# Supplementary material for: SUMMIT: An integrative approach for better transcriptomic data imputation improves causal gene identification
Source: Nat Commun. 2022 Oct 25;13:6336. doi: 10.1038/s41467-022-34016-y (PMC9593997; doi:10.1038/s41467-022-34016-y)
Supplement: Supplementary file 4 — Supplementary Data 1 [file 41467_2022_34016_MOESM4_ESM.xlsx]

## Sheet: Meta
Trait	Acronym	Ancestry and sample size	Source/PubMed ID	Link
Asthma	AST	337119 European	UK Biobank	https://pan-ukb-us-east-1.s3.amazonaws.com/sumstats_flat_files/categorical-20002-both_sexes-1111.tsv.bgz
Coronary artery disease	CAD	184305 Trans-ethnic	26343387	http://www.cardiogramplusc4d.org/media/cardiogramplusc4d-consortium/data-downloads/cad.additive.Oct2015.pub.zip
Diastolic pressure	DSTP	203056 European	21909115	ftp://ftp.ncbi.nlm.nih.gov/dbgap/studies/phs000585/analyses/phs000585.pha003589.txt.gz
Deep venous thrombosis	DVT	337119 European	UK Biobank	https://pan-ukb-us-east-1.s3.amazonaws.com/sumstats_flat_files/categorical-20002-both_sexes-1094.tsv.bgz
Eosinophil count	EOC	173480 European	27863252	http://ftp.ebi.ac.uk/pub/databases/gwas/summary_statistics/GCST004001-GCST005000/GCST004606/harmonised/27863252-GCST004606-EFO_0004842-Build37.f.tsv.gz
Eczema	EZM	337119 European	UK Biobank	https://pan-ukb-us-east-1.s3.amazonaws.com/sumstats_flat_files/categorical-20002-both_sexes-1452.tsv.bgz
Gout	GOUT	337119 European	UK Biobank	https://pan-ukb-us-east-1.s3.amazonaws.com/sumstats_flat_files/categorical-20002-both_sexes-1466.tsv.bgz
High cholestrol	HCH	337119 European	UK Biobank	https://pan-ukb-us-east-1.s3.amazonaws.com/sumstats_flat_files/categorical-20002-both_sexes-1473.tsv.bgz
Hypertension	HPT	337119 European	UK Biobank	https://pan-ukb-us-east-1.s3.amazonaws.com/sumstats_flat_files/categorical-20002-both_sexes-1065.tsv.bgz
Hypothyroidism	HPTHY	337119 European	UK Biobank	https://pan-ukb-us-east-1.s3.amazonaws.com/sumstats_flat_files/categorical-20002-both_sexes-1226.tsv.bgz
Inflammatory bowel disease	IBD	34652 European	26192919	http://www.ibdgenetics.org/downloads.html
Insomnia	INS	337119 European	UK Biobank	https://pan-ukb-us-east-1.s3.amazonaws.com/sumstats_flat_files/continuous-1200-both_sexes.tsv.bgz
Lymphocyte count	LPC	173480 European	27863252	http://ftp.ebi.ac.uk/pub/databases/gwas/summary_statistics/GCST004001-GCST005000/GCST004627/harmonised/27863252-GCST004627-EFO_0004587-Build37.f.tsv.gz
Monocyte count	MC	173480 European	27863252	http://ftp.ebi.ac.uk/pub/databases/gwas/summary_statistics/GCST004001-GCST005000/GCST004625/harmonised/27863252-GCST004625-EFO_0005091-Build37.f.tsv.gz
Psoriasis	PSO	337119 European	UK Biobank	https://pan-ukb-us-east-1.s3.amazonaws.com/sumstats_flat_files/categorical-20002-both_sexes-1453.tsv.bgz
Rheumatoid arthritis	RA	80799 Trans-ethnic	24390342	http://plaza.umin.ac.jp/yokada/datasource/files/GWASMetaResults/RA_GWASmeta_TransEthnic_v2.txt.gz
Schizophrenia	SCZ	150064 Trans-ethnic	UK Biobank	https://www.med.unc.edu/pgc/download-results/
Systemic lupus erythematosus	SLE	23210 European	UK Biobank	https://www.immunobase.org/downloads/protected_data/GWAS_Data/hg19_gwas_sle_bentham_4_20_0.tab
Systolic pressure	SYTP	203056 European	21909115	ftp://ftp.ncbi.nlm.nih.gov/dbgap/studies/phs000585/analyses/phs000585.pha003588.txt.gz
Type 1 diabetes	T1D	337119 European	UK Biobank	https://pan-ukb-us-east-1.s3.amazonaws.com/sumstats_flat_files/categorical-20002-both_sexes-1222.tsv.bgz
Type 2 diabetes	T2D	149461 European	22885922	http://diagram-consortium.org/downloads.html
Triglycerids	TG	188578 European	24097068	http://csg.sph.umich.edu/abecasis/public/lipids2013/jointGwasMc_TG.txt.gz
Ulcerative colitis	UC	27432 European	26192919	http://www.ibdgenetics.org/downloads.html
Waist circumference	WCF	232101 European	UK Biobank	http://www.broadinstitute.org/collaboration/giant/images/5/57/GIANT_2015_WC_COMBINED_EUR.txt.gz

## Sheet: AST
Gene name	Gene ID	Chromosome	Position	R2	P
RP5-1115A15.1	ENSG00000232912	1	8489801	0.00627377	3.86487e-09
RERE	ENSG00000142599	1	8645079	0.332106	1.27374e-10
ENO1	ENSG00000074800	1	8930184	0.017497	4.43449e-10
TMEM201	ENSG00000188807	1	9661933	0.0118763	1.04217e-06
KIF1B	ENSG00000054523	1	10356262	0.0465774	1.48195e-09
ADORA3	ENSG00000121933	1	112066277	0.275397	1.42182e-06
TDRKH	ENSG00000182134	1	151753237	0.0762997	6.8321e-10
FCER1A	ENSG00000179639	1	159268759	0.0319353	4.11465e-06
RP11-104L21.2	ENSG00000233411	1	167427259	0.0132187	6.33708e-13
CD247	ENSG00000198821	1	167443862	0.042676	8.90668e-17
RABGAP1L	ENSG00000152061	1	174546496	0.0135583	1.64234e-06
PEBP1P3	ENSG00000236278	1	198648715	0.0966903	3.90208e-11
ADORA1	ENSG00000163485	1	203098157	0.121716	6.32446e-07
ID2	ENSG00000115738	2	8821779	0.0353263	5.85612e-07
IL18R1	ENSG00000115604	2	102971603	0.0624067	2.63016e-06
AC007278.2	ENSG00000236525	2	103051108	0.145361	2.72085e-20
IL18RAP	ENSG00000115607	2	103052087	0.330082	2.52743e-72
AC007278.3	ENSG00000234389	2	103056054	0.475743	4.51246e-32
RP11-493K19.3	ENSG00000235016	3	50173486	0.0186104	1.36337e-06
U73169.1	ENSG00000213600	3	50277235	0.0129412	8.03306e-08
EEFSEC	ENSG00000132394	3	127999891	0.0921272	1.64482e-06
GP9	ENSG00000169704	3	128780429	0.016481	2.67079e-09
RP11-211G3.3	ENSG00000228804	3	187435869	0.238948	6.47945e-07
RP11-480A16.1	ENSG00000260261	3	195677812	0.0200825	6.7047e-07
TLR10	ENSG00000174123	4	38779235	0.0164124	1.14798e-09
TLR6	ENSG00000174130	4	38841887	0.0305349	8.23026e-12
FAM114A1	ENSG00000197712	4	38908329	0.0691062	1.10358e-13
KIAA1109	ENSG00000138688	4	123178700	0.031631	1.65652e-07
BBS12	ENSG00000181004	4	123659977	0.00819076	2.05094e-06
SLC25A46	ENSG00000164209	5	110087347	0.0920522	1.61798e-07
WDR36	ENSG00000134987	5	110446807	0.033974	3.25257e-08
CAMK4	ENSG00000152495	5	110694967	0.0219017	4.20247e-12
P4HA2	ENSG00000072682	5	131579269	0.0105969	4.81801e-22
SLC22A4	ENSG00000197208	5	131655017	0.0257282	3.99607e-19
SLC22A5	ENSG00000197375	5	131718375	0.15774	1.34624e-22
C5orf56	ENSG00000197536	5	131779032	0.0269734	2.40488e-17
Y_RNA	ENSG00000202533	5	131803894	0.0141835	3.85001e-28
AC116366.6	ENSG00000234290	5	131806658	0.122746	6.85669e-23
KIF3A	ENSG00000131437	5	132050825	0.0379824	1.78274e-29
SEPT8	ENSG00000164402	5	132114721	0.0121298	9.40096e-14
NDFIP1	ENSG00000131507	5	141511039	0.056717	1.04978e-13
FNDC9	ENSG00000172568	5	156770668	0.0185396	1.89973e-07
ADAM19	ENSG00000135074	5	156912662	0.0758121	2.98251e-09
CMAHP	ENSG00000168405	6	25149996	0.0780273	1.71935e-06
HIST1H2BD	ENSG00000158373	6	26164963	0.139657	1.3303e-11
RP1-34B20.4	ENSG00000217275	6	26202633	0.0159487	3.9668e-08
BTN3A2	ENSG00000186470	6	26371966	0.631593	2.08702e-09
PRSS16	ENSG00000112812	6	27219941	0.0279461	4.76828e-07
OR2B6	ENSG00000124657	6	27925489	0.0152782	5.33367e-07
ZKSCAN4	ENSG00000187626	6	28219706	0.0422123	2.37837e-06
PGBD1	ENSG00000137338	6	28259820	0.00919845	1.18235e-07
ZKSCAN3	ENSG00000189298	6	28326111	0.0123956	7.76388e-07
HCG4P7	ENSG00000230521	6	29855558	0.0225157	8.13624e-08
HLA-K	ENSG00000230795	6	29895622	0.102332	4.09314e-06
HCG9	ENSG00000204625	6	29944536	0.0423015	1.44167e-06
HLA-J	ENSG00000204622	6	29976046	0.0322962	2.41779e-11
TRIM10	ENSG00000204613	6	30124216	0.00645769	3.72916e-12
HLA-L	ENSG00000243753	6	30244076	0.176614	8.5793e-07
HLA-E	ENSG00000204592	6	30459613	0.0139894	1.48474e-16
ABCF1	ENSG00000204574	6	30552054	0.00952237	1.72919e-15
PPP1R18	ENSG00000146112	6	30649919	0.00755291	1.78232e-08
MDC1	ENSG00000137337	6	30676625	0.0556987	2.45822e-08
FLOT1	ENSG00000137312	6	30702998	0.0125591	4.90328e-20
Y_RNA	ENSG00000201988	6	30704136	0.0228223	1.21703e-22
IER3	ENSG00000137331	6	30711653	0.0263956	2.00615e-22
LINC00243	ENSG00000214894	6	30782433	0.0835323	1.7973e-18
DDR1	ENSG00000204580	6	30856065	0.0400557	3.5383e-12
VARS2	ENSG00000137411	6	30885127	0.0337137	3.25331e-06
CCHCR1	ENSG00000204536	6	31118115	0.264926	3.16693e-06
TCF19	ENSG00000137310	6	31130627	0.106249	8.17412e-17
HLA-B	ENSG00000234745	6	31323307	0.0840694	4.49105e-39
MICA	ENSG00000204520	6	31377224	0.0967103	2.50002e-35
MICB	ENSG00000204516	6	31470779	0.239546	3.97226e-11
DDX39B	ENSG00000198563	6	31504110	0.151683	1.85496e-11
ATP6V1G2	ENSG00000213760	6	31514221	0.0191821	5.29501e-19
NFKBIL1	ENSG00000204498	6	31520626	0.00540092	9.49427e-27
LTA	ENSG00000226979	6	31540966	0.0287002	1.50055e-12
PRRC2A	ENSG00000204469	6	31597022	0.0701509	1.39047e-22
BAG6	ENSG00000204463	6	31613643	0.0248471	7.7976e-32
APOM	ENSG00000204444	6	31623090	0.0195841	8.01682e-21
C6orf47	ENSG00000204439	6	31627312	0.02135	1.64706e-18
CSNK2B	ENSG00000204435	6	31635566	0.0250716	1.79367e-11
LY6G5B	ENSG00000240053	6	31639748	0.114579	7.59653e-11
LY6G5C	ENSG00000204428	6	31648139	0.316864	3.92831e-07
C6orf25	ENSG00000204420	6	31690431	0.0145305	1.30257e-06
DDAH2	ENSG00000213722	6	31696604	0.052627	1.66704e-14
CLIC1	ENSG00000213719	6	31702949	0.0138406	5.42893e-27
SAPCD1	ENSG00000228727	6	31731602	0.0315355	2.76683e-08
VWA7	ENSG00000204396	6	31739237	0.0181363	1.17497e-16
VARS	ENSG00000204394	6	31754512	0.00576425	1.60957e-07
HSPA1A	ENSG00000204389	6	31784504	0.00855596	6.0567e-32
C6orf48	ENSG00000204387	6	31804963	0.133304	1.42932e-08
NEU1	ENSG00000204386	6	31828059	0.0196268	1.34671e-14
ZBTB12	ENSG00000204366	6	31868576	0.0619453	5.75197e-20
NELFE	ENSG00000204356	6	31923375	0.0483657	1.14611e-07
C4A	ENSG00000244731	6	31960129	0.217309	4.45533e-50
CYP21A1P	ENSG00000204338	6	31974820	0.152801	1.20325e-18
STK19P	ENSG00000250535	6	31981305	0.250177	4.31084e-19
C4B	ENSG00000224389	6	31992867	0.220362	1.40002e-23
CYP21A2	ENSG00000231852	6	32007744	0.128038	1.2514e-21
TNXB	ENSG00000168477	6	32046021	0.00647577	7.19707e-14
ATF6B	ENSG00000213676	6	32080991	0.01827	3.17235e-73
PPT2	ENSG00000221988	6	32126336	0.0163899	2.31528e-16
EGFL8	ENSG00000241404	6	32134209	0.0163772	2.55423e-15
AGPAT1	ENSG00000204310	6	32140931	0.00545547	7.436e-18
NOTCH4	ENSG00000204301	6	32177232	0.0206117	1.8599e-10
HLA-DRB5	ENSG00000198502	6	32491592	0.540015	7.04512e-23
HLA-DRB1	ENSG00000196126	6	32552085	0.106811	1.01269e-24
HLA-DQA1	ENSG00000196735	6	32605397	0.321665	2.77844e-126
HLA-DQB1-AS1	ENSG00000223534	6	32628081	0.270222	4.12366e-85
HLA-DQB1	ENSG00000179344	6	32631702	0.708189	1.89278e-134
HLA-DQA2	ENSG00000237541	6	32712055	0.539729	4.1794e-74
HLA-DQB2	ENSG00000232629	6	32727593	0.661022	2.68893e-131
XXbac-BPG246D15.8	ENSG00000204261	6	32813067	0.0934848	8.70116e-14
TAP1	ENSG00000168394	6	32817370	0.0490183	3.67771e-11
PSMB9	ENSG00000240065	6	32819637	0.363543	4.11033e-13
HLA-DPA1	ENSG00000231389	6	33040449	0.0311082	1.18257e-10
RPL32P1	ENSG00000224796	6	33047432	0.0538626	2.12273e-06
LEMD2	ENSG00000161904	6	33747946	0.0193891	9.00183e-10
C6orf106	ENSG00000196821	6	34609850	0.104372	3.75256e-07
ZNF76	ENSG00000065029	6	35245224	0.0910218	4.41889e-09
DEF6	ENSG00000023892	6	35277571	0.26157	9.32714e-09
AHI1	ENSG00000135541	6	135711792	0.309084	2.0565e-07
AC073072.5	ENSG00000179428	7	22766126	0.0153284	8.40721e-07
ALG1L13P	ENSG00000253981	8	8097857	0.0455514	3.76118e-06
CRAT	ENSG00000095321	9	131865278	0.322774	3.20253e-06
IL2RA	ENSG00000134460	10	6078470	0.0129379	1.75447e-06
PRKCQ	ENSG00000065675	10	6545684	0.0348489	7.02479e-13
PRKCQ-AS1	ENSG00000237943	10	6625011	0.10661	9.02432e-12
RP11-554I8.1	ENSG00000225948	10	6663993	0.0557177	2.04622e-11
EIF2S2P3	ENSG00000236493	10	94429001	0.136072	8.89227e-10
EXOC6	ENSG00000138190	10	94705092	0.0228958	1.32449e-07
TMEM258	ENSG00000134825	11	61558354	0.0578446	5.72254e-10
FADS1	ENSG00000149485	11	61581944	0.0577587	7.12131e-10
FADS2	ENSG00000134824	11	61597639	0.633602	2.10137e-07
FAM89B	ENSG00000176973	11	65340744	0.0491825	3.62679e-08
EFEMP2	ENSG00000172638	11	65637487	0.0716391	9.40287e-09
RP11-755F10.3	ENSG00000254461	11	66028171	0.010371	3.41051e-07
AP001189.4	ENSG00000236304	11	76371505	0.37665	1.48633e-07
SIK2	ENSG00000170145	11	111537346	0.0953211	7.64859e-10
CXCR5	ENSG00000160683	11	118761491	0.0278892	3.76254e-11
SUOX	ENSG00000139531	12	56395694	0.136358	9.43183e-14
RPS26	ENSG00000197728	12	56436876	0.597134	7.61918e-17
ERBB3	ENSG00000065361	12	56485465	0.00605469	8.8136e-17
TMEM194A	ENSG00000166881	12	57465636	0.045704	2.98535e-19
STAT6	ENSG00000166888	12	57507556	0.00708585	8.45524e-13
NCOR2	ENSG00000196498	12	124930548	0.017004	2.52248e-06
UBAC2-AS1	ENSG00000228889	13	99850830	0.0110946	6.89303e-12
UBAC2	ENSG00000134882	13	99945858	0.0825594	9.78024e-15
CCR12P	ENSG00000238241	13	100060675	0.00907978	3.75037e-12
RCOR1	ENSG00000089902	14	103127955	0.11579	8.5151e-10
RTF1	ENSG00000137815	15	41738183	0.0646373	2.41617e-09
ITPKA	ENSG00000137825	15	41790669	0.0443178	3.84485e-07
SMAD3	ENSG00000166949	15	67421817	0.0146639	5.1498e-17
RP11-166B2.3	ENSG00000261560	16	11975679	0.0104169	2.30785e-07
KDM8	ENSG00000155666	16	27223948	0.0214351	2.58373e-10
CTD-3203P2.1	ENSG00000259940	16	27225472	0.0425882	2.53549e-15
NSMCE1	ENSG00000169189	16	27258213	0.0175258	3.85009e-11
CTD-3203P2.2	ENSG00000245888	16	27290669	0.0186522	2.67281e-13
IL4R	ENSG00000077238	16	27350544	0.160768	5.83716e-14
MPDU1	ENSG00000129255	17	7491477	0.00937919	2.19486e-06
CTB-131K11.1	ENSG00000266469	17	37560266	0.00655923	2.63047e-14
PPP1R1B	ENSG00000131771	17	37787936	0.00608163	1.97356e-29
STARD3	ENSG00000131748	17	37806527	0.248495	5.2209e-17
PGAP3	ENSG00000161395	17	37840212	0.0231886	1.05952e-34
IKZF3	ENSG00000161405	17	37970819	0.0443013	3.77497e-52
GSDMB	ENSG00000073605	17	38068477	0.394685	1.81652e-57
ORMDL3	ENSG00000172057	17	38080574	0.298328	1.25001e-56
MED24	ENSG00000008838	17	38196409	0.143751	1.26966e-12
CASC3	ENSG00000108349	17	38312503	0.0471025	4.82054e-11
TOP2A	ENSG00000131747	17	38559485	0.00596644	1.09416e-15
GRN	ENSG00000030582	17	42426542	0.0134943	9.17486e-07
DCAKD	ENSG00000172992	17	43119590	0.253271	1.06696e-07
NMT1	ENSG00000136448	17	43157681	0.00866936	4.10145e-09
HEXIM2	ENSG00000168517	17	43242737	0.00626685	7.04455e-09
MAP3K14-AS1	ENSG00000267278	17	43335644	0.0146797	5.42248e-11
HOXB3	ENSG00000120093	17	46654253	0.124062	1.66099e-06
HOXB4	ENSG00000182742	17	46655174	0.0320241	1.7799e-06
GNGT2	ENSG00000167083	17	47284044	0.023418	7.04888e-13
UNC13D	ENSG00000092929	17	73832052	0.138249	6.20078e-07
MAPRE1	ENSG00000101367	20	31422955	0.141668	1.18056e-09
RP11-290F20.3	ENSG00000224397	20	48890177	0.12403	4.31353e-06
RP11-290F20.1	ENSG00000203999	20	48920358	0.321015	9.00766e-07
RP11-290F20.2	ENSG00000233077	20	48932563	0.123037	3.68867e-06
TEF	ENSG00000167074	22	41779333	0.176029	1.52802e-07
PMM1	ENSG00000100417	22	41979396	0.0907688	3.7213e-07
DESI1	ENSG00000100418	22	42005566	0.10066	3.91916e-06
NHP2L1	ENSG00000100138	22	42078221	0.00501083	4.02015e-07
MEI1	ENSG00000167077	22	42145481	0.243817	1.32071e-07

## Sheet: BMI
Gene name	Gene ID	Chromosome	Position	R2	P
MIB2	ENSG00000197530	1	1558392	0.0478697	1.57074e-06
SLC35E2B	ENSG00000189339	1	1608553	0.225065	3.34264e-09
CDK11A	ENSG00000008128	1	1644967	0.0233743	1.56971e-07
RP1-283E3.4	ENSG00000227775	1	1662320	0.173161	2.20591e-18
RP1-140A9.1	ENSG00000231050	1	1823503	0.084032	1.53598e-10
TNFRSF14	ENSG00000157873	1	2491949	0.034112	1.51177e-06
FAM213B	ENSG00000157870	1	2520419	0.159658	3.43945e-07
PHF13	ENSG00000116273	1	6678919	0.131351	1.19733e-06
RERE	ENSG00000142599	1	8645079	0.332106	4.94708e-07
TARDBP	ENSG00000120948	1	11079105	0.0362095	1.44979e-07
MTOR	ENSG00000198793	1	11244578	0.0951765	2.14347e-10
CASP9	ENSG00000132906	1	15835178	0.025174	2.47125e-06
MST1P2	ENSG00000186301	1	16974491	0.070402	4.82718e-08
MST1L	ENSG00000186715	1	17089068	0.108662	8.50151e-08
ATP13A2	ENSG00000159363	1	17325438	0.0540519	2.68423e-07
PADI2	ENSG00000117115	1	17419602	0.719652	9.1084e-09
NBL1	ENSG00000158747	1	19975996	0.0917548	1.91886e-07
LUZP1	ENSG00000169641	1	23457408	0.0317454	4.00006e-06
ZCCHC17	ENSG00000121766	1	31803812	0.0298196	4.06377e-08
TSSK3	ENSG00000162526	1	32823517	0.0149127	9.84307e-10
SYNC	ENSG00000162520	1	33157352	0.00722419	3.07655e-07
MEAF6	ENSG00000163875	1	37969275	0.171528	7.05618e-07
SNIP1	ENSG00000163877	1	38011022	0.0181426	1.42394e-06
MACF1	ENSG00000127603	1	39749918	0.0236474	1.42316e-13
BMP8A	ENSG00000183682	1	39974462	0.0504646	1.39041e-12
RP11-69E11.4	ENSG00000182109	1	39999905	0.116809	1.98025e-09
PPIEL	ENSG00000243970	1	40010944	0.0255556	2.33708e-09
PABPC4	ENSG00000090621	1	40034475	0.109604	1.01555e-16
MFSD2A	ENSG00000168389	1	40428220	0.00994219	3.83763e-06
TOE1	ENSG00000132773	1	45807494	0.012986	3.77744e-06
CCDC17	ENSG00000159588	1	46087722	0.0294339	4.79722e-09
RP11-767N6.2	ENSG00000234329	1	46117104	0.0227973	1.49562e-08
MAST2	ENSG00000086015	1	46377227	0.0580162	7.8168e-09
BEND5	ENSG00000162373	1	49217918	0.0178734	2.14639e-06
L1TD1	ENSG00000240563	1	62669251	0.0569098	3.77425e-08
PIGK	ENSG00000142892	1	77619895	0.00525751	6.70982e-07
PTGFR	ENSG00000122420	1	78887501	0.0519489	1.68551e-08
Y_RNA	ENSG00000223254	1	85730032	0.0151038	2.86112e-06
BCL10	ENSG00000142867	1	85737352	0.108105	6.80287e-08
EVI5	ENSG00000067208	1	93116107	0.0910613	1.10363e-10
CCDC18	ENSG00000122483	1	93694881	0.0367668	2.31831e-08
PSMA5	ENSG00000143106	1	109955357	0.0102631	5.6687e-10
AMIGO1	ENSG00000181754	1	110049578	0.146759	8.14251e-07
GNAI3	ENSG00000065135	1	110114104	0.00911073	4.47308e-12
STRIP1	ENSG00000143093	1	110585731	0.0182237	3.947e-07
RP11-284N8.3	ENSG00000259834	1	111197922	0.0149607	2.67231e-06
RP5-1073O3.7	ENSG00000235527	1	114469368	0.0050073	4.01025e-07
WARS2	ENSG00000116874	1	119628566	0.0256058	1.61963e-07
PRUNE	ENSG00000143363	1	150994542	0.00628577	1.16117e-10
BNIPL	ENSG00000163141	1	151014561	0.0136986	2.2211e-09
CDC42SE1	ENSG00000197622	1	151027848	0.00847707	1.20906e-09
MLLT11	ENSG00000213190	1	151035602	0.0204191	1.54869e-06
SELENBP1	ENSG00000143416	1	151340993	0.00579482	3.43757e-08
POGZ	ENSG00000143442	1	151403570	0.164772	2.85866e-07
ZBTB7B	ENSG00000160685	1	154983062	0.0290202	2.32445e-13
SERPINC1	ENSG00000117601	1	173879731	0.0374383	2.69888e-14
JMJD4	ENSG00000081692	1	227920619	0.025958	1.88371e-06
SH3YL1	ENSG00000035115	2	242064	0.467813	1.43734e-08
AC116614.1	ENSG00000235688	2	945640	0.00548045	1.20977e-13
FKBP1B	ENSG00000119782	2	24279561	0.0438429	4.67239e-07
PTRHD1	ENSG00000184924	2	25014553	0.00543365	5.60132e-32
CENPO	ENSG00000138092	2	25030625	0.0415143	3.1245e-06
ADCY3	ENSG00000138031	2	25092373	0.324526	3.15321e-30
DNAJC27	ENSG00000115137	2	25180734	0.109422	2.5862e-15
DNAJC27-AS1	ENSG00000224165	2	25228411	0.0143164	3.7321e-24
POMC	ENSG00000115138	2	25387747	0.0296833	4.30006e-07
DNMT3A	ENSG00000119772	2	25510652	0.00856534	4.12468e-13
ZNF512	ENSG00000243943	2	27831969	0.0207178	7.17175e-09
PPP1CB	ENSG00000213639	2	29000156	0.134128	1.88006e-06
TRMT61B	ENSG00000171103	2	29082927	0.0703622	2.9472e-06
VIT	ENSG00000205221	2	36982884	0.0272257	2.33452e-07
CAMKMT	ENSG00000143919	2	44794410	0.0364536	2.26345e-07
FANCL	ENSG00000115392	2	58427442	0.0380068	1.62704e-06
MDH1	ENSG00000014641	2	63825037	0.00577339	1.99642e-09
KDM3A	ENSG00000115548	2	86693804	0.0127836	3.94225e-09
CHMP3	ENSG00000115561	2	86839399	0.024426	7.66111e-15
RNF103	ENSG00000239305	2	86840752	0.00770832	2.07278e-06
ACTR1B	ENSG00000115073	2	98276500	0.14169	2.10734e-07
GTDC1	ENSG00000121964	2	144896728	0.0101046	3.82802e-08
TTC21B	ENSG00000123607	2	166762169	0.0256588	6.60193e-08
SLC25A12	ENSG00000115840	2	172752823	0.0264994	2.24115e-10
HAT1	ENSG00000128708	2	172813778	0.14606	2.85672e-07
ICA1L	ENSG00000163596	2	203688699	0.0173257	1.32399e-06
LANCL1	ENSG00000115365	2	211319174	0.0434523	3.29951e-06
VIL1	ENSG00000127831	2	219300916	0.0793495	1.65903e-09
USP37	ENSG00000135913	2	219374029	0.0296172	1.12677e-06
RQCD1	ENSG00000144580	2	219447553	0.281256	6.97916e-07
ZNF142	ENSG00000115568	2	219513508	0.0565887	3.80024e-06
TTLL4	ENSG00000135912	2	219597853	0.00809406	1.70082e-08
CYP27A1	ENSG00000135929	2	219663244	0.196488	2.13327e-07
FAM134A	ENSG00000144567	2	220045574	0.020328	6.87412e-13
PTPRN	ENSG00000054356	2	220164357	0.329179	7.32051e-10
TRIP12	ENSG00000153827	2	230709942	0.0488434	1.90603e-09
SETD5-AS1	ENSG00000206573	3	9415818	0.205321	5.93164e-07
FANCD2	ENSG00000144554	3	10105856	0.030734	2.76028e-06
VGLL4	ENSG00000144560	3	11679882	0.0138743	1.07804e-06
NUP210	ENSG00000132182	3	13409773	0.0124923	3.53122e-06
COLQ	ENSG00000206561	3	15527449	0.0557556	8.85149e-09
BTD	ENSG00000169814	3	15665088	0.0124992	5.51625e-10
ZNF197	ENSG00000186448	3	44658171	0.187029	4.21162e-06
ZNF35	ENSG00000169981	3	44696251	0.0389976	1.59075e-08
ZNF502	ENSG00000196653	3	44759729	0.217402	2.86529e-06
ZNF501	ENSG00000186446	3	44774831	0.0872966	2.30871e-06
KIF15	ENSG00000163808	3	44859038	0.00893445	6.67885e-08
MAP4	ENSG00000047849	3	48011475	0.104608	2.21418e-09
GPX1	ENSG00000233276	3	49395321	0.00639675	4.68057e-21
DAG1	ENSG00000173402	3	49539597	0.0130097	2.23934e-15
APEH	ENSG00000164062	3	49716415	0.0129576	1.73437e-15
UBA7	ENSG00000182179	3	49847009	0.312881	3.10968e-45
MST1R	ENSG00000164078	3	49932867	0.0116602	1.58058e-06
MON1A	ENSG00000164077	3	49956954	0.0709081	1.64704e-28
RBM6	ENSG00000004534	3	50057459	0.593737	4.80836e-49
RBM5	ENSG00000003756	3	50141397	0.0051811	1.87309e-09
RP11-493K19.3	ENSG00000235016	3	50173486	0.0186104	6.50852e-34
HYAL3	ENSG00000186792	3	50333580	0.263923	3.42135e-12
NAT6	ENSG00000243477	3	50335342	0.0111609	3.22973e-15
C3orf18	ENSG00000088543	3	50601960	0.0187236	4.00549e-12
MAPKAPK3	ENSG00000114738	3	50667835	0.0342143	1.83286e-06
WDR82	ENSG00000164091	3	52305236	0.0294252	5.30379e-10
NEK4	ENSG00000114904	3	52774882	0.00987738	6.98961e-08
ITIH3	ENSG00000162267	3	52835904	0.064161	2.90389e-09
ITIH4	ENSG00000055955	3	52856243	0.423817	3.09816e-09
SERBP1P3	ENSG00000242142	3	53098703	0.163556	2.81807e-09
RFT1	ENSG00000163933	3	53143488	0.0256383	1.95678e-08
LRIG1	ENSG00000144749	3	66490454	0.00524148	2.34386e-06
C3orf38	ENSG00000179021	3	88203005	0.075105	3.60538e-07
BBX	ENSG00000114439	3	107385977	0.0289982	3.51916e-07
DZIP3	ENSG00000198919	3	108361111	0.137607	1.19798e-06
RPN1	ENSG00000163902	3	128369367	0.0195841	1.20007e-10
PPP2R3A	ENSG00000073711	3	135775624	0.015761	8.71868e-10
SLC35G2	ENSG00000168917	3	136556111	0.0156791	1.42424e-11
RP11-85F14.5	ENSG00000239213	3	136570732	0.0154174	2.4546e-13
IL20RB	ENSG00000174564	3	136697499	0.0287883	7.19025e-11
GYG1	ENSG00000163754	3	148727273	0.0664772	4.21258e-07
HLTF	ENSG00000071794	3	148776127	0.0174116	6.38292e-07
DHX36	ENSG00000174953	3	154016310	0.0321071	8.52533e-14
CCNL1	ENSG00000163660	3	156871423	0.0847316	6.34871e-08
KRT18P34	ENSG00000244515	3	156881086	0.0330613	7.465e-08
RP11-550I24.2	ENSG00000243176	3	156996033	0.152832	7.22206e-09
RSRC1	ENSG00000174891	3	158043581	0.0744996	1.8641e-07
PDCD10	ENSG00000114209	3	167426906	0.0150664	4.36601e-06
RPL22L1	ENSG00000163584	3	170585468	0.200638	2.3544e-07
YEATS2-AS1	ENSG00000233885	3	183525487	0.0314729	8.25034e-08
ABCC5	ENSG00000114770	3	183686762	0.286019	1.22357e-07
ETV5	ENSG00000244405	3	185796102	0.0259299	1.03388e-31
TCTEX1D2	ENSG00000213123	3	196010135	0.0864622	1.34349e-09
TM4SF19-AS1	ENSG00000235897	3	196048821	0.0461424	3.32011e-13
TM4SF19	ENSG00000145107	3	196054163	0.026348	5.41782e-12
UBXN7	ENSG00000163960	3	196116939	0.0846301	1.28619e-12
MFI2	ENSG00000163975	3	196736089	0.180797	5.29266e-07
HAUS3	ENSG00000214367	4	2236541	0.0122963	3.01818e-10
ADD1	ENSG00000087274	4	2888693	0.0717632	6.80248e-09
MFSD10	ENSG00000109736	4	2934437	0.0128399	6.21201e-10
GRK4	ENSG00000125388	4	3003904	0.162154	9.9219e-11
RP11-529E10.6	ENSG00000261643	4	3505754	0.198463	2.34897e-06
LDB2	ENSG00000169744	4	16701798	0.0149437	3.34654e-06
ANAPC4	ENSG00000053900	4	25399477	0.0954648	8.91291e-15
SGCB	ENSG00000163069	4	52895760	0.0279796	3.74722e-07
DANCR	ENSG00000226950	4	53582557	0.100643	1.76015e-08
CENPC1	ENSG00000145241	4	68374422	0.262071	9.27443e-07
PPM1K	ENSG00000163644	4	89194618	0.0408054	1.65183e-07
AP001816.1	ENSG00000254531	4	102269488	0.337108	7.92002e-09
LRRC37A15P	ENSG00000230069	4	103650154	0.11474	2.40707e-06
KRT8P46	ENSG00000248971	4	103650615	0.0551511	3.24526e-06
RP11-364L4.1	ENSG00000228981	4	144270849	0.00582055	3.39363e-07
RAPGEF2	ENSG00000109756	4	160153325	0.0440656	3.09134e-07
RP11-229C3.2	ENSG00000250889	5	74346106	0.0153697	1.67103e-12
COL4A3BP	ENSG00000113163	5	74736137	0.017418	1.68922e-11
POC5	ENSG00000152359	5	74991631	0.203684	8.42287e-20
AP3B1	ENSG00000132842	5	77443464	0.162698	1.94881e-07
SSBP2	ENSG00000145687	5	80878228	0.0106063	1.21153e-08
TMEM161B-AS1	ENSG00000247828	5	87648607	0.147767	8.76369e-07
GPR150	ENSG00000178015	5	94956814	0.00770766	7.21739e-09
PAM	ENSG00000145730	5	102228247	0.527391	1.71344e-07
ZNF608	ENSG00000168916	5	124028554	0.0154764	2.37867e-07
RUFY1	ENSG00000176783	5	179007293	0.119355	4.06634e-07
FARS2	ENSG00000145982	6	5516545	0.064891	2.6648e-08
NRN1	ENSG00000124785	6	6002716	0.245837	2.81399e-07
TXNDC5	ENSG00000239264	6	7954064	0.00623323	2.96194e-08
HIST1H1E	ENSG00000168298	6	26156951	0.00508207	2.78056e-06
HIST1H2BF	ENSG00000197846	6	26200345	0.0104445	3.6683e-09
BTN2A3P	ENSG00000124549	6	26427115	0.0347981	4.71595e-07
HCG11	ENSG00000228223	6	26524441	0.00787078	3.97462e-12
CTA-14H9.5	ENSG00000261353	6	26527461	0.0126697	2.11719e-11
ZNF322	ENSG00000181315	6	26648249	0.13228	4.21946e-10
ZNF204P	ENSG00000204789	6	27332454	0.00534537	7.52485e-07
ZKSCAN4	ENSG00000187626	6	28219706	0.0422123	1.87656e-06
PGBD1	ENSG00000137338	6	28259820	0.00919845	2.67218e-08
HLA-G	ENSG00000204632	6	29796823	0.0104941	4.07336e-06
HLA-U	ENSG00000228078	6	29901970	0.112004	1.12953e-06
TRIM10	ENSG00000204613	6	30124216	0.00645769	4.24193e-07
CCHCR1	ENSG00000204536	6	31118115	0.264926	3.33922e-11
HCP5	ENSG00000206337	6	31406881	0.00533318	5.47251e-07
MICB	ENSG00000204516	6	31470779	0.239546	1.92359e-07
NFKBIL1	ENSG00000204498	6	31520626	0.00540092	1.09725e-17
APOM	ENSG00000204444	6	31623090	0.0195841	5.40959e-08
LY6G5B	ENSG00000240053	6	31639748	0.114579	2.59266e-06
C6orf25	ENSG00000204420	6	31690431	0.0145305	3.24997e-07
NELFE	ENSG00000204356	6	31923375	0.0483657	1.41202e-13
SKIV2L	ENSG00000204351	6	31932194	0.17486	8.03287e-18
C4A	ENSG00000244731	6	31960129	0.217309	1.63633e-06
C4B	ENSG00000224389	6	31992867	0.220362	1.28687e-06
ATF6B	ENSG00000213676	6	32080991	0.01827	2.63536e-06
EGFL8	ENSG00000241404	6	32134209	0.0163772	4.78312e-10
HLA-DQA1	ENSG00000196735	6	32605397	0.321665	1.47622e-11
RPS18	ENSG00000231500	6	33242037	0.0207021	1.5373e-06
DAXX	ENSG00000204209	6	33291690	0.0687806	6.59827e-16
CUTA	ENSG00000112514	6	33385156	0.0234045	2.40427e-13
RPS10	ENSG00000124614	6	34389566	0.030897	4.35392e-10
C6orf106	ENSG00000196821	6	34609850	0.104372	2.32789e-26
SNRPC	ENSG00000124562	6	34733377	0.0232721	1.13758e-44
UHRF1BP1	ENSG00000065060	6	34805386	0.412893	3.3581e-38
RP3-510O8.4	ENSG00000232909	6	35703184	0.00879045	2.37018e-07
ARMC12	ENSG00000157343	6	35710832	0.00773106	1.21797e-10
ADCY10P1	ENSG00000161912	6	41088666	0.300662	6.40623e-07
FRS3	ENSG00000137218	6	41746097	0.0219858	3.90942e-06
MED20	ENSG00000124641	6	41880984	0.0122967	2.43243e-07
CCND3	ENSG00000112576	6	41960383	0.0102224	7.17672e-09
LGSN	ENSG00000146166	6	64007869	0.308995	8.36887e-08
SNX3	ENSG00000112335	6	108557445	0.0297204	7.77103e-12
CD164	ENSG00000135535	6	109695739	0.129204	3.49484e-06
L3MBTL3	ENSG00000198945	6	130398719	0.378415	1.27187e-07
ARG1	ENSG00000118520	6	131899878	0.354206	1.70408e-13
MED23	ENSG00000112282	6	131922237	0.0864658	4.46965e-13
SYNE1	ENSG00000131018	6	152700877	0.0331615	8.14261e-08
RAC1	ENSG00000136238	7	6428881	0.176744	4.36357e-08
HOXA9	ENSG00000078399	7	27206085	0.0747881	2.38784e-07
DPY19L1	ENSG00000173852	7	35023185	0.252532	3.18659e-06
OGDH	ENSG00000105953	7	44697418	0.0243229	2.658e-07
ZMIZ2	ENSG00000122515	7	44798828	0.0707948	1.97035e-08
GTF2I	ENSG00000077809	7	74123510	0.142064	3.54251e-17
NCF1	ENSG00000158517	7	74195984	0.0525494	7.11744e-20
AC004166.7	ENSG00000160828	7	74209518	0.0666135	1.16881e-11
GTF2IRD2	ENSG00000196275	7	74239165	0.100009	7.37761e-22
STAG3L1	ENSG00000205583	7	75006552	0.0345679	2.48829e-25
TRIM73	ENSG00000178809	7	75032308	0.0113008	4.79353e-24
NSUN5P1	ENSG00000223705	7	75042835	0.121845	8.19077e-24
POM121C	ENSG00000135213	7	75080807	0.0212226	4.05708e-18
AC018720.10	ENSG00000170092	7	75128514	0.126302	2.7522e-25
PMS2P3	ENSG00000127957	7	75144866	0.180003	2.34975e-25
DTX2P1	ENSG00000186704	7	76640513	0.374611	3.41089e-10
FAM185BP	ENSG00000214439	7	76732318	0.0101802	7.8558e-08
TMEM60	ENSG00000135211	7	77425471	0.0856706	1.96828e-06
MAGI2-AS3	ENSG00000234456	7	79091361	0.0683013	2.80955e-06
ARPC1B	ENSG00000130429	7	98982148	0.0201385	1.63109e-08
ZNF394	ENSG00000160908	7	99091044	0.0156638	4.07929e-06
ZKSCAN5	ENSG00000196652	7	99117298	0.120604	1.24059e-13
ZNF655	ENSG00000197343	7	99180731	0.0204514	6.82495e-08
KCNH2	ENSG00000055118	7	150658726	0.0147166	8.6348e-12
ALG1L13P	ENSG00000253981	8	8097857	0.0455514	1.56883e-24
MFHAS1	ENSG00000147324	8	8696009	0.0424018	1.17712e-18
RP11-62H7.2	ENSG00000233609	8	8827622	0.162878	2.43912e-27
ERI1	ENSG00000104626	8	8916956	0.0175631	1.35973e-09
PPP1R3B	ENSG00000173281	8	9001424	0.00536194	6.61368e-21
RP11-10A14.5	ENSG00000248538	8	9053442	0.11755	1.9951e-27
RP11-981G7.2	ENSG00000253641	8	10335779	0.0162049	1.32633e-23
AF131215.9	ENSG00000269918	8	10963207	0.124371	8.42741e-29
AF131215.2	ENSG00000255310	8	10966267	0.100645	1.36552e-28
MTMR9	ENSG00000104643	8	11163785	0.00731117	1.61154e-27
SLC35G5	ENSG00000177710	8	11189057	0.0923821	1.27181e-24
TDH	ENSG00000154316	8	11211553	0.0201672	4.04637e-26
FAM167A	ENSG00000154319	8	11305598	0.315855	8.8648e-15
BLK	ENSG00000136573	8	11386811	0.143232	1.69404e-26
RP11-148O21.4	ENSG00000255518	8	11414645	0.0289702	6.98926e-22
RP11-148O21.2	ENSG00000255354	8	11416752	0.0409901	1.01035e-20
NEIL2	ENSG00000154328	8	11636001	0.097062	5.86892e-15
RP11-297N6.4	ENSG00000255046	8	11657757	0.07545	5.68035e-12
FDFT1	ENSG00000079459	8	11674950	0.0507287	5.26357e-19
RP11-589N15.2	ENSG00000269899	8	11703781	0.0147553	1.08925e-20
FUT10	ENSG00000172728	8	33279641	0.427463	8.80882e-08
FGFR1	ENSG00000077782	8	38297504	0.282641	9.0616e-09
CTD-3083F21.1	ENSG00000250569	8	87494607	0.026474	7.45886e-07
RMDN1	ENSG00000176623	8	87503536	0.217461	7.35808e-08
RP11-267M23.4	ENSG00000253704	8	95573961	0.0279888	9.07727e-07
DPY19L4	ENSG00000156162	8	95768997	0.0268423	8.23034e-08
YWHAZ	ENSG00000164924	8	101947184	0.115558	2.87644e-07
GPR20	ENSG00000204882	8	142371983	0.0166773	1.69198e-06
SNAPC3	ENSG00000164975	9	15444326	0.0294634	7.94909e-07
UBE2R2	ENSG00000107341	9	33868983	0.0136272	1.32165e-07
RPP25L	ENSG00000164967	9	34611292	0.0145688	3.22203e-07
PAX5	ENSG00000196092	9	36933687	0.0134266	3.38817e-09
ISCA1	ENSG00000135070	9	88888568	0.0317967	6.80058e-08
SECISBP2	ENSG00000187742	9	91953989	0.109449	3.45191e-07
INVS	ENSG00000119509	9	102962410	0.194619	7.37379e-08
SWI5	ENSG00000175854	9	131044463	0.00706255	1.34448e-07
MED27	ENSG00000160563	9	134845394	0.126483	2.19214e-08
COMMD3	ENSG00000148444	10	22607069	0.0173731	6.93698e-10
VDAC2	ENSG00000165637	10	76980559	0.0465383	1.9811e-07
R3HCC1L	ENSG00000166024	10	99949520	0.0102993	5.67515e-10
LOXL4	ENSG00000138131	10	100017727	0.0380837	8.22227e-14
TMEM180	ENSG00000138111	10	104228975	0.0292606	2.5606e-08
CYP17A1	ENSG00000148795	10	104593789	0.0169	2.35291e-08
AS3MT	ENSG00000214435	10	104645464	0.25107	5.08479e-12
CNNM2	ENSG00000148842	10	104758209	0.0709609	1.03922e-07
NT5C2	ENSG00000076685	10	104899498	0.0802395	4.41835e-14
RP11-332O19.3	ENSG00000213277	10	104935581	0.0251642	1.57083e-08
TAF5	ENSG00000148835	10	105138273	0.00584568	8.89389e-11
TCF7L2	ENSG00000148737	10	114818723	0.0494465	8.35069e-07
KIAA1598	ENSG00000187164	10	118764919	0.542599	1.41915e-14
DPYSL4	ENSG00000151640	10	134009842	0.251333	2.22023e-09
LRRC27	ENSG00000148814	10	134170312	0.187225	2.28276e-07
PWWP2B	ENSG00000171813	10	134221019	0.0185064	3.95078e-10
RIC8A	ENSG00000177963	11	211312	0.142888	1.72649e-07
PSMD13	ENSG00000185627	11	244764	0.115063	9.5191e-08
EPS8L2	ENSG00000177106	11	711082	0.0307705	2.23082e-08
AP006621.5	ENSG00000255284	11	780937	0.276406	4.46823e-11
AP006621.6	ENSG00000255142	11	781875	0.0548906	5.0872e-10
CEND1	ENSG00000184524	11	788613	0.0110303	1.90968e-10
PIDD	ENSG00000177595	11	804466	0.244023	2.10755e-09
PNPLA2	ENSG00000177666	11	822237	0.0387332	4.51155e-10
EFCAB4A	ENSG00000177685	11	829067	0.0628507	9.25868e-12
CD151	ENSG00000177697	11	836337	0.62623	3.67553e-09
TSPAN4	ENSG00000214063	11	854962	0.144364	1.07926e-06
RP11-1391J7.1	ENSG00000250397	11	858337	0.0154818	1.59951e-09
AP2A2	ENSG00000183020	11	968566	0.070615	2.08164e-06
ARNTL	ENSG00000133794	11	13353506	0.180902	2.03323e-17
HSD17B12	ENSG00000149084	11	43728076	0.548837	5.50332e-32
ALKBH3	ENSG00000166199	11	43922088	0.0126121	5.46788e-10
CD82	ENSG00000085117	11	44613945	0.00625618	6.15556e-17
DDB2	ENSG00000134574	11	47248630	0.0220667	3.70146e-14
NR1H3	ENSG00000025434	11	47280123	0.0283941	4.93198e-13
MADD	ENSG00000110514	11	47321147	0.0487123	2.10935e-10
MYBPC3	ENSG00000134571	11	47363605	0.182518	6.35822e-23
PSMC3	ENSG00000165916	11	47444156	0.0449162	5.9192e-07
RAPSN	ENSG00000165917	11	47465019	0.019199	8.83736e-35
KBTBD4	ENSG00000123444	11	47597158	0.0068741	1.52555e-12
C1QTNF4	ENSG00000172247	11	47613713	0.163772	1.46312e-26
FNBP4	ENSG00000109920	11	47763533	0.0339307	7.48036e-25
PTPRJ	ENSG00000149177	11	48095891	0.0567732	7.79984e-19
FERMT3	ENSG00000149781	11	63982752	0.0137295	1.65342e-06
TRPT1	ENSG00000149743	11	63992498	0.0301857	8.79948e-07
ESRRA	ENSG00000173153	11	64078629	0.0150059	2.39005e-07
PRDX5	ENSG00000126432	11	64087421	0.155239	1.52771e-13
BATF2	ENSG00000168062	11	64759966	0.00794711	3.02424e-09
LTBP3	ENSG00000168056	11	65316338	0.0539409	2.5183e-09
EHBP1L1	ENSG00000173442	11	65351815	0.0995562	8.51294e-10
SNX32	ENSG00000172803	11	65612739	0.106592	8.4826e-08
MUS81	ENSG00000172732	11	65629860	0.0658572	1.94857e-08
CTSW	ENSG00000172543	11	65649246	0.392175	7.99903e-15
FIBP	ENSG00000172500	11	65653611	0.0233832	2.05379e-14
FOSL1	ENSG00000175592	11	65663782	0.00680634	7.63847e-13
RP11-755F10.1	ENSG00000255320	11	66013010	0.0196725	3.1306e-10
RP11-867G23.3	ENSG00000245156	11	66041649	0.0446356	1.76416e-11
ORAOV1	ENSG00000149716	11	69479014	0.0142058	9.08998e-08
PRKRIR	ENSG00000137492	11	76076507	0.0171696	1.61884e-06
RP11-452H21.4	ENSG00000251323	11	78137955	0.0255316	5.33459e-07
ANKK1	ENSG00000170209	11	113264826	0.158324	1.05517e-08
HYOU1	ENSG00000149428	11	118921406	0.0163703	8.59024e-07
VPS11	ENSG00000160695	11	118945545	0.243111	3.36659e-09
HMBS	ENSG00000256269	11	118959917	0.0212349	6.68498e-13
PDZD3	ENSG00000172367	11	119058549	0.133829	4.36885e-06
UBASH3B	ENSG00000154127	11	122605782	0.0166535	6.63283e-07
SNX19	ENSG00000120451	11	130765867	0.641545	8.30656e-07
DCP1B	ENSG00000151065	12	2084460	0.0276062	3.23955e-07
NCKAP5L	ENSG00000167566	12	50203731	0.00630961	1.68194e-10
SUOX	ENSG00000139531	12	56395694	0.136358	3.30948e-08
RPS26	ENSG00000197728	12	56436876	0.597134	8.15025e-07
ERBB3	ENSG00000065361	12	56485465	0.00605469	1.79922e-08
LYZ	ENSG00000090382	12	69745067	0.695527	3.59811e-07
POC1B	ENSG00000139323	12	89866648	0.0753591	9.05508e-09
RP11-981P6.1	ENSG00000258302	12	89971352	0.034139	4.75369e-10
APPL2	ENSG00000136044	12	105598545	0.18701	3.89329e-06
UBE3B	ENSG00000151148	12	109944857	0.115473	4.20673e-07
ARPC3	ENSG00000111229	12	110880428	0.0650799	2.20708e-09
GPN3	ENSG00000111231	12	110898654	0.524464	4.89624e-10
FAM216A	ENSG00000204856	12	110917179	0.165485	2.14783e-09
VPS29	ENSG00000111237	12	110934412	0.0846719	1.66949e-10
RAD9B	ENSG00000151164	12	110954675	0.14474	1.0567e-10
POP5	ENSG00000167272	12	121017884	0.058426	2.10335e-06
PSMD9	ENSG00000110801	12	122341420	0.0512669	2.36896e-10
WDR66	ENSG00000158023	12	122398800	0.0395712	8.61537e-07
LRRC43	ENSG00000158113	12	122670151	0.0291099	2.01814e-07
ZCCHC8	ENSG00000033030	12	122971467	0.0082519	2.2151e-13
RP11-324E6.6	ENSG00000256249	12	123186099	0.0978052	6.41974e-13
HIP1R	ENSG00000130787	12	123333253	0.034921	1.12662e-10
VPS37B	ENSG00000139722	12	123365436	0.0158856	1.86488e-11
RILPL2	ENSG00000150977	12	123910600	0.0562737	2.55834e-10
RP11-380L11.4	ENSG00000270028	12	124410319	0.0191934	3.60502e-08
DNAH10OS	ENSG00000250091	12	124415251	0.00639649	7.06021e-08
CCDC92	ENSG00000119242	12	124430292	0.0400138	1.32423e-07
ZNF664	ENSG00000179195	12	124478189	0.0476203	6.01233e-08
ANKLE2	ENSG00000176915	12	133320364	0.33859	7.13202e-08
GOLGA3	ENSG00000090615	12	133375469	0.0771487	6.27281e-08
MTIF3	ENSG00000122033	13	28017257	0.0348637	3.23754e-09
N4BP2L1	ENSG00000139597	13	32988588	0.019517	2.13273e-06
FARP1	ENSG00000152767	13	98948421	0.207227	4.20162e-11
STK24	ENSG00000102572	13	99166324	0.211852	2.08493e-07
BAZ1A	ENSG00000198604	14	35283395	0.00871397	1.79803e-08
RP11-85K15.2	ENSG00000258704	14	35420901	0.0695086	1.9112e-09
FUT8	ENSG00000033170	14	66044074	0.016273	6.15854e-08
DCAF4	ENSG00000119599	14	73409725	0.206953	4.96506e-12
RP1-240K6.3	ENSG00000251393	14	73936504	0.00640647	2.08322e-10
ACOT2	ENSG00000119673	14	74038340	0.0111185	1.72099e-08
PTGR2	ENSG00000140043	14	74336038	0.118137	9.1656e-07
GALC	ENSG00000054983	14	88382086	0.0224359	4.00093e-07
TTC7B	ENSG00000165914	14	91144877	0.013557	1.5568e-06
TMEM251	ENSG00000153485	14	93652365	0.0102741	6.01047e-08
TRAF3	ENSG00000131323	14	103310825	0.0323196	8.46031e-09
BAG5	ENSG00000166170	14	104026024	0.0613187	6.83707e-07
KLC1	ENSG00000126214	14	104098060	0.155533	2.73064e-09
LCMT2	ENSG00000168806	15	43621388	0.0996514	1.9399e-06
ADAL	ENSG00000168803	15	43634484	0.0289604	3.49456e-06
CATSPER2	ENSG00000166762	15	43940508	0.122966	7.9858e-07
HYPK	ENSG00000242028	15	44091790	0.0178792	2.88118e-06
CTDSPL2	ENSG00000137770	15	44770334	0.01315	5.86303e-07
TMOD2	ENSG00000128872	15	52076161	0.243959	1.8925e-09
RP11-56B16.2	ENSG00000259556	15	52217047	0.015099	4.08594e-09
USP3	ENSG00000140455	15	63841816	0.155683	3.23051e-08
VWA9	ENSG00000138614	15	65887359	0.0657453	1.03571e-06
SMAD3	ENSG00000166949	15	67421817	0.0146639	4.40536e-13
MAP2K5	ENSG00000137764	15	67967254	0.206681	5.20116e-24
NEO1	ENSG00000067141	15	73470799	0.0429138	2.18623e-10
PML	ENSG00000140464	15	74313583	0.0551792	8.59924e-07
SEMA7A	ENSG00000138623	15	74714219	0.00593229	2.64556e-08
UBL7	ENSG00000138629	15	74745920	0.0112141	3.27072e-15
SCAMP2	ENSG00000140497	15	75150888	0.168361	1.06718e-07
MPI	ENSG00000178802	15	75187072	0.106862	1.66719e-07
COX5A	ENSG00000178741	15	75221320	0.0168284	1.26654e-08
UBE2Q2	ENSG00000140367	15	76164520	0.0618479	3.02301e-06
FAM103A1	ENSG00000169612	15	83657384	0.0694883	1.94918e-06
IGF1R	ENSG00000140443	15	99349979	0.0139768	1.11545e-07
NTHL1	ENSG00000065057	16	2093841	0.0117513	5.59696e-07
MLST8	ENSG00000167965	16	2256833	0.0690829	1.8523e-07
BRICD5	ENSG00000182685	16	2260602	0.0219989	2.29573e-06
NLRC3	ENSG00000167984	16	3608219	0.0156896	7.59203e-07
DNASE1	ENSG00000213918	16	3695936	0.0517861	2.98149e-08
UBN1	ENSG00000118900	16	4914513	0.00958438	1.71396e-12
PPL	ENSG00000118898	16	4971625	0.0194164	5.86729e-12
RRN3	ENSG00000085721	16	15171026	0.025168	3.39309e-06
C16orf88	ENSG00000103550	16	19722229	0.143741	1.6521e-09
RBBP6	ENSG00000122257	16	24566599	0.0320659	2.81439e-06
SLC5A11	ENSG00000158865	16	24890055	0.492759	3.89989e-12
A-575C2.4	ENSG00000198156	16	28364352	0.0494069	5.21532e-31
CLN3	ENSG00000188603	16	28492439	0.0890736	2.00419e-20
IL27	ENSG00000197272	16	28517027	0.0442065	9.07224e-25
CCDC101	ENSG00000176476	16	28584173	0.192675	3.46055e-26
SULT1A2	ENSG00000197165	16	28605847	0.494063	8.43623e-28
SULT1A1	ENSG00000196502	16	28625924	0.199224	3.33646e-17
EIF3C	ENSG00000184110	16	28723465	0.0381273	3.55067e-29
RP11-1348G14.4	ENSG00000251417	16	28821623	0.00995956	2.02996e-33
ATXN2L	ENSG00000168488	16	28841457	0.077183	1.66915e-09
TUFM	ENSG00000178952	16	28855730	0.629903	2.50192e-31
SH2B1	ENSG00000178188	16	28871723	0.0117609	2.67613e-33
ATP2A1	ENSG00000196296	16	28902778	0.0291445	8.47262e-33
RP11-264B17.4	ENSG00000260367	16	28988219	0.00844415	2.62012e-23
SPNS1	ENSG00000169682	16	28990705	0.352239	5.45121e-33
RP11-426C22.5	ENSG00000260517	16	29178314	0.0779654	5.90029e-30
NPIPL3	ENSG00000254206	16	29404012	0.00722527	3.26448e-08
RP11-231C14.3	ENSG00000254634	16	29495039	0.0297441	2.31635e-13
NPIPL3	ENSG00000169203	16	29506165	0.0511469	1.42495e-09
7SK	ENSG00000222375	16	29742548	0.00684232	9.12218e-19
KIF22	ENSG00000079616	16	29809373	0.007919	3.61556e-18
PAGR1	ENSG00000185928	16	29829522	0.0120022	4.99579e-28
MVP	ENSG00000013364	16	29845535	0.0792961	4.54313e-11
CDIPT	ENSG00000103502	16	29872367	0.0305011	4.2198e-08
CTD-2574D22.4	ENSG00000260114	16	29932091	0.0333165	4.35516e-20
TAOK2	ENSG00000149930	16	29994272	0.00826219	6.0258e-08
INO80E	ENSG00000169592	16	30011864	0.113458	2.09385e-19
TBX6	ENSG00000149922	16	30100161	0.188735	2.74656e-18
YPEL3	ENSG00000090238	16	30105935	0.123686	4.42114e-16
RP11-455F5.3	ENSG00000250616	16	30111594	0.0729196	3.90516e-18
GDPD3	ENSG00000102886	16	30120654	0.0588098	2.91531e-16
MAPK3	ENSG00000102882	16	30130126	0.182767	5.08897e-23
RP11-455F5.5	ENSG00000261416	16	30195552	0.00537641	4.10695e-14
RP11-347C12.2	ENSG00000183604	16	30290462	0.0919599	3.09855e-11
ZNF48	ENSG00000180035	16	30400428	0.0266762	1.93741e-08
SEPHS2	ENSG00000179918	16	30456227	0.0209398	2.36032e-06
RP11-297C4.2	ENSG00000261346	16	30494587	0.00884681	3.1822e-12
ZNF747	ENSG00000169955	16	30541956	0.00895714	4.02403e-10
ZNF688	ENSG00000229809	16	30582361	0.00788554	8.06301e-17
PHKG2	ENSG00000156873	16	30766040	0.00528291	5.90056e-22
C16orf93	ENSG00000196118	16	30771387	0.0132155	2.3907e-20
FBXL19-AS1	ENSG00000260852	16	30932615	0.0138292	2.81205e-08
ORAI3	ENSG00000175938	16	30964084	0.0141715	5.75858e-12
SETD1A	ENSG00000099381	16	30982526	0.026897	3.10373e-12
HSD3B7	ENSG00000099377	16	30998496	0.102486	1.51964e-23
STX1B	ENSG00000099365	16	31011263	0.0109913	9.93597e-12
RP11-196G11.2	ENSG00000260911	16	31057836	0.256779	1.93613e-06
ZNF668	ENSG00000167394	16	31078902	0.112797	7.86768e-23
ZNF646	ENSG00000167395	16	31090630	0.00721455	5.34575e-13
VKORC1	ENSG00000167397	16	31104732	0.0338944	2.17379e-22
BCKDK	ENSG00000103507	16	31120769	0.0987765	7.56595e-20
RP11-196G11.4	ENSG00000262766	16	31129733	0.0266648	6.00922e-21
ARMC5	ENSG00000140691	16	31473944	0.00890794	6.12647e-11
SLC5A2	ENSG00000140675	16	31498252	0.0112053	3.71259e-07
B3GNT9	ENSG00000237172	16	67183562	0.0199132	2.6453e-06
CTD-2012K14.7	ENSG00000259804	16	67595763	0.0203405	1.318e-07
CIRH1A	ENSG00000141076	16	69184067	0.0431538	7.57159e-08
TMED6	ENSG00000157315	16	69381431	0.17484	4.39351e-09
NFAT5	ENSG00000102908	16	69668783	0.0121211	3.00342e-08
CLEC18A	ENSG00000157322	16	69991475	0.540292	5.11355e-15
PDPR	ENSG00000090857	16	70171366	0.0649208	2.63711e-09
RP11-296I10.6	ENSG00000261556	16	70266498	0.288476	1.7861e-08
EXOSC6	ENSG00000223496	16	70284983	0.455287	2.28215e-09
DDX19B	ENSG00000157349	16	70346376	0.0151884	2.33898e-17
ST3GAL2	ENSG00000157350	16	70443239	0.0160544	1.89649e-11
COG4	ENSG00000103051	16	70535969	0.114628	1.55323e-06
ZNF19	ENSG00000157429	16	71548722	0.0206977	1.63577e-07
CMIP	ENSG00000153815	16	81612071	0.0293009	3.30532e-08
AC137932.5	ENSG00000260279	16	89364320	0.0496535	2.47277e-08
CPNE7	ENSG00000178773	16	89652915	0.0180174	3.26286e-07
SRR	ENSG00000167720	17	2217615	0.229049	6.82057e-08
CHRNB1	ENSG00000170175	17	7354703	0.116651	3.91781e-06
TP53	ENSG00000141510	17	7577976	0.0105821	4.35723e-08
AC090616.2	ENSG00000214708	17	30469199	0.0159065	3.30629e-08
RHOT1	ENSG00000126858	17	30524933	0.0779598	3.34584e-06
ZNHIT3	ENSG00000108278	17	34848813	0.180904	2.52528e-09
MYO19	ENSG00000141140	17	34875380	0.0984404	5.19393e-09
GGNBP2	ENSG00000005955	17	34923507	0.196773	7.88097e-10
DHRS11	ENSG00000108272	17	34952731	0.0399234	5.84651e-09
MLX	ENSG00000108788	17	40722171	0.0059592	1.72265e-06
ASB16	ENSG00000161664	17	42252133	0.0245013	9.11089e-08
ASB16-AS1	ENSG00000267080	17	42258713	0.124337	1.5479e-08
NFE2L1	ENSG00000082641	17	46132270	0.030689	2.33084e-06
RP11-51F16.5	ENSG00000263883	17	61714217	0.0469482	1.53952e-06
STRADA	ENSG00000266173	17	61799761	0.020001	1.8051e-06
SMARCD2	ENSG00000108604	17	61914934	0.0967789	1.4063e-06
LINC00674	ENSG00000237854	17	66104854	0.0610434	6.95039e-11
LRRC37A16P	ENSG00000267023	17	66135263	0.0146998	9.57065e-13
GALK1	ENSG00000108479	17	73754733	0.0349469	1.42856e-09
RP11-552F3.4	ENSG00000266980	17	73815516	0.0156777	1.60054e-07
UNC13D	ENSG00000092929	17	73832052	0.138249	1.09453e-06
RP11-552F3.9	ENSG00000267801	17	73874040	0.0316486	1.64785e-07
PDE6G	ENSG00000185527	17	79623815	0.00827962	5.53739e-07
STRA13	ENSG00000169689	17	79979280	0.0756483	2.79805e-07
FASN	ENSG00000169710	17	80046211	0.0838769	4.26861e-08
RP11-1376P16.2	ENSG00000265678	17	80111998	0.0341584	2.3026e-08
CCDC57	ENSG00000176155	17	80115021	0.263546	8.01398e-09
SLC16A3	ENSG00000141526	17	80202639	0.103999	6.05619e-11
RP13-638C3.2	ENSG00000262652	17	80536195	0.0130409	1.55074e-06
SMCHD1	ENSG00000101596	18	2730376	0.00682288	9.40731e-07
Y_RNA	ENSG00000207034	18	2778997	0.00945184	1.68478e-06
C18orf8	ENSG00000141452	18	21097609	0.0770145	6.81557e-27
RP11-178F10.2	ENSG00000264695	18	22070191	0.123689	4.61258e-07
TAF4B	ENSG00000141384	18	23888774	0.00666492	1.42993e-06
PIK3C3	ENSG00000078142	18	39601482	0.0896945	6.31466e-09
ATP8B3	ENSG00000130270	19	1797174	0.0975114	8.35064e-08
SCAMP4	ENSG00000227500	19	1915614	0.0626167	5.31423e-08
BTBD2	ENSG00000133243	19	2010163	0.00712991	2.21821e-08
DOHH	ENSG00000129932	19	3495878	0.0170584	4.67863e-08
EEF2	ENSG00000167658	19	3980760	0.0342642	3.41654e-10
ZBTB7A	ENSG00000178951	19	4055652	0.0277024	6.48339e-09
CTD-2622I13.3	ENSG00000268670	19	4062180	0.0137206	1.55984e-13
MAP2K2	ENSG00000126934	19	4107222	0.0303177	1.60153e-13
ILF3-AS1	ENSG00000267100	19	10763529	0.0328806	1.30996e-07
DNASE2	ENSG00000105612	19	12989153	0.23847	4.84921e-08
CTD-3252C9.4	ENSG00000267519	19	13946216	0.0091865	1.83784e-07
IL12RB1	ENSG00000096996	19	18189782	0.200217	4.80232e-08
MAST3	ENSG00000099308	19	18235548	0.0769574	8.31185e-18
MPV17L2	ENSG00000254858	19	18305875	0.0219517	1.26527e-16
GDF15	ENSG00000130513	19	18492764	0.0973017	3.44829e-06
KLHL26	ENSG00000167487	19	18764542	0.0147049	3.40134e-06
SLC25A42	ENSG00000181035	19	19199252	0.0333566	6.38157e-08
MAU2	ENSG00000129933	19	19450527	0.0893401	1.13273e-09
TSSK6	ENSG00000178093	19	19625113	0.0240507	1.6831e-08
NDUFA13	ENSG00000186010	19	19635415	0.0262998	2.63349e-08
YJEFN3	ENSG00000250067	19	19637714	0.0663081	1.98134e-08
ZNF101	ENSG00000181896	19	19786961	0.0169582	7.23007e-07
AC007773.2	ENSG00000267213	19	32888700	0.0600292	3.56005e-06
PEPD	ENSG00000124299	19	33945278	0.0136182	5.82194e-07
EXOC3L2	ENSG00000130201	19	45726674	0.0134156	3.09472e-06
FBXO46	ENSG00000177051	19	46224024	0.0283143	1.20785e-13
SAE1	ENSG00000142230	19	47665208	0.0185585	1.42547e-19
CST7	ENSG00000077984	20	24935215	0.215861	8.25267e-07
ENTPD6	ENSG00000197586	20	25191847	0.0291823	8.36583e-12
PYGB	ENSG00000100994	20	25253677	0.486112	1.33582e-06
ABHD12	ENSG00000100997	20	25323499	0.00969645	9.42903e-11
NINL	ENSG00000101004	20	25499747	0.00846285	6.52002e-08
ARFGEF2	ENSG00000124198	20	47595828	0.013405	1.07602e-11
DDX27	ENSG00000124228	20	47848249	0.0124045	3.0051e-07
ZNFX1	ENSG00000124201	20	47874723	0.110829	2.50992e-07
SNORD12B	ENSG00000222365	20	47896901	0.0495131	8.91569e-11
TSHZ2	ENSG00000182463	20	51848214	0.0311919	3.25311e-10
GMEB2	ENSG00000101216	20	62238674	0.0494324	1.04131e-06
ETS2	ENSG00000157557	21	40187055	0.010857	5.83258e-07
HMGN1	ENSG00000205581	21	40717907	0.00651754	3.26725e-06
ADARB1	ENSG00000197381	21	46570123	0.0101683	7.12874e-15
ATP6V1E1	ENSG00000131100	22	18093243	0.141772	1.5435e-07
ARVCF	ENSG00000099889	22	19980875	0.0425927	1.27749e-10
RP4-591N18.2	ENSG00000232564	22	40920257	0.0279742	6.78013e-09
RP4-756G23.5	ENSG00000235513	22	41609378	0.0280151	2.93903e-06
C22orf46	ENSG00000184208	22	42089541	0.00544158	1.30379e-07
CENPM	ENSG00000100162	22	42338946	0.022319	1.58255e-06

## Sheet: CAD
Gene name	Gene ID	Chromosome	Position	R2	P
SF3A3	ENSG00000183431	1	38439620	0.361107	9.80308e-08
FHL3	ENSG00000183386	1	38466860	0.501963	3.37082e-06
PSRC1	ENSG00000134222	1	109823993	0.104014	4.55332e-19
IL6R	ENSG00000160712	1	154409797	0.0990876	6.51464e-07
TAF1A	ENSG00000143498	1	222747259	0.059157	2.12221e-07
FAM177B	ENSG00000197520	1	222917348	0.06525	1.04129e-08
TLR5	ENSG00000187554	1	223299686	0.0128564	6.8359e-08
MAT2A	ENSG00000168906	2	85769345	0.116843	5.18443e-07
VAMP8	ENSG00000118640	2	85798919	0.0105203	6.14451e-09
RNF181	ENSG00000168894	2	85823792	0.0322696	8.54839e-08
RANBP2	ENSG00000153201	2	109369102	0.0285695	2.51882e-06
GPX1	ENSG00000233276	3	49395321	0.00639675	3.93264e-06
PCBP4	ENSG00000090097	3	51999751	0.0099761	4.98792e-17
H2AFV	ENSG00000105968	7	44877036	0.01212	4.16514e-08
CDKN2A	ENSG00000147889	9	21981525	0.00877797	2.61035e-07
ABO	ENSG00000175164	9	136140835	0.369407	1.9561e-06
TSPAN14	ENSG00000108219	10	82248154	0.132658	9.44105e-07
LIPA	ENSG00000107798	10	91073820	0.379061	3.24103e-12
NT5C2	ENSG00000076685	10	104899498	0.0802395	8.44711e-08
SWAP70	ENSG00000133789	11	9730081	0.0227631	5.67853e-08
DERA	ENSG00000023697	12	16127163	0.0086783	5.37179e-23
POC1B	ENSG00000139323	12	89866648	0.0753591	7.2627e-07
RP11-981P6.1	ENSG00000258302	12	89971352	0.034139	2.41353e-08
TRAFD1	ENSG00000135148	12	112577356	0.0293593	1.21225e-08
RPS12P26	ENSG00000225193	15	90750001	0.0163894	2.67973e-07
FES	ENSG00000182511	15	91432965	0.113349	8.5647e-08
ORAI3	ENSG00000175938	16	30964084	0.0141715	2.07762e-09
BCAR1	ENSG00000050820	16	75282439	0.0465474	3.06718e-06
ILF3	ENSG00000129351	19	10784015	0.0102721	4.2628e-08
QTRT1	ENSG00000213339	19	10818109	0.0142142	1.04987e-06
DNM2	ENSG00000079805	19	10886459	0.0080508	6.42329e-07
SMARCA4	ENSG00000127616	19	11123834	0.035683	6.77659e-11
MAST1	ENSG00000105613	19	12965265	0.0124445	7.33124e-24
IGLL3P	ENSG00000206066	22	25715135	0.0106957	1.21281e-10

## Sheet: DSTP
Gene name	Gene ID	Chromosome	Position	R2	P
RP11-206L10.11	ENSG00000228794	1	778907	0.0208996	1.75032e-06
TPRG1L	ENSG00000158109	1	3544128	0.00566613	5.51843e-181
DFFB	ENSG00000169598	1	3787919	0.025822	2.38506e-08
NOL9	ENSG00000162408	1	6598001	0.0101867	1.88527e-220
TNFRSF9	ENSG00000049249	1	7990416	0.0199405	5.09167e-12
HMGN2P17	ENSG00000238249	1	8953839	0.0137993	3.9468e-15
PTCHD2	ENSG00000204624	1	11568432	0.0160583	3.2179e-09
MTHFR	ENSG00000177000	1	11856378	0.300145	9.46023e-24
PRDM2	ENSG00000116731	1	14089133	0.00824303	2.44203e-16
HP1BP3	ENSG00000127483	1	21091485	0.200272	1.15218e-08
HNRNPR	ENSG00000125944	1	23650546	0.0187078	4.22995e-08
ASAP3	ENSG00000088280	1	23782870	0.0152137	1.71323e-06
ATPIF1	ENSG00000130770	1	28568018	0.0924064	2.83712e-20
ZCCHC17	ENSG00000121766	1	31803812	0.0298196	1.40396e-17
RP11-244H3.1	ENSG00000241014	1	35445435	0.00993952	1.3718e-06
ZMPSTE24	ENSG00000084073	1	40741817	0.0183032	6.48805e-08
FAAH	ENSG00000117480	1	46869728	0.206943	7.96984e-22
DNAJC6	ENSG00000116675	1	65797727	0.0109779	4.94494e-15
TTLL7	ENSG00000137941	1	84397772	0.00947072	3.35766e-192
ODF2L	ENSG00000122417	1	86837266	0.0671617	1.33714e-06
CCBL2	ENSG00000137944	1	89430046	0.16987	1.16159e-30
ZNF326	ENSG00000162664	1	90477384	0.00834597	2.60729e-38
TMED5	ENSG00000117500	1	93630792	0.0573521	4.37586e-13
CCDC18	ENSG00000122483	1	93694881	0.0367668	3.94138e-12
DR1	ENSG00000117505	1	93819797	0.0197554	4.67959e-07
DPYD	ENSG00000188641	1	97964952	0.0481957	5.94367e-08
RP4-773N10.4	ENSG00000258634	1	110603069	0.0233415	2.26401e-07
ST7L	ENSG00000007341	1	113114793	0.0798693	7.07456e-16
SLC16A1	ENSG00000155380	1	113477052	0.0133563	2.68068e-14
RP11-31F15.1	ENSG00000226419	1	113521925	0.0892489	3.39622e-26
ZNF697	ENSG00000143067	1	120176220	0.034356	7.73743e-23
NBPF12	ENSG00000186275	1	146420645	0.02274	7.10986e-09
Metazoa_SRP	ENSG00000264384	1	154138874	0.00554632	4.20584e-12
TPM3	ENSG00000143549	1	154147454	0.116343	2.98196e-06
APOA1BP	ENSG00000163382	1	156562822	0.0576588	7.31442e-18
KIFAP3	ENSG00000075945	1	169972408	0.0105492	9.63456e-10
FMO4	ENSG00000076258	1	171297285	0.0104305	1.53327e-06
IER5	ENSG00000162783	1	181058807	0.0112733	3.3412e-08
GLUL	ENSG00000135821	1	182356090	0.0141606	1.45113e-12
NAV1	ENSG00000134369	1	201694256	0.379595	1.47984e-10
PPFIA4	ENSG00000143847	1	203021747	0.221926	3.52169e-06
LAX1	ENSG00000122188	1	203739832	0.0475809	5.54992e-09
GOLT1A	ENSG00000174567	1	204175254	0.0110947	6.1428e-20
PLEKHA6	ENSG00000143850	1	204268571	0.0412193	6.41623e-08
MDM4	ENSG00000198625	1	204514191	0.0262726	1.48661e-06
RP11-430C7.5	ENSG00000240219	1	204597371	0.0209944	1.39895e-57
SDE2	ENSG00000143751	1	226178717	0.0293786	4.67148e-08
C1orf148	ENSG00000203684	1	228352500	0.00615125	5.1293e-07
TRIM11	ENSG00000154370	1	228587957	0.0144264	8.43699e-07
RHOU	ENSG00000116574	1	228876620	0.0613463	2.11876e-14
CCSAP	ENSG00000154429	1	229467899	0.142843	7.19699e-10
SIPA1L2	ENSG00000116991	1	232615507	0.00949274	5.08426e-26
ITSN2	ENSG00000198399	2	24504658	0.0655545	3.01276e-11
CENPO	ENSG00000138092	2	25030625	0.0415143	3.60988e-07
ADCY3	ENSG00000138031	2	25092373	0.324526	5.1343e-119
DNMT3A	ENSG00000119772	2	25510652	0.00856534	5.84684e-09
BRE	ENSG00000158019	2	28337288	0.00505585	1.15074e-13
FAM179A	ENSG00000189350	2	29231858	0.0462187	8.31803e-09
LBH	ENSG00000213626	2	30500496	0.0261776	2.12559e-16
LTBP1	ENSG00000049323	2	33398307	0.00516528	8.82189e-23
PRKD3	ENSG00000115825	2	37514798	0.120006	1.78132e-15
GALM	ENSG00000143891	2	38930715	0.0144288	3.13572e-35
SOS1	ENSG00000115904	2	39280011	0.010319	2.94637e-33
OXER1	ENSG00000162881	2	42990521	0.202235	1.32051e-54
THADA	ENSG00000115970	2	43608492	0.0198593	3.87663e-09
PIGF	ENSG00000151665	2	46826167	0.00906659	9.37608e-16
AC079250.1	ENSG00000230979	2	47918120	0.00978958	1.57344e-35
FANCL	ENSG00000115392	2	58427442	0.0380068	1.16529e-29
MDH1	ENSG00000014641	2	63825037	0.00577339	6.39444e-09
MEIS1	ENSG00000143995	2	66730792	0.0050952	3.16581e-15
C2orf42	ENSG00000115998	2	70426379	0.042828	1.97352e-08
TIA1	ENSG00000116001	2	70456184	0.0074052	2.98801e-15
MOB1A	ENSG00000114978	2	74394095	0.00628684	3.38896e-08
HK2	ENSG00000159399	2	75090797	0.0337254	1.20035e-07
TCF7L1	ENSG00000152284	2	85449022	0.125192	1.2494e-10
MAT2A	ENSG00000168906	2	85769345	0.116843	4.41344e-09
SFTPB	ENSG00000168878	2	85890150	0.0130873	3.06157e-37
MRPL35	ENSG00000132313	2	86433748	0.0406305	7.22724e-29
CHMP3	ENSG00000115561	2	86839399	0.024426	3.28508e-22
LINC00342	ENSG00000232931	2	96477414	0.00765917	9.25434e-07
AC021188.4	ENSG00000230747	2	96980235	0.0101173	1.40633e-09
CNNM4	ENSG00000158158	2	97452133	0.106645	2.75088e-08
RANBP2	ENSG00000153201	2	109369102	0.0285695	4.01373e-120
POLR2D	ENSG00000144231	2	128609785	0.00752521	2.49323e-07
UBXN4	ENSG00000144224	2	136520907	0.0125232	5.81517e-15
RP11-231E19.1	ENSG00000260059	2	139358614	0.00841763	9.32278e-46
ACVR2A	ENSG00000121989	2	148645239	0.0307124	1.21471e-10
MBD5	ENSG00000204406	2	149027192	0.0459855	2.32732e-59
DPP4	ENSG00000197635	2	162889901	0.00657558	9.32178e-10
METTL5	ENSG00000138382	2	170674016	0.00708619	5.14547e-25
CIR1	ENSG00000138433	2	175236596	0.0510277	2.36187e-62
GPR155	ENSG00000163328	2	175324394	0.0138921	1.87356e-58
MTX2	ENSG00000128654	2	177168438	0.0323265	5.59257e-08
ZC3H15	ENSG00000065548	2	187362486	0.0216734	1.83124e-10
AC019178.1	ENSG00000204253	2	190788502	0.00552829	6.27886e-09
NAB1	ENSG00000138386	2	191534482	0.013753	1.85253e-19
ANKRD44	ENSG00000065413	2	198003819	0.0388598	1.74346e-16
SPATS2L	ENSG00000196141	2	201256928	0.00592627	1.01389e-18
AC007283.4	ENSG00000235579	2	202027305	0.0141237	5.44946e-20
LANCL1	ENSG00000115365	2	211319174	0.0434523	1.01863e-06
WNT6	ENSG00000115596	2	219731749	0.0153161	3.95806e-12
AC034193.5	ENSG00000180385	3	10038625	0.022931	1.3178e-08
C3orf20	ENSG00000131379	3	14765573	0.0868823	3.58973e-22
DPH3	ENSG00000154813	3	16302982	0.0570671	4.55374e-09
OXNAD1	ENSG00000154814	3	16342764	0.0447644	6.20662e-49
SGOL1	ENSG00000129810	3	20214934	0.0196074	3.27922e-06
UBE2E2	ENSG00000182247	3	23438897	0.044309	5.66837e-09
ENTPD3-AS1	ENSG00000223797	3	40425056	0.108678	2.35654e-12
RPL14	ENSG00000188846	3	40501322	0.0917811	6.69605e-29
KIF15	ENSG00000163808	3	44859038	0.00893445	1.36239e-15
TMEM42	ENSG00000169964	3	44905261	0.02285	1.45591e-12
Metazoa_SRP	ENSG00000244357	3	45784313	0.00861382	1.10578e-18
CCR5	ENSG00000160791	3	46414665	0.0486551	2.55904e-07
ZNF589	ENSG00000164048	3	48311666	0.269461	3.31813e-08
ZMYND10	ENSG00000004838	3	50381412	0.0161496	2.6988e-07
SPCS1	ENSG00000114902	3	52740576	0.00696916	1.93383e-23
DCP1A	ENSG00000162290	3	53349542	0.0263111	1.3109e-10
PSMD6-AS2	ENSG00000239653	3	63993761	0.0741709	2.2116e-06
LRIG1	ENSG00000144749	3	66490454	0.00524148	5.1915e-07
KBTBD8	ENSG00000163376	3	67055180	0.00973945	6.60123e-08
EBLN2	ENSG00000255423	3	73111649	0.0130402	5.85369e-08
DCBLD2	ENSG00000057019	3	98567659	0.0233368	4.91187e-07
SENP7	ENSG00000138468	3	101137567	0.1511	5.3329e-18
C3orf17	ENSG00000163608	3	112729997	0.0232656	3.40804e-06
GTF2E1	ENSG00000153767	3	120481700	0.0410911	3.16582e-40
PLXNA1	ENSG00000114554	3	126731836	0.0215868	1.45515e-07
NUDT16	ENSG00000198585	3	131104094	0.0158012	7.70047e-10
SIAH2	ENSG00000181788	3	150470089	0.0193197	1.52158e-08
P2RY12	ENSG00000169313	3	151078884	0.0203175	1.15639e-19
SMC4	ENSG00000113810	3	160134906	0.0240651	8.62967e-15
TRIM59	ENSG00000213186	3	160176897	0.0315756	8.38182e-36
SERPINI1	ENSG00000163536	3	167498193	0.0894087	2.45966e-12
GOLIM4	ENSG00000173905	3	167770114	0.0111715	1.72817e-07
SKIL	ENSG00000136603	3	170095044	0.00856051	1.01779e-12
YEATS2-AS1	ENSG00000233885	3	183525487	0.0314729	1.46925e-06
RP11-778D9.4	ENSG00000228205	3	183867857	0.0373767	1.05835e-08
TPRG1	ENSG00000188001	3	188854048	0.00817139	3.16467e-21
ABCA11P	ENSG00000251595	4	443571	0.0414409	5.44302e-162
RP11-115L11.1	ENSG00000214846	4	15732917	0.0535754	8.31506e-09
DCAF16	ENSG00000163257	4	17807329	0.0565007	7.49308e-18
GPR125	ENSG00000152990	4	22432185	0.0149758	1.58192e-24
SGCB	ENSG00000163069	4	52895760	0.0279796	1.06976e-08
IL8	ENSG00000169429	4	74607828	0.0164834	2.59122e-08
EREG	ENSG00000124882	4	75242664	0.0327959	2.06192e-45
AP001816.1	ENSG00000254531	4	102269488	0.337108	3.04418e-07
RP11-10L12.4	ENSG00000246560	4	103757222	0.0207815	3.22015e-09
LEF1	ENSG00000138795	4	109029406	0.018254	5.75248e-23
RPS3A	ENSG00000145425	4	152023264	0.0285123	9.05624e-08
SH3RF1	ENSG00000154447	4	170103831	0.232654	1.02308e-07
GALNT7	ENSG00000109586	4	174167511	0.00520385	8.22839e-24
ING2	ENSG00000168556	4	184429198	0.00826973	2.34621e-26
AHRR	ENSG00000063438	5	371348	0.0955079	1.59578e-11
MTMR12	ENSG00000150712	5	32270107	0.0415338	1.50589e-11
SPEF2	ENSG00000152582	5	35716329	0.0203726	8.47678e-09
GOLGA5P1	ENSG00000251215	5	39169874	0.039169	6.13117e-08
CTD-2201E18.3	ENSG00000177738	5	43041018	0.0104288	1.05616e-07
PELO	ENSG00000152684	5	52091827	0.0749397	6.45672e-07
GPBP1	ENSG00000062194	5	56515140	0.0434727	2.40052e-06
ELOVL7	ENSG00000164181	5	60093917	0.0962812	2.16685e-09
MRPS27	ENSG00000113048	5	71565854	0.00872664	7.67361e-08
RP11-229C3.2	ENSG00000250889	5	74346106	0.0153697	1.70944e-09
MBLAC2	ENSG00000176055	5	89762302	0.00777455	2.52814e-12
ANKRD32	ENSG00000133302	5	94014596	0.00796816	1.51959e-78
RFESD	ENSG00000175449	5	94988122	0.00858191	2.39799e-107
RGMB	ENSG00000174136	5	98119350	0.0137944	3.95904e-06
MCC	ENSG00000171444	5	112591161	0.289461	1.57498e-07
SNX2	ENSG00000205302	5	122138247	0.0224782	1.64476e-09
GRAMD3	ENSG00000155324	5	125764005	0.0142363	4.11297e-22
SPOCK1	ENSG00000152377	5	136622527	0.0220776	6.7634e-155
ANKHD1	ENSG00000131503	5	139855281	0.0132665	2.65241e-14
NR3C1	ENSG00000113580	5	142736286	0.0182658	2.33164e-08
LARS	ENSG00000133706	5	145527412	0.0989745	2.99451e-72
ABLIM3	ENSG00000173210	5	148580575	0.00651954	1.68923e-37
MYOZ3	ENSG00000164591	5	150049681	0.00890419	7.1204e-13
TIMD4	ENSG00000145850	5	156368279	0.0130176	1.13569e-12
AC106801.1	ENSG00000253519	5	156994539	0.00651812	7.42062e-12
CPEB4	ENSG00000113742	5	173352131	0.0552696	1.08123e-12
UIMC1	ENSG00000087206	5	176390820	0.0387103	5.86696e-09
ZFP2	ENSG00000198939	5	178341554	0.012813	2.49883e-09
LY86	ENSG00000112799	6	6621778	0.106765	6.38095e-07
PAK1IP1	ENSG00000111845	6	10702471	0.00760528	1.27797e-39
TMEM170B	ENSG00000205269	6	11560847	0.143889	4.21882e-06
FAM65B	ENSG00000111913	6	24919919	0.0269627	7.64206e-07
HIST1H3D	ENSG00000197409	6	26198294	0.0161731	3.9262e-06
ZNRD1-AS1	ENSG00000204623	6	29999102	0.0329222	1.66901e-34
HLA-E	ENSG00000204592	6	30459613	0.0139894	1.1241e-06
LTA	ENSG00000226979	6	31540966	0.0287002	5.08997e-09
TAP1	ENSG00000168394	6	32817370	0.0490183	1.21003e-11
ITPR3	ENSG00000096433	6	33626436	0.106031	1.41158e-06
ARMC12	ENSG00000157343	6	35710832	0.00773106	9.30133e-07
ELOVL5	ENSG00000012660	6	53173071	0.0386234	7.13645e-20
FKBP1C	ENSG00000198225	6	63922140	0.0218428	2.82084e-08
TMEM30A	ENSG00000112697	6	75978662	0.0243318	2.10453e-13
IRAK1BP1	ENSG00000146243	6	79592754	0.0418034	2.80565e-96
PHIP	ENSG00000146247	6	79719108	0.0597492	2.38194e-23
USP45	ENSG00000123552	6	99924897	0.0391569	5.49881e-23
SNX3	ENSG00000112335	6	108557445	0.0297204	1.77283e-06
GTF3C6	ENSG00000155115	6	111284428	0.00580983	1.52987e-98
NUS1	ENSG00000153989	6	118014234	0.00619081	7.20016e-12
RP11-632C17__A.1	ENSG00000230202	6	118320374	0.016932	7.6159e-29
ECHDC1	ENSG00000093144	6	127637304	0.0289994	1.35429e-06
ALDH8A1	ENSG00000118514	6	135254894	0.179618	1.32883e-13
RP11-439L18.3	ENSG00000229017	6	143323386	0.00902698	3.72886e-16
FUCA2	ENSG00000001036	6	143824720	0.0675465	5.03466e-07
LTV1	ENSG00000135521	6	144174715	0.00638575	7.86708e-37
RP11-350J20.5	ENSG00000231760	6	150118509	0.00572144	6.53773e-12
RP11-475C16.1	ENSG00000218426	6	153603645	0.00780417	2.40137e-09
ARID1B	ENSG00000049618	6	157314732	0.0141181	7.94296e-44
MAP3K4	ENSG00000085511	6	161475588	0.00594857	3.03706e-06
RPS6KA2	ENSG00000071242	6	167071395	0.102264	4.38864e-43
FAM120B	ENSG00000112584	6	170657972	0.104977	1.58325e-09
CYTH3	ENSG00000008256	7	6256841	0.0128106	3.70859e-07
MALSU1	ENSG00000156928	7	23344853	0.00953305	6.68788e-10
RPS2P32	ENSG00000232818	7	23530537	0.0113944	4.50318e-22
GPR141	ENSG00000187037	7	37798394	0.0594596	5.51852e-09
TRGVA	ENSG00000225992	7	38362189	0.0180797	1.4192e-08
POLR2J4	ENSG00000214783	7	44019634	0.0440493	2.3269e-08
TBRG4	ENSG00000136270	7	45145672	0.0993232	1.11611e-16
LANCL2	ENSG00000132434	7	55467288	0.0127861	2.70317e-08
TBL2	ENSG00000106638	7	72988555	0.0622883	5.95713e-19
WBSCR22	ENSG00000071462	7	73108423	0.177741	9.20427e-18
AC004967.8	ENSG00000183444	7	97595868	0.0061886	1.99535e-08
PCOLCE	ENSG00000106333	7	100202799	0.00981822	1.62391e-06
RABL5	ENSG00000128581	7	100961039	0.0152	6.74473e-14
RP11-325F22.2	ENSG00000237513	7	104592145	0.143337	4.23562e-06
ST7	ENSG00000004866	7	116731724	0.0131112	1.55923e-12
SND1	ENSG00000197157	7	127512447	0.0242025	1.67499e-08
EXOC4	ENSG00000131558	7	133344585	0.0646482	7.40092e-08
C7orf49	ENSG00000122783	7	134816331	0.108936	3.36842e-59
TMEM140	ENSG00000146859	7	134841737	0.225633	3.96485e-15
RP4-659J6.2	ENSG00000260231	7	139878250	0.00944289	7.60999e-09
GIMAP2	ENSG00000106560	7	150386757	0.0453285	2.30462e-11
ASIC3	ENSG00000213199	7	150747611	0.0354127	1.32474e-09
RHEB	ENSG00000106615	7	151190152	0.0231703	1.58853e-34
MTMR9	ENSG00000104643	8	11163785	0.00731117	3.02028e-08
TDH	ENSG00000154316	8	11211553	0.0201672	2.17593e-07
MBOAT4	ENSG00000177669	8	29995771	0.0753523	1.32695e-08
RBPMS	ENSG00000157110	8	30335861	0.00864479	1.22188e-216
BAG4	ENSG00000156735	8	38052435	0.0499546	4.95243e-09
AGPAT6	ENSG00000158669	8	41458613	0.102848	2.82301e-09
LACTB2	ENSG00000147592	8	71564481	0.031089	2.47645e-36
PEX2	ENSG00000164751	8	77902887	0.0320834	4.39827e-13
NECAB1	ENSG00000123119	8	91887707	0.00601605	2.38858e-06
RP11-347C18.3	ENSG00000253878	8	95962944	0.0671685	4.38748e-09
AZIN1	ENSG00000155096	8	103872338	0.0293405	1.97503e-17
FAM83A	ENSG00000147689	8	124206757	0.0501256	5.53179e-23
FAM91A1	ENSG00000176853	8	124804194	0.0157652	2.3086e-07
RNF139	ENSG00000170881	8	125493567	0.00831082	2.24778e-116
EFR3A	ENSG00000132294	8	132971112	0.0138001	5.12931e-32
NRBP2	ENSG00000185189	8	144919982	0.066514	1.35328e-50
PARP10	ENSG00000178685	8	145069130	0.188165	8.09396e-11
TMEM249	ENSG00000214597	8	145577573	0.00834878	1.31917e-13
LURAP1L	ENSG00000153714	9	12798575	0.00947155	1.30738e-08
KLHL9	ENSG00000198642	9	21332524	0.0089195	6.87353e-09
IFT74	ENSG00000096872	9	27004982	0.00634294	2.55711e-35
TLN1	ENSG00000137076	9	35714668	0.0096795	2.02176e-16
YBX1P10	ENSG00000213866	9	35971828	0.0087345	5.53123e-09
ANKRD18A	ENSG00000180071	9	38580610	0.0133921	8.79765e-11
ERCC6L2	ENSG00000182150	9	98707412	0.0704195	1.44575e-06
C9orf174	ENSG00000197816	9	100070785	0.0362784	1.41383e-21
GAPVD1	ENSG00000165219	9	128076779	0.0261022	5.11507e-09
CCBL1	ENSG00000171097	9	131619997	0.0239092	6.60216e-10
PPP2R4	ENSG00000119383	9	131892227	0.312062	2.03834e-06
SNAPC4	ENSG00000165684	9	139281639	0.084993	1.7879e-12
RP11-413M3.4	ENSG00000227512	9	139437810	0.00717979	3.75016e-06
ARRDC1	ENSG00000197070	9	140504959	0.195524	7.9391e-20
TUBBP5	ENSG00000159247	9	141058193	0.132093	3.98641e-06
DIP2C	ENSG00000151240	10	527906	0.0457426	6.16016e-07
FBXO18	ENSG00000134452	10	5955545	0.0758991	4.68914e-08
PRKCQ	ENSG00000065675	10	6545684	0.0348489	2.88587e-18
CDC123	ENSG00000151465	10	12265276	0.0292321	1.65268e-07
CACNB2	ENSG00000165995	10	18630202	0.0258111	2.7572e-20
RP11-354E11.2	ENSG00000233968	10	20008368	0.0108405	3.52437e-08
COMMD3	ENSG00000148444	10	22607069	0.0173731	8.61648e-37
ANKRD26	ENSG00000107890	10	27335132	0.0171668	4.63033e-11
MTPAP	ENSG00000107951	10	30631053	0.0671631	7.26802e-07
ZEB1-AS1	ENSG00000237036	10	31602728	0.00527385	8.18527e-07
ERCC6	ENSG00000225830	10	50705499	0.0169831	1.53775e-06
TET1	ENSG00000138336	10	70387326	0.00803215	9.6728e-09
DUSP8P5	ENSG00000235316	10	75492489	0.0158995	5.78727e-24
CAMK2G	ENSG00000148660	10	75603301	0.0131499	6.2009e-10
AP3M1	ENSG00000185009	10	75896172	0.204103	2.32537e-38
KAT6B	ENSG00000156650	10	76688860	0.0075294	2.36921e-07
ZMIZ1	ENSG00000108175	10	80952534	0.0171053	4.86494e-65
EIF5AL1	ENSG00000253626	10	81274272	0.0113008	1.80602e-11
PTEN	ENSG00000171862	10	89677278	0.00814873	1.4361e-07
LINC00263	ENSG00000235823	10	102138248	0.00754742	7.97395e-11
NDUFB8	ENSG00000166136	10	102278480	0.0686154	3.11424e-08
HIF1AN	ENSG00000166135	10	102299296	0.302052	9.20687e-11
CYP17A1	ENSG00000148795	10	104593789	0.0169	4.64281e-18
CNNM2	ENSG00000148842	10	104758209	0.0709609	6.84675e-19
RP11-332O19.3	ENSG00000213277	10	104935581	0.0251642	6.97087e-30
TAF5	ENSG00000148835	10	105138273	0.00584568	1.64511e-15
RP11-541N10.3	ENSG00000260461	10	105638325	0.00846439	8.46757e-17
SLK	ENSG00000065613	10	105757975	0.0691479	5.06033e-19
XPNPEP1	ENSG00000108039	10	111653917	0.0532473	4.44402e-14
CACUL1	ENSG00000151893	10	120474220	0.0209404	2.91598e-25
DOCK1	ENSG00000150760	10	128922379	0.0130251	2.60018e-14
PPP2R2D	ENSG00000175470	10	133760643	0.121559	1.77068e-12
KNDC1	ENSG00000171798	10	135006933	0.112688	9.55301e-17
PGAP2	ENSG00000148985	11	3833277	0.0732118	6.79172e-08
TIMM10B	ENSG00000132286	11	6504293	0.144808	9.6711e-15
RRP8	ENSG00000132275	11	6620577	0.0889182	1.59024e-14
ANO5	ENSG00000171714	11	22259812	0.0193662	1.41631e-24
GAS2	ENSG00000148935	11	22740894	0.00710578	7.82345e-07
RCN1	ENSG00000049449	11	31980620	0.0659914	3.84651e-11
LMO2	ENSG00000135363	11	33896979	0.0117339	2.30929e-08
RP11-63D14.1	ENSG00000255477	11	38521140	0.0156459	1.2836e-17
CLP1	ENSG00000172409	11	57422902	0.0232178	7.90008e-09
UBXN1	ENSG00000162191	11	62445268	0.012408	1.7597e-22
C11orf84	ENSG00000168005	11	63588025	0.0181675	1.67558e-09
STIP1	ENSG00000168439	11	63962379	0.0101811	2.51515e-06
CD248	ENSG00000174807	11	66083236	0.00584993	5.14244e-16
STARD10	ENSG00000214530	11	72485493	0.136908	3.77037e-09
P2RY2	ENSG00000175591	11	72938370	0.0568985	8.28025e-69
RAB6A	ENSG00000175582	11	73429560	0.0259138	3.23215e-08
UCP2	ENSG00000175567	11	73690032	0.15909	3.75777e-06
RP11-832A4.5	ENSG00000255163	11	118079786	0.0704323	4.27425e-21
MPZL3	ENSG00000160588	11	118110237	0.166112	1.87522e-09
SNORD14E	ENSG00000200879	11	122928827	0.0122081	6.20469e-07
RP11-283I3.6	ENSG00000261799	12	384704	0.0485474	5.55408e-19
TSPAN9	ENSG00000011105	12	3291125	0.0182609	1.88992e-06
ZNF384	ENSG00000126746	12	6787190	0.0119963	6.313e-08
KLRG1	ENSG00000139187	12	9132998	0.0110486	4.054e-251
KLRB1	ENSG00000111796	12	9753814	0.0073906	1.09718e-07
GPR19	ENSG00000183150	12	12831483	0.120892	6.01229e-13
WBP11	ENSG00000084463	12	14947942	0.00549903	1.5445e-09
PLEKHA5	ENSG00000052126	12	19405991	0.015147	9.11171e-21
KRAS	ENSG00000133703	12	25380796	0.0057029	6.45718e-27
RP11-513G19.1	ENSG00000255968	12	26523140	0.0290293	1.07782e-12
RP11-428G5.2	ENSG00000242314	12	32101514	0.00976936	3.29195e-08
SENP1	ENSG00000079387	12	48468386	0.0166859	3.45293e-07
ZNF641	ENSG00000167528	12	48739494	0.510306	2.25134e-09
DIP2B	ENSG00000066084	12	51020609	0.0626276	7.55371e-09
CD63	ENSG00000135404	12	56121299	0.071523	7.04565e-13
R3HDM2	ENSG00000179912	12	57734090	0.0411657	3.7452e-13
HELB	ENSG00000127311	12	66716874	0.214309	2.68668e-130
GRIP1	ENSG00000155974	12	66969588	0.00919323	2.68353e-10
RP11-320P7.1	ENSG00000257613	12	70614277	0.0521314	2.08857e-07
GALNT4	ENSG00000257594	12	89915884	0.0132605	1.0368e-17
USP44	ENSG00000136014	12	95927801	0.0155393	2.76459e-22
RP11-175P13.3	ENSG00000257489	12	100580267	0.00807559	1.25422e-07
CKAP4	ENSG00000136026	12	106664856	0.00653145	1.00979e-20
RP11-689B22.2	ENSG00000257221	12	109028778	0.0291979	6.86682e-11
TCTN1	ENSG00000204852	12	111069533	0.0117044	4.29496e-09
PPP1CC	ENSG00000186298	12	111169114	0.0305523	0
FAM109A	ENSG00000198324	12	111802632	0.00554894	1.48094e-06
MAPKAPK5-AS1	ENSG00000234608	12	112279138	0.0693281	3.2694e-39
MAPKAPK5	ENSG00000089022	12	112307062	0.0179191	7.17608e-20
TPCN1	ENSG00000186815	12	113697622	0.00548039	1.53234e-12
RNU4-2	ENSG00000202538	12	120729636	0.0175949	3.33724e-07
SBNO1	ENSG00000139697	12	123811523	0.0332111	1.32092e-06
ULK1	ENSG00000177169	12	132393454	0.00711498	2.19726e-17
FBRSL1	ENSG00000112787	12	133113955	0.0652863	2.76015e-07
ZNF26	ENSG00000198393	12	133576052	0.00762287	5.38861e-07
ZNF84	ENSG00000198040	12	133626881	0.0637325	3.04133e-15
RPS7P10	ENSG00000226525	13	22202853	0.0061441	2.91741e-09
LINC00398	ENSG00000237879	13	31381062	0.0464055	4.20278e-06
LACC1	ENSG00000179630	13	44460744	0.0215554	4.99693e-12
TRIM13	ENSG00000204977	13	50582320	0.0870333	6.457e-11
PIBF1	ENSG00000083535	13	73473394	0.008276	7.76856e-10
DOCK9	ENSG00000088387	13	99592310	0.0741223	6.87009e-10
ERCC5	ENSG00000134899	13	103512769	0.011395	7.99165e-31
CARS2	ENSG00000134905	13	111329854	0.127825	1.30976e-12
PROZ	ENSG00000126231	13	113819831	0.0855597	4.67155e-21
PCID2	ENSG00000126226	13	113847460	0.0134863	1.94827e-54
DCUN1D2	ENSG00000150401	13	114127700	0.0202666	2.90971e-17
TRAV20	ENSG00000211800	14	22509119	0.00515288	2.13996e-06
OXA1L	ENSG00000155463	14	23238369	0.0310173	9.38089e-13
CDH24	ENSG00000139880	14	23521509	0.0104384	3.63945e-07
RP11-66N24.3	ENSG00000258727	14	24033794	0.00679393	2.74881e-28
HEATR5A	ENSG00000129493	14	31825391	0.00568083	3.40166e-06
FAM177A1	ENSG00000151327	14	35548224	0.132649	8.00533e-11
BRMS1L	ENSG00000100916	14	36348527	0.0119711	3.28658e-10
ATP5S	ENSG00000125375	14	50790660	0.0265951	1.23486e-07
PCNXL4	ENSG00000126773	14	60597240	0.297471	1.12342e-21
DHRS7	ENSG00000100612	14	60623706	0.0174492	2.26889e-08
BANF1P1	ENSG00000258531	14	69403450	0.00738947	5.67153e-18
KIAA0247	ENSG00000100647	14	70130086	0.0119681	1.24927e-18
NRDE2	ENSG00000119720	14	90770530	0.0137842	4.26185e-06
ATXN3	ENSG00000066427	14	92548930	0.136721	4.78972e-43
TCL1B	ENSG00000213231	14	96155867	0.0415246	3.30196e-06
PAPOLA	ENSG00000090060	14	97000609	0.0336869	1.55041e-13
TRAF3	ENSG00000131323	14	103310825	0.0323196	1.40459e-53
RP11-600F24.7	ENSG00000260285	14	103993378	0.0126885	2.02777e-14
TRMT61A	ENSG00000166166	14	103999465	0.0602609	3.15101e-08
BAG5	ENSG00000166170	14	104026024	0.0613187	4.78965e-21
C14orf2	ENSG00000156411	14	104386615	0.0816171	8.62354e-126
IGHV5-51	ENSG00000211966	14	107034975	0.006703	5.84923e-16
IGHV4-61	ENSG00000211970	14	107095394	0.305341	1.03642e-06
AQR	ENSG00000021776	15	35204886	0.0062782	2.21354e-54
BUB1B	ENSG00000156970	15	40483280	0.00967749	6.43259e-09
JMJD7	ENSG00000243789	15	42125031	0.0538343	2.99008e-14
PLA2G4B	ENSG00000243708	15	42135159	0.0452994	5.75266e-20
TTBK2	ENSG00000128881	15	43121969	0.0331183	1.79403e-06
SERF2	ENSG00000140264	15	44082036	0.0158071	4.6007e-11
AP4E1	ENSG00000081014	15	51249483	0.132847	8.35061e-24
FBXL22	ENSG00000197361	15	63892089	0.00903384	3.23029e-06
VWA9	ENSG00000138614	15	65887359	0.0657453	7.5412e-12
CSK	ENSG00000103653	15	75084968	0.00719424	4.54553e-17
ULK3	ENSG00000140474	15	75132072	0.294986	3.25412e-07
MPI	ENSG00000178802	15	75187072	0.106862	2.63445e-07
COX5A	ENSG00000178741	15	75221320	0.0168284	8.8154e-07
C15orf27	ENSG00000169758	15	76436820	0.0148397	2.30202e-08
KIAA1024	ENSG00000169330	15	79744745	0.115714	3.54893e-12
MESDC1	ENSG00000140406	15	81294818	0.00590005	4.40473e-21
C15orf26	ENSG00000156206	15	81370445	0.0975377	1.58984e-08
TM6SF1	ENSG00000136404	15	83794882	0.0193146	8.04425e-40
TICRR	ENSG00000140534	15	90146500	0.00843529	5.87283e-08
CTD-2313J17.5	ENSG00000260361	15	93323854	0.0345702	9.19459e-13
CTD-2576F9.1	ENSG00000260521	15	95399423	0.0095933	1.12658e-06
MRPL28	ENSG00000086504	16	418955	0.014191	3.77788e-12
PIGQ	ENSG00000007541	16	625565	0.0487128	2.40743e-07
WFIKKN1	ENSG00000127578	16	681677	0.158148	5.39453e-12
JMJD8	ENSG00000161999	16	733100	0.0742768	4.06422e-06
METRN	ENSG00000103260	16	767385	0.0681233	4.08728e-06
ZNF174	ENSG00000103343	16	3455302	0.0213592	3.7821e-192
PARN	ENSG00000140694	16	14628071	0.0223289	1.13878e-10
ERI2	ENSG00000196678	16	20851593	0.0415765	3.81428e-07
LCMT1	ENSG00000205629	16	25156301	0.0215644	2.64637e-08
NSMCE1	ENSG00000169189	16	27258213	0.0175258	6.71226e-07
ORAI3	ENSG00000175938	16	30964084	0.0141715	3.61931e-137
VPS35	ENSG00000069329	16	46706742	0.00550489	2.20895e-07
RP11-327F22.2	ENSG00000261644	16	50772125	0.0522112	6.27769e-22
CTD-2119F7.2	ENSG00000224578	16	51680355	0.00763794	1.11058e-06
BEAN1	ENSG00000166546	16	66494316	0.207305	3.604e-06
DYNC1LI2	ENSG00000135720	16	66770248	0.0248719	2.02536e-07
TMEM208	ENSG00000168701	16	67262093	0.00741738	9.28243e-18
CENPT	ENSG00000102901	16	67871887	0.00960138	8.78548e-07
DDX28	ENSG00000182810	16	68056474	0.0229396	3.57811e-06
RP11-96D1.10	ENSG00000263276	16	68260126	0.0120309	7.98758e-09
ST3GAL2	ENSG00000157350	16	70443239	0.0160544	6.64084e-54
FTSJD1	ENSG00000180917	16	71319455	0.0662584	1.78932e-06
AC009120.6	ENSG00000259972	16	74354172	0.0194409	7.34564e-08
TMEM170A	ENSG00000166822	16	75488173	0.0335388	4.57645e-11
MON1B	ENSG00000103111	16	77230517	0.0751449	4.97956e-18
SYCE1L	ENSG00000205078	16	77240203	0.352277	6.87936e-13
TAF1C	ENSG00000103168	16	84216063	0.0239789	2.30479e-06
CRISPLD2	ENSG00000103196	16	84903982	0.0955376	1.15202e-09
ZFPM1	ENSG00000179588	16	88560648	0.0118734	2.5054e-09
ZC3H18	ENSG00000158545	16	88667581	0.19545	3.65165e-08
MYO1C	ENSG00000197879	17	1381749	0.00565475	7.85316e-66
INPP5K	ENSG00000132376	17	1409023	0.119427	1.6126e-22
RP11-235E17.6	ENSG00000262903	17	3560150	0.0219678	1.5961e-09
TAX1BP3	ENSG00000213977	17	3569086	0.0231966	7.74279e-07
ANKFY1	ENSG00000185722	17	4117237	0.00796154	1.47232e-94
AC012146.7	ENSG00000234327	17	5016531	0.0303964	5.53979e-28
ZNF232	ENSG00000167840	17	5017623	0.0344224	1.65138e-06
TP53	ENSG00000141510	17	7577976	0.0105821	3.11112e-09
CNTROB	ENSG00000170037	17	7844327	0.0293581	7.62228e-07
LLGL1	ENSG00000131899	17	18138545	0.00584179	2.23321e-10
SMCR7	ENSG00000177427	17	18166857	0.0610088	1.38519e-06
TVP23B	ENSG00000171928	17	18697167	0.101848	2.74049e-10
USP32P3	ENSG00000189423	17	20326590	0.0873862	8.85846e-08
LGALS9B	ENSG00000170298	17	20361780	0.175263	2.37838e-06
SEBOX	ENSG00000109072	17	26695700	0.00530425	4.17216e-07
RP11-20B24.6	ENSG00000265908	17	27272113	0.0156738	6.60977e-24
TIAF1	ENSG00000221995	17	27409537	0.0479898	1.40798e-18
RP11-848P1.9	ENSG00000266865	17	29377830	0.00690296	8.88051e-09
EVI2B	ENSG00000185862	17	29635957	0.0101947	2.72778e-26
AC090616.2	ENSG00000214708	17	30469199	0.0159065	3.25466e-31
PSMD11	ENSG00000108671	17	30790807	0.00660338	3.65701e-07
NLE1	ENSG00000073536	17	33462553	0.180541	4.02418e-08
SLFN14	ENSG00000236320	17	33880130	0.0280896	5.60004e-08
CCL5	ENSG00000161570	17	34203146	0.0468666	1.06241e-06
PTGES3L	ENSG00000267060	17	41126325	0.020449	1.93741e-06
LSM12	ENSG00000161654	17	42128495	0.0271272	1.40251e-08
DND1P1	ENSG00000264070	17	43663766	0.488707	4.47181e-10
NSF	ENSG00000073969	17	44751432	0.0312645	5.28217e-14
TBX21	ENSG00000073861	17	45817047	0.00774114	6.59824e-07
NME1	ENSG00000239672	17	49235343	0.171124	9.16065e-09
MBTD1	ENSG00000011258	17	49296155	0.0298624	3.47813e-32
MRC2	ENSG00000011028	17	60737860	0.00566998	2.9059e-09
RP11-51F16.5	ENSG00000263883	17	61714217	0.0469482	1.01584e-17
ERN1	ENSG00000178607	17	62163928	0.192526	3.49266e-06
RP13-104F24.3	ENSG00000265298	17	62746983	0.00512357	3.07549e-07
ST6GALNAC1	ENSG00000070526	17	74630381	0.0458762	1.19022e-12
RP13-638C3.2	ENSG00000262652	17	80536195	0.0130409	6.77355e-08
Y_RNA	ENSG00000207034	18	2778997	0.00945184	2.23968e-15
ZBTB14	ENSG00000198081	18	5293035	0.00900508	2.07458e-12
APCDD1	ENSG00000154856	18	10471661	0.0144457	1.06523e-14
FAM210A	ENSG00000177150	18	13695004	0.00508337	6.21989e-235
TMEM241	ENSG00000134490	18	20897516	0.0358019	9.80058e-21
RP11-799B12.2	ENSG00000264924	18	21697284	0.00735562	2.6862e-12
ZNF521	ENSG00000198795	18	22787022	0.00945987	0
IER3IP1	ENSG00000134049	18	44692079	0.0416579	6.56119e-10
MBD2	ENSG00000134046	18	51715118	0.0216288	1.07517e-11
SERPINB2	ENSG00000197632	18	61555025	0.0198442	4.53489e-13
ZNF236	ENSG00000130856	18	74608623	0.00770561	6.06074e-26
HCN2	ENSG00000099822	19	603526	0.0139494	1.72746e-07
LPPR3	ENSG00000129951	19	817248	0.00626119	4.39456e-09
CTC-232P5.1	ENSG00000266983	19	5999394	0.00502855	1.68647e-07
MAST1	ENSG00000105613	19	12965265	0.0124445	3.72093e-31
ARRDC2	ENSG00000105643	19	18118426	0.00922333	5.31068e-37
ZNF93	ENSG00000184635	19	20029053	0.0746799	2.70808e-06
PAF1	ENSG00000006712	19	39879163	0.0142199	1.09327e-14
PLD3	ENSG00000105223	19	40870354	0.0435711	1.11398e-08
ZNF284	ENSG00000186026	19	44585031	0.123811	1.49032e-20
PVR	ENSG00000073008	19	45158263	0.0100536	1.62096e-07
DMWD	ENSG00000185800	19	46291132	0.0212127	1.65862e-07
SAE1	ENSG00000142230	19	47665208	0.0185585	5.21946e-39
DHDH	ENSG00000104808	19	49442582	0.00875347	2.55926e-12
NR1H2	ENSG00000131408	19	50859574	0.0155075	5.48533e-10
KLK2	ENSG00000167751	19	51374323	0.00999437	7.61023e-09
ETFB	ENSG00000105379	19	51859047	0.0235019	1.03706e-11
ZNF175	ENSG00000105497	19	52083771	0.139909	1.47e-06
ZNF649	ENSG00000198093	19	52400385	0.0647491	3.25686e-105
TTYH1	ENSG00000167614	19	54937236	0.00798351	1.667e-06
NAT14	ENSG00000090971	19	55997653	0.0182509	1.85309e-10
AC010525.4	ENSG00000267117	19	56205704	0.017753	1.90589e-06
ZNF749	ENSG00000186230	19	57951775	0.236587	3.46256e-33
CTD-2583A14.8	ENSG00000269867	19	58378973	0.048141	1.85776e-06
RASSF2	ENSG00000101265	20	4782480	0.00747936	5.19539e-49
BTBD3	ENSG00000132640	20	11889314	0.0641129	8.14154e-12
ESF1	ENSG00000089048	20	13730250	0.0173213	5.66834e-07
RALGAPA2	ENSG00000188559	20	20531731	0.0533852	1.06974e-10
BCL2L1	ENSG00000171552	20	30282023	0.0177207	9.66623e-26
HCK	ENSG00000101336	20	30664825	0.0309674	3.12118e-10
UQCC	ENSG00000101019	20	33945156	0.120653	9.12941e-17
FER1L4	ENSG00000088340	20	34170995	0.0113654	6.17851e-36
TTPAL	ENSG00000124120	20	43113885	0.0098078	1.63573e-08
CTD-2653D5.1	ENSG00000255438	20	46310843	0.0132315	5.07188e-38
PREX1	ENSG00000124126	20	47342605	0.0246529	5.99117e-35
STAU1	ENSG00000124214	20	47767391	0.0235214	1.92435e-08
SPATA2	ENSG00000158480	20	48526004	0.0144772	1.98956e-20
BCAS4	ENSG00000124243	20	49452572	0.0105932	4.75996e-14
GCNT7	ENSG00000124091	20	55083764	0.00640589	4.65858e-50
C20orf197	ENSG00000176659	20	58639494	0.0919835	9.79693e-14
RP11-429E11.3	ENSG00000179253	20	60293683	0.0406761	2.67838e-07
ADRM1	ENSG00000130706	20	60880533	0.00559719	8.86509e-14
C21orf91	ENSG00000154642	21	19176493	0.0234299	1.3419e-07
BACH1-IT2	ENSG00000228817	21	30744648	0.00657951	3.04063e-12
MEMO1P1	ENSG00000226054	21	37503438	0.0101075	9.05588e-15
BRWD1	ENSG00000185658	21	40624793	0.049406	3.26932e-26
NDUFV3	ENSG00000160194	21	44314768	0.234174	8.95575e-07
RRP1B	ENSG00000160208	21	45097693	0.0416579	2.77241e-247
RRP1	ENSG00000160214	21	45217284	0.0313784	2.69673e-40
PWP2	ENSG00000241945	21	45539119	0.0630892	7.20909e-10
LINC00205	ENSG00000223768	21	46715234	0.0142072	4.72098e-13
EM:AC006547.7	ENSG00000236499	22	20194403	0.00701176	3.75245e-14
CABIN1	ENSG00000099991	22	24491119	0.0665695	3.36483e-07
NF2	ENSG00000186575	22	30047066	0.00729302	5.85382e-08
LIF	ENSG00000128342	22	30639638	0.0141838	3.16199e-22
RP3-430N8.8	ENSG00000237977	22	31298487	0.0667996	6.56561e-07
SMTN	ENSG00000183963	22	31480350	0.0116609	1.39624e-07
RP3-400N23.6	ENSG00000228839	22	31711246	0.0208332	8.74739e-10
RFPL2	ENSG00000128253	22	32593570	0.0356148	1.58266e-07
ELFN2	ENSG00000166897	22	37793752	0.014904	2.3467e-12
JOSD1	ENSG00000100221	22	39089554	0.0419838	1.91247e-11
RP4-756G23.5	ENSG00000235513	22	41609378	0.0280151	3.16508e-37
POLR3H	ENSG00000100413	22	41931209	0.0159611	1.38222e-85
RP1-29C18.9	ENSG00000213279	22	49967493	0.0156033	1.2296e-17

## Sheet: EOC
Gene name	Gene ID	Chromosome	Position	R2	P
RP5-1115A15.1	ENSG00000232912	1	8489801	0.00627377	5.60687e-09
RERE	ENSG00000142599	1	8645079	0.332106	3.18334e-12
KIAA2013	ENSG00000116685	1	11983066	0.232086	1.83944e-10
PLOD1	ENSG00000083444	1	12014928	0.35223	9.1261e-08
MFN2	ENSG00000116688	1	12056904	0.639577	1.63299e-09
MIIP	ENSG00000116691	1	12085812	0.229458	5.61e-08
ID3	ENSG00000117318	1	23885347	0.0146651	9.10434e-09
TCEB3	ENSG00000011007	1	24079097	0.162987	1.53008e-07
RP5-886K2.3	ENSG00000236810	1	24095824	0.0447928	1.07223e-09
FUCA1	ENSG00000179163	1	24183175	0.214367	7.58735e-09
RP11-4M23.2	ENSG00000229106	1	24228594	0.00782915	4.38214e-10
ARID1A	ENSG00000117713	1	27065559	0.0432299	5.03254e-10
HIVEP3	ENSG00000127124	1	42236816	0.105188	3.16538e-13
TMED5	ENSG00000117500	1	93630792	0.0573521	1.66562e-10
DR1	ENSG00000117505	1	93819797	0.0197554	1.03593e-09
RP11-421L21.3	ENSG00000233184	1	101522115	0.0266146	1.97365e-06
SF3B4	ENSG00000143368	1	149897722	0.00744758	5.47835e-07
C1orf51	ENSG00000159208	1	150257229	0.0155603	2.79934e-07
MCL1	ENSG00000143384	1	150549549	0.0553928	5.49866e-19
CTSK	ENSG00000143387	1	150774741	0.346764	1.82627e-08
RP11-104L21.2	ENSG00000233411	1	167427259	0.0132187	7.04435e-07
CD247	ENSG00000198821	1	167443862	0.042676	4.08518e-06
IER5	ENSG00000162783	1	181058807	0.0112733	2.35451e-07
PEBP1P3	ENSG00000236278	1	198648715	0.0966903	1.16697e-10
ID2	ENSG00000115738	2	8821779	0.0353263	1.62645e-15
AC016747.3	ENSG00000212978	2	61370418	0.135878	3.43021e-07
AHSA2	ENSG00000173209	2	61409619	0.301928	1.05918e-07
AC016753.7	ENSG00000229648	2	85718478	0.239467	1.50925e-07
TMEM150A	ENSG00000168890	2	85827995	0.0511467	1.63117e-08
C2orf68	ENSG00000168887	2	85836483	0.0298348	1.95744e-06
RPIA	ENSG00000153574	2	89020807	0.0688825	2.32e-06
LINC00342	ENSG00000232931	2	96477414	0.00765917	4.26694e-17
FAHD2CP	ENSG00000231584	2	96682713	0.0258842	3.29457e-30
AC012307.3	ENSG00000204685	2	96891256	0.00762965	4.08195e-12
TMEM127	ENSG00000135956	2	96924022	0.0497093	1.45646e-28
ITPRIPL1	ENSG00000198885	2	96992580	0.178112	4.14526e-36
ARID5A	ENSG00000196843	2	97210427	0.0789461	1.97624e-16
LMAN2L	ENSG00000114988	2	97388733	0.0203935	1.26751e-17
CNNM4	ENSG00000158158	2	97452133	0.106645	9.73019e-29
TMEM131	ENSG00000075568	2	98492593	0.0433042	3.91535e-08
IL1R2	ENSG00000115590	2	102626656	0.0152936	2.81264e-06
IL18R1	ENSG00000115604	2	102971603	0.0624067	4.46584e-15
AC007278.2	ENSG00000236525	2	103051108	0.145361	2.84171e-32
IL18RAP	ENSG00000115607	2	103052087	0.330082	2.09053e-48
AC007278.3	ENSG00000234389	2	103056054	0.475743	2.36451e-56
BCL2L11	ENSG00000153094	2	111901489	0.00673664	6.35312e-16
IKZF2	ENSG00000030419	2	213940790	0.00615999	9.81991e-19
TRNT1	ENSG00000072756	3	3180581	0.0730978	3.72185e-06
SYN2	ENSG00000157152	3	12139388	0.0411246	1.64544e-08
PLCL2	ENSG00000154822	3	16988122	0.117146	1.18414e-06
NCKIPSD	ENSG00000213672	3	48712580	0.157833	5.4285e-13
ARIH2	ENSG00000177479	3	48990034	0.0210642	3.40915e-08
P4HTM	ENSG00000178467	3	49035953	0.0164242	2.69456e-09
WDR6	ENSG00000178252	3	49048940	0.431976	2.5274e-08
QRICH1	ENSG00000198218	3	49099468	0.109762	5.6529e-07
CCDC71	ENSG00000177352	3	49201861	0.0533325	2.74664e-08
AMT	ENSG00000145020	3	49457198	0.277974	3.86086e-06
RBM5	ENSG00000003756	3	50141397	0.0051811	3.28416e-07
CYB561D2	ENSG00000114395	3	50392008	0.0334591	3.22226e-06
C3orf18	ENSG00000088543	3	50601960	0.0187236	3.22554e-08
MAPKAPK3	ENSG00000114738	3	50667835	0.0342143	1.30781e-06
RBM15B	ENSG00000179837	3	51432030	0.0302707	2.99182e-09
GRM2	ENSG00000164082	3	51746857	0.041242	9.8324e-09
ST3GAL6	ENSG00000064225	3	98495562	0.0388967	9.60318e-08
IMPG2	ENSG00000081148	3	100992487	0.0368783	3.47182e-07
SENP7	ENSG00000138468	3	101137567	0.1511	7.75727e-08
CD200R1	ENSG00000163606	3	112667012	0.0351769	1.78545e-06
RAB7A	ENSG00000075785	3	128489302	0.00550749	1.7743e-15
H1FX	ENSG00000184897	3	129034367	0.0150355	1.6577e-07
FAM43A	ENSG00000185112	3	194408192	0.151797	2.36626e-07
RP11-617D20.1	ENSG00000231160	4	38640413	0.146846	1.02451e-48
KLF3	ENSG00000109787	4	38684240	0.0240098	1.01518e-13
THAP9-AS1	ENSG00000251022	4	83818376	0.0428399	1.89899e-06
ANKRD33B	ENSG00000164236	5	10607375	0.0184628	1.79151e-11
CTD-2007H13.3	ENSG00000248489	5	98297796	0.178901	1.48743e-09
WDR36	ENSG00000134987	5	110446807	0.033974	2.27648e-20
LYRM7	ENSG00000186687	5	130523811	0.0150101	8.18329e-21
RAPGEF6	ENSG00000158987	5	130865271	0.0271481	7.59795e-54
FNIP1	ENSG00000217128	5	130947147	0.0349691	2.62551e-13
ACSL6	ENSG00000164398	5	131245309	0.047118	6.26722e-88
P4HA2	ENSG00000072682	5	131579269	0.0105969	4.63017e-62
SLC22A4	ENSG00000197208	5	131655017	0.0257282	3.91003e-80
AC034220.3	ENSG00000233006	5	131676293	0.0637632	1.98031e-23
SLC22A5	ENSG00000197375	5	131718375	0.15774	1.18708e-85
AC116366.5	ENSG00000238160	5	131758757	0.0442871	2.59395e-33
C5orf56	ENSG00000197536	5	131779032	0.0269734	8.96913e-07
Y_RNA	ENSG00000202533	5	131803894	0.0141835	9.6554e-19
AC116366.6	ENSG00000234290	5	131806658	0.122746	4.30641e-77
KIF3A	ENSG00000131437	5	132050825	0.0379824	2.66903e-56
GDF9	ENSG00000164404	5	132199724	0.0400414	1.75221e-06
LEAP2	ENSG00000164406	5	132209376	0.0253676	6.4997e-29
CDKN2AIPNL	ENSG00000237190	5	133742683	0.00621523	6.80021e-09
NDFIP1	ENSG00000131507	5	141511039	0.056717	4.54689e-36
ADRB2	ENSG00000169252	5	148207176	0.0194824	1.26921e-25
LMAN2	ENSG00000169223	5	176768708	0.0608697	1.00325e-07
RGS14	ENSG00000169220	5	176792220	0.00574203	1.44721e-07
IRF4	ENSG00000137265	6	401593	0.0675658	1.49264e-14
HIST1H2AC	ENSG00000180573	6	26131858	0.00628648	1.10254e-07
HIST1H3D	ENSG00000197409	6	26198294	0.0161731	8.82418e-09
HIST1H2BF	ENSG00000197846	6	26200345	0.0104445	2.70608e-07
BTN3A2	ENSG00000186470	6	26371966	0.631593	4.31816e-18
BTN2A3P	ENSG00000124549	6	26427115	0.0347981	9.96051e-08
HCG11	ENSG00000228223	6	26524441	0.00787078	1.62044e-21
CTA-14H9.5	ENSG00000261353	6	26527461	0.0126697	2.78066e-19
PRSS16	ENSG00000112812	6	27219941	0.0279461	2.89103e-13
ZNF204P	ENSG00000204789	6	27332454	0.00534537	7.26997e-12
HIST1H4K	ENSG00000197914	6	27799128	0.0355627	2.93851e-27
OR2B6	ENSG00000124657	6	27925489	0.0152782	5.36117e-10
ZNF165	ENSG00000197279	6	28053047	0.0135884	7.99662e-19
ZSCAN12P1	ENSG00000219891	6	28060187	0.027472	1.50227e-07
RP1-265C24.5	ENSG00000219392	6	28083867	0.0472612	2.3121e-13
RP1-265C24.9	ENSG00000269293	6	28097322	0.0120238	3.62641e-07
ZKSCAN4	ENSG00000187626	6	28219706	0.0422123	2.01927e-28
RP5-874C20.3	ENSG00000197062	6	28240381	0.0670271	2.95802e-19
PGBD1	ENSG00000137338	6	28259820	0.00919845	1.95801e-24
ZKSCAN3	ENSG00000189298	6	28326111	0.0123956	6.03799e-17
GABBR1	ENSG00000204681	6	29562579	0.0739123	4.60757e-29
ZFP57	ENSG00000204644	6	29644528	0.648312	8.21014e-43
HLA-F	ENSG00000204642	6	29698428	0.36556	9.17976e-26
IFITM4P	ENSG00000235821	6	29718715	0.124552	6.62967e-27
HLA-G	ENSG00000204632	6	29796823	0.0104941	1.71662e-36
HCG4P7	ENSG00000230521	6	29855558	0.0225157	3.03819e-45
HLA-K	ENSG00000230795	6	29895622	0.102332	2.32125e-45
HLA-U	ENSG00000228078	6	29901970	0.112004	5.60959e-18
HLA-A	ENSG00000206503	6	29911349	0.0446971	2.23386e-48
HCG9	ENSG00000204625	6	29944536	0.0423015	2.73584e-25
DDX39BP2	ENSG00000238024	6	29961184	0.0380845	1.26887e-34
HCG4P3	ENSG00000237669	6	29974395	0.0413103	4.17295e-27
HLA-J	ENSG00000204622	6	29976046	0.0322962	2.73459e-35
ZNRD1-AS1	ENSG00000204623	6	29999102	0.0329222	7.92966e-26
ZNRD1	ENSG00000066379	6	30029681	0.154675	2.03439e-09
TRIM10	ENSG00000204613	6	30124216	0.00645769	1.53387e-46
HCG18	ENSG00000231074	6	30248371	0.0299595	1.20176e-11
RANP1	ENSG00000236603	6	30454042	0.0084228	5.11353e-32
HLA-E	ENSG00000204592	6	30459613	0.0139894	1.39725e-51
MDC1	ENSG00000137337	6	30676625	0.0556987	3.85737e-06
FLOT1	ENSG00000137312	6	30702998	0.0125591	9.64663e-32
Y_RNA	ENSG00000201988	6	30704136	0.0228223	7.54164e-17
IER3	ENSG00000137331	6	30711653	0.0263956	8.37278e-35
LINC00243	ENSG00000214894	6	30782433	0.0835323	1.64932e-40
DDR1	ENSG00000204580	6	30856065	0.0400557	3.60563e-09
VARS2	ENSG00000137411	6	30885127	0.0337137	8.76035e-73
CCHCR1	ENSG00000204536	6	31118115	0.264926	1.78388e-19
POU5F1	ENSG00000204531	6	31139380	0.0487885	4.76581e-23
PSORS1C3	ENSG00000204528	6	31143594	0.072967	1.01206e-23
HLA-C	ENSG00000204525	6	31238216	0.0886402	5.09773e-73
HLA-B	ENSG00000234745	6	31323307	0.0840694	3.16781e-06
HLA-S	ENSG00000225851	6	31349958	0.147662	3.66165e-55
MICA	ENSG00000204520	6	31377224	0.0967103	3.34198e-23
HCP5	ENSG00000206337	6	31406881	0.00533318	7.92793e-52
ATP6V1G2	ENSG00000213760	6	31514221	0.0191821	2.60629e-06
NFKBIL1	ENSG00000204498	6	31520626	0.00540092	1.02958e-33
LTA	ENSG00000226979	6	31540966	0.0287002	4.5809e-25
LST1	ENSG00000204482	6	31555293	0.134814	4.35196e-17
NCR3	ENSG00000204475	6	31558717	0.107934	2.32667e-06
AIF1	ENSG00000204472	6	31583879	0.0409923	8.08035e-08
PRRC2A	ENSG00000204469	6	31597022	0.0701509	7.94446e-28
APOM	ENSG00000204444	6	31623090	0.0195841	7.0988e-50
GPANK1	ENSG00000204438	6	31631533	0.0812842	2.27858e-17
CSNK2B	ENSG00000204435	6	31635566	0.0250716	4.33002e-07
LY6G5B	ENSG00000240053	6	31639748	0.114579	4.22429e-57
LY6G5C	ENSG00000204428	6	31648139	0.316864	3.06938e-10
C6orf25	ENSG00000204420	6	31690431	0.0145305	3.39867e-06
DDAH2	ENSG00000213722	6	31696604	0.052627	4.84769e-17
CLIC1	ENSG00000213719	6	31702949	0.0138406	2.95958e-07
VWA7	ENSG00000204396	6	31739237	0.0181363	2.06768e-07
VARS	ENSG00000204394	6	31754512	0.00576425	1.1968e-57
HSPA1A	ENSG00000204389	6	31784504	0.00855596	5.92737e-12
HSPA1B	ENSG00000204388	6	31796771	0.00760326	2.73243e-07
NEU1	ENSG00000204386	6	31828059	0.0196268	2.34741e-51
SKIV2L	ENSG00000204351	6	31932194	0.17486	8.77744e-22
C4A	ENSG00000244731	6	31960129	0.217309	1.72645e-44
CYP21A1P	ENSG00000204338	6	31974820	0.152801	5.96454e-63
STK19P	ENSG00000250535	6	31981305	0.250177	2.20966e-26
C4B	ENSG00000224389	6	31992867	0.220362	1.20348e-42
CYP21A2	ENSG00000231852	6	32007744	0.128038	7.26375e-47
TNXB	ENSG00000168477	6	32046021	0.00647577	4.96881e-27
ATF6B	ENSG00000213676	6	32080991	0.01827	1.51712e-37
FKBPL	ENSG00000204315	6	32097276	0.0394741	3.34831e-07
PPT2	ENSG00000221988	6	32126336	0.0163899	2.32404e-24
EGFL8	ENSG00000241404	6	32134209	0.0163772	3.88218e-33
AGPAT1	ENSG00000204310	6	32140931	0.00545547	2.18264e-15
NOTCH4	ENSG00000204301	6	32177232	0.0206117	3.23391e-46
HLA-DRB5	ENSG00000198502	6	32491592	0.540015	1.36783e-17
HLA-DRB6	ENSG00000229391	6	32524144	0.483477	6.22967e-35
HLA-DRB1	ENSG00000196126	6	32552085	0.106811	1.21086e-44
HLA-DQA1	ENSG00000196735	6	32605397	0.321665	1.98148e-24
HLA-DQB1-AS1	ENSG00000223534	6	32628081	0.270222	6.58386e-10
HLA-DQA2	ENSG00000237541	6	32712055	0.539729	4.81672e-24
HLA-DMA	ENSG00000204257	6	32926630	0.00510902	3.26782e-26
HLA-DPB2	ENSG00000224557	6	33091335	0.198497	2.91119e-11
TAPBP	ENSG00000231925	6	33274817	0.0550834	3.84531e-14
ZBTB22	ENSG00000236104	6	33283951	0.0582554	3.33905e-14
DAXX	ENSG00000204209	6	33291690	0.0687806	3.12053e-11
BAK1	ENSG00000030110	6	33544174	0.553773	2.11605e-15
LEMD2	ENSG00000161904	6	33747946	0.0193891	2.58958e-08
RPS10	ENSG00000124614	6	34389566	0.030897	1.82965e-06
PACSIN1	ENSG00000124507	6	34468461	0.0173408	8.08281e-11
SRPK1	ENSG00000096063	6	35844931	0.0329087	9.5381e-10
TRERF1	ENSG00000124496	6	42306229	0.0287547	1.37402e-11
BEND3	ENSG00000178409	6	107411429	0.0203127	4.40026e-19
CARD11	ENSG00000198286	7	3014677	0.016806	7.34772e-10
GLCCI1	ENSG00000106415	7	8071163	0.10997	3.89914e-07
AC002480.3	ENSG00000232759	7	22608285	0.00520637	3.73196e-08
AC073072.5	ENSG00000179428	7	22766126	0.0153284	1.80939e-16
ELMO1	ENSG00000155849	7	37191406	0.059009	1.38867e-10
GRB10	ENSG00000106070	7	50759459	0.0109932	4.15243e-06
POR	ENSG00000127948	7	75572345	0.0607901	1.37346e-06
ZNF786	ENSG00000197362	7	148777304	0.0906304	1.44453e-29
ZNF425	ENSG00000204947	7	148811657	0.0912265	2.24888e-11
ZNF398	ENSG00000197024	7	148851812	0.0197361	7.8328e-09
ZNF282	ENSG00000170265	7	148907958	0.288159	1.29099e-31
RP4-800G7.2	ENSG00000244560	7	148988387	0.0689169	3.44952e-11
TNFRSF10B	ENSG00000120889	8	22902169	0.236516	3.16808e-11
RP11-875O11.3	ENSG00000253616	8	22930445	0.200818	5.25628e-12
TNFRSF10C	ENSG00000173535	8	22958409	0.174893	2.85894e-10
MCM4	ENSG00000104738	8	48881732	0.00688147	2.24181e-06
FAM84B	ENSG00000168672	8	127567662	0.110436	3.06581e-07
POU5F1B	ENSG00000212993	8	128429423	0.0164863	1.49236e-06
JAK2	ENSG00000096968	9	5056608	0.00632685	1.55842e-11
PDCD1LG2	ENSG00000197646	9	5540913	0.110126	1.78096e-07
MLANA	ENSG00000120215	9	5900704	0.00712157	6.13102e-15
KIAA2026	ENSG00000183354	9	5944748	0.00706532	1.86301e-08
CDKN2A	ENSG00000147889	9	21981525	0.00877797	2.90326e-06
AUH	ENSG00000148090	9	94050146	0.038435	1.28763e-11
GBGT1	ENSG00000148288	9	136033836	0.0150909	5.54009e-07
SDCCAG3	ENSG00000165689	9	139300719	0.119126	4.33587e-06
INPP5E	ENSG00000148384	9	139328672	0.0189628	2.01587e-07
SEC16A	ENSG00000148396	9	139353345	0.269907	7.27206e-08
LARP4B	ENSG00000107929	10	916524	0.0195373	4.39513e-14
APBB1IP	ENSG00000077420	10	26791932	0.102604	6.14323e-19
ADO	ENSG00000181915	10	64566377	0.0291788	9.19199e-07
RP11-380G5.2	ENSG00000224745	10	89639316	0.0149151	4.62835e-10
RP11-399O19.5	ENSG00000180139	10	90696398	0.00666237	3.83398e-06
ACTA2	ENSG00000107796	10	90722989	0.29235	1.04629e-06
EIF2S2P3	ENSG00000236493	10	94429001	0.136072	7.96185e-13
HHEX	ENSG00000152804	10	94451674	0.0173339	8.52696e-17
IFITM2	ENSG00000185201	11	311451	0.00677378	5.28585e-09
RP11-326C3.12	ENSG00000255328	11	328646	0.289517	2.06527e-10
TMEM258	ENSG00000134825	11	61558354	0.0578446	5.9996e-10
FADS1	ENSG00000149485	11	61581944	0.0577587	1.24797e-08
CCDC88B	ENSG00000168071	11	64116350	0.0394838	4.14738e-06
BATF2	ENSG00000168062	11	64759966	0.00794711	3.01758e-10
TM7SF2	ENSG00000149809	11	64881586	0.0154023	3.09376e-06
SSSCA1	ENSG00000173465	11	65339657	0.00596665	5.50538e-13
FAM89B	ENSG00000176973	11	65340744	0.0491825	3.22903e-06
MAP3K11	ENSG00000173327	11	65374039	0.198091	6.29647e-14
PCNXL3	ENSG00000197136	11	65394077	0.00521902	3.14513e-08
KAT5	ENSG00000172977	11	65483271	0.0183994	5.81562e-09
CFL1	ENSG00000172757	11	65609995	0.0216575	9.29014e-17
SNX32	ENSG00000172803	11	65612739	0.106592	1.60975e-15
MUS81	ENSG00000172732	11	65629860	0.0658572	3.73188e-26
EFEMP2	ENSG00000172638	11	65637487	0.0716391	4.63449e-23
CTSW	ENSG00000172543	11	65649246	0.392175	3.42011e-12
FIBP	ENSG00000172500	11	65653611	0.0233832	1.98696e-11
C11orf68	ENSG00000175573	11	65685433	0.0165157	2.82286e-06
TSGA10IP	ENSG00000175513	11	65720175	0.0116897	1.4641e-14
BANF1	ENSG00000175334	11	65770585	0.0451453	4.59462e-22
RP11-755F10.1	ENSG00000255320	11	66013010	0.0196725	3.0884e-12
RP11-867G23.3	ENSG00000245156	11	66041649	0.0446356	7.64706e-12
YIF1A	ENSG00000174851	11	66054346	0.0150227	4.4021e-07
AP001189.4	ENSG00000236304	11	76371505	0.37665	2.91798e-07
NPAT	ENSG00000149308	11	108060655	0.00587823	9.34761e-13
C11orf65	ENSG00000166323	11	108258752	0.00823761	1.32907e-06
ZNF259	ENSG00000109917	11	116653601	0.020742	7.54926e-08
FAM118B	ENSG00000197798	11	126107095	0.269834	1.51505e-06
SRPR	ENSG00000182934	11	126135926	0.0139148	1.5117e-06
TNFRSF1A	ENSG00000067182	12	6444601	0.0317188	9.97603e-07
KRT1	ENSG00000167768	12	53071355	0.162618	7.11192e-07
NFE2	ENSG00000123405	12	54690400	0.00572152	1.52299e-06
SUOX	ENSG00000139531	12	56395694	0.136358	1.6918e-11
RPS26	ENSG00000197728	12	56436876	0.597134	5.05633e-13
ERBB3	ENSG00000065361	12	56485465	0.00605469	6.10327e-12
GNPTAB	ENSG00000111670	12	102181995	0.020246	9.46159e-07
MVK	ENSG00000110921	12	110023063	0.0470551	9.47282e-07
TRPV4	ENSG00000111199	12	110246051	0.0395573	6.56885e-11
GLTP	ENSG00000139433	12	110303520	0.0096145	1.84909e-06
ARPC3	ENSG00000111229	12	110880428	0.0650799	3.98645e-12
FAM216A	ENSG00000204856	12	110917179	0.165485	1.66697e-06
TCTN1	ENSG00000204852	12	111069533	0.0117044	1.43028e-34
FAM109A	ENSG00000198324	12	111802632	0.00554894	4.97833e-44
RP3-473L9.4	ENSG00000257595	12	111824100	0.00733385	4.353e-43
ATXN2	ENSG00000204842	12	111963749	0.00703473	4.72566e-18
ACAD10	ENSG00000111271	12	112159380	0.00650324	7.53444e-09
ALDH2	ENSG00000111275	12	112226236	0.0498858	1.21659e-15
MAPKAPK5-AS1	ENSG00000234608	12	112279138	0.0693281	3.19948e-56
MAPKAPK5	ENSG00000089022	12	112307062	0.0179191	2.41192e-27
ADAM1B	ENSG00000226469	12	112365821	0.0248803	8.53715e-39
TMEM116	ENSG00000198270	12	112410027	0.127534	3.29468e-28
NAA25	ENSG00000111300	12	112505663	0.0366785	5.07716e-40
TRAFD1	ENSG00000135148	12	112577356	0.0293593	4.45698e-138
HECTD4	ENSG00000173064	12	112708944	0.0109821	2.48057e-37
OAS2	ENSG00000111335	12	113432864	0.0102169	1.73219e-28
CDK2AP1	ENSG00000111328	12	123751204	0.329758	1.67812e-06
FOXO1	ENSG00000150907	13	41185269	0.0145928	1.67898e-06
MRPS31	ENSG00000102738	13	41324370	0.00673015	2.69982e-12
CYCSP34	ENSG00000176268	13	41437886	0.0136169	1.38951e-07
EBPL	ENSG00000123179	13	50250241	0.200835	6.49651e-08
UBAC2-AS1	ENSG00000228889	13	99850830	0.0110946	8.6701e-18
UBAC2	ENSG00000134882	13	99945858	0.0825594	1.24504e-13
CCR12P	ENSG00000238241	13	100060675	0.00907978	2.39157e-17
LINC00565	ENSG00000260910	13	114630652	0.154049	1.55234e-07
SLC7A8	ENSG00000092068	14	23623693	0.0250046	2.22516e-06
RP4-647C14.2	ENSG00000258376	14	73711706	0.0411031	3.51423e-07
RP11-1070N10.3	ENSG00000258572	14	95983360	0.310672	1.13952e-06
BCL2A1	ENSG00000140379	15	80258509	0.0163791	6.7598e-15
RP11-485G7.6	ENSG00000262703	16	11442589	0.0285487	3.36442e-17
CTD-3203P2.1	ENSG00000259940	16	27225472	0.0425882	9.31835e-07
NSMCE1	ENSG00000169189	16	27258213	0.0175258	1.8287e-07
CTD-3203P2.2	ENSG00000245888	16	27290669	0.0186522	1.25891e-07
IL4R	ENSG00000077238	16	27350544	0.160768	2.40067e-09
NPIPL3	ENSG00000169203	16	29506165	0.0511469	5.361e-07
CTD-2574D22.4	ENSG00000260114	16	29932091	0.0333165	4.17552e-08
TAOK2	ENSG00000149930	16	29994272	0.00826219	8.12388e-07
INO80E	ENSG00000169592	16	30011864	0.113458	1.52326e-14
TBX6	ENSG00000149922	16	30100161	0.188735	5.94454e-16
YPEL3	ENSG00000090238	16	30105935	0.123686	3.45245e-16
RP11-455F5.3	ENSG00000250616	16	30111594	0.0729196	1.02577e-18
GDPD3	ENSG00000102886	16	30120654	0.0588098	1.81834e-13
MAPK3	ENSG00000102882	16	30130126	0.182767	5.45527e-14
RP11-455F5.5	ENSG00000261416	16	30195552	0.00537641	6.63288e-14
RP11-347C12.2	ENSG00000183604	16	30290462	0.0919599	6.02012e-08
PRR14	ENSG00000156858	16	30664899	0.00681277	4.66056e-09
HSD3B7	ENSG00000099377	16	30998496	0.102486	8.82833e-07
STX1B	ENSG00000099365	16	31011263	0.0109913	4.44216e-07
ZNF646	ENSG00000167395	16	31090630	0.00721455	2.58339e-06
CTC-527H23.3	ENSG00000260052	16	48671842	0.0885101	7.55948e-09
RP11-42I10.1	ENSG00000260086	16	48717950	0.0333734	1.36221e-06
FAM65A	ENSG00000039523	16	67566506	0.0237372	2.84506e-08
SLC12A4	ENSG00000124067	16	67990440	0.0914217	2.22805e-06
NFATC3	ENSG00000072736	16	68190908	0.0306273	1.85862e-09
RP11-96D1.10	ENSG00000263276	16	68260126	0.0120309	1.55277e-10
SLC7A6	ENSG00000103064	16	68317077	0.130441	3.32769e-06
ZFP90	ENSG00000184939	16	68586984	0.535018	2.10528e-06
NQO1	ENSG00000181019	16	69750876	0.0290149	4.09823e-06
C16orf74	ENSG00000154102	16	85754212	0.00717673	1.19293e-06
ALOX15	ENSG00000161905	17	4539893	0.0564203	1.30209e-12
ARRB2	ENSG00000141480	17	4619289	0.189189	3.24488e-13
MED11	ENSG00000161920	17	4635814	0.0549223	1.56756e-09
TNFSF13	ENSG00000161955	17	7463267	0.00596375	4.24081e-08
MPDU1	ENSG00000129255	17	7491477	0.00937919	2.94884e-07
CNTROB	ENSG00000170037	17	7844327	0.0293581	3.71337e-07
MYO19	ENSG00000141140	17	34875380	0.0984404	1.50443e-06
PLEKHM1	ENSG00000225190	17	43540690	0.0301929	3.42885e-23
LRRC37A4P	ENSG00000214425	17	43603193	0.668493	3.4213e-15
RP11-798G7.6	ENSG00000267198	17	43631883	0.0100747	4.18151e-15
DND1P1	ENSG00000264070	17	43663766	0.488707	9.70511e-16
RP11-707O23.5	ENSG00000263503	17	43678970	0.598622	2.4003e-15
CRHR1-IT1	ENSG00000204650	17	43711638	0.477211	2.22783e-15
RP11-669E14.6	ENSG00000262372	17	44112907	0.00855993	4.85146e-11
KANSL1	ENSG00000120071	17	44205007	0.135166	9.61561e-13
KANSL1-AS1	ENSG00000214401	17	44272515	0.626923	8.33006e-15
RP11-259G18.2	ENSG00000262500	17	44321691	0.607919	8.41483e-17
RP11-259G18.3	ENSG00000262539	17	44337444	0.63068	2.06531e-14
LRRC37A2	ENSG00000238083	17	44610946	0.288497	3.52224e-15
ARL17A	ENSG00000185829	17	44625578	0.226664	1.53584e-13
NSF	ENSG00000073969	17	44751432	0.0312645	8.90419e-14
WNT3	ENSG00000108379	17	44875196	0.0314128	2.22783e-17
RP11-6N17.4	ENSG00000264920	17	45970899	0.0649667	1.93801e-07
NFE2L1	ENSG00000082641	17	46132270	0.030689	5.12043e-09
GNGT2	ENSG00000167083	17	47284044	0.023418	1.16251e-09
LINC00674	ENSG00000237854	17	66104854	0.0610434	8.60979e-09
LRRC37A16P	ENSG00000267023	17	66135263	0.0146998	3.63617e-11
RP11-552F3.4	ENSG00000266980	17	73815516	0.0156777	7.4473e-07
FBF1	ENSG00000188878	17	73921438	0.0137795	2.20521e-06
POLR2E	ENSG00000099817	19	1091096	0.0923535	1.13519e-06
GPX4	ENSG00000167468	19	1105361	0.204609	3.84002e-09
LGALS17A	ENSG00000226025	19	40173513	0.00938903	2.1345e-06
EXOC3L2	ENSG00000130201	19	45726674	0.0134156	3.81979e-06
BAX	ENSG00000087088	19	49461563	0.0713971	1.54797e-07
RUVBL2	ENSG00000183207	19	49507978	0.0717018	1.32913e-06
DSTN	ENSG00000125868	20	17569697	0.144693	2.79789e-08
RRBP1	ENSG00000125844	20	17628631	0.01161	1.59422e-06
OLIG2	ENSG00000205927	21	34399828	0.0623057	9.03175e-12
OLIG1	ENSG00000184221	21	34443588	0.177666	3.2638e-09
ICOSLG	ENSG00000160223	21	45651861	0.0489495	2.99173e-10
UPB1	ENSG00000100024	22	24893782	0.120176	3.82759e-06
AP000355.2	ENSG00000228923	22	24913415	0.0672161	3.54428e-06
SFI1	ENSG00000198089	22	31949623	0.159217	1.78437e-08
PISD	ENSG00000241878	22	32036447	0.117583	2.11915e-07
PVALB	ENSG00000100362	22	37206125	0.225985	4.43014e-14
MCHR1	ENSG00000128285	22	41076786	0.0458235	2.68858e-07
SLC25A17	ENSG00000100372	22	41190518	0.00641651	4.07759e-10
EP300	ENSG00000100393	22	41531935	0.0327683	5.64768e-11
TEF	ENSG00000167074	22	41779333	0.176029	3.33698e-08
PMM1	ENSG00000100417	22	41979396	0.0907688	3.99684e-06
MEI1	ENSG00000167077	22	42145481	0.243817	2.62386e-06

## Sheet: GOUT
Gene name	Gene ID	Chromosome	Position	R2	P
THBS3	ENSG00000169231	1	155172110	0.229189	2.84581e-07
GBAP1	ENSG00000160766	1	155190415	0.0840959	9.15173e-07
SLC5A6	ENSG00000138074	2	27429140	0.0928978	4.02101e-07
ATRAID	ENSG00000138085	2	27437470	0.104491	2.67979e-06
AC109828.1	ENSG00000234945	2	27561937	0.00547803	9.58516e-15
ZNF513	ENSG00000163795	2	27601877	0.00650188	1.00982e-13
PPM1G	ENSG00000115241	2	27618307	0.0195596	3.86976e-15
NRBP1	ENSG00000115216	2	27657891	0.0719941	1.129e-14
KRTCAP3	ENSG00000157992	2	27667290	0.0714277	4.46557e-13
ZNF512	ENSG00000243943	2	27831969	0.0207178	1.60849e-16
BRE	ENSG00000158019	2	28337288	0.00505585	2.18533e-07
SLC2A9	ENSG00000109667	4	9914668	0.08308	2.41202e-60
RP11-448G15.3	ENSG00000261490	4	10072178	0.0387305	9.41026e-28
WDR1	ENSG00000071127	4	10097268	0.00736368	1.71455e-07
PKD2	ENSG00000118762	4	88963874	0.0367613	1.04804e-48
ABCG2	ENSG00000118777	4	89081945	0.064868	4.90287e-25
PPM1K	ENSG00000163644	4	89194618	0.0408054	5.08008e-30
TRIM38	ENSG00000112343	6	25974189	0.0996968	1.4879e-06
BTN3A2	ENSG00000186470	6	26371966	0.631593	9.14675e-09
PRSS16	ENSG00000112812	6	27219941	0.0279461	5.20238e-11
ZNF165	ENSG00000197279	6	28053047	0.0135884	9.63341e-09
RP1-265C24.9	ENSG00000269293	6	28097322	0.0120238	2.08301e-07
ZKSCAN4	ENSG00000187626	6	28219706	0.0422123	1.34514e-08
PGBD1	ENSG00000137338	6	28259820	0.00919845	4.2441e-09
BCL7B	ENSG00000106635	7	72961509	0.0351273	1.30617e-11
C11orf95	ENSG00000188070	11	63531738	0.0104299	5.31429e-11
PYGM	ENSG00000068976	11	64520815	0.0195227	2.10267e-07
AP001462.6	ENSG00000269038	11	64546651	0.0225162	4.33984e-08
MEN1	ENSG00000133895	11	64574874	0.0442466	3.96397e-09
CDC42BPG	ENSG00000171219	11	64601450	0.0126171	1.58627e-09
EHD1	ENSG00000110047	11	64637441	0.00866312	2.84974e-08
ATG2A	ENSG00000110046	11	64673364	0.00733959	3.06463e-07
ARL2	ENSG00000213465	11	64785620	0.0128947	2.43207e-09
SSSCA1	ENSG00000173465	11	65339657	0.00596665	4.5377e-07
MAP3K11	ENSG00000173327	11	65374039	0.198091	6.67536e-07
PCNXL3	ENSG00000197136	11	65394077	0.00521902	4.90946e-09
KAT5	ENSG00000172977	11	65483271	0.0183994	1.21028e-06
TMEM194A	ENSG00000166881	12	57465636	0.045704	5.92832e-07
R3HDM2	ENSG00000179912	12	57734090	0.0411657	6.54078e-09
LRRC43	ENSG00000158113	12	122670151	0.0291099	2.59222e-06

## Sheet: HPT
Gene name	Gene ID	Chromosome	Position	R2	P
KLHL17	ENSG00000187961	1	898531	0.0534231	1.03155e-07
CDK11A	ENSG00000008128	1	1644967	0.0233743	1.17054e-06
RP1-140A9.1	ENSG00000231050	1	1823503	0.084032	1.73333e-06
PHF13	ENSG00000116273	1	6678919	0.131351	8.66085e-07
RP5-1115A15.1	ENSG00000232912	1	8489801	0.00627377	6.90061e-07
RERE	ENSG00000142599	1	8645079	0.332106	5.41332e-10
RP4-635E18.7	ENSG00000226849	1	11130841	0.020369	2.7962e-06
MTHFR	ENSG00000177000	1	11856378	0.300145	7.39328e-13
CLCN6	ENSG00000011021	1	11884704	0.307284	6.29117e-13
NPPA	ENSG00000175206	1	11907084	0.0173871	6.36186e-07
CLIC4	ENSG00000169504	1	25121331	0.119704	6.44808e-10
RP3-465N24.5	ENSG00000261349	1	25593110	0.415285	2.71181e-07
SDHDP6	ENSG00000224183	1	25620894	0.382691	2.05072e-08
RHD	ENSG00000187010	1	25627910	0.31654	3.1959e-10
RP5-968P14.2	ENSG00000260063	1	27019622	0.0346885	5.71233e-07
ARID1A	ENSG00000117713	1	27065559	0.0432299	2.86668e-10
PIGV	ENSG00000060642	1	27119426	0.142424	5.15905e-08
ZDHHC18	ENSG00000204160	1	27168647	0.162208	2.62055e-09
GPATCH3	ENSG00000198746	1	27221968	0.00625399	3.55788e-08
C1orf172	ENSG00000175707	1	27281475	0.0197866	6.11537e-08
SLC9A1	ENSG00000090020	1	27459389	0.0275646	2.39616e-06
GPR3	ENSG00000181773	1	27720733	0.0132243	3.89218e-08
WASF2	ENSG00000158195	1	27773699	0.00541216	9.68129e-07
RP1-159A19.4	ENSG00000237429	1	27854694	0.00701399	4.80108e-09
STX12	ENSG00000117758	1	28125328	0.00985498	7.68465e-07
EYA3	ENSG00000158161	1	28356031	0.257094	8.28043e-07
PABPC4	ENSG00000090621	1	40034475	0.109604	1.40041e-06
HIVEP3	ENSG00000127124	1	42236816	0.105188	4.22056e-06
PPCS	ENSG00000127125	1	42935099	0.00880178	3.11027e-08
TMSB4XP1	ENSG00000236876	1	42965971	0.0107083	1.20482e-06
RP5-994D16.9	ENSG00000228452	1	43241972	0.0315439	2.9309e-07
GTF2B	ENSG00000137947	1	89338121	0.00691645	3.38461e-11
RHOC	ENSG00000155366	1	113246892	0.0112669	2.30531e-10
EDEM3	ENSG00000116406	1	184691706	0.0321396	1.87803e-07
GLRX2	ENSG00000023572	1	193070421	0.0101371	1.22447e-06
B3GALT2	ENSG00000162630	1	193151979	0.0150166	1.85451e-06
ARF1	ENSG00000143761	1	228278636	0.0117833	5.65858e-16
CEP170	ENSG00000143702	1	243353190	0.0823	2.02135e-08
SDCCAG8	ENSG00000054282	1	243541357	0.292677	1.9015e-08
CENPO	ENSG00000138092	2	25030625	0.0415143	9.93911e-10
DNMT3A	ENSG00000119772	2	25510652	0.00856534	1.50892e-08
AC007390.5	ENSG00000218739	2	37432249	0.0832866	1.83371e-06
PRKD3	ENSG00000115825	2	37514798	0.120006	4.39701e-08
QPCT	ENSG00000115828	2	37586091	0.0451729	1.25429e-06
AC012307.3	ENSG00000204685	2	96891256	0.00762965	5.42042e-07
RANBP2	ENSG00000153201	2	109369102	0.0285695	4.42174e-09
DGKD	ENSG00000077044	2	234321951	0.0266506	2.48116e-06
VGLL4	ENSG00000144560	3	11679882	0.0138743	1.48487e-09
SLC4A7	ENSG00000033867	3	27470062	0.0187357	9.22258e-09
MAP4	ENSG00000047849	3	48011475	0.104608	1.5839e-12
CDC25A	ENSG00000164045	3	48214264	0.0147194	4.32732e-11
MRPS18AP1	ENSG00000229759	3	48298134	0.163908	1.51573e-10
ZNF589	ENSG00000164048	3	48311666	0.269461	1.77427e-11
FCF1P2	ENSG00000228638	3	48332574	0.0823921	1.21196e-11
NME6	ENSG00000172113	3	48338964	0.208319	1.28836e-10
SPINK8	ENSG00000229453	3	48359083	0.0523312	8.18629e-13
PLXNB1	ENSG00000164050	3	48458427	0.0167699	4.19944e-08
PRKAR2A-AS1	ENSG00000224424	3	48887209	0.00537891	2.42559e-07
RPN1	ENSG00000163902	3	128369367	0.0195841	1.43738e-07
RSRC1	ENSG00000174891	3	158043581	0.0744996	2.08453e-09
MLF1	ENSG00000178053	3	158306996	0.00524802	9.45043e-08
ABCF3	ENSG00000161204	3	183907805	0.0411217	4.09229e-08
GRK4	ENSG00000125388	4	3003904	0.162154	1.77979e-06
DCAF16	ENSG00000163257	4	17807329	0.0565007	5.54471e-11
ANAPC4	ENSG00000053900	4	25399477	0.0954648	2.05465e-06
SRD5A3-AS1	ENSG00000249700	4	56246073	0.0581018	3.01568e-06
CLOCK	ENSG00000134852	4	56353687	0.0441557	4.00698e-06
THAP9-AS1	ENSG00000251022	4	83818376	0.0428399	1.0703e-06
MANBA	ENSG00000109323	4	103617405	0.00723346	1.61668e-09
LRRC37A15P	ENSG00000230069	4	103650154	0.11474	6.11566e-09
KRT8P46	ENSG00000248971	4	103650615	0.0551511	1.94664e-09
RP11-10L12.2	ENSG00000251288	4	103673178	0.0260954	1.32901e-09
RP11-10L12.4	ENSG00000246560	4	103757222	0.0207815	3.15964e-10
CYP2U1	ENSG00000155016	4	108863569	0.025511	3.04728e-06
USP38	ENSG00000170185	4	144125526	0.201905	1.0765e-10
GAB1	ENSG00000109458	4	144326818	0.0062527	1.35643e-10
CTD-2203K17.1	ENSG00000249572	5	33432428	0.127698	2.21859e-06
SMN2	ENSG00000205571	5	69359849	0.0208936	8.37425e-09
FBN2	ENSG00000138829	5	127794239	0.226733	2.93567e-06
HSPA4	ENSG00000170606	5	132414897	0.0269603	6.2468e-07
CPEB4	ENSG00000113742	5	173352131	0.0552696	1.5609e-06
NSG2	ENSG00000170091	5	173571555	0.081065	1.07042e-06
NSD1	ENSG00000165671	5	176643621	0.0107911	1.16494e-06
PRELID1	ENSG00000169230	5	176732367	0.239805	2.71774e-06
TRIM38	ENSG00000112343	6	25974189	0.0996968	1.73238e-07
HIST1H2BD	ENSG00000158373	6	26164963	0.139657	1.02401e-08
RP1-34B20.4	ENSG00000217275	6	26202633	0.0159487	2.65942e-07
HIST1H2BG	ENSG00000187990	6	26216650	0.0187469	2.48156e-08
HIST1H3E	ENSG00000196966	6	26225613	0.344067	6.77841e-10
HIST1H4I	ENSG00000198339	6	27107747	0.0301262	1.13287e-08
HIST1H2BK	ENSG00000197903	6	27110346	0.0798142	7.8914e-11
ZNF204P	ENSG00000204789	6	27332454	0.00534537	2.42396e-07
HIST1H2BO	ENSG00000196331	6	27861436	0.00645062	1.85496e-07
ZSCAN12P1	ENSG00000219891	6	28060187	0.027472	2.6227e-09
RP1-265C24.9	ENSG00000269293	6	28097322	0.0120238	1.62821e-08
ABCF1	ENSG00000204574	6	30552054	0.00952237	6.95167e-08
DDR1	ENSG00000204580	6	30856065	0.0400557	3.71038e-12
VARS2	ENSG00000137411	6	30885127	0.0337137	1.65572e-10
HLA-C	ENSG00000204525	6	31238216	0.0886402	5.1357e-13
HLA-B	ENSG00000234745	6	31323307	0.0840694	8.32828e-09
HLA-S	ENSG00000225851	6	31349958	0.147662	1.47327e-14
ATP6V1G2	ENSG00000213760	6	31514221	0.0191821	1.57844e-10
LTA	ENSG00000226979	6	31540966	0.0287002	6.74488e-11
NCR3	ENSG00000204475	6	31558717	0.107934	1.05544e-09
AIF1	ENSG00000204472	6	31583879	0.0409923	1.3685e-16
PRRC2A	ENSG00000204469	6	31597022	0.0701509	2.45051e-18
BAG6	ENSG00000204463	6	31613643	0.0248471	3.12743e-07
CSNK2B	ENSG00000204435	6	31635566	0.0250716	8.86034e-15
DDAH2	ENSG00000213722	6	31696604	0.052627	5.49693e-13
CLIC1	ENSG00000213719	6	31702949	0.0138406	3.19153e-13
SAPCD1	ENSG00000228727	6	31731602	0.0315355	6.44798e-08
VWA7	ENSG00000204396	6	31739237	0.0181363	3.14523e-07
VARS	ENSG00000204394	6	31754512	0.00576425	2.10497e-09
CYP21A1P	ENSG00000204338	6	31974820	0.152801	1.42985e-06
TNXB	ENSG00000168477	6	32046021	0.00647577	3.48868e-18
PPT2	ENSG00000221988	6	32126336	0.0163899	4.89882e-13
EGFL8	ENSG00000241404	6	32134209	0.0163772	4.53205e-18
AGPAT1	ENSG00000204310	6	32140931	0.00545547	5.56913e-12
NOTCH4	ENSG00000204301	6	32177232	0.0206117	1.05898e-14
HLA-DRB5	ENSG00000198502	6	32491592	0.540015	3.9968e-11
HLA-DRB6	ENSG00000229391	6	32524144	0.483477	1.35328e-06
HLA-DRB1	ENSG00000196126	6	32552085	0.106811	5.01568e-11
HLA-DQB1-AS1	ENSG00000223534	6	32628081	0.270222	4.48961e-09
HLA-DQA2	ENSG00000237541	6	32712055	0.539729	2.08538e-06
CRIP3	ENSG00000146215	6	43271991	0.0157721	3.24069e-09
LINC00680	ENSG00000215190	6	58280065	0.505119	2.90516e-06
CD164	ENSG00000135535	6	109695739	0.129204	9.09307e-07
ZBTB24	ENSG00000112365	6	109794118	0.0121507	5.73373e-07
AKD1	ENSG00000155085	6	109913239	0.119249	8.16351e-09
HINT3	ENSG00000111911	6	126289657	0.0186227	3.93078e-10
SLC18B1	ENSG00000146409	6	133105105	0.292043	6.10245e-07
AC005532.5	ENSG00000230825	7	7306097	0.0642717	4.96524e-08
GTF2I	ENSG00000077809	7	74123510	0.142064	1.26421e-09
NCF1	ENSG00000158517	7	74195984	0.0525494	1.75757e-15
AC004166.7	ENSG00000160828	7	74209518	0.0666135	3.82044e-10
AC004166.6	ENSG00000184616	7	74325784	0.0266707	6.68692e-08
STAG3L1	ENSG00000205583	7	75006552	0.0345679	5.41237e-07
NSUN5P1	ENSG00000223705	7	75042835	0.121845	5.45833e-08
AC018720.10	ENSG00000170092	7	75128514	0.126302	5.59735e-07
PMS2P3	ENSG00000127957	7	75144866	0.180003	6.16784e-07
PTPN12	ENSG00000127947	7	77217990	0.0382064	2.24976e-06
RP11-286H14.4	ENSG00000230626	7	128768709	0.00915561	2.28074e-06
AKR1B1	ENSG00000085662	7	134135569	0.0427861	6.62988e-10
ALG1L13P	ENSG00000253981	8	8097857	0.0455514	1.58446e-18
MFHAS1	ENSG00000147324	8	8696009	0.0424018	8.12297e-17
RP11-62H7.2	ENSG00000233609	8	8827622	0.162878	3.73042e-21
ERI1	ENSG00000104626	8	8916956	0.0175631	6.94962e-10
PPP1R3B	ENSG00000173281	8	9001424	0.00536194	1.52617e-18
RP11-10A14.5	ENSG00000248538	8	9053442	0.11755	1.87316e-22
RP11-981G7.2	ENSG00000253641	8	10335779	0.0162049	1.79602e-21
AF131215.9	ENSG00000269918	8	10963207	0.124371	7.25636e-25
AF131215.2	ENSG00000255310	8	10966267	0.100645	2.30196e-24
MTMR9	ENSG00000104643	8	11163785	0.00731117	3.14351e-22
SLC35G5	ENSG00000177710	8	11189057	0.0923821	3.8004e-21
TDH	ENSG00000154316	8	11211553	0.0201672	1.55375e-22
FAM167A	ENSG00000154319	8	11305598	0.315855	2.46405e-12
BLK	ENSG00000136573	8	11386811	0.143232	8.66603e-24
RP11-148O21.4	ENSG00000255518	8	11414645	0.0289702	7.83151e-18
RP11-148O21.2	ENSG00000255354	8	11416752	0.0409901	8.46672e-17
NEIL2	ENSG00000154328	8	11636001	0.097062	1.95982e-20
FDFT1	ENSG00000079459	8	11674950	0.0507287	3.06479e-19
RP11-589N15.2	ENSG00000269899	8	11703781	0.0147553	6.74238e-22
CTSB	ENSG00000164733	8	11713495	0.127693	4.32278e-06
IMPA1	ENSG00000133731	8	82584562	0.121663	1.02272e-06
SNX16	ENSG00000104497	8	82733458	0.291972	2.22225e-09
OSGIN2	ENSG00000164823	8	90927101	0.0739881	1.29527e-06
NBN	ENSG00000104320	8	90980510	0.0351683	2.13256e-06
TP53INP1	ENSG00000164938	8	95949919	0.0709427	1.22161e-06
RP11-347C18.3	ENSG00000253878	8	95962944	0.0671685	9.34453e-08
KB-1732A1.1	ENSG00000253669	8	103819972	0.0101552	4.31602e-06
KIF24	ENSG00000186638	9	34290788	0.0245823	3.95442e-06
NUDT2	ENSG00000164978	9	34336606	0.41205	1.75961e-06
RPP25L	ENSG00000164967	9	34611292	0.0145688	2.73457e-07
PAX5	ENSG00000196092	9	36933687	0.0134266	8.55815e-07
SCAI	ENSG00000173611	9	127810082	0.0136637	1.42667e-06
MAPKAP1	ENSG00000119487	9	128334592	0.0359041	2.55385e-06
VIM-AS1	ENSG00000229124	10	17262567	0.0169281	2.06289e-06
NSUN6	ENSG00000241058	10	18887520	0.145937	2.69865e-09
ADO	ENSG00000181915	10	64566377	0.0291788	2.51353e-09
LDB1	ENSG00000198728	10	103873763	0.0245114	1.08062e-13
TMEM180	ENSG00000138111	10	104228975	0.0292606	3.27157e-06
SFXN2	ENSG00000156398	10	104486623	0.0544623	1.47442e-06
CNNM2	ENSG00000148842	10	104758209	0.0709609	1.8884e-09
NT5C2	ENSG00000076685	10	104899498	0.0802395	6.10755e-18
RP11-332O19.3	ENSG00000213277	10	104935581	0.0251642	1.37843e-11
PWWP2B	ENSG00000171813	10	134221019	0.0185064	3.35902e-08
AC051649.16	ENSG00000229671	11	1926511	0.00511325	1.0476e-15
TNNT3	ENSG00000130595	11	1950364	0.100164	4.31384e-29
RP11-16F15.1	ENSG00000243964	11	9627922	0.0279685	1.7224e-08
SWAP70	ENSG00000133789	11	9730081	0.0227631	2.07563e-11
ARNTL	ENSG00000133794	11	13353506	0.180902	5.46318e-11
PIK3C2A	ENSG00000011405	11	17164403	0.00692511	4.37589e-06
HSD17B12	ENSG00000149084	11	43728076	0.548837	2.94358e-09
ARHGAP1	ENSG00000175220	11	46710397	0.0116858	4.05838e-14
C11orf49	ENSG00000149179	11	47072088	0.0108514	1.23469e-15
DDB2	ENSG00000134574	11	47248630	0.0220667	1.90651e-16
ACP2	ENSG00000134575	11	47265655	0.198019	2.74854e-17
NR1H3	ENSG00000025434	11	47280123	0.0283941	1.29651e-11
RP11-750H9.5	ENSG00000255197	11	47417720	0.0485085	1.33381e-15
SLC39A13	ENSG00000165915	11	47433365	0.0502182	4.51083e-13
PSMC3	ENSG00000165916	11	47444156	0.0449162	8.11221e-08
RAPSN	ENSG00000165917	11	47465019	0.019199	2.24622e-07
FNBP4	ENSG00000109920	11	47763533	0.0339307	3.50194e-11
NUP160	ENSG00000030066	11	47834873	0.0265059	2.9267e-13
PTPRJ	ENSG00000149177	11	48095891	0.0567732	5.28256e-12
PCNXL3	ENSG00000197136	11	65394077	0.00521902	8.51253e-08
SIPA1	ENSG00000213445	11	65411984	0.0600168	3.80163e-09
RP11-770G2.2	ENSG00000255557	11	65526128	0.0702062	1.92925e-06
BANF1	ENSG00000175334	11	65770585	0.0451453	1.20283e-07
CWF19L2	ENSG00000152404	11	107262821	0.136471	3.83344e-10
SIK2	ENSG00000170145	11	111537346	0.0953211	6.85161e-11
ANKK1	ENSG00000170209	11	113264826	0.158324	2.48636e-06
SIDT2	ENSG00000149577	11	117058804	0.349865	1.04557e-07
APOLD1	ENSG00000178878	12	12911632	0.0837709	2.48566e-06
RPAP3	ENSG00000005175	12	48078457	0.129363	1.1991e-07
SLC48A1	ENSG00000211584	12	48162117	0.0715104	1.35415e-07
RP1-228P16.1	ENSG00000240399	12	48448985	0.127567	3.50652e-06
PFKM	ENSG00000152556	12	48519554	0.0127949	4.66899e-08
FMNL3	ENSG00000161791	12	50066836	0.0703021	5.28905e-07
LIMA1	ENSG00000050405	12	50623450	0.0210685	2.923e-07
DIP2B	ENSG00000066084	12	51020609	0.0626276	5.44104e-10
ATF1	ENSG00000123268	12	51186199	0.151887	5.6998e-09
HOXC4	ENSG00000198353	12	54430264	0.0162536	3.77686e-06
RP11-834C11.4	ENSG00000250742	12	54523254	0.0688429	1.23931e-08
OS9	ENSG00000135506	12	58101539	0.00613824	1.26903e-06
LYZ	ENSG00000090382	12	69745067	0.695527	9.5584e-07
YEATS4	ENSG00000127337	12	69769029	0.220807	2.07791e-06
POC1B	ENSG00000139323	12	89866648	0.0753591	1.59006e-07
GALNT4	ENSG00000257594	12	89915884	0.0132605	5.77546e-09
RP11-981P6.1	ENSG00000258302	12	89971352	0.034139	3.51812e-12
GIT2	ENSG00000139436	12	110400900	0.0241736	1.00528e-06
TCTN1	ENSG00000204852	12	111069533	0.0117044	2.07075e-06
PPP1CC	ENSG00000186298	12	111169114	0.0305523	1.48719e-11
FAM109A	ENSG00000198324	12	111802632	0.00554894	1.68836e-18
RP3-473L9.4	ENSG00000257595	12	111824100	0.00733385	1.97977e-18
MAPKAPK5-AS1	ENSG00000234608	12	112279138	0.0693281	3.03532e-16
MAPKAPK5	ENSG00000089022	12	112307062	0.0179191	4.35565e-15
ADAM1B	ENSG00000226469	12	112365821	0.0248803	9.15615e-13
TMEM116	ENSG00000198270	12	112410027	0.127534	3.96325e-14
NAA25	ENSG00000111300	12	112505663	0.0366785	1.12469e-16
TRAFD1	ENSG00000135148	12	112577356	0.0293593	3.16642e-22
HECTD4	ENSG00000173064	12	112708944	0.0109821	2.01368e-09
ZNF26	ENSG00000198393	12	133576052	0.00762287	3.00729e-06
ZNF891	ENSG00000214029	12	133700899	0.0051123	3.997e-07
CDC16	ENSG00000130177	13	115019280	0.545487	4.17735e-08
UPF3A	ENSG00000169062	13	115059171	0.184807	3.35734e-06
RALGAPA1	ENSG00000174373	14	36143034	0.1364	3.10812e-10
WARS	ENSG00000140105	14	100821633	0.375595	2.98221e-06
RP11-638I2.10	ENSG00000258581	14	100833111	0.0454665	4.15949e-06
CKB	ENSG00000166165	14	103987722	0.0355706	2.51984e-08
CHP1	ENSG00000187446	15	41548540	0.0169509	3.95e-11
NDUFAF1	ENSG00000137806	15	41687134	0.0353923	3.67189e-11
RTF1	ENSG00000137815	15	41738183	0.0646373	2.41059e-11
ITPKA	ENSG00000137825	15	41790669	0.0443178	2.55684e-07
LTK	ENSG00000062524	15	41800960	0.00758927	2.52513e-06
JMJD7	ENSG00000243789	15	42125031	0.0538343	3.132e-06
SEMA7A	ENSG00000138623	15	74714219	0.00593229	1.26892e-12
CSK	ENSG00000103653	15	75084968	0.00719424	3.63974e-29
ULK3	ENSG00000140474	15	75132072	0.294986	7.35558e-25
SCAMP2	ENSG00000140497	15	75150888	0.168361	1.5949e-11
MPI	ENSG00000178802	15	75187072	0.106862	1.04094e-20
COX5A	ENSG00000178741	15	75221320	0.0168284	5.70717e-19
FAM108C1	ENSG00000136379	15	81009993	0.11645	2.35108e-09
RPS12P26	ENSG00000225193	15	90750001	0.0163894	4.8151e-32
FES	ENSG00000182511	15	91432965	0.113349	1.53423e-39
SLCO3A1	ENSG00000176463	15	92556295	0.0678565	2.91291e-06
NAA60	ENSG00000122390	16	3515287	0.168555	5.24787e-08
RP11-461A8.4	ENSG00000263235	16	3701170	0.00987421	7.94408e-10
PPL	ENSG00000118898	16	4971625	0.0194164	6.96628e-08
SLC5A11	ENSG00000158865	16	24890055	0.492759	1.46517e-06
EIF3C	ENSG00000184110	16	28723465	0.0381273	8.03687e-07
SPNS1	ENSG00000169682	16	28990705	0.352239	7.2465e-07
INO80E	ENSG00000169592	16	30011864	0.113458	3.08712e-06
PHKG2	ENSG00000156873	16	30766040	0.00528291	1.0811e-08
C16orf93	ENSG00000196118	16	30771387	0.0132155	3.80802e-08
HSD3B7	ENSG00000099377	16	30998496	0.102486	4.49108e-09
ZNF668	ENSG00000167394	16	31078902	0.112797	3.11106e-08
VKORC1	ENSG00000167397	16	31104732	0.0338944	3.07408e-08
BCKDK	ENSG00000103507	16	31120769	0.0987765	1.59821e-07
RP11-196G11.4	ENSG00000262766	16	31129733	0.0266648	2.74337e-08
CLEC18A	ENSG00000157322	16	69991475	0.540292	8.71727e-08
PDXDC2P	ENSG00000196696	16	70055025	0.167658	5.17779e-07
DDX19B	ENSG00000157349	16	70346376	0.0151884	5.86498e-07
COG4	ENSG00000103051	16	70535969	0.114628	6.23734e-08
CFDP1	ENSG00000153774	16	75397489	0.139281	1.21234e-07
RP11-104N10.1	ENSG00000261118	16	89564646	0.0226669	1.23403e-06
SPG7	ENSG00000197912	16	89590750	0.0975839	4.88381e-07
C16orf55	ENSG00000167523	16	89730945	0.0434528	3.02074e-14
SPATA2L	ENSG00000158792	16	89765432	0.16761	3.83201e-11
ZZEF1	ENSG00000074755	17	3977026	0.0558071	4.65841e-08
ACADVL	ENSG00000072778	17	7124518	0.192729	6.52713e-08
DVL2	ENSG00000004975	17	7133262	0.00611337	5.02877e-08
CTDNEP1	ENSG00000175826	17	7151360	0.167661	2.93749e-08
TNK1	ENSG00000174292	17	7288473	0.0487477	1.52839e-06
ZBTB4	ENSG00000174282	17	7375133	0.0169027	2.58545e-06
TNFSF12	ENSG00000239697	17	7458566	0.182807	2.37267e-09
TNFSF13	ENSG00000161955	17	7463267	0.00596375	1.85759e-07
MPDU1	ENSG00000129255	17	7491477	0.00937919	3.17068e-07
TP53	ENSG00000141510	17	7577976	0.0105821	9.72749e-09
KDM6B	ENSG00000132510	17	7750668	0.0383716	1.20605e-15
CHD3	ENSG00000170004	17	7802101	0.0277411	1.13933e-10
RPS7P1	ENSG00000183405	17	26795137	0.0213883	2.11143e-07
PHF12	ENSG00000109118	17	27255528	0.00556282	2.58841e-06
RP11-20B24.5	ENSG00000265845	17	27262530	0.0121829	4.37655e-06
DCAKD	ENSG00000172992	17	43119590	0.253271	5.55406e-09
NMT1	ENSG00000136448	17	43157681	0.00866936	6.47121e-10
HEXIM2	ENSG00000168517	17	43242737	0.00626685	1.26562e-07
RP11-156P1.1	ENSG00000263142	17	45093891	0.0595338	3.15472e-06
TBX21	ENSG00000073861	17	45817047	0.00774114	3.68524e-08
HOXB9	ENSG00000170689	17	46701178	0.0279549	7.06316e-10
ATP5G1	ENSG00000159199	17	46971680	0.0696814	2.0118e-06
UBE2Z	ENSG00000159202	17	46996074	0.311682	3.70884e-06
GNGT2	ENSG00000167083	17	47284044	0.023418	2.02592e-09
RP11-81K2.1	ENSG00000262039	17	47501226	0.0120543	4.36169e-07
MPO	ENSG00000005381	17	56352756	0.0102945	2.36159e-06
SMG8	ENSG00000167447	17	57289684	0.0414829	4.77423e-07
ACE	ENSG00000159640	17	61576813	0.0175152	1.31852e-11
RP11-552F3.4	ENSG00000266980	17	73815516	0.0156777	7.05312e-07
UNC13D	ENSG00000092929	17	73832052	0.138249	4.85308e-11
RP11-1055B8.4	ENSG00000262877	17	79362993	0.0938841	1.04194e-07
C18orf8	ENSG00000141452	18	21097609	0.0770145	3.57623e-10
ZNF443	ENSG00000180855	19	12546223	0.0595611	3.70745e-07
HAUS8	ENSG00000131351	19	17173487	0.0953882	2.52977e-11
ZNF585B	ENSG00000245680	19	37690768	0.0210425	3.18279e-06
CTD-3064H18.1	ENSG00000266916	19	37993005	0.0103495	3.83026e-06
ZNF793	ENSG00000188227	19	38018752	0.0973233	1.38836e-06
NTN5	ENSG00000142233	19	49170501	0.0577762	1.71596e-09
RASIP1	ENSG00000105538	19	49233911	0.0068921	4.5679e-07
NELFCD	ENSG00000101158	20	57563225	0.317892	1.15391e-07
ZBTB46	ENSG00000130584	20	62418808	0.00953845	5.12435e-09
TCEA2	ENSG00000171703	20	62692444	0.0348648	5.21075e-09
OPRL1	ENSG00000125510	20	62721761	0.23691	1.02947e-06
RRP1B	ENSG00000160208	21	45097693	0.0416579	2.80503e-08
ARVCF	ENSG00000099889	22	19980875	0.0425927	9.01671e-08
CHEK2	ENSG00000183765	22	29111070	0.016394	7.64571e-07

## Sheet: IBD
Gene name	Gene ID	Chromosome	Position	R2	P
RP5-902P8.12	ENSG00000260179	1	1185935	0.00849261	1.96057e-06
SCNN1D	ENSG00000162572	1	1221612	0.0304792	1.16519e-07
AURKAIP1	ENSG00000175756	1	1309992	0.00863826	2.43371e-06
MRPL20	ENSG00000242485	1	1339990	0.0151312	1.17661e-06
ANKRD65	ENSG00000235098	1	1355474	0.00958217	2.44359e-07
ATAD3C	ENSG00000215915	1	1395303	0.0121439	1.31858e-08
TNFRSF14	ENSG00000157873	1	2491949	0.034112	2.25316e-07
FAM213B	ENSG00000157870	1	2520419	0.159658	8.88422e-07
PARK7	ENSG00000116288	1	8029958	0.101822	2.81414e-10
IL12RB2	ENSG00000081985	1	67817815	0.186092	7.69859e-09
ADAM15	ENSG00000143537	1	155029147	0.189016	5.35188e-10
EFNA1	ENSG00000169242	1	155103634	0.00532264	1.0319e-07
THBS3	ENSG00000169231	1	155172110	0.229189	6.83403e-07
MTX1	ENSG00000173171	1	155181052	0.0299519	1.73581e-07
GBAP1	ENSG00000160766	1	155190415	0.0840959	2.95723e-07
GPR25	ENSG00000170128	1	200842694	0.0589174	2.96157e-13
C1orf106	ENSG00000163362	1	200872519	0.0237292	4.69013e-14
KIF21B	ENSG00000116852	1	200965674	0.0240345	8.47312e-07
MAPKAPK2	ENSG00000162889	1	206882958	0.0291497	4.53424e-10
IL24	ENSG00000162892	1	207074136	0.0606608	2.61798e-07
FAIM3	ENSG00000162894	1	207087161	0.014348	1.19151e-07
AC010883.5	ENSG00000234936	2	43458622	0.0397866	2.92624e-08
NONOP2	ENSG00000237522	2	61164569	0.0213795	1.77948e-07
AHSA2	ENSG00000173209	2	61409619	0.301928	3.72131e-09
IL1RL1	ENSG00000115602	2	102948229	0.0214351	7.9264e-09
IL18R1	ENSG00000115604	2	102971603	0.0624067	3.35216e-12
CXCR2	ENSG00000180871	2	218995994	0.0711594	2.17984e-06
CXCR1	ENSG00000163464	2	219029643	0.0329964	3.18042e-06
ARPC2	ENSG00000163466	2	219100448	0.00628326	4.08873e-07
RP11-378A13.1	ENSG00000261338	2	219121064	0.30381	9.07476e-07
GPBAR1	ENSG00000179921	2	219126400	0.0097796	3.71738e-07
ATG16L1	ENSG00000085978	2	234161508	0.0384661	3.00922e-17
THAP4	ENSG00000176946	2	242550342	0.0233327	2.72651e-06
SHISA5	ENSG00000164054	3	48525728	0.0268045	1.64026e-07
PFKFB4	ENSG00000114268	3	48577282	0.0128921	3.04579e-07
SLC26A6	ENSG00000225697	3	48668041	0.0265135	1.82671e-12
CELSR3	ENSG00000008300	3	48687125	0.021477	1.50369e-10
PRKAR2A	ENSG00000114302	3	48833654	0.0172084	1.85355e-06
PRKAR2A-AS1	ENSG00000224424	3	48887209	0.00537891	4.82566e-15
ARIH2OS	ENSG00000221883	3	48956019	0.011733	4.21239e-07
QARS	ENSG00000172053	3	49137959	0.0147485	8.63755e-13
KLHDC8B	ENSG00000185909	3	49211480	0.00675067	7.1658e-08
GPX1	ENSG00000233276	3	49395321	0.00639675	1.62968e-20
DAG1	ENSG00000173402	3	49539597	0.0130097	3.15105e-17
APEH	ENSG00000164062	3	49716415	0.0129576	2.74161e-22
MST1	ENSG00000173531	3	49724157	0.0289279	4.59211e-09
UBA7	ENSG00000182179	3	49847009	0.312881	8.22025e-12
RBM6	ENSG00000004534	3	50057459	0.593737	4.14877e-09
RBM5	ENSG00000003756	3	50141397	0.0051811	8.45516e-14
RP11-493K19.3	ENSG00000235016	3	50173486	0.0186104	2.71634e-15
TTC33	ENSG00000113638	5	40735327	0.0157995	1.45604e-06
ERAP2	ENSG00000164308	5	96233531	0.736336	1.30921e-07
LNPEP	ENSG00000113441	5	96322158	0.108045	4.12133e-07
FNIP1	ENSG00000217128	5	130947147	0.0349691	3.44584e-06
SLC22A4	ENSG00000197208	5	131655017	0.0257282	7.5116e-12
SLC22A5	ENSG00000197375	5	131718375	0.15774	6.28012e-14
C5orf56	ENSG00000197536	5	131779032	0.0269734	1.02516e-09
Y_RNA	ENSG00000202533	5	131803894	0.0141835	2.34062e-11
AC116366.6	ENSG00000234290	5	131806658	0.122746	5.26693e-13
KIF3A	ENSG00000131437	5	132050825	0.0379824	2.34311e-07
RANP1	ENSG00000236603	6	30454042	0.0084228	6.28711e-08
POU5F1	ENSG00000204531	6	31139380	0.0487885	8.06126e-07
LTA	ENSG00000226979	6	31540966	0.0287002	2.7892e-06
CLIC1	ENSG00000213719	6	31702949	0.0138406	2.66881e-08
SAPCD1	ENSG00000228727	6	31731602	0.0315355	2.5579e-06
VWA7	ENSG00000204396	6	31739237	0.0181363	1.55798e-06
ZBTB12	ENSG00000204366	6	31868576	0.0619453	3.89143e-07
AGPAT1	ENSG00000204310	6	32140931	0.00545547	1.79125e-07
HLA-DRB5	ENSG00000198502	6	32491592	0.540015	1.47957e-11
HLA-DRB6	ENSG00000229391	6	32524144	0.483477	9.07513e-09
HLA-DRB1	ENSG00000196126	6	32552085	0.106811	2.79184e-25
HLA-DQA1	ENSG00000196735	6	32605397	0.321665	3.14546e-12
HLA-DQB1-AS1	ENSG00000223534	6	32628081	0.270222	3.49942e-14
HLA-DQB1	ENSG00000179344	6	32631702	0.708189	1.15193e-20
HLA-DQA2	ENSG00000237541	6	32712055	0.539729	2.22507e-30
HLA-DQB2	ENSG00000232629	6	32727593	0.661022	5.95573e-16
HLA-DOB	ENSG00000241106	6	32782682	0.489664	7.35034e-14
TAP2	ENSG00000204267	6	32798083	0.325095	1.42932e-11
PFDN6	ENSG00000204220	6	33261628	0.0194726	2.38249e-10
KIAA1919	ENSG00000173214	6	111586460	0.0213753	1.23948e-06
C6orf3	ENSG00000255389	6	111922288	0.337853	7.89042e-07
RPS6KA2	ENSG00000071242	6	167071395	0.102264	2.72579e-08
RNASET2	ENSG00000026297	6	167356835	0.428764	7.69147e-09
RP1-167A14.2	ENSG00000227598	6	167397833	0.0403115	1.42894e-08
JAK2	ENSG00000096968	9	5056608	0.00632685	7.50534e-10
TNFSF8	ENSG00000106952	9	117674350	0.010573	1.03001e-07
DNLZ	ENSG00000213221	9	139256086	0.446877	1.6425e-06
CARD9	ENSG00000187796	9	139262244	0.248905	7.56159e-25
SNAPC4	ENSG00000165684	9	139281639	0.084993	8.1941e-13
SDCCAG3	ENSG00000165689	9	139300719	0.119126	2.55387e-17
INPP5E	ENSG00000148384	9	139328672	0.0189628	1.05461e-14
SEC16A	ENSG00000148396	9	139353345	0.269907	2.60939e-17
CUL2	ENSG00000108094	10	35338524	0.0562728	3.77579e-11
ADO	ENSG00000181915	10	64566377	0.0291788	8.42363e-12
SUFU	ENSG00000107882	10	104328518	0.0314752	3.52433e-06
AC051649.16	ENSG00000229671	11	1926511	0.00511325	1.88874e-06
P2RY2	ENSG00000175591	11	72938370	0.0568985	7.26641e-12
LRP1	ENSG00000123384	12	57564705	0.0129747	5.60313e-15
GLI1	ENSG00000111087	12	57859981	0.0130507	1.63319e-14
A-575C2.4	ENSG00000198156	16	28364352	0.0494069	6.4147e-09
CLN3	ENSG00000188603	16	28492439	0.0890736	1.46973e-07
IL27	ENSG00000197272	16	28517027	0.0442065	9.42938e-09
CCDC101	ENSG00000176476	16	28584173	0.192675	9.73781e-09
SULT1A2	ENSG00000197165	16	28605847	0.494063	3.0136e-11
SULT1A1	ENSG00000196502	16	28625924	0.199224	1.20276e-09
EIF3C	ENSG00000184110	16	28723465	0.0381273	1.46228e-06
RP11-1348G14.4	ENSG00000251417	16	28821623	0.00995956	3.78997e-10
TUFM	ENSG00000178952	16	28855730	0.629903	3.42367e-11
SH2B1	ENSG00000178188	16	28871723	0.0117609	2.71195e-10
ATP2A1	ENSG00000196296	16	28902778	0.0291445	1.9069e-08
SPNS1	ENSG00000169682	16	28990705	0.352239	3.49267e-07
PAPD5	ENSG00000121274	16	50228025	0.0161543	5.48791e-08
ADCY7	ENSG00000121281	16	50316047	0.246834	2.59219e-09
BRD7	ENSG00000166164	16	50375121	0.298841	1.97947e-08
NKD1	ENSG00000140807	16	50626444	0.0270962	1.83238e-11
PPP1R1B	ENSG00000131771	17	37787936	0.00608163	3.74513e-06
STARD3	ENSG00000131748	17	37806527	0.248495	5.78988e-08
PGAP3	ENSG00000161395	17	37840212	0.0231886	2.39444e-08
IKZF3	ENSG00000161405	17	37970819	0.0443013	8.13167e-13
GSDMB	ENSG00000073605	17	38068477	0.394685	3.23398e-13
ORMDL3	ENSG00000172057	17	38080574	0.298328	3.37085e-13
TOP2A	ENSG00000131747	17	38559485	0.00596644	8.04166e-09
STAT5B	ENSG00000173757	17	40389955	0.0157557	1.37333e-06
NAGLU	ENSG00000108784	17	40692328	0.0147623	2.94221e-10
POLR2E	ENSG00000099817	19	1091096	0.0923535	7.774e-08
ICAM5	ENSG00000105376	19	10404055	0.00668908	3.43981e-09
ZGLP1	ENSG00000220201	19	10418017	0.00688268	6.65774e-14
TMED1	ENSG00000099203	19	10945054	0.0125461	7.00829e-09
EEF1A2	ENSG00000101210	20	62124935	0.0631541	1.323e-06
PTK6	ENSG00000101213	20	62164250	0.0241281	4.73725e-07
HELZ2	ENSG00000130589	20	62197515	0.0196422	5.87346e-07
GMEB2	ENSG00000101216	20	62238674	0.0494324	3.2129e-08
CTD-3184A7.4	ENSG00000232442	20	62259378	0.0357323	1.31582e-13
STMN3	ENSG00000197457	20	62277920	0.13706	1.15844e-15
UBE2L3	ENSG00000185651	22	21941029	0.203403	6.86402e-10

## Sheet: INS
Gene name	Gene ID	Chromosome	Position	R2	P
CDK11A	ENSG00000008128	1	1644967	0.0233743	2.06437e-07
RP1-140A9.1	ENSG00000231050	1	1823503	0.084032	1.256e-08
EFCAB2	ENSG00000203666	1	245211736	0.0939897	2.33273e-06
TYW5	ENSG00000162971	2	200807578	0.0126221	2.78044e-07
UBA7	ENSG00000182179	3	49847009	0.312881	1.23402e-09
MON1A	ENSG00000164077	3	49956954	0.0709081	2.1152e-07
RBM6	ENSG00000004534	3	50057459	0.593737	4.80449e-10
RP11-493K19.3	ENSG00000235016	3	50173486	0.0186104	7.66663e-10
CGGBP1	ENSG00000163320	3	88150064	0.0289035	2.11336e-09
CPEB2	ENSG00000137449	4	15038037	0.0950677	9.8587e-08
SNCA	ENSG00000145335	4	90702358	0.0286631	1.11402e-07
PAM	ENSG00000145730	5	102228247	0.527391	6.16422e-07
GIN1	ENSG00000145723	5	102438779	0.0287381	7.12179e-08
PPIP5K2	ENSG00000145725	5	102497395	0.363777	8.13921e-08
SMAD5	ENSG00000113658	5	135496484	0.166014	4.65751e-11
BYSL	ENSG00000112578	6	41894855	0.0228256	3.56056e-07
ZFAND2A	ENSG00000178381	7	1196051	0.243856	4.21521e-06
AC091729.9	ENSG00000229043	7	1202456	0.582679	1.24267e-06
RPS3AP34	ENSG00000242607	8	12428249	0.0114013	3.33899e-06
LONRF1	ENSG00000154359	8	12596492	0.0185393	3.48686e-06
LDB1	ENSG00000198728	10	103873763	0.0245114	5.34332e-08
NT5C2	ENSG00000076685	10	104899498	0.0802395	1.74316e-08
RP11-332O19.3	ENSG00000213277	10	104935581	0.0251642	1.23246e-06
MYBPC3	ENSG00000134571	11	47363605	0.182518	3.75573e-07
SLC39A13	ENSG00000165915	11	47433365	0.0502182	1.89579e-06
PSMC3	ENSG00000165916	11	47444156	0.0449162	3.13253e-07
C1QTNF4	ENSG00000172247	11	47613713	0.163772	6.75308e-07
ZDHHC5	ENSG00000156599	11	57451939	0.0837849	2.15933e-06
FOSL1	ENSG00000175592	11	65663782	0.00680634	8.92304e-07
RP11-755F10.1	ENSG00000255320	11	66013010	0.0196725	9.34075e-08
CCDC90B	ENSG00000137500	11	82983794	0.00602669	7.42989e-07
RP11-667M19.9	ENSG00000255710	11	113692092	0.00509767	3.15632e-06
ALG5	ENSG00000120697	13	37549155	0.00595596	1.01812e-06
MAP2K5	ENSG00000137764	15	67967254	0.206681	9.17613e-09
STOML1	ENSG00000067221	15	74281255	0.203682	3.35807e-07
PML	ENSG00000140464	15	74313583	0.0551792	1.01227e-08
UBL7	ENSG00000138629	15	74745920	0.0112141	8.98581e-08
CTD-2335A18.1	ENSG00000255571	15	89922140	0.0432727	2.59143e-07
DCAKD	ENSG00000172992	17	43119590	0.253271	5.49329e-11
NMT1	ENSG00000136448	17	43157681	0.00866936	5.81333e-12
PLCD3	ENSG00000161714	17	43198528	0.00571666	8.24952e-07
HEXIM2	ENSG00000168517	17	43242737	0.00626685	1.47457e-12
MAP3K14-AS1	ENSG00000267278	17	43335644	0.0146797	5.82567e-07
SNX11	ENSG00000002919	17	46190577	0.230209	1.08037e-06
TCF4	ENSG00000196628	18	53110790	0.0176081	4.00854e-15
HKR1	ENSG00000181666	19	37832003	0.102077	8.59562e-07
MAP1LC3A	ENSG00000101460	20	33141403	0.174161	8.36602e-09
STAU1	ENSG00000124214	20	47767391	0.0235214	2.24151e-06
DESI1	ENSG00000100418	22	42005566	0.10066	1.14477e-07
NHP2L1	ENSG00000100138	22	42078221	0.00501083	1.21916e-06

[truncated: 15 more sheets: LDL, LEUC, LPC, MC, NEUC, PSO, RA, SCZ, SLE, SYTP, T1D, T2D, TG, UC, WCF]
