# Supplementary material for: SUMMIT: An integrative approach for better transcriptomic data imputation improves causal gene identification
Source: Nat Commun. 2022 Oct 25;13:6336. doi: 10.1038/s41467-022-34016-y (PMC9593997; doi:10.1038/s41467-022-34016-y)
Supplement: Supplementary file 5 — Supplementary Data 2 [file 41467_2022_34016_MOESM5_ESM.xlsx]

## Sheet: Causal genes from OMIM
Trait acronym	Gene ID
INS	ENSG00000080819
INS	ENSG00000204843
INS	ENSG00000171867
INS	ENSG00000008405
DVT	ENSG00000100345
DVT	ENSG00000162438
DVT	ENSG00000164266
DVT	ENSG00000001626
DVT	ENSG00000204983
DVT	ENSG00000275896
DVT	ENSG00000204217
DVT	ENSG00000177000
DVT	ENSG00000124491
DVT	ENSG00000148702
DVT	ENSG00000180210
DVT	ENSG00000197496
DVT	ENSG00000196352
DVT	ENSG00000160200
DVT	ENSG00000096968
DVT	ENSG00000132763
DVT	ENSG00000117450
DVT	ENSG00000198734
DVT	ENSG00000178802
DVT	ENSG00000134853
DVT	ENSG00000143315
DVT	ENSG00000148400
AST	ENSG00000196839
AST	ENSG00000143631
AST	ENSG00000146070
AST	ENSG00000149534
AST	ENSG00000077238
AST	ENSG00000103522
AST	ENSG00000124299
AST	ENSG00000116127
AST	ENSG00000125384
AST	ENSG00000073861
AST	ENSG00000160050
AST	ENSG00000113966
AST	ENSG00000174483
AST	ENSG00000143226
AST	ENSG00000001626
AST	ENSG00000105329
AST	ENSG00000107099
AST	ENSG00000133710
AST	ENSG00000204539
AST	ENSG00000010404
AST	ENSG00000150540
AST	ENSG00000171195
AST	ENSG00000169194
AST	ENSG00000164265
AST	ENSG00000204632
AST	ENSG00000232810
AST	ENSG00000012779
AST	ENSG00000172156
AST	ENSG00000104884
AST	ENSG00000177156
AST	ENSG00000064012
AST	ENSG00000136352
AST	ENSG00000131055
AST	ENSG00000119638
AST	ENSG00000118402
AST	ENSG00000197943
AST	ENSG00000198589
AST	ENSG00000077150
AST	ENSG00000013375
AST	ENSG00000083307
AST	ENSG00000198003
AST	ENSG00000272047
AST	ENSG00000139197
AST	ENSG00000183763
AST	ENSG00000183258
AST	ENSG00000167207
AST	ENSG00000198286
AST	ENSG00000127152
T1D	ENSG00000254647
T1D	ENSG00000196735
T1D	ENSG00000179344
T1D	ENSG00000172071
T1D	ENSG00000160224
T1D	ENSG00000139515
T1D	ENSG00000049768
T1D	ENSG00000164266
T1D	ENSG00000135100
T1D	ENSG00000102580
HPTHY	ENSG00000087460
HPTHY	ENSG00000103449
HPTHY	ENSG00000163599
HPTHY	ENSG00000171862
HPTHY	ENSG00000116014
HPTHY	ENSG00000184058
HPTHY	ENSG00000102145
HPTHY	ENSG00000165699
HPTHY	ENSG00000116127
HPTHY	ENSG00000140650
HPTHY	ENSG00000170381
HPTHY	ENSG00000171316
HPTHY	ENSG00000040531
HPTHY	ENSG00000109501
HPTHY	ENSG00000159459
HPTHY	ENSG00000161270
HPTHY	ENSG00000175325
HPTHY	ENSG00000121454
HPTHY	ENSG00000130948
HPTHY	ENSG00000105641
HPTHY	ENSG00000115705
HPTHY	ENSG00000091137
HPTHY	ENSG00000042832
HPTHY	ENSG00000009765
HPTHY	ENSG00000140274
HPTHY	ENSG00000134595
HPTHY	ENSG00000183337
HPTHY	ENSG00000147100
HPTHY	ENSG00000102081
HPTHY	ENSG00000147255
HPTHY	ENSG00000049768
HPTHY	ENSG00000151067
HPTHY	ENSG00000134460
HPTHY	ENSG00000187140
HPTHY	ENSG00000125378
HPTHY	ENSG00000102575
HPTHY	ENSG00000140525
HPTHY	ENSG00000136352
HPTHY	ENSG00000125885
HPTHY	ENSG00000064835
HPTHY	ENSG00000111537
HPTHY	ENSG00000103197
HPTHY	ENSG00000182326
HPTHY	ENSG00000166037
HPTHY	ENSG00000115415
HPTHY	ENSG00000197943
HPTHY	ENSG00000198589
HPTHY	ENSG00000121879
HPTHY	ENSG00000142208
HPTHY	ENSG00000168610
HPTHY	ENSG00000141378
HPTHY	ENSG00000152422
HPTHY	ENSG00000158615
HPTHY	ENSG00000103335
HPTHY	ENSG00000101310
HPTHY	ENSG00000183597
HPTHY	ENSG00000166224
HPTHY	ENSG00000114841
HPTHY	ENSG00000130713
EZM	ENSG00000073282
EZM	ENSG00000145623
EZM	ENSG00000167768
EZM	ENSG00000186395
EZM	ENSG00000157764
EZM	ENSG00000143631
EZM	ENSG00000146070
EZM	ENSG00000149534
EZM	ENSG00000077238
EZM	ENSG00000103522
EZM	ENSG00000168610
EZM	ENSG00000143815
EZM	ENSG00000066926
EZM	ENSG00000167207
EZM	ENSG00000196735
EZM	ENSG00000179344
EZM	ENSG00000051523
EZM	ENSG00000158517
EZM	ENSG00000116701
EZM	ENSG00000107099
EZM	ENSG00000164120
EZM	ENSG00000171759
EZM	ENSG00000115085
EZM	ENSG00000204539
EZM	ENSG00000172893
EZM	ENSG00000139531
EZM	ENSG00000147133
EZM	ENSG00000147065
EZM	ENSG00000015285
EZM	ENSG00000049768
EZM	ENSG00000158813
EZM	ENSG00000165168
EZM	ENSG00000012174
EZM	ENSG00000080503
EZM	ENSG00000141527
EZM	ENSG00000114054
EZM	ENSG00000175198
EZM	ENSG00000134460
EZM	ENSG00000064012
EZM	ENSG00000108061
EZM	ENSG00000121552
EZM	ENSG00000158014
EZM	ENSG00000081237
EZM	ENSG00000168685
EZM	ENSG00000129255
EZM	ENSG00000104055
EZM	ENSG00000120071
EZM	ENSG00000037474
EZM	ENSG00000128039
EZM	ENSG00000101347
EZM	ENSG00000134160
EZM	ENSG00000115415
EZM	ENSG00000119638
EZM	ENSG00000118402
EZM	ENSG00000115935
EZM	ENSG00000160654
EZM	ENSG00000013375
EZM	ENSG00000115267
EZM	ENSG00000125826
EZM	ENSG00000163599
EZM	ENSG00000124302
EZM	ENSG00000153113
EZM	ENSG00000113013
EZM	ENSG00000183258
EZM	ENSG00000185115
EZM	ENSG00000105141
EZM	ENSG00000151702
EZM	ENSG00000198286
EZM	ENSG00000101003
PSO	ENSG00000204525
PSO	ENSG00000068724
PSO	ENSG00000141527
PSO	ENSG00000174405
PSO	ENSG00000136695
PSO	ENSG00000134760
PSO	ENSG00000077150
PSO	ENSG00000163599
PSO	ENSG00000152056
PSO	ENSG00000052802
PSO	ENSG00000151702
GOUT	ENSG00000275410
GOUT	ENSG00000169344
GOUT	ENSG00000185499
GOUT	ENSG00000131482
GOUT	ENSG00000137700
GOUT	ENSG00000152556
GOUT	ENSG00000147224
GOUT	ENSG00000070018
GOUT	ENSG00000124564
GOUT	ENSG00000058262
HCH	ENSG00000101384
HCH	ENSG00000213398
HCH	ENSG00000112964
HCH	ENSG00000106341
HCH	ENSG00000120915
HCH	ENSG00000130164
HCH	ENSG00000084674
HCH	ENSG00000175445
HCH	ENSG00000110243
HCH	ENSG00000108557
HCH	ENSG00000137074
HCH	ENSG00000138075
HCH	ENSG00000143921
HCH	ENSG00000135929
HCH	ENSG00000143815
HCH	ENSG00000159459
HCH	ENSG00000172893
HCH	ENSG00000137561
HCH	ENSG00000107798
HCH	ENSG00000147155
HCH	ENSG00000044446
HCH	ENSG00000147383
HCH	ENSG00000122126
HCH	ENSG00000116133
HCH	ENSG00000169174
HCH	ENSG00000157978
HCH	ENSG00000004864
HCH	ENSG00000105974
HCH	ENSG00000109929
HCH	ENSG00000166311
HCH	ENSG00000068305
HCH	ENSG00000169218
HCH	ENSG00000070018
HCH	ENSG00000174007
HCH	ENSG00000105204
HCH	ENSG00000185000
HCH	ENSG00000160789
HCH	ENSG00000136710
HCH	ENSG00000244045
HPT	ENSG00000031081
HPT	ENSG00000110711
HPT	ENSG00000160882
HPT	ENSG00000169031
HPT	ENSG00000171560
HPT	ENSG00000090382
HPT	ENSG00000166710
HPT	ENSG00000172572
HPT	ENSG00000117118
HPT	ENSG00000080819
HPT	ENSG00000096968
HPT	ENSG00000111252
HPT	ENSG00000187266
HPT	ENSG00000225830
HPT	ENSG00000141646
HPT	ENSG00000160789
HPT	ENSG00000196712
HPT	ENSG00000204103
HPT	ENSG00000204370
HPT	ENSG00000255292
HPT	ENSG00000054523
HPT	ENSG00000135956
HPT	ENSG00000134086
HPT	ENSG00000168621
HPT	ENSG00000165731
HPT	ENSG00000125952
HPT	ENSG00000008710
HPT	ENSG00000185499
HPT	ENSG00000256269
HPT	ENSG00000168447
HPT	ENSG00000204217
HPT	ENSG00000134504
HPT	ENSG00000090534
HPT	ENSG00000179218
HPT	ENSG00000077943
HPT	ENSG00000110092
HPT	ENSG00000184937
HPT	ENSG00000231852
HPT	ENSG00000148795
HPT	ENSG00000081052
HPT	ENSG00000116127
HPT	ENSG00000197594
HPT	ENSG00000197496
HPT	ENSG00000160050
HPT	ENSG00000113966
HPT	ENSG00000174483
HPT	ENSG00000170421
HPT	ENSG00000111057
HPT	ENSG00000049167
HPT	ENSG00000176387
HPT	ENSG00000087460
HPT	ENSG00000138592
HPT	ENSG00000177628
HPT	ENSG00000175600
HPT	ENSG00000131482
HPT	ENSG00000137700
HPT	ENSG00000000971
HPT	ENSG00000116785
HPT	ENSG00000244414
HPT	ENSG00000138375
HPT	ENSG00000111341
HPT	ENSG00000144061
HPT	ENSG00000239672
HPT	ENSG00000091262
HPT	ENSG00000103489
HPT	ENSG00000015532
HPT	ENSG00000103241
HPT	ENSG00000188153
HPT	ENSG00000102393
HPT	ENSG00000046651
HPT	ENSG00000152661
HPT	ENSG00000139567
HPT	ENSG00000089597
HPT	ENSG00000115414
HPT	ENSG00000007933
HPT	ENSG00000119509
HPT	ENSG00000008441
HPT	ENSG00000130402
HPT	ENSG00000244734
HPT	ENSG00000132170
HPT	ENSG00000151623
HPT	ENSG00000143252
HPT	ENSG00000138823
HPT	ENSG00000169599
HPT	ENSG00000198087
HPT	ENSG00000068305
HPT	ENSG00000134250
HPT	ENSG00000128655
HPT	ENSG00000108946
HPT	ENSG00000070018
HPT	ENSG00000175595
HPT	ENSG00000170099
HPT	ENSG00000117335
HPT	ENSG00000205403
HPT	ENSG00000243649
HPT	ENSG00000125730
HPT	ENSG00000178726
HPT	ENSG00000118762
HPT	ENSG00000196236
HPT	ENSG00000217930
HPT	ENSG00000120457
HPT	ENSG00000107796
HPT	ENSG00000117298
HPT	ENSG00000166819
HPT	ENSG00000175334
HPT	ENSG00000175606
HPT	ENSG00000155755
HPT	ENSG00000126562
HPT	ENSG00000060237
HPT	ENSG00000146021
HPT	ENSG00000036257
HPT	ENSG00000149575
HPT	ENSG00000157388
HPT	ENSG00000174007
HPT	ENSG00000105204
HPT	ENSG00000072062
HPT	ENSG00000140691
HPT	ENSG00000113580
HPT	ENSG00000146648
HPT	ENSG00000167186
HPT	ENSG00000136158
HPT	ENSG00000166147
HPT	ENSG00000011376
HPT	ENSG00000196557
HPT	ENSG00000156831
EOC	ENSG00000196839
EOC	ENSG00000113721
EOC	ENSG00000168610
EOC	ENSG00000197561
EOC	ENSG00000107099
EOC	ENSG00000092529
EOC	ENSG00000265241
EOC	ENSG00000049768
EOC	ENSG00000269335
EOC	ENSG00000117560
EOC	ENSG00000026103
EOC	ENSG00000152457
EOC	ENSG00000166349
EOC	ENSG00000175097
EOC	ENSG00000003400
EOC	ENSG00000134853
EOC	ENSG00000198821
EOC	ENSG00000151694
EOC	ENSG00000012232
EOC	ENSG00000198286
EOC	ENSG00000127152
LPC	ENSG00000160255
LPC	ENSG00000162711
LPC	ENSG00000101115
LPC	ENSG00000027697
LPC	ENSG00000149428
LPC	ENSG00000103313
LPC	ENSG00000110921
LPC	ENSG00000096968
LPC	ENSG00000160211
LPC	ENSG00000244734
LPC	ENSG00000149781
LPC	ENSG00000154124
MC	ENSG00000160255
MC	ENSG00000162711
MC	ENSG00000101115
MC	ENSG00000027697
MC	ENSG00000149428
MC	ENSG00000103313
MC	ENSG00000110921
MC	ENSG00000096968
MC	ENSG00000160211
MC	ENSG00000244734
MC	ENSG00000149781
MC	ENSG00000154124
CAD	ENSG00000031081
CAD	ENSG00000110711
CAD	ENSG00000160882
CAD	ENSG00000169031
CAD	ENSG00000171560
CAD	ENSG00000090382
CAD	ENSG00000166710
CAD	ENSG00000172572
CAD	ENSG00000117118
CAD	ENSG00000101384
CAD	ENSG00000080819
CAD	ENSG00000101076
CAD	ENSG00000106633
CAD	ENSG00000115159
CAD	ENSG00000162992
CAD	ENSG00000132170
CAD	ENSG00000163581
CAD	ENSG00000073792
CAD	ENSG00000109501
CAD	ENSG00000137309
CAD	ENSG00000197594
CAD	ENSG00000154415
CAD	ENSG00000106331
CAD	ENSG00000164756
CAD	ENSG00000148737
CAD	ENSG00000187486
CAD	ENSG00000006071
CAD	ENSG00000121653
CAD	ENSG00000134640
CAD	ENSG00000135100
CAD	ENSG00000139515
CAD	ENSG00000185950
CAD	ENSG00000166035
CAD	ENSG00000275410
CAD	ENSG00000215644
CAD	ENSG00000104918
CAD	ENSG00000105221
CAD	ENSG00000196396
CAD	ENSG00000133392
CAD	ENSG00000096968
CAD	ENSG00000111252
CAD	ENSG00000187266
CAD	ENSG00000225830
CAD	ENSG00000213398
CAD	ENSG00000141646
CAD	ENSG00000112964
CAD	ENSG00000106341
CAD	ENSG00000120915
CAD	ENSG00000130164
CAD	ENSG00000084674
CAD	ENSG00000175445
CAD	ENSG00000110243
CAD	ENSG00000160789
CAD	ENSG00000196712
CAD	ENSG00000204103
CAD	ENSG00000204370
CAD	ENSG00000255292
CAD	ENSG00000054523
CAD	ENSG00000135956
CAD	ENSG00000134086
CAD	ENSG00000168621
CAD	ENSG00000165731
CAD	ENSG00000125952
CAD	ENSG00000008710
CAD	ENSG00000185499
CAD	ENSG00000256269
CAD	ENSG00000182636
CAD	ENSG00000128739
CAD	ENSG00000168447
CAD	ENSG00000204217
CAD	ENSG00000134504
CAD	ENSG00000108557
CAD	ENSG00000090534
CAD	ENSG00000179218
CAD	ENSG00000077943
CAD	ENSG00000110092
CAD	ENSG00000184937
CAD	ENSG00000231852
CAD	ENSG00000148795
CAD	ENSG00000113924
CAD	ENSG00000081052
CAD	ENSG00000116127
CAD	ENSG00000165029
CAD	ENSG00000197496
CAD	ENSG00000137074
CAD	ENSG00000160050
CAD	ENSG00000113966
CAD	ENSG00000174483
CAD	ENSG00000138075
CAD	ENSG00000143921
CAD	ENSG00000160299
CAD	ENSG00000197299
CAD	ENSG00000135929
CAD	ENSG00000143815
CAD	ENSG00000170421
CAD	ENSG00000111057
CAD	ENSG00000049167
CAD	ENSG00000176387
CAD	ENSG00000087460
CAD	ENSG00000138592
CAD	ENSG00000172071
CAD	ENSG00000177628
CAD	ENSG00000175600
CAD	ENSG00000131482
CAD	ENSG00000137700
CAD	ENSG00000000971
CAD	ENSG00000116785
CAD	ENSG00000244414
CAD	ENSG00000138375
CAD	ENSG00000159459
CAD	ENSG00000111341
CAD	ENSG00000144061
CAD	ENSG00000239672
CAD	ENSG00000171105
CAD	ENSG00000091262
CAD	ENSG00000103489
CAD	ENSG00000015532
CAD	ENSG00000103241
CAD	ENSG00000168000
CAD	ENSG00000145675
CAD	ENSG00000172893
CAD	ENSG00000137561
CAD	ENSG00000107798
CAD	ENSG00000188153
CAD	ENSG00000102393
CAD	ENSG00000147155
CAD	ENSG00000044446
CAD	ENSG00000147383
CAD	ENSG00000122126
CAD	ENSG00000046651
CAD	ENSG00000152661
CAD	ENSG00000139567
CAD	ENSG00000089597
CAD	ENSG00000115414
CAD	ENSG00000007933
CAD	ENSG00000119509
CAD	ENSG00000116133
CAD	ENSG00000163374
CAD	ENSG00000008441
CAD	ENSG00000130402
CAD	ENSG00000169174
CAD	ENSG00000157978
CAD	ENSG00000244734
CAD	ENSG00000151623
CAD	ENSG00000143252
CAD	ENSG00000138823
CAD	ENSG00000169599
CAD	ENSG00000004864
CAD	ENSG00000105974
CAD	ENSG00000109929
CAD	ENSG00000166311
CAD	ENSG00000198087
CAD	ENSG00000068305
CAD	ENSG00000169692
CAD	ENSG00000084073
CAD	ENSG00000170835
CAD	ENSG00000134250
CAD	ENSG00000128655
CAD	ENSG00000108946
CAD	ENSG00000172059
CAD	ENSG00000169218
CAD	ENSG00000070018
CAD	ENSG00000175595
CAD	ENSG00000170099
CAD	ENSG00000107796
CAD	ENSG00000099937
CAD	ENSG00000117335
CAD	ENSG00000205403
CAD	ENSG00000243649
CAD	ENSG00000125730
CAD	ENSG00000178726
CAD	ENSG00000118762
CAD	ENSG00000196236
CAD	ENSG00000217930
CAD	ENSG00000254647
CAD	ENSG00000136573
CAD	ENSG00000120457
CAD	ENSG00000117298
CAD	ENSG00000166819
CAD	ENSG00000175334
CAD	ENSG00000175606
CAD	ENSG00000155755
CAD	ENSG00000126562
CAD	ENSG00000060237
CAD	ENSG00000146021
CAD	ENSG00000036257
CAD	ENSG00000149575
CAD	ENSG00000157388
CAD	ENSG00000174007
CAD	ENSG00000105204
CAD	ENSG00000072062
CAD	ENSG00000185000
CAD	ENSG00000140691
CAD	ENSG00000113580
CAD	ENSG00000146648
CAD	ENSG00000157500
CAD	ENSG00000167186
CAD	ENSG00000136158
CAD	ENSG00000136710
CAD	ENSG00000244045
CAD	ENSG00000143373
CAD	ENSG00000182512
CAD	ENSG00000166147
CAD	ENSG00000011376
CAD	ENSG00000196557
CAD	ENSG00000113083
CAD	ENSG00000156831
T2D	ENSG00000101076
T2D	ENSG00000106633
T2D	ENSG00000115159
T2D	ENSG00000162992
T2D	ENSG00000132170
T2D	ENSG00000163581
T2D	ENSG00000073792
T2D	ENSG00000109501
T2D	ENSG00000137309
T2D	ENSG00000197594
T2D	ENSG00000154415
T2D	ENSG00000106331
T2D	ENSG00000164756
T2D	ENSG00000148737
T2D	ENSG00000187486
T2D	ENSG00000006071
T2D	ENSG00000121653
T2D	ENSG00000134640
T2D	ENSG00000135100
T2D	ENSG00000139515
T2D	ENSG00000185950
T2D	ENSG00000166035
T2D	ENSG00000275410
T2D	ENSG00000215644
T2D	ENSG00000104918
T2D	ENSG00000105221
T2D	ENSG00000196396
T2D	ENSG00000160789
T2D	ENSG00000169344
T2D	ENSG00000185499
T2D	ENSG00000182636
T2D	ENSG00000128739
T2D	ENSG00000116127
T2D	ENSG00000160299
T2D	ENSG00000197299
T2D	ENSG00000172071
T2D	ENSG00000131482
T2D	ENSG00000137700
T2D	ENSG00000152556
T2D	ENSG00000171105
T2D	ENSG00000168000
T2D	ENSG00000145675
T2D	ENSG00000147224
T2D	ENSG00000169692
T2D	ENSG00000084073
T2D	ENSG00000170835
T2D	ENSG00000172059
T2D	ENSG00000070018
T2D	ENSG00000124564
T2D	ENSG00000254647
T2D	ENSG00000136573
T2D	ENSG00000174007
T2D	ENSG00000157500
T2D	ENSG00000182512
T2D	ENSG00000058262
WCF	ENSG00000087460
WCF	ENSG00000114062
WCF	ENSG00000101384
WCF	ENSG00000213398
WCF	ENSG00000141646
WCF	ENSG00000110243
WCF	ENSG00000160789
WCF	ENSG00000182636
WCF	ENSG00000128739
WCF	ENSG00000066926
WCF	ENSG00000005339
WCF	ENSG00000135111
WCF	ENSG00000108557
WCF	ENSG00000184058
WCF	ENSG00000112210
WCF	ENSG00000116127
WCF	ENSG00000234906
WCF	ENSG00000160050
WCF	ENSG00000113966
WCF	ENSG00000174483
WCF	ENSG00000160299
WCF	ENSG00000132549
WCF	ENSG00000138592
WCF	ENSG00000155465
WCF	ENSG00000105221
WCF	ENSG00000171302
WCF	ENSG00000204264
WCF	ENSG00000181722
WCF	ENSG00000148606
WCF	ENSG00000168000
WCF	ENSG00000140443
WCF	ENSG00000137561
WCF	ENSG00000107798
WCF	ENSG00000130741
WCF	ENSG00000147274
WCF	ENSG00000158290
WCF	ENSG00000102383
WCF	ENSG00000101966
WCF	ENSG00000147099
WCF	ENSG00000125676
WCF	ENSG00000156531
WCF	ENSG00000044446
WCF	ENSG00000198814
WCF	ENSG00000085224
WCF	ENSG00000001497
WCF	ENSG00000175426
WCF	ENSG00000131910
WCF	ENSG00000162512
WCF	ENSG00000115138
WCF	ENSG00000157017
WCF	ENSG00000132170
WCF	ENSG00000164326
WCF	ENSG00000197594
WCF	ENSG00000188778
WCF	ENSG00000175564
WCF	ENSG00000159723
WCF	ENSG00000124089
WCF	ENSG00000124222
WCF	ENSG00000004864
WCF	ENSG00000135604
WCF	ENSG00000180644
WCF	ENSG00000157978
WCF	ENSG00000104133
WCF	ENSG00000049239
WCF	ENSG00000125863
WCF	ENSG00000171862
WCF	ENSG00000138823
WCF	ENSG00000105974
WCF	ENSG00000166311
WCF	ENSG00000169692
WCF	ENSG00000092929
WCF	ENSG00000148384
WCF	ENSG00000181090
WCF	ENSG00000128655
WCF	ENSG00000108946
WCF	ENSG00000163421
WCF	ENSG00000169218
WCF	ENSG00000177666
WCF	ENSG00000070018
WCF	ENSG00000169379
WCF	ENSG00000140718
WCF	ENSG00000156873
WCF	ENSG00000076944
WCF	ENSG00000167632
WCF	ENSG00000136573
WCF	ENSG00000169375
WCF	ENSG00000114861
WCF	ENSG00000166819
WCF	ENSG00000148053
WCF	ENSG00000177239
WCF	ENSG00000204655
WCF	ENSG00000167588
WCF	ENSG00000113448
WCF	ENSG00000148459
WCF	ENSG00000117594
WCF	ENSG00000110274
WCF	ENSG00000103707
WCF	ENSG00000174697
WCF	ENSG00000116678
WCF	ENSG00000105429
WCF	ENSG00000187288
WCF	ENSG00000062822
WCF	ENSG00000151729
WCF	ENSG00000135324
WCF	ENSG00000254585
WCF	ENSG00000138002
WCF	ENSG00000119333
WCF	ENSG00000174007
WCF	ENSG00000103489
WCF	ENSG00000105204
WCF	ENSG00000101126
WCF	ENSG00000140691
WCF	ENSG00000079435
WCF	ENSG00000125124
WCF	ENSG00000140463
WCF	ENSG00000163093
WCF	ENSG00000138686
WCF	ENSG00000165533
WCF	ENSG00000122507
WCF	ENSG00000179941
WCF	ENSG00000119401
WCF	ENSG00000181004
WCF	ENSG00000011143
WCF	ENSG00000164953
WCF	ENSG00000198707
WCF	ENSG00000054282
WCF	ENSG00000163818
WCF	ENSG00000214413
WCF	ENSG00000100360
WCF	ENSG00000166402
WCF	ENSG00000072364
WCF	ENSG00000186487
WCF	ENSG00000152422
WCF	ENSG00000204104
WCF	ENSG00000085382
WCF	ENSG00000181555
WCF	ENSG00000096872
WCF	ENSG00000132600
WCF	ENSG00000156172
WCF	ENSG00000166224
WCF	ENSG00000100564
TG	ENSG00000101384
TG	ENSG00000213398
TG	ENSG00000112964
TG	ENSG00000106341
TG	ENSG00000120915
TG	ENSG00000130164
TG	ENSG00000084674
TG	ENSG00000175445
TG	ENSG00000110243
TG	ENSG00000160789
TG	ENSG00000066926
TG	ENSG00000108557
TG	ENSG00000116127
TG	ENSG00000234906
TG	ENSG00000137074
TG	ENSG00000138075
TG	ENSG00000143921
TG	ENSG00000135929
TG	ENSG00000143815
TG	ENSG00000159459
TG	ENSG00000204264
TG	ENSG00000148606
TG	ENSG00000168000
TG	ENSG00000172893
TG	ENSG00000137561
TG	ENSG00000107798
TG	ENSG00000101966
TG	ENSG00000147155
TG	ENSG00000044446
TG	ENSG00000198814
TG	ENSG00000147383
TG	ENSG00000122126
TG	ENSG00000116133
TG	ENSG00000004864
TG	ENSG00000135604
TG	ENSG00000180644
TG	ENSG00000169174
TG	ENSG00000157978
TG	ENSG00000132170
TG	ENSG00000105974
TG	ENSG00000109929
TG	ENSG00000166311
TG	ENSG00000068305
TG	ENSG00000169692
TG	ENSG00000092929
TG	ENSG00000169218
TG	ENSG00000177666
TG	ENSG00000070018
TG	ENSG00000156873
TG	ENSG00000076944
TG	ENSG00000166819
TG	ENSG00000167588
TG	ENSG00000187288
TG	ENSG00000062822
TG	ENSG00000174007
TG	ENSG00000105204
TG	ENSG00000185000
TG	ENSG00000136710
TG	ENSG00000244045
TG	ENSG00000166224
TG	ENSG00000100564
IBD	ENSG00000165731
IBD	ENSG00000196126
IBD	ENSG00000107521
IBD	ENSG00000143390
IBD	ENSG00000133111
IBD	ENSG00000179583
IBD	ENSG00000064490
IBD	ENSG00000178814
IBD	ENSG00000136244
IBD	ENSG00000167207
IBD	ENSG00000101966
IBD	ENSG00000015285
IBD	ENSG00000101868
IBD	ENSG00000085563
IBD	ENSG00000237693
IBD	ENSG00000243646
IBD	ENSG00000110324
IBD	ENSG00000009724
IBD	ENSG00000100365
IBD	ENSG00000133103
IBD	ENSG00000204351
IBD	ENSG00000198589
IBD	ENSG00000197943
IBD	ENSG00000258366
IBD	ENSG00000138684
IBD	ENSG00000277494
IBD	ENSG00000091106
IBD	ENSG00000118503
IBD	ENSG00000066230
IBD	ENSG00000135341
UC	ENSG00000074582
UC	ENSG00000165731
UC	ENSG00000107521
UC	ENSG00000143390
UC	ENSG00000133111
UC	ENSG00000179583
UC	ENSG00000064490
UC	ENSG00000178814
UC	ENSG00000136244
UC	ENSG00000167207
UC	ENSG00000101966
UC	ENSG00000101868
UC	ENSG00000005471
UC	ENSG00000163347
UC	ENSG00000243646
UC	ENSG00000110324
UC	ENSG00000118965
UC	ENSG00000009724
UC	ENSG00000100365
UC	ENSG00000136695
UC	ENSG00000204351
UC	ENSG00000198589
UC	ENSG00000197943
UC	ENSG00000258366
UC	ENSG00000103522
UC	ENSG00000277494
UC	ENSG00000091106
UC	ENSG00000118503
UC	ENSG00000135341
SLE	ENSG00000149131
SLE	ENSG00000134242
SLE	ENSG00000143226
SLE	ENSG00000072694
SLE	ENSG00000163599
SLE	ENSG00000213689
SLE	ENSG00000213918
SLE	ENSG00000124299
SLE	ENSG00000166278
SLE	ENSG00000173372
SLE	ENSG00000159189
SLE	ENSG00000173369
SLE	ENSG00000125730
SLE	ENSG00000182326
SLE	ENSG00000157131
SLE	ENSG00000009724
SLE	ENSG00000244731
SLE	ENSG00000163687
SLE	ENSG00000183258
SCZ	ENSG00000174437
SCZ	ENSG00000177000
SCZ	ENSG00000133048
SCZ	ENSG00000157152
SCZ	ENSG00000151577
SCZ	ENSG00000102468
SCZ	ENSG00000182346
SCZ	ENSG00000142208
SCZ	ENSG00000040608
SCZ	ENSG00000100336
SCZ	ENSG00000128335
SCZ	ENSG00000184058
SCZ	ENSG00000100033
SCZ	ENSG00000251322
SCZ	ENSG00000109501
SCZ	ENSG00000244462
SCZ	ENSG00000125459
RA	ENSG00000159339
RA	ENSG00000134242
RA	ENSG00000122223
RA	ENSG00000136634
RA	ENSG00000197208
RA	ENSG00000204498
RA	ENSG00000179583
SYTP	ENSG00000031081
SYTP	ENSG00000110711
SYTP	ENSG00000160882
SYTP	ENSG00000169031
SYTP	ENSG00000171560
SYTP	ENSG00000090382
SYTP	ENSG00000166710
SYTP	ENSG00000172572
SYTP	ENSG00000117118
SYTP	ENSG00000080819
SYTP	ENSG00000096968
SYTP	ENSG00000111252
SYTP	ENSG00000187266
SYTP	ENSG00000225830
SYTP	ENSG00000141646
SYTP	ENSG00000160789
SYTP	ENSG00000196712
SYTP	ENSG00000204103
SYTP	ENSG00000204370
SYTP	ENSG00000255292
SYTP	ENSG00000054523
SYTP	ENSG00000135956
SYTP	ENSG00000134086
SYTP	ENSG00000168621
SYTP	ENSG00000165731
SYTP	ENSG00000125952
SYTP	ENSG00000008710
SYTP	ENSG00000185499
SYTP	ENSG00000256269
SYTP	ENSG00000168447
SYTP	ENSG00000204217
SYTP	ENSG00000134504
SYTP	ENSG00000090534
SYTP	ENSG00000179218
SYTP	ENSG00000077943
SYTP	ENSG00000110092
SYTP	ENSG00000184937
SYTP	ENSG00000231852
SYTP	ENSG00000148795
SYTP	ENSG00000081052
SYTP	ENSG00000116127
SYTP	ENSG00000197594
SYTP	ENSG00000197496
SYTP	ENSG00000160050
SYTP	ENSG00000113966
SYTP	ENSG00000174483
SYTP	ENSG00000170421
SYTP	ENSG00000111057
SYTP	ENSG00000049167
SYTP	ENSG00000176387
SYTP	ENSG00000087460
SYTP	ENSG00000138592
SYTP	ENSG00000177628
SYTP	ENSG00000175600
SYTP	ENSG00000131482
SYTP	ENSG00000137700
SYTP	ENSG00000000971
SYTP	ENSG00000116785
SYTP	ENSG00000244414
SYTP	ENSG00000138375
SYTP	ENSG00000111341
SYTP	ENSG00000144061
SYTP	ENSG00000239672
SYTP	ENSG00000091262
SYTP	ENSG00000103489
SYTP	ENSG00000015532
SYTP	ENSG00000103241
SYTP	ENSG00000188153
SYTP	ENSG00000102393
SYTP	ENSG00000046651
SYTP	ENSG00000152661
SYTP	ENSG00000139567
SYTP	ENSG00000089597
SYTP	ENSG00000115414
SYTP	ENSG00000007933
SYTP	ENSG00000119509
SYTP	ENSG00000008441
SYTP	ENSG00000130402
SYTP	ENSG00000244734
SYTP	ENSG00000132170
SYTP	ENSG00000151623
SYTP	ENSG00000143252
SYTP	ENSG00000138823
SYTP	ENSG00000169599
SYTP	ENSG00000198087
SYTP	ENSG00000068305
SYTP	ENSG00000134250
SYTP	ENSG00000128655
SYTP	ENSG00000108946
SYTP	ENSG00000070018
SYTP	ENSG00000175595
SYTP	ENSG00000170099
SYTP	ENSG00000117335
SYTP	ENSG00000205403
SYTP	ENSG00000243649
SYTP	ENSG00000125730
SYTP	ENSG00000178726
SYTP	ENSG00000118762
SYTP	ENSG00000196236
SYTP	ENSG00000217930
SYTP	ENSG00000120457
SYTP	ENSG00000107796
SYTP	ENSG00000117298
SYTP	ENSG00000166819
SYTP	ENSG00000175334
SYTP	ENSG00000175606
SYTP	ENSG00000155755
SYTP	ENSG00000126562
SYTP	ENSG00000060237
SYTP	ENSG00000146021
SYTP	ENSG00000036257
SYTP	ENSG00000149575
SYTP	ENSG00000157388
SYTP	ENSG00000174007
SYTP	ENSG00000105204
SYTP	ENSG00000072062
SYTP	ENSG00000140691
SYTP	ENSG00000113580
SYTP	ENSG00000146648
SYTP	ENSG00000167186
SYTP	ENSG00000136158
SYTP	ENSG00000166147
SYTP	ENSG00000011376
SYTP	ENSG00000196557
SYTP	ENSG00000156831
DSTP	ENSG00000031081
DSTP	ENSG00000110711
DSTP	ENSG00000160882
DSTP	ENSG00000169031
DSTP	ENSG00000171560
DSTP	ENSG00000090382
DSTP	ENSG00000166710
DSTP	ENSG00000172572
DSTP	ENSG00000117118
DSTP	ENSG00000080819
DSTP	ENSG00000096968
DSTP	ENSG00000111252
DSTP	ENSG00000187266
DSTP	ENSG00000225830
DSTP	ENSG00000141646
DSTP	ENSG00000160789
DSTP	ENSG00000196712
DSTP	ENSG00000204103
DSTP	ENSG00000204370
DSTP	ENSG00000255292
DSTP	ENSG00000054523
DSTP	ENSG00000135956
DSTP	ENSG00000134086
DSTP	ENSG00000168621
DSTP	ENSG00000165731
DSTP	ENSG00000125952
DSTP	ENSG00000008710
DSTP	ENSG00000185499
DSTP	ENSG00000256269
DSTP	ENSG00000168447
DSTP	ENSG00000204217
DSTP	ENSG00000134504
DSTP	ENSG00000090534
DSTP	ENSG00000179218
DSTP	ENSG00000077943
DSTP	ENSG00000110092
DSTP	ENSG00000184937
DSTP	ENSG00000231852
DSTP	ENSG00000148795
DSTP	ENSG00000081052
DSTP	ENSG00000116127
DSTP	ENSG00000197594
DSTP	ENSG00000197496
DSTP	ENSG00000160050
DSTP	ENSG00000113966
DSTP	ENSG00000174483
DSTP	ENSG00000170421
DSTP	ENSG00000111057
DSTP	ENSG00000049167
DSTP	ENSG00000176387
DSTP	ENSG00000087460
DSTP	ENSG00000138592
DSTP	ENSG00000177628
DSTP	ENSG00000175600
DSTP	ENSG00000131482
DSTP	ENSG00000137700
DSTP	ENSG00000000971
DSTP	ENSG00000116785
DSTP	ENSG00000244414
DSTP	ENSG00000138375
DSTP	ENSG00000111341
DSTP	ENSG00000144061
DSTP	ENSG00000239672
DSTP	ENSG00000091262
DSTP	ENSG00000103489
DSTP	ENSG00000015532
DSTP	ENSG00000103241
DSTP	ENSG00000188153
DSTP	ENSG00000102393
DSTP	ENSG00000046651
DSTP	ENSG00000152661
DSTP	ENSG00000139567
DSTP	ENSG00000089597
DSTP	ENSG00000115414
DSTP	ENSG00000007933
DSTP	ENSG00000119509
DSTP	ENSG00000008441
DSTP	ENSG00000130402
DSTP	ENSG00000244734
DSTP	ENSG00000132170
DSTP	ENSG00000151623
DSTP	ENSG00000143252
DSTP	ENSG00000138823
DSTP	ENSG00000169599
DSTP	ENSG00000198087
DSTP	ENSG00000068305
DSTP	ENSG00000134250
DSTP	ENSG00000128655
DSTP	ENSG00000108946
DSTP	ENSG00000070018
DSTP	ENSG00000175595
DSTP	ENSG00000170099
DSTP	ENSG00000117335
DSTP	ENSG00000205403
DSTP	ENSG00000243649
DSTP	ENSG00000125730
DSTP	ENSG00000178726
DSTP	ENSG00000118762
DSTP	ENSG00000196236
DSTP	ENSG00000217930
DSTP	ENSG00000120457
DSTP	ENSG00000107796
DSTP	ENSG00000117298
DSTP	ENSG00000166819
DSTP	ENSG00000175334
DSTP	ENSG00000175606
DSTP	ENSG00000155755
DSTP	ENSG00000126562
DSTP	ENSG00000060237
DSTP	ENSG00000146021
DSTP	ENSG00000036257
DSTP	ENSG00000149575
DSTP	ENSG00000157388
DSTP	ENSG00000174007
DSTP	ENSG00000105204
DSTP	ENSG00000072062
DSTP	ENSG00000140691
DSTP	ENSG00000113580
DSTP	ENSG00000146648
DSTP	ENSG00000167186
DSTP	ENSG00000136158
DSTP	ENSG00000166147
DSTP	ENSG00000011376
DSTP	ENSG00000196557
DSTP	ENSG00000156831

## Sheet: Causal genes from EWAS
Trait acronym	Gene
TG	ENSG00000084734
TG	ENSG00000110243
TG	ENSG00000110245
TG	ENSG00000124253
TG	ENSG00000130203
TG	ENSG00000148584
TG	ENSG00000166035
TG	ENSG00000168092
TG	ENSG00000168477
TG	ENSG00000171564
TG	ENSG00000174032
TG	ENSG00000175445
TG	ENSG00000177103
TG	ENSG00000182871
HCH	ENSG00000015520
HCH	ENSG00000073060
HCH	ENSG00000084674
HCH	ENSG00000096968
HCH	ENSG00000101670
HCH	ENSG00000130164
HCH	ENSG00000130811
HCH	ENSG00000148584
HCH	ENSG00000165029
HCH	ENSG00000166035
HCH	ENSG00000169174
HCH	ENSG00000171564
HCH	ENSG00000184357
HCH	ENSG00000186951
HCH	ENSG00000220201
