# Supplementary material for: SUMMIT: An integrative approach for better transcriptomic data imputation improves causal gene identification
Source: Nat Commun. 2022 Oct 25;13:6336. doi: 10.1038/s41467-022-34016-y (PMC9593997; doi:10.1038/s41467-022-34016-y)
Supplement: Supplementary file 7 — Source Data [file 41467_2022_34016_MOESM7_ESM.zip]

Archive with 13,624 entries (9,933 files):
- Source Data/Figure-2/
- Source Data/Figure-2/Data-Figure2-ab.RData
- Source Data/Figure-2/Data-Figure2-c.RData
- Source Data/Figure-2/Figure-2.R
- Source Data/Figure-3/
- Source Data/Figure-3/Figure-3.R
- Source Data/Figure-3/fourier_ls-all.bed
- Source Data/Figure-3/fusion-info.csv
- Source Data/Figure-3/JTI-info.csv
- Source Data/Figure-3/PrediXcan-info.csv
- Source Data/Figure-3/real-data-new/
- Source Data/Figure-3/real-data-new/JTI/
- Source Data/Figure-3/real-data-new/JTI/AST
- Source Data/Figure-3/real-data-new/JTI/CAD
- Source Data/Figure-3/real-data-new/JTI/DSTP
- Source Data/Figure-3/real-data-new/JTI/DVT
- Source Data/Figure-3/real-data-new/JTI/EOC
- Source Data/Figure-3/real-data-new/JTI/EZM
- Source Data/Figure-3/real-data-new/JTI/GOUT
- Source Data/Figure-3/real-data-new/JTI/HCH
- Source Data/Figure-3/real-data-new/JTI/HPT
- Source Data/Figure-3/real-data-new/JTI/HPTHY
- Source Data/Figure-3/real-data-new/JTI/IBD
- Source Data/Figure-3/real-data-new/JTI/INS
- Source Data/Figure-3/real-data-new/JTI/LPC
- Source Data/Figure-3/real-data-new/JTI/MC
- Source Data/Figure-3/real-data-new/JTI/PSO
- Source Data/Figure-3/real-data-new/JTI/RA
- Source Data/Figure-3/real-data-new/JTI/SCZ
- Source Data/Figure-3/real-data-new/JTI/SLE
- Source Data/Figure-3/real-data-new/JTI/SYTP
- Source Data/Figure-3/real-data-new/JTI/T1D
- Source Data/Figure-3/real-data-new/JTI/T2D
- Source Data/Figure-3/real-data-new/JTI/TG
- Source Data/Figure-3/real-data-new/JTI/UC
- Source Data/Figure-3/real-data-new/JTI/WCF
- Source Data/Figure-3/real-data-new/Lassosum/
- Source Data/Figure-3/real-data-new/Lassosum/AST/
- Source Data/Figure-3/real-data-new/Lassosum/AST/AST-1
- Source Data/Figure-3/real-data-new/Lassosum/AST/AST-10
- Source Data/Figure-3/real-data-new/Lassosum/AST/AST-100
- Source Data/Figure-3/real-data-new/Lassosum/AST/AST-101
- Source Data/Figure-3/real-data-new/Lassosum/AST/AST-102
- Source Data/Figure-3/real-data-new/Lassosum/AST/AST-103
- Source Data/Figure-3/real-data-new/Lassosum/AST/AST-104
- Source Data/Figure-3/real-data-new/Lassosum/AST/AST-105
- Source Data/Figure-3/real-data-new/Lassosum/AST/AST-106
- Source Data/Figure-3/real-data-new/Lassosum/AST/AST-107
- Source Data/Figure-3/real-data-new/Lassosum/AST/AST-108
- Source Data/Figure-3/real-data-new/Lassosum/AST/AST-109
- Source Data/Figure-3/real-data-new/Lassosum/AST/AST-11
- Source Data/Figure-3/real-data-new/Lassosum/AST/AST-110
- Source Data/Figure-3/real-data-new/Lassosum/AST/AST-111
- Source Data/Figure-3/real-data-new/Lassosum/AST/AST-112
- Source Data/Figure-3/real-data-new/Lassosum/AST/AST-113
- Source Data/Figure-3/real-data-new/Lassosum/AST/AST-114
- Source Data/Figure-3/real-data-new/Lassosum/AST/AST-115
- Source Data/Figure-3/real-data-new/Lassosum/AST/AST-116
- Source Data/Figure-3/real-data-new/Lassosum/AST/AST-117
- Source Data/Figure-3/real-data-new/Lassosum/AST/AST-118
- Source Data/Figure-3/real-data-new/Lassosum/AST/AST-119
- Source Data/Figure-3/real-data-new/Lassosum/AST/AST-12
- Source Data/Figure-3/real-data-new/Lassosum/AST/AST-120
- Source Data/Figure-3/real-data-new/Lassosum/AST/AST-121
- Source Data/Figure-3/real-data-new/Lassosum/AST/AST-122
- Source Data/Figure-3/real-data-new/Lassosum/AST/AST-123
- Source Data/Figure-3/real-data-new/Lassosum/AST/AST-124
- Source Data/Figure-3/real-data-new/Lassosum/AST/AST-125
- Source Data/Figure-3/real-data-new/Lassosum/AST/AST-126
- Source Data/Figure-3/real-data-new/Lassosum/AST/AST-127
- Source Data/Figure-3/real-data-new/Lassosum/AST/AST-128
- Source Data/Figure-3/real-data-new/Lassosum/AST/AST-129
- Source Data/Figure-3/real-data-new/Lassosum/AST/AST-13
- Source Data/Figure-3/real-data-new/Lassosum/AST/AST-130
- Source Data/Figure-3/real-data-new/Lassosum/AST/AST-131
- Source Data/Figure-3/real-data-new/Lassosum/AST/AST-132
- Source Data/Figure-3/real-data-new/Lassosum/AST/AST-133
- Source Data/Figure-3/real-data-new/Lassosum/AST/AST-134
- Source Data/Figure-3/real-data-new/Lassosum/AST/AST-135
- Source Data/Figure-3/real-data-new/Lassosum/AST/AST-136
- Source Data/Figure-3/real-data-new/Lassosum/AST/AST-137
- Source Data/Figure-3/real-data-new/Lassosum/AST/AST-138
- Source Data/Figure-3/real-data-new/Lassosum/AST/AST-139
- Source Data/Figure-3/real-data-new/Lassosum/AST/AST-14
- Source Data/Figure-3/real-data-new/Lassosum/AST/AST-140
- Source Data/Figure-3/real-data-new/Lassosum/AST/AST-141
- Source Data/Figure-3/real-data-new/Lassosum/AST/AST-142
- Source Data/Figure-3/real-data-new/Lassosum/AST/AST-143
- Source Data/Figure-3/real-data-new/Lassosum/AST/AST-144
- Source Data/Figure-3/real-data-new/Lassosum/AST/AST-145
- Source Data/Figure-3/real-data-new/Lassosum/AST/AST-146
- Source Data/Figure-3/real-data-new/Lassosum/AST/AST-147
- Source Data/Figure-3/real-data-new/Lassosum/AST/AST-148
- Source Data/Figure-3/real-data-new/Lassosum/AST/AST-149
- Source Data/Figure-3/real-data-new/Lassosum/AST/AST-15
- Source Data/Figure-3/real-data-new/Lassosum/AST/AST-150
- Source Data/Figure-3/real-data-new/Lassosum/AST/AST-151
- Source Data/Figure-3/real-data-new/Lassosum/AST/AST-152
- Source Data/Figure-3/real-data-new/Lassosum/AST/AST-153
- Source Data/Figure-3/real-data-new/Lassosum/AST/AST-154
- Source Data/Figure-3/real-data-new/Lassosum/AST/AST-155
- Source Data/Figure-3/real-data-new/Lassosum/AST/AST-156
- Source Data/Figure-3/real-data-new/Lassosum/AST/AST-157
- Source Data/Figure-3/real-data-new/Lassosum/AST/AST-158
- Source Data/Figure-3/real-data-new/Lassosum/AST/AST-159
- Source Data/Figure-3/real-data-new/Lassosum/AST/AST-16
- Source Data/Figure-3/real-data-new/Lassosum/AST/AST-160
- Source Data/Figure-3/real-data-new/Lassosum/AST/AST-161
- Source Data/Figure-3/real-data-new/Lassosum/AST/AST-162
- Source Data/Figure-3/real-data-new/Lassosum/AST/AST-163
- Source Data/Figure-3/real-data-new/Lassosum/AST/AST-164
- Source Data/Figure-3/real-data-new/Lassosum/AST/AST-165
- Source Data/Figure-3/real-data-new/Lassosum/AST/AST-166
- Source Data/Figure-3/real-data-new/Lassosum/AST/AST-167
- Source Data/Figure-3/real-data-new/Lassosum/AST/AST-168
- Source Data/Figure-3/real-data-new/Lassosum/AST/AST-169
- Source Data/Figure-3/real-data-new/Lassosum/AST/AST-17
- Source Data/Figure-3/real-data-new/Lassosum/AST/AST-18
- Source Data/Figure-3/real-data-new/Lassosum/AST/AST-19
- Source Data/Figure-3/real-data-new/Lassosum/AST/AST-2
- Source Data/Figure-3/real-data-new/Lassosum/AST/AST-20
- Source Data/Figure-3/real-data-new/Lassosum/AST/AST-21
- Source Data/Figure-3/real-data-new/Lassosum/AST/AST-22
- Source Data/Figure-3/real-data-new/Lassosum/AST/AST-23
- Source Data/Figure-3/real-data-new/Lassosum/AST/AST-24
- Source Data/Figure-3/real-data-new/Lassosum/AST/AST-25
- Source Data/Figure-3/real-data-new/Lassosum/AST/AST-26
- Source Data/Figure-3/real-data-new/Lassosum/AST/AST-27
- Source Data/Figure-3/real-data-new/Lassosum/AST/AST-28
- Source Data/Figure-3/real-data-new/Lassosum/AST/AST-29
- Source Data/Figure-3/real-data-new/Lassosum/AST/AST-3
- Source Data/Figure-3/real-data-new/Lassosum/AST/AST-30
- Source Data/Figure-3/real-data-new/Lassosum/AST/AST-31
- Source Data/Figure-3/real-data-new/Lassosum/AST/AST-32
- Source Data/Figure-3/real-data-new/Lassosum/AST/AST-33
- Source Data/Figure-3/real-data-new/Lassosum/AST/AST-34
- Source Data/Figure-3/real-data-new/Lassosum/AST/AST-35
- Source Data/Figure-3/real-data-new/Lassosum/AST/AST-36
- Source Data/Figure-3/real-data-new/Lassosum/AST/AST-37
- Source Data/Figure-3/real-data-new/Lassosum/AST/AST-38
- Source Data/Figure-3/real-data-new/Lassosum/AST/AST-39
- Source Data/Figure-3/real-data-new/Lassosum/AST/AST-4
- Source Data/Figure-3/real-data-new/Lassosum/AST/AST-40
- Source Data/Figure-3/real-data-new/Lassosum/AST/AST-41
- Source Data/Figure-3/real-data-new/Lassosum/AST/AST-42
- Source Data/Figure-3/real-data-new/Lassosum/AST/AST-43
- Source Data/Figure-3/real-data-new/Lassosum/AST/AST-44
- Source Data/Figure-3/real-data-new/Lassosum/AST/AST-45
- Source Data/Figure-3/real-data-new/Lassosum/AST/AST-46
- Source Data/Figure-3/real-data-new/Lassosum/AST/AST-47
- Source Data/Figure-3/real-data-new/Lassosum/AST/AST-48
- Source Data/Figure-3/real-data-new/Lassosum/AST/AST-49
- Source Data/Figure-3/real-data-new/Lassosum/AST/AST-5
- Source Data/Figure-3/real-data-new/Lassosum/AST/AST-50
- Source Data/Figure-3/real-data-new/Lassosum/AST/AST-51
- Source Data/Figure-3/real-data-new/Lassosum/AST/AST-52
- Source Data/Figure-3/real-data-new/Lassosum/AST/AST-53
- Source Data/Figure-3/real-data-new/Lassosum/AST/AST-54
- Source Data/Figure-3/real-data-new/Lassosum/AST/AST-55
- Source Data/Figure-3/real-data-new/Lassosum/AST/AST-56
- Source Data/Figure-3/real-data-new/Lassosum/AST/AST-57
- Source Data/Figure-3/real-data-new/Lassosum/AST/AST-58
- Source Data/Figure-3/real-data-new/Lassosum/AST/AST-59
- Source Data/Figure-3/real-data-new/Lassosum/AST/AST-6
- Source Data/Figure-3/real-data-new/Lassosum/AST/AST-60
- Source Data/Figure-3/real-data-new/Lassosum/AST/AST-61
- Source Data/Figure-3/real-data-new/Lassosum/AST/AST-62
- Source Data/Figure-3/real-data-new/Lassosum/AST/AST-63
- Source Data/Figure-3/real-data-new/Lassosum/AST/AST-64
- Source Data/Figure-3/real-data-new/Lassosum/AST/AST-65
- Source Data/Figure-3/real-data-new/Lassosum/AST/AST-66
- Source Data/Figure-3/real-data-new/Lassosum/AST/AST-67
- Source Data/Figure-3/real-data-new/Lassosum/AST/AST-68
- Source Data/Figure-3/real-data-new/Lassosum/AST/AST-69
- Source Data/Figure-3/real-data-new/Lassosum/AST/AST-7
- Source Data/Figure-3/real-data-new/Lassosum/AST/AST-70
- Source Data/Figure-3/real-data-new/Lassosum/AST/AST-71
- Source Data/Figure-3/real-data-new/Lassosum/AST/AST-72
- Source Data/Figure-3/real-data-new/Lassosum/AST/AST-73
- Source Data/Figure-3/real-data-new/Lassosum/AST/AST-74
- Source Data/Figure-3/real-data-new/Lassosum/AST/AST-75
- Source Data/Figure-3/real-data-new/Lassosum/AST/AST-76
- Source Data/Figure-3/real-data-new/Lassosum/AST/AST-77
- Source Data/Figure-3/real-data-new/Lassosum/AST/AST-78
- Source Data/Figure-3/real-data-new/Lassosum/AST/AST-79
- Source Data/Figure-3/real-data-new/Lassosum/AST/AST-8
- Source Data/Figure-3/real-data-new/Lassosum/AST/AST-80
- Source Data/Figure-3/real-data-new/Lassosum/AST/AST-81
- Source Data/Figure-3/real-data-new/Lassosum/AST/AST-82
- Source Data/Figure-3/real-data-new/Lassosum/AST/AST-83
- Source Data/Figure-3/real-data-new/Lassosum/AST/AST-84
- Source Data/Figure-3/real-data-new/Lassosum/AST/AST-85
- Source Data/Figure-3/real-data-new/Lassosum/AST/AST-86
- Source Data/Figure-3/real-data-new/Lassosum/AST/AST-87
- Source Data/Figure-3/real-data-new/Lassosum/AST/AST-88
- Source Data/Figure-3/real-data-new/Lassosum/AST/AST-89
- Source Data/Figure-3/real-data-new/Lassosum/AST/AST-9
- Source Data/Figure-3/real-data-new/Lassosum/AST/AST-90
- Source Data/Figure-3/real-data-new/Lassosum/AST/AST-91
- Source Data/Figure-3/real-data-new/Lassosum/AST/AST-92
- Source Data/Figure-3/real-data-new/Lassosum/AST/AST-93
- Source Data/Figure-3/real-data-new/Lassosum/AST/AST-94
- Source Data/Figure-3/real-data-new/Lassosum/AST/AST-95
- Source Data/Figure-3/real-data-new/Lassosum/AST/AST-96
- Source Data/Figure-3/real-data-new/Lassosum/AST/AST-97
- Source Data/Figure-3/real-data-new/Lassosum/AST/AST-98
- Source Data/Figure-3/real-data-new/Lassosum/AST/AST-99
- Source Data/Figure-3/real-data-new/Lassosum/BMI/
- Source Data/Figure-3/real-data-new/Lassosum/BMI/BMI-1
- Source Data/Figure-3/real-data-new/Lassosum/BMI/BMI-10
- Source Data/Figure-3/real-data-new/Lassosum/BMI/BMI-100
- Source Data/Figure-3/real-data-new/Lassosum/BMI/BMI-101
- Source Data/Figure-3/real-data-new/Lassosum/BMI/BMI-102
- Source Data/Figure-3/real-data-new/Lassosum/BMI/BMI-103
- Source Data/Figure-3/real-data-new/Lassosum/BMI/BMI-104
- Source Data/Figure-3/real-data-new/Lassosum/BMI/BMI-105
- Source Data/Figure-3/real-data-new/Lassosum/BMI/BMI-106
- Source Data/Figure-3/real-data-new/Lassosum/BMI/BMI-107
- Source Data/Figure-3/real-data-new/Lassosum/BMI/BMI-108
- Source Data/Figure-3/real-data-new/Lassosum/BMI/BMI-109
- Source Data/Figure-3/real-data-new/Lassosum/BMI/BMI-11
- Source Data/Figure-3/real-data-new/Lassosum/BMI/BMI-110
- Source Data/Figure-3/real-data-new/Lassosum/BMI/BMI-111
- Source Data/Figure-3/real-data-new/Lassosum/BMI/BMI-112
- Source Data/Figure-3/real-data-new/Lassosum/BMI/BMI-113
- Source Data/Figure-3/real-data-new/Lassosum/BMI/BMI-114
- Source Data/Figure-3/real-data-new/Lassosum/BMI/BMI-115
- Source Data/Figure-3/real-data-new/Lassosum/BMI/BMI-116
- Source Data/Figure-3/real-data-new/Lassosum/BMI/BMI-117
- Source Data/Figure-3/real-data-new/Lassosum/BMI/BMI-118
- Source Data/Figure-3/real-data-new/Lassosum/BMI/BMI-119
- Source Data/Figure-3/real-data-new/Lassosum/BMI/BMI-12
- Source Data/Figure-3/real-data-new/Lassosum/BMI/BMI-120
- Source Data/Figure-3/real-data-new/Lassosum/BMI/BMI-121
- Source Data/Figure-3/real-data-new/Lassosum/BMI/BMI-122
- Source Data/Figure-3/real-data-new/Lassosum/BMI/BMI-123
- Source Data/Figure-3/real-data-new/Lassosum/BMI/BMI-124
- Source Data/Figure-3/real-data-new/Lassosum/BMI/BMI-125
- Source Data/Figure-3/real-data-new/Lassosum/BMI/BMI-126
- Source Data/Figure-3/real-data-new/Lassosum/BMI/BMI-127
- Source Data/Figure-3/real-data-new/Lassosum/BMI/BMI-128
- Source Data/Figure-3/real-data-new/Lassosum/BMI/BMI-129
- Source Data/Figure-3/real-data-new/Lassosum/BMI/BMI-13
- Source Data/Figure-3/real-data-new/Lassosum/BMI/BMI-130
- Source Data/Figure-3/real-data-new/Lassosum/BMI/BMI-131
- Source Data/Figure-3/real-data-new/Lassosum/BMI/BMI-132
- Source Data/Figure-3/real-data-new/Lassosum/BMI/BMI-133
- Source Data/Figure-3/real-data-new/Lassosum/BMI/BMI-134
- Source Data/Figure-3/real-data-new/Lassosum/BMI/BMI-135
- Source Data/Figure-3/real-data-new/Lassosum/BMI/BMI-136
- Source Data/Figure-3/real-data-new/Lassosum/BMI/BMI-137
- Source Data/Figure-3/real-data-new/Lassosum/BMI/BMI-138
- Source Data/Figure-3/real-data-new/Lassosum/BMI/BMI-139
- Source Data/Figure-3/real-data-new/Lassosum/BMI/BMI-14
- Source Data/Figure-3/real-data-new/Lassosum/BMI/BMI-140
- Source Data/Figure-3/real-data-new/Lassosum/BMI/BMI-141
- Source Data/Figure-3/real-data-new/Lassosum/BMI/BMI-142
- Source Data/Figure-3/real-data-new/Lassosum/BMI/BMI-143
- Source Data/Figure-3/real-data-new/Lassosum/BMI/BMI-144
- Source Data/Figure-3/real-data-new/Lassosum/BMI/BMI-145
- Source Data/Figure-3/real-data-new/Lassosum/BMI/BMI-146
- Source Data/Figure-3/real-data-new/Lassosum/BMI/BMI-147
- Source Data/Figure-3/real-data-new/Lassosum/BMI/BMI-148
- Source Data/Figure-3/real-data-new/Lassosum/BMI/BMI-149
- Source Data/Figure-3/real-data-new/Lassosum/BMI/BMI-15
- Source Data/Figure-3/real-data-new/Lassosum/BMI/BMI-150
- Source Data/Figure-3/real-data-new/Lassosum/BMI/BMI-151
- Source Data/Figure-3/real-data-new/Lassosum/BMI/BMI-152
- Source Data/Figure-3/real-data-new/Lassosum/BMI/BMI-153
- Source Data/Figure-3/real-data-new/Lassosum/BMI/BMI-154
- Source Data/Figure-3/real-data-new/Lassosum/BMI/BMI-155
- Source Data/Figure-3/real-data-new/Lassosum/BMI/BMI-156
- Source Data/Figure-3/real-data-new/Lassosum/BMI/BMI-157
- Source Data/Figure-3/real-data-new/Lassosum/BMI/BMI-158
- Source Data/Figure-3/real-data-new/Lassosum/BMI/BMI-159
- Source Data/Figure-3/real-data-new/Lassosum/BMI/BMI-16
- Source Data/Figure-3/real-data-new/Lassosum/BMI/BMI-160
- Source Data/Figure-3/real-data-new/Lassosum/BMI/BMI-161
- Source Data/Figure-3/real-data-new/Lassosum/BMI/BMI-162
- Source Data/Figure-3/real-data-new/Lassosum/BMI/BMI-163
- Source Data/Figure-3/real-data-new/Lassosum/BMI/BMI-164
- Source Data/Figure-3/real-data-new/Lassosum/BMI/BMI-165
- Source Data/Figure-3/real-data-new/Lassosum/BMI/BMI-166
- Source Data/Figure-3/real-data-new/Lassosum/BMI/BMI-167
- Source Data/Figure-3/real-data-new/Lassosum/BMI/BMI-168
- Source Data/Figure-3/real-data-new/Lassosum/BMI/BMI-169
- Source Data/Figure-3/real-data-new/Lassosum/BMI/BMI-17
- Source Data/Figure-3/real-data-new/Lassosum/BMI/BMI-18
- Source Data/Figure-3/real-data-new/Lassosum/BMI/BMI-19
- Source Data/Figure-3/real-data-new/Lassosum/BMI/BMI-2
- Source Data/Figure-3/real-data-new/Lassosum/BMI/BMI-20
- Source Data/Figure-3/real-data-new/Lassosum/BMI/BMI-21
- Source Data/Figure-3/real-data-new/Lassosum/BMI/BMI-22
- Source Data/Figure-3/real-data-new/Lassosum/BMI/BMI-23
- Source Data/Figure-3/real-data-new/Lassosum/BMI/BMI-24
- Source Data/Figure-3/real-data-new/Lassosum/BMI/BMI-25
- Source Data/Figure-3/real-data-new/Lassosum/BMI/BMI-26
- Source Data/Figure-3/real-data-new/Lassosum/BMI/BMI-27
- Source Data/Figure-3/real-data-new/Lassosum/BMI/BMI-28
- Source Data/Figure-3/real-data-new/Lassosum/BMI/BMI-29
[truncated: 9,700 more entries]
