# Supplementary material for: SUMMIT: An integrative approach for better transcriptomic data imputation improves causal gene identification
Source: Nat Commun. 2022 Oct 25;13:6336. doi: 10.1038/s41467-022-34016-y (PMC9593997; doi:10.1038/s41467-022-34016-y)
Supplement: Supplementary file 7 — Source Data [file 41467_2022_34016_MOESM7_ESM.zip › Source Data/Figure-2/Figure-2.R]

library(ggplot2)
library(ggpubr)
library(ggsci)
library(latex2exp)
library(scales)

########################
# Figure 2(a) and 2(b) #
########################

load("Data-Figure2-ab.RData")

result$method[result$method == "SUMMIT"] <- "SUMMIT (n = 31,684)"
result$method[result$method == "Lassosum"] <- "Lassosum (n = 31,684)"
result$method[result$method == "TWAS-fusion"] <- "TWAS-fusion (n = 670)"
result$method[result$method == "PrediXcan"] <- "PrediXcan (n = 670)"

out <- result
names(out)[c(1, 4)] <- c("h.e", "Method")
out$h.e <- paste0("heritability of expression: ", out$h.e)
out$causal <- as.character(out$causal)
out$Method <- factor(out$Method, c("SUMMIT (n = 31,684)", "Lassosum (n = 31,684)", "TWAS-fusion (n = 670)", "PrediXcan (n = 670)"))
out$r2 <- as.numeric(out$r2)
out$power <- as.numeric(out$power) / 20

b <- ggplot(
    data = out[out$h.e == "heritability of expression: 0.005", ],
    mapping = aes(
        x = causal,
        y = r2,
        color = Method,
        fill = Method
    )
) +
    geom_boxplot(outlier.shape = NA) +
    theme_bw() +
    scale_fill_npg(alpha = 0.5) +
    scale_color_npg() +
    xlab(TeX(r'($p_{causal}$)')) +
    ylab(TeX(r'($R^2$)')) +
    ggtitle(TeX(r'($h^2_e = 0.005$)')) +
    ylim(-0.001, 0.006) +
    theme(
        axis.text.y = element_text(size = 12),
        axis.text.x = element_text(size = 10),
        axis.title.y = element_text(size = 12),
        axis.title.x = element_text(size = 12),
        plot.title = element_text(hjust = 0.5),
        panel.border = element_blank(),
        axis.line = element_line(),
        panel.grid.major = element_blank(),
        panel.grid.minor = element_blank(),
        panel.background = element_blank()
    ) +
    geom_hline(yintercept = 0.005, linetype = "dashed")

c <- ggplot(
    data = out[out$h.e == "heritability of expression: 0.01", ],
    mapping = aes(
        x = causal,
        y = r2,
        color = Method,
        fill = Method,
    )
) +
    geom_boxplot(outlier.shape = NA) +
    theme_bw() +
    scale_fill_npg(alpha = 0.5) +
    scale_color_npg() +
    xlab(TeX(r'($p_{causal}$)')) +
    ylab(TeX(r'($R^2$)')) + 
    ggtitle(TeX(r'($h^2_e = 0.01$)')) +
    ylim(-1e-3, 0.012) +
    theme(
        axis.text.y = element_text(size = 12),
        axis.text.x = element_text(size = 10),
        axis.title.y = element_text(size = 12),
        axis.title.x = element_text(size = 12),
        plot.title = element_text(hjust = 0.5),
        panel.border = element_blank(),
        axis.line = element_line(),
        panel.grid.major = element_blank(),
        panel.grid.minor = element_blank(),
        panel.background = element_blank()
    ) +
    geom_hline(yintercept = 0.01, linetype = "dashed")

d <- ggplot(
    data = out[out$h.e == "heritability of expression: 0.1", ],
    mapping = aes(
        x = causal,
        y = r2,
        color = Method,
        fill = Method,
    )
) +
    geom_boxplot(outlier.shape = NA) +
    theme_bw() +
    scale_fill_npg(alpha = 0.5) +
    scale_color_npg() +
    xlab(TeX(r'($p_{causal}$)')) +
    ylab(TeX(r'($R^2$)')) +
    ggtitle(TeX(r'($h^2_e = 0.1$)')) +
    ylim(-0.001, 0.12) +
    theme(axis.text.y = element_text(size = 12),
          axis.text.x = element_text(size = 10),
          axis.title.y = element_text(size = 12),
          axis.title.x = element_text(size = 12),
          plot.title = element_text(hjust = 0.5),
          panel.border = element_blank(),
          axis.line = element_line(),
          panel.grid.major = element_blank(),
          panel.grid.minor = element_blank(),
          panel.background = element_blank()
    ) +
    geom_hline(yintercept = 0.1, linetype = "dashed")


p.1 <- ggarrange(b, c, d, ncol = 3, nrow = 1, legend = "bottom", common.legend = TRUE)

p.1 <- annotate_figure(p.1, bottom = text_grob("(a)", size = 14))

p.1

# Power
library(data.table)
library(ggsci)
library(ggplot2)
library(gridExtra)
library(latex2exp)
library(scales)

load("Data-Figure2-ab.RData")

result$method[result$method == "SUMMIT"] <- "SUMMIT (n = 31,684)"
result$method[result$method == "Lassosum"] <- "Lassosum (n = 31,684)"
result$method[result$method == "TWAS-fusion"] <- "TWAS-fusion (n = 670)"
result$method[result$method == "PrediXcan"] <- "PrediXcan (n = 670)"

H <- c(0.005, 0.01, 0.1)
C <- c(0.01, 0.05, 0.1, 0.2)
M <- c("SUMMIT (n = 31,684)", "Lassosum (n = 31,684)", "PrediXcan (n = 670)", "TWAS-fusion (n = 670)")

result$power <- as.numeric(result$power)

data <- matrix(NA, 48, 4)

count <- 0
for (i in H) {
    for (j in C) {
        for (k in M) {
            count <- count + 1
            temp <- result[result$h2.e == i & result$causal == j & result$method == k, ]
            data[count, ] <- c(i, j, k, sum(temp$power) / (20 * 1000))
        }
    }
}

data <- as.data.frame(data)

colnames(data) <- c("h.e", "causal", "Method", "power")

data$power <- as.numeric(data$power)

data$causal <- paste0("p.casual: ", data$causal)

df.2 <- data

df.2$Method <- factor(df.2$Method, c("SUMMIT (n = 31,684)", "Lassosum (n = 31,684)", "TWAS-fusion (n = 670)", "PrediXcan (n = 670)"))

# Plot
f <- ggplot(data = df.2[df.2$causal == "p.casual: 0.05", ], aes(x = h.e, y = power, group = Method, color = Method)) +
    geom_line(size = 1) +
    geom_point(size = 2) +
    theme_bw() +
    scale_fill_npg() +
    scale_color_npg() +
    theme(
        axis.text.y = element_text(size = 12),
        axis.text.x = element_text(size = 10),
        axis.title.y = element_text(size = 12),
        axis.title.x = element_text(size = 12),
        plot.title = element_text(hjust = 0.5),
        panel.border = element_blank(),
        axis.line = element_line(),
        panel.grid.major = element_blank(),
        panel.grid.minor = element_blank(),
        panel.background = element_blank()
    ) +
    scale_y_continuous(limits = c(0, 1.05), expand = c(0, 0)) +
    xlab(TeX(r'($h^2_e$)')) +
    ylab("Power") +
    ggtitle(TeX(r'($p_{causal} = 0.05$)'))

g <- ggplot(data = df.2[df.2$causal == "p.casual: 0.1", ], aes(x = h.e, y = power, group = Method, color = Method)) +
    geom_line(size = 1) +
    geom_point(size = 2) +
    theme_bw() +
    scale_fill_npg() +
    scale_color_npg() +
    theme(
        axis.text.y = element_text(size = 12),
        axis.text.x = element_text(size = 10),
        axis.title.y = element_text(size = 12),
        axis.title.x = element_text(size = 12),
        plot.title = element_text(hjust = 0.5),
        panel.border = element_blank(),
        axis.line = element_line(),
        panel.grid.major = element_blank(),
        panel.grid.minor = element_blank(),
        panel.background = element_blank()
    ) +
    scale_y_continuous(limits = c(0, 1.05), expand = c(0, 0)) +
    xlab(TeX(r'($h^2_e$)')) +
    ylab("Power") +
    ggtitle(TeX(r'($p_{causal} = 0.1$)'))

h <- ggplot(data = df.2[df.2$causal == "p.casual: 0.2", ], aes(x = h.e, y = power, group = Method, color = Method)) +
    geom_line(size = 1) +
    geom_point(size = 2) +
    theme_bw() +
    scale_fill_npg() +
    scale_color_npg() +
    theme(
        axis.text.y = element_text(size = 12),
        axis.text.x = element_text(size = 10),
        axis.title.y = element_text(size = 12),
        axis.title.x = element_text(size = 12),
        plot.title = element_text(hjust = 0.5),
        panel.border = element_blank(),
        axis.line = element_line(),
        panel.grid.major = element_blank(),
        panel.grid.minor = element_blank(),
        panel.background = element_blank()
    ) +
    scale_y_continuous(limits = c(0, 1.05), expand = c(0, 0)) +
    xlab(TeX(r'($h^2_e$)')) +
    ylab("Power") +
    ggtitle(TeX(r'($p_{causal} = 0.2$)'))


p.2 <- ggarrange(f, g, h, ncol = 3, nrow = 1, legend = "bottom", common.legend = TRUE)

p.2 <- annotate_figure(p.2, bottom = text_grob("(b)", size = 14))

p.2

###############
# Figure 2(c) #
###############

load("Data-Figure2-c.RData")
result$power <- as.numeric(result$power) / 20
result$r2    <- as.numeric(result$r2)

n <- letters[1:5]

temp <- result[result$h2.e == "0.1" & result$method == "SUMMIT", ]

power <- numeric(5)
r2    <- numeric(5)
size  <- c("300", "600", "3000", "10000", "31684")

for (i in 1:5) {
    power[i] <- mean(temp$power[temp$n == size[i]])
    r2[i]    <- mean(temp$r2[temp$n == size[i]])
}

r2 <- r2 * 10

df <- data.frame(n, power, r2)

k <- ggplot(
    data = df,
    aes(x = n, group = 1)
) +
    geom_line(aes(y = power, color = "Power"), size = 1) +
    geom_line(aes(y = r2, color = "Prediction Accuracy"), size = 1) +
    geom_point(aes(y = power, color = "Power"), size = 2) +
    geom_point(aes(y = r2, color = "Prediction Accuracy"), size = 2) +
    scale_x_discrete(labels = c("300", "600", "3000", "10000", "31684")) +
    scale_y_continuous(
        name = "Power",
        limits = c(0, 1),
        sec.axis = sec_axis(~. * 0.10, name = "Prediction Accuracy")
    ) +
    theme_bw() +
    ggtitle(TeX(r'($h^2_e = 0.1$)')) +
    theme(
        axis.text.y = element_text(size = 10),
        axis.text.x = element_text(size = 8),
        axis.title.y = element_text(size = 10),
        axis.title.x = element_text(size = 10),
        plot.title = element_text(hjust = 0.5),
        panel.border = element_blank(),
        axis.line = element_line(),
        panel.grid.major = element_blank(),
        panel.grid.minor = element_blank(),
        panel.background = element_blank()
    ) +
    scale_fill_npg() +
    scale_color_npg() +
    geom_hline(yintercept = 1, linetype = "dashed") +
    xlab("Sample size") +
    ylab("Power") +
    labs(
        x = "Sample size",
        y = "Power",
        color = "Line",
    )

temp <- result[result$h2.e == "0.005" & result$method == "SUMMIT", ]

power <- numeric(5)
r2    <- numeric(5)
size  <- c("300", "600", "3000", "10000", "31684")

for (i in 1:5) {
    power[i] <- mean(temp$power[temp$n == size[i]])
    r2[i]    <- mean(temp$r2[temp$n == size[i]])
}

r2 <- r2 * 200

df <- data.frame(n, power, r2)

ii <- ggplot(
    data = df,
    aes(x = n, group = 1)
) +
    geom_line(aes(y = power, color = "Power"), size = 1) +
    geom_line(aes(y = r2, color = "Prediction Accuracy"), size = 1) +
    geom_point(aes(y = power, color = "Power"), size = 2) +
    geom_point(aes(y = r2, color = "Prediction Accuracy"), size = 2) +
    scale_x_discrete(labels = c("300", "600", "3000", "10000", "31684")) +
    scale_y_continuous(
        name = "Power",
        limits = c(0, 1),
        sec.axis = sec_axis(~. * 0.005, name = "Prediction Accuracy")
    ) +
    ggtitle(TeX(r'($h^2_e = 0.005$)')) +
    theme_bw() +
    theme(
        axis.text.y = element_text(size = 10),
        axis.text.x = element_text(size = 8),
        axis.title.y = element_text(size = 10),
        axis.title.x = element_text(size = 10),
        plot.title = element_text(hjust = 0.5),
        panel.border = element_blank(),
        axis.line = element_line(),
        panel.grid.major = element_blank(),
        panel.grid.minor = element_blank(),
        panel.background = element_blank()
    ) +
    scale_fill_npg() +
    scale_color_npg() +
    geom_hline(yintercept = 1, linetype = "dashed") +
    xlab("Sample size") +
    ylab("Power") +
    labs(
        x = "Sample size",
        y = "Power",
        color = "Line",
    )

#####################################################
temp <- result[result$h2.e == "0.01" & result$method == "SUMMIT", ]

power <- numeric(5)
r2    <- numeric(5)
size  <- c("300", "600", "3000", "10000", "31684")

for (i in 1:5) {
    power[i] <- mean(temp$power[temp$n == size[i]])
    r2[i]    <- mean(temp$r2[temp$n == size[i]])
}

r2 <- r2 * 100

df <- data.frame(n, power, r2)

j <- ggplot(
    data = df,
    aes(x = n, group = 1)
) +
    geom_line(aes(y = power, color = "Power"), size = 1) +
    geom_line(aes(y = r2, color = "Prediction Accuracy"), size = 1) +
    geom_point(aes(y = power, color = "Power"), size = 2) +
    geom_point(aes(y = r2, color = "Prediction Accuracy"), size = 2) +
    scale_x_discrete(labels = c("300", "600", "3000", "10000", "31684")) +
    scale_y_continuous(
        name = "Power",
        limits = c(0, 1),
        sec.axis = sec_axis(~. * 0.01, name = "Prediction Accuracy")
    ) +
    ggtitle(TeX(r'($h^2_e = 0.01$)')) +
    theme_bw() +
    theme(
        axis.text.y = element_text(size = 10),
        axis.text.x = element_text(size = 8),
        axis.title.y = element_text(size = 10),
        axis.title.x = element_text(size = 10),
        plot.title = element_text(hjust = 0.5),
        panel.border = element_blank(),
        axis.line = element_line(),
        panel.grid.major = element_blank(),
        panel.grid.minor = element_blank(),
        panel.background = element_blank()
    ) +
    scale_fill_npg() +
    scale_color_npg() +
    geom_hline(yintercept = 1, linetype = "dashed") +
    xlab("Sample size") +
    ylab("Power") +
    labs(
        x = "Sample size",
        y = "Power",
        color = "Line",
    )

p.3 <- ggarrange(ii, j, k, ncol = 3, nrow = 1, legend = "bottom", common.legend = TRUE)

p.3 <- annotate_figure(p.3, bottom = text_grob("(c)", size = 14))

p.3

pdf("simulation-rev1-NEW.pdf", width = 10, height = 12)
ggarrange(p.1, p.2, p.3, ncol = 1, nrow = 3)
dev.off()
