# Supplementary material for: SUMMIT: An integrative approach for better transcriptomic data imputation improves causal gene identification
Source: Nat Commun. 2022 Oct 25;13:6336. doi: 10.1038/s41467-022-34016-y (PMC9593997; doi:10.1038/s41467-022-34016-y)
Supplement: Supplementary file 7 — Source Data [file 41467_2022_34016_MOESM7_ESM.zip › Source Data/Figure-3/Figure-3.R]

library(data.table)
library(dplyr)
library(magrittr)
library(stringr)

########################
# Read all the results #
########################

truth <- fread("silver-new.csv") %>% as.data.frame()

ReadSUMMIT <- function(trait, signif = TRUE, label = FALSE, cutoff = TRUE) {
    list <- dir(paste0("real-data-new/SUMMIT-fix/", trait))
    
    for (i in 1:length(list)) {
        input <- paste0("real-data-new/SUMMIT-fix/", trait, "/", list[i]) %>% fread() %>% as.data.frame()
        if (i == 1) {
            output <- input
        } else {
            output <- rbind(output, input)
        }
    }
    
    names(output)[2] <- "GENE_ID"
    
    output <- output[!is.na(output$p_ACAT), ]
    
    output <- output[output$r2_test >= 0.005, ]
    
    if (cutoff) {
        output["PREDICT"] <- output$p_ACAT <= (0.05 / nrow(output))
    } else {
        output["PREDICT"] <- output$p_ACAT <= (0.05 / sum(output$r2_test >= 0.01))
    }
    
    
    if (signif) {
        output <- output[output$p_ACAT <= 0.05 / nrow(output), ]
    }
    
    output <- output[, c(1, 2, 3, 17, 5, 16, 19)]
    
    names(output) <- c("GENE", "GENE_ID", "CHR", "POS", "R2", "P", "PREDICT")
    
    output <- arrange(output, CHR, POS)
    
    if (label) {
        output["LABEL"] <- output$GENE_ID %in% truth$GENE_ID[truth$TRAIT == trait]
    }
    
    return(output)
}

ReadLassosum <- function(trait, signif = TRUE, label = FALSE, cutoff = NA) {
    list <- dir(paste0("real-data-new/Lassosum/", trait))
    
    for (i in 1:length(list)) {
        input <- paste0("real-data-new/Lassosum/", trait, "/", list[i]) %>% fread() %>% as.data.frame()
        if (i == 1) {
            output <- input
        } else {
            output <- rbind(output, input)
        }
    }
    
    names(output)[2] <- "GENE_ID"
    
    output <- output[!is.na(output$p_SCAD), ]
    
    output <- output[output$r2_test >= 0.01, ]
    
    output["PREDICT"] <- output$p_SCAD <= 0.05 / nrow(output)
    
    if (signif) {
        output <- output[output$p_SCAD <= 0.05 / nrow(output), ]
    }
    
    output <- output[, c(1, 2, 3, 17, 5, 6, 19)]
    
    names(output) <- c("GENE", "GENE_ID", "CHR", "POS", "R2", "P", "PREDICT")
    
    output <- arrange(output, CHR, POS)
    
    if (label) {
        output["LABEL"] <- output$GENE_ID %in% truth$GENE_ID[truth$TRAIT == trait]
    }
    
    return(output)
}

ReadSPrediXcan <- function(trait, method, signif = TRUE, label = FALSE) {
    input <- paste0("real-data-new/", method, "/", trait) %>% fread() %>% as.data.frame()
    
    output <- input
    
    output["PREDICT"] <- output$pvalue <= 0.05 / nrow(output)
    
    if (signif) {
        output <- output[output$pvalue <= 0.05 / nrow(output), ]
    }
    
    output <- output[, c(1, 2, 7, 3, 5, 13)]
    
    names(output) <- c("GENE_ID", "GENE", "R2", "Z", "P", "PREDICT")
    
    if (label) {
        output["LABEL"] <- output$GENE_ID %in% truth$GENE_ID[truth$TRAIT == trait]
    }
    
    if (nrow(output) != 0) {
        output["TRAIT"] <- trait
    }
    
    return(output)
}

ReadFusion <- function(trait, signif = TRUE, label = FALSE) {
    list <- dir(paste0("real-data-new/", "TWAS-fusion/", trait))
    
    for (i in 1:length(list)) {
        input <- paste0("real-data-new/", "TWAS-fusion/", trait, "/", list[i]) %>% fread() %>% as.data.frame()
        if (i == 1) {
            output <- input
        } else {
            output <- rbind(output, input)
        }
    }
    
    output <- output[!is.na(output$TWAS.P), ]
    
    output["PREDICT"] <- output$TWAS.P <= 0.05 / nrow(output)
    
    if (signif) {
        output <- output[output$TWAS.P <= 0.05 / nrow(output), ]
    }
    
    output["POS"] <- (output$P0 + output$P1) / 2
    
    output <- output[, c(3, 2, 4, 21, 17, 19, 20, 21)]
    
    names(output) <- c("GENE", "GENE_ID", "CHR", "POS", "R2", "Z", "P", "PREDICT")
    
    output$GENE_ID <- substr(output$GENE_ID, 109, 123)
    
    if (label) {
        output["LABEL"] <- output$GENE_ID %in% truth$GENE_ID[truth$TRAIT == trait]
    }
    output["TRAIT"] <- trait
    
    return(output)
}

# Pack SUMMIT
list <- dir("real-data-new/SUMMIT-fix")

for (i in 1:length(list)) {
    print(list[i])
    
    input <- ReadSUMMIT(list[i], signif = FALSE, label = TRUE, cutoff = TRUE)
    input["TRAIT"] <- list[i]
    if (i == 1) {
        output <- input
    } else {
        output <- rbind(output, input)
    }
}
output.SUMMIT <- output

# Pack Lassosum
list <- dir("real-data-new/Lassosum")

for (i in 1:length(list)) {
    print(list[i])
    
    input <- ReadLassosum(list[i], signif = FALSE, label = TRUE, cutoff = NA)
    input["TRAIT"] <- list[i]
    if (i == 1) {
        output <- input
    } else {
        output <- rbind(output, input)
    }
}
output.Lassosum <- output

# Pack fusion
list <- dir("real-data-new/SUMMIT")

for (i in 1:length(list)) {
    print(list[i])
    
    input <- ReadFusion(list[i], signif = FALSE, label = TRUE)
    
    if (i == 1) {
        output <- input
    } else {
        output <- rbind(output, input)
    }
}
output.fusion <- output

# Pack three other
list <- dir("real-data-new/JTI")

for (i in 1:length(list)) {
    print(list[i])
    
    input <- ReadSPrediXcan(list[i], method = "JTI", signif = FALSE, label = TRUE)
    
    if (i == 1) {
        output <- input
    } else {
        output <- rbind(output, input)
    }
}
output.JTI <- output

for (i in 1:length(list)) {
    print(list[i])
    
    input <- ReadSPrediXcan(list[i], method = "UTMOST", signif = FALSE, label = TRUE)
    
    if (i == 1) {
        output <- input
    } else {
        output <- rbind(output, input)
    }
}
output.UTMOST <- output

for (i in 1:length(list)) {
    print(list[i])
    
    input <- ReadSPrediXcan(list[i], method = "PrediXcan", signif = FALSE, label = TRUE)
    
    if (i == 1) {
        output <- input
    } else {
        output <- rbind(output, input)
    }
}
output.PrediXcan <- output

rm(input)
rm(output)

sum(output.SUMMIT$PREDICT)
sum(output.JTI$PREDICT)
sum(output.PrediXcan$PREDICT)
sum(output.UTMOST$PREDICT)
sum(output.fusion$PREDICT)
sum(output.Lassosum$PREDICT)

list.exclude <- c("BMI", "LEUC", "NEUC", "LDL")

output.SUMMIT <- output.SUMMIT[!(output.SUMMIT$TRAIT %in% list.exclude), ]
output.JTI <- output.JTI[!(output.JTI$TRAIT %in% list.exclude), ]
output.UTMOST <- output.UTMOST[!(output.UTMOST$TRAIT %in% list.exclude), ]
output.fusion <- output.fusion[!(output.fusion$TRAIT %in% list.exclude), ]
output.PrediXcan <- output.PrediXcan[!(output.PrediXcan$TRAIT %in% list.exclude), ]
output.Lassosum <- output.Lassosum[!(output.Lassosum$TRAIT %in% list.exclude), ]

output.SUMMIT <- output.SUMMIT[output.SUMMIT$R2 >= 0.01, ]

library(data.table)
library(dplyr)
library(ggplot2)
library(ggupset)
library(tidyverse)

###############
# Figure 3(a) #
###############

temp.S <- fread("SUMMIT-info.csv") %>% as.data.frame()
temp.J <- fread("JTI-info.csv") %>% as.data.frame()
temp.P <- fread("PrediXcan-info.csv") %>% as.data.frame()
temp.T <- fread("fusion-info.csv") %>% as.data.frame()
temp.U <- fread("UTMOST-info.csv") %>% as.data.frame()
temp.L <- fread("Lassosum-info.csv") %>% as.data.frame()

common <- union(temp.S$gene[temp.S$r2 >= 0.01], temp.J$gene) %>%
    union(., temp.P$gene) %>%
    union(., temp.T$gene[temp.T$r2 >= 0.01]) %>%
    union(., temp.U$gene) %>%
    union(., temp.L$gene[temp.L$r2 >= 0.01])

Method <- list()

names <- c("MR-JTI", "PrediXcan", "UTMOST", "SUMMIT", "TWAS-fusion", "Lassosum")

for (i in 1:length(common)) {
    Method[[i]] <-  names[c(
        common[i] %in% temp.J$gene,
        common[i] %in% temp.P$gene,
        common[i] %in% temp.U$gene,
        common[i] %in% temp.S$gene[temp.S$r2 >= 0.01],
        common[i] %in% temp.T$gene[temp.T$r2 >= 0.01],
        common[i] %in% temp.L$gene[temp.L$r2 >= 0.01]
    )]
}

df.3 <- tibble(common, Method)

p.1 <- ggplot(data = df.3, aes(x = Method)) +
    geom_bar(width = 0.5, color = "#91D1C2FF", fill = "#91D1C2FF") +
    scale_x_upset(n_intersections = 12, sets = c("SUMMIT", "Lassosum", "MR-JTI", "PrediXcan", "TWAS-fusion", "UTMOST"), order_by = "degree") +
    ylab("Intersection size") +
    theme_bw() +
    theme(panel.border = element_blank(),
          panel.grid.major = element_blank(),
          panel.grid.minor = element_blank(),
          axis.line = element_line(colour = "black", size = 1),
          plot.background = element_blank(),
          axis.text.x = element_text(size = 10),
          axis.text.y = element_text(size = 10),
          axis.title = element_text(size = 14),
          plot.caption = element_text(hjust = 0.5, size = 14, face = "bold")
    ) +
    scale_y_continuous(limits = c(0, 5000), expand = c(0, 0)) +
    theme_combmatrix(combmatrix.panel.point.color.fill = "#00A087FF",
                     combmatrix.panel.line.size = 0,
                     combmatrix.label.make_space = TRUE
    ) +
    labs(caption = "(a)")

########################
# Figure 3(b) and 3(c) #
########################

library(data.table)
library(ggplot2)
library(ggpubr)
library(ggsci)
library(latex2exp)
library(magrittr)
library(scales)

# Data
Method <- c(letters[1:6], letters[1])
y       <- c(3399, 2231, 1981, 1752, 1605, 2054, 3998 - 3399)
label   <- c(rep("greater than 0.01", 6), "between 0.005 and 0.01")

df <- data.frame(Method, y, label)

names(df)[3] <- "Imputation accuracy"

p.2 <- ggplot(df, aes(x = Method, y = y, color = `Imputation accuracy`, fill = `Imputation accuracy`)) +
    geom_bar(stat = "identity", width = 0.2) +
    scale_x_discrete(labels = c("SUMMIT", "Lassosum", "MR-JTI", "PrediXcan", "TWAS-fusion", "UTMOST")) +
    ylab("Number of significant association pairs") +
    scale_fill_npg() +
    scale_color_npg() +
    scale_y_continuous(limits = c(0, 5000), expand = c(0, 0)) +
    theme_bw() +
    theme(
        axis.text.x = element_text(size = 8),
        axis.text.y = element_text(size = 14),
        axis.title = element_text(size = 14),
        legend.position = c(0.618, 0.618),
        legend.text = element_text(size = 14),
        legend.title = element_text(size = 14),
        panel.border = element_blank(),
        axis.line = element_line(),
        panel.grid.major = element_blank(),
        panel.grid.minor = element_blank(),
        panel.background = element_blank(),
        plot.caption = element_text(hjust = 0.5, size = 15, face = "bold")
    ) +
    labs(caption = "(b)")

# Data
Method  <- c(letters[1:6])
y       <- c(1467, 1262, 956, 1067, 1102, 1224)
label   <- c(rep("greater than 0.01", 6))

df.1 <- data.frame(Method, y, label)

names(df.1)[3] <- "Imputation accuracy"

p.3 <- ggplot(df.1, aes(x = Method, y = y, color = `Imputation accuracy`, fill = `Imputation accuracy`)) +
    geom_bar(stat = "identity", width = 0.2) +
    scale_x_discrete(labels = c("SUMMIT", "Lassosum", "MR-JTI", "PrediXcan", "TWAS-fusion", "UTMOST")) +
    ylab("Number of significant association pairs") +
    scale_colour_manual(values = c("#4DBBD5FF")) +
    scale_fill_manual(values = c("#4DBBD5FF")) +
    scale_y_continuous(limits = c(0, 2000), expand = c(0, 0)) +
    theme_bw() +
    theme(
        axis.text.x = element_text(size = 8),
        axis.text.y = element_text(size = 14),
        axis.title = element_text(size = 14),
        legend.position = "none",
        legend.text = element_text(size = 14),
        legend.title = element_text(size = 14),
        panel.border = element_blank(),
        axis.line = element_line(),
        panel.grid.major = element_blank(),
        panel.grid.minor = element_blank(),
        panel.background = element_blank(),
        plot.caption = element_text(hjust = 0.5, size = 15, face = "bold")
    ) +
    labs(caption = "(c)")

############
# Figure 4 #
############

library(data.table)
library(dplyr)
library(ggplot2)
library(ggsci)
library(latex2exp)
library(magrittr)
library(scales)

library(pROC)

# Load gene information
load("SUMMIT-info.RData")
names(gene.info) <- c("GENE_ID", "GENE", "START", "END", "CHR")
gene.info <- gene.info[, -2]

info.JTI <- fread("JTI-info-processed") %>% as.data.frame()
info.UTMOST <- fread("UTMOST-info-processed") %>% as.data.frame()
info.PrediXcan <- fread("PrediXcan-info-processed") %>% as.data.frame()

gene.info <- rbind(gene.info, info.JTI) %>% rbind(., info.UTMOST) %>% rbind(., info.PrediXcan)
gene.info <- gene.info[!duplicated(gene.info$GENE_ID), ]

truth <- fread("silver-new.csv") %>% as.data.frame()

truth <- truth[truth$GENE_ID %in% gene.info$GENE_ID, ]

output.fusion    <- output.fusion[output.fusion$GENE_ID %in% gene.info$GENE_ID, ]
output.JTI       <- output.JTI[output.JTI$GENE_ID %in% gene.info$GENE_ID, ]
output.PrediXcan <- output.PrediXcan[output.PrediXcan$GENE_ID %in% gene.info$GENE_ID, ]
output.UTMOST    <- output.UTMOST[output.UTMOST$GENE_ID %in% gene.info$GENE_ID, ]
output.Lassosum  <- output.Lassosum[output.Lassosum$GENE_ID %in% gene.info$GENE_ID, ]

# Plug gene information in
output.JTI       <- left_join(output.JTI, gene.info, by = "GENE_ID")
output.PrediXcan <- left_join(output.PrediXcan, gene.info, by = "GENE_ID")
output.UTMOST    <- left_join(output.UTMOST, gene.info, by = "GENE_ID")
output.SUMMIT    <- left_join(output.SUMMIT, gene.info, by = "GENE_ID")
output.Lassosum  <- left_join(output.Lassosum, gene.info, by = "GENE_ID")

##########################
# Load block information #
##########################
block        <- fread("fourier_ls-all.bed") %>% as.data.frame()
block$chr    <- substr(block$chr, 4, 6) %>% as.numeric()
names(block) <- c("CHR", "START", "END")

# Select valid blocks
for (i in unique(output.JTI$TRAIT)) {
    if (i %in% c("GOUT", "INS")) {
        next
    }
    print(i)
    
    temp.block <- block
    temp.block["CHECK"] <- 0
    
    temp.silver <- truth[truth$TRAIT == i, ]
    temp.silver <- left_join(temp.silver, gene.info, by = "GENE_ID")
    temp.silver <- temp.silver[!is.na(temp.silver$CHR), ]
    
    for (j in 1:nrow(temp.block)) {
        condition.1 <- temp.block$START[j] <= temp.silver$START & temp.block$END[j] >= temp.silver$START
        condition.2 <- temp.block$START[j] <= temp.silver$END   & temp.block$END[j] >= temp.silver$END
        temp.block$CHECK[j] <- sum(temp.silver$CHR == temp.block$CHR[j] & (condition.1 | condition.2))
    }
    temp.block <- temp.block[temp.block$CHECK != 0, ]
    
    # Load leadSNPs
    ############################################################################
    # Attention: You will need Genome-wide significant SNPs from all 24 traits #
    ############################################################################
    load(paste0("summary-statistics-leadSNPs/" ,i))
    
    # Check if LD blocks contains lead SNPs
    temp.block["CHECK"] <- 0
    for (j in 1:nrow(temp.block)) {
        temp.block$CHECK[j] <- sum(input$CHR == temp.block$CHR[j] & input$POS <= temp.block$END[j] & input$POS >= temp.block$START[j])
    }
    
    # Keep valid blocks
    temp.block <- temp.block[temp.block$CHECK != 0, ]
    
    # Keep genes in this block
    temp.info <- gene.info
    temp.info["CHECK"] <- 0
    for (j in 1:nrow(temp.info)) {
        condition.1 <- temp.block$START <= temp.info$START[j] & temp.block$END >= temp.info$START[j]
        condition.2 <- temp.block$START <= temp.info$END[j]   & temp.block$END >= temp.info$END[j]
        temp.info$CHECK[j] <- sum(temp.block$CHR == temp.info$CHR[j] & (condition.1 | condition.2))
    }
    temp.info <- temp.info[temp.info$CHECK != 0, ]
    
    # Subset
    output.JTI       <- output.JTI[!(output.JTI$TRAIT == i & !(output.JTI$GENE_ID %in% temp.info$GENE_ID)), ]
    output.PrediXcan <- output.PrediXcan[!(output.PrediXcan$TRAIT == i & !(output.PrediXcan$GENE_ID %in% temp.info$GENE_ID)), ]
    output.UTMOST    <- output.UTMOST[!(output.UTMOST$TRAIT == i & !(output.UTMOST$GENE_ID %in% temp.info$GENE_ID)), ]
    output.fusion    <- output.fusion[!(output.fusion$TRAIT == i & !(output.fusion$GENE_ID %in% temp.info$GENE_ID)), ]
    output.SUMMIT    <- output.SUMMIT[!(output.SUMMIT$TRAIT == i & !(output.SUMMIT$GENE_ID %in% temp.info$GENE_ID)), ]
    output.Lassosum  <- output.Lassosum[!(output.Lassosum$TRAIT == i & !(output.Lassosum$GENE_ID %in% temp.info$GENE_ID)), ]
}

# Create "case"
output.fusion["CASE"]    <- paste0(output.fusion$GENE_ID,    "_", output.fusion$TRAIT)
output.JTI["CASE"]       <- paste0(output.JTI$GENE_ID,       "_", output.JTI$TRAIT)
output.PrediXcan["CASE"] <- paste0(output.PrediXcan$GENE_ID, "_", output.PrediXcan$TRAIT)
output.UTMOST["CASE"]    <- paste0(output.UTMOST$GENE_ID,    "_", output.UTMOST$TRAIT)
output.SUMMIT["CASE"]    <- paste0(output.SUMMIT$GENE_ID,    "_", output.SUMMIT$TRAIT)
output.Lassosum["CASE"]  <- paste0(output.Lassosum$GENE_ID,    "_", output.Lassosum$TRAIT)

# Join
common <- union(output.UTMOST$CASE, output.JTI$CASE) %>% union(., output.PrediXcan$CASE) %>% union(., output.SUMMIT$CASE) %>% union(., output.fusion$CASE)
common <- union(common, output.Lassosum$CASE)

output.JTI <- output.JTI[, c(12, 5, 7)]
names(output.JTI) <- c("CASE", "P.JTI", "LABEL")

output.PrediXcan <- output.PrediXcan[, c(12, 5, 7)]
names(output.PrediXcan) <- c("CASE", "P.PREDIXCAN", "LABEL")

output.UTMOST <- output.UTMOST[, c(12, 5, 7)]
names(output.UTMOST) <- c("CASE", "P.UTMOST", "LABEL")

output.SUMMIT <- output.SUMMIT[, c(13, 6, 8)]
names(output.SUMMIT) <- c("CASE", "P.SUMMIT", "LABEL")

output.fusion <- output.fusion[, c(11, 7, 9)]
names(output.fusion) <- c("CASE", "P.FUSION", "LABEL")

output.Lassosum <- output.Lassosum[, c(13, 6, 8)]
names(output.Lassosum) <- c("CASE", "P.LASSOSUM", "LABEL")

df <- data.frame(common)
names(df) <- "CASE"
df <- left_join(df, output.JTI, by = "CASE")
df <- left_join(df, output.UTMOST, by = "CASE")
df <- left_join(df, output.PrediXcan, by = "CASE")
df <- left_join(df, output.fusion, by = "CASE")
df <- left_join(df, output.SUMMIT, by = "CASE")
df <- left_join(df, output.Lassosum, by = "CASE")

df["LABEL"] <- df[, 11]

list.roc <- roc(LABEL ~ P.SUMMIT + P.LASSOSUM + P.JTI + P.PREDIXCAN + P.FUSION + P.UTMOST, data = df, smooth = TRUE)

list.roc[["P.SUMMIT"]][["auc"]]
list.roc[["P.JTI"]][["auc"]]
list.roc[["P.PREDIXCAN"]][["auc"]]
list.roc[["P.FUSION"]][["auc"]]
list.roc[["P.UTMOST"]][["auc"]]
list.roc[["P.LASSOSUM"]][["auc"]]

p.4 <- ggroc(list.roc, aes("color"), size = 0.8) +
    scale_color_npg(name = "Method and AUC", label = c("SUMMIT 0.777", "Lassosum 0.751", "MR-JTI 0.702", "PrediXcan 0.731", "TWAS-fusion 0.685", "UTMOST 0.700")) +
    geom_segment(aes(x = 1, xend = 0, y = 0, yend = 1), color="darkgrey", linetype = "dashed") +
    theme(
        axis.text.x = element_text(size = 14),
        axis.text.y = element_text(size = 14),
        axis.title = element_text(size = 14),
        strip.text.x = element_blank(),
        strip.background = element_rect(colour="white", fill = "white"),
        legend.position = c(.618, .382),
        legend.key.size = unit(0.4, 'cm'),
        panel.border = element_blank(),
        axis.line = element_line(),
        panel.grid.major = element_blank(),
        panel.grid.minor = element_blank(),
        panel.background = element_blank(),
        plot.caption = element_text(hjust = 0.5, size = 15, face = "bold")
    ) +
    xlab("Specificity") +
    ylab("Sensitivity") +
    labs(caption = "(d)")

###########
# Combine #
###########
setEPS()
postscript("Figure-3-rev1-NEW.eps", width = 10, height = 10)
ggarrange(p.1, p.2, p.3, p.4, ncol = 2, nrow = 2)
dev.off()
