# Supplementary material for: SUMMIT: An integrative approach for better transcriptomic data imputation improves causal gene identification
Source: Nat Commun. 2022 Oct 25;13:6336. doi: 10.1038/s41467-022-34016-y (PMC9593997; doi:10.1038/s41467-022-34016-y)
Supplement: Supplementary file 7 — Source Data [file 41467_2022_34016_MOESM7_ESM.zip › Source Data/Figure-3/fourier_ls-all.bed]

chr	start	stop
chr1	10583	1892607
chr1	1892607	3582736
chr1	3582736	4380811
chr1	4380811	5913893
chr1	5913893	7247335
chr1	7247335	9365199
chr1	9365199	10806984
chr1	10806984	11777841
chr1	11777841	12779466
chr1	12779466	14891511
chr1	14891511	16897730
chr1	16897730	18662899
chr1	18662899	20469149
chr1	20469149	21736588
chr1	21736588	23086883
chr1	23086883	23920590
chr1	23920590	25516845
chr1	25516845	27401867
chr1	27401867	30161881
chr1	30161881	32438685
chr1	32438685	34799758
chr1	34799758	37549183
chr1	37549183	38731847
chr1	38731847	40200567
chr1	40200567	41975327
chr1	41975327	43758457
chr1	43758457	44969183
chr1	44969183	46899501
chr1	46899501	48002576
chr1	48002576	48978188
chr1	48978188	49894177
chr1	49894177	51713726
chr1	51713726	54226262
chr1	54226262	56413117
chr1	56413117	57021728
chr1	57021728	58865399
chr1	58865399	59890409
chr1	59890409	61922365
chr1	61922365	63455089
chr1	63455089	65041704
chr1	65041704	66939404
chr1	66939404	68477895
chr1	68477895	69687616
chr1	69687616	71372470
chr1	71372470	71684405
chr1	71684405	74326907
chr1	74326907	76728135
chr1	76728135	79661198
chr1	79661198	81354191
chr1	81354191	83991748
chr1	83991748	84844495
chr1	84844495	86454751
chr1	86454751	88128631
chr1	88128631	90066303
chr1	90066303	91886317
chr1	91886317	93536459
chr1	93536459	94506191
chr1	94506191	96150893
chr1	96150893	97885249
chr1	97885249	99800604
chr1	99800604	100826405
chr1	100826405	102041016
chr1	102041016	102898745
chr1	102898745	103914211
chr1	103914211	106087842
chr1	106087842	108409665
chr1	108409665	110303931
chr1	110303931	111741737
chr1	111741737	113273306
chr1	113273306	114873845
chr1	114873845	115880593
chr1	115880593	118839067
chr1	118839067	144977494
chr1	144977494	148361253
chr1	148361253	151538881
chr1	151538881	153180829
chr1	153180829	154770403
chr1	154770403	156336133
chr1	156336133	158027412
chr1	158027412	159913048
chr1	159913048	162346721
chr1	162346721	165191702
chr1	165191702	166460517
chr1	166460517	169086324
chr1	169086324	170557776
chr1	170557776	173097907
chr1	173097907	175089768
chr1	175089768	177433381
chr1	177433381	178944309
chr1	178944309	178954470
chr1	178954470	181144121
chr1	181144121	182755356
chr1	182755356	184595513
chr1	184595513	186810023
chr1	186810023	188759945
chr1	188759945	189904130
chr1	189904130	191868930
chr1	191868930	194107442
chr1	194107442	196176201
chr1	196176201	197311514
chr1	197311514	199239884
chr1	199239884	200137649
chr1	200137649	201589975
chr1	201589975	203334734
chr1	203334734	204681068
chr1	204681068	206073265
chr1	206073265	208410364
chr1	208410364	210787750
chr1	210787750	212842330
chr1	212842330	214578266
chr1	214578266	216243634
chr1	216243634	218705513
chr1	218705513	219590571
chr1	219590571	221858231
chr1	221858231	222230220
chr1	222230220	224938520
chr1	224938520	226810860
chr1	226810860	229156248
chr1	229156248	230685255
chr1	230685255	232090252
chr1	232090252	233429284
chr1	233429284	234599434
chr1	234599434	235819436
chr1	235819436	237555628
chr1	237555628	238567807
chr1	238567807	239925314
chr1	239925314	240564091
chr1	240564091	241582220
chr1	241582220	242071602
chr1	242071602	244109499
chr1	244109499	245506746
chr1	245506746	247344518
chr1	247344518	249239466
chr2	10133	1781022
chr2	1781022	3973779
chr2	3973779	5708337
chr2	5708337	6836254
chr2	6836254	8422147
chr2	8422147	10298469
chr2	10298469	12419150
chr2	12419150	14335308
chr2	14335308	16329735
chr2	16329735	18647423
chr2	18647423	19692404
chr2	19692404	21050490
chr2	21050490	23341383
chr2	23341383	24686918
chr2	24686918	26894985
chr2	26894985	28598777
chr2	28598777	29217559
chr2	29217559	30463711
chr2	30463711	31550450
chr2	31550450	33363777
chr2	33363777	35345028
chr2	35345028	36122006
chr2	36122006	38132712
chr2	38132712	39031337
chr2	39031337	40281483
chr2	40281483	43309590
chr2	43309590	44313803
chr2	44313803	46482634
chr2	46482634	47318772
chr2	47318772	48213001
chr2	48213001	50022257
chr2	50022257	50818928
chr2	50818928	52491133
chr2	52491133	53508452
chr2	53508452	54685226
chr2	54685226	56203345
chr2	56203345	57429100
chr2	57429100	58297315
chr2	58297315	60292000
chr2	60292000	62429044
chr2	62429044	64625913
chr2	64625913	65933444
chr2	65933444	67226166
chr2	67226166	68010176
chr2	68010176	69139564
chr2	69139564	70755198
chr2	70755198	73174848
chr2	73174848	75630086
chr2	75630086	76913661
chr2	76913661	78079264
chr2	78079264	80050403
chr2	80050403	81620841
chr2	81620841	85140680
chr2	85140680	88038507
chr2	88038507	89154526
chr2	89154526	95326452
chr2	95326452	98995201
chr2	98995201	101822329
chr2	101822329	102688765
chr2	102688765	103588215
chr2	103588215	105125034
chr2	105125034	106210058
chr2	106210058	107408267
chr2	107408267	108429177
chr2	108429177	110572432
chr2	110572432	113921856
chr2	113921856	116772470
chr2	116772470	118367466
chr2	118367466	121303783
chr2	121303783	123302906
chr2	123302906	124732250
chr2	124732250	125840921
chr2	125840921	127373764
chr2	127373764	128034347
chr2	128034347	129474441
chr2	129474441	130067170
chr2	130067170	130658085
chr2	130658085	133042784
chr2	133042784	135158578
chr2	135158578	137042794
chr2	137042794	138698117
chr2	138698117	140100271
chr2	140100271	141805351
chr2	141805351	142518602
chr2	142518602	144519484
chr2	144519484	146445570
chr2	146445570	147277162
chr2	147277162	150210292
chr2	150210292	151731462
chr2	151731462	152486782
chr2	152486782	154005056
chr2	154005056	155391135
chr2	155391135	157560635
chr2	157560635	158533218
chr2	158533218	159577082
chr2	159577082	161769733
chr2	161769733	163503551
chr2	163503551	164466638
chr2	164466638	165178840
chr2	165178840	167160270
chr2	167160270	167355970
chr2	167355970	169968236
chr2	169968236	171226245
chr2	171226245	173138905
chr2	173138905	175588929
chr2	175588929	177363636
chr2	177363636	178553183
chr2	178553183	181312739
chr2	181312739	182266031
chr2	182266031	184357608
chr2	184357608	185280173
chr2	185280173	189882065
chr2	189882065	191973357
chr2	191973357	195861164
chr2	195861164	196447456
chr2	196447456	198078110
chr2	198078110	199311125
chr2	199311125	201576284
chr2	201576284	202818637
chr2	202818637	205799241
chr2	205799241	206735704
chr2	206735704	208645399
chr2	208645399	209941529
chr2	209941529	212379518
chr2	212379518	214014282
chr2	214014282	215573795
chr2	215573795	217715661
chr2	217715661	218395480
chr2	218395480	220454551
chr2	220454551	222521176
chr2	222521176	224859419
chr2	224859419	225840004
chr2	225840004	228119842
chr2	228119842	229370787
chr2	229370787	231843389
chr2	231843389	233550003
chr2	233550003	235150987
chr2	235150987	236043550
chr2	236043550	237449032
chr2	237449032	238760981
chr2	238760981	239952643
chr2	239952643	241560084
chr2	241560084	242149921
chr2	242149921	243188920
chr3	60157	1441779
chr3	1441779	2992120
chr3	2992120	4431647
chr3	4431647	6083183
chr3	6083183	7083387
chr3	7083387	8648561
chr3	8648561	9543183
chr3	9543183	11019665
chr3	11019665	13070799
chr3	13070799	14816900
chr3	14816900	16282442
chr3	16282442	17891118
chr3	17891118	19125144
chr3	19125144	20091348
chr3	20091348	21643707
chr3	21643707	22204244
chr3	22204244	23804865
chr3	23804865	25461558
chr3	25461558	26877769
chr3	26877769	27840910
chr3	27840910	29142260
chr3	29142260	30717955
chr3	30717955	32351715
chr3	32351715	33255592
chr3	33255592	35283458
chr3	35283458	36486842
chr3	36486842	38356116
chr3	38356116	40221298
chr3	40221298	41064528
chr3	41064528	42540002
chr3	42540002	45165153
chr3	45165153	46657500
chr3	46657500	47727212
chr3	47727212	49316972
chr3	49316972	51832015
chr3	51832015	54081390
chr3	54081390	55348860
chr3	55348860	56433907
chr3	56433907	58157519
chr3	58157519	60272906
chr3	60272906	62355666
chr3	62355666	63669286
chr3	63669286	65273538
chr3	65273538	66270447
chr3	66270447	68286914
chr3	68286914	69276762
chr3	69276762	70449028
chr3	70449028	72529329
chr3	72529329	74321817
chr3	74321817	75704949
chr3	75704949	77508835
chr3	77508835	79024541
chr3	79024541	81427310
chr3	81427310	82643886
chr3	82643886	84367479
chr3	84367479	85582231
chr3	85582231	87409732
chr3	87409732	88298373
chr3	88298373	94255316
chr3	94255316	95311971
chr3	95311971	98215950
chr3	98215950	99373762
chr3	99373762	100592217
chr3	100592217	103084960
chr3	103084960	104581613
chr3	104581613	106982811
chr3	106982811	109522395
chr3	109522395	110513770
chr3	110513770	112815699
chr3	112815699	113947863
chr3	113947863	115447080
chr3	115447080	116800153
chr3	116800153	118530251
chr3	118530251	120523055
chr3	120523055	121974097
chr3	121974097	123517768
chr3	123517768	124936642
chr3	124936642	126214943
chr3	126214943	128194861
chr3	128194861	130244735
chr3	130244735	131836516
chr3	131836516	133252173
chr3	133252173	135456906
chr3	135456906	137371083
chr3	137371083	139954597
chr3	139954597	141339097
chr3	141339097	143164628
chr3	143164628	144410816
chr3	144410816	145664619
chr3	145664619	146726629
chr3	146726629	149043237
chr3	149043237	150252004
chr3	150252004	151348730
chr3	151348730	153256571
chr3	153256571	154714218
chr3	154714218	156008700
chr3	156008700	157312028
chr3	157312028	159477890
chr3	159477890	161524504
chr3	161524504	163253205
chr3	163253205	165055469
chr3	165055469	167117429
chr3	167117429	168580960
chr3	168580960	170964909
chr3	170964909	172295731
chr3	172295731	173477285
chr3	173477285	175116539
chr3	175116539	176320287
chr3	176320287	178107165
chr3	178107165	179374586
chr3	179374586	181511166
chr3	181511166	183769683
chr3	183769683	185068255
chr3	185068255	186890344
chr3	186890344	188856214
chr3	188856214	190226607
chr3	190226607	192343814
chr3	192343814	194059671
chr3	194059671	194786674
chr3	194786674	195971408
chr3	195971408	197075987
chr3	197075987	197946622
chr4	10240	694715
chr4	694715	1478711
chr4	1478711	2842979
chr4	2842979	3846040
chr4	3846040	4684116
chr4	4684116	5502388
chr4	5502388	6773043
chr4	6773043	7539692
chr4	7539692	8152235
chr4	8152235	9326479
chr4	9326479	10699152
chr4	10699152	12323034
chr4	12323034	14272001
chr4	14272001	15147446
chr4	15147446	15927009
chr4	15927009	17383322
chr4	17383322	18841874
chr4	18841874	20544557
chr4	20544557	22319347
chr4	22319347	24135529
chr4	24135529	25609322
chr4	25609322	27343722
chr4	27343722	27965868
chr4	27965868	29762208
chr4	29762208	30454535
chr4	30454535	31782981
chr4	31782981	33172766
chr4	33172766	35151415
chr4	35151415	36020436
chr4	36020436	37255047
chr4	37255047	38907022
chr4	38907022	40202609
chr4	40202609	42213058
chr4	42213058	43965045
chr4	43965045	45189157
chr4	45189157	47411896
chr4	47411896	48123600
chr4	48123600	53877433
chr4	53877433	55429556
chr4	55429556	56547644
chr4	56547644	58935008
chr4	58935008	60741087
chr4	60741087	62371763
chr4	62371763	64341001
chr4	64341001	66600492
chr4	66600492	68059497
chr4	68059497	68854765
chr4	68854765	71049152
chr4	71049152	72140558
chr4	72140558	74592390
chr4	74592390	77130707
chr4	77130707	79093979
chr4	79093979	80990297
chr4	80990297	82125315
chr4	82125315	83372593
chr4	83372593	84799656
chr4	84799656	86930609
chr4	86930609	87534648
chr4	87534648	89238028
chr4	89238028	90231564
chr4	90231564	91560677
chr4	91560677	94233299
chr4	94233299	96182188
chr4	96182188	97540703
chr4	97540703	99424067
chr4	99424067	100678360
chr4	100678360	103221356
chr4	103221356	105305294
chr4	105305294	107501305
chr4	107501305	108815348
chr4	108815348	111256567
chr4	111256567	113870102
chr4	113870102	115666246
chr4	115666246	117276929
chr4	117276929	118479918
chr4	118479918	119933512
chr4	119933512	120392684
chr4	120392684	122657987
chr4	122657987	124286481
chr4	124286481	125210862
chr4	125210862	126480886
chr4	126480886	127275477
chr4	127275477	127830293
chr4	127830293	128996665
chr4	128996665	130591885
chr4	130591885	131283821
chr4	131283821	132954033
chr4	132954033	134628434
chr4	134628434	136566407
chr4	136566407	138541971
chr4	138541971	139556511
chr4	139556511	141084631
chr4	141084631	143443265
chr4	143443265	146178187
chr4	146178187	148521873
chr4	148521873	150683580
chr4	150683580	152782184
chr4	152782184	154477641
chr4	154477641	155056126
chr4	155056126	157485097
chr4	157485097	158743718
chr4	158743718	161058864
chr4	161058864	161826435
chr4	161826435	163243679
chr4	163243679	164478234
chr4	164478234	165823448
chr4	165823448	167018858
chr4	167018858	167852917
chr4	167852917	169676825
chr4	169676825	170776510
chr4	170776510	172558635
chr4	172558635	174264132
chr4	174264132	176570716
chr4	176570716	178991910
chr4	178991910	180122043
chr4	180122043	182066807
chr4	182066807	183371275
chr4	183371275	184929455
chr4	184929455	186909090
chr4	186909090	188472981
chr4	188472981	189693511
chr4	189693511	191043594
chr5	11940	982252
chr5	982252	2132442
chr5	2132442	3361941
chr5	3361941	4632110
chr5	4632110	5973233
chr5	5973233	7143218
chr5	7143218	8446336
chr5	8446336	9718832
chr5	9718832	11173271
chr5	11173271	13464832
chr5	13464832	14757804
chr5	14757804	16963613
chr5	16963613	18051592
chr5	18051592	19917716
chr5	19917716	22152073
chr5	22152073	23494324
chr5	23494324	26184851
chr5	26184851	26857604
chr5	26857604	27984513
chr5	27984513	29714820
chr5	29714820	31390249
chr5	31390249	33500180
chr5	33500180	35048970
chr5	35048970	36433954
chr5	36433954	38802410
chr5	38802410	40287729
chr5	40287729	41888710
chr5	41888710	43983499
chr5	43983499	50163398
chr5	50163398	52134622
chr5	52134622	53703044
chr5	53703044	55417349
chr5	55417349	56621102
chr5	56621102	57340073
chr5	57340073	58524622
chr5	58524622	60935907
chr5	60935907	61672995
chr5	61672995	63218987
chr5	63218987	63968304
chr5	63968304	65911286
chr5	65911286	67850860
chr5	67850860	71240456
chr5	71240456	73759326
chr5	73759326	75798866
chr5	75798866	77623332
chr5	77623332	79393144
chr5	79393144	80481471
chr5	80481471	82025648
chr5	82025648	83972689
chr5	83972689	85767290
chr5	85767290	87389991
chr5	87389991	88891530
chr5	88891530	90422654
chr5	90422654	91840542
chr5	91840542	93809984
chr5	93809984	95963519
chr5	95963519	97315601
chr5	97315601	99260992
chr5	99260992	101578769
chr5	101578769	103320005
chr5	103320005	104851483
chr5	104851483	105893055
chr5	105893055	107264196
chr5	107264196	108633934
chr5	108633934	110821144
chr5	110821144	111981562
chr5	111981562	113396285
chr5	113396285	114830370
chr5	114830370	115831047
chr5	115831047	117346213
chr5	117346213	118608820
chr5	118608820	119669042
chr5	119669042	120452166
chr5	120452166	122556905
chr5	122556905	123798100
chr5	123798100	125785649
chr5	125785649	127344604
chr5	127344604	129519025
chr5	129519025	132139649
chr5	132139649	134777401
chr5	134777401	136376050
chr5	136376050	139265072
chr5	139265072	140645971
chr5	140645971	142981248
chr5	142981248	144943354
chr5	144943354	147181998
chr5	147181998	148662624
chr5	148662624	150561298
chr5	150561298	152867774
chr5	152867774	153773088
chr5	153773088	155373505
chr5	155373505	156628700
chr5	156628700	158825698
chr5	158825698	159973944
chr5	159973944	161482133
chr5	161482133	162743908
chr5	162743908	163771582
chr5	163771582	165642395
chr5	165642395	166847740
chr5	166847740	168525318
chr5	168525318	169505664
chr5	169505664	171074292
chr5	171074292	172678327
chr5	172678327	173642871
chr5	173642871	175450595
chr5	175450595	177251507
chr5	177251507	178413464
chr5	178413464	179401244
chr5	179401244	180559933
chr5	180559933	180885156
chr6	73924	1452362
chr6	1452362	2458936
chr6	2458936	3573593
chr6	3573593	4617817
chr6	4617817	5791472
chr6	5791472	6785207
chr6	6785207	7808936
chr6	7808936	9020026
chr6	9020026	10540317
chr6	10540317	11790816
chr6	11790816	13209388
chr6	13209388	14802924
chr6	14802924	17386405
chr6	17386405	19207487
chr6	19207487	21684065
chr6	21684065	22748307
chr6	22748307	23936619
chr6	23936619	24852275
chr6	24852275	25684587
chr6	25684587	26791233
chr6	26791233	28017819
chr6	28017819	28917608
chr6	28917608	29737971
chr6	29737971	30798168
chr6	30798168	31571218
chr6	31571218	32682664
chr6	32682664	33236497
chr6	33236497	35455756
chr6	35455756	37572596
chr6	37572596	39295677
chr6	39295677	40345115
chr6	40345115	42038721
chr6	42038721	43756169
chr6	43756169	45406563
chr6	45406563	47311898
chr6	47311898	48391125
chr6	48391125	50386145
chr6	50386145	52210476
chr6	52210476	53279102
chr6	53279102	55468270
chr6	55468270	56105313
chr6	56105313	57599465
chr6	57599465	61880512
chr6	61880512	63552888
chr6	63552888	65765742
chr6	65765742	67329215
chr6	67329215	68849483
chr6	68849483	69523448
chr6	69523448	71609510
chr6	71609510	73450097
chr6	73450097	75462003
chr6	75462003	77414881
chr6	77414881	78957728
chr6	78957728	80691170
chr6	80691170	81929222
chr6	81929222	83127149
chr6	83127149	85209989
chr6	85209989	87069500
chr6	87069500	88822140
chr6	88822140	89973052
chr6	89973052	91843196
chr6	91843196	93428644
chr6	93428644	94118142
chr6	94118142	94441175
chr6	94441175	97093511
chr6	97093511	97842284
chr6	97842284	100630146
chr6	100630146	102636772
chr6	102636772	103983395
chr6	103983395	106056733
chr6	106056733	107450306
chr6	107450306	108464380
chr6	108464380	110304247
chr6	110304247	112345014
chr6	112345014	114220833
chr6	114220833	116131396
chr6	116131396	117672972
chr6	117672972	118963115
chr6	118963115	119963278
chr6	119963278	120512128
chr6	120512128	121905676
chr6	121905676	123856181
chr6	123856181	125424383
chr6	125424383	127540461
chr6	127540461	129861031
chr6	129861031	130935454
chr6	130935454	132765669
chr6	132765669	134244243
chr6	134244243	136224177
chr6	136224177	137614218
chr6	137614218	138822629
chr6	138822629	139845436
chr6	139845436	142288479
chr6	142288479	145319810
chr6	145319810	146665424
chr6	146665424	148920352
chr6	148920352	150253404
chr6	150253404	151912703
chr6	151912703	153094496
chr6	153094496	154974120
chr6	154974120	156763326
chr6	156763326	158218719
chr6	158218719	160580497
chr6	160580497	162169564
chr6	162169564	162931203
chr6	162931203	164383521
chr6	164383521	165586864
chr6	165586864	167024733
chr6	167024733	168042835
chr6	168042835	169382050
chr6	169382050	170330173
chr6	170330173	171051270
chr7	16161	972752
chr7	972752	1353067
chr7	1353067	2062398
chr7	2062398	2772227
chr7	2772227	4573428
chr7	4573428	5416232
chr7	5416232	5854526
chr7	5854526	6573857
chr7	6573857	7808752
chr7	7808752	9123423
chr7	9123423	9987499
chr7	9987499	11299198
chr7	11299198	12635461
chr7	12635461	13884202
chr7	13884202	15143657
chr7	15143657	16902069
chr7	16902069	19481547
chr7	19481547	20124908
chr7	20124908	22507629
chr7	22507629	23471442
chr7	23471442	25077259
chr7	25077259	25909555
chr7	25909555	28360309
chr7	28360309	31137289
chr7	31137289	33555768
chr7	33555768	36213538
chr7	36213538	37555184
chr7	37555184	38966703
chr7	38966703	39862670
chr7	39862670	42001811
chr7	42001811	43159074
chr7	43159074	44763828
chr7	44763828	45952922
chr7	45952922	46986720
chr7	46986720	49212278
chr7	49212278	51675322
chr7	51675322	53176312
chr7	53176312	54222976
chr7	54222976	55691584
chr7	55691584	57382638
chr7	57382638	63307359
chr7	63307359	63641125
chr7	63641125	65689809
chr7	65689809	68234074
chr7	68234074	69085364
chr7	69085364	71874885
chr7	71874885	73334602
chr7	73334602	76458564
chr7	76458564	78093859
chr7	78093859	79888069
chr7	79888069	82022686
chr7	82022686	83801203
chr7	83801203	85572182
chr7	85572182	87825004
chr7	87825004	90661784
chr7	90661784	92493752
chr7	92493752	93966601
chr7	93966601	96073508
chr7	96073508	97099570
chr7	97099570	98715474
chr7	98715474	100196651
chr7	100196651	101199253
chr7	101199253	103197510
chr7	103197510	104159525
chr7	104159525	105682905
chr7	105682905	107780178
chr7	107780178	109647594
chr7	109647594	112618684
chr7	112618684	113712387
chr7	113712387	116780178
chr7	116780178	118351581
chr7	118351581	121045273
chr7	121045273	121933630
chr7	121933630	124156805
chr7	124156805	124167552
chr7	124167552	126519170
chr7	126519170	126869221
chr7	126869221	128778386
chr7	128778386	130422414
chr7	130422414	132805848
chr7	132805848	134307596
chr7	134307596	135591083
chr7	135591083	136876562
chr7	136876562	138744679
chr7	138744679	139933177
chr7	139933177	140235210
chr7	140235210	141226557
chr7	141226557	142656310
chr7	142656310	144968289
chr7	144968289	146427960
chr7	146427960	147815318
chr7	147815318	149840658
chr7	149840658	150711505
chr7	150711505	152249806
chr7	152249806	153674019
chr7	153674019	154964730
chr7	154964730	156065250
chr7	156065250	157634597
chr7	157634597	159128575
chr8	10422	1044217
chr8	1044217	1163245
chr8	1163245	2042942
chr8	2042942	2573279
chr8	2573279	3392926
chr8	3392926	3783017
chr8	3783017	4480476
chr8	4480476	5146927
chr8	5146927	6142797
chr8	6142797	7153079
chr8	7153079	9154694
chr8	9154694	9640787
chr8	9640787	10463197
chr8	10463197	11278998
chr8	11278998	13491775
chr8	13491775	13944992
chr8	13944992	15991660
chr8	15991660	17387876
chr8	17387876	17836399
chr8	17836399	19492840
chr8	19492840	20060856
chr8	20060856	21661737
chr8	21661737	22897057
chr8	22897057	24674718
chr8	24674718	25483454
chr8	25483454	26682525
chr8	26682525	28162392
chr8	28162392	29327896
chr8	29327896	31133729
chr8	31133729	31548360
chr8	31548360	32977218
chr8	32977218	35317232
chr8	35317232	37379389
chr8	37379389	38938806
chr8	38938806	40703337
chr8	40703337	41721454
chr8	41721454	42773823
chr8	42773823	46841315
chr8	46841315	50082470
chr8	50082470	53302930
chr8	53302930	54418044
chr8	54418044	55945581
chr8	55945581	56956383
chr8	56956383	59068651
chr8	59068651	59728100
chr8	59728100	62329099
chr8	62329099	63349306
chr8	63349306	65232872
chr8	65232872	66489090
chr8	66489090	69863057
chr8	69863057	70867979
chr8	70867979	72289454
chr8	72289454	73817199
chr8	73817199	75445064
chr8	75445064	76456542
chr8	76456542	79132861
chr8	79132861	81956395
chr8	81956395	82693739
chr8	82693739	84225589
chr8	84225589	85955619
chr8	85955619	87411709
chr8	87411709	89085481
chr8	89085481	90638162
chr8	90638162	93554386
chr8	93554386	95005527
chr8	95005527	96534806
chr8	96534806	99401581
chr8	99401581	101620958
chr8	101620958	104123306
chr8	104123306	104988752
chr8	104988752	107410754
chr8	107410754	108648177
chr8	108648177	109248173
chr8	109248173	110484314
chr8	110484314	111850847
chr8	111850847	113064320
chr8	113064320	116096495
chr8	116096495	119685457
chr8	119685457	121201700
chr8	121201700	124861459
chr8	124861459	125683719
chr8	125683719	126410917
chr8	126410917	128659111
chr8	128659111	130381139
chr8	130381139	131639625
chr8	131639625	133351144
chr8	133351144	134570001
chr8	134570001	136035605
chr8	136035605	137524151
chr8	137524151	139254830
chr8	139254830	140725643
chr8	140725643	143044914
chr8	143044914	144236881
chr8	144236881	146303867
chr9	10023	1079707
chr9	1079707	1916877
chr9	1916877	3190064
chr9	3190064	4495328
chr9	4495328	4884926
chr9	4884926	6557589
chr9	6557589	7154923
chr9	7154923	8456299
chr9	8456299	9166403
chr9	9166403	10879253
chr9	10879253	12276489
chr9	12276489	14836363
chr9	14836363	16659655
chr9	16659655	18661051
chr9	18661051	20463534
chr9	20463534	22206559
chr9	22206559	24158518
chr9	24158518	25330810
chr9	25330810	26111757
chr9	26111757	28224283
chr9	28224283	28811584
chr9	28811584	30387392
chr9	30387392	31310383
chr9	31310383	32019368
chr9	32019368	33578334
chr9	33578334	34642243
chr9	34642243	36743283
chr9	36743283	38641599
chr9	38641599	65472190
chr9	65472190	72512711
chr9	72512711	72753755
chr9	72753755	74253040
chr9	74253040	76203946
chr9	76203946	76973081
chr9	76973081	78900183
chr9	78900183	79471208
chr9	79471208	81079055
chr9	81079055	82590928
chr9	82590928	84211233
chr9	84211233	85440801
chr9	85440801	86938196
chr9	86938196	88109333
chr9	88109333	88590417
chr9	88590417	90136246
chr9	90136246	92528698
chr9	92528698	94167203
chr9	94167203	96671698
chr9	96671698	98922040
chr9	98922040	101592859
chr9	101592859	104624437
chr9	104624437	105967976
chr9	105967976	107581749
chr9	107581749	109298754
chr9	109298754	110695062
chr9	110695062	112778024
chr9	112778024	114831082
chr9	114831082	115693145
chr9	115693145	117019801
chr9	117019801	117921960
chr9	117921960	121321537
chr9	121321537	122260297
chr9	122260297	124871322
chr9	124871322	126971887
chr9	126971887	129059665
chr9	129059665	130055510
chr9	130055510	132165470
chr9	132165470	133223217
chr9	133223217	134127888
chr9	134127888	135298842
chr9	135298842	137041122
chr9	137041122	137589364
chr9	137589364	138938978
chr9	138938978	139500342
chr9	139500342	141144796
chr10	60523	751339
chr10	751339	1523544
chr10	1523544	2254500
chr10	2254500	3352699
chr10	3352699	4572274
chr10	4572274	5983762
chr10	5983762	7171484
chr10	7171484	8774665
chr10	8774665	10249396
chr10	10249396	12586797
chr10	12586797	13321600
chr10	13321600	15026068
chr10	15026068	16551767
chr10	16551767	18537267
chr10	18537267	19716878
chr10	19716878	22772283
chr10	22772283	23175132
chr10	23175132	25578596
chr10	25578596	26888684
chr10	26888684	29323236
chr10	29323236	29783692
chr10	29783692	30458838
chr10	30458838	31907519
chr10	31907519	33707968
chr10	33707968	35109355
chr10	35109355	36572508
chr10	36572508	37790029
chr10	37790029	42372579
chr10	42372579	43894771
chr10	43894771	44730075
chr10	44730075	48760450
chr10	48760450	50840915
chr10	50840915	53616629
chr10	53616629	55103572
chr10	55103572	57031140
chr10	57031140	57662146
chr10	57662146	58959528
chr10	58959528	60289987
chr10	60289987	61891409
chr10	61891409	62659679
chr10	62659679	63341695
chr10	63341695	65794114
chr10	65794114	67549615
chr10	67549615	69900148
chr10	69900148	70195991
chr10	70195991	72220850
chr10	72220850	73508512
chr10	73508512	75422550
chr10	75422550	78706814
chr10	78706814	80876749
chr10	80876749	82414679
chr10	82414679	84383745
chr10	84383745	85458703
chr10	85458703	87937577
chr10	87937577	89127064
chr10	89127064	91013381
chr10	91013381	92006581
chr10	92006581	93335047
chr10	93335047	95396368
chr10	95396368	96221243
chr10	96221243	97822357
chr10	97822357	100241302
chr10	100241302	100668400
chr10	100668400	102949239
chr10	102949239	104380410
chr10	104380410	106695048
chr10	106695048	108726686
chr10	108726686	110317705
chr10	110317705	112561493
chr10	112561493	115328432
chr10	115328432	116421406
chr10	116421406	119523934
chr10	119523934	120591353
chr10	120591353	122407323
chr10	122407323	123231465
chr10	123231465	123900545
chr10	123900545	125869346
chr10	125869346	128001098
chr10	128001098	129154362
chr10	129154362	130844284
chr10	130844284	131741327
chr10	131741327	132580245
chr10	132580245	134336329
chr10	134336329	134494673
chr10	134494673	135523865
chr11	70855	1213590
chr11	1213590	3665481
chr11	3665481	4746709
chr11	4746709	6322869
chr11	6322869	7436701
chr11	7436701	8333274
chr11	8333274	9087317
chr11	9087317	10952027
chr11	10952027	12564229
chr11	12564229	13373124
chr11	13373124	15742552
chr11	15742552	17578402
chr11	17578402	19569535
chr11	19569535	21017138
chr11	21017138	22374142
chr11	22374142	24088517
chr11	24088517	26045753
chr11	26045753	27020461
chr11	27020461	28481593
chr11	28481593	30141357
chr11	30141357	32276901
chr11	32276901	33958739
chr11	33958739	35502605
chr11	35502605	37116815
chr11	37116815	39382003
chr11	39382003	42310003
chr11	42310003	44693799
chr11	44693799	47006137
chr11	47006137	49866050
chr11	49866050	54695473
chr11	54695473	55082657
chr11	55082657	58457495
chr11	58457495	58780549
chr11	58780549	62223771
chr11	62223771	63804569
chr11	63804569	65898631
chr11	65898631	68005825
chr11	68005825	69516130
chr11	69516130	70926292
chr11	70926292	72286017
chr11	72286017	74412351
chr11	74412351	76797209
chr11	76797209	78355058
chr11	78355058	80722373
chr11	80722373	81266712
chr11	81266712	84381272
chr11	84381272	86619301
chr11	86619301	87430235
chr11	87430235	89208936
chr11	89208936	90966490
chr11	90966490	92077144
chr11	92077144	93276157
chr11	93276157	94242260
chr11	94242260	95726041
chr11	95726041	97057058
chr11	97057058	98705065
chr11	98705065	100417169
chr11	100417169	101331121
chr11	101331121	103959636
chr11	103959636	104873284
chr11	104873284	106520894
chr11	106520894	107844200
chr11	107844200	108437037
chr11	108437037	109866116
chr11	109866116	111114397
chr11	111114397	112459488
chr11	112459488	114257728
chr11	114257728	114830666
chr11	114830666	116383348
chr11	116383348	117747110
chr11	117747110	119215476
chr11	119215476	120766806
chr11	120766806	121175943
chr11	121175943	122591910
chr11	122591910	123500117
chr11	123500117	124495528
chr11	124495528	126311320
chr11	126311320	127316679
chr11	127316679	128188537
chr11	128188537	130342575
chr11	130342575	131074612
chr11	131074612	133000046
chr11	133000046	134205993
chr11	134205993	134946452
chr12	61107	1080331
chr12	1080331	2544786
chr12	2544786	3677037
chr12	3677037	4417679
chr12	4417679	5321472
chr12	5321472	6419753
chr12	6419753	8377536
chr12	8377536	9031395
chr12	9031395	10481534
chr12	10481534	11754846
chr12	11754846	12733528
chr12	12733528	15241484
chr12	15241484	16310460
chr12	16310460	18087873
chr12	18087873	20863943
chr12	20863943	23820634
chr12	23820634	25371083
chr12	25371083	27799773
chr12	27799773	29651255
chr12	29651255	30512406
chr12	30512406	32165592
chr12	32165592	33076989
chr12	33076989	37856717
chr12	37856717	39227169
chr12	39227169	40816185
chr12	40816185	41658586
chr12	41658586	43984474
chr12	43984474	46024229
chr12	46024229	47714793
chr12	47714793	49001866
chr12	49001866	51776494
chr12	51776494	53039004
chr12	53039004	54778823
chr12	54778823	55665837
chr12	55665837	57548860
chr12	57548860	59308666
chr12	59308666	61123729
chr12	61123729	64032461
chr12	64032461	65559695
chr12	65559695	67181144
chr12	67181144	67909729
chr12	67909729	69826542
chr12	69826542	70957987
chr12	70957987	72645075
chr12	72645075	73818454
chr12	73818454	76511314
chr12	76511314	78570570
chr12	78570570	80448150
chr12	80448150	81467767
chr12	81467767	83502666
chr12	83502666	84303844
chr12	84303844	85990426
chr12	85990426	89682122
chr12	89682122	92066155
chr12	92066155	94514567
chr12	94514567	96020785
chr12	96020785	97108839
chr12	97108839	99305987
chr12	99305987	101447641
chr12	101447641	101862690
chr12	101862690	102964986
chr12	102964986	104848696
chr12	104848696	106436213
chr12	106436213	106958748
chr12	106958748	109025901
chr12	109025901	110336719
chr12	110336719	113263518
chr12	113263518	113986709
chr12	113986709	115036602
chr12	115036602	115503216
chr12	115503216	117087471
chr12	117087471	118135375
chr12	118135375	119754110
chr12	119754110	122007651
chr12	122007651	124977980
chr12	124977980	126445505
chr12	126445505	127875098
chr12	127875098	129237297
chr12	129237297	130377921
chr12	130377921	131786751
chr12	131786751	132807034
chr12	132807034	133841511
chr13	19020013	20686720
chr13	20686720	22242174
chr13	22242174	23594702
chr13	23594702	24531937
chr13	24531937	25784362
chr13	25784362	27284362
chr13	27284362	29257551
chr13	29257551	30483267
chr13	30483267	32301815
chr13	32301815	33776903
chr13	33776903	35026464
chr13	35026464	36046367
chr13	36046367	37498185
chr13	37498185	38878163
chr13	38878163	41069263
chr13	41069263	43101027
chr13	43101027	44901409
chr13	44901409	46495214
chr13	46495214	47431079
chr13	47431079	49383962
chr13	49383962	51591091
chr13	51591091	53339622
chr13	53339622	54682864
chr13	54682864	55817131
chr13	55817131	57554217
chr13	57554217	58410626
chr13	58410626	59302271
chr13	59302271	60854778
chr13	60854778	61591949
chr13	61591949	63971559
chr13	63971559	65200602
chr13	65200602	67844453
chr13	67844453	70724516
chr13	70724516	71526791
chr13	71526791	73934089
chr13	73934089	75670143
chr13	75670143	77410555
chr13	77410555	78808813
chr13	78808813	80585676
chr13	80585676	82581814
chr13	82581814	84133144
chr13	84133144	85610916
chr13	85610916	88559882
chr13	88559882	90521311
chr13	90521311	93129691
chr13	93129691	93586455
chr13	93586455	96087558
chr13	96087558	97519210
chr13	97519210	98938919
chr13	98938919	100574095
chr13	100574095	102300523
chr13	102300523	104066710
chr13	104066710	104844114
chr13	104844114	106247554
chr13	106247554	106750000
chr13	106750000	108189877
chr13	108189877	109121210
chr13	109121210	109815112
chr13	109815112	111232073
chr13	111232073	112247592
chr13	112247592	113572488
chr13	113572488	115109853
chr14	19002084	21589402
chr14	21589402	23018665
chr14	23018665	24905123
chr14	24905123	26135686
chr14	26135686	28466533
chr14	28466533	29972145
chr14	29972145	32383265
chr14	32383265	34846251
chr14	34846251	35859593
chr14	35859593	38667725
chr14	38667725	40341990
chr14	40341990	41615502
chr14	41615502	43137389
chr14	43137389	44543227
chr14	44543227	46081896
chr14	46081896	46749130
chr14	46749130	48573586
chr14	48573586	49005471
chr14	49005471	50507760
chr14	50507760	51493572
chr14	51493572	53474383
chr14	53474383	53997831
chr14	53997831	55233681
chr14	55233681	56216880
chr14	56216880	57481262
chr14	57481262	59448336
chr14	59448336	61680424
chr14	61680424	63790015
chr14	63790015	65220298
chr14	65220298	66399555
chr14	66399555	67992317
chr14	67992317	71131957
chr14	71131957	72889615
chr14	72889615	76444767
chr14	76444767	77229472
chr14	77229472	78561945
chr14	78561945	80186579
chr14	80186579	81579714
chr14	81579714	83138097
chr14	83138097	84241633
chr14	84241633	85746319
chr14	85746319	86647002
chr14	86647002	87635341
chr14	87635341	89497643
chr14	89497643	91296860
chr14	91296860	93132299
chr14	93132299	94325285
chr14	94325285	95750867
chr14	95750867	96262415
chr14	96262415	98341162
chr14	98341162	99138532
chr14	99138532	101534307
chr14	101534307	103012102
chr14	103012102	105001723
chr14	105001723	106340358
chr14	106340358	107289454
chr15	20001200	21131604
chr15	21131604	24195127
chr15	24195127	25108590
chr15	25108590	27298112
chr15	27298112	29338502
chr15	29338502	30165568
chr15	30165568	31591821
chr15	31591821	32441811
chr15	32441811	34015425
chr15	34015425	35083251
chr15	35083251	37456502
chr15	37456502	38530777
chr15	38530777	40384132
chr15	40384132	41177514
chr15	41177514	42776399
chr15	42776399	44198049
chr15	44198049	46618787
chr15	46618787	48136048
chr15	48136048	50008043
chr15	50008043	51677560
chr15	51677560	53069096
chr15	53069096	54508528
chr15	54508528	55136269
chr15	55136269	56901773
chr15	56901773	58441366
chr15	58441366	59694116
chr15	59694116	61265836
chr15	61265836	63215222
chr15	63215222	65104668
chr15	65104668	67094767
chr15	67094767	69017999
chr15	69017999	70133341
chr15	70133341	71922649
chr15	71922649	73628714
chr15	73628714	76398624
chr15	76398624	78516053
chr15	78516053	80860978
chr15	80860978	84260468
chr15	84260468	86652905
chr15	86652905	88369943
chr15	88369943	90475551
chr15	90475551	92164392
chr15	92164392	93780902
chr15	93780902	94924330
chr15	94924330	96141596
chr15	96141596	98030910
chr15	98030910	99244059
chr15	99244059	100636847
chr15	100636847	101552694
chr15	101552694	102520966
chr16	60054	1207206
chr16	1207206	2764829
chr16	2764829	4001196
chr16	4001196	5118345
chr16	5118345	5891580
chr16	5891580	6893551
chr16	6893551	7529121
chr16	7529121	8338519
chr16	8338519	9799419
chr16	9799419	10426032
chr16	10426032	11520161
chr16	11520161	12613098
chr16	12613098	13154437
chr16	13154437	14464002
chr16	14464002	16154060
chr16	16154060	17644749
chr16	17644749	18643607
chr16	18643607	20150571
chr16	20150571	22448904
chr16	22448904	24136875
chr16	24136875	25986862
chr16	25986862	27445755
chr16	27445755	29036613
chr16	29036613	31382943
chr16	31382943	46399473
chr16	46399473	49007926
chr16	49007926	52035823
chr16	52035823	53382572
chr16	53382572	55903774
chr16	55903774	57664330
chr16	57664330	59045405
chr16	59045405	60745694
chr16	60745694	62229849
chr16	62229849	63691589
chr16	63691589	65938566
chr16	65938566	68841363
chr16	68841363	71054028
chr16	71054028	72935150
chr16	72935150	74971503
chr16	74971503	75977954
chr16	75977954	77523678
chr16	77523678	78456292
chr16	78456292	79134815
chr16	79134815	80297374
chr16	80297374	81772536
chr16	81772536	82747728
chr16	82747728	83477208
chr16	83477208	84445883
chr16	84445883	85148685
chr16	85148685	86156599
chr16	86156599	86815411
chr16	86815411	87647349
chr16	87647349	89041165
chr16	89041165	90292812
chr17	56	1172399
chr17	1172399	1928731
chr17	1928731	3702312
chr17	3702312	4696261
chr17	4696261	5741334
chr17	5741334	7317398
chr17	7317398	8306425
chr17	8306425	9965921
chr17	9965921	11102815
chr17	11102815	12534769
chr17	12534769	13180372
chr17	13180372	13894637
chr17	13894637	15019097
chr17	15019097	16412342
chr17	16412342	18856320
chr17	18856320	21290357
chr17	21290357	27334244
chr17	27334244	29786491
chr17	29786491	31538425
chr17	31538425	32912798
chr17	32912798	34469036
chr17	34469036	36809344
chr17	36809344	38877404
chr17	38877404	39899810
chr17	39899810	41772087
chr17	41772087	43056905
chr17	43056905	45876022
chr17	45876022	47517400
chr17	47517400	49898957
chr17	49898957	50719055
chr17	50719055	51826118
chr17	51826118	53599432
chr17	53599432	55357541
chr17	55357541	57487512
chr17	57487512	59312755
chr17	59312755	61545589
chr17	61545589	63148128
chr17	63148128	64800430
chr17	64800430	67858770
chr17	67858770	69387817
chr17	69387817	72672203
chr17	72672203	74375560
chr17	74375560	76263413
chr17	76263413	77298636
chr17	77298636	78837588
chr17	78837588	80034408
chr17	80034408	81194908
chr18	10644	912486
chr18	912486	1942911
chr18	1942911	3891658
chr18	3891658	5834180
chr18	5834180	7090485
chr18	7090485	8498931
chr18	8498931	11075913
chr18	11075913	11905440
chr18	11905440	14440799
chr18	14440799	19485844
chr18	19485844	20649472
chr18	20649472	22996651
chr18	22996651	24026191
chr18	24026191	25927682
chr18	25927682	26875587
chr18	26875587	27866478
chr18	27866478	30264066
chr18	30264066	31780067
chr18	31780067	33861964
chr18	33861964	35075250
chr18	35075250	36365490
chr18	36365490	37684367
chr18	37684367	39892648
chr18	39892648	42922106
chr18	42922106	44299246
chr18	44299246	45939732
chr18	45939732	47730584
chr18	47730584	51062185
chr18	51062185	51554175
chr18	51554175	55213838
chr18	55213838	56530220
chr18	56530220	57630483
chr18	57630483	59020751
chr18	59020751	60277715
chr18	60277715	61820252
chr18	61820252	63463402
chr18	63463402	64252801
chr18	64252801	66125817
chr18	66125817	67175820
chr18	67175820	68621179
chr18	68621179	69621618
chr18	69621618	71038474
chr18	71038474	71971462
chr18	71971462	73526987
chr18	73526987	74813815
chr18	74813815	75976317
chr18	75976317	77149991
chr18	77149991	78017158
chr19	80840	610729
chr19	610729	2098396
chr19	2098396	3019660
chr19	3019660	4348967
chr19	4348967	5811852
chr19	5811852	6684885
chr19	6684885	8347513
chr19	8347513	9238393
chr19	9238393	11284028
chr19	11284028	13471127
chr19	13471127	14486347
chr19	14486347	15648610
chr19	15648610	16374416
chr19	16374416	18409862
chr19	18409862	19877471
chr19	19877471	20905757
chr19	20905757	22732896
chr19	22732896	23467746
chr19	23467746	28557893
chr19	28557893	29790947
chr19	29790947	30727954
chr19	30727954	32746520
chr19	32746520	34262952
chr19	34262952	36469295
chr19	36469295	37527033
chr19	37527033	40170619
chr19	40170619	40984601
chr19	40984601	42131573
chr19	42131573	43862455
chr19	43862455	44744108
chr19	44744108	46102697
chr19	46102697	47150082
chr19	47150082	49282227
chr19	49282227	51532567
chr19	51532567	52985290
chr19	52985290	54602362
chr19	54602362	55728080
chr19	55728080	57521335
chr19	57521335	59118839
chr20	60479	697600
chr20	697600	2469501
chr20	2469501	3828413
chr20	3828413	5477850
chr20	5477850	7084073
chr20	7084073	8117011
chr20	8117011	9730921
chr20	9730921	11249536
chr20	11249536	12447499
chr20	12447499	13689864
chr20	13689864	15958359
chr20	15958359	17487232
chr20	17487232	18972203
chr20	18972203	20959710
chr20	20959710	22491456
chr20	22491456	23293790
chr20	23293790	24717724
chr20	24717724	25344231
chr20	25344231	31614823
chr20	31614823	32813441
chr20	32813441	34960446
chr20	34960446	36909530
chr20	36909530	38436761
chr20	38436761	39610856
chr20	39610856	40585689
chr20	40585689	41615460
chr20	41615460	42680176
chr20	42680176	44839056
chr20	44839056	47199980
chr20	47199980	49239658
chr20	49239658	52472549
chr20	52472549	54055266
chr20	54055266	56447959
chr20	56447959	58406572
chr20	58406572	59561724
chr20	59561724	61301855
chr20	61301855	62190180
chr20	62190180	62965163
chr21	9411243	15950982
chr21	15950982	18053165
chr21	18053165	19480375
chr21	19480375	20962339
chr21	20962339	22072764
chr21	22072764	23362875
chr21	23362875	24696231
chr21	24696231	26469122
chr21	26469122	27271019
chr21	27271019	29125226
chr21	29125226	31197025
chr21	31197025	32668642
chr21	32668642	34376999
chr21	34376999	35225465
chr21	35225465	36524373
chr21	36524373	37870779
chr21	37870779	38711704
chr21	38711704	40482902
chr21	40482902	41389527
chr21	41389527	43321528
chr21	43321528	44506268
chr21	44506268	46177105
chr21	46177105	47492226
chr21	47492226	48119752
chr22	16050408	17674295
chr22	17674295	18296088
chr22	18296088	19912358
chr22	19912358	22357325
chr22	22357325	23712647
chr22	23712647	24984204
chr22	24984204	26791628
chr22	26791628	27834752
chr22	27834752	29651799
chr22	29651799	31439918
chr22	31439918	32664986
chr22	32664986	34494914
chr22	34494914	35530985
chr22	35530985	37570269
chr22	37570269	39307894
chr22	39307894	40545797
chr22	40545797	42690818
chr22	42690818	43714200
chr22	43714200	44995308
chr22	44995308	46470495
chr22	46470495	47596318
chr22	47596318	48903703
chr22	48903703	49824534
chr22	49824534	51243298
