# Supplementary material for: SUMMIT: An integrative approach for better transcriptomic data imputation improves causal gene identification
Source: Nat Commun. 2022 Oct 25;13:6336. doi: 10.1038/s41467-022-34016-y (PMC9593997; doi:10.1038/s41467-022-34016-y)
Supplement: Supplementary file 7 — Source Data [file 41467_2022_34016_MOESM7_ESM.zip › Source Data/Figure-3/fusion-info.csv]

gene	r2
ENSG00000000457	0.128096259998073
ENSG00000000460	0.0644528229975166
ENSG00000001460	0.0366261603137943
ENSG00000001561	0.136386363602004
ENSG00000001629	0.0477757751267986
ENSG00000001630	0.0135965000799869
ENSG00000002016	0.0901333569944232
ENSG00000002549	0.294724753538783
ENSG00000002726	0.412544440144369
ENSG00000002822	0.0316959058242474
ENSG00000002919	0.271740806239931
ENSG00000002933	0.546676263288107
ENSG00000003137	0.216120872925871
ENSG00000003147	0.019881757214936
ENSG00000003249	0.0806007232495506
ENSG00000003393	0.23966066223847
ENSG00000004399	0.0501262649426897
ENSG00000004534	0.427686245381434
ENSG00000004777	0.0940876202348288
ENSG00000004809	0.186678241504202
ENSG00000004838	0.0246263781166457
ENSG00000004864	0.0587545175215562
ENSG00000004939	0.00887095719268671
ENSG00000005001	0.030028618578271
ENSG00000005020	0.455969756938343
ENSG00000005156	0.0999151856886518
ENSG00000005175	0.106753447575614
ENSG00000005381	0.0149399069107752
ENSG00000005801	0.0935825247928069
ENSG00000005884	0.0115968571223952
ENSG00000005955	0.135502661996838
ENSG00000006007	0.0497985899776091
ENSG00000006015	0.176368430072255
ENSG00000006042	0.122272707711281
ENSG00000006114	0.0530005831088527
ENSG00000006282	0.649678415846259
ENSG00000006432	0.116093552408827
ENSG00000006453	0.0395957983696416
ENSG00000006607	0.182792346632532
ENSG00000006638	0.0296912996189242
ENSG00000006652	0.0764894190375792
ENSG00000006715	0.0290982235160434
ENSG00000006744	0.157243608231834
ENSG00000007047	0.507460736934105
ENSG00000007129	0.478367666739397
ENSG00000007202	0.00228191709573999
ENSG00000007341	0.101805290795884
ENSG00000007516	0.103459037560921
ENSG00000007944	0.0278831379564501
ENSG00000008018	0.111201003673883
ENSG00000008083	0.0788794841786239
ENSG00000008382	0.0197609906321479
ENSG00000008405	0.0145278980134059
ENSG00000008438	0.0398089771036599
ENSG00000008513	0.0478025668343691
ENSG00000008516	0.220240365027433
ENSG00000008517	0.0508216240399295
ENSG00000008838	0.0883218160141205
ENSG00000008988	0.060444704312002
ENSG00000009790	0.33767765524861
ENSG00000010030	0.398558175289133
ENSG00000010165	0.107221677911194
ENSG00000010219	0.185466245075338
ENSG00000010278	0.193625486184604
ENSG00000010292	0.277019462893864
ENSG00000010295	0.124477362756021
ENSG00000010327	0.0440865698857371
ENSG00000010539	0.111151549278243
ENSG00000011007	0.0942296155918844
ENSG00000011021	0.273896688510307
ENSG00000011114	0.0487815827990886
ENSG00000011260	0.098276513570082
ENSG00000011295	0.151799113680729
ENSG00000011454	0.0148580124354377
ENSG00000011485	0.389582308982604
ENSG00000011523	0.113458250999562
ENSG00000012660	0.0254321821526178
ENSG00000012779	0.00243614877951315
ENSG00000013288	0.237651754905183
ENSG00000013306	0.0297928232607584
ENSG00000013374	0.0772063449351953
ENSG00000013523	0.0505027325290678
ENSG00000013573	0.65689512696004
ENSG00000013583	0.124395909888568
ENSG00000013810	0.094209181155925
ENSG00000014123	0.0437013390318857
ENSG00000014138	0.112108041416742
ENSG00000014164	0.471343304028976
ENSG00000014216	0.120549167654371
ENSG00000014257	0.0503419566252986
ENSG00000014641	0.0288804220231681
ENSG00000015676	0.136502438517907
ENSG00000017797	0.330223755386433
ENSG00000018280	0.175314453333296
ENSG00000018699	0.0336710617978054
ENSG00000019169	0.165988555756497
ENSG00000020181	0.05929807137708
ENSG00000020922	0.268477447256989
ENSG00000021300	0.0137679924350522
ENSG00000021355	0.0368221584787874
ENSG00000021488	0.0971873955079826
ENSG00000021762	0.0812106976069896
ENSG00000021852	0.288196960801453
ENSG00000022556	0.285168407690747
ENSG00000022567	0.289864054964164
ENSG00000023191	0.08051788517973
ENSG00000023608	0.0768419066625007
ENSG00000023839	0.0392298028758467
ENSG00000023892	0.234830294628475
ENSG00000024862	0.0530628673259846
ENSG00000025156	0.166974230514534
ENSG00000025434	0.0408454959356296
ENSG00000025708	0.273193995999464
ENSG00000025772	0.052586137796156
ENSG00000026103	0.125842758889952
ENSG00000026297	0.397890307460004
ENSG00000026508	0.0235208836091966
ENSG00000026652	0.0424799874502948
ENSG00000026950	0.0792779550876377
ENSG00000027001	0.0164501036160635
ENSG00000027847	0.323562903152685
ENSG00000028116	0.0305555677335229
ENSG00000028528	0.0906295307970069
ENSG00000029364	0.167257292163806
ENSG00000029725	0.177872085155763
ENSG00000030066	0.0404688782072531
ENSG00000030110	0.484892469008665
ENSG00000030582	0.075085632129643
ENSG00000031691	0.155883922009227
ENSG00000032389	0.0533006920290214
ENSG00000032742	0.23708475161249
ENSG00000033050	0.144197329252815
ENSG00000033100	0.025008279565199
ENSG00000033170	0.00217274294852865
ENSG00000033178	0.163164951070304
ENSG00000035115	0.350598196765575
ENSG00000035403	0.0442891919871278
ENSG00000035664	0.0442809813767339
ENSG00000035681	0.0321055187994369
ENSG00000035687	0.123692363659484
ENSG00000036448	0.416090919531607
ENSG00000037280	0.131880468478084
ENSG00000037474	0.217501123532202
ENSG00000037757	0.0414376887770715
ENSG00000038002	0.457600877363995
ENSG00000038210	0.0974929625136656
ENSG00000038219	0.122695599020021
ENSG00000038358	0.030198853870577
ENSG00000038427	0.0536750250101046
ENSG00000038945	0.206713096877147
ENSG00000039319	0.00606598444371453
ENSG00000039650	0.261552859805592
ENSG00000040199	0.0309284252485038
ENSG00000040275	0.0617464455203698
ENSG00000040487	0.0853818305381521
ENSG00000040531	0.0586070947235234
ENSG00000040933	0.0550472150087158
ENSG00000041357	0.0991141742674192
ENSG00000041802	0.418287073489246
ENSG00000041982	0.00443248527467754
ENSG00000042088	0.057323805010457
ENSG00000042286	0.0105387408215072
ENSG00000042445	0.207691552911477
ENSG00000042493	0.171488077916131
ENSG00000042980	0.0635971966267429
ENSG00000043514	0.108872444484347
ENSG00000044090	0.249401036551113
ENSG00000044115	0.369273241557248
ENSG00000044459	0.029472505795932
ENSG00000047056	0.0578890272001824
ENSG00000047188	0.14465204134551
ENSG00000047579	0.145335988676263
ENSG00000047849	0.0686225177509744
ENSG00000048342	0.0832533759487805
ENSG00000048544	0.211955970653972
ENSG00000049167	0.0211012983777411
ENSG00000049239	0.107930994269429
ENSG00000049245	0.118574732273347
ENSG00000049246	0.0297340974802854
ENSG00000049247	0.16953318481769
ENSG00000049449	0.0579428696760599
ENSG00000049541	0.117430873262466
ENSG00000049860	0.172141701379391
ENSG00000050165	0.0207874397718187
ENSG00000050405	0.068575426441512
ENSG00000050426	0.0223839138858777
ENSG00000050748	0.150027719338615
ENSG00000050767	0.114933264246711
ENSG00000050820	0.0381788125903608
ENSG00000051009	0.26809589319177
ENSG00000051620	0.120921823410615
ENSG00000051825	0.0160501890282471
ENSG00000052126	0.0114808397776838
ENSG00000052749	0.326394851647782
ENSG00000052795	0.0301191769284819
ENSG00000053108	0.106368126511523
ENSG00000053254	0.071006179512056
ENSG00000053372	0.0254247753597707
ENSG00000053501	0.0787329517395271
ENSG00000053900	0.0668344270751244
ENSG00000054179	0.107517239639455
ENSG00000054219	0.34368990749745
ENSG00000054277	0.108602640477211
ENSG00000054282	0.223010119633395
ENSG00000054356	0.231603292596394
ENSG00000054523	0.0220791166770506
ENSG00000054598	0.107473613444437
ENSG00000054611	0.053359605086862
ENSG00000054793	0.223349312406262
ENSG00000054965	0.0500734378208256
ENSG00000054967	0.0577825561981098
ENSG00000055147	0.0505704285576883
ENSG00000055211	0.203768395840508
ENSG00000055332	0.041251483816485
ENSG00000055950	0.098366234916643
ENSG00000055955	0.418795793394616
ENSG00000056558	0.0442574260111385
ENSG00000056661	0.110239348343312
ENSG00000056736	0.0715351076806339
ENSG00000056972	0.0374281079532137
ENSG00000057252	0.211045490411203
ENSG00000057608	0.194818590168113
ENSG00000058453	0.209682374530647
ENSG00000059122	0.659263048639384
ENSG00000059145	0.0542463701508383
ENSG00000059377	0.0741268810591906
ENSG00000059588	0.0343433748819126
ENSG00000059691	0.090401305307343
ENSG00000060069	0.481576794786104
ENSG00000060491	0.0239676201704707
ENSG00000060642	0.172225662055012
ENSG00000060762	0.146986250913834
ENSG00000060982	0.195686671550481
ENSG00000061337	0.126711797382979
ENSG00000061676	0.0264958385220715
ENSG00000061936	0.0745679132170584
ENSG00000062282	0.0555730215107034
ENSG00000062650	0.0326074634815635
ENSG00000063046	0.0581872907406175
ENSG00000063127	0.0770713709803165
ENSG00000063322	0.00347196064330579
ENSG00000063438	0.0408989206821377
ENSG00000063761	0.358678101862843
ENSG00000063854	0.0237106262001862
ENSG00000064012	0.335409746868285
ENSG00000064115	0.116077833083804
ENSG00000064201	0.0526955292867239
ENSG00000064270	0.14976603742509
ENSG00000064313	0.073470541199158
ENSG00000064393	0.024959711801339
ENSG00000064419	0.272051396444513
ENSG00000064490	0.059737009816109
ENSG00000064545	0.0767376450190028
ENSG00000064547	0.200006803488081
ENSG00000064601	0.0628600267312149
ENSG00000064607	0.0412989226600172
ENSG00000064666	0.234808864099954
ENSG00000064687	0.321185175336216
ENSG00000064703	0.0869891222622483
ENSG00000064886	0.358645140766099
ENSG00000064932	0.0334238483097077
ENSG00000064989	0.0241283479290371
ENSG00000065029	0.15302112812485
ENSG00000065060	0.355075098507446
ENSG00000065268	0.331437797101835
ENSG00000065413	0.176340681435123
ENSG00000065457	0.0973751559465725
ENSG00000065600	0.0252763400676778
ENSG00000065618	0.124595205932673
ENSG00000065665	0.0721316087303284
ENSG00000065802	0.172410603873441
ENSG00000065809	0.0513110773486251
ENSG00000065882	0.0196464043780842
ENSG00000065911	0.0496926159566825
ENSG00000066027	0.279402682170969
ENSG00000066084	0.168891678303752
ENSG00000066185	0.0248796988712909
ENSG00000066230	0.140720059611424
ENSG00000066379	0.0452685376130598
ENSG00000066427	0.148646928045852
ENSG00000066583	0.0550574467059017
ENSG00000066654	0.0155311806781411
ENSG00000067057	0.339653521027729
ENSG00000067141	0.0514739908656581
ENSG00000067167	0.0763749778774575
ENSG00000067208	0.0718740070054523
ENSG00000067221	0.113427434695471
ENSG00000067560	0.0335100201093781
ENSG00000067606	0.038960896903121
ENSG00000067715	0.0137074320103014
ENSG00000067836	0.282713381700923
ENSG00000068097	0.285619015279099
ENSG00000068615	0.0698272779416502
ENSG00000068654	0.0771503756875246
ENSG00000068784	0.0278506247559346
ENSG00000069020	0.013790252751957
ENSG00000069188	0.146126670772608
ENSG00000069275	0.0445203088052912
ENSG00000069424	0.0275959664088808
ENSG00000069482	0.150353751950746
ENSG00000069696	0.00619537740367804
ENSG00000069849	0.0275208947629909
ENSG00000069869	0.079403649826315
ENSG00000069966	0.0312127870443792
ENSG00000069998	0.0313644735485188
ENSG00000070010	0.0276823357257245
ENSG00000070047	0.0425637400844452
ENSG00000070061	0.0563217804770164
ENSG00000070081	0.0954135598091203
ENSG00000070087	0.0119479535856696
ENSG00000070190	0.157290852954436
ENSG00000070371	0.199734449877252
ENSG00000070404	0.0402847246271721
ENSG00000070444	0.0964443594247868
ENSG00000070476	0.0766013283938859
ENSG00000070495	0.195894430474701
ENSG00000070526	0.135551289976053
ENSG00000070540	0.139816174571024
ENSG00000070610	0.159994907126269
ENSG00000070614	0.427793487573733
ENSG00000070669	0.206021705010889
ENSG00000070718	0.0787065989244122
ENSG00000070731	0.318899808038185
ENSG00000070759	0.131514881737982
ENSG00000070831	0.121264608919787
ENSG00000070950	0.0230223661251263
ENSG00000071242	0.120985298293286
ENSG00000071246	0.57804464039294
ENSG00000071462	0.0538806698178528
ENSG00000071537	0.0662629527588159
ENSG00000071575	0.0541613464417984
ENSG00000071894	0.645490112467227
ENSG00000071967	0.347673220326775
ENSG00000072042	0.0461186605896007
ENSG00000072071	0.00314069330954758
ENSG00000072163	0.187322861671531
ENSG00000072210	0.038489964288929
ENSG00000072310	0.119179673854376
ENSG00000072364	0.0169402120015137
ENSG00000072401	0.0985509845484737
ENSG00000072422	0.0294806353999327
ENSG00000072609	0.0537920994380912
ENSG00000072694	0.232594427225123
ENSG00000072736	0.0760042877770152
ENSG00000072778	0.0997845364654353
ENSG00000072818	0.107807512384764
ENSG00000072864	0.197548569348055
ENSG00000072952	0.0345675877325831
ENSG00000072958	0.239615963356942
ENSG00000073008	0.0501053929719457
ENSG00000073050	0.0877991260030374
ENSG00000073150	0.0146342581822306
ENSG00000073169	0.0806769070083342
ENSG00000073331	0.0673906041963483
ENSG00000073536	0.153072172845589
ENSG00000073578	0.212049226359444
ENSG00000073605	0.348983836063277
ENSG00000073614	0.201945786479198
ENSG00000073737	0.258410053091268
ENSG00000073803	0.273908699771376
ENSG00000073921	0.0135833532396478
ENSG00000074219	0.0510082786393066
ENSG00000074266	0.0199036372467001
ENSG00000074695	0.0762046759658978
ENSG00000074803	0.568909640587933
ENSG00000075073	0.0289476316048251
ENSG00000075223	0.043128261370292
ENSG00000075234	0.232115206229628
ENSG00000075239	0.0506298421126267
ENSG00000075240	0.113660144677841
ENSG00000075292	0.0258821255653092
ENSG00000075407	0.00423418612247739
ENSG00000075413	0.0984485013486381
ENSG00000075651	0.0203938920123353
ENSG00000075711	0.0072677536148702
ENSG00000075826	0.420525836170108
ENSG00000076003	0.027719502327468
ENSG00000076067	0.363985873835364
ENSG00000076248	0.0801807641338265
ENSG00000076554	0.0586934429832195
ENSG00000076555	0.215631074357599
ENSG00000076641	0.111429596545449
ENSG00000076650	0.120777317732552
ENSG00000076685	0.0552063227896938
ENSG00000076864	0.253529369321723
ENSG00000076924	0.149541518250267
ENSG00000076944	0.134353835582315
ENSG00000077044	0.016620569347514
ENSG00000077238	0.109466452309201
ENSG00000077420	0.113991034350911
ENSG00000077458	0.101366008573312
ENSG00000077585	0.0853026473933872
ENSG00000077616	0.011590895123355
ENSG00000077684	0.0402032538813946
ENSG00000077782	0.262604124096899
ENSG00000077984	0.295560942921446
ENSG00000078043	0.0546956194536579
ENSG00000078070	0.0588712528716302
ENSG00000078114	0.276035347740553
ENSG00000078140	0.0359165024749406
ENSG00000078142	0.114275330155067
ENSG00000078177	0.057041755625829
ENSG00000078269	0.26572054512213
ENSG00000078304	0.0565812905976767
ENSG00000078319	0.0746944413392555
ENSG00000078403	0.017940594633327
ENSG00000078487	0.0394174785000705
ENSG00000078618	0.169585076365655
ENSG00000078674	0.0999014234599449
ENSG00000078795	0.0100496636414154
ENSG00000078804	0.019859600556662
ENSG00000078814	0.0320510068308912
ENSG00000078900	0.00626003485939353
ENSG00000079257	0.0451042737493602
ENSG00000079277	0.223382789409379
ENSG00000079308	0.0707467664003369
ENSG00000079332	0.0353228141651717
ENSG00000079335	0.081252701717748
ENSG00000079337	0.129317484459802
ENSG00000079459	0.0317623192229275
ENSG00000079691	0.157390486983913
ENSG00000079785	0.0768112888703392
ENSG00000079819	0.0314421713876852
ENSG00000079974	0.118323817783435
ENSG00000080345	0.0334316117989425
ENSG00000080573	0.381619460810465
ENSG00000080815	0.225896417181476
ENSG00000080839	0.00775827802352036
ENSG00000080854	0.0711936272848485
ENSG00000081014	0.0387405249968098
ENSG00000081320	0.0344295579574414
ENSG00000081665	0.0386212711902187
ENSG00000081913	0.0167431851740835
ENSG00000081985	0.163903666497421
ENSG00000082068	0.030639216212179
ENSG00000082146	0.0252771082229805
ENSG00000082212	0.350163288013891
ENSG00000082213	0.0204142162841087
ENSG00000082258	0.0807138707806546
ENSG00000082397	0.0513914747981027
ENSG00000082996	0.0825127159783652
ENSG00000083097	0.132405375010474
ENSG00000083168	0.0467413803272262
ENSG00000083444	0.317635719440524
ENSG00000083454	0.0360756863186364
ENSG00000083828	0.0759450843465788
ENSG00000083845	0.213230457043509
ENSG00000083937	0.0844065903123584
ENSG00000084072	0.497904663415585
ENSG00000084110	0.00253187423286549
ENSG00000084112	0.0612782405653065
ENSG00000084207	0.0245443879619315
ENSG00000084693	0.0135640438014415
ENSG00000084774	0.049553353857512
ENSG00000085231	0.0935085571703691
ENSG00000085265	0.244645728703051
ENSG00000085365	0.0456406383539388
ENSG00000085465	0.0997553404531573
ENSG00000085491	0.217638041986448
ENSG00000085662	0.0169903743137714
ENSG00000085721	0.0273986725073555
ENSG00000085741	0.0167611845442829
ENSG00000085871	0.0769475390134294
ENSG00000085978	0.0144328340329017
ENSG00000086015	0.0733215247994597
ENSG00000086102	0.108166113460256
ENSG00000086288	0.174304517742797
ENSG00000086289	0.0831612998644538
ENSG00000086504	0.0883180949682931
ENSG00000086548	0.0163117363609819
ENSG00000086730	0.122372783108689
ENSG00000087076	0.0701213525930187
ENSG00000087085	0.0330512913425464
ENSG00000087206	0.052271220068589
ENSG00000087258	0.0160566690401893
ENSG00000087263	0.0678939145312637
ENSG00000087266	0.0255136230836196
ENSG00000087274	0.0242780676084901
ENSG00000087303	0.0671206615216505
ENSG00000087338	0.115187832514348
ENSG00000087365	0.190948547942652
ENSG00000087460	0.0533137165478907
ENSG00000087586	0.00121094878535566
ENSG00000088038	0.0871609184197493
ENSG00000088256	0.114963708032671
ENSG00000088298	0.048957877796741
ENSG00000088340	0.0364304018846863
ENSG00000088387	0.128602704198364
ENSG00000088448	0.0250057519344905
ENSG00000088766	0.046585876696744
ENSG00000088833	0.245918340085593
ENSG00000088854	0.138145651179812
ENSG00000088970	0.167868356634716
ENSG00000088992	0.0270668396386354
ENSG00000089012	0.0534137579134351
ENSG00000089053	0.0267661775956303
ENSG00000089063	0.128018264066105
ENSG00000089123	0.00800700845981006
ENSG00000089127	0.110155597911913
ENSG00000089154	0.0793270678728752
ENSG00000089169	0.445435432954587
ENSG00000089177	0.45165197292518
ENSG00000089327	0.0782034972345407
ENSG00000089335	0.171076435142985
ENSG00000089351	0.27661447204415
ENSG00000089486	0.078648115927487
ENSG00000089597	0.0430343896187464
ENSG00000089639	0.0349648958532045
ENSG00000089847	0.130396153682407
ENSG00000089876	0.193498796195008
ENSG00000089902	0.0882246592906143
ENSG00000089916	0.162431290773627
ENSG00000090054	0.0732422726476818
ENSG00000090238	0.1308010579445
ENSG00000090316	0.0586522830089833
ENSG00000090339	0.0789329688373012
ENSG00000090376	0.0189433671427562
ENSG00000090382	0.571287611352685
ENSG00000090432	0.102008863154098
ENSG00000090615	0.0267051261286
ENSG00000090621	0.055018341328779
ENSG00000090661	0.119198571829853
ENSG00000090857	0.0238505581143593
ENSG00000090863	0.0638459068592817
ENSG00000090905	0.128068128601672
ENSG00000090920	0.287989576407545
ENSG00000091039	0.137416426923233
ENSG00000091073	0.169666369657979
ENSG00000091262	0.00231009754493383
ENSG00000091409	0.0234725143890486
ENSG00000091527	0.0651728566281543
ENSG00000091542	0.0711460765781087
ENSG00000091592	0.0611107417219643
ENSG00000091640	0.278206325037259
ENSG00000091844	0.031802965411393
ENSG00000092020	0.36837680457173
ENSG00000092036	0.33388831283275
ENSG00000092094	0.226455488965647
ENSG00000092108	0.245706007472639
ENSG00000092148	0.00821493740821688
ENSG00000092200	0.0580367416693227
ENSG00000092203	0.0836124645568417
ENSG00000092295	0.099376736396743
ENSG00000092529	0.0648254109237481
ENSG00000092758	0.349726987370135
ENSG00000092871	0.125378491480784
ENSG00000092929	0.0899648683114067
ENSG00000093000	0.230565592215963
ENSG00000093072	0.120607268766432
ENSG00000093134	0.316388235296472
ENSG00000093144	0.0767392971201725
ENSG00000093167	0.073845513893796
ENSG00000095002	0.193367109985749
ENSG00000095066	0.0365438400820611
ENSG00000095139	0.0530593473663774
ENSG00000095203	0.166265772929741
ENSG00000095261	0.0348080299598549
ENSG00000095303	0.0311654911566033
ENSG00000095321	0.320436026244777
ENSG00000095370	0.0251505034343301
ENSG00000095383	0.0672187318607982
ENSG00000095397	0.144885740141896
ENSG00000095485	0.174442307486252
ENSG00000095564	0.00371726337115508
ENSG00000095739	0.212502019273856
ENSG00000095794	0.0605446662391412
ENSG00000095917	0.119502721887827
ENSG00000096006	0.100472388683435
ENSG00000096063	0.0845139986529762
ENSG00000096433	0.288924174268975
ENSG00000096696	0.0577447480837545
ENSG00000096717	0.161865601405882
ENSG00000096996	0.167949378724438
ENSG00000097046	0.150452090170881
ENSG00000099139	0.0728096021642867
ENSG00000099203	0.0561573401716977
ENSG00000099219	0.164103147417559
ENSG00000099251	0.163086424134472
ENSG00000099282	0.0362372614554319
ENSG00000099290	0.362209894063989
ENSG00000099326	0.0315057763986772
ENSG00000099330	0.32449896851656
ENSG00000099331	0.0183937395792533
ENSG00000099338	0.300776367211629
ENSG00000099377	0.0828732587180417
ENSG00000099769	0.0125657425879798
ENSG00000099783	0.0231987141372982
ENSG00000099785	0.146622181932019
ENSG00000099800	0.00420399192293708
ENSG00000099804	0.0911056517919455
ENSG00000099810	0.00485651091555073
ENSG00000099814	0.0805486497990329
ENSG00000099817	0.245266714181799
ENSG00000099821	0.0102744330499852
ENSG00000099889	0.0262194156860507
ENSG00000099917	0.0981405372588321
ENSG00000099940	0.292601038780159
ENSG00000099949	0.319028199680135
ENSG00000099956	0.152295267938654
ENSG00000099968	0.0313902164422506
ENSG00000099974	0.0616983964884524
ENSG00000099977	0.430997119219644
ENSG00000099991	0.0653272514122158
ENSG00000099994	0.0676280739170191
ENSG00000099998	0.0225686813623279
ENSG00000100003	0.0340305619412056
ENSG00000100012	0.209729592374514
ENSG00000100014	0.0178268422148539
ENSG00000100023	0.131849230285687
ENSG00000100024	0.116937474869184
ENSG00000100029	0.101714354743959
ENSG00000100030	0.0123349793289094
ENSG00000100034	0.263143304859357
ENSG00000100036	0.0531733191695478
ENSG00000100038	0.265898688180847
ENSG00000100056	0.149368161785022
ENSG00000100060	0.074231137739865
ENSG00000100075	0.0585149145712215
ENSG00000100079	0.480743014948041
ENSG00000100083	0.13082245739105
ENSG00000100092	0.14866974241546
ENSG00000100100	0.047843239126684
ENSG00000100106	0.16420866463077
ENSG00000100109	0.442421512518217
ENSG00000100116	0.292190167382956
ENSG00000100124	0.211924587396998
ENSG00000100147	0.0988464889974636
ENSG00000100151	0.269726988991037
ENSG00000100154	0.0824713454086673
ENSG00000100167	0.0485367844062026
ENSG00000100181	0.19249529115865
ENSG00000100197	0.452164093744854
ENSG00000100201	0.2076687983755
ENSG00000100207	0.0313183932627549
ENSG00000100218	0.039463204145202
ENSG00000100221	0.0264576245056078
ENSG00000100227	0.0553648528185257
ENSG00000100242	0.0271569769088055
ENSG00000100243	0.104990544844077
ENSG00000100266	0.168024434173961
ENSG00000100281	0.0359920912842301
ENSG00000100284	0.174047977896296
ENSG00000100288	0.0794960649658956
ENSG00000100294	0.0169669126225526
ENSG00000100296	0.137948558529509
ENSG00000100298	0.0487762116575308
ENSG00000100299	0.328542931577572
ENSG00000100300	0.0382718485620197
ENSG00000100304	0.0889647952819996
ENSG00000100311	0.0383595701144475
ENSG00000100319	0.0265241447213465
ENSG00000100321	0.195014651561064
ENSG00000100325	0.0497699187284412
ENSG00000100330	0.0421861723166361
ENSG00000100342	0.040359669790567
ENSG00000100347	0.17611177202383
ENSG00000100348	0.0180648253936263
ENSG00000100350	0.168208163119499
ENSG00000100360	0.124939514157109
ENSG00000100362	0.312137375189634
ENSG00000100364	0.123579443899051
ENSG00000100373	0.159842707394368
ENSG00000100376	0.680616879730036
ENSG00000100380	0.026791285776065
ENSG00000100393	0.0240681186619189
ENSG00000100395	0.06085164500206
ENSG00000100401	0.000353213077926462
ENSG00000100416	0.00674603735553247
ENSG00000100417	0.0897356767875715
ENSG00000100418	0.0912850352096751
ENSG00000100422	0.16524036975739
ENSG00000100426	0.0433474307897799
ENSG00000100427	0.0226381175837983
ENSG00000100429	0.26787581913445
ENSG00000100439	0.0354779429077239
ENSG00000100441	0.390623366406861
ENSG00000100445	0.160907603694853
ENSG00000100462	0.266294072560422
ENSG00000100473	0.112555755283711
ENSG00000100478	0.0146685882356794
ENSG00000100485	0.0250839221822491
ENSG00000100490	0.175891088379571
ENSG00000100503	0.029195632853713
ENSG00000100505	0.0835220585548588
ENSG00000100519	0.0223141373960938
ENSG00000100554	0.0229016008147759
ENSG00000100577	0.0365462753413306
ENSG00000100580	0.0977060768951459
ENSG00000100583	0.0487364172579945
ENSG00000100592	0.0319421738001595
ENSG00000100596	0.0929218950640699
ENSG00000100603	0.101883682053518
ENSG00000100612	0.0291741223119182
ENSG00000100629	0.0223975066476946
ENSG00000100726	0.166912980622778
ENSG00000100731	0.0234935282576492
ENSG00000100811	0.0474970431481645
ENSG00000100883	0.0436663731492997
ENSG00000100890	0.145700898162146
ENSG00000100979	0.0496226596521654
ENSG00000100991	0.0890276525666984
ENSG00000100994	0.432839398933132
ENSG00000101017	0.250761172098283
ENSG00000101019	0.0633292287078429
ENSG00000101052	0.112095148963187
ENSG00000101057	0.094036371034856
ENSG00000101104	0.105672196057516
ENSG00000101158	0.264723896026432
ENSG00000101160	0.0199228265555994
ENSG00000101161	0.00420480040454219
ENSG00000101181	0.0960132484926852
ENSG00000101188	0.235089660827773
ENSG00000101190	0.118368524979188
ENSG00000101194	0.10614667545379
ENSG00000101197	0.235124479856212
ENSG00000101216	0.010403989797945
ENSG00000101220	0.0687647146266097
ENSG00000101246	0.0384248128134986
ENSG00000101255	0.18973712764512
ENSG00000101266	0.0242741581597596
ENSG00000101282	0.139060736683458
ENSG00000101290	0.164060439687945
ENSG00000101292	0.0289206235556476
ENSG00000101294	0.209076302110229
ENSG00000101307	0.58399197695486
ENSG00000101310	0.142437935534419
ENSG00000101347	0.0835836253657997
ENSG00000101361	0.0531627380128487
ENSG00000101367	0.231439680023254
ENSG00000101400	0.0165134168388374
ENSG00000101407	0.00644100321118524
ENSG00000101421	0.13522116527755
ENSG00000101425	0.0944673155690308
ENSG00000101439	0.0963735900377017
ENSG00000101442	0.145477416944482
ENSG00000101447	0.071563918006618
ENSG00000101457	0.220529008080173
ENSG00000101460	0.184175820129686
ENSG00000101474	0.170940170689301
ENSG00000101493	0.0944361695404395
ENSG00000101546	0.0424561970405872
ENSG00000101558	0.160543380719809
ENSG00000101574	0.0976565378658286
ENSG00000101577	0.294338424663286
ENSG00000101605	0.136042058460612
ENSG00000101639	0.381484665214243
ENSG00000101654	0.166346081785971
ENSG00000101751	0.238307878056076
ENSG00000101773	0.117912492873179
ENSG00000101898	0.0119255250782866
ENSG00000102189	0.0238041856505455
ENSG00000102547	0.0386348130055383
ENSG00000102554	0.041462353496214
ENSG00000102572	0.12752315592128
ENSG00000102575	0.290603798381552
ENSG00000102580	0.025135272098644
ENSG00000102595	0.0579398526930568
ENSG00000102606	0.228532646100874
ENSG00000102699	0.103664256354424
ENSG00000102710	0.186876625969542
ENSG00000102763	0.066069800086022
ENSG00000102780	0.0534718530836273
ENSG00000102796	0.0281964816061782
ENSG00000102837	0.303177028414491
ENSG00000102858	0.469341916338092
ENSG00000102878	0.00882768526223654
ENSG00000102882	0.264543187655873
ENSG00000102886	0.103960921265616
ENSG00000102890	0.0131041630577137
ENSG00000102910	0.0706025291233702
ENSG00000102977	0.0167368225898222
ENSG00000103051	0.208063595844036
ENSG00000103064	0.132124652623079
ENSG00000103066	0.0130801395270685
ENSG00000103111	0.100553864316903
ENSG00000103145	0.0243687854702901
ENSG00000103154	0.0803708281411785
ENSG00000103160	0.0575564584925038
ENSG00000103174	0.112530321687032
ENSG00000103184	0.168298036057765
ENSG00000103194	0.008204579211605
ENSG00000103196	0.107621270796
ENSG00000103199	0.0940216120476217
ENSG00000103202	0.151415454947562
ENSG00000103222	0.0457874117890593
ENSG00000103226	0.190286363630454
ENSG00000103227	0.111921163745614
ENSG00000103245	0.174475830660877
ENSG00000103248	0.122857549491597
ENSG00000103249	0.213895392502543
ENSG00000103253	0.173740926118972
ENSG00000103260	0.103804604951125
ENSG00000103264	0.0200009161091287
ENSG00000103266	0.0117916737485918
ENSG00000103269	0.0508151382542744
ENSG00000103275	0.0292290015303176
ENSG00000103313	0.235365147472077
ENSG00000103326	0.0849696909306119
ENSG00000103335	0.0106750899426395
ENSG00000103351	0.178246475588097
ENSG00000103356	0.0962746038763002
ENSG00000103365	0.0446776623964781
ENSG00000103381	0.0603980611766781
ENSG00000103415	0.0561897924465856
ENSG00000103472	0.148265113755698
ENSG00000103479	0.131203787059475
ENSG00000103489	0.0472190962742586
ENSG00000103507	0.0724559232860186
ENSG00000103510	0.0507781024512167
ENSG00000103534	0.096816702557511
ENSG00000103549	0.121526178818976
ENSG00000103550	0.127787310518932
ENSG00000103642	0.0684330763774121
ENSG00000103657	0.0628997575744354
ENSG00000103671	0.0421954871912206
ENSG00000103723	0.272271680473191
ENSG00000103811	0.340625372907485
ENSG00000103852	0.0323931521848732
ENSG00000103932	0.10835581922995
ENSG00000103966	0.086210770252369
ENSG00000104093	0.0181561433155142
ENSG00000104112	0.0203133759398096
ENSG00000104177	0.364604078431096
ENSG00000104219	0.129129582657341
ENSG00000104228	0.0879331758270361
ENSG00000104290	0.0976201374227106
ENSG00000104320	0.0534552303222054
ENSG00000104324	0.027370601243878
ENSG00000104325	0.254171163909991
ENSG00000104361	0.388528288459298
ENSG00000104388	0.121935938626323
ENSG00000104427	0.134673300316115
ENSG00000104442	0.0346510961881817
ENSG00000104450	0.180136313984807
ENSG00000104497	0.191125830490949
ENSG00000104518	0.168870938707471
ENSG00000104613	0.0290546872260731
ENSG00000104626	0.119472281593037
ENSG00000104660	0.12806778744685
ENSG00000104689	0.0880522068609395
ENSG00000104695	0.285225566786031
ENSG00000104714	0.363615499219969
ENSG00000104725	0.0158728401096497
ENSG00000104728	0.0733123242271715
ENSG00000104731	0.258745491122481
ENSG00000104763	0.394183616136243
ENSG00000104774	0.0911612743049481
ENSG00000104783	0.2697594535707
ENSG00000104805	0.204613597724966
ENSG00000104812	0.11448634544405
ENSG00000104823	0.0788597979936777
ENSG00000104835	0.333451778920596
ENSG00000104880	0.030975963370769
ENSG00000104883	0.305086775155247
ENSG00000104886	0.0611475179139926
ENSG00000104894	0.0786695256643956
ENSG00000104899	0.19932789836778
ENSG00000104918	0.115603053293403
ENSG00000104936	0.0924691868034125
ENSG00000104957	0.0555222517178503
ENSG00000104970	0.0914046988963345
ENSG00000104972	0.146217065672709
ENSG00000104974	0.15413061621274
ENSG00000104998	0.142926490319883
ENSG00000105048	0.155933492554981
ENSG00000105085	0.0195993153289268
ENSG00000105185	0.257532472786032
ENSG00000105186	0.197525461484321
ENSG00000105223	0.0312970005619111
ENSG00000105227	0.0747606473043774
ENSG00000105248	0.121934349534916
ENSG00000105255	0.0415957442503779
ENSG00000105258	0.121069898727996
ENSG00000105270	0.0522146484033305
ENSG00000105278	0.106849562066103
ENSG00000105287	0.242097782044962
ENSG00000105290	0.0287799870984426
ENSG00000105298	0.0078993194737893
ENSG00000105321	0.0860704471833343
ENSG00000105323	0.0366984707568582
ENSG00000105339	0.0770319575452235
ENSG00000105352	0.169293883567739
ENSG00000105373	0.167113616986529
ENSG00000105376	0.0630470686182306
ENSG00000105383	0.0443111980374808
ENSG00000105397	0.036969769155464
ENSG00000105404	0.248914363506351
ENSG00000105443	0.107157612997583
ENSG00000105447	0.0747581437069955
ENSG00000105479	0.165665189554209
ENSG00000105483	0.0686462113454817
ENSG00000105497	0.0925998630935897
ENSG00000105499	0.257552721288696
ENSG00000105501	0.131699978349926
ENSG00000105509	0.142228397361866
ENSG00000105518	0.0173368146562305
ENSG00000105519	0.0749389296924029
ENSG00000105520	0.043529757400237
ENSG00000105568	0.0713219678752596
ENSG00000105583	0.0147076914703681
ENSG00000105607	0.186526624362979
ENSG00000105609	0.386606950700315
ENSG00000105612	0.112890436936758
ENSG00000105619	0.0835910661712075
ENSG00000105656	0.20016820469827
ENSG00000105668	0.121068397604184
ENSG00000105695	0.0173008461787946
ENSG00000105711	0.0153108135979183
ENSG00000105726	0.0138460972377237
ENSG00000105771	0.0746259567668093
ENSG00000105793	0.147243610983174
ENSG00000105808	0.0487260021645487
ENSG00000105849	0.0564384662858168
ENSG00000105854	0.0963968656895876
ENSG00000105875	0.00331214214543785
ENSG00000105928	0.123716363960473
ENSG00000105939	0.0506818977121327
ENSG00000105948	0.0699406242355142
ENSG00000105963	0.142634695565469
ENSG00000105968	0.0513851462144892
ENSG00000105983	0.0352088262787805
ENSG00000105991	0.0781500090392376
ENSG00000105993	0.0681381408669396
ENSG00000105996	0.134645246383205
ENSG00000105997	0.0447816249571297
ENSG00000106034	0.099188433955995
ENSG00000106066	0.183353216879776
ENSG00000106069	0.0807961955691543
ENSG00000106077	0.313226746695847
ENSG00000106086	0.0793222125321814
ENSG00000106133	0.200776910663827
ENSG00000106153	0.362269577078335
ENSG00000106178	0.0274182213330643
ENSG00000106245	0.0151101011485385
ENSG00000106258	0.000523116377369348
ENSG00000106330	0.44290330953385
ENSG00000106351	0.00714081057027105
ENSG00000106392	0.231685809820751
ENSG00000106400	0.0317364167910442
ENSG00000106404	0.208437378333304
ENSG00000106460	0.201362802332507
ENSG00000106477	0.00782412460651105
ENSG00000106565	0.562164390675548
ENSG00000106588	0.176885782809777
ENSG00000106603	0.162036237152683
ENSG00000106605	0.187171229949071
ENSG00000106610	0.303346060956496
ENSG00000106682	0.0500191986829788
ENSG00000106683	0.170825105009463
ENSG00000106701	0.0312884296004684
ENSG00000106733	0.453173419936248
ENSG00000106772	0.585518360269752
ENSG00000106780	0.0560365858121455
ENSG00000106785	0.231078916466544
ENSG00000106789	0.311870074314283
ENSG00000106799	0.0832856144295107
ENSG00000106804	0.0808056944279554
ENSG00000106853	0.0369342690752851
ENSG00000106868	0.256439600297201
ENSG00000106952	0.0524882061833735
ENSG00000106976	0.0824632225739392
ENSG00000107020	0.104267474799965
ENSG00000107099	0.145807358429679
ENSG00000107185	0.120793036769288
ENSG00000107201	0.0993712599912986
ENSG00000107263	0.342089982737621
ENSG00000107281	0.122695053366646
ENSG00000107290	0.00301678856684373
ENSG00000107317	0.18529467082734
ENSG00000107331	0.0805240482425857
ENSG00000107338	0.0208361814724595
ENSG00000107521	0.150018240901372
ENSG00000107593	0.219139550891207
ENSG00000107611	0.17096464973209
ENSG00000107614	0.0238894962574636
ENSG00000107643	0.0306783920896148
ENSG00000107669	0.0749779195543354
ENSG00000107679	0.0706120146205576
ENSG00000107731	0.219402177058902
ENSG00000107736	0.0676804054536708
ENSG00000107745	0.0322969718047991
ENSG00000107771	0.102450725185157
ENSG00000107779	0.0144493327520853
ENSG00000107796	0.244978123981201
ENSG00000107798	0.388192773190418
ENSG00000107882	0.0144015156095725
ENSG00000107902	0.235299036371881
ENSG00000107959	0.173453694909876
ENSG00000107960	0.0252835260633424
ENSG00000108039	0.048491692722749
ENSG00000108107	0.177532738044322
ENSG00000108219	0.0990742191127117
ENSG00000108244	0.420922098243917
ENSG00000108262	0.134151463475741
ENSG00000108264	0.175827594382703
ENSG00000108278	0.183020885701216
ENSG00000108294	0.239332686110329
ENSG00000108309	0.085247746530357
ENSG00000108349	0.0114599659868624
ENSG00000108352	0.273951179843205
ENSG00000108384	0.315409843925088
ENSG00000108395	0.415908587959159
ENSG00000108405	0.546485052286329
ENSG00000108443	0.0319051443746399
ENSG00000108448	0.0842949559563566
ENSG00000108465	0.135080416208951
ENSG00000108468	0.0254450737332529
ENSG00000108469	0.0159454830695835
ENSG00000108474	0.0465685261255883
ENSG00000108479	0.0181063051865912
ENSG00000108509	0.18499056687139
ENSG00000108523	0.126555791893342
ENSG00000108528	0.0458425370795208
ENSG00000108556	0.199067480316812
ENSG00000108559	0.0150484935720958
ENSG00000108561	0.0372942825088539
ENSG00000108578	0.00325212829800703
ENSG00000108587	0.0344532256697674
ENSG00000108591	0.0183554588545544
ENSG00000108592	0.180643064177168
ENSG00000108599	0.385725320053632
ENSG00000108604	0.12460961912948
ENSG00000108622	0.0329563947798971
ENSG00000108654	0.169164665393774
ENSG00000108666	0.0222883560966987
ENSG00000108771	0.122896475112587
ENSG00000108785	0.021536654968933
ENSG00000108786	0.14367036307332
ENSG00000108788	0.0391737490040807
ENSG00000108823	0.00269203587770306
ENSG00000108828	0.0423804842025944
ENSG00000108846	0.210438671703985
ENSG00000108852	0.0327572934929192
ENSG00000108861	0.076138060855522
ENSG00000108883	0.0401105568192168
ENSG00000108950	0.299810454039467
ENSG00000109046	0.145706454809194
ENSG00000109047	0.26850643288974
ENSG00000109062	0.0123236078194526
ENSG00000109063	0.028683781861357
ENSG00000109180	0.0641307834831616
ENSG00000109272	0.281255055194566
ENSG00000109321	0.0270712608317573
ENSG00000109436	0.02040219327119
ENSG00000109445	0.186769572771379
ENSG00000109452	0.101670563833382
ENSG00000109501	0.0407968020010504
ENSG00000109519	0.0313045153876179
ENSG00000109667	0.0836638631193503
ENSG00000109689	0.190223147718758
ENSG00000109743	0.0396100542983611
ENSG00000109756	0.0253340163389734
ENSG00000109762	0.0675256898381232
ENSG00000109790	0.0862393288755956
ENSG00000109794	0.0181483621573548
ENSG00000109814	0.0636385697999198
ENSG00000109854	0.123299291458533
ENSG00000109861	0.27633212953826
ENSG00000109920	0.0104002385402412
ENSG00000109971	0.0245816196656065
ENSG00000110025	0.138994470820364
ENSG00000110063	0.07920381256793
ENSG00000110074	0.458757019732577
ENSG00000110077	0.0664991955544757
ENSG00000110079	0.0395540703001086
ENSG00000110080	0.0309021534485036
ENSG00000110107	0.0363323456411625
ENSG00000110171	0.0651542520522179
ENSG00000110200	0.0257337640956585
ENSG00000110203	0.415432366186235
ENSG00000110218	0.207004867104486
ENSG00000110237	0.245090620629443
ENSG00000110274	0.121921648080042
ENSG00000110435	0.0323828694753209
ENSG00000110446	0.0323613183092644
ENSG00000110455	0.514267827859037
ENSG00000110583	0.0629845792285816
ENSG00000110628	0.381374885625101
ENSG00000110651	0.0227706148163117
ENSG00000110665	0.291643298018218
ENSG00000110700	0.0464709070250343
ENSG00000110713	0.044529651514261
ENSG00000110717	0.169585663239044
ENSG00000110719	0.250325118628453
ENSG00000110756	0.10298285358401
ENSG00000110768	0.0689652615981138
ENSG00000110801	0.0354550493041971
ENSG00000110851	0.0462385120382253
ENSG00000110871	0.105726456370162
ENSG00000110880	0.0798014635743853
ENSG00000110888	0.0491254719991081
ENSG00000110906	0.00219544093855872
ENSG00000110921	0.0864096019796926
ENSG00000110987	0.0321058650255315
ENSG00000111011	0.0138715765911318
ENSG00000111052	0.05451801626515
ENSG00000111144	0.100234323723128
ENSG00000111199	0.0115980119511199
ENSG00000111215	0.132186466129814
ENSG00000111231	0.394891487543603
ENSG00000111237	0.0837009886630689
ENSG00000111254	0.107113006552787
ENSG00000111275	0.0450830943828491
ENSG00000111328	0.219873473778623
ENSG00000111361	0.0355834197943036
ENSG00000111364	0.0750961287576442
ENSG00000111424	0.0475513107939788
ENSG00000111450	0.454469501216943
ENSG00000111490	0.101910250117826
ENSG00000111554	0.121461427205638
ENSG00000111581	0.0111703302318105
ENSG00000111615	0.0679604652313333
ENSG00000111639	0.0274395273397771
ENSG00000111647	0.103020885886691
ENSG00000111652	0.0417954526710477
ENSG00000111666	0.15960913008402
ENSG00000111696	0.381736688254523
ENSG00000111725	0.277411064645901
ENSG00000111728	0.204835357651199
ENSG00000111731	0.112240858010472
ENSG00000111802	0.0105531047422568
ENSG00000111817	0.0953895478499807
ENSG00000111837	0.0259773504459594
ENSG00000111846	0.173415897883552
ENSG00000111860	0.0718626389414768
ENSG00000111863	0.0684092435332923
ENSG00000111877	0.0662184302300456
ENSG00000111885	0.0706234348884777
ENSG00000111886	0.0989961967202198
ENSG00000111897	0.0313471381036818
ENSG00000111906	0.310316151745407
ENSG00000111913	0.0269912206758787
ENSG00000111962	0.00931258712288296
ENSG00000112031	0.319967619017385
ENSG00000112053	0.0951646851900417
ENSG00000112062	0.0243231909657932
ENSG00000112110	0.162377348393894
ENSG00000112137	0.099301955092336
ENSG00000112139	0.516314078236068
ENSG00000112159	0.0185111204199123
ENSG00000112167	0.201183649702786
ENSG00000112195	0.0221365623610421
ENSG00000112249	0.0728439949421367
ENSG00000112282	0.142315074501359
ENSG00000112290	0.0129844759809591
ENSG00000112294	0.095244501324376
ENSG00000112299	0.460825376875008
ENSG00000112303	0.285643634365271
ENSG00000112305	0.166538545833108
ENSG00000112308	0.182151560563155
ENSG00000112339	0.0445585467115566
ENSG00000112343	0.0769877307300809
ENSG00000112425	0.0523668361842941
ENSG00000112514	0.0480740712771083
ENSG00000112531	0.201179316407669
ENSG00000112584	0.0479576264718846
ENSG00000112599	0.0523782702333151
ENSG00000112640	0.0156126229536382
ENSG00000112655	0.0387053895245769
ENSG00000112659	0.0565936287237039
ENSG00000112685	0.1766870322752
ENSG00000112697	0.138853190448454
ENSG00000112701	0.305705083905347
ENSG00000112763	0.335672189388766
ENSG00000112787	0.129164223209194
ENSG00000112799	0.181120486857931
ENSG00000112812	0.0594881086164186
ENSG00000112874	0.105818690718764
ENSG00000112877	0.0281154439681836
ENSG00000112893	0.0143023088916614
ENSG00000112977	0.280777462785799
ENSG00000112992	0.0828565047881625
ENSG00000113119	0.0262338128927745
ENSG00000113141	0.0251867308927741
ENSG00000113231	0.102661663398818
ENSG00000113240	0.243146061742742
ENSG00000113249	0.0944918270094444
ENSG00000113269	0.116179655757142
ENSG00000113273	0.0685094603846275
ENSG00000113282	0.0799865575785581
ENSG00000113296	0.017355452729288
ENSG00000113303	0.444430400998413
ENSG00000113318	0.372964597233355
ENSG00000113441	0.0503003055070633
ENSG00000113504	0.520020669897369
ENSG00000113558	0.011198363777465
ENSG00000113569	0.0191692898035989
ENSG00000113575	0.0153415122926628
ENSG00000113658	0.13228874775832
ENSG00000113716	0.080221050653054
ENSG00000113734	0.0934733052610893
ENSG00000113742	0.0238342439642378
ENSG00000113758	0.0851817028318881
ENSG00000113790	0.0762846110920917
ENSG00000113810	0.00951284287906617
ENSG00000113812	0.00291602155261628
ENSG00000113971	0.334381087630332
ENSG00000114030	0.0385934339860977
ENSG00000114054	0.0222524431634099
ENSG00000114125	0.0535263962147356
ENSG00000114166	0.0482496816416591
ENSG00000114354	0.112892798309341
ENSG00000114395	0.00329071358146127
ENSG00000114405	0.0910716039100895
ENSG00000114439	0.0777470405415337
ENSG00000114446	0.0539475652589807
ENSG00000114473	0.0196302984867949
ENSG00000114544	0.188003882106242
ENSG00000114554	0.0331223401975582
ENSG00000114631	0.126224965082335
ENSG00000114650	0.0567784500662117
ENSG00000114670	0.0664060613860057
ENSG00000114735	0.0233131671925407
ENSG00000114738	0.089345933964707
ENSG00000114739	0.0602898731232403
ENSG00000114770	0.292976776751522
ENSG00000114796	0.0517893499733123
ENSG00000114853	0.0499977565162263
ENSG00000114857	0.0824579733090988
ENSG00000114902	0.038641238983929
ENSG00000115053	0.0591191065989
ENSG00000115073	0.183423954466861
ENSG00000115107	0.124581499939792
ENSG00000115129	0.397108121025378
ENSG00000115137	0.182085907214027
ENSG00000115159	0.0757538147236314
ENSG00000115216	0.084578072307182
ENSG00000115232	0.216174238820259
ENSG00000115241	0.0341524469994147
ENSG00000115255	0.0247017921843514
ENSG00000115257	0.0994506300994445
ENSG00000115274	0.0382886482866015
ENSG00000115306	0.20983229692021
ENSG00000115310	0.00423298182256249
ENSG00000115318	0.0964148890138438
ENSG00000115325	0.0486016568565807
ENSG00000115350	0.0558454669312598
ENSG00000115457	0.288272201440404
ENSG00000115486	0.281719394454553
ENSG00000115507	0.212308072891793
ENSG00000115523	0.314742160524101
ENSG00000115525	0.0314529620292127
ENSG00000115561	0.0249458356358319
ENSG00000115568	0.0404068002766819
ENSG00000115604	0.0748108968697493
ENSG00000115607	0.348428465660306
ENSG00000115677	0.0245845908234992
ENSG00000115687	0.153343767337856
ENSG00000115750	0.220108806906378
ENSG00000115756	0.182722855474129
ENSG00000115808	0.0886743118664387
ENSG00000115825	0.177190850865946
ENSG00000115828	0.00258426855319294
ENSG00000115841	0.0136569637841174
ENSG00000115866	0.0511632906506789
ENSG00000115896	0.228109917319847
ENSG00000115919	0.0816736424060071
ENSG00000115956	0.0456617849527153
ENSG00000115998	0.0718413578338869
ENSG00000116032	0.132311991108511
ENSG00000116062	0.0775677372323665
ENSG00000116106	0.0201335176028549
ENSG00000116120	0.0143330880643001
ENSG00000116127	0.134144194957502
ENSG00000116151	0.0658415067692493
ENSG00000116157	0.306845730817027
ENSG00000116161	0.0412545358381368
ENSG00000116171	0.0794691779853586
ENSG00000116198	0.351155223415119
ENSG00000116213	0.163875820987746
ENSG00000116237	0.0921960081893602
ENSG00000116260	0.393711891749698
ENSG00000116266	0.0195847646720363
ENSG00000116273	0.122003788820965
ENSG00000116285	0.00498161448409307
ENSG00000116288	0.10513403885286
ENSG00000116299	0.491938529307675
ENSG00000116396	0.0270893308079784
ENSG00000116406	0.00955414690442058
ENSG00000116473	0.0617874370826434
ENSG00000116497	0.284993671543134
ENSG00000116641	0.0676695636855634
ENSG00000116661	0.188713071284343
ENSG00000116663	0.0665771215618683
ENSG00000116678	0.146214572611683
ENSG00000116679	0.0120648230676176
ENSG00000116685	0.196257540790102
ENSG00000116688	0.618376686388836
ENSG00000116691	0.267640892018486
ENSG00000116698	0.128714440521666
ENSG00000116704	0.148883985717938
ENSG00000116711	0.0344876925521318
ENSG00000116729	0.154246233066794
ENSG00000116741	0.125125536103847
ENSG00000116761	0.112739171212288
ENSG00000116783	0.0298988543179264
ENSG00000116786	0.0775244240930063
ENSG00000116791	0.449130630715868
ENSG00000116809	0.0471433924027174
ENSG00000116830	0.238232003488456
ENSG00000116857	0.463602361871638
ENSG00000116871	0.32448526337006
ENSG00000116874	0.0599774708455435
ENSG00000116883	0.0917038347385716
ENSG00000116922	0.0649739576208024
ENSG00000116957	0.0149090342624831
ENSG00000116977	0.0533491722729509
ENSG00000116983	0.248851790740044
ENSG00000117010	0.0693109143211241
ENSG00000117054	0.102883811843616
ENSG00000117115	0.676236100229685
ENSG00000117151	0.0199528502885109
ENSG00000117174	0.0222626027591996
ENSG00000117226	0.403516671432155
ENSG00000117280	0.230025197344264
ENSG00000117298	0.100724629500869
ENSG00000117362	0.00616221687080809
ENSG00000117385	0.0381333613184873
ENSG00000117395	0.0115112104348156
ENSG00000117408	0.0645237018730979
ENSG00000117410	0.0688635925961594
ENSG00000117448	0.0190814910642619
ENSG00000117450	0.0248179781721832
ENSG00000117475	0.109240720519046
ENSG00000117480	0.212149615469518
ENSG00000117481	0.517097707920315
ENSG00000117500	0.0611308874215369
ENSG00000117528	0.0752068245336608
ENSG00000117533	0.108681536777454
ENSG00000117592	0.180243958896122
ENSG00000117595	0.215878255109637
ENSG00000117597	0.186896504970136
ENSG00000117601	0.0119129517384776
ENSG00000117616	-0.000476540560781613
ENSG00000117691	0.0101674413884981
ENSG00000117697	0.0476128629679403
ENSG00000117748	0.145342808021383
ENSG00000117791	0.0767339893565643
ENSG00000117862	0.0809502499702304
ENSG00000117868	0.213278106514216
ENSG00000117899	0.0579357320728139
ENSG00000118046	0.0776896560325381
ENSG00000118181	0.06274009755201
ENSG00000118197	0.0273211387460259
ENSG00000118217	0.0814451540366918
ENSG00000118246	0.0280671658376779
ENSG00000118369	0.0177933331053793
ENSG00000118432	0.459081545568577
ENSG00000118473	0.198957325409424
ENSG00000118495	0.0578415084139046
ENSG00000118507	0.0482133090502762
ENSG00000118514	0.145132867095367
ENSG00000118520	0.369442890849862
ENSG00000118523	0.0146522879088522
ENSG00000118620	0.0121046573855054
ENSG00000118690	0.0554097268818485
ENSG00000118762	0.0657374163245029
ENSG00000118777	0.0699245193055504
ENSG00000118785	0.0558657988795664
ENSG00000118804	0.0558768582121564
ENSG00000118855	0.0221159573991476
ENSG00000118961	0.0690446074893191
ENSG00000119041	0.0117469921618242
ENSG00000119121	0.175469865564634
ENSG00000119139	0.26911313823996
ENSG00000119185	-0.00212709013843204
ENSG00000119242	0.0371381215260176
ENSG00000119314	0.00400450075378267
ENSG00000119318	0.0675015385166254
ENSG00000119321	0.150097770227549
ENSG00000119326	0.0905027868663666
ENSG00000119328	0.0429161619402771
ENSG00000119383	0.203334035450268
ENSG00000119397	0.03673031693548
ENSG00000119408	0.111948559732561
ENSG00000119411	0.114482474364682
ENSG00000119414	0.0287779973350832
ENSG00000119431	0.286180930835899
ENSG00000119457	0.0784861212746004
ENSG00000119509	0.174571737214185
ENSG00000119599	0.267546212624312
ENSG00000119632	0.0335836876340923
ENSG00000119636	0.0152314008491571
ENSG00000119638	0.0409339461809253
ENSG00000119655	0.0210229413379456
ENSG00000119681	0.0222544403096749
ENSG00000119684	0.0506234550087326
ENSG00000119686	0.0190945499340259
ENSG00000119699	0.0652161769552693
ENSG00000119705	0.0121539301233147
ENSG00000119718	0.188074480501945
ENSG00000119723	0.0537666825709546
ENSG00000119725	0.0172767727798808
ENSG00000119778	0.0412346782089157
ENSG00000119787	0.0505136813196115
ENSG00000119862	0.112197814985793
ENSG00000119878	0.107835697197816
ENSG00000119899	0.0783414003880989
ENSG00000119900	0.0964591359863335
ENSG00000119906	0.00683774670785942
ENSG00000119943	0.0725694824982485
ENSG00000119965	0.0646383059565923
ENSG00000119969	0.0557044515297899
ENSG00000119977	0.151357076349449
ENSG00000120008	0.131909316162118
ENSG00000120029	0.129520767640657
ENSG00000120071	0.174055766449635
ENSG00000120093	0.139331119366905
ENSG00000120156	0.199889480538032
ENSG00000120158	0.00621966534197305
ENSG00000120217	0.0987571254536627
ENSG00000120253	0.277945249347081
ENSG00000120278	0.0149533464080676
ENSG00000120306	0.0449555708865977
ENSG00000120314	0.0546863862026328
ENSG00000120318	0.116928016877492
ENSG00000120370	0.0581037610603256
ENSG00000120451	0.612033391500126
ENSG00000120533	0.0136413817199978
ENSG00000120539	0.194873462519238
ENSG00000120645	0.276553468361164
ENSG00000120647	0.0937637003408975
ENSG00000120675	0.406882307346253
ENSG00000120688	0.0661987801320632
ENSG00000120696	0.0076741137402957
ENSG00000120705	0.0148956168680232
ENSG00000120708	0.0904291583626144
ENSG00000120784	0.165406553517456
ENSG00000120860	0.177559193834275
ENSG00000120889	0.120926711019689
ENSG00000120899	0.0751047601865149
ENSG00000120903	0.0691590785799822
ENSG00000120915	0.0832565075685061
ENSG00000121064	0.180468538546097
ENSG00000121281	0.123292515645632
ENSG00000121297	0.0235364410110215
ENSG00000121310	0.181821184408024
ENSG00000121410	0.0994379316953383
ENSG00000121413	0.0423250431113487
ENSG00000121417	0.170756482616473
ENSG00000121481	-0.00113832051549201
ENSG00000121570	0.0636487050292928
ENSG00000121577	0.0749329823284356
ENSG00000121578	0.110987999437867
ENSG00000121653	0.219755287700592
ENSG00000121671	0.0298658410683443
ENSG00000121690	0.0280242192675322
ENSG00000121691	0.367468160118785
ENSG00000121716	0.426172240771276
ENSG00000121741	0.025931170971606
ENSG00000121766	0.0217295175533383
ENSG00000121797	0.0193001008534069
ENSG00000121807	0.0374607681164806
ENSG00000121933	0.113540188271809
ENSG00000121988	0.0258383240169687
ENSG00000121989	0.032917033436226
ENSG00000122026	0.0837182732326839
ENSG00000122034	0.081389416526361
ENSG00000122035	0.0524587385769855
ENSG00000122042	0.00860282046567473
ENSG00000122085	0.174972619238946
ENSG00000122188	0.0834664330030676
ENSG00000122203	0.0503706294790004
ENSG00000122218	0.286899207213312
ENSG00000122223	0.0364724445620461
ENSG00000122299	0.0741633911862569
ENSG00000122335	0.139006059128393
ENSG00000122378	0.0572006001032094
ENSG00000122386	0.36587899746169
ENSG00000122390	0.0590638067643787
ENSG00000122417	0.0231445765622206
ENSG00000122420	0.0308038307661089
ENSG00000122477	0.040264568276797
ENSG00000122481	0.147622581718076
ENSG00000122512	0.0434596919908289
ENSG00000122543	0.00536469394499073
ENSG00000122547	0.0772234448353764
ENSG00000122550	0.0574080728802497
ENSG00000122557	0.0945039445931484
ENSG00000122642	0.061608805737887
ENSG00000122674	0.225575804038071
ENSG00000122678	0.375936881863705
ENSG00000122679	0.100446847164684
ENSG00000122687	0.106384910358676
ENSG00000122692	0.109813268688183
ENSG00000122783	0.135443920032698
ENSG00000122873	0.291393121494025
ENSG00000122986	0.0264610564860521
ENSG00000123104	0.127217485695634
ENSG00000123179	0.338351933573012
ENSG00000123213	0.115944405866642
ENSG00000123219	0.29532090431064
ENSG00000123268	0.113211229659385
ENSG00000123329	0.131402428454593
ENSG00000123360	0.0903233923713782
ENSG00000123405	0.0344200637671862
ENSG00000123427	0.283851099602819
ENSG00000123453	0.104154103233744
ENSG00000123600	0.142088751295212
ENSG00000123609	0.0462116971160744
ENSG00000123610	0.362762417682428
ENSG00000123636	0.170965851888447
ENSG00000123643	0.358358575941574
ENSG00000123684	0.0883298585044534
ENSG00000123685	0.0583487134266403
ENSG00000123737	0.0664132552886941
ENSG00000123838	0.495220966636357
ENSG00000123892	0.0860202471634693
ENSG00000123901	0.0729940697777761
ENSG00000123965	0.0470057213635477
ENSG00000123975	0.048485494035053
ENSG00000124067	0.0382276113838304
ENSG00000124091	0.0321460130247851
ENSG00000124102	0.0727691289293464
ENSG00000124104	0.0618164104959577
ENSG00000124107	-0.000351438126080073
ENSG00000124116	0.0984171472235602
ENSG00000124126	0.0484560033367455
ENSG00000124151	0.228585370175097
ENSG00000124198	0.0377939464667723
ENSG00000124201	0.101502562243447
ENSG00000124222	0.0490493440363347
ENSG00000124226	0.0122904622093907
ENSG00000124233	0.0627611691948289
ENSG00000124243	0.059771979471038
ENSG00000124251	0.00821583799688697
ENSG00000124302	0.13891708309811
ENSG00000124357	0.489257758233967
ENSG00000124422	0.163439152433701
ENSG00000124490	0.0934202037236497
ENSG00000124491	0.0622147784071716
ENSG00000124508	0.0314810113945075
ENSG00000124532	0.0929083481604281
ENSG00000124562	0.007854069618208
ENSG00000124570	0.286328193489348
ENSG00000124574	0.0358479362637059
ENSG00000124587	0.716947355190513
ENSG00000124588	0.369052486708666
ENSG00000124602	0.0188880916408136
ENSG00000124613	0.109698885661971
ENSG00000124713	0.0923526194973749
ENSG00000124731	0.212168351239445
ENSG00000124767	0.113368318172052
ENSG00000124780	0.144236593088488
ENSG00000124783	0.0424230912528228
ENSG00000124784	0.147048311457823
ENSG00000124785	0.171202130159189
ENSG00000124788	0.084113351888817
ENSG00000124831	0.0367388760466475
ENSG00000124882	0.0886011306236968
ENSG00000124920	0.241343468523444
ENSG00000124942	0.0262574299840234
ENSG00000125124	0.416868052298628
ENSG00000125166	0.132437652924733
ENSG00000125247	0.284742325537331
ENSG00000125249	0.0289435901345724
ENSG00000125257	0.123250561074047
ENSG00000125388	0.0977496659538484
ENSG00000125430	0.0518239285681364
ENSG00000125445	0.180540144931416
ENSG00000125447	0.0564088011489051
ENSG00000125450	0.298830572167638
ENSG00000125454	0.00755709719269593
ENSG00000125457	0.151096449472509
ENSG00000125485	0.119743117589091
ENSG00000125510	0.104379671499617
ENSG00000125534	0.0922773897130074
ENSG00000125611	0.0274420919421465
ENSG00000125618	0.290013002720667
ENSG00000125629	0.215561963614748
ENSG00000125630	0.159388838956553
ENSG00000125637	0.455059622563053
ENSG00000125651	0.0336125310435343
ENSG00000125703	0.0178519030566647
ENSG00000125734	0.120033653883525
ENSG00000125772	0.0872375647270196
ENSG00000125775	0.0401921398852813
ENSG00000125810	0.231573709102234
ENSG00000125814	0.0246361366432113
ENSG00000125821	0.092523109292563
ENSG00000125827	0.0231397505058668
ENSG00000125835	0.0732250335796552
ENSG00000125844	0.0720878338023239
ENSG00000125863	0.127225159386301
ENSG00000125868	0.0708378149206745
ENSG00000125869	0.00995711999253446
ENSG00000125870	0.0747096852320182
ENSG00000125871	0.327815277559435
ENSG00000125877	0.357334176380453
ENSG00000125885	0.179897119030533
ENSG00000125898	0.107292885693779
ENSG00000125900	0.101969397196848
ENSG00000125912	0.0868028634584684
ENSG00000125966	0.0818039089591313
ENSG00000126001	0.0129801478915026
ENSG00000126005	0.110258464681633
ENSG00000126106	0.00308932898881242
ENSG00000126214	0.125286516995883
ENSG00000126215	0.166769569096419
ENSG00000126216	0.173359935903504
ENSG00000126226	0.0109241276261175
ENSG00000126231	0.14568081246191
ENSG00000126243	0.0343286821441989
ENSG00000126246	0.339364591859597
ENSG00000126267	0.0386277254769936
ENSG00000126391	0.00726819488908581
ENSG00000126432	0.126628981534331
ENSG00000126467	0.289460540283587
ENSG00000126522	0.0364625382112677
ENSG00000126581	0.0246365460090102
ENSG00000126602	0.195284500709254
ENSG00000126653	0.00629656070871032
ENSG00000126698	0.0985743397902569
ENSG00000126746	0.117923749140799
ENSG00000126790	0.163548403418592
ENSG00000126821	0.0211948623392043
ENSG00000126822	0.205112257795893
ENSG00000126858	0.106097864656933
ENSG00000126860	0.0891494565188002
ENSG00000127022	0.0025683741682474
ENSG00000127084	0.268962002788895
ENSG00000127249	0.0926082703736877
ENSG00000127328	0.119081172760638
ENSG00000127337	0.184753861155352
ENSG00000127366	0.0799127033772992
ENSG00000127399	0.258555861979436
ENSG00000127412	0.0214854671239776
ENSG00000127415	0.0902826589013392
ENSG00000127481	0.033955671127251
ENSG00000127483	0.135993569937712
ENSG00000127507	0.316563461100399
ENSG00000127527	0.0322218621410858
ENSG00000127533	0.012242790134817
ENSG00000127554	0.0281391109411979
ENSG00000127561	0.0330498659721369
ENSG00000127578	0.200564569418332
ENSG00000127580	0.122407258786996
ENSG00000127663	0.0427267867315891
ENSG00000127831	0.0375374170515795
ENSG00000127838	0.112741919040956
ENSG00000127903	0.00646823223386361
ENSG00000127914	0.0456317591216497
ENSG00000127946	0.255015689634086
ENSG00000127947	0.0826400704651743
ENSG00000127948	0.0887622989619303
ENSG00000127951	0.0373365670825024
ENSG00000127952	0.442056895325194
ENSG00000127954	0.0940134545313109
ENSG00000128039	0.358840909648999
ENSG00000128159	0.0628733583164797
ENSG00000128185	0.173934874328161
ENSG00000128245	0.0695021518935733
ENSG00000128271	0.0553638437703196
ENSG00000128272	0.053446286453513
ENSG00000128274	0.335194201246193
ENSG00000128283	0.230992725189442
ENSG00000128285	0.0165384668676455
ENSG00000128309	0.00290241154389637
ENSG00000128340	0.0705292271259624
ENSG00000128342	0.0336194055603849
ENSG00000128383	0.147894330015918
ENSG00000128408	0.0278695657035126
ENSG00000128482	0.11838292646674
ENSG00000128487	0.00824308928410522
ENSG00000128563	0.0262728647868042
ENSG00000128604	0.341842222797909
ENSG00000128683	0.190255926277892
ENSG00000128694	0.0113322248437503
ENSG00000128699	0.107703657795327
ENSG00000128708	0.0989955769970455
ENSG00000128731	0.318173055245827
ENSG00000128805	0.179018488853955
ENSG00000128815	0.133896535210695
ENSG00000128829	0.139922570083074
ENSG00000128872	0.272886151255722
ENSG00000128891	0.267311733053747
ENSG00000128923	0.0116612998085067
ENSG00000128928	0.0936629118979524
ENSG00000128944	0.347449929046299
ENSG00000128951	0.485199853252431
ENSG00000128973	0.230977805231904
ENSG00000128989	0.0630290378732195
ENSG00000129003	0.129987941265409
ENSG00000129055	0.316826176853956
ENSG00000129083	0.164077134151746
ENSG00000129103	0.241160248956547
ENSG00000129219	0.281135853750225
ENSG00000129244	0.0170165764308696
ENSG00000129245	0.0239775045066567
ENSG00000129277	0.0586927915378703
ENSG00000129295	0.480869556168325
ENSG00000129315	0.0149555108599316
ENSG00000129317	0.059070910737464
ENSG00000129347	0.0847845268799789
ENSG00000129353	0.0897454335788459
ENSG00000129354	0.216310999087712
ENSG00000129355	0.0165262314583905
ENSG00000129422	0.205682778064548
ENSG00000129484	0.0768234748379943
ENSG00000129515	0.123086466189692
ENSG00000129562	0.169890710830454
ENSG00000129566	0.114917686940882
ENSG00000129595	0.0589224860293396
ENSG00000129625	0.0823100858216101
ENSG00000129646	0.102519046659058
ENSG00000129696	0.0202851265263492
ENSG00000129925	0.0868744753567089
ENSG00000129933	0.0643714118541734
ENSG00000129946	0.0066553496827364
ENSG00000130023	0.0149165907988075
ENSG00000130024	0.0411162811926756
ENSG00000130045	0.0375556472170593
ENSG00000130158	0.042659358593829
ENSG00000130159	0.00787491503650339
ENSG00000130167	0.125688981917785
ENSG00000130175	0.0289888606156617
ENSG00000130177	0.483617246807547
ENSG00000130202	0.56128894218661
ENSG00000130255	0.0370934330500375
ENSG00000130270	0.0968849890735239
ENSG00000130299	0.041832537180492
ENSG00000130304	0.0320232410257678
ENSG00000130305	0.015021519263087
ENSG00000130312	0.244129745538588
ENSG00000130332	0.206970703256451
ENSG00000130338	0.0416708173510995
ENSG00000130363	0.170725507475732
ENSG00000130396	0.246908844834528
ENSG00000130402	0.0653740946587114
ENSG00000130413	0.0657632215488156
ENSG00000130414	0.32320433367982
ENSG00000130429	0.00100297049346909
ENSG00000130475	0.253106970048314
ENSG00000130479	0.0879799538734977
ENSG00000130487	0.0939029347597805
ENSG00000130489	0.339655995844241
ENSG00000130508	0.0796112086161789
ENSG00000130513	0.107721934613193
ENSG00000130518	0.225530055877345
ENSG00000130529	0.048981609943306
ENSG00000130590	0.0672399751594451
ENSG00000130638	0.106768395470834
ENSG00000130640	0.0200641499797682
ENSG00000130653	0.292493091852696
ENSG00000130656	0.313593907676157
ENSG00000130669	0.100447200594571
ENSG00000130684	0.0239038870307918
ENSG00000130695	0.0820515566846968
ENSG00000130702	0.0348224217234834
ENSG00000130703	0.0988192481463722
ENSG00000130714	0.0136147816201586
ENSG00000130723	0.0278505897761575
ENSG00000130726	0.0363737276728151
ENSG00000130731	0.170898129479977
ENSG00000130755	0.0303698164480571
ENSG00000130758	0.173264763101857
ENSG00000130764	0.0468731838299161
ENSG00000130766	0.0569166625042831
ENSG00000130768	0.0539323250681873
ENSG00000130770	0.120209260517555
ENSG00000130775	0.0593088278019356
ENSG00000130803	0.0532346241150197
ENSG00000130811	0.115639095662845
ENSG00000130812	0.0892325429962268
ENSG00000130813	0.136654297038337
ENSG00000130881	0.0855082314551284
ENSG00000130921	0.104922516911763
ENSG00000130939	0.0252364133676343
ENSG00000131013	0.0321724926557126
ENSG00000131018	0.0713048254980843
ENSG00000131067	0.0415899375130319
ENSG00000131100	0.0927980664220218
ENSG00000131143	0.0277274635372977
ENSG00000131165	0.0253474099743293
ENSG00000131238	0.446172585578378
ENSG00000131242	0.149369594688707
ENSG00000131351	0.0668223238345481
ENSG00000131370	0.064019722669638
ENSG00000131375	0.0238574575799192
ENSG00000131401	0.471343113138198
ENSG00000131469	0.0942752035330722
ENSG00000131484	0.0386823075663798
ENSG00000131495	0.0381652573641273
ENSG00000131591	0.0489922234848365
ENSG00000131626	0.0662712359333487
ENSG00000131634	0.431076101467858
ENSG00000131669	0.0757653920938877
ENSG00000131697	0.0743437519606902
ENSG00000131748	0.147493426732675
ENSG00000131759	0.0453898851502227
ENSG00000131778	0.171977120602494
ENSG00000131791	0.0907215138842238
ENSG00000131797	0.373514701324637
ENSG00000131845	0.0232255027938647
ENSG00000131849	0.218057018718421
ENSG00000131873	0.159875194262179
ENSG00000131899	0.0250861162729672
ENSG00000131943	0.0942744464549941
ENSG00000131944	0.336176106641855
ENSG00000131979	0.198980237755916
ENSG00000132196	0.0914940751859972
ENSG00000132199	0.077783453229724
ENSG00000132256	0.0854634483290413
ENSG00000132286	0.134624810953247
ENSG00000132305	0.292291407298371
ENSG00000132329	0.125155998833316
ENSG00000132376	0.139706887656585
ENSG00000132383	0.0109355545107952
ENSG00000132394	0.0310789712302449
ENSG00000132436	0.145133027112734
ENSG00000132600	0.124637294250212
ENSG00000132622	0.066477631654759
ENSG00000132623	0.0912111743626539
ENSG00000132681	0.46284430876849
ENSG00000132704	0.0340208785919554
ENSG00000132718	0.0614470373157503
ENSG00000132740	0.672258026680256
ENSG00000132749	0.0328578888071153
ENSG00000132823	0.247780840622825
ENSG00000132842	0.0578327699229353
ENSG00000132881	0.051357237716531
ENSG00000132906	0.0429953966883242
ENSG00000132965	0.125041036184824
ENSG00000133027	0.0453576836771674
ENSG00000133030	0.0305980679735943
ENSG00000133048	0.232681239545715
ENSG00000133055	0.162271858647631
ENSG00000133063	0.118634952396416
ENSG00000133065	0.070965909898807
ENSG00000133101	0.130627117296266
ENSG00000133103	0.0758026173178332
ENSG00000133104	0.208015017633395
ENSG00000133105	0.0260172011700637
ENSG00000133106	0.143718875822894
ENSG00000133195	0.122671283478006
ENSG00000133313	0.121228352483879
ENSG00000133316	0.0143413848626295
ENSG00000133317	0.0865852601374963
ENSG00000133318	0.0529017505632067
ENSG00000133321	0.00960997270806019
ENSG00000133460	0.164712610723733
ENSG00000133466	0.239827455041579
ENSG00000133574	0.0907872178958125
ENSG00000133597	0.186043751987905
ENSG00000133612	0.184733773484742
ENSG00000133624	0.115199205948156
ENSG00000133657	0.286150138169321
ENSG00000133661	0.0677685962972916
ENSG00000133678	0.0673460352762445
ENSG00000133687	0.49916808285862
ENSG00000133704	0.0852368247234168
ENSG00000133706	0.0884681050093672
ENSG00000133731	0.0711900561754872
ENSG00000133794	0.164442757129686
ENSG00000133805	0.0597704185928921
ENSG00000133808	0.0626217159401377
ENSG00000133812	0.0298890929763908
ENSG00000133835	0.0706138056185733
ENSG00000133895	0.0278424317981294
ENSG00000133943	0.148874475421982
ENSG00000133962	0.0338519444470486
ENSG00000133983	0.0406215340025776
ENSG00000133985	0.0355580706124677
ENSG00000134013	0.102254900440009
ENSG00000134014	0.339935396652449
ENSG00000134028	0.0332925490899051
ENSG00000134058	0.046974385048495
ENSG00000134077	0.109861013150497
ENSG00000134152	0.0188828736354157
ENSG00000134184	0.146148395108421
ENSG00000134198	0.0092030437739884
ENSG00000134201	0.214543783666708
ENSG00000134202	0.367311483807126
ENSG00000134215	0.08547261687167
ENSG00000134222	0.0744524259549265
ENSG00000134248	0.107316391400859
ENSG00000134255	0.113303001712583
ENSG00000134256	0.14501370646379
ENSG00000134262	0.193090500917084
ENSG00000134265	0.0669509675546243
ENSG00000134278	0.00440961160781683
ENSG00000134283	0.08671665802525
ENSG00000134285	0.0199968400322811
ENSG00000134287	0.0540806421130398
ENSG00000134324	0.234259978457121
ENSG00000134369	0.224019709033134
ENSG00000134452	0.034926120334894
ENSG00000134463	0.0307032944171262
ENSG00000134470	0.13577314936735
ENSG00000134489	0.266092861339127
ENSG00000134490	0.0143338457775675
ENSG00000134516	0.0416986858336188
ENSG00000134545	0.120968933949891
ENSG00000134548	0.0129188437041882
ENSG00000134571	0.166863519100543
ENSG00000134575	0.185030549838598
ENSG00000134627	0.0699836645484857
ENSG00000134744	0.00328683172297262
ENSG00000134748	0.0674588103177708
ENSG00000134759	0.167507009125425
ENSG00000134779	0.130611346552518
ENSG00000134809	0.12669395742006
ENSG00000134815	0.0374655132755011
ENSG00000134824	0.515630476930746
ENSG00000134825	0.0523749562831395
ENSG00000134851	0.0373810102402949
ENSG00000134864	0.0794389301136575
ENSG00000134873	0.0718046311942904
ENSG00000134884	0.162031373893326
ENSG00000134899	0.0862180047464699
ENSG00000134905	0.14848196404629
ENSG00000134909	0.0143504675870901
ENSG00000134955	0.0123938803934238
ENSG00000134996	0.163758678461848
ENSG00000135018	0.0271331291298527
ENSG00000135046	0.21450444004346
ENSG00000135052	0.270288366842511
ENSG00000135074	0.0947977678711709
ENSG00000135077	0.029536029501843
ENSG00000135083	0.0154866088063641
ENSG00000135093	0.0743671500745853
ENSG00000135114	0.13228281224727
ENSG00000135116	0.101355247759818
ENSG00000135124	0.243320199027479
ENSG00000135205	0.0838163612314207
ENSG00000135211	0.125346208164149
ENSG00000135213	0.0580055350111573
ENSG00000135218	0.00993719971599605
ENSG00000135250	0.154765510053968
ENSG00000135269	0.0933581481738864
ENSG00000135297	0.114443837058981
ENSG00000135318	0.180423688480094
ENSG00000135341	0.0253419922407087
ENSG00000135363	0.0289989099769474
ENSG00000135378	0.0738892385753331
ENSG00000135387	0.0399286178534214
ENSG00000135404	0.0740427497693179
ENSG00000135424	0.0721830108374423
ENSG00000135426	0.0904751878387665
ENSG00000135437	0.158557999006405
ENSG00000135441	0.0665081451237021
ENSG00000135480	0.0134990340672725
ENSG00000135486	0.0137276162367373
ENSG00000135535	0.0737776426845448
ENSG00000135541	0.179802293709098
ENSG00000135587	0.241235013499057
ENSG00000135597	0.0907949457990289
ENSG00000135605	0.0943589343126565
ENSG00000135617	0.038402205288443
ENSG00000135631	0.0798770742117304
ENSG00000135643	0.0930140707054116
ENSG00000135655	0.203046682495966
ENSG00000135677	0.086076552550747
ENSG00000135679	0.249767519844904
ENSG00000135686	0.100286552120932
ENSG00000135698	0.238066756794997
ENSG00000135709	0.191345067281396
ENSG00000135723	0.0875219707463321
ENSG00000135778	0.556415843849467
ENSG00000135823	0.0167940422115798
ENSG00000135828	0.0746998409087704
ENSG00000135845	0.244769897642114
ENSG00000135862	0.180048346333903
ENSG00000135905	0.212917698359322
ENSG00000135913	0.0251449309547127
ENSG00000135919	0.0529684197224297
ENSG00000135929	0.203481802499219
ENSG00000135945	0.0741134131139987
ENSG00000135951	0.175378121226712
ENSG00000135953	0.595974773424005
ENSG00000135968	0.459010039801847
ENSG00000135972	0.176667929343051
ENSG00000135999	0.0249517132037727
ENSG00000136003	0.0455065152138768
ENSG00000136014	0.101827173041581
ENSG00000136044	0.144434866183037
ENSG00000136045	0.132217194788791
ENSG00000136048	0.108090299095062
ENSG00000136068	0.0620446276226285
ENSG00000136100	0.0520902113507506
ENSG00000136108	0.20549625311816
ENSG00000136111	0.155209816373463
ENSG00000136114	0.0517604316986143
ENSG00000136122	0.0412458820568565
ENSG00000136141	0.0138351990511144
ENSG00000136144	0.265088897279558
ENSG00000136147	0.198712576008936
ENSG00000136193	0.135519388550851
ENSG00000136197	0.464434782718218
ENSG00000136235	0.0549670621852011
ENSG00000136238	0.08608332513123
ENSG00000136240	0.183877585267217
ENSG00000136243	0.022190379682629
ENSG00000136247	0.194112315304004
ENSG00000136250	0.185962983611961
ENSG00000136270	0.0930861723817134
ENSG00000136271	0.0187630081226063
ENSG00000136280	0.227944718142466
ENSG00000136286	0.0413706180203977
[truncated: 4,007 more rows]
