# Supplementary material for: SUMMIT: An integrative approach for better transcriptomic data imputation improves causal gene identification
Source: Nat Commun. 2022 Oct 25;13:6336. doi: 10.1038/s41467-022-34016-y (PMC9593997; doi:10.1038/s41467-022-34016-y)
Supplement: Supplementary file 7 — Source Data [file 41467_2022_34016_MOESM7_ESM.zip › Source Data/Figure-3/JTI-info.csv]

gene	pred.perf.R2
ENSG00000000457	0.16510143984677716
ENSG00000000460	0.06396446257016004
ENSG00000001036	0.07578917893447067
ENSG00000001084	0.02714359076445058
ENSG00000001167	0.018574164971363407
ENSG00000001460	0.07312202020616122
ENSG00000001461	0.027922961047524973
ENSG00000001561	0.17337828804933167
ENSG00000001629	0.060311097856200306
ENSG00000001631	0.01800772773332483
ENSG00000002016	0.17560096994861354
ENSG00000002549	0.3583925792172742
ENSG00000002587	0.01765298283423866
ENSG00000002726	0.44549955339114866
ENSG00000002822	0.22978938182120912
ENSG00000002834	0.01648658271473106
ENSG00000002919	0.2711848210545
ENSG00000002933	0.643178370086862
ENSG00000003056	0.07503978549186445
ENSG00000003137	0.26337409143668383
ENSG00000003147	0.10806942514024243
ENSG00000003249	0.10614708792019037
ENSG00000003393	0.223409533043184
ENSG00000003436	0.01176978271909056
ENSG00000003509	0.025144708946485735
ENSG00000004139	0.03685216257837975
ENSG00000004142	0.04942673632537962
ENSG00000004399	0.03609973050533956
ENSG00000004455	0.020802869191790977
ENSG00000004534	0.5392038122816606
ENSG00000004660	0.0862919404851493
ENSG00000004700	0.04404235038994284
ENSG00000004766	0.048524721646792
ENSG00000004777	0.17529385998955385
ENSG00000004779	0.013368250985472062
ENSG00000004809	0.2906596731464908
ENSG00000004838	0.020045856981846782
ENSG00000004864	0.09381474056623385
ENSG00000005001	0.0690181603629451
ENSG00000005020	0.5093468499911589
ENSG00000005075	0.014927968378222014
ENSG00000005156	0.1236437590390057
ENSG00000005175	0.12800594359415784
ENSG00000005189	0.013232189592219019
ENSG00000005194	0.01960325955033689
ENSG00000005206	0.04867063088053246
ENSG00000005243	0.053427532248341396
ENSG00000005249	0.03873167687468326
ENSG00000005381	0.028858213540735443
ENSG00000005513	0.01234012377269997
ENSG00000005801	0.1540049007098561
ENSG00000005844	0.012733802494849001
ENSG00000005882	0.08071227640557196
ENSG00000005884	0.02782369866516684
ENSG00000006007	0.053887729852619436
ENSG00000006015	0.21646195169412544
ENSG00000006025	0.025676283322331947
ENSG00000006042	0.1436219243473565
ENSG00000006047	0.03419118935972207
ENSG00000006125	0.021078856078186256
ENSG00000006194	0.06991494610813778
ENSG00000006282	0.7155689161491479
ENSG00000006327	0.011858572732029525
ENSG00000006432	0.17398299316221708
ENSG00000006451	0.019723923718978967
ENSG00000006453	0.029590422703176467
ENSG00000006459	0.029038718487012803
ENSG00000006530	0.02096835344830702
ENSG00000006534	0.02767159430773636
ENSG00000006555	0.018953338431014363
ENSG00000006607	0.16867339022931732
ENSG00000006625	0.04262137113428028
ENSG00000006634	0.01646293812852613
ENSG00000006638	0.032843798481227364
ENSG00000006652	0.1377818882203551
ENSG00000006712	0.01251965472620762
ENSG00000006715	0.05855957617195101
ENSG00000006744	0.2259655356188899
ENSG00000006831	0.08244088231269807
ENSG00000007038	0.06065391191344139
ENSG00000007047	0.5218651172216495
ENSG00000007080	0.06350493374415951
ENSG00000007129	0.6065001034393733
ENSG00000007237	0.024177443987377374
ENSG00000007255	0.03534024784656282
ENSG00000007264	0.02337539936049083
ENSG00000007341	0.0826840910978402
ENSG00000007376	0.031338822762708794
ENSG00000007516	0.21727874504285383
ENSG00000007520	0.017525742371323975
ENSG00000007541	0.02345552422268096
ENSG00000007545	0.05473766774469016
ENSG00000007866	0.02270854878007204
ENSG00000008018	0.11696273425286362
ENSG00000008083	0.05892933328832365
ENSG00000008128	0.21466067198378055
ENSG00000008277	0.015014439120832307
ENSG00000008283	0.012746093200834625
ENSG00000008311	0.07034827731628834
ENSG00000008324	0.012230863658136802
ENSG00000008382	0.055327166816986385
ENSG00000008438	0.04633267844548708
ENSG00000008513	0.05530003521905543
ENSG00000008516	0.3692889405597894
ENSG00000008517	0.2001455118908857
ENSG00000008735	0.02697792461703067
ENSG00000008838	0.12742797992813074
ENSG00000008869	0.02296483479029304
ENSG00000008988	0.05924825321843627
ENSG00000009335	0.020677905063549322
ENSG00000009413	0.01980999355560309
ENSG00000009790	0.2980873491980072
ENSG00000009830	0.08237074860450455
ENSG00000009844	0.018948225550233802
ENSG00000009950	0.014645858448206713
ENSG00000010030	0.431973295926517
ENSG00000010072	0.013739101069321311
ENSG00000010165	0.14392487172138635
ENSG00000010219	0.23437633502569521
ENSG00000010270	0.040206879592861886
ENSG00000010278	0.24764594381670701
ENSG00000010282	0.020058915619927512
ENSG00000010292	0.3010875274206142
ENSG00000010295	0.16316136462925512
ENSG00000010310	0.021695769686069403
ENSG00000010327	0.08564308117780549
ENSG00000010361	0.06758019041878724
ENSG00000010379	0.025039887641132498
ENSG00000010539	0.15184410358143638
ENSG00000010626	0.17278048092627135
ENSG00000011007	0.1395909677201736
ENSG00000011009	0.014663846419763442
ENSG00000011021	0.3266326573717475
ENSG00000011105	0.013867502326528443
ENSG00000011114	0.09260330355080222
ENSG00000011132	0.09946658455016169
ENSG00000011198	0.015139053343322842
ENSG00000011258	0.024455730579047374
ENSG00000011260	0.11019699016127865
ENSG00000011275	0.013848916866903888
ENSG00000011295	0.17198365568122884
ENSG00000011376	0.0413285290428252
ENSG00000011454	0.020940650662460276
ENSG00000011478	0.013154887673161968
ENSG00000011485	0.45359525488101543
ENSG00000011523	0.21018939990152247
ENSG00000011600	0.012208830595073375
ENSG00000011638	0.04844083973843864
ENSG00000012061	0.031249216047754234
ENSG00000012124	0.01308030803474775
ENSG00000012660	0.03780238103321279
ENSG00000012779	0.027733542365365238
ENSG00000012963	0.02766495433287811
ENSG00000013016	0.045085544309645544
ENSG00000013288	0.23929353140006013
ENSG00000013306	0.03362660528335005
ENSG00000013364	0.041845148689205004
ENSG00000013374	0.09408351812699274
ENSG00000013375	0.02061113735578771
ENSG00000013392	0.0322002092303924
ENSG00000013523	0.09820524400557766
ENSG00000013561	0.07879811724522015
ENSG00000013573	0.709615247683698
ENSG00000013583	0.1138781930414229
ENSG00000013725	0.011959199013173202
ENSG00000013810	0.12801239379903553
ENSG00000014123	0.04657435533253261
ENSG00000014138	0.09056135982190221
ENSG00000014164	0.5115992258063686
ENSG00000014216	0.19233911347678684
ENSG00000014257	0.16197094262425074
ENSG00000014919	0.01976288525232758
ENSG00000015133	0.021998478511897426
ENSG00000015153	0.02786543037232364
ENSG00000015676	0.1526348236584257
ENSG00000017797	0.41459122924206737
ENSG00000018189	0.025176702027805427
ENSG00000018280	0.19373640559120187
ENSG00000018510	0.0718627688174245
ENSG00000018699	0.05896464195502429
ENSG00000019102	0.020492784772447023
ENSG00000019169	0.2652899350368939
ENSG00000019485	0.010160240855660163
ENSG00000020181	0.08707536208430264
ENSG00000020922	0.3104489126017792
ENSG00000021300	0.032465410539131594
ENSG00000021355	0.05997649188318955
ENSG00000021488	0.10883347845995817
ENSG00000021762	0.1581004688804593
ENSG00000021852	0.2873945865212152
ENSG00000022556	0.3402603502187985
ENSG00000022567	0.31546019353096183
ENSG00000022976	0.016528705811094394
ENSG00000023041	0.04583936722520488
ENSG00000023171	0.1072835297309389
ENSG00000023191	0.17928532328199465
ENSG00000023445	0.05096288837052896
ENSG00000023516	0.019143954183650308
ENSG00000023572	0.038226820897524515
ENSG00000023608	0.17964638165294988
ENSG00000023734	0.012199377866295063
ENSG00000023839	0.025959511374505466
ENSG00000023892	0.24437915938232715
ENSG00000023902	0.02177516567647342
ENSG00000023909	0.010743872167865362
ENSG00000024048	0.014124233121086911
ENSG00000024862	0.08240136748037637
ENSG00000025039	0.048249985192410326
ENSG00000025156	0.2367943047853078
ENSG00000025434	0.03861845366778363
ENSG00000025708	0.3380056720296409
ENSG00000025772	0.3970063214292528
ENSG00000026103	0.10841638132155429
ENSG00000026297	0.49258753293256097
ENSG00000026508	0.012966776794713421
ENSG00000026652	0.08221035096808213
ENSG00000026950	0.07889185329531952
ENSG00000027001	0.013856762600205373
ENSG00000027697	0.04702460921999861
ENSG00000027847	0.47380128630988205
ENSG00000028116	0.05325306432133181
ENSG00000028203	0.03210616743715783
ENSG00000028528	0.07582764109219546
ENSG00000028839	0.014173805840728517
ENSG00000029364	0.20436757020226495
ENSG00000029534	0.014223485442918017
ENSG00000029639	0.014739039162513115
ENSG00000029725	0.17192650652978111
ENSG00000030066	0.02002190494796313
ENSG00000030110	0.5563199872423359
ENSG00000030582	0.10729061490779519
ENSG00000031081	0.024466288964971925
ENSG00000031691	0.19532831962861547
ENSG00000031698	0.01876039653964596
ENSG00000031823	0.01349625635157239
ENSG00000032389	0.05327415001458244
ENSG00000032444	0.03309136221773311
ENSG00000032742	0.21069934704345025
ENSG00000033030	0.029087980713523923
ENSG00000033050	0.13554110185714183
ENSG00000033100	0.053251801609708084
ENSG00000033170	0.07256394320719958
ENSG00000033178	0.15072119979053894
ENSG00000033627	0.05014594539365511
ENSG00000033800	0.13005867319569214
ENSG00000034677	0.017908498159686325
ENSG00000034713	0.014119116622547499
ENSG00000034971	0.010592073705605422
ENSG00000035115	0.40587828599288117
ENSG00000035141	0.015224752945450948
ENSG00000035403	0.0652389803500532
ENSG00000035664	0.0630619500714093
ENSG00000035681	0.03617842440875834
ENSG00000035687	0.17745121714503487
ENSG00000035720	0.020011989196286734
ENSG00000035862	0.055873958973903216
ENSG00000035928	0.015156227556132681
ENSG00000036054	0.01243390933513329
ENSG00000036448	0.5213552776086222
ENSG00000037042	0.024566546680753004
ENSG00000037280	0.18358735123123032
ENSG00000037474	0.26033847411149763
ENSG00000037637	0.03761535463648563
ENSG00000037757	0.14748459932116562
ENSG00000038002	0.573610798475863
ENSG00000038219	0.13374639176219058
ENSG00000038358	0.026727655795149744
ENSG00000038382	0.018562639012673257
ENSG00000038427	0.01185130964274042
ENSG00000038532	0.01600814351551647
ENSG00000038945	0.2953809073099321
ENSG00000039123	0.01548141646580347
ENSG00000039523	0.028979999749197013
ENSG00000039650	0.2055160880808313
ENSG00000040199	0.016527648385471768
ENSG00000040275	0.09856210792954344
ENSG00000040487	0.16671394921274443
ENSG00000040531	0.11650066146447768
ENSG00000040633	0.03267975642540549
ENSG00000040933	0.021989931843325608
ENSG00000041357	0.09972955562340655
ENSG00000041802	0.4515463081324465
ENSG00000041880	0.02565659621871478
ENSG00000041988	0.07175833457473653
ENSG00000042088	0.03805207938286993
ENSG00000042286	0.030134686135581647
ENSG00000042429	0.050284758174469237
ENSG00000042445	0.2555645340538146
ENSG00000042493	0.2645982857794806
ENSG00000042753	0.022062746837565265
ENSG00000042832	0.01301750474712621
ENSG00000042980	0.08572677870216414
ENSG00000043462	0.08444961687791358
ENSG00000043514	0.19503537695266138
ENSG00000043591	0.08871298459024077
ENSG00000044090	0.2585778078893478
ENSG00000044115	0.4237336945627345
ENSG00000044459	0.05638146335811702
ENSG00000047056	0.05642960561343316
ENSG00000047188	0.20781022324595638
ENSG00000047315	0.011210480877471708
ENSG00000047346	0.01933603230051325
ENSG00000047365	0.11902267317854265
ENSG00000047578	0.011480974881467546
ENSG00000047579	0.12758549081092532
ENSG00000047849	0.08857389007504186
ENSG00000048028	0.010445095644215401
ENSG00000048140	0.016123782471693732
ENSG00000048162	0.048562630292673124
ENSG00000048342	0.07684273691191355
ENSG00000048392	0.04188929241442776
ENSG00000048471	0.03858152476526268
ENSG00000048544	0.28385064954722
ENSG00000048649	0.019079759750216783
ENSG00000048707	0.013117700991957429
ENSG00000049089	0.023806633012313557
ENSG00000049167	0.0738793496474426
ENSG00000049192	0.021125764189689717
ENSG00000049239	0.17722329882181548
ENSG00000049245	0.22196465184590924
ENSG00000049246	0.07730860843450096
ENSG00000049247	0.3470825730487867
ENSG00000049449	0.07008358643391407
ENSG00000049541	0.10414722342777538
ENSG00000049759	0.02705116809507155
ENSG00000049860	0.14709896267837247
ENSG00000050130	0.019043110335055645
ENSG00000050165	0.08764541780848091
ENSG00000050327	0.031027623189877826
ENSG00000050344	0.10670597279036619
ENSG00000050393	0.042697542394343556
ENSG00000050405	0.0397028820914214
ENSG00000050426	0.03922161462310217
ENSG00000050438	0.04313771646089701
ENSG00000050555	0.10320157405513047
ENSG00000050730	0.011825854020605082
ENSG00000050748	0.19456137465833145
ENSG00000050767	0.11973993094434238
ENSG00000050820	0.031528767146419466
ENSG00000051009	0.24782467914613696
ENSG00000051108	0.01261606436573534
ENSG00000051128	0.015125058578105371
ENSG00000051523	0.05936332464590211
ENSG00000051596	0.16341960880703307
ENSG00000051620	0.16383217996427427
ENSG00000051825	0.017327271503985803
ENSG00000052126	0.010156435472713075
ENSG00000052749	0.34375629876239006
ENSG00000052795	0.029599860375182314
ENSG00000053108	0.10030319488158916
ENSG00000053254	0.031074750555437212
ENSG00000053371	0.111714291489765
ENSG00000053372	0.06140377177851359
ENSG00000053501	0.09794822490817111
ENSG00000053524	0.05400625307817338
ENSG00000053770	0.022048174476913634
ENSG00000053900	0.10643395916834626
ENSG00000053918	0.023127862644435337
ENSG00000054148	0.03326868308524303
ENSG00000054179	0.10029261789689342
ENSG00000054219	0.3749659153944273
ENSG00000054277	0.12024490516504949
ENSG00000054282	0.3011117082798086
ENSG00000054356	0.2519915791710536
ENSG00000054523	0.12209255440625855
ENSG00000054598	0.14471717826502786
ENSG00000054611	0.01957838733044263
ENSG00000054654	0.024600839853167644
ENSG00000054793	0.2797825313828898
ENSG00000054965	0.06741859236800378
ENSG00000054967	0.05597911436787363
ENSG00000054983	0.011176517870687767
ENSG00000055130	0.03193706668965053
ENSG00000055147	0.05542555024943782
ENSG00000055163	0.019553713533845905
ENSG00000055208	0.013235413677784755
ENSG00000055211	0.2350126231676572
ENSG00000055332	0.14370366631697118
ENSG00000055950	0.10913294927819571
ENSG00000055955	0.454949222721427
ENSG00000056558	0.12233162291197415
ENSG00000056736	0.08575412603923445
ENSG00000056972	0.044883847601731794
ENSG00000057019	0.01362354297612179
ENSG00000057252	0.2885172829069846
ENSG00000057294	0.03307961391832849
ENSG00000057608	0.27994413494220394
ENSG00000057663	0.019893947339867345
ENSG00000057704	0.10800130232365188
ENSG00000057757	0.01644438946882547
ENSG00000058056	0.015807415895800158
ENSG00000058063	0.02079022287694371
ENSG00000058453	0.2788787158556613
ENSG00000058729	0.03497808248167674
ENSG00000058799	0.06404609869556295
ENSG00000059122	0.7449311626874089
ENSG00000059145	0.08617730233376365
ENSG00000059377	0.09542622038342069
ENSG00000059378	0.017681445397448876
ENSG00000059573	0.023456936584359916
ENSG00000059588	0.07881562838830379
ENSG00000059691	0.13563347676354484
ENSG00000059758	0.010062246693518887
ENSG00000059804	0.016577919218679953
ENSG00000060069	0.5884404008239977
ENSG00000060138	0.06898283399825728
ENSG00000060140	0.03563673975443107
ENSG00000060491	0.0837843824810266
ENSG00000060558	0.018320353849762317
ENSG00000060642	0.15159883189408344
ENSG00000060749	0.0742825813345172
ENSG00000060762	0.1265071816643886
ENSG00000060971	0.013790112244649905
ENSG00000060982	0.29510358607483944
ENSG00000061273	0.047745299085006666
ENSG00000061337	0.1268925651409073
ENSG00000061676	0.026563927108154604
ENSG00000061936	0.1234607482516898
ENSG00000061938	0.05750800396801307
ENSG00000062194	0.022705895975212304
ENSG00000062282	0.06584321684272232
ENSG00000062650	0.03599486251094119
ENSG00000063046	0.036233739073986596
ENSG00000063127	0.04751191834533975
ENSG00000063169	0.036983747307755804
ENSG00000063176	0.039304320851618
ENSG00000063180	0.026438231612726504
ENSG00000063245	0.1104932335347563
ENSG00000063322	0.01905225188273699
ENSG00000063438	0.05715763169920027
ENSG00000063761	0.40786110842067247
ENSG00000063854	0.04541832732788497
ENSG00000063978	0.013290492964215181
ENSG00000064012	0.38176103781847753
ENSG00000064115	0.23502905510644836
ENSG00000064201	0.09472153776443312
ENSG00000064225	0.013587732656273301
ENSG00000064270	0.24869856657047815
ENSG00000064300	0.010906432064354299
ENSG00000064313	0.08228823139454117
ENSG00000064393	0.03203562632030344
ENSG00000064419	0.373622134932728
ENSG00000064490	0.10102773388753063
ENSG00000064547	0.24768176353388058
ENSG00000064601	0.06260516923512705
ENSG00000064607	0.023254693574976774
ENSG00000064652	0.02196805514253335
ENSG00000064666	0.43242603481494524
ENSG00000064687	0.5077405419356692
ENSG00000064703	0.08194285004194872
ENSG00000064726	0.023769835519275553
ENSG00000064886	0.3882662860598956
ENSG00000064932	0.06423843478784703
ENSG00000064933	0.03526805562896868
ENSG00000064989	0.03270801777969375
ENSG00000064999	0.01898700096360192
ENSG00000065000	0.022841820372460263
ENSG00000065029	0.12211270428259945
ENSG00000065060	0.4149792662349763
ENSG00000065154	0.056206649775080386
ENSG00000065183	0.012156978839047799
ENSG00000065268	0.4155024630946356
ENSG00000065308	0.09265179136005852
ENSG00000065357	0.03919399537525038
ENSG00000065361	0.011425072463777953
ENSG00000065413	0.06610548343413725
ENSG00000065427	0.019955610888590224
ENSG00000065457	0.15232698951772264
ENSG00000065485	0.02160878935798397
ENSG00000065526	0.026350462451341115
ENSG00000065548	0.046691964350425656
ENSG00000065600	0.054708920558046076
ENSG00000065613	0.04910379971160394
ENSG00000065615	0.010681166130578434
ENSG00000065618	0.14102257248168046
ENSG00000065621	0.10027174494934547
ENSG00000065665	0.1323791638435042
ENSG00000065675	0.014325133423605627
ENSG00000065717	0.032821949949545175
ENSG00000065802	0.18613966905012838
ENSG00000065809	0.09043643464185319
ENSG00000065882	0.09377940135406196
ENSG00000065883	0.013014293698642505
ENSG00000065911	0.05943341241072329
ENSG00000065970	0.22780641228316284
ENSG00000065989	0.014908805700108987
ENSG00000066027	0.3315985309860389
ENSG00000066084	0.18075658227872377
ENSG00000066117	0.02284900234525592
ENSG00000066136	0.015361177661018466
ENSG00000066185	0.03589165581495355
ENSG00000066230	0.2482250004489052
ENSG00000066294	0.04232051379980948
ENSG00000066379	0.20189566183576865
ENSG00000066427	0.21867846778332795
ENSG00000066455	0.010308189792461396
ENSG00000066583	0.08361444944519131
ENSG00000066654	0.056083081195922244
ENSG00000066697	0.05350802783164412
ENSG00000066735	0.08436234833972142
ENSG00000066827	0.024067087839523296
ENSG00000066855	0.07060491696091466
ENSG00000066923	0.01551076692587744
ENSG00000066926	0.01728713931217888
ENSG00000066933	0.020069291841381322
ENSG00000067057	0.32461608337968284
ENSG00000067064	0.019586436447617848
ENSG00000067141	0.07171423797257831
ENSG00000067167	0.05524260280023323
ENSG00000067182	0.020905143203001658
ENSG00000067208	0.07132776242107926
ENSG00000067221	0.2134296552681358
ENSG00000067225	0.02537951513854331
ENSG00000067334	0.03333552304302033
ENSG00000067533	0.054394788263707625
ENSG00000067596	0.01780602252769352
ENSG00000067606	0.06652867035239998
ENSG00000067704	0.02154233210261012
ENSG00000067715	0.06275540557815507
ENSG00000067836	0.2618001885449598
ENSG00000068028	0.01828161660673965
ENSG00000068079	0.026579218651432153
ENSG00000068097	0.2651775106606674
ENSG00000068120	0.048755872599175396
ENSG00000068489	0.03531574494716466
ENSG00000068615	0.06670244466423401
ENSG00000068654	0.10800843932664633
ENSG00000068745	0.057143975609311046
ENSG00000068784	0.08541691053602912
ENSG00000068878	0.015660944681396474
ENSG00000068903	0.03204469388741955
ENSG00000068912	0.012028435553681249
ENSG00000069011	0.049577358914425135
ENSG00000069020	0.085706237256743
ENSG00000069188	0.3419283987365879
ENSG00000069248	0.03517517811259651
ENSG00000069275	0.07186293929390997
ENSG00000069424	0.10920528575495214
ENSG00000069482	0.21797105083868568
ENSG00000069493	0.1479787236775568
ENSG00000069696	0.02185634208906705
ENSG00000069849	0.04513105728997049
ENSG00000069869	0.11530874145433187
ENSG00000069943	0.01713869525067201
ENSG00000069966	0.04385096862230501
ENSG00000069974	0.019934669482613132
ENSG00000069998	0.055969937525597466
ENSG00000070018	0.08991208421429367
ENSG00000070019	0.051595443684250154
ENSG00000070047	0.044058878616248805
ENSG00000070061	0.07325001493851713
ENSG00000070081	0.10857906659967759
ENSG00000070087	0.049204882024770163
ENSG00000070190	0.14925439389079664
ENSG00000070269	0.025353393745931523
ENSG00000070371	0.2042375515305
ENSG00000070404	0.07451289378852098
ENSG00000070423	0.09734294433812667
ENSG00000070444	0.10108609581274093
ENSG00000070476	0.1717967547440207
ENSG00000070495	0.17627746968125427
ENSG00000070526	0.1706433512596692
ENSG00000070540	0.18786437469594988
ENSG00000070610	0.25534667279346224
ENSG00000070614	0.40926637668516275
ENSG00000070669	0.1857201230459943
ENSG00000070718	0.10295289050751193
ENSG00000070729	0.013519473216244873
ENSG00000070731	0.27367302337286953
ENSG00000070759	0.14627997396626735
ENSG00000070831	0.15836396653301482
ENSG00000070882	0.020195903168550623
ENSG00000070950	0.03460068890195472
ENSG00000071051	0.040077950200469455
ENSG00000071189	0.03930564709941959
ENSG00000071242	0.16348998717780752
ENSG00000071243	0.03336420421588914
ENSG00000071246	0.5829891885916622
ENSG00000071462	0.08888061432199922
ENSG00000071537	0.029913025032744213
ENSG00000071575	0.06946139238608488
ENSG00000071626	0.011786616955792055
ENSG00000071794	0.010033941701823373
ENSG00000071894	0.7155899170951158
ENSG00000071967	0.3796580312241482
ENSG00000072042	0.04321294014234164
ENSG00000072062	0.024608951528817136
ENSG00000072071	0.06319192534706092
ENSG00000072110	0.01024053404075323
ENSG00000072163	0.15133142649980447
ENSG00000072210	0.06765834222521915
ENSG00000072274	0.015776649723861298
ENSG00000072310	0.1595252024061789
ENSG00000072364	0.03873914406311065
ENSG00000072401	0.09295875351071517
ENSG00000072518	0.014596162445981758
ENSG00000072609	0.04608098177286643
ENSG00000072682	0.024880010196396476
ENSG00000072694	0.3696306447522382
ENSG00000072736	0.0901409113807985
ENSG00000072756	0.0698587744616113
ENSG00000072778	0.1824415690262407
ENSG00000072786	0.049810422450176854
ENSG00000072818	0.2586800991282986
ENSG00000072840	0.04125526620676794
ENSG00000072858	0.08411411094182762
ENSG00000072864	0.24951889071732888
ENSG00000072952	0.05522715365474391
ENSG00000072958	0.14440299230492104
ENSG00000073008	0.10334150630197175
ENSG00000073050	0.11474651606660914
ENSG00000073060	0.06416277247718377
ENSG00000073111	0.020659502135114086
ENSG00000073150	0.03878056478442638
ENSG00000073169	0.07834933148220573
ENSG00000073331	0.053897011270201745
ENSG00000073350	0.06510631914594338
ENSG00000073536	0.1857573170589986
ENSG00000073578	0.22230590064902966
ENSG00000073584	0.03645581767234739
ENSG00000073605	0.42727016761335945
ENSG00000073614	0.2439848791491837
ENSG00000073670	0.047818894191415155
ENSG00000073711	0.01896504481203595
ENSG00000073712	0.03143275080091874
ENSG00000073737	0.269911106329611
ENSG00000073803	0.23862376984785685
ENSG00000073849	0.013649882637274265
ENSG00000073861	0.012025808106979945
ENSG00000073910	0.029082276692509276
ENSG00000073921	0.023326301823282464
ENSG00000073969	0.0447002829778349
ENSG00000074054	0.025646964620000445
ENSG00000074201	0.012001589636922938
ENSG00000074219	0.0562184811218604
ENSG00000074266	0.06032777187932149
ENSG00000074356	0.13906924292447134
ENSG00000074370	0.0570706528949415
ENSG00000074416	0.01818217900276216
ENSG00000074590	0.037716322527473124
ENSG00000074603	0.027290172177746742
ENSG00000074657	0.022961665712819688
ENSG00000074695	0.10345621068905314
ENSG00000074696	0.03951848389871109
ENSG00000074706	0.05111918842390613
ENSG00000074755	0.0864328714812491
ENSG00000074803	0.5620858101837937
ENSG00000074842	0.021026261381471754
ENSG00000074855	0.013259219688331722
ENSG00000074966	0.04673330216373068
ENSG00000075073	0.03548699198616243
ENSG00000075089	0.036022352517430016
ENSG00000075131	0.031432113740409454
ENSG00000075151	0.024193854765340025
ENSG00000075223	0.0664372053308524
ENSG00000075234	0.24695979026223355
ENSG00000075239	0.04112860976060155
ENSG00000075240	0.07833010824434566
ENSG00000075275	0.07193461317640236
ENSG00000075303	0.01621248401456476
ENSG00000075399	0.050154729429407394
ENSG00000075407	0.01673138927636716
ENSG00000075413	0.11326329512898622
ENSG00000075415	0.013442810796368842
ENSG00000075426	0.01447512616377581
ENSG00000075568	0.04026765230965689
ENSG00000075651	0.05346085141577524
ENSG00000075790	0.01774775773166555
ENSG00000075826	0.47310221662721025
ENSG00000075856	0.02816058962454968
ENSG00000075884	0.022453970262500345
ENSG00000075914	0.04863482149328424
ENSG00000075975	0.08681142406658961
ENSG00000076003	0.07017326575093039
ENSG00000076067	0.4101047615173389
ENSG00000076242	0.057567508473681986
ENSG00000076248	0.06757882176974607
ENSG00000076258	0.017126958558533627
ENSG00000076321	0.02086239729895158
ENSG00000076356	0.0404677323714658
ENSG00000076513	0.01585750598299557
ENSG00000076554	0.11255129854680006
ENSG00000076555	0.20217921011818143
ENSG00000076641	0.09729801931621229
ENSG00000076650	0.09940459689165293
ENSG00000076662	0.0996977565517424
ENSG00000076685	0.06656231721689751
ENSG00000076826	0.14208214273322914
ENSG00000076864	0.3042952687186264
ENSG00000076924	0.1066404782385725
ENSG00000076928	0.015205180571281108
ENSG00000076944	0.19926756150369218
ENSG00000076984	0.01461371351878802
ENSG00000077044	0.039574759592781325
ENSG00000077097	0.027927424573248115
ENSG00000077150	0.014407573298775267
ENSG00000077157	0.010794643219088759
ENSG00000077232	0.04781900204384253
ENSG00000077235	0.010922863043299756
ENSG00000077238	0.1594246973688514
ENSG00000077254	0.013901924617212028
ENSG00000077312	0.016463471374340084
ENSG00000077420	0.09867377661764697
ENSG00000077458	0.11631197509201033
ENSG00000077463	0.013523351451344458
ENSG00000077514	0.01826814177476713
ENSG00000077585	0.10202636187081023
ENSG00000077616	0.030305620875704778
ENSG00000077684	0.010707240716851295
ENSG00000077782	0.29750160111734625
ENSG00000077984	0.48152515206326385
ENSG00000078018	0.010465761015306685
ENSG00000078043	0.06955049381012086
ENSG00000078070	0.05549700475462909
ENSG00000078114	0.36130283424708515
ENSG00000078140	0.055529501643513245
ENSG00000078142	0.09505733906892093
ENSG00000078177	0.06694367696021425
ENSG00000078237	0.09113676974218644
ENSG00000078246	0.0274196368282818
ENSG00000078269	0.18647844256146148
ENSG00000078304	0.07422070098974963
ENSG00000078399	0.07073024174028752
ENSG00000078403	0.013236703337176154
ENSG00000078487	0.04300566885707562
ENSG00000078618	0.1671477870118871
ENSG00000078674	0.09903632308980216
ENSG00000078687	0.023191454238979906
ENSG00000078699	0.018078037459153685
ENSG00000078804	0.017800804618214178
ENSG00000078808	0.02324158194722956
ENSG00000078814	0.042220217967926195
ENSG00000078900	0.04184121044158884
ENSG00000079150	0.02273811870614456
ENSG00000079156	0.03410121148877524
ENSG00000079215	0.018629150922017067
ENSG00000079246	0.030939710798513306
ENSG00000079257	0.06821594273523766
ENSG00000079263	0.020347089928447547
ENSG00000079277	0.27180046906885275
ENSG00000079308	0.046456554747903674
ENSG00000079332	0.03317615826205162
ENSG00000079335	0.10314503568609988
ENSG00000079337	0.2646494292955865
ENSG00000079387	0.01692072242070378
ENSG00000079435	0.04209291848963364
ENSG00000079459	0.08777652127670253
ENSG00000079691	0.26234603283386165
ENSG00000079739	0.03152455181789232
ENSG00000079785	0.0741093787778448
ENSG00000079819	0.040785584437369744
ENSG00000079950	0.06782518248480436
ENSG00000079974	0.21144508451580815
ENSG00000080007	0.04267359179895394
ENSG00000080189	0.0137965307235435
ENSG00000080345	0.038854275115512295
ENSG00000080503	0.012601039265945657
ENSG00000080546	0.011017447592215584
ENSG00000080573	0.4720508048823297
ENSG00000080815	0.2944422283149018
ENSG00000080839	0.017318606110100422
ENSG00000080854	0.10072682364337175
ENSG00000080986	0.02216774837791523
ENSG00000081014	0.11824828857444195
ENSG00000081148	0.013042107918352901
ENSG00000081154	0.011098744472579811
ENSG00000081320	0.10017629392631563
ENSG00000081665	0.1239272869288176
ENSG00000081692	0.022123937096778505
ENSG00000081760	0.02738063553895455
ENSG00000081791	0.088322254524639
ENSG00000081913	0.02052485955283712
ENSG00000081985	0.17159403590840316
ENSG00000082068	0.01806899404942095
ENSG00000082074	0.018661854249038767
ENSG00000082146	0.018979823923105196
ENSG00000082153	0.025362673016685728
ENSG00000082196	0.011559023996589125
ENSG00000082212	0.33836635702736906
ENSG00000082213	0.06705050054276408
ENSG00000082258	0.08063271054310715
ENSG00000082397	0.04109487077556214
ENSG00000082512	0.015638648636212452
ENSG00000082641	0.022963300363590938
ENSG00000082701	0.03611143969554058
ENSG00000082781	0.04840438327806031
ENSG00000082805	0.061132611669720276
ENSG00000082996	0.12936651624236453
ENSG00000083097	0.23219002917010276
ENSG00000083123	0.03994152022259551
ENSG00000083168	0.04557286350838288
ENSG00000083223	0.01003512538578644
ENSG00000083290	0.02900292668243452
ENSG00000083312	0.02423936743482829
ENSG00000083444	0.35123239949510715
ENSG00000083454	0.03217064562334588
ENSG00000083457	0.01439967104596303
ENSG00000083520	0.016417935871727258
ENSG00000083544	0.012779196877613303
ENSG00000083642	0.020625922671275058
ENSG00000083720	0.01062457274284353
ENSG00000083828	0.10212074430759624
ENSG00000083844	0.0313628808357262
ENSG00000083845	0.24033545569767234
ENSG00000083937	0.105423653869296
ENSG00000084072	0.5452006947749671
ENSG00000084090	0.0212293437061819
ENSG00000084092	0.03259296748117253
ENSG00000084110	0.10064370369302413
ENSG00000084112	0.014233030794954695
ENSG00000084207	0.01843550565049507
ENSG00000084444	0.034531209861042134
ENSG00000084652	0.011687241405131615
ENSG00000084676	0.01479855286592174
ENSG00000084710	0.08315473041145179
ENSG00000084733	0.011308255750240295
ENSG00000084734	0.015689247740112103
ENSG00000084764	0.01834309609629186
ENSG00000084774	0.0714673740512246
ENSG00000085063	0.05115943921146336
ENSG00000085117	0.032625154429061304
ENSG00000085265	0.35204128098532345
ENSG00000085274	0.011380105430560093
ENSG00000085365	0.09964277571909756
ENSG00000085377	0.058449365319591
ENSG00000085382	0.012924744513480864
ENSG00000085415	0.0348665203003276
ENSG00000085433	0.014640787532636066
ENSG00000085449	0.023856688993120514
ENSG00000085465	0.0930545220017558
ENSG00000085491	0.3242077090158127
ENSG00000085552	0.020086177077069913
ENSG00000085662	0.06723950651775479
ENSG00000085719	0.03725599249709137
ENSG00000085721	0.04266946116035322
ENSG00000085733	0.02452736005771724
ENSG00000085741	0.03350167255609096
ENSG00000085760	0.059306769738433504
ENSG00000085788	0.015111247312181036
ENSG00000085832	0.019219870605699525
ENSG00000085871	0.22798714894343325
ENSG00000085978	0.021339356604101193
ENSG00000085982	0.12889035533685517
ENSG00000085998	0.029235954652845907
ENSG00000085999	0.011817826811962057
ENSG00000086015	0.09635448208315547
ENSG00000086061	0.012025231375603173
ENSG00000086062	0.01971958795680465
ENSG00000086102	0.11682196700794403
ENSG00000086288	0.20421737428004458
ENSG00000086289	0.09719269287873958
ENSG00000086475	0.013370220994392437
ENSG00000086504	0.0992340476638305
ENSG00000086544	0.0192933271507011
ENSG00000086570	0.023182940829264243
ENSG00000086619	0.03727696162175444
ENSG00000086730	0.10705493037820442
ENSG00000087008	0.04502328502872322
ENSG00000087053	0.012135413765438998
ENSG00000087076	0.05470588122083589
ENSG00000087077	0.01408916820089577
ENSG00000087087	0.012761551422383272
ENSG00000087088	0.055601341270264074
ENSG00000087111	0.021995151457767016
ENSG00000087116	0.027047492376280687
ENSG00000087157	0.020675025797667848
ENSG00000087206	0.047279919940185836
ENSG00000087253	0.07140366249742248
ENSG00000087258	0.01800582343708146
ENSG00000087263	0.048216389776219684
ENSG00000087266	0.05195700673818809
ENSG00000087274	0.054328488829476246
ENSG00000087301	0.038989149316571534
ENSG00000087338	0.07610768524863286
ENSG00000087365	0.26367038182413005
ENSG00000087448	0.024286154503155168
ENSG00000087460	0.05052731487670072
ENSG00000087470	0.016490525912285735
ENSG00000087502	0.04882325326084741
ENSG00000087589	0.08090414377174819
ENSG00000087884	0.01106529973809074
ENSG00000088002	0.08636933296395655
ENSG00000088035	0.01374085162510631
ENSG00000088038	0.04819125161621985
ENSG00000088205	0.04312685667680367
ENSG00000088247	0.024198199314098223
ENSG00000088256	0.1558896217499817
ENSG00000088280	0.020261382225638908
ENSG00000088298	0.06371486144696864
ENSG00000088387	0.10992828650825165
ENSG00000088448	0.10138503021005822
ENSG00000088538	0.010869308826104616
ENSG00000088543	0.022133879308710545
ENSG00000088726	0.011917492688468114
ENSG00000088766	0.05131648741446323
ENSG00000088808	0.01349218990377551
ENSG00000088826	0.05764382642305666
ENSG00000088827	0.011599965654167066
ENSG00000088832	0.07600981513202469
ENSG00000088833	0.3003656363369486
ENSG00000088854	0.07805924018763048
ENSG00000088876	0.03940428933998662
ENSG00000088881	0.096896787398517
ENSG00000088888	0.10630174147618082
ENSG00000088899	0.028564332887399662
ENSG00000088970	0.23867176563774548
ENSG00000088992	0.07134752205435778
ENSG00000089006	0.0748119338101992
ENSG00000089012	0.05010752321111038
ENSG00000089022	0.015910130551191223
ENSG00000089041	0.08796409372134986
ENSG00000089050	0.02454883338459392
ENSG00000089053	0.08284725433426897
ENSG00000089060	0.04313054046581784
ENSG00000089063	0.1908041854021967
ENSG00000089091	0.015431619549437942
ENSG00000089094	0.012211708523087105
ENSG00000089127	0.08217798108161692
ENSG00000089154	0.048849218819879824
ENSG00000089157	0.016226165707708424
ENSG00000089163	0.02690286498818742
ENSG00000089169	0.5140816248480564
ENSG00000089177	0.5176762843126942
ENSG00000089195	0.03678700061606232
ENSG00000089199	0.010019525934205353
ENSG00000089220	0.03394837297990991
ENSG00000089327	0.14248256792783795
ENSG00000089335	0.2229412191994295
ENSG00000089351	0.3210087962731693
ENSG00000089356	0.03040741216320825
ENSG00000089486	0.05328469513838121
ENSG00000089505	0.016917935028059158
ENSG00000089597	0.09368180612413993
ENSG00000089639	0.03580076564147739
ENSG00000089685	0.039969623754888946
ENSG00000089693	0.022608657285532074
ENSG00000089818	0.433754805147961
ENSG00000089847	0.14151918950832468
ENSG00000089876	0.19597431917403976
ENSG00000089902	0.1323664638368758
ENSG00000089916	0.1397636640414819
ENSG00000090006	0.0487804759863289
ENSG00000090013	0.01563142831563575
ENSG00000090020	0.01819970902783576
ENSG00000090054	0.04205081708126085
ENSG00000090060	0.017361445107553757
ENSG00000090097	0.011807932700346151
ENSG00000090238	0.11539983101071379
ENSG00000090266	0.027748428420891265
ENSG00000090316	0.16708400538837137
ENSG00000090339	0.06127850659235669
ENSG00000090372	0.1297193619877114
ENSG00000090376	0.031194951132848172
ENSG00000090382	0.706818914001219
ENSG00000090432	0.1669271104846545
ENSG00000090487	0.014923514739770029
ENSG00000090520	0.018302277174103754
ENSG00000090554	0.010944240680519515
ENSG00000090565	0.011455100742916705
ENSG00000090581	0.06699160030144696
ENSG00000090612	0.018882436088953895
ENSG00000090615	0.07186923035982017
ENSG00000090621	0.056946669945504756
ENSG00000090659	0.027885118306126784
ENSG00000090661	0.19828966891339658
ENSG00000090674	0.0331525181599871
ENSG00000090686	0.017432249723364466
ENSG00000090857	0.0966802316296904
ENSG00000090863	0.19570504753918902
ENSG00000090905	0.14738714132540595
ENSG00000090971	0.030329638110824623
ENSG00000090989	0.020457631255612653
ENSG00000091039	0.2145211858118315
ENSG00000091073	0.2581373230253085
ENSG00000091106	0.018733985661023262
ENSG00000091127	0.04008567962676779
ENSG00000091140	0.021048770638242686
ENSG00000091164	0.011827742897797583
ENSG00000091262	0.11917830880565365
ENSG00000091436	0.034496909690217806
ENSG00000091483	0.013623869136830337
ENSG00000091490	0.10133492834816853
ENSG00000091527	0.08935933327688167
ENSG00000091536	0.0100380718573469
ENSG00000091542	0.05736812198409202
ENSG00000091592	0.06999632516791654
ENSG00000091622	0.03321522173418882
ENSG00000091640	0.35404013903357145
ENSG00000091844	0.018437844643981505
ENSG00000091947	0.08592837346360846
ENSG00000091986	0.0755955789217435
ENSG00000092009	0.011700283360440556
ENSG00000092010	0.054639681271920856
ENSG00000092020	0.43922452862781525
ENSG00000092036	0.43727938164400254
ENSG00000092068	0.03324222497351367
ENSG00000092094	0.10312623026926389
ENSG00000092096	0.019725825714462273
ENSG00000092108	0.2578307486397292
ENSG00000092203	0.04464961135170994
ENSG00000092295	0.09142747629235594
ENSG00000092529	0.0537156882099089
ENSG00000092621	0.05500036022001146
ENSG00000092758	0.47897487257475196
ENSG00000092850	0.011192976839303653
ENSG00000092871	0.11159128772039402
ENSG00000092929	0.15604118262615183
ENSG00000092931	0.04361765765139982
ENSG00000093000	0.2888189441621245
ENSG00000093010	0.04074643023217079
ENSG00000093072	0.124520149945118
ENSG00000093134	0.39482966455427854
ENSG00000093144	0.04903236569753596
ENSG00000093167	0.09172602560684487
ENSG00000093217	0.010819356913652016
ENSG00000094916	0.017554330518844585
ENSG00000094975	0.03750242941881877
ENSG00000095002	0.20641169889613445
ENSG00000095015	0.051658798673575486
ENSG00000095059	0.03233689665943633
ENSG00000095066	0.05969260452386835
ENSG00000095139	0.03866403097750895
ENSG00000095203	0.21358747455131785
ENSG00000095209	0.04482405912169043
ENSG00000095261	0.03845895423827443
ENSG00000095303	0.045407940041607815
ENSG00000095321	0.3462104073138102
ENSG00000095383	0.04317977902167893
ENSG00000095397	0.10934464324238677
ENSG00000095464	0.013595061343402779
ENSG00000095485	0.19477566151801137
ENSG00000095539	0.02158244064812757
ENSG00000095574	0.011265970742571626
ENSG00000095739	0.2515541045229792
ENSG00000095787	0.0485251287868423
ENSG00000095794	0.09290650384573605
ENSG00000095906	0.020558156311980255
ENSG00000095917	0.21506192702770072
ENSG00000095932	0.02403513019987051
ENSG00000095970	0.019669058299916196
ENSG00000096006	0.10040606880458261
ENSG00000096063	0.027668884201273787
ENSG00000096080	0.01311520578831868
ENSG00000096092	0.025787214804281984
ENSG00000096433	0.2663292668106597
ENSG00000096696	0.04582640803894544
ENSG00000096717	0.23496656763911075
ENSG00000096968	0.014587643482005079
ENSG00000096996	0.23673026493157892
ENSG00000097007	0.014565345918217456
ENSG00000097021	0.017527600718257416
ENSG00000097033	0.025655821066187145
ENSG00000097046	0.1851949868735183
ENSG00000099139	0.020708586709352404
ENSG00000099203	0.03761970208881425
ENSG00000099219	0.16178097220154009
ENSG00000099250	0.057925094594736354
ENSG00000099282	0.07637528945790308
ENSG00000099284	0.023192664579499055
ENSG00000099290	0.25032247638262717
ENSG00000099308	0.0853603052930074
ENSG00000099326	0.023623036826205885
ENSG00000099330	0.34675705222508024
ENSG00000099331	0.06263757003259789
ENSG00000099337	0.017276036640656047
ENSG00000099338	0.3454620610988655
ENSG00000099341	0.02903716652592296
ENSG00000099365	0.02327986124109684
ENSG00000099377	0.06926042027258132
ENSG00000099381	0.010315026954348947
ENSG00000099624	0.06561107637112051
ENSG00000099769	0.03124813664849057
ENSG00000099785	0.2279844888140996
ENSG00000099797	0.011719790240458631
ENSG00000099800	0.05572152754472213
ENSG00000099804	0.1832555814772606
ENSG00000099810	0.04005856739515062
ENSG00000099814	0.17992425212800855
ENSG00000099817	0.20407177787596684
ENSG00000099821	0.0787561565637131
ENSG00000099822	0.05559170745143445
ENSG00000099834	0.021920242940791725
ENSG00000099849	0.026123720779109256
ENSG00000099860	0.030814846322775563
ENSG00000099875	0.01515075579063666
ENSG00000099889	0.08145358635144413
ENSG00000099904	0.019268753458973154
ENSG00000099910	0.011253653770653307
ENSG00000099917	0.09019589109979118
ENSG00000099940	0.30866610176176046
ENSG00000099949	0.35652536823733294
ENSG00000099953	0.018337416757120896
ENSG00000099956	0.21786016570013983
ENSG00000099957	0.02023619499368201
ENSG00000099958	0.046917085888049825
ENSG00000099968	0.10631630990880242
ENSG00000099974	0.10357746464202355
ENSG00000099977	0.44141036146143464
ENSG00000099991	0.058957114951638794
ENSG00000099994	0.10920920952814649
ENSG00000099999	0.020215905009514257
ENSG00000100003	0.022632817458123365
ENSG00000100012	0.25045300097231216
ENSG00000100014	0.05131653588660861
ENSG00000100023	0.14024958049455702
ENSG00000100024	0.13214717960687203
ENSG00000100029	0.18931981585716115
ENSG00000100030	0.019691427604563817
ENSG00000100031	0.13700795299051868
ENSG00000100034	0.3216658808096869
ENSG00000100036	0.08008476502308391
ENSG00000100038	0.019392278127740446
ENSG00000100055	0.11495736501088746
ENSG00000100056	0.372607213007889
ENSG00000100060	0.16155340191445972
ENSG00000100068	0.09302879526198313
ENSG00000100075	0.07814855375056212
ENSG00000100079	0.5953522822789851
ENSG00000100083	0.22262152009829564
ENSG00000100092	0.4832411491118064
ENSG00000100099	0.08192996602271846
ENSG00000100100	0.04818637995864891
ENSG00000100106	0.2103354494342846
ENSG00000100109	0.576571287993961
ENSG00000100116	0.3528297946098924
ENSG00000100124	0.15585074560123183
ENSG00000100129	0.022959855268637686
ENSG00000100138	0.015643754073018042
ENSG00000100147	0.15490605598326343
ENSG00000100150	0.044169261085608036
ENSG00000100151	0.2997788092466741
ENSG00000100154	0.03347556039053829
ENSG00000100156	0.03562029431288368
ENSG00000100162	0.014974283969725239
ENSG00000100197	0.4796138714940058
ENSG00000100201	0.19285236143163884
ENSG00000100207	0.029735157969534274
ENSG00000100211	0.010715104938503965
ENSG00000100218	0.06495456421315648
ENSG00000100219	0.018769192669723187
ENSG00000100221	0.03274056951440025
ENSG00000100227	0.04279848605899792
ENSG00000100228	0.024412174066049296
ENSG00000100239	0.030119956380935155
ENSG00000100241	0.019026203100315702
ENSG00000100242	0.02905126709687215
ENSG00000100243	0.12559427697026673
ENSG00000100253	0.03374044712932139
ENSG00000100258	0.05541579569968918
ENSG00000100266	0.14420103443393895
ENSG00000100276	0.01228290611045415
ENSG00000100280	0.034137858802786594
ENSG00000100284	0.18736074876451875
ENSG00000100285	0.05576238190132752
ENSG00000100288	0.1634138549926411
ENSG00000100294	0.04096540602366391
ENSG00000100296	0.13885255129441249
ENSG00000100297	0.0896686710355211
ENSG00000100298	0.10119065257149763
ENSG00000100299	0.4693580768743975
ENSG00000100300	0.1322300958602579
ENSG00000100304	0.1754845448172894
ENSG00000100307	0.042178226294097905
ENSG00000100311	0.09309353160824455
ENSG00000100316	0.010843531707969646
ENSG00000100319	0.025118368885996323
ENSG00000100321	0.24687115616465546
ENSG00000100325	0.05899598877826669
ENSG00000100330	0.09872981849755179
ENSG00000100336	0.12613331543948872
ENSG00000100342	0.045509746197086004
ENSG00000100345	0.017714398360034096
ENSG00000100346	0.014455574661453035
ENSG00000100347	0.24267192992775116
ENSG00000100348	0.049064725622802424
ENSG00000100350	0.20181051202921743
ENSG00000100353	0.040537224635251126
ENSG00000100360	0.13830912913410168
ENSG00000100362	0.30682699481277037
ENSG00000100364	0.16971090878435027
ENSG00000100372	0.013642805272981498
ENSG00000100373	0.196187841119687
ENSG00000100376	0.7027854335472307
ENSG00000100380	0.010011764645871437
ENSG00000100393	0.018605309056612097
ENSG00000100395	0.04571691374731129
ENSG00000100403	0.031741075811119866
ENSG00000100416	0.026663816134718372
ENSG00000100417	0.08985260887263723
ENSG00000100418	0.140043428153665
ENSG00000100422	0.19898149110842175
ENSG00000100425	0.02903934766278776
ENSG00000100426	0.07419875347147786
ENSG00000100427	0.06067886192011246
ENSG00000100429	0.28906209726302035
ENSG00000100439	0.09704015995206386
ENSG00000100441	0.4556690032549121
ENSG00000100445	0.09610945990855957
ENSG00000100448	0.030073483450184887
ENSG00000100450	0.02612762146234151
ENSG00000100461	0.0871914154611625
ENSG00000100462	0.3503127993996888
ENSG00000100473	0.12078285098680303
ENSG00000100478	0.0330469961540136
ENSG00000100483	0.040841214804876735
ENSG00000100485	0.032400246789873105
ENSG00000100490	0.19910408240797514
ENSG00000100503	0.012782591206991718
ENSG00000100504	0.045805809512236326
ENSG00000100505	0.09774500901808444
ENSG00000100519	0.1147972581775591
ENSG00000100526	0.027415939498866202
ENSG00000100554	0.05746247869599294
ENSG00000100564	0.061115199495744975
ENSG00000100577	0.08504604439401711
ENSG00000100580	0.09585943855113967
ENSG00000100583	0.05050972161956726
ENSG00000100592	0.028720300845083358
ENSG00000100596	0.12646926681761542
ENSG00000100599	0.026667391392288263
ENSG00000100600	0.021529697418421565
ENSG00000100601	0.03584629368492027
ENSG00000100603	0.1026549211341872
ENSG00000100612	0.03413511272023675
ENSG00000100629	0.028124584276302156
ENSG00000100632	0.015715725264994675
ENSG00000100664	0.01318680055035846
ENSG00000100697	0.048989231742899424
ENSG00000100711	0.012133153033962922
ENSG00000100714	0.016195843059028985
ENSG00000100726	0.2361671789103994
ENSG00000100731	0.09927832430912467
ENSG00000100764	0.011117642337988249
ENSG00000100767	0.03351799258305399
ENSG00000100784	0.01640562604604867
ENSG00000100804	0.08752365223499163
ENSG00000100813	0.016091149675248922
ENSG00000100814	0.05794589501937271
ENSG00000100815	0.027367907403212637
ENSG00000100836	0.019156823226603177
ENSG00000100852	0.030753774981039705
ENSG00000100865	0.04189351278036097
ENSG00000100883	0.08588326307031006
ENSG00000100888	0.0228004887004869
ENSG00000100889	0.039785417933470055
ENSG00000100890	0.18280175288702738
ENSG00000100902	0.013384614842802608
ENSG00000100918	0.014553488224592435
ENSG00000100938	0.011368063665995147
ENSG00000100949	0.018405918886409228
ENSG00000100979	0.06102962500979198
ENSG00000100982	0.047373163921134775
ENSG00000100985	0.02075154858882131
ENSG00000100991	0.19465902434068494
ENSG00000100994	0.4880680379016624
ENSG00000101004	0.015351202623813924
ENSG00000101017	0.2737263941455362
ENSG00000101019	0.09708387213417122
ENSG00000101049	0.050055637087007505
ENSG00000101052	0.10473724839318888
ENSG00000101057	0.08813437160841846
ENSG00000101079	0.06084890799299509
ENSG00000101104	0.1764865891585906
ENSG00000101109	0.02962578568830525
ENSG00000101138	0.010802929839849582
ENSG00000101150	0.022431381253879567
ENSG00000101158	0.36355868896172255
ENSG00000101160	0.04517758955829449
ENSG00000101161	0.0946449077797884
ENSG00000101166	0.026346491727626827
ENSG00000101181	0.12365010058527794
ENSG00000101187	0.010694474697342363
ENSG00000101188	0.3141196408400112
ENSG00000101189	0.04615806182182984
ENSG00000101190	0.11663569792478902
ENSG00000101191	0.03989779211690915
ENSG00000101193	0.03049444546448224
ENSG00000101194	0.14427966537590872
ENSG00000101197	0.23028044309151896
ENSG00000101199	0.017926707438663505
ENSG00000101213	0.017828577519823512
ENSG00000101216	0.049103408533187724
ENSG00000101220	0.4124241851295694
ENSG00000101224	0.08438407348968632
ENSG00000101230	0.03172613727276642
ENSG00000101236	0.10237495201619931
ENSG00000101246	0.07338434402488088
ENSG00000101247	0.12498594295417821
ENSG00000101255	0.2669108117678131
ENSG00000101265	0.024247918463850725
ENSG00000101266	0.011903172160995679
ENSG00000101282	0.19266824901098034
ENSG00000101290	0.2502172703881284
ENSG00000101294	0.18992579008123908
ENSG00000101298	0.03649091053123893
ENSG00000101307	0.636490235984327
ENSG00000101310	0.119008130655519
ENSG00000101335	0.015367121224559969
ENSG00000101336	0.02900929855914009
ENSG00000101342	0.031481551174406056
ENSG00000101347	0.09802126618940273
ENSG00000101350	0.01679952312937379
ENSG00000101353	0.012903835248726632
ENSG00000101361	0.08821530293721226
ENSG00000101365	0.019127926801594246
ENSG00000101367	0.22688851572610302
ENSG00000101400	0.05721014573045309
ENSG00000101407	0.05584611340777373
ENSG00000101413	0.049904289429535106
ENSG00000101421	0.24274959300085913
ENSG00000101425	0.1980614685965724
ENSG00000101439	0.10096467981191158
ENSG00000101442	0.1649955564868164
ENSG00000101447	0.06565252516161561
ENSG00000101452	0.02918867132880632
ENSG00000101457	0.28575333932272917
ENSG00000101460	0.19686960192315897
ENSG00000101473	0.019041847448939487
ENSG00000101474	0.2190055571399408
ENSG00000101493	0.19046675498197876
ENSG00000101546	0.06845196884144203
ENSG00000101558	0.17621250854472387
ENSG00000101574	0.1015585690697592
ENSG00000101577	0.27057499334578433
ENSG00000101605	0.25958008769734986
ENSG00000101608	0.03653404480881524
ENSG00000101639	0.42951175875177877
ENSG00000101654	0.20489468394712876
ENSG00000101665	0.01169773907988388
ENSG00000101745	0.03773345547992001
ENSG00000101751	0.2893190833671903
ENSG00000101773	0.0886524015205839
ENSG00000101782	0.04349946380223297
ENSG00000102189	0.031645191863259654
ENSG00000102445	0.07209944135734546
ENSG00000102524	0.11052131482324373
ENSG00000102547	0.05859839253402983
ENSG00000102572	0.19443491010583444
ENSG00000102575	0.30789443199584415
ENSG00000102580	0.02932098035178733
ENSG00000102595	0.0676371916758023
ENSG00000102606	0.30915080274243917
ENSG00000102699	0.12176771449107295
ENSG00000102710	0.30852367218913235
ENSG00000102753	0.010821999255416284
ENSG00000102755	0.02157081935463397
ENSG00000102763	0.09663375769249918
ENSG00000102780	0.04966765529968376
ENSG00000102781	0.018582854202019227
ENSG00000102786	0.010622132093773296
ENSG00000102796	0.12323458178790833
ENSG00000102837	0.36181730383396443
ENSG00000102854	0.06127823638186345
ENSG00000102858	0.4759710537100747
ENSG00000102882	0.24990833512587404
ENSG00000102886	0.13304460203133742
ENSG00000102890	0.056329754232147165
ENSG00000102908	0.02642111611783006
ENSG00000102910	0.10951285318389238
ENSG00000102962	0.011619649835995975
ENSG00000102967	0.014514179307449375
ENSG00000102977	0.020231958378726482
ENSG00000102978	0.04646279702897185
ENSG00000102981	0.021725211156420454
ENSG00000103005	0.01768021284033156
ENSG00000103018	0.03494355866682785
ENSG00000103042	0.028777644691113245
ENSG00000103043	0.022736215071638338
ENSG00000103047	0.04410614469716684
ENSG00000103051	0.20115234574839358
ENSG00000103064	0.14118466922009087
ENSG00000103066	0.018479913948005265
ENSG00000103091	0.013002509589915568
ENSG00000103111	0.1303598125656235
ENSG00000103145	0.010044037043888896
ENSG00000103148	0.09762191126158438
ENSG00000103150	0.039593191428624
ENSG00000103152	0.015100387042980286
ENSG00000103154	0.2056583059105319
ENSG00000103160	0.17237557903344639
ENSG00000103168	0.11306557855322844
ENSG00000103174	0.19900737397486343
ENSG00000103184	0.19183366324998194
ENSG00000103187	0.06316398710459975
ENSG00000103194	0.03462710882277154
ENSG00000103196	0.18950036945044266
ENSG00000103199	0.20824599511504396
ENSG00000103202	0.20732371491721463
ENSG00000103222	0.10579170412446111
ENSG00000103226	0.470923262172232
ENSG00000103227	0.18582461818080886
ENSG00000103245	0.218958346178492
ENSG00000103248	0.2130557187965713
ENSG00000103249	0.41491535286901193
ENSG00000103253	0.1805342420907823
ENSG00000103254	0.02049616586257278
ENSG00000103257	0.015204400562870053
ENSG00000103260	0.07742674159835528
ENSG00000103264	0.04887306117301986
ENSG00000103266	0.03403466017632903
ENSG00000103269	0.06734426100549895
ENSG00000103275	0.07241688976415563
ENSG00000103313	0.2653389645553884
ENSG00000103326	0.1970880292653898
ENSG00000103335	0.04491939777375124
ENSG00000103342	0.043911678402668415
ENSG00000103343	0.01782291593372276
ENSG00000103351	0.18806697266753244
ENSG00000103356	0.0657215461805626
ENSG00000103363	0.02229448380156448
ENSG00000103365	0.03536126520470391
ENSG00000103381	0.06820916816677852
ENSG00000103404	0.025825495027319872
ENSG00000103415	0.03068749091509089
ENSG00000103423	0.014869198286007631
ENSG00000103429	0.026933208938723762
ENSG00000103472	0.1253941704646705
ENSG00000103479	0.1112084159200308
ENSG00000103489	0.1331160401722779
ENSG00000103496	0.011951153941715722
ENSG00000103502	0.03190709817738604
ENSG00000103507	0.08740584081090735
ENSG00000103510	0.043365484847429324
ENSG00000103522	0.017390206383437325
ENSG00000103534	0.06676188107428789
ENSG00000103544	0.027451373190859336
ENSG00000103549	0.10640289072991896
ENSG00000103550	0.17366403948881642
ENSG00000103569	0.039384381569987664
ENSG00000103591	0.01894021556218133
ENSG00000103642	0.10344258351584139
ENSG00000103647	0.04460404057043064
ENSG00000103653	0.014539783933630295
ENSG00000103657	0.09234971978760635
ENSG00000103671	0.0766778045385153
ENSG00000103707	0.028913215161965322
ENSG00000103723	0.31380136869092823
ENSG00000103769	0.016505318986613914
ENSG00000103811	0.3956433171547045
ENSG00000103852	0.050841680263141925
ENSG00000103876	0.02269812767181698
ENSG00000103932	0.11445335296535884
ENSG00000103966	0.12724445352615427
ENSG00000103995	0.04134271421182918
ENSG00000104043	0.041148834932301745
ENSG00000104064	0.05372977843117681
ENSG00000104081	0.010167989137533784
ENSG00000104093	0.0485294571626801
ENSG00000104147	0.01166732232095395
ENSG00000104154	0.014959122010995548
ENSG00000104177	0.34720681966367684
ENSG00000104219	0.1402635133354318
ENSG00000104228	0.09937200155741117
ENSG00000104290	0.1081785888072465
ENSG00000104320	0.0362012998699095
ENSG00000104324	0.13969341940710256
ENSG00000104325	0.2685235302703575
ENSG00000104332	0.04058194463764405
ENSG00000104341	0.1186874113642431
ENSG00000104343	0.02523213432452254
ENSG00000104361	0.4249870798926161
ENSG00000104365	0.012641589491082189
ENSG00000104381	0.022599592671377924
ENSG00000104388	0.10925081642101221
ENSG00000104419	0.01551167015046721
ENSG00000104427	0.14239130306311054
ENSG00000104442	0.06770032255189876
ENSG00000104450	0.27589384196243727
ENSG00000104472	0.033098410841591056
ENSG00000104490	0.01543292643880732
ENSG00000104497	0.2904116199100282
ENSG00000104517	0.012636134764099525
ENSG00000104518	0.24907728068181148
ENSG00000104529	0.011787961076978461
ENSG00000104613	0.08553581489231436
ENSG00000104626	0.10930492138854474
ENSG00000104660	0.1723826427027718
ENSG00000104671	0.01940592312514309
ENSG00000104679	0.017164375190013632
ENSG00000104689	0.14780382010307738
ENSG00000104695	0.39549774650368563
ENSG00000104714	0.3393455344503022
ENSG00000104728	0.07612385778136631
ENSG00000104731	0.17520332053972051
ENSG00000104738	0.042911244614446724
ENSG00000104763	0.42836056900572184
ENSG00000104774	0.20550494317293128
ENSG00000104783	0.33228621604990793
ENSG00000104805	0.2649157517016202
ENSG00000104812	0.0995607627793749
ENSG00000104823	0.07428336234534527
ENSG00000104825	0.027916386750030428
ENSG00000104833	0.1303935604241282
ENSG00000104835	0.36634272136631896
ENSG00000104852	0.02234595421671022
ENSG00000104863	0.01756864796903447
ENSG00000104866	0.04180837048840489
ENSG00000104870	0.07463859755070831
ENSG00000104880	0.06488974254682407
ENSG00000104881	0.01421736368101141
ENSG00000104883	0.47139090317127225
ENSG00000104884	0.020711332003693805
ENSG00000104885	0.027342947882677614
ENSG00000104886	0.06316199701770871
ENSG00000104889	0.023944048974511915
ENSG00000104892	0.03633077760006657
ENSG00000104894	0.0435163081260347
ENSG00000104897	0.029102297691375144
ENSG00000104899	0.21250924343391495
ENSG00000104903	0.02222843010529461
ENSG00000104921	0.10597154784385875
ENSG00000104936	0.09854570990562074
ENSG00000104946	0.032766155933353684
ENSG00000104953	0.034687990251950795
ENSG00000104957	0.05983966100606812
ENSG00000104960	0.038706660300720584
ENSG00000104964	0.06715909971185403
ENSG00000104969	0.09452100015910078
ENSG00000104972	0.2577280340846112
ENSG00000104973	0.012882212046374825
ENSG00000104974	0.18601505402766577
ENSG00000104979	0.022304669342414596
ENSG00000104980	0.06635752473742366
ENSG00000104983	0.046030242650767286
ENSG00000104998	0.11786748255539972
ENSG00000105048	0.16112762482260437
ENSG00000105053	0.027485640044687187
ENSG00000105063	0.037731773549930965
ENSG00000105072	0.06899632604697445
ENSG00000105085	0.030416457399113722
ENSG00000105122	0.05463168715485594
ENSG00000105136	0.027813719177594832
ENSG00000105146	0.01758325495331988
ENSG00000105171	0.030271599849406524
ENSG00000105176	0.011109050747909873
ENSG00000105185	0.29170114145879905
ENSG00000105186	0.285388535014683
ENSG00000105193	0.08302055960116933
ENSG00000105202	0.06255550691291802
ENSG00000105205	0.038337998124840504
ENSG00000105220	0.010594591279514677
ENSG00000105223	0.03324677893060658
ENSG00000105227	0.1160998877971447
ENSG00000105229	0.013458581908086836
ENSG00000105245	0.024056471877648918
ENSG00000105248	0.1498536784014077
ENSG00000105254	0.06557553804112697
ENSG00000105255	0.032639882752543876
ENSG00000105258	0.0462782791011063
ENSG00000105270	0.07237572348255591
ENSG00000105278	0.10492037215707282
ENSG00000105281	0.03956314049677157
ENSG00000105287	0.3093171173629374
ENSG00000105289	0.1275835346063415
ENSG00000105298	0.039011931016310876
ENSG00000105321	0.07961044654236062
ENSG00000105323	0.026965850220737202
ENSG00000105327	0.040938324272461704
ENSG00000105339	0.06709508022457407
ENSG00000105341	0.0818814056497896
ENSG00000105352	0.2033834006283303
ENSG00000105355	0.013307602980545416
ENSG00000105364	0.02622112916641946
ENSG00000105372	0.024808005442574724
ENSG00000105373	0.14944864283042422
ENSG00000105376	0.025557044927088764
ENSG00000105379	0.04074956011387411
ENSG00000105383	0.08841319262398081
ENSG00000105393	0.040921190214905215
ENSG00000105397	0.12706193865308452
ENSG00000105404	0.27082521919727315
ENSG00000105426	0.1273649014827949
ENSG00000105427	0.01161126130552291
ENSG00000105443	0.2465432551022885
ENSG00000105447	0.09256287995855926
ENSG00000105464	0.036166632690323164
ENSG00000105472	0.09445684076183067
ENSG00000105479	0.1421011117389943
ENSG00000105483	0.10248567201896207
ENSG00000105486	0.04414651540913788
ENSG00000105497	0.12221770665855164
ENSG00000105499	0.2757224923139516
ENSG00000105501	0.22438954836217184
ENSG00000105507	0.0210097913878656
ENSG00000105509	0.22683655624069543
ENSG00000105518	0.032988253355679856
ENSG00000105519	0.1515675748319349
ENSG00000105520	0.13093128851050306
ENSG00000105538	0.010624870417681065
ENSG00000105552	0.03338693706453725
ENSG00000105556	0.06263880974298555
ENSG00000105568	0.042036609470532685
ENSG00000105576	0.023762401635020827
ENSG00000105583	0.04081659200405508
ENSG00000105607	0.2510770084906669
ENSG00000105609	0.048311767187370964
ENSG00000105610	0.019109704838382074
ENSG00000105612	0.15899769284349166
ENSG00000105617	0.011760439272230076
ENSG00000105618	0.013187461502126524
ENSG00000105619	0.16575164738530215
ENSG00000105640	0.015445574236135507
ENSG00000105643	0.01933575589669544
ENSG00000105655	0.021721439353469856
ENSG00000105656	0.25814349490574057
ENSG00000105668	0.13743246888525454
ENSG00000105669	0.01830936269409636
ENSG00000105671	0.04602659758199893
ENSG00000105672	0.03625236819317871
ENSG00000105676	0.03013135561839469
ENSG00000105677	0.02840701925135521
ENSG00000105695	0.04450017091480739
ENSG00000105696	0.01177406062301525
ENSG00000105698	0.03847204574082287
ENSG00000105699	0.03327174718804182
ENSG00000105707	0.02997212676021091
ENSG00000105708	0.04902244168515443
ENSG00000105711	0.041998782824499384
ENSG00000105717	0.020936740435814276
ENSG00000105732	0.023553913166790393
ENSG00000105750	0.026158502810862298
ENSG00000105755	0.017852813741860867
ENSG00000105767	0.01644832972020652
ENSG00000105771	0.08506466071747608
ENSG00000105793	0.1610526947586311
ENSG00000105808	0.05769039916465731
ENSG00000105821	0.015810692868193144
ENSG00000105835	0.018715075155556177
ENSG00000105849	0.09452042302674724
ENSG00000105851	0.01960361314042331
ENSG00000105854	0.11494961317316306
ENSG00000105866	0.017058014694299527
ENSG00000105875	0.021434988554061594
ENSG00000105887	0.015541015004713265
ENSG00000105928	0.20776341509761997
ENSG00000105939	0.021756104812254644
ENSG00000105948	0.0526907373856989
ENSG00000105953	0.038514345408254984
ENSG00000105963	0.24828049294208876
ENSG00000105968	0.04307148661351495
ENSG00000105971	0.03466927772414864
ENSG00000105982	0.03903677735403765
ENSG00000105983	0.045670030218145655
ENSG00000105991	0.1175988177420401
ENSG00000105993	0.151219339345257
ENSG00000105996	0.14229026288881264
ENSG00000105997	0.03447523383541712
ENSG00000106003	0.051982546488601955
ENSG00000106004	0.018173058359697392
ENSG00000106009	0.09825202100705267
ENSG00000106012	0.03760429708247193
ENSG00000106018	0.018368729303690164
ENSG00000106028	0.023849078479316988
ENSG00000106034	0.11467324154960544
ENSG00000106049	0.027294962337225292
ENSG00000106052	0.021802218939008283
ENSG00000106066	0.2704800056096058
ENSG00000106069	0.11483437130248571
ENSG00000106077	0.42673613789389236
ENSG00000106086	0.1017134930964076
ENSG00000106123	0.028057025806561203
ENSG00000106144	0.0311260318468414
ENSG00000106153	0.4764407672803886
ENSG00000106178	0.045893877147569095
ENSG00000106211	0.04766640686978167
ENSG00000106236	0.020646706691289717
ENSG00000106244	0.03130093018582213
ENSG00000106245	0.010176274644487714
ENSG00000106258	0.028723139522218895
ENSG00000106263	0.020582194585105615
ENSG00000106290	0.0335887492089953
ENSG00000106299	0.014265197135483219
ENSG00000106305	0.03285045929287773
ENSG00000106330	0.5085642556075081
ENSG00000106341	0.19672238311134804
ENSG00000106344	0.06007920791347055
ENSG00000106367	0.018594859194985106
ENSG00000106392	0.2995333465890164
ENSG00000106400	0.04868476094990878
ENSG00000106404	0.2096026007853101
ENSG00000106415	0.07908638822014845
ENSG00000106443	0.03622274127671722
ENSG00000106459	0.03004951170343367
ENSG00000106460	0.1982254844568996
ENSG00000106462	0.015270589487096222
ENSG00000106477	0.03752687341019655
ENSG00000106479	0.03975075889934627
ENSG00000106484	0.09959733479407706
ENSG00000106524	0.013669884960981198
ENSG00000106526	0.034620142863470045
ENSG00000106546	0.07798110062855097
ENSG00000106554	0.03644184227360624
ENSG00000106560	0.04642809083847585
ENSG00000106565	0.6598420174947363
ENSG00000106588	0.16839935007326348
ENSG00000106603	0.12704247243325884
ENSG00000106605	0.23574505030040296
ENSG00000106609	0.010735138113955526
ENSG00000106615	0.01918085463585756
ENSG00000106624	0.03014923579444483
ENSG00000106628	0.015246172500408184
ENSG00000106635	0.016942678286097863
ENSG00000106638	0.06764747157647813
ENSG00000106665	0.023333772405340954
ENSG00000106682	0.065502334165887
ENSG00000106683	0.2941230488612538
ENSG00000106686	0.029023680467874475
ENSG00000106701	0.034247598088855816
ENSG00000106714	0.049208622300960264
ENSG00000106723	0.011940765363565755
ENSG00000106733	0.5787988695677427
ENSG00000106771	0.05588247353293842
ENSG00000106772	0.7099323673251983
ENSG00000106780	0.05137057743935649
ENSG00000106785	0.28771236300973785
ENSG00000106789	0.4077774897510015
ENSG00000106799	0.11879663006274645
ENSG00000106804	0.0937036962947412
ENSG00000106853	0.1201413671768281
ENSG00000106868	0.34251025355657777
ENSG00000106948	0.015739965317750963
ENSG00000106952	0.03428032772833984
ENSG00000106976	0.04424724638205118
ENSG00000106991	0.06424961193868758
ENSG00000106993	0.014181652107024406
ENSG00000107020	0.1425316921306544
ENSG00000107036	0.050291850640803513
ENSG00000107099	0.15497800321385802
ENSG00000107104	0.15505294509721296
ENSG00000107147	0.03478837183772017
ENSG00000107175	0.032766310991885296
ENSG00000107185	0.1490602098198669
ENSG00000107242	0.012316052478919712
ENSG00000107263	0.35389611013980665
ENSG00000107281	0.2244469500414175
ENSG00000107290	0.016875718080481456
ENSG00000107317	0.20806144308631222
ENSG00000107331	0.09641260349642938
ENSG00000107338	0.01781123190939929
ENSG00000107341	0.0203744414169163
ENSG00000107371	0.03375701989322518
ENSG00000107372	0.022666929120646617
ENSG00000107438	0.03959094295197057
ENSG00000107521	0.16706968498149813
ENSG00000107537	0.09982556173318329
ENSG00000107551	0.059293541908442424
ENSG00000107554	0.024777820925704075
ENSG00000107566	0.014878251619200854
ENSG00000107593	0.18855630406886548
ENSG00000107611	0.20452824821230595
ENSG00000107614	0.05527830292195423
ENSG00000107625	0.011468226913044605
ENSG00000107643	0.047563970214481444
ENSG00000107669	0.16554753227493194
ENSG00000107672	0.03013213213552988
ENSG00000107679	0.08178401857004959
ENSG00000107719	0.1070564059801894
ENSG00000107731	0.23817165748792854
ENSG00000107736	0.07833816256832347
ENSG00000107742	0.026211640871478842
ENSG00000107745	0.04648722197525466
ENSG00000107771	0.15089150612748128
ENSG00000107779	0.026726953896007898
ENSG00000107796	0.28079526517546444
ENSG00000107798	0.4079203743151723
ENSG00000107816	0.01404617584207516
ENSG00000107819	0.29767880621680737
ENSG00000107833	0.015243577304600457
ENSG00000107854	0.019414714201016665
ENSG00000107882	0.033963860438511184
ENSG00000107890	0.05487732188636829
ENSG00000107902	0.28273375114452454
ENSG00000107937	0.017758974260136496
ENSG00000107938	0.012273185427768885
ENSG00000107951	0.03554877658627955
ENSG00000107957	0.012807162701875955
ENSG00000107959	0.2549166090546277
ENSG00000107960	0.08489041374127385
ENSG00000107968	0.06244355994627838
ENSG00000108010	0.01328745232516072
ENSG00000108021	0.014876920631617949
ENSG00000108039	0.05116612700566429
ENSG00000108055	0.028734130243568974
ENSG00000108061	0.017159811383462814
ENSG00000108064	0.06397981804516614
ENSG00000108091	0.049089861465785777
ENSG00000108094	0.03592472888788163
ENSG00000108100	0.023574675925330142
ENSG00000108107	0.13735984237647816
ENSG00000108179	0.027028741906096942
ENSG00000108187	0.039913576419786316
ENSG00000108219	0.10071308646533869
ENSG00000108239	0.03174752716907108
ENSG00000108244	0.42521356567534907
ENSG00000108256	0.0329331874517277
ENSG00000108262	0.12997292140268704
ENSG00000108309	0.04006396245374708
ENSG00000108342	0.012189459852444604
ENSG00000108344	0.02010334239389069
ENSG00000108349	0.052394089598988766
ENSG00000108352	0.09994949922929862
ENSG00000108370	0.01128262401290572
ENSG00000108379	0.019671438078578154
ENSG00000108384	0.3922231546210752
ENSG00000108387	0.012392166489406605
ENSG00000108395	0.44658182150651465
ENSG00000108405	0.654421893257528
ENSG00000108433	0.024159036789135176
ENSG00000108439	0.03123514116559531
ENSG00000108443	0.0390729698890479
ENSG00000108448	0.14116583556085918
ENSG00000108465	0.15969180973362634
ENSG00000108468	0.03763907941531132
ENSG00000108469	0.05637709813983315
ENSG00000108474	0.03785373313593352
ENSG00000108479	0.055056518996236585
ENSG00000108509	0.2514413785930937
ENSG00000108523	0.15920702797063455
ENSG00000108528	0.04863600518083297
ENSG00000108556	0.21334124882671504
ENSG00000108557	0.018958365845244747
ENSG00000108559	0.05898354238911829
ENSG00000108561	0.027137301567480506
ENSG00000108578	0.01908930171079351
ENSG00000108582	0.05701608759811019
ENSG00000108587	0.03345684748418131
ENSG00000108588	0.022400879486913477
ENSG00000108591	0.040167027637374425
ENSG00000108592	0.24514316071838374
ENSG00000108599	0.40616192106495397
ENSG00000108604	0.11409663689856188
ENSG00000108622	0.04382894303846225
ENSG00000108639	0.12431262194039266
ENSG00000108654	0.2374946469587726
ENSG00000108666	0.015638151357873678
ENSG00000108671	0.013255269457009888
ENSG00000108733	0.016361677851272627
ENSG00000108771	0.1709987401020329
ENSG00000108784	0.05082195616032167
ENSG00000108786	0.1237035413530175
ENSG00000108788	0.1320787508670796
ENSG00000108797	0.026914776163573486
ENSG00000108799	0.053917153041103644
ENSG00000108823	0.043183064132218056
ENSG00000108826	0.018671407264955538
ENSG00000108828	0.031532561870844786
ENSG00000108839	0.034082515583930176
ENSG00000108846	0.35028137955339983
ENSG00000108852	0.08491847276013886
ENSG00000108861	0.13349330845161858
ENSG00000108883	0.07090004714714516
ENSG00000108932	0.0453561022301514
ENSG00000108946	0.056374807943166724
ENSG00000108950	0.31854915513853976
ENSG00000108963	0.09634489780220624
ENSG00000108984	0.07253398135908916
ENSG00000109016	0.020324056844887962
ENSG00000109046	0.08278131484273793
ENSG00000109047	0.3691692079153165
ENSG00000109062	0.04701369074442218
ENSG00000109063	0.06657477602499977
ENSG00000109065	0.013234180865813476
ENSG00000109066	0.012364556443768394
ENSG00000109084	0.0641162410866508
ENSG00000109111	0.01333316761472261
ENSG00000109113	0.03144774801130409
ENSG00000109180	0.057231536866897414
ENSG00000109270	0.023895563266276662
ENSG00000109272	0.3856701859524666
ENSG00000109320	0.030426305557336872
ENSG00000109321	0.01508327397531328
ENSG00000109323	0.026311346081317622
ENSG00000109390	0.010350353383093654
ENSG00000109445	0.16358983393197063
ENSG00000109452	0.06816717114215229
ENSG00000109501	0.02329828476705102
ENSG00000109519	0.017667966211404984
ENSG00000109536	0.011533283232601596
ENSG00000109618	0.011905975253621009
ENSG00000109654	0.01118417555482153
ENSG00000109667	0.11680410864450072
ENSG00000109670	0.03471073834998437
ENSG00000109689	0.23327627228822012
ENSG00000109736	0.03180090998115063
ENSG00000109743	0.06060552768709757
ENSG00000109756	0.04742505337086493
ENSG00000109762	0.09345392801678626
ENSG00000109790	0.09704491980632172
ENSG00000109794	0.05870069521695256
ENSG00000109814	0.09030858535690356
ENSG00000109854	0.1396809247437109
ENSG00000109861	0.35672917055492437
ENSG00000109881	0.015554814548807841
ENSG00000109917	0.016644516913633934
ENSG00000109920	0.0293868233682069
ENSG00000109929	0.028218735127598326
ENSG00000109944	0.1408888537125514
ENSG00000109956	0.09952143978431117
ENSG00000110002	0.05102625416243582
ENSG00000110011	0.022272766135004184
ENSG00000110025	0.1190135607053418
ENSG00000110031	0.01567704193075384
ENSG00000110042	0.015275855585182565
ENSG00000110047	0.013950768929458367
ENSG00000110057	0.02406000787666713
ENSG00000110060	0.037718293446926655
ENSG00000110063	0.12230277275764573
ENSG00000110074	0.4720571888540298
ENSG00000110075	0.045691106778352135
ENSG00000110077	0.11112606658776754
ENSG00000110079	0.04632884778336256
ENSG00000110080	0.039256080912652064
ENSG00000110092	0.010048136458274612
ENSG00000110107	0.04309284442590665
ENSG00000110108	0.022265886320940054
ENSG00000110171	0.05817090116196981
ENSG00000110200	0.0407078722870183
ENSG00000110203	0.5308117097660112
ENSG00000110218	0.2154295923020683
ENSG00000110237	0.2536953218899372
ENSG00000110274	0.18043500748026445
ENSG00000110318	0.030272712304717352
ENSG00000110321	0.01058722622658056
ENSG00000110344	0.05644182743380351
ENSG00000110367	0.07599789183145594
ENSG00000110395	0.02263115614958957
ENSG00000110435	0.024046565842144228
ENSG00000110446	0.040167362659815666
ENSG00000110448	0.014104049181647843
ENSG00000110455	0.5848884968732314
ENSG00000110514	0.04812647836386323
ENSG00000110583	0.08363195596932944
ENSG00000110619	0.0548055645584755
ENSG00000110628	0.4557334981868583
ENSG00000110651	0.042904768523095736
ENSG00000110660	0.02213413619079251
ENSG00000110665	0.34829079752717595
ENSG00000110700	0.07804960501295662
ENSG00000110711	0.02880348583417037
ENSG00000110713	0.08254731592295385
ENSG00000110717	0.21986680829102587
ENSG00000110719	0.28622085248665385
ENSG00000110756	0.09078738588956418
ENSG00000110768	0.10059743737627053
ENSG00000110777	0.01268111919853182
ENSG00000110801	0.05294313888852784
ENSG00000110811	0.07080622254300886
ENSG00000110851	0.09001221783441078
ENSG00000110852	0.03097760777454381
ENSG00000110871	0.08316388798517035
ENSG00000110876	0.023680028560173687
ENSG00000110880	0.12993623087621944
ENSG00000110881	0.014186947137735259
ENSG00000110888	0.08928849794551301
ENSG00000110906	0.04785759327453685
ENSG00000110917	0.010970687919806153
ENSG00000110921	0.1342277669107701
ENSG00000110925	0.021374099373396776
ENSG00000110931	0.03012431417957342
ENSG00000110934	0.024267614424842068
ENSG00000110958	0.016601664863796183
ENSG00000110987	0.0727147375619745
ENSG00000111011	0.0313877431117052
ENSG00000111046	0.020358136041637064
ENSG00000111052	0.0363005672518059
ENSG00000111058	0.04593710764974042
ENSG00000111077	0.040940542187978934
ENSG00000111087	0.01096540227973484
ENSG00000111110	0.026852884308324606
ENSG00000111144	0.12539252667575207
ENSG00000111145	0.02158668490948413
ENSG00000111181	0.04522204874529852
ENSG00000111199	0.039036502742682985
ENSG00000111215	0.1670595763545647
ENSG00000111224	0.057451020423103655
ENSG00000111229	0.03945862191727582
ENSG00000111231	0.4342209122466766
ENSG00000111237	0.06483908440524341
ENSG00000111252	0.02325033766968293
ENSG00000111254	0.128030387807951
ENSG00000111261	0.012409058250422421
ENSG00000111266	0.0591572154338584
ENSG00000111275	0.04171628237454131
ENSG00000111300	0.020043138323155598
ENSG00000111321	0.05817498996622173
ENSG00000111325	0.021598417250263093
ENSG00000111328	0.2815577548892768
ENSG00000111331	0.022026681987528312
ENSG00000111344	0.028773351087524383
ENSG00000111361	0.07665332341453972
ENSG00000111364	0.1341801483003953
ENSG00000111405	0.016520029758132042
ENSG00000111412	0.03456553247767295
ENSG00000111424	0.09285674179435927
ENSG00000111450	0.4904002023113438
ENSG00000111452	0.013528707406435502
ENSG00000111490	0.1325443119097504
ENSG00000111554	0.13780782172821682
ENSG00000111581	0.029950954454638166
[truncated: 8,351 more rows]
