# Supplementary material for: SUMMIT: An integrative approach for better transcriptomic data imputation improves causal gene identification
Source: Nat Commun. 2022 Oct 25;13:6336. doi: 10.1038/s41467-022-34016-y (PMC9593997; doi:10.1038/s41467-022-34016-y)
Supplement: Supplementary file 7 — Source Data [file 41467_2022_34016_MOESM7_ESM.zip › Source Data/Figure-3/PrediXcan-info.csv]

gene	pred.perf.R2
ENSG00000000457	0.14340166389317027
ENSG00000000460	0.05112194686735557
ENSG00000001036	0.01950753549416816
ENSG00000001084	0.018940226909939416
ENSG00000001460	0.0740208419926268
ENSG00000001461	0.02279316775515051
ENSG00000001561	0.16054110232861188
ENSG00000001629	0.05844297896887075
ENSG00000002016	0.183737749298404
ENSG00000002549	0.34992296652988714
ENSG00000002726	0.4572643065437008
ENSG00000002822	0.1637404743429485
ENSG00000002919	0.26143244324156284
ENSG00000002933	0.6212266156535907
ENSG00000003056	0.07538877919216302
ENSG00000003137	0.2499089358805526
ENSG00000003147	0.06219566069190896
ENSG00000003249	0.10426775987554313
ENSG00000003393	0.2171300238863454
ENSG00000003402	0.011598981336094745
ENSG00000003509	0.010608733515095652
ENSG00000004139	0.031036302002175345
ENSG00000004142	0.0641408727174182
ENSG00000004399	0.04181746812198388
ENSG00000004534	0.5251427184596865
ENSG00000004660	0.08146313677320688
ENSG00000004700	0.017078750663358733
ENSG00000004766	0.03186466239545713
ENSG00000004777	0.14353041616116707
ENSG00000004779	0.017779786029482086
ENSG00000004809	0.27160815418638296
ENSG00000004864	0.09122098980466069
ENSG00000005001	0.04937660034634171
ENSG00000005020	0.5070959071749059
ENSG00000005156	0.09640311357357316
ENSG00000005175	0.12070134200519189
ENSG00000005243	0.03701723884892992
ENSG00000005249	0.01076048598591117
ENSG00000005381	0.01806094090924894
ENSG00000005801	0.12997536814846228
ENSG00000005844	0.012222186196512698
ENSG00000006007	0.02650957724251127
ENSG00000006015	0.2211161028079268
ENSG00000006025	0.013488499305849467
ENSG00000006042	0.13894314484994225
ENSG00000006194	0.05307106893559805
ENSG00000006282	0.7045444726728054
ENSG00000006432	0.17814264627132168
ENSG00000006453	0.011024865576050844
ENSG00000006459	0.04686336070708174
ENSG00000006530	0.012048932660040427
ENSG00000006607	0.16463176149717074
ENSG00000006625	0.010606397354822007
ENSG00000006634	0.01557469897428849
ENSG00000006638	0.015508857945120087
ENSG00000006652	0.12795744511193166
ENSG00000006715	0.042565736607115726
ENSG00000006744	0.19148002012088355
ENSG00000006831	0.06912252591398366
ENSG00000007038	0.034748190860401935
ENSG00000007047	0.5249121302261204
ENSG00000007080	0.029120356505668885
ENSG00000007129	0.5970477583287735
ENSG00000007341	0.06768797619754005
ENSG00000007376	0.017205259846961765
ENSG00000007516	0.17475679339601952
ENSG00000007520	0.011754911108089553
ENSG00000007545	0.03722884542099107
ENSG00000008018	0.10901314627034325
ENSG00000008083	0.058826787032874174
ENSG00000008128	0.17963588607680048
ENSG00000008311	0.05943019395360035
ENSG00000008382	0.02904581828578024
ENSG00000008438	0.04385728686494092
ENSG00000008513	0.03385291621617506
ENSG00000008516	0.31295472102525707
ENSG00000008517	0.1821465639621101
ENSG00000008735	0.01719581307165792
ENSG00000008838	0.10354765995046006
ENSG00000008869	0.032962905217033905
ENSG00000008988	0.048108948123091626
ENSG00000009307	0.010808779844771075
ENSG00000009790	0.2901232788675698
ENSG00000009830	0.04607435888782915
ENSG00000009844	0.034309976546525886
ENSG00000010030	0.4284494238872015
ENSG00000010165	0.12731037106621088
ENSG00000010219	0.2113801092354467
ENSG00000010270	0.029834834392694392
ENSG00000010278	0.1820332272763856
ENSG00000010282	0.012543849806929895
ENSG00000010292	0.3011978328409991
ENSG00000010295	0.1643035623957295
ENSG00000010327	0.06006148534055739
ENSG00000010361	0.020742382107562764
ENSG00000010539	0.1315202012085701
ENSG00000010626	0.16826819886982253
ENSG00000011007	0.13470838280848663
ENSG00000011021	0.31249185830428605
ENSG00000011114	0.045029455806756956
ENSG00000011132	0.07413505342112138
ENSG00000011260	0.09946819752185662
ENSG00000011275	0.01319919214207173
ENSG00000011295	0.15980806230289113
ENSG00000011376	0.015170736805091263
ENSG00000011485	0.45701161586311834
ENSG00000011523	0.19760883734964704
ENSG00000011638	0.021113051641250595
ENSG00000012061	0.016911062091976174
ENSG00000012660	0.025548858899031253
ENSG00000012779	0.014286558414652406
ENSG00000012963	0.018469875199732193
ENSG00000013016	0.05021604219656578
ENSG00000013288	0.2199906783855785
ENSG00000013306	0.022802495807429348
ENSG00000013364	0.036493615508004604
ENSG00000013374	0.08421035706865991
ENSG00000013375	0.016341064639136853
ENSG00000013523	0.06653514707713148
ENSG00000013561	0.03943207584039699
ENSG00000013573	0.692598019821272
ENSG00000013583	0.09692311263695008
ENSG00000013810	0.10684633386199589
ENSG00000014123	0.02638822923088362
ENSG00000014138	0.08643315227385291
ENSG00000014164	0.5060420736411321
ENSG00000014216	0.18781374807597373
ENSG00000014257	0.1411627783293066
ENSG00000015153	0.011135509059669901
ENSG00000015413	0.014297608805553162
ENSG00000015676	0.15200331665528669
ENSG00000017797	0.3899908637163605
ENSG00000018189	0.036996188488196594
ENSG00000018280	0.17910546469965805
ENSG00000018510	0.044763618036174325
ENSG00000018699	0.03631233068584014
ENSG00000018869	0.013142401821608682
ENSG00000019169	0.2307803393082907
ENSG00000020181	0.08427126358795843
ENSG00000020922	0.2997916920417966
ENSG00000021300	0.02821262570240691
ENSG00000021355	0.03401360379046274
ENSG00000021488	0.0656538445081283
ENSG00000021762	0.13473212418488784
ENSG00000021852	0.28995832152865597
ENSG00000022556	0.32600594785335174
ENSG00000022567	0.3190507048786094
ENSG00000023041	0.047709450264131946
ENSG00000023171	0.06802307999959327
ENSG00000023191	0.17127182382343634
ENSG00000023445	0.03072963510455332
ENSG00000023572	0.021966828311747767
ENSG00000023608	0.11222172306125383
ENSG00000023839	0.023475625125870248
ENSG00000023892	0.23438558782845495
ENSG00000023902	0.02339595120938729
ENSG00000024862	0.06066270808774954
ENSG00000025039	0.032846904345324855
ENSG00000025156	0.23149578734419782
ENSG00000025434	0.034218167627436916
ENSG00000025708	0.32546954420835766
ENSG00000025772	0.37932379779391945
ENSG00000026025	0.010803222256991101
ENSG00000026103	0.0724284545875381
ENSG00000026297	0.4899256567522078
ENSG00000026508	0.01803736992418104
ENSG00000026652	0.03354639025807059
ENSG00000026950	0.05186915388683918
ENSG00000027697	0.023408947197306167
ENSG00000027847	0.4688615960624266
ENSG00000028116	0.029395838270096637
ENSG00000028203	0.017983012054708543
ENSG00000028528	0.04585949079362625
ENSG00000028839	0.022756184022368477
ENSG00000029364	0.19862426755830842
ENSG00000029639	0.019926598292459866
ENSG00000029725	0.17369415911446417
ENSG00000030066	0.02056053233371324
ENSG00000030110	0.5477833946095957
ENSG00000030582	0.08498947075357627
ENSG00000031081	0.021254774142047864
ENSG00000031691	0.18478998025482765
ENSG00000032389	0.037758296790662754
ENSG00000032444	0.01767120240934008
ENSG00000032742	0.19616229600120813
ENSG00000033030	0.024777381679058547
ENSG00000033050	0.13317992452603583
ENSG00000033100	0.04111859528303382
ENSG00000033170	0.0618737178703511
ENSG00000033178	0.14092987353226383
ENSG00000033627	0.01887986489489743
ENSG00000033800	0.11497862160057812
ENSG00000034677	0.01863253143439963
ENSG00000034971	0.018417009163473393
ENSG00000035115	0.3959192707028494
ENSG00000035403	0.035357102433563735
ENSG00000035664	0.06684079238936148
ENSG00000035681	0.038308071267676935
ENSG00000035687	0.17928172966688968
ENSG00000035862	0.05913983914357135
ENSG00000035928	0.01339341692882961
ENSG00000036054	0.010919980260217826
ENSG00000036448	0.5129873165196713
ENSG00000037280	0.1670918106768953
ENSG00000037474	0.22260122732973495
ENSG00000037637	0.018082294160878108
ENSG00000037757	0.11610950393477841
ENSG00000038002	0.5641109278877939
ENSG00000038219	0.12280783464978927
ENSG00000038358	0.03347382598497476
ENSG00000038427	0.02426113720732561
ENSG00000038945	0.28849895882539384
ENSG00000039523	0.02587914449963471
ENSG00000039650	0.1791843639161218
ENSG00000040199	0.013219581758939279
ENSG00000040275	0.059421462181596614
ENSG00000040487	0.16810139712470534
ENSG00000040531	0.08034697242814422
ENSG00000040633	0.028957535689067563
ENSG00000040933	0.027439247210816423
ENSG00000041357	0.08528985287451675
ENSG00000041802	0.4341711417370474
ENSG00000041988	0.04052150108378647
ENSG00000042088	0.020937448107257492
ENSG00000042429	0.028027043174717277
ENSG00000042445	0.2503976058958567
ENSG00000042493	0.23890951175484432
ENSG00000042753	0.020193398367047477
ENSG00000042980	0.07752335068000069
ENSG00000043462	0.0804613485183365
ENSG00000043514	0.16620462057507368
ENSG00000043591	0.05792624702653865
ENSG00000044090	0.24401125301179485
ENSG00000044115	0.4115240523632936
ENSG00000044459	0.037024846858402564
ENSG00000047056	0.05226054049818265
ENSG00000047188	0.20818543031092065
ENSG00000047315	0.012792411563161065
ENSG00000047346	0.02584007603010807
ENSG00000047365	0.13348964100851274
ENSG00000047579	0.12816632343770878
ENSG00000047849	0.0558540787293156
ENSG00000048162	0.03970717370704303
ENSG00000048342	0.05689684081676688
ENSG00000048392	0.01927619904913484
ENSG00000048471	0.03846441943263319
ENSG00000048544	0.26002772018386217
ENSG00000049089	0.02529007564412105
ENSG00000049167	0.056367234111077434
ENSG00000049239	0.1470929814691497
ENSG00000049245	0.19660794414597232
ENSG00000049246	0.055975185906780196
ENSG00000049247	0.2090730742173243
ENSG00000049449	0.08116886595463153
ENSG00000049541	0.10201683253143373
ENSG00000049759	0.03403866300482684
ENSG00000049860	0.14606858802831618
ENSG00000050165	0.06610627417717083
ENSG00000050327	0.036172814767467476
ENSG00000050344	0.08066149879424185
ENSG00000050393	0.03831726512399204
ENSG00000050405	0.02710909526857806
ENSG00000050426	0.020937005536497594
ENSG00000050438	0.011045276918698554
ENSG00000050555	0.11184367585807967
ENSG00000050748	0.20257779920644126
ENSG00000050767	0.12196414909627958
ENSG00000050820	0.012252989152337525
ENSG00000051009	0.2143826867201456
ENSG00000051128	0.010288881785666958
ENSG00000051523	0.03702909338769033
ENSG00000051596	0.14978814783751118
ENSG00000051620	0.11141361724899122
ENSG00000052749	0.34117380545161147
ENSG00000052795	0.02292126546805211
ENSG00000053108	0.10048238169883564
ENSG00000053254	0.03165707787298898
ENSG00000053371	0.017175404208413052
ENSG00000053372	0.03176261573388733
ENSG00000053501	0.07208197963341538
ENSG00000053524	0.04475040044659406
ENSG00000053900	0.09771241709988157
ENSG00000053918	0.018199875565429617
ENSG00000054148	0.016749644075669857
ENSG00000054179	0.08305202827202601
ENSG00000054219	0.3685175014691074
ENSG00000054277	0.1016243678214394
ENSG00000054282	0.28399155758217687
ENSG00000054356	0.2286229696720778
ENSG00000054523	0.08135934562483708
ENSG00000054598	0.13633876886635485
ENSG00000054611	0.022567146500778987
ENSG00000054654	0.014903248623090372
ENSG00000054793	0.267565817862313
ENSG00000054965	0.05125109525888347
ENSG00000054967	0.04132585840615628
ENSG00000055130	0.02887957909962085
ENSG00000055147	0.05029440356033704
ENSG00000055211	0.20385623410741513
ENSG00000055332	0.1185936266912322
ENSG00000055950	0.09995420180747404
ENSG00000055955	0.44307308145681507
ENSG00000056558	0.07871559238021913
ENSG00000056736	0.08299754562129735
ENSG00000056972	0.043332550742547535
ENSG00000057252	0.28243535802243586
ENSG00000057294	0.03383831602538215
ENSG00000057608	0.26578923577985436
ENSG00000057704	0.10636065321475204
ENSG00000058056	0.015265841712285066
ENSG00000058453	0.2620338114093034
ENSG00000058729	0.011731212075420923
ENSG00000058799	0.044472333149633704
ENSG00000059122	0.7141444336741729
ENSG00000059145	0.07407941962127074
ENSG00000059377	0.06528930812986809
ENSG00000059588	0.06829731409479685
ENSG00000059691	0.1251608326933156
ENSG00000059728	0.01698402623799817
ENSG00000059758	0.0178280623529181
ENSG00000060069	0.5703004069222899
ENSG00000060138	0.04875717618007503
ENSG00000060140	0.033339216173651536
ENSG00000060491	0.07105877082061822
ENSG00000060642	0.12965687406972687
ENSG00000060762	0.1125600314898266
ENSG00000060982	0.2939394254128487
ENSG00000061273	0.04986091315507606
ENSG00000061337	0.144421531550382
ENSG00000061676	0.013905405199478924
ENSG00000061936	0.10385198129198156
ENSG00000061938	0.030504226157788816
ENSG00000062282	0.06340618191976283
ENSG00000062650	0.018034653740878374
ENSG00000063046	0.012459564568643774
ENSG00000063127	0.035050457206792646
ENSG00000063169	0.04114721246733966
ENSG00000063176	0.02281220955978829
ENSG00000063245	0.0523968223963342
ENSG00000063438	0.04544669287458357
ENSG00000063761	0.41641056860151066
ENSG00000063854	0.033121869000401837
ENSG00000063978	0.015644755615435928
ENSG00000064012	0.37400512430007243
ENSG00000064115	0.20483868112251064
ENSG00000064201	0.05943203593687536
ENSG00000064270	0.23021947996629913
ENSG00000064313	0.07642338265140666
ENSG00000064393	0.012362409435632883
ENSG00000064419	0.3652065725618691
ENSG00000064490	0.06978880609373297
ENSG00000064547	0.23857241137976795
ENSG00000064601	0.015905798448050613
ENSG00000064666	0.41945023307366686
ENSG00000064687	0.49616848442141404
ENSG00000064703	0.08358336853144657
ENSG00000064886	0.38440041334287334
ENSG00000064932	0.044891262209613765
ENSG00000064933	0.020591831817974703
ENSG00000064989	0.0404867309664132
ENSG00000065029	0.11060146248804724
ENSG00000065060	0.3862399404520294
ENSG00000065154	0.04109487632978341
ENSG00000065268	0.39577018228342475
ENSG00000065308	0.08070177676758171
ENSG00000065320	0.01504060362671068
ENSG00000065357	0.046357755010180295
ENSG00000065413	0.06983534337195979
ENSG00000065457	0.12930489408334456
ENSG00000065548	0.014205186196495648
ENSG00000065600	0.03920945944514312
ENSG00000065613	0.036791838475658985
ENSG00000065618	0.14397356783030474
ENSG00000065621	0.054257726788580124
ENSG00000065665	0.10850734759765142
ENSG00000065802	0.15867345661487042
ENSG00000065809	0.06272803414579231
ENSG00000065882	0.0692554055636793
ENSG00000065883	0.01244871133494545
ENSG00000065911	0.05243311324025889
ENSG00000065970	0.22617424577671308
ENSG00000066027	0.33183796885455513
ENSG00000066084	0.15140889090047518
ENSG00000066185	0.019153519944511303
ENSG00000066230	0.24552112347679592
ENSG00000066294	0.023373264365396936
ENSG00000066379	0.1843613198171544
ENSG00000066427	0.1994754593071474
ENSG00000066583	0.08287743945569855
ENSG00000066654	0.04351914502611843
ENSG00000066697	0.03503596983828584
ENSG00000066735	0.08204656351742395
ENSG00000066855	0.0599800841543683
ENSG00000067057	0.3195779365137355
ENSG00000067141	0.061956175666023246
ENSG00000067167	0.048884893359368506
ENSG00000067182	0.012276079029060518
ENSG00000067208	0.04865087888235006
ENSG00000067221	0.2125778113167093
ENSG00000067225	0.012112704692759445
ENSG00000067334	0.02030137873648758
ENSG00000067533	0.035766590348264765
ENSG00000067606	0.05289273285733186
ENSG00000067715	0.056454509871281124
ENSG00000067836	0.2550549078023628
ENSG00000067955	0.011540002571636778
ENSG00000068079	0.027537049957447244
ENSG00000068097	0.2615053508872771
ENSG00000068120	0.019626025817500163
ENSG00000068489	0.020994430144068266
ENSG00000068615	0.045751989605620866
ENSG00000068654	0.05771830264472633
ENSG00000068745	0.06984143856101517
ENSG00000068784	0.04519255693303331
ENSG00000068878	0.013780308128406027
ENSG00000068903	0.03259795513790085
ENSG00000069011	0.026781251259297617
ENSG00000069020	0.08087229780031754
ENSG00000069188	0.32776268082368204
ENSG00000069248	0.018687350728520184
ENSG00000069275	0.04997388819518746
ENSG00000069424	0.11201798403811483
ENSG00000069482	0.2254689801062252
ENSG00000069493	0.13381023534037964
ENSG00000069849	0.02985140727330896
ENSG00000069869	0.08629088474948751
ENSG00000069966	0.0202069066424913
ENSG00000069974	0.02920474867302678
ENSG00000069998	0.08528052520937889
ENSG00000070010	0.015388585468814612
ENSG00000070018	0.07165388469418765
ENSG00000070019	0.03403946150388669
ENSG00000070047	0.019636550551877272
ENSG00000070061	0.038966587550559484
ENSG00000070081	0.10053025066708318
ENSG00000070087	0.028966406576697218
ENSG00000070190	0.13550671330390074
ENSG00000070371	0.2089917902536702
ENSG00000070404	0.05531243357541501
ENSG00000070423	0.08281765833724986
ENSG00000070444	0.09872135181163298
ENSG00000070476	0.14140561576217792
ENSG00000070495	0.1376241281005773
ENSG00000070526	0.16587926292407448
ENSG00000070540	0.17692550388613454
ENSG00000070610	0.24232734328681116
ENSG00000070614	0.40959666225285474
ENSG00000070669	0.1762290021192242
ENSG00000070718	0.0795280274669285
ENSG00000070731	0.2597437651775353
ENSG00000070759	0.14869137415544473
ENSG00000070831	0.15817608469382152
ENSG00000071051	0.020153284773846168
ENSG00000071073	0.013609022196101462
ENSG00000071189	0.019912701961325985
ENSG00000071242	0.1657250265513993
ENSG00000071243	0.020530084318200335
ENSG00000071246	0.578113790077542
ENSG00000071462	0.048918198927625826
ENSG00000071537	0.03295401595247095
ENSG00000071575	0.04020659280262477
ENSG00000071794	0.010506889256275746
ENSG00000071894	0.7152735695539071
ENSG00000071967	0.3835245385526212
ENSG00000072042	0.031130051898523133
ENSG00000072062	0.018118742917220203
ENSG00000072071	0.0396593162764957
ENSG00000072163	0.1257251690194055
ENSG00000072210	0.06297155099903093
ENSG00000072310	0.15257878608242967
ENSG00000072364	0.026932946338164617
ENSG00000072401	0.09090275237679263
ENSG00000072518	0.017453098446898883
ENSG00000072609	0.02277889442173272
ENSG00000072682	0.02172531166861107
ENSG00000072694	0.36089955935491513
ENSG00000072736	0.0821805191910075
ENSG00000072756	0.04430884082825207
ENSG00000072778	0.17084003838768588
ENSG00000072786	0.012907008696579514
ENSG00000072818	0.2534389747393143
ENSG00000072840	0.015998307689101668
ENSG00000072858	0.04800405468242403
ENSG00000072864	0.23087248776424824
ENSG00000072952	0.0458155452967274
ENSG00000072958	0.1444527437661028
ENSG00000073008	0.0883441806781332
ENSG00000073050	0.11038162036143219
ENSG00000073060	0.061027776717669784
ENSG00000073111	0.015588237647037474
ENSG00000073150	0.02258175821110402
ENSG00000073169	0.07352646173480192
ENSG00000073331	0.03229669510217704
ENSG00000073350	0.032815334044162
ENSG00000073536	0.18627218371111262
ENSG00000073578	0.20967310220471885
ENSG00000073584	0.014723729863499124
ENSG00000073605	0.4273784304835575
ENSG00000073614	0.23293154134912247
ENSG00000073670	0.019257747377085823
ENSG00000073712	0.018589449038577777
ENSG00000073737	0.26956191927985956
ENSG00000073803	0.21699890016275436
ENSG00000073910	0.030215366475912227
ENSG00000073921	0.012749257414694229
ENSG00000073969	0.030773082243077864
ENSG00000074054	0.027732960703107223
ENSG00000074219	0.04113666716238399
ENSG00000074266	0.046742077700124625
ENSG00000074356	0.13225154241134685
ENSG00000074370	0.051342599725165784
ENSG00000074590	0.014326320442468222
ENSG00000074603	0.036234304120316155
ENSG00000074657	0.015194132803978659
ENSG00000074695	0.10377088037556514
ENSG00000074696	0.028865399242832837
ENSG00000074755	0.04418847411212081
ENSG00000074803	0.5563404103538504
ENSG00000074935	0.011415929206079612
ENSG00000074966	0.04464972019862762
ENSG00000075073	0.022784340519781645
ENSG00000075131	0.02384479683948831
ENSG00000075223	0.018116702054221133
ENSG00000075234	0.24972169999681454
ENSG00000075239	0.02834197110305297
ENSG00000075240	0.08914928869747614
ENSG00000075275	0.08920824461240426
ENSG00000075399	0.02910533639952366
ENSG00000075407	0.016676797707286937
ENSG00000075413	0.10998703228773818
ENSG00000075568	0.038021656491385405
ENSG00000075651	0.04604128192271958
ENSG00000075826	0.4666149469674989
ENSG00000075884	0.030728293922978673
ENSG00000075914	0.0414673036459473
ENSG00000075975	0.0746781783714197
ENSG00000076003	0.06526096588835785
ENSG00000076067	0.4048276670085118
ENSG00000076242	0.05202426628164143
ENSG00000076248	0.05325960889838231
ENSG00000076356	0.03961615424093114
ENSG00000076554	0.0916248151873355
ENSG00000076555	0.17659087896858155
ENSG00000076641	0.10329189818254117
ENSG00000076650	0.07943482781776089
ENSG00000076662	0.0870388355359604
ENSG00000076685	0.03414705536687331
ENSG00000076826	0.13819056966815227
ENSG00000076864	0.30158135653545065
ENSG00000076924	0.09342629175131013
ENSG00000076944	0.1852620528525852
ENSG00000077044	0.02356288181887709
ENSG00000077097	0.012733103656274433
ENSG00000077232	0.020277022748085013
ENSG00000077238	0.15489376697382057
ENSG00000077420	0.09158895069213267
ENSG00000077458	0.10604447768875733
ENSG00000077585	0.1072303162446169
ENSG00000077616	0.018841958378252213
ENSG00000077684	0.016242778019101567
ENSG00000077782	0.30533224717229573
ENSG00000077984	0.38659859367666605
ENSG00000078043	0.0734108625100828
ENSG00000078070	0.029255070802854558
ENSG00000078114	0.35629716270313844
ENSG00000078140	0.04510337157944971
ENSG00000078142	0.07936850102664658
ENSG00000078177	0.05627946814109285
ENSG00000078237	0.058917420291862185
ENSG00000078246	0.014077560998178952
ENSG00000078269	0.18504549204540302
ENSG00000078304	0.04262659471270095
ENSG00000078399	0.05307733103383088
ENSG00000078487	0.047541270472559315
ENSG00000078618	0.15298821811909238
ENSG00000078674	0.06975184427708524
ENSG00000078808	0.019120875797044527
ENSG00000078814	0.026418825212384575
ENSG00000078900	0.029228324361658342
ENSG00000079156	0.022606808792530807
ENSG00000079215	0.01890822306260739
ENSG00000079246	0.011252054123237713
ENSG00000079257	0.0665711998084076
ENSG00000079263	0.020774412444081018
ENSG00000079277	0.271281721817327
ENSG00000079308	0.039772198293343254
ENSG00000079313	0.010150503752924752
ENSG00000079332	0.023403418909878106
ENSG00000079335	0.07841933970310443
ENSG00000079337	0.2783386920277172
ENSG00000079387	0.012336295265978707
ENSG00000079435	0.033400053106811975
ENSG00000079459	0.04547606713621611
ENSG00000079691	0.23692845464201914
ENSG00000079785	0.06593137121234124
ENSG00000079819	0.02924451633602852
ENSG00000079950	0.03947227541658927
ENSG00000079974	0.19497663489793093
ENSG00000080007	0.013069302448298506
ENSG00000080345	0.03377461692734026
ENSG00000080573	0.4643958966180078
ENSG00000080815	0.2693632799955818
ENSG00000080854	0.08149638430115075
ENSG00000081014	0.096998466285857
ENSG00000081148	0.018125338105824812
ENSG00000081154	0.013223388567335907
ENSG00000081320	0.08271651293050544
ENSG00000081665	0.10075552674491903
ENSG00000081760	0.010278223627560316
ENSG00000081791	0.07746254160942143
ENSG00000081985	0.1713950234831912
ENSG00000082074	0.015149607889156992
ENSG00000082146	0.019377397022780362
ENSG00000082153	0.01604165619941978
ENSG00000082212	0.3492253474726672
ENSG00000082213	0.054220741698888145
ENSG00000082258	0.06252040057233049
ENSG00000082397	0.018454620626391638
ENSG00000082438	0.03479875944873689
ENSG00000082641	0.015139454414090163
ENSG00000082701	0.01997098275757997
ENSG00000082781	0.03600096913269048
ENSG00000082805	0.027596043471365746
ENSG00000082996	0.09739017110559516
ENSG00000083097	0.21191522768877846
ENSG00000083123	0.03421972396265041
ENSG00000083168	0.04989360984693224
ENSG00000083312	0.016351453496544623
ENSG00000083444	0.3574124346540212
ENSG00000083454	0.012488726609934789
ENSG00000083642	0.02476585748385651
ENSG00000083828	0.08753052417874717
ENSG00000083845	0.23255828466603393
ENSG00000083937	0.08951300406946944
ENSG00000084072	0.5299519406836903
ENSG00000084092	0.015274054639820372
ENSG00000084110	0.07004674216039265
ENSG00000084444	0.0221689249751058
ENSG00000084710	0.08719907132837645
ENSG00000084734	0.018200324886212427
ENSG00000084774	0.055550201685096695
ENSG00000085063	0.030704214698763697
ENSG00000085265	0.34127136534472596
ENSG00000085365	0.09702847921488135
ENSG00000085377	0.03286957398241306
ENSG00000085465	0.066894140091024
ENSG00000085491	0.3161175285783302
ENSG00000085552	0.013273737628033975
ENSG00000085662	0.03522800938008728
ENSG00000085721	0.03463841719192501
ENSG00000085741	0.05545195974705187
ENSG00000085760	0.01923340005402412
ENSG00000085871	0.2247894047040076
ENSG00000085982	0.106443507271587
ENSG00000086015	0.09219292134828312
ENSG00000086062	0.018788527503545704
ENSG00000086102	0.09743979383147931
ENSG00000086288	0.17707310690501768
ENSG00000086289	0.0886627110674749
ENSG00000086504	0.08344886889733474
ENSG00000086570	0.026100874250286118
ENSG00000086619	0.03206409474737087
ENSG00000086730	0.12535138360444223
ENSG00000087008	0.02098543855863395
ENSG00000087076	0.041893769773015586
ENSG00000087087	0.026638930121239485
ENSG00000087088	0.05145913910158206
ENSG00000087116	0.03581082887271345
ENSG00000087157	0.014233681065548367
ENSG00000087206	0.020682259863346906
ENSG00000087253	0.05412029080419141
ENSG00000087263	0.02981196113021108
ENSG00000087266	0.05274197952548014
ENSG00000087274	0.03928226771477128
ENSG00000087301	0.030041889473517693
ENSG00000087303	0.01508042736949687
ENSG00000087338	0.08693306166633238
ENSG00000087365	0.2609146195056332
ENSG00000087460	0.03300957136607272
ENSG00000087470	0.01888890632417125
ENSG00000087502	0.025771384929494587
ENSG00000087589	0.056971515556120685
ENSG00000088002	0.07695387551997544
ENSG00000088038	0.030809777625167345
ENSG00000088205	0.042772761528586896
ENSG00000088256	0.16574253075774725
ENSG00000088298	0.0489003008944143
ENSG00000088387	0.09889016908720921
ENSG00000088448	0.05218724238899919
ENSG00000088543	0.015701264018978558
ENSG00000088766	0.032721256959305556
ENSG00000088826	0.03799429637637164
ENSG00000088832	0.04685555667514931
ENSG00000088833	0.2930561537222499
ENSG00000088854	0.07255941512447481
ENSG00000088876	0.01608865337248551
ENSG00000088881	0.0986064596110695
ENSG00000088888	0.06231717893561409
ENSG00000088899	0.012051190837187737
ENSG00000088970	0.2212105048678147
ENSG00000088992	0.05473521397298743
ENSG00000089006	0.07147749890935369
ENSG00000089012	0.031737215116588315
ENSG00000089041	0.07878798911078641
ENSG00000089053	0.06519272849308382
ENSG00000089060	0.030116657627755523
ENSG00000089063	0.17607649022276886
ENSG00000089127	0.08142590400993986
ENSG00000089154	0.022218620163539402
ENSG00000089163	0.026805920626824613
ENSG00000089169	0.5087106258394753
ENSG00000089177	0.5156644733791298
ENSG00000089220	0.018637249374076025
ENSG00000089327	0.09750217523391742
ENSG00000089335	0.20007650932113777
ENSG00000089351	0.31484173503004215
ENSG00000089356	0.011411498852929094
ENSG00000089486	0.044669983685230126
ENSG00000089597	0.0674966861379822
ENSG00000089639	0.017870465450319513
ENSG00000089685	0.011965741365784462
ENSG00000089693	0.016086208890657566
ENSG00000089818	0.41769573075215993
ENSG00000089847	0.11093716116684213
ENSG00000089876	0.19661205720935904
ENSG00000089902	0.10775821371278918
ENSG00000089916	0.11782652985702331
ENSG00000090006	0.03880470624447274
ENSG00000090054	0.053813579333678696
ENSG00000090238	0.09250805440257423
ENSG00000090266	0.010871995840843886
ENSG00000090316	0.11594534510197191
ENSG00000090339	0.048818116161780056
ENSG00000090372	0.04205169426199849
ENSG00000090382	0.6896478886243896
ENSG00000090432	0.15409527690417799
ENSG00000090581	0.03268471088438366
ENSG00000090615	0.03761597073548911
ENSG00000090621	0.04416681974670276
ENSG00000090661	0.1605093067898658
ENSG00000090674	0.03710716280456754
ENSG00000090686	0.010141554488829693
ENSG00000090857	0.095489199744928
ENSG00000090863	0.18841797277921024
ENSG00000090905	0.12479459219532248
ENSG00000090971	0.022827092954920324
ENSG00000091039	0.21340012080438386
ENSG00000091073	0.2387789537531383
ENSG00000091127	0.020224604012302323
ENSG00000091140	0.013003696080663854
ENSG00000091164	0.010883747328268493
ENSG00000091262	0.10584635066775294
ENSG00000091483	0.011722919041276357
ENSG00000091490	0.09542095880865896
ENSG00000091527	0.08789698470000697
ENSG00000091542	0.03697650471426414
ENSG00000091592	0.014676273070288409
ENSG00000091622	0.021079464236327436
ENSG00000091640	0.27608415085760696
ENSG00000091947	0.04476252470508281
ENSG00000091986	0.06210020865551816
ENSG00000092010	0.03248422835766366
ENSG00000092020	0.41946879660732544
ENSG00000092036	0.40769372450043767
ENSG00000092068	0.04258303858024579
ENSG00000092094	0.07921596428886601
ENSG00000092108	0.26203116954103683
ENSG00000092200	0.015059734484454482
ENSG00000092203	0.014359776346925764
ENSG00000092295	0.06280822178607828
ENSG00000092529	0.05624954767102872
ENSG00000092621	0.05602903534996618
ENSG00000092758	0.46162380946985926
ENSG00000092871	0.09697859780451289
ENSG00000092929	0.15467919540270406
ENSG00000092931	0.028571353026741544
ENSG00000093000	0.2747303155467825
ENSG00000093010	0.02509679476990605
ENSG00000093072	0.11334195129853038
ENSG00000093134	0.3810606916660307
ENSG00000093144	0.05612525722639277
ENSG00000093167	0.07381684628303048
ENSG00000094975	0.030042426284989442
ENSG00000095002	0.198499437028432
ENSG00000095015	0.041425425907951785
ENSG00000095066	0.049496679154004034
ENSG00000095139	0.012936968531389276
ENSG00000095203	0.21847500186572005
ENSG00000095209	0.0446728688657493
ENSG00000095261	0.02760224989663605
ENSG00000095303	0.017403184224971724
ENSG00000095321	0.3331288186981675
ENSG00000095370	0.02048436130401687
ENSG00000095383	0.05839891378703228
ENSG00000095397	0.0962978458675504
ENSG00000095464	0.01909231204020702
ENSG00000095485	0.19023314567439847
ENSG00000095739	0.23868224280206793
ENSG00000095787	0.03265880418219492
ENSG00000095794	0.0732441428794231
ENSG00000095917	0.20151686297522794
ENSG00000095970	0.013701276891509148
ENSG00000096006	0.09051683111964146
ENSG00000096060	0.013486220778919861
ENSG00000096063	0.014073901579723751
ENSG00000096092	0.010376752794335932
ENSG00000096433	0.27736467677636356
ENSG00000096696	0.04632207893484401
ENSG00000096717	0.22984940969929743
ENSG00000096996	0.23181132589975906
ENSG00000097033	0.014768669210363699
ENSG00000097046	0.15908990983619747
ENSG00000099139	0.02396625291384933
ENSG00000099203	0.021173894738103927
ENSG00000099219	0.17471367220179668
ENSG00000099250	0.07340203548242613
ENSG00000099282	0.05682402595154668
ENSG00000099290	0.23678564145765632
ENSG00000099308	0.0803788128179518
ENSG00000099326	0.01274600519018219
ENSG00000099330	0.33937913682682785
ENSG00000099331	0.04356831827248246
ENSG00000099337	0.013416249198508149
ENSG00000099338	0.31150839534285074
ENSG00000099341	0.03304563193198921
ENSG00000099377	0.06797640742337521
ENSG00000099624	0.043577151272683044
ENSG00000099769	0.02505240157153599
ENSG00000099785	0.2012404455995028
ENSG00000099800	0.04760587341395849
ENSG00000099804	0.17637805857080568
ENSG00000099810	0.021220758096907197
ENSG00000099814	0.1697761898567686
ENSG00000099817	0.19369768806227555
ENSG00000099821	0.04812237659408645
ENSG00000099822	0.05183627789358924
ENSG00000099849	0.03167242315140981
ENSG00000099860	0.039330140561033254
ENSG00000099889	0.06035930239216437
ENSG00000099917	0.08435382135913809
ENSG00000099940	0.3130928800397048
ENSG00000099949	0.3502758098442504
ENSG00000099956	0.20499618033110314
ENSG00000099957	0.011353852375997252
ENSG00000099958	0.04433692484453648
ENSG00000099968	0.09186040681818718
ENSG00000099974	0.11908518654023004
ENSG00000099977	0.4414870815788201
ENSG00000099991	0.05146575445488655
ENSG00000099994	0.07628511130910723
ENSG00000099999	0.014511193026554632
ENSG00000100012	0.23771874932126874
ENSG00000100014	0.04372868616631934
ENSG00000100023	0.12211425820525003
ENSG00000100024	0.11585089886961011
ENSG00000100029	0.17369418535071224
ENSG00000100031	0.0314765561784534
ENSG00000100034	0.3082962654168212
ENSG00000100036	0.059196412136422266
ENSG00000100055	0.07592852510237792
ENSG00000100056	0.36678257654615387
ENSG00000100060	0.14048314287674818
ENSG00000100068	0.04110485577063787
ENSG00000100075	0.08257234892182895
ENSG00000100079	0.5956767217130841
ENSG00000100083	0.23356413660395772
ENSG00000100092	0.4672145296873799
ENSG00000100099	0.03978305628354531
ENSG00000100100	0.053212096317892456
ENSG00000100106	0.19259923562527376
ENSG00000100109	0.5574500850233443
ENSG00000100116	0.3412789048915156
ENSG00000100124	0.13334563488985043
ENSG00000100138	0.019548639967443195
ENSG00000100147	0.13720554477216754
ENSG00000100150	0.019525308678767984
ENSG00000100151	0.29990749217907586
ENSG00000100154	0.02841258567531371
ENSG00000100197	0.4702261865598687
ENSG00000100201	0.18303744572593308
ENSG00000100207	0.027896050613242875
ENSG00000100218	0.05839484678826772
ENSG00000100221	0.016450485414323746
ENSG00000100227	0.030460711111821883
ENSG00000100228	0.012457796661322873
ENSG00000100241	0.013351645358379929
ENSG00000100242	0.028452536496013574
ENSG00000100243	0.08745565601171842
ENSG00000100253	0.021737393753431904
ENSG00000100258	0.022126916375167324
ENSG00000100266	0.13885997739602576
ENSG00000100280	0.02678422738047601
ENSG00000100284	0.18099134578520876
ENSG00000100285	0.026946679872505198
ENSG00000100288	0.12756418846632014
ENSG00000100290	0.013384814404773246
ENSG00000100294	0.03627224562360418
ENSG00000100296	0.12531574121428887
ENSG00000100297	0.07497110602777436
ENSG00000100298	0.09130571851106654
ENSG00000100299	0.45335610758986944
ENSG00000100300	0.1002172570505551
ENSG00000100304	0.14765876605860473
ENSG00000100307	0.02135592173886808
ENSG00000100311	0.06492406562388736
ENSG00000100316	0.02696556828956076
ENSG00000100319	0.012795880913422382
ENSG00000100321	0.23576847198550904
ENSG00000100325	0.047839953731849384
ENSG00000100330	0.08859329138889828
ENSG00000100336	0.12369784257722785
ENSG00000100342	0.018356067031077557
ENSG00000100346	0.021524715963243107
ENSG00000100347	0.2332148912540282
ENSG00000100348	0.03942913662163588
ENSG00000100350	0.19328162120403816
ENSG00000100360	0.11466810990571195
ENSG00000100362	0.3046206504410768
ENSG00000100364	0.15692221467471718
ENSG00000100373	0.18044788573707204
ENSG00000100376	0.7008958396808077
ENSG00000100395	0.032366748579131015
ENSG00000100401	0.014314255156496297
ENSG00000100417	0.06548367420395346
ENSG00000100418	0.11232467746941395
ENSG00000100422	0.17026196014727854
ENSG00000100425	0.016907724043495297
ENSG00000100426	0.05551899948032151
ENSG00000100427	0.06287228465646363
ENSG00000100429	0.2668087148281379
ENSG00000100439	0.0796475120209297
ENSG00000100441	0.45703295451013165
ENSG00000100445	0.09522467542342974
ENSG00000100448	0.023638554746401873
ENSG00000100461	0.04320945231706467
ENSG00000100462	0.3416743296537448
ENSG00000100473	0.11517173115350073
ENSG00000100478	0.020780200460817997
ENSG00000100483	0.027289339295561356
ENSG00000100485	0.03913872888571064
ENSG00000100490	0.1729449760369156
ENSG00000100504	0.031160150912657142
ENSG00000100505	0.07743208716435376
ENSG00000100519	0.09958878764738555
ENSG00000100526	0.022505353740966887
ENSG00000100554	0.044503752300344084
ENSG00000100558	0.012704741280761184
ENSG00000100564	0.05804953170765917
ENSG00000100577	0.059595061813652046
ENSG00000100580	0.10329750276334415
ENSG00000100583	0.03561427148920178
ENSG00000100592	0.022664315557210515
ENSG00000100596	0.13125432864198058
ENSG00000100601	0.02620184146533128
ENSG00000100603	0.10226703134784222
ENSG00000100629	0.04094101956824508
ENSG00000100650	0.010096045900033069
ENSG00000100664	0.011764134454239404
ENSG00000100697	0.05697961434878374
ENSG00000100711	0.016542789232818576
ENSG00000100726	0.19242752129103682
ENSG00000100731	0.07625477719157307
ENSG00000100749	0.011413953009329153
ENSG00000100767	0.012736708325794335
ENSG00000100784	0.014153061127083363
ENSG00000100804	0.07664544337751114
ENSG00000100814	0.03895017607214071
ENSG00000100815	0.011683998923788571
ENSG00000100852	0.02473486362806585
ENSG00000100883	0.06198281552979185
ENSG00000100890	0.17020993102919027
ENSG00000100979	0.03804351139329129
ENSG00000100982	0.02658204648850419
ENSG00000100991	0.1766630885001318
ENSG00000100994	0.4835472618218811
ENSG00000101017	0.26451823573736755
ENSG00000101019	0.09555616828527178
ENSG00000101049	0.028958782000642714
ENSG00000101052	0.059946213825572796
ENSG00000101057	0.05157282307756197
ENSG00000101079	0.013943368245270671
ENSG00000101104	0.1688569084793707
ENSG00000101109	0.02009260531306041
ENSG00000101150	0.018177114207870583
ENSG00000101158	0.30589664520755044
ENSG00000101160	0.015546165871982431
ENSG00000101161	0.07847543047383028
ENSG00000101181	0.10140353713900684
ENSG00000101187	0.010467390579886054
ENSG00000101188	0.26749368098018994
ENSG00000101189	0.042827545628156494
ENSG00000101190	0.1186726718149205
ENSG00000101191	0.013492992440707242
ENSG00000101194	0.09652360842238061
ENSG00000101197	0.2019489057697847
ENSG00000101216	0.03571047262437249
ENSG00000101220	0.3994935687163318
ENSG00000101224	0.11419301589356436
ENSG00000101230	0.01447530909379672
ENSG00000101236	0.08904015929581285
ENSG00000101246	0.06438932498407475
ENSG00000101247	0.11894676177525172
ENSG00000101255	0.26068865975305733
ENSG00000101282	0.17744157358756213
ENSG00000101290	0.24421380615612368
ENSG00000101294	0.18788591936889104
ENSG00000101298	0.02638462736935827
ENSG00000101307	0.635841853079993
ENSG00000101310	0.1083978020816455
ENSG00000101336	0.01828087050540649
ENSG00000101342	0.03953091480882401
ENSG00000101347	0.08990466811669588
ENSG00000101361	0.06888022428224556
ENSG00000101367	0.21377330057301888
ENSG00000101400	0.030728070841969015
ENSG00000101407	0.045848920382929904
ENSG00000101413	0.03606710170156074
ENSG00000101421	0.21589291933175064
ENSG00000101425	0.1689470438602152
ENSG00000101439	0.10598389417246375
ENSG00000101442	0.1585453780528128
ENSG00000101447	0.04640929317123864
ENSG00000101452	0.01730063303433054
ENSG00000101457	0.2823818823029855
ENSG00000101460	0.17309226996219018
ENSG00000101474	0.18098605272771676
ENSG00000101493	0.1955686297939015
ENSG00000101546	0.05024438252183588
ENSG00000101558	0.17111707391424694
ENSG00000101574	0.08532058542049945
ENSG00000101577	0.2745567367324877
ENSG00000101605	0.23655145529403923
ENSG00000101608	0.014270872543406284
ENSG00000101639	0.39960920863789895
ENSG00000101654	0.20118349052554121
ENSG00000101751	0.2817451194582534
ENSG00000101773	0.09180156533207671
ENSG00000101782	0.012503637459363186
ENSG00000102189	0.012381309469101482
ENSG00000102445	0.06346651920057157
ENSG00000102524	0.029809395508751148
ENSG00000102547	0.03910938257618669
ENSG00000102572	0.19873040367421788
ENSG00000102575	0.29977643734738635
ENSG00000102580	0.017535578740262386
ENSG00000102595	0.06442662904208499
ENSG00000102606	0.30023025731390074
ENSG00000102699	0.08379773928329409
ENSG00000102710	0.31201266593307025
ENSG00000102755	0.015331968515082256
ENSG00000102763	0.0890122534589374
ENSG00000102780	0.03693263287748478
ENSG00000102796	0.09798235441093467
ENSG00000102837	0.34790051138999667
ENSG00000102858	0.4367132768237582
ENSG00000102882	0.2584348287723807
ENSG00000102886	0.10710708647799055
ENSG00000102890	0.03252492310058938
ENSG00000102908	0.013465612462004672
ENSG00000102910	0.08265334763388224
ENSG00000102977	0.02487168185993539
ENSG00000102978	0.038215778082041615
ENSG00000102981	0.02054743230465882
ENSG00000103018	0.025156803225661693
ENSG00000103047	0.027787635001206953
ENSG00000103051	0.1756563781626259
ENSG00000103064	0.12872972376649297
ENSG00000103066	0.013582727214567093
ENSG00000103111	0.1228662035597309
ENSG00000103148	0.1083004005583013
ENSG00000103154	0.18882207539322227
ENSG00000103160	0.1433488394532348
ENSG00000103168	0.10340102591598013
ENSG00000103174	0.18860148470977334
ENSG00000103184	0.18163233027526068
ENSG00000103187	0.0377500937890435
ENSG00000103194	0.010388031198472722
ENSG00000103196	0.19636003819762618
ENSG00000103199	0.18287519456321719
ENSG00000103202	0.17598306997461516
ENSG00000103222	0.08064322010516037
ENSG00000103226	0.4432690589199303
ENSG00000103227	0.1725440535056268
ENSG00000103245	0.2032104080337065
ENSG00000103248	0.18172748411750558
ENSG00000103249	0.40743390474722097
ENSG00000103253	0.1581804736087697
ENSG00000103254	0.01606208365575202
ENSG00000103260	0.07984817246152803
ENSG00000103264	0.04523180791943124
ENSG00000103266	0.01784557918059109
ENSG00000103269	0.07161505417720457
ENSG00000103275	0.05088399531361533
ENSG00000103313	0.2621024550004624
ENSG00000103326	0.17464196450811553
ENSG00000103335	0.054911853052806006
ENSG00000103342	0.013715572193842422
ENSG00000103351	0.17935875613011887
ENSG00000103356	0.053142171269767745
ENSG00000103365	0.023897953645957305
ENSG00000103381	0.07394888685423129
ENSG00000103404	0.036193093233252795
ENSG00000103415	0.011359182928323311
ENSG00000103472	0.10464115628648547
ENSG00000103479	0.08637881915079008
ENSG00000103489	0.13133372006688704
ENSG00000103507	0.0870018184341162
ENSG00000103510	0.033066779545390175
ENSG00000103534	0.0636525743423424
ENSG00000103549	0.08307248458384592
ENSG00000103550	0.1569891684243619
ENSG00000103569	0.02894671414958768
ENSG00000103642	0.0830661633358932
ENSG00000103647	0.04120679158743329
ENSG00000103657	0.0884943211568164
ENSG00000103671	0.05333887421322408
ENSG00000103707	0.030014326235802233
ENSG00000103723	0.30112062354668273
ENSG00000103769	0.014881976163406457
ENSG00000103811	0.39204901002579895
ENSG00000103852	0.046934046801227404
ENSG00000103876	0.01317595766297549
ENSG00000103932	0.10684372553903862
ENSG00000103966	0.10271118986810131
ENSG00000103995	0.024397495427834325
ENSG00000104043	0.042694607232855224
ENSG00000104064	0.016369019092663115
ENSG00000104093	0.025055472242809566
ENSG00000104177	0.3415209495838793
ENSG00000104219	0.1380708826351126
ENSG00000104228	0.10162864462960297
ENSG00000104290	0.08345085122505229
ENSG00000104320	0.030677010266669268
ENSG00000104324	0.05681247595855842
ENSG00000104325	0.26045237012988964
ENSG00000104341	0.09383607559775288
ENSG00000104343	0.032069385297733836
ENSG00000104361	0.4024211567119904
ENSG00000104388	0.105279754368185
ENSG00000104427	0.12902272007498913
ENSG00000104442	0.05184817139813473
ENSG00000104450	0.26641562688294745
ENSG00000104472	0.0393023069302069
ENSG00000104497	0.27061038417125044
ENSG00000104518	0.2373807413292994
ENSG00000104613	0.06695388989876923
ENSG00000104626	0.08649020140499009
ENSG00000104660	0.1473185442149104
ENSG00000104689	0.12959738850238545
ENSG00000104695	0.37619363288467955
ENSG00000104714	0.3298426052187832
ENSG00000104728	0.057243370192136364
ENSG00000104731	0.1565372991865826
ENSG00000104738	0.0360355070928246
ENSG00000104763	0.414821352023859
ENSG00000104774	0.17783028286502955
ENSG00000104783	0.3212101515062325
ENSG00000104805	0.24940061092474594
ENSG00000104812	0.0805748349939085
ENSG00000104823	0.06422232913901817
ENSG00000104825	0.014568470689068032
ENSG00000104833	0.09935520955971709
ENSG00000104835	0.36547037055922676
ENSG00000104866	0.03419012230821873
ENSG00000104870	0.06322689563691711
ENSG00000104880	0.03745890468598441
ENSG00000104883	0.4700984828383732
ENSG00000104885	0.02444041835160146
ENSG00000104886	0.05387696975307327
ENSG00000104889	0.014454620552895226
ENSG00000104892	0.018761709497741846
ENSG00000104894	0.05729423465486976
ENSG00000104899	0.20723467969705084
ENSG00000104921	0.07868635734343522
ENSG00000104936	0.04682943408716693
ENSG00000104946	0.02344924831132213
ENSG00000104953	0.014977761351047544
ENSG00000104957	0.04976066752280644
ENSG00000104960	0.019737708110425668
ENSG00000104964	0.02151251444792727
ENSG00000104969	0.09161668857732802
ENSG00000104972	0.25137754395898826
ENSG00000104974	0.1654907544788494
ENSG00000104980	0.05007866954477346
ENSG00000104983	0.04878588944781934
ENSG00000104998	0.12620405280713537
ENSG00000105048	0.1584592154472758
ENSG00000105063	0.01506386974995582
ENSG00000105072	0.04877376815401438
ENSG00000105085	0.017256751473665836
ENSG00000105185	0.26984128930469187
ENSG00000105186	0.22236882429856966
ENSG00000105193	0.05992495477754917
ENSG00000105202	0.04453780983490522
ENSG00000105205	0.012601935177513091
ENSG00000105223	0.013701164990539796
ENSG00000105227	0.08432952654529442
ENSG00000105248	0.13477830245697162
ENSG00000105254	0.053553235598739035
ENSG00000105255	0.019702215577402007
ENSG00000105258	0.02813767731780977
ENSG00000105270	0.039604179360663044
ENSG00000105278	0.07187345263726487
ENSG00000105281	0.030682909357659913
ENSG00000105287	0.2832004267247826
ENSG00000105289	0.0804393719536541
ENSG00000105298	0.031116350825004833
ENSG00000105321	0.07478001379224349
ENSG00000105323	0.010078561389964663
ENSG00000105327	0.011395548119474418
ENSG00000105339	0.06966806988714096
ENSG00000105341	0.05834898001572951
ENSG00000105352	0.17604551610828822
ENSG00000105355	0.010734268602415551
ENSG00000105373	0.13155540372410357
ENSG00000105376	0.030996937019262247
ENSG00000105379	0.019934478851256033
ENSG00000105383	0.061603693254437465
ENSG00000105397	0.10586751759626357
ENSG00000105404	0.2681782289133484
ENSG00000105426	0.10481247300776157
ENSG00000105443	0.2315125129103939
ENSG00000105447	0.06270213420112165
ENSG00000105464	0.023638477164222793
ENSG00000105479	0.1260387016448059
ENSG00000105483	0.0723814485660942
ENSG00000105486	0.028069118585171398
ENSG00000105497	0.09022805583991567
ENSG00000105499	0.2770982022033349
ENSG00000105501	0.1989371672625465
ENSG00000105509	0.21914680105438772
ENSG00000105518	0.07078448874112939
ENSG00000105519	0.13009287808328093
ENSG00000105520	0.08738627241452639
ENSG00000105552	0.02276472973994559
ENSG00000105556	0.049598623007533545
ENSG00000105568	0.013455243040180687
ENSG00000105576	0.016026302875381794
ENSG00000105583	0.010223021834817044
ENSG00000105607	0.22090756475298984
ENSG00000105609	0.03496973656032009
ENSG00000105610	0.014367430638858161
ENSG00000105612	0.16696962455882408
ENSG00000105619	0.16169540256879691
ENSG00000105643	0.010239595581676246
ENSG00000105656	0.25767105211724856
ENSG00000105668	0.1340162206788906
ENSG00000105671	0.032563714319631044
ENSG00000105672	0.019239172148639096
ENSG00000105695	0.02043463004742187
ENSG00000105699	0.012576352861918784
ENSG00000105707	0.030730049463562534
ENSG00000105708	0.04043103118386212
ENSG00000105711	0.02972519592924842
ENSG00000105717	0.01004089846929243
ENSG00000105755	0.030781043618362106
ENSG00000105767	0.010165137359073262
ENSG00000105771	0.05471683646290091
ENSG00000105793	0.10567749851712512
ENSG00000105808	0.051904667391276305
ENSG00000105849	0.06282553384210733
ENSG00000105854	0.10190015880040243
ENSG00000105866	0.025678733185746958
ENSG00000105875	0.01355332989625238
ENSG00000105887	0.017591419017426037
ENSG00000105928	0.19574092205656474
ENSG00000105948	0.02477930628985383
ENSG00000105953	0.012664292253054574
ENSG00000105963	0.2179542250883611
ENSG00000105968	0.01937287562190996
ENSG00000105971	0.018138298086522255
ENSG00000105982	0.014846439832670952
ENSG00000105983	0.03331612601184834
ENSG00000105991	0.0992219270282103
ENSG00000105993	0.1387826035864454
ENSG00000105996	0.14765284029338147
ENSG00000105997	0.039892163905183214
ENSG00000106003	0.025884035340754473
ENSG00000106009	0.0494748358379136
ENSG00000106012	0.026168763306567203
ENSG00000106034	0.11762278738912996
ENSG00000106052	0.021210103023024802
ENSG00000106066	0.2483474360802127
ENSG00000106069	0.09456904504208026
ENSG00000106070	0.012028482346509235
ENSG00000106077	0.4201642399208468
ENSG00000106086	0.10014801255178579
ENSG00000106123	0.011772737326563745
ENSG00000106153	0.4753735872937016
ENSG00000106178	0.033268587799900266
ENSG00000106211	0.03915784036997686
ENSG00000106236	0.031078921399530876
ENSG00000106244	0.011260966219294379
ENSG00000106258	0.017333270077108838
ENSG00000106263	0.017061240238306928
ENSG00000106290	0.021821178984716014
ENSG00000106299	0.015282709902620841
ENSG00000106305	0.026055665825477182
ENSG00000106330	0.5024478520650231
ENSG00000106341	0.19563073351579618
ENSG00000106344	0.0265308545349679
ENSG00000106392	0.3001354478698389
ENSG00000106400	0.012280004997331617
ENSG00000106404	0.1985014321962625
ENSG00000106415	0.07531234026180979
ENSG00000106443	0.017990344315909068
ENSG00000106459	0.03145052418743595
ENSG00000106460	0.18556352184767239
ENSG00000106477	0.016326630416723966
ENSG00000106484	0.05613741070288733
ENSG00000106524	0.015153475031555645
ENSG00000106526	0.018645387562398717
ENSG00000106546	0.08885036684590246
ENSG00000106554	0.037101232233321874
ENSG00000106560	0.023393302151063385
ENSG00000106565	0.6382746292024088
ENSG00000106588	0.13473387461998865
ENSG00000106603	0.12844229849274433
ENSG00000106605	0.21610406300743468
ENSG00000106615	0.015214844591354483
ENSG00000106624	0.016470849777468162
ENSG00000106638	0.06132749172486036
ENSG00000106682	0.07449963899595452
ENSG00000106683	0.2885915817298392
ENSG00000106701	0.031191472201382103
ENSG00000106714	0.012406265325318484
ENSG00000106733	0.5479460603507519
ENSG00000106771	0.06054546999955601
ENSG00000106772	0.7083805472636536
ENSG00000106780	0.029910220752295207
ENSG00000106785	0.282285947724529
ENSG00000106789	0.36549172973562316
ENSG00000106799	0.10818306459061364
ENSG00000106804	0.0705437428828361
ENSG00000106809	0.016698082249857336
ENSG00000106853	0.07587528423047427
ENSG00000106868	0.34564440219948267
ENSG00000106948	0.035011626546223536
ENSG00000106952	0.025234849676629204
ENSG00000106976	0.013243520331051445
ENSG00000106991	0.04977108623163955
ENSG00000107020	0.11947019315980606
ENSG00000107036	0.02897696607026505
ENSG00000107099	0.12085501347358815
ENSG00000107104	0.13039076168797906
ENSG00000107175	0.01843074138586442
ENSG00000107185	0.13535722869468314
ENSG00000107263	0.34555076409364
ENSG00000107281	0.19673855085914163
ENSG00000107290	0.017706069533979314
ENSG00000107317	0.19563735858947792
ENSG00000107331	0.09823349836911781
ENSG00000107371	0.017589855857021167
ENSG00000107372	0.019382623981059013
ENSG00000107438	0.04626879909436222
ENSG00000107521	0.14136170598692246
ENSG00000107537	0.08088380520682656
ENSG00000107551	0.04119767269625638
ENSG00000107593	0.1865470724563709
ENSG00000107611	0.1895338309809259
ENSG00000107614	0.05706397531022188
ENSG00000107643	0.0406481852182548
ENSG00000107669	0.12934391937913767
ENSG00000107672	0.02325383504133306
ENSG00000107679	0.05490015300684158
ENSG00000107719	0.10345963823521048
ENSG00000107731	0.22422317532561525
ENSG00000107736	0.09442079566711967
ENSG00000107745	0.053160374447417384
ENSG00000107771	0.144720585588216
ENSG00000107779	0.014601601610033103
ENSG00000107789	0.02359051666517376
ENSG00000107796	0.2689364258867212
ENSG00000107798	0.4079349605093533
ENSG00000107819	0.2811480629160536
ENSG00000107882	0.04655357821000305
ENSG00000107890	0.049247196672868386
ENSG00000107902	0.252417592095804
ENSG00000107929	0.02643596735510395
ENSG00000107937	0.019549754007958737
ENSG00000107951	0.03206508914610565
ENSG00000107957	0.01562027944103193
ENSG00000107959	0.23513559868504805
ENSG00000107960	0.07095006593653602
ENSG00000107968	0.02652705876225278
ENSG00000108039	0.036069527485367923
ENSG00000108061	0.014084662604012269
ENSG00000108064	0.07143489428223533
ENSG00000108091	0.031813760709822586
ENSG00000108094	0.029733388236860128
ENSG00000108107	0.11200243795095798
ENSG00000108179	0.027406673233618988
ENSG00000108187	0.011319138535914626
ENSG00000108219	0.09774902191781622
ENSG00000108239	0.017771941465132408
ENSG00000108244	0.41477548212815557
ENSG00000108262	0.11483197032566501
ENSG00000108309	0.03518057274265831
ENSG00000108349	0.03090241953213772
ENSG00000108352	0.09033574782099078
ENSG00000108370	0.02828916640169497
ENSG00000108379	0.010252748466838157
ENSG00000108384	0.3872337110912709
ENSG00000108387	0.015438194326002259
ENSG00000108389	0.010404416169344885
ENSG00000108395	0.44390689105672115
ENSG00000108405	0.6439980373225477
ENSG00000108443	0.026268755437439707
ENSG00000108448	0.11809829020987997
ENSG00000108465	0.15023648096802802
ENSG00000108468	0.025428762932431997
ENSG00000108469	0.04885665672303473
ENSG00000108474	0.02254225950947036
ENSG00000108479	0.06200336667533712
ENSG00000108509	0.23777617855460717
ENSG00000108523	0.07023177297948445
ENSG00000108528	0.02598530897208388
ENSG00000108556	0.20789464911693423
ENSG00000108557	0.020165321825705292
ENSG00000108559	0.04560584836774865
ENSG00000108561	0.01506158930065248
ENSG00000108578	0.017768256817069825
ENSG00000108582	0.03708731452005976
ENSG00000108587	0.02268406735320353
ENSG00000108591	0.020047684098184367
ENSG00000108592	0.21742748485558072
ENSG00000108599	0.3943414478707206
ENSG00000108604	0.10544687288660831
ENSG00000108622	0.02863590041863444
ENSG00000108639	0.10120357885572429
ENSG00000108654	0.23000446236637886
ENSG00000108771	0.11618180900896165
ENSG00000108784	0.033644563840643384
ENSG00000108786	0.10379010238023002
ENSG00000108788	0.06478935481360369
ENSG00000108797	0.038768303720314576
ENSG00000108799	0.045204969872532585
ENSG00000108823	0.028131443798675417
ENSG00000108839	0.012973479342401742
ENSG00000108846	0.3277617727732198
ENSG00000108852	0.05206381317809861
ENSG00000108861	0.1304646029164977
ENSG00000108883	0.06836363938867784
ENSG00000108932	0.03094415771760943
ENSG00000108946	0.04455926800736667
ENSG00000108950	0.31682788145860236
ENSG00000108960	0.011414363031209634
ENSG00000108963	0.08258924081888067
ENSG00000108984	0.03894854346310064
ENSG00000109046	0.08413414841782303
ENSG00000109047	0.3435956498041137
ENSG00000109062	0.029888936085303273
ENSG00000109063	0.031011767432744412
ENSG00000109084	0.046524271013666116
ENSG00000109180	0.044956359504595395
ENSG00000109272	0.3517552952648481
ENSG00000109320	0.02121358001383425
ENSG00000109332	0.012376231650590716
ENSG00000109445	0.15327636687291624
ENSG00000109452	0.07135035164648741
ENSG00000109519	0.010684674405019596
ENSG00000109667	0.11353115002041322
ENSG00000109670	0.015387145081632527
ENSG00000109689	0.21739768461893114
ENSG00000109736	0.021687073420096552
ENSG00000109743	0.03754169637003649
ENSG00000109756	0.030927370334872042
ENSG00000109762	0.08316881471807093
ENSG00000109790	0.06612670274209505
ENSG00000109794	0.02051604512140127
ENSG00000109814	0.06899198285971535
ENSG00000109854	0.13207776044973993
ENSG00000109861	0.3464295722699487
ENSG00000109920	0.013715672592515235
ENSG00000109944	0.13301268780743394
ENSG00000109956	0.09191955814728307
ENSG00000110002	0.039018841219149406
ENSG00000110011	0.01664209383417493
ENSG00000110025	0.11464698784669673
ENSG00000110057	0.020118065763818544
ENSG00000110060	0.020626752741594156
ENSG00000110063	0.09946234854714955
ENSG00000110074	0.4489201768511536
ENSG00000110075	0.027659178651337036
ENSG00000110077	0.09448554373902182
ENSG00000110079	0.03193279827098993
ENSG00000110080	0.019130270102232647
ENSG00000110107	0.02694983276339741
ENSG00000110171	0.04052849564175325
ENSG00000110195	0.010581608478673345
ENSG00000110200	0.05102158857820527
ENSG00000110203	0.4819334727576975
ENSG00000110218	0.1965664017728076
ENSG00000110237	0.25130296216469766
ENSG00000110274	0.1362070770636432
ENSG00000110344	0.043383379240674834
ENSG00000110367	0.04014068512689787
ENSG00000110395	0.012371773013039584
ENSG00000110435	0.02632526891494926
ENSG00000110446	0.027825570680216967
ENSG00000110455	0.5710771472308375
ENSG00000110514	0.050966044198895236
ENSG00000110583	0.07085411861871097
ENSG00000110619	0.046986110084077604
ENSG00000110628	0.4547805335334527
ENSG00000110651	0.014291581847477619
ENSG00000110660	0.026898191846041957
ENSG00000110665	0.3121492036192661
ENSG00000110700	0.04583390550250958
ENSG00000110711	0.024414228543466532
ENSG00000110713	0.06648310244289939
ENSG00000110717	0.21181643920883864
ENSG00000110719	0.28428951938677
ENSG00000110756	0.07576496083346224
ENSG00000110768	0.0922056118505165
ENSG00000110777	0.011845040417343734
ENSG00000110801	0.04240434561021738
ENSG00000110811	0.050475947116007114
ENSG00000110851	0.07139777575975807
ENSG00000110852	0.017144800739496792
ENSG00000110871	0.07412437473853019
ENSG00000110880	0.09698627709936868
ENSG00000110888	0.08736760949288196
ENSG00000110906	0.03485603064471793
ENSG00000110917	0.01628732197887624
ENSG00000110921	0.1301953334472422
ENSG00000110987	0.055774670407672915
ENSG00000111011	0.022753563187125805
ENSG00000111046	0.022565510254358316
ENSG00000111052	0.046104736473629
ENSG00000111058	0.022982240687291624
ENSG00000111077	0.03196471130686921
ENSG00000111087	0.01979571302838068
ENSG00000111110	0.027307970610476927
ENSG00000111144	0.11399147414440042
ENSG00000111145	0.011896590606746697
ENSG00000111181	0.039633169138733576
ENSG00000111199	0.027889578671883603
ENSG00000111215	0.18229676578785847
ENSG00000111224	0.019813149508196407
ENSG00000111229	0.02802922326695463
ENSG00000111231	0.4396576834737095
ENSG00000111237	0.06997301487301875
ENSG00000111252	0.01144800994715652
ENSG00000111254	0.11973692828504373
ENSG00000111266	0.03145405644133625
ENSG00000111275	0.03546528822987436
ENSG00000111321	0.039751056030559104
ENSG00000111328	0.2744612741013171
ENSG00000111331	0.0117530404055197
ENSG00000111344	0.023459648035750524
ENSG00000111361	0.0697142035894684
ENSG00000111364	0.10158418654429323
ENSG00000111412	0.03709277846138693
ENSG00000111424	0.08954472233112494
ENSG00000111450	0.4872771037297353
ENSG00000111452	0.010224830421135799
ENSG00000111490	0.134676884088974
ENSG00000111554	0.1268169296208675
ENSG00000111596	0.029186496609095315
ENSG00000111615	0.015709094751706152
ENSG00000111639	0.018450348974868542
ENSG00000111642	0.019006067723939004
ENSG00000111647	0.1040172345223877
ENSG00000111652	0.016945009058884932
ENSG00000111666	0.1477653625412509
ENSG00000111671	0.13060152307177036
ENSG00000111678	0.017435343325598394
ENSG00000111679	0.01677771014723508
ENSG00000111696	0.4650609005351444
ENSG00000111725	0.2786566186747581
ENSG00000111728	0.2281029530649546
ENSG00000111729	0.050440772033950934
ENSG00000111731	0.1306920299772789
ENSG00000111752	0.038292645207227936
ENSG00000111802	0.021965375367880454
ENSG00000111817	0.22651311224608192
ENSG00000111832	0.023036896950656544
ENSG00000111837	0.022425624976815054
ENSG00000111843	0.1240835795050955
ENSG00000111846	0.2000423685042254
ENSG00000111850	0.06094025886678291
ENSG00000111860	0.1121933744788499
ENSG00000111863	0.030322138243129817
ENSG00000111875	0.09266616064881507
ENSG00000111877	0.08967714260581616
ENSG00000111880	0.03290683303525651
ENSG00000111885	0.0837393844082814
ENSG00000111886	0.05421601405679907
ENSG00000111897	0.10310909538859211
ENSG00000111906	0.2924513866966954
ENSG00000111913	0.011334450169851415
ENSG00000111962	0.024139107556844005
ENSG00000112031	0.3177033814486569
ENSG00000112053	0.17183923089465736
ENSG00000112079	0.021579995565688737
ENSG00000112110	0.16172371366596958
ENSG00000112137	0.14144491550333269
ENSG00000112139	0.611081280312515
ENSG00000112159	0.014558986756692642
ENSG00000112167	0.19872647457644854
ENSG00000112195	0.034798214636581976
ENSG00000112210	0.044950385375699925
ENSG00000112249	0.024198213403114274
ENSG00000112282	0.09608116008560089
ENSG00000112290	0.04133757022640355
ENSG00000112293	0.015660585145167247
ENSG00000112294	0.11516968873103899
ENSG00000112297	0.01910996980919504
ENSG00000112299	0.468080091911446
ENSG00000112303	0.32844132893813116
ENSG00000112304	0.011288795098769611
ENSG00000112305	0.1692253310809421
ENSG00000112308	0.1557191043645578
ENSG00000112339	0.034101758444613606
ENSG00000112343	0.10000116472718586
ENSG00000112378	0.017374889324439646
ENSG00000112394	0.011279437370183752
ENSG00000112406	0.014196648904549579
ENSG00000112425	0.043376778695774415
ENSG00000112486	0.014326172164879292
ENSG00000112514	0.04083151827779695
ENSG00000112531	0.2379426836256353
ENSG00000112578	0.016335392324143504
ENSG00000112584	0.08266141904042704
ENSG00000112592	0.012225674998876052
ENSG00000112599	0.03627770337779835
ENSG00000112619	0.025795861127055758
ENSG00000112640	0.048766478114111125
ENSG00000112655	0.03136294748024976
ENSG00000112659	0.036397745186999196
ENSG00000112667	0.05633471006077511
ENSG00000112685	0.28529186452830874
ENSG00000112697	0.12663841424455785
ENSG00000112701	0.3732135549297363
ENSG00000112759	0.016955240266736983
ENSG00000112763	0.33512428159867247
ENSG00000112787	0.1541849814466236
ENSG00000112799	0.22426390737869836
ENSG00000112812	0.04687881945136938
ENSG00000112874	0.1318994485509911
ENSG00000112877	0.017959440006964388
ENSG00000112893	0.06136208229732431
ENSG00000112941	0.010127111310931693
ENSG00000112977	0.2737783419574133
ENSG00000112992	0.13168462209275145
ENSG00000113083	0.010701392391281424
ENSG00000113119	0.039300303919465616
ENSG00000113140	0.013227714855327375
ENSG00000113141	0.041632561798198825
ENSG00000113194	0.015635522777564838
ENSG00000113231	0.1612402756227597
ENSG00000113240	0.30335462989609974
ENSG00000113249	0.06421395264280856
ENSG00000113263	0.013664967663354979
ENSG00000113269	0.11487385535646041
ENSG00000113273	0.11085398152882374
ENSG00000113282	0.11039686389691795
ENSG00000113296	0.07448035946671179
ENSG00000113300	0.012205727244684899
ENSG00000113303	0.6298885677378696
ENSG00000113318	0.4370112812393886
ENSG00000113356	0.05275321996410747
ENSG00000113368	0.034274943871334215
ENSG00000113407	0.02815743711776591
ENSG00000113441	0.05272571432599029
ENSG00000113504	0.6971045400270163
ENSG00000113532	0.0139019531290272
ENSG00000113555	0.03722116138459191
ENSG00000113558	0.029818978728701994
ENSG00000113597	0.01582687215035582
ENSG00000113649	0.01317105080955215
ENSG00000113658	0.12574381638108714
ENSG00000113716	0.05323850587439489
ENSG00000113734	0.08882846974450635
ENSG00000113742	0.04684137621454128
ENSG00000113758	0.09454289870540433
ENSG00000113790	0.02683433175884965
ENSG00000113810	0.029645885003566793
ENSG00000113811	0.02670091036113331
ENSG00000113812	0.013754512285078034
ENSG00000113845	0.02557214618577371
ENSG00000113851	0.023470626773115646
ENSG00000113971	0.39110301428385047
ENSG00000114013	0.029757126736684306
ENSG00000114030	0.03806803518338191
ENSG00000114054	0.05224585932686364
ENSG00000114125	0.025296053688986086
ENSG00000114126	0.011215276736358765
ENSG00000114166	0.0653605214636429
ENSG00000114315	0.012096442120115104
ENSG00000114316	0.013379549583941119
ENSG00000114353	0.04491231746775948
ENSG00000114354	0.1466436469076176
ENSG00000114405	0.12633333720412893
ENSG00000114439	0.05500310290843371
ENSG00000114446	0.11556478944546332
ENSG00000114450	0.011781008974365714
ENSG00000114455	0.011182064703491928
ENSG00000114473	0.01798805645382809
ENSG00000114491	0.06562668915633714
ENSG00000114503	0.014321942447553424
ENSG00000114520	0.026552833268779347
ENSG00000114544	0.2679938842799303
ENSG00000114554	0.011577510835171563
ENSG00000114626	0.031985757785595724
ENSG00000114631	0.17245691230976706
ENSG00000114650	0.10622444010112277
ENSG00000114670	0.07266941190477008
ENSG00000114686	0.023504190853247484
ENSG00000114735	0.032176075496223575
ENSG00000114738	0.05353698904132137
ENSG00000114739	0.08429117903796084
ENSG00000114770	0.29031989914672585
ENSG00000114779	0.01711648986177284
ENSG00000114796	0.013229082120811137
ENSG00000114812	0.05821442853309287
ENSG00000114850	0.03310810042748508
ENSG00000114853	0.05952557636492243
ENSG00000114857	0.0796817845465965
ENSG00000114859	0.013602837357119691
ENSG00000114902	0.011510648653485316
ENSG00000114956	0.028873333573234888
ENSG00000114988	0.018351072037131107
ENSG00000115009	0.13008799124418416
ENSG00000115053	0.01647590534460756
ENSG00000115073	0.14223537500533026
ENSG00000115084	0.018284311641980196
ENSG00000115091	0.04837402684411959
ENSG00000115107	0.12184324223306793
ENSG00000115109	0.03728904490930197
ENSG00000115112	0.1356687023150555
ENSG00000115129	0.3994646274409759
ENSG00000115137	0.20065383949142943
ENSG00000115138	0.08240152305191596
ENSG00000115159	0.08004832802342107
ENSG00000115216	0.054314352454931554
ENSG00000115232	0.23994937936488017
ENSG00000115234	0.02107318552654245
ENSG00000115255	0.010322820466978015
ENSG00000115257	0.09504257251689063
ENSG00000115268	0.012122128828319182
ENSG00000115274	0.016360025024267165
ENSG00000115290	0.024624473915233647
ENSG00000115295	0.03317730995573776
ENSG00000115306	0.33039095698621096
ENSG00000115310	0.056878616284726555
ENSG00000115317	0.01250772509838966
ENSG00000115364	0.01283499431503615
ENSG00000115365	0.023003582394630125
ENSG00000115414	0.01173592859113182
ENSG00000115419	0.03320813833801008
ENSG00000115457	0.32279810046134183
ENSG00000115459	0.01125234596799967
ENSG00000115486	0.3008273960286315
ENSG00000115507	0.1982714753217552
ENSG00000115523	0.32018907595881135
ENSG00000115525	0.03823600587342105
ENSG00000115561	0.02247395387064334
ENSG00000115568	0.06384901983869874
ENSG00000115604	0.06099358348961098
ENSG00000115607	0.3521541687256685
ENSG00000115677	0.051700992141794924
ENSG00000115687	0.22632243203596691
ENSG00000115738	0.02092112202640084
ENSG00000115750	0.2408283943585493
ENSG00000115756	0.2182531792895401
ENSG00000115808	0.09788531335590171
ENSG00000115816	0.021268697909550407
ENSG00000115825	0.12256728009232092
ENSG00000115828	0.013180834069193188
ENSG00000115840	0.014241523534374816
ENSG00000115841	0.026370985038662583
ENSG00000115866	0.04873703454331048
ENSG00000115896	0.21124146335784835
ENSG00000115902	0.06958335189508744
ENSG00000115919	0.11480679948638184
ENSG00000115956	0.0586310844825554
ENSG00000115963	0.01627875059523736
ENSG00000115970	0.01436548325384269
ENSG00000115998	0.024243740702115983
ENSG00000116014	0.012490952009060677
ENSG00000116016	0.021166738488841815
ENSG00000116030	0.03542697646851623
ENSG00000116032	0.10420610748625024
ENSG00000116044	0.017130815458207223
ENSG00000116062	0.14922319096385567
ENSG00000116095	0.021872184106231568
ENSG00000116106	0.05676806349997012
ENSG00000116120	0.03126443464725583
ENSG00000116127	0.11833928832128694
ENSG00000116151	0.08858536707101872
ENSG00000116157	0.3806712049004384
ENSG00000116161	0.05283047393822132
ENSG00000116171	0.14380184123440404
ENSG00000116198	0.3552147340790583
ENSG00000116199	0.020292091036501946
ENSG00000116213	0.16080533429133778
ENSG00000116237	0.12190162607225659
ENSG00000116260	0.40175062896941127
ENSG00000116266	0.012685901440429217
ENSG00000116273	0.14127695593675435
ENSG00000116285	0.017908657061991563
ENSG00000116288	0.11036969532643369
ENSG00000116299	0.545191049585508
ENSG00000116329	0.07324662304975424
ENSG00000116353	0.026028668454663496
ENSG00000116396	0.07375207878625908
ENSG00000116406	0.01906460063219808
ENSG00000116473	0.06278852963580515
ENSG00000116497	0.303577207867978
ENSG00000116521	0.010232581711987201
ENSG00000116574	0.03473670727094934
ENSG00000116641	0.10563279653340488
ENSG00000116661	0.23742462672693596
ENSG00000116663	0.04847044885621671
ENSG00000116678	0.17456254895708798
ENSG00000116679	0.01873487101629751
ENSG00000116685	0.21548857027420648
ENSG00000116688	0.6544885228046939
ENSG00000116691	0.2998962330285628
ENSG00000116698	0.15618663858474469
ENSG00000116704	0.17706650517458097
ENSG00000116729	0.15145027203735612
ENSG00000116741	0.12282925476541436
ENSG00000116752	0.02642791326904816
ENSG00000116761	0.09168989349786809
ENSG00000116783	0.05515993487516774
ENSG00000116786	0.08878486565036352
ENSG00000116791	0.47438668333729034
ENSG00000116830	0.28879224193101155
ENSG00000116857	0.4999700814254943
ENSG00000116871	0.38697673233646657
ENSG00000116874	0.042552659869735804
ENSG00000116898	0.013955559345069792
ENSG00000116903	0.01982987037559031
ENSG00000116922	0.10815098623062704
ENSG00000116962	0.03836844092365221
ENSG00000116977	0.09188567592316982
ENSG00000116983	0.3013336885383086
ENSG00000116985	0.027756863572685447
ENSG00000116990	0.02829879892772904
ENSG00000116991	0.020392762113248333
ENSG00000117009	0.03773809629680017
ENSG00000117054	0.17243601408235107
ENSG00000117090	0.021124972305951815
ENSG00000117091	0.01728487144929468
ENSG00000117115	0.6923610924798443
ENSG00000117151	0.04860598592407337
ENSG00000117153	0.046482332317105156
ENSG00000117174	0.026762916355329
ENSG00000117222	0.013302009004270783
ENSG00000117226	0.41712506528740106
ENSG00000117242	0.0685613787883758
ENSG00000117280	0.2684072979124603
ENSG00000117298	0.11216814689361494
ENSG00000117305	0.032174180198847525
ENSG00000117385	0.03034820083502706
ENSG00000117408	0.03772198924148786
ENSG00000117410	0.0812815341572596
ENSG00000117448	0.02439719588199198
ENSG00000117450	0.03517793054176499
ENSG00000117461	0.02932157972534215
ENSG00000117475	0.11246060262711574
ENSG00000117479	0.03000955157020283
ENSG00000117480	0.20818661895743265
ENSG00000117481	0.39241709596056096
ENSG00000117500	0.05369022425316305
ENSG00000117505	0.016578379326956452
ENSG00000117528	0.03532594243278546
ENSG00000117533	0.14725974295439226
ENSG00000117586	0.036453034813594826
ENSG00000117592	0.21246355409403384
ENSG00000117595	0.2826356219238832
ENSG00000117597	0.1943270597234878
ENSG00000117601	0.019024511123660385
ENSG00000117602	0.010191374773089713
ENSG00000117640	0.016825357037683675
ENSG00000117682	0.054417442218467844
ENSG00000117691	0.031023499639931843
ENSG00000117748	0.3955297534641803
ENSG00000117791	0.0944247814824118
ENSG00000117862	0.13363106654749624
ENSG00000117868	0.26433411338848384
ENSG00000117899	0.02167280807703747
ENSG00000118046	0.13248140553699972
ENSG00000118113	0.015600319820822656
ENSG00000118162	0.027976206298983106
ENSG00000118181	0.03196859794909507
ENSG00000118197	0.06189984934876811
ENSG00000118200	0.025565836279665244
ENSG00000118217	0.058484624854489846
ENSG00000118307	0.029574882467299
ENSG00000118308	0.013806102268680827
ENSG00000118363	0.010885966372976487
ENSG00000118432	0.4845579755764532
ENSG00000118454	0.02157973712170648
ENSG00000118473	0.16821248059812227
ENSG00000118495	0.21025206598649285
ENSG00000118507	0.12342477083751442
ENSG00000118508	0.019125233957941006
ENSG00000118514	0.17134394096559072
ENSG00000118520	0.35216013598213924
ENSG00000118557	0.014761996592547143
ENSG00000118600	0.014506916822137145
ENSG00000118620	0.0965453653557688
ENSG00000118640	0.018838480984958623
ENSG00000118680	0.029618009989359283
ENSG00000118690	0.09693370839109483
ENSG00000118762	0.08432773517621145
ENSG00000118777	0.06485331512534613
ENSG00000118785	0.13827113834965205
ENSG00000118804	0.04419652203873769
ENSG00000118849	0.017182832892730253
ENSG00000118855	0.0349963831472274
ENSG00000118873	0.018632573315609257
ENSG00000118898	0.011029433966061828
ENSG00000118960	0.01712975433480224
ENSG00000118961	0.0888847051467738
ENSG00000118965	0.01752336649307393
ENSG00000118971	0.059679449912282606
ENSG00000119041	0.10253048787687614
ENSG00000119121	0.22939373875152866
ENSG00000119138	0.012986805599863042
ENSG00000119139	0.3313954522110554
ENSG00000119147	0.018628993441659074
ENSG00000119227	0.1466451105006087
ENSG00000119231	0.02098800450793563
ENSG00000119242	0.08256627580648998
ENSG00000119285	0.014205307754794803
ENSG00000119318	0.09607328083341479
ENSG00000119321	0.16297898250146794
ENSG00000119326	0.09450099039597182
ENSG00000119328	0.05603168944574257
ENSG00000119333	0.016878914879198553
ENSG00000119383	0.29114319757343
ENSG00000119392	0.050663859703388145
ENSG00000119397	0.03225545603173266
ENSG00000119408	0.10600051238684303
ENSG00000119411	0.13260520545296622
ENSG00000119414	0.0453942662341033
ENSG00000119431	0.3037104500786623
ENSG00000119446	0.03839888729975314
ENSG00000119457	0.11044006045036514
ENSG00000119509	0.21089071418532154
ENSG00000119522	0.02474327967457298
ENSG00000119535	0.011131393134475445
ENSG00000119537	0.019925100618225618
ENSG00000119599	0.3178151908254311
ENSG00000119616	0.01617205968330964
ENSG00000119632	0.20753267036454723
ENSG00000119636	0.03780121489275154
ENSG00000119638	0.03348424073353377
ENSG00000119655	0.02806722626370088
ENSG00000119669	0.07239987752062278
ENSG00000119673	0.01298462314563334
ENSG00000119681	0.02693703180237896
ENSG00000119684	0.03161164860736455
ENSG00000119685	0.03248782078064004
ENSG00000119686	0.0402359038112597
ENSG00000119699	0.04115696743002648
ENSG00000119705	0.013210783501380148
ENSG00000119718	0.17665060589631687
ENSG00000119720	0.014733782224934345
ENSG00000119723	0.036828142202903896
ENSG00000119725	0.03722516459689529
ENSG00000119772	0.01883094939314721
ENSG00000119778	0.045257459728192534
ENSG00000119782	0.025389015835501176
ENSG00000119787	0.08725395933020659
ENSG00000119862	0.17646272560775084
ENSG00000119878	0.13817950632352838
ENSG00000119899	0.0957221083278977
ENSG00000119900	0.08791142234179916
ENSG00000119906	0.015130852190673042
ENSG00000119927	0.011153845160469834
ENSG00000119965	0.02345338120431012
ENSG00000119969	0.014571936171278398
ENSG00000119977	0.17332362627700734
ENSG00000120008	0.17820259548537773
ENSG00000120029	0.10262759298878266
ENSG00000120071	0.3383768059573187
ENSG00000120093	0.13281844943840576
ENSG00000120137	0.01801478330537304
ENSG00000120156	0.22020154863517977
ENSG00000120158	0.010701427158042086
ENSG00000120217	0.14155625383558615
ENSG00000120253	0.2855392583844171
ENSG00000120262	0.09112298707118664
ENSG00000120314	0.05431589260313879
ENSG00000120318	0.12960433015571463
ENSG00000120370	0.04932308858352692
ENSG00000120451	0.6250713614210353
ENSG00000120519	0.040425446956584406
ENSG00000120533	0.02892124118925349
ENSG00000120539	0.20161942051329812
ENSG00000120645	0.4391375985260693
ENSG00000120647	0.1296814886078952
ENSG00000120675	0.46558373603800696
[truncated: 6,060 more rows]
