# Supplementary material for: SUMMIT: An integrative approach for better transcriptomic data imputation improves causal gene identification
Source: Nat Commun. 2022 Oct 25;13:6336. doi: 10.1038/s41467-022-34016-y (PMC9593997; doi:10.1038/s41467-022-34016-y)
Supplement: Supplementary file 7 — Source Data [file 41467_2022_34016_MOESM7_ESM.zip › Source Data/Figure-3/real-data-new/JTI/AST]

gene	gene_name	zscore	effect_size	pvalue	var_g	pred_perf_r2	pred_perf_pval	pred_perf_qval	n_snps_used	n_snps_in_cov	n_snps_in_model
ENSG00000232629	HLA-DQB2	-23.883964685629167	NA	4.495572880689119e-126	0.6713241416087745	0.671875849143407	8.554340624354191e-164	5.239228120251786e-161	30	38	38
ENSG00000196735	HLA-DQA1	23.238348384377378	NA	1.8659489613868625e-119	0.29256072183967585	0.41431581482818003	1.2006600854285842e-79	5.334227928760308e-78	33	44	44
ENSG00000179344	HLA-DQB1	23.086925134544916	NA	6.265507929544669e-118	0.12174496186500613	0.733280937763197	7.220598447333208e-194	1.7689434681902454e-190	15	28	28
ENSG00000237541	HLA-DQA2	-22.7035572096106	NA	4.131753611371741e-114	0.44101890020743073	0.7377991843045723	2.393089762404568e-196	8.207819267095187e-193	28	36	36
ENSG00000223534	HLA-DQB1-AS1	21.605929611986042	NA	1.5797670708693075e-103	0.32619301874753176	0.3978394576536214	1.2955852167794663e-75	5.131175723452902e-74	27	32	32
ENSG00000172057	ORMDL3	-15.363799179882342	NA	2.8629410011750883e-53	0.2026663279397403	0.3315929218709288	1.9565779212102283e-60	4.90546122380617e-59	14	14	14
ENSG00000161405	IKZF3	14.912830131175268	NA	2.719758304569969e-50	0.04380962668354154	0.06358291781314145	3.543250487971113e-11	1.291460204425433e-10	5	5	5
ENSG00000073605	GSDMB	-14.753803435026636	NA	2.9080332345147873e-49	0.23070530787477345	0.42727016761335945	6.736097751295698e-83	3.3483287054194186e-81	4	5	5
ENSG00000196126	HLA-DRB1	13.635857488968215	NA	2.450929173042542e-42	0.14707719888684115	0.20536432220071196	3.067509214999361e-35	3.40483595650641e-34	6	9	9
ENSG00000234389	AC007278.1	11.38167992825587	NA	5.1596127711403434e-30	0.43301619155194065	0.48414309092892804	4.275476373135957e-98	3.3633093726104826e-96	18	18	18
ENSG00000204498	NFKBIL1	-10.875118338694234	NA	1.5145912445362924e-27	0.010726588308557166	0.016360283379698717	0.0009058150772069613	0.0017248304196116123	12	14	14
ENSG00000197375	SLC22A5	-10.77473195706528	NA	4.530998953122188e-27	0.1916060061716159	0.22373300767936102	1.1912903072443532e-38	1.4901121428835458e-37	8	8	8
ENSG00000231852	CYP21A2	-10.559115716286216	NA	4.6098388236987164e-26	0.21878050607828176	0.16028595143053567	3.495452863407434e-27	2.847673213994019e-26	38	46	46
ENSG00000213676	ATF6B	-10.291609814599948	NA	7.688013909528021e-25	0.07842821343421462	0.016460619812534966	0.0008731495480630814	0.0016681864527332646	20	27	27
ENSG00000204308	RNF5	10.244363071455378	NA	1.2544839134695996e-24	0.023992993769293335	0.02733844212125779	1.696788753417053e-05	3.9476638627525495e-05	10	10	10
ENSG00000141744	PNMT	-10.20694061313346	NA	1.845935312047576e-24	0.007793203815479197	0.016306770667302403	0.0009237376496405924	0.0017577870565564269	2	2	2
ENSG00000272221	AL645933.2	-9.952498517023626	NA	2.4592983005231567e-23	0.35101554468625235	0.6440391212177244	5.661531299979291e-152	1.9814204135376503e-149	27	38	38
ENSG00000234290	AC116366.1	9.618424302426591	NA	6.684728902149903e-22	0.14388026100424825	0.1794574389311203	1.4766077302307294e-30	1.3807167920243608e-29	8	8	8
ENSG00000204520	MICA	-9.459084880733121	NA	3.1064993566237558e-21	0.22715583901511277	0.38513637401340467	1.404989514304321e-72	5.061799407732101e-71	27	33	33
ENSG00000244731	C4A	9.45256892333991	NA	3.3061511776485455e-21	0.2534848324885098	0.252998044089072	2.988121246288891e-44	4.5428449692028545e-43	16	20	20
ENSG00000272540	AL662797.1	-9.44734678652066	NA	3.475278340352102e-21	0.005916202472514396	0.012045622045122169	0.004452785681811527	0.0077657705336505525	15	19	19
ENSG00000204267	TAP2	9.368274530637066	NA	7.372791337603752e-21	0.20901696082070717	0.28698185645971186	4.948348677698002e-51	9.407897059184372e-50	26	31	31
ENSG00000197728	RPS26	-9.276832160104252	NA	1.745921895886834e-20	0.672543524455328	0.6570993551783486	2.120552227982317e-157	9.091337539417189e-155	23	30	30
ENSG00000188389	PDCD1	9.075509939233834	NA	1.131464248623523e-19	0.023621163677914087	0.0819533507423184	4.192290749260164e-14	1.8168712170599586e-13	21	25	25
ENSG00000204444	APOM	8.483975676533552	NA	2.1762727199596692e-17	0.012441169597217623	0.017649025493773427	0.0005655927910839131	0.001104583848570553	7	8	8
ENSG00000224389	C4B	-8.48344777052117	NA	2.186173729546941e-17	0.19693935005668456	0.22002432658760832	5.901452495404816e-38	7.198009163847596e-37	10	10	10
ENSG00000131435	PDLIM4	-8.432223233480242	NA	3.391592133238955e-17	0.030430098170981808	0.0179770891306005	0.0005018188144410422	0.000988024207675021	7	9	9
ENSG00000197208	SLC22A4	-8.424833663943362	NA	3.6126309127833177e-17	0.0030393622612692483	0.026714406552245405	2.1243694336393522e-05	4.8926687372389536e-05	6	7	7
ENSG00000174123	TLR10	-8.389528807652102	NA	4.880944728301027e-17	0.010364198732607122	0.011172566673141785	0.006171032350852714	0.010530053112912755	4	4	4
ENSG00000204366	ZBTB12	8.05428658822045	NA	7.994370814408296e-16	0.12145645654052405	0.30541711430410917	7.608917147889543e-55	1.6249728539123011e-53	41	55	55
ENSG00000125245	GPR18	8.039629859179795	NA	9.011024623108514e-16	0.006376823640062327	0.024849381499898446	4.1608658816351576e-05	9.329849503682181e-05	4	5	5
ENSG00000131437	KIF3A	8.004702284513213	NA	1.1975604565090848e-15	0.02396562498377083	0.022519879259156706	9.650443421282345e-05	0.00020725792640146641	8	10	10
ENSG00000139531	SUOX	7.964504479740235	NA	1.6588717203501566e-15	0.09637009391915842	0.19045703592241092	1.5809032709725085e-32	1.6013532305911132e-31	26	34	34
ENSG00000231389	HLA-DPA1	-7.7580801624097	NA	8.622464760187536e-15	0.029937546857861663	0.04997738279739929	4.91572569441848e-09	1.545933980076701e-08	8	12	12
ENSG00000223865	HLA-DPB1	-7.457800169121719	NA	8.79789651555836e-14	0.026718359238753393	0.0535452182909705	1.3539367199364939e-09	4.442062523472534e-09	4	6	6
ENSG00000204438	GPANK1	7.413586376834425	NA	1.2292891379567553e-13	0.03729149333241734	0.051476141953143935	2.860790784519862e-09	9.158055098699107e-09	16	23	23
ENSG00000204525	HLA-C	7.1969964032535305	NA	6.155338594076363e-13	0.46366282915169726	0.5372451652889626	7.095266887233374e-114	8.277328697222118e-112	37	43	43
ENSG00000240065	PSMB9	-7.162371388583345	NA	7.929324918389381e-13	0.0769760937033179	0.41434416584613953	1.1813635122908984e-79	5.262130616175744e-78	15	17	17
ENSG00000188011	RTP5	7.0393417845445745	NA	1.9315005989979187e-12	0.011215026512410284	0.01395998565283986	0.0021889283947519643	0.003971007409457467	16	20	20
ENSG00000259940	AC109449.1	7.018051643607162	NA	2.249833937552372e-12	0.02356800108134895	0.04176757695888582	9.472439567817705e-08	2.690752542905599e-07	8	10	10
ENSG00000115604	IL18R1	-7.011731200176509	NA	2.353871139221715e-12	0.03245281613208858	0.07531097458102573	4.85177449746873e-13	1.975381786730562e-12	11	14	14
ENSG00000197712	FAM114A1	6.997300398661179	NA	2.609414190367973e-12	0.03723006176796246	0.042857416617455124	6.399393263459678e-08	1.848462103336197e-07	10	12	12
ENSG00000174130	TLR6	-6.706525414839992	NA	1.9931314771464342e-11	0.09631693954405716	0.038564291610081854	2.997633916000773e-07	8.167528443834964e-07	29	39	39
ENSG00000214894	LINC00243	-6.667221967228617	NA	2.606906777728937e-11	0.1436718059800823	0.252806973918797	3.255802306410619e-44	4.941040155100504e-43	39	49	49
ENSG00000232912	RERE-AS1	-6.660432271465914	NA	2.730233639207883e-11	0.03774035330658156	0.03837434208742347	3.209484229995646e-07	8.721192372079755e-07	12	12	12
ENSG00000168394	TAP1	-6.555008383524488	NA	5.563875084767473e-11	0.021187992606744335	0.0768918997902352	2.712333149981513e-13	1.1202745951115838e-12	4	5	5
ENSG00000065675	PRKCQ	6.554999979691684	NA	5.564188425953463e-11	0.002434510015319567	0.014325133423605627	0.0019130085462472645	0.0034989530247007614	4	7	7
ENSG00000142599	RERE	-6.530080617105908	NA	6.57342998427799e-11	0.1939560372244508	0.26587395071668235	8.763378437972016e-47	1.442256975362592e-45	14	18	18
ENSG00000149485	FADS1	6.494842999827733	NA	8.312004727594417e-11	0.01390970101154225	0.02479654197037617	4.2409357211859904e-05	9.496971361010519e-05	3	4	4
ENSG00000204657	OR2H2	-6.405141941965763	NA	1.5022955105564205e-10	0.025961424649637098	0.024600758231260938	4.551317099470858e-05	0.00010153575769328184	11	16	16
ENSG00000242574	HLA-DMB	-6.311405938917822	NA	2.765118413545419e-10	0.012415909231567601	0.030827421461261786	4.835925411465286e-06	1.1843942428051727e-05	7	9	9
ENSG00000272501	AL662844.4	6.26880612465256	NA	3.638267798938424e-10	0.20778919727043849	0.24068015356151481	7.219622945019269e-42	1.0098638979130133e-40	20	22	22
ENSG00000204257	HLA-DMA	-6.219676357451653	NA	4.981813924997299e-10	0.036928178913973514	0.04964139225819154	5.549664316010464e-09	1.7389218592227928e-08	14	19	19
ENSG00000134825	TMEM258	6.184308429216467	NA	6.237530886389959e-10	0.040572756165999875	0.06329886318138975	3.929408048951937e-11	1.4276571743956943e-10	10	11	11
ENSG00000171490	RSL1D1	6.174122969443015	NA	6.653174485667224e-10	0.007735737840642312	0.010749573704776316	0.007232937142108797	0.01220842904035667	7	14	14
ENSG00000172638	EFEMP2	6.173039915801807	NA	6.698929069229394e-10	0.07312731512300549	0.11182837885370106	5.728897405941013e-19	3.2243144606000144e-18	13	16	16
ENSG00000204305	AGER	-6.139003001052455	NA	8.304099875923131e-10	0.17748816711084198	0.08984403697856175	2.243842333785614e-15	1.0479208110590821e-14	41	53	53
ENSG00000234745	HLA-B	6.115109567259347	NA	9.649064432771035e-10	0.10724903004284286	0.2285114396147088	1.499075897532122e-39	1.9314539869856017e-38	33	42	42
ENSG00000169189	NSMCE1	-6.0368914604187	NA	1.571113220500376e-09	0.0015315386489084973	0.011533673025286269	0.005390692951103475	0.009265810706472236	1	2	2
ENSG00000131507	NDFIP1	6.020187562496022	NA	1.7421507700392952e-09	0.0024944510192399546	0.03808064832747118	3.5668714394335765e-07	9.651037916510951e-07	4	6	6
ENSG00000072682	P4HA2	-5.968179613114672	NA	2.399151851707332e-09	0.022953233250402532	0.024880010196396476	4.1151486426679914e-05	9.233374862372548e-05	15	20	20
ENSG00000179428	AC073072.1	5.902166712504085	NA	3.5875836005518126e-09	0.11566629005743752	0.026164308736306843	2.5900062289307494e-05	5.9213460631826984e-05	18	19	19
ENSG00000008838	MED24	5.866300557903152	NA	4.456257064273395e-09	0.07712920124829527	0.12742797992813074	1.4456210401097555e-21	9.25035642419485e-21	12	17	17
ENSG00000233806	LINC01237	5.755989821586589	NA	8.613557571979199e-09	0.1471550221288662	0.22057615069428158	4.653304897602789e-38	5.6958976223404875e-37	40	55	55
ENSG00000077238	IL4R	5.701583416951022	NA	1.1869962402238358e-08	0.08062533170501973	0.1594246973688514	4.9357292738344854e-27	3.9944700951858226e-26	10	10	10
ENSG00000134824	FADS2	5.665986107480954	NA	1.4618136932622188e-08	0.5026038014125119	0.5930427116021051	1.5549346587843003e-132	3.030178916305905e-130	7	8	8
ENSG00000170145	SIK2	5.66227437503721	NA	1.493797197341853e-08	0.01050919407134225	0.07840732727073489	1.55213639303064e-13	6.50319741120998e-13	6	7	7
ENSG00000221988	PPT2	5.65972893122377	NA	1.5161227735379353e-08	0.0008008512709276235	0.010375964818299166	0.008325215466792442	0.013935492439240957	4	9	9
ENSG00000158373	HIST1H2BD	5.6522456960226055	NA	1.5836499860551114e-08	0.024560737503256595	0.14337677034050597	2.8785158335291023e-24	2.0846143593408183e-23	2	3	3
ENSG00000167074	TEF	-5.626435741973815	NA	1.839712736782532e-08	0.1263015863010522	0.17917313609136237	1.659028427096804e-30	1.5470733276934798e-29	9	13	13
ENSG00000137815	RTF1	-5.618237983762191	NA	1.9291466481324524e-08	0.019315829438533622	0.043062470748662526	5.944091712126447e-08	1.722701278606914e-07	6	8	8
ENSG00000104147	OIP5	-5.551113867572014	NA	2.8385511055748807e-08	0.015257668099096258	0.01166732232095395	0.005128004847920438	0.008848878560775568	5	5	5
ENSG00000187446	CHP1	5.523277834340672	NA	3.327329478428167e-08	0.02886068593520865	0.06192475606512459	6.479197010177927e-11	2.3249999901138578e-10	8	10	10
ENSG00000235151	AC131097.3	5.48814659770328	NA	4.0617291748760915e-08	0.030214503194270163	0.07269670270751936	1.2670855913783638e-12	5.046272830131807e-12	20	25	25
ENSG00000023892	DEF6	5.473237184061537	NA	4.4188804124996675e-08	0.027025576288810003	0.24437915938232715	1.4024498098644104e-42	1.9959013933082799e-41	7	9	9
ENSG00000132394	EEFSEC	-5.465472650855128	NA	4.61674972100897e-08	0.04565309106680419	0.07088252257935165	2.4637267571265368e-12	9.633025571810984e-12	3	3	3
ENSG00000092929	UNC13D	5.446697701942175	NA	5.131356277012153e-08	0.054302127386143303	0.15604118262615183	1.9082305109419285e-26	1.5101174449535362e-25	7	9	9
ENSG00000161395	PGAP3	-5.408914450504574	NA	6.340790741943731e-08	0.04185318909716433	0.0322432017191948	2.906964201955927e-06	7.272004113103871e-06	19	24	24
ENSG00000135541	AHI1	5.406469463922889	NA	6.42791801069537e-08	0.1565518519083755	0.2362305248518113	5.129292737724582e-41	6.948044325374318e-40	8	10	10
ENSG00000065361	ERBB3	5.397416368181415	NA	6.760736998283772e-08	0.0077415733614989496	0.011425072463777953	0.0056141996224240475	0.009631643589930971	7	7	7
ENSG00000235351	AC114730.3	5.390445476325282	NA	7.028323811755783e-08	0.030033892346702513	0.012511963954187426	0.0037430708887946865	0.006586283877687264	9	12	12
ENSG00000167083	GNGT2	-5.371175250438705	NA	7.822514007227563e-08	0.025648160553371352	0.04298460783397719	6.113036792165676e-08	1.7690257838145322e-07	7	9	9
ENSG00000263033	AC007220.1	-5.3542744689529105	NA	8.590038690034604e-08	0.00816276011902746	0.023259854816673857	7.385637397579843e-05	0.00016079255520007202	13	20	20
ENSG00000065029	ZNF76	5.3182151520421455	NA	1.0479011278779916e-07	0.03136559953676978	0.12211270428259945	1.1220560807530916e-20	6.87219276029813e-20	5	7	7
ENSG00000254810	AP001189.3	-5.307212144283203	NA	1.113145979590856e-07	0.0003931727244360588	0.1149356315762553	1.7535095832837322e-19	1.0129971051923904e-18	3	4	4
ENSG00000247556	OIP5-AS1	5.28103050914027	NA	1.2845929506294411e-07	0.293448609147262	0.041479871488069545	1.0505469616827917e-07	2.976839036004328e-07	12	19	19
ENSG00000203896	LIME1	5.27735006085417	NA	1.3106536652317408e-07	0.009348939518376995	0.04279087274685541	6.55450961869345e-08	1.891992685591213e-07	6	11	11
ENSG00000198821	CD247	5.276471345885791	NA	1.3169509413290875e-07	0.004525203278502212	0.027800454758932343	1.4367782111793791e-05	3.367866257998247e-05	3	3	3
ENSG00000262703	AC009121.2	5.218595705429811	NA	1.8028481369936727e-07	0.0320861603999015	0.10052274471289957	4.1243978309190915e-17	2.1182778796774934e-16	28	34	34
ENSG00000186470	BTN3A2	5.211308312424677	NA	1.8751352524675408e-07	0.5103298692756525	0.6020287926395996	8.904411023180898e-136	1.9831395407341455e-133	22	24	24
ENSG00000206503	HLA-A	5.204983646658698	NA	1.9401369092453206e-07	0.23470622040379233	0.2860080971553756	7.819058073395028e-51	1.4702744177702997e-49	22	25	25
ENSG00000131748	STARD3	-5.202148613578155	NA	1.9699759133952728e-07	0.16473737731932164	0.15776444257288155	9.58966913292418e-27	7.670393468307685e-26	23	27	27
ENSG00000100417	PMM1	5.1746305539972415	NA	2.2836238705449664e-07	0.02414218378687939	0.08985260887263723	2.2366917024958894e-15	1.0448658677772272e-14	11	12	12
ENSG00000164209	SLC25A46	5.162813210619703	NA	2.4326585768927067e-07	0.03331344123254088	0.09317138758806633	6.487454734520029e-16	3.107635788890614e-15	3	6	6
ENSG00000197062	ZSCAN26	5.069767408928943	NA	3.983021554194605e-07	0.09017268493868211	0.05124873252496348	3.105780960473673e-09	9.916409922018808e-09	12	20	20
ENSG00000187626	ZKSCAN4	-4.997185699936599	NA	5.817304355872831e-07	0.009128040064104271	0.02238488336235906	0.00010133276296946916	0.00021730093186987957	2	4	4
ENSG00000163485	ADORA1	4.983932391430041	NA	6.230485737046213e-07	0.08121908565047359	0.16025873910118626	3.5337865138014175e-27	2.8775358463998343e-26	17	21	21
ENSG00000240350	AC017002.3	-4.976687837624604	NA	6.468150689810996e-07	0.0019003057207635256	0.0487815094181827	7.569095920677158e-09	2.3506415418995398e-08	3	4	4
ENSG00000134882	UBAC2	4.965046151382161	NA	6.868473457834315e-07	0.04521378111115002	0.06481695840715822	2.260061453040406e-11	8.35477341198317e-11	11	16	16
ENSG00000172346	CSDC2	-4.93532490805577	NA	8.001743848511331e-07	0.005588231344762452	0.013398472463641658	0.002693973715305282	0.004825507518545764	2	2	2
ENSG00000158869	FCER1G	-4.934794494919785	NA	8.023519629082713e-07	0.21840111628534967	0.2641560868260989	1.919093161161765e-46	3.1018405863113204e-45	10	10	10
ENSG00000197536	C5orf56	4.923786091693045	NA	8.488562430598986e-07	0.08858623054978118	0.11748891243799957	6.609793580498993e-20	3.90462797492171e-19	13	16	16
ENSG00000241106	HLA-DOB	-4.920401771331167	NA	8.636673750798856e-07	0.44387514962310315	0.5186163489544028	3.832418967428729e-108	4.032033918554311e-106	20	23	23
ENSG00000213719	CLIC1	4.915557684727727	NA	8.853007720444958e-07	0.0014577544501739427	0.01600090886016044	0.0010332625144060387	0.0019568656940418725	2	5	5
ENSG00000100418	DESI1	-4.906818706494824	NA	9.256552070560133e-07	0.07465672370686195	0.140043428153665	1.065423312226746e-23	7.518907152829821e-23	13	19	19
ENSG00000108352	RAPGEFL1	4.883730815772808	NA	1.0409716410026364e-06	0.04216732162984598	0.09994949922929862	5.1166152917767094e-17	2.613787180181078e-16	18	26	26
ENSG00000161904	LEMD2	-4.871829458803736	NA	1.1056959344159083e-06	0.057394904550000535	0.01150790891400245	0.00544288472759091	0.009346153018269401	7	9	9
ENSG00000204428	LY6G5C	-4.860571374583097	NA	1.1704743331526345e-06	0.20093783855288264	0.4817618750353739	1.9956509898832098e-97	1.534682458542922e-95	30	36	36
ENSG00000278834	AC073508.3	-4.830742359161376	NA	1.3602492680825035e-06	0.05545550873003962	0.044211470051221	3.9303813568392045e-08	1.1543433788051982e-07	1	2	2
ENSG00000256433	AC005840.2	-4.7929177816544355	NA	1.6437300050254126e-06	0.07068224117397252	0.09445342334306384	4.0177070679254396e-16	1.9468679996567776e-15	20	27	27
ENSG00000176973	FAM89B	-4.777083020961488	NA	1.778563561062825e-06	0.013446266227598076	0.04570845715671771	2.2922130858450515e-08	6.85664786484507e-08	8	9	9
ENSG00000168393	DTYMK	-4.775901590676027	NA	1.7890387228528243e-06	0.002185401964350789	0.01110130724203242	0.006338121625580913	0.01079583311055692	2	3	3
ENSG00000111087	GLI1	-4.772436876761177	NA	1.820101624509522e-06	0.004330668531266939	0.01096540227973484	0.006669676123232007	0.01131785828590003	9	13	13
ENSG00000138688	KIAA1109	-4.757055238147015	NA	1.9643743083433518e-06	0.0033099314939559425	0.01455163058259403	0.0017598048184764771	0.003230107335122884	10	13	13
ENSG00000148337	CIZ1	4.740508093322452	NA	2.131829360766522e-06	0.006050507809000661	0.01111871404100812	0.006296885698300998	0.01073199094018722	5	11	11
ENSG00000272273	IER3-AS1	-4.7219420527567015	NA	2.336032464261782e-06	0.0048127709480491575	0.028204140834499503	1.2424700944098654e-05	2.9328450996606716e-05	10	14	14
ENSG00000119383	PTPA	-4.714124503752143	NA	2.4275220741388595e-06	0.23949878184006806	0.31025638346241063	7.3078230229267025e-56	1.612893912743501e-54	6	8	8
ENSG00000180902	D2HGDH	-4.702081586345282	NA	2.5752255447841436e-06	0.20471475851302995	0.3406322473126526	2.0448128667911487e-62	5.4031580666566114e-61	44	59	59
ENSG00000004534	RBM6	4.700679833984974	NA	2.5929678831599813e-06	0.24480235363398847	0.5392038122816606	1.717614415723123e-114	2.0598160570094992e-112	13	21	21
ENSG00000108654	DDX5	-4.686725400315269	NA	2.7761104654982503e-06	0.2010265662703091	0.2374946469587726	2.9419352184118536e-41	4.016819033482872e-40	9	12	12
ENSG00000074266	EED	-4.651680279439263	NA	3.2924126439736634e-06	0.016453857154987074	0.06032777187932149	1.1579136550715103e-10	4.090865527569289e-10	13	16	16
ENSG00000277324	AC093462.1	-4.646413361678105	NA	3.377558878798726e-06	0.008940348919864134	0.03983467453490221	1.898479698796382e-07	5.257069006080923e-07	3	7	7
ENSG00000095321	CRAT	-4.645208853879275	NA	3.397325822704926e-06	0.13879229523518125	0.3462104073138102	1.1879458493194169e-63	3.2543264169295014e-62	11	12	12
ENSG00000197114	ZGPAT	-4.637639513585714	NA	3.524107297794289e-06	0.016897975821343017	0.012343158503338069	0.003985658303540878	0.006991617660333726	15	16	16
ENSG00000143742	SRP9	-4.628797883827549	NA	3.6779451801805937e-06	0.007619631649242728	0.017992007518905014	0.0004990973075013873	0.0009828915625104836	7	8	8
ENSG00000138380	CARF	-4.625734823830642	NA	3.7327262473949417e-06	0.030112346565790257	0.020405892990232592	0.00020750777562302593	0.00042967288627858874	8	10	10
ENSG00000258890	CEP95	4.622306226204818	NA	3.7949724544403033e-06	0.017391962652591308	0.06866248044448857	5.551536977350005e-12	2.1298279110643228e-11	2	2	2
ENSG00000115896	PLCL1	-4.611438353442946	NA	3.998922541902583e-06	0.15055978065597586	0.21910438965933088	8.766762081451374e-38	1.0594869833319917e-36	17	19	19
ENSG00000182247	UBE2E2	4.595112892851392	NA	4.3251503912629654e-06	0.029922692373492307	0.048596902408510216	8.090428576254488e-09	2.506191467741839e-08	10	14	14
ENSG00000166881	NEMP1	4.563467484858601	NA	5.031560548701368e-06	0.12389404319416994	0.06429427219244305	2.7343549147709328e-11	1.006254344064522e-10	19	23	23
ENSG00000166507	NDST2	-4.507292000432366	NA	6.566024463646524e-06	0.043115453137190646	0.11052744258435866	9.394167199836462e-19	5.230538094480373e-18	8	8	8
ENSG00000137825	ITPKA	-4.505334839442112	NA	6.626836450165294e-06	0.01767903738367691	0.024574570716374904	4.5945245014187665e-05	0.00010247301427341712	4	4	4
ENSG00000120093	HOXB3	-4.500466956871438	NA	6.780434487094144e-06	0.12962697881371046	0.16303384731106335	1.1599012425122111e-27	9.665280081555835e-27	28	39	39
ENSG00000173992	CCS	-4.482128490700346	NA	7.390222293593551e-06	0.09346519943499741	0.12051780421541729	2.0705741126714912e-20	1.2498513008871314e-19	27	31	31
ENSG00000038532	CLEC16A	4.478653215006111	NA	7.511544700148377e-06	0.012930987733366626	0.01600814351551647	0.0010305263960225595	0.0019521150077754196	10	13	13
ENSG00000112343	TRIM38	4.461119480248388	NA	8.153261484780478e-06	0.07659652445804685	0.11259165478728239	4.284704511519518e-19	2.4234300022443344e-18	7	9	9
ENSG00000137404	NRM	4.460622635718013	NA	8.172187850920331e-06	0.1326872330911296	0.05718841202042766	3.6187358030400365e-10	1.2384294609126638e-09	30	39	39
ENSG00000259956	RBM15B	4.456205299684631	NA	8.342314610981912e-06	0.021996097195616286	0.03888775519608866	2.66854231013515e-07	7.308021730518635e-07	7	7	7
ENSG00000073861	TBX21	4.432626531024287	NA	9.309203729089671e-06	0.006045073937487372	0.012025808106979945	0.004485800298429874	0.007817783467253446	4	5	5
ENSG00000176092	CRYBG2	4.399447504510928	NA	1.0852682547285949e-05	0.018773171295133565	0.02473888170008905	4.330074199162204e-05	9.686465228467602e-05	7	7	7
ENSG00000197457	STMN3	-4.38830963397644	NA	1.1423506270047215e-05	0.08457052216688934	0.16043277469808037	3.295667215987335e-27	2.686188074475609e-26	12	14	14
ENSG00000172757	CFL1	-4.387394771028718	NA	1.1471646362725857e-05	0.0022209757390891332	0.03832372552228356	3.2684195268040533e-07	8.875712821086732e-07	7	11	11
ENSG00000184068	SREBF2-AS1	-4.3826211435711135	NA	1.1725992379065974e-05	0.001248386093509716	0.08606515351048627	9.14184823496047e-15	4.120198564555509e-14	6	11	11
ENSG00000224397	SMIM25	4.374811387387323	NA	1.2153751855697433e-05	0.06925199593356315	0.10949545634038872	1.3900834897920386e-18	7.689852182723765e-18	13	17	17
ENSG00000174684	B4GAT1	-4.370404739347905	NA	1.2401644941306036e-05	0.035809656281944435	0.017358241006635338	0.0006289154075222264	0.0012210200751272117	30	38	38
ENSG00000110367	DDX6	-4.367061009500233	NA	1.2592956074329058e-05	0.04166387327747216	0.07599789183145594	3.768816142264624e-13	1.5443590925614345e-12	13	17	17
ENSG00000204099	NEU4	4.358911371972174	NA	1.3071103122169802e-05	0.09185725549166043	0.15755286547460343	1.043576036785686e-26	8.335484608680824e-26	21	30	30
ENSG00000158985	CDC42SE2	4.336479423146372	NA	1.4478297377532778e-05	0.04067684834742086	0.029246278325105728	8.539561015733243e-06	2.045605976516404e-05	10	12	12
ENSG00000233077	LINC01271	-4.331567598538553	NA	1.4805147808771536e-05	0.07325807046375948	0.09267525518640284	7.807958615864325e-16	3.7235451141117154e-15	9	11	11
ENSG00000152056	AP1S3	-4.309074617136276	NA	1.6393905471644533e-05	0.03688546682064618	0.027013932437950753	1.9071200231742903e-05	4.416637579664538e-05	11	13	13
ENSG00000243509	TNFRSF6B	4.298193439973032	NA	1.7219585353702476e-05	0.014324983761434314	0.03598920727918412	7.564067652789316e-07	1.9876830551284704e-06	12	15	15
ENSG00000187475	HIST1H1T	-4.283845030699307	NA	1.83690879642516e-05	0.007823470485092016	0.02364253091641954	6.432137688962409e-05	0.00014087449454408218	6	7	7
ENSG00000228804	AC072022.1	-4.2774902922962355	NA	1.8901219805538294e-05	0.02947418459056362	0.23627797866858696	5.02344608209887e-41	6.8100456017322935e-40	6	8	8
ENSG00000166278	C2	-4.274978703934167	NA	1.911555655501281e-05	0.03583059207096412	0.028653944207569792	1.0567879425434897e-05	2.5104386240030894e-05	33	39	39
ENSG00000142675	CNKSR1	4.2667554031592445	NA	1.9833640709667092e-05	0.009818467956699748	0.02071798443139773	0.00018530259812488914	0.0003858839411346356	3	4	4
ENSG00000204435	CSNK2B	4.245792840996602	NA	2.1782181295357117e-05	0.020859356795486575	0.018160730188602835	0.0004693326014520515	0.0009272563113250266	9	11	11
ENSG00000230148	HOXB-AS1	-4.243595103873379	NA	2.199670868502034e-05	0.0863110893522814	0.1903954977129081	1.6218117256852152e-32	1.6408524651195135e-31	10	11	11
ENSG00000101751	POLI	-4.237518927278668	NA	2.2600337266216732e-05	0.13477883266214322	0.2893190833671903	1.646103673807794e-51	3.1933294006934227e-50	2	4	4
ENSG00000259248	USP3-AS1	4.235359872528788	NA	2.281859652411586e-05	0.010728312545613395	0.01280213670375602	0.003360510133593056	0.005943012094564022	5	6	6
ENSG00000204084	INPP5B	-4.23437223445323	NA	2.2919104358590565e-05	0.3791715524471248	0.452347590676086	2.0967312338889388e-89	1.2528517048767043e-87	20	26	26
ENSG00000134453	RBM17	4.231146122188458	NA	2.3250356283866348e-05	0.011465849760077123	0.025118585880903294	3.775856138941685e-05	8.494978929721224e-05	16	21	21
ENSG00000137331	IER3	-4.227552980536395	NA	2.3624655832038636e-05	0.07427738882945077	0.14365060926200893	2.584551763077572e-24	1.8764808715079288e-23	20	26	26
ENSG00000267801	AC087289.5	-4.2248771605277735	NA	2.3907114774313392e-05	0.04036974293386183	0.031983412991427936	3.191499669027549e-06	7.947005637309923e-06	3	3	3
ENSG00000123384	LRP1	-4.206082732607002	NA	2.598351468558458e-05	0.02407704653750935	0.01064652334635749	0.0075187450862372615	0.012657206192586905	10	12	12
ENSG00000100362	PVALB	4.201400890122485	NA	2.652683744786424e-05	0.24069041335230584	0.30682699481277037	3.8512207089979476e-55	8.317957674887382e-54	10	14	14
ENSG00000138439	FAM117B	-4.200821572611802	NA	2.6594812929430623e-05	0.08066950096095904	0.26405468186393083	2.009864320221871e-46	3.245495595808368e-45	4	6	6
ENSG00000169442	CD52	4.173729292349178	NA	2.996537846652494e-05	0.04394803976579227	0.3078107420755972	2.3927834499508137e-55	5.200740606236566e-54	9	12	12
ENSG00000122674	CCZ1	-4.154654166651274	NA	3.257799032232167e-05	0.37066382362914024	0.5471117205301653	5.258205792936334e-117	6.729326204706357e-115	27	38	38
ENSG00000137312	FLOT1	-4.152236242545066	NA	3.2924211909327385e-05	0.0828239419174461	0.17510243780498982	8.756852183298802e-30	7.907912485065358e-29	19	24	24
ENSG00000198563	DDX39B	4.150871374579661	NA	3.312118726998732e-05	0.11265770742953601	0.2759295924040366	8.59195843875243e-49	1.5221435461380724e-47	4	12	12
ENSG00000143382	ADAMTSL4	4.143188562333975	NA	3.425100988352258e-05	0.13730588653193376	0.1290146444813757	7.823902229312646e-22	5.0707520533062195e-21	22	31	31
ENSG00000137288	UQCC2	-4.136096037992093	NA	3.53264391305635e-05	0.0052764302836646486	0.012114830048020385	0.004339392723233736	0.007577257490147168	14	21	21
ENSG00000161955	TNFSF13	4.135300418373597	NA	3.54490585783915e-05	0.03404239077803771	0.05912828944428161	1.790125486445404e-10	6.248496227773709e-10	9	10	10
ENSG00000233411	AL359962.1	4.132009506225585	NA	3.5960554476486055e-05	0.0003823263276147827	0.019423088227485487	0.0002964812184878676	0.0006023790738697274	1	2	2
ENSG00000182196	ARL6IP4	-4.125677093725657	NA	3.696456100676863e-05	0.015525493448235866	0.026467989719209533	2.321568674312559e-05	5.327523243113351e-05	3	3	3
ENSG00000183793	NPIPA5	-4.122780787355316	NA	3.743258936272792e-05	0.303397071867206	0.4826812726787087	1.101808352187034e-97	8.549733679482102e-96	41	55	55
ENSG00000168395	ING5	4.1210311248433635	NA	3.771804590705427e-05	0.05272531950161798	0.08602877186143615	9.266100935584477e-15	4.175101548721445e-14	7	8	8
ENSG00000132481	TRIM47	-4.119203878455455	NA	3.801836556734039e-05	0.14397282146793494	0.08664396350808268	7.37447087775453e-15	3.3482870289280495e-14	23	28	28
ENSG00000176946	THAP4	-4.103849089809194	NA	4.063325688884835e-05	0.008962337917185616	0.01199652399868931	0.00453505022007715	0.007897996976145329	18	24	24
ENSG00000176083	ZNF683	4.0924284135340425	NA	4.26879049434775e-05	0.005984220635600754	0.0414036714895263	1.0797444516076668e-07	3.0545261630847705e-07	10	13	13
ENSG00000234127	TRIM26	-4.058772512338383	NA	4.9331341497040945e-05	0.03168467100828433	0.049725481898453404	5.383731427506431e-09	1.6893981747540308e-08	5	5	5
ENSG00000103522	IL21R	-4.05047243029177	NA	5.11143318944555e-05	0.014146791253152822	0.017390206383437325	0.0006216188139696432	0.001207811130836779	9	12	12
ENSG00000164414	SLC35A1	-4.0452435079691575	NA	5.2268765206219896e-05	0.0461352252437436	0.24411655688383996	1.5758696493155588e-42	2.2371348192146123e-41	4	8	8
ENSG00000167077	MEI1	-4.044348601338252	NA	5.2468800989480926e-05	0.031718169002895424	0.28653445623011603	6.106395004067384e-51	1.153288193003872e-49	23	30	30
ENSG00000237940	LINC01238	4.04295105831917	NA	5.278264126817613e-05	0.03751764286865079	0.15030546616163973	1.8667876328073818e-25	1.4228240495561686e-24	15	22	22
ENSG00000204592	HLA-E	-4.034217453246466	NA	5.478456668349204e-05	0.03287335650402058	0.036279845487574534	6.813838764932965e-07	1.800192897547919e-06	4	4	4
ENSG00000203999	LINC01270	-4.029417093927068	NA	5.5915331331261326e-05	0.2591650348395989	0.3720338978091109	1.6356931905626713e-69	5.4047211030749994e-68	21	24	24
ENSG00000174004	NRROS	4.022355668329404	NA	5.7618962411574286e-05	0.03855116881017333	0.10951858880442743	1.377932988722358e-18	7.627557399483446e-18	15	24	24
ENSG00000169223	LMAN2	-4.007165488937636	NA	6.145180663916913e-05	0.023714559963520607	0.038929279562837336	2.6289988156322217e-07	7.203179531758584e-07	4	4	4
ENSG00000138785	INTS12	-4.004034996032714	NA	6.227114666289041e-05	0.018006477783369654	0.01920226663684286	0.000321258384903304	0.0006492940533537725	1	1	1
ENSG00000086015	MAST2	-3.9984245002892727	NA	6.376551402381843e-05	0.025023525592996993	0.09635448208315547	1.9721411974582192e-16	9.721255934237138e-16	10	11	11
ENSG00000081148	IMPG2	3.9822702020835696	NA	6.826011254218297e-05	0.00954553678952904	0.013042107918352901	0.0030742238672388945	0.005466597376532538	14	15	15
ENSG00000099381	SETD1A	-3.9726538272515137	NA	7.107630659666672e-05	0.00548624085213486	0.010315026954348947	0.0085187231556898	0.014245498137193991	5	7	7
ENSG00000164077	MON1A	3.970442511337784	NA	7.173926520621246e-05	0.011510668309790577	0.04328324002606465	5.490009688625462e-08	1.5962729086171253e-07	5	6	6
ENSG00000035862	TIMP2	3.9686859813795774	NA	7.22700417959381e-05	0.006926577787540103	0.055873958973903216	5.827192080001958e-10	1.9640431796374524e-09	9	12	12
ENSG00000163596	ICA1L	3.965274526879219	NA	7.331152269763102e-05	0.011079178499859895	0.014584290324830516	0.0017387604556065434	0.0031949001449905296	3	5	5
ENSG00000213722	DDAH2	3.964948240053522	NA	7.341187496583968e-05	0.008756181992495452	0.046749398505907196	1.575177427751341e-08	4.775940188915797e-08	8	10	10
ENSG00000173442	EHBP1L1	-3.9644668293249925	NA	7.356017418173796e-05	0.005827714985125617	0.054592552794535	9.268182822806492e-10	3.0713056469238366e-09	4	6	6
ENSG00000198917	SPOUT1	-3.9605115327534577	NA	7.478938068181199e-05	0.0868745768923058	0.08217504193314946	3.8623566819507456e-14	1.6760008790175438e-13	11	12	12
ENSG00000253736	AC022217.3	-3.95135102157818	NA	7.771124241806306e-05	0.03188606194603777	0.07704964948629703	2.5593133949166277e-13	1.0588580315904764e-12	4	5	5
ENSG00000152061	RABGAP1L	3.9501923818863314	NA	7.808840190505194e-05	0.04967984885295163	0.04548166337015253	2.4873818722187686e-08	7.417164271723119e-08	11	14	14
ENSG00000115009	CCL20	3.949443412216104	NA	7.833312615020824e-05	0.007374277541204626	0.15049467936060973	1.7318971038187049e-25	1.321187875150666e-24	17	20	20
ENSG00000182134	TDRKH	3.9469672943531693	NA	7.914736368247261e-05	0.08358110160020653	0.08096169999420738	6.047902769312606e-14	2.594833239703324e-13	8	8	8
ENSG00000108788	MLX	3.932200608031651	NA	8.417177709218684e-05	0.3097925910269688	0.1320787508670796	2.383636428245463e-22	1.5788714217065062e-21	30	35	35
ENSG00000154822	PLCL2	3.92547253378044	NA	8.655964698923115e-05	0.0761413338067332	0.11100650393142222	7.830637631787731e-19	4.375614361274936e-18	21	27	27
ENSG00000164078	MST1R	3.923981742911385	NA	8.709733890433157e-05	0.029667712027627937	0.030244510505877543	5.96360563172068e-06	1.447146922009027e-05	7	13	13
ENSG00000143951	WDPCP	-3.9158103078003794	NA	9.010107241469265e-05	0.06484935544663326	0.06718089998371363	9.539616445695452e-12	3.60738439751337e-11	16	16	16
ENSG00000272810	U91328.3	-3.9014843831919856	NA	9.560463036902117e-05	0.030544602582201756	0.04240477690007922	7.531576060940536e-08	2.1620231321385463e-07	7	9	9
ENSG00000175592	FOSL1	3.87740463944421	NA	0.00010557668747023483	0.0018806728978395205	0.013622665693646015	0.0024795204695359937	0.0044627725159606165	3	5	5
ENSG00000204385	SLC44A4	3.8741240155067547	NA	0.0001070089126178734	0.014820488426273612	0.01577465870132158	0.001122630227466966	0.0021167658901408465	4	4	4
ENSG00000164967	RPP25L	3.8720827024104167	NA	0.00010790932251156487	0.032904224867378186	0.04235735253634449	7.661214561041463e-08	2.198496795637551e-07	10	16	16
ENSG00000005844	ITGAL	3.858970872240285	NA	0.00011386550655095271	0.020033075200164688	0.012733802494849001	0.0034468738435479594	0.006089465287215819	17	21	21
ENSG00000204642	HLA-F	3.8388172003866106	NA	0.0001236284266055479	0.03174010637622528	0.3564608499143648	5.973952233224162e-66	1.769383537954424e-64	14	15	15
ENSG00000271605	MILR1	3.8361596858591387	NA	0.00012497316633924282	0.19623827038309533	0.3167884703065185	3.013353419792767e-57	6.955046809693965e-56	19	31	31
ENSG00000108344	PSMD3	3.8313543163973036	NA	0.00012743982548925556	0.0022193104852945163	0.02010334239389069	0.00023158449659422086	0.00047676380937506524	5	7	7
ENSG00000254852	NPIPA2	-3.8277332363508223	NA	0.0001293288129707648	0.03535632090302389	0.07556333712191905	4.4218858612435855e-13	1.8033512636020509e-12	9	13	13
ENSG00000187837	HIST1H1C	-3.808797805894873	NA	0.0001396440877095389	0.15620700552761121	0.027384179146116468	1.6690744954485493e-05	3.88793242630361e-05	29	40	40
ENSG00000089685	BIRC5	-3.8030017648662247	NA	0.00014295333684636918	0.0189452899525853	0.039969623754888946	1.808548326433429e-07	5.017763347355909e-07	9	11	11
ENSG00000244355	LY6G6D	-3.796298043569131	NA	0.00014687290773207526	0.001625070670032976	0.010949097297965006	0.006710623142145508	0.011379459731499389	5	8	8
ENSG00000214922	HLA-F-AS1	-3.792109511142813	NA	0.00014937301336197936	0.10459823739915075	0.17966511350824355	1.3561288863351158e-30	1.271528391020279e-29	30	43	43
ENSG00000214078	CPNE1	3.7909745868344946	NA	0.00015005730919501794	0.482949065452817	0.7285250692059322	2.6525038209196413e-191	5.685973503118866e-188	9	10	10
ENSG00000197670	AL157838.1	-3.790866374969483	NA	0.0001501227087795125	0.05913316356634643	0.10847720487470126	2.045434305353721e-18	1.1231877330294896e-17	1	1	1
ENSG00000164068	RNF123	-3.7802160266220404	NA	0.0001566923448372589	0.07348186055280523	0.010944774296849468	0.0067215224588235	0.01139568844749028	9	11	11
ENSG00000116161	CACYBP	-3.777148642202132	NA	0.00015863406499162945	0.02717273987068192	0.051646653963164965	2.6898413700025436e-09	8.63336882915471e-09	3	3	3
ENSG00000146166	LGSN	-3.7769641802962717	NA	0.00015875155218653583	0.18900861808523292	0.29426790561613336	1.581950477340173e-52	3.136285402994986e-51	5	7	7
ENSG00000254859	AC067930.3	-3.767505147162263	NA	0.00016488714216703553	0.15550348846650927	0.6213920913676392	5.101125743283635e-143	1.3254425056298644e-140	20	28	28
ENSG00000156603	MED19	3.7494184772960573	NA	0.00017724510263090668	0.05177117956058442	0.1582935150796683	7.761425388544354e-27	6.231305430156701e-26	10	14	14
ENSG00000178342	KCNG2	-3.738892821944174	NA	0.0001848325020645834	0.07144896031162638	0.2426871839725063	2.9704240486599706e-42	4.192576297158011e-41	13	18	18
ENSG00000274501	AL121845.4	-3.737541138520497	NA	0.00018582869195603476	0.009477071482534327	0.01704173549100919	0.0007059874172064426	0.001362171266614906	5	9	9
ENSG00000174282	ZBTB4	3.7371640887914044	NA	0.00018610747638019871	0.05507808797199578	0.03345625756885358	1.8797099187458353e-06	4.779117182590412e-06	28	33	33
ENSG00000172006	ZNF554	3.728524208068847	NA	0.00019260440934696084	0.02291102271623585	0.2799671339132349	1.3178298709214873e-49	2.3889497311239518e-48	1	2	2
ENSG00000144218	AFF3	-3.7125219743661817	NA	0.00020520423814276105	0.02728521856186367	0.0403160819128357	1.5966821482337432e-07	4.4558994564785126e-07	11	15	15
ENSG00000204388	HSPA1B	3.702598298895257	NA	0.0002134026339900642	0.0020082185901084976	0.024260080429854083	5.1466876172373144e-05	0.00011407592858731125	9	13	13
ENSG00000196821	ILRUN	3.6993990113581217	NA	0.00021611061125424334	0.08620492910984683	0.09864991149641968	8.337545970180071e-17	4.204074561676508e-16	9	10	10
ENSG00000172031	EPHX4	3.6954577088122904	NA	0.0002194910149961131	0.023619728970132283	0.016407799604372057	0.000890194885456272	0.0016969711083469996	15	16	16
ENSG00000143570	SLC39A1	-3.6952049336186086	NA	0.0002197095022557311	0.07916927592193107	0.08937180053981798	2.675121089580296e-15	1.243579603285782e-14	11	12	12
ENSG00000121933	TMIGD3	3.694579436681504	NA	0.0002202510311560275	0.13724550176291703	0.2750190034573082	1.3095065492995433e-48	2.310362943820768e-47	28	37	37
ENSG00000014164	ZC3H3	-3.6927088137038213	NA	0.00022187802464513303	0.07434459505575648	0.5115992258063686	4.848490227048392e-106	4.7242476649802765e-104	27	36	36
ENSG00000175274	TP53I11	3.6922183271755706	NA	0.00022230649358803134	0.004777975802567477	0.03665264239964855	5.959409117534243e-07	1.5822558748505148e-06	3	6	6
ENSG00000146574	CCZ1B	3.676274995769801	NA	0.0002366644035713548	0.37170258621773616	0.6629236822242425	6.911321017719122e-160	3.386349832367578e-157	22	29	29
ENSG00000126581	BECN1	3.664634943008423	NA	0.0002476916203576267	2.206735618567299e-05	0.09404272437263227	4.684563285129651e-16	2.260427005534282e-15	1	3	3
ENSG00000122378	PRXL2A	3.6572755271205577	NA	0.0002549103274594152	0.08932224783716174	0.10346424906692443	1.3618534366885071e-17	7.181557375698404e-17	14	15	15
ENSG00000221995	TIAF1	3.6526325949399374	NA	0.0002595654886376919	0.07455181946742948	0.06060992869493023	1.0450708915381965e-10	3.7036413967738233e-10	12	16	16
ENSG00000157045	NTAN1	3.6496221808302205	NA	0.00026262630182611045	0.033408503293215146	0.06920602593431743	4.550798280224595e-12	1.7533507011361848e-11	8	12	12
ENSG00000260233	SSSCA1-AS1	-3.6461814757147204	NA	0.00026616603924357933	0.045064441166928315	0.04226031409205465	7.933466812417167e-08	2.2732000395345362e-07	6	9	9
ENSG00000003249	DBNDD1	3.643105941444636	NA	0.0002693679044556866	0.07361349690474046	0.10614708792019037	4.94312814761891e-18	2.6590246111517153e-17	23	26	26
ENSG00000127527	EPS15L1	3.641615562687432	NA	0.0002709324563049223	0.035410309512456065	0.06831968158370647	6.292706051788408e-12	2.4034212935884057e-11	13	19	19
ENSG00000232442	MHENCR	-3.6334431276395684	NA	0.000279664112006232	0.01728843249271778	0.036432379605516846	6.450353736105504e-07	1.7078449316114452e-06	2	2	2
ENSG00000163464	CXCR1	3.625504947091053	NA	0.0002883973752174243	0.054878685728552416	0.04695400219237472	1.4631759843335122e-08	4.4442091667260714e-08	12	14	14
ENSG00000164241	C5orf63	3.623450156351003	NA	0.0002906992440136805	0.006845872818009805	0.03812500803233126	3.510444028474473e-07	9.505858936413822e-07	2	3	3
ENSG00000179833	SERTAD2	3.6168764482944926	NA	0.00029817954193935025	0.012912684363835955	0.036862069161152214	5.527306614043665e-07	1.469805878806556e-06	6	6	6
ENSG00000047849	MAP4	3.6164303403652465	NA	0.000298693650296966	0.07003439313381406	0.08857389007504186	3.599762407241002e-15	1.6643927075162022e-14	4	4	4
ENSG00000183336	BOLA2	3.614529349606544	NA	0.00030089373022686687	0.15401458541479018	0.16919846497434987	9.641827431823428e-29	8.367798513579957e-28	29	39	39
ENSG00000136240	KDELR2	-3.6145097340973193	NA	0.00030091651081344984	0.17775905966602623	0.22094260579299643	3.973660760151233e-38	4.8779032480911596e-37	8	8	8
ENSG00000204427	ABHD16A	-3.6132563487169307	NA	0.0003023754908581337	0.01789246955510088	0.025799243986895853	2.9541937967754252e-05	6.718136775083115e-05	15	23	23
ENSG00000223501	VPS52	3.6092752370217656	NA	0.0003070536873257639	0.011545392626356451	0.017444944474213853	0.0006093214174895478	0.0011853847293661194	3	4	4
ENSG00000089902	RCOR1	-3.6042287262831474	NA	0.0003130812564681605	0.0906915231340353	0.1323664638368758	2.1314968039515833e-22	1.4156870135927848e-21	22	28	28
ENSG00000167671	UBXN6	3.5992414644771933	NA	0.00031914674754685766	0.059663842869196695	0.08125024198908984	5.4363829450583635e-14	2.33714041425936e-13	9	9	9
ENSG00000124657	OR2B6	3.597414134996171	NA	0.0003213965439227876	0.010167137918216052	0.016186232852899836	0.000965429376310467	0.0018332574880243824	6	11	11
ENSG00000178445	GLDC	-3.5894616553882925	NA	0.0003313615657525788	0.008838882994890006	0.04274696622002003	6.658908714347254e-08	1.9208347441941306e-07	16	25	25
ENSG00000180871	CXCR2	3.58935981056141	NA	0.00033149103968622994	0.012372038157991025	0.0816915809918843	4.6182477015932467e-14	1.9929121750030846e-13	6	6	6
ENSG00000143549	TPM3	-3.5836565421356896	NA	0.0003388175474610814	0.03962887890901138	0.06777243896206425	7.685813026604088e-12	2.927026595452665e-11	3	3	3
ENSG00000267940	AC022762.2	-3.5835938111791146	NA	0.00033889896854665354	0.05596181279361598	0.07019248808831781	3.1719273716877292e-12	1.2334553854211535e-11	12	14	14
ENSG00000204528	PSORS1C3	-3.581970582486116	NA	0.0003410122000139339	0.42142484863168533	0.37325874817466337	8.507233792606486e-70	2.838337593568261e-68	33	37	37
ENSG00000146555	SDK1	3.5813212064097613	NA	0.0003418610500179022	0.10432534425137922	0.18363653639513594	2.6526698606579843e-31	2.5427968384809264e-30	11	15	15
ENSG00000160014	CALM3	-3.580364602105709	NA	0.0003431151033566629	0.02513781559447021	0.03793216464423012	3.762428486846083e-07	1.015612877710113e-06	27	37	37
ENSG00000110777	POU2AF1	-3.57573652267456	NA	0.0003492432570853444	0.004955274719644584	0.01268111919853182	0.0035149909715718173	0.0062053304685490114	1	1	1
ENSG00000166750	SLFN5	3.5749964034769186	NA	0.00035023271058855866	0.33969848923650836	0.34228190800465563	8.835880116490026e-63	2.3565553362004267e-61	35	42	42
ENSG00000152804	HHEX	-3.5741408669190298	NA	0.0003513797306953217	0.003482059379957222	0.01465742364096094	0.0016925543951359214	0.0031140022875427442	4	5	5
ENSG00000136634	IL10	3.5721692091313697	NA	0.0003540365298554353	0.0029146717274040894	0.043253573504812126	5.5489520390154984e-08	1.6125907222009285e-07	7	8	8
ENSG00000213064	SFT2D2	-3.5706252801973917	NA	0.0003561300697811669	0.0022871120429002103	0.010242049986138714	0.008756514227702784	0.014610377747701405	6	8	8
ENSG00000108094	CUL2	3.57030604070779	NA	0.0003565643947509484	0.0018645837116705686	0.03592472888788163	7.741395102123933e-07	2.033346371669832e-06	5	7	7
ENSG00000275371	AC012645.4	3.5694617655436347	NA	0.00035771541868147614	0.17745846765016884	0.16134494438933017	2.2858643803370677e-27	1.8792084495877455e-26	19	21	21
ENSG00000140807	NKD1	3.568545528478168	NA	0.0003589684813356867	0.03471530925592687	0.054164969148229054	1.0819522955027442e-09	3.5722756864798924e-09	8	10	10
ENSG00000141295	SCRN2	3.5650937104560376	NA	0.00036372620676100077	0.3953359990565644	0.37627760895895995	1.6891690086657954e-70	5.80512211014223e-69	29	36	36
ENSG00000110218	PANX1	3.557360298312617	NA	0.0003746002036198882	0.1610238318911111	0.2154295923020683	4.241012168326023e-37	5.012344429677669e-36	6	6	6
ENSG00000272369	AC008035.1	3.551755822072062	NA	0.00038266979832796545	0.05053699508756817	0.0597115764126398	1.4484209848125313e-10	5.082662465428709e-10	4	6	6
ENSG00000253958	CLDN23	-3.5469957651647728	NA	0.0003896508546246978	0.036787047067953646	0.04682026538519199	1.53544704015143e-08	4.6579482206893466e-08	14	15	15
ENSG00000177311	ZBTB38	-3.5468588998254083	NA	0.00038985332927650836	0.015066821470014783	0.06908324033615008	4.759831425652521e-12	1.8322412821215507e-11	10	11	11
ENSG00000185633	NDUFA4L2	3.5449945926666264	NA	0.0003926211405253324	0.0026505848820973896	0.016968994837946005	0.0007250054325703494	0.0013977648300336056	1	1	1
ENSG00000085998	POMGNT1	3.5356850404349323	NA	0.0004067192902461169	0.02501642268420887	0.029235954652845907	8.571334191401098e-06	2.0529303079376736e-05	7	8	8
ENSG00000103254	ANTKMT	3.5348997570078566	NA	0.0004079298798014841	0.01025577172251848	0.02049616586257278	0.00020082335236469042	0.0004165360026248278	6	6	6
ENSG00000138780	GSTCD	3.532952879998418	NA	0.00041094570859833617	0.036875316182860475	0.03923642249557439	2.3541316331812228e-07	6.475938944084824e-07	8	8	8
ENSG00000132635	PCED1A	3.531203660087464	NA	0.00041367310337659877	0.006337432345312793	0.03307820929739579	2.153270326390965e-06	5.447179942067954e-06	15	17	17
ENSG00000182179	UBA7	3.5205153531326108	NA	0.00043070905727589473	0.052931912860715594	0.31118721444916825	4.6478914418062645e-56	1.0338092131716683e-54	7	9	9
ENSG00000117601	SERPINC1	3.5195793907611743	NA	0.0004322316545155395	0.04658281407715314	0.03415855883811623	1.4604149081226486e-06	3.748638715670603e-06	10	12	12
ENSG00000180957	PITPNB	-3.514954203021623	NA	0.00043982983010301105	0.013828018699608216	0.01957610620186179	0.00028044758792458035	0.000571254981033214	10	18	18
ENSG00000110395	CBL	-3.510901593793779	NA	0.0004465896848635846	0.04347101319801491	0.02263115614958957	9.269849865124782e-05	0.000199483818969789	11	14	14
ENSG00000120215	MLANA	3.509864491666454	NA	0.0004483351137196893	0.0622605650756747	0.019536859202725285	0.0002844749390657833	0.0005790457839809042	37	41	41
ENSG00000101665	SMAD7	3.4996644530187164	NA	0.0004658441541817304	0.002193209661488257	0.01169773907988388	0.0050700609301537365	0.008755057385077678	6	8	8
ENSG00000137714	FDX1	3.49805010814537	NA	0.00046867306915180946	0.06572945562826066	0.08730013900933664	5.779590584396974e-15	2.6374188113843454e-14	13	16	16
ENSG00000180628	PCGF5	3.495823733995808	NA	0.00047260077951259433	0.0008009946183549676	0.010152072375706938	0.00905905589308195	0.015075570064091447	3	5	5
ENSG00000260911	AC135050.3	-3.493776061500191	NA	0.00047624031661146904	0.1891624201937766	0.18726318785519638	5.938419456243275e-32	5.832643485401829e-31	13	14	14
ENSG00000166780	BMERB1	3.4848090501130553	NA	0.0004924883607032573	0.07897166026384118	0.081470608383945	5.011245976266125e-14	2.1581581428173728e-13	19	22	22
ENSG00000152766	ANKRD22	-3.482687441465352	NA	0.0004964075690929635	0.09803750209484906	0.1583309481352852	7.646099678139938e-27	6.144468761969156e-26	32	41	41
ENSG00000141424	SLC39A6	3.482323712551674	NA	0.0004970823919944414	0.014943050443675679	0.051436908711089455	2.9016353721826114e-09	9.285341481164323e-09	6	7	7
ENSG00000179912	R3HDM2	-3.4803665731540354	NA	0.0005007281620816734	0.020982825803342726	0.03188463555863788	3.3068556219005658e-06	8.225887301997795e-06	9	12	12
ENSG00000159377	PSMB4	-3.478064629797416	NA	0.0005050481365029976	0.006089855956779755	0.01831776001857396	0.00044323730320093904	0.0008783310044595451	5	7	7
ENSG00000141293	SKAP1	-3.472677733968771	NA	0.000515293694044883	0.028407049194787693	0.055651333694377476	6.316618680747134e-10	2.123161382911262e-09	26	30	30
ENSG00000134987	WDR36	3.472307934312565	NA	0.0005160040897436853	0.04921715208647916	0.04638049212546404	1.799195271945012e-08	5.429245067496923e-08	14	16	16
ENSG00000135074	ADAM19	-3.471475067419892	NA	0.0005176073953575383	0.05265268383246398	0.15878475884399218	6.376733821418924e-27	5.1388443751650906e-26	20	27	27
ENSG00000258366	RTEL1	-3.4683268344530163	NA	0.0005237099258106259	0.014707091875973227	0.02953409917936197	7.699658324414754e-06	1.852693147262363e-05	3	3	3
ENSG00000151553	FAM160B1	-3.463346633764622	NA	0.0005335006297887898	0.02166888434233367	0.10770672140572941	2.7390481723636833e-18	1.494969354165016e-17	5	6	6
ENSG00000258701	LINC00638	3.463068537220118	NA	0.0005340523432985269	0.17983248483416064	0.10775567733925608	2.688715829657883e-18	1.4689005340172996e-17	17	21	21
ENSG00000196189	SEMA4A	-3.457525206320049	NA	0.0005451612403301316	0.2061922292551411	0.264602905279478	1.565404584954393e-46	2.5397467575575106e-45	5	6	6
ENSG00000182621	PLCB1	-3.453796191417955	NA	0.0005527549401350446	0.09256135908547876	0.14421872908279013	2.066717860114656e-24	1.508176365238563e-23	6	7	7
ENSG00000120708	TGFBI	-3.450784489885115	NA	0.0005589597139564359	0.1056802221591911	0.12881630351752263	8.448472159951143e-22	5.4610949517905075e-21	19	20	20
ENSG00000165879	FRAT1	-3.449881480521806	NA	0.0005608327170702643	0.014627254075516554	0.024563696468465512	4.6125867964010143e-05	0.000102835739692513	6	6	6
ENSG00000065613	SLK	3.4497253867802433	NA	0.0005611570753823454	0.03924113976542241	0.04910379971160394	6.73806829290468e-09	2.1008443322519323e-08	7	7	7
ENSG00000186207	LCE5A	3.449316456574457	NA	0.0005620076492016186	0.013123948434498834	0.025442936326788387	3.3590914944174706e-05	7.593601375924758e-05	5	5	5
ENSG00000099814	CEP170B	-3.4489190331129365	NA	0.0005628354394135658	0.0900691256814108	0.17992425212800855	1.2194500730804804e-30	1.1446277670091493e-29	2	3	3
ENSG00000113140	SPARC	3.448381317006247	NA	0.0005639572517126944	0.022911196506472335	0.01533711693454889	0.0013182055156212838	0.002463322042866884	15	20	20
ENSG00000268069	AC004466.1	3.4460845466286774	NA	0.0005687723806727169	0.03185973335079139	0.05967008049146502	1.4704160511449307e-10	5.154571721399104e-10	11	15	15
ENSG00000124067	SLC12A4	3.445457839710044	NA	0.0005700928909880539	0.08626867808037256	0.09296611228533179	7.004394762487297e-16	3.347780540186585e-15	10	14	14
ENSG00000095261	PSMD5	-3.4443063183118614	NA	0.0005725266628989227	0.043581037836280125	0.03845895423827443	3.113328524137426e-07	8.468985042670994e-07	8	9	9
ENSG00000132716	DCAF8	3.427139718089461	NA	0.0006099751347199828	0.005173091166259494	0.013014437592302038	0.0031059325154047233	0.005516983871528965	13	15	15
ENSG00000125744	RTN2	3.424680268705232	NA	0.0006155233399214497	0.0033563324784411986	0.022447745576615576	9.905495792415905e-05	0.00021257583199116553	4	5	5
ENSG00000185201	IFITM2	3.410308856637693	NA	0.0006488935051389104	0.034308062587575974	0.0469329779369882	1.4743081820671005e-08	4.476436086095734e-08	15	18	18
ENSG00000177710	SLC35G5	3.403700839929865	NA	0.000664795201175203	0.03193438716809804	0.060300683699919436	1.1693669462504673e-10	4.129628039795977e-10	9	18	18
ENSG00000170270	GON7	3.3952039232405586	NA	0.0006857750162731807	0.01768637488802343	0.019738161908654843	0.0002644160426044115	0.00054039693893732	3	3	3
ENSG00000127616	SMARCA4	3.3949575137674333	NA	0.0006863925119623876	0.01784264498716598	0.03286111680615435	2.3280079708490814e-06	5.87275797176977e-06	8	10	10
ENSG00000120733	KDM3B	-3.3919786263169183	NA	0.000693898528734785	0.018288631153979416	0.012928052422325528	0.0032070738454211003	0.005686910285919393	10	11	11
ENSG00000108309	RUNDC3A	3.3868934706409135	NA	0.0007068883037061488	0.03679705533617238	0.04006396245374708	1.748220724529705e-07	4.857459041633168e-07	10	10	10
ENSG00000197134	ZNF257	-3.38430282896139	NA	0.0007135925093251555	0.15752555671685312	0.17263665312399953	2.389606489930883e-29	2.1221834125232895e-28	8	10	10
ENSG00000179639	FCER1A	3.373664725947072	NA	0.0007417465122410063	0.01761824646091024	0.05560227653664414	6.429868557604811e-10	2.1595341929957873e-09	8	11	11
ENSG00000204248	COL11A2	-3.3716131454636615	NA	0.0007472933584416059	0.006160647350803	0.0158235138620096	0.0011026946150132914	0.0020814650470955347	2	3	3
ENSG00000163918	RFC4	3.369644662495704	NA	0.0007526517249572635	0.0013176141366503036	0.033930271794479445	1.5852824304818337e-06	4.0546935950164876e-06	5	8	8
ENSG00000133835	HSD17B4	-3.368988465644366	NA	0.0007544458592201952	0.04616944638395567	0.07928360712796584	1.1236029546087957e-13	4.744808438460043e-13	19	25	25
ENSG00000159884	CCDC107	3.36637857301814	NA	0.000761621053217724	0.01384197021385291	0.03501903996326785	1.0719549340592394e-06	2.7857183155299135e-06	7	13	13
ENSG00000050730	TNIP3	3.365548573905776	NA	0.0007639161572817188	0.009253161044725967	0.011825854020605082	0.004833213758281148	0.008374738076261838	10	13	13
ENSG00000166986	MARS	3.365100108761185	NA	0.0007651589185531002	0.00336681957071347	0.012603792237310611	0.003617451864673534	0.006373747254421703	13	15	15
ENSG00000140386	SCAPER	-3.364731342239765	NA	0.0007661822296021142	0.21566714841536505	0.38152941933128787	9.957312711382692e-72	3.520782591494882e-70	11	14	14
ENSG00000135336	ORC3	-3.362012788265379	NA	0.0007737654001410395	0.014232298235210383	0.055346556371849334	7.053861228740083e-10	2.3594044511734675e-09	10	13	13
ENSG00000161010	MRNIP	3.3611348582867584	NA	0.0007762291549538497	0.03491190740308969	0.022943013354056255	8.281563675873495e-05	0.00017943213578970886	19	25	25
ENSG00000254986	DPP3	-3.360795530651755	NA	0.0007771833676247711	0.14705250883758386	0.20155111888880736	1.531801728043411e-34	1.646018873072389e-33	6	6	6
ENSG00000166321	NUDT13	3.360181708749156	NA	0.0007789122440849283	0.20329589729840508	0.1562086773638597	1.7848895865301405e-26	1.4151211983081544e-25	8	8	8
ENSG00000172977	KAT5	3.350487144758622	NA	0.0008066955366964279	0.0381870657753472	0.05097161320324138	3.432811073767663e-09	1.092194380408936e-08	6	7	7
ENSG00000133059	DSTYK	-3.348331592559986	NA	0.0008129967441643966	0.02746064763184686	0.04218056903309631	8.164420963105542e-08	2.3366431090837272e-07	4	4	4
ENSG00000117461	PIK3R3	-3.345726227729487	NA	0.0008206738164737567	0.004801611640074162	0.03617315486770801	7.080183407549426e-07	1.8665344389863968e-06	6	7	7
ENSG00000241563	CORT	-3.344860580593862	NA	0.0008232394164149396	0.0377605508237553	0.05083629257377478	3.6047807523109287e-09	1.1439375485081442e-08	6	8	8
ENSG00000143776	CDC42BPA	3.342475572604686	NA	0.0008303466331543776	0.023865351012461018	0.05332041388734417	1.4686428175630777e-09	4.802775682377807e-09	23	30	30
ENSG00000133063	CHIT1	3.3408514954810467	NA	0.0008352188409809079	0.02742039601044882	0.1582843583203876	7.789899051576914e-27	6.25123906576942e-26	6	10	10
ENSG00000221821	C6orf226	3.3389425230585497	NA	0.000840979630592125	0.19765630035752166	0.017837523273009658	0.0005280141286439762	0.0010357943596563197	17	20	20
ENSG00000166831	RBPMS2	3.3337493981851507	NA	0.0008568381798014722	0.01391300189624462	0.29223906385618775	4.140805473772862e-52	8.1062412180058e-51	10	16	16
ENSG00000072818	ACAP1	-3.3309063987882293	NA	0.0008656370413030181	0.1617809057137468	0.2586800991282986	2.3070642002790456e-45	3.626383498678767e-44	3	5	5
ENSG00000072364	AFF4	-3.3307689024446927	NA	0.0008660646983281558	0.01691661231147933	0.03873914406311065	2.8149981681810274e-07	7.694358238147344e-07	8	10	10
ENSG00000137449	CPEB2	3.3291815078066396	NA	0.000871016203631592	0.008716712402208233	0.06838877667501363	6.135766016361485e-12	2.346092562198063e-11	12	14	14
ENSG00000112812	PRSS16	-3.320530661653133	NA	0.0008984648930890219	0.024452585314062903	0.05312448721670823	1.576497761478984e-09	5.1427354216479165e-09	8	11	11
ENSG00000106799	TGFBR1	3.3171846991839633	NA	0.0009092948364639194	0.018758661028696597	0.11879663006274645	4.006257377052889e-20	2.390511752229645e-19	8	11	11
ENSG00000163125	RPRD2	-3.3125586897132013	NA	0.0009244672710650861	0.020057408505401438	0.04088739683397882	1.300100714138756e-07	3.656786476425378e-07	13	16	16
ENSG00000005884	ITGA3	-3.305063811476672	NA	0.0009495477835590638	0.004326755866544389	0.02782369866516684	1.4248065800562901e-05	3.3430028788323054e-05	14	19	19
ENSG00000103248	MTHFSD	-3.3050382527016353	NA	0.0009496343804113873	0.0056040888938733895	0.2130557187965713	1.1696907774454755e-36	1.359934043553387e-35	19	25	25
ENSG00000185379	RAD51D	-3.2998177015108605	NA	0.0009674765171427737	0.007725361858347527	0.03919957080594843	2.3855317945688864e-07	6.557057981256906e-07	9	11	11
ENSG00000226479	TMEM185B	3.29404266791738	NA	0.000987575061522729	0.04776005879441077	0.08374539704886914	2.160156433731311e-14	9.510788878577215e-14	7	8	8
ENSG00000261338	AC021016.2	3.2903431317026968	NA	0.001000652780708071	0.32475734620218566	0.3200448234697512	6.0790044512458964e-58	1.4300253406641409e-56	15	20	20
ENSG00000183955	KMT5A	3.287843121086914	NA	0.001009580800873349	0.028947363062533617	0.0694376120613071	4.181151756753852e-12	1.614195665839077e-11	5	6	6
ENSG00000261253	AC137932.2	-3.284510612487793	NA	0.0010215965067152226	0.018522345850792685	0.03817304843318649	3.4503405688434645e-07	9.349010967782678e-07	1	2	2
ENSG00000100403	ZC3H7B	3.2819811471904052	NA	0.0010308049675305945	0.03887413732843067	0.031741075811119866	3.481987909592144e-06	8.64022726980114e-06	12	16	16
ENSG00000134759	ELP2	3.279635380210783	NA	0.001039413270094536	0.06834488987291355	0.2546238488766085	1.4387228540568413e-44	2.2029159128768545e-43	6	9	9
ENSG00000272009	AL121944.1	3.2779650137821568	NA	0.001045583540820061	0.025020025828633743	0.010899917727138064	0.0068356864674551	0.011575509749223611	4	5	5
ENSG00000159111	MRPL10	-3.2737865155360764	NA	0.0010611674965131778	0.04559432015512756	0.06853719723996082	5.81172997217868e-12	2.225169843556423e-11	15	16	16
ENSG00000112514	CUTA	3.272099486212077	NA	0.0010675200465972113	0.04634274670847925	0.08758401115628313	5.201061809838846e-15	2.3778461470788156e-14	18	22	22
ENSG00000090621	PABPC4	3.2669185889618877	NA	0.0010872494157487139	0.033782248225482085	0.056946669945504756	3.9502230388277045e-10	1.347302603278765e-09	13	15	15
ENSG00000126858	RHOT1	-3.261700386530426	NA	0.0011074612774756884	0.10358364009897078	0.09004477609149016	2.0822206931131954e-15	9.745633915447103e-15	18	21	21
ENSG00000065413	ANKRD44	-3.2614930978626178	NA	0.0011082713061452217	0.021566511762988093	0.06610548343413725	1.4126170455772756e-11	5.2846792571127183e-11	7	9	9
ENSG00000163606	CD200R1	-3.261151157493868	NA	0.0011096087149920204	0.023797845983100224	0.04746298147672548	1.2178598417792472e-08	3.718852996202334e-08	13	15	15
ENSG00000175220	ARHGAP1	-3.2561524720067196	NA	0.0011293308792204202	0.027450083664092274	0.02540854667999776	3.401000099216892e-05	7.683276340596823e-05	6	8	8
ENSG00000116288	PARK7	3.248254202944147	NA	0.001161154829962212	0.09590055136033444	0.124397895984065	4.655903486464616e-21	2.904477587827636e-20	11	11	11
ENSG00000149196	HIKESHI	-3.239583621914763	NA	0.0011970436061598715	0.033610817514905536	0.03548039094905492	9.081776606854189e-07	2.37160631994735e-06	8	9	9
ENSG00000276966	HIST1H4E	3.238129655427179	NA	0.0012031611698643163	0.0009644971030467678	0.020228485321797215	0.0002213027231936074	0.0004565833012568784	2	3	3
ENSG00000280206	AC026401.3	-3.233879133899289	NA	0.0012212112571987877	0.002218619582796585	0.020069774308440175	0.00023442320899764765	0.00048226050996888904	5	8	8
ENSG00000182057	OGFRP1	-3.2335021717458927	NA	0.0012228240637772755	0.037794835258539786	0.040893485096726225	1.2972566760283577e-07	3.649984370338032e-07	5	5	5
ENSG00000100014	SPECC1L	3.2303137835618547	NA	0.0012365442590751299	0.033502791361057466	0.05131653588660861	3.0306214829929694e-09	9.68201155534979e-09	4	4	4
ENSG00000274370	AC130371.2	3.230000420676704	NA	0.0012379003593424385	0.0004701430529915285	0.03196876033468383	3.208353809058876e-06	7.986654009515265e-06	4	11	11
ENSG00000165637	VDAC2	3.2299746050395113	NA	0.0012380121395668044	0.056911601667962705	0.08927266144669953	2.7756710975247562e-15	1.288575626731241e-14	12	13	13
ENSG00000143515	ATP8B2	3.2277748090564087	NA	0.0012475714396470849	0.06224749139644061	0.05895287576539895	1.9078330319206778e-10	6.647181768469668e-10	15	17	17
ENSG00000162399	BSND	3.2259980629194756	NA	0.001255342066269808	0.015030248097705947	0.14737095239550663	5.962001273329561e-25	4.4376024234517636e-24	8	9	9
ENSG00000173540	GMPPB	-3.220658316528777	NA	0.0012789653052932305	0.013613460508256247	0.07347005289088361	9.54051083043242e-13	3.831621082695213e-12	9	13	13
ENSG00000149922	TBX6	-3.2136298422590035	NA	0.0013106852231967046	0.07333638131947112	0.22211253852915092	2.3991812210539876e-38	2.9749500187892143e-37	8	10	10
ENSG00000140332	TLE3	3.2122901718341534	NA	0.001316813001488127	0.0068020109321868605	0.017315094606348478	0.0006389012365171443	0.0012384443658904156	8	10	10
ENSG00000156875	MFSD14A	-3.2101108311420257	NA	0.0013268380201526676	0.019218498656968924	0.01577698751795092	0.0011216717393827264	0.002115423804979036	21	24	24
ENSG00000185278	ZBTB37	-3.2090184584025856	NA	0.0013318894126123772	0.0035325583809384586	0.025470941147459306	3.325346330922159e-05	7.51948820131428e-05	5	6	6
ENSG00000261367	AC012645.2	-3.2057932927430848	NA	0.0013469070606059712	0.15092709414088623	0.11406778068604885	2.441613351505082e-19	1.3975710068411432e-18	5	5	5
ENSG00000100902	PSMA6	3.205478307096127	NA	0.0013483821009147628	0.02443020150495484	0.013384614842802608	0.0027078297569359555	0.004847241388485877	14	16	16
ENSG00000159202	UBE2Z	-3.2027688286987535	NA	0.0013611319442576569	0.17497501252158343	0.2379548586203357	2.402390506229898e-41	3.287996391966203e-40	5	6	6
ENSG00000100731	PCNX1	-3.202269748652904	NA	0.00136349253131605	0.0875257171500546	0.09927832430912467	6.584648446931249e-17	3.3408324324385797e-16	10	11	11
ENSG00000099875	MKNK2	-3.200525957638126	NA	0.0013717701264086021	0.018255791339643758	0.01515075579063666	0.0014116331127534188	0.00262617663816537	12	14	14
ENSG00000224614	TNK2-AS1	3.1996538028882338	NA	0.00137592751939965	0.004173432000032412	0.03128318350134276	4.105027242478836e-06	1.0121799019593035e-05	8	10	10
ENSG00000042493	CAPG	3.1988627418919893	NA	0.0013797084010340394	0.09728581573742491	0.2645982857794806	1.5687058895197336e-46	2.542697287275417e-45	21	31	31
ENSG00000179588	ZFPM1	3.1983885221077375	NA	0.0013819795291174467	0.002320187647626524	0.022670274431728015	9.139664712750931e-05	0.00019687992734451163	12	17	17
ENSG00000172992	DCAKD	3.19722362798374	NA	0.001387573071595066	0.10905102114573864	0.23011413936891878	7.458888154525418e-40	9.719792778264164e-39	10	15	15
ENSG00000177105	RHOG	3.1949676225310455	NA	0.0013984652832659571	0.028931224673800004	0.13371817305809147	1.2599853030992877e-22	8.463567553015936e-22	9	12	12
ENSG00000228201	AL022341.1	3.1946001639987003	NA	0.00140024685703207	0.010265800349172556	0.011354646595899735	0.005764156838512845	0.009874091062197263	7	7	7
ENSG00000163050	COQ8A	-3.189879789154183	NA	0.0014233198462960284	0.2526710827198081	0.39197020814584965	3.3317003389511125e-74	1.2612655433261067e-72	5	7	7
ENSG00000213593	TMX2	-3.1884936877256385	NA	0.0014301613237683608	0.03301253513391064	0.05161238206005414	2.7233619150333663e-09	8.734418081336674e-09	13	18	18
ENSG00000214708	AC116407.1	-3.188026186130332	NA	0.0014324756318990829	0.01654379994326545	0.014302096782663868	0.0019293273356783974	0.0035279897076071335	9	11	11
ENSG00000108587	GOSR1	3.1831466420199837	NA	0.0014568381156180418	0.05409211237714999	0.03345684748418131	1.8793114404201831e-06	4.778812558091003e-06	9	10	10
ENSG00000173917	HOXB2	-3.183067086524264	NA	0.0014572384635950927	0.2638102880090903	0.4031154648608026	6.809091294356086e-77	2.7282501543671153e-75	24	29	29
ENSG00000051009	FAM160A2	-3.1812794049963964	NA	0.0014662614142396406	0.22508455426863716	0.24782467914613696	3.026523759029622e-43	4.409673402174935e-42	18	28	28
ENSG00000137806	NDUFAF1	-3.1797453616916758	NA	0.0014740451954925217	0.1456472315926587	0.13019213262534815	4.95748841616298e-22	3.2411730403651902e-21	12	15	15
ENSG00000168917	SLC35G2	3.1713521480560303	NA	0.0015173108499972909	0.007787769958443063	0.012646706094191402	0.0035602210539767993	0.006281945761359001	1	1	1
ENSG00000140451	PIF1	3.169516859928238	NA	0.0015269259926142865	0.02631366174808063	0.04268956605227782	6.797902034739959e-08	1.9586226813466996e-07	11	12	12
ENSG00000137070	IL11RA	3.162458678729128	NA	0.0015644293619051773	0.08616872382788232	0.1881861911576572	4.0531410505165335e-32	4.0224141131544e-31	11	15	15
ENSG00000139641	ESYT1	-3.160721808766327	NA	0.0015737872837783247	0.00700249202975677	0.012718534272004358	0.0034664760721444927	0.0061228342940782676	4	6	6
ENSG00000143486	EIF2D	3.1592604230226704	NA	0.001581700845210466	0.06764676884710592	0.037477105824296066	4.431056736515053e-07	1.1882438150820431e-06	20	26	26
ENSG00000114631	PODXL2	3.155808593354867	NA	0.001600538555427304	0.09835187967698973	0.16317551013951578	1.0956759238241722e-27	9.143428913703517e-27	8	10	10
ENSG00000112511	PHF1	3.152069431390309	NA	0.0016211771945494093	0.010604803691763556	0.01075493798417346	0.007218366279077592	0.012185034286829573	8	9	9
ENSG00000254789	AC073172.1	3.146208569936852	NA	0.0016540200773676635	0.04006588153307686	0.13197996112091093	2.4769008768459968e-22	1.6368544561476686e-21	5	8	8
ENSG00000204577	LILRB3	3.144046435083962	NA	0.0016662899667846775	0.21880632840449077	0.4101859301000606	1.261318179747867e-78	5.421139214159442e-77	12	20	20
ENSG00000243566	UPK3B	3.1428248220470567	NA	0.0016732594623505336	0.14865632244071345	0.1357559762482047	5.695466361085124e-23	3.8789337818208415e-22	11	15	15
ENSG00000072952	MRVI1	3.1413973903794528	NA	0.001681437157714387	0.033555925357405106	0.05522715365474391	7.365577019784939e-10	2.4579155538488407e-09	16	17	17
ENSG00000152409	JMY	3.141339523770615	NA	0.0016817694472055203	0.01828014308124022	0.07309232142462674	1.0959062599562756e-12	4.381836430867375e-12	2	4	4
ENSG00000106635	BCL7B	3.138180567242149	NA	0.00170000116472821	0.013032076690243888	0.016942678286097863	0.0007320123261124462	0.0014103223660827254	2	3	3
ENSG00000125726	CD70	3.1309100640551284	NA	0.0017426551921714698	0.024119020675947036	0.04096119737481955	1.2660419113511022e-07	3.5656680469305387e-07	18	23	23
ENSG00000100258	LMF2	3.1299304517760165	NA	0.0017484769390254612	0.055512115151270344	0.05541579569968918	6.879172361311867e-10	2.302320976271218e-09	26	33	33
ENSG00000180712	LINC02363	3.124116025283591	NA	0.0017834011837820876	0.056861709408358975	0.2639638613962394	2.0947884223369194e-46	3.379447474567811e-45	3	4	4
ENSG00000278376	AP004609.3	3.1216125004485478	NA	0.0017986351153934863	0.144665215880483	0.14891362633680025	3.23957383900283e-25	2.4409249457407527e-24	11	14	14
ENSG00000164713	BRI3	3.1188451391607326	NA	0.0018156136017202962	0.007360979315833789	0.030535420797308598	5.371276501626436e-06	1.310643436630503e-05	5	6	6
ENSG00000160094	ZNF362	-3.117018740562157	NA	0.0018268995834042035	0.023080803425024343	0.06615914479385317	1.385225385308066e-11	5.1855992431015114e-11	9	10	10
ENSG00000090339	ICAM1	3.1158874034881587	NA	0.001833922823758414	0.001100736227787068	0.06127850659235669	8.195861934801108e-11	2.9259917998496865e-10	1	2	2
ENSG00000125826	RBCK1	3.115186078539513	NA	0.001838289034663665	0.05226974695416908	0.12333696297267381	7.00602301524882e-21	4.328036336041139e-20	5	8	8
ENSG00000113552	GNPDA1	-3.113594098816783	NA	0.00184823563067407	0.009550826809324304	0.019776268639397677	0.00026078204208180867	0.0005334149856465812	5	6	6
ENSG00000260528	FAM157C	3.110182400427112	NA	0.0018697184631699404	0.2122089236278522	0.29962268929193997	1.231715830915764e-53	2.5266381321022054e-52	39	56	56
ENSG00000100994	PYGB	-3.108686469136035	NA	0.0018792102077817253	0.10117770781564311	0.4880680379016624	3.321710378470016e-99	2.699716174425702e-97	15	18	18
ENSG00000226891	LINC01359	-3.104726486737795	NA	0.0019045505223720498	0.00367190206410161	0.06506354424615081	2.0657493097673593e-11	7.65460996395861e-11	6	9	9
ENSG00000186468	RPS23	-3.101101632643721	NA	0.001928021035123343	0.14664718659668402	0.21528275047634512	4.516080939692646e-37	5.333765291652148e-36	8	8	8
ENSG00000228661	AC090587.1	3.1004080961940286	NA	0.0019325417595519056	0.0021222342587890936	0.021142347094536548	0.000158886239212482	0.0003337097509191493	6	8	8
ENSG00000112685	EXOC2	-3.099080986283195	NA	0.001941219490006	0.11071940382367736	0.32863786348647234	8.576344222027805e-60	2.116197511705825e-58	35	42	42
ENSG00000258811	AL583810.2	3.0957659065436673	NA	0.0019630527290616737	0.02341361850624471	0.06938419339783626	4.263664779785623e-12	1.6449400969301158e-11	15	23	23
ENSG00000124920	MYRF	3.0955188377374965	NA	0.0019646889261268593	0.01995266396077268	0.14677565989303545	7.54211689837094e-25	5.589445232937047e-24	7	7	7
ENSG00000075426	FOSL2	3.093116157465287	NA	0.00198066593103447	0.013584725367654687	0.01447512616377581	0.001810113969674199	0.0033188970882008805	4	4	4
ENSG00000183426	NPIPA1	3.089080418409579	NA	0.0020077708403037024	0.22576103101643286	0.42397781678731195	4.5870898089814103e-82	2.197318523302296e-80	43	60	60
ENSG00000135940	COX5B	3.085436044477407	NA	0.002032539312044428	0.007510884254092989	0.018446416314261346	0.0004229486162960592	0.0008408469534965359	2	3	3
ENSG00000147324	MFHAS1	-3.081131274909532	NA	0.0020621570975120846	0.05065039798344764	0.045212664604882304	2.740498626946691e-08	8.154921213518793e-08	12	16	16
ENSG00000255517	AP002748.4	-3.0807427227158444	NA	0.0020648498120667672	0.04411349947338966	0.11566393359961248	1.3278794162696082e-19	7.719255630375428e-19	10	11	11
ENSG00000143847	PPFIA4	3.0797849324614868	NA	0.002071501197447158	0.16792278044029202	0.2678188277008436	3.600081648261446e-47	6.023200018149809e-46	18	21	21
ENSG00000227057	WDR46	-3.0793514184285833	NA	0.002074518196985177	0.031879839136944116	0.013552410315720824	0.0025447966819140467	0.004574978330867385	17	20	20
ENSG00000034677	RNF19A	3.0755125663460348	NA	0.0021014107303698256	0.01247013216555848	0.017908498159686325	0.0005145251192287881	0.0010112998589861877	13	16	16
ENSG00000266947	AC022916.1	3.074518262485158	NA	0.002108428124560493	0.011860740460322733	0.014326715537149167	0.0019118929362973206	0.0034976586264735174	14	18	18
ENSG00000128271	ADORA2A	3.0696945100804567	NA	0.002142778241226971	0.22671855098223434	0.0960682791678351	2.195328838555139e-16	1.0788541006000126e-15	18	25	25
ENSG00000198740	ZNF652	-3.069545730977172	NA	0.0021438458138455362	0.01956021899886248	0.010080768195732568	0.009306378296255888	0.015458323601150388	17	17	17
ENSG00000180251	SLC9A4	-3.0674591029005267	NA	0.0021588700000225764	0.0071189971541621225	0.015601615555445657	0.0011962128296942865	0.0022476009440590907	6	10	10
ENSG00000272144	AC025171.4	3.063453976910731	NA	0.0021879785713408272	0.01200828133591295	0.020214085280634148	0.0002224620869918336	0.0004588096608325862	7	8	8
ENSG00000204564	C6orf136	-3.0584429707918774	NA	0.002224904228306003	0.009796180959876956	0.015330768855146129	0.0013212828694859349	0.0024685346910136505	12	15	15
ENSG00000236756	DNAJC9-AS1	3.0580585164624794	NA	0.0022277606934479406	0.017497471451557427	0.014182835588363982	0.0020160881452970106	0.0036784653264920132	5	5	5
ENSG00000103269	RHBDL1	3.0555100738954186	NA	0.0022467805494305933	0.043037892144401714	0.06734426100549895	8.987104482060629e-12	3.406716506694468e-11	7	9	9
ENSG00000213398	LCAT	3.0554629422713835	NA	0.0022471337051974665	0.10280512492156633	0.08702759676004834	6.3953274971325326e-15	2.912200511107961e-14	13	18	18
ENSG00000204644	ZFP57	-3.05426054831563	NA	0.0022561604229559846	0.025602410047139864	0.6365487605831015	5.971997767669163e-149	1.96949595611074e-146	17	27	27
ENSG00000266714	MYO15B	-3.0537422431507264	NA	0.0022600617262225333	0.06403198983762395	0.5583169589074628	1.2089811569879224e-120	1.685594948063893e-118	15	24	24
ENSG00000204482	LST1	-3.053673788510356	NA	0.0022605774487825725	0.01595336331366849	0.07872759383985796	1.3792993345447067e-13	5.788938885978262e-13	14	24	24
ENSG00000137880	GCHFR	-3.052448104342753	NA	0.0022698297570995034	0.009941366721949368	0.010070467782885808	0.009342671714977565	0.01550992035238628	6	7	7
ENSG00000245156	AP001107.1	3.048810658772445	NA	0.0022974923306059844	0.0018142693100573022	0.01906804611109336	0.00033732542174261064	0.0006795246866514778	6	7	7
ENSG00000106392	C1GALT1	-3.0484306095446314	NA	0.002300400330731896	0.07580830630775533	0.2995333465890164	1.2855149601171812e-53	2.6338466010811874e-52	18	32	32
ENSG00000067208	EVI5	3.0463549427056136	NA	0.0023163421614634796	0.05617239970797851	0.07132776242107926	2.09294238435004e-12	8.222650389282665e-12	8	9	9
ENSG00000130584	ZBTB46	3.045053384027486	NA	0.0023263901263444	0.004111960255356493	0.0119827431521718	0.0045584164769979065	0.007933856101089728	13	15	15
ENSG00000167136	ENDOG	-3.038327086547037	NA	0.0023789558664715554	0.05743567370941172	0.052497764603648446	1.9775093572128685e-09	6.4021725442407935e-09	11	14	14
ENSG00000176732	PFN4	3.035077513971532	NA	0.002404738743383002	0.07216578730508781	0.011278304124438145	0.005931320557728645	0.010143220606749954	8	10	10
ENSG00000117640	MTFR1L	3.03465583713112	NA	0.0024081031112112602	0.007436974160089751	0.015373685429783025	0.00130061858206544	0.0024333742159982795	9	12	12
ENSG00000257727	CNPY2	3.033080250783809	NA	0.0024207121586616105	0.02712721578885293	0.031813678547492646	3.392287941975509e-06	8.423739634656533e-06	16	20	20
ENSG00000103932	RPAP1	3.0306928006182217	NA	0.0024399335509355	0.07872466591991426	0.11445335296535884	2.1077469398041335e-19	1.209697197814628e-18	11	15	15
ENSG00000180096	SEPTIN1	3.030526554284126	NA	0.00244127719016682	0.028675793453351802	0.03140053174843526	3.935449083791051e-06	9.72044020422479e-06	3	3	3
ENSG00000084092	NOA1	-3.0281210438903248	NA	0.002460794986091771	0.020550037685016866	0.03259296748117253	2.56354535836724e-06	6.439466727792559e-06	10	12	12
ENSG00000067715	SYT1	3.0273896137661103	NA	0.0024667579004969513	0.030781297662936	0.06275540557815507	4.789088945666655e-11	1.7311991216112451e-10	3	4	4
ENSG00000196730	DAPK1	-3.0211808949866352	NA	0.0025179088430618375	0.13986336779079356	0.16111511058709968	2.5066935875414713e-27	2.0558244061572784e-26	31	36	36
ENSG00000224152	AC009506.1	-3.0206172217343883	NA	0.002522600416143818	0.08478414754438064	0.1476958789589872	5.2436550991227645e-25	3.916526188800361e-24	9	12	12
ENSG00000167536	DHRS13	3.019384704756529	NA	0.002532886788359229	0.013544443424255157	0.01814262328182946	0.0004724393677856065	0.0009331793040952967	2	2	2
ENSG00000102886	GDPD3	3.0152220665353004	NA	0.002567911679279926	0.11601527280744042	0.13304460203133742	1.6374978962022367e-22	1.0939404527453118e-21	14	19	19
ENSG00000174516	PELI3	-3.0146774302466075	NA	0.002572526928950839	0.05021295174136968	0.0793922996189922	1.0794455371710262e-13	4.563957474592192e-13	5	5	5
ENSG00000182742	HOXB4	-3.014294185378906	NA	0.002575779092493338	0.015017713624038372	0.03839451609900817	3.186291781105609e-07	8.659543225702075e-07	6	8	8
ENSG00000127452	FBXL12	3.0136648185280133	NA	0.0025811279708027376	0.007157585266006164	0.016257844693294055	0.0009404367796577517	0.001788625357676067	13	14	14
ENSG00000189350	TOGARAM2	-3.0104931191667044	NA	0.002608238575622073	0.11158752436087925	0.10174809411771607	2.600528635896516e-17	1.3485474925004342e-16	17	25	25
ENSG00000164916	FOXK1	3.0089559081391184	NA	0.0026214715748205148	0.029984574583507447	0.05323466599508616	1.5149082950174908e-09	4.944644528217539e-09	10	14	14
ENSG00000283064	AL353759.1	3.0071353237312293	NA	0.0026372233548536744	0.030532788504024137	0.05944036243541587	1.5983497495272574e-10	5.59161563742206e-10	6	8	8
ENSG00000275479	AC087741.2	-3.0038153551345412	NA	0.0026661707994794313	0.008277691363859637	0.06212585982601833	6.02209729618951e-11	2.1641438921281204e-10	6	9	9
ENSG00000280734	LINC01232	-3.0022678491460137	NA	0.0026797627791639205	0.011345668388951551	0.033655321204237025	1.7499300440968837e-06	4.4663715324032535e-06	5	5	5
ENSG00000078403	MLLT10	-3.001959626980727	NA	0.0026824774917050776	0.006555291996377124	0.013236703337176154	0.0028602982103878563	0.005104719951081418	10	12	12
ENSG00000261172	AC133919.2	3.0002952600137363	NA	0.0026971801267954266	0.2078701433763266	0.3335165376974822	7.450696477322826e-61	1.8901182528048691e-59	19	26	26
ENSG00000262039	AC091180.5	-2.992875513220639	NA	0.002763624504499636	0.048707311826949935	0.051301432853131095	3.047204291340918e-09	9.731192996686295e-09	27	36	36
ENSG00000115607	IL18RAP	2.9917475044557253	NA	0.002773855830480136	0.2880566487392758	0.3648645889437469	7.3207482759241086e-68	2.2909400033544259e-66	20	23	23
ENSG00000111615	KRR1	-2.9916328917973085	NA	0.0027748973302768073	0.10980724849482253	0.03357558499665778	1.8008020620918066e-06	4.588018802973167e-06	7	12	12
ENSG00000244509	APOBEC3C	2.9907927869706956	NA	0.0027825423806886757	0.12388127753476307	0.16642355141068144	2.9605277404631627e-28	2.523364325109482e-27	23	26	26
ENSG00000261386	AC027682.4	-2.9874525458148797	NA	0.0028131296370816046	0.006218806498352125	0.01047069997366081	0.008033248210455438	0.01347702734896305	2	3	3
ENSG00000108797	CNTNAP1	2.987436736292212	NA	0.0028132751352711784	0.024894008815632127	0.026914776163573486	1.976455899868129e-05	4.569804803402797e-05	15	20	20
ENSG00000127838	PNKD	2.9859089215289925	NA	0.0028273683838471167	0.16029863062280053	0.1439505777032326	2.2967919370959237e-24	1.6718032652486417e-23	17	21	21
ENSG00000150764	DIXDC1	-2.9850426569533157	NA	0.0028353878064709278	0.0412510574771753	0.05718703781949986	3.620539383828791e-10	1.238799479115721e-09	12	13	13
ENSG00000111850	SMIM8	-2.9822640839699943	NA	0.0028612507251445634	0.046851285515183444	0.07732392454461068	2.313485797159654e-13	9.59931476784198e-13	9	10	10
ENSG00000110321	EIF4G2	2.9796967460018986	NA	0.002885338718778843	0.011252236608460444	0.01058722622658056	0.007688396993922563	0.012917440976660923	3	3	3
ENSG00000269918	AF131215.6	-2.978814750949869	NA	0.00289365664474859	0.078020310676686	0.11971086920081841	2.8219102009634525e-20	1.6944306035126838e-19	21	26	26
ENSG00000248746	ACTN3	2.9759588945229605	NA	0.002920740078098656	0.0703929996855875	0.02569729093729109	3.064777669048584e-05	6.959464015693084e-05	15	15	15
ENSG00000031698	SARS	-2.9750474549509405	NA	0.0029294322656930943	0.013633280204573264	0.01876039653964596	0.0003772695875898466	0.0007549353742798458	15	17	17
ENSG00000125445	MRPS7	-2.9739318221702318	NA	0.0029401039273902175	0.07485367283226703	0.24113274326890782	5.910532754911324e-42	8.294576613254852e-41	8	10	10
ENSG00000132478	UNK	2.9703755260407214	NA	0.0029743591457301564	0.024010357995779136	0.01821277610715745	0.00046051661312546024	0.000910783000632974	21	31	31
ENSG00000173083	HPSE	2.9697002076013885	NA	0.00298090499187689	0.02823903341469983	0.0977528264366668	1.1675125828000197e-16	5.821946287420046e-16	18	25	25
ENSG00000197070	ARRDC1	-2.96958384728125	NA	0.0029820341963188337	0.04267776029103769	0.18887364403722326	3.0487822115141824e-32	3.04860443995666e-31	17	23	23
ENSG00000134452	FBH1	2.9631557536533606	NA	0.0030450244789861206	0.09211714546122489	0.10756371877011071	2.8915171576895792e-18	1.5766813270975705e-17	23	31	31
ENSG00000116962	NID1	-2.961928121211264	NA	0.003057191444322544	0.04359042525701911	0.04720290393948654	1.3375938748560351e-08	4.07359214347472e-08	16	20	20
ENSG00000204291	COL15A1	2.96173745469632	NA	0.003059085097448185	0.013739181602521182	0.011963034321727564	0.004592046651407818	0.007985904880335936	7	8	8
ENSG00000239697	TNFSF12	2.9595230685068405	NA	0.003081156328313237	0.07975422678290488	0.18676236192521248	7.304684988241545e-32	7.150002446538484e-31	20	22	22
ENSG00000102858	MGRN1	-2.958563202528775	NA	0.003090768541287071	0.12302432899644404	0.4759710537100747	8.21392729410739e-96	5.943486884668677e-94	33	47	47
ENSG00000154589	LY96	2.95773346451227	NA	0.0030990996629150754	0.020804923461637558	0.013030154061173116	0.0030878818792840646	0.005488038796542898	16	20	20
ENSG00000136856	SLC2A8	-2.955325120425868	NA	0.0031233971389671273	0.08361568684383412	0.1107022228509067	8.790591952653518e-19	4.902434516944884e-18	10	19	19
ENSG00000148090	AUH	2.955295808419381	NA	0.0031236939308511105	0.05192853028593333	0.06135664412867892	7.966278736098847e-11	2.848492786600482e-10	8	8	8
ENSG00000228223	HCG11	2.954244280612628	NA	0.003134357950603982	0.022587119024099184	0.032094491538542845	3.0665802175783343e-06	7.655959259171765e-06	13	22	22
ENSG00000165030	NFIL3	2.9540830488825187	NA	0.003135996006032948	0.021291479583956597	0.060445199297649785	1.1095443402557972e-10	3.924020600339589e-10	9	11	11
ENSG00000146223	RPL7L1	-2.9531443200115257	NA	0.003145548657225046	0.06031374354681671	0.08120428479470387	5.529481020183163e-14	2.375972688928115e-13	9	10	10
ENSG00000183576	SETD3	2.952045550479076	NA	0.003156763597422523	0.047691459012318124	0.07093053968128343	2.4207754149921545e-12	9.473728341328266e-12	6	7	7
ENSG00000112303	VNN2	2.950708739264321	NA	0.003170457327402265	0.026055480487538512	0.3398621911659625	3.0230590590734137e-62	7.926978563310393e-61	8	16	16
ENSG00000175567	UCP2	-2.9503455178381874	NA	0.003174187356964671	0.057200094061159806	0.263573498225913	2.5024673184196163e-46	4.0257797414238275e-45	14	18	18
ENSG00000187122	SLIT1	-2.9496097670087718	NA	0.003181755262050101	0.2676433118121504	0.3011324161160362	5.976053389900131e-54	1.239218132810125e-52	18	23	23
ENSG00000160712	IL6R	2.9494210701394286	NA	0.003183698838716555	0.06134821532792172	0.08317604705370642	2.6670093179931783e-14	1.1688357473617434e-13	8	8	8
ENSG00000100219	XBP1	-2.9479521827927444	NA	0.003198865404941406	0.010391459926809545	0.018769192669723187	0.00037606398209943053	0.000752610716422352	3	4	4
ENSG00000141086	CTRL	2.9437812176209914	NA	0.003242291114392667	0.021147380145381423	0.03900861762303482	2.5550666178542205e-07	7.008451284322142e-07	4	4	4
ENSG00000169504	CLIC4	2.9410397401240576	NA	0.0032711256441486257	0.009251254242202463	0.04926729054293442	6.351997978239352e-09	1.9841605342227075e-08	4	7	7
ENSG00000160685	ZBTB7B	-2.940289047311396	NA	0.003279061981031463	0.027699930415990177	0.02492457251411696	4.049531419511806e-05	9.09566657671355e-05	13	17	17
ENSG00000283787	PRR33	-2.938550631052866	NA	0.003297507932160513	0.014298206367425879	0.021682291957081372	0.00013066543373558713	0.0002766396942137758	4	6	6
ENSG00000174851	YIF1A	2.9369932116774624	NA	0.003314113581705221	0.010224986092424107	0.03039278721525422	5.653951537219734e-06	1.3747286957575675e-05	3	4	4
ENSG00000100296	THOC5	-2.9357652076934797	NA	0.0033272605745009996	0.015367005370017185	0.13885255129441249	1.6985270791480143e-23	1.189385091070204e-22	4	8	8
ENSG00000131143	COX4I1	2.935054745269084	NA	0.0033348884472272837	0.05589806280714771	0.05937640675998317	1.6359047698964593e-10	5.720662907617125e-10	30	38	38
ENSG00000162004	CCDC78	-2.931723095040351	NA	0.00337087156617955	0.019397090657962635	0.02916284633584352	8.799752066191961e-06	2.1052866655011988e-05	3	3	3
ENSG00000143224	PPOX	-2.9290240512003995	NA	0.0034002811078175025	0.024834960862786876	0.019617053636806457	0.0002763068222403952	0.0005632888367333021	12	15	15
ENSG00000136280	CCM2	-2.9226990935649195	NA	0.0034701169164070584	0.20644460473751658	0.2552059036651754	1.1070612494679163e-44	1.7026899880829863e-43	16	17	17
ENSG00000241404	EGFL8	2.921431543661061	NA	0.0034842683706968105	0.004586179411525534	0.017857159915481285	0.0005242468910800175	0.0010292283841020287	5	10	10
ENSG00000088280	ASAP3	2.9198668234647682	NA	0.003501809982706619	0.020626976623183642	0.020261382225638908	0.00021867688069879046	0.00045163499369406515	12	19	19
ENSG00000115526	CHST10	2.919719435098089	NA	0.003503466444285662	0.026050074017658943	0.01931350265051645	0.0003085273457035208	0.0006254060817340046	9	17	17
ENSG00000003393	ALS2	-2.9179651937861215	NA	0.0035232367504785876	0.09711173625665168	0.223409533043184	1.370124521760319e-38	1.7100629857108957e-37	9	13	13
ENSG00000143870	PDIA6	2.9179341624200785	NA	0.0035235873859937004	0.033268929463666476	0.039722920667198014	1.9763266612613592e-07	5.463812012569893e-07	11	11	11
ENSG00000166938	DIS3L	2.9159730971276785	NA	0.003545810740318254	0.1320657529403315	0.21933685254322804	7.932767216891015e-38	9.61406537119887e-37	30	38	38
ENSG00000270344	POC1B-AS1	2.9143822900024565	NA	0.003563931817352366	0.007884926516984902	0.0183996884518518	0.0004302070834912224	0.0008539901927064444	17	20	20
ENSG00000198961	PJA2	2.914216664389355	NA	0.003565823312941238	0.09533042033710143	0.13468430036036244	8.64912525492758e-23	5.853348421339901e-22	18	21	21
ENSG00000120029	ARMH3	-2.9130343381227783	NA	0.0035793523936053398	0.1658816012834024	0.12995707016453095	5.430510522055032e-22	3.545025692528426e-21	26	32	32
ENSG00000267980	AC007292.1	-2.9122120544782137	NA	0.0035887891028109804	0.10454602353658725	0.0989573216278806	7.428511422764214e-17	3.757862607344646e-16	14	15	15
ENSG00000175984	DENND2C	2.9120069491943075	NA	0.0035911464601321645	0.03756788360753246	0.06976404596145004	3.7104323832241884e-12	1.4363477413072598e-11	11	15	15
ENSG00000179477	ALOX12B	-2.9089275354849065	NA	0.0036267091239582626	0.002019011437237206	0.014357769280594625	0.001890128384594922	0.0034607956083085967	12	16	16
ENSG00000197903	HIST1H2BK	-2.907846759231794	NA	0.003639266219978551	0.035884604382739056	0.045725676277531324	2.2780355264938e-08	6.81661686334709e-08	4	5	5
ENSG00000169174	PCSK9	2.906998240795743	NA	0.003649152499474733	0.09960225218384178	0.11461654017682497	1.980541068609548e-19	1.1385953330735883e-18	16	20	20
ENSG00000006607	FARP2	-2.904428702016771	NA	0.0036792399152687813	0.11381332390273055	0.16867339022931732	1.1925307547335666e-28	1.0313015588969206e-27	26	32	32
ENSG00000170779	CDCA4	2.9012131363382676	NA	0.0037172095127565425	0.011450347936879351	0.028645833079484487	1.0598767810931147e-05	2.5174275511032994e-05	4	5	5
ENSG00000161888	SPC24	-2.901111294457009	NA	0.0037184178666047315	0.06450377958198199	0.08222126450136201	3.796899572503633e-14	1.6492662302144073e-13	20	27	27
ENSG00000048707	VPS13D	2.8978667121014805	NA	0.0037571022339224374	0.00524438550540006	0.013117700991957429	0.002989260109589225	0.005323794954756009	4	5	5
ENSG00000065618	COL17A1	2.8974998065073785	NA	0.0037614997028488062	0.10831809395265922	0.14102257248168046	7.257505939408311e-24	5.1514474070742183e-23	5	6	6
ENSG00000168904	LRRC28	2.892229906557939	NA	0.0038251791955473094	0.1332730557391049	0.18235559332000498	4.493692276450958e-31	4.267017101265641e-30	26	32	32
ENSG00000128604	IRF5	2.8906971319402888	NA	0.003843883685022455	0.1572749370461261	0.4311645349973759	6.866936025336992e-84	3.494394240311693e-82	38	45	45
ENSG00000162437	RAVER2	2.8862577729264047	NA	0.003898527113477475	0.03036417396773124	0.0498956187693173	5.063001537783214e-09	1.591374878508877e-08	28	33	33
ENSG00000174483	BBS1	-2.885797244139394	NA	0.003904235901171634	0.08110521056040024	0.10512502140361396	7.274665228690433e-18	3.87914284847053e-17	8	8	8
ENSG00000099341	PSMD8	-2.8819215499005346	NA	0.003952581287739054	2.359860206511532e-05	0.02903716652592296	9.20675710195699e-06	2.1977544201205515e-05	2	3	3
ENSG00000139154	AEBP2	-2.879513502120972	NA	0.003982892428495849	0.0008375278237905963	0.02419471954725619	5.2695447847933423e-05	0.00011664828128878408	1	5	5
ENSG00000257252	AC124947.1	-2.8792158507402332	NA	0.0039866537153328	0.09719833310480308	0.12687404162447932	1.7907523333714248e-21	1.1399261976609712e-20	22	28	28
ENSG00000103066	PLA2G15	-2.8777377983033774	NA	0.004005379013916803	0.017038999773716233	0.018479913948005265	0.00041782120518124143	0.0008317139695476622	12	13	13
ENSG00000180739	S1PR5	-2.8753961319684502	NA	0.004035208865432702	0.021010862523408176	0.03872842707469077	2.8258651451254556e-07	7.721599963950994e-07	6	7	7
ENSG00000135070	ISCA1	2.8736183822021033	NA	0.0040579896474274065	0.012021790224210021	0.026662180130236888	2.164712640203217e-05	4.9795649989060995e-05	2	3	3
ENSG00000213420	GPC2	2.8706632092536157	NA	0.004096116825591148	0.028066520625577747	0.06259441194757565	5.078097181833101e-11	1.8314256271557486e-10	10	14	14
ENSG00000233930	KRTAP5-AS1	2.867640556420549	NA	0.004135450668200521	0.10493644495800454	0.12884112332707706	8.367671925476002e-22	5.410905197963347e-21	15	17	17
ENSG00000137575	SDCBP	2.8669787114409524	NA	0.004144108877037844	0.02794710634515094	0.027262840367130503	1.74361381350188e-05	4.051108696347885e-05	27	33	33
ENSG00000127249	ATP13A4	2.8629316563674365	NA	0.004197410896377589	0.0796292455918466	0.11140203293928504	6.737406576551297e-19	3.777044307985557e-18	2	4	4
ENSG00000197256	KANK2	-2.8602193979328727	NA	0.004233480140522805	0.12145726240062486	0.1535934470302697	5.0593300227976974e-26	3.9348050141023906e-25	7	9	9
ENSG00000077312	SNRPA	-2.860200056592063	NA	0.004233738359739292	0.00639760780300421	0.016463471374340084	0.0008722387524789789	0.001666957318606937	11	11	11
ENSG00000154743	TSEN2	-2.8591625869718293	NA	0.004247610191724345	0.03945207244583246	0.06699053184105885	1.0226372076228756e-11	3.856873867060632e-11	15	20	20
ENSG00000204618	RNF39	-2.857706561723297	NA	0.004267147985702164	0.016848199286084404	0.030814454086010048	4.858525234988306e-06	1.1894196895762237e-05	3	4	4
ENSG00000105287	PRKD2	-2.8567408820497664	NA	0.004280150950665668	0.05574999979526894	0.3093171173629374	1.15301561730185e-55	2.538262493082083e-54	21	25	25
ENSG00000100330	MTMR3	2.8562370561317234	NA	0.004286949266536875	0.023383817256973215	0.09872981849755179	8.091096849850671e-17	4.0834084719861435e-16	8	9	9
ENSG00000143569	UBAP2L	-2.853874370991868	NA	0.004318960688303557	0.00955939356418295	0.021136718392709582	0.00015921059317120157	0.000334350044366022	4	6	6
ENSG00000242265	PEG10	2.851548923109824	NA	0.004350679068252897	0.01761457471840764	0.04587619836281469	2.1577719637799063e-08	6.472561029711669e-08	7	8	8
ENSG00000115365	LANCL1	-2.850750395613698	NA	0.004361619344507965	0.010536600571009948	0.03553971035454495	8.890218142732379e-07	2.3247689986233237e-06	9	12	12
ENSG00000106052	TAX1BP1	-2.8490850925445557	NA	0.004384515209029359	0.0033546917114909134	0.021802218939008283	0.00012511429506344499	0.00026550984358903823	1	3	3
ENSG00000137124	ALDH1B1	2.8488572396598895	NA	0.004387656363782564	0.007985667165070532	0.012485546914471563	0.0037800219025306424	0.00664925588332116	7	9	9
ENSG00000143578	CREB3L4	-2.8463441187631275	NA	0.00442243754075672	0.06581379308664846	0.05545193653671531	6.789712372019953e-10	2.2754891043144455e-09	4	5	5
ENSG00000100207	TCF20	2.846190005264259	NA	0.004424578555502312	0.0382185059242775	0.029735157969534274	7.162495953689415e-06	1.7290208771089496e-05	16	19	19
ENSG00000168653	NDUFS5	2.8460116408997296	NA	0.004427057646993819	0.1654682824269217	0.281061740625808	7.9129581735483e-50	1.4513296226543292e-48	11	17	17
ENSG00000122591	FAM126A	2.8458133023571817	NA	0.004429815838303657	0.021308347803346547	0.014747997809918104	0.0016370446618473083	0.003017701699023916	15	17	17
ENSG00000128815	WDFY4	2.843733647936842	NA	0.004458830430362749	0.12408413276278044	0.19841332561961303	5.721193694856201e-34	6.0377077337285534e-33	15	19	19
ENSG00000260273	AL359711.2	-2.8436565407386634	NA	0.004459909505577991	0.1008089628975023	0.05514166582836993	7.597165545527987e-10	2.532733124810642e-09	8	10	10
ENSG00000186642	PDE2A	-2.8434221231958414	NA	0.004463191510832412	0.011611729513741639	0.02091805110147951	0.00017233964022160154	0.00036011362131841654	7	8	8
ENSG00000092203	TOX4	2.842281975125936	NA	0.004479185589381574	0.0921473751953359	0.04464961135170994	3.3566730901884464e-08	9.907674152089787e-08	6	8	8
ENSG00000125388	GRK4	-2.841768036089449	NA	0.004486412129029522	0.0850930908161524	0.15593713806011375	1.9890899930859682e-26	1.5726557995127372e-25	8	10	10
ENSG00000120697	ALG5	2.840440988540649	NA	0.0045051207345602065	0.006923880605746004	0.013678708321155595	0.0024286666418762374	0.004375376010246412	1	2	2
ENSG00000255733	IFNG-AS1	2.838768474882515	NA	0.004528800358114927	0.18313748518467665	0.3564238072532304	6.090225001786166e-66	1.8007115268212237e-64	6	8	8
ENSG00000251323	LINC02728	-2.8371789796508287	NA	0.004551409034242995	0.008466791419110564	0.013788012619417386	0.0023324983996311655	0.004212745134836741	8	11	11
ENSG00000073584	SMARCE1	2.835139664081561	NA	0.004580565582969583	0.08020886721016048	0.03645581767234739	6.396246153986213e-07	1.6945655074109312e-06	6	7	7
ENSG00000113141	IK	2.8346644711224833	NA	0.004587383778134763	0.06391249625346267	0.05830803796067399	2.410913647479337e-10	8.340681488929422e-10	17	18	18
ENSG00000158864	NDUFS2	-2.832531511022884	NA	0.004618101421882044	0.025518894180896035	0.031722677093195185	3.5050937927455296e-06	8.695046065643439e-06	6	6	6
ENSG00000227598	Z94721.1	2.8311865579874866	NA	0.004637566281212967	0.022575176936127726	0.05509236731612306	7.734006378617748e-10	2.5768501143756706e-09	10	11	11
ENSG00000254682	AP002387.2	2.8276141258516345	NA	0.0046896296256013995	0.6383862119701219	0.3220579057170735	2.2511112688570496e-58	5.34685694593207e-57	42	48	48
ENSG00000213760	ATP6V1G2	-2.827388452190409	NA	0.004692936213698354	0.05310325383014563	0.09221245568964614	9.280275971506161e-16	4.410960438895764e-15	10	11	11
ENSG00000255310	AF131215.5	-2.8266846417905747	NA	0.004703262058682202	0.0704817418187436	0.09563083327789829	2.5860796237127274e-16	1.265658660589314e-15	13	19	19
ENSG00000143384	MCL1	2.825128735282096	NA	0.0047261623278432386	0.053390453480016885	0.05386179032235741	1.207411826620025e-09	3.971213159705947e-09	18	26	26
ENSG00000006453	BAIAP2L1	2.8247575975911623	NA	0.0047316397241906295	0.019499818652383722	0.029590422703176467	7.5452393145580536e-06	1.817321755693203e-05	8	8	8
ENSG00000158406	HIST1H4H	2.822727783637524	NA	0.004761698296019128	0.0024796089818195617	0.037488375173911494	4.4131441478446326e-07	1.1836254143163529e-06	3	6	6
ENSG00000188242	AC010442.1	2.821615013295526	NA	0.004778250037042742	0.01692492428626817	0.04151054344898787	1.0390183060221822e-07	2.9451446165246947e-07	5	7	7
ENSG00000143442	POGZ	2.8192066099713364	NA	0.0048142519127775535	0.0160665714999078	0.18370123679601189	2.582921818789757e-31	2.4800966556789217e-30	6	10	10
ENSG00000104835	SARS2	2.8189727714269823	NA	0.004817760474602035	0.25905062579623234	0.36634272136631896	3.3551377082788977e-68	1.0655047510976817e-66	18	22	22
ENSG00000168754	FAM178B	-2.8186359413664124	NA	0.004822818409172068	0.008529667023562592	0.011069876580103409	0.006413277182173074	0.010916257111373303	3	6	6
ENSG00000119681	LTBP2	2.816956666133211	NA	0.0048481066381223315	0.04757083006226701	0.03797964660357576	3.6987551449171814e-07	9.99369024423897e-07	20	24	24
ENSG00000182180	MRPS16	-2.8146894906881363	NA	0.004882438380680315	0.014375010631448264	0.03186506941318838	3.3301959937037303e-06	8.280343786577536e-06	7	7	7
ENSG00000080839	RBL1	-2.8122278974936026	NA	0.004919963086617723	0.0017290999542231055	0.017318606110100422	0.0006380825964049431	0.00123699733729916	8	11	11
ENSG00000014123	UFL1	2.811880071998377	NA	0.004925286345986832	0.042083490586787134	0.04657435533253261	1.6777684677698926e-08	5.076226438564906e-08	11	11	11
ENSG00000102882	MAPK3	2.8114719157135326	NA	0.004931539574548404	0.018342117777058627	0.24990833512587404	1.193339535474079e-43	1.7702923610592544e-42	4	5	5
ENSG00000166188	ZNF319	2.8090133637889414	NA	0.004969358374962377	0.009319387839205155	0.019731543156955102	0.0002650524000576747	0.0005416329371531296	2	3	3
ENSG00000169641	LUZP1	2.8022659606601796	NA	0.005074502046330806	0.016209221007982094	0.03407919935889201	1.5026658612159792e-06	3.851325191151222e-06	6	9	9
ENSG00000205937	RNPS1	2.8017399283692135	NA	0.005082783024322291	0.05902274357848215	0.09174925377211961	1.1031051772939215e-15	5.234408047983802e-15	8	10	10
ENSG00000169203	RP11-231C14.4	-2.8009834804394385	NA	0.0050947126971522495	0.11044536063165795	0.07526210617255434	4.939717583736086e-13	2.009279336894927e-12	16	18	18
ENSG00000115825	PRKD3	2.8008366897011303	NA	0.0050970306120366295	0.06039552341669595	0.1365953185414523	4.104644915643074e-23	2.8156222263345234e-22	19	24	24
ENSG00000099769	IGFALS	2.7979144408694325	NA	0.005143373509758498	0.01524588238052113	0.03124813664849057	4.157076830385446e-06	1.0245718678396094e-05	3	3	3
ENSG00000126351	THRA	-2.796333050325561	NA	0.005168610696328331	0.019234632890139117	0.024891444148303302	4.0982113812501797e-05	9.200186801552471e-05	9	11	11
ENSG00000198909	MAP3K3	2.7956266821357083	NA	0.00517991963787159	0.05599145483519068	0.02605898168579523	2.6901996863064445e-05	6.139770351406602e-05	7	9	9
ENSG00000110876	SELPLG	-2.794177767991836	NA	0.005203186723035398	0.0038801775755228185	0.023680028560173687	6.34562200092821e-05	0.00013905069217214143	9	15	15
ENSG00000241399	CD302	2.7919669448625912	NA	0.0052388707662536504	0.12777343159904886	0.1613837426846098	2.2505488543514103e-27	1.8510629402049084e-26	13	15	15
ENSG00000184361	SPATA32	-2.7910860807682902	NA	0.005253149939825634	0.01608151014017918	0.2688486113287634	2.2455944137068105e-47	3.771762840417052e-46	7	13	13
ENSG00000077458	FAM76B	-2.790180296102148	NA	0.005267869742171918	0.004607296779897003	0.11631197509201033	1.0366691833401364e-19	6.069593658279276e-19	2	4	4
ENSG00000175602	CCDC85B	2.78848757268262	NA	0.005295477907102147	0.0006278770314341351	0.015930946445736855	0.0010601030440218642	0.002004598864475791	4	5	5
ENSG00000146285	SCML4	-2.786832904054476	NA	0.0053225916484609835	0.11910034004456421	0.2040848222578995	5.266212457101739e-35	5.770624755708482e-34	10	12	12
ENSG00000105443	CYTH2	2.785451272927802	NA	0.005345327325640921	0.08718609820400644	0.2465432551022885	5.357526786427547e-43	7.727184765386543e-42	16	21	21
ENSG00000005206	SPPL2B	-2.78389423196753	NA	0.005371054573010423	0.03788139662855931	0.04867063088053246	7.87805039547881e-09	2.4434922451088103e-08	11	13	13
ENSG00000176720	BOK	2.7815212329562966	NA	0.005410479130441076	0.11867617187769898	0.2948656252472223	1.190832939593299e-52	2.3746039629169168e-51	11	13	13
ENSG00000229453	SPINK8	-2.7792633965108258	NA	0.0054482327620943545	0.06806536536059049	0.08184002413709393	4.371662318651486e-14	1.891262288157274e-13	8	12	12
ENSG00000075884	ARHGAP15	-2.7783632625235333	NA	0.0054633502277471385	0.025068904009571503	0.022453970262500345	9.883222200439714e-05	0.00021215092942213125	14	15	15
ENSG00000230537	AL158071.3	-2.7750809507193	NA	0.005518796922389292	0.007812610216036062	0.11816734088558091	5.098172788553021e-20	3.028353486349004e-19	6	7	7
ENSG00000166704	ZNF606	2.7747509685495113	NA	0.005524399170739615	0.0023178339538302206	0.034454516612499354	1.3130595669748691e-06	3.385095988282025e-06	7	9	9
ENSG00000198858	R3HDM4	-2.774531509919724	NA	0.00552812785489308	0.01861777613900443	0.022841779482594273	8.590207293403038e-05	0.0001856970438353318	29	39	39
ENSG00000075399	VPS9D1	-2.7723643463350918	NA	0.005565070912351687	0.12064839839775088	0.050154729429407394	4.610820180132257e-09	1.4543122175664534e-08	11	16	16
ENSG00000130479	MAP1S	-2.768828003573323	NA	0.005625832566262421	0.02634172633048417	0.06067574209740948	1.0203700861468362e-10	3.617599050513147e-10	5	5	5
ENSG00000013306	SLC25A39	-2.768658382888487	NA	0.005628761984643908	0.027040664185532786	0.03362660528335005	1.7680831443377964e-06	4.510689949754369e-06	5	5	5
ENSG00000141579	ZNF750	-2.768630283597375	NA	0.005629247403701065	0.003543690279423759	0.011158613376750996	0.006203393307311621	0.010583040574035632	7	8	8
ENSG00000254206	NPIPB11	-2.7673811007411424	NA	0.005650865402081569	0.006717408066111287	0.03006671351928793	6.357369002280558e-06	1.5398661161032387e-05	15	18	18
ENSG00000176903	PNMA1	-2.767148855508304	NA	0.005654892817296187	0.025750226768853246	0.027340214311508793	1.6957063633918732e-05	3.9456809261610906e-05	15	16	16
ENSG00000149564	ESAM	2.7666754573219023	NA	0.005663110137403579	0.006654122436945699	0.011212401455766683	0.006079588407620852	0.010385774626012036	12	16	16
ENSG00000027697	IFNGR1	2.7665852756452867	NA	0.005664676745950944	0.04298476813363783	0.04702460921999861	1.4264008177939825e-08	4.3363495168142186e-08	23	34	34
ENSG00000163406	SLC15A2	2.764565690533732	NA	0.0056998629220102025	0.003414328471256359	0.01685295208427975	0.0007564193000126312	0.0014553836616085058	4	6	6
ENSG00000240230	COX19	-2.7612173380052534	NA	0.005758634049644602	0.007788894218921346	0.01709276916642032	0.0006929454196207131	0.0013382118244454515	6	9	9
ENSG00000239521	CASTOR3	-2.76033657279916	NA	0.005774183965768721	0.027444336369310464	0.018585461628044676	0.00040207060044348403	0.0008021299124017343	9	10	10
ENSG00000085415	SEH1L	2.760225029061408	NA	0.005776155969960067	0.019876953546251366	0.0348665203003276	1.1323508564925998e-06	2.9355532634907928e-06	14	17	17
ENSG00000147601	TERF1	-2.7584672428269146	NA	0.005807312517744143	0.02512069152010374	0.02686443658221983	2.0126170433812425e-05	4.648399956490899e-05	42	55	55
ENSG00000168096	ANKS3	-2.757819641422231	NA	0.005818829314186687	0.006229131314236164	0.013545689205501118	0.002551131913244824	0.004584925715807533	2	2	2
ENSG00000030582	GRN	2.7550703825443073	NA	0.005867951109300393	0.022761007002814502	0.10729061490779519	3.2066101897702923e-18	1.744611616255417e-17	3	4	4
ENSG00000136732	GYPC	2.751369412837439	NA	0.005934667632574787	0.01075825539953891	0.042727159314179496	6.70654691935124e-08	1.9339258974265076e-07	3	5	5
ENSG00000249931	GOLGA8K	2.7511354217475232	NA	0.005938908622724524	6.368672854099182e-06	0.024733041490413204	4.3392068313794014e-05	9.705629053257514e-05	2	9	9
ENSG00000095464	PDE6C	-2.750677583173646	NA	0.005947214655367752	0.007101279227880527	0.013595061343402779	0.002504963859779501	0.004505729518707642	9	11	11
ENSG00000215912	TTC34	2.7469573040959823	NA	0.0060150964395392	0.07221936955349242	0.07101309960943591	2.3486649746809925e-12	9.199921345546903e-12	12	13	13
ENSG00000244482	LILRA6	-2.745993294125095	NA	0.006032799672113193	0.3006284264720061	0.4803422247303283	4.98352887429152e-97	3.764869456617854e-95	20	30	30
ENSG00000113073	SLC4A9	2.745079631521414	NA	0.006049621629176761	0.02185493287555073	0.013611766395087837	0.0024895351360630963	0.004478447293438166	10	12	12
ENSG00000183309	ZNF623	2.7442514072147755	NA	0.006064907034105799	0.04882925436619362	0.08608464963372543	9.075949376609966e-15	4.0937258248154734e-14	7	9	9
ENSG00000149131	SERPING1	-2.7439270313277304	NA	0.0060709030716566345	0.0128889490065417	0.03986810645813386	1.8757923224303287e-07	5.196762930106253e-07	6	7	7
ENSG00000092020	PPP2R3C	2.7439201070785972	NA	0.0060710311235075655	0.2748597255503798	0.43922452862781525	5.7909704431868215e-86	3.1327871334451355e-84	13	13	13
ENSG00000223552	CCR5AS	2.74226150473646	NA	0.006101774247972862	0.0020879190510790075	0.028523453724064517	1.1075930016350017e-05	2.6260351700592622e-05	7	12	12
ENSG00000230970	HHATL-AS1	-2.7413032725197044	NA	0.006119599457295757	0.011373030443671637	0.022718776258869606	8.980795639951018e-05	0.00019365228772729787	10	12	12
ENSG00000137075	RNF38	-2.741285795225209	NA	0.00611992500813799	0.015774051040630937	0.036985301899753374	5.287832472432295e-07	1.4080906687848048e-06	7	8	8
ENSG00000254427	LINC02696	2.7403493071013814	NA	0.00613739186691527	0.013689096399148334	0.0442280905066929	3.906928388585691e-08	1.1480451496891025e-07	15	21	21
ENSG00000112977	DAP	2.7389548515344235	NA	0.006163483684432652	0.15793753008046726	0.30512116535945566	8.776536604570005e-55	1.8696748600220004e-53	27	33	33
ENSG00000183032	SLC25A21	-2.7377465502227327	NA	0.006186173077278818	0.007771353455444423	0.04740726310059452	1.2425760274146756e-08	3.78960275549249e-08	4	5	5
ENSG00000158793	NIT1	-2.735031014936131	NA	0.0062374398700391145	0.018818328092047035	0.024060340035570168	5.53145143309242e-05	0.0001221138311560633	10	11	11
ENSG00000072864	NDE1	-2.7337429569313847	NA	0.006261890694632753	0.10250798436225611	0.24951889071732888	1.4203349898165953e-43	2.101581081998688e-42	9	10	10
ENSG00000139278	GLIPR1	-2.7326129635688488	NA	0.006283412037800948	0.12566821545156878	0.14637722811205992	8.826580491908832e-25	6.527254370666001e-24	15	16	16
ENSG00000166888	STAT6	2.7296611879741346	NA	0.006339944684769337	0.0023406750072813725	0.010852167300805193	0.006959387652715567	0.011771036478589531	3	4	4
ENSG00000172831	CES2	2.729349388451186	NA	0.006345942945451663	0.0030596068555294362	0.01497197084618406	0.0015075445368587686	0.002793094345569471	8	10	10
ENSG00000144026	ZNF514	2.7289594541544573	NA	0.00635345151530669	0.4861715304402705	0.3386210985144373	5.671366252601622e-62	1.4780890557122373e-60	49	65	65
ENSG00000116786	PLEKHM2	2.724394420940613	NA	0.0064419523286795	0.013734821022832279	0.08610595861375168	9.004464781503137e-15	4.06362017205256e-14	5	8	8
ENSG00000050426	LETMD1	2.721528412700526	NA	0.006498079884749656	0.07403197845694517	0.03922161462310217	2.3666990030956912e-07	6.508422258513151e-07	19	20	20
ENSG00000163161	ERCC3	2.7198185218732585	NA	0.006531775313178395	0.13184782619182683	0.17554956376130895	7.29721327153017e-30	6.624664393513546e-29	22	26	26
ENSG00000146197	SCUBE3	-2.719139899517122	NA	0.006545191876033805	0.000506700388460549	0.010442394054967302	0.008119373898631752	0.01360953406193294	4	6	6
ENSG00000184389	A3GALT2	2.7190572088303573	NA	0.006546828388048301	0.1882906931572674	0.25027830412008906	1.011308111925874e-43	1.5067700096800013e-42	7	10	10
ENSG00000275481	AC025031.4	2.7186737221791075	NA	0.006554422694301257	0.00496594403896989	0.010664130717024912	0.007469108136695999	0.012577350298134296	3	4	4
ENSG00000181634	TNFSF15	2.718637438154915	NA	0.006555141648305914	0.059024539556153166	0.08895138744088243	3.128151178470363e-15	1.45024775776124e-14	4	6	6
ENSG00000181915	ADO	2.7175230261368575	NA	0.00657725786464525	0.01587067915628071	0.0324410541832443	2.707412546436435e-06	6.790905040052424e-06	6	6	6
ENSG00000276691	AC004466.3	2.715564456397015	NA	0.006616289578021911	0.2026089977975275	0.22626430675473555	3.9795246004810604e-39	5.047697290950422e-38	23	30	30
ENSG00000132507	EIF5A	-2.714532083688899	NA	0.006636947118479521	0.17591812620244685	0.07491865935431766	5.604309047246318e-13	2.2747525645260857e-12	16	21	21
ENSG00000043514	TRIT1	-2.713558749472622	NA	0.006656476403808988	0.19398524339106468	0.19503537695266138	2.3504251651283087e-33	2.4369674218129e-32	24	31	31
ENSG00000166037	CEP57	2.711569676455745	NA	0.006696546542236066	0.03875473148105986	0.028938740680623735	9.538618433897386e-06	2.273808278049851e-05	7	12	12
ENSG00000197956	S100A6	2.70752239923006	NA	0.006778749620851178	0.0072037656289636095	0.011374771145348309	0.005720894671836342	0.009806687121024778	8	11	11
ENSG00000130299	GTPBP3	2.7073621320208905	NA	0.00678202334860937	0.0995765881883857	0.10469331713887724	8.563329756733158e-18	4.5549795905154135e-17	33	43	43
ENSG00000152348	ATG10	2.7051025974512553	NA	0.006828329615920981	0.2840017024261261	0.4635595493114929	2.069078022859983e-92	1.3339330456400694e-90	28	31	31
ENSG00000072786	STK10	2.702066093596976	NA	0.006891006267756337	0.002957507130688057	0.049810422450176854	5.22114878879772e-09	1.6392801277753955e-08	15	19	19
ENSG00000182472	CAPN12	2.7006995102342946	NA	0.006919382265109049	0.08752075785487197	0.21332018757360738	1.044837305429541e-36	1.2172496569844563e-35	18	25	25
ENSG00000272979	AC093388.1	2.698839830438024	NA	0.006958165614552899	0.016795404837385623	0.017515206261463107	0.0005938948094419681	0.0011570895350057158	6	7	7
ENSG00000177051	FBXO46	-2.697413976783766	NA	0.006988033706579987	0.012690070622520882	0.01155695696473008	0.0053439632228335955	0.009191016478625346	6	6	6
ENSG00000158158	CNNM4	-2.695505632771915	NA	0.007028188948688935	0.00726353148178947	0.044386863477143115	3.689813558652357e-08	1.0861073243619854e-07	7	11	11
ENSG00000135643	KCNMB4	2.69271577563663	NA	0.007087265855549147	0.0665492590982621	0.10245859603450937	1.9898081201269474e-17	1.0374952706615087e-16	7	9	9
ENSG00000129245	FXR2	-2.6925680637359624	NA	0.007090406136148385	9.897311799441207e-05	0.03187639580741483	3.316664770122398e-06	8.249091246240608e-06	1	3	3
ENSG00000228506	AL513550.1	2.692528569769054	NA	0.007091245969626187	0.4669550794351602	0.35775419800988856	3.0455554858034626e-66	9.146800529955093e-65	20	25	25
ENSG00000084734	GCKR	-2.691703206291171	NA	0.007108817653154516	0.0039968217877013375	0.015689247740112103	0.0011583603109080179	0.0021819772596398945	2	2	2
ENSG00000140470	ADAMTS17	2.691203122182664	NA	0.007119483267413744	0.0176828715428123	0.028536737760011203	1.1023111226451553e-05	2.6145966033529417e-05	9	12	12
ENSG00000159199	ATP5MC1	-2.690216160674953	NA	0.007140574991766362	0.011545081711448114	0.013799704343107054	0.0023224425959779945	0.004198120383517089	2	2	2
ENSG00000113575	PPP2CA	-2.689967799017684	NA	0.007145891396179648	0.00402852171801362	0.0212405860137763	0.00015333088420966252	0.00032251580195161324	4	5	5
ENSG00000108592	FTSJ3	2.688906736346113	NA	0.007168644435583035	0.20367982176977548	0.24514316071838374	9.98803997964933e-43	1.4273741467583865e-41	12	19	19
ENSG00000089505	CMTM1	-2.686796214102785	NA	0.007214095113251228	0.00045539573644100896	0.016917935028059158	0.0007386625488148964	0.0014224956821590857	4	6	6
ENSG00000096968	JAK2	-2.6859087952613927	NA	0.0072332830355177425	0.003583462555406825	0.014587643482005079	0.001736614289139868	0.003191640600627971	2	3	3
ENSG00000108256	NUFIP2	2.6855466929832894	NA	0.007241125621554827	0.013250519093251038	0.0329331874517277	2.2684796425229065e-06	5.7268007345245585e-06	11	11	11
ENSG00000273216	AC002059.1	2.6850074146423903	NA	0.007252819717972521	0.009465573156592227	0.01746297625835355	0.0006053242980580321	0.0011784205230329428	4	6	6
ENSG00000183542	KLRC4	2.6841563918493807	NA	0.007271308381261411	0.05640912634441311	0.07335000799695678	9.970250698811144e-13	3.998592825863244e-12	13	21	21
ENSG00000140941	MAP1LC3B	2.6837550524054774	NA	0.007280042238352623	0.07897645103812549	0.147933344371471	4.77388507869513e-25	3.573433226300427e-24	43	49	49
ENSG00000205464	ATP6AP1L	2.6817597377076177	NA	0.0073236037114516135	0.4603136477469584	0.4439241941099185	3.4648357186904965e-87	1.910561663659914e-85	10	11	11
ENSG00000042445	RETSAT	-2.6803275368355943	NA	0.0073550153756489125	0.08011219131451076	0.2555645340538146	9.419055748748866e-45	1.4538918725048992e-43	6	8	8
ENSG00000138316	ADAMTS14	-2.6801621306435193	NA	0.007358650912134112	0.004977024697554065	0.01118911473556019	0.0061328761587675605	0.010469111412174487	4	5	5
ENSG00000110448	CD5	-2.680013200527329	NA	0.007361925692760452	0.003803768235463078	0.014104049181647843	0.002075558060977502	0.0037762975919869383	4	5	5
ENSG00000164111	ANXA5	2.677617915164527	NA	0.007414774829575698	0.1654029507799566	0.4531568211275129	1.2783837796399413e-89	7.719367407410336e-88	21	31	31
ENSG00000150867	PIP4K2A	2.675164199763978	NA	0.007469265761006235	0.0017757454943729395	0.024292388064460418	5.087024647027536e-05	0.00011287021046949827	4	6	6
ENSG00000125505	MBOAT7	-2.673697116902739	NA	0.007502017327277508	0.006463281694879932	0.01646507193473788	0.0008717279494108379	0.001666212951899962	7	10	10
ENSG00000141551	CSNK1D	2.67313362780531	NA	0.007514631005993081	0.048990498455193494	0.10727328339692663	3.227724503607015e-18	1.7549856535306502e-17	12	17	17
ENSG00000145012	LPP	2.672591994542773	NA	0.0075267733646378855	0.033985286402763173	0.08093907371366935	6.098661793160425e-14	2.615302602923434e-13	17	23	23
ENSG00000223522	AC093690.1	-2.671335030138563	NA	0.0075550198612457115	0.04519366022307687	0.10941396451850252	1.43374526013371e-18	7.928828592722667e-18	6	6	6
ENSG00000133103	COG6	-2.67087634071552	NA	0.007565351172923205	0.02415618713714739	0.1281810730153841	1.0803310792825122e-21	6.959653523146432e-21	2	3	3
ENSG00000198846	TOX	2.6701331069036294	NA	0.007582118324850634	0.012275721294024856	0.015221754866119657	0.0013752758190841347	0.002563544024073242	16	18	18
ENSG00000182372	CLN8	-2.6699883465836027	NA	0.0075853879518792975	0.005285874030827854	0.20612341045803065	2.2251758163206677e-35	2.484345056906454e-34	9	15	15
ENSG00000087460	GNAS	2.6650695620791467	NA	0.007697239908218668	0.006854736785348793	0.05052731487670072	4.030371739806308e-09	1.275689275857113e-08	5	6	6
ENSG00000130348	QRSL1	-2.661626669537462	NA	0.007776407523407541	0.047121800079239724	0.043651816718160125	4.8078205371201414e-08	1.4026763251288415e-07	24	26	26
ENSG00000277791	PSMB3	2.661175628546416	NA	0.007786832858240808	0.08612205004986066	0.21780039705130777	1.535103936639413e-37	1.8332519087346305e-36	34	42	42
ENSG00000105321	CCDC9	-2.6607568248343783	NA	0.007796524272876352	0.01412851441737288	0.07961044654236062	9.959773073973847e-14	4.2204138484204966e-13	4	5	5
ENSG00000103264	FBXO31	2.6605934236046815	NA	0.0078003084229251	0.03503686976189662	0.04887306117301986	7.32313530808815e-09	2.2771431985204655e-08	6	7	7
ENSG00000091844	RGS17	2.659857068608475	NA	0.007817381827057884	0.011828376005938905	0.018437844643981505	0.0004242708056414002	0.000843280023869306	3	4	4
ENSG00000182782	HCAR2	2.6588416207258336	NA	0.007840981302802683	0.010022195086010445	0.029978552110234667	6.562164888959809e-06	1.5876772810492627e-05	6	7	7
ENSG00000239998	LILRA2	-2.6561781466321914	NA	0.007903185199662354	0.0895022634787741	0.282695212406739	3.6910185628988796e-50	6.813485181394282e-49	25	27	27
ENSG00000198064	NPIPB13	2.655916358136375	NA	0.00790932291188814	0.054260485270267445	0.04857556692353512	8.152946295656569e-09	2.5246456486857078e-08	11	13	13
ENSG00000233006	MIR3936HG	2.65447781755089	NA	0.007943126189809996	0.04176407572169541	0.06579965664028976	1.5793697738999514e-11	5.894366105029437e-11	6	10	10
ENSG00000196449	YRDC	2.6537843208884997	NA	0.0079594683670932	0.034247860171070545	0.034647411377293776	1.2251193059844219e-06	3.1659992432680607e-06	12	14	14
ENSG00000131558	EXOC4	-2.653701705149726	NA	0.0079614172042482	0.06972264608822484	0.12606478839275378	2.4477922662246024e-21	1.5489737849994725e-20	16	20	20
ENSG00000214413	BBIP1	2.6522456189300656	NA	0.007995835283943327	0.03622186311417562	0.023700653319429735	6.298534445377209e-05	0.00013808944925054175	12	17	17
ENSG00000132003	ZSWIM4	-2.64719839310559	NA	0.00811617223258527	0.01617595727790464	0.020436367248860283	0.0002052266231262966	0.0004253089256788955	16	17	17
ENSG00000185022	MAFF	2.646653224530689	NA	0.008129266776673263	0.024421911764544075	0.02744802337928864	1.631144713918714e-05	3.8021613020241984e-05	8	10	10
ENSG00000227373	RABGAP1L-DT	2.6451281072088486	NA	0.008165999468333757	0.05490780728481967	0.06846788009451947	5.960883189918387e-12	2.2812583312633434e-11	5	8	8
ENSG00000111261	MANSC1	-2.644541351975312	NA	0.008180171084662532	0.012104372762311518	0.012409058250422421	0.0038891115892437174	0.006832040016793742	9	11	11
ENSG00000132591	ERAL1	2.6443299137466956	NA	0.008185283242757758	0.018474671501991387	0.025404414478135903	3.406070904944247e-05	7.693718381044374e-05	2	2	2
ENSG00000173145	NOC3L	-2.643513090538933	NA	0.008205059281466172	0.046546482444808725	0.029488192166263767	7.827856118080967e-06	1.8824835867195413e-05	5	5	5
ENSG00000182986	ZNF320	-2.6419177130232083	NA	0.008243808190783047	0.3711833199155085	0.21041791405420518	3.5986725202413835e-36	4.114242336641299e-35	37	50	50
ENSG00000173559	NABP1	2.6381469957674617	NA	0.00833604389321776	0.1534754848342727	0.2851643331148952	1.1617348810408117e-50	2.1654990733661824e-49	14	19	19
ENSG00000114796	KLHL24	2.6381296226779085	NA	0.00833647098523572	0.04208250984125569	0.046663801561751594	1.6245374422346577e-08	4.920380183130015e-08	10	12	12
ENSG00000174080	CTSF	2.6340832417991087	NA	0.008436480196588063	0.15048541595243864	0.2695609301717162	1.6194814239464935e-47	2.7335124940214975e-46	5	6	6
ENSG00000148396	SEC16A	2.632958780642526	NA	0.008464461924700697	0.05615702373637862	0.3404292600931464	2.2668886611674322e-62	5.971562772712795e-61	10	13	13
ENSG00000164144	ARFIP1	2.6316637148652258	NA	0.008496791891839184	0.31512459642614493	0.41757069666430174	1.859342338791815e-80	8.548488409635614e-79	8	10	10
ENSG00000166822	TMEM170A	2.6303728675126283	NA	0.008529126385591519	0.020578128450435513	0.031055892428129922	4.454559009431359e-06	1.0949008521246722e-05	8	11	11
ENSG00000124151	NCOA3	2.62844839234066	NA	0.008577536947016566	0.037007784928928776	0.26562769380231066	9.806629666022218e-47	1.610861035848803e-45	8	13	13
ENSG00000070061	ELP1	2.628225273942	NA	0.00858316539633121	0.03455662678786293	0.07325001493851713	1.0342914572091075e-12	4.14320583968208e-12	11	13	13
ENSG00000243156	MICAL3	-2.627981561585192	NA	0.008589317127537037	0.02721480589972952	0.059831693999811274	1.3865860070473406e-10	4.86966279640689e-10	6	10	10
ENSG00000121310	ECHDC2	-2.6271143389295473	NA	0.008611239341793116	0.24906859571885762	0.26818893316102344	3.0386077201616803e-47	5.088777714165299e-46	21	22	22
ENSG00000186638	KIF24	2.6260367778966636	NA	0.008638548300719107	0.0187893982915677	0.015860194291225097	0.0010879620146290597	0.002055012731454317	6	9	9
ENSG00000267757	EML2-AS1	2.623991322485594	NA	0.008690599926575412	0.0005285360234928303	0.4461475187180897	9.067349546705014e-88	5.148873423061069e-86	9	11	11
ENSG00000120705	ETF1	2.6230157894171926	NA	0.0087155233356421	0.007195771005942059	0.02662427053631674	2.194476518922472e-05	5.0460013171093415e-05	2	2	2
ENSG00000188959	C9orf152	2.622677610137746	NA	0.008724178207972312	0.008449986257398266	0.16276775009945105	1.2908606354708208e-27	1.0735678485785212e-26	16	20	20
ENSG00000166508	MCM7	2.6223946035186043	NA	0.0087314269731767	0.02678902929752206	0.013814183535055728	0.0023100501237116374	0.004177040233185457	10	11	11
ENSG00000223776	LGALS8-AS1	-2.620419395134896	NA	0.008782168845626308	0.02613847436532413	0.02237735424905362	0.00010160908098982546	0.00021786623279501337	4	6	6
ENSG00000179846	NKPD1	-2.618502140045166	NA	0.008831673762231202	0.0006339965579534667	0.010173318705078068	0.008986667721495449	0.014965271388223485	1	3	3
ENSG00000254428	AP003392.1	2.617828246345177	NA	0.008849133310051415	0.008642957534007288	0.010422700511450885	0.008179850116692616	0.013702867016817591	8	10	10
ENSG00000185101	ANO9	-2.616104402257605	NA	0.008893935857967689	0.0675813434094574	0.10954730593313848	1.3629963701934388e-18	7.549749597043695e-18	18	21	21
ENSG00000178074	C2orf69	-2.6159739026651625	NA	0.008897335765828894	0.015839672436951117	0.03532561260205117	9.601256381513518e-07	2.5030700165183235e-06	7	10	10
ENSG00000213927	CCL27	2.6139192503834865	NA	0.008951018894882362	0.019365394666626425	0.014848794664627508	0.0015774286580266363	0.002913443624824856	6	6	6
ENSG00000141002	TCF25	-2.6129269226064413	NA	0.008977049481244798	0.07450316669933041	0.07035874873934209	2.9846243199174157e-12	1.161936945794864e-11	30	36	36
ENSG00000134202	GSTM3	-2.6090955237030036	NA	0.00907818968055244	0.3855718335225023	0.4070610674722319	7.395191347185299e-78	3.0485609714634785e-76	23	29	29
ENSG00000214293	APTR	-2.6081001292328816	NA	0.009104631760744792	0.02543971764957382	0.06308734298013263	4.243991527176839e-11	1.5383684358392647e-10	10	13	13
ENSG00000063169	BICRA	-2.607604069117576	NA	0.0091178349649221	0.01513659638148503	0.036983747307755804	5.290787896535965e-07	1.4086589293230132e-06	9	11	11
ENSG00000256087	ZNF432	-2.607127659288656	NA	0.009130531241862746	0.002181185804294391	0.013389295903192065	0.002703141177436163	0.004839353591382479	6	9	9
ENSG00000237604	AP001056.1	-2.605844450501504	NA	0.009164807171658903	0.12933958163855683	0.1456437955485748	1.178797037326997e-24	8.679772603315016e-24	12	18	18
ENSG00000272789	AC010976.2	-2.601969797817617	NA	0.009269001470619665	0.05561088402301926	0.035993905980951854	7.551305253022743e-07	1.9846334679553566e-06	12	16	16
ENSG00000175279	CENPS	2.6012986408819767	NA	0.00928715675089791	0.03138519822413877	0.015047900707646772	0.0014660319792570127	0.002720591106187481	3	4	4
ENSG00000248144	ADH1C	2.6012888805769627	NA	0.009287421008122125	0.04623781274698482	0.018242073023028584	0.0004556275500395969	0.0009014255717153953	16	20	20
ENSG00000136877	FPGS	2.601232203721057	NA	0.009288955648982336	0.004731347501284572	0.029760358847342103	7.097868679573935e-06	1.713661128903469e-05	9	13	13
ENSG00000204277	LINC01993	2.5998416401549633	NA	0.009326678926989032	0.040028221057112394	0.0801504913482573	8.160099367402811e-14	3.4767091689836225e-13	15	17	17
ENSG00000053254	FOXN3	2.5997761285281933	NA	0.00932845949632649	0.011547526841892483	0.031074750555437212	4.424459068431768e-06	1.0879702977421334e-05	2	3	3
ENSG00000118096	IFT46	2.5981661803687484	NA	0.009372312402693503	0.10407891313322398	0.065191080515978	1.9718851127305587e-11	7.317865786240284e-11	25	30	30
ENSG00000107968	MAP3K8	-2.5970230992185934	NA	0.009403560005489446	0.011812752387552987	0.06244355994627838	5.3646741644466674e-11	1.9327478413045359e-10	12	17	17
ENSG00000168229	PTGDR	2.596040582135517	NA	0.009430492615203193	0.07880087513572996	0.0995718685291525	5.896968218058106e-17	3.0016951015576867e-16	4	4	4
ENSG00000165502	RPL36AL	2.5956971448736215	NA	0.009439923081546668	0.1145126905077245	0.1833205997443806	3.0211835326927214e-31	2.88958596777175e-30	12	15	15
ENSG00000197989	SNHG12	2.592670802892267	NA	0.009523387923692044	0.014721446740628365	0.022592611820788117	9.399944824525133e-05	0.00020210588489942517	4	4	4
ENSG00000178982	EIF3K	-2.58929374341731	NA	0.009617301731583197	0.01568417666220722	0.037271061498380643	4.77168007898384e-07	1.2763927885586314e-06	5	9	9
ENSG00000282608	ADORA3	-2.589253388016217	NA	0.009618428963606184	0.006735893278308705	0.01369577435678235	0.00241339133290312	0.004351038235383074	9	10	10
ENSG00000157870	PRXL2B	-2.587777969850038	NA	0.009659722219267133	0.010451927213708596	0.15691179870031793	1.348129317769778e-26	1.0743062114513906e-25	5	7	7
ENSG00000108342	CSF3	2.5875298976898193	NA	0.009666680635487796	0.0005453224050949016	0.012189459852444604	0.0042203982760993936	0.007381500258728047	1	3	3
ENSG00000272333	KMT2B	2.586736036667471	NA	0.009688978450965441	0.027753893482824532	0.05855708196566853	2.2025805742795074e-10	7.630718034003894e-10	14	15	15
ENSG00000174564	IL20RB	-2.58521146273323	NA	0.009731928996230805	0.022123842272671397	0.031695028847522407	3.5401044235789816e-06	8.780626375463691e-06	2	2	2
ENSG00000138448	ITGAV	-2.5837136891000005	NA	0.009774289686464183	0.013958868809288212	0.022374142737624413	0.00010172717320799551	0.00021809217318963808	4	7	7
ENSG00000169567	HINT1	-2.5833990399909377	NA	0.009783209588864153	0.03834709512213939	0.03344664270304817	1.8862165326013446e-06	4.794949202131702e-06	12	16	16
ENSG00000153339	TRAPPC8	-2.5812442302703857	NA	0.009844490900689775	0.0005376296232150465	0.01198408400034621	0.004556137628314371	0.007930721053943506	1	2	2
ENSG00000163412	EIF4E3	-2.5812402497187095	NA	0.009844604420640349	0.0013020246557382232	0.2788308919852015	2.2359113666816405e-49	4.015041259395126e-48	7	10	10
ENSG00000105983	LMBR1	-2.58062343501583	NA	0.009862209242062084	0.04002591306720263	0.045670030218145655	2.324170947981644e-08	6.947662880266108e-08	15	18	18
ENSG00000119403	PHF19	2.5796831262036237	NA	0.009889101050601931	0.0023634723238459936	0.029623947370911435	7.45480236966533e-06	1.7968012064285417e-05	7	11	11
ENSG00000140455	USP3	2.578700446296714	NA	0.009917274419825487	0.05102550103336005	0.11723587596503213	7.281641280561124e-20	4.294115072914124e-19	8	9	9
ENSG00000276023	DUSP14	2.5786789827506595	NA	0.009917890575449666	0.04038293274367005	0.21870379507773705	1.0414159405687605e-37	1.2550415997760839e-36	11	14	14
ENSG00000127914	AKAP9	-2.577381504858982	NA	0.009955200771809334	0.03153497951236835	0.03714467593143036	4.993441700574061e-07	1.3328020501656746e-06	20	24	24
ENSG00000146409	SLC18B1	2.577279500630663	NA	0.009958139293580977	0.04890564105290272	0.2978768506910922	2.837238159354994e-53	5.737711933346556e-52	3	4	4
ENSG00000140718	FTO	-2.5772358843195873	NA	0.00995939602121749	0.01507091102459107	0.03821487493242753	3.398849574874206e-07	9.215315629963281e-07	4	4	4
ENSG00000254910	AC136475.2	-2.57653861927866	NA	0.009979505683405452	0.1958518299994082	0.3763613034507339	1.6149522793254294e-70	5.561208160271444e-69	28	46	46
ENSG00000164219	PGGT1B	-2.575703357958478	NA	0.010003642872604256	0.044669042668044584	0.10354627574896323	1.3203555635949667e-17	6.967008480027717e-17	4	5	5
ENSG00000249859	PVT1	-2.5756101883840627	NA	0.01000633848646596	0.05905908195098427	0.12655728705465302	2.0238566854909118e-21	1.2854488259068016e-20	22	27	27
ENSG00000188895	MSL1	2.575486905356313	NA	0.010009906347417337	0.011094430153781148	0.046940326943229645	1.4704073505984676e-08	4.4653826200483654e-08	7	11	11
ENSG00000133216	EPHB2	-2.575065381298029	NA	0.010022113986809416	0.045691560299137145	0.13160203589181127	2.8685273648398143e-22	1.8927424309210456e-21	9	11	11
ENSG00000162032	SPSB3	2.5738943753849606	NA	0.010056096771375492	0.004354778746473004	0.01513486081314556	0.0014199047005364056	0.0026398466727557265	11	14	14
ENSG00000197912	SPG7	2.573519255599376	NA	0.010067004490307003	0.003201940771359246	0.07805061758744546	1.7701854223754834e-13	7.382516976730828e-13	4	7	7
ENSG00000173226	IQCB1	2.5680822220170136	NA	0.010226289678262486	0.2260160404076757	0.47627225183530536	6.776679112501859e-96	4.924291105944677e-94	14	18	18
ENSG00000055950	MRPL43	2.566046373739471	NA	0.010286507473644834	0.055737326948397156	0.10913294927819571	1.5950680235551697e-18	8.792613801333206e-18	6	7	7
ENSG00000116701	NCF2	-2.5632427516525564	NA	0.010369951583958427	0.018345926780656142	0.021552494502386353	0.00013695246574714327	0.00028916496369093327	5	7	7
ENSG00000153774	CFDP1	2.561072927646402	NA	0.0104349449160507	0.10006760541560106	0.15682716522250434	1.3944634166432427e-26	1.110197452739785e-25	11	14	14
ENSG00000127720	METTL25	2.5609658425428594	NA	0.010438161829626784	0.028589228960100615	0.024763662969952	4.291536331612988e-05	9.604013643590124e-05	9	9	9
ENSG00000240303	ACAD11	2.560143275696054	NA	0.010462901764411605	0.01264421879839393	0.013624751180864172	0.0024776089014166523	0.004460736488230359	4	5	5
ENSG00000263465	SRSF8	2.559408098186434	NA	0.010485057468148883	0.04470132840332361	0.054603392236860865	9.231886803953921e-10	3.0598690916313453e-09	16	18	18
ENSG00000128394	APOBEC3F	2.559201615404219	NA	0.010491287646823041	0.004890406597817005	0.014673343221528265	0.001682661875166418	0.003097130889473962	10	13	13
ENSG00000126368	NR1D1	-2.5583372237291457	NA	0.010517404591957004	0.010825409642998152	0.013199168503011463	0.0029003541915469983	0.005172439063107267	6	8	8
ENSG00000133069	TMCC2	-2.5561092300816726	NA	0.010584988589127821	0.02280576376773433	0.019869974693668177	0.00025205791967745445	0.0005164943559025769	9	9	9
ENSG00000197093	GAL3ST4	2.5547592215292623	NA	0.010626127451557164	0.014344261910971441	0.02245219455011853	9.889571045787375e-05	0.00021226064313417732	13	16	16
ENSG00000109445	ZNF330	-2.5540782423824244	NA	0.010646932858650307	0.12059621870095014	0.16358983393197063	9.274806875338061e-28	7.781490367180646e-27	5	8	8
ENSG00000111328	CDK2AP1	-2.5532153635285173	NA	0.010673347729065759	0.1979411063779999	0.2815577548892768	6.278395248137352e-50	1.155238198608449e-48	5	6	6
ENSG00000270210	AC104695.3	-2.552612306626483	NA	0.010691843382657051	0.03701258080825255	0.021427617680852242	0.00014328769594376637	0.00030194650992131355	9	11	11
ENSG00000168374	ARF4	2.552328923632693	NA	0.010700544529716798	0.007019493579591788	0.05018667681018116	4.557936687079828e-09	1.4381611084955285e-08	8	9	9
ENSG00000260257	AL035071.1	2.5500950755054457	NA	0.010769354555246611	0.08594844921232675	0.14308481711074117	3.228726222630136e-24	2.3342928327101268e-23	13	14	14
ENSG00000271797	AC008494.3	-2.548898696899414	NA	0.010806368555771181	0.0006487011782243892	0.01121230086877628	0.006079817567819397	0.010385774626012036	1	1	1
ENSG00000231826	LINC01819	-2.5475179362522	NA	0.010849227574343676	0.02119492374638725	0.02022360745763165	0.00022169476409308853	0.00045733712371374654	18	21	21
ENSG00000197253	TPSB2	2.5450378917992014	NA	0.010926588066151618	0.039289892990865626	0.059017638521494366	1.8635018131212968e-10	6.501972043380898e-10	11	14	14
ENSG00000178252	WDR6	2.541282933535345	NA	0.011044650297124722	0.29690096840492547	0.40864289487311173	3.024293254294572e-78	1.2711667896543534e-76	10	11	11
ENSG00000178338	ZNF354B	-2.541276885537636	NA	0.011044841367037594	0.05653766938492929	0.030530411644209884	5.380959896963881e-06	1.3127665178793653e-05	7	8	8
ENSG00000129007	CALML4	-2.5402591569421333	NA	0.011077035568898016	0.036214966155889414	0.05308071732763284	1.6016531590379552e-09	5.221815593981349e-09	7	10	10
ENSG00000263335	AF001548.2	2.5395389937756265	NA	0.01109986710893825	0.41072273153542155	0.5891544996813989	3.736409565539685e-131	7.041284355982424e-129	31	42	42
ENSG00000177685	CRACR2B	2.5373993926987146	NA	0.011167946289052268	0.20101295069871675	0.32781017293632997	1.2958817629601734e-59	3.1656803921658137e-58	51	72	72
ENSG00000160113	NR2F6	2.5373015415218627	NA	0.01117106862890618	0.012380814158450517	0.25800389542324376	3.132379426639258e-45	4.892274570804794e-44	7	12	12
ENSG00000127947	PTPN12	2.535964366482975	NA	0.011213814395705424	0.20101839920792505	0.13193000307524907	2.525441340667469e-22	1.6676470370083336e-21	47	57	57
ENSG00000143390	RFX5	2.533009562362312	NA	0.011308786781566342	0.017201361793658644	0.03872459308286331	2.8297629697885146e-07	7.731018825697505e-07	10	14	14
ENSG00000167670	CHAF1A	-2.531984621628908	NA	0.011341896544536035	0.20823760234647032	0.140289804645316	9.673517905826016e-24	6.840872518227231e-23	11	13	13
ENSG00000143612	C1orf43	-2.5303862656842107	NA	0.011393701727071347	0.053703661897539175	0.03732690780432625	4.6768523963207887e-07	1.2516126988842883e-06	20	21	21
ENSG00000178700	DHFR2	2.528160496794567	NA	0.011466192229058427	0.08500075512528057	0.0436615403642172	4.791019157097595e-08	1.3980123791911972e-07	8	10	10
ENSG00000136286	MYO1G	2.527604798262438	NA	0.01148435437102053	0.04943628362121191	0.10315553328819128	1.5300353657088747e-17	8.036317453764623e-17	19	24	24
ENSG00000188766	SPRED3	-2.526679864751125	NA	0.0115146410056172	0.00528290621577226	0.041935356275397996	8.917532731770813e-08	2.5428461725496787e-07	9	11	11
ENSG00000189114	BLOC1S3	-2.5266239395699306	NA	0.01151647452719671	0.01425835376432377	0.033347017824774186	1.954975563917085e-06	4.964589951964177e-06	25	32	32
ENSG00000160867	FGFR4	2.5263524222261884	NA	0.011525379976924462	0.05043318852950618	0.10567057909930529	5.9191604595302986e-18	3.168154891400908e-17	20	25	25
ENSG00000175581	MRPL48	-2.525730222031614	NA	0.011545810464021408	0.15537535274131337	0.21178148371456448	2.013912789609585e-36	2.3225682870890905e-35	15	17	17
ENSG00000253967	AC022730.4	2.5223680462373905	NA	0.011656767466641571	0.03790748295193648	0.03638697016209835	6.556488541063379e-07	1.7348745871114934e-06	9	10	10
ENSG00000275413	AC002553.2	-2.519594601734753	NA	0.011749006396596142	0.003966326759937326	0.013523262019523426	0.0025723872395562513	0.004620220859986401	4	4	4
ENSG00000159069	FBXW5	-2.519498224132903	NA	0.011752223319924272	0.017771468116864603	0.07700224620351233	2.6043672418468666e-13	1.0769783899308395e-12	17	24	24
ENSG00000248487	ABHD14A	2.5194088457575714	NA	0.01175520731895646	0.03278452270734556	0.03705398557959346	5.1588924406061e-07	1.3761058712700888e-06	45	55	55
ENSG00000141012	GALNS	-2.518517235846645	NA	0.011785011543339422	0.20551368664944902	0.18571128782554602	1.1276215149957631e-31	1.0956136748250618e-30	66	85	85
ENSG00000111325	OGFOD2	2.5178498224479537	NA	0.011807365296761869	0.02515834779059526	0.021598417250263093	0.00013469410944978865	0.0002847823058752836	12	13	13
ENSG00000106952	TNFSF8	2.517356669676215	NA	0.011823906669100024	0.0041784230889282984	0.03428032772833984	1.3978837053498545e-06	3.5944972938218925e-06	7	10	10
ENSG00000144566	RAB5A	2.5171776329944984	NA	0.011829917015652482	0.024641661683221936	0.03069550278027944	5.070831228579773e-06	1.2399783935393486e-05	8	8	8
ENSG00000112659	CUL9	2.51706136161695	NA	0.01183382175209598	0.028474540474496962	0.06195821478001636	6.400813717502971e-11	2.2978345078806455e-10	13	16	16
ENSG00000184162	NR2C2AP	-2.5157047453810666	NA	0.011879465472445899	0.0168682020873325	0.013663550455533904	0.002442316038165013	0.00439904187989621	17	19	19
ENSG00000146826	MAP11	2.515143815372655	NA	0.01189838368712482	0.07773663670460576	0.14154998100243726	5.90069396716406e-24	4.2075260225736577e-23	4	6	6
ENSG00000204947	ZNF425	-2.514243807185743	NA	0.01192879364768163	0.06374013461418272	0.07354435613248361	9.28382999829302e-13	3.732030019707619e-12	17	21	21
ENSG00000143545	RAB13	2.5130581685291924	NA	0.011968959820674543	0.03058700265114199	0.010888708204525156	0.006864522933635998	0.011622045985677138	14	19	19
ENSG00000181908	LINC02724	2.5102399794991217	NA	0.01206491389055674	0.023042405603166945	0.01801315619406753	0.000495264669243779	0.000976128469470356	10	13	13
ENSG00000267731	AC005332.2	2.5099572739163305	NA	0.012074577015796862	0.02131112555066652	0.10627312020376185	4.7129960319581765e-18	2.539213602012277e-17	4	10	10
ENSG00000131495	NDUFA2	-2.5099395245562643	NA	0.012075183933320023	0.024386145833689768	0.07446652919265966	6.617070127423428e-13	2.6763239531883106e-12	17	22	22
ENSG00000261596	AC005632.3	2.5058018332404783	NA	0.012217407183533546	0.13868246644036233	0.1981498817376048	6.389040821000753e-34	6.730077459419036e-33	4	4	4
ENSG00000120314	WDR55	2.5044173968562524	NA	0.012265324184609636	0.0413746960441083	0.05878497719683997	2.0277261129468152e-10	7.04629688164639e-10	6	6	6
ENSG00000145687	SSBP2	2.502375491626742	NA	0.012336300857403963	0.0200708529018292	0.01411356027939376	0.002068285714664845	0.0037644907366575493	19	24	24
ENSG00000182175	RGMA	2.502078187662941	NA	0.012346665436644338	0.02468381733946926	0.04249819388437214	7.282588527952905e-08	2.0940494746120789e-07	27	38	38
ENSG00000148655	LRMDA	2.5012347383425912	NA	0.012376111672623894	0.0744747304837421	0.23718559286907867	3.3704899778655554e-41	4.590987500430215e-40	15	21	21
ENSG00000033800	PIAS1	-2.5008659561136755	NA	0.012389006013995065	0.14570754526103852	0.13005867319569214	5.2207672432216045e-22	3.412002189558205e-21	26	29	29
ENSG00000185189	NRBP2	-2.5007201275063573	NA	0.012394108142173975	0.008537140242171703	0.020884494918395936	0.0001744484843006757	0.00036425387279584654	13	17	17
ENSG00000276293	PIP4K2B	-2.4999070123385136	NA	0.012422590861827504	0.05524409064289006	0.05544934488260983	6.796088698819107e-10	2.2762915057822045e-09	20	23	23
ENSG00000176978	DPP7	-2.4986970206649888	NA	0.01246508314299077	0.050759374396889635	0.10467631913134716	8.618484599117008e-18	4.582895888070002e-17	7	10	10
ENSG00000269386	RAB11B-AS1	2.4975090570981697	NA	0.012506927016345312	0.08694991523728457	0.03617332562328301	7.079748920076837e-07	1.8665344389863968e-06	10	15	15
ENSG00000112877	CEP72	2.4970493717595312	NA	0.012523151949862515	0.022246257552637164	0.019676005570994998	0.00027045305708451906	0.0005521427947550497	7	12	12
ENSG00000111962	UST	2.49498395349341	NA	0.012596282633098952	0.04970213984316711	0.04860641052831256	8.062722101844007e-09	2.4980600058631054e-08	31	35	35
ENSG00000051825	MPHOSPH9	2.4932171331233555	NA	0.012659140580373485	0.0063117636294190566	0.017327271503985803	0.0006360669424144753	0.001233647590529952	6	8	8
ENSG00000137764	MAP2K5	-2.4930178588774004	NA	0.012666247530724688	0.18933736167888504	0.22133423103914895	3.3564131779948447e-38	4.132026531904781e-37	28	37	37
ENSG00000272572	AL138762.1	-2.4906988602314266	NA	0.01274921275422009	0.067036645596784	0.01596483363588491	0.0010470157807509117	0.0019811622668098185	8	9	9
ENSG00000100376	FAM118A	2.4891553389038847	NA	0.01280470050803623	0.45304973014103816	0.7027854335472307	3.7248980479956883e-178	3.9923922890673784e-175	18	23	23
ENSG00000142583	SLC2A5	-2.488676216276818	NA	0.012821967805526618	0.051935524038536976	0.08122944002631587	5.4783273431229935e-14	2.354582346045519e-13	12	13	13
ENSG00000115841	RMDN2	2.4859588686231353	NA	0.012920289777414277	0.011335111199033363	0.02105645821955386	0.00016390858969759882	0.00034371098125753513	3	3	3
ENSG00000261360	AC010491.1	2.4850328602197638	NA	0.012953947660505073	0.010090645191367596	0.011326702717810461	0.005824780930083317	0.009972960080870487	7	12	12
ENSG00000142655	PEX14	-2.484958739777296	NA	0.01295664508642842	0.02045004474804855	0.07711263677402952	2.500648776813511e-13	1.0360866362303674e-12	7	9	9
ENSG00000141576	RNF157	-2.4847080745640344	NA	0.012965771094503179	0.03624442210618388	0.055191181346146305	7.462155380705914e-10	2.4882073230356934e-09	7	8	8
ENSG00000276916	AL442125.2	-2.484632110008916	NA	0.012968537870566527	0.019378226189181624	0.03850343431923832	3.063940308673423e-07	8.340240056101672e-07	5	7	7
ENSG00000107036	RIC1	2.4846249480777662	NA	0.012968798748894164	0.07197250444537939	0.050291850640803513	4.388080929536699e-09	1.3863522450373039e-08	26	30	30
ENSG00000050344	NFE2L3	2.4837121629688985	NA	0.013002085604931627	0.07955206899371892	0.10670597279036619	4.0009908198020444e-18	2.165814127802565e-17	9	11	11
ENSG00000141664	ZCCHC2	2.4826454442281363	NA	0.013041081758911513	0.010203919067827432	0.038284990060283984	3.314250674524107e-07	8.996544399795038e-07	19	24	24
ENSG00000168014	C2CD3	2.482629164902618	NA	0.01304167768453294	0.018424539157870682	0.01027625087369843	0.00864424038217989	0.01443287686827017	10	11	11
ENSG00000173611	SCAI	2.480488947593812	NA	0.013120233123626845	0.043460759097051174	0.022043570479591053	0.0001146498375673344	0.0002442701036702966	16	22	22
ENSG00000225855	RUSC1-AS1	-2.478643732057409	NA	0.013188296285999575	0.005664230559497656	0.011406388327568595	0.0056535925746363114	0.009697285363316474	3	4	4
ENSG00000272506	AL357078.2	-2.4744240160573536	NA	0.013345120503964096	0.023293513037179973	0.03949709098875187	2.1435100596702756e-07	5.915522049128669e-07	28	35	35
ENSG00000176715	ACSF3	2.4743533475022597	NA	0.013347760849208058	0.09532434927142863	0.1280915986134532	1.1183847469537638e-21	7.191293597866552e-21	26	32	32
ENSG00000076003	MCM6	-2.4741432172834195	NA	0.013355614541709693	0.06584074692619592	0.07017326575093039	3.1943253066741115e-12	1.2418835793279152e-11	8	9	9
ENSG00000280832	GSEC	-2.4737961284193988	NA	0.013368596058253334	0.024149377919579783	0.07838905556759214	1.56262427031343e-13	6.543942273896218e-13	14	17	17
ENSG00000275888	AC132872.3	2.473216625602681	NA	0.013390294975086627	0.008550279150949767	0.01250990738369433	0.003745934332596321	0.006590646134163774	12	12	12
ENSG00000182952	HMGN4	2.472043959231799	NA	0.013434299569338263	0.21490885648144786	0.30443940375555456	1.2191316936806903e-54	2.590692616472139e-53	10	14	14
ENSG00000109062	SLC9A3R1	-2.470893416802483	NA	0.013477598112057431	0.019246453448128423	0.04701369074442218	1.4320266981041934e-08	4.3519095952133286e-08	4	6	6
ENSG00000073670	ADAM11	2.4688656801255884	NA	0.013554208489377774	0.05520210714420151	0.047818894191415155	1.0711614399480726e-08	3.281998844679203e-08	25	31	31
ENSG00000206052	DOK6	-2.4679303177955885	NA	0.013589677113045526	0.009812418885259534	0.0852291954355916	1.2465295583893023e-14	5.572663033581373e-14	9	14	14
ENSG00000141298	SSH2	-2.467900346981075	NA	0.013590814950694677	0.022257310996292825	0.09041434376146154	1.8144319638522912e-15	8.522512667242657e-15	6	7	7
ENSG00000108021	TASOR2	-2.4670424509224165	NA	0.013623420555478183	0.01162950836401269	0.014876920631617949	0.0015611883974470304	0.0028853130539733944	16	19	19
ENSG00000076650	GPATCH1	-2.4661802467709797	NA	0.013656259498847126	0.03786427232961095	0.09940459689165293	6.279538103966705e-17	3.188859903610454e-16	31	40	40
ENSG00000126264	HCST	-2.465455521630341	NA	0.013683916317573755	0.0037163214632364313	0.01541348404926476	0.0012817471861056007	0.0023996378269132037	9	11	11
ENSG00000272275	AC092687.3	2.4612784400205125	NA	0.013844287656267254	0.041399016896264886	0.06382267905603649	3.246942604026968e-11	1.1867395293362847e-10	4	6	6
ENSG00000249790	AC092490.1	2.4611176739219167	NA	0.013850493002523447	0.07897668625596777	0.12240938441446268	1.0010845632297832e-20	6.146652049705532e-20	16	21	21
ENSG00000198826	ARHGAP11A	2.459577488187434	NA	0.013910066591147859	0.05312532819575778	0.09087180153815287	1.530058119833345e-15	7.210488237708721e-15	15	20	20
ENSG00000181754	AMIGO1	-2.459232353643526	NA	0.013923447202073213	0.19311866923779505	0.18744706082185264	5.503517454585473e-32	5.4179001623815315e-31	6	7	7
ENSG00000011295	TTC19	-2.4571895303864997	NA	0.014002878866579508	0.08653615115631545	0.17198365568122884	3.1158367189168375e-29	2.7571457116978766e-28	2	2	2
ENSG00000003056	M6PR	2.4566900838620898	NA	0.014022359730102088	0.05753355436618449	0.07503978549186445	5.360312189459351e-13	2.1782936904511467e-12	10	11	11
ENSG00000115677	HDLBP	2.4564270506473846	NA	0.014032628928627753	0.08908844288679539	0.05967322516654508	1.4687375928993542e-10	5.149740539895936e-10	17	27	27
ENSG00000129355	CDKN2D	-2.4557397851145875	NA	0.014059492109192414	0.07965059105247246	0.0660492271917399	1.4419137902998664e-11	5.391927516321938e-11	30	33	33
ENSG00000204264	PSMB8	-2.4553158182800203	NA	0.014076086347154411	0.03648186199125111	0.10192596039017965	2.432020426721863e-17	1.2642230463126168e-16	15	16	16
ENSG00000131165	CHMP1A	-2.4541820169794786	NA	0.014120548753957886	0.09529071037534134	0.08196941603287139	4.167464183760263e-14	1.8065683338550238e-13	55	74	74
ENSG00000162972	MAIP1	-2.452699624656723	NA	0.014178868204856598	0.008954285809065309	0.08710982222185758	6.202968438108858e-15	2.826108016608098e-14	9	11	11
ENSG00000159648	TEPP	2.4513009720991237	NA	0.014234087968022177	0.006091387316559208	0.08258267254719213	3.32182768734646e-14	1.446572448204785e-13	8	11	11
ENSG00000171940	ZNF217	-2.45120121788013	NA	0.014238033571970347	0.02127810118223023	0.04843599040923208	8.574008932533441e-09	2.6502000203448388e-08	18	23	23
ENSG00000187474	FPR3	2.45115436967182	NA	0.014239886904015071	0.047648365569519756	0.04409792566660327	4.0944090781323785e-08	1.1996415732255622e-07	19	24	24
ENSG00000138621	PPCDC	2.4502435260470503	NA	0.014275962527377109	0.05550695559229141	0.03901994486851984	2.5446820728156003e-07	6.982200458674357e-07	23	32	32
ENSG00000037637	FBXO42	-2.4502205231696617	NA	0.014276874641166356	0.039857026866659644	0.03761535463648563	4.2162450073162085e-07	1.1331199754030036e-06	9	10	10
ENSG00000237424	FOXD2-AS1	2.4495597199256487	NA	0.014303098878335911	0.0012640583650053864	0.010976395828740134	0.0066422115202130275	0.011276832527485715	5	5	5
ENSG00000257354	AC048341.1	2.449003240249274	NA	0.014325215943216845	0.06702296397136125	0.04628821664938278	1.8600374049708785e-08	5.6059369873190854e-08	14	15	15
ENSG00000176624	MEX3C	-2.448806160853348	NA	0.01433305601673632	0.018005825662272705	0.01593857656390493	0.001057141964615186	0.0019992200651947315	7	8	8
ENSG00000153037	SRP19	-2.4479554737243294	NA	0.014366940896652483	0.022372914765166577	0.0362746522683728	6.826568181895568e-07	1.8032781539021426e-06	4	4	4
ENSG00000185252	ZNF74	-2.4474018589850832	NA	0.014389030616003207	0.02084140839892376	0.05327051253324478	1.4953927979716388e-09	4.88373473479635e-09	7	8	8
ENSG00000172301	COPRS	-2.4466889321431036	NA	0.014417521152467413	0.021291227387084947	0.019781094541375013	0.00026032542153330316	0.0005326080474677424	21	26	26
ENSG00000052795	FNIP2	2.4464997385037703	NA	0.014425090204034834	0.00029669647531704803	0.029599860375182314	7.5196695306046015e-06	1.8116719974759526e-05	2	4	4
ENSG00000181104	F2R	2.446415772067617	NA	0.014428450563742213	0.03422659165244111	0.0484163434626966	8.634996484492353e-09	2.6676554623051586e-08	17	18	18
ENSG00000167535	CACNB3	2.4463396566596165	NA	0.014431497319695511	0.10137561353948714	0.15202057562456373	9.453433161207702e-26	7.292709189453481e-25	3	7	7
ENSG00000157349	DDX19B	-2.44263077921375	NA	0.014580645758455406	0.022516573210299422	0.02557108196054091	3.207434514920172e-05	7.266089101237255e-05	11	12	12
ENSG00000103005	USB1	2.4424160414345395	NA	0.014589322673050603	0.009338558612949284	0.01768021284033156	0.0005591943629552363	0.0010932084051891641	8	10	10
ENSG00000135953	MFSD9	2.4416391053333433	NA	0.014620754392191121	0.3328350922240763	0.671979828940307	7.694480238931562e-164	4.887134874719902e-161	25	28	28
ENSG00000188779	SKOR1	-2.4397007759616365	NA	0.014699431818034231	0.015332790860639482	0.020264266825427337	0.0002184481291970821	0.0004513193559938933	10	14	14
ENSG00000176182	MYPOP	2.4384534450243533	NA	0.014750258512081763	0.05487016314503602	0.05151590689783213	2.8199784153245105e-09	9.032463549570421e-09	33	38	38
ENSG00000111801	BTN3A3	-2.4371628790072797	NA	0.014803009940290561	0.06717263823426375	0.04914310987489657	6.643152879684105e-09	2.0720885546326434e-08	30	34	34
ENSG00000103043	VAC14	2.436672278795186	NA	0.014823106620100628	0.010057917270283368	0.022736215071638338	8.92435407337712e-05	0.0001925078591249613	14	17	17
ENSG00000153922	CHD1	2.4358739398587628	NA	0.014855860737832304	0.02567896482387	0.01682428767971859	0.0007643880351513557	0.0014693969750936666	14	15	15
ENSG00000225850	AL355490.1	-2.4336916183771558	NA	0.01494572232117101	0.005514500651468096	0.019116658405501585	0.00033141495099408376	0.0006684821212182478	6	7	7
ENSG00000126215	XRCC3	-2.432640023489014	NA	0.014989194629698149	0.17679615620589917	0.1845019670294726	1.8570514414641817e-31	1.7921539206341727e-30	22	29	29
ENSG00000112053	SLC26A8	-2.4323781974663836	NA	0.015000035666339407	0.15818600012761455	0.18682883451680346	7.106707591161475e-32	6.960190090281447e-31	13	15	15
ENSG00000204977	TRIM13	2.4305684537803125	NA	0.015075158049221151	0.04427106459065542	0.09969966406761331	5.62042858559788e-17	2.866034190140293e-16	7	9	9
ENSG00000225828	FAM229A	-2.4305565483300526	NA	0.015075653339093019	0.005259192701446759	0.01298267034187606	0.0031427449222982315	0.005578030705080974	4	6	6
ENSG00000142453	CARM1	-2.4299749135080355	NA	0.015099867938978285	0.017661304768468094	0.011712490377128	0.005042199774626011	0.008712209968268157	11	13	13
ENSG00000158874	APOA2	-2.4288708855816834	NA	0.015145925024008335	0.01865694800303111	0.011643833819055968	0.005173210705422632	0.00892239669991881	9	13	13
ENSG00000185324	CDK10	2.4273540550816612	NA	0.015209404857448112	0.4318645766617837	0.5124728790066261	2.663986487806311e-106	2.6255577172063466e-104	17	23	23
ENSG00000162542	TMCO4	2.4269145699380172	NA	0.015227841167914322	0.06596747677408835	0.07350816920152974	9.407965511027475e-13	3.779273847472714e-12	17	21	21
ENSG00000269480	AC020913.2	-2.4260943442402776	NA	0.015262302103745875	0.006507756697458228	0.013429076470322302	0.0026636269893782773	0.004773097099357166	3	3	3
ENSG00000072694	FCGR2B	-2.4256229799905578	NA	0.015282137037565162	0.26881843709695125	0.3696306447522382	5.877161038623075e-69	1.908852929002786e-67	20	25	25
ENSG00000105835	NAMPT	-2.424299527309386	NA	0.015337949083938205	0.0007633675376017779	0.018715075155556177	0.0003835432759349229	0.0007669523832798498	2	2	2
ENSG00000269906	AL606834.1	2.4236062104243343	NA	0.015367258890355147	0.03141271931377465	0.011790892456458188	0.0048967094607911465	0.00847534018400357	19	24	24
ENSG00000172236	TPSAB1	2.4211395713697	NA	0.015471935581355742	0.03266716727214431	0.06987649264647772	3.560846581928513e-12	1.380310986290508e-11	20	31	31
ENSG00000228486	C2orf92	-2.421018895535833	NA	0.015477072760964015	0.1764586217168512	0.09776975716405771	1.1601203898048505e-16	5.786766889110931e-16	38	49	49
ENSG00000130164	LDLR	-2.41934331630562	NA	0.01554855758074507	0.02422031587683234	0.031507692774133934	3.786722727978966e-06	9.366581286904844e-06	23	25	25
ENSG00000167325	RRM1	2.418179164449643	NA	0.015598394398963293	0.07166498943030954	0.07194462456891675	1.6694585988346948e-12	6.6073264508230276e-12	12	18	18
ENSG00000179965	ZNF771	2.4174800289736775	NA	0.01562839157676936	0.0022308645585743534	0.01128744767873413	0.005911042060208097	0.010110558576751312	5	5	5
ENSG00000134884	ARGLU1	-2.416679313883183	NA	0.015662809480945766	0.04994592635333536	0.16167464388076164	2.0025290012064887e-27	1.6502340144973608e-26	3	4	4
ENSG00000225032	AL162586.1	2.4151908882082633	NA	0.01572696512914462	0.021512652313871235	0.027594843066380558	1.54716234138768e-05	3.6132761803700565e-05	16	18	18
ENSG00000182885	ADGRG3	2.4135085801820235	NA	0.015799755876620847	0.03837527404739979	0.09846165408789852	8.94817280528345e-17	4.498745688590029e-16	4	4	4
ENSG00000197361	FBXL22	2.4134579272841568	NA	0.015801952133257798	0.023439589059914896	0.010236331234834858	0.00877543237729627	0.014637670444339435	11	11	11
ENSG00000027847	B4GALT7	-2.410723789204749	NA	0.015920900619950377	0.04201980818719469	0.47380128630988205	3.2726643359150076e-95	2.3191289544052257e-93	4	6	6
ENSG00000198796	ALPK2	-2.4080281304483817	NA	0.01603894512730115	0.008724657374500719	0.027796963830813877	1.4385848725308932e-05	3.371640286870615e-05	20	27	27
ENSG00000278129	ZNF8	-2.407843193865149	NA	0.01604707174289383	0.02891883386921584	0.04044439706546834	1.524671708438305e-07	4.2618736964969017e-07	3	4	4
ENSG00000070718	AP3M2	-2.4077437589689326	NA	0.01605144267838507	0.007674746433105602	0.10295289050751193	1.651536895113161e-17	8.66122514198642e-17	10	14	14
ENSG00000065427	KARS	2.4075632156647324	NA	0.016059381633411543	0.015377030269272245	0.019955610888590224	0.0002443418390647574	0.0005016423079278733	11	13	13
ENSG00000106723	SPIN1	2.4071555251486707	NA	0.016077321536576993	0.002817573913943109	0.011940765363565755	0.004630348666040995	0.008047618250120302	5	5	5
ENSG00000053501	USE1	2.4066070141341926	NA	0.016101485860925135	0.05502677669218722	0.09794822490817111	1.0849824616193506e-16	5.421434800206947e-16	6	9	9
ENSG00000277449	CEBPB-AS1	2.4034623863922033	NA	0.016240637666125816	0.03308375435222119	0.018137810003553523	0.00047326870217953744	0.0009346021388388861	17	20	20
ENSG00000095794	CREM	2.403432260510153	NA	0.01624197585056655	0.007555464687164103	0.09290650384573605	7.162062030774795e-16	3.4212312469570183e-15	4	10	10
ENSG00000222004	LINC02860	2.401057284299612	NA	0.016347777117602835	0.026577694474328697	0.04180058577028559	9.36060687583093e-08	2.6607831479135523e-07	12	17	17
ENSG00000111237	VPS29	-2.400943361991678	NA	0.016352867353021848	0.06804354895299553	0.06483908440524341	2.2419053354447155e-11	8.292478702813691e-11	16	18	18
ENSG00000205903	ZNF316	-2.398321164591173	NA	0.01647041696320265	0.015763584962381977	0.18285106636276421	3.665196987669908e-31	3.4899757435619795e-30	5	8	8
ENSG00000146205	ANO7	-2.39743934906714	NA	0.016510114010752634	0.015579402939282144	0.014832781374165488	0.0015867510479449056	0.0029297150862626167	10	12	12
ENSG00000189298	ZKSCAN3	-2.397178347357462	NA	0.01652187973714124	0.03580125909322596	0.023568585692168475	6.606228630871279e-05	0.0001445581406033068	13	19	19
ENSG00000204469	PRRC2A	-2.3958477744570983	NA	0.016581975326611383	0.05391212900370326	0.11791896508283789	5.606741784859378e-20	3.3269901338599815e-19	3	3	3
ENSG00000159479	MED8	2.394168489026016	NA	0.016658094552408995	0.03523654660943915	0.038178716868158456	3.443316963208088e-07	9.331454267075774e-07	9	13	13
ENSG00000114626	ABTB1	2.3932312645935885	NA	0.01670071064942962	0.010019788594692415	0.051420766122127336	2.918609550558307e-09	9.337917011665003e-09	7	9	9
ENSG00000185920	PTCH1	-2.3925699017759134	NA	0.01673084075070281	0.024424424946076908	0.05331811406513131	1.4698650863086007e-09	4.805856313652277e-09	6	8	8
ENSG00000150967	ABCB9	2.392532009649736	NA	0.01673256846954095	0.0017870561200064193	0.03155676927157596	3.720501104626793e-06	9.213411327544385e-06	4	5	5
ENSG00000117528	ABCD3	-2.3922655160390454	NA	0.016744723863390706	0.05727358810016471	0.05954559588397169	1.5384199348417227e-10	5.384938177014791e-10	20	23	23
ENSG00000160746	ANO10	2.3922311537391057	NA	0.01674629177199338	0.011662540796182785	0.07067375470127499	2.6594855964482935e-12	1.0374776727363918e-11	15	20	20
ENSG00000273559	CWC25	2.391794032409394	NA	0.01676624832101358	0.03556057936772226	0.015095962065561368	0.0014403542618311432	0.002675835254700712	7	8	8
ENSG00000115295	CLIP4	-2.391628798898832	NA	0.016773797407749348	0.03153551882799294	0.048154427391835244	9.490643911998251e-09	2.918849577597884e-08	23	29	29
ENSG00000184441	AP001062.1	2.390045769639238	NA	0.016846273244724697	0.27232851644457895	0.3550148926440209	1.2667521660640583e-65	3.7134244266380405e-64	10	10	10
ENSG00000261888	AC144831.1	-2.3887368283720805	NA	0.016906407971430674	0.059975102116348745	0.11927595320725194	3.333977826819643e-20	1.9963123516805185e-19	8	11	11
ENSG00000159692	CTBP1	2.3884886158270886	NA	0.016917832454688943	0.019812779440562752	0.01793588497056654	0.0005094133950526186	0.0010024016421982048	18	26	26
ENSG00000135916	ITM2C	2.387998548968958	NA	0.016940408667397492	0.05491448051689708	0.09407776033176314	4.623606347506668e-16	2.2322698551067525e-15	11	11	11
ENSG00000267174	AC011472.2	2.386132961411407	NA	0.017026593930001575	0.3330838149744575	0.5964353776032008	9.465453319118575e-134	2.0039883823403017e-131	42	53	53
ENSG00000130475	FCHO1	-2.3859270507701114	NA	0.017036129999089218	0.08716962870158892	0.2977479172937677	3.017333288918682e-53	6.094728924813484e-52	29	31	31
ENSG00000261220	AC103706.1	-2.3855983426063987	NA	0.017051362740672597	0.018470743375155606	0.01746043034893234	0.0006058870468828588	0.0011793821755952491	21	29	29
ENSG00000221946	FXYD7	2.3854880332946777	NA	0.017056477287728744	0.024406436434876513	0.10426818460449454	1.00545945419892e-17	5.3366215351461707e-17	1	2	2
ENSG00000074416	MGLL	2.3854620005571032	NA	0.017057684505081515	0.01049658204486716	0.01818217900276216	0.0004656790243259843	0.0009205682522381908	5	5	5
ENSG00000204624	DISP3	2.384629084294935	NA	0.017096348962870614	0.017640050432427057	0.029108346914720435	8.973984562838039e-06	2.1463718447435083e-05	10	12	12
ENSG00000124205	EDN3	2.383828166256376	NA	0.01713360054144293	0.0575612094258232	0.052471903532784116	1.9960857566769806e-09	6.458655592689347e-09	37	47	47
ENSG00000115590	IL1R2	-2.3821367757343936	NA	0.017212503027805567	0.01638623428532464	0.015168517141437805	0.0014024478241939692	0.0026107878568283087	8	9	9
ENSG00000182934	SRPRA	-2.380814957006329	NA	0.01727438687699876	0.000555869498104024	0.011061549393672123	0.006433340382179339	0.010946928759762083	2	2	2
ENSG00000150637	CD226	2.3804762256372123	NA	0.017290276707694015	0.015743453127376864	0.018427302080240994	0.00042590271185578014	0.0008460333146779536	21	23	23
ENSG00000116497	S100PBP	-2.3804065066406435	NA	0.01729354880424888	0.277555658187431	0.31297363460555017	1.946887479814012e-56	4.370048873210797e-55	24	30	30
ENSG00000172785	CBWD1	2.380069019522533	NA	0.017309395644165806	0.11786299742434074	0.22295657852451137	1.666382917841454e-38	2.0783127751318613e-37	22	37	37
ENSG00000165672	PRDX3	2.3789879279345363	NA	0.01736024449560739	0.008713430400915842	0.03297438071345307	2.235141544959004e-06	5.645131421870685e-06	17	20	20
ENSG00000140983	RHOT2	2.3772218956292632	NA	0.017443591147615286	0.0014388204358094083	0.015815977178069124	0.0011057465417426214	0.002086996196824149	2	2	2
ENSG00000257261	AC008014.1	2.376871689830465	NA	0.01746016048632831	0.011439724498829766	0.2184883662413366	1.142420734426927e-37	1.3729063191792132e-36	13	19	19
ENSG00000114670	NEK11	-2.3765563900496165	NA	0.017475090114765987	0.11435165005795159	0.08733094494616343	5.713824060117791e-15	2.6081013789449025e-14	16	16	16
ENSG00000272129	AL359715.3	2.376318770904989	NA	0.017486348914602896	0.02310600155787282	0.02569862064926967	3.063309021994656e-05	6.957971711018061e-05	9	11	11
ENSG00000090863	GLG1	2.37580052372078	NA	0.017510926412226853	0.0023299018123361832	0.19570504753918902	1.7770044295545774e-33	1.8480199492074862e-32	2	3	3
ENSG00000168646	AXIN2	-2.3757914727391443	NA	0.017511355917420486	0.054204225842153786	0.050704441858073296	3.780610633303934e-09	1.1979617840082995e-08	10	12	12
ENSG00000204055	AL158151.1	2.3755436236003638	NA	0.017523120937856868	0.061977700835057055	0.017221627634693492	0.000661084448403088	0.0012799974264044887	13	15	15
ENSG00000089157	RPLP0	-2.3754941233356246	NA	0.017525471469906326	0.015671234905796305	0.016226165707708424	0.0009514112917081804	0.0018082403016184845	6	7	7
ENSG00000243389	AC012442.2	-2.3736501730956125	NA	0.01761322905337622	0.048711475262001896	0.11682191123370574	8.530704153819456e-20	5.015188396772364e-19	14	18	18
ENSG00000095139	ARCN1	2.3731967734588713	NA	0.01763486623339612	0.00957636958879164	0.03866403097750895	2.8920510903496496e-07	7.891135107144971e-07	11	14	14
ENSG00000105538	RASIP1	2.3716093251520682	NA	0.01771080628138543	0.025433010371618197	0.010624870417681065	0.007580248260900879	0.012754481694092344	11	11	11
ENSG00000108784	NAGLU	-2.37158612596911	NA	0.017711918200908942	0.08416315855439656	0.05082195616032167	3.6234964892185315e-09	1.1492387884891549e-08	10	15	15
ENSG00000140750	ARHGAP17	-2.368992477240514	NA	0.01783661624828469	0.013031692083539654	0.0248595225196183	4.145673011175136e-05	9.299430538736744e-05	7	8	8
ENSG00000156042	CFAP70	2.367296568016367	NA	0.01791856788285806	0.027960938518326317	0.07518985824489056	5.072656203676655e-13	2.0628641507434422e-12	5	6	6
ENSG00000168071	CCDC88B	2.366370627973487	NA	0.01796345126668085	0.024690186922514634	0.03425348004297619	1.4114364171253228e-06	3.627262568152579e-06	5	6	6
ENSG00000112149	CD83	-2.366350187363994	NA	0.01796444320082729	0.018995373556992826	0.02052020656831248	0.00019907997781423644	0.00041306987774184395	18	23	23
ENSG00000100024	UPB1	2.3653489751749524	NA	0.018013088416046073	0.006651941019167436	0.13214717960687203	2.321096114644391e-22	1.5392295928088422e-21	5	9	9
ENSG00000188846	RPL14	-2.3633076155623955	NA	0.018112628124229514	0.12167094613888652	0.13276159187410852	1.8280045131123143e-22	1.2188355130389999e-21	5	5	5
ENSG00000167522	ANKRD11	-2.3628925824644114	NA	0.018132924572577386	0.012411647119576048	0.08148221620038403	4.989795098721764e-14	2.1494598379296544e-13	4	8	8
ENSG00000180198	RCC1	2.3626695793438937	NA	0.018143838363408906	0.005706005799991242	0.04595884960059808	2.0944545828319793e-08	6.292537077958237e-08	7	7	7
ENSG00000277149	TYW1B	-2.362575299836592	NA	0.018148454139888987	0.2884917620852904	0.5000768009176314	1.182835776967408e-102	1.0732513618631788e-100	23	31	31
ENSG00000170006	TMEM154	2.3616857903021597	NA	0.018192053770071964	0.009737109143346676	0.022039151067800588	0.00011483332378102398	0.00024463064217649446	5	7	7
ENSG00000167930	FAM234A	-2.36095337643459	NA	0.018228022120941594	0.03825385506524256	0.05528200911570269	7.220698107558951e-10	2.412385580489547e-09	11	15	15
ENSG00000204301	NOTCH4	2.3608937290194034	NA	0.018230954105307336	0.035595442015597854	0.5288439039212358	2.9120447101489162e-111	3.263964361721815e-109	18	26	26
ENSG00000271743	AF287957.1	-2.360097671576976	NA	0.018270124065821194	0.022853733049024907	0.021739227761085382	0.00012799983542408812	0.0002713647147592641	7	9	9
ENSG00000088766	CRLS1	2.359526229859105	NA	0.0182982872327013	0.02187887455948008	0.05131648741446323	3.0306745599812047e-09	9.68201155534979e-09	13	16	16
ENSG00000086544	ITPKC	2.3585322993116677	NA	0.018347363061680104	0.05700693878450575	0.0192933271507011	0.0003107981869524763	0.0006297114966975443	8	11	11
ENSG00000148985	PGAP2	2.3572338331208624	NA	0.018411649049221504	0.025212343833960885	0.05913993033141104	1.782575690204816e-10	6.223410120383222e-10	2	2	2
ENSG00000163993	S100P	2.3571292476221415	NA	0.018416835559868734	0.3415961246985854	0.49184209433813036	2.7949277661964205e-100	2.3495204050246282e-98	18	22	22
ENSG00000144320	LNPK	2.3570149216391787	NA	0.018422506574852733	0.3425249924729174	0.46213744562467457	5.0173002875711936e-92	3.2105105459536713e-90	5	5	5
ENSG00000168329	CX3CR1	-2.356917751524769	NA	0.018427327793331442	0.013636988519450692	0.036597718507309474	6.078217207880363e-07	1.6130508650253845e-06	15	18	18
ENSG00000091483	FH	-2.356223353338364	NA	0.01846181339541929	0.013469744598333043	0.013623869136830337	0.0024784172053467605	0.004461723352350577	8	12	12
ENSG00000174839	DENND6A	2.3548093006508997	NA	0.018532213556412058	0.05989741604038742	0.10004351789812982	4.938911557360912e-17	2.526018320822615e-16	3	4	4
ENSG00000197562	RAB40C	2.352616727463052	NA	0.018641837759931452	0.019465870588033916	0.103360841136233	1.4160267497829135e-17	7.451194455976429e-17	3	5	5
ENSG00000232586	KIAA1614-AS1	2.350868897304757	NA	0.01872963170050633	0.02884938611698293	0.17037317928293572	5.990144151340415e-29	5.23572793329953e-28	21	25	25
ENSG00000106049	HIBADH	-2.3505665682871264	NA	0.018744854398782887	0.042954240912452854	0.027294962337225292	1.7235625007636696e-05	4.007557960219601e-05	16	20	20
ENSG00000130731	METTL26	2.3494271660508206	NA	0.01880232222826063	0.3350066084942567	0.4280800336715852	4.195091142228281e-83	2.0974232652499357e-81	9	17	17
ENSG00000204252	HLA-DOA	-2.349283916558674	NA	0.01880955817156187	0.02132985320692426	0.09500807004159344	3.264911637351366e-16	1.5906241383221187e-15	11	19	19
ENSG00000174136	RGMB	2.349276242621966	NA	0.018809945872872172	0.005349973248050848	0.0179222715228301	0.0005119479116155154	0.0010068113229695498	4	7	7
ENSG00000172650	AGAP5	-2.3471108222881445	NA	0.018919626512556968	0.03300408316697799	0.03918254189481982	2.400182656070168e-07	6.595214287605722e-07	18	20	20
ENSG00000271751	AP003392.4	-2.346813484221596	NA	0.018934730560026262	0.06383466836375637	0.09502660536639354	3.242346308825124e-16	1.5800794785462362e-15	10	14	14
ENSG00000206561	COLQ	-2.34625037805487	NA	0.018963363873265617	0.08739983496383973	0.07997508972944116	8.705863601063507e-14	3.701880855309648e-13	18	21	21
ENSG00000265148	TSPOAP1-AS1	2.344816111217154	NA	0.0190364658213147	0.03385981574587511	0.06345206140063449	3.716198428224674e-11	1.3524848651448418e-10	8	9	9
ENSG00000104529	EEF1D	2.343845941462884	NA	0.01908605317839837	0.015221287682556945	0.011787961076978461	0.004902071669788215	0.008483764967726118	14	16	16
ENSG00000109320	NFKB1	2.343217835861654	NA	0.019118217125555524	0.034287115508382794	0.030426305557336872	5.58621388555804e-06	1.3592222179829007e-05	14	14	14
ENSG00000185215	TNFAIP2	-2.342940933729046	NA	0.019132411735225674	0.015323902489583107	0.01924148596320671	0.00031671051253833295	0.0006408576495008699	10	13	13
ENSG00000138639	ARHGAP24	2.342664178403411	NA	0.01914660802388202	0.016561853398753115	0.02196613951197209	0.0001179076516641361	0.0002508060429655507	26	32	32
ENSG00000126231	PROZ	-2.3393705185441016	NA	0.019316265948940828	0.07448358209998386	0.15337250626738874	5.524066630212244e-26	4.290408452966928e-25	12	17	17
ENSG00000008988	RPS20	2.338592341742221	NA	0.019356541533575237	0.057152537326789585	0.05924825321843627	1.713828229333181e-10	5.985833055974485e-10	10	11	11
ENSG00000175283	DOLK	-2.338557568734432	NA	0.019358342968782402	0.010546691699828765	0.012600360163563164	0.00362206904866645	0.006380571352396605	9	10	10
ENSG00000240005	STIM2-AS1	-2.338512049155791	NA	0.019360701357536658	0.24924042835329474	0.25363860799089905	2.2408670392449309e-44	3.418917158008124e-43	3	4	4
ENSG00000221838	AP4M1	-2.33823306542807	NA	0.019375161108730016	0.05174053641974123	0.24632413452975743	5.906548484857641e-43	8.497600668357692e-42	19	20	20
ENSG00000111729	CLEC4A	-2.337666564189851	NA	0.019404551955896094	0.05117603425821234	0.06132216945584888	8.066769929224223e-11	2.882622161205797e-10	15	23	23
ENSG00000054219	LY75	2.33472730668004	NA	0.01955767081431525	0.4941871456846957	0.3749659153944273	3.413152504716064e-70	1.1590525208589264e-68	28	35	35
ENSG00000112078	KCTD20	-2.33268367182368	NA	0.01966475379554972	0.013542981429578374	0.01492787204266358	0.0015321972804475978	0.0028366243293097113	13	14	14
ENSG00000214309	MBLAC1	2.332472527307531	NA	0.01967584653920735	0.12384387187819856	0.15066508532087858	1.6187546350533919e-25	1.2354260452394579e-24	12	14	14
ENSG00000119599	DCAF4	-2.32996523722148	NA	0.01980798850886374	0.2772192946840819	0.3366372769347911	1.5466612383463383e-61	3.9885253498347906e-60	31	37	37
ENSG00000188820	CALHM6	2.329169418903278	NA	0.019850092296848046	0.26063481322482895	0.4257863220328834	1.6013407408659768e-82	7.823758508578528e-81	35	42	42
ENSG00000276754	AC006111.3	-2.3285844778389717	NA	0.01988108915617984	0.02270323182824395	0.02927655169184941	8.447066853084287e-06	2.0245807052906004e-05	8	9	9
ENSG00000169871	TRIM56	2.326337531136179	NA	0.020000551327764446	0.025726172614643494	0.029338922029690396	8.259656299839905e-06	1.98326583430348e-05	4	11	11
ENSG00000101574	METTL4	2.3254347184868953	NA	0.02004872683389534	0.007727676212687071	0.1015585690697592	2.7929140813300413e-17	1.4456892116127038e-16	6	8	8
ENSG00000243926	TIPARP-AS1	-2.3250863346111106	NA	0.02006734421057394	0.07786775277032149	0.015480957681143593	0.0012503822841237859	0.0023450137566096677	3	3	3
ENSG00000161654	LSM12	-2.3236827622049416	NA	0.02014250301207883	0.006993559594029061	0.01942113115571018	0.0002966921456598866	0.0006026976552856426	5	5	5
ENSG00000198742	SMURF1	-2.322668300950582	NA	0.020196978428623162	0.04223690027309043	0.03745362687897949	4.468610219936602e-07	1.1975651924002624e-06	24	26	26
ENSG00000165806	CASP7	-2.3226305441714423	NA	0.020199008403702895	0.25196769869209135	0.29532510505721143	9.571167795328076e-53	1.9174761275944063e-51	31	38	38
ENSG00000198131	ZNF544	2.322304031172135	NA	0.020216570646074537	0.0650807602732652	0.09760356879447818	1.2347472170500205e-16	6.146496378865255e-16	13	17	17
ENSG00000142046	TMEM91	-2.3210553359484747	NA	0.020283857516012648	0.12517652359903791	0.2573176074628263	4.271181528494898e-45	6.634646017405707e-44	22	29	29
ENSG00000136379	ABHD17C	-2.3190202585708786	NA	0.020393937896849523	0.07854484784152121	0.12702068112459816	1.692102704277119e-21	1.0787311998382273e-20	14	16	16
ENSG00000116514	RNF19B	-2.3181817531585693	NA	0.020439445276337054	0.004826212929236751	0.011832501518901091	0.004821235833120204	0.008357361093922811	1	3	3
ENSG00000170759	KIF5B	-2.3179154586940838	NA	0.02045391613234618	0.005706229550551616	0.06456845904047248	2.4743354551043245e-11	9.131133789452133e-11	2	3	3
ENSG00000151164	RAD9B	-2.317735521562413	NA	0.020463699254515286	0.06540980895194809	0.09319698581716873	6.425719731239521e-16	3.078923377229018e-15	4	5	5
ENSG00000162434	JAK1	-2.3173289473337917	NA	0.02048581959048759	0.04962633602171493	0.038000722284884166	3.6708388806236264e-07	9.922953336036343e-07	18	24	24
ENSG00000197121	PGAP1	2.3173261222328083	NA	0.020485973367654255	0.004421392294395921	0.019677232436397706	0.0002703325660878642	0.0005519625164711017	7	9	9
ENSG00000160856	FCRL3	2.317265131584195	NA	0.020489293483540425	0.11038268570496296	0.2478175179271665	3.0362064445075287e-43	4.4200258333497125e-42	5	6	6
ENSG00000168000	BSCL2	-2.316842197241377	NA	0.020512329450770854	0.09167042892544713	0.18436451552742567	1.9653049944743229e-31	1.8955576687424164e-30	41	48	48
ENSG00000170425	ADORA2B	2.315849399351461	NA	0.020566492937589793	0.0830833471442706	0.10284073695047483	1.722871273445128e-17	9.018778836480618e-17	10	12	12
ENSG00000125730	C3	2.3138135457780984	NA	0.02067795201258866	0.0025654014920044243	0.014293938175564172	0.00193514044971905	0.0035378210391753566	2	3	3
ENSG00000177873	ZNF619	-2.3126695162955433	NA	0.02074081626243798	0.027512462913872795	0.03224290422173676	2.9072750714000896e-06	7.272004113103871e-06	5	6	6
ENSG00000275927	AC009152.1	-2.312125584743685	NA	0.02077076361424754	0.006144047698910451	0.02112940482419188	0.00015963303108835377	0.0003351550991839103	19	26	26
ENSG00000128285	MCHR1	2.310422241998478	NA	0.020864788880965417	0.03758967894554458	0.05039649749014575	4.225350067847335e-09	1.3359241945706848e-08	7	9	9
ENSG00000142039	CCDC97	-2.310344934463501	NA	0.020869065077327265	0.006460462952093495	0.012986108798656543	0.00313873913641995	0.005571497510657874	1	1	1
ENSG00000254827	SLC22A18AS	-2.310105633179529	NA	0.02088230665346598	0.1330358108716818	0.21895396223473762	9.352466372670925e-38	1.1278863982062848e-36	11	14	14
ENSG00000189129	PLAC9	-2.30964306682485	NA	0.020907923211634254	0.017614961504445026	0.022818982804172078	8.661287274544643e-05	0.0001871392408607359	6	9	9
ENSG00000242474	AC093627.5	2.3087897461391567	NA	0.020955251302198052	0.005568900231141186	0.011676537378982412	0.005110379443448837	0.008820239238698077	7	9	9
ENSG00000143882	ATP6V1C2	2.3063262592680345	NA	0.021092408929082734	0.005364426799648074	0.02081088868661037	0.0001791655112596063	0.0003736936697386267	6	9	9
ENSG00000179913	B3GNT3	2.30519266881493	NA	0.02115578528089514	0.04922129601770262	0.02684103241584585	2.0296542606899062e-05	4.684595008959785e-05	24	28	28
ENSG00000188038	NRN1L	-2.304187143376238	NA	0.021212140595813903	0.007345540927515741	0.016657205750854567	0.0008125501122760028	0.0015582855513288179	4	7	7
ENSG00000257594	GALNT4	-2.303557546791699	NA	0.02124749327216539	0.002805393355528247	0.04874750283079381	7.66254375533417e-09	2.3779399721358248e-08	5	7	7
ENSG00000174720	LARP7	-2.302602349860141	NA	0.021301226829871806	0.020355563616303536	0.019618394676579443	0.00027617225531329626	0.0005630814417272284	9	11	11
ENSG00000086061	DNAJA1	2.302504269014244	NA	0.02130675095493019	0.015032880618900244	0.012025231375603173	0.0044867649809769835	0.00781867012079812	7	12	12
ENSG00000162384	CZIB	-2.3024484319400944	NA	0.02130989637684626	0.05025615091738004	0.13446296794754406	9.427995093920903e-23	6.365381412033448e-22	4	5	5
ENSG00000141294	LRRC46	-2.301811771542942	NA	0.021345789423931186	0.0537994768440712	0.14399192953998943	2.2597138222896823e-24	1.6455130504647882e-23	11	14	14
ENSG00000165389	SPTSSA	-2.3012109372104272	NA	0.02137971098046699	0.08653256859270932	0.09085989533261156	1.5368630540147071e-15	7.240567173983025e-15	21	29	29
ENSG00000143093	STRIP1	-2.300703823556723	NA	0.0214083778306045	0.03429318567045414	0.06371154803328025	3.381076421849136e-11	1.2344492135041693e-10	24	29	29
ENSG00000140199	SLC12A6	2.2991342290913708	NA	0.02149731835547988	0.00317441679995593	0.01709306039746757	0.0006928716943399266	0.0013382118244454515	5	11	11
ENSG00000139192	TAPBPL	-2.2986145702170706	NA	0.021526835448743953	0.370971313665528	0.5739300408144895	7.179685171411648e-126	1.1615511415522486e-123	37	49	49
ENSG00000115507	OTX1	2.298562526130461	NA	0.02152979354282597	0.1673589941757283	0.20778292985388883	1.1018146218139029e-35	1.2414598521344693e-34	7	8	8
ENSG00000270179	AP002840.2	-2.297754229223282	NA	0.02157578116374751	0.09720145970069875	0.0444884029712974	3.5573248422614e-08	1.0481883800677106e-07	27	34	34
ENSG00000090097	PCBP4	-2.297515983081038	NA	0.021589352357871433	0.0038552617053750453	0.011807932700346151	0.004865656499893408	0.008424143696786679	2	4	4
ENSG00000272146	ARF4-AS1	-2.2964987033182505	NA	0.02164738321618345	0.021809520490861694	0.035065038720054044	1.054380268005462e-06	2.7408772496628264e-06	6	7	7
ENSG00000211584	SLC48A1	2.295495385146954	NA	0.021704750580186682	0.05041321422757271	0.06331642842803926	3.904355296903301e-11	1.4191561887790315e-10	14	19	19
ENSG00000141627	DYM	2.2946822514348733	NA	0.021751340676194737	0.08258149717421083	0.12179693164944844	1.2668635494236804e-20	7.736981128585005e-20	26	35	35
ENSG00000153767	GTF2E1	2.293561196806486	NA	0.021815716411540547	0.0015691928689459654	0.015055937600246427	0.0014617061456392913	0.002713150632272779	6	8	8
ENSG00000266472	MRPS21	2.2931641134565357	NA	0.021838558361354062	0.008741357717236801	0.07232894177395575	1.4500456864132868e-12	5.756211452847559e-12	11	17	17
ENSG00000110880	CORO1C	2.292349370997971	NA	0.021885491034436756	0.01625711034747189	0.12993623087621944	5.474557529024042e-22	3.5724195991336875e-21	11	15	15
ENSG00000172548	NIPAL4	2.2920612803964824	NA	0.02190210728313166	0.040596832381378914	0.0148680687653532	0.0015662812730830073	0.002893789867711753	15	16	16
ENSG00000028528	SNX1	-2.2910561713820226	NA	0.02196016510344449	0.05003934716543324	0.07582764109219546	4.0123486656092556e-13	1.642190149559263e-12	15	20	20
ENSG00000230325	AL359921.1	2.2908716127764146	NA	0.021970840246228675	0.022939174085493848	0.024265491479342375	5.136646260530517e-05	0.00011386808004374073	5	8	8
ENSG00000125611	CHCHD5	2.2905378851467204	NA	0.02199015500919306	0.01489509139704767	0.04108067876258801	1.2127814145453648e-07	3.4195969217425947e-07	13	20	20
ENSG00000097021	ACOT7	-2.288211620553947	NA	0.022125200312905505	0.03244449213499862	0.017527600718257416	0.0005912145871575248	0.0011525223320637027	9	9	9
ENSG00000197312	DDI2	-2.2880500425576984	NA	0.02213460704182602	0.0038329842767747336	0.04625409715511715	1.8830509351757812e-08	5.672306426722198e-08	2	2	2
ENSG00000205356	TECPR1	2.28671706065256	NA	0.022212343234581475	0.04729201806529812	0.06279085795021612	4.7276855524059525e-11	1.7097233137538946e-10	7	9	9
ENSG00000151458	ANKRD50	2.286390730493856	NA	0.022231410136214887	0.010714244388722424	0.03881967662744198	2.734663598743322e-07	7.479544825334804e-07	3	5	5
ENSG00000177885	GRB2	-2.286193880097374	NA	0.022242918642432847	0.014696120498264615	0.046277245976574725	1.86740629459637e-08	5.626168402324868e-08	2	5	5
ENSG00000119522	DENND1A	2.2859853869830915	NA	0.02225511346844462	0.009992785340035525	0.027778571547427185	1.4481410754889231e-05	3.391719653586389e-05	5	7	7
ENSG00000168038	ULK4	2.2843377236289197	NA	0.022351690493032574	0.16895096923348824	0.33913441697905117	4.372565621932522e-62	1.14306597333111e-60	13	18	18
ENSG00000114686	MRPL3	2.283751293298456	NA	0.022386151654035635	0.010815471190029624	0.022632324423587157	9.26593503920377e-05	0.00019942459837764238	5	5	5
ENSG00000138674	SEC31A	-2.2834814026079977	NA	0.022402027103779466	0.0011551201429438117	0.011649163979046652	0.0051629168997960224	0.008906434152962679	3	4	4
ENSG00000170638	TRABD	2.283073204706904	NA	0.022426056625891595	0.20361887878230878	0.2892659181868572	1.6879035303962318e-51	3.270718377713557e-50	15	23	23
ENSG00000181027	FKRP	-2.2828541097082287	NA	0.02243896340319	0.034478561414774726	0.1286939623816531	8.858264340678297e-22	5.721671381479929e-21	10	15	15
ENSG00000124134	KCNS1	-2.2825391989702757	NA	0.022457525948991468	0.015042261220805654	0.015391928342717114	0.001291933734553047	0.0024173891559029132	19	23	23
ENSG00000168476	REEP4	2.2805528986253547	NA	0.02257491718061394	0.09787458491881143	0.2067573270992027	1.701506492537763e-35	1.9046432663531396e-34	16	22	22
ENSG00000152193	OBI1	2.280272762155974	NA	0.022591516209580546	0.03462541597685903	0.0424939775479673	7.293647185803813e-08	2.0968777131491968e-07	9	10	10
ENSG00000245556	SCAMP1-AS1	2.280140381023273	NA	0.022599363927486786	0.02333948289937388	0.0510848742781097	3.2951897145304445e-09	1.049966711528848e-08	6	7	7
ENSG00000246627	CACNA1C-AS1	-2.279866427446622	NA	0.022615611760755508	0.03538889475432996	0.02821413134947434	1.2380107058679577e-05	2.923123446913067e-05	20	24	24
ENSG00000100154	TTC28	-2.2787924835392968	NA	0.02267940393432607	0.021865677151642705	0.03347556039053829	1.8667149272830988e-06	4.747871924663756e-06	2	2	2
ENSG00000172426	RSPH9	2.278701708705017	NA	0.022684803111552226	0.020811043254009544	0.04370573920911107	4.715384676506099e-08	1.3768794792678886e-07	8	11	11
ENSG00000111913	RIPOR2	2.2780363356239697	NA	0.022724412807345565	0.005000365974673844	0.05181275928378398	2.5331234425178766e-09	8.153253362563639e-09	17	20	20
ENSG00000172113	NME6	2.2765698386280597	NA	0.022811925705247187	0.15194944020334988	0.20741746226061983	1.2864321156384208e-35	1.4456765629805555e-34	5	7	7
ENSG00000179981	TSHZ1	2.2763344771848852	NA	0.022825998082727512	0.009731777200420655	0.034987014393403	1.0843635658278659e-06	2.8166844577979507e-06	15	16	16
ENSG00000006194	ZNF263	-2.274837086710142	NA	0.022915704553176295	0.0034040698396582904	0.06991494610813778	3.511085863866819e-12	1.3616375278030775e-11	10	16	16
ENSG00000167394	ZNF668	2.2740296351710527	NA	0.02296420476880197	0.006875079027785502	0.11517781996183811	1.5986901135246816e-19	9.262140796227961e-19	3	5	5
ENSG00000185339	TCN2	-2.2740041960714814	NA	0.022965734236132563	0.10780146319871609	0.1002624620406214	4.5485845632910743e-17	2.3298589210238537e-16	30	35	35
ENSG00000101255	TRIB3	2.273738830972348	NA	0.02298169397834757	0.16433241762113351	0.2669108117678131	5.455313892711367e-47	9.038954390928235e-46	36	51	51
ENSG00000160226	CFAP410	2.273077312919111	NA	0.023021521328542613	0.42655454133010207	0.4745871568020221	1.9849301624957726e-95	1.4242496801941425e-93	18	21	21
ENSG00000107957	SH3PXD2A	2.27215115013317	NA	0.023077382586913404	0.010367619487341925	0.012807162701875955	0.003354245336848117	0.005932544686634526	10	12	12
ENSG00000160214	RRP1	-2.2718836966370013	NA	0.023093535861320808	0.011254522006147101	0.030706501098234407	5.0508178047178805e-06	1.235260617984982e-05	8	12	12
ENSG00000176909	MAMSTR	-2.2703010104714143	NA	0.02318932579752596	0.021145109750106913	0.015085624852057595	0.0014458385101198312	0.0026854418509742214	37	43	43
ENSG00000135862	LAMC1	-2.2690836373418297	NA	0.023263240216600947	0.11547891492294249	0.21145055371761384	2.3187995929817865e-36	2.668798269801655e-35	5	6	6
ENSG00000043462	LCP2	-2.2689825623040054	NA	0.023269386307384905	0.04303660599830339	0.08444961687791358	1.6641680551935957e-14	7.383911508024573e-14	19	25	25
ENSG00000180901	KCTD2	2.2677969215527107	NA	0.02334158713476249	0.005099346839602012	0.029272941065674712	8.458045504172464e-06	2.0266455547164117e-05	2	2	2
ENSG00000153814	JAZF1	-2.2676716718217373	NA	0.023349225692609842	0.015772325469974112	0.2402353867367228	8.787211855043491e-42	1.2221564971787576e-40	15	20	20
ENSG00000273855	AC020658.5	2.267001736333807	NA	0.02339011964877227	0.1045603034484523	0.4140115916984445	1.4285806359014754e-79	6.330421014231111e-78	16	24	24
ENSG00000205639	MFSD2B	-2.2669209935678345	NA	0.023395052514516314	0.00719542077241594	0.017388591666024394	0.0006219853454468581	0.0012082495116751437	3	4	4
ENSG00000134531	EMP1	2.265478107214542	NA	0.02348335600206687	0.007700363613205936	0.01784107392295055	0.0005273309332876237	0.001034572494560057	3	3	3
ENSG00000163818	LZTFL1	-2.2647256804169658	NA	0.023529518565902997	0.012851702209834753	0.019135422469547258	0.0003291614993645791	0.0006644056676792805	5	7	7
ENSG00000269293	ZSCAN16-AS1	2.264479263832123	NA	0.023544653718388302	0.004667699312321371	0.01489248026575488	0.0015522767493597815	0.0028700802129133034	7	9	9
ENSG00000096433	ITPR3	2.2644433454185138	NA	0.023546860568533973	0.10936774665405577	0.2663292668106597	7.117234578579162e-47	1.1758521752221007e-45	32	50	50
ENSG00000071575	TRIB2	2.263324015352842	NA	0.023615722935658508	0.040363625529178666	0.06946139238608488	4.144933939039633e-12	1.6005735672278915e-11	6	8	8
ENSG00000133226	SRRM1	-2.2627830652378877	NA	0.023649065343653627	0.00936589411329752	0.011898069437211063	0.004704694562526709	0.008166900197668846	8	10	10
ENSG00000260302	AP005482.1	-2.2626642094908305	NA	0.023656396696548475	0.0862354847044974	0.13360353812896156	1.3174723028005239e-22	8.84279159323921e-22	6	8	8
ENSG00000232653	GOLGA8N	-2.2608843633602187	NA	0.023766418650284483	0.04707984548154288	0.1511779415928955	1.3208153548998805e-25	1.0116419169798147e-24	14	16	16
ENSG00000073614	KDM5A	2.2607389109450944	NA	0.02377542944265259	0.11237929743396888	0.2439848791491837	1.670716897740298e-42	2.3698200231057376e-41	5	7	7
ENSG00000109956	B3GAT1	2.2605557742350424	NA	0.023786778995798213	0.07227884339969821	0.09952143978431117	6.009789754360664e-17	3.057308943860309e-16	14	17	17
ENSG00000122218	COPA	2.258806759709553	NA	0.02389540786867431	0.049119563812372466	0.3303134123406397	3.713099002048047e-60	9.25522307937819e-59	7	8	8
ENSG00000114491	UMPS	2.2582943322683144	NA	0.02392731541458523	0.034367128026080204	0.08242258395021838	3.524471464823765e-14	1.5332613178656204e-13	3	8	8
ENSG00000039650	PNKP	-2.2574891052408605	NA	0.023977529496851935	0.10062017846156084	0.2055160880808313	2.8768779703428845e-35	3.197380448049911e-34	26	34	34
ENSG00000137411	VARS2	2.256964239425362	NA	0.02401030938658988	0.40205723630509915	0.5482923257338581	2.1965722017726875e-117	2.853713385469683e-115	30	40	40
ENSG00000183066	WBP2NL	-2.256737281500259	NA	0.024024495813086934	0.0038362765410924985	0.015149005415278331	0.0014125416016145368	0.0026272967381873852	10	19	19
ENSG00000258376	AC004846.1	2.256656315066802	NA	0.024029558529074842	0.06342442897128898	0.07162745439203465	1.8752688480870755e-12	7.389472765589442e-12	13	16	16
ENSG00000162461	SLC25A34	-2.256084916624233	NA	0.024065313570895287	0.1557747397280473	0.12358335469883501	6.371973756872069e-21	3.9448728504187403e-20	16	20	20
ENSG00000274270	AL137060.3	2.255627175159457	NA	0.02409398984144059	0.015628677035190823	0.043110644503626935	5.8419095591662905e-08	1.6948554733571765e-07	10	14	14
ENSG00000197943	PLCG2	-2.2544883694844553	NA	0.024165461531535436	0.004161175253958854	0.017605405879861834	0.0005746656826456343	0.001121893096276117	8	12	12
ENSG00000188649	CC2D2B	-2.254197422917798	NA	0.024183750852679924	0.04834987968095131	0.11755218417598555	6.45169370712872e-20	3.8138605785436203e-19	10	13	13
ENSG00000178607	ERN1	2.252854476791339	NA	0.02426832599791397	0.02222178529585894	0.13738589487926345	3.01417661600201e-23	2.0842788220894543e-22	2	3	3
ENSG00000137460	FHDC1	2.2527658651369915	NA	0.02427391552790523	0.0121194160912564	0.018137062032200987	0.00047339771012715914	0.0009347492609062351	9	10	10
ENSG00000136490	LIMD2	2.2524917581953177	NA	0.024291212971246784	0.021771800210701485	0.04187030839818872	9.128706192968281e-08	2.5991728790173176e-07	4	5	5
ENSG00000112293	GPLD1	-2.252388286980152	NA	0.02429774527111212	0.012069817046431707	0.02445865658027645	4.7907669617250145e-05	0.00010660031481331551	3	4	4
ENSG00000007541	PIGQ	2.2520292498418	NA	0.02432042365759415	0.010842024218389267	0.02345552422268096	6.881593596594709e-05	0.00015037264091233776	2	4	4
ENSG00000175334	BANF1	-2.251105082660361	NA	0.024378882585914884	0.09201774683461708	0.07850116660429829	1.4993694036161923e-13	6.283647581283988e-13	19	21	21
ENSG00000188529	SRSF10	-2.2503203068009716	NA	0.024428619782835097	0.0021330819541382612	0.0662720036081672	1.3293335704666843e-11	4.9839836904095254e-11	8	14	14
ENSG00000126602	TRAP1	2.2502019902179424	NA	0.02443612602505527	0.016468993792143706	0.35092061910150363	1.0545414895233867e-64	2.9743967111573285e-63	17	24	24
ENSG00000114446	IFT57	2.2499872551944513	NA	0.024449754353070948	0.023418769501810145	0.13888963878194444	1.6740499380966515e-23	1.1727239537753054e-22	8	8	8
ENSG00000011485	PPP5C	-2.2499328914246166	NA	0.024453205637356375	0.22047245815073716	0.45359525488101543	9.774804088457472e-90	5.944259408260894e-88	4	5	5
ENSG00000204217	BMPR2	-2.249468050907596	NA	0.024482733282603707	0.06233987456695109	0.1301945673627302	4.952810413233859e-22	3.2393495719507037e-21	13	18	18
ENSG00000227507	LTB	-2.2492880432357487	NA	0.02449417604385412	0.01674075820589848	0.028285443642410726	1.2066416758144817e-05	2.8529847095743208e-05	13	24	24
ENSG00000159352	PSMD4	-2.249091099954713	NA	0.024506700679585037	0.03428384046703905	0.05636212676613809	4.882466575768724e-10	1.6557132550495915e-09	8	8	8
ENSG00000242114	MTFP1	2.2487579280359067	NA	0.02452790142963455	0.02150645310655877	0.04304009464240513	5.992159454708354e-08	1.7355099221211546e-07	15	19	19
ENSG00000196923	PDLIM7	2.248736728166558	NA	0.024529250979890862	0.005670403923930761	0.028845508383958593	9.864007096447439e-06	2.348762256275717e-05	6	9	9
ENSG00000118514	ALDH8A1	2.2466268048045848	NA	0.0246638876263019	0.18302556682354296	0.18432166095764346	2.000326068204842e-31	1.9282513627681185e-30	39	48	48
ENSG00000176087	SLC35A4	-2.246199042551291	NA	0.024691261546010458	0.0791590981633449	0.08949620822233692	2.5540680707617683e-15	1.1879499144424617e-14	7	8	8
ENSG00000196363	WDR5	-2.246176033666427	NA	0.02469273470616604	0.015612889069277094	0.04887027188100823	7.330509728362889e-09	2.2790230480727916e-08	8	10	10
ENSG00000164136	IL15	-2.2448717713136803	NA	0.024776365604454256	0.06003870840630439	0.15605179650694934	1.9001683442952002e-26	1.5044315298392608e-25	2	3	3
ENSG00000103966	EHD4	-2.2440409115953703	NA	0.024829769174528296	0.07946623934936314	0.12724445352615427	1.5519089502193586e-21	9.915680546688443e-21	13	17	17
ENSG00000054179	ENTPD2	-2.2425675567023897	NA	0.024924714327539076	0.07191257631164939	0.10029261789689342	4.497291450311128e-17	2.304962674279305e-16	13	20	20
ENSG00000100227	POLDIP3	2.242450434561537	NA	0.024932275321675714	0.01724122576143857	0.04279848605899792	6.536574086670172e-08	1.8871331483553326e-07	8	10	10
ENSG00000122912	SLC25A16	-2.242117654170013	NA	0.024953769295006468	0.06148998523950714	0.044762223008094126	3.223254458936784e-08	9.523706188198986e-08	6	10	10
ENSG00000101150	TPD52L2	2.24198522449288	NA	0.02496232726565187	0.014018878026853794	0.022431381253879567	9.964292307912105e-05	0.0002138108718573382	8	8	8
ENSG00000106948	AKNA	-2.241122200116515	NA	0.025018160550066514	0.008374228499947836	0.015739965317750963	0.0011370074831230509	0.002143167875145878	9	9	9
ENSG00000141505	ASGR1	-2.241007823215959	NA	0.025025568261895656	0.09402122368792064	0.0442846257827745	3.828193547088706e-08	1.1254875902455722e-07	24	33	33
ENSG00000163964	PIGX	-2.2410034790921824	NA	0.02502584964999082	0.015463881984233891	0.15788935400584156	9.122636584384043e-27	7.303645881680763e-26	9	11	11
ENSG00000101294	HM13	-2.2404465701410423	NA	0.025061945797590916	0.022222409480843176	0.18992579008123908	1.970880584264679e-32	1.988154772914999e-31	6	8	8
ENSG00000149292	TTC12	-2.239931205689123	NA	0.025095389379235174	0.39026220201106093	0.38325332663173284	3.9109819802990114e-72	1.3943748436621153e-70	38	46	46
ENSG00000111229	ARPC3	2.2398499669035434	NA	0.025100664737092014	0.0063273597486212165	0.03945862191727582	2.173366095505078e-07	5.995986996752989e-07	5	7	7
ENSG00000121716	PILRB	2.239457760542133	NA	0.025126146731265186	0.34942505316244865	0.4981376064938003	4.318553367649558e-102	3.837247238436387e-100	18	25	25
ENSG00000115129	TP53I3	2.239211578912565	NA	0.025142152806799323	0.2812269711837996	0.4093978275495616	1.9721038975424314e-78	8.412838243521184e-77	8	11	11
ENSG00000259804	AC027682.1	-2.239066114881954	NA	0.025151614639603456	0.003138591022859509	0.014910112247881064	0.0015422402650125525	0.0028527535653867183	2	3	3
ENSG00000148411	NACC2	2.238272772163701	NA	0.025203272564662756	0.023967442267786028	0.047422742624824106	1.2356596203471149e-08	3.769179443139928e-08	11	17	17
ENSG00000103995	CEP152	-2.2374497474694794	NA	0.025256960239522945	0.034630382742665125	0.04134271421182918	1.103684064777624e-07	3.121099676234616e-07	11	12	12
ENSG00000176108	CHMP6	2.2372722340326407	NA	0.025268552791925955	0.016495158280321918	0.07065127387928995	2.6814700259332652e-12	1.0458159989704244e-11	21	24	24
ENSG00000070950	RAD18	-2.237270405833742	NA	0.02526867220679456	0.03187584220877096	0.03460068890195472	1.2458638553108417e-06	3.217184046788981e-06	28	32	32
ENSG00000198453	ZNF568	2.237004800440436	NA	0.02528602629404355	0.011704288945118936	0.016029965976505484	0.0010223174106872481	0.0019369927384681933	13	16	16
ENSG00000154263	ABCA10	2.236774225008849	NA	0.02530109996190128	0.02044694677337831	0.028851368225799603	9.843232343207015e-06	2.34446654796746e-05	7	8	8
ENSG00000010219	DYRK4	2.2362828728021387	NA	0.02533324762975447	0.17704183250096334	0.23437633502569521	1.157354980787081e-40	1.5445510167718018e-39	16	19	19
ENSG00000178467	P4HTM	-2.235820730805088	NA	0.02536351641675466	0.05944300900752904	0.03983931665519694	1.895313170476854e-07	5.249148184836494e-07	8	8	8
ENSG00000136381	IREB2	2.234605748729773	NA	0.025443243104509097	0.0848914908318415	0.2132049070759802	1.0975371771707625e-36	1.2769107904546408e-35	4	5	5
ENSG00000111231	GPN3	2.233536857657381	NA	0.025513562562990783	0.3482924094916705	0.4342209122466766	1.1317617544062192e-84	5.881388583730986e-83	16	23	23
ENSG00000086619	ERO1B	-2.233181884050217	NA	0.02553695248086165	0.011972007133862797	0.03727696162175444	4.761571467578647e-07	1.2738875054213139e-06	13	25	25
ENSG00000278075	AC114341.1	-2.2323487431209554	NA	0.025591922674280076	0.01973448123970601	0.011058313811598856	0.006441153297430243	0.010956093820435551	13	14	14
ENSG00000163875	MEAF6	2.2317794265008235	NA	0.02562954472716239	0.08820059239690668	0.2284230070236877	1.557875107954627e-39	2.0057057226962387e-38	15	18	18
ENSG00000224138	AC000123.1	2.2310847850478743	NA	0.025675513390080486	0.028737600476279383	0.034425964965906046	1.326601955532462e-06	3.417439828064622e-06	14	17	17
ENSG00000119326	CTNNAL1	-2.2307865155888025	NA	0.025695273574538182	0.08219530098364204	0.12484513693583024	3.918614020816167e-21	2.451671355088524e-20	20	24	24
ENSG00000167578	RAB4B	2.230602602005248	NA	0.025707464301020846	0.07357004598708618	0.06729985910356885	9.134038061785889e-12	3.4578282278491435e-11	27	38	38
ENSG00000245888	NSMCE1-DT	2.2300775195029354	NA	0.025742296969548318	0.05055124860342874	0.037542965020238454	4.327393081029308e-07	1.1615348872526467e-06	22	29	29
ENSG00000162714	ZNF496	-2.2293422702622645	NA	0.02579114016987399	0.07874730183761718	0.18298172198018747	3.473359794199966e-31	3.3091470617075126e-30	12	15	15
ENSG00000229647	MYOSLID	-2.229228215657168	NA	0.02579872408541222	0.0021712938317725618	0.01795658398066854	0.0005055838865485311	0.0009952086857691414	6	9	9
ENSG00000103266	STUB1	2.2292090234283983	NA	0.02580000043774043	0.010939489537760994	0.03403466017632903	1.5269118430088094e-06	3.911713653384833e-06	8	10	10
ENSG00000141971	MVB12A	-2.2274027429171306	NA	0.025920369275369764	0.09999251873696516	0.11595888149755385	1.1864019148954902e-19	6.913219992709059e-19	11	15	15
ENSG00000115155	OTOF	-2.2253802221532673	NA	0.026055724108027818	0.005190417106354692	0.018343343108346604	0.00043912638161267936	0.0008706654153945391	12	17	17
ENSG00000197217	ENTPD4	2.2241911415305853	NA	0.026135586808528906	0.08787075532393493	0.23778284118776752	2.591423078156941e-41	3.5410609057620225e-40	44	54	54
ENSG00000178803	ADORA2A-AS1	2.2235596069878714	NA	0.02617808878213183	0.031659335696759786	0.05261522578885489	1.8952839694890987e-09	6.146411647649121e-09	13	18	18
ENSG00000254019	AC011676.2	-2.2217243616543536	NA	0.0263019391285942	0.013517646631119542	0.026752765221336593	2.095219167762011e-05	4.828774829720565e-05	10	16	16
ENSG00000121413	ZSCAN18	2.221610258388298	NA	0.026309656005314312	0.06945460858295954	0.06637778685888382	1.2789909734782429e-11	4.802587301111975e-11	32	36	36
ENSG00000109689	STIM2	-2.221549051950583	NA	0.02631379624193618	0.10472013779332216	0.23327627228822012	1.8738841477357164e-40	2.4814856563335752e-39	14	19	19
ENSG00000161920	MED11	2.221106132836971	NA	0.026343773760176558	0.06839834325514002	0.10781941274062633	2.624568228890459e-18	1.4343123185864398e-17	28	35	35
ENSG00000231160	KLF3-AS1	-2.2210437140222217	NA	0.026348000743129145	0.0941329901207455	0.19248777982046156	6.7968875973237e-33	6.950496446422428e-32	15	18	18
ENSG00000142606	MMEL1	-2.220924222471967	NA	0.02635609430905423	0.0459810275284454	0.17359373476047377	1.619019268803511e-29	1.446070908370386e-28	10	13	13
ENSG00000162302	RPS6KA4	2.2207205122583247	NA	0.0263698972422921	0.15745635672593053	0.22002441087479255	5.901238380782879e-38	7.198009163847596e-37	6	8	8
ENSG00000116199	FAM20B	-2.2206371274577212	NA	0.02637554900502038	0.020631089153886076	0.026286137089230954	2.4787697588779278e-05	5.6730845582540484e-05	8	8	8
ENSG00000203778	FAM229B	-2.219840141645377	NA	0.026429620969315816	0.07306174161775243	0.02130217927015497	0.0001499477302167608	0.00031555450061200525	7	10	10
ENSG00000112893	MAN2A1	-2.2188986220926914	NA	0.026493622287593235	0.011470854180993013	0.06010570301983478	1.2552125819124595e-10	4.4264117966721714e-10	5	9	9
ENSG00000112667	DNPH1	2.2188676042384383	NA	0.026495733052706992	0.12207172396273687	0.07303336527709596	1.1198709608899532e-12	4.473484069019755e-12	8	11	11
ENSG00000234444	ZNF736	-2.2182441277097014	NA	0.026538191452395287	0.15408670231589483	0.17508410333591526	8.822555041466777e-30	7.963052442427039e-29	27	42	42
ENSG00000166526	ZNF3	-2.217630965139419	NA	0.026580004788490375	0.009797779968110638	0.019834733976449546	0.00025530391104427693	0.0005228333855383694	13	17	17
ENSG00000165716	DIPK1B	2.217477971895772	NA	0.02659044670878703	0.040747325811122344	0.07794916620776558	1.837604917070329e-13	7.648807456999774e-13	5	5	5
ENSG00000100083	GGA1	2.217273514668391	NA	0.02660440662167606	0.14548201889379486	0.22262152009829564	1.9258859570009257e-38	2.3949976995365395e-37	22	28	28
ENSG00000093134	VNN3	2.2167273620981365	NA	0.026641727824054426	0.0231011007057156	0.39482966455427854	6.875833835400523e-75	2.6497454931074957e-73	12	18	18
ENSG00000197006	METTL9	2.216569142034728	NA	0.026652548197477203	0.12536256318879224	0.18907748368484886	2.8018080440532186e-32	2.803279238475417e-31	8	10	10
ENSG00000152689	RASGRP3	2.2158738754720217	NA	0.02670014117187717	0.06575254721837279	0.11104330522259083	7.721863139511965e-19	4.317646918144463e-18	16	20	20
ENSG00000186654	PRR5	2.215727715235063	NA	0.026710155587345404	0.01080315543376535	0.022918417683047965	8.355512665444486e-05	0.00018098861525793546	11	15	15
ENSG00000153208	MERTK	2.2156309755161594	NA	0.02671678565646762	0.11560023215528223	0.13287488239935097	1.7492254911666042e-22	1.166762658421474e-21	15	20	20
ENSG00000070087	PFN2	2.215455258623667	NA	0.026728832071826768	0.028488362681708033	0.049204882024770163	6.496692698591176e-09	2.0282501927569647e-08	12	15	15
ENSG00000205045	SLFN12L	-2.215105870735996	NA	0.026752798581082406	0.009976906821444568	0.0140839434103703	0.0020910165026354886	0.0038018280326225606	12	14	14
ENSG00000120156	TEK	-2.2147370094337817	NA	0.02677812101895804	0.13727790450047914	0.2490269919724887	1.7695311475159662e-43	2.604780227360627e-42	45	55	55
ENSG00000184182	UBE2F	2.214357341390315	NA	0.026804206956453587	0.14709695525843552	0.26341168176316343	2.69382804874745e-46	4.3295648742239945e-45	16	18	18
ENSG00000177556	ATOX1	-2.2133440185554205	NA	0.026873937019336006	0.029260381593317574	0.03566796660173941	8.489741788418256e-07	2.2237754991535768e-06	6	8	8
ENSG00000224051	CPTP	-2.2127984311023408	NA	0.0269115455040537	0.002740502305792283	0.06370048424937537	3.3947292634394975e-11	1.2389064085704179e-10	3	9	9
ENSG00000026652	AGPAT4	2.212518088312995	NA	0.026930887786018494	0.059856996033794733	0.08221035096808213	3.812254036127917e-14	1.6555164463296441e-13	17	24	24
ENSG00000144043	TEX261	-2.2110804381541667	NA	0.027030267322060986	0.1262235198307941	0.06675221737196117	1.1156035643769704e-11	4.201028881313277e-11	36	47	47
ENSG00000272186	AP003392.5	-2.2110755553167762	NA	0.027030605393575963	0.005302397638579623	0.026160083769020563	2.593952343591218e-05	5.929577278091949e-05	5	5	5
ENSG00000247317	LY6E-DT	-2.2101447622134636	NA	0.027095117130343016	0.15229051700714732	0.09177358662434842	1.0931377717048028e-15	5.1899832909650224e-15	27	32	32
ENSG00000175573	C11orf68	-2.2101014489579884	NA	0.02709812233387247	0.006385170127427998	0.011460151409985509	0.005540992873802198	0.009508904912722296	17	21	21
ENSG00000126467	TSKS	2.2095959187938403	NA	0.02713321881225579	0.06703329042943022	0.20217439326131714	1.1783305408900954e-34	1.2732949241162095e-33	5	5	5
ENSG00000125844	RRBP1	-2.20915771199606	NA	0.027163673095899364	0.03936333915935323	0.09057586799421063	1.7084567261770327e-15	8.033541101510812e-15	11	13	13
ENSG00000181652	ATG9B	2.208255144160134	NA	0.027226492285150616	0.01860740103905878	0.022518634513832167	9.654788256186582e-05	0.0002073252739861554	20	32	32
ENSG00000168090	COPS6	-2.207879842837125	NA	0.027252650332299105	0.0423635300735422	0.08954895167387264	2.504410921829955e-15	1.1664351683449728e-14	4	5	5
ENSG00000230433	AL031770.1	2.2074674105419483	NA	0.02728142137194072	0.017783699581616796	0.020444058835782587	0.00020465486168581571	0.0004242265469660406	16	21	21
ENSG00000271387	AL445228.2	2.2067439781086935	NA	0.02733195091174039	0.0028412391139200598	0.01379216248311065	0.0023289241562906597	0.004207619085148391	5	7	7
ENSG00000129472	RAB2B	2.206630729185828	NA	0.027339868307743265	0.024447772142361192	0.023836645336953576	5.996708269868478e-05	0.0001318261121907121	8	11	11
ENSG00000049860	HEXB	2.205433104227509	NA	0.027423717188736152	0.08723947034479203	0.14709896267837247	6.638203180614475e-25	4.929226797669988e-24	7	11	11
ENSG00000131759	RARA	-2.2052865755714652	NA	0.02743399126292259	0.052294226165907134	0.05887903223847311	1.95966593363749e-10	6.820846579246867e-10	16	21	21
ENSG00000205544	TMEM256	2.2049206150501304	NA	0.027459665632415167	0.022064183971225493	0.02342382428392132	6.960846147133164e-05	0.00015202693654761413	23	28	28
ENSG00000099282	TSPAN15	2.2048963984202623	NA	0.027461365308114393	0.029964392575080687	0.07637528945790308	3.2802749417100553e-13	1.347065013778394e-12	5	7	7
ENSG00000152749	GPR180	2.202621462426832	NA	0.027621439909223267	0.2936453733257857	0.29655709524188123	5.324121819014076e-53	1.070379426427578e-51	18	20	20
ENSG00000169612	RAMAC	2.2020587732375083	NA	0.027661157139873514	0.08236410514228121	0.06082207914784247	9.675157901124264e-11	3.4337599926817054e-10	20	27	27
ENSG00000168386	FILIP1L	2.2019201149969034	NA	0.027670951846497264	0.001770047646001303	0.014776735677480913	0.0016198194396158402	0.0029869122118249512	6	8	8
ENSG00000103510	KAT8	-2.2006919321840117	NA	0.027757840352134796	0.10994238427533545	0.043365484847429324	5.32985340846383e-08	1.5515473790824348e-07	5	5	5
ENSG00000219626	FAM228B	2.200153452601527	NA	0.027796009527471625	0.09082738129716535	0.14996096519313395	2.1398470573812483e-25	1.6273275914426175e-24	18	23	23
ENSG00000059122	FLYWCH1	-2.19947871668032	NA	0.027843900867892565	0.40466032003278984	0.7449311626874089	2.3805757081910053e-200	1.0206123204941887e-196	46	72	72
ENSG00000213918	DNASE1	-2.199300471339258	NA	0.027856564221520667	0.010731761486087309	0.027702123314207468	1.4885479065168874e-05	3.482077213048439e-05	10	10	10
ENSG00000135083	CCNJL	2.1980093750348972	NA	0.02794843786226519	0.022365470932407927	0.05963258408424123	1.4905777399133008e-10	5.219913755722523e-10	9	10	10
ENSG00000231680	LINC02723	2.1930621970517747	NA	0.028302898193087737	0.07315653303172408	0.23975833986097114	1.0847427300101132e-41	1.5038199738838667e-40	4	5	5
ENSG00000088970	KIZ	-2.1928291211075708	NA	0.028319692965388082	0.17541945346607798	0.23867176563774548	1.7517485324133592e-41	2.4167928867543603e-40	12	12	12
ENSG00000142507	PSMB6	-2.191882556383194	NA	0.028387987932697693	0.02628473150198984	0.02782634458148689	1.4234501657837873e-05	3.3407344865233566e-05	24	29	29
ENSG00000172590	MRPL52	2.1910630179438066	NA	0.02844723246940649	0.010077574723148283	0.045759610854086336	2.2503509870227485e-08	6.738478972665115e-08	16	19	19
ENSG00000135736	CCDC102A	-2.1908526991969257	NA	0.028462453601134113	0.07358162984987333	0.04669614070239477	1.6057098703250723e-08	4.866793666702839e-08	42	53	53
ENSG00000061938	TNK2	-2.1904688506518064	NA	0.028490251471613888	0.04065096706460057	0.05750800396801307	3.22273555600111e-10	1.1071052093321922e-09	14	19	19
ENSG00000159423	ALDH4A1	2.189839155119852	NA	0.028535903947957037	0.05045382053745462	0.08528467402434124	1.2211483211544685e-14	5.4634679257704096e-14	7	10	10
ENSG00000107833	NPM3	-2.1881900559250127	NA	0.02865576115353561	0.0037734160694663367	0.015243577304600457	0.0013642920243541051	0.0025441761554641745	6	7	7
ENSG00000171150	SOCS5	-2.1859290273516736	NA	0.02882079817868345	0.009630265348764004	0.025434757287949746	3.369011649632972e-05	7.614019607216108e-05	11	15	15
ENSG00000177191	B3GNT8	2.185531146907047	NA	0.028849924790018182	0.016439654858384473	0.02036689426159553	0.00021046422852664376	0.0004354265960916171	7	9	9
ENSG00000179057	IGSF22	2.1850170231475055	NA	0.028887598454269785	0.031661534773947154	0.10485890091628562	8.044127369220679e-18	4.2841223681604174e-17	9	13	13
ENSG00000261186	LINC01238	2.1841065976600675	NA	0.028954415998534207	0.13964791975314375	0.14508342404116104	1.4701765446969198e-24	1.0788214619173076e-23	20	30	30
ENSG00000123200	ZC3H13	2.1836747158008714	NA	0.028986158977093165	0.016631145599931122	0.02466077185898864	4.45382938464024e-05	9.946440958092914e-05	6	8	8
ENSG00000183696	UPP1	-2.1823441639194736	NA	0.029084141870016827	0.011886171505951816	0.04247277375853229	7.349515595954405e-08	2.1118773953589493e-07	4	4	4
ENSG00000137343	ATAT1	2.18173801969085	NA	0.029128873238020214	0.006161149947561622	0.011913943747926408	0.004676912238282993	0.008123606601267604	6	8	8
ENSG00000180611	MB21D2	-2.181543700212689	NA	0.029143225877075546	0.023024672508186284	0.03191164677735898	3.2749027464659767e-06	8.149950253830363e-06	15	20	20
ENSG00000180257	ZNF816	2.181459665298462	NA	0.029149434668197093	1.1681687737965263e-05	0.024097120117270585	5.458495979186301e-05	0.0001205683641483146	1	2	2
ENSG00000262155	LINC02175	-2.1811566373071107	NA	0.02917183288207759	0.039489679606944376	0.010427547130406839	0.008164924300223945	0.013681872857586519	7	9	9
ENSG00000104450	SPAG1	2.1787679582925303	NA	0.029348910385301845	0.08417161059661514	0.27589384196243727	8.73537955779018e-49	1.5459548404184086e-47	9	14	14
ENSG00000048649	RSF1	2.1787045917614916	NA	0.029353620435615995	0.00834799070294584	0.019079759750216783	0.0003358916092801418	0.0006767953480842617	6	8	8
ENSG00000247498	GPRC5D-AS1	-2.1781975062982006	NA	0.0293913356567663	0.02515716778360779	0.042899730164205875	6.302671747872538e-08	1.8214445197887793e-07	15	21	21
ENSG00000144199	FAHD2B	2.1780762267828693	NA	0.029400362172789893	0.06891718114307153	0.0401230650034236	1.711454796221861e-07	4.76147603835313e-07	8	9	9
ENSG00000168994	PXDC1	-2.176538239694749	NA	0.029515037555389857	0.0017416964042278437	0.017067933644844137	0.0006992617049362243	0.0013499537293652267	8	11	11
ENSG00000104341	LAPTM4B	2.1760732586882665	NA	0.02954978311846302	0.07833129067644438	0.1186874113642431	4.1774486870515825e-20	2.4909272438889983e-19	29	40	40
ENSG00000139291	TMEM19	-2.1760659141844525	NA	0.029550332216366916	0.00776875487851989	0.013997674522332085	0.00215867773791982	0.003918615912732825	9	13	13
ENSG00000197880	MDS2	-2.175240882467333	NA	0.029612070037596652	0.006974231628717881	0.011719261148492937	0.005029463794948968	0.008691079667430457	11	11	11
ENSG00000229833	PET100	-2.1747785321702597	NA	0.02964671657845316	0.06966372678479446	0.2650331884610832	1.2864149165193745e-46	2.0930483304924812e-45	16	24	24
ENSG00000101187	SLCO4A1	2.174163084606441	NA	0.029692889652119425	0.019592951092543873	0.010694474697342363	0.007384347933907759	0.012444396886653317	12	15	15
ENSG00000143772	ITPKB	2.172019745236033	NA	0.029854173615044343	0.03369793234754081	0.0639667231096533	3.0809554392452703e-11	1.1284696006926771e-10	22	26	26
ENSG00000178988	MRFAP1L1	2.171722888946533	NA	0.029876571002037434	0.024279923568181663	0.05803404204438833	2.6629096871939537e-10	9.184681863573835e-10	1	1	1
ENSG00000244945	AC136604.2	2.171430785427469	NA	0.029898623898176577	0.02374984623506086	0.01908739663054157	0.0003349601159884747	0.0006751564444154152	23	30	30
ENSG00000219200	RNASEK	-2.1709195955968257	NA	0.029937250795034533	0.05251042159914149	0.14285532149236632	3.533584596354323e-24	2.5514712523318014e-23	5	10	10
ENSG00000133048	CHI3L1	2.170494625705407	NA	0.029969395325729713	0.030943559833087813	0.25579081697755107	8.505877332663351e-45	1.3153046923159946e-43	12	13	13
ENSG00000259954	IL21R-AS1	2.170302590757413	NA	0.029983930491953033	0.12797701588511506	0.01720007079246443	0.0006663098375924663	0.0012898236149535168	5	7	7
ENSG00000184385	UMODL1-AS1	-2.169002084832841	NA	0.030082525626562547	0.45300409731135804	0.5556065886393966	9.351276321162988e-120	1.2727383939017785e-117	7	7	7
ENSG00000070190	DAPP1	-2.1682336678173715	NA	0.03014091241076799	0.05279900798504118	0.14925439389079664	2.8308115110470764e-25	2.1395146144974133e-24	20	27	27
ENSG00000273319	AC058791.1	-2.1681202829393986	NA	0.030149535996550715	8.963999692869473e-05	0.02526478104298772	3.5819493470581045e-05	8.07716625282044e-05	7	9	9
ENSG00000121101	TEX14	-2.1680836552178304	NA	0.030152322202921956	0.045303193063059494	0.0207484671955094	0.00018326603258258002	0.0003818747500314295	6	8	8
ENSG00000051596	THOC3	2.167450866438674	NA	0.030200492276338635	0.104715340150386	0.16341960880703307	9.93219511033442e-28	8.31675849351196e-27	3	8	8
ENSG00000125454	SLC25A19	-2.167301686098912	NA	0.03021185802804535	0.011969520533753702	0.015556828703827333	0.0012160379308188047	0.002284100161622309	2	5	5
ENSG00000234614	C2CD4D-AS1	2.1670151797517065	NA	0.030233696681926596	0.018680284742986764	0.02919958060695315	8.684228677363556e-06	2.0785183194432326e-05	10	12	12
ENSG00000213213	CCDC183	2.165791598680786	NA	0.03032711563025108	0.010821634370835786	0.07590550319985052	3.899082598328651e-13	1.5969755786658235e-12	16	22	22
ENSG00000074201	CLNS1A	-2.165496430987928	NA	0.030349688422685452	0.024884548356788213	0.012001589636922938	0.004526491731932675	0.007884693419087195	11	14	14
ENSG00000222009	BTBD19	-2.164862044845487	NA	0.03039825161914624	0.026791602814322812	0.019085421057787235	0.0003352008331761959	0.0006755622385872115	9	12	12
ENSG00000255545	AP004608.1	2.164375566821844	NA	0.030435537440307327	0.029701443700046647	0.06253008518002325	5.198382700930669e-11	1.8736247359869703e-10	17	19	19
ENSG00000182117	NOP10	-2.1636443190343853	NA	0.03049165740273363	0.25880068174836923	0.35489664975086116	1.3469555642734126e-65	3.941798800635624e-64	7	7	7
ENSG00000238083	LRRC37A2	2.1629937770574617	NA	0.03054165824679638	0.33115989007078467	0.49473186835051725	4.148220663381946e-101	3.5747656359968338e-99	45	57	57
ENSG00000206177	HBM	2.162343865733873	NA	0.030591680922909842	0.012500431446250506	0.010631575202747838	0.00756114929929744	0.012724842917924611	9	11	11
ENSG00000281162	LINC01127	2.1619139506192617	NA	0.03062480948287533	0.3379213293773947	0.37232165264324135	1.4029795739830199e-69	4.644729095412125e-68	25	28	28
ENSG00000267344	AC003070.1	-2.158700234513008	NA	0.03087343058772927	0.021649892321535847	0.07659669919953535	3.023624684156816e-13	1.2452483119261584e-12	9	11	11
ENSG00000137414	FAM8A1	-2.1570471842776944	NA	0.031001988191024885	0.05679191095634312	0.08611475796195407	8.975109979693412e-15	4.051438827106142e-14	6	8	8
ENSG00000278535	DHRS11	2.1565706141617973	NA	0.031039136239099246	0.02039982346925126	0.030502013854729913	5.436188017986253e-06	1.3255409590702029e-05	8	12	12
ENSG00000223797	ENTPD3-AS1	-2.155878502094028	NA	0.031093153542998044	0.1138465882412748	0.14243016358850707	4.176199705526196e-24	3.004096004616977e-23	6	9	9
ENSG00000150712	MTMR12	2.155592006652379	NA	0.03111553726597505	0.02937730724677971	0.04215557684946004	8.238175626740412e-08	2.356178682838081e-07	8	8	8
ENSG00000198830	HMGN2	-2.1552758761428175	NA	0.031140252407127256	0.03006229307907101	0.03869620510097482	2.8587912735332256e-07	7.806594195831416e-07	10	13	13
ENSG00000160271	RALGDS	-2.1542321666175175	NA	0.03122196947291594	0.00022509406459096366	0.02566689442489023	3.0985432710828034e-05	7.03334461360675e-05	3	5	5
ENSG00000223745	CCDC18-AS1	-2.1533336422097182	NA	0.03129246661992174	0.4110594220660848	0.5127672097290326	2.1767529667078787e-106	2.1702986410507797e-104	32	39	39
ENSG00000181523	SGSH	-2.152641562822804	NA	0.031346859408470054	0.03680155951055607	0.07927745733605036	1.1261545543954942e-13	4.75441271623051e-13	16	23	23
ENSG00000239382	ALKBH6	2.150844750401093	NA	0.03148845560593794	0.01059811560869967	0.013945359094430591	0.0022007834608328745	0.003989981559342739	10	12	12
ENSG00000250510	GPR162	-2.1490720334563345	NA	0.03162869027456802	0.011592254578935875	0.06050648285367631	1.0851074628285158e-10	3.8423514102924256e-10	7	10	10
ENSG00000178878	APOLD1	-2.1485098559542726	NA	0.03167327427557979	0.09802672030167943	0.12964800078551933	6.121608430742404e-22	3.9870665772427454e-21	20	27	27
ENSG00000275393	AC018695.6	2.148396668420694	NA	0.03168225723128874	0.001358965223127543	0.010840789787208621	0.006989196946016496	0.011817958827374964	8	12	12
ENSG00000181830	SLC35C1	2.148203947391594	NA	0.03169755726825721	0.031657480899483254	0.09642039593381764	1.9240345001041666e-16	9.489579419696967e-16	7	8	8
ENSG00000229832	AL360091.1	2.1479028121496864	NA	0.031721476946374165	0.007585502906327698	0.03477850953154674	1.1687382863796824e-06	3.0262257093651177e-06	8	12	12
ENSG00000251417	AC145285.2	-2.14648522208618	NA	0.031834286546905885	0.10767228661164858	0.021926951368480198	0.00011959169778857825	0.00025429361752961295	9	11	11
ENSG00000161180	CCDC116	2.145955221876799	NA	0.03187655138419298	0.04497733672980665	0.03529319240460114	9.713775904902103e-07	2.530096339507384e-06	5	8	8
ENSG00000063180	CA11	-2.144938047711942	NA	0.03195780065172967	0.010570864360170377	0.026438231612726504	2.346591919825747e-05	5.383505663289864e-05	16	17	17
ENSG00000167703	SLC43A2	-2.1448281473092448	NA	0.03196658983176724	0.0073604686554377035	0.058873089965713436	1.9638975888735672e-10	6.834188261281008e-10	6	8	8
ENSG00000198373	WWP2	-2.1439482460205834	NA	0.0320370338356918	0.02760255933184346	0.05079472950964738	3.6593075369599777e-09	1.1603821181828156e-08	14	16	16
ENSG00000164398	ACSL6	-2.143914017777068	NA	0.03203977680064595	0.15896051165505082	0.06283213823711353	4.657177636336813e-11	1.6849354279649792e-10	19	24	24
ENSG00000224536	AC096677.1	2.1438353461556736	NA	0.03204608210865952	0.008914786245613534	0.020184066616008862	0.0002248985838081218	0.0004635002780585844	12	15	15
ENSG00000161653	NAGS	-2.1430846242564177	NA	0.03210630386292697	0.0371019403139845	0.04142188270652652	1.0726935752721806e-07	3.0355812083073636e-07	13	20	20
ENSG00000108479	GALK1	2.1419863160784636	NA	0.032194583190301614	0.012922842333933073	0.055056518996236585	7.835055319146838e-10	2.608997352777653e-09	10	13	13
ENSG00000219545	UMAD1	-2.141061361400375	NA	0.032269090060525064	0.010383792709391059	0.028143930652119616	1.2696883018818432e-05	2.9933853023057094e-05	12	19	19
ENSG00000156968	MPV17L	2.1409546138832987	NA	0.03227769827948667	0.1618497060843188	0.2087536065643098	7.299135496356267e-36	8.278629274273387e-35	12	17	17
ENSG00000105928	GSDME	2.1407990284015015	NA	0.03229024836114333	0.04132011042202656	0.20776341509761997	1.1109684736337001e-35	1.25095196023272e-34	34	36	36
ENSG00000155085	AK9	2.1407132065697208	NA	0.0322971728462395	0.08271166881914134	0.12346364594294783	6.672537766693313e-21	4.126482155103629e-20	12	16	16
ENSG00000132561	MATN2	2.140444183937976	NA	0.032318887028160194	0.07226773402318795	0.14525880481841985	1.3719942210460336e-24	1.0080689330213553e-23	27	43	43
ENSG00000113119	TMCO6	2.14032568491546	NA	0.032328455653260105	0.0697080922782839	0.0508762911924957	3.553072575262504e-09	1.1289909504016431e-08	6	7	7
ENSG00000163382	NAXE	-2.1388683652959974	NA	0.03244633073087192	0.05430730230827112	0.07240240634287241	1.411503315412677e-12	5.607104553164697e-12	11	13	13
ENSG00000182253	SYNM	2.1385603290025585	NA	0.0324712932819269	0.06308252018513671	0.11828612153879708	4.871490236526059e-20	2.8987226254748574e-19	15	21	21
ENSG00000174788	PCP2	2.13777401818538	NA	0.03253508870596377	0.03624893515269656	0.2629203797175699	3.368909109607519e-46	5.3993852636130225e-45	13	22	22
ENSG00000160323	ADAMTS13	-2.1376371693178826	NA	0.03254620256851171	0.07405422476730487	0.09737319102316962	1.3461810641908622e-16	6.687618502262195e-16	12	20	20
ENSG00000060140	STYK1	2.1374151011428064	NA	0.03256424423873808	0.038174348877011564	0.03563673975443107	8.585553638559754e-07	2.248185361851599e-06	37	43	43
ENSG00000138468	SENP7	2.1367713491759774	NA	0.0326165935347591	0.16183095726626753	0.18408260510272306	2.2074146726637105e-31	2.1254887266428957e-30	14	16	16
ENSG00000105767	CADM4	2.1366336345672607	NA	0.03262780170918785	0.007469483769129761	0.01644832972020652	0.0008770860161227157	0.0016744014349870256	1	1	1
ENSG00000186660	ZFP91	-2.13646180606906	NA	0.032641790934979695	0.011979234943940681	0.01732054400828209	0.0006376312648868509	0.0012362621324527538	24	28	28
ENSG00000124788	ATXN1	-2.135091153944011	NA	0.03275356507733418	0.02486196086431499	0.10722963669172317	3.281513941772287e-18	1.7821731042398488e-17	8	11	11
ENSG00000166275	BORCS7	-2.1350367716355434	NA	0.03275800660539098	0.24400144356064854	0.15460032530819964	3.3887723144739037e-26	2.657249950659029e-25	16	18	18
ENSG00000227354	RBM26-AS1	-2.134868815755293	NA	0.03277172720415774	0.3711205007624915	0.1271637399382738	1.6010877732862409e-21	1.0222283776651431e-20	14	14	14
ENSG00000102978	POLR2C	2.134749174118042	NA	0.032781503931940556	0.001171534526272055	0.04646279702897185	1.746606478189838e-08	5.277053293600693e-08	1	2	2
ENSG00000250673	REELD1	-2.1346982453676393	NA	0.03278566642252906	0.2979213625039244	0.34562084922977887	1.6066014311654442e-63	4.38022383832372e-62	13	18	18
ENSG00000277258	PCGF2	-2.134011587240473	NA	0.03284183232188446	0.10513421898973613	0.1346166915031139	8.879977279093173e-23	6.004839525203818e-22	20	23	23
ENSG00000211456	SACM1L	-2.1339604781150436	NA	0.03284601613690655	0.06309553374142629	0.12668074745544586	1.9296032271251854e-21	1.2274022901324111e-20	24	33	33
ENSG00000162736	NCSTN	2.133737015344983	NA	0.032864314255419365	0.14857307851619425	0.3890071119667309	1.6961884583447836e-73	6.323464320033629e-72	20	23	23
ENSG00000233387	IATPR	2.1333125077094417	NA	0.03289909885377168	0.009916590215864367	0.011199162256377335	0.0061098260313626205	0.010431840562707843	6	6	6
ENSG00000164081	TEX264	-2.1327309847453124	NA	0.03294680061283282	0.08827936597285897	0.04807732354351507	9.758302664619865e-09	2.997405201425149e-08	12	14	14
ENSG00000123411	IKZF4	2.132608470253206	NA	0.03295685790431617	0.02263756695423829	0.014845375667376941	0.0015794144249796915	0.002916483038007616	7	11	11
ENSG00000160410	SHKBP1	-2.1312630255318448	NA	0.033067479328983726	0.07690478642063697	0.35681716284148324	4.962620474224243e-66	1.4826477092765076e-64	16	20	20
ENSG00000188612	SUMO2	-2.1304731834118686	NA	0.033132567470679976	0.004572008573779343	0.042918407220130544	6.260445115284391e-08	1.8101563527569047e-07	6	9	9
ENSG00000089041	P2RX7	2.129451591452831	NA	0.033216915913589856	0.0708144197737339	0.08796409372134986	4.515896636994105e-15	2.0706714285511206e-14	21	27	27
ENSG00000165501	LRR1	2.1292684709864886	NA	0.03323205478653904	0.03533721417809914	0.1396410475518781	1.2473561560661274e-23	8.781162036279975e-23	14	16	16
ENSG00000147804	SLC39A4	-2.128528856785654	NA	0.033293260018005345	0.04540730048121716	0.06622669733528953	1.3514952942517715e-11	5.06043510941564e-11	7	10	10
ENSG00000116990	MYCL	-2.12752304562354	NA	0.03337664858328558	0.00859058456047715	0.04078434159283225	1.3491977463170753e-07	3.78866745563968e-07	4	5	5
ENSG00000075223	SEMA3C	2.1269362009880908	NA	0.03342538448071255	0.04996382389813385	0.0664372053308524	1.2515527060926106e-11	4.701616069393686e-11	31	34	34
ENSG00000276728	AC142472.1	-2.1260278495653906	NA	0.033500940714670885	0.0050798436876185946	0.02472875334087515	4.3459247204782915e-05	9.71558636833297e-05	16	22	22
ENSG00000081014	AP4E1	2.125949037998674	NA	0.033507503105476004	0.0762980798941631	0.11824828857444195	4.942578315583258e-20	2.938983201592832e-19	3	3	3
ENSG00000204625	HCG9	-2.125574767338905	NA	0.03353868245680605	0.025723725170031214	0.0960242457498422	2.2318352374798285e-16	1.0960407356111564e-15	14	18	18
ENSG00000047315	POLR2B	-2.1242771709758026	NA	0.033646973515205916	0.00903147024951351	0.011210480877471708	0.006083965443659846	0.010391825039175568	4	6	6
ENSG00000165102	HGSNAT	-2.1237035957313077	NA	0.03369493653300449	0.019567686636465974	0.017879403887736955	0.0005200121164156633	0.0010212652066436338	7	13	13
ENSG00000273295	AP000350.6	-2.1233419037579155	NA	0.033725211681051886	0.2829083227320819	0.614449786869894	2.2170566473817406e-140	5.208260883006777e-138	46	62	62
ENSG00000165475	CRYL1	2.123327901519199	NA	0.03372638419523549	0.0431141821257049	0.05793391732414347	2.7614143830195474e-10	9.51677959292649e-10	19	21	21
ENSG00000188487	INSC	2.122795595107865	NA	0.033770984129265706	0.04230943700636285	0.1148899005709891	1.7843792109514587e-19	1.0299669837969224e-18	11	16	16
ENSG00000171806	METTL18	-2.1226002015119403	NA	0.03378736806676449	0.09995379356630105	0.12948662039287806	6.516636694314878e-22	4.241131031150127e-21	5	7	7
ENSG00000197766	CFD	-2.1207823845612825	NA	0.033940119768776755	0.35714450428471517	0.5943484007867378	5.30999038358066e-133	1.0588491289305202e-130	26	36	36
ENSG00000271828	AC008937.3	2.120456691871323	NA	0.03396755009829174	0.216780529866276	0.23001594163102826	7.785130232824576e-40	1.0129529466062872e-38	32	35	35
ENSG00000159596	TMEM69	-2.1200542738175265	NA	0.03400146852738539	0.015522977854289861	0.03276538911739202	2.4094994769674943e-06	6.069404602014624e-06	12	18	18
ENSG00000170382	LRRN2	2.12001633644104	NA	0.03400466763088175	0.00563329555314245	0.011682729470785531	0.005098570589399901	0.008802515558000493	1	1	1
ENSG00000108839	ALOX12	2.1196406925142157	NA	0.03403635803399283	0.012945213366716283	0.034082515583930176	1.500876071840644e-06	3.847312968011241e-06	10	12	12
ENSG00000204348	DXO	-2.1192016996375864	NA	0.03407342472533276	0.011711358194047778	0.011632342818511818	0.005195473587071639	0.008953590246677873	5	5	5
ENSG00000100092	SH3BP1	2.118536668846623	NA	0.03412964282389213	0.20396121989203664	0.4832411491118064	7.669790006313563e-98	5.978601309921423e-96	20	31	31
ENSG00000163877	SNIP1	2.1178897918677335	NA	0.034184402341935156	0.013582863702911716	0.022262461639610726	0.00010592067994385846	0.00022665756680274881	2	3	3
ENSG00000117500	TMED5	-2.1174358521913574	NA	0.03422287412561499	0.051213533556497284	0.06422669699779655	2.8025207702602664e-11	1.0293516532275286e-10	5	6	6
ENSG00000088543	C3orf18	-2.116089753558117	NA	0.034337174782136444	0.013049776171530117	0.022133879308710545	0.00011096415250940294	0.00023682940278578108	13	14	14
ENSG00000185262	UBALD2	2.1154282374663156	NA	0.03439346523567866	0.028035891622134407	0.04124953617296816	1.1413065683834186e-07	3.224426085866103e-07	17	20	20
ENSG00000139629	GALNT6	-2.1136697044399546	NA	0.03454348779107223	0.021564880430735657	0.21945799759365678	7.529996802830801e-38	9.132384382725983e-37	13	16	16
ENSG00000145388	METTL14	2.1133748769482428	NA	0.0345686945163425	0.01780621915876992	0.017889324250215548	0.0005181346117001222	0.0010179276499078238	11	12	12
ENSG00000256249	AC026333.3	2.1124600487556937	NA	0.0346470091866496	0.04610384734223459	0.07915593374909032	1.1777783941747066e-13	4.962585179779372e-13	6	6	6
ENSG00000163832	ELP6	-2.1124149515328816	NA	0.03465087369016722	0.009406805724189669	0.014234509135258809	0.0019780221804638286	0.00361362547914927	14	17	17
ENSG00000137054	POLR1E	2.112165562270161	NA	0.03467225118171141	0.013862229796733804	0.05290211362184203	1.7085223659501858e-09	5.5565048461368745e-09	6	7	7
ENSG00000102981	PARD6A	2.1121499605317164	NA	0.034673588927285455	0.0034647076658168158	0.021725211156420454	0.00012865095061357767	0.00027264398814535876	12	17	17
ENSG00000129993	CBFA2T3	2.1098156168085884	NA	0.034874240780935976	0.023050546910823852	0.05039758475472465	4.223691343617294e-09	1.3356460050100124e-08	15	19	19
ENSG00000213648	SULT1A4	2.1092141079574804	NA	0.03492610470648795	0.006110925695264443	0.023113799618689753	7.785872430683715e-05	0.00016916245573773598	5	7	7
ENSG00000160216	AGPAT3	2.108395501552943	NA	0.034996793233248565	0.007084979706688016	0.0190372184760772	0.00034112837454751665	0.0006866209501309111	19	23	23
ENSG00000179299	NSUN7	-2.108151602967091	NA	0.03501787803484505	0.03779546369002184	0.07158097313692177	1.9074863619710833e-12	7.5129728115393e-12	24	31	31
ENSG00000185811	IKZF1	-2.107958247263893	NA	0.035034601158027874	0.00636688530210452	0.0655899434343028	1.7049323890378826e-11	6.351919517621258e-11	5	6	6
ENSG00000270164	LINC01480	2.106679170211224	NA	0.03514539895110498	0.0882547473832442	0.15378719906650254	4.6839902950292786e-26	3.6511704349753224e-25	9	15	15
ENSG00000131979	GCH1	-2.106258271447435	NA	0.0351819239079281	0.17141845893924515	0.27621852238544115	7.515777122774215e-49	1.3328651693738883e-47	12	15	15
ENSG00000114346	ECT2	2.103309696983989	NA	0.035438706345415454	0.016974341059807642	0.013957426848402447	0.0021909976760694713	0.0039743409294389	25	30	30
ENSG00000181404	WASHC1	2.1026302322287593	NA	0.035498105069182585	0.0009814731111154385	0.4479895178644762	2.974176328183698e-88	1.7173114428290316e-86	2	12	12
ENSG00000105383	CD33	-2.1025079413307104	NA	0.03550880473901193	0.06355228887133949	0.08841319262398081	3.8214543744017774e-15	1.764515914556168e-14	11	13	13
ENSG00000134369	NAV1	2.1023550924614405	NA	0.03552218190415757	0.28095855211169307	0.28766194624268	3.5936023614057125e-51	6.885663340306879e-50	26	31	31
ENSG00000105397	TYK2	2.1020063216925142	NA	0.03555272203811029	0.09292652015666238	0.12706193865308452	1.665337491533177e-21	1.0624580596094662e-20	11	14	14
ENSG00000110711	AIP	-2.1019235446469513	NA	0.035559973703516226	0.020140897767469412	0.02880348583417037	1.0014280430744648e-05	2.383220859101304e-05	5	7	7
ENSG00000180011	ZADH2	2.101221696131234	NA	0.03562150971581433	0.32017725053905133	0.4425952198611412	7.701643811252148e-87	4.206225787234493e-85	20	26	26
ENSG00000136436	CALCOCO2	-2.099450291693045	NA	0.035777225341049705	0.04112724766801225	0.05328258458153355	1.4888772182945992e-09	4.8643085190577405e-09	11	13	13
ENSG00000166997	CNPY4	-2.0992064730058013	NA	0.03579870365325384	0.0714309455638117	0.0711837252461944	2.206356050883028e-12	8.648411409506982e-12	12	15	15
ENSG00000143198	MGST3	2.0990606479933547	NA	0.03581155482708579	0.23436544876567397	0.2876422815546706	3.627012105487369e-51	6.941923057701215e-50	12	15	15
ENSG00000204138	PHACTR4	2.0980853954758327	NA	0.03589760244573812	0.13396593995785844	0.1855318478892284	1.2143146622075345e-31	1.1771781878008484e-30	26	31	31
ENSG00000270170	NCBP2AS2	-2.097979583110401	NA	0.035906948982491804	0.004587595011374558	0.010594889898509756	0.007666253054089282	0.012886549071219085	3	3	3
ENSG00000099326	MZF1	2.0972883500912025	NA	0.03596805751919368	0.04093868709389103	0.023623036826205885	6.477581419063538e-05	0.0001417973497006901	9	11	11
ENSG00000268355	AC243960.3	2.0972230278722854	NA	0.035973836920938376	0.029199976037560294	0.03853559806770451	3.0287160354472943e-07	8.249595186131775e-07	2	5	5
ENSG00000248538	AC022784.1	2.097144777418306	NA	0.0359807611943117	0.013702394485361915	0.5016620282834419	4.0883826564052283e-103	3.831239025939522e-101	15	19	19
ENSG00000088387	DOCK9	-2.0966393878683163	NA	0.03602550978711135	0.07353662807176321	0.10992828650825165	1.1794657637648572e-18	6.5416100849946754e-18	19	20	20
ENSG00000089091	DZANK1	2.0962600386666486	NA	0.03605912958528806	0.029618589349180293	0.015431619549437942	0.0012732397365057318	0.002384751883064307	15	17	17
ENSG00000102796	DHRS12	-2.0962391020100393	NA	0.036060985873751276	0.06437070175728937	0.12323458178790833	7.287640395280803e-21	4.4971480798370097e-20	9	10	10
ENSG00000178127	NDUFV2	-2.0954762044287696	NA	0.03612868158773766	0.030003090979875743	0.07482797425640286	5.794211322681998e-13	2.350163906638448e-12	11	12	12
ENSG00000170175	CHRNB1	-2.0941465381901074	NA	0.03624692848611037	0.13041443566417915	0.15606528104585635	1.889974633063058e-26	1.497051962235491e-25	13	15	15
ENSG00000115919	KYNU	2.093954542943893	NA	0.036264029802317986	0.11378396623988223	0.15368443722937372	4.879466850453723e-26	3.8018163116052205e-25	6	8	8
ENSG00000104974	LILRA1	-2.09344179734398	NA	0.03630973456396928	0.1170965003328171	0.18601505402766577	9.946999721116022e-32	9.70313414206022e-31	18	24	24
ENSG00000257093	DENND11	-2.0921405243408824	NA	0.03642594698843671	0.021278328913173477	0.03602740280023363	7.460944394656848e-07	1.96208764643414e-06	7	10	10
ENSG00000280670	CCDC163	2.0910387962089785	NA	0.036524586353266976	0.27850848583042825	0.689189169716141	1.1578176435789537e-171	1.1030785983186375e-168	22	31	31
ENSG00000129250	KIF1C	2.091022908551424	NA	0.03652601046202907	0.04270344151449634	0.0883152106451411	3.963256951266452e-15	1.826549138867734e-14	22	24	24
ENSG00000115446	UNC50	-2.090232716012914	NA	0.03659690001300183	0.005889468034311996	0.010022758812316854	0.009512669250559661	0.015767713606983147	3	3	3
ENSG00000128408	RIBC2	-2.090055108119245	NA	0.03661284965113046	0.06113312423456818	0.08085638576964688	6.287802446745757e-14	2.69371781561936e-13	19	22	22
ENSG00000006432	MAP3K9	-2.0897459257354782	NA	0.03664062913941701	0.0573977610878595	0.17398299316221708	1.3817622449780935e-29	1.2406199339858286e-28	3	5	5
ENSG00000228544	CCDC183-AS1	2.088570336348618	NA	0.036746417753842284	0.007205124399856203	0.01376905692177652	0.002348895499684329	0.004239680972959326	7	10	10
ENSG00000167792	NDUFV1	2.088141976979873	NA	0.03678502945789807	0.01966461676916827	0.014596676082468845	0.0017308463399896	0.0031820630236365404	6	6	6
ENSG00000164221	CCDC112	-2.087977016929481	NA	0.03679990793599145	0.007586808580048389	0.022599342843566246	9.377094939101339e-05	0.00020166516316860904	10	17	17
ENSG00000143801	PSEN2	-2.0878063092474446	NA	0.03681531021498349	0.008276212192963385	0.055218299309210385	7.389232746313536e-10	2.4648502697243888e-09	4	6	6
ENSG00000272990	AC084036.1	-2.0876176194454863	NA	0.03683234133801042	0.048851137407913386	0.03310517995045989	2.132498665826805e-06	5.399412316589972e-06	9	11	11
ENSG00000156475	PPP2R2B	-2.0876161332112093	NA	0.036832475512002395	0.012402285978364833	0.011785394275522968	0.0049067718761093525	0.008490185743456693	10	12	12
ENSG00000132330	SCLY	2.086641143579721	NA	0.03692058521299037	0.004120031596874099	0.014164900650806375	0.00202947260492639	0.003700523732257593	3	4	4
ENSG00000155093	PTPRN2	-2.085692376048118	NA	0.0370064974869488	0.10134864032403279	0.14148539365647197	6.052199860130825e-24	4.3119723889232866e-23	23	29	29
ENSG00000176222	ZNF404	2.085437066573765	NA	0.03702964517685046	0.07456331963806985	0.021286854342573134	0.00015078241790749024	0.0003172331842345172	6	6	6
ENSG00000072756	TRNT1	-2.085180469880841	NA	0.03705292199395398	0.01667339576092768	0.0698587744616113	3.5840110235567225e-12	1.3886625631038011e-11	21	28	28
ENSG00000278341	AC138028.6	2.082403105926112	NA	0.03730566499163895	0.0053957842057097095	0.0650703947603429	2.0605959985369305e-11	7.638815559643282e-11	4	7	7
ENSG00000092036	HAUS4	2.082297058123617	NA	0.03731534446675485	0.4187474299157293	0.43727938164400254	1.8449483868385987e-85	9.887193714342229e-84	20	21	21
ENSG00000107679	PLEKHA1	2.0822809172336125	NA	0.037316817908131635	0.05644693080184242	0.08178401857004959	4.4631135852857365e-14	1.9279076794474833e-13	14	18	18
ENSG00000171115	GIMAP8	2.081446464414719	NA	0.03739305946912247	0.08749100948804998	0.03162563431773886	3.629526840125967e-06	8.995917875606331e-06	14	17	17
ENSG00000203804	ADAMTSL4-AS1	2.0807577509766704	NA	0.03745608506933388	0.12035833493649638	0.040588633830284736	1.447593249226845e-07	4.05501088386004e-07	31	43	43
ENSG00000278311	GGNBP2	-2.0797036805775337	NA	0.0375527203022965	0.05012901746992207	0.16915447779192777	9.815097569281009e-29	8.51386485663126e-28	16	26	26
ENSG00000234211	AL451067.1	-2.079601061112575	NA	0.03756213958828887	0.10447046665629182	0.0999689721719811	5.0792934803662865e-17	2.595494752526861e-16	13	19	19
ENSG00000141580	WDR45B	-2.0784440709948306	NA	0.037668477152640246	0.07508170625626444	0.11425509291162586	2.273303430058742e-19	1.302970605684404e-18	7	8	8
ENSG00000129625	REEP5	-2.077808606619198	NA	0.03772699081051908	0.038222090653164766	0.16785557931629658	1.6600946030945493e-28	1.4277313113574936e-27	5	5	5
ENSG00000164609	SLU7	-2.077791768851329	NA	0.0377285422858242	0.025744779721852264	0.027058560406120737	1.8767137866582474e-05	4.351509562926215e-05	25	29	29
ENSG00000073737	DHRS9	2.077734836839961	NA	0.03773378855006098	0.015869128932149004	0.269911106329611	1.3789250582354067e-47	2.332069607857889e-46	11	14	14
ENSG00000169403	PTAFR	-2.0773789278596215	NA	0.03776659950298035	0.02551320731445273	0.011565677298966445	0.005326568134675134	0.009165695057349375	7	8	8
ENSG00000104812	GYS1	2.077265008560624	NA	0.03777710675475021	0.06127797098371152	0.0995607627793749	5.921631728108359e-17	3.013354970484577e-16	9	11	11
ENSG00000120647	CCDC77	2.0770202121756993	NA	0.03779969375943149	0.09852376642982731	0.14712012575688327	6.582951030988544e-25	4.8912923410061756e-24	17	23	23
ENSG00000167220	HDHD2	-2.074219799372625	NA	0.03805890222884028	0.059176672379270885	0.0983151292033604	9.454138727223286e-17	4.747555637866826e-16	9	12	12
ENSG00000238243	OR2W3	-2.0702360933049424	NA	0.03843024083542691	0.09457208057431282	0.20601248887481088	2.332090277614532e-35	2.6020179681725185e-34	31	40	40
ENSG00000162591	MEGF6	-2.0682973417876775	NA	0.03861207158086423	0.0611228865785854	0.06283441770900486	4.653314952781937e-11	1.6838931868591988e-10	30	38	38
ENSG00000077235	GTF3C1	-2.0679572665665518	NA	0.03864404165307428	0.0011491008299776197	0.010922863043299756	0.006777043900713505	0.011481873725877879	9	14	14
ENSG00000186480	INSIG1	2.0676379399710907	NA	0.03867408164585286	0.03317321262088252	0.05600579025425059	5.555410808140912e-10	1.8768664292515463e-09	17	21	21
ENSG00000108433	GOSR2	-2.066465983187508	NA	0.038784501176263864	0.020041457773611698	0.024159036789135176	5.337853301212349e-05	0.00011802326748644993	13	16	16
ENSG00000138018	SELENOI	-2.066216230392456	NA	0.038808066999157106	5.804547025368402e-05	0.020596333201451846	0.00019365911870711748	0.00040226020187843485	1	2	2
ENSG00000112763	BTN2A1	2.0661920001712235	NA	0.03881035392751726	0.02320422976550699	0.3437368528661929	4.2082835800866264e-63	1.1311576036819053e-61	3	5	5
ENSG00000187764	SEMA4D	2.065696959276849	NA	0.038857102595273224	0.16341956394252025	0.24513099015322987	1.004221739410268e-42	1.4339216160821554e-41	13	16	16
ENSG00000167600	CYP2S1	2.064712942383013	NA	0.03895016926359989	0.09945494007222407	0.21218233576666568	1.6976527564122696e-36	1.9617956280130734e-35	8	10	10
ENSG00000133055	MYBPH	2.0646519031879915	NA	0.03895594847994782	0.03335431356250988	0.15613430420291027	1.8386439323356706e-26	1.4570658408329212e-25	10	13	13
ENSG00000103549	RNF40	-2.0642898827029907	NA	0.03899023970286794	0.04516895564578104	0.10640289072991896	4.487200160703556e-18	2.420603823715171e-17	9	11	11
ENSG00000163683	SMIM14	-2.063563355999999	NA	0.039059134965053206	0.021365125541851982	0.02033272425070581	0.00021308938774507213	0.00044059198341454565	12	15	15
ENSG00000232803	SLCO4A1-AS1	2.062604983219243	NA	0.03915017391649641	0.011408935059363974	0.010076695152894489	0.009320712381937782	0.015475970846273654	7	8	8
ENSG00000278330	AC018529.2	2.0624172036705124	NA	0.03916803280444315	0.001799241125514734	0.01786770467353777	0.0005222350850926235	0.0010255135090179092	6	7	7
ENSG00000171631	P2RY6	-2.0588275144927444	NA	0.039510764884627	0.013886597803387878	0.031206178057598427	4.220260646781855e-06	1.0395468232068664e-05	5	6	6
ENSG00000198231	DDX42	-2.0583337398667685	NA	0.03955810749631557	0.09719938746095978	0.17656664851920648	4.81799236846254e-30	4.420746448730021e-29	12	17	17
ENSG00000174775	HRAS	2.0580646230793795	NA	0.03958393040834684	0.07482528903821249	0.062287709294037215	5.677707449355265e-11	2.0420932266986877e-10	14	16	16
ENSG00000256269	HMBS	2.0579894373101415	NA	0.03959114736244476	0.18413523468612492	0.032002727008001254	3.1694190824926903e-06	7.897757606170757e-06	11	16	16
ENSG00000246228	CASC8	2.056311663453093	NA	0.03975248478135543	0.33749012613443635	0.3566381921117304	5.447233825891453e-66	1.618970760488952e-64	30	35	35
ENSG00000158019	BABAM2	-2.056243897970548	NA	0.039759012923882064	0.005197236259676141	0.01653653799231391	0.0008492249366927808	0.0016257377137022212	12	14	14
ENSG00000168487	BMP1	2.05565814800373	NA	0.03981547868235836	0.11200266523477154	0.22109975720456707	3.7134289209771127e-38	4.561718665174535e-37	6	7	7
ENSG00000276007	AC079414.3	2.054795829199681	NA	0.039898729238105377	0.09408631961544281	0.03516138071188442	1.0184991513861463e-06	2.6496119458618057e-06	15	19	19
ENSG00000100298	APOBEC3H	2.0542387536183915	NA	0.03995258928526048	0.057407122190797265	0.10119065257149763	3.207836458537028e-17	1.6574627124872398e-16	4	5	5
ENSG00000270696	AC005034.3	2.0536443578942896	NA	0.04001012558435626	0.19054392960387095	0.11973404310675596	2.796942240224332e-20	1.6806153636162253e-19	15	15	15
ENSG00000103591	AAGAB	2.0535056675647	NA	0.040023560636007566	0.008817963179535046	0.01894021556218133	0.00035337844216735536	0.0007088650023076357	8	10	10
ENSG00000107281	NPDC1	2.053147251867927	NA	0.04005829839901855	0.054786916992181675	0.2244469500414175	8.747120263775537e-39	1.0989330798790233e-37	21	29	29
ENSG00000148483	TMEM236	2.0522539083524918	NA	0.04014499286923339	0.023846790831405038	0.036281459507769016	6.809887377342314e-07	1.7994261730977402e-06	9	17	17
ENSG00000172551	MUCL1	-2.0512123668074267	NA	0.04024627008910146	0.023162226780663066	0.05156593880254296	2.7694535130769344e-09	8.877263232851654e-09	15	20	20
ENSG00000204619	PPP1R11	-2.048548255727776	NA	0.04050630884378317	0.0156371058538944	0.05816765448626912	2.536900896569896e-10	8.762399491495901e-10	6	10	10
ENSG00000002726	AOC1	2.0484350361715356	NA	0.04051739146855974	0.3096467499964891	0.44549955339114866	1.3409026663543318e-87	7.514751576898835e-86	12	13	13
ENSG00000196396	PTPN1	2.0481833992603935	NA	0.04054203243966958	0.056554332012735464	0.08544611778611529	1.1501838886063111e-14	5.1553851295634156e-14	18	22	22
ENSG00000138814	PPP3CA	2.0476584724340445	NA	0.04059347559812343	0.0039021354673967512	0.03298162395407569	2.2293303917316783e-06	5.631283972279651e-06	9	10	10
ENSG00000159110	IFNAR2	-2.0466075060097078	NA	0.040696637279580825	0.047462159937724804	0.05200944217172387	2.359303030295039e-09	7.603775167549262e-09	27	36	36
ENSG00000162949	CAPN13	-2.045699264786453	NA	0.040785968132559615	0.00623284197351182	0.018972164390739347	0.0003492956666773183	0.0007015778153957989	10	11	11
ENSG00000168246	UBTD2	-2.0452776172983915	NA	0.04082749608770109	0.015427092343634517	0.027284724393199226	1.729928070720549e-05	4.0209455793964075e-05	17	18	18
ENSG00000080345	RIF1	2.044888181259631	NA	0.040865883372246226	0.038877714665551004	0.038854275115512295	2.7008577106196535e-07	7.389439833984753e-07	15	19	19
ENSG00000257913	DDN-AS1	2.044766472711393	NA	0.040877886634754196	0.0010017333204116465	0.013950991686961142	0.002196210481377796	0.003983281709272415	6	8	8
ENSG00000160117	ANKLE1	-2.0444361521521093	NA	0.040910478899195794	0.04693928981455604	0.08337454273082506	2.4780835451898024e-14	1.0871490078398547e-13	17	24	24
ENSG00000198625	MDM4	2.043956335508962	NA	0.04095786095434564	0.0144065280500651	0.04560070265444943	2.3829572882159352e-08	7.115677265473634e-08	25	31	31
ENSG00000110200	ANAPC15	-2.042585420341755	NA	0.041093495588465825	0.039553853280516485	0.0407078722870183	1.3868223958703443e-07	3.88986216335959e-07	4	5	5
ENSG00000189091	SF3B3	-2.0425474643707275	NA	0.041097256256621625	0.004220344076679954	0.04668076270897238	1.6146354749805206e-08	4.892117272162712e-08	1	3	3
ENSG00000130725	UBE2M	2.0423029148092207	NA	0.041121493157988825	0.019320957394969578	0.01409999886654685	0.002078662846260977	0.003781371502124694	11	12	12
ENSG00000198276	UCKL1	2.0422120675571356	NA	0.041130499962657545	0.03363080072590726	0.10032379150205778	4.44487361273209e-17	2.280141716564242e-16	17	18	18
ENSG00000100197	CYP2D6	2.041974523508672	NA	0.041154058522141594	0.23445005674616512	0.4796138714940058	7.962153621206609e-97	5.962575216160355e-95	27	34	34
ENSG00000167414	GNG8	-2.0410146641306133	NA	0.04124936954541966	0.0009990108969853062	0.012300029451454511	0.004050158076466593	0.007100404912423391	7	11	11
ENSG00000068784	SRBD1	-2.04071702860836	NA	0.04127896176917494	0.024161980570013102	0.08541691053602912	1.1627102482583143e-14	5.208808267341127e-14	28	37	37
ENSG00000260135	MMP2-AS1	-2.0397884069365	NA	0.04137140498733704	0.35127500576998744	0.4728644040238489	5.9342278308654814e-95	4.170740699652137e-93	8	9	9
ENSG00000267892	AC022144.1	2.0389028477568303	NA	0.041459724648283625	0.05856578843519415	0.043621837098462436	4.859993385529423e-08	1.4174154178306817e-07	18	23	23
ENSG00000129244	ATP1B2	-2.0384888121304447	NA	0.04150107249520835	0.026494163795194207	0.0277175725998367	1.4802921283140776e-05	3.463709879718668e-05	20	26	26
ENSG00000171130	ATP6V0E2	-2.0380778899944474	NA	0.04154214393179606	0.18099777730386798	0.24801106826748578	2.7850552581253345e-43	4.0647585209864986e-42	18	23	23
ENSG00000186088	GSAP	-2.0380652490117996	NA	0.04154340793636831	0.12907048540225788	0.1724230660682023	2.6063469649219987e-29	2.3134701915863018e-28	19	24	24
ENSG00000181625	SLX1B	-2.037813553154824	NA	0.04156858243684252	0.048713954289590425	0.09876545142780474	7.983553352911734e-17	4.0326938571158562e-16	30	34	34
ENSG00000263002	ZNF234	2.0363826751708984	NA	0.04171194374330114	0.004516467920660532	0.013985855592741127	0.0021681183147591833	0.003934087501831047	1	1	1
ENSG00000162804	SNED1	-2.036047752362245	NA	0.0417455604291725	0.041818324112602896	0.03510471496671835	1.0394528487248972e-06	2.7028926312029208e-06	25	28	28
ENSG00000281106	TMEM272	-2.0348427890055323	NA	0.04186669408730439	0.08139478229846976	0.07682988746244271	2.774955750222046e-13	1.1450364812453767e-12	20	23	23
ENSG00000144488	ESPNL	2.034208130827882	NA	0.04193061511170103	0.03213472481070205	0.06355376576229643	3.5810706711861286e-11	1.3044133589670969e-10	21	26	26
ENSG00000076662	ICAM3	2.033801588722679	NA	0.04197160429818495	0.007574442981376455	0.0996977565517424	5.624459658280242e-17	2.867237178354574e-16	11	16	16
ENSG00000261226	AC092384.3	2.0321532421350446	NA	0.04213814477978628	0.0017674697956878303	0.02480491342195001	4.228147910184474e-05	9.47080832180689e-05	2	2	2
ENSG00000139436	GIT2	2.030543729003827	NA	0.04230130092023739	0.023291526561145387	0.04081038746672211	1.3366168605403921e-07	3.755183902589644e-07	21	23	23
ENSG00000164674	SYTL3	-2.030261370055075	NA	0.04232997864069453	0.009241968531656458	0.011552534446999581	0.005352807205209312	0.00920438090465602	9	11	11
ENSG00000065183	WDR3	-2.0294373669800674	NA	0.04241376236499806	0.00799148209320466	0.012156978839047799	0.004271775480116885	0.00746526828783496	7	10	10
ENSG00000255587	RAB44	-2.0293300481162353	NA	0.04242468474582931	0.07278746069484054	0.12246773115743682	9.788708647582799e-21	6.012412772113088e-20	21	22	22
ENSG00000140694	PARN	-2.029324797625699	NA	0.042425219175712264	0.01761570981290096	0.02459250082650029	4.5648970314789096e-05	0.00010182546721232027	16	19	19
ENSG00000085365	SCAMP1	2.0288094871912317	NA	0.042477698614569896	0.006717603558219263	0.09964277571909756	5.74189598648724e-17	2.92449582038223e-16	2	3	3
ENSG00000169972	PUSL1	2.0272747097366137	NA	0.04263432640751654	0.03381631228083062	0.03619736390247984	7.01884879646023e-07	1.851503430402961e-06	11	17	17
ENSG00000204387	SNHG32	2.02708633736011	NA	0.04265358387572329	0.7128989763336602	0.18301087598543878	3.431939290849015e-31	3.271502329003322e-30	42	53	53
ENSG00000214787	MS4A4E	2.0268933729250165	NA	0.04267331841993754	0.009850823949534753	0.012389172295048694	0.0039179929418886785	0.006878548419374381	4	5	5
ENSG00000153786	ZDHHC7	2.0267542023753324	NA	0.04268755623523267	0.056778202477908976	0.12321401769010774	7.345552652710191e-21	4.5312547640765136e-20	15	20	20
ENSG00000166189	HPS6	-2.0258328047726137	NA	0.042781920997898897	0.05285142587476208	0.16554686654014336	4.21669150804293e-28	3.5833519658785034e-27	5	7	7
ENSG00000134014	ELP3	-2.0256767888091534	NA	0.042797916790640815	0.2581680439295359	0.4344300172702988	1.0000712830310837e-84	5.212833566170229e-83	13	17	17
ENSG00000266173	STRADA	2.025505328969823	NA	0.04281550182374441	0.029136476239461025	0.029333002367813197	8.277263467594113e-06	1.987215332574149e-05	5	6	6
ENSG00000048471	SNX29	-2.025104217360423	NA	0.04285666395429638	0.04055304008536202	0.03858152476526268	2.979119647521965e-07	8.119663514836964e-07	22	35	35
ENSG00000236213	AC006369.1	-2.024674440572761	NA	0.04290080483042023	0.07153414517371122	0.13061672923186124	4.204792385541066e-22	2.7585303986091714e-21	13	16	16
ENSG00000160201	U2AF1	2.0240146117861246	NA	0.042968648339122076	0.04038045036026372	0.06360959041509032	3.50899631617745e-11	1.2792469775962392e-10	13	15	15
ENSG00000163728	TTC14	-2.0230205828467165	NA	0.04307102547054983	0.01756378765938617	0.014123136619960463	0.002060989515437151	0.0037532026335597005	3	3	3
ENSG00000127511	SIN3B	2.0221947220423617	NA	0.043156239332446736	0.11149684192821743	0.18819389197253134	4.0402383382822147e-32	4.011930935912085e-31	13	20	20
ENSG00000186453	FAM228A	-2.022077423993651	NA	0.043168353911657006	0.028360156178137065	0.06401913540125183	3.022683484068729e-11	1.1076068176986033e-10	16	20	20
ENSG00000260910	LINC00565	2.021758986366206	NA	0.04320125674157512	0.12885883752031993	0.20023384903708893	2.6651234381692133e-34	2.8423011095251146e-33	33	45	45
ENSG00000243795	LINC02044	2.0205570368002435	NA	0.04332564019183388	0.0926324919118184	0.07543852418432852	4.629527446758366e-13	1.8866864587561602e-12	10	10	10
ENSG00000120875	DUSP4	2.019912050640933	NA	0.04339251108234837	0.018773696603052527	0.025390232479283598	3.4235319575782416e-05	7.732141385553703e-05	10	15	15
ENSG00000269893	SNHG8	2.019817824819902	NA	0.04340228752536136	0.025528608851731083	0.07352252912339455	9.358508315283761e-13	3.760287232867882e-12	12	17	17
ENSG00000277586	NEFL	2.019815271139978	NA	0.043402552509483834	0.017800878606658282	0.03547394718857479	9.102832192086596e-07	2.3767428328576895e-06	8	10	10
ENSG00000085719	CPNE3	-2.01943888130795	NA	0.043441623774847234	0.06605293156712386	0.03725599249709137	4.797595089649146e-07	1.2831247378726327e-06	31	38	38
ENSG00000139737	SLAIN1	-2.018033583076759	NA	0.04358776387274622	0.012372117775138207	0.01164966963838018	0.005161941433401245	0.008905647247625548	5	6	6
ENSG00000163697	APBB2	-2.017878049570744	NA	0.043603963641915176	0.013373088343470597	0.07139258586176091	2.043817381327108e-12	8.035172918931356e-12	15	17	17
ENSG00000166562	SEC11C	-2.0176371737441645	NA	0.04362906237382599	0.009478039604932516	0.011634758290492046	0.005190785735414331	0.008949108733951982	13	17	17
ENSG00000171714	ANO5	-2.0173764760395945	NA	0.043656240250311416	0.11457053880747298	0.05964089630250142	1.4860846169891504e-10	5.20524205407413e-10	22	30	30
ENSG00000111361	EIF2B1	-2.0170434338462346	NA	0.043690980878704884	0.030406424460061733	0.07665332341453972	2.961269865762306e-13	1.2204474147550535e-12	5	5	5
ENSG00000175787	ZNF169	-2.0164886428894637	NA	0.04374890462626089	0.042111881323676784	0.06370677049583455	3.386965224868246e-11	1.2363360289754268e-10	5	5	5
ENSG00000231128	AL137856.1	2.016421357744945	NA	0.04375593403601178	0.017902283412030144	0.010973774503221867	0.006648749763896461	0.011286815452490636	14	15	15
ENSG00000073060	SCARB1	2.015868246331573	NA	0.04381375481488176	0.004338633400890689	0.06416277247718377	2.8685641972618068e-11	1.0529325218074214e-10	12	14	14
ENSG00000258082	AL391832.3	2.015639904025083	NA	0.04383764391410701	0.03329894533219469	0.046672733517527806	1.619315404183488e-08	4.9054301124081675e-08	14	20	20
ENSG00000224086	AC245452.1	-2.0127610217681466	NA	0.04413977631753282	0.061064467876935126	0.22996515963189357	7.959385367545904e-40	1.034840785959399e-38	4	6	6
ENSG00000115459	ELMOD3	-2.0115218101098518	NA	0.04427036897588982	0.007700789522950809	0.013770789113837832	0.002347392285066784	0.004237413715432661	4	9	9
ENSG00000180035	ZNF48	2.010322055233595	NA	0.04439711406098921	0.006430775994317401	0.017429201382907204	0.0006128329288258724	0.0011915501016366084	7	10	10
ENSG00000167397	VKORC1	2.008890788764666	NA	0.04454871700535383	0.053453316711869404	0.049031402714071415	6.91643046722363e-09	2.1534107858100588e-08	11	12	12
ENSG00000124201	ZNFX1	2.007760041067645	NA	0.0446687969461791	0.033921591450670995	0.07089547162344634	2.45206950141608e-12	9.589632811809432e-12	10	12	12
ENSG00000180353	HCLS1	-2.0075225823656733	NA	0.04469404857239254	0.08694376860053996	0.1255859158407397	2.944713525861907e-21	1.8572597372197808e-20	23	23	23
ENSG00000169062	UPF3A	2.007337140561922	NA	0.04471377703575632	0.06406061951957429	0.16578237702915713	3.8346306786710777e-28	3.263527618289346e-27	15	22	22
ENSG00000196678	ERI2	2.0067051783631755	NA	0.04478106432224273	0.015107103135254074	0.022157439793497043	0.00011002231736701496	0.0002349947341545572	3	3	3
ENSG00000255449	AP002812.5	2.0066878338924337	NA	0.04478291225388033	0.02233174269791597	0.0156463972262361	0.0011767160674215594	0.002214121553677016	8	11	11
ENSG00000276289	KCNE1B	-2.0059306998256794	NA	0.04486364228371302	0.19860241512346427	0.3032022621897563	2.211538220396824e-54	4.647753546762884e-53	45	52	52
ENSG00000101367	MAPRE1	2.0047718384214024	NA	0.04498744449404756	0.10094447328139401	0.22688851572610302	3.035087733789335e-39	3.862310590135336e-38	6	7	7
ENSG00000078177	N4BP2	-2.0042336036923185	NA	0.045045042495428164	0.026265251844937696	0.06694367696021425	1.0402834149170385e-11	3.9217015349334564e-11	13	16	16
ENSG00000247828	TMEM161B-AS1	-2.004056294859034	NA	0.045064030419376094	0.025443855409741485	0.14176934263906643	5.413807680166661e-24	3.8683911627990866e-23	21	23	23
ENSG00000101439	CST3	-2.003982804240087	NA	0.045071902475074574	0.011106650174542538	0.10096467981191158	3.492595119806459e-17	1.8013387581822847e-16	8	10	10
ENSG00000163472	TMEM79	-2.003327843352538	NA	0.04514211080003192	0.2228846937957093	0.30396157093602955	1.5346273795912283e-54	3.245046230901353e-53	10	12	12
ENSG00000161692	DBF4B	2.0029671840258394	NA	0.045180810912349795	0.32338078123450753	0.42985265996384203	1.4844520127558256e-83	7.509400462168039e-82	15	23	23
ENSG00000117222	RBBP5	-2.0025355015418747	NA	0.04522716884978992	0.009476768707368907	0.027998487685431856	1.3379251032003781e-05	3.148631480003195e-05	3	3	3
ENSG00000116016	EPAS1	-2.002180963242631	NA	0.04526527233659724	0.005525503917076641	0.021501666487286006	0.00013949640335205092	0.00029428266958842674	10	13	13
ENSG00000152904	GGPS1	2.0008418735004865	NA	0.04540943326850347	0.0020241227660303856	0.10580436597293258	5.627191518666376e-18	3.0156471048003026e-17	14	21	21
ENSG00000167447	SMG8	-2.0002334666332073	NA	0.04547505960305594	0.03275439202392562	0.032291554421501244	2.856877539477767e-06	7.152203346642953e-06	4	4	4
ENSG00000196843	ARID5A	-1.9998237369376595	NA	0.045519300477701474	0.03795951045047958	0.06694907238106712	1.0382360419177072e-11	3.9148438616637554e-11	13	18	18
ENSG00000157985	AGAP1	1.998926043510437	NA	0.045616356405453626	2.472234938753969e-06	0.1061573839949152	4.923914580914016e-18	2.64952027449308e-17	1	4	4
ENSG00000168040	FADD	1.9988641643950675	NA	0.04562305300963446	0.017242222581102362	0.03438020917905399	1.3485963611947008e-06	3.4709708837052263e-06	9	11	11
ENSG00000132185	FCRLA	-1.9981486797332761	NA	0.045700543475943045	0.0009642270828789727	0.03527099578663109	9.791572318522874e-07	2.549972265608941e-06	1	4	4
ENSG00000102606	ARHGEF7	1.9966055222330792	NA	0.04586805249976525	0.036719706504591505	0.30915080274243917	1.2499002968598455e-55	2.748017973185832e-54	18	20	20
ENSG00000162729	IGSF8	-1.993729617401379	NA	0.046181610855835636	0.07204340750634024	0.10183753095868424	2.5143901614613317e-17	1.305062859530883e-16	13	15	15
ENSG00000144118	RALB	-1.9935531616210938	NA	0.04620090836376196	0.0014490498863036466	0.042283723023876285	7.866918536571047e-08	2.25488527467252e-07	1	3	3
ENSG00000160360	GPSM1	-1.9934976432627025	NA	0.04620698135109133	0.033817009350022235	0.12193960441072013	1.19926211256202e-20	7.337190855628283e-20	23	30	30
ENSG00000107771	CCSER2	-1.9931899791030478	NA	0.04624064799935753	0.09090690116712327	0.15089150612748128	1.4797437775897089e-25	1.1313475720858635e-24	17	24	24
ENSG00000099377	HSD3B7	1.9931681129811287	NA	0.04624304152103681	0.04648550720170856	0.06926042027258132	4.461148336075837e-12	1.7199692629353538e-11	3	3	3
ENSG00000137185	ZSCAN9	1.9931409123972896	NA	0.046246019112171195	0.1516185422645424	0.10930154158260695	1.4962329844399406e-18	8.258416301950608e-18	26	29	29
ENSG00000128656	CHN1	-1.9921029599038906	NA	0.04635976227917455	0.019889788392272515	0.011812765004773228	0.004856886913365923	0.008410658757680723	8	11	11
ENSG00000183569	SERHL2	-1.9910068841642417	NA	0.04648013041710713	0.03806115384670236	0.019329244395195087	0.00030676713482702877	0.000621985054995119	26	31	31
ENSG00000102781	KATNAL1	1.9903510113027778	NA	0.04655228236808263	0.015358627807167966	0.018582854202019227	0.00040245240990020853	0.0008027982293100705	14	17	17
ENSG00000273703	HIST1H2BM	1.9899346922814949	NA	0.04659813012282684	0.010048223695504031	0.011724774374518328	0.005019117440151947	0.008676698082778805	9	11	11
ENSG00000088726	TMEM40	1.9899261244698472	NA	0.04659907406486207	0.013018865364109958	0.011917492688468114	0.0046707239105346545	0.008113679532187884	6	8	8
ENSG00000168488	ATXN2L	-1.9897994599318263	NA	0.046613030962525934	0.05684534901076661	0.05549125126037459	6.693714374796924e-10	2.244193701141592e-09	10	11	11
ENSG00000109790	KLHL5	1.9897513739621968	NA	0.04661833037513301	0.06793354638225221	0.09704491980632172	1.5225097306569184e-16	7.543923539738657e-16	13	15	15
ENSG00000232453	LINC02777	1.9887049728695938	NA	0.0467337767856595	0.006164188848735359	0.02282415452970522	8.645110270782872e-05	0.00018681325105047314	2	4	4
ENSG00000270083	AL021878.2	-1.985297463885409	NA	0.047111386044011674	0.19059142646011423	0.11068665954201609	8.84273071821887e-19	4.929908617904272e-18	34	41	41
ENSG00000157020	SEC13	-1.98423919305358	NA	0.04722918126364628	0.012877694668812717	0.011304101813190272	0.0058742877330724245	0.010050699424768932	20	24	24
ENSG00000180881	CAPS2	1.983926988153238	NA	0.04726397980630195	0.03830247670239126	0.06143138601237427	7.752681641976008e-11	2.7744310826011386e-10	4	7	7
ENSG00000278023	RDM1	-1.9837822604912436	NA	0.04728011855041857	0.02100701676896657	0.02511869855276112	3.7757027157195815e-05	8.494978929721224e-05	10	15	15
ENSG00000111412	C12orf49	1.9837609956795774	NA	0.047282490203899984	0.019799675672068043	0.03456553247767295	1.2617044118445765e-06	3.2571080774834628e-06	23	28	28
ENSG00000232748	AC135050.1	1.982265227771007	NA	0.04744956363538177	0.010148358727307879	0.019760415983343632	0.00026228767298151057	0.0005362388297520177	6	6	6
ENSG00000237499	WAKMAR2	1.9821428060531616	NA	0.04746325977556339	0.003843917360346192	0.011812482181313939	0.004857399733979804	0.008410697499800047	1	1	1
ENSG00000139496	NUP58	-1.9821292675197462	NA	0.047464774626374925	0.06901686358992307	0.03552421692406986	8.939857340093783e-07	2.337393101467728e-06	37	45	45
ENSG00000139613	SMARCC2	-1.9817430690555968	NA	0.04750800418856307	0.014621099553810664	0.04588065261368176	2.1543114250067336e-08	6.463311166452147e-08	9	12	12
ENSG00000169242	EFNA1	-1.9801598986106588	NA	0.047685564314330686	0.01040516955523541	0.016462990479221465	0.0008723922843523696	0.001666957318606937	19	25	25
ENSG00000124507	PACSIN1	-1.9798201437453349	NA	0.04772374206079811	0.010004881602810194	0.012917118654159341	0.0032201110885925165	0.005707077827436241	5	6	6
ENSG00000130429	ARPC1B	-1.9790634742583844	NA	0.047808860213953724	0.00026547811609630453	0.02825893369092629	1.2182089039473871e-05	2.8787466575435775e-05	3	7	7
ENSG00000131023	LATS1	-1.9786467041198044	NA	0.047855797378366836	0.015885909881870178	0.012632227834407731	0.003579426197241103	0.0063132345836149	5	6	6
ENSG00000064490	RFXANK	1.9786397796736512	NA	0.04785657754494448	0.06268380957613047	0.10102773388753063	3.4106932069103785e-17	1.760685665421616e-16	17	18	18
ENSG00000162194	LBHD1	1.9778619090028475	NA	0.04794428709576022	0.1890375116813541	0.1395318524532162	1.3018643012037814e-23	9.153616605716952e-23	21	31	31
ENSG00000093167	LRRFIP2	1.9776098357246774	NA	0.04797273882374349	0.010700705316199488	0.09172602560684487	1.1127046355318359e-15	5.2784984217802086e-15	3	7	7
ENSG00000144744	UBA3	1.9776002990538735	NA	0.04797381551447364	0.0016476470725193182	0.015868979706045908	0.001084462948767117	0.002048629115268483	4	6	6
ENSG00000166912	MTMR10	-1.9765551231342813	NA	0.048091939067501636	0.030681614202552884	0.0589738799119879	1.8933411917303893e-10	6.600713172796188e-10	12	14	14
ENSG00000162746	FCRLB	-1.9764983531333264	NA	0.04809836208298235	0.04971844958181099	0.04786670790163169	1.0528481028427646e-08	3.228771837562692e-08	15	18	18
ENSG00000198133	TMEM229B	-1.9758908561983597	NA	0.0481671400374372	0.004424579361429467	0.07803952912337932	1.777432472706795e-13	7.409136965106666e-13	6	8	8
ENSG00000213672	NCKIPSD	-1.9737987475553151	NA	0.048404631324545755	0.1824520303790832	0.1481756361097381	4.337807555653798e-25	3.2541146881849073e-24	12	18	18
ENSG00000105808	RASA4	1.9736792673677912	NA	0.04841822407202801	0.04860945396190499	0.05769039916465731	3.016440125404916e-10	1.03727555064305e-09	28	34	34
ENSG00000013725	CD6	-1.973052022084051	NA	0.04848963567603012	0.014755003438924622	0.011959199013173202	0.004598620266811883	0.007996525953716993	14	18	18
ENSG00000227467	LINC01537	-1.972650321297989	NA	0.04853541558344734	0.0049109796391774135	0.016480734600630792	0.0008667452498727966	0.0016572432032633058	8	10	10
ENSG00000137393	RNF144B	1.9723870786324147	NA	0.04856543576681606	0.008526812045549526	0.023408917298857388	6.998430732599045e-05	0.00015280887271879425	5	8	8
ENSG00000146247	PHIP	1.972016476396197	NA	0.04860772565832847	0.032744008194923	0.07462085402231503	6.252362121617216e-13	2.53299688220207e-12	9	10	10
ENSG00000112357	PEX7	-1.9713474629422028	NA	0.04868414592847037	0.006698050681202813	0.026849499919346896	2.023473669509671e-05	4.672216232452047e-05	10	14	14
ENSG00000273356	LINC02019	1.9712090961428945	NA	0.048699963916051275	0.04262471241440129	0.08269635691419476	3.185022003211848e-14	1.3891134876164798e-13	25	32	32
ENSG00000163602	RYBP	-1.970737539046932	NA	0.04875390438188339	0.277252778654303	0.3673520905987759	1.9673089813175197e-68	6.270888795653186e-67	24	27	27
ENSG00000241990	PRR34-AS1	1.9701677469811254	NA	0.048819148661562985	0.01019064281584389	0.013774355870245756	0.0023443000811444606	0.004233023226883326	10	13	13
ENSG00000176170	SPHK1	-1.9693219006601106	NA	0.048916137808711894	0.06982146464532785	0.07839419021589653	1.5596698828058258e-13	6.533165320038375e-13	15	21	21
ENSG00000144306	SCRN3	1.9692979968062592	NA	0.0489188810975467	0.004139564609951486	0.020371215083089013	0.00021013459779524284	0.0004347970822382504	7	11	11
ENSG00000005189	REXO5	1.9692347638464747	NA	0.04892613855308277	0.005749202432064544	0.013232189592219019	0.0028650853429846588	0.005111667555851427	2	3	3
ENSG00000106804	C5	1.968816329983017	NA	0.04897418637049997	0.07896958724010764	0.0937036962947412	5.317435629129683e-16	2.560042212351065e-15	11	12	12
ENSG00000177239	MAN1B1	-1.9682870886916333	NA	0.04903501467529209	0.21028217141730957	0.27366430661453683	2.4488581034514968e-48	4.259175214613561e-47	9	16	16
ENSG00000169230	PRELID1	1.968185118668708	NA	0.04904674187430573	0.01647244688783424	0.19111751239266578	1.2016337863811578e-32	1.2236827673782943e-31	19	27	27
ENSG00000269834	ZNF528-AS1	-1.9674960554467822	NA	0.04912605022608801	0.02041776709930793	0.13616640228622942	4.852722379157973e-23	3.318155346099684e-22	12	17	17
ENSG00000064726	BTBD1	1.9668170794050872	NA	0.04920430282676378	0.006801755070791475	0.023769835519275553	6.143131536058152e-05	0.00013483753066921957	3	5	5
ENSG00000145979	TBC1D7	-1.9663853544751664	NA	0.04925411389163578	0.26235422291704574	0.34044025155127894	2.2542701078780554e-62	5.947458166153965e-61	35	45	45
ENSG00000109618	SEPSECS	-1.9656675867799809	NA	0.04933702131794339	0.007075181046994182	0.011905975253621009	0.004690837354305274	0.008144494258274897	3	3	3
ENSG00000125910	S1PR4	1.9652390332291354	NA	0.049386578193711575	0.00996876263112973	0.013187272591130941	0.002913167341390394	0.005193129598493126	21	28	28
ENSG00000139350	NEDD1	-1.9645846557398434	NA	0.049462329357346985	0.34188793845683446	0.498772492851992	2.827773543018557e-102	2.5389260989123156e-100	7	8	8
ENSG00000183726	TMEM50A	1.9636175368678206	NA	0.049574462127504354	0.224659481117513	0.3166394893371814	3.2417412261252536e-57	7.472126382637362e-56	13	16	16
ENSG00000107338	SHB	-1.963054519697635	NA	0.049639839396581724	0.010033230117593609	0.01781123190939929	0.0005331007637593693	0.001044577810524386	5	7	7
ENSG00000114026	OGG1	-1.9630395031184584	NA	0.04964158410375409	0.012158002915588209	0.018473131435983694	0.00041885431569811893	0.0008334802343823441	6	7	7
ENSG00000108219	TSPAN14	-1.9627673762847477	NA	0.049673210179349184	0.047297193139364126	0.10071308646533869	3.839392121951415e-17	1.9766357099773287e-16	11	12	12
ENSG00000106565	TMEM176B	1.9617002531831615	NA	0.04979739235266101	0.5272301591538326	0.6598420174947363	1.4477000184874855e-158	6.709893950551862e-156	21	25	25
ENSG00000099337	KCNK6	-1.9614349622389875	NA	0.04982830489622676	0.010484271038830323	0.017276036640656047	0.0006480784898526562	0.001255523951929869	11	11	11
ENSG00000249684	AC106795.2	-1.9598878250725076	NA	0.05000890295524025	0.0869120841817344	0.06721743317447035	9.413184507577688e-12	3.561144961845351e-11	13	18	18
ENSG00000130702	LAMA5	1.9598547966935047	NA	0.050012764348365206	0.05081912970459374	0.06938022305170682	4.269862044790042e-12	1.646960508459389e-11	22	28	28
ENSG00000160007	ARHGAP35	-1.9597037890252653	NA	0.050030422046270874	0.0024933457800611104	0.020529367191584134	0.00019841967896636555	0.0004117994765332449	6	8	8
ENSG00000273344	PAXIP1-AS1	1.959091029993254	NA	0.05010212710864145	0.07437242329095614	0.030311119355794034	5.822456826690418e-06	1.4146969696927456e-05	15	19	19
ENSG00000163933	RFT1	1.9586970051463937	NA	0.05014828139105855	0.1929723465241558	0.052228938116020536	2.179345833925361e-09	7.0343688511172625e-09	7	9	9
ENSG00000107537	PHYH	-1.9580187282484887	NA	0.05022781514768813	0.03202571451137475	0.09982556173318329	5.3606485080785306e-17	2.736819329116961e-16	20	26	26
ENSG00000078808	SDF4	1.9571093563790682	NA	0.050334612631117215	0.010741758588887337	0.02324158194722956	7.434558651761585e-05	0.00016179599786682666	2	3	3
ENSG00000178078	STAP2	-1.9568047668542705	NA	0.05037042642909877	0.061759275513497816	0.055093790646114034	7.73002127297117e-10	2.5760228295799183e-09	24	35	35
ENSG00000254531	AP001816.1	1.9567372127923155	NA	0.05037837236419898	0.1399356907931464	0.2729482710724728	3.407637094963946e-48	5.902784701165325e-47	16	21	21
ENSG00000066027	PPP2R5A	1.9564759977450206	NA	0.050409107237731364	0.2572318128686674	0.3315985309860389	1.951085227530024e-60	4.8988522059901e-59	9	10	10
ENSG00000083123	BCKDHB	-1.9553953024681712	NA	0.050536430158054285	0.027979084752703855	0.03994152022259551	1.8269189198326865e-07	5.065453929864307e-07	13	14	14
ENSG00000082996	RNF13	-1.954790880303202	NA	0.05060775802520822	0.09526509324360927	0.12936651624236453	6.827037017197508e-22	4.434729462421215e-21	13	16	16
ENSG00000275066	SYNRG	1.9537377574855852	NA	0.05073223856599971	0.17173983217263306	0.08558688332425633	1.0916749744384807e-14	4.8995378530870205e-14	16	20	20
ENSG00000136122	BORA	-1.9534342720560631	NA	0.050768158524956065	0.01571396195937045	0.016341140590132284	0.0009121857815676882	0.0017363829468425224	9	15	15
ENSG00000185651	UBE2L3	-1.9533995328355571	NA	0.05077227155162276	0.09596597153597941	0.14590673666529963	1.0626873081070154e-24	7.831553350548865e-24	21	26	26
ENSG00000157782	CABP1	1.9532618387771157	NA	0.05078857688934374	0.0021021756126420616	0.017580009475113484	0.000580015495241095	0.001131591095323042	11	15	15
ENSG00000102524	TNFSF13B	1.9530980090779908	NA	0.05080798284887463	0.2520614595795331	0.11052131482324373	9.416062309006622e-19	5.241027346223777e-18	47	53	53
ENSG00000106853	PTGR1	-1.95242103232473	NA	0.05088823798509297	0.10838591412908165	0.1201413671768281	2.3923634361920507e-20	1.442568233729166e-19	28	35	35
ENSG00000268204	AC008763.1	1.9519993212542288	NA	0.05093828519677152	0.030580726735817756	0.27828480486360874	2.8818607589620604e-49	5.153392091286796e-48	9	13	13
ENSG00000185158	LRRC37B	-1.9515007005615965	NA	0.050997512953497096	0.02890869366209345	0.03427924819511786	1.3984261340096098e-06	3.5949047777141055e-06	10	10	10
ENSG00000264006	AKR1C8P	-1.9513008017429507	NA	0.05102127376238443	0.06278824963984922	0.060018536047196445	1.2955978727519656e-10	4.560387504068854e-10	16	16	16
ENSG00000196421	C20orf204	1.9507901507831937	NA	0.0510820139626149	0.2856917218605421	0.36009656031542975	8.959008728436998e-67	2.719257357238338e-65	12	14	14
ENSG00000104343	UBE2W	1.950683654791573	NA	0.05109468892730659	0.02712567898244853	0.02523213432452254	3.6243662962964195e-05	8.167445153112654e-05	27	36	36
ENSG00000167523	SPATA33	-1.9495595079529529	NA	0.05122864358471513	0.03060343275584891	0.06294658062371739	4.46714651258069e-11	1.616865672103129e-10	18	26	26
ENSG00000164978	NUDT2	-1.9490035886728032	NA	0.05129499615579135	0.192039855429477	0.5670897915885563	1.475516809319647e-123	2.2592533716984487e-121	21	26	26
ENSG00000095539	SEMA4G	-1.9487545691630432	NA	0.051324741572749855	0.017196785762485574	0.02158244064812757	0.00013547552264148567	0.0002863603240747239	9	11	11
ENSG00000278259	MYO19	1.947629072456918	NA	0.05145936249473014	0.012365745603549418	0.1126218346082992	4.235755748978293e-19	2.3973259187864273e-18	8	15	15
ENSG00000101773	RBBP8	-1.9471570991673772	NA	0.05151590321842987	0.001840110443905667	0.0886524015205839	3.4961637631217783e-15	1.6178011973495783e-14	2	4	4
ENSG00000177045	SIX5	-1.9457273658090999	NA	0.0516874976001206	0.0063784136784341165	0.014017193919950087	0.0021431772231382124	0.003891301873964765	7	7	7
ENSG00000186566	GPATCH8	-1.9443969766269147	NA	0.051847598177162856	0.0034627214591191943	0.01477876908717432	0.0016186075907173624	0.002984998556104102	4	4	4
ENSG00000118369	USP35	-1.9434215841667206	NA	0.05196524146076468	0.023066362538856515	0.027897897718221685	1.3872551612379418e-05	3.25980251576726e-05	6	9	9
ENSG00000152642	GPD1L	-1.9432673562270504	NA	0.05198386351185517	0.044059246331917136	0.09074290199707637	1.6053568908298557e-15	7.557031380961075e-15	8	10	10
ENSG00000196531	NACA	1.9428632415544784	NA	0.05203268428829877	0.0013443164589203717	0.01763323612480703	0.0005688602092596427	0.0011108385024588491	7	8	8
ENSG00000171103	TRMT61B	-1.9417898303377212	NA	0.052162548516180594	0.0139148798123127	0.06251317583547124	5.230470972098027e-11	1.884794005053773e-10	4	7	7
ENSG00000143457	GOLPH3L	-1.9415375546882903	NA	0.05219310882421583	0.0019041213405166695	0.07180956135146298	1.7541911689006978e-12	6.928287507019361e-12	3	4	4
ENSG00000276867	AC074050.4	-1.9411368370056152	NA	0.052241681966877236	0.00076466052916813	0.020411272531423427	0.0002071032462040418	0.0004289906473188928	1	2	2
ENSG00000100036	SLC35E4	-1.9407895291321275	NA	0.052283811595137154	0.041974192623044436	0.08008476502308391	8.360489495614061e-14	3.5594348153000375e-13	19	24	24
ENSG00000110057	UNC93B1	1.9407016935989485	NA	0.05229447084459477	0.025549468286808506	0.02406000787666713	5.532114725356906e-05	0.0001221138311560633	7	9	9
ENSG00000229056	HECW2-AS1	1.9402116241330076	NA	0.052353976407408145	0.07791008656338806	0.057245468990609796	3.5446373142732595e-10	1.2142825669690797e-09	6	7	7
ENSG00000109065	NAT9	1.9401954164073836	NA	0.052355945360185466	0.01081868736112134	0.013234180865813476	0.002862972462780484	0.005108429379276093	6	9	9
ENSG00000184500	PROS1	1.9400007466936353	NA	0.052379599135041296	0.021233574764327624	0.032559900460297546	2.5941953389478666e-06	6.515503202638688e-06	9	11	11
ENSG00000198208	RPS6KL1	-1.939261138099998	NA	0.05246954839496393	0.02434572868821875	0.058777849370770734	2.0329791170387882e-10	7.063119707880506e-10	4	5	5
ENSG00000137462	TLR2	1.9391324552205713	NA	0.052485211651476474	0.02032934851201653	0.026800535522098896	2.059476236612919e-05	4.74959090662654e-05	13	14	14
ENSG00000254340	AC022784.5	-1.939088217328386	NA	0.05249059718246326	0.0028278907771137466	0.01107868751738987	0.0063921178075635274	0.01088240129871011	15	22	22
ENSG00000069849	ATP1B3	-1.9387967810035402	NA	0.052526088255172514	4.5456880992963606e-05	0.04513105728997049	2.8222586764170974e-08	8.389480679819171e-08	2	3	3
ENSG00000170458	CD14	1.9381439811778283	NA	0.05260565892248217	0.014976632379313806	0.05687865726097952	4.048832658588139e-10	1.3795635061022847e-09	5	6	6
ENSG00000100031	GGT1	-1.9367362481655992	NA	0.05277759240500595	0.16175193510252728	0.13700795299051868	3.4937673748727304e-23	2.407176243941039e-22	42	64	64
ENSG00000105568	PPP2R1A	1.9349773331682192	NA	0.05299307726756221	0.024020607587044968	0.042036609470532685	8.59849148257613e-08	2.4551370368747594e-07	5	8	8
ENSG00000119862	LGALSL	1.9348743839518951	NA	0.053005712326819346	0.08916608510511106	0.18862430912118597	3.3805764186492245e-32	3.3725133800707126e-31	4	4	4
ENSG00000132386	SERPINF1	-1.9345688917381472	NA	0.0530432205067781	0.03150641213708647	0.05545038946669233	6.793517957458407e-10	2.275874964884826e-09	26	34	34
ENSG00000153815	CMIP	-1.9339304665120636	NA	0.053121677635385195	0.01964640434993317	0.046427538969804116	1.7689440170958756e-08	5.3398382237594034e-08	6	8	8
ENSG00000104517	UBR5	1.933276459564213	NA	0.05320215013408965	0.014429011863912627	0.012636134764099525	0.0035742334008206844	0.006304724191593696	8	10	10
ENSG00000158286	RNF207	1.9327485182759878	NA	0.05326718510368189	0.0860636254927009	0.10555162442390477	6.1914242828360865e-18	3.3128466466881763e-17	19	27	27
ENSG00000222041	CYTOR	1.9327086602672388	NA	0.05327209774677463	0.06491986564608004	0.11375858618441302	2.7470558724081307e-19	1.5692625301774495e-18	13	19	19
ENSG00000227039	ITGB2-AS1	1.9324777894448706	NA	0.05330056085244135	0.1254481735775762	0.3264115201957004	2.600114315265038e-59	6.297932258824877e-58	49	69	69
ENSG00000117505	DR1	1.9320287783607981	NA	0.05335595394302728	0.05456958029583241	0.03271566500697059	2.4529486965448437e-06	6.172504357600517e-06	13	15	15
ENSG00000169860	P2RY1	-1.9316357300402032	NA	0.05340448254197759	0.013787333385706589	0.01153884369078952	0.005380279916099773	0.009248839242301023	10	13	13
ENSG00000150048	CLEC1A	-1.9310733610946291	NA	0.053473980794888104	0.004518903664030198	0.02043164738899653	0.00020557827267080492	0.00042598620082547533	5	5	5
ENSG00000180855	ZNF443	-1.9305739410209173	NA	0.05353576305454349	0.01984844326512258	0.049185881000479825	6.5413969235939e-09	2.0410919913157164e-08	10	13	13
ENSG00000144827	ABHD10	-1.9305567210993988	NA	0.05353789435927044	0.018747704376180438	0.09476487445934657	3.575908177764987e-16	1.738680162758485e-15	5	6	6
ENSG00000149541	B3GAT3	1.9303780181548125	NA	0.0535600165546031	0.05069491449213226	0.018346926685919203	0.00043855361155478175	0.0008696781466275726	10	13	13
ENSG00000254901	BORCS8	-1.9301652379770564	NA	0.05358636723185789	0.03380882547462971	0.028729585781681014	1.0284129515444868e-05	2.4447260474128643e-05	6	7	7
ENSG00000152495	CAMK4	-1.9287280487539993	NA	0.053764632241894816	0.008278894228505392	0.09300478980084133	6.903947764227812e-16	3.3006913913783875e-15	3	3	3
ENSG00000069943	PIGB	-1.9285213331725282	NA	0.053790313356944196	0.05066579207480809	0.01713869525067201	0.0006814162920963907	0.0013171334527909157	10	13	13
ENSG00000047365	ARAP2	1.9283618552125503	NA	0.05381013294788241	0.11318506205979384	0.11902267317854265	3.673857408280668e-20	2.1959909618196296e-19	18	22	22
ENSG00000149547	EI24	1.9274853374103602	NA	0.05391917363102336	0.025513664343570327	0.012267483722379154	0.004099530929281298	0.00718255577301236	12	15	15
ENSG00000184381	PLA2G6	1.9274711630495767	NA	0.05392093846601837	0.02075587834170254	0.09181201743468899	1.0775781312489492e-15	5.117526273272842e-15	2	4	4
ENSG00000187741	FANCA	1.926807497216037	NA	0.05400362480976328	0.21552239587549527	0.2986337320891859	1.9765087473490688e-53	4.025552079369262e-52	14	22	22
ENSG00000240972	MIF	-1.9265300431284427	NA	0.0540382242619942	0.10275039841274561	0.43236413452115374	3.38797473135305e-84	1.739532295448307e-82	29	36	36
ENSG00000128602	SMO	1.9264580626037144	NA	0.054047203495945814	0.0006094266513316688	0.03559471287293611	8.716211638371941e-07	2.2803098914788773e-06	2	4	4
ENSG00000126267	COX6B1	-1.9263294138435119	NA	0.05406325492901824	0.06023986759696291	0.07276287442559946	1.2367003100604482e-12	4.9298404503083746e-12	3	4	4
ENSG00000124613	ZNF391	-1.9260981409744415	NA	0.05409212071910805	0.012521496293047515	0.1956786486909325	1.7967113700711537e-33	1.8673820172939522e-32	14	15	15
ENSG00000100034	PPM1F	-1.9259463228762514	NA	0.05411107653729597	0.25840301724132325	0.3216658808096869	2.732206474682927e-58	6.462704666805175e-57	11	13	13
ENSG00000101745	ANKRD12	-1.9255942734638016	NA	0.05415505432065357	0.06889151982150206	0.03773345547992001	4.0410037269933073e-07	1.0885826722307293e-06	29	32	32
ENSG00000176920	FUT2	-1.9253881448024923	NA	0.05418081762061733	0.006679547439034907	0.013040518181539326	0.0030760367038441447	0.005468686858202699	3	3	3
ENSG00000165264	NDUFB6	1.9250852730434784	NA	0.05421869105563644	0.012817002789243912	0.020674554453671	0.00018824350352994375	0.0003916277862471194	3	6	6
ENSG00000184939	ZFP90	-1.9248150429749478	NA	0.05425250136619249	0.39488689955915957	0.5475832622725243	3.711453442342653e-117	4.785542487423621e-115	5	7	7
ENSG00000243224	AC006252.1	-1.9242677889035447	NA	0.054321025912846224	0.01684535825781682	0.011995202523864698	0.004537285577501774	0.007901087567889717	7	9	9
ENSG00000167645	YIF1B	-1.9242555490840225	NA	0.054322559349957854	0.02485824274916752	0.14930293228523034	2.7769339030901313e-25	2.099719554854174e-24	9	12	12
ENSG00000267082	AC011472.1	-1.9232211886634671	NA	0.05445227732555177	0.1076253031169971	0.14189097757301922	5.1613189024692265e-24	3.6895147085637667e-23	13	15	15
ENSG00000271892	AC026790.1	1.9214429415371128	NA	0.05467588926042316	0.08632755600311935	0.1276402621293627	1.3317033095174881e-21	8.543726170937301e-21	23	30	30
ENSG00000146007	ZMAT2	-1.9199319957437206	NA	0.054866489798449714	0.00506690364583391	0.025690407850518446	3.072391223216064e-05	6.975829086049554e-05	7	10	10
ENSG00000068120	COASY	1.9192651320242948	NA	0.05495078838350307	0.004254795522841529	0.048755872599175396	7.63943785006118e-09	2.371198546437994e-08	3	6	6
ENSG00000105447	GRWD1	1.919223618373801	NA	0.054956039713947066	0.010617401982972029	0.09256287995855926	8.142493038881206e-16	3.8787670312159394e-15	11	15	15
ENSG00000139725	RHOF	1.9191840005238117	NA	0.05496105162249595	0.0038279677856386837	0.020672034146144994	0.00018841560099905767	0.0003919382752951043	8	10	10
ENSG00000174885	NLRP6	1.9182502526773932	NA	0.055079287012606774	0.058388231763107375	0.0753175174878097	4.84011914068581e-13	1.9711043254243877e-12	21	26	26
ENSG00000100106	TRIOBP	-1.9171178922859606	NA	0.05522295604449597	0.0294300398205462	0.2103354494342846	3.727134620045263e-36	4.258269926659308e-35	12	19	19
ENSG00000123610	TNFAIP6	-1.9165529157470944	NA	0.05529475456758347	0.2960752010655826	0.45359807160343424	9.757958425859503e-90	5.944259408260894e-88	18	24	24
ENSG00000135597	REPS1	1.9162002807725393	NA	0.055339607657631545	0.14713782642142004	0.2562904051343461	6.79035469141334e-45	1.0509728574282252e-43	15	18	18
ENSG00000137713	PPP2R1B	1.9156781364812592	NA	0.05540607701977703	0.06863463577994623	0.05828425134240995	2.431812763448068e-10	8.411286220324913e-10	14	17	17
ENSG00000242689	CNTF	1.915504864926085	NA	0.05542814931691043	0.05083333140692832	0.020997472835483116	0.00016744981181291744	0.0003504083981427359	3	3	3
ENSG00000002933	TMEM176A	1.9147404121774314	NA	0.05552561706832423	0.5797452650946917	0.643178370086862	1.2692769330786677e-151	4.353366025073214e-149	24	28	28
ENSG00000107816	LZTS2	-1.9128415779836596	NA	0.05576833656830875	0.010570883980924196	0.01404617584207516	0.0021203698400983273	0.0038515223374479624	9	12	12
ENSG00000160691	SHC1	1.912357323697333	NA	0.05583037788103092	0.07581075537198685	0.11769507204683495	6.10839176537572e-20	3.618404503779904e-19	20	25	25
ENSG00000160781	PAQR6	-1.9109203205349374	NA	0.056014821249315803	0.4058675962993434	0.6304536197108068	1.5510071732904541e-146	4.5859003473720684e-144	31	36	36
ENSG00000277595	AC007546.1	1.910829566755913	NA	0.05602648676646105	0.020204615559567866	0.053520538334918905	1.3660793694812268e-09	4.478473543726546e-09	3	3	3
ENSG00000168118	RAB4A	1.9101474715835411	NA	0.05611422824130286	0.002275945644424493	0.013570250540111012	0.002528057843720047	0.004545362126436893	5	8	8
ENSG00000108187	PBLD	-1.9099120421248463	NA	0.05614453931600847	0.08334409447430248	0.039913576419786316	1.8453699878794684e-07	5.114958771964604e-07	20	32	32
ENSG00000084207	GSTP1	-1.908813135335476	NA	0.05628620177373113	0.03636601407480773	0.01843550565049507	0.00042463231958850224	0.0008438029720305011	9	11	11
ENSG00000100583	SAMD15	-1.9074749051719035	NA	0.05645911766349104	0.02859635677094357	0.05050972161956726	4.056061589502344e-09	1.283346867128703e-08	5	5	5
ENSG00000167733	HSD11B1L	-1.9074059309874265	NA	0.05646804195079156	0.016749155192762013	0.016749121461921403	0.000785688449917608	0.001508145425076904	7	13	13
ENSG00000108528	SLC25A11	1.907102267995571	NA	0.05650734562730778	0.007656772007741078	0.04863600518083297	7.977088861607971e-09	2.47331579981405e-08	11	13	13
ENSG00000105520	PLPPR2	-1.9064121944149226	NA	0.05659674783360388	0.09445638743648523	0.13093128851050306	3.721694403977428e-22	2.4453385951650927e-21	33	45	45
ENSG00000096063	SRPK1	-1.9057809380142259	NA	0.05667863307332768	0.0060563965303356195	0.027668884201273787	1.5064668702028146e-05	3.52268866987308e-05	12	14	14
ENSG00000133985	TTC9	-1.9055901387687828	NA	0.05670340254143564	0.024000498072147432	0.14807108734286623	4.520877668966041e-25	3.387004418746118e-24	20	26	26
ENSG00000127954	STEAP4	-1.9055460586969233	NA	0.05670912627637178	0.010317566978246408	0.06409102682074463	2.944539555477445e-11	1.079895398564643e-10	6	10	10
ENSG00000272858	Z93930.3	1.905415931810094	NA	0.05672602587318657	0.05553529863795791	0.03413767978916237	1.4714143467647415e-06	3.7746125104964173e-06	15	19	19
ENSG00000140931	CMTM3	-1.905271491164603	NA	0.05674478930736754	0.04619342618383173	0.1564779039906203	1.6030782982158627e-26	1.2727402655603624e-25	10	15	15
ENSG00000197982	C1orf122	1.905165608302931	NA	0.05675854720719387	0.013083936996177692	0.012417534239320618	0.003876867238284873	0.00681192584726919	8	9	9
ENSG00000132470	ITGB4	-1.9049182188110683	NA	0.056790702603765314	0.005003966198146443	0.020487260329644184	0.00020147304642143007	0.00041778249976796904	9	14	14
ENSG00000170801	HTRA3	1.9044244886781159	NA	0.056854922384187496	0.07502236712560141	0.1420611454137051	4.8276716339634846e-24	3.456774148260534e-23	10	17	17
ENSG00000188636	RTL6	-1.9041233062744138	NA	0.056894127027536094	0.003104818389055353	0.10837639649392469	2.1251186496761526e-18	1.1658240474502987e-17	1	3	3
ENSG00000262877	AC110285.2	1.903555712413397	NA	0.0569680713472334	0.12359125227655163	0.2685622369918075	2.5607276383823234e-47	4.296860887536053e-46	9	10	10
ENSG00000079263	SP140	-1.9035458793038793	NA	0.05696935307763941	0.008247545569094947	0.020347089928447547	0.00021198173964524588	0.00043840748349931516	15	18	18
ENSG00000177409	SAMD9L	-1.9021809827515008	NA	0.05714749813566955	0.3040214550295487	0.2745172982344107	1.65137808734727e-48	2.8956526400734496e-47	34	47	47
ENSG00000196526	AFAP1	1.9019262721241645	NA	0.0571807939855045	0.28619040769715365	0.5674132609897001	1.1492016112467127e-123	1.7754647235378268e-121	37	48	48
ENSG00000166405	RIC3	1.9017894741372061	NA	0.05719868291852208	0.012417391734329559	0.0649906332836961	2.1214000035470224e-11	7.857427356550299e-11	4	4	4
ENSG00000198355	PIM3	-1.901737722293899	NA	0.0572054516676767	0.10551596102807866	0.1364143616410847	4.405097307081404e-23	3.0180988301693566e-22	29	35	35
ENSG00000134686	PHC2	1.9009569212168862	NA	0.05730765541148562	0.007112483231559705	0.01071439596144048	0.00732923538420165	0.012353947081155305	5	6	6
ENSG00000262528	AL022341.2	-1.9009274840824721	NA	0.057311511583445655	0.03016642683280241	0.010574450012673308	0.007725458572243778	0.012975895108267242	5	7	7
ENSG00000161905	ALOX15	1.9006368942984637	NA	0.05734958951107223	0.058557305069336776	0.07071501928887015	2.619599136935779e-12	1.0223829221509257e-11	7	9	9
ENSG00000163466	ARPC2	1.9001049147794593	NA	0.05741935286672248	0.005289603200593611	0.03535340711611358	9.505829217053297e-07	2.4793226652965323e-06	3	5	5
ENSG00000079819	EPB41L2	-1.8999992810431596	NA	0.05743321398194577	0.029596771975993363	0.040785584437369744	1.3485947379910774e-07	3.7875943599425135e-07	12	16	16
ENSG00000182093	GET1	-1.8998399290949282	NA	0.05745412919233631	0.04193014761240998	0.2876052280949227	3.6908086993756586e-51	7.056151436520978e-50	9	13	13
ENSG00000117593	DARS2	-1.8996680342992858	NA	0.057476697772743446	0.0247743081177811	0.02023443962318422	0.0002208251115224616	0.00045576240672748754	9	12	12
ENSG00000042429	MED17	1.8991499987167149	NA	0.0575447567949711	0.040196571706635806	0.050284758174469237	4.399333830914902e-09	1.3896514250572786e-08	6	9	9
ENSG00000161911	TREML1	-1.8990316535680645	NA	0.0575603142665323	0.0017738325459646551	0.01175554401520928	0.0049617697574341835	0.00858015423719258	6	7	7
ENSG00000271781	AC026740.1	1.898873069058897	NA	0.05758116702514196	0.030684971762859437	0.03361094418803635	1.77806273388529e-06	4.534800390154497e-06	17	29	29
ENSG00000075568	TMEM131	-1.898692897366218	NA	0.057604865969059206	0.0054024440993218825	0.04026765230965689	1.6247357604328447e-07	4.5319768307844586e-07	3	4	4
ENSG00000169026	SLC49A3	1.8964849726472326	NA	0.05789594523006289	0.0681383853721132	0.16832920632221413	1.3707182398962868e-28	1.1818223778773968e-27	19	23	23
ENSG00000214688	C10orf105	-1.8961502024299777	NA	0.05794018582658548	0.007166215646781656	0.02477130806106683	4.2797168346213757e-05	9.578812842198118e-05	6	11	11
ENSG00000281404	LINC01176	1.8957798872629894	NA	0.0579891564884958	0.1898142460597373	0.3030042848171805	2.432442403329763e-54	5.10574721844579e-53	12	18	18
ENSG00000272097	AL024498.1	1.8948512012329084	NA	0.058112117699825924	0.045255265079513066	0.021119243416138724	0.0001602218317090181	0.0003362677997770103	8	10	10
ENSG00000102890	ELMO3	1.8948260660924945	NA	0.058115448687327806	0.0040072201960787285	0.056329754232147165	4.940083516193041e-10	1.6739279237145714e-09	5	8	8
ENSG00000105939	ZC3HAV1	1.8937538024298886	NA	0.05825769623867686	0.026247388972581394	0.021756104812254644	0.00012722023166053328	0.0002698453621207774	17	21	21
ENSG00000110060	PUS3	-1.8929403243678466	NA	0.05836580590342845	0.023011888561198762	0.037718293446926655	4.0630877011496675e-07	1.093844442496321e-06	14	18	18
ENSG00000106004	HOXA5	1.8927978018343756	NA	0.05838476401936296	0.005997453048696917	0.018173058359697392	0.00046722911794525046	0.0009234196316288002	3	5	5
ENSG00000166164	BRD7	1.8926287598917009	NA	0.058407256335239674	0.15398944797922723	0.34599190035652166	1.328629718610895e-63	3.6339188268673425e-62	15	17	17
ENSG00000117643	MAN1C1	-1.8925296770830236	NA	0.05842044340190345	0.017779295977043447	0.017326538745882067	0.0006362371405056623	0.001233838145712044	15	18	18
ENSG00000161618	ALDH16A1	1.8922003588938625	NA	0.05846429058170428	0.3100599074584831	0.4145078901022978	1.0758252444266555e-79	4.804512269966852e-78	31	31	31
ENSG00000112137	PHACTR1	-1.891914256281317	NA	0.058502405995433854	0.0398883673446801	0.1359074647841432	5.368638966462344e-23	3.6621634700024955e-22	8	10	10
ENSG00000066427	ATXN3	-1.8913213245934883	NA	0.05858146377304703	0.2326663156578812	0.21867846778332795	1.0528128782630669e-37	1.2678853967228463e-36	30	34	34
ENSG00000166529	ZSCAN21	-1.8904672470971147	NA	0.05869549702165782	0.0337589871046064	0.06875954842284145	5.357962286382033e-12	2.0569441515371724e-11	6	10	10
ENSG00000087470	DNM1L	-1.8903880359580245	NA	0.05870608233226356	0.03313676133503802	0.016490525912285735	0.0008636449735985556	0.0016518271028067833	41	55	55
ENSG00000101109	STK4	1.8903377390486134	NA	0.058712804538142746	0.0015507526354980729	0.02962578568830525	7.449874780622519e-06	1.7958659349577676e-05	3	3	3
ENSG00000132623	ANKEF1	1.8899280243611551	NA	0.05876758691452183	0.025230965154057473	0.1287095876942154	8.804841495663684e-22	5.689307716998362e-21	28	32	32
ENSG00000106460	TMEM106B	-1.8895041902463992	NA	0.058824301834972406	0.12765427117287048	0.1982254844568996	6.1898039494220215e-34	6.524213148656315e-33	25	33	33
ENSG00000105289	TJP3	1.8888034505433178	NA	0.05891817026461611	0.040523523079665995	0.1275835346063415	1.3612381035261722e-21	8.723420118598777e-21	21	33	33
ENSG00000117682	DHDDS	-1.8887999180674877	NA	0.05891864377650385	0.030603032991888164	0.07629367188897163	3.3802705361961704e-13	1.3868004647183764e-12	10	11	11
ENSG00000156928	MALSU1	1.8880988200935296	NA	0.059012685244184036	0.020198416889996032	0.01987189494532241	0.00025188224342354834	0.0005161960555055485	5	6	6
ENSG00000157538	VPS26C	-1.8862222096023307	NA	0.0592650168496474	0.06581244173551244	0.038669679258295446	2.8861843511705126e-07	7.876380559870007e-07	33	48	48
ENSG00000119778	ATAD2B	1.8858033338908615	NA	0.0593214615172054	0.007932837478598206	0.04810708228259699	9.654116164477723e-09	2.966465474012336e-08	7	9	9
ENSG00000173511	VEGFB	1.8856689987691342	NA	0.05933957299357784	0.015663222477618616	0.028505117939450354	1.1149251661999104e-05	2.643053867177532e-05	10	13	13
ENSG00000137757	CASP5	1.8836462339687348	NA	0.05961284358579607	0.014494580247066999	0.02204765140456087	0.00011448066607124975	0.00024397029233948827	5	7	7
ENSG00000112031	MTRF1L	-1.8832147340618413	NA	0.059671273078114116	0.4503798098541948	0.33053272870465067	3.3272229090874204e-60	8.317572254801775e-59	15	20	20
ENSG00000182628	SKA2	1.8830111187527343	NA	0.0596988611631766	0.008746295179411022	0.011209435830469842	0.006086348473716098	0.010393824932857733	13	16	16
ENSG00000119333	WDR34	1.8822706803842526	NA	0.05979927326416406	0.016992913578293224	0.021446796889106057	0.00014229590548053676	0.00029997906915589447	31	41	41
ENSG00000233016	SNHG7	1.8817825617058734	NA	0.059865544446101135	0.2928200907487438	0.27268969929202386	3.839153842913249e-48	6.63685980364106e-47	26	36	36
ENSG00000135587	SMPD2	-1.8804681413971847	NA	0.06004430434410755	0.2591774180705315	0.3121422626945222	2.919694740398863e-56	6.528011095580195e-55	31	37	37
ENSG00000107960	STN1	1.8802115877141896	NA	0.060079246974476676	0.09310913226701589	0.08489041374127385	1.4133496977474399e-14	6.292194695397416e-14	19	21	21
ENSG00000088538	DOCK3	-1.879686580001516	NA	0.060150805621444516	0.017809765206075776	0.010869308826104616	0.006914720928989368	0.011701258063078613	33	38	38
ENSG00000111596	CNOT2	-1.8792725597892292	NA	0.06020728647655889	0.015660560167307797	0.04205469045277613	8.542731704976214e-08	2.4404348827026e-07	26	30	30
ENSG00000159588	CCDC17	-1.8790195205746643	NA	0.0602418278628918	0.01638806868750664	0.023707729939898947	6.28245897680739e-05	0.00013775462088386385	10	14	14
ENSG00000138606	SHF	1.8787171827181022	NA	0.06028312035267481	0.009134818566690388	0.03394728525297083	1.5756190467244578e-06	4.032277426097258e-06	10	10	10
ENSG00000111725	PRKAB1	-1.877179689796073	NA	0.060493470209148234	0.15562107594231936	0.3064212410698604	4.6856167487721695e-55	1.0095474396704676e-53	10	11	11
ENSG00000269439	AC010618.3	1.8758621138550422	NA	0.06067421614958581	0.02907610648180162	0.13227003006153076	2.212895033358789e-22	1.4691806785547763e-21	19	21	21
ENSG00000145425	RPS3A	-1.8752735850684612	NA	0.060755095386946914	0.06069984355596078	0.034846504702097984	1.140525350055586e-06	2.9554048395441594e-06	14	17	17
ENSG00000171204	TMEM126B	-1.8735709190368652	NA	0.060989589414093326	0.015339514916324676	0.027039536423465724	1.8896155023312163e-05	4.378464565528716e-05	1	1	1
ENSG00000101782	RIOK3	-1.8730275971871069	NA	0.06106457421905454	0.04471174718197317	0.04349946380223297	5.078888597653331e-08	1.4799976306058958e-07	16	18	18
ENSG00000254802	AC022182.2	1.8727057719631832	NA	0.061109025886070145	0.01327442178238486	0.016846626951638678	0.000758170465311442	0.0014585893324686918	12	16	16
ENSG00000154237	LRRK1	-1.872668414631411	NA	0.061114187551908256	0.016706281391979372	0.03531787612859681	9.627988097690627e-07	2.509276107709674e-06	12	15	15
ENSG00000061676	NCKAP1	1.8722922957065482	NA	0.06116617606046105	0.010770875509733598	0.026563927108154604	2.2427018602674875e-05	5.153436178711932e-05	9	12	12
ENSG00000165113	GKAP1	1.8722872753613318	NA	0.06116687023824838	0.011574259048289971	0.02989067222493722	6.772878506601002e-06	1.6372722513349393e-05	3	6	6
ENSG00000254528	AP000757.1	1.8720190525054932	NA	0.06120396768352784	0.014973345176506258	0.137142659892128	3.314677768414805e-23	2.2874611287945873e-22	1	2	2
ENSG00000120063	GNA13	1.870932707063807	NA	0.06135440888534945	0.011058978061247936	0.01087368712139839	0.006903359035385783	0.011684337159280576	5	7	7
ENSG00000084444	FAM234B	-1.8697301316433572	NA	0.06152130302356243	0.0025264284351993057	0.034531209861042134	1.2773635602599686e-06	3.296539908938781e-06	4	5	5
ENSG00000184221	OLIG1	-1.8696633483048253	NA	0.0615305822605694	0.0472398809203561	0.20171691550897758	1.4285753125389924e-34	1.5398264006744928e-33	26	37	37
ENSG00000167461	RAB8A	1.8694448846904597	NA	0.06156094486795442	0.033086863488019896	0.03800875290290139	3.6602572454622963e-07	9.895909112790937e-07	14	17	17
ENSG00000089486	CDIP1	1.8679146474672241	NA	0.06177396888312814	0.041067072705169724	0.05328469513838121	1.4877410134009893e-09	4.861522606481243e-09	6	8	8
ENSG00000177352	CCDC71	1.8679013559353446	NA	0.061775821864005875	0.019665260152971348	0.047722324203427986	1.1091249366171744e-08	3.395890651320822e-08	8	8	8
ENSG00000186409	CCDC30	-1.8673920915276616	NA	0.06184685339511462	0.08464260581689638	0.06137347271708519	7.917679395551566e-11	2.8322962860724614e-10	25	29	29
ENSG00000172890	NADSYN1	1.866929324956732	NA	0.06191145807646142	0.12157354630829395	0.318361285905103	1.3921024231954248e-57	3.2348461321650866e-56	28	35	35
ENSG00000249476	AC008467.1	1.8668204796506915	NA	0.061926661571857985	0.21396480263711876	0.3305229975351479	3.3434642499333303e-60	8.346007048341584e-59	11	12	12
ENSG00000254760	AC008750.1	-1.8667231923532956	NA	0.06194025326128262	0.017220649711675563	0.031289433726974174	4.0958135182079e-06	1.0100532934102283e-05	13	15	15
ENSG00000178934	LGALS7B	-1.8653287823157494	NA	0.06213533312814925	0.012525278914612135	0.0112046166251837	0.006097350048089835	0.010411575821437079	9	12	12
ENSG00000204356	NELFE	-1.8640106577747846	NA	0.062320207670806205	0.04661568290491426	0.0458568249757954	2.1728879902678055e-08	6.515624435233886e-08	10	10	10
ENSG00000188582	PAQR9	1.8637467885023535	NA	0.06235727146174559	0.014790053325180932	0.022554117391079938	9.531699953444093e-05	0.0002048359931097904	3	5	5
ENSG00000255046	AC069185.1	1.8634844747738655	NA	0.06239413482778282	0.027896651569181793	0.11772075602822635	6.048644122380366e-20	3.584250105552899e-19	8	10	10
ENSG00000174021	GNG5	1.8631109392746288	NA	0.06244665947520264	0.017602360137259892	0.016445559500101733	0.0008779757745899807	0.0016759134637626425	11	12	12
ENSG00000159917	ZNF235	1.8628384566369842	NA	0.06248499765224711	0.027686026490383972	0.011372843008602335	0.005725025281595463	0.00981195868019994	10	14	14
ENSG00000120533	ENY2	1.8619239604433686	NA	0.06261380916004994	0.033769504091425796	0.04508234311124866	2.8722206865333872e-08	8.529127714867716e-08	6	10	10
ENSG00000260997	AC004847.1	-1.8616727417374714	NA	0.06264923303412584	0.3180593673706779	0.3165539861100449	3.3805297072934835e-57	7.781571000050463e-56	26	32	32
ENSG00000243716	NPIPB5	1.8614116576461723	NA	0.06268606556766028	0.008674979321896412	0.01589405946872661	0.0010745364814063855	0.002030995935152442	3	6	6
ENSG00000140743	CDR2	1.861306661370932	NA	0.06270088300319084	0.03444343618273902	0.05596542684065981	5.637251283285369e-10	1.9026416504046605e-09	4	4	4
ENSG00000248098	BCKDHA	-1.860308221573244	NA	0.06284193102897913	0.12803153549505122	0.18192393694685063	5.3662099088950085e-31	5.087072068968519e-30	11	14	14
ENSG00000186432	KPNA4	1.8601204000277198	NA	0.06286849357810197	0.01814780477156027	0.015186932779798322	0.0013929878826469937	0.00259374041254216	6	7	7
ENSG00000110063	DCPS	-1.860082028430536	NA	0.06287392139991006	0.06191819303892768	0.12230277275764573	1.0429801372655165e-20	6.39473234678811e-20	21	31	31
ENSG00000147437	GNRH1	1.8600568207839052	NA	0.06287748733708491	0.015609100837831447	0.03357592840630184	1.8005798242291678e-06	4.588018802973167e-06	8	9	9
ENSG00000225411	CR786580.1	1.8600107040945504	NA	0.06288401155286096	0.0030617383592999735	0.11324486535462693	3.341058343252209e-19	1.9022513123649444e-18	3	19	19
ENSG00000267106	ZNF561-AS1	-1.8599355760173182	NA	0.0628946412633911	0.004364093721144296	0.016428742871160758	0.0008833966174985115	0.00168513554988676	5	8	8
ENSG00000271151	AC016737.1	1.8589765433630498	NA	0.06303046329629584	0.012368233095253757	0.022715764314497323	8.990580154477271e-05	0.00019383889749702125	13	16	16
ENSG00000148399	DPH7	1.8589036718880532	NA	0.06304079354913451	0.031192334532154753	0.04403851392030735	4.1829433277724454e-08	1.2243265937526824e-07	6	6	6
ENSG00000149243	KLHL35	1.8588572233124654	NA	0.06304737882473861	0.16618529361699583	0.2029074274561584	8.652801417049371e-35	9.409441439504102e-34	7	7	7
ENSG00000120253	NUP43	1.8586970354037229	NA	0.06307009392691605	0.16947848845413738	0.2951553509533135	1.0375941181539041e-52	2.07385798743838e-51	3	4	4
ENSG00000116044	NFE2L2	1.8576706883800604	NA	0.06321579343266595	0.012060895493705238	0.022970881301566676	8.19856943312881e-05	0.00017776870300761913	7	7	7
ENSG00000204856	FAM216A	1.857577226227414	NA	0.06322907506209764	0.08170823515889068	0.13118303502997844	3.375266809813344e-22	2.221975068003418e-21	6	7	7
ENSG00000156502	SUPV3L1	1.8568085943247146	NA	0.06333839055584635	0.01997475196140098	0.13632395450830578	4.563322082813194e-23	3.125256006316432e-22	27	30	30
ENSG00000129596	CDO1	1.856651991016737	NA	0.06336068195391165	0.07558724667970064	0.1243716539613103	4.703227509209679e-21	2.9318665414553543e-20	4	4	4
ENSG00000272100	AL513218.1	1.8562412448411798	NA	0.06341917963347916	0.012999177280703869	0.026888663915029486	1.9951314907336477e-05	4.609877382725858e-05	8	9	9
ENSG00000163607	GTPBP8	-1.8557437918155677	NA	0.06349008567840422	0.05318493852075408	0.08812705834272815	4.2504391207544436e-15	1.953652652956793e-14	20	24	24
ENSG00000204560	DHX16	1.8556143643556806	NA	0.0635085447659203	0.010732527032483539	0.042632874896164255	6.938023252811799e-08	1.996981550226075e-07	9	12	12
ENSG00000234678	ELF3-AS1	1.8554824718437775	NA	0.06352735998316372	0.10025875724357262	0.1503356489249153	1.8445882932968464e-25	1.4065293304467595e-24	8	9	9
ENSG00000141837	CACNA1A	1.8551664463661452	NA	0.06357246155368527	0.021287540286054757	0.07149875042432294	1.965835756323399e-12	7.741014324957514e-12	3	3	3
ENSG00000141682	PMAIP1	-1.8547220997205656	NA	0.06363592122016185	0.0021167792481155837	0.023624806815777506	6.47344204286104e-05	0.0001417248277709996	5	8	8
ENSG00000250548	LINC01303	-1.8535047045687545	NA	0.06381005246185818	0.002766854082914539	0.014293727715921764	0.0019352906390170865	0.0035378210391753566	8	9	9
ENSG00000156735	BAG4	-1.85348926563125	NA	0.06381226330916373	0.010632221179545556	0.033311031385221804	1.9804243144022843e-06	5.026982914103726e-06	4	5	5
ENSG00000149532	CPSF7	1.8527983550629403	NA	0.06391126610561053	0.020169613896695825	0.013994718417228899	0.00216103507230808	0.003922064816913035	7	9	9
ENSG00000011007	ELOA	-1.8502485673363183	NA	0.0642777318798953	0.11171404590306767	0.1395909677201736	1.2720666273348097e-23	8.947773007450636e-23	5	5	5
ENSG00000168679	SLC16A4	1.8501852324637489	NA	0.06428685665676334	0.007582133787558245	0.010732198653042932	0.007280338700432209	0.01227876950960975	6	7	7
ENSG00000166927	MS4A7	1.8497444363156215	NA	0.06435039262930124	0.011005422056082662	0.015148251992828347	0.001412932828548314	0.0026277394075235913	9	10	10
ENSG00000061273	HDAC7	1.848840143100201	NA	0.06448089891665561	0.024586949954849658	0.047745299085006666	1.099973009697534e-08	3.369674373580388e-08	2	2	2
ENSG00000169251	NMD3	-1.8487279591647148	NA	0.06449710436041167	0.0040504559610114975	0.014862837409025293	0.0015692989932510689	0.002899052939272065	5	9	9
ENSG00000084112	SSH1	1.8486042629145665	NA	0.06451497670313511	0.008700944962198984	0.014233030794954695	0.001979101055058326	0.003614826285354695	3	3	3
ENSG00000213390	ARHGAP19	-1.8480863525953344	NA	0.0645898517426655	0.17626162483202631	0.20282029213755604	8.976450321704296e-35	9.74902764831583e-34	27	32	32
ENSG00000144741	SLC25A26	1.8480329275266807	NA	0.06459757956044433	0.06942040103934284	0.03723695356726056	4.830538682230555e-07	1.291331377421228e-06	20	23	23
ENSG00000181031	RPH3AL	-1.8470732311734364	NA	0.06473652752192408	0.2322505507873846	0.28686883128359825	5.2183914300932924e-51	9.899357813569677e-50	58	68	68
ENSG00000177426	TGIF1	-1.8470519781112666	NA	0.06473960739843328	0.010024708158431051	0.025516553526550693	3.271110241421124e-05	7.401539718977551e-05	1	3	3
ENSG00000145908	ZNF300	1.8466778112812055	NA	0.06479384939535864	0.009037943646481934	0.010415240878003756	0.00820287748125816	0.013740100207667142	6	6	6
ENSG00000213930	GALT	-1.8466148190151095	NA	0.06480298490793582	0.01877198491830354	0.09362222997386192	5.481806866792683e-16	2.637696575719072e-15	11	12	12
ENSG00000142156	COL6A1	-1.8462264077576074	NA	0.06485933809752296	0.017100813379168595	0.06609102041954368	1.420091780716406e-11	5.3114839580164984e-11	13	20	20
ENSG00000182774	RPS17	-1.8460922316135164	NA	0.06487881462413955	0.027354305740356112	0.023419848181794385	6.970851143670519e-05	0.00015222606171247388	6	7	7
ENSG00000272760	AC093726.1	-1.8452219589095264	NA	0.06500525745575703	0.0444795337923445	0.06700782977834693	1.016198326640214e-11	3.835119961169241e-11	8	10	10
ENSG00000175756	AURKAIP1	1.8439219862483045	NA	0.0651945103998646	0.0074173249183432394	0.011094133053547863	0.0063551968616554575	0.01082276772398505	3	4	4
ENSG00000159618	ADGRG5	-1.8438814107012809	NA	0.06520042478478613	0.005602453885402706	0.013481180883464507	0.0026127545995028975	0.004687814252654864	13	15	15
ENSG00000175701	MTLN	1.8437180767062493	NA	0.06522423719914071	0.01616369372266364	0.019287763812677255	0.00031142731583088724	0.0006308371177868988	3	3	3
ENSG00000117481	NSUN4	1.8434639014090197	NA	0.06526130760486414	0.4602455174407886	0.41141267305014895	6.283055759238246e-79	2.714058519273972e-77	22	24	24
ENSG00000158470	B4GALT5	1.842970169561119	NA	0.06533336599061067	0.08048606048577184	0.06322693963180835	4.033674730283089e-11	1.4652295689393073e-10	29	31	31
ENSG00000225964	NRIR	-1.84240525980307	NA	0.06541589300364038	0.13547419312202277	0.09414654783987741	4.506219212236322e-16	2.176821218891287e-15	11	14	14
ENSG00000228701	TNKS2-AS1	-1.84232100576304	NA	0.06542820894184428	0.06703078318847569	0.1406715587265101	8.328766672097268e-24	5.897193214690175e-23	7	10	10
ENSG00000125247	TMTC4	1.8419483739032172	NA	0.06548270179262573	0.12464953898039609	0.3651273142298672	6.373616619086207e-68	2.0055257137744837e-66	14	20	20
ENSG00000249572	AC034231.1	1.840952598920063	NA	0.06562850533431742	0.2849082171906363	0.13666076759260812	4.001084362534118e-23	2.747888711531898e-22	7	10	10
ENSG00000221823	PPP3R1	1.8395711378424953	NA	0.06583122497314732	0.01222681147190731	0.02642251558913585	2.3599162005233087e-05	5.4133497756519824e-05	2	2	2
ENSG00000275895	U2AF1L5	-1.83859154476826	NA	0.06597528584157748	0.032017523074551836	0.044207505275617974	3.9359967584742454e-08	1.1557946645731992e-07	6	7	7
ENSG00000278133	AC135050.6	1.838544243923526	NA	0.06598224856609158	0.04657607540524919	0.02784044883950963	1.4162414863093502e-05	3.324271181045585e-05	8	9	9
ENSG00000118046	STK11	1.8371246040312188	NA	0.066191502745721	0.07938123099740815	0.12943570339525404	6.646471225381388e-22	4.32071019878944e-21	6	6	6
ENSG00000109323	MANBA	-1.8365291151645091	NA	0.06627944012123724	0.012051997452899567	0.026311346081317622	2.4563570792897274e-05	5.62404106178098e-05	22	27	27
ENSG00000266805	AP005432.1	-1.8359056551291888	NA	0.06637161118218902	0.014803637550366533	0.013317966529031975	0.0027754854971388174	0.004962652569120382	11	14	14
ENSG00000069966	GNB5	-1.8356871713746403	NA	0.0664039363487872	0.01548977865724813	0.04385096862230501	4.4751620093010386e-08	1.3082944646693405e-07	7	11	11
ENSG00000197852	INKA2	1.8353750572578482	NA	0.06645013683402634	0.04939724414782271	0.07786200843981828	1.8975676079503903e-13	7.894562568835819e-13	26	39	39
ENSG00000146776	ATXN7L1	1.8352441421251688	NA	0.0664695233400218	0.020463762738319874	0.021576200457094276	0.00013578196399636686	0.0002869408380251011	13	18	18
ENSG00000144283	PKP4	-1.8350227046909797	NA	0.06650232540259578	0.18848357107008384	0.3372630735317117	1.1274333866500667e-61	2.911800474045481e-60	13	18	18
ENSG00000234484	AL032821.1	-1.8348882208833701	NA	0.06652225332085623	0.16619611107083393	0.31703628351729957	2.66844621972531e-57	6.167275501626596e-56	24	31	31
ENSG00000198952	SMG5	-1.8344538206536292	NA	0.06658665669892527	0.4159880736335643	0.6453599309653726	1.634026011554991e-152	5.962108951522668e-150	10	13	13
ENSG00000111052	LIN7A	-1.834382815358695	NA	0.06659718869444183	0.0012795696701483742	0.0363005672518059	6.7632822051195e-07	1.7873867550561612e-06	8	9	9
ENSG00000274918	AC116447.1	1.8341178694938183	NA	0.06663649940506006	0.008455399110284104	0.01504508755077939	0.0014675492052932736	0.0027231120235419117	4	5	5
ENSG00000275023	MLLT6	-1.8329422562441688	NA	0.0668111587964897	0.00728446850231291	0.05096723167072572	3.4382487761079727e-09	1.0937215407433802e-08	9	13	13
ENSG00000261799	AC007406.5	1.832422433396123	NA	0.0668885083235023	0.024287346220043634	0.048150007617568304	9.505786708079067e-09	2.92298254001879e-08	21	23	23
ENSG00000213186	TRIM59	1.831912086238558	NA	0.06696451957947418	0.018856609043702833	0.04419927176036036	3.947683688477176e-08	1.1586313122316464e-07	5	6	6
ENSG00000176473	WDR25	-1.8319072589068606	NA	0.06696523890303642	0.15829353210882652	0.33522243998681334	3.157533261337182e-61	8.081871328159901e-60	23	30	30
ENSG00000010165	EEF1AKNMT	1.8314601786391267	NA	0.06703188618016648	0.1325338716520226	0.14392487172138635	2.3201463556953715e-24	1.6880861202299503e-23	13	14	14
ENSG00000205629	LCMT1	1.8310286140193295	NA	0.06709627228855433	0.026146011225664425	0.014012470059876147	0.00214691812310562	0.0038976814411537455	21	30	30
ENSG00000236935	AP003774.2	-1.8306947695984217	NA	0.06714611421218232	0.4476003113694029	0.45469526082645784	4.980489489970495e-90	3.061305170734911e-88	12	13	13
ENSG00000234284	ZNF879	1.8306940668717058	NA	0.06714621915920714	0.024476794939479705	0.05888600193228042	1.9547142198073476e-10	6.804992723401584e-10	4	4	4
ENSG00000107551	RASSF4	-1.8306608878510462	NA	0.0671511743536202	0.018558782417539027	0.059293541908442424	1.6858761167539435e-10	5.891805487306577e-10	6	8	8
ENSG00000214401	KANSL1-AS1	1.830640273547662	NA	0.06715425319406454	0.4806678398413295	0.6552891261823591	1.2325283858432647e-156	5.15527543629906e-154	21	27	27
ENSG00000189013	KIR2DL4	1.8306041524692374	NA	0.06715964832241422	0.0037119609123610555	0.02732876246870806	1.7027129609023477e-05	3.9609094637160006e-05	5	15	15
ENSG00000250742	LINC02381	-1.8302446911883221	NA	0.06721335773927929	0.02241801487483905	0.0815242851271766	4.912817786965117e-14	2.1168319655443413e-13	5	7	7
ENSG00000232788	ITGA6-AS1	1.8298306200718928	NA	0.06727527057321131	0.05212756828637112	0.09320810167241694	6.399094542284819e-16	3.067880131552764e-15	29	34	34
ENSG00000157778	PSMG3	1.8289975855251732	NA	0.06739996994930446	0.03041037113466358	0.12352176872068076	6.524877644511612e-21	4.03662073325143e-20	9	11	11
ENSG00000106290	TAF6	-1.8271588934028014	NA	0.06767588243848359	0.014281318732317503	0.0335887492089953	1.7923024303591226e-06	4.5697583077949145e-06	5	7	7
ENSG00000143653	SCCPDH	1.826081429935648	NA	0.06783799696983354	0.04971342691899858	0.09801920007307334	1.0564679221899952e-16	5.286655499747951e-16	25	34	34
ENSG00000100425	BRD1	1.8259433032603272	NA	0.06785880250924155	0.018185678378839627	0.02903934766278776	9.199535411319124e-06	2.1969479566733278e-05	7	7	7
ENSG00000101052	IFT52	1.8255654210331482	NA	0.06791574841210177	0.04908913820808203	0.10473724839318888	8.422407618228269e-18	4.482801621508274e-17	19	24	24
ENSG00000175575	PAAF1	1.8251055011726582	NA	0.06798511020304414	0.17881822178323348	0.11155842410794926	6.348401203573523e-19	3.567127530802174e-18	4	10	10
ENSG00000227782	AC002553.1	1.8248663774472522	NA	0.06802119612843954	0.009333441555378939	0.021651432243929316	0.00013213342805113327	0.00027960959497148126	3	3	3
ENSG00000159556	ISL2	-1.8247190788847274	NA	0.0680434326480249	0.22616373370984416	0.30762105859674227	2.6228917814546823e-55	5.679289287899791e-54	20	23	23
ENSG00000131374	TBC1D5	-1.8235038636381862	NA	0.06822711243594222	0.012909015120864299	0.01942513930655602	0.000296260321291096	0.000602034393864321	9	12	12
ENSG00000217128	FNIP1	-1.822999726973852	NA	0.0683034322436918	0.0008923174181686292	0.01455843818699919	0.0017553971949240156	0.0032231013904552366	2	3	3
ENSG00000270681	AC095055.1	-1.8229670463679128	NA	0.06830838208860206	0.028788523269784514	0.05097472770012095	3.428951048462532e-09	1.0911687053272213e-08	17	20	20
ENSG00000116698	SMG7	1.8229334642878618	NA	0.06831346877910724	0.00728281923499781	0.15877001153958373	6.414473442617561e-27	5.166829735436758e-26	8	13	13
ENSG00000231305	AC112484.1	-1.8227889560372128	NA	0.06833536105241256	0.08496264781872338	0.12521592431178785	3.3965124176534226e-21	2.1343639226947066e-20	6	8	8
ENSG00000135929	CYP27A1	-1.8219619617634728	NA	0.06846075750358784	0.03268554287507513	0.18391387088151345	2.3663256650576867e-31	2.275946092544827e-30	8	8	8
ENSG00000163866	SMIM12	1.821945359993148	NA	0.06846327675150629	0.12582372674652967	0.192504767307781	6.749004211342508e-33	6.905648760161854e-32	21	25	25
ENSG00000103496	STX4	-1.8217671298861915	NA	0.06849032721156738	0.016789255516722893	0.011951153941715722	0.004612440372256861	0.008018118595421482	7	7	7
ENSG00000169299	PGM2	1.8213345276120565	NA	0.06855602095719138	0.050763129608518975	0.09437559895064818	4.1363537961557585e-16	2.00209797488781e-15	3	4	4
ENSG00000180537	RNF182	-1.820912285806343	NA	0.06862019132750635	0.43287363515336563	0.5454155838038733	1.835457926874063e-116	2.3144314697031843e-114	21	26	26
ENSG00000260286	ARMH2	1.8200659154613092	NA	0.06874896745585293	0.024163809470582966	0.02267036877632642	9.139352963104049e-05	0.00019687992734451163	11	14	14
ENSG00000157014	TATDN2	-1.8197778253859604	NA	0.06879284593787625	0.03611513115879569	0.03704133055256821	5.18241123970049e-07	1.3817346136446473e-06	17	20	20
ENSG00000230149	AL021707.3	-1.818816095419889	NA	0.06893949196908183	0.0015659314971189766	0.02166264877996464	0.00013159795260376663	0.0002785452097262397	10	15	15
ENSG00000076513	ANKRD13A	-1.8186746023753393	NA	0.06896108869851215	0.0033779437542424086	0.01585750598299557	0.0010890349913656816	0.0020568128928337088	6	8	8
ENSG00000186300	ZNF555	1.8182068376237401	NA	0.06903252533432143	0.020462556863385273	0.02684220217909939	2.0287993038044123e-05	4.683252020587141e-05	7	7	7
ENSG00000204472	AIF1	-1.8181619277704684	NA	0.0690393871263943	0.026339527610772608	0.09586836534281616	2.366003991092178e-16	1.1602688716968761e-15	5	8	8
ENSG00000272555	AC009974.1	-1.817562937736511	NA	0.06913096060819524	0.0016394394113381778	0.06907888719962252	4.767415620616224e-12	1.834748888643349e-11	1	1	1
ENSG00000105668	UPK1A	1.8171237634788986	NA	0.06919816485992701	0.06671903177049396	0.13743246888525454	2.959815778820098e-23	2.0483406291761846e-22	5	5	5
ENSG00000158062	UBXN11	-1.8167296947169556	NA	0.06925851255230872	0.03497139476735174	0.07211473041273415	1.5685286121630984e-12	6.216477275244968e-12	2	3	3
ENSG00000175115	PACS1	1.8163025330214113	NA	0.06932397691336194	0.09316862150625561	0.10625194641767664	4.750898155341e-18	2.5588301653876508e-17	24	26	26
ENSG00000167113	COQ4	-1.8162762058029192	NA	0.06932801333448355	0.009300516772201612	0.03450626933818091	1.2888640657147593e-06	3.325218875122974e-06	5	7	7
ENSG00000196743	GM2A	-1.8157278532529606	NA	0.06941212921767745	0.42940213016377726	0.6631651817630623	5.439016390915732e-160	2.7433438849357025e-157	17	21	21
ENSG00000130595	TNNT3	-1.8145790128356374	NA	0.0695886301503621	0.04983340414815936	0.0683804015029449	6.1545790870361505e-12	2.3527614080156697e-11	8	9	9
ENSG00000214353	VAC14-AS1	1.8143407329990493	NA	0.06962528413356103	0.006000822605221572	0.020868147524517704	0.0001754852085795479	0.0003662847908873743	3	6	6
ENSG00000182853	VMO1	1.8142943874405324	NA	0.06963241519437728	0.02151022533288227	0.029491746554650807	7.817854438003213e-06	1.880428976274821e-05	13	15	15
ENSG00000073711	PPP2R3A	-1.8139372139130365	NA	0.06968739260173368	0.0032032796013952507	0.01896504481203595	0.0003502013580177094	0.0007030675589610979	7	10	10
ENSG00000090006	LTBP4	1.8139178208318039	NA	0.0696903786727837	0.029308822078190834	0.0487804759863289	7.571918884940777e-09	2.351092467098486e-08	6	6	6
ENSG00000120832	MTERF2	1.8127530134039778	NA	0.06986992390451718	0.011204663515954604	0.035599141758121164	8.702349414254439e-07	2.2770306698969996e-06	7	9	9
ENSG00000172594	SMPDL3A	-1.8118749428361074	NA	0.0700055219154734	0.1927955520398669	0.24329808937104958	2.265792425709229e-42	3.2085940799742006e-41	31	33	33
ENSG00000267787	AC027097.2	-1.8113893212827132	NA	0.07008060781631337	0.019612403026682965	0.017854801881369856	0.0005246978403712925	0.0010298779059777147	15	17	17
ENSG00000172456	FGGY	1.8105209085190228	NA	0.07021504494441935	0.03512570004367746	0.05619660095844638	5.184295669227802e-10	1.7549444617368253e-09	59	72	72
ENSG00000197646	PDCD1LG2	-1.8102842204285041	NA	0.0702517227980839	0.023407766654703146	0.05502088894297203	7.93679493648729e-10	2.640824531738854e-09	6	8	8
ENSG00000114353	GNAI2	1.8093039057044806	NA	0.0704038025596228	0.019833685374868137	0.03978181005109805	1.9349152223769715e-07	5.354503977495995e-07	4	4	4
ENSG00000168411	RFWD3	-1.8092514627231902	NA	0.0704119458334323	0.32955897433173237	0.36041522996546466	7.582543322725297e-67	2.309645389723199e-65	18	20	20
ENSG00000164483	SAMD3	-1.8086501716050738	NA	0.070505368720515	0.0763504512059834	0.12505380617710274	3.615660542961224e-21	2.2670918702465092e-20	12	15	15
ENSG00000160948	VPS28	1.80832211494317	NA	0.07055638189565815	0.41407873589451427	0.46843278896202567	9.76712418704772e-94	6.568486771909072e-92	18	20	20
ENSG00000170242	USP47	-1.8066655423251552	NA	0.07081444341286881	0.020168626994598805	0.06724210929104728	9.32873436011589e-12	3.530754039762247e-11	7	9	9
ENSG00000155629	PIK3AP1	1.806198941174291	NA	0.07088727026767952	0.0522844243169332	0.08206986848335393	4.0155212364308935e-14	1.7415825413139453e-13	13	15	15
ENSG00000100603	SNW1	1.8060670408510824	NA	0.07090786832916061	0.0561014513060062	0.1026549211341872	1.847884119069284e-17	9.655504191931489e-17	7	8	8
ENSG00000174529	TMEM81	-1.8060273288589876	NA	0.07091407086764052	0.009619786576715975	0.061214664543554176	8.388335325810275e-11	2.992543426301652e-10	8	9	9
ENSG00000178301	AQP11	1.8059706349249098	NA	0.07092292655337507	0.02055866854178044	0.025121473362836058	3.7719262784896825e-05	8.489928304215719e-05	2	2	2
ENSG00000269352	PTOV1-AS2	-1.8053881854116967	NA	0.07101395864706427	0.04292595799039497	0.037623018856667446	4.2046456075181535e-07	1.1304589350744707e-06	14	18	18
ENSG00000079435	LIPE	-1.805329078584648	NA	0.07102320191214775	0.004976706547901422	0.04209291848963364	8.426027145684704e-08	2.4082989920224497e-07	4	5	5
ENSG00000171159	C9orf16	1.8044650359168743	NA	0.07115843558275153	0.0023266645792732626	0.010798464704232043	0.007101236315894344	0.011997941042489864	6	7	7
ENSG00000130045	NXNL2	-1.804278718090715	NA	0.07118762434187473	0.01147031676683565	0.04181695390785487	9.305642438873766e-08	2.646475326438577e-07	5	6	6
ENSG00000126106	TMEM53	1.8041885259359665	NA	0.0712017574708451	0.003657092888519054	0.025260383427004356	3.587633917512223e-05	8.088921121669355e-05	7	15	15
ENSG00000223799	IL10RB-DT	-1.8040975078435475	NA	0.07121602235608819	0.04356122005435962	0.06507674553521695	2.0558300773874692e-11	7.622795675052478e-11	32	40	40
ENSG00000134313	KIDINS220	-1.8036016468540734	NA	0.07129377772839629	0.0003452490520030317	0.012175383244047981	0.004242586643186822	0.007417909481234414	2	3	3
ENSG00000259704	AC124248.1	-1.8034485235856765	NA	0.07131780286296056	0.10144323472782546	0.14208161108328246	4.7890220533710176e-24	3.43053213004426e-23	12	19	19
ENSG00000114554	PLXNA1	-1.8032103581589913	NA	0.07135518435134296	0.005754266979875175	0.027512971468905013	1.5934448209150777e-05	3.718327015086769e-05	3	4	4
ENSG00000115364	MRPL19	-1.8025583613920697	NA	0.07145760130716106	0.11739994476054982	0.03044534125345495	5.548106636028817e-06	1.3511002655674266e-05	12	18	18
ENSG00000123104	ITPR2	-1.8024572413308058	NA	0.07147349623409535	0.06496517033407712	0.09742247290601724	1.3215293833436664e-16	6.567055170953501e-16	19	21	21
ENSG00000204381	LAYN	-1.8023874765737966	NA	0.07148446415176851	0.01359596993815285	0.011984075089910878	0.004556152768292695	0.007930721053943506	9	10	10
ENSG00000163083	INHBB	-1.8023868638138487	NA	0.07148456049162856	0.019385921188282414	0.020646277333377424	0.00019018347407615216	0.000395336325842043	7	9	9
ENSG00000234147	AL035446.1	1.8018918839392624	NA	0.07156241739839177	0.06388357906008572	0.25687015972205285	5.227415227431103e-45	8.098007564156819e-44	12	19	19
ENSG00000104427	ZC2HC1A	-1.8014333632405097	NA	0.07163460151265148	0.11466574721543149	0.14239130306311054	4.240453153021783e-24	3.0490369442838804e-23	4	5	5
ENSG00000245105	A2M-AS1	-1.8014185974388046	NA	0.07163692705824978	0.05554736969144484	0.07931945706559496	1.1088429146732715e-13	4.684786189635854e-13	12	13	13
ENSG00000105708	ZNF14	-1.8011151059851116	NA	0.07168473926467143	0.01588735995167502	0.04902244168515443	6.938832864523007e-09	2.1599935522545842e-08	12	13	13
ENSG00000276248	AL442125.1	-1.8009628077499282	NA	0.07170874226075848	0.027485038626045993	0.04827350121174707	9.091623297623805e-09	2.803168786964233e-08	2	3	3
ENSG00000189367	KIAA0408	-1.8008264563499403	NA	0.07173023753886505	0.013874566873194556	0.027458326343166056	1.6251051551814776e-05	3.789628543133962e-05	7	7	7
ENSG00000044115	CTNNA1	1.7993698674333483	NA	0.07196019279968872	0.05305392664351841	0.4237336945627345	5.285955039501374e-82	2.5250374087022023e-80	4	5	5
ENSG00000170955	CAVIN3	-1.7987776577641088	NA	0.07205385888945774	0.10060128231615816	0.1907263404674649	1.4136469664476834e-32	1.4353245605453712e-31	13	13	13
ENSG00000122512	PMS2	-1.7981071800805588	NA	0.0721600246382799	0.1486247301252778	0.2173554335811909	1.8580968758787168e-37	2.21435047424907e-36	21	25	25
ENSG00000172965	MIR4435-2HG	-1.7973653364367854	NA	0.07227763996658355	0.09984663994166414	0.15726376341617787	1.1713463118412454e-26	9.347332667177998e-26	11	20	20
ENSG00000167193	CRK	-1.7969440689512657	NA	0.072344499515922	0.001460376210906931	0.020010413915874714	0.0002395289352403812	0.0004921147370836584	7	11	11
ENSG00000231621	AC013264.1	-1.7964705527198153	NA	0.07241971192859918	0.05912642613094229	0.1446619037276666	1.7357647755023653e-24	1.2704494295813087e-23	12	14	14
ENSG00000106624	AEBP1	1.7959298693816677	NA	0.07250567130833012	0.015723080162996336	0.03014923579444483	6.171472790700423e-06	1.4969531384401916e-05	3	4	4
ENSG00000268734	AC245128.3	-1.7947339854474107	NA	0.07269609304897605	0.07427186758491437	0.1442438495189038	2.0463794366164947e-24	1.4939702408912842e-23	7	11	11
ENSG00000253716	MINCR	1.7945501395589392	NA	0.0727254032738875	0.11416892133253091	0.17605010716363778	5.949168050151794e-30	5.427917261168007e-29	9	10	10
ENSG00000228672	PROB1	-1.794453394526542	NA	0.07274083104706326	0.026801355754447146	0.07097573561876556	2.3810304557651414e-12	9.324569830079107e-12	6	8	8
ENSG00000183621	ZNF438	1.7943191094018494	NA	0.07276224971711527	0.034521782679362775	0.09688271229992129	1.6179615119943331e-16	8.003006048223484e-16	17	20	20
ENSG00000137656	BUD13	-1.794045496388231	NA	0.07280590735884718	0.004558573657732564	0.07643502576724402	3.208963261388715e-13	1.3190438870938418e-12	14	18	18
ENSG00000148158	SNX30	1.793946001883251	NA	0.07282178799778871	0.005592236601025061	0.02291619850574861	8.362217307734977e-05	0.00018111096818684909	19	25	25
ENSG00000197362	ZNF786	-1.7933178188158139	NA	0.0729221197885553	0.0703185840955529	0.0807480110765977	6.544587758196847e-14	2.8030253612716713e-13	17	21	21
ENSG00000197016	ZNF470	1.79277851795551	NA	0.07300834575823541	0.059338016903947854	0.06435449988739878	2.6749966292651325e-11	9.850443889900743e-11	19	24	24
ENSG00000115109	EPB41L5	-1.7920586528254503	NA	0.0731235711775402	0.030196806856936025	0.060849279680331866	9.579969597552214e-11	3.4018446439079915e-10	14	15	15
ENSG00000108578	BLMH	-1.7911534920441932	NA	0.07326866711338684	0.019840793775303033	0.01908930171079351	0.00033472815272894365	0.0006747682016161578	10	11	11
ENSG00000225234	TRAPPC12-AS1	-1.7905425521495204	NA	0.07336673293916803	0.18584750817238344	0.19703602179651253	1.0185885336523228e-33	1.0657580697744774e-32	11	14	14
ENSG00000130766	SESN2	1.7890706512106505	NA	0.07360343802687387	0.13887974357683708	0.1473888664662598	5.919956317447386e-25	4.410136007293885e-24	20	23	23
ENSG00000196415	PRTN3	1.7890406580020866	NA	0.07360826789688571	0.008643096931043604	0.055455549781100934	6.780832561174075e-10	2.2729573415084876e-09	4	5	5
ENSG00000248489	LINC02062	-1.7888999819297065	NA	0.07363092472196862	0.05511750162532972	0.1427385121160767	3.6996090734651725e-24	2.666859857118715e-23	10	13	13
ENSG00000025708	TYMP	1.7886355116736339	NA	0.07367353486905084	0.095920096025849	0.3380056720296409	7.744484834555884e-62	2.0092310200877285e-60	13	15	15
ENSG00000143971	ETAA1	-1.788324528332849	NA	0.07372366476769315	0.05416720900743339	0.010468518563216291	0.00803985226300499	0.013485468159064217	25	34	34
ENSG00000151292	CSNK1G3	-1.7877209049484453	NA	0.07382104726844795	0.016575023133719616	0.028719805436081384	1.0320384177575218e-05	2.4523246260390385e-05	8	9	9
ENSG00000177663	IL17RA	-1.7868193717530487	NA	0.07396668733966705	0.10576209622933717	0.12862110993001344	9.111644978670896e-22	5.883117460061265e-21	16	17	17
ENSG00000231473	RB1-DT	1.7866001644407803	NA	0.07400213512107934	0.0017923933377279352	0.01073606384606094	0.007269766606225351	0.012264557553385002	2	3	3
ENSG00000152284	TCF7L1	-1.785826778126773	NA	0.07412730953831247	0.08790519047183118	0.09515443949497125	3.0908975864393386e-16	1.5079886972929791e-15	21	25	25
ENSG00000141027	NCOR1	1.7847071670657704	NA	0.07430882780959963	0.14248054028239032	0.1704248212585233	5.866013572875826e-29	5.132462589859569e-28	10	13	13
ENSG00000126246	IGFLR1	-1.783921738825964	NA	0.07443638295288348	0.08206381771384319	0.14490783946906868	1.5754904254599896e-24	1.1556067282383815e-23	14	15	15
ENSG00000184489	PTP4A3	1.7836691141128542	NA	0.07447744772515016	0.0003940449453035758	0.018625855212977282	0.00039620203893082955	0.0007911584496535627	1	3	3
ENSG00000107593	PKD2L1	1.7830439788114496	NA	0.07457914459308797	0.032922106992480306	0.18855630406886548	3.4771626701579085e-32	3.4608161712442238e-31	14	18	18
ENSG00000261000	AC244034.2	1.7810357356817508	NA	0.07490661298611044	0.20687392114544886	0.3482654347122843	4.138676732325367e-64	1.1484493087807074e-62	20	27	27
ENSG00000143851	PTPN7	1.7782521081201363	NA	0.07536245821291601	0.1471366743882404	0.13587283917561727	5.441652669148321e-23	3.707544760557193e-22	38	50	50
ENSG00000165476	REEP3	-1.778137227986804	NA	0.07538131946711968	0.03929736499783417	0.019499137374722315	0.0002884005725140912	0.0005866881871938493	10	11	11
ENSG00000234160	AL513165.1	1.777782866343721	NA	0.07543952355997857	0.007667080009519759	0.01308616575129527	0.003024411466553251	0.005382485703603332	4	4	4
ENSG00000204632	HLA-G	1.7774587316054493	NA	0.07549279498612173	0.07454495943346708	0.20617940396376838	2.173075838815674e-35	2.4277574957556996e-34	31	44	44
ENSG00000122958	VPS26A	-1.776894648230802	NA	0.07558557509291292	0.005821716711419217	0.022772926702189545	8.80669564466739e-05	0.00019013725747249284	5	8	8
ENSG00000140853	NLRC5	1.7766537169483347	NA	0.07562523168386058	0.18618550867915878	0.2521106930761753	4.449976329948195e-44	6.7117540969464905e-43	30	35	35
ENSG00000116213	WRAP73	1.7762907959361551	NA	0.07568499948261274	0.1955292441775348	0.18123180786183518	7.131038981363806e-31	6.745184086674457e-30	28	41	41
ENSG00000088827	SIGLEC1	-1.775943278624852	NA	0.07574226663906727	0.009461502238669973	0.011599965654167066	0.005258726984314744	0.00905349955366063	13	15	15
ENSG00000121988	ZRANB3	1.775442461529385	NA	0.07582485816147366	0.019015143022878586	0.015962441132523524	0.0010479343974936738	0.001982681705937667	5	5	5
ENSG00000091527	CDV3	-1.7754142411676845	NA	0.07582951426756238	0.03708773799410975	0.08935933327688167	2.6875632780316868e-15	1.2487529026025942e-14	25	30	30
ENSG00000156599	ZDHHC5	-1.7753018404064467	NA	0.07584806169824919	0.05251603345944946	0.05798440671081831	2.7112955476558705e-10	9.349689794238997e-10	8	9	9
ENSG00000105676	ARMC6	1.7751496486367586	NA	0.07587318100630704	0.013412086175046493	0.03013135561839469	6.2112838249249506e-06	1.5059706816575425e-05	10	14	14
ENSG00000166323	C11orf65	1.7746638086244075	NA	0.07595341450345496	0.01284001329488746	0.014145282177250423	0.002044216380364933	0.0037254268551411515	3	4	4
ENSG00000234336	JAZF1-AS1	1.7742914779156265	NA	0.07601494947572451	0.008785746780555805	0.15895442857740014	5.958140541986254e-27	4.8082895131539894e-26	10	12	12
ENSG00000205181	LINC00654	-1.7740689233384948	NA	0.07605175041327057	0.12158622233996252	0.12512984820984835	3.5111658817594555e-21	2.2031827188544786e-20	38	45	45
ENSG00000105048	TNNT1	1.7728657627092903	NA	0.07625095309335143	0.11204244815264704	0.16112762482260437	2.4941397928137852e-27	2.0465073352614166e-26	19	23	23
ENSG00000185619	PCGF3	1.7724019619645437	NA	0.07632785635518506	0.23698311406421504	0.5985988928931444	1.5690211387304806e-134	3.3633929385111265e-132	21	26	26
ENSG00000146731	CCT6A	-1.7723173781418649	NA	0.07634188810035761	0.016109307197538746	0.019207820238142125	0.0003206104200277545	0.0006482412111326638	6	7	7
ENSG00000114767	RRP9	-1.7715400667354682	NA	0.0764709360519462	0.0021744879310590898	0.016840812872569062	0.0007597837443323084	0.001461201237137463	5	6	6
ENSG00000225783	MIAT	1.7713532150119342	NA	0.07650198337000656	0.1859423726545814	0.26689562364029673	5.493348706026754e-47	9.093188895719383e-46	13	13	13
[truncated: 8,287 more rows]
