# Supplementary material for: SUMMIT: An integrative approach for better transcriptomic data imputation improves causal gene identification
Source: Nat Commun. 2022 Oct 25;13:6336. doi: 10.1038/s41467-022-34016-y (PMC9593997; doi:10.1038/s41467-022-34016-y)
Supplement: Supplementary file 7 — Source Data [file 41467_2022_34016_MOESM7_ESM.zip › Source Data/Figure-3/real-data-new/JTI/CAD]

gene	gene_name	zscore	effect_size	pvalue	var_g	pred_perf_r2	pred_perf_pval	pred_perf_qval	n_snps_used	n_snps_in_cov	n_snps_in_model
ENSG00000134222	PSRC1	-9.0032947124552	NA	2.190433576807118e-19	0.060752071859661826	0.09431074836059121	4.2378863801702716e-16	2.050085007998307e-15	12	14	14
ENSG00000163596	ICA1L	8.806412595906803	NA	1.2921477305313104e-18	0.011079178499859895	0.014584290324830516	0.0017387604556065434	0.0031949001449905296	3	5	5
ENSG00000107798	LIPA	7.620971803122579	NA	2.5177294378324258e-14	0.3459709748373119	0.4079203743151723	4.551187637214946e-78	1.8943766211310462e-76	13	20	20
ENSG00000138380	CARF	-7.577024303483067	NA	3.535705682286151e-14	0.030112346565790257	0.020405892990232592	0.00020750777562302593	0.00042967288627858874	8	10	10
ENSG00000272750	AL592148.3	-7.467435620390853	NA	8.177271089636603e-14	0.16941375926192778	0.03291364578958715	2.284468395049527e-06	5.766315647145178e-06	15	16	16
ENSG00000127616	SMARCA4	6.674287562827579	NA	2.4843606025946933e-11	0.01784264498716598	0.03286111680615435	2.3280079708490814e-06	5.87275797176977e-06	8	10	10
ENSG00000160712	IL6R	5.870134641921158	NA	4.354413635454082e-09	0.06134821532792172	0.08317604705370642	2.6670093179931783e-14	1.1688357473617434e-13	8	8	8
ENSG00000162407	PLPP3	-5.2833757843544245	NA	1.2682486675247235e-07	0.06405764616416024	0.0608816190259233	9.468013535569441e-11	3.366513873553397e-10	20	22	22
ENSG00000115486	GGCX	5.223584857779567	NA	1.7549198585340162e-07	0.16657368635127648	0.31913181719442074	9.52988025861039e-58	2.226538372682692e-56	12	15	15
ENSG00000076685	NT5C2	-5.21050184585501	NA	1.883305067769495e-07	0.04936882767235311	0.06656231721689751	1.1956840664220337e-11	4.4966636085683017e-11	11	12	12
ENSG00000183431	SF3A3	-4.996731056419625	NA	5.831030005827987e-07	0.31382098959892335	0.422407264619717	1.1410297698880863e-81	5.420365519061161e-80	12	16	16
ENSG00000258302	AC025034.1	4.94041384930547	NA	7.795693132702614e-07	0.01751980840573187	0.040189051140896714	1.6713189626334896e-07	4.656612329845932e-07	5	6	6
ENSG00000108784	NAGLU	-4.9074259216781515	NA	9.227949176533423e-07	0.08416315855439656	0.05082195616032167	3.6234964892185315e-09	1.1492387884891549e-08	10	15	15
ENSG00000031698	SARS	-4.883150127442234	NA	1.044043193103678e-06	0.013633280204573264	0.01876039653964596	0.0003772695875898466	0.0007549353742798458	15	17	17
ENSG00000099810	MTAP	4.703472012047247	NA	2.557741721748853e-06	0.03004365317793	0.04005856739515062	1.7516158878071586e-07	4.86531597991658e-07	7	11	11
ENSG00000203288	TDRKH-AS1	4.685160433498982	NA	2.7974072362618794e-06	0.025022972675670104	0.013478243106368694	0.002615596568425967	0.004692422382250957	5	8	8
ENSG00000162819	BROX	-4.634682603414328	NA	3.5748555335206583e-06	0.01032672681483611	0.014341510182758305	0.0019014924331926507	0.0034808597071755727	6	6	6
ENSG00000143498	TAF1A	4.612731493977824	NA	3.97411542140347e-06	0.06323207820994302	0.0600176111658351	1.296033259636644e-10	4.5609838640485956e-10	15	18	18
ENSG00000139323	POC1B	-4.535740825022044	NA	5.740163609311238e-06	0.008594853548282582	0.05598299062153302	5.601492250041277e-10	1.8916894563993277e-09	13	16	16
ENSG00000050820	BCAR1	-4.524495002655663	NA	6.0539883350595715e-06	0.007912327388372121	0.031528767146419466	3.7581426445576545e-06	9.303939398227113e-06	5	7	7
ENSG00000130479	MAP1S	-4.477485755053503	NA	7.552726546598361e-06	0.02634172633048417	0.06067574209740948	1.0203700861468362e-10	3.617599050513147e-10	5	5	5
ENSG00000268257	AIRN	-4.434003079316593	NA	9.249930383212103e-06	0.005275941881340515	0.016096455400798158	0.0009977103062510108	0.0018920418049207769	6	14	14
ENSG00000175445	LPL	-4.428282053538547	NA	9.498663504073945e-06	0.018655214514336767	0.12364148801307495	6.230922199983019e-21	3.85894130760234e-20	9	11	11
ENSG00000183386	FHL3	-4.4011702383694775	NA	1.0766860590906018e-05	0.43796170706660126	0.4840031615747833	4.681536849880332e-98	3.6659212529040094e-96	17	21	21
ENSG00000159202	UBE2Z	-4.397315741895629	NA	1.095978558965576e-05	0.17497501252158343	0.2379548586203357	2.402390506229898e-41	3.287996391966203e-40	5	6	6
ENSG00000073711	PPP2R3A	4.356441751377369	NA	1.3219385112694979e-05	0.0032032796013952507	0.01896504481203595	0.0003502013580177094	0.0007030675589610979	7	10	10
ENSG00000172775	FAM192A	-4.328580551149308	NA	1.5007344402721445e-05	0.04884606290970105	0.08636596559297029	8.176167088187659e-15	3.7024845364491725e-14	17	21	21
ENSG00000173402	DAG1	-4.278928003200467	NA	1.877955909143596e-05	0.008764483306506782	0.012545545606218452	0.003696626704743356	0.006507231714190496	6	7	7
ENSG00000169174	PCSK9	4.256099369776913	NA	2.0802427883437505e-05	0.0797377775190479	0.11461654017682497	1.980541068609548e-19	1.1385953330735883e-18	13	20	20
ENSG00000142453	CARM1	-4.251571557430478	NA	2.1227566226703398e-05	0.017661304768468094	0.011712490377128	0.005042199774626011	0.008712209968268157	11	13	13
ENSG00000273486	AC096992.2	4.195289058018638	NA	2.725238121947528e-05	0.017643361758140064	0.01658893507389789	0.0008330991292403112	0.0015955792905229056	20	26	26
ENSG00000072310	SREBF1	-4.1185257468151635	NA	3.813039728097602e-05	0.12209253401741296	0.1595252024061789	4.741024498709426e-27	3.842335970149714e-26	5	6	6
ENSG00000203760	CENPW	4.063920496597573	NA	4.825526822799903e-05	0.0021925809231355966	0.015703798796569225	0.0011521930481895348	0.002170837023006189	4	7	7
ENSG00000149269	PAK1	-4.054371905252666	NA	5.026918691820418e-05	0.028986623826293894	0.044899888597566474	3.0673277533606535e-08	9.083336840335323e-08	4	5	5
ENSG00000119684	MLH3	4.033972639395081	NA	5.484170647080554e-05	0.0392060202506192	0.04887431116350423	7.319832947202528e-09	2.276529111562861e-08	2	3	3
ENSG00000111300	NAA25	-4.031401576070958	NA	5.54452150841821e-05	0.02545092681688598	0.020043138323155598	0.0002367005641790138	0.0004865952979028899	8	10	10
ENSG00000148925	BTBD10	4.026105183353554	NA	5.670832996843841e-05	0.018735534199725463	0.06045375099954691	1.106101644275804e-10	3.914266838152241e-10	8	15	15
ENSG00000257303	AC073896.2	4.014241210888202	NA	5.963733521966792e-05	0.14910718286978453	0.04410469601580183	4.084439596350816e-08	1.1969250621637072e-07	15	18	18
ENSG00000119718	EIF2B2	4.008232415074112	NA	6.117490115952082e-05	0.030185462948061854	0.19395399606947228	3.69036632085689e-33	3.805537705133783e-32	16	19	19
ENSG00000174953	DHX36	-3.984046063783331	NA	6.775173082737864e-05	0.04011383771849496	0.01753667236101803	0.0005892606247785881	0.0011489744689400804	7	11	11
ENSG00000153774	CFDP1	-3.9044530699487323	NA	9.443871512214478e-05	0.10006760541560106	0.15682716522250434	1.3944634166432427e-26	1.110197452739785e-25	11	14	14
ENSG00000243927	MRPS6	-3.8956966656169154	NA	9.791687260456253e-05	0.050602637607907654	0.05165327195868534	2.683416076993194e-09	8.615971223433118e-09	16	19	19
ENSG00000109917	ZPR1	-3.895106239960559	NA	9.815569773713375e-05	0.021914366128325754	0.016644516913633934	0.0008163303370739972	0.0015652111975046933	14	15	15
ENSG00000267757	EML2-AS1	3.8658743732725753	NA	0.00011069190847134794	0.0005285360234928303	0.4461475187180897	9.067349546705014e-88	5.148873423061069e-86	9	11	11
ENSG00000204301	NOTCH4	3.857224224720262	NA	0.00011468195263016741	0.03554169024338307	0.5288439039212358	2.9120447101489162e-111	3.263964361721815e-109	16	26	26
ENSG00000159199	ATP5MC1	-3.855613461852451	NA	0.00011543977230038719	0.011545081711448114	0.013799704343107054	0.0023224425959779945	0.004198120383517089	2	2	2
ENSG00000127528	KLF2	3.8368098746816157	NA	0.00012464289344988564	0.010387950771182859	0.027909075647790552	1.3816846695180318e-05	3.2480480325654184e-05	6	9	9
ENSG00000119969	HELLS	3.8301476459697983	NA	0.00012806639414148613	0.03337735972924115	0.03844928298953873	3.124171814635513e-07	8.49610251334989e-07	11	14	14
ENSG00000073060	SCARB1	-3.8279859630357884	NA	0.00012919612264794943	0.004338633400890689	0.06416277247718377	2.8685641972618068e-11	1.0529325218074214e-10	12	14	14
ENSG00000158710	TAGLN2	3.825115838087128	NA	0.00013071061193299413	0.004594960388174198	0.04620421062095194	1.9172121532339968e-08	5.772168401652003e-08	5	6	6
ENSG00000106460	TMEM106B	3.8238439438998966	NA	0.00013138709281078896	0.12765427117287048	0.1982254844568996	6.1898039494220215e-34	6.524213148656315e-33	25	33	33
ENSG00000173338	KCNK7	3.8163426058073613	NA	0.00013544440567726926	0.025393620617403002	0.033388383895338034	1.9261263051738778e-06	4.894227294032721e-06	6	9	9
ENSG00000171953	ATPAF2	3.8132809572258837	NA	0.00013713406728784225	0.7544978321816738	0.11251298444809013	4.4149684691714535e-19	2.49217558518174e-18	39	47	47
ENSG00000167526	RPL13	-3.813118390264975	NA	0.000137224337546921	0.12280470946022184	0.12490793232509305	3.824875045226795e-21	2.3956458053540652e-20	12	17	17
ENSG00000232642	AC008073.2	3.7608170473823317	NA	0.00016935926803791318	0.06971482395470248	0.03817116904597791	3.452672426637634e-07	9.353851413018766e-07	10	11	11
ENSG00000213445	SIPA1	3.758740305303286	NA	0.00017077097388951362	0.05060809041887062	0.0645246911155003	2.5141225380818547e-11	9.275965448701748e-11	24	30	30
ENSG00000197520	FAM177B	3.7500965408533795	NA	0.00017676650294747842	0.05732587943360896	0.11058871503957084	9.178007569362358e-19	5.11350395734227e-18	7	8	8
ENSG00000162722	TRIM58	-3.7469024444449017	NA	0.0001790316722077056	0.052244583493154986	0.08136446781556406	5.21170682582152e-14	2.2427995070517753e-13	17	21	21
ENSG00000213085	CFAP45	3.7379407170832004	NA	0.00018553367855298012	0.008040888909472932	0.0390563280149511	2.5116113696702424e-07	6.894769229786295e-07	5	7	7
ENSG00000215533	LINC00189	-3.7310074951955525	NA	0.00019071554886685533	0.07199478167988344	0.12595490801097167	2.5538551554533228e-21	1.614303798778807e-20	16	18	18
ENSG00000066923	STAG3	3.7274167732765995	NA	0.00019345241238434842	0.022108420715523117	0.01551076692587744	0.0012367733589232434	0.0023207600757385602	15	20	20
ENSG00000255557	AP001266.2	3.7222510485970726	NA	0.0001974545547427456	0.004019017534198443	0.09524463546691218	2.988305707763295e-16	1.4591815086114107e-15	5	6	6
ENSG00000160606	TLCD1	3.7142923175197806	NA	0.00020377313914272886	0.005018028680109598	0.022304443721305436	0.00010432432226048467	0.00022338092176864174	10	14	14
ENSG00000133794	ARNTL	-3.7020688909094694	NA	0.00021384853029508884	0.1644889313226132	0.19306194105297342	5.351790689285919e-33	5.492391294468236e-32	9	13	13
ENSG00000257878	AC007298.2	3.6738151415292624	NA	0.00023895563874068838	0.04117743447848528	0.06792090886899897	7.279976094676161e-12	2.7755515795376053e-11	7	9	9
ENSG00000215041	NEURL4	-3.664731983530551	NA	0.0002475977288319838	0.010326870544088545	0.029566906073864366	7.609332942170016e-06	1.8319872332622995e-05	3	7	7
ENSG00000103591	AAGAB	3.6644599217624196	NA	0.0002478610465472256	0.008817963179535046	0.01894021556218133	0.00035337844216735536	0.0007088650023076357	8	10	10
ENSG00000143387	CTSK	-3.6643102756230985	NA	0.0002480059950169555	0.13256275483547156	0.32329228197909576	1.2224259634858573e-58	2.9156304378051416e-57	8	12	12
ENSG00000173960	UBXN2A	3.6481181373125113	NA	0.0002641681711514119	0.13500634357376357	0.23606436398390038	5.517750634828511e-41	7.462453125920673e-40	14	19	19
ENSG00000175003	SLC22A1	-3.618989373754459	NA	0.0002957557811913852	0.10646495899502997	0.18999235140825008	1.9171946959028425e-32	1.9362763156677179e-31	18	22	22
ENSG00000163346	PBXIP1	-3.614330514647649	NA	0.00030112472318075687	0.007259821720124592	0.013395381974955297	0.0026970576187438466	0.004829470721921084	5	5	5
ENSG00000164096	C4orf3	-3.602494974855298	NA	0.00031517749514066554	0.18924560180750807	0.2292507847052835	1.086559902493379e-39	1.4052349749516558e-38	9	11	11
ENSG00000109084	TMEM97	3.5903123406806423	NA	0.0003302819481276937	0.005774089012579522	0.0641162410866508	2.917612634973753e-11	1.0704779434566729e-10	5	6	6
ENSG00000248098	BCKDHA	-3.583483475229848	NA	0.0003390422225245997	0.12803153549505122	0.18192393694685063	5.3662099088950085e-31	5.087072068968519e-30	11	14	14
ENSG00000182511	FES	-3.582427014044309	NA	0.0003404167433131832	0.022233858585395803	0.1422186320094824	4.538086645402705e-24	3.256219576653179e-23	31	38	38
ENSG00000105287	PRKD2	3.575693104557466	NA	0.0003493012298028284	0.05574999979526894	0.3093171173629374	1.15301561730185e-55	2.538262493082083e-54	21	25	25
ENSG00000177462	OR2T8	-3.549115227658689	NA	0.00038652789950115385	0.02866541405716174	0.0260464457796801	2.702380346989544e-05	6.165928761378884e-05	14	16	16
ENSG00000142632	ARHGEF19	3.547323569424825	NA	0.00038916630987598623	0.009580919649912794	0.3844424870190041	2.0495870258484494e-72	7.353215043153779e-71	14	17	17
ENSG00000261879	AC087500.1	-3.5285843586811567	NA	0.000417788762458609	0.02368419390952145	0.02843097675795451	1.1450718736710241e-05	2.7115213423894494e-05	6	6	6
ENSG00000204084	INPP5B	-3.518994926733954	NA	0.00043318499133318414	0.3791715524471248	0.452347590676086	2.0967312338889388e-89	1.2528517048767043e-87	20	26	26
ENSG00000261783	AC009054.2	-3.515964487058578	NA	0.00043815958777566	0.18712738197016443	0.16403976670322573	7.738706786262153e-28	6.515026150103568e-27	14	17	17
ENSG00000164597	COG5	3.5057031498723368	NA	0.0004554028199143654	0.04166583880637787	0.3729199618381831	1.0194648421212226e-69	3.394718947094533e-68	9	10	10
ENSG00000164329	TENT2	-3.4894936910738483	NA	0.0004839364813390777	0.0050170160797324325	0.020379378771141748	0.0002095132141453475	0.0004336159919597591	3	5	5
ENSG00000160208	RRP1B	-3.4764956119550043	NA	0.0005080125416579755	0.04098962316681519	0.03225838701051172	2.891140450633254e-06	7.235868007575842e-06	13	13	13
ENSG00000034677	RNF19A	3.4755963173779603	NA	0.0005097189177875012	0.01247013216555848	0.017908498159686325	0.0005145251192287881	0.0010112998589861877	13	16	16
ENSG00000099991	CABIN1	-3.4507177682044494	NA	0.00055909790708631	0.005915498161791362	0.058957114951638794	1.9048993090324205e-10	6.638308931232875e-10	2	3	3
ENSG00000179981	TSHZ1	-3.445770838962274	NA	0.0005694330257136482	0.009731777200420655	0.034987014393403	1.0843635658278659e-06	2.8166844577979507e-06	15	16	16
ENSG00000108433	GOSR2	3.426876887041822	NA	0.0006105658194513877	0.020041457773611698	0.024159036789135176	5.337853301212349e-05	0.00011802326748644993	13	16	16
ENSG00000111252	SH2B3	3.41586865787508	NA	0.0006357890459466513	0.008065257246595221	0.02325033766968293	7.411076860923914e-05	0.00016130544115748724	19	23	23
ENSG00000166441	RPL27A	-3.3982864863258486	NA	0.0006780937030364903	0.010589057902526108	0.04716482498595103	1.3560848048113504e-08	4.129172286525186e-08	10	15	15
ENSG00000104886	PLEKHJ1	-3.3910190231235715	NA	0.0006963326766667344	0.023808896909122697	0.06316199701770871	4.1301912692569305e-11	1.4990190492378224e-10	11	14	14
ENSG00000232118	BACH1-AS1	3.383682557987502	NA	0.0007152064228292169	8.995235396040487e-05	0.034419924717532205	1.3294847700706042e-06	3.4243518056384487e-06	4	8	8
ENSG00000068745	IP6K2	3.382619840420906	NA	0.0007179794450197524	0.10580418000781013	0.057143975609311046	3.67751361903436e-10	1.2572902921216157e-09	32	39	39
ENSG00000143437	ARNT	-3.3799299081711225	NA	0.0007250431746718181	0.15034866043792833	0.17361981557024658	1.601924525064136e-29	1.4315478728673719e-28	6	7	7
ENSG00000176973	FAM89B	-3.365158581057486	NA	0.000764996777079429	0.013446266227598076	0.04570845715671771	2.2922130858450515e-08	6.85664786484507e-08	8	9	9
ENSG00000159403	C1R	-3.360796023323093	NA	0.0007771819814100444	0.033087462031819684	0.06044960635359553	1.1077688390121276e-10	3.9185494678669503e-10	21	25	25
ENSG00000244754	N4BP2L2	-3.3518447469313877	NA	0.0008027502242607096	0.03378556381088101	0.02439214631920895	4.907140759805059e-05	0.00010903414989621268	18	23	23
ENSG00000222009	BTBD19	-3.344064461470946	NA	0.0008256055162623378	0.026791602814322812	0.019085421057787235	0.0003352008331761959	0.0006755622385872115	9	12	12
ENSG00000261997	AC007336.1	-3.3221657634365243	NA	0.0008932161264422742	0.01443986809849352	0.042043832707446285	8.576172322268317e-08	2.4491720092352935e-07	6	9	9
ENSG00000089169	RPH3A	-3.3212799776567046	NA	0.0008960560090014083	0.28638327217182735	0.5140816248480564	8.818858384527254e-107	8.84412879744198e-105	9	9	9
ENSG00000108591	DRG2	-3.3206814502547983	NA	0.0008979796594458863	0.01652867722531339	0.040167027637374425	1.684608998225965e-07	4.6905925816816156e-07	8	10	10
ENSG00000250903	GMDS-DT	3.32066125705387	NA	0.0008980446265315368	0.027674206320095006	0.06381674157621489	3.253972871278409e-11	1.1890556311432653e-10	2	4	4
ENSG00000059377	TBXAS1	3.3197995890841474	NA	0.000900820912180536	0.06400987823859408	0.09542622038342069	2.7919531847215065e-16	1.3652467968288884e-15	28	29	29
ENSG00000106868	SUSD1	-3.303788147643163	NA	0.0009538788585134377	0.28798175731672565	0.34251025355657777	7.865706759612524e-63	2.1010748476728222e-61	13	13	13
ENSG00000251002	AC244502.1	3.3008890092158363	NA	0.0009637900141115319	0.016604258809453543	0.019446029037657214	0.0002940199407639571	0.000597694163603734	11	16	16
ENSG00000186409	CCDC30	3.2925580141058597	NA	0.0009928041286052422	0.08464260581689638	0.06137347271708519	7.917679395551566e-11	2.8322962860724614e-10	25	29	29
ENSG00000179119	SPTY2D1	-3.289431959188269	NA	0.001003898254037883	0.004783788096861702	0.010661958811681655	0.0074752128496335234	0.012586394222716278	4	5	5
ENSG00000072864	NDE1	-3.2738999619720492	NA	0.0010607415686692985	0.10250798436225611	0.24951889071732888	1.4203349898165953e-43	2.101581081998688e-42	9	10	10
ENSG00000180011	ZADH2	-3.262160250848213	NA	0.001105666204789268	0.32017725053905133	0.4425952198611412	7.701643811252148e-87	4.206225787234493e-85	20	26	26
ENSG00000142186	SCYL1	-3.261344191661475	NA	0.001108853529841775	0.004760299463201426	0.018709412852287697	0.00038433442908577484	0.0007684448087200597	6	8	8
ENSG00000137944	KYAT3	-3.236497830262682	NA	0.0012100614634861428	0.04195250845720818	0.18777973940354611	4.7957922147999373e-32	4.737502343986412e-31	15	24	24
ENSG00000259953	AL138756.1	-3.2345156145184175	NA	0.0012184925772548657	0.07134750866342962	0.1795211131754854	1.4385755140806874e-30	1.3466228979786958e-29	11	13	13
ENSG00000104885	DOT1L	-3.227402591271872	NA	0.0012491956526917531	0.0025420582296836994	0.027342947882677614	1.6940381524301776e-05	3.94233413977814e-05	2	2	2
ENSG00000219607	PPP1R3G	-3.224847544872311	NA	0.001260397686947093	0.07446777487671849	0.1368097094058444	3.7750214496585984e-23	2.597826759237372e-22	10	14	14
ENSG00000131067	GGT7	3.2195907287309984	NA	0.0012837373034098136	0.01371487809113291	0.07300977189114687	1.1296071353240726e-12	4.511325748409996e-12	10	11	11
ENSG00000113083	LOX	-3.219412085457423	NA	0.0012845374222092958	0.0043041444219342325	0.018987334541390552	0.00034737370040922714	0.000698126284813997	3	4	4
ENSG00000130475	FCHO1	-3.215417560198202	NA	0.0013025490189013571	0.08716962870158892	0.2977479172937677	3.017333288918682e-53	6.094728924813484e-52	29	31	31
ENSG00000214401	KANSL1-AS1	3.2099908483610315	NA	0.0013273919837499938	0.41839959260401033	0.6552891261823591	1.2325283858432647e-156	5.15527543629906e-154	19	27	27
ENSG00000164077	MON1A	-3.2055862619361966	NA	0.001347876393480216	0.011510668309790577	0.04328324002606465	5.490009688625462e-08	1.5962729086171253e-07	5	6	6
ENSG00000166507	NDST2	3.2013534779618613	NA	0.0013678362116965447	0.04257549578885282	0.11052744258435866	9.394167199836462e-19	5.230538094480373e-18	7	8	8
ENSG00000153558	FBXL2	-3.1766283605052883	NA	0.0014899783659736562	0.05059817613537405	0.025897829418808253	2.851066464563983e-05	6.493086162125861e-05	21	26	26
ENSG00000108239	TBC1D12	-3.1739214446209543	NA	0.001503943883850073	0.03431268327323062	0.03174752716907108	3.473922161850402e-06	8.623956449561746e-06	14	18	18
ENSG00000166762	CATSPER2	3.1676953862638877	NA	0.0015365242222979587	0.01201460909149634	0.12316116850753918	7.496499680691053e-21	4.62104504040873e-20	8	13	13
ENSG00000137710	RDX	-3.1609304850236133	NA	0.0015726602584138036	0.012988548527774906	0.08680419163062536	6.948542156187894e-15	3.159081374243537e-14	11	16	16
ENSG00000083937	CHMP2B	3.156275022071387	NA	0.0015979810969417281	0.027581564061441036	0.105423653869296	6.498284326261624e-18	3.4694607070691343e-17	22	28	28
ENSG00000163344	PMVK	-3.1561677455902104	NA	0.0015985689674248439	0.005115123125487253	0.027504306895195216	1.5984233836086594e-05	3.7289297518031426e-05	1	2	2
ENSG00000198860	TSEN15	3.1532853342949987	NA	0.001614439188322679	0.005476808993539202	0.08976171703912127	2.3136849035158182e-15	1.0799505283177127e-14	15	19	19
ENSG00000162399	BSND	3.1486118740503093	NA	0.0016404791734888101	0.015030248097705947	0.14737095239550663	5.962001273329561e-25	4.4376024234517636e-24	8	9	9
ENSG00000055208	TAB2	3.1441947510704495	NA	0.001665445621239771	0.01081368046104229	0.013235413677784755	0.0028616651543411846	0.0051066280678248675	12	14	14
ENSG00000129055	ANAPC13	-3.143795078032921	NA	0.0016677218123988722	0.11241456880105627	0.32781222164899565	1.2945592525647896e-59	3.1656803921658137e-58	22	26	26
ENSG00000270362	HMGN3-AS1	-3.1413529466487926	NA	0.001681692363152863	0.044005159529940954	0.016736064558052408	0.0007894490012169215	0.0015148551999405826	5	6	6
ENSG00000101197	BIRC7	-3.1403045249829673	NA	0.0016877229698351588	0.06738394067820647	0.23028044309151896	6.937172608172332e-40	9.04681163935721e-39	15	27	27
ENSG00000118369	USP35	-3.139326066318666	NA	0.0016933690837019773	0.023066362538856515	0.027897897718221685	1.3872551612379418e-05	3.25980251576726e-05	6	9	9
ENSG00000244617	ASPRV1	-3.13496475532343	NA	0.0017187475991746334	0.07229508218344648	0.12318908893621437	7.416372320857145e-21	4.573296257834563e-20	12	14	14
ENSG00000225177	AL590617.2	3.131217893265472	NA	0.00174082947481802	0.02424346086774007	0.024266968083439103	5.133909519883493e-05	0.00011382212586487657	16	20	20
ENSG00000015153	YAF2	-3.1279736880284434	NA	0.0017601593778638252	0.0058880845298521	0.02786543037232364	1.4035630439654036e-05	3.296767927812999e-05	7	8	8
ENSG00000173327	MAP3K11	3.1188707310107766	NA	0.0018154559165487391	0.1196197128713736	0.22784882248745128	1.9997566998822437e-39	2.563066341276577e-38	16	19	19
ENSG00000099331	MYO9B	-3.111119568828246	NA	0.0018637945503457488	0.031214538255070843	0.06263757003259789	4.998956326643727e-11	1.8040215076938822e-10	24	31	31
ENSG00000180773	SLC36A4	3.107458504011419	NA	0.0018870347529456296	0.009722858211613006	0.011616996073087825	0.005225358644337349	0.009000570047382604	3	3	3
ENSG00000229453	SPINK8	-3.1059618859627447	NA	0.00189661160118772	0.06806536536059049	0.08184002413709393	4.371662318651486e-14	1.891262288157274e-13	8	12	12
ENSG00000149243	KLHL35	-3.1056920038070683	NA	0.001898343318480731	0.16618529361699583	0.2029074274561584	8.652801417049371e-35	9.409441439504102e-34	7	7	7
ENSG00000006007	GDE1	-3.1046809503637656	NA	0.001904843730523967	0.045661858045081646	0.053887729852619436	1.1961320622275934e-09	3.936378571318557e-09	16	20	20
ENSG00000167083	GNGT2	3.1015883924942655	NA	0.0019248539578386845	0.025648160553371352	0.04298460783397719	6.113036792165676e-08	1.7690257838145322e-07	7	9	9
ENSG00000183520	UTP11	-3.1003989551711983	NA	0.0019326014090182196	0.048688192743619955	0.08289075360436142	2.9639861062613594e-14	1.2950165028350585e-13	28	34	34
ENSG00000137714	FDX1	-3.0960442943284434	NA	0.001961210622972749	0.06572945562826066	0.08730013900933664	5.779590584396974e-15	2.6374188113843454e-14	13	16	16
ENSG00000215021	PHB2	-3.0886025670068875	NA	0.002011002635128471	0.0012131226306790822	0.017893885142379523	0.0005172737190496967	0.0010163527736002805	2	3	3
ENSG00000109113	RAB34	3.086881044074732	NA	0.0020226852236877794	0.0361402761310151	0.03144774801130409	3.869211677752473e-06	9.563723127958656e-06	4	5	5
ENSG00000099203	TMED1	3.079628956384931	NA	0.0020725862342046283	0.007076788629983525	0.03761970208881425	4.2096614432914676e-07	1.1315279638088618e-06	14	22	22
ENSG00000185800	DMWD	-3.077183487859635	NA	0.00208966627086562	0.05139377027439725	0.028090650447219215	1.2942713407735545e-05	3.0492456687629735e-05	33	39	39
ENSG00000268618	AC092316.1	-3.0766429608703785	NA	0.0020934588861319142	0.004900018367452808	0.036463789534596225	6.377946441891439e-07	1.6899784229294855e-06	7	9	9
ENSG00000065060	UHRF1BP1	3.0733009538607665	NA	0.002117048655568663	0.2696943157093826	0.4149792662349763	8.216129488429129e-80	3.7078527525545037e-78	24	26	26
ENSG00000108262	GIT1	3.0728508811474042	NA	0.0021202440804947947	0.042677324627817384	0.12997292140268704	5.397243326871198e-22	3.524650640232832e-21	8	11	11
ENSG00000087338	GMCL1	3.070593828530527	NA	0.0021363355037756554	0.07886039934837064	0.07610768524863286	3.61964398363234e-13	1.4842963815234577e-12	13	15	15
ENSG00000100003	SEC14L2	-3.067552009198577	NA	0.002158199006020229	0.021732093076841354	0.022632817458123365	9.26428340372662e-05	0.00019941407818565055	5	7	7
ENSG00000187446	CHP1	-3.0673914304560923	NA	0.0021593588688060793	0.02886068593520865	0.06192475606512459	6.479197010177927e-11	2.3249999901138578e-10	8	10	10
ENSG00000246889	AP000487.1	-3.065814943893416	NA	0.002170776239254656	0.0034971866055394573	0.011630458776916897	0.00519913304723861	0.008958996445648605	4	6	6
ENSG00000110063	DCPS	-3.0648794514986233	NA	0.0021775774812945493	0.06191819303892768	0.12230277275764573	1.0429801372655165e-20	6.39473234678811e-20	21	31	31
ENSG00000146833	TRIM4	3.0632317859492186	NA	0.0021896039016448057	0.31114674569513756	0.2553682328292203	1.0290035155674733e-44	1.5869047921282913e-43	15	19	19
ENSG00000163257	DCAF16	-3.060145481451918	NA	0.002212295007260065	0.030317792615909656	0.061211122185453576	8.399146093640705e-11	2.9957769625591606e-10	3	4	4
ENSG00000108963	DPH1	3.057093374049313	NA	0.0022349464392193603	0.054729879652013244	0.09634489780220624	1.9792354103232068e-16	9.74781965871128e-16	6	6	6
ENSG00000105767	CADM4	3.048886775970459	NA	0.0022969103140411335	0.007469483769129761	0.01644832972020652	0.0008770860161227157	0.0016744014349870256	1	1	1
ENSG00000108786	HSD17B1	-3.0462238507195636	NA	0.0023173523817064208	0.026967966896748054	0.1237035413530175	6.083793690576195e-21	3.7719080983257834e-20	8	11	11
ENSG00000112234	FBXL4	-3.0444626713687124	NA	0.0023309635530412895	0.00310484445624466	0.01026896495482026	0.008668034598159709	0.014471196001152731	3	5	5
ENSG00000033627	ATP6V0A1	3.0387663902542883	NA	0.0023754898131935873	0.009392205641739194	0.05014594539365511	4.6254677556867685e-09	1.458663967309165e-08	8	10	10
ENSG00000115561	CHMP3	-3.0374879718408736	NA	0.0023855892514295578	0.0804637106847303	0.040253270655670095	1.6331610246770277e-07	4.5547370974445196e-07	7	8	8
ENSG00000119778	ATAD2B	3.0345575755018324	NA	0.0024088877147991263	0.005359125810972905	0.04810708228259699	9.654116164477723e-09	2.966465474012336e-08	6	9	9
ENSG00000075651	PLD1	3.0312579800244053	NA	0.0024353707071707777	0.027752803741452618	0.05346085141577524	1.395896912887172e-09	4.571855645359456e-09	15	21	21
ENSG00000238243	OR2W3	-3.0305068744178216	NA	0.002441436291966452	0.09427508108125592	0.20601248887481088	2.332090277614532e-35	2.6020179681725185e-34	29	40	40
ENSG00000135862	LAMC1	-3.030364851679998	NA	0.0024425847555841116	0.11547891492294249	0.21145055371761384	2.3187995929817865e-36	2.668798269801655e-35	5	6	6
ENSG00000177112	MRVI1-AS1	-3.0284470598340363	NA	0.002458141424269456	0.06853770737864238	0.13663975875156467	4.034039659362414e-23	2.7694053690314668e-22	19	27	27
ENSG00000106723	SPIN1	3.028254098468859	NA	0.002459711690271946	0.002817573913943109	0.011940765363565755	0.004630348666040995	0.008047618250120302	5	5	5
ENSG00000164535	DAGLB	-3.027674985317964	NA	0.002464429864983679	0.3992406586351002	0.5085749390877405	3.822310511943634e-105	3.661944299962088e-103	22	27	27
ENSG00000119487	MAPKAP1	3.0276128372056386	NA	0.002464936692400843	0.005313790449651694	0.01498087305718306	0.0015026167001081483	0.002785167941002447	6	7	7
ENSG00000159214	CCDC24	3.0271779962485112	NA	0.002468485556412316	0.2159246463637174	0.27975296587196413	1.4560042130573363e-49	2.6310870653024508e-48	13	15	15
ENSG00000238083	LRRC37A2	3.0226007557705947	NA	0.002506126390466458	0.28277367937382775	0.49473186835051725	4.148220663381946e-101	3.5747656359968338e-99	45	57	57
ENSG00000138131	LOXL4	-3.0130600905012095	NA	0.002586277014171706	0.023742134248698497	0.04033214350689497	1.587485518376752e-07	4.4309552660551623e-07	5	6	6
ENSG00000264364	DYNLL2	-3.012863129599451	NA	0.002587956092568238	0.045561383817932004	0.14133675827097134	6.4157598916585805e-24	4.5653056590063483e-23	5	5	5
ENSG00000079308	TNS1	3.003338945243215	NA	0.0026703484519320225	0.026037008858662957	0.046456554747903674	1.7505406131703254e-08	5.288007922363557e-08	6	6	6
ENSG00000170145	SIK2	3.003027467468806	NA	0.0026730830432001315	0.01050919407134225	0.07840732727073489	1.55213639303064e-13	6.50319741120998e-13	6	7	7
ENSG00000244045	TMEM199	3.0027882771818843	NA	0.0026751847299496217	0.046698712095861815	0.1157382423052124	1.2907243193800392e-19	7.508355275796572e-19	4	5	5
ENSG00000092929	UNC13D	3.002624121591502	NA	0.0026766279851184772	0.054302127386143303	0.15604118262615183	1.9082305109419285e-26	1.5101174449535362e-25	7	9	9
ENSG00000118418	HMGN3	3.0022851693362544	NA	0.0026796103035469656	0.016050513211891583	0.03049925097374642	5.441591467085681e-06	1.3266683546922425e-05	9	9	9
ENSG00000118197	DDX59	-2.995438628528051	NA	0.0027405044301485925	0.1462071649114129	0.08322771680769478	2.616489866508062e-14	1.146988361982279e-13	7	8	8
ENSG00000103264	FBXO31	-2.994047797511064	NA	0.0027530281262150933	0.03503686976189662	0.04887306117301986	7.32313530808815e-09	2.2771431985204655e-08	6	7	7
ENSG00000172113	NME6	2.993720936201544	NA	0.0027559789159249145	0.15194944020334988	0.20741746226061983	1.2864321156384208e-35	1.4456765629805555e-34	5	7	7
ENSG00000263335	AF001548.2	2.988251270964263	NA	0.0028057877475551724	0.41072273153542155	0.5891544996813989	3.736409565539685e-131	7.041284355982424e-129	31	42	42
ENSG00000249700	SRD5A3-AS1	-2.9881830948805517	NA	0.0028064137390511733	0.023032553316996808	0.0830624199448459	2.781555855435117e-14	1.2174808924159474e-13	16	20	20
ENSG00000115947	ORC4	2.98343929968002	NA	0.002850285663685828	0.01832083190300273	0.010058171082464628	0.009386188442179588	0.015574624634246519	5	8	8
ENSG00000277075	HIST1H2AE	-2.976632810277283	NA	0.002914328243716423	0.026321090711790868	0.07269003771525219	1.270187068565897e-12	5.057450206370227e-12	3	3	3
ENSG00000014123	UFL1	-2.9658605073078066	NA	0.0030183735792769753	0.042083490586787134	0.04657435533253261	1.6777684677698926e-08	5.076226438564906e-08	11	11	11
ENSG00000101665	SMAD7	2.9656389459636703	NA	0.003020548674496384	0.002193209661488257	0.01169773907988388	0.0050700609301537365	0.008755057385077678	6	8	8
ENSG00000167549	CORO6	2.952237613778878	NA	0.003154800617469337	0.01607270809242381	0.016830180747236665	0.0007627428772178982	0.0014663988342387597	6	7	7
ENSG00000163660	CCNL1	2.9484671340138884	NA	0.003193540947500652	0.027991324290045867	0.09651228175850791	1.8589193815197603e-16	9.173700280196364e-16	8	9	9
ENSG00000181027	FKRP	2.947605093920661	NA	0.0032024587735666014	0.034478561414774726	0.1286939623816531	8.858264340678297e-22	5.721671381479929e-21	10	15	15
ENSG00000137462	TLR2	-2.9464755095114614	NA	0.003214178704025037	0.02032934851201653	0.026800535522098896	2.059476236612919e-05	4.74959090662654e-05	13	14	14
ENSG00000103326	CAPN15	-2.9337333136253387	NA	0.003349118356659374	0.01146818507783351	0.1970880292653898	9.966597838741134e-34	1.0434504660352363e-32	27	41	41
ENSG00000138439	FAM117B	-2.9332839910295467	NA	0.003353969494630292	0.08066950096095904	0.26405468186393083	2.009864320221871e-46	3.245495595808368e-45	4	6	6
ENSG00000123329	ARHGAP9	2.9314083257245924	NA	0.003374289410241925	0.09127777721246502	0.3011394491799908	5.955931343017792e-54	1.2365407578863453e-52	16	21	21
ENSG00000273356	LINC02019	2.9227233783442084	NA	0.0034698463024670765	0.04262471241440129	0.08269635691419476	3.185022003211848e-14	1.3891134876164798e-13	25	32	32
ENSG00000070087	PFN2	-2.9224501555859472	NA	0.0034728920287594536	0.011181563262975012	0.049204882024770163	6.496692698591176e-09	2.0282501927569647e-08	11	15	15
ENSG00000274414	AL121772.1	-2.9194340658368607	NA	0.003506675666050912	0.0179434696499734	0.034522941673625615	1.2811647475862383e-06	3.3058522805230815e-06	13	18	18
ENSG00000103196	CRISPLD2	2.913140833475762	NA	0.003578131881706605	0.04778057206999356	0.18950036945044266	2.3512398907246905e-32	2.366280098945875e-31	12	22	22
ENSG00000142347	MYO1F	-2.91159963522594	NA	0.0035958320593173208	0.02331782220115191	0.11813276780543784	5.166107637347811e-20	3.0676447324403604e-19	6	12	12
ENSG00000185236	RAB11B	2.9075494458456057	NA	0.00364272750980533	0.010615705237571545	0.016431527420485866	0.0008824966922619799	0.001683793477481163	7	7	7
ENSG00000003137	CYP26B1	-2.9045993940679145	NA	0.003677234264078473	0.04539368152157833	0.26337409143668383	2.7403301553255842e-46	4.400179946973637e-45	3	4	4
ENSG00000140368	PSTPIP1	-2.8992779634154777	NA	0.0037402314981556293	0.07460005404164342	0.045213740702002125	2.7394364729981524e-08	8.153175299452503e-08	30	38	38
ENSG00000273076	AL021707.7	-2.8992161112164254	NA	0.003740969462041773	0.031140605351014577	0.028038688283732443	1.3187052739764219e-05	3.104678300854154e-05	11	13	13
ENSG00000132881	CPLANE2	-2.89848437649026	NA	0.003749709901736373	0.09464149059074282	0.059640969457298444	1.4860451336440147e-10	5.20524205407413e-10	11	13	13
ENSG00000004142	POLDIP2	2.8933717760644533	NA	0.0038112987256316705	0.013525529694365367	0.04942673632537962	5.996767944629408e-09	1.875247510620892e-08	8	10	10
ENSG00000089022	MAPKAPK5	2.889005319454716	NA	0.0038646253645704745	0.04970978003492397	0.015910130551191223	0.0010682238463627432	0.0020195095073613366	8	9	9
ENSG00000123600	METTL8	2.8813410163515893	NA	0.003959869490032481	0.03344333261848131	0.09829030219399325	9.542652858727422e-17	4.789199703667444e-16	5	6	6
ENSG00000182179	UBA7	-2.8786235006907135	NA	0.003994148573924035	0.052931912860715594	0.31118721444916825	4.6478914418062645e-56	1.0338092131716683e-54	7	9	9
ENSG00000147604	RPL7	-2.8715968127817293	NA	0.004084036634631015	0.006343034941265944	0.014077374270975896	0.0020960924199560785	0.0038102489834457064	8	12	12
ENSG00000242372	EIF6	-2.866741791076957	NA	0.004147212247857393	0.014936105786534166	0.19051065394354458	1.5460996388702582e-32	1.5679516680654085e-31	7	12	12
ENSG00000242114	MTFP1	2.8628852413482164	NA	0.004198025799438387	0.02150645310655877	0.04304009464240513	5.992159454708354e-08	1.7355099221211546e-07	15	19	19
ENSG00000271303	SRXN1	2.861566974775074	NA	0.004215524261094903	0.4022010731585799	0.4455011464599266	1.3396142052088914e-87	7.514751576898835e-86	30	33	33
ENSG00000146247	PHIP	2.8562699264155853	NA	0.0042865054368294644	0.032744008194923	0.07462085402231503	6.252362121617216e-13	2.53299688220207e-12	9	10	10
ENSG00000173786	CNP	-2.8523824183399085	NA	0.004339286255004753	0.11698523418772867	0.15428523254858015	3.841766590858798e-26	3.0069582504170483e-25	10	14	14
ENSG00000004534	RBM6	-2.8484646253682198	NA	0.004393073687002728	0.24480235363398847	0.5392038122816606	1.717614415723123e-114	2.0598160570094992e-112	13	21	21
ENSG00000007866	TEAD3	2.8441297571656	NA	0.0044532908157562555	0.017025212796117413	0.02270854878007204	9.01406385677368e-05	0.0001943207807414354	4	4	4
ENSG00000185787	MORF4L1	-2.8441062444593896	NA	0.004453619468364223	0.007280954894444209	0.026582331986747774	2.227881554427464e-05	5.1214397824231336e-05	2	2	2
ENSG00000112062	MAPK14	2.843793312991785	NA	0.0044579956112535705	0.0031452151727693347	0.017456236409629993	0.0006068152259015995	0.001181054852909605	7	10	10
ENSG00000104695	PPP2CB	2.8435877109499987	NA	0.004460872942633232	0.3691017229040348	0.39549774650368563	4.750494136335084e-75	1.8431272385522707e-73	16	22	22
ENSG00000179941	BBS10	2.8422959413566353	NA	0.004478989356330637	0.002430238325856471	0.020848794470106992	0.0001767205493856011	0.00036868378362696754	9	10	10
ENSG00000134900	TPP2	2.8420264626665817	NA	0.0044827770520126774	0.0285281463131974	0.051654693707033766	2.6820377280258123e-09	8.613158239309861e-09	7	7	7
ENSG00000196504	PRPF40A	-2.836642755505471	NA	0.004559059215580444	0.014416838586543714	0.010690091200369158	0.007396531556383457	0.012463704398193958	9	10	10
ENSG00000272842	AL391834.1	2.8328216829827952	NA	0.004613911617555005	0.01200662192686565	0.056588041983292765	4.498629692802465e-10	1.5300872788946742e-09	8	12	12
ENSG00000161526	SAP30BP	-2.8309497396382497	NA	0.004641001321384845	0.0082253712501109	0.10477171785692525	8.313458280389694e-18	4.426187396783696e-17	9	12	12
ENSG00000182923	CEP63	-2.8239448724038008	NA	0.00474365431629249	0.041737181607770506	0.22283283385442657	1.7578910142629352e-38	2.1892572987360257e-37	15	20	20
ENSG00000172548	NIPAL4	2.82161183087053	NA	0.00477829744813703	0.040596832381378914	0.0148680687653532	0.0015662812730830073	0.002893789867711753	15	16	16
ENSG00000175518	UBQLNL	-2.8179468388137536	NA	0.004833181139089775	0.008262118138094576	0.07940956153140412	1.0725938171000128e-13	4.536106379641953e-13	14	20	20
ENSG00000085733	CTTN	-2.8174078949111747	NA	0.004841299817212214	0.024624162336969353	0.02452736005771724	4.67346012669107e-05	0.00010409815263362147	4	6	6
ENSG00000164078	MST1R	-2.816495665368826	NA	0.00485506981113748	0.029667712027627937	0.030244510505877543	5.96360563172068e-06	1.447146922009027e-05	7	13	13
ENSG00000033178	UBA6	-2.8136230056407125	NA	0.004898664054611508	0.1556581776924376	0.15072119979053894	1.5831345645887593e-25	1.2087789246719783e-24	20	22	22
ENSG00000160710	ADAR	2.8062212547759136	NA	0.005012626053979635	0.04325951272204199	0.06671762049234949	1.1297833455168881e-11	4.2525580755638965e-11	7	7	7
ENSG00000264924	AC090772.1	2.79965682021433	NA	0.005115696117760935	0.006709967276011415	0.013364174699135544	0.0027283994115031777	0.004882024364343489	17	19	19
ENSG00000186566	GPATCH8	2.7992680618944914	NA	0.0051218597828077495	0.0034627214591191943	0.01477876908717432	0.0016186075907173624	0.002984998556104102	4	4	4
ENSG00000088827	SIGLEC1	-2.797889663769513	NA	0.005143768063680577	0.009461502238669973	0.011599965654167066	0.005258726984314744	0.00905349955366063	13	15	15
ENSG00000123472	ATPAF1	-2.797403577539565	NA	0.0051515141013454505	0.018397713377968035	0.023457544449861752	6.876573643525902e-05	0.0001503012508447944	11	12	12
ENSG00000223991	AC104809.1	-2.7940848502253397	NA	0.0052046820406481805	0.03579226115116493	0.02845958501342611	1.1333438887986329e-05	2.6852327091748763e-05	22	27	27
ENSG00000158006	PAFAH2	2.787755328670702	NA	0.00530746118290784	0.0034774937364639665	0.010507347034789035	0.007923125663713351	0.013297483069780803	3	5	5
ENSG00000152661	GJA1	2.784445089238403	NA	0.0053619399128646454	0.010606866034214674	0.013288763945338051	0.002805666449555517	0.00501348066514823	15	19	19
ENSG00000140941	MAP1LC3B	-2.7807790467184432	NA	0.005422863200299533	0.07897645103812549	0.147933344371471	4.77388507869513e-25	3.573433226300427e-24	43	49	49
ENSG00000160678	S100A1	-2.780753795150535	NA	0.005423284996066263	0.05102652128924144	0.11485905066999044	1.8055092448407112e-19	1.0418128546357117e-18	4	8	8
ENSG00000105186	ANKRD27	2.780588410433098	NA	0.005426048272653242	0.22611274048856733	0.285388535014683	1.0457694938932213e-50	1.953583992459134e-49	26	33	33
ENSG00000214900	LINC01588	2.778895479527841	NA	0.005454407242578605	0.0994977506655719	0.11286236927313052	3.8650502967831783e-19	2.192581790920765e-18	19	22	22
ENSG00000196821	ILRUN	2.777994000202685	NA	0.005469562816762345	0.0863030457550917	0.09864991149641968	8.337545970180071e-17	4.204074561676508e-16	10	10	10
ENSG00000126351	THRA	2.7732322029443237	NA	0.005550250132714133	0.019234632890139117	0.024891444148303302	4.0982113812501797e-05	9.200186801552471e-05	9	11	11
ENSG00000272030	AL162258.2	-2.769907584697221	NA	0.005607219973566862	0.13605776635796124	0.20111916310243277	1.8370204555036569e-34	1.9677116671725305e-33	5	8	8
ENSG00000249685	AC079921.2	2.7695565223693848	NA	0.00561326638314256	0.000255912361943479	0.10020913873734917	4.640716193498812e-17	2.3749221725547933e-16	1	2	2
ENSG00000004139	SARM1	2.7671017788716004	NA	0.005655709499066021	0.02208755139627431	0.03685216257837975	5.547022171568105e-07	1.4748198948871542e-06	3	3	3
ENSG00000151327	FAM177A1	-2.765641843762672	NA	0.0056810892083257545	0.14110911449558128	0.2115977439286895	2.1778897615881567e-36	2.509988677518501e-35	9	11	11
ENSG00000100994	PYGB	2.7633746232885112	NA	0.005720706555524376	0.09967074233327429	0.4880680379016624	3.321710378470016e-99	2.699716174425702e-97	14	18	18
ENSG00000135506	OS9	-2.762605915990392	NA	0.005734195379191421	0.03204387465598042	0.03779777143045164	3.9486516843525136e-07	1.0640387764764496e-06	7	8	8
ENSG00000151287	TEX30	2.759301459339625	NA	0.005792507289413491	0.0477067506569082	0.07642202390444279	3.2243516878537694e-13	1.3244169364072885e-12	4	6	6
ENSG00000124767	GLO1	2.759117322680869	NA	0.0057957723183245935	0.06448206175245641	0.0974960857570915	1.2855430414938825e-16	6.391933203415074e-16	11	16	16
ENSG00000146904	EPHA1	2.7582241026228114	NA	0.005811634056304533	0.23985162041762687	0.283938237398309	2.0635695125035548e-50	3.838194530360462e-49	24	27	27
ENSG00000179588	ZFPM1	-2.7543642683723557	NA	0.0058806276355158425	0.002320187647626524	0.022670274431728015	9.139664712750931e-05	0.00019687992734451163	12	17	17
ENSG00000159840	ZYX	2.742543688097331	NA	0.00609653394275632	0.46285460585737	0.5229069008296414	1.918822155208158e-109	2.08265070504207e-107	16	17	17
ENSG00000141505	ASGR1	2.7421131006308346	NA	0.0061045318240146775	0.09402122368792064	0.0442846257827745	3.828193547088706e-08	1.1254875902455722e-07	24	33	33
ENSG00000137154	RPS6	-2.732470411847538	NA	0.006286131737598639	0.00940793040968923	0.021222506967563334	0.00015433839338616708	0.0003243962627992866	2	2	2
ENSG00000183793	NPIPA5	-2.732417113244204	NA	0.006287148877140899	0.3007271910465107	0.4826812726787087	1.101808352187034e-97	8.549733679482102e-96	41	55	55
ENSG00000214435	AS3MT	2.7313068425369353	NA	0.006308370767035846	0.3177105101339243	0.23377419932399573	1.5067925359799048e-40	2.0015480402416257e-39	15	21	21
ENSG00000119638	NEK9	2.7264993274831406	NA	0.006401008305348554	0.004124117716186587	0.0500154023678102	4.848708421566682e-09	1.526257355386326e-08	8	10	10
ENSG00000084112	SSH1	2.726023084484017	NA	0.0064102514933952895	0.008700944962198984	0.014233030794954695	0.001979101055058326	0.003614826285354695	3	3	3
ENSG00000164877	MICALL2	-2.7225308418273926	NA	0.006478398608686045	5.1456314634178307e-05	0.1407406556363686	8.106104943917152e-24	5.7442807307122e-23	1	3	3
ENSG00000179818	PCBP1-AS1	-2.716827020637666	NA	0.0065911045555988946	0.07301940372272317	0.15330316061826746	5.67852985831914e-26	4.40837974378972e-25	9	9	9
ENSG00000003249	DBNDD1	-2.70855800815724	NA	0.006757629779941888	0.07354321865338097	0.10614708792019037	4.94312814761891e-18	2.6590246111517153e-17	22	26	26
ENSG00000099999	RNF215	-2.7039470697763432	NA	0.0068521203002870805	0.015529579098655918	0.020215905009514257	0.000222315242315206	0.0004585619545902656	8	11	11
ENSG00000089154	GCN1	-2.703354248991953	NA	0.006864354526247354	0.08278900296186298	0.048849218819879824	7.386410237828017e-09	2.2959526514221784e-08	12	13	13
ENSG00000185347	TEDC1	-2.699411527007741	NA	0.006946222231611195	0.011672246565581999	0.0143357647150353	0.0019055246353765515	0.00348749647514114	5	6	6
ENSG00000013810	TACC3	2.699197150408403	NA	0.006950698639799915	0.010107184917697893	0.12801239379903553	1.1531845462627957e-21	7.406727259872915e-21	4	8	8
ENSG00000168765	GSTM4	-2.69893930306469	NA	0.006956086195193483	0.4218273547433075	0.6259218719476183	9.123391434763122e-145	2.483445074837346e-142	16	21	21
ENSG00000099785	MARCH2	2.6931134562404373	NA	0.007078817571883104	0.20658884288649287	0.2279844888140996	1.8852171677084518e-39	2.4180694995536453e-38	12	15	15
ENSG00000112561	TFEB	2.691669097483211	NA	0.00710954465746409	0.005386312726992304	0.01856820022978768	0.00040460500937093165	0.0008068106169421054	13	17	17
ENSG00000108639	SYNGR2	2.6909788285563074	NA	0.007124271586206046	0.029956372555150036	0.12431262194039266	4.811444592531998e-21	2.998236312403024e-20	7	10	10
ENSG00000176422	SPRYD4	-2.688400124549478	NA	0.007179530953144276	0.2040552666415426	0.23495410804343067	8.983238185246968e-41	1.2054268516338048e-39	17	22	22
ENSG00000156261	CCT8	-2.6865287437594882	NA	0.007219873587760124	0.2626090248449714	0.26704173473500054	5.138149549525463e-47	8.52992513308927e-46	8	9	9
ENSG00000117385	P3H1	2.680974778454775	NA	0.007340804847468641	0.05487653654711579	0.037902288491054745	3.803052820429852e-07	1.0264172618437446e-06	12	13	13
ENSG00000157045	NTAN1	2.677243928743441	NA	0.007423057040908219	0.031551990785960604	0.06920602593431743	4.550798280224595e-12	1.7533507011361848e-11	7	12	12
ENSG00000174137	FAM53A	2.674753968249719	NA	0.007478410944158419	0.07896896411490821	0.10590767858413651	5.41159512014166e-18	2.9028290495874045e-17	9	12	12
ENSG00000267491	AC100788.1	2.672416386636569	NA	0.007530713925385912	0.02863011705327556	0.09112172822128857	1.3939515466488637e-15	6.581738731685398e-15	5	6	6
ENSG00000125744	RTN2	2.6701631116380335	NA	0.007581440781425713	0.0033563324784411986	0.022447745576615576	9.905495792415905e-05	0.00021257583199116553	4	5	5
ENSG00000176595	KBTBD11	-2.6581522556531736	NA	0.007857038814710601	0.034487894154987674	0.0986125710077421	8.455264551353355e-17	4.25967484697881e-16	22	33	33
ENSG00000167525	PROCA1	2.6574195894962926	NA	0.007874137232432852	0.17270741317927368	0.1644847483821831	6.469302410008509e-28	5.462435599666958e-27	7	9	9
ENSG00000242258	LINC00996	2.656903613798082	NA	0.007886198683368673	0.009918112965607618	0.01533889633455877	0.00131734421612768	0.0024622491512123795	15	20	20
ENSG00000148848	ADAM12	2.6554828466867106	NA	0.007919496110892594	0.01208232577784371	0.09319864615415538	6.421735809734808e-16	3.0778744382655734e-15	6	8	8
ENSG00000189190	ZNF600	2.6549972839069866	NA	0.007930904710167547	0.18207452333582305	0.4289322758297439	2.546828228218786e-83	1.2808081315461572e-81	32	44	44
ENSG00000102967	DHODH	2.649802593245514	NA	0.008053881430564302	0.09792685629670514	0.014514179307449375	0.0017842536574749531	0.00327358146699882	9	10	10
ENSG00000263065	AF001548.1	2.649516552968322	NA	0.008060702343820664	0.041259659070689556	0.1899361963015573	1.9623895096501153e-32	1.9807544261912787e-31	8	12	12
ENSG00000176681	LRRC37A	2.648118121781365	NA	0.008094123823609566	0.24002852962324855	0.3148146222685088	7.922515806021322e-57	1.8018995166771837e-55	13	18	18
ENSG00000156398	SFXN2	2.642913501615831	NA	0.008219603081161191	0.07984680476940775	0.07767933344616486	2.0296521195933827e-13	8.437940411856224e-13	11	15	15
ENSG00000092931	MFSD11	-2.6392848565633664	NA	0.008308113837264949	0.04772007880153841	0.04361765765139982	4.8673115628375087e-08	1.419308382776746e-07	12	12	12
ENSG00000172367	PDZD3	-2.6350820306330363	NA	0.008411695176557913	0.027516971005235626	0.13759300990834178	2.779818305633578e-23	1.9268837559947545e-22	4	4	4
ENSG00000274029	AC069209.1	-2.6301692464769544	NA	0.008534236932057081	0.010126859437345872	0.01718584566376121	0.0006697807814041946	0.0012962499289358462	7	9	9
ENSG00000204469	PRRC2A	2.6297741619740416	NA	0.008544160700939133	0.05391212900370326	0.11791896508283789	5.606741784859378e-20	3.3269901338599815e-19	3	3	3
ENSG00000243410	PSMD6-AS1	-2.627870446580749	NA	0.008592123174869777	0.02098988202043927	0.1127078563023658	4.099275807086544e-19	2.3223812624951153e-18	13	17	17
ENSG00000164465	DCBLD1	2.616738309993693	NA	0.008877437154402578	0.04013933510542755	0.2956203611652472	8.316874242365585e-53	1.6700945712216324e-51	11	14	14
ENSG00000050327	ARHGEF5	2.6150530051695933	NA	0.008921360941650632	0.02113260181581383	0.031027623189877826	4.500064520569443e-06	1.1054520335660418e-05	8	9	9
ENSG00000240891	PLCXD2	2.6149158477783203	NA	0.008924944176509938	0.0016345789760008106	0.0214661977449852	0.00014129966545649587	0.00029794023889259165	1	2	2
ENSG00000118046	STK11	2.613712340173879	NA	0.008956440961736069	0.07938123099740815	0.12943570339525404	6.646471225381388e-22	4.32071019878944e-21	6	6	6
ENSG00000198393	ZNF26	-2.6136841263104253	NA	0.008957180531168119	0.0006449047788371211	0.015870943491444738	0.001083682363539737	0.0020473800652575686	5	12	12
ENSG00000090615	GOLGA3	2.611482563291258	NA	0.009015058499943841	0.035563595409145235	0.07186923035982017	1.7162409395674268e-12	6.7877804134321496e-12	9	12	12
ENSG00000164068	RNF123	2.6104389613352676	NA	0.009042610752306175	0.07348186055280523	0.010944774296849468	0.0067215224588235	0.01139568844749028	9	11	11
ENSG00000140612	SEC11A	-2.6100766865053444	NA	0.009052192776352034	0.014629647567908808	0.018223497209916152	0.00045872138270650455	0.0009073371386428889	4	4	4
ENSG00000134852	CLOCK	-2.608861661695369	NA	0.009084395920582989	0.008733648945776435	0.03309480375324482	2.1404661473291966e-06	5.417985824435188e-06	9	14	14
ENSG00000135211	TMEM60	2.6059302876478525	NA	0.009162510786967584	0.04506072866103595	0.12373638571183006	6.007327209152917e-21	3.728543406071783e-20	7	10	10
ENSG00000139343	SNRPF	-2.60377145740128	NA	0.009220421797910026	0.046999570216520216	0.06834002983428446	6.246076198262225e-12	2.3861430323902625e-11	14	18	18
ENSG00000137815	RTF1	2.601040536989409	NA	0.009294147091180432	0.019315829438533622	0.043062470748662526	5.944091712126447e-08	1.722701278606914e-07	6	8	8
ENSG00000185019	UBOX5	-2.6006706072724186	NA	0.009304174245654127	0.08365285121799262	0.07999425251359996	8.644508877059832e-14	3.6767034407911477e-13	10	13	13
ENSG00000204406	MBD5	2.6000549162665005	NA	0.009320884302021585	0.008546281654298594	0.08165835098889024	4.6753210587912523e-14	2.0170334801814137e-13	10	14	14
ENSG00000181789	COPG1	2.5950698718839567	NA	0.009457169125820236	0.03815914620464485	0.019829809248745386	0.0002557608569902051	0.0005237066192865704	35	45	45
ENSG00000235530	AC087294.1	2.594174920543597	NA	0.009481823282090976	0.026381386030431636	0.023996070375075975	5.661289133543487e-05	0.00012478849273925098	7	8	8
ENSG00000143653	SCCPDH	-2.585053746700023	NA	0.009736381869289868	0.04971342691899858	0.09801920007307334	1.0564679221899952e-16	5.286655499747951e-16	25	34	34
ENSG00000275120	AC048382.5	-2.5849143937424937	NA	0.009740317799735719	0.0749983183871735	0.0459017174931198	2.138020917993529e-08	6.416681960565458e-08	12	18	18
ENSG00000079257	LXN	-2.5838240683973948	NA	0.009771162291327079	0.048233713075498966	0.06821594273523766	6.535887816671467e-12	2.4940796655117708e-11	7	8	8
ENSG00000102755	FLT1	2.582159836787986	NA	0.009818410010833702	0.009306735371028607	0.02157081935463397	0.00013604677624705222	0.00028746502782906586	4	6	6
ENSG00000261455	LINC01003	2.5818259836335185	NA	0.009827912618180406	0.1905999031775306	0.2715415210950518	6.515584096763773e-48	1.1184759927467663e-46	25	33	33
ENSG00000141376	BCAS3	2.5816748193018495	NA	0.009832217968972065	0.07442706162528588	0.10098567787742907	3.465104845832908e-17	1.7876980445604252e-16	9	14	14
ENSG00000128482	RNF112	2.5792147061273876	NA	0.009902521717646951	0.08197135190865328	0.15266866129506737	7.307688660269943e-26	5.660323072943507e-25	15	18	18
ENSG00000183049	CAMK1D	2.578122571265341	NA	0.009933875427689783	0.05969410897570921	0.14701823712449175	6.853239422436586e-25	5.0833132722908746e-24	10	10	10
ENSG00000089486	CDIP1	-2.575986610090128	NA	0.009995451697230097	0.041067072705169724	0.05328469513838121	1.4877410134009893e-09	4.861522606481243e-09	6	8	8
ENSG00000169247	SH3TC2	-2.5750079449176764	NA	0.010023778411689785	0.011175989303044143	0.011374545640120411	0.005721377610697586	0.009806687121024778	6	6	6
ENSG00000126882	FAM78A	2.574587552033007	NA	0.010035968298765258	0.015666641616802625	0.020051957119009235	0.0002359441129048467	0.00048521472505159085	25	30	30
ENSG00000165046	LETM2	2.574440317701641	NA	0.010040240687359168	0.0020025979045320153	0.01029064049393735	0.008597442713643301	0.01436765980119564	3	3	3
ENSG00000150712	MTMR12	-2.5732425248112794	NA	0.010075058009894618	0.02937730724677971	0.04215557684946004	8.238175626740412e-08	2.356178682838081e-07	8	8	8
ENSG00000184110	EIF3C	2.5722106018257502	NA	0.010105140017188286	0.011604365920672056	0.04404207857848364	4.1775778215655745e-08	1.2229648696146815e-07	4	7	7
ENSG00000134825	TMEM258	-2.5717137829177283	NA	0.010119651489567038	0.040572756165999875	0.06329886318138975	3.929408048951937e-11	1.4276571743956943e-10	10	11	11
ENSG00000111199	TRPV4	2.5701319978389785	NA	0.010165977160859227	0.026390887711203542	0.039036502742682985	2.52957806361271e-07	6.941868172970773e-07	20	22	22
ENSG00000124562	SNRPC	-2.566699084353254	NA	0.010267166842547982	0.06699613465698916	0.026671827625872085	2.1572028973293958e-05	4.965620467959974e-05	6	7	7
ENSG00000185730	ZNF696	2.566346627877741	NA	0.01027760654448235	3.79164975315215e-05	0.07346429825324843	9.560683194509625e-13	3.837026821966898e-12	3	7	7
ENSG00000009790	TRAF3IP3	2.5597520806882583	NA	0.010474685836563908	0.26123972594891554	0.2980873491980072	2.5659588072548663e-53	5.2053390423711475e-52	16	17	17
ENSG00000132591	ERAL1	2.5589369389440693	NA	0.010499278512155446	0.018474671501991387	0.025404414478135903	3.406070904944247e-05	7.693718381044374e-05	2	2	2
ENSG00000137310	TCF19	2.558904597659377	NA	0.010500255301247072	0.03297187161886944	0.14361557311198261	2.620424739126394e-24	1.9009164065684655e-23	16	22	22
ENSG00000245556	SCAMP1-AS1	2.5556241716651846	NA	0.010599753459493618	0.02333948289937388	0.0510848742781097	3.2951897145304445e-09	1.049966711528848e-08	6	7	7
ENSG00000134291	TMEM106C	-2.5546366703548626	NA	0.01062986898876929	0.00038346324131285404	0.03162347182580189	3.6323494657868162e-06	9.001612859650016e-06	2	3	3
ENSG00000130045	NXNL2	-2.549553553729873	NA	0.010786094369615626	0.01147031676683565	0.04181695390785487	9.305642438873766e-08	2.646475326438577e-07	5	6	6
ENSG00000258181	AC008083.3	-2.54888116037468	NA	0.010806911947146855	0.1232697426447642	0.1876036265918033	5.158334884099923e-32	5.08977473690619e-31	4	5	5
ENSG00000282021	AC100810.3	-2.5456153889058113	NA	0.010908530436287311	0.004483433861819444	0.19086878039914348	1.332441368612595e-32	1.3544775951593e-31	7	9	9
ENSG00000205038	PKHD1L1	-2.543697997955219	NA	0.01096858726765428	0.007877074693862934	0.020659003828433924	0.00018930789142101404	0.00039365114950636233	7	10	10
ENSG00000120699	EXOSC8	-2.5407423972463556	NA	0.011061738661832004	0.012713033803905422	0.021148937612187887	0.00015850730387290642	0.00033295464896086134	3	3	3
ENSG00000143621	ILF2	2.5362669027773546	NA	0.011204130457444788	0.0005224349843169251	0.02128930847777952	0.00015064843787442582	0.00031699019154705866	3	6	6
ENSG00000178404	CEP295NL	2.534876499840094	NA	0.011248697562205506	0.07386093671614433	0.0836222246353696	2.2609587714690524e-14	9.941841531262252e-14	15	19	19
ENSG00000237781	AL356356.1	2.531162429900422	NA	0.011368518869701666	0.12228746775782458	0.06330068078056332	3.926808241079064e-11	1.4270149295669605e-10	16	25	25
ENSG00000166997	CNPY4	2.5306617655627965	NA	0.011384757395787537	0.0714309455638117	0.0711837252461944	2.206356050883028e-12	8.648411409506982e-12	12	15	15
ENSG00000162241	SLC25A45	-2.5303921318593	NA	0.01139351121186857	0.02840345641460448	0.029551030895200725	7.65290795763087e-06	1.8419609623215686e-05	10	16	16
ENSG00000274184	AC011815.2	2.528767139332048	NA	0.011446394171938011	0.023569405574767877	0.01985245859311406	0.00025366609440968183	0.0005196034224834727	7	9	9
ENSG00000141298	SSH2	-2.5280408457841506	NA	0.011470100681136181	0.02066866191142945	0.09041434376146154	1.8144319638522912e-15	8.522512667242657e-15	5	7	7
ENSG00000239213	NCK1-DT	2.5260722967516904	NA	0.011534574167710672	0.011871869129442257	0.015365414908667637	0.0013045752951860794	0.0024399783768291063	7	11	11
ENSG00000108799	EZH1	2.5256477556192456	NA	0.011548520731423489	0.03163560634469316	0.053917153041103644	1.183464726893865e-09	3.8961867155889595e-09	5	5	5
ENSG00000198795	ZNF521	2.525623938684819	NA	0.01154930358256776	0.022776591735947156	0.01839187483087829	0.0004314329852799997	0.0008562254674883364	7	11	11
ENSG00000197134	ZNF257	-2.5240929254361713	NA	0.01159972616659762	0.15752555671685312	0.17263665312399953	2.389606489930883e-29	2.1221834125232895e-28	8	10	10
ENSG00000236778	INTS6-AS1	-2.523298501489621	NA	0.011625966719056803	0.016907054572482913	0.06342269606087585	3.756152549219829e-11	1.366445907224668e-10	9	14	14
ENSG00000177051	FBXO46	-2.523010925285595	NA	0.011635478600492473	0.012690070622520882	0.01155695696473008	0.0053439632228335955	0.009191016478625346	6	6	6
ENSG00000143570	SLC39A1	2.522067816163479	NA	0.011666721383372622	0.07916927592193107	0.08937180053981798	2.675121089580296e-15	1.243579603285782e-14	11	12	12
ENSG00000104497	SNX16	2.520585817234194	NA	0.01171596657656371	0.15952216690684912	0.2904116199100282	9.82838099046503e-52	1.9131317321848447e-50	18	22	22
ENSG00000260910	LINC00565	-2.5189807708256136	NA	0.011769508408154227	0.12638783419873423	0.20023384903708893	2.6651234381692133e-34	2.8423011095251146e-33	30	45	45
ENSG00000067208	EVI5	2.517241060874352	NA	0.011827787401721539	0.05617239970797851	0.07132776242107926	2.09294238435004e-12	8.222650389282665e-12	8	9	9
ENSG00000143198	MGST3	-2.5141037088660547	NA	0.011933533558252133	0.23436544876567397	0.2876422815546706	3.627012105487369e-51	6.941923057701215e-50	12	15	15
ENSG00000120217	CD274	-2.512483054211425	NA	0.011988486261413526	0.0951513294777193	0.1509970732609413	1.4190648454133932e-25	1.086408171160459e-24	7	8	8
ENSG00000115290	GRB14	2.509959626684422	NA	0.012074496567817092	0.02433677079719388	0.021033272764062787	0.0001652914814957765	0.0003462298297509553	8	12	12
ENSG00000117222	RBBP5	2.5076447991545887	NA	0.012153877327710956	0.009476768707368907	0.027998487685431856	1.3379251032003781e-05	3.148631480003195e-05	3	3	3
ENSG00000157881	PANK4	2.506416598757584	NA	0.01219618264582683	0.0062960143100339976	0.05197561240761858	2.388328768394459e-09	7.694429842043316e-09	5	8	8
ENSG00000136634	IL10	-2.5063630962925085	NA	0.012198028498534895	0.0029057791223866722	0.043253573504812126	5.5489520390154984e-08	1.6125907222009285e-07	6	8	8
ENSG00000198496	NBR2	-2.504887129594679	NA	0.01224904754206642	0.3922834557486795	0.3216772143105457	2.716954524790466e-58	6.435504578125927e-57	8	9	9
ENSG00000150527	MIA2	-2.5043913298340112	NA	0.012266227990232827	0.003721545227955642	0.012004307291675058	0.004521906967195707	0.00787830768875741	5	7	7
ENSG00000161533	ACOX1	2.5042018159162223	NA	0.012272800662314875	0.2570369633720258	0.28080342778477985	8.92575132215799e-50	1.631851912832488e-48	16	22	22
ENSG00000235978	AC018816.1	-2.5035967273218143	NA	0.012293807076550659	0.011438429119310246	0.03782301758443382	3.912979725396452e-07	1.0554213480783855e-06	2	2	2
ENSG00000176125	UFSP1	-2.5029007559297574	NA	0.012318007985165805	0.06877176244731532	0.07990647261415891	8.929144051519699e-14	3.7930614649371146e-13	12	14	14
ENSG00000272667	AC012306.2	-2.5009067292679457	NA	0.012387579810123147	0.030184257573108195	0.026801904247634054	2.058461173694203e-05	4.7478884556397966e-05	10	11	11
ENSG00000112941	TENT4A	2.4963215472514957	NA	0.012548879169975416	0.015767376239164313	0.022225914757565673	0.00010733031353993992	0.00022947357522708263	13	16	16
ENSG00000179218	CALR	2.4961035160404323	NA	0.012556595264756689	0.004315542185730698	0.019366094510832446	0.0003026860073022267	0.0006140733868716296	6	8	8
ENSG00000181007	ZFP82	-2.4945773684330357	NA	0.01261072313034062	0.016193194254524593	0.08924100696576269	2.808563409407385e-15	1.3034926632727265e-14	7	12	12
ENSG00000144218	AFF3	2.4945315243878663	NA	0.012612352271563222	0.02728521856186367	0.0403160819128357	1.5966821482337432e-07	4.4558994564785126e-07	11	15	15
ENSG00000143158	MPC2	2.4944030766343936	NA	0.012616917859637622	0.012711919020970314	0.011821111385281963	0.0048417778454955505	0.00838788243988314	13	14	14
ENSG00000143452	HORMAD1	-2.4941094853130066	NA	0.01262735885799009	0.02651177076099665	0.0331292897056471	2.114100073551347e-06	5.354408826071783e-06	4	4	4
ENSG00000257727	CNPY2	-2.4904704625215963	NA	0.012757409941916903	0.02712721578885293	0.031813678547492646	3.392287941975509e-06	8.423739634656533e-06	16	20	20
ENSG00000105518	TMEM205	2.483816274659592	NA	0.012998285112771353	0.02928510737763649	0.032988253355679856	2.2240249602418462e-06	5.619537946543012e-06	30	37	37
ENSG00000154319	FAM167A	2.4817683814169293	NA	0.013073222095862088	0.3000577970813851	0.30612472305644567	5.407234482047181e-55	1.1620133349953273e-53	19	26	26
ENSG00000162073	PAQR4	2.4810736739613133	NA	0.013098729644223072	0.04565594911618457	0.04422505961813905	3.911194800112986e-08	1.1491019295380777e-07	27	34	34
ENSG00000048649	RSF1	2.4787678262085975	NA	0.013183709140008817	0.00834799070294584	0.019079759750216783	0.0003358916092801418	0.0006767953480842617	6	8	8
ENSG00000119314	PTBP3	2.4781098939564425	NA	0.013208045733298132	0.014503906524021903	0.022644950650016846	9.223730909732855e-05	0.00019856610767136418	11	15	15
ENSG00000131966	ACTR10	-2.475618489154205	NA	0.013300561943227877	0.29658527140917423	0.07448609359558336	6.569684714613915e-13	2.6577854015313527e-12	18	24	24
ENSG00000260997	AC004847.1	2.471720014778554	NA	0.013446478171021424	0.3180593673706779	0.3165539861100449	3.3805297072934835e-57	7.781571000050463e-56	26	32	32
ENSG00000105552	BCAT2	-2.4714685700549843	NA	0.013455937889902594	0.012849868474737883	0.03338693706453725	1.927128121371164e-06	4.896047430132458e-06	15	18	18
ENSG00000143457	GOLPH3L	-2.468226411415017	NA	0.013578440483407764	0.0019041213405166695	0.07180956135146298	1.7541911689006978e-12	6.928287507019361e-12	3	4	4
ENSG00000117410	ATP6V0B	2.4659503394566173	NA	0.01366502782467261	0.04736585107796011	0.10940181232634229	1.4403723295786643e-18	7.962909439053679e-18	13	17	17
ENSG00000198270	TMEM116	-2.4651829440305093	NA	0.01369433116626645	0.12857316639540223	0.09520145995184617	3.036984089879805e-16	1.4821070050469201e-15	18	22	22
ENSG00000173621	LRFN4	2.4641723996544815	NA	0.013733003919491454	0.002556154786166778	0.20386480973252344	5.778573996524682e-35	6.311895889579731e-34	4	6	6
ENSG00000108797	CNTNAP1	2.4632921040548323	NA	0.013766770726081247	0.024894008815632127	0.026914776163573486	1.976455899868129e-05	4.569804803402797e-05	15	20	20
ENSG00000235191	NUCB1-AS1	2.459198600205358	NA	0.013924756407685444	0.012933211671834149	0.01683618180260043	0.0007610712389748505	0.0014635131954675612	3	4	4
ENSG00000120697	ALG5	-2.4590420722961426	NA	0.013930829127418333	0.006923880605746004	0.013678708321155595	0.0024286666418762374	0.004375376010246412	1	2	2
ENSG00000152778	IFIT5	-2.4553357282566113	NA	0.014075306675759526	0.18637362719433861	0.2055999176337645	2.7766938187826213e-35	3.088036465519012e-34	10	12	12
ENSG00000148843	PDCD11	2.45518666224414	NA	0.014081145001854109	0.005977791863340368	0.02638359026066733	2.393244970745304e-05	5.486284934973853e-05	3	3	3
ENSG00000198538	ZNF28	2.454602422093077	NA	0.014104047986321014	0.013922033476164438	0.0505372234269844	4.015974761351142e-09	1.271367014628221e-08	22	32	32
ENSG00000077044	DGKD	2.452182562351899	NA	0.014199260118334887	0.028695008126890936	0.039574759592781325	2.0844744489103822e-07	5.757231812588846e-07	6	7	7
ENSG00000242110	AMACR	-2.4518241084030334	NA	0.014213412015531205	0.36605566570615444	0.43532489846476047	5.886959592114697e-85	3.1063221552361522e-83	17	21	21
ENSG00000164308	ERAP2	2.4507050560265013	NA	0.01425767272643378	0.7364575787740684	0.7741602123921822	5.177707597781449e-218	8.879250759435408e-214	17	24	24
ENSG00000161955	TNFSF13	-2.444707348050491	NA	0.014496972242827007	0.03404239077803771	0.05912828944428161	1.790125486445404e-10	6.248496227773709e-10	9	10	10
ENSG00000272787	AC253536.6	2.4441829715788668	NA	0.014518061473559017	0.028746706033247645	0.17625781245366473	5.465548780783827e-30	5.0042016039328266e-29	9	14	14
ENSG00000196975	ANXA4	-2.4440497059783097	NA	0.014523425422496223	0.0688459216889226	0.1027432066655242	1.7873979366001734e-17	9.350850279059298e-17	7	9	9
ENSG00000234327	AC012146.1	2.4417840548476293	NA	0.014614885790246033	0.02121647301347468	0.05694926570856028	3.9465073878560055e-10	1.3463030673233068e-09	3	5	5
ENSG00000163958	ZDHHC19	2.4416542354917663	NA	0.014620141717143667	0.021722000825286757	0.027428097170679077	1.642889241017395e-05	3.8290170690686745e-05	6	6	6
ENSG00000029725	RABEP1	-2.441596728010079	NA	0.014622470524348194	0.004690597214223753	0.17192650652978111	3.1890172011642785e-29	2.820446414789387e-28	9	13	13
ENSG00000101187	SLCO4A1	-2.439864288113698	NA	0.014692780423326507	0.019592951092543873	0.010694474697342363	0.007384347933907759	0.012444396886653317	12	15	15
ENSG00000166024	R3HCC1L	-2.439231908863508	NA	0.014718519248550268	0.006116726365784814	0.0316807922814	3.558268260464265e-06	8.823126431275548e-06	8	10	10
ENSG00000221914	PPP2R2A	-2.437971280298957	NA	0.014769947406509188	0.011807441225073972	0.016311583764365114	0.0009221111095269861	0.0017548866293727982	5	6	6
ENSG00000143207	COP1	2.4351270342756837	NA	0.01488656238273574	0.0012458867241556784	0.010108895083865834	0.009208005242326118	0.015303321996475513	7	10	10
ENSG00000139132	FGD4	2.433977957646966	NA	0.014933904482492334	0.04049434220335558	0.03276401239534868	2.4106920384781516e-06	6.0715167818860075e-06	41	60	60
ENSG00000105676	ARMC6	-2.4334429794782215	NA	0.014955990866792489	0.013412086175046493	0.03013135561839469	6.2112838249249506e-06	1.5059706816575425e-05	10	14	14
ENSG00000273391	AC083880.1	-2.433354968974251	NA	0.01495962710444706	0.0024340006764923885	0.02085234549360046	0.00017649322857638957	0.0003682959426869311	2	3	3
ENSG00000255449	AP002812.5	2.4319845034136294	NA	0.015016349765452295	0.02233174269791597	0.0156463972262361	0.0011767160674215594	0.002214121553677016	8	11	11
ENSG00000187498	COL4A1	2.431899388143816	NA	0.015019878870418942	0.004688240068100253	0.026088150273923437	2.662070182101808e-05	6.077188705120328e-05	11	13	13
ENSG00000177731	FLII	2.4312963684874274	NA	0.01504490259591633	0.01428019960377833	0.052413155809352664	2.038935136481015e-09	6.593569424007718e-09	15	28	28
ENSG00000112130	RNF8	-2.4309524138978187	NA	0.015059192244652455	0.04245919766785476	0.026319781660767837	2.4489026489707724e-05	5.608471090705098e-05	3	3	3
ENSG00000184986	TMEM121	-2.4303637198061483	NA	0.015083677376721234	0.18409849918011273	0.22546880623056134	5.618807891718568e-39	7.085068862873656e-38	3	7	7
ENSG00000188554	NBR1	-2.429602499834432	NA	0.015115390233681381	0.023368904332734995	0.023988750552834177	5.6762691865628126e-05	0.00012507046162195254	5	7	7
ENSG00000049246	PER3	-2.4285506437273274	NA	0.015159307782306654	0.05836937137634732	0.07730860843450096	2.326570178016167e-13	9.651270436090772e-13	16	20	20
ENSG00000237686	AL109615.3	-2.426528147220498	NA	0.015244067774795441	0.028651238560396773	0.03552129095101395	8.949262890279458e-07	2.3394955686799153e-06	13	15	15
ENSG00000102580	DNAJC3	2.4264896752260934	NA	0.015245684118228638	0.029457176638157834	0.02932098035178733	8.313136917203434e-06	1.994710857606292e-05	8	13	13
ENSG00000149084	HSD17B12	-2.4234570350397746	NA	0.015373571685694875	0.35595472020075086	0.539644101332411	1.2476255284324943e-114	1.5067274779640032e-112	5	10	10
ENSG00000164307	ERAP1	-2.4230402374696096	NA	0.01539122180189175	0.5369588415524869	0.6626771744900275	8.824347271466979e-160	4.2035758710663115e-157	24	36	36
ENSG00000169504	CLIC4	2.4199425690422136	NA	0.015522958506846853	0.009251254242202463	0.04926729054293442	6.351997978239352e-09	1.9841605342227075e-08	4	7	7
ENSG00000128563	PRKRIP1	-2.419190725209419	NA	0.01555508194791491	0.050743978327601066	0.056095607641133034	5.377528981445913e-10	1.8185613193219475e-09	14	16	16
ENSG00000124356	STAMBP	2.4179813990289594	NA	0.01560687459964734	0.0680832624497132	0.08429684441138492	1.7610829060020544e-14	7.801811096623413e-14	17	22	22
ENSG00000262663	AC087222.1	2.4177679954782345	NA	0.015616029914860942	0.12983920865536755	0.09101467881307702	1.4507042971664025e-15	6.844051717223283e-15	59	80	80
ENSG00000149346	SLX4IP	2.416913320984422	NA	0.015652744039672397	0.001612866607503718	0.05442247161094786	9.856719600295428e-10	3.259407721277792e-09	4	8	8
ENSG00000272077	AC124045.1	-2.4168999667505866	NA	0.015653318297538524	0.008811875309270155	0.016794831757517035	0.0007726649575339809	0.0014844758409982342	6	7	7
ENSG00000104899	AMH	2.416607735389567	NA	0.015665889452453344	0.20152171261476673	0.21250924343391495	1.4767801253339998e-36	1.7111690790103218e-35	2	4	4
ENSG00000078246	TULP3	2.412037195972076	NA	0.01586366303972101	0.0012244120200669577	0.0274196368282818	1.647901354730874e-05	3.840176699589585e-05	7	8	8
ENSG00000164938	TP53INP1	2.410926157292508	NA	0.015912069707137814	0.006474039060051279	0.08559272294261627	1.0893129608108725e-14	4.890216744750171e-14	4	7	7
ENSG00000107779	BMPR1A	-2.4104562884957184	NA	0.015932580394919967	0.0725236865489283	0.026726953896007898	2.114789771172625e-05	4.8719142646210835e-05	24	29	29
ENSG00000136141	LRCH1	-2.408933658716182	NA	0.015999205963453847	0.0027098426096842103	0.05705681861063976	3.795581625836268e-10	1.2967631139768676e-09	8	11	11
ENSG00000196235	SUPT5H	2.4080843732500927	NA	0.01603647438346075	0.015431418124176005	0.03512424339214311	1.0321834476866115e-06	2.6848041778215838e-06	6	8	8
ENSG00000089094	KDM2B	2.407757766734508	NA	0.016050826865032744	0.026855829369885603	0.012211708523087105	0.0041855685898380774	0.007323962166476067	18	22	22
ENSG00000177963	RIC8A	-2.407437312926611	NA	0.016064919944399333	0.10544738926958963	0.1674366652213669	1.9663929421742831e-28	1.6843992290383007e-27	15	24	24
ENSG00000075914	EXOSC7	-2.4072818607168953	NA	0.016071760417619107	0.009944003327764307	0.04863482149328424	7.980496404411838e-09	2.473925033247625e-08	4	7	7
ENSG00000235897	TM4SF19-AS1	2.4060961219106893	NA	0.01612402162180743	0.013333854519519992	0.025235954835696513	3.619376517761617e-05	8.157272690641868e-05	7	11	11
ENSG00000122557	HERPUD2	2.4052170092272327	NA	0.016162864709200652	0.013316870562984398	0.11115124982626298	7.411424398666095e-19	4.150833344635038e-18	2	2	2
ENSG00000243176	AC092944.1	2.404758893528345	NA	0.016183138864479068	0.028451010711354998	0.08783667286655672	4.734923895039945e-15	2.1687823150651712e-14	7	7	7
ENSG00000170390	DCLK2	-2.404081924675672	NA	0.01621313940055757	0.16687103041648066	0.24541126886238868	8.865771739561178e-43	1.2680493708234748e-41	6	7	7
ENSG00000165609	NUDT5	2.4038939476013184	NA	0.016221478453603833	0.0031876272562350134	0.02409707482694883	5.458585219240274e-05	0.0001205683641483146	1	2	2
ENSG00000169118	CSNK1G1	-2.4037589242805244	NA	0.016227470694174573	0.058451978804754716	0.1288899150973866	8.211071353764521e-22	5.31364764700784e-21	5	9	9
ENSG00000283839	AC096667.1	-2.4027229468904827	NA	0.016273511402188613	0.012286028915348248	0.05454130594568904	9.441721903763834e-10	3.1263967740422085e-09	11	16	16
ENSG00000213639	PPP1CB	2.4023229646010753	NA	0.01629131802885008	0.09746709223001365	0.12809469792470063	1.1170445205540072e-21	7.185370023623658e-21	9	12	12
ENSG00000141576	RNF157	-2.401879683865094	NA	0.016311072237904782	0.03624442210618388	0.055191181346146305	7.462155380705914e-10	2.4882073230356934e-09	7	8	8
ENSG00000108828	VAT1	-2.4003889529527935	NA	0.016377659140795867	0.024261410145477183	0.031532561870844786	3.7530193938639417e-06	9.292597398985378e-06	9	10	10
ENSG00000166451	CENPN	2.399255846874072	NA	0.016428431546360207	0.04860448532637418	0.0652599467241052	1.92298321973171e-11	7.144115952161848e-11	8	9	9
ENSG00000068654	POLR1A	-2.397923757480169	NA	0.016488296810572293	0.3389535710997939	0.10800843932664633	2.443157478712283e-18	1.3360238393634229e-17	31	43	43
ENSG00000115138	POMC	-2.3975540289184805	NA	0.016504946672000736	0.004826175191713883	0.0979978734202302	1.064956519553559e-16	5.327578574627767e-16	8	10	10
ENSG00000197461	PDGFA	-2.397425413131714	NA	0.01651074204437378	4.591973338994981e-05	0.04513682107682428	2.8164049770069812e-08	8.37353137147932e-08	1	14	14
ENSG00000137331	IER3	-2.3968615293966997	NA	0.016536171505429957	0.07427738882945077	0.14365060926200893	2.584551763077572e-24	1.8764808715079288e-23	20	26	26
ENSG00000079819	EPB41L2	-2.396038443728899	NA	0.016573351944798302	0.029596771975993363	0.040785584437369744	1.3485947379910774e-07	3.7875943599425135e-07	12	16	16
ENSG00000143093	STRIP1	2.395884432924297	NA	0.016580317071545333	0.03429318567045414	0.06371154803328025	3.381076421849136e-11	1.2344492135041693e-10	24	29	29
ENSG00000198937	CCDC167	-2.3935482585248073	NA	0.01668628606473866	0.02546260251283262	0.08300877967586907	2.8373226712456757e-14	1.2399909910599412e-13	4	6	6
ENSG00000117242	PINK1-AS	2.391979853108098	NA	0.01675776222293847	0.04513452717218564	0.0777493385889191	1.9779837682405424e-13	8.227126762444108e-13	44	59	59
ENSG00000164344	KLKB1	2.391394744331256	NA	0.016784495855534966	0.07678678148421417	0.14144325686050677	6.1531270007503825e-24	4.3820587597951953e-23	10	12	12
ENSG00000070950	RAD18	2.3912822325489578	NA	0.016789640811005757	0.03187584220877096	0.03460068890195472	1.2458638553108417e-06	3.217184046788981e-06	28	32	32
ENSG00000106077	ABHD11	2.390444422089436	NA	0.016827995889858498	0.09854044808533367	0.42673613789389236	9.201696392099841e-83	4.54754730340404e-81	18	23	23
ENSG00000227920	AL353597.1	2.390194624862064	NA	0.01683944651637031	0.2909821766988373	0.3750582246131688	3.248467172612678e-70	1.1053167369669607e-68	7	8	8
ENSG00000168906	MAT2A	-2.389287384214887	NA	0.016881091691204764	0.0005581586255260275	0.08406017632191258	1.922451609196811e-14	8.488188116919698e-14	3	8	8
ENSG00000122696	SLC25A51	-2.389136752809029	NA	0.01688801488593631	0.2051735362661275	0.047563376013109386	1.1745585111039926e-08	3.591104280071737e-08	13	13	13
ENSG00000125863	MKKS	2.3887828064698433	NA	0.016904292480164618	0.0406743824701587	0.12757946457335287	1.3633820822128842e-21	8.733895901333117e-21	17	18	18
ENSG00000162757	C1orf74	2.387834494637038	NA	0.016947972164479585	0.0025166130854493655	0.09241149876111387	8.615856552497737e-16	4.101980122675838e-15	7	9	9
ENSG00000006025	OSBPL7	-2.3866050226173683	NA	0.017004749655323375	0.023154346747250885	0.025676283322331947	3.08807412451984e-05	7.010508758457869e-05	10	12	12
ENSG00000125775	SDCBP2	-2.3849795560727975	NA	0.01708007049846506	0.0674676613919079	0.07556395516120537	4.4208811489710647e-13	1.8033512636020509e-12	18	20	20
ENSG00000235560	AC002310.1	2.384928744819913	NA	0.017082429700265134	0.05085479403636576	0.06135315535766023	7.976391168893797e-11	2.851514116225969e-10	24	28	28
ENSG00000229431	AL139289.1	-2.3831509465305736	NA	0.01716515431799603	0.014003652974755448	0.021858246705274084	0.0001226026520093602	0.00026037311198867094	14	19	19
ENSG00000171492	LRRC8D	2.3819401682142742	NA	0.017221695312129526	0.03023714329261721	0.06110483652621168	8.730063586725327e-11	3.1099264738004287e-10	2	2	2
ENSG00000149485	FADS1	-2.3810687688115655	NA	0.01726248900392621	0.01390970101154225	0.02479654197037617	4.2409357211859904e-05	9.496971361010519e-05	3	4	4
ENSG00000239900	ADSL	2.380480429343579	NA	0.017290079434015258	0.00689833512935909	0.011324408469680212	0.00582978701414451	0.009980534841326164	7	9	9
ENSG00000174482	LINGO2	2.3786045128202087	NA	0.017378309763583958	0.02757266291185334	0.06557098769637289	1.7167613270913117e-11	6.393211726012791e-11	2	5	5
ENSG00000259943	AL050341.2	-2.3783028307959553	NA	0.01739253562156791	0.03563905211943222	0.028598388915581786	1.0781261630429895e-05	2.559710033230545e-05	4	4	4
ENSG00000177337	DLGAP1-AS1	-2.3769900087973506	NA	0.017454560900668447	0.05512062939951823	0.2500542938211519	1.1179185597561655e-43	1.6598428901522496e-42	13	18	18
ENSG00000106991	ENG	-2.3756330800437837	NA	0.0175188737780391	0.06275140601301775	0.06424961193868758	2.7792175864715846e-11	1.0216677897192112e-10	17	22	22
ENSG00000182809	CRIP2	2.3755201914598323	NA	0.017524233584268696	0.008184421882824157	0.0433180312396955	5.421681850678382e-08	1.5777434593124653e-07	2	9	9
ENSG00000124587	PEX6	-2.3748058745253955	NA	0.017558181782420204	0.7133125162056415	0.7627960398599787	6.897792822395095e-211	5.914512455562674e-207	43	49	49
ENSG00000260943	LINC02555	-2.3744946260889934	NA	0.01757299201281106	0.08583502996909093	0.3389209449995866	4.872138104155875e-62	1.271724449743822e-60	12	15	15
ENSG00000163563	MNDA	-2.3742788086269293	NA	0.017583267749776452	0.03526509851153327	0.1110756076753168	7.627628610360326e-19	4.266347131085102e-18	9	11	11
ENSG00000112167	SAYSD1	-2.3738046515558557	NA	0.017605862334488468	0.17395273675231995	0.20040796291935703	2.4771293310830325e-34	2.645099059697567e-33	12	15	15
ENSG00000145107	TM4SF19	2.3708017545474087	NA	0.017749548557282738	0.0025144100071738743	0.026745234647770212	2.1009101614899456e-05	4.841240037542472e-05	3	5	5
ENSG00000067221	STOML1	-2.3690580291846906	NA	0.017833455176342747	0.16267622741262794	0.2134296552681358	9.97132440286295e-37	1.1632533481952159e-35	6	8	8
ENSG00000234608	MAPKAPK5-AS1	-2.368299971479435	NA	0.01787004053652965	0.020118912378702454	0.0857961911782155	1.0101214215404604e-14	4.544221473766358e-14	15	18	18
ENSG00000234719	NPIPB2	2.365285586977732	NA	0.018016172095181034	0.3836814580971345	0.4203826857360813	3.6803460398895507e-81	1.733908083463349e-79	24	31	31
ENSG00000234936	AC010883.1	2.3651927678093747	NA	0.018020688352571524	0.0026889481139318726	0.04497409641152626	2.986425573197329e-08	8.85140203158676e-08	5	9	9
ENSG00000103653	CSK	2.3650359364612887	NA	0.018028321472882754	0.013450760972850176	0.014539783933630295	0.001767501684838842	0.0032438876705159782	7	7	7
ENSG00000134330	IAH1	-2.364926186221724	NA	0.018033664798180946	0.02034899816072397	0.014173079550832282	0.002023357758319287	0.0036903706143034333	10	13	13
ENSG00000153291	SLC25A27	-2.3530323640929636	NA	0.018621013296936616	0.17758322294652681	0.013844430748244886	0.0022843775212848835	0.004131054530477114	10	12	12
ENSG00000117461	PIK3R3	-2.349834456342694	NA	0.018781762126640518	0.004801611640074162	0.03617315486770801	7.080183407549426e-07	1.8665344389863968e-06	6	7	7
ENSG00000198380	GFPT1	2.34613921292133	NA	0.018969020967791933	0.09704115600816893	0.13873442037500214	1.7788956252806362e-23	1.244646310809369e-22	11	14	14
ENSG00000119673	ACOT2	2.3451862641683565	NA	0.019017576255624166	0.02164597898692556	0.02837754604436769	1.1673022569240083e-05	2.7630181371966624e-05	14	19	19
ENSG00000064989	CALCRL	2.3449131360392093	NA	0.019031512885766745	0.007439455135644633	0.03270801777969375	2.4597000760835376e-06	6.188585182622738e-06	2	4	4
ENSG00000143622	RIT1	2.3443808266588686	NA	0.019058700155226822	0.06995393119494059	0.016022461621020116	0.0010251328675477804	0.0019421126320787543	8	9	9
ENSG00000253878	AC087752.3	2.3430948257446294	NA	0.019124521756658897	0.012942513790884985	0.025902981857730024	2.8457769586768402e-05	6.481900526543914e-05	1	2	2
ENSG00000157778	PSMG3	-2.341725693451997	NA	0.019194816606808208	0.03041037113466358	0.12352176872068076	6.524877644511612e-21	4.03662073325143e-20	9	11	11
ENSG00000174564	IL20RB	2.3413646796501735	NA	0.019213389588568858	0.022123842272671397	0.031695028847522407	3.5401044235789816e-06	8.780626375463691e-06	2	2	2
ENSG00000188037	CLCN1	2.3412815067445627	NA	0.019217670788706814	0.37098294616455857	0.41873064529896226	9.540855439701196e-81	4.458205175352474e-79	20	22	22
ENSG00000156206	CFAP161	2.34074984682535	NA	0.019245056887353305	0.024173139761486655	0.06337218459351902	3.825883294385739e-11	1.390927975735023e-10	6	7	7
ENSG00000166478	ZNF143	-2.3393499034413634	NA	0.01931733196618151	0.06540351622744417	0.08909704799483084	2.9631255691825335e-15	1.3748549887963005e-14	9	13	13
ENSG00000163131	CTSS	-2.3380038365588063	NA	0.019387049122487735	0.10685828440479969	0.08514240834868689	1.2872938916848637e-14	5.748907017839512e-14	11	14	14
ENSG00000198420	TCAF1	-2.337128761719025	NA	0.019432489909870853	0.011179300389181834	0.028973915148660278	9.418667849004962e-06	2.2455266918196314e-05	4	5	5
ENSG00000165879	FRAT1	2.3365797406733915	NA	0.01946104689539359	0.014627254075516554	0.024563696468465512	4.6125867964010143e-05	0.000102835739692513	6	6	6
ENSG00000177311	ZBTB38	-2.3364107669254666	NA	0.019469843334409282	0.015066821470014783	0.06908324033615008	4.759831425652521e-12	1.8322412821215507e-11	10	11	11
ENSG00000183508	TENT5C	2.3353565980411926	NA	0.0195247997546932	0.016419133868440208	0.010969284209082714	0.00665996491904791	0.011302497614720693	15	18	18
ENSG00000179144	GIMAP7	2.3321363731547855	NA	0.019693518097775895	0.003852614444790622	0.03758754201021566	4.258607276412572e-07	1.143967045476178e-06	2	5	5
ENSG00000173418	NAA20	-2.3303106470719337	NA	0.01978973843843847	0.006810424401607085	0.011250304059261952	0.0059938602671104286	0.010244041231879284	13	13	13
ENSG00000272282	LINC02084	-2.329530667641861	NA	0.019830970294891472	0.00126304609315179	0.15146307950473142	1.1795206974427954e-25	9.054431710137198e-25	8	10	10
ENSG00000272146	ARF4-AS1	-2.328827797711122	NA	0.019868190160626877	0.021809520490861694	0.035065038720054044	1.054380268005462e-06	2.7408772496628264e-06	6	7	7
ENSG00000136378	ADAMTS7	2.3278911638924726	NA	0.01991788356805759	0.00934641051771011	0.012891097727316886	0.003251354466670099	0.0057588801641112915	8	12	12
ENSG00000176101	SSNA1	-2.3276406326763834	NA	0.019931193960918466	0.008898897837452232	0.014811221063631018	0.0015993907003967766	0.0029511460212076953	3	6	6
ENSG00000171103	TRMT61B	-2.326167553596152	NA	0.020009613868526663	0.0139148798123127	0.06251317583547124	5.230470972098027e-11	1.884794005053773e-10	4	7	7
ENSG00000012779	ALOX5	2.3258032875665053	NA	0.020029047186897183	0.014049258967377607	0.027733542365365238	1.4718064133371928e-05	3.4443242606877074e-05	9	13	13
ENSG00000161011	SQSTM1	2.325007687936175	NA	0.02007154911766394	0.009134130654599283	0.020896072367056408	0.0001737179850281378	0.00036281691940659303	12	16	16
ENSG00000197299	BLM	-2.3233893225466575	NA	0.02015824719277797	0.14030841525667626	0.2169413424806788	2.219237196769283e-37	2.6355747013432434e-36	7	8	8
ENSG00000228274	AL021707.2	2.3232171508858457	NA	0.0201674898710045	0.054328169348540276	0.03392704563205387	1.5871215158546254e-06	4.058685785176107e-06	14	15	15
ENSG00000126858	RHOT1	2.3230115352046923	NA	0.020178532767062527	0.10299958939695769	0.09004477609149016	2.0822206931131954e-15	9.745633915447103e-15	19	21	21
ENSG00000124226	RNF114	2.320835072569115	NA	0.020295746822062907	0.06886084978338008	0.03135127692913968	4.005755739511615e-06	9.882708268865586e-06	6	8	8
ENSG00000274922	AL139384.1	-2.3188011139313507	NA	0.020405822779618533	0.02217664640886497	0.22830463533846268	1.640195458958622e-39	2.1101059209063322e-38	16	21	21
ENSG00000206344	HCG27	2.3187960327510604	NA	0.0204060984191839	0.11591609580032025	0.2769125340178031	5.44853694710112e-49	9.682586539464985e-48	33	42	42
ENSG00000160180	TFF3	-2.318567198392661	NA	0.0204185153987497	0.08186768747626062	0.05949515709931835	1.5668593477551186e-10	5.482569058284539e-10	34	45	45
ENSG00000160221	GATD3A	2.31766546774221	NA	0.020467509161073604	0.3746699745636257	0.5749816679978791	3.1422718801167456e-126	5.231730142924473e-124	24	27	27
ENSG00000137185	ZSCAN9	2.31759153174628	NA	0.02047153087240357	0.1516185422645424	0.10930154158260695	1.4962329844399406e-18	8.258416301950608e-18	26	29	29
ENSG00000173040	EVC2	-2.3169703598737152	NA	0.020505346431935943	0.027145862593584605	0.043442914135620854	5.183342596965804e-08	1.5099225784842291e-07	10	15	15
ENSG00000161513	FDXR	-2.3159962680416997	NA	0.020558472457438234	0.05237999615909693	0.030756161080057035	4.961432202755537e-06	1.2140924778118535e-05	16	19	19
ENSG00000100221	JOSD1	2.3159946986428706	NA	0.020558558147685778	0.005638198216842375	0.03274056951440025	2.431089895216121e-06	6.120193865687208e-06	2	3	3
ENSG00000132718	SYT11	2.3156183013376554	NA	0.020579118694756534	0.010026071525725764	0.06786333235763348	7.434756884216237e-12	2.8333032401649834e-11	5	8	8
ENSG00000205639	MFSD2B	-2.3148210586164377	NA	0.020622726966687113	0.00719542077241594	0.017388591666024394	0.0006219853454468581	0.0012082495116751437	3	4	4
ENSG00000159479	MED8	-2.3113684091561995	NA	0.020812514340252285	0.03523654660943915	0.038178716868158456	3.443316963208088e-07	9.331454267075774e-07	9	13	13
ENSG00000198894	CIPC	-2.311212538992069	NA	0.020821118107879177	0.005168921807292415	0.05986104287770658	1.3718825277641976e-10	4.820986366522177e-10	5	6	6
ENSG00000259539	AC051619.6	2.3104410440216205	NA	0.020863748979528033	0.015140522260205945	0.02681906399640296	2.0457777510572914e-05	4.720538570086314e-05	8	9	9
ENSG00000122218	COPA	-2.310315369970244	NA	0.020870700612429658	0.049119563812372466	0.3303134123406397	3.713099002048047e-60	9.25522307937819e-59	7	8	8
ENSG00000242154	AC004884.2	-2.309088893199854	NA	0.020938648963567123	0.028147820669206385	0.023107396928666254	7.803907186451464e-05	0.00016953281522733235	5	6	6
ENSG00000175582	RAB6A	2.308776577860548	NA	0.020955982390964214	0.0056358932471274326	0.031994059257699735	3.1793094469495154e-06	7.918951010274109e-06	10	14	14
ENSG00000157895	C12orf43	-2.307464085420682	NA	0.021028962174114294	0.1561680238309131	0.16470264592620137	5.925714705120671e-28	5.0083825272604434e-27	10	14	14
ENSG00000082641	NFE2L1	2.306665353036461	NA	0.02107348317038336	0.01761644492810143	0.022963300363590938	8.221063441485567e-05	0.00017821137271904435	14	16	16
ENSG00000169429	CXCL8	2.3066324784204264	NA	0.021075317345491736	0.0006797875124687042	0.023563557923459384	6.618235793129753e-05	0.00014478393368590653	4	6	6
ENSG00000162129	CLPB	2.3046287797438283	NA	0.021187372719553496	0.054898451017057114	0.06129440985246785	8.148605940985242e-11	2.9106528490305334e-10	7	8	8
ENSG00000251323	LINC02728	-2.3035019747882934	NA	0.021250616176692848	0.008466791419110564	0.013788012619417386	0.0023324983996311655	0.004212745134836741	8	11	11
ENSG00000188227	ZNF793	-2.303109267469957	NA	0.02127269601459987	0.009711943511406914	0.09810007093893686	1.0248877552367489e-16	5.133119192334991e-16	3	6	6
ENSG00000274425	AC114271.1	2.3028485025351406	NA	0.021287368472964315	0.0100711079340575	0.07562896728558212	4.316456687492079e-13	1.7620308434611205e-12	9	13	13
ENSG00000048471	SNX29	-2.3024473617370695	NA	0.021309956667623316	0.04055304008536202	0.03858152476526268	2.979119647521965e-07	8.119663514836964e-07	22	35	35
ENSG00000103152	MPG	-2.3006696367800648	NA	0.021410311593621313	0.008002451187115601	0.015100387042980286	0.0014380130836780488	0.0026717753382442967	14	22	22
ENSG00000100991	TRPC4AP	2.300138163013674	NA	0.02144039378913038	0.09330086670052148	0.19465902434068494	2.7501880067799276e-33	2.846286911784489e-32	13	18	18
ENSG00000133243	BTBD2	-2.3000729364614476	NA	0.02144408824213544	0.09364958561490827	0.10771044996235932	2.7351819466290652e-18	1.4933344540828348e-17	28	33	33
ENSG00000112282	MED23	-2.297693967927528	NA	0.021579213120799672	0.020474999273485093	0.10542720110747521	6.489577407990619e-18	3.465891092171633e-17	12	12	12
ENSG00000015676	NUDCD3	2.2959799698425187	NA	0.0216770266714138	0.040277883490287276	0.1526348236584257	7.406615561079922e-26	5.734358928079439e-25	23	31	31
ENSG00000261061	AC092718.4	-2.2955196258787547	NA	0.021703362994051588	0.03916170898439924	0.03563184232413842	8.600677958654274e-07	2.2518019284421702e-06	11	13	13
ENSG00000164674	SYTL3	-2.2932398391228075	NA	0.02183420068856105	0.009241968531656458	0.011552534446999581	0.005352807205209312	0.00920438090465602	9	11	11
ENSG00000117597	UTP25	-2.292225401990452	NA	0.02189263987020578	0.023161142131883413	0.1940236910066498	3.584676182439698e-33	3.6987732763332356e-32	9	12	12
ENSG00000103066	PLA2G15	-2.2894342725238253	NA	0.02205413273716193	0.017038999773716233	0.018479913948005265	0.00041782120518124143	0.0008317139695476622	12	13	13
ENSG00000125510	OPRL1	2.2886621500306243	NA	0.022098989802256202	0.14581814725382491	0.187667405534676	5.023988155651222e-32	4.960067523388764e-31	11	15	15
ENSG00000100321	SYNGR1	2.2883120029738167	NA	0.022119358012171426	0.015913911327561203	0.24687115616465546	4.6295459095519795e-43	6.68283525276994e-42	6	9	9
ENSG00000113716	HMGXB3	2.2878991077482027	NA	0.022143397289090497	0.04252071536490329	0.06362711074612579	3.486675949076565e-11	1.2713800946356372e-10	4	4	4
ENSG00000107020	PLGRKT	-2.2873281644394767	NA	0.022176675756096307	0.016882399256371323	0.1425316921306544	4.012873637702395e-24	2.889033165951233e-23	7	11	11
ENSG00000108582	CPD	-2.2854165316525874	NA	0.02228841556705087	0.08875356162283377	0.05701608759811019	3.852048234153141e-10	1.3148641554039056e-09	31	40	40
ENSG00000261211	AL031123.2	2.284724594348801	NA	0.022328981569701336	0.09326387327082813	0.15844190302006453	7.314206616498728e-27	5.883270603486712e-26	4	6	6
ENSG00000171160	MORN4	-2.2842740887923267	NA	0.022355427716611087	0.19528108383659348	0.03854151282881492	3.022282656161847e-07	8.233379709375617e-07	14	15	15
ENSG00000176182	MYPOP	-2.284021956148182	NA	0.02237024060855556	0.05394711431675859	0.05151590689783213	2.8199784153245105e-09	9.032463549570421e-09	32	38	38
ENSG00000185499	MUC1	-2.2833042392340124	NA	0.022412453488536484	0.08697828278220057	0.10436072528127108	9.709354310810979e-18	5.1565722228583924e-17	50	57	57
ENSG00000087884	AAMDC	2.2826402423169436	NA	0.02245156845255129	0.039002386601576275	0.01106529973809074	0.006424296550216287	0.010932843260857309	10	16	16
ENSG00000184557	SOCS3	2.2815761902039933	NA	0.022514373757119087	0.012686260068778989	0.014558396661073503	0.0017554240472827517	0.0032231013904552366	13	18	18
ENSG00000143369	ECM1	2.2812007155042746	NA	0.022536572443764256	0.02410930337816009	0.06006574916961135	1.2735652040938647e-10	4.486518012531981e-10	9	13	13
ENSG00000257715	AC007298.1	2.2806735696819485	NA	0.022567770281365394	0.04428098806553835	0.06942391299430489	4.202158830019171e-12	1.6219406206616873e-11	6	7	7
ENSG00000122359	ANXA11	-2.279841418475809	NA	0.02261709551612449	0.03799761731464062	0.08189625080884773	4.2817305408146024e-14	1.853759077112588e-13	22	29	29
ENSG00000196653	ZNF502	-2.2791162516114554	NA	0.022660155694985543	0.2082490096402506	0.23150091710947354	4.072556982079675e-40	5.331319059975904e-39	7	7	7
ENSG00000058453	CROCC	2.2786566276175955	NA	0.022687484895118383	0.21537445140141434	0.2788787158556613	2.186745430489633e-49	3.930869747113912e-48	18	27	27
ENSG00000135387	CAPRIN1	-2.2776112950165053	NA	0.022749746943043398	0.009270723137913245	0.04224073272632449	7.989565674718907e-08	2.288509466439862e-07	8	8	8
ENSG00000124496	TRERF1	2.276276321013711	NA	0.022829476430876943	0.01401774566597789	0.012588830617294912	0.0036376236084262686	0.006407313810692489	13	15	15
ENSG00000159231	CBR3	2.270683545535719	NA	0.02316614182035468	0.08499877408185223	0.12487086055710737	3.87994072555023e-21	2.429248028567393e-20	8	11	11
ENSG00000185811	IKZF1	-2.270401501846149	NA	0.02318323345209256	0.00636688530210452	0.0655899434343028	1.7049323890378826e-11	6.351919517621258e-11	5	6	6
ENSG00000100373	UPK3A	-2.2691728225201384	NA	0.023257818285465137	0.5075528344304459	0.196187841119687	1.4523241836061296e-33	1.512198386439679e-32	52	65	65
ENSG00000139722	VPS37B	2.2674636753568747	NA	0.023361915488044196	0.012801777953452158	0.015990345267635382	0.0010372707895001476	0.0019640230505838614	10	12	12
ENSG00000148655	LRMDA	2.2641289465849215	NA	0.023566185095946723	0.07435877185951867	0.23718559286907867	3.3704899778655554e-41	4.590987500430215e-40	16	21	21
ENSG00000216863	LY86-AS1	2.262381553649902	NA	0.02367383961617141	0.00558242378711308	0.018802106506757357	0.00037158705950276414	0.0007441721923873529	1	1	1
ENSG00000204435	CSNK2B	-2.261255002845124	NA	0.02374347088711591	0.020859356795486575	0.018160730188602835	0.0004693326014520515	0.0009272563113250266	9	11	11
ENSG00000139613	SMARCC2	-2.2607969070017764	NA	0.023771836225662358	0.014621099553810664	0.04588065261368176	2.1543114250067336e-08	6.463311166452147e-08	9	12	12
ENSG00000152672	CLEC4F	-2.2606790493996938	NA	0.023779138732418225	0.016164217879566564	0.3542593222470127	1.8748887931378388e-65	5.468106788013741e-64	30	35	35
ENSG00000114988	LMAN2L	2.2583563747972235	NA	0.023923450219920372	0.029982298739469566	0.027646222029870212	1.518807581410571e-05	3.549472773727158e-05	12	17	17
ENSG00000174791	RIN1	2.2562223063797195	NA	0.024056712248929	0.2739364421172848	0.392916931786706	1.977494622497592e-74	7.56965519669893e-73	13	17	17
ENSG00000197121	PGAP1	2.2548710926677713	NA	0.024141421262606922	0.004421392294395921	0.019677232436397706	0.0002703325660878642	0.0005519625164711017	7	9	9
ENSG00000130881	LRP3	2.254038343711086	NA	0.02419375587470386	0.0669929441225517	0.14766836843494224	5.3009749022284625e-25	3.9576150891735264e-24	5	5	5
ENSG00000170873	MTSS1	2.253684093911753	NA	0.024216048719904675	0.024950199936608096	0.08181899653504224	4.405776943567068e-14	1.9045795010141581e-13	28	32	32
ENSG00000270020	AC009108.3	2.250399044314572	NA	0.024423625623875855	0.0714088914552134	0.14784342770502581	4.94661237296433e-25	3.701110627572657e-24	20	30	30
ENSG00000105695	MAG	-2.249736681315006	NA	0.02446566554926949	0.08567239175173784	0.04450017091480739	3.542280629469263e-08	1.0439348773804501e-07	7	10	10
ENSG00000133116	KL	2.248775925788373	NA	0.024526755771583798	0.02022556378396949	0.010288388176348456	0.008604750554402742	0.014372539910144406	29	33	33
ENSG00000011295	TTC19	2.248483896255493	NA	0.024545350820547727	0.027584786632949346	0.17198365568122884	3.1158367189168375e-29	2.7571457116978766e-28	1	2	2
ENSG00000105254	TBCB	2.2480813968522115	NA	0.024571000084096507	0.05142710981678168	0.06557553804112697	1.713914329100464e-11	6.38399583617373e-11	32	38	38
ENSG00000139737	SLAIN1	-2.2470319918273898	NA	0.024637982619892144	0.012372117775138207	0.01164966963838018	0.005161941433401245	0.008905647247625548	5	6	6
ENSG00000108839	ALOX12	2.244322709481971	NA	0.02481164543307758	0.012945213366716283	0.034082515583930176	1.500876071840644e-06	3.847312968011241e-06	10	12	12
ENSG00000131669	NINJ1	2.2441192341738567	NA	0.02482473073265701	0.05332560029868881	0.18482393848061207	1.6261859419331392e-31	1.5711246601809241e-30	41	47	47
ENSG00000187837	HIST1H1C	-2.2432345786984667	NA	0.024881691573246482	0.15620700552761121	0.027384179146116468	1.6690744954485493e-05	3.88793242630361e-05	29	40	40
ENSG00000128989	ARPP19	2.2422750763850177	NA	0.024943599542800544	0.041562787145164634	0.11570482607022503	1.3073027133721944e-19	7.602215744869366e-19	15	21	21
ENSG00000174840	PDE12	2.2416083070582253	NA	0.024986698620448757	0.008328922574250223	0.01547238838947876	0.0012543223511064512	0.002351631573097686	6	8	8
ENSG00000239264	TXNDC5	2.2412142303540885	NA	0.025012201516250037	0.017907538799019403	0.03866988452783458	2.8859713665698164e-07	7.876380559870007e-07	5	9	9
ENSG00000271122	AC018647.2	2.2402175024537034	NA	0.02507680593635724	0.026551713737056747	0.11406239460016732	2.4466325874382173e-19	1.3999767181173836e-18	4	6	6
ENSG00000214530	STARD10	2.2396022870534575	NA	0.025116754111521904	0.07805541685160713	0.27422286462980894	1.8920591760987294e-48	3.3109104909099097e-47	18	21	21
ENSG00000089163	SIRT4	2.239568428333636	NA	0.02511895427997795	0.02157800987564197	0.02690286498818742	1.9849530021298653e-05	4.5882139147493006e-05	2	2	2
ENSG00000163635	ATXN7	2.238525758671279	NA	0.025186789570709318	0.01669252524331338	0.013794936246718376	0.0023265382270932556	0.004204194315745231	8	9	9
ENSG00000196547	MAN2A2	2.237298982180069	NA	0.025266805703899175	0.038704306140866424	0.10341696945452997	1.3863608847481586e-17	7.299571020124708e-17	11	16	16
ENSG00000213420	GPC2	-2.235911501733702	NA	0.025357568749594963	0.028066520625577747	0.06259441194757565	5.078097181833101e-11	1.8314256271557486e-10	10	14	14
ENSG00000166170	BAG5	2.235626286004946	NA	0.02537626126549397	0.008901759150723224	0.0458548840416734	2.1744082150044282e-08	6.51904309075366e-08	6	9	9
ENSG00000176358	TAC4	-2.234364957300449	NA	0.02545906947205145	0.01628946993065764	0.04147197806169121	1.0535344824119986e-07	2.984811306605545e-07	2	2	2
ENSG00000060069	CTDP1	2.2319400407370367	NA	0.02561892604245238	0.2058704865774897	0.5884404008239977	6.677587007213939e-131	1.2447167346381722e-128	29	38	38
ENSG00000166444	ST5	-2.2317605369222986	NA	0.02563079382353875	0.0013247722349267002	0.026593801797113972	2.2186952951294946e-05	5.101006249654874e-05	8	13	13
ENSG00000168883	USP39	-2.2283842551743813	NA	0.025854902119038303	0.03365750732193839	0.40829832209488354	3.6753746368258007e-78	1.5410513361106517e-76	9	12	12
ENSG00000267796	LIN37	2.227852874928713	NA	0.02589032756528859	0.010970103738987269	0.0836735878381984	2.2183657749287017e-14	9.762061758853556e-14	21	29	29
ENSG00000267082	AC011472.1	-2.2276667460737922	NA	0.025902746110894645	0.1076253031169971	0.14189097757301922	5.1613189024692265e-24	3.6895147085637667e-23	13	15	15
ENSG00000250365	AL139353.2	-2.2258062730773096	NA	0.026027160458769218	0.014767887372107723	0.011458635425932581	0.005544136440182425	0.009513347589822734	9	10	10
ENSG00000157483	MYO1E	2.2229641538604286	NA	0.026218217197079806	0.026737215500268793	0.102413538716719	2.023884669095383e-17	1.054942194234551e-16	15	21	21
ENSG00000142583	SLC2A5	-2.2217616496752624	NA	0.026299417740008647	0.051935524038536976	0.08122944002631587	5.4783273431229935e-14	2.354582346045519e-13	12	13	13
ENSG00000187010	RHD	2.221580554454161	NA	0.0263116652222705	0.309545636167335	0.6262147233938574	7.021877373808044e-145	1.9740684439907235e-142	18	25	25
ENSG00000113615	SEC24A	-2.2207363342749176	NA	0.026368824955338134	0.006088203589619763	0.015635978487281904	0.0011812232970855674	0.002221383739633775	10	12	12
ENSG00000130856	ZNF236	-2.2204118802582014	NA	0.02639082133332259	0.0648523855654814	0.024906245524317593	4.076389650455673e-05	9.152396715850267e-05	15	15	15
ENSG00000204516	MICB	2.218220698495569	NA	0.02653978811381898	0.22500760928933689	0.3873052093979343	4.3042936507125905e-73	1.5772293123091926e-71	53	69	69
ENSG00000182919	C11orf54	-2.2176725322687885	NA	0.02657716840817075	0.030853364125289863	0.19450821773598373	2.928789976186161e-33	3.0274755456067794e-32	4	5	5
ENSG00000143379	SETDB1	2.2156950987602233	NA	0.026712390802863015	0.000718198249689185	0.023730893587422336	6.230126945496351e-05	0.0001366595638121219	3	7	7
ENSG00000204677	FAM153CP	2.2147227632739397	NA	0.0267790994370516	0.003777281871445728	0.15937535207301856	5.03422230564475e-27	4.072258411297256e-26	6	11	11
ENSG00000186998	EMID1	2.2134223928060726	NA	0.02686853824756112	0.015013232749565227	0.015535998498155752	0.001225371162400363	0.0023003711071706433	13	16	16
ENSG00000134824	FADS2	-2.212578275238848	NA	0.02692673417089222	0.5026038014125119	0.5930427116021051	1.5549346587843003e-132	3.030178916305905e-130	7	8	8
ENSG00000005189	REXO5	2.2114603176831555	NA	0.027003976905010163	0.005749202432064544	0.013232189592219019	0.0028650853429846588	0.005111667555851427	2	3	3
ENSG00000249572	AC034231.1	2.2113484027172556	NA	0.027011719937280892	0.2849082171906363	0.13666076759260812	4.001084362534118e-23	2.747888711531898e-22	7	10	10
ENSG00000132749	TESMIN	-2.209661084264364	NA	0.02712869249189916	0.061269332571048093	0.0859455882255844	9.556560416758612e-15	4.3037146687760884e-14	17	22	22
ENSG00000197020	ZNF100	-2.2072361012969424	NA	0.02729756884074511	0.1996959252870719	0.4742883241030063	2.400813965226428e-95	1.7154816120695006e-93	13	17	17
ENSG00000116273	PHF13	2.207166987398967	NA	0.027302395213284376	0.030575073425580256	0.16201261400385228	1.7484092229244917e-27	1.445683209447064e-26	15	19	19
ENSG00000256683	ZNF350	-2.206519500489555	NA	0.027347646392939587	0.0011746610814013215	0.013866522826109437	0.002265809240726541	0.004099204839035705	3	3	3
ENSG00000167306	MYO5B	-2.2053868811411275	NA	0.027426957830574014	0.025687766420654765	0.07694423418444277	2.660582122059374e-13	1.099429465330029e-12	5	6	6
ENSG00000137269	LRRC1	-2.204583133996348	NA	0.027483360361534193	0.0201792068284749	0.012175156131392278	0.004242945600409841	0.007417909481234414	12	13	13
ENSG00000204209	DAXX	-2.2042176894456045	NA	0.02750903831137982	0.045634499503673424	0.07646888991405668	3.169226248743642e-13	1.3030223193407988e-12	5	6	6
ENSG00000157578	LCA5L	2.2042160753859927	NA	0.02750915176911579	0.040057574877290086	0.17772745657309397	2.998033616494055e-30	2.774596788411039e-29	8	13	13
ENSG00000196345	ZKSCAN7	-2.203784139368856	NA	0.027539528531154357	0.09532651323499419	0.13806750438989204	2.309158708604378e-23	1.605178868822719e-22	21	25	25
ENSG00000121989	ACVR2A	2.2037213148543087	NA	0.02754394919980558	0.08277386724061374	0.07202007948896481	1.6239125835670712e-12	6.430033917245833e-12	13	16	16
ENSG00000133818	RRAS2	-2.203566528701724	NA	0.027554843392727103	0.024358514126090226	0.023083205096316128	7.87242858898058e-05	0.000170978062148465	10	13	13
ENSG00000112053	SLC26A8	2.203160925984952	NA	0.02758340824346187	0.15818600012761455	0.18682883451680346	7.106707591161475e-32	6.960190090281447e-31	13	15	15
ENSG00000186638	KIF24	2.2004425260050535	NA	0.027775513446675993	0.0187893982915677	0.015860194291225097	0.0010879620146290597	0.002055012731454317	6	9	9
ENSG00000113108	APBB3	-2.197797697343261	NA	0.027963525617038305	0.006458096594725003	0.013153422838493207	0.002949941701168322	0.005254861351753979	4	5	5
ENSG00000183426	NPIPA1	2.1975384763235186	NA	0.0279820116820198	0.20946826639936722	0.42397781678731195	4.5870898089814103e-82	2.197318523302296e-80	41	60	60
ENSG00000104936	DMPK	-2.196419133856117	NA	0.028061957379390847	0.17188302446384063	0.09854570990562074	8.670205985585467e-17	4.3628334051292594e-16	42	48	48
ENSG00000107960	STN1	2.1962141170051477	NA	0.028076621408125776	0.09310913226701589	0.08489041374127385	1.4133496977474399e-14	6.292194695397416e-14	19	21	21
ENSG00000273002	AL355388.2	-2.1957055385619952	NA	0.02811302648987306	0.0016879627922935182	0.09526618381639328	2.96430287661458e-16	1.448285755870753e-15	5	7	7
ENSG00000204385	SLC44A4	-2.194252287310879	NA	0.028217277477752482	0.014820488426273612	0.01577465870132158	0.001122630227466966	0.0021167658901408465	4	4	4
ENSG00000121577	POPDC2	-2.1941681007989233	NA	0.028223326908513355	0.0804602971848306	0.11077540567649526	8.549502606047324e-19	4.769532211812152e-18	17	19	19
ENSG00000166716	ZNF592	-2.1918587493211015	NA	0.028389707447967562	0.05789728474996752	0.051564399203419396	2.7709947202248985e-09	8.880543535252623e-09	15	19	19
ENSG00000216895	AC009403.1	2.191395478859315	NA	0.028423186000537927	0.012064351251379887	0.020093862430816033	0.0002323826589923457	0.00047829215303165344	10	10	10
ENSG00000204370	SDHD	2.188403395985912	NA	0.028640231135526672	0.018121350915196874	0.019634591748690467	0.00027455215010093977	0.0005601112089080437	8	11	11
ENSG00000136573	BLK	-2.1861920240506194	NA	0.028801559556553724	0.12490963974762125	0.15362965517202598	4.986977595597187e-26	3.8820553239626036e-25	33	44	44
ENSG00000198198	SZT2	2.1861335529994315	NA	0.02880583584975215	0.023408852175047998	0.03769088075549334	4.103321819729972e-07	1.104156062867555e-06	6	7	7
ENSG00000162341	TPCN2	2.1856869402027974	NA	0.028838517013119385	0.06870810962995075	0.11619730137060937	1.0831067119955056e-19	6.328516866783961e-19	18	23	23
ENSG00000053501	USE1	2.1851869034413607	NA	0.02887514538161398	0.05502677669218722	0.09794822490817111	1.0849824616193506e-16	5.421434800206947e-16	6	9	9
ENSG00000197312	DDI2	2.1849745844866666	NA	0.028890710141433032	0.0038329842767747336	0.04625409715511715	1.8830509351757812e-08	5.672306426722198e-08	2	2	2
ENSG00000064601	CTSA	2.183744961882971	NA	0.028980993906067398	0.05415516840510628	0.06260516923512705	5.058254847610289e-11	1.8246531843009855e-10	22	26	26
ENSG00000135372	NAT10	-2.1833576601278555	NA	0.029009481384149573	0.03249389614279324	0.017754143300375887	0.000544316305065492	0.0010653367171385667	4	5	5
ENSG00000273295	AP000350.6	-2.182422318959352	NA	0.029078378600796633	0.27362241946206606	0.614449786869894	2.2170566473817406e-140	5.208260883006777e-138	46	62	62
ENSG00000100242	SUN2	2.182189805035217	NA	0.029095527412687366	0.0035184435795819462	0.02905126709687215	9.160170516431135e-06	2.1878518688896592e-05	4	6	6
ENSG00000128268	MGAT3	2.181500944204513	NA	0.029146384697119773	0.01312640884648753	0.016783226601087147	0.0007759506784670688	0.0014906215061086328	4	6	6
ENSG00000248727	LINC01948	-2.1802796113712715	NA	0.029236741445574033	0.01968306669916227	0.04418586628818096	3.966786080508301e-08	1.1640385779369756e-07	9	11	11
ENSG00000044115	CTNNA1	2.178611545185804	NA	0.029360537789713623	0.05305392664351841	0.4237336945627345	5.285955039501374e-82	2.5250374087022023e-80	4	5	5
ENSG00000141161	UNC45B	-2.1778903954741984	NA	0.02941419773598669	0.019698142736190534	0.09276600033621614	7.547848694036375e-16	3.601504097218414e-15	3	5	5
ENSG00000101057	MYBL2	-2.177193950982464	NA	0.02946609945228317	0.12279845993435419	0.08813437160841846	4.2388983397953235e-15	1.9493930713100026e-14	29	35	35
ENSG00000119326	CTNNAL1	2.173798186561459	NA	0.02972029479663539	0.11454813551354785	0.12484513693583024	3.918614020816167e-21	2.451671355088524e-20	19	24	24
ENSG00000116030	SUMO1	2.172667631254954	NA	0.029805341658457753	0.03341816091340872	0.043314056645885377	5.4294445287511566e-08	1.5797343777325006e-07	5	6	6
ENSG00000275464	FP565260.1	-2.172608221029915	NA	0.029809816617589458	0.4021074802318912	0.6020515940184921	8.735464972373092e-136	1.9711116948845546e-133	9	10	10
ENSG00000089916	GPATCH2L	2.1725851432754957	NA	0.029811555060123812	0.04903774125471717	0.1397636640414819	1.1888566114841012e-23	8.379655581726614e-23	4	6	6
ENSG00000283375	AC087521.4	-2.17222499418818	NA	0.029838696313990297	0.1440582612843281	0.23470059034596358	1.0039774924102688e-40	1.3450945326049767e-39	23	32	32
ENSG00000186446	ZNF501	-2.170867594924808	NA	0.02994118251031471	0.0663690561164011	0.06314547449884293	4.155112346822069e-11	1.507744850521618e-10	4	4	4
ENSG00000198865	CCDC152	-2.170846369953942	NA	0.029942787435252704	0.01691390390274717	0.027824014340367346	1.4246446829412577e-05	3.3430028788323054e-05	10	13	13
ENSG00000164741	DLC1	-2.1706867853458154	NA	0.029954856784563513	0.03245680034238801	0.09439987855103134	4.0989681538529904e-16	1.9845625316325504e-15	22	33	33
ENSG00000226321	CROCC2	-2.1697324207382214	NA	0.0300271224925011	0.0042862235655779105	0.014140870061834019	0.002047547087255339	0.003730307553313695	3	4	4
ENSG00000134058	CDK7	-2.1683761866525493	NA	0.03013007602320948	0.03942437984441857	0.034448621016982935	1.3158445454933368e-06	3.3917658365647427e-06	9	11	11
ENSG00000079691	CARMIL1	-2.1676857271117154	NA	0.03018260615705676	0.1949029825987984	0.26234603283386165	4.374657570060354e-46	6.991705747340635e-45	17	20	20
ENSG00000085999	RAD54L	-2.16205900016225	NA	0.030613628758580085	0.01936007564650495	0.011817826811962057	0.004847718049995483	0.008397324933269954	12	13	13
ENSG00000181631	P2RY13	2.1600126264228803	NA	0.030771692122911778	0.00773921070323243	0.015411985707768696	0.0012824526260578313	0.002400696439718999	3	3	3
ENSG00000187147	RNF220	-2.159955931608409	NA	0.030776081228009223	0.0034642013062895632	0.02090287038746026	0.00017329048454821255	0.0003619681509765283	7	10	10
ENSG00000204843	DCTN1	2.1595090901660896	NA	0.03081069287470292	0.019208588873344683	0.025857730232318715	2.8925705115073106e-05	6.584110924056128e-05	4	4	4
ENSG00000168827	GFM1	2.159103098393662	NA	0.03084216934092509	0.15302172853143384	0.056605561908588134	4.470153076213342e-10	1.5207033347348266e-09	13	16	16
ENSG00000241945	PWP2	2.158827933136307	NA	0.03086351854507839	0.5443239258393364	0.6324197839211662	2.60688349840076e-147	8.12826274801357e-145	15	18	18
ENSG00000169981	ZNF35	-2.1557610521548196	NA	0.03110232816676929	0.013790310193498507	0.05027681332334386	4.411973345996084e-09	1.3928742803845148e-08	7	9	9
ENSG00000163735	CXCL5	-2.1554317053264644	NA	0.031128067548313404	0.00824704499301308	0.116326283596833	1.0310160258094732e-19	6.038556634770032e-19	9	13	13
ENSG00000171051	FPR1	-2.1548936225115454	NA	0.031170159565902092	0.11808985131850218	0.14607887848296155	9.929238373691926e-25	7.32372081163195e-24	27	33	33
ENSG00000108344	PSMD3	2.1541829075767676	NA	0.031225830744327915	0.0022193104852945163	0.02010334239389069	0.00023158449659422086	0.00047676380937506524	5	7	7
ENSG00000140464	PML	-2.152818211191804	NA	0.03133296832982906	0.08636815692818897	0.11345869710827602	3.079655010189225e-19	1.75516795512579e-18	15	18	18
ENSG00000148396	SEC16A	2.150922023103598	NA	0.03148235492903498	0.05615702373637862	0.3404292600931464	2.2668886611674322e-62	5.971562772712795e-61	10	13	13
ENSG00000151458	ANKRD50	2.150373637830163	NA	0.031525671867239584	0.010714244388722424	0.03881967662744198	2.734663598743322e-07	7.479544825334804e-07	3	5	5
ENSG00000253704	AC023632.2	2.1495640840622374	NA	0.031589711931195884	0.03434150908469635	0.022245097373710422	0.00010658809744344363	0.00022797197344195743	6	8	8
ENSG00000177700	POLR2L	-2.14899483715754	NA	0.03163480920801538	0.09347263194303303	0.12132834659629549	1.5167839620845194e-20	9.214073030742977e-20	11	11	11
ENSG00000113441	LNPEP	2.1488785791360394	NA	0.03164402626885527	0.00889580533663071	0.08157845102964309	4.815447699901784e-14	2.076442358702934e-13	9	14	14
ENSG00000177191	B3GNT8	2.1476936682073804	NA	0.03173809870749492	0.016439654858384473	0.02036689426159553	0.00021046422852664376	0.0004354265960916171	7	9	9
ENSG00000271751	AP003392.4	-2.1476653131961427	NA	0.03174035280309416	0.06383466836375637	0.09502660536639354	3.242346308825124e-16	1.5800794785462362e-15	10	14	14
ENSG00000237604	AP001056.1	2.14716600447101	NA	0.031780068093847424	0.12933958163855683	0.1456437955485748	1.178797037326997e-24	8.679772603315016e-24	12	18	18
ENSG00000223374	AC005104.1	-2.146286617847734	NA	0.031850118598823404	0.0389274001607543	0.01725197145489621	0.0006537989543832412	0.0012663201116690991	6	12	12
ENSG00000274765	AC018926.1	-2.145636958081304	NA	0.03190195442331045	0.0055598684773268525	0.024462629767342252	4.783903271911805e-05	0.00010646140307554573	7	8	8
ENSG00000171984	SHLD1	-2.145384619939025	NA	0.03192210777086902	0.06551993893231191	0.08823368020314289	4.0852427008134114e-15	1.8812520697166807e-14	30	37	37
ENSG00000197467	COL13A1	-2.1450119295762438	NA	0.03195189318447877	0.05376071169010187	0.03772986399100152	4.04622397395491e-07	1.0896465912272732e-06	20	27	27
ENSG00000213190	MLLT11	2.1433283246520367	NA	0.032086743968949984	0.018853153493704155	0.02804401822203727	1.3161778865072265e-05	3.0991534499124575e-05	5	5	5
ENSG00000099337	KCNK6	2.1425050827004295	NA	0.03215286010905868	0.010484271038830323	0.017276036640656047	0.0006480784898526562	0.001255523951929869	11	11	11
ENSG00000116213	WRAP73	-2.1422595342613575	NA	0.03217260316662909	0.1954365915181508	0.18123180786183518	7.131038981363806e-31	6.745184086674457e-30	27	41	41
ENSG00000273841	TAF9	-2.14111910311651	NA	0.03226443453475338	0.04297674050621296	0.11438756089897209	2.1613082858061683e-19	1.240022609343927e-18	3	4	4
ENSG00000225331	LINC01678	2.1407841870245456	NA	0.03229144573812266	0.08092609552784893	0.06951585724031716	4.063158285008086e-12	1.569702667934302e-11	8	11	11
ENSG00000094916	CBX5	-2.1400789276990078	NA	0.03234838873248656	0.013834099428654417	0.017554330518844585	0.0005854758206327216	0.0011419841728879142	8	12	12
ENSG00000184840	TMED9	-2.1393525166078566	NA	0.03240712944972226	0.16295211443493765	0.19864919998469746	5.182538611908177e-34	5.479368351147553e-33	24	34	34
ENSG00000240350	AC017002.3	2.137253962047429	NA	0.03257734115941415	0.0019003057207635256	0.0487815094181827	7.569095920677158e-09	2.3506415418995398e-08	3	4	4
ENSG00000273319	AC058791.1	-2.137218812673638	NA	0.03258019859839547	8.963999692869473e-05	0.02526478104298772	3.5819493470581045e-05	8.07716625282044e-05	7	9	9
ENSG00000231249	ITPR1-DT	-2.136192234502464	NA	0.03266374815460318	0.015666776484998333	0.01831220749843921	0.0004441346343595471	0.0008800074921585065	8	12	12
ENSG00000186532	SMYD4	-2.135716811071783	NA	0.03270250330495038	0.04249267428688463	0.016546608914457587	0.0008461012548869518	0.0016199386424088796	3	3	3
ENSG00000224805	LINC00853	-2.135416954927965	NA	0.03272696695988	0.11882532798680685	0.16328058994520725	1.050338331666534e-27	8.782180424061136e-27	11	14	14
ENSG00000184967	NOC4L	2.135217501163895	NA	0.03274324800038281	0.13987344790299877	0.20320693052624428	7.626537732633313e-35	8.309243683413512e-34	30	44	44
ENSG00000104147	OIP5	2.1341714167859998	NA	0.03282875155089349	0.015257668099096258	0.01166732232095395	0.005128004847920438	0.008848878560775568	5	5	5
ENSG00000035862	TIMP2	2.1329115214818377	NA	0.03293198502754277	0.006926577787540103	0.055873958973903216	5.827192080001958e-10	1.9640431796374524e-09	9	12	12
ENSG00000174371	EXO1	-2.1328323620694145	NA	0.032938480471401625	0.01151052639881153	0.015162242939430089	0.0014056856160947937	0.002616247300890994	5	7	7
ENSG00000156711	MAPK13	-2.132344238095231	NA	0.032978557834866626	0.03409361757748077	0.03182860397584189	3.374136196965221e-06	8.381092358307732e-06	9	14	14
ENSG00000109814	UGDH	-2.1313758360897497	NA	0.033058191941229505	0.08175808365897323	0.09030858535690356	1.887346488452879e-15	8.852873339846395e-15	16	18	18
ENSG00000124614	RPS10	-2.1296815614327027	NA	0.033197912273746945	0.025367882082514375	0.03529709719476098	9.70015416407484e-07	2.5269321549402924e-06	8	8	8
ENSG00000251442	LINC01094	2.128901784971542	NA	0.03326238707778774	0.10148828406502525	0.14264912228666538	3.8318959401159555e-24	2.761058129287753e-23	16	22	22
ENSG00000143126	CELSR2	2.124414711097382	NA	0.0336354809367041	0.036458305841903044	0.045628411313476724	2.3592856173527033e-08	7.046218922323495e-08	10	10	10
ENSG00000253865	AC131025.1	-2.1237767047313754	NA	0.033688819825181265	0.01085677739101456	0.014143097179991935	0.0020458651499212456	0.0037280354325788375	8	8	8
ENSG00000136982	DSCC1	-2.1237333077817504	NA	0.03369245054213914	0.034818790170190086	0.022663761113572448	9.161212955271494e-05	0.00019729453845278267	5	5	5
ENSG00000096996	IL12RB1	2.1230133601607206	NA	0.033752732329615835	0.040574656186958824	0.23673026493157892	4.1177790984401765e-41	5.591115895419683e-40	12	15	15
ENSG00000004399	PLXND1	2.1227804070997305	NA	0.03377225741452219	0.02379979184604519	0.03609973050533956	7.269503820363909e-07	1.9132093464613365e-06	13	15	15
ENSG00000023572	GLRX2	-2.1227686071010283	NA	0.03377324669465873	0.016121704743143454	0.038226820897524515	3.3842848699493417e-07	9.177277235098239e-07	5	6	6
ENSG00000108379	WNT3	2.121265234740886	NA	0.03389948824962645	0.058213808831125036	0.019671438078578154	0.0002709021073251764	0.0005529937196190276	9	11	11
ENSG00000278129	ZNF8	-2.1203196567948077	NA	0.03397909706259089	0.02891883386921584	0.04044439706546834	1.524671708438305e-07	4.2618736964969017e-07	3	4	4
ENSG00000090097	PCBP4	-2.119959353683835	NA	0.03400947323678577	0.0038552617053750453	0.011807932700346151	0.004865656499893408	0.008424143696786679	2	4	4
ENSG00000163517	HDAC11	2.118979513995272	NA	0.03409219828376863	0.009869906674227037	0.0236277124516312	6.46665254546236e-05	0.000141594260089548	2	2	2
ENSG00000110871	COQ5	-2.1187150386362066	NA	0.034114556633786465	0.1948586333830242	0.08316388798517035	2.6790384387196894e-14	1.1738076184364833e-13	15	18	18
ENSG00000239672	NME1	2.118018019876339	NA	0.03417354160388594	0.23599249472948847	0.13260348589815318	1.9438952921208323e-22	1.2945965190128213e-21	7	7	7
ENSG00000189050	RNFT1	-2.1176726601787537	NA	0.034202799827932215	0.04074154671086924	0.05386342674861572	1.206697101281839e-09	3.969623746380637e-09	15	22	22
ENSG00000149573	MPZL2	2.116356644462478	NA	0.034314486506014576	0.1136198949772421	0.14170441370409415	5.5535908182328e-24	3.9666192812109245e-23	12	12	12
ENSG00000272325	NUDT3	2.116261137103653	NA	0.034322604071469164	0.03267286015166715	0.037933137336194495	3.761113177556249e-07	1.0154176618688937e-06	8	11	11
ENSG00000166164	BRD7	-2.1159223406239036	NA	0.03435141302175623	0.15398944797922723	0.34599190035652166	1.328629718610895e-63	3.6339188268673425e-62	15	17	17
ENSG00000260461	AL133355.1	2.1157161275046796	NA	0.03436895809758944	0.01247245796352169	0.023500166817504886	6.77151564622169e-05	0.00014804273561582837	12	14	14
ENSG00000162390	ACOT11	2.1153817179752057	NA	0.03439742668887298	0.013428033250565376	0.017608564466575945	0.0005740038021125949	0.0011207550042615154	16	20	20
ENSG00000227218	AL157935.1	-2.1139394345301517	NA	0.03452044056145812	0.0379128328392141	0.09794914671564389	1.0846072461029487e-16	5.421139511343477e-16	10	12	12
ENSG00000143318	CASQ1	-2.1138963486830256	NA	0.03452412117253404	0.17461082460762906	0.266148909206742	7.728780305469518e-47	1.2744312832547768e-45	8	12	12
ENSG00000135617	PRADC1	-2.1131695997241122	NA	0.034586254282216435	0.0073797606101790834	0.02745684910420597	1.6259697297037736e-05	3.791129149515977e-05	3	5	5
ENSG00000001629	ANKIB1	-2.113070817103006	NA	0.03459470703220372	0.003823729180415796	0.060311097856200306	1.164950365355593e-10	4.114878231819375e-10	2	3	3
ENSG00000204149	AGAP6	2.111588929964936	NA	0.03472172288001854	0.2365933462045508	0.26504287466085236	1.2807416133622715e-46	2.085796574316201e-45	7	9	9
ENSG00000166263	STXBP4	2.1095838705734486	NA	0.03489421485447947	0.05123682305875426	0.0920737584930906	9.77323720128973e-16	4.642693760801041e-15	5	7	7
ENSG00000136045	PWP1	-2.108712037635781	NA	0.034969445151123844	0.12962048181111896	0.17660067911358948	4.7514926223323995e-30	4.3643999453871624e-29	6	6	6
ENSG00000149292	TTC12	2.1053171408266254	NA	0.035263711028666864	0.39026220201106093	0.38325332663173284	3.9109819802990114e-72	1.3943748436621153e-70	38	46	46
ENSG00000167600	CYP2S1	-2.105238760488078	NA	0.03527052983297803	0.09945494007222407	0.21218233576666568	1.6976527564122696e-36	1.9617956280130734e-35	8	10	10
ENSG00000142102	PGGHG	-2.104630403916835	NA	0.035323492913585476	0.19588120904136422	0.21066706756530573	3.236753421958476e-36	3.705412846005735e-35	37	52	52
ENSG00000103227	LMF1	-2.1045065391641815	NA	0.03533428480103507	0.07173818389197865	0.18582461818080886	1.0760768543850977e-31	1.0479069832964247e-30	7	10	10
ENSG00000006712	PAF1	2.1041687813729903	NA	0.035363726712344126	0.0025952776855095692	0.01251965472620762	0.0037323823876191484	0.006568824462775121	2	3	3
ENSG00000099953	MMP11	-2.1037191780788236	NA	0.03540295053043896	0.041415666373253765	0.018337416757120896	0.0004400752538525254	0.0008723674174450305	23	27	27
ENSG00000159461	AMFR	2.1034776130839896	NA	0.0354240402166828	0.018139873327528474	0.023713537528120446	6.269297027135037e-05	0.0001374835993840649	25	28	28
ENSG00000203279	AL590705.1	-2.1027055541813895	NA	0.03549151625005086	0.0836882364412694	0.06734118536987287	8.997205821950311e-12	3.409791881560793e-11	4	6	6
ENSG00000047849	MAP4	2.102693718861715	NA	0.035492551480460766	0.07003439313381406	0.08857389007504186	3.599762407241002e-15	1.6643927075162022e-14	4	4	4
ENSG00000120451	SNX19	-2.102280652602193	NA	0.03552869835560021	0.5550543195883553	0.6295225769079325	3.5968851113443884e-146	1.0454742843126258e-143	29	34	34
ENSG00000139890	REM2	-2.1011831760406494	NA	0.035624889672002766	0.009573450953680722	0.02722899044706186	1.764996655033501e-05	4.0991234611551345e-05	1	1	1
ENSG00000137225	CAPN11	2.1009167571424157	NA	0.0356482741636344	0.015691134522661958	0.12063373559809415	1.980454656065422e-20	1.1967165925604622e-19	6	7	7
ENSG00000083642	PDS5B	-2.1008387739014776	NA	0.03565512149434623	0.009699911369764953	0.020625922671275058	0.00019159233897523737	0.00039816008495956683	2	2	2
ENSG00000226772	AL021393.1	2.0978490112185457	NA	0.03591848541902948	0.012933485008514973	0.02110994884402117	0.00016076231337405606	0.00033731957812941244	3	3	3
ENSG00000250742	LINC02381	-2.096459805303581	NA	0.03604142194746912	0.02241801487483905	0.0815242851271766	4.912817786965117e-14	2.1168319655443413e-13	5	7	7
ENSG00000115155	OTOF	2.0960494402864245	NA	0.03607780539739037	0.005190417106354692	0.018343343108346604	0.00043912638161267936	0.0008706654153945391	12	17	17
ENSG00000143578	CREB3L4	2.09582401175436	NA	0.03609780548097006	0.06581379308664846	0.05545193653671531	6.789712372019953e-10	2.2754891043144455e-09	4	5	5
ENSG00000111450	STX2	-2.0949479530962973	NA	0.03617561942140203	0.4623322574186172	0.4904002023113438	7.211264875041948e-100	5.974201997202626e-98	27	29	29
ENSG00000219626	FAM228B	2.0931696001235767	NA	0.036334017433937674	0.09082738129716535	0.14996096519313395	2.1398470573812483e-25	1.6273275914426175e-24	18	23	23
ENSG00000007516	BAIAP3	-2.0917373064844074	NA	0.03646202131583639	0.10406182678740689	0.21727874504285383	1.920244885044595e-37	2.286824967613178e-36	49	69	69
ENSG00000228140	AL031283.1	2.0915269696334824	NA	0.03648085141202124	0.0035245754395634406	0.14045024205752651	9.083830437887323e-24	6.426510238421191e-23	10	20	20
ENSG00000275395	FCGBP	-2.0915117765126583	NA	0.03648221187457019	0.07525758508608761	0.2533344346285007	2.569078082297917e-44	3.912710482533479e-43	14	21	21
ENSG00000231233	CFAP58-DT	2.0881849253042595	NA	0.03678115659894131	0.0556442655365337	0.0795778344142616	1.0080334609700859e-13	4.2683372400434575e-13	29	34	34
ENSG00000273245	AC092653.1	2.0880873769732804	NA	0.03678995350709323	0.009790998756349046	0.08740185426181234	5.5652652099897344e-15	2.5409673345610746e-14	7	9	9
ENSG00000197256	KANK2	-2.0877021890860736	NA	0.0368247072609067	0.12009022220618411	0.1535934470302697	5.0593300227976974e-26	3.9348050141023906e-25	6	9	9
ENSG00000225889	AC012368.1	-2.08541851336554	NA	0.037031327787992535	0.172128506597873	0.32506348466843993	5.080266416072546e-59	1.2219002632430307e-57	16	19	19
ENSG00000137713	PPP2R1B	2.0840863350336485	NA	0.0371523148101115	0.06863463577994623	0.05828425134240995	2.431812763448068e-10	8.411286220324913e-10	14	17	17
ENSG00000165219	GAPVD1	2.083725157014761	NA	0.03718517454518396	0.0208229112739444	0.07922588768010591	1.1477799891844236e-13	4.842135063843464e-13	16	20	20
ENSG00000114126	TFDP2	2.0835824929504767	NA	0.03719816084166641	0.012729584490134152	0.015843149122368824	0.0010947833035612096	0.0020672141458677805	6	7	7
ENSG00000142405	NLRP12	-2.0831611579197307	NA	0.03723653629063152	0.0015929602104405298	0.049984240947572006	4.903568796174744e-09	1.5429596566165266e-08	6	11	11
ENSG00000227345	PARG	2.0816594952189735	NA	0.03737358286365074	0.012870149097968535	0.019534965702133297	0.0002846707051491508	0.0005793754952056477	6	8	8
ENSG00000114744	COMMD2	2.078588218994573	NA	0.037655214732061765	0.09376474270218763	0.010872351609189602	0.006906822738466136	0.011689046002364133	13	13	13
ENSG00000213057	C1orf220	-2.0785028156581107	NA	0.0376630718360031	0.04080465458727304	0.028832179962770568	9.911423648102017e-06	2.3597251720297307e-05	13	14	14
ENSG00000160791	CCR5	2.0775397162956377	NA	0.03775177354633023	0.0034743668031227276	0.054060956344008045	1.1234549235818503e-09	3.7043123408008367e-09	5	6	6
ENSG00000247774	PCED1B-AS1	-2.0757992312038054	NA	0.03791252351297643	0.03272084235843113	0.10444477398148158	9.406052400579916e-18	4.997038185177974e-17	20	21	21
ENSG00000132681	ATP1A4	-2.0751992027846415	NA	0.03796807649611294	0.46616544901121887	0.5336224278136814	9.62908690963263e-113	1.1082497410287916e-110	26	29	29
ENSG00000133812	SBF2	-2.0744975780054142	NA	0.03803312346142092	0.02473897654569063	0.05879662930791349	2.019168000597047e-10	7.019402400616006e-10	23	29	29
ENSG00000013374	NUB1	-2.074405698525927	NA	0.03804164853420991	0.06672591370980607	0.09408351812699274	4.613664681610741e-16	2.2280973141352465e-15	18	22	22
ENSG00000178222	RNF212	2.074159082839727	NA	0.03806453890050354	0.0323980467533188	0.023830556287683827	6.0099070594107764e-05	0.00013209932858476725	23	34	34
ENSG00000141506	PIK3R5	-2.0739151435444394	NA	0.03808719237153538	0.0265860999965258	0.06078452591462025	9.808128698269331e-11	3.48023172039356e-10	3	3	3
ENSG00000054598	FOXC1	2.073824499755103	NA	0.03809561294600061	0.11088595158095882	0.14471717826502786	1.6983820922979604e-24	1.2441501281852936e-23	9	10	10
ENSG00000104957	CCDC130	-2.072850607131032	NA	0.03818618498343301	0.014345624843196616	0.05983966100606812	1.3825791374795338e-10	4.856585339745294e-10	10	12	12
ENSG00000283696	AL592295.4	2.072293708706023	NA	0.03823805878508007	0.01731491612962413	0.1410467027830006	7.189125936423748e-24	5.1050236307963087e-23	13	20	20
ENSG00000183762	KREMEN1	2.0708195935002087	NA	0.03837565847806977	0.10644013921755989	0.17028291301031256	6.21343790870446e-29	5.422607974370117e-28	4	5	5
ENSG00000135070	ISCA1	2.0697155114782806	NA	0.03847899330512854	0.012021790224210021	0.026662180130236888	2.164712640203217e-05	4.9795649989060995e-05	2	3	3
ENSG00000130402	ACTN4	-2.069024979254077	NA	0.03854374272532546	0.005289557642766448	0.042958006726310866	6.171847859249299e-08	1.785141152610326e-07	10	13	13
ENSG00000102908	NFAT5	2.068834083313092	NA	0.03856165887311998	0.0045221319172326635	0.02642111611783006	2.3611063624571992e-05	5.415355491477666e-05	6	8	8
ENSG00000144362	PHOSPHO2	-2.068611732202651	NA	0.03858253610393935	0.10900892348676464	0.037220848492949044	4.858582229112131e-07	1.2984233543251352e-06	12	14	14
ENSG00000113597	TRAPPC13	2.0677892133313036	NA	0.038659848442980926	0.01038971667189768	0.0182356106797982	0.00045670147502625233	0.0009034460255191142	8	9	9
ENSG00000142634	EFHD2	-2.066514939885272	NA	0.038779883214541185	0.012964662800642958	0.02492147017113165	4.054065403041781e-05	9.104657883284901e-05	7	10	10
ENSG00000118402	ELOVL4	2.064651784137663	NA	0.0389559597523941	0.02189313094416505	0.022223086198382726	0.00010744019445295836	0.00022967986719942446	14	16	16
ENSG00000059378	PARP12	-2.0640283017173044	NA	0.039015033071162435	0.028495498869518594	0.017681445397448876	0.0005589429926934772	0.0010928415667199225	15	17	17
ENSG00000179115	FARSA	-2.0629853754458556	NA	0.03911401767508933	0.005471724879703396	0.10297244496995824	1.6394045409377212e-17	8.600228960703879e-17	6	8	8
ENSG00000136908	DPM2	-2.0629618084707504	NA	0.03911625688928528	0.022025832442314198	0.012156571898657832	0.004272423174077298	0.007465639393952678	2	3	3
ENSG00000100711	ZFYVE21	2.0616750489959856	NA	0.03923868359410075	0.007521270566935715	0.012133153033962922	0.004309865538796894	0.007527997975639431	2	2	2
ENSG00000075131	TIPIN	2.061178135293027	NA	0.039286048674582554	0.02827379289572294	0.031432113740409454	3.891019775693101e-06	9.614855638812822e-06	3	5	5
ENSG00000100519	PSMC6	-2.060890515244873	NA	0.039313486368144565	0.017032157922778166	0.1147972581775591	1.8485862392180488e-19	1.06559345937312e-18	9	15	15
ENSG00000137509	PRCP	2.0607019225042857	NA	0.03933148612055291	0.014205803195559747	0.012402440081502179	0.003898699420895323	0.0068481815393766155	12	16	16
ENSG00000165801	ARHGEF40	2.0600239596224896	NA	0.03939625035574077	0.04184980910320876	0.02740765744042111	1.6550244437974665e-05	3.855728051444471e-05	18	23	23
ENSG00000143164	DCAF6	-2.05824352368537	NA	0.03956676253283647	0.0031375000408417034	0.014093500889102646	0.00208365371225519	0.003789646570311195	7	11	11
ENSG00000133687	TMTC1	-2.058186437667433	NA	0.03957224000336149	0.2643011467044159	0.5385768757488607	2.706428584473546e-114	3.1789413558312905e-112	28	35	35
ENSG00000166439	RNF169	-2.0556882667033007	NA	0.03981257360881296	0.00319210851397323	0.010544186121972018	0.007813977498701942	0.013119434122306598	2	4	4
ENSG00000257017	HP	-2.0548651013826027	NA	0.039892036065771054	0.054029426113615255	0.07738135174553401	2.265076728038451e-13	9.40300189037313e-13	8	9	9
ENSG00000137760	ALKBH8	-2.054542171516882	NA	0.03992324612051051	0.008732047927645868	0.014530074216305734	0.0017738355322903703	0.003254815487186771	8	9	9
ENSG00000164587	RPS14	-2.0533589983918854	NA	0.040037772768527796	0.005431322039154457	0.029692187861286638	7.274053488842443e-06	1.7547157586180765e-05	10	16	16
ENSG00000163803	PLB1	2.052876718084411	NA	0.04008453555400093	0.19395423351654698	0.2746223196860139	1.5731301034146438e-48	2.7640991950264064e-47	47	56	56
ENSG00000185262	UBALD2	2.0528674542825183	NA	0.04008543424257543	0.028035891622134407	0.04124953617296816	1.1413065683834186e-07	3.224426085866103e-07	17	20	20
ENSG00000075856	SART3	-2.0510758364285597	NA	0.04025956205430591	0.014430594316314039	0.02816058962454968	1.2620983635127061e-05	2.9767191357281523e-05	12	13	13
ENSG00000128606	LRRC17	2.050546772394067	NA	0.040311104448347755	0.021988499621150223	0.014813277758390619	0.0015981805949198565	0.0029492304984698827	11	11	11
ENSG00000177628	GBA	-2.0501660945728237	NA	0.04034822539159671	0.14247101991865083	0.2044181036095883	4.575055170213534e-35	5.039025119716885e-34	3	3	3
ENSG00000095015	MAP3K1	-2.049266771221078	NA	0.04043603603150443	0.03931688577544973	0.051658798673575486	2.6780620327649346e-09	8.602001460926366e-09	38	45	45
ENSG00000249096	LINC02362	-2.0488413492087356	NA	0.04047763099321091	0.044284452701573114	0.16962431807494388	8.114310426389225e-29	7.0635690102613605e-28	14	19	19
ENSG00000120662	MTRF1	2.0480907171538156	NA	0.040551111324534046	0.025161104145955494	0.024139833563421614	5.3749813541214345e-05	0.00011878293201266556	10	13	13
ENSG00000182134	TDRKH	2.0474532267905707	NA	0.04061360484240326	0.08358110160020653	0.08096169999420738	6.047902769312606e-14	2.594833239703324e-13	8	8	8
ENSG00000173273	TNKS	2.0473612297928288	NA	0.04062263009427928	0.01985670558856133	0.011971443876171339	0.004577666288412878	0.007963319048487771	36	44	44
ENSG00000126822	PLEKHG3	-2.046149092485093	NA	0.04074170418949251	0.163546920933287	0.24805547601686373	2.7304180279704484e-43	3.991810636118092e-42	9	11	11
ENSG00000135775	COG2	-2.045345255386375	NA	0.040820832017306394	0.034288705465720735	0.03420731787948903	1.43504700634186e-06	3.686282371443463e-06	19	23	23
ENSG00000157107	FCHO2	2.0445889934731087	NA	0.04089539552507195	0.02529151925878013	0.16994939459167543	7.112884251376618e-29	6.201263448238822e-28	8	17	17
ENSG00000167536	DHRS13	2.043889183786775	NA	0.04096449591736204	0.013544443424255157	0.01814262328182946	0.0004724393677856065	0.0009331793040952967	2	2	2
ENSG00000076067	RBMS2	-2.0422307949921197	NA	0.04112864314512114	0.22756356097779984	0.4101047615173389	1.3207722212962693e-78	5.6624807057524305e-77	15	23	23
ENSG00000109111	SUPT6H	-2.04199333345566	NA	0.04115219261882047	0.006129116694031947	0.01333316761472261	0.0027599054628514638	0.004935309570640224	2	5	5
ENSG00000257176	AC009318.1	2.041552568342683	NA	0.04119593434116777	0.30825826020848734	0.3648696153392966	7.301373361618924e-68	2.2890539630421012e-66	11	15	15
ENSG00000126088	UROD	2.041391733521948	NA	0.04121190546385332	0.08225891746402209	0.016443458344108458	0.0008786512451739839	0.0016768295352201925	6	9	9
ENSG00000171490	RSL1D1	2.0411939749099064	NA	0.04123155035967645	0.007735737840642312	0.010749573704776316	0.007232937142108797	0.01220842904035667	7	14	14
ENSG00000197062	ZSCAN26	2.0406711673859124	NA	0.04128352309065584	0.09017268493868211	0.05124873252496348	3.105780960473673e-09	9.916409922018808e-09	12	20	20
ENSG00000233058	LINC00884	2.040379956767715	NA	0.041312496635098825	0.05360313885379897	0.12660550216410743	1.986513413100954e-21	1.2626656234717665e-20	8	10	10
ENSG00000183160	TMEM119	2.039767146895943	NA	0.041373523451211265	0.14291015051805467	0.13826830848738952	2.13475244679553e-23	1.4869565276237426e-22	39	44	44
ENSG00000162976	SLC66A3	-2.0394323918725403	NA	0.041406892341697206	0.04248251863431103	0.03174635700423663	3.4753837599786892e-06	8.626336097825234e-06	13	21	21
ENSG00000225938	AL109741.1	-2.039383624376431	NA	0.041411755461484345	0.017321489575810336	0.023829460413060482	6.012285598866021e-05	0.00013213467350372087	13	16	16
ENSG00000163412	EIF4E3	2.038536629147864	NA	0.0414962954453064	0.0013020246557382232	0.2788308919852015	2.2359113666816405e-49	4.015041259395126e-48	7	10	10
ENSG00000178700	DHFR2	2.0372941821577677	NA	0.04162057050633002	0.08500075512528057	0.0436615403642172	4.791019157097595e-08	1.3980123791911972e-07	8	10	10
ENSG00000086015	MAST2	-2.0369786566663977	NA	0.041652180892416915	0.025023525592996993	0.09635448208315547	1.9721411974582192e-16	9.721255934237138e-16	10	11	11
ENSG00000164251	F2RL1	-2.036139121249072	NA	0.04173638732795683	0.12080388685458575	0.42575567481707866	1.630200346041792e-82	7.934931628348298e-81	11	19	19
ENSG00000065970	FOXJ2	-2.035982213186876	NA	0.04175214137319797	0.18939371954113593	0.22780641228316284	2.036966657208994e-39	2.606861283916197e-38	6	7	7
ENSG00000204344	STK19	-2.0352886370867753	NA	0.04182183883391174	0.14093820771199023	0.10665445501816072	4.079763053052884e-18	2.2063657078777645e-17	28	38	38
ENSG00000107679	PLEKHA1	2.0346670134486637	NA	0.04188438945394366	0.05644693080184242	0.08178401857004959	4.4631135852857365e-14	1.9279076794474833e-13	14	18	18
ENSG00000273382	AL356488.3	-2.034506936749093	NA	0.041900509919926346	0.07501327449055904	0.07310059537017055	1.0925842360294696e-12	4.3695725428333425e-12	19	23	23
ENSG00000163155	LYSMD1	-2.0344845039793245	NA	0.04190276942332775	0.03952089148482723	0.03995982991046658	1.8149292717795444e-07	5.034652552854644e-07	14	17	17
ENSG00000271851	AC087501.4	-2.0328194383331906	NA	0.04207076853108862	0.05547961135512277	0.07746554516431864	2.195925768435352e-13	9.120351417509773e-13	22	29	29
ENSG00000136271	DDX56	2.0327378296574645	NA	0.04207901718262872	0.012666931642027549	0.048720652456531	7.737140029941706e-09	2.4006552265871235e-08	10	14	14
ENSG00000117054	ACADM	2.0319307466598935	NA	0.04216066735356488	0.1384500647020313	0.1774340068723992	3.380233839210016e-30	3.119893977858588e-29	14	17	17
ENSG00000136152	COG3	2.031531619621628	NA	0.042201095354029355	0.004471201909927793	0.010424226305980538	0.008175148226719824	0.013696328345058446	5	8	8
ENSG00000165629	ATP5F1C	2.0314989826747936	NA	0.0422044026351006	0.036580910028924926	0.04901610695719503	6.954713263903606e-09	2.1645440610287286e-08	17	18	18
ENSG00000170464	DNAJC18	-2.0312775539136387	NA	0.042226847019014295	0.1492697435177945	0.11279785296224744	3.9611818005196214e-19	2.246372575962665e-18	7	8	8
ENSG00000070718	AP3M2	-2.0297487188343735	NA	0.042382087979143855	0.007674746433105602	0.10295289050751193	1.651536895113161e-17	8.66122514198642e-17	10	14	14
ENSG00000164323	CFAP97	2.028083741681049	NA	0.04255170195982508	0.013098065705512519	0.040843716126459234	1.320689011224453e-07	3.712868172702975e-07	5	7	7
ENSG00000234699	AL139339.1	2.0258170240645827	NA	0.04278353871108551	0.019932291015455343	0.031107653810636345	4.3724278614418895e-06	1.0756385797714383e-05	7	8	8
ENSG00000204584	FLJ45513	-2.0252870812791643	NA	0.04283789428549285	0.18396258307254185	0.31961521567145057	7.511738298859593e-58	1.7622270873754194e-56	14	18	18
ENSG00000132623	ANKEF1	2.0250292791748787	NA	0.04286435782932561	0.025230965154057473	0.1287095876942154	8.804841495663684e-22	5.689307716998362e-21	28	32	32
ENSG00000108559	NUP88	2.0238285323634404	NA	0.04298779738657675	0.03171491545328131	0.05898354238911829	1.8867115017469875e-10	6.578937686754593e-10	16	18	18
ENSG00000143553	SNAPIN	2.0230725543423516	NA	0.04306566771393332	0.013347020105099985	0.06510414886271862	2.0353911473606937e-11	7.548642471039909e-11	4	5	5
ENSG00000002587	HS3ST1	-2.022085954251731	NA	0.04316747280704238	0.008424715339017971	0.01765298283423866	0.0005647768331787305	0.0011032415892678036	5	5	5
ENSG00000138592	USP8	-2.021360902592816	NA	0.04324241887870922	0.030974019791117007	0.09949962948563272	6.05924928543963e-17	3.0815559310796033e-16	14	20	20
ENSG00000142303	ADAMTS10	-2.021053594500877	NA	0.043274217409585855	0.011639011303147026	0.12456103011149212	4.37218140188574e-21	2.7304639060793356e-20	11	14	14
ENSG00000257949	TEN1	2.0195761459915644	NA	0.04342737153024813	0.2030973973184434	0.30778803860535403	2.4192285242466093e-55	5.251563286367735e-54	6	11	11
ENSG00000275476	AC009318.4	2.019180140565074	NA	0.0434684996694402	0.1336170124310898	0.20457916909996243	4.274236210802602e-35	4.713754133701211e-34	3	6	6
ENSG00000105612	DNASE2	-2.0188891887664795	NA	0.043498738164469655	0.0007669097390831677	0.15899769284349166	5.8558612277683995e-27	4.7279738321563226e-26	1	3	3
ENSG00000185627	PSMD13	-2.0188113100610168	NA	0.04350683507879425	0.07566557952857526	0.14199957841246255	4.945826815740533e-24	3.539899167910451e-23	6	7	7
ENSG00000246263	UBR5-AS1	-2.0187454776110836	NA	0.0435136805577167	0.16701256582781834	0.2075339877386051	1.224444669728979e-35	1.3778216299988361e-34	16	21	21
ENSG00000218537	MIF-AS1	-2.0178441321830936	NA	0.043607497021312724	0.0848478305028998	0.5511934199351336	2.5467662463739617e-118	3.4120698718021146e-116	23	28	28
ENSG00000101460	MAP1LC3A	2.015973460863294	NA	0.0438027510042951	0.16995120934007774	0.19686960192315897	1.0920435963166447e-33	1.1419180264167158e-32	6	7	7
ENSG00000263164	AC087500.2	-2.013672423508959	NA	0.044043937120537356	0.04149684438044355	0.03730036156129894	4.7216909967226187e-07	1.2634151802589514e-06	15	15	15
ENSG00000131634	TMEM204	2.0135461098658705	NA	0.0440572092400106	0.26669814037017503	0.41763932642662893	1.7874365551892457e-80	8.239986420682896e-79	27	46	46
ENSG00000172890	NADSYN1	-2.0112991770285458	NA	0.04429386538505189	0.12141510391334455	0.318361285905103	1.3921024231954248e-57	3.2348461321650866e-56	29	35	35
ENSG00000142039	CCDC97	-2.010982513427734	NA	0.044327303784532056	0.006460462952093495	0.012986108798656543	0.00313873913641995	0.005571497510657874	1	1	1
ENSG00000213995	NAXD	-2.0095210209952192	NA	0.04448190766576987	0.10767763075947336	0.25710233903673446	4.7072362327019427e-45	7.305375036615893e-44	34	42	42
ENSG00000204610	TRIM15	2.006605917222352	NA	0.044791640769459656	0.032538916157315	0.04149714718004716	1.0440379245625979e-07	2.958883881725994e-07	7	8	8
ENSG00000126251	GPR42	2.0058836244233285	NA	0.04486866578670558	0.009469140829298072	0.06859262479239964	5.695147865394973e-12	2.181020338179062e-11	8	10	10
ENSG00000162885	B3GALNT2	2.005812172004556	NA	0.044876291512537796	0.07253900419635811	0.16749506758875227	1.920526485175616e-28	1.646755434713832e-27	4	6	6
ENSG00000178301	AQP11	2.0048973128578584	NA	0.04497402605437809	0.02055866854178044	0.025121473362836058	3.7719262784896825e-05	8.489928304215719e-05	2	2	2
ENSG00000167523	SPATA33	2.0044583871149104	NA	0.04502098023654771	0.03060343275584891	0.06294658062371739	4.46714651258069e-11	1.616865672103129e-10	18	26	26
ENSG00000241878	PISD	2.004293318550946	NA	0.04503864917658281	0.06915884100299961	0.11613470322490234	1.1093254715004867e-19	6.472889591957076e-19	4	4	4
ENSG00000146416	AIG1	-2.0032899297553093	NA	0.045146177757681746	0.011360298944140873	0.02149655097387944	0.00013975504766841745	0.0002947920433537135	7	9	9
ENSG00000124701	APOBEC2	2.0014699467735686	NA	0.04534176935212146	0.006411811185217696	0.014674057011607688	0.001682219692815039	0.0030966493679782207	3	5	5
ENSG00000126218	F10	-2.0014067677744074	NA	0.04534857193825102	0.01246308876722029	0.011705231440852717	0.005055890415472268	0.008733225698522756	7	8	8
ENSG00000074201	CLNS1A	-2.00060768463813	NA	0.0454346847979831	0.024884548356788213	0.012001589636922938	0.004526491731932675	0.007884693419087195	11	14	14
ENSG00000259719	LINC02284	2.0005780273752674	NA	0.045437883451062075	0.015639670546670644	0.03677509075056794	5.702826964830036e-07	1.5153049212871131e-06	25	36	36
ENSG00000153406	NMRAL1	1.9998653936162198	NA	0.045514800910519876	0.28085295869494104	0.49133496602078264	3.901948417737953e-100	3.248277350280979e-98	17	20	20
ENSG00000272182	AC135507.1	-1.9998389915354888	NA	0.04551765270110931	0.008461919879370153	0.01782005816220282	0.0005313876565056428	0.0010419353900543414	8	10	10
ENSG00000091039	OSBPL8	1.9997495228876407	NA	0.04552731767463345	0.016983208482160117	0.2145211858118315	6.254998115763763e-37	7.347052238851558e-36	6	7	7
ENSG00000105298	CACTIN	-1.9979120040841774	NA	0.04572620099489866	0.001754634279615302	0.039011931016310876	2.552024604027536e-07	7.001226993196003e-07	7	14	14
ENSG00000137075	RNF38	-1.9978745447525945	NA	0.045730262995994364	0.015774051040630937	0.036985301899753374	5.287832472432295e-07	1.4080906687848048e-06	7	8	8
ENSG00000035681	NSMAF	-1.9976734877944773	NA	0.04575207033105731	0.0018375272869720597	0.03617842440875834	7.066787338126992e-07	1.8635758274879252e-06	4	5	5
ENSG00000141385	AFG3L2	1.99695514010369	NA	0.04583005639771347	0.004163701577160626	0.015461436810045694	0.001259376014133512	0.0023608481926514647	2	2	2
ENSG00000111863	ADTRP	-1.9965583127219573	NA	0.04587318521266699	0.006538461240802506	0.054364242603245176	1.0066667500862584e-09	3.3275497488876725e-09	7	9	9
ENSG00000198961	PJA2	-1.9965537297231835	NA	0.04587368351126481	0.09260023695097461	0.13468430036036244	8.64912525492758e-23	5.853348421339901e-22	17	21	21
ENSG00000179743	AL450998.2	1.9962122616218962	NA	0.0459108233567712	0.028543911637752904	0.04260222804043422	7.014969648307272e-08	2.018451585550695e-07	9	11	11
ENSG00000271119	AC026412.3	1.9961321111954193	NA	0.045919544603047334	0.07809131636973332	0.04022792098248078	1.6481181699848067e-07	4.594956673235157e-07	33	37	37
ENSG00000225342	AC079630.1	-1.9956271971871733	NA	0.04597451688073485	0.007057427925845568	0.0491463172079619	6.635467858062169e-09	2.0700680061471373e-08	7	10	10
ENSG00000132963	POMP	1.9954121410298888	NA	0.04599794784645444	0.024955812454959387	0.0154594027404845	0.0012603169065067026	0.0023620955879435457	18	19	19
ENSG00000185158	LRRC37B	1.9950105350978171	NA	0.046041730857434966	0.02890869366209345	0.03427924819511786	1.3984261340096098e-06	3.5949047777141055e-06	10	10	10
ENSG00000104332	SFRP1	1.9947403547513807	NA	0.04607120561796326	0.05444147390015118	0.04058194463764405	1.4510802138210337e-07	4.064114745519664e-07	27	30	30
ENSG00000162746	FCRLB	1.994521380755615	NA	0.046095105785910126	0.04971844958181099	0.04786670790163169	1.0528481028427646e-08	3.228771837562692e-08	15	18	18
ENSG00000170906	NDUFA3	-1.9944557993935983	NA	0.046102265770436905	0.2380373686957458	0.23266941161649765	2.4438029843593607e-40	3.226233824386349e-39	21	25	25
ENSG00000160588	MPZL3	1.993801731462631	NA	0.04617372629190436	0.11371795346849183	0.15400694625946415	4.29179179895265e-26	3.3515454262403913e-25	5	5	5
ENSG00000162396	PARS2	1.9932648092943819	NA	0.04623245768437477	0.00024261245076242228	0.10656741333977693	4.216382448467944e-18	2.278813192838852e-17	3	4	4
ENSG00000168385	SEPTIN2	-1.9925540953529186	NA	0.0463102960688694	0.31371205859300344	0.5001790263063453	1.104628554360395e-102	1.0130093624987387e-100	24	37	37
ENSG00000110395	CBL	-1.9923328914325937	NA	0.046334545135051974	0.04347101319801491	0.02263115614958957	9.269849865124782e-05	0.000199483818969789	11	14	14
ENSG00000175164	ABO	-1.9921165126447433	NA	0.04635827559708641	0.3727063142823559	0.5996800903339806	6.367944985137988e-135	1.3823277031662198e-132	25	40	40
ENSG00000072840	EVC	-1.991562509304535	NA	0.046419080296717534	0.01943763457193208	0.04125526620676794	1.1389564121668782e-07	3.2183166110149605e-07	16	24	24
ENSG00000184898	RBM43	-1.9912716284557972	NA	0.0464510328283661	0.03145113326307656	0.1936140323120449	4.2521737779592684e-33	4.3769824800854436e-32	4	6	6
ENSG00000160685	ZBTB7B	1.9909463494778539	NA	0.04648678583492824	0.027699930415990177	0.02492457251411696	4.049531419511806e-05	9.09566657671355e-05	13	17	17
ENSG00000154127	UBASH3B	-1.9905742574389147	NA	0.046527712696585545	0.06475275383949783	0.10321208404054405	1.4977487718766233e-17	7.871557980052778e-17	17	20	20
ENSG00000003393	ALS2	-1.9902486242625024	NA	0.046563554371875704	0.09711173625665168	0.223409533043184	1.370124521760319e-38	1.7100629857108957e-37	9	13	13
ENSG00000047188	YTHDC2	1.9902262083194535	NA	0.046566022496522044	0.014339818829411302	0.20781022324595638	1.0891380293983217e-35	1.2279834363018948e-34	7	12	12
ENSG00000188191	PRKAR1B	1.9901478155324277	NA	0.046574654860539785	0.005816461295422689	0.027532834787455024	1.58209012380787e-05	3.6928356517192277e-05	10	18	18
ENSG00000204147	ASAH2B	1.9900393972641244	NA	0.04658659575441736	0.09515409112388969	0.022535751518076557	9.595212364804972e-05	0.00020612338324444503	5	5	5
ENSG00000129244	ATP1B2	1.9896271377579318	NA	0.04663202442755177	0.026494163795194207	0.0277175725998367	1.4802921283140776e-05	3.463709879718668e-05	20	26	26
ENSG00000173548	SNX33	-1.989402757667705	NA	0.04665676551287592	0.0005537465919538204	0.022897534856232204	8.418818477522603e-05	0.00018222178224288162	3	6	6
ENSG00000178952	TUFM	1.9874686340975185	NA	0.04687048843442777	0.3087430662001324	0.606399743364041	2.218628701699139e-137	5.072968480725138e-135	10	13	13
ENSG00000047346	FAM214A	1.9868261369655436	NA	0.04694166713931852	0.013780779096264833	0.01933603230051325	0.00030601124355726596	0.0006205881557265648	13	16	16
ENSG00000104870	FCGRT	-1.986815820137724	NA	0.04694281082508773	0.04232177257289831	0.07463859755070831	6.211736791409268e-13	2.517728060408356e-12	13	18	18
ENSG00000223745	CCDC18-AS1	1.9863792015576902	NA	0.046991234257393315	0.4110594220660848	0.5127672097290326	2.1767529667078787e-106	2.1702986410507797e-104	32	39	39
ENSG00000135052	GOLM1	-1.9855121709774024	NA	0.04708751736149043	0.2015833823023222	0.2500731535427635	1.108526528563399e-43	1.6487529434808093e-42	32	37	37
ENSG00000120253	NUP43	-1.9846024107228115	NA	0.04718872392717832	0.16947848845413738	0.2951553509533135	1.0375941181539041e-52	2.07385798743838e-51	3	4	4
ENSG00000085552	IGSF9	1.9843254158334842	NA	0.047219574619792676	0.009401884150228624	0.020086177077069913	0.00023303175334594205	0.00047957056739824315	9	10	10
ENSG00000156110	ADK	1.984127463284954	NA	0.04724163225298504	0.5727218892567596	0.5962228963997211	1.1286804904039737e-133	2.332017075896114e-131	13	15	15
ENSG00000272391	POM121C	1.98382326956704	NA	0.04727554511184358	0.10842990826661932	0.14160828370779957	5.767181140948886e-24	4.1140345002550934e-23	12	17	17
ENSG00000164074	ABHD18	1.9832088151865574	NA	0.04734410964805084	0.02385806689755277	0.018390080330261994	0.00043171502566960565	0.000856686065171033	15	17	17
ENSG00000178623	GPR35	1.98247588197647	NA	0.04742600411274918	0.0891071344582124	0.191365256680852	1.084079358366561e-32	1.1046272677735089e-31	15	20	20
ENSG00000245848	CEBPA	-1.9816551243705873	NA	0.04751785300245375	0.05312574708597875	0.03243250911045349	2.7157408493050606e-06	6.810798453456052e-06	22	27	27
ENSG00000084207	GSTP1	-1.981319988951761	NA	0.04755540012997679	0.03636601407480773	0.01843550565049507	0.00042463231958850224	0.0008438029720305011	9	11	11
ENSG00000158555	GDPD5	1.9810154494191867	NA	0.047589541054571305	0.044780962636700325	0.1543662641279068	3.7198046197134294e-26	2.9128278275555066e-25	22	27	27
ENSG00000103671	TRIP4	-1.9805865518401484	NA	0.04763765829369495	0.08036854997277032	0.0766778045385153	2.934709968214276e-13	1.209791856848717e-12	9	12	12
ENSG00000144036	EXOC6B	1.9805815548906849	NA	0.047638219133296314	0.003639622131674523	0.011045105952539639	0.006473146474077734	0.011007237370744577	7	8	8
ENSG00000141295	SCRN2	-1.978626745158902	NA	0.04785804615244571	0.3957774168362816	0.37627760895895995	1.6891690086657954e-70	5.80512211014223e-69	30	36	36
ENSG00000121350	PYROXD1	-1.978178113398371	NA	0.04790861688518077	0.012078609063357034	0.01793272814972173	0.0005099999966906558	0.0010034407920201992	6	7	7
ENSG00000085982	USP40	-1.9773883042010987	NA	0.04799775498998281	0.10499317558557573	0.12889035533685517	8.209671762523648e-22	5.31364764700784e-21	6	9	9
ENSG00000137601	NEK1	-1.976370843849429	NA	0.04811279124018402	0.11555540052427292	0.06673418992505219	1.1229699416900658e-11	4.227840072457286e-11	27	34	34
ENSG00000176928	GCNT4	1.9753324560052163	NA	0.048230432349827525	0.04163835011402263	0.03578042556940803	8.153461912783175e-07	2.136670512565994e-06	6	9	9
ENSG00000221995	TIAF1	1.975072929875583	NA	0.04825987231780575	0.07455181946742948	0.06060992869493023	1.0450708915381965e-10	3.7036413967738233e-10	12	16	16
ENSG00000103423	DNAJA3	1.9739704795117363	NA	0.048385099731992724	0.0006907400310999428	0.014869198286007631	0.0015656304762607586	0.002892899152827901	2	2	2
ENSG00000283361	CFAP97D2	-1.9733476631981683	NA	0.04845596605038378	0.18074023497277467	0.24639724944935926	5.717386181310851e-43	8.239281985151242e-42	21	26	26
ENSG00000171522	PTGER4	1.9720890501167743	NA	0.04859944174502251	0.028627153818174614	0.06450794215397883	2.529516477951183e-11	9.330754588166238e-11	6	9	9
ENSG00000116514	RNF19B	1.9716384410858152	NA	0.048650895602053296	0.004826212929236751	0.011832501518901091	0.004821235833120204	0.008357361093922811	1	3	3
ENSG00000158769	F11R	1.9710076460067176	NA	0.04872300125736028	0.02442290506051275	0.02152643881839966	0.000138250677654235	0.00029176235184500077	8	10	10
ENSG00000256806	C17orf100	-1.970397448880585	NA	0.04879283773596743	0.00976213546013616	0.03758284089962776	4.265809601769784e-07	1.1457223000900554e-06	4	7	7
ENSG00000214708	AC116407.1	1.970160394062977	NA	0.04881999108935804	0.01654379994326545	0.014302096782663868	0.0019293273356783974	0.0035279897076071335	9	11	11
ENSG00000119772	DNMT3A	-1.9698848816297108	NA	0.04885156549413749	0.007894246713268415	0.01844338611589971	0.0004234155532467214	0.0008416776773650196	9	9	9
ENSG00000240972	MIF	-1.9686667909585265	NA	0.04899136720305717	0.10237705000801352	0.43236413452115374	3.38797473135305e-84	1.739532295448307e-82	30	36	36
ENSG00000280071	GATD3B	-1.9661536894718725	NA	0.049280860110542994	0.2978861772035049	0.6522136867451922	2.4000482702704957e-155	9.354188133379257e-153	11	14	14
ENSG00000169967	MAP3K2	1.965810597671359	NA	0.04932049317846451	0.013355173220767427	0.02666564772375115	2.1620104075278496e-05	4.974683547389654e-05	4	6	6
ENSG00000167103	PIP5KL1	-1.9655945941196733	NA	0.049345459060038	0.05230730580674811	0.10592260235323515	5.381140271510631e-18	2.8873959485649504e-17	6	8	8
ENSG00000213139	CRYGS	1.9655286031046342	NA	0.04935308847408108	0.014925520963500524	0.04440081080271982	3.671327110637649e-08	1.0810368925193174e-07	15	17	17
ENSG00000196968	FUT11	1.9654409831981428	NA	0.04936321999682705	0.0689996576452246	0.03689241982585528	5.467339336703778e-07	1.4540850230324612e-06	8	9	9
ENSG00000225783	MIAT	-1.9648993822982155	NA	0.04942588424885544	0.1859423726545814	0.26689562364029673	5.493348706026754e-47	9.093188895719383e-46	13	13	13
ENSG00000108443	RPS6KB1	1.9645656558574558	NA	0.04946453025139884	0.02891121555316843	0.0390729698890479	2.4966281385375374e-07	6.855832817899156e-07	6	7	7
ENSG00000114054	PCCB	1.9632139390669021	NA	0.04962132036529235	0.0018711118302576135	0.0564860280638622	4.668075424761263e-10	1.5861467299233384e-09	6	8	8
ENSG00000156869	FRRS1	-1.9629583105758255	NA	0.04965101838217997	0.07464523232826786	0.11764008697559501	6.238287563333646e-20	3.6940743585500244e-19	4	7	7
ENSG00000182952	HMGN4	-1.9626729422021183	NA	0.049684189081990085	0.21490885648144786	0.30443940375555456	1.2191316936806903e-54	2.590692616472139e-53	10	14	14
ENSG00000152990	ADGRA3	1.9626692747811867	NA	0.04968461549724909	0.02832010576487506	0.02419638335086747	5.2663811935886086e-05	0.00011659974445415278	15	19	19
ENSG00000133872	SARAF	1.9626335709892382	NA	0.0496887669786882	0.01451513554126651	0.05703678770531309	3.8232470495439086e-10	1.3055829272062874e-09	2	3	3
ENSG00000103479	RBL2	1.9622841415405425	NA	0.04972941247176224	0.28476711149142014	0.1112084159200308	7.252094060362903e-19	4.06425362879619e-18	9	11	11
ENSG00000166073	GPR176	1.9621716003862304	NA	0.04974250914846125	0.008177461053740316	0.01494563076071066	0.0015222209491165342	0.0028187633145879973	9	9	9
ENSG00000197362	ZNF786	-1.961831840623838	NA	0.049782065333690034	0.07026870815604914	0.0807480110765977	6.544587758196847e-14	2.8030253612716713e-13	16	21	21
ENSG00000084764	MAPRE3	-1.961402496297239	NA	0.04983208903576125	0.012253580637669917	0.01834309609629186	0.00043916588974067083	0.0008706654153945391	5	6	6
ENSG00000006047	YBX2	-1.961351564764908	NA	0.049838025958532484	0.014797408424163066	0.03419118935972207	1.443389046674918e-06	3.706600593205776e-06	6	9	9
ENSG00000132256	TRIM5	1.9611685492897013	NA	0.04985936437117394	0.003000742817658202	0.07536825087216074	4.750687084510658e-13	1.9356030604008855e-12	2	3	3
ENSG00000163161	ERCC3	-1.9597765337093616	NA	0.05002191517917901	0.13184782619182683	0.17554956376130895	7.29721327153017e-30	6.624664393513546e-29	22	26	26
ENSG00000064933	PMS1	1.9577745101560542	NA	0.05025647767829961	0.02516009026075046	0.03526805562896868	9.8019238290689e-07	2.552280469855794e-06	7	9	9
ENSG00000138030	KHK	-1.9576639184608062	NA	0.05026946172446617	0.11962637143620865	0.1731330601397032	1.9527942412820628e-29	1.7387574477542105e-28	7	9	9
ENSG00000065882	TBC1D1	1.9571403486229775	NA	0.05033096974309399	0.04812639850459275	0.09377940135406196	5.169099091499806e-16	2.4907243697704458e-15	14	15	15
ENSG00000088298	EDEM2	-1.9570049327988783	NA	0.050346888406371804	0.05850951127242632	0.06371486144696864	3.3769983027469414e-11	1.2332228256773276e-10	11	13	13
ENSG00000087087	SRRT	-1.9568350941647363	NA	0.05036685957083808	0.015164656089575972	0.012761551422383272	0.003411535419960677	0.00603076187165299	17	24	24
ENSG00000135905	DOCK10	-1.9552278069366296	NA	0.05055618786590683	0.14581911414456833	0.24785831331803865	2.9814572713469675e-43	4.347704995436152e-42	18	27	27
ENSG00000129245	FXR2	1.9551265239715574	NA	0.05056813830483821	9.897311799441207e-05	0.03187639580741483	3.316664770122398e-06	8.249091246240608e-06	1	3	3
ENSG00000131469	RPL27	1.9545333406869336	NA	0.05063817589415113	0.0328451258215424	0.0540228292358759	1.1390630827794336e-09	3.75433265550346e-09	24	29	29
ENSG00000141448	GATA6	1.9539510910700792	NA	0.050707001552651766	0.025364072449108436	0.014233722138389337	0.001978596447071288	0.003614289568686144	12	17	17
ENSG00000048028	USP28	1.952923481956614	NA	0.05082866277170039	0.009029894029719886	0.010445095644215401	0.008111113336362729	0.013597016872461822	9	11	11
ENSG00000179954	SSC5D	-1.9525771764194024	NA	0.05086971779416151	0.030896799557181814	0.054098929752958665	1.1081219205544837e-09	3.656567792108686e-09	6	8	8
ENSG00000084444	FAM234B	1.9521139942293004	NA	0.05092467212577681	0.0025264284351993057	0.034531209861042134	1.2773635602599686e-06	3.296539908938781e-06	4	5	5
ENSG00000158985	CDC42SE2	-1.9503807831281585	NA	0.05113075057292048	0.04067684834742086	0.029246278325105728	8.539561015733243e-06	2.045605976516404e-05	10	12	12
ENSG00000131238	PPT1	1.9500953789554158	NA	0.05116475193877893	0.4623854994464841	0.4968327204445052	1.0293640469697687e-101	9.052596944351058e-100	17	19	19
ENSG00000225791	TRAM2-AS1	1.9492124705679361	NA	0.0512700563140649	0.00467469784708038	0.03781674428954282	3.921813487880659e-07	1.0574713758437959e-06	20	27	27
ENSG00000173517	PEAK1	1.9487351927126162	NA	0.05132705669796593	0.04609030831425067	0.05691097299330201	4.001676328429485e-10	1.3640379120699113e-09	6	7	7
ENSG00000223711	AC069213.1	1.948206887725896	NA	0.05139021300551995	0.02187907948526015	0.013442410254909696	0.0026505137707874805	0.004750591623665814	7	8	8
ENSG00000180035	ZNF48	-1.9478685138656755	NA	0.05143069812953487	0.006430775994317401	0.017429201382907204	0.0006128329288258724	0.0011915501016366084	7	10	10
ENSG00000103253	HAGHL	1.946984900361479	NA	0.05153654496524032	0.049990467279757644	0.1805342420907823	9.495244871537449e-31	8.94692056604372e-30	6	12	12
ENSG00000163162	RNF149	1.9455593342416166	NA	0.05170769586071116	0.037364456270407125	0.021866566539569778	0.00012223402664292952	0.00025962240808763914	7	9	9
ENSG00000136819	C9orf78	1.9453344734402715	NA	0.05173473562071277	0.13850253578566155	0.41216577326025694	4.093172745628263e-79	1.790658658540283e-77	9	10	10
ENSG00000115866	DARS	-1.9449745508858325	NA	0.05177804133110474	0.41673284095645247	0.16513203659114373	4.984249907114439e-28	4.227245383635287e-27	35	46	46
ENSG00000228278	ORM2	1.9446705399409006	NA	0.05181464340839349	0.03778388747593196	0.14534578686504557	1.325753437357205e-24	9.745111743351353e-24	17	19	19
ENSG00000182578	CSF1R	-1.9439696857035171	NA	0.05189910680665467	0.01785611443436386	0.021891914513690807	0.00012111778279370708	0.0002573152697137367	14	15	15
ENSG00000088038	CNOT3	1.9428613050455468	NA	0.052032918328722644	0.009651449307897467	0.04819125161621985	9.365411573526548e-09	2.8834370390378233e-08	15	19	19
ENSG00000135045	C9orf40	-1.9410810606679019	NA	0.05224844591252996	0.009291171091931333	0.036553713039362716	6.175113610605418e-07	1.6377516750428755e-06	8	13	13
ENSG00000112365	ZBTB24	-1.9409774840459815	NA	0.05226100849785376	0.027617298541771952	0.017188440110802266	0.0006691463788976324	0.0012951683128347062	9	9	9
ENSG00000087470	DNM1L	-1.9409747035927183	NA	0.05226134576785046	0.03313676133503802	0.016490525912285735	0.0008636449735985556	0.0016518271028067833	41	55	55
ENSG00000122483	CCDC18	-1.9404213879678227	NA	0.05232849938707757	0.004414270796961576	0.02706305417119081	1.873679103552393e-05	4.345060574282622e-05	12	16	16
ENSG00000213676	ATF6B	1.9398512866550925	NA	0.052397765671239487	0.07842821343421462	0.016460619812534966	0.0008731495480630814	0.0016681864527332646	20	27	27
ENSG00000255455	AP003486.1	-1.939286920542873	NA	0.05246641063073095	0.1698117057384338	0.2344274379289412	1.1317163763197172e-40	1.5126893326193942e-39	9	11	11
ENSG00000156639	ZFAND3	1.9383140604018856	NA	0.052584918032059134	0.016622676019812953	0.03562695938054441	8.615784062146681e-07	2.2554126222218505e-06	6	6	6
ENSG00000141564	RPTOR	1.9379030924854241	NA	0.05263504661629495	0.010316666710844557	0.13212070354024844	2.34509738831136e-22	1.5545448439177235e-21	11	13	13
ENSG00000235351	AC114730.3	1.9378834878019253	NA	0.05263743893230151	0.030033892346702513	0.012511963954187426	0.0037430708887946865	0.006586283877687264	9	12	12
ENSG00000071967	CYBRD1	-1.937301193651553	NA	0.05270853644690936	0.2162222016248688	0.3796580312241482	2.7380981818251865e-71	9.602381537856876e-70	10	15	15
ENSG00000060762	MPC1	1.9357648444192423	NA	0.05289650846345182	0.06300308617598722	0.1265071816643886	2.063405931027949e-21	1.310083239955509e-20	4	4	4
ENSG00000162769	FLVCR1	1.935004777370239	NA	0.05298970943836584	0.24918156064432398	0.3739775039571565	5.7933272821532916e-70	1.948034697287192e-68	6	8	8
ENSG00000117010	ZNF684	1.9329629357480687	NA	0.05324076387138287	0.0035255917275098863	0.020512792824134794	0.00019961597725731245	0.0004141319131364204	3	4	4
ENSG00000088538	DOCK3	1.932170394876651	NA	0.05333847796847091	0.017809765206075776	0.010869308826104616	0.006914720928989368	0.011701258063078613	33	38	38
ENSG00000065548	ZC3H15	1.9315140385943026	NA	0.053419514922730636	0.0017856724272734266	0.046691964350425656	1.6081289983038582e-08	4.873264568282888e-08	8	12	12
ENSG00000140386	SCAPER	-1.9309862664109785	NA	0.05348475081568432	0.21566714841536505	0.38152941933128787	9.957312711382692e-72	3.520782591494882e-70	11	14	14
ENSG00000134851	TMEM165	-1.9305942463023007	NA	0.053533249966746854	0.027089622505563543	0.02410920863435512	5.434728995550912e-05	0.00012007236220652227	19	22	22
ENSG00000257621	PSMA3-AS1	1.9302187178332622	NA	0.053579743273202814	0.041991755857504635	0.06363254626943753	3.47978009876463e-11	1.269135451163646e-10	13	17	17
ENSG00000132334	PTPRE	1.9298551643437392	NA	0.05362478610266243	0.004339798208285617	0.01110839330509645	0.006321301983889179	0.010770393216265824	13	17	17
ENSG00000272599	AC016394.2	1.9295588966088377	NA	0.05366151587277203	0.02950627758129809	0.026547081216408138	2.2563533707150286e-05	5.183416470782588e-05	6	9	9
ENSG00000135898	GPR55	-1.9285454325459839	NA	0.053787318866787795	0.05236456858230741	0.044706318556133946	3.288812660587396e-08	9.712389928777899e-08	27	31	31
ENSG00000187860	CCDC157	-1.9278654000959163	NA	0.05387187039532494	0.047992328752803695	0.06348925796953124	3.6661975551527574e-11	1.3345706192594913e-10	15	20	20
ENSG00000164818	DNAAF5	1.927309143212201	NA	0.05394111481406913	0.10154650422023699	0.10733856200896962	3.148913042571811e-18	1.7148526442382975e-17	9	11	11
ENSG00000001631	KRIT1	-1.9267735014481844	NA	0.054007863201437925	0.019447567237296848	0.01800772773332483	0.0004962455991550784	0.000977724698978681	9	12	12
ENSG00000078804	TP53INP2	1.925310908231522	NA	0.05419047378309725	0.013732237352836366	0.017800804618214178	0.0005351317856669465	0.0010480784596165447	6	7	7
ENSG00000134077	THUMPD3	1.9241461629758205	NA	0.05433626513598957	0.13980893655785462	0.13145403543344608	3.038207663839409e-22	2.001622098623973e-21	5	5	5
ENSG00000182628	SKA2	-1.9233462666054262	NA	0.054436577720136076	0.00941379630596129	0.011209435830469842	0.006086348473716098	0.010393824932857733	12	16	16
ENSG00000089356	FXYD3	1.9222529701174644	NA	0.054573934573394225	0.020950320575154897	0.03040741216320825	5.6242952832775325e-06	1.3679058263072813e-05	21	26	26
ENSG00000225855	RUSC1-AS1	-1.9221584628023982	NA	0.05458582161040773	0.005664230559497656	0.011406388327568595	0.0056535925746363114	0.009697285363316474	3	4	4
ENSG00000137474	MYO7A	-1.920684380546569	NA	0.05477150994112045	0.07302935413502228	0.11598527712096705	1.1744986878624401e-19	6.84618558740754e-19	10	12	12
ENSG00000089012	SIRPG	1.919658169380638	NA	0.05490109127203621	0.007330746892175498	0.05010752321111038	4.6900856583670065e-09	1.4784977749142609e-08	8	11	11
ENSG00000120071	KANSL1	1.9194372414550462	NA	0.05492902160987824	0.220189861026279	0.3662192930066769	3.5812523388492622e-68	1.1352106535845841e-66	25	37	37
ENSG00000151208	DLG5	1.9193503640269303	NA	0.05494000814690139	0.09530201210697399	0.26768016231240627	3.8361214452579684e-47	6.3993819712771296e-46	10	15	15
ENSG00000249786	EAF1-AS1	1.918559036108131	NA	0.055040164008748414	0.0013780480650684632	0.018459557989793283	0.00042092954440159304	0.0008372211501905496	3	5	5
ENSG00000198734	F5	1.9182639334559077	NA	0.055077553160942386	0.17394468684805317	0.21851404675421798	1.1298852080469768e-37	1.358793929368696e-36	8	9	9
ENSG00000108100	CCNY	-1.9180516443455182	NA	0.05510446302935225	0.014548765084875109	0.023574675925330142	6.59171338250388e-05	0.00014425892393639492	2	3	3
ENSG00000217930	PAM16	-1.917404758897503	NA	0.055186530128442296	0.09353817727745793	0.10190493318637997	2.4513594663138872e-17	1.2738898026611167e-16	9	10	10
ENSG00000255974	CYP2A6	-1.9168495404791095	NA	0.05525704911670866	0.05792124573629241	0.027094065267287925	1.852870586670623e-05	4.2985494711599725e-05	25	35	35
ENSG00000110711	AIP	-1.9167240657076317	NA	0.05527299622539373	0.020140897767469412	0.02880348583417037	1.0014280430744648e-05	2.383220859101304e-05	5	7	7
ENSG00000188070	C11orf95	1.9143568946523781	NA	0.05557456933667049	0.014451147992222947	0.011640441944041152	0.005179772081953315	0.00893281490681993	4	6	6
ENSG00000105352	CEACAM4	-1.9140995405073644	NA	0.05560743823768156	0.1382939704556595	0.2033834006283303	7.079654804042748e-35	7.723218844435692e-34	51	68	68
ENSG00000230487	PSMG3-AS1	1.912465763741394	NA	0.055816479850754976	0.09239335809998231	0.14418272826006065	2.096217375594313e-24	1.5284027114824353e-23	21	27	27
ENSG00000230730	AC074011.1	-1.9123087860372086	NA	0.055836599559901945	0.35997824239137344	0.43074617549735567	8.782451958829301e-84	4.455925107750405e-82	23	28	28
ENSG00000138642	HERC6	-1.9122141331654994	NA	0.055848734063368786	0.007804564802562292	0.031259080837840264	4.140752623557037e-06	1.0208419600543362e-05	4	6	6
ENSG00000169032	MAP2K1	-1.9121653677525807	NA	0.055854986649359284	0.015707950576531085	0.016109768572682405	0.0009928554621727883	0.0018832516669396247	12	17	17
ENSG00000155097	ATP6V1C1	1.9121301289702772	NA	0.055859505245637965	0.23476508781283148	0.3023815576869606	3.2811429800443865e-54	6.870368860168643e-53	9	12	12
ENSG00000261996	AC004706.1	-1.9111892816092964	NA	0.05598026079487615	6.85223866551587e-05	0.20417566345484775	5.068115434142013e-35	5.557104320978349e-34	2	5	5
ENSG00000239282	CASTOR1	1.9100780645972453	NA	0.05612316283597936	0.1221002816060336	0.22375573069483698	1.179640636737273e-38	1.4766173196647808e-37	5	7	7
ENSG00000112096	SOD2	1.9097625626493497	NA	0.05616379157655416	0.009692450268862327	0.011633728185378054	0.005192784396251943	0.00894997905946147	5	5	5
ENSG00000011260	UTP18	-1.9096878602456502	NA	0.05617341495820647	0.05161353810812905	0.11019699016127865	1.0650542492276258e-18	5.914707033680232e-18	3	4	4
ENSG00000161653	NAGS	1.909641774748792	NA	0.05617935251116544	0.0371019403139845	0.04142188270652652	1.0726935752721806e-07	3.0355812083073636e-07	13	20	20
ENSG00000275066	SYNRG	1.9095323063730842	NA	0.05619345826823927	0.17173983217263306	0.08558688332425633	1.0916749744384807e-14	4.8995378530870205e-14	16	20	20
ENSG00000251136	AF117829.1	1.9095163321779116	NA	0.05619551690027723	0.19642555722363672	0.11898146808281136	3.732329886831528e-20	2.2286116026905943e-19	20	25	25
ENSG00000214872	SMTNL1	1.9094812962483434	NA	0.056200032282686455	0.12478969126118848	0.19952088722650899	3.595287474260527e-34	3.824788144918969e-33	11	15	15
ENSG00000225234	TRAPPC12-AS1	1.9090258941700342	NA	0.05625875136418467	0.18584750817238344	0.19703602179651253	1.0185885336523228e-33	1.0657580697744774e-32	11	14	14
ENSG00000183726	TMEM50A	1.907292700059461	NA	0.05648269498294159	0.224659481117513	0.3166394893371814	3.2417412261252536e-57	7.472126382637362e-56	13	16	16
ENSG00000225265	TAF1A-AS1	1.9069554244957083	NA	0.05652636002627242	0.07626690148559609	0.04693070207317609	1.4755182987291512e-08	4.479317278262739e-08	10	12	12
ENSG00000154124	OTULIN	-1.906902194023132	NA	0.05653325402256983	0.0038730887415444775	0.18778329675161942	4.788737155914148e-32	4.733259566960906e-31	1	2	2
ENSG00000117481	NSUN4	1.9046437274047008	NA	0.05682639841436729	0.4602455174407886	0.41141267305014895	6.283055759238246e-79	2.714058519273972e-77	22	24	24
ENSG00000106477	CEP41	1.9044758347893147	NA	0.056848240950151153	0.028192314754530327	0.03752687341019655	4.352495586435563e-07	1.1680899344567051e-06	8	11	11
ENSG00000169902	TPST1	-1.9040263692224964	NA	0.056906750020293995	0.008464711069799825	0.01329070400281126	0.002803651126873703	0.005010793191006149	6	7	7
ENSG00000178988	MRFAP1L1	-1.903860092163086	NA	0.056928407787817985	0.024279923568181663	0.05803404204438833	2.6629096871939537e-10	9.184681863573835e-10	1	1	1
ENSG00000161016	RPL8	1.9021807388615957	NA	0.05714753000931633	0.20789989949920484	0.41557203637970236	5.852065879515467e-80	2.6619914527270754e-78	26	37	37
ENSG00000042429	MED17	-1.9021463007230426	NA	0.0571520308322247	0.040196571706635806	0.050284758174469237	4.399333830914902e-09	1.3896514250572786e-08	6	9	9
ENSG00000143376	SNX27	1.9000260963662385	NA	0.057429695048238596	0.14049937706773952	0.030911102706876446	4.69259252547637e-06	1.1506043640176475e-05	4	5	5
ENSG00000164062	APEH	-1.8999721232880362	NA	0.057436778035224775	0.011511374681211198	0.027554540058281972	1.5697751274836204e-05	3.665088313303827e-05	8	12	12
ENSG00000171467	ZNF318	1.898895828113106	NA	0.05757817398205013	0.033296121582549854	0.022043805456658787	0.00011464008997558963	0.0002442701036702966	23	27	27
ENSG00000260711	AL121839.2	1.8987119302947129	NA	0.05760236208342975	0.029084898117064596	0.057018646344432225	3.8484764133792546e-10	1.3139064704965326e-09	11	14	14
ENSG00000100714	MTHFD1	1.897951563135971	NA	0.057702462957676344	0.08318548584172356	0.016195843059028985	0.0009620368810778094	0.001827017771163162	11	14	14
ENSG00000124713	GNMT	1.897948486611443	NA	0.05770286826975607	0.17064505741516617	0.13865860972140734	1.8324586504916983e-23	1.2810775946711022e-22	18	22	22
ENSG00000267892	AC022144.1	-1.8971123420486005	NA	0.057813112635279267	0.057881489194540545	0.043621837098462436	4.859993385529423e-08	1.4174154178306817e-07	17	23	23
ENSG00000055211	GINM1	-1.896695437486771	NA	0.05786814622988376	0.17278629603359813	0.2350126231676572	8.75557139320547e-41	1.1776415201731813e-39	16	22	22
ENSG00000126067	PSMB2	-1.8953681051669817	NA	0.05804365114190997	0.0061229669888171745	0.017058208299355507	0.0007017508746262423	0.001354397600515911	8	9	9
ENSG00000141905	NFIC	1.8929381611187113	NA	0.05836609361709111	0.12619325051575783	0.08765747450907861	5.0609980903839334e-15	2.3156631870862883e-14	49	62	62
ENSG00000148411	NACC2	1.891622499871834	NA	0.0585412958768276	0.024421709368234817	0.047422742624824106	1.2356596203471149e-08	3.769179443139928e-08	10	17	17
ENSG00000107185	RGP1	-1.8915873373456986	NA	0.058545984340626175	0.02926433151447749	0.1490602098198669	3.0569851931778284e-25	2.306389752653171e-24	7	9	9
ENSG00000065665	SEC61A2	1.8903411455180292	NA	0.05871234924170616	0.013700861444726407	0.1323791638435042	2.1210018566189233e-22	1.4097587681228422e-21	10	13	13
ENSG00000174567	GOLT1A	1.8901639318180976	NA	0.05873603887809461	0.007794944012569209	0.014056247979627571	0.002112501161101192	0.0038380424209899715	9	10	10
ENSG00000234902	AC007879.3	1.8896820071964897	NA	0.05880050191395079	0.031574634055698	0.04884875682852509	7.387641687881265e-09	2.2959526514221784e-08	7	8	8
ENSG00000233927	RPS28	1.8894537679329761	NA	0.05883105206812332	0.2987330869440003	0.18528188845410662	1.3462621198144928e-31	1.3043530560846746e-30	12	14	14
ENSG00000136699	SMPD4	1.8882247920907862	NA	0.05899577886893755	0.035531922561343576	0.2192547716736639	8.217798417871096e-38	9.952473521756457e-37	7	11	11
ENSG00000125166	GOT2	1.8874695931923493	NA	0.059097192382598446	0.08097558553672743	0.16367223327887492	8.972359093279736e-28	7.538803826097706e-27	11	14	14
ENSG00000182093	GET1	1.8874076394273591	NA	0.05910551839604257	0.04193014761240998	0.2876052280949227	3.6908086993756586e-51	7.056151436520978e-50	9	13	13
ENSG00000144550	CPNE9	1.887279602679579	NA	0.059122728437030994	0.014228003003522808	0.0533275557755964	1.4648536379652114e-09	4.791297928183371e-09	21	28	28
ENSG00000012061	ERCC1	-1.8869631192531529	NA	0.059165286358985665	0.06684402334359146	0.031249216047754234	4.155463954544196e-06	1.024321566141705e-05	6	7	7
ENSG00000033800	PIAS1	1.8863142534196071	NA	0.05925261966420911	0.14570754526103852	0.13005867319569214	5.2207672432216045e-22	3.412002189558205e-21	26	29	29
ENSG00000136026	CKAP4	1.885813519933863	NA	0.059320088390527714	0.013742161695355732	0.052294946526605726	2.1279576469673464e-09	6.872381485469496e-09	19	24	24
ENSG00000181284	TMEM102	-1.885287569800213	NA	0.059391023439381865	0.016794803963127495	0.015504762375381228	0.0012395025633243288	0.0023256268554101654	16	18	18
ENSG00000106290	TAF6	-1.8823519312857906	NA	0.05978824785383142	0.014281318732317503	0.0335887492089953	1.7923024303591226e-06	4.5697583077949145e-06	5	7	7
ENSG00000251661	AC136475.1	1.8815738966782516	NA	0.05989389318087557	0.17276335186982464	0.25334464324903394	2.5573220155846263e-44	3.898268021800956e-43	34	54	54
ENSG00000091542	ALKBH5	-1.881283117153441	NA	0.05993341636249871	0.10991789861665785	0.05736812198409202	3.3904382233444954e-10	1.1626199778471257e-09	10	11	11
ENSG00000159259	CHAF1B	1.8798511582245043	NA	0.060128365979454285	0.0035260450944399734	0.018605484849117115	0.0003991506868658889	0.0007967263909623163	10	12	12
ENSG00000162777	DENND2D	-1.8794400463619323	NA	0.060184432576619866	0.03600582961193025	0.11299562139551855	3.6738030369989963e-19	2.086160539122377e-18	13	19	19
ENSG00000171860	C3AR1	-1.8793515162553887	NA	0.060196511802140015	0.5408031612366643	0.5435073859380993	7.449344427839113e-116	9.257159970508185e-114	23	26	26
ENSG00000122873	CISD1	-1.8790415246704872	NA	0.060238823518400854	0.33643729097145253	0.4116062168829216	5.628125570004708e-79	2.4434614025319176e-77	16	18	18
ENSG00000281332	LINC00997	1.879033242153874	NA	0.06023995436297493	0.017201850214099236	0.22534585788996034	5.926319468629862e-39	7.467336705917231e-38	6	8	8
ENSG00000213578	CPLX3	-1.8788407924622843	NA	0.06026623523226131	0.008625969286516886	0.019956436607779314	0.00024426860656887343	0.000501552003597894	9	10	10
ENSG00000227678	AL355581.1	1.8783259171014328	NA	0.060336593184716424	0.012682448524714396	0.010680334170711812	0.00742372415675966	0.01250461109559684	14	20	20
ENSG00000152377	SPOCK1	1.8780850624514123	NA	0.06036952945076404	0.003491752892963654	0.010183607905434216	0.008951824047046399	0.01491303969135406	2	2	2
ENSG00000170604	IRF2BP1	-1.8780026656420965	NA	0.06038080042742677	0.008695143029812046	0.012042060368799939	0.004458702017578888	0.00777450746308697	5	6	6
ENSG00000167034	NKX3-1	1.875930695418637	NA	0.06066479705720483	0.11389579781305278	0.19797448454670213	6.8762388961633695e-34	7.229958358694397e-33	19	21	21
ENSG00000115268	RPS15	-1.8737059958893754	NA	0.06097095906339288	0.0029592840584683265	0.015708851389595747	0.00115005933488882	0.002167054997693481	8	15	15
ENSG00000169689	CENPX	-1.8733620502184705	NA	0.06101840673737435	0.1711888829502234	0.07529268925577082	4.884496176237806e-13	1.98823225554954e-12	14	17	17
ENSG00000132471	WBP2	-1.8730968161401464	NA	0.06105501694690998	0.01676011110515183	0.019122173622256156	0.0003307510014758644	0.0006672213768156215	13	17	17
ENSG00000175567	UCP2	1.8726342736305823	NA	0.06111890513282936	0.057200094061159806	0.263573498225913	2.5024673184196163e-46	4.0257797414238275e-45	14	18	18
ENSG00000143382	ADAMTSL4	1.8720475412697772	NA	0.06120002656690879	0.13483116920114135	0.1290146444813757	7.823902229312646e-22	5.0707520533062195e-21	24	31	31
ENSG00000151151	IPMK	-1.8714187254161125	NA	0.06128706542648627	0.15765659405553845	0.1723068012898025	2.732456409442199e-29	2.420397467227493e-28	13	15	15
ENSG00000165795	NDRG2	1.8707316677489099	NA	0.06138228311518784	0.004125462174828034	0.014730769158201281	0.0016474599714491102	0.0030355959009756945	13	19	19
ENSG00000272911	AC005696.3	-1.870450905774423	NA	0.0614212284900207	0.18697171123930054	0.3114149425824578	4.160392727330446e-56	9.265788945583094e-55	11	13	13
ENSG00000260274	AC068338.2	-1.86992398537463	NA	0.06149437450353388	0.14369202300400521	0.1700540083550203	6.817601212597279e-29	5.946848585698411e-28	14	16	16
ENSG00000204482	LST1	-1.8691624892318695	NA	0.06160021125818711	0.012187937417588697	0.07872759383985796	1.3792993345447067e-13	5.788938885978262e-13	13	24	24
ENSG00000272994	AC012360.3	-1.8681895780770168	NA	0.06173565094883175	0.02670831508582771	0.06966119028323577	3.85274330002186e-12	1.489756366450392e-11	16	21	21
ENSG00000140526	ABHD2	1.8680508987701099	NA	0.0617549766554689	0.04996370436585745	0.07814866530796585	1.707373970615757e-13	7.129525167597497e-13	10	14	14
ENSG00000241772	AC092620.1	1.8680426298677146	NA	0.06175612912962279	0.008164716912625294	0.019163751983338157	0.00032578845076702384	0.0006579069880126815	3	3	3
ENSG00000100362	PVALB	1.8676735289138524	NA	0.06180759052660484	0.24336264901123256	0.30682699481277037	3.8512207089979476e-55	8.317957674887382e-54	11	14	14
ENSG00000213064	SFT2D2	1.8676120045194595	NA	0.06181617193156762	0.0022871120429002103	0.010242049986138714	0.008756514227702784	0.014610377747701405	6	8	8
ENSG00000261438	AL157394.1	1.8666807800006424	NA	0.06194617932470158	0.030199984759705888	0.034839876871730374	1.143245181506487e-06	2.9620050789627954e-06	8	10	10
ENSG00000106404	CLDN15	1.8654429702052178	NA	0.06211933900006833	0.15683436564681985	0.2096026007853101	5.0895320185161264e-36	5.791664537858862e-35	17	24	24
ENSG00000108578	BLMH	-1.8651226065649793	NA	0.06216422048933594	0.019840793775303033	0.01908930171079351	0.00033472815272894365	0.0006747682016161578	10	11	11
ENSG00000125386	FAM193A	1.8646373438020472	NA	0.0622322546903085	0.008450918348988016	0.024201741993986312	5.256205095187073e-05	0.00011641309721989296	15	19	19
ENSG00000152582	SPEF2	1.863803148269653	NA	0.062349353485572315	0.006967096750902466	0.02003445888015434	0.00023744744186467967	0.00048807217793807886	1	1	1
ENSG00000134812	CBLIF	-1.863092090244634	NA	0.062449310898193736	0.005187921070550235	0.02729473926961037	1.723700945511679e-05	4.007557960219601e-05	9	11	11
ENSG00000166526	ZNF3	1.8630080155234416	NA	0.062461138510688276	0.009797779968110638	0.019834733976449546	0.00025530391104427693	0.0005228333855383694	13	17	17
ENSG00000272849	AC084018.1	-1.8626349781658036	NA	0.06251363967077686	0.04254402447471641	0.041079366185164085	1.213354175515661e-07	3.4206494749166645e-07	10	13	13
ENSG00000247556	OIP5-AS1	-1.8621398238235651	NA	0.0625833839063624	0.293448609147262	0.041479871488069545	1.0505469616827917e-07	2.976839036004328e-07	12	19	19
ENSG00000067141	NEO1	1.8606035270415777	NA	0.062800186394288	0.05846216726619207	0.07171423797257831	1.8165628123256247e-12	7.164727614667005e-12	17	20	20
ENSG00000238160	AC116366.2	1.8605557172012017	NA	0.06280694327848622	0.0048756285315803005	0.021049014412032746	0.0001643513030178419	0.000344417091062094	4	5	5
ENSG00000127663	KDM4B	-1.8605243847964101	NA	0.06281137176050369	0.016377450554668976	0.018459639009416835	0.0004209171267650695	0.0008372211501905496	17	21	21
ENSG00000169180	XPO6	-1.8602856962230268	NA	0.06284511617333316	0.05532972573292076	0.08046618522183334	7.262392483015973e-14	3.1008223416363425e-13	8	8	8
ENSG00000142599	RERE	1.8601190728610444	NA	0.06286868130487297	0.19236958003170185	0.26587395071668235	8.763378437972016e-47	1.442256975362592e-45	13	18	18
ENSG00000178904	DPY19L3	1.8598354078505923	NA	0.06290881615308232	0.14571450214948548	0.21261930839154156	1.4090608787863743e-36	1.6338056125968583e-35	10	11	11
ENSG00000006125	AP2B1	-1.8595860996044276	NA	0.06294410746023148	0.0002501607506023351	0.021078856078186256	0.00016258370858363556	0.0003410578615903078	2	4	4
ENSG00000105607	GCDH	-1.8587574227509447	NA	0.06306153003464315	0.18173467151997766	0.2510770084906669	7.072710819128194e-44	1.0602265545212359e-42	13	17	17
ENSG00000240288	GHRLOS	1.8585025003492075	NA	0.06309768864769603	0.2724316763687073	0.28010358579749417	1.236696411351231e-49	2.2442441014034136e-48	33	37	37
ENSG00000107175	CREB3	-1.8573174504857983	NA	0.06326600313604781	0.0059441461156925866	0.032766310991885296	2.4087012491470666e-06	6.068623453891413e-06	13	17	17
ENSG00000168393	DTYMK	-1.8560461553588303	NA	0.06344697952922876	0.002185401964350789	0.01110130724203242	0.006338121625580913	0.01079583311055692	2	3	3
ENSG00000110031	LPXN	-1.8557099437113826	NA	0.06349491270436565	0.0070404369441159865	0.01567704193075384	0.001163559254868823	0.0021910483871467492	6	6	6
ENSG00000166272	WBP1L	-1.8546824839653098	NA	0.06364158151085982	0.015327210499159392	0.030833470259531783	4.825419445548787e-06	1.18198997388539e-05	14	17	17
ENSG00000120889	TNFRSF10B	-1.8534274604597167	NA	0.06382111440910732	0.035841287623142024	0.21612196275121012	3.1529533219912566e-37	3.7366963731049107e-36	10	13	13
ENSG00000155465	SLC7A7	-1.8532624305688647	NA	0.06384475325853443	0.016888646794952944	0.034152292731127895	1.463707335505368e-06	3.7559654491368475e-06	21	28	28
ENSG00000171049	FPR2	1.852406864997789	NA	0.06396742025553505	0.0034208327787338213	0.027559461448993662	1.5669962396778683e-05	3.6590983815680507e-05	8	10	10
ENSG00000235688	SNTG2-AS1	1.8520087976608937	NA	0.06402455959960218	0.01998694307166395	0.03651274480747906	6.26670984006523e-07	1.661530721200968e-06	8	11	11
ENSG00000181908	LINC02724	-1.851055242802987	NA	0.06416160609969336	0.023042405603166945	0.01801315619406753	0.000495264669243779	0.000976128469470356	10	13	13
ENSG00000177096	PHETA2	1.850986034815691	NA	0.06417156220761697	0.0006369171477126532	0.060378170714543114	1.1369013844687791e-10	4.0182856228885186e-10	3	4	4
ENSG00000118217	ATF6	-1.8508780354977585	NA	0.06418710129880024	0.05772733276164054	0.07821685611983684	1.6650053373004144e-13	6.962491228813657e-13	15	18	18
ENSG00000226763	SRRM5	1.8499107907987833	NA	0.0643264083520176	0.008125519046961125	0.022588099282681486	9.415294868951674e-05	0.00020238517386268772	11	13	13
ENSG00000105373	NOP53	-1.8495246277059496	NA	0.0643820950142462	0.0016646286170238127	0.14944864283042422	2.621260674399703e-25	1.985512336805676e-24	9	15	15
ENSG00000159784	FAM131B	1.8491787935902864	NA	0.0644319998052461	0.01735406890925639	0.052491633479171636	1.981897766913285e-09	6.415168894827468e-09	9	11	11
ENSG00000070610	GBA2	1.8454594544167242	NA	0.06497073133374143	0.1866078859378946	0.25534667279346224	1.0390461066064558e-44	1.600952532092912e-43	2	2	2
ENSG00000149313	AASDHPPT	-1.8451530937278284	NA	0.06501527162334383	0.013813651248270838	0.01444580507646939	0.0018297785953758573	0.0033538769914600876	8	10	10
ENSG00000197879	MYO1C	-1.844559340713169	NA	0.06510166619831989	0.01963709685837733	0.06934105595091798	4.331481248232299e-12	1.6703524156945288e-11	23	33	33
ENSG00000258082	AL391832.3	1.8433354762752576	NA	0.06528004448086097	0.03329894533219469	0.046672733517527806	1.619315404183488e-08	4.9054301124081675e-08	14	20	20
ENSG00000214787	MS4A4E	-1.8426511726160428	NA	0.06537995732651054	0.009850823949534753	0.012389172295048694	0.0039179929418886785	0.006878548419374381	4	5	5
ENSG00000120784	ZFP30	1.8414829603274507	NA	0.0655508153851816	0.08616768413301115	0.10930286697972413	1.4954806983242873e-18	8.256921601919897e-18	10	13	13
ENSG00000078269	SYNJ2	1.8413057069963812	NA	0.0655767718852547	0.059681031433914365	0.18647844256146148	8.2140927137636e-32	8.030984945742986e-31	13	18	18
ENSG00000118520	ARG1	-1.8403570889824115	NA	0.06571582901058838	0.14431792723244147	0.354400091036645	1.7428710906052922e-65	5.09173702432541e-64	5	8	8
ENSG00000142655	PEX14	-1.8384336090194313	NA	0.0659985364825292	0.02045004474804855	0.07711263677402952	2.500648776813511e-13	1.0360866362303674e-12	7	9	9
ENSG00000131023	LATS1	1.8376372527282192	NA	0.06611587561091402	0.015885909881870178	0.012632227834407731	0.003579426197241103	0.0063132345836149	5	6	6
ENSG00000276234	TADA2A	1.8367394509584394	NA	0.06624836830496146	0.02090256630377497	0.21587306477773613	3.5076393476905824e-37	4.151311744206059e-36	20	29	29
ENSG00000125743	SNRPD2	-1.8366278583985263	NA	0.06626485180042213	0.100811350333053	0.04833438991201282	8.894102253873174e-09	2.744735640663507e-08	26	30	30
ENSG00000007129	CEACAM21	-1.8364511956597742	NA	0.06629095381289045	0.019076918057791863	0.6065001034393733	2.0373152464671573e-137	4.721340427252065e-135	11	15	15
ENSG00000146731	CCT6A	1.8363630626476455	NA	0.06630397867825501	0.016109307197538746	0.019207820238142125	0.0003206104200277545	0.0006482412111326638	6	7	7
ENSG00000117280	RAB29	-1.834801596660179	NA	0.06653509197170233	0.19944251785996786	0.2875938239928523	3.710667901655548e-51	7.086218691034631e-50	10	12	12
ENSG00000270179	AP002840.2	1.8344675146894829	NA	0.0665846256627873	0.09720145970069875	0.0444884029712974	3.5573248422614e-08	1.0481883800677106e-07	27	34	34
ENSG00000146830	GIGYF1	1.8344553916210375	NA	0.06658642369770552	0.18057491127814937	0.17608969585622214	5.8538090649381724e-30	5.345419150938483e-29	18	20	20
ENSG00000261701	HPR	-1.8342157898585734	NA	0.06662196847896151	0.07530935169295337	0.05274396294448479	1.8090809231276159e-09	5.877970585584594e-09	20	21	21
ENSG00000134453	RBM17	1.8337550375693563	NA	0.06669036472799268	0.011504608443044375	0.025118585880903294	3.775856138941685e-05	8.494978929721224e-05	17	21	21
ENSG00000089818	NECAP1	-1.8334094117955184	NA	0.06674170900004654	0.41338890918339305	0.433754805147961	1.4908636071976655e-84	7.724114803574854e-83	16	20	20
ENSG00000163933	RFT1	-1.8331111704049428	NA	0.06678604026586246	0.1929723465241558	0.052228938116020536	2.179345833925361e-09	7.0343688511172625e-09	7	9	9
ENSG00000082781	ITGB5	-1.832759339115988	NA	0.06683836842299078	0.021559302271264087	0.04840438327806031	8.672334921294404e-09	2.6784217723389817e-08	7	8	8
ENSG00000137825	ITPKA	1.8320229288086733	NA	0.06694800461212844	0.01767903738367691	0.024574570716374904	4.5945245014187665e-05	0.00010247301427341712	4	4	4
ENSG00000121101	TEX14	1.8318189052813731	NA	0.06697840565295024	0.045303193063059494	0.0207484671955094	0.00018326603258258002	0.0003818747500314295	6	8	8
ENSG00000280433	FP565260.6	-1.8298656225726246	NA	0.0672700351060295	0.16267978647472014	0.3530636467969435	3.483716270241611e-65	1.0023867503082783e-63	14	16	16
ENSG00000050344	NFE2L3	1.8297986358046037	NA	0.06728005488408188	0.07955206899371892	0.10670597279036619	4.0009908198020444e-18	2.165814127802565e-17	9	11	11
ENSG00000196110	ZNF699	1.829003575186681	NA	0.06739907266095893	0.0047418066857285385	0.013291631863931393	0.002802687787380764	0.005009724084406163	9	12	12
ENSG00000149547	EI24	-1.8287468810216736	NA	0.06743753585213592	0.025513664343570327	0.012267483722379154	0.004099530929281298	0.00718255577301236	12	15	15
ENSG00000183323	CCDC125	-1.8284825358292802	NA	0.06747716435284404	0.1342760998110252	0.2786618555103102	2.418691731057524e-49	4.334184377837563e-48	5	7	7
ENSG00000160746	ANO10	1.8280651906122827	NA	0.06753976838845824	0.011662540796182785	0.07067375470127499	2.6594855964482935e-12	1.0374776727363918e-11	15	20	20
ENSG00000196415	PRTN3	1.8276321887969968	NA	0.06760477150202372	1.0666187005172152e-07	0.055455549781100934	6.780832561174075e-10	2.2729573415084876e-09	1	5	5
ENSG00000183780	SLC35F3	-1.8274279263206266	NA	0.06763545366304494	0.006628678967946338	0.18331081776621003	3.0333737711546662e-31	2.8996280268412138e-30	7	16	16
ENSG00000168116	KIAA1586	1.8273270717266694	NA	0.06765060720356153	0.08875667555821719	0.06475563019934077	2.3111567331351866e-11	8.538135893264824e-11	14	17	17
ENSG00000158195	WASF2	-1.8272733972571804	NA	0.06765867300463749	0.0051780856298152215	0.024381040476360326	4.926847099659411e-05	0.00010942947922815599	7	12	12
ENSG00000101019	UQCC1	1.8258496251273904	NA	0.06787291590624116	0.02976653040422747	0.09708387213417122	1.5004372993853954e-16	7.43885494280432e-16	9	14	14
ENSG00000231064	AC234582.1	-1.825147567388813	NA	0.06797876366060801	0.0012624813202565736	0.10135052285075694	3.0204799301054214e-17	1.5620690687990912e-16	3	5	5
ENSG00000177427	MIEF2	1.8250403197557559	NA	0.06799494510511894	0.014308005873687387	0.01929759238780333	0.00031031671906912406	0.0006288102818523464	4	4	4
ENSG00000159128	IFNGR2	1.825017584023713	NA	0.06799837586266422	0.04252219966800548	0.08832239148716108	3.95268869723327e-15	1.8222610405526053e-14	7	12	12
ENSG00000136717	BIN1	1.8248432585408687	NA	0.06802468581469827	0.04759392568444551	0.21475780710005363	5.653112234062266e-37	6.649192160626461e-36	11	15	15
ENSG00000161929	SCIMP	-1.8243142494502311	NA	0.06810457739554004	0.09786737700416519	0.16526116334839105	4.73147048109332e-28	4.0148435071879936e-27	29	32	32
ENSG00000172345	STARD5	1.8238111593059998	NA	0.06818062622785197	0.024644625177546238	0.0662411877023481	1.3443674687285913e-11	5.0370456021906516e-11	4	6	6
ENSG00000205302	SNX2	-1.8229796759048946	NA	0.06830646916838265	0.005446621815615792	0.029649080610555198	7.387714703690191e-06	1.7816329553309392e-05	8	13	13
ENSG00000185290	NUPR2	1.8226739373980112	NA	0.06835278991986399	0.26734451750784105	0.37913970802632596	3.621530162981085e-71	1.262309365141517e-69	10	13	13
ENSG00000273179	AC092535.5	-1.8220716500072351	NA	0.06844411469473445	0.04225266907720062	0.08512718935770063	1.2945781576911024e-14	5.779932524406331e-14	4	5	5
ENSG00000146733	PSPH	1.8219293979480107	NA	0.06846569899570722	0.17466162422932474	0.2500710378034293	1.1095762241906652e-43	1.648884113400842e-42	11	15	15
ENSG00000205571	SMN2	-1.8214309097026484	NA	0.06854138016605485	0.15833917731221417	0.1582120034434418	8.018586544943534e-27	6.428739628762818e-26	41	63	63
ENSG00000074695	LMAN1	1.8214067251205317	NA	0.0685450536507534	0.005781855006892313	0.10345621068905314	1.3659894404007792e-17	7.198940661780258e-17	4	6	6
ENSG00000141349	G6PC3	-1.8212204268167131	NA	0.06857335660678754	0.04668359857900578	0.07037253259072035	2.9696005801427407e-12	1.1563505982940023e-11	11	17	17
ENSG00000116983	HPCAL4	1.8211859700387238	NA	0.06857859242866791	0.23049079601634773	0.3361512545236549	1.9767123555850312e-61	5.074646734420315e-60	29	36	36
ENSG00000129347	KRI1	-1.8207693546529697	NA	0.06864192452809588	0.12234091963436357	0.1059978532566061	5.230160752005232e-18	2.8107811575098e-17	20	25	25
ENSG00000143303	RRNAD1	1.820601158043306	NA	0.06866750667801516	0.008677172493945059	0.010953133517281985	0.006700463120475623	0.011364478494020024	4	5	5
ENSG00000173852	DPY19L1	1.8203192397903802	NA	0.06871040308772869	0.1285890409434921	0.21230347379994127	1.612206851653403e-36	1.8655691834685702e-35	29	32	32
ENSG00000165389	SPTSSA	-1.8202069491762394	NA	0.06872749525085597	0.08654549860862236	0.09085989533261156	1.5368630540147071e-15	7.240567173983025e-15	23	29	29
ENSG00000101191	DIDO1	1.819943969700608	NA	0.06876753798769374	0.04201145515731835	0.03989779211690915	1.8558744193206695e-07	5.142412411848467e-07	22	26	26
ENSG00000141293	SKAP1	1.8198470519837713	NA	0.06878230005914489	0.02867807893949542	0.055651333694377476	6.316618680747134e-10	2.123161382911262e-09	27	30	30
ENSG00000250312	ZNF718	1.8197971185312833	NA	0.06878990671477828	0.02692646564632312	0.32620276837126183	2.8845425115978653e-59	6.967185849491802e-58	30	37	37
ENSG00000147650	LRP12	1.8196227771597322	NA	0.06881647057850843	0.03392088383480618	0.04665903232476414	1.627332645178316e-08	4.9271058496050383e-08	7	7	7
ENSG00000156253	RWDD2B	-1.8181339107382015	NA	0.06904366814228807	0.07803452956484294	0.10832532910575697	2.1666589698656804e-18	1.1882326406852112e-17	22	27	27
ENSG00000185009	AP3M1	1.8179079523238701	NA	0.06907820266815798	0.2568283364175699	0.2980857535310843	2.5679146479946297e-53	5.2053390423711475e-52	2	3	3
ENSG00000196923	PDLIM7	-1.8178869589229623	NA	0.06908141193083034	0.005670403923930761	0.028845508383958593	9.864007096447439e-06	2.348762256275717e-05	6	9	9
ENSG00000138286	FAM149B1	1.8170106421156418	NA	0.06921548384481774	0.004848556236660124	0.03430781033731489	1.3841452712327897e-06	3.5597941296297406e-06	14	17	17
ENSG00000231852	CYP21A2	1.8168602620327738	NA	0.06923851268625816	0.20967029768002943	0.16028595143053567	3.495452863407434e-27	2.847673213994019e-26	36	46	46
ENSG00000138796	HADH	-1.8164630988838215	NA	0.06929936354809654	0.0024664813459756327	0.037334910532583254	4.6634188722553263e-07	1.2482124276620353e-06	5	8	8
ENSG00000259954	IL21R-AS1	1.8162009030989041	NA	0.06933955961611678	0.12797701588511506	0.01720007079246443	0.0006663098375924663	0.0012898236149535168	5	7	7
ENSG00000187980	PLA2G2C	-1.8159862732936616	NA	0.06937247780633675	0.00578174396849987	0.021753686452163176	0.0001273316500123734	0.00027004828914941773	9	10	10
ENSG00000133657	ATP13A3	1.8150862291209626	NA	0.06951065911144892	0.1875362679560711	0.3132775122042944	1.6786460294067443e-56	3.772883454560453e-55	21	28	28
ENSG00000237310	AC008267.5	1.8149683011547137	NA	0.06952878100226119	0.0821456791209974	0.17031568667346522	6.131421164577729e-29	5.356481994464772e-28	3	6	6
ENSG00000277476	AC005332.5	-1.8146598077782417	NA	0.06957620526658621	0.02528208955374391	0.027846888714434	1.4129622378628655e-05	3.317482121729228e-05	12	16	16
ENSG00000204010	IFIT1B	1.8131757711137495	NA	0.06980471552731421	0.020328340321601725	0.0330603188189261	2.167160346899086e-06	5.4807008979460884e-06	7	8	8
ENSG00000265415	AC099850.3	1.8097539526482405	NA	0.07033395165122652	0.003960183622160676	0.012646832374187867	0.0035600540063911125	0.006281945761359001	10	11	11
ENSG00000267940	AC022762.2	1.8096962399165806	NA	0.07034290595233358	0.05596181279361598	0.07019248808831781	3.1719273716877292e-12	1.2334553854211535e-11	12	14	14
ENSG00000089177	KIF16B	1.8093693527959702	NA	0.07039364110928757	0.4471667335341768	0.5176762843126942	7.359634261435413e-108	7.695754143253408e-106	10	12	12
ENSG00000183513	COA5	1.8092197179794312	NA	0.07041687548888387	0.01165794635824788	0.025580341521529732	3.196745689661261e-05	7.2428315275467e-05	1	1	1
ENSG00000248746	ACTN3	-1.809204388216819	NA	0.07041925615595031	0.0703929996855875	0.02569729093729109	3.064777669048584e-05	6.959464015693084e-05	15	15	15
ENSG00000167618	LAIR2	-1.8082084591074725	NA	0.07057406256422576	0.02146328390163899	0.28708200590163657	4.7207364697483746e-51	8.985117615950596e-50	28	41	41
ENSG00000133048	CHI3L1	-1.8075668501129742	NA	0.07067394150653389	0.030943559833087813	0.25579081697755107	8.505877332663351e-45	1.3153046923159946e-43	12	13	13
ENSG00000221988	PPT2	-1.8074879935920725	NA	0.07068622505651863	0.0008008512709276235	0.010375964818299166	0.008325215466792442	0.013935492439240957	4	9	9
ENSG00000136243	NUPL2	1.8073348030514953	NA	0.0707100926872439	0.013804816924823722	0.06993498797918475	3.485426358028411e-12	1.3519922328393853e-11	6	11	11
ENSG00000162736	NCSTN	-1.8063416138721267	NA	0.07086499547486379	0.14857307851619425	0.3890071119667309	1.6961884583447836e-73	6.323464320033629e-72	20	23	23
ENSG00000113621	TXNDC15	1.80574448020983	NA	0.0709582613153584	0.00010348161604131047	0.034067844791838046	1.5088101808637584e-06	3.866495187034159e-06	2	4	4
ENSG00000112210	RAB23	-1.8052960370989588	NA	0.07102836944745824	0.03662278030646149	0.057505433164142104	3.225741680858024e-10	1.1079159640503555e-09	9	19	19
ENSG00000232677	LINC00665	-1.804914223554745	NA	0.07108810568203397	0.11882347175577306	0.1600667483439348	3.816418972707034e-27	3.101789998244214e-26	23	31	31
ENSG00000143515	ATP8B2	-1.804693271809906	NA	0.071122693263368	0.06224749139644061	0.05895287576539895	1.9078330319206778e-10	6.647181768469668e-10	15	17	17
ENSG00000104419	NDRG1	-1.804118431279193	NA	0.07121274290611251	0.0007726600442739112	0.01551167015046721	0.0012363633479337355	0.0023202445889380203	3	7	7
ENSG00000255733	IFNG-AS1	1.8032516893036072	NA	0.07134869602958906	0.18313748518467665	0.3564238072532304	6.090225001786166e-66	1.8007115268212237e-64	6	8	8
ENSG00000158863	FAM160B2	-1.8023808600933697	NA	0.07148550441924935	0.041305459395973645	0.06540108699307393	1.8265089798944238e-11	6.794534164036762e-11	16	21	21
ENSG00000070526	ST6GALNAC1	1.8014545145477334	NA	0.07163127038718184	0.1527068164554402	0.1706433512596692	5.368508857228135e-29	4.704371915820403e-28	17	19	19
ENSG00000137216	TMEM63B	1.800926646803508	NA	0.07171444238174562	0.04328707760721836	0.167356378957796	2.0312340101688094e-28	1.73907299253045e-27	14	15	15
ENSG00000272109	AC008906.2	-1.8001013993423105	NA	0.07184462869868938	0.11873019073743091	0.23336928059840525	1.799120300831907e-40	2.3843210231040473e-39	21	26	26
ENSG00000164880	INTS1	-1.800099858793428	NA	0.07184487190778745	0.20556745953584238	0.4235656246793924	5.827850500173266e-82	2.7761613396519817e-80	21	26	26
ENSG00000160716	CHRNB2	1.7978732538368911	NA	0.0721970954572696	0.02549440084352087	0.055731050317028664	6.136821897796586e-10	2.0651561759284465e-09	4	5	5
ENSG00000105281	SLC1A5	1.797082185745239	NA	0.07232257336085413	0.0063503771696578415	0.03956314049677157	2.0932016119623368e-07	5.780404902341726e-07	1	2	2
ENSG00000166262	FAM227B	-1.7962003403780031	NA	0.07246266062244511	0.0467592510057356	0.016758306414776835	0.0007830538896598105	0.001503593231863855	16	20	20
ENSG00000218891	ZNF579	1.796167651974734	NA	0.07246785766928217	0.04462275827221792	0.0453075364232467	2.6484185978096877e-08	7.886391827372519e-08	17	20	20
ENSG00000172031	EPHX4	1.795860354964251	NA	0.07251672896607737	0.023619728970132283	0.016407799604372057	0.000890194885456272	0.0016969711083469996	15	16	16
ENSG00000283646	LINC02009	1.795855215559349	NA	0.07251754654597231	0.014743221757272117	0.0264794532984708	2.312000569833373e-05	5.3062764684251224e-05	8	10	10
ENSG00000102837	OLFM4	1.7948169131062732	NA	0.07268287520359855	0.31109808683439355	0.36181730383396443	3.636192663492033e-67	1.1175101789646035e-65	7	11	11
ENSG00000189046	ALKBH2	-1.7947298059222112	NA	0.07269675927586662	0.023997901016718108	0.019649889127445995	0.00027303080926672075	0.0005571400937785571	9	9	9
ENSG00000108061	SHOC2	1.7946812947516448	NA	0.07270449244482	0.014980555681743604	0.017159811383462814	0.0006761804071184164	0.0013074549331011077	9	10	10
ENSG00000167699	GLOD4	-1.7936521185724	NA	0.07286871221533546	0.014199494872669345	0.02928987875741863	8.40666727192706e-06	2.015461163795291e-05	8	11	11
ENSG00000115216	NRBP1	-1.7931663454181228	NA	0.0729463296508666	0.09648832994506408	0.08472807811688036	1.5010020947168795e-14	6.668571223393721e-14	13	15	15
ENSG00000110851	PRDM4	-1.7930226241548788	NA	0.0729693065766465	0.04010536740866986	0.09001221783441078	2.1076224816209672e-15	9.859142917980896e-15	7	9	9
ENSG00000216490	IFI30	-1.7922567809175762	NA	0.0730918429177002	0.0062699429452845075	0.015446352637305108	0.0012663703477163479	0.0023731816296566114	7	7	7
ENSG00000133317	LGALS12	-1.792215674919718	NA	0.07309842471163941	0.10265250533178233	0.1526160006590533	7.462222917553491e-26	5.774804188317907e-25	4	5	5
ENSG00000069849	ATP1B3	1.7905997336341797	NA	0.07335754982583662	4.5456880992963606e-05	0.04513105728997049	2.8222586764170974e-08	8.389480679819171e-08	2	3	3
ENSG00000186260	MRTFB	1.7902387380599976	NA	0.07341554001463918	0.0048415816281799015	0.011558573289992605	0.005340734665592282	0.009186385033123575	1	1	1
ENSG00000138175	ARL3	1.7897947777451642	NA	0.07348690903210366	0.02621329062859849	0.027844907259165008	1.4139704039075812e-05	3.319394723697619e-05	14	22	22
ENSG00000155508	CNOT8	-1.7897406955754867	NA	0.07349560690866737	0.010153893072380318	0.010123168308041075	0.00915849191412449	0.015232177076454356	3	4	4
ENSG00000161542	PRPSAP1	1.7886696371916257	NA	0.073668035600657	0.10777839697243638	0.025110180406230132	3.78731936070368e-05	8.516750552938291e-05	30	32	32
ENSG00000272483	AC022001.3	1.7882725883159039	NA	0.07373204011304775	0.017446465745524768	0.067036943031077	1.0054525974214353e-11	3.7954009670218344e-11	12	18	18
ENSG00000175040	CHST2	-1.7870770167148717	NA	0.07392504159272258	0.04420096944815061	0.06860740168836633	5.664463218187593e-12	2.169753846966697e-11	10	16	16
ENSG00000163993	S100P	-1.7866330980526892	NA	0.07399680857544867	0.3415961246985854	0.49184209433813036	2.7949277661964205e-100	2.3495204050246282e-98	18	22	22
ENSG00000151948	GLT1D1	-1.7865867973182914	NA	0.07400429715338346	0.012121060523883412	0.03302369457411504	2.1958752779335883e-06	5.550864555024043e-06	9	11	11
ENSG00000144028	SNRNP200	-1.784565373570139	NA	0.07433184214001733	0.05425215525852399	0.07953150995539424	1.025409537284956e-13	4.340841311996966e-13	13	16	16
ENSG00000138036	DYNC2LI1	1.7834930141760528	NA	0.07450608415277692	0.049281364883074434	0.05467630077399311	8.991411470783263e-10	2.983624522299965e-09	25	29	29
ENSG00000023902	PLEKHO1	-1.7834150183462247	NA	0.07451877029070185	0.0005499159088049966	0.02177516567647342	0.00012634548090738627	0.0002680894150062815	5	12	12
ENSG00000111707	SUDS3	1.7831140022570364	NA	0.07456774755588116	0.005263737893964932	0.01098933059838866	0.006610044702705545	0.011225555219518459	5	6	6
ENSG00000159374	M1AP	-1.7824571650175636	NA	0.07467471052833903	0.04092920599851842	0.026047856503802036	2.701006845334264e-05	6.163614955507292e-05	25	28	28
ENSG00000101361	NOP56	1.7816706416782393	NA	0.07480295716035307	0.02603213645417821	0.08821530293721226	4.113251921909482e-15	1.8931335804837816e-14	20	27	27
ENSG00000170889	RPS9	1.7806626916487103	NA	0.07496757147745356	0.2078705498121234	0.45796055964380744	6.676180332355661e-91	4.2091844308664424e-89	20	30	30
ENSG00000136144	RCBTB1	1.7802975539510946	NA	0.07502727723527984	0.08165625847358826	0.3501611329413534	1.560122540657938e-64	4.357417174225241e-63	27	39	39
ENSG00000142507	PSMB6	1.7800485542380233	NA	0.07506801486978194	0.026284571093603576	0.02782634458148689	1.4234501657837873e-05	3.3407344865233566e-05	25	29	29
ENSG00000167283	ATP5MG	1.779125308016447	NA	0.0752192203734185	0.02141266211953545	0.012118332914099778	0.0043337320769686345	0.007568143725858973	12	13	13
ENSG00000124103	FAM209A	1.77846197361941	NA	0.07532801201538906	0.010325549396717142	0.017804047474583157	0.000534499310739172	0.0010469593009555752	5	7	7
ENSG00000174130	TLR6	1.7782711586004736	NA	0.07535933083869685	0.09631693954405716	0.038564291610081854	2.997633916000773e-07	8.167528443834964e-07	29	39	39
ENSG00000132182	NUP210	-1.7772372191179164	NA	0.07552921814131307	0.021704935256273875	0.034671138477869526	1.2147172011635682e-06	3.1405375068225585e-06	13	14	14
ENSG00000167608	TMC4	-1.7761601745666074	NA	0.07570652034893419	0.1371401101839106	0.4786104525054043	1.5167357841394435e-96	1.1259957559397106e-94	15	19	19
ENSG00000116521	SCAMP3	-1.7761146793549067	NA	0.0757140172043212	0.016424658939765586	0.023686972725600296	6.329728763571772e-05	0.00013873788160338998	3	3	3
ENSG00000103042	SLC38A7	-1.7759132978545693	NA	0.07574720880750806	0.07343587598274888	0.028777644691113245	1.0107824706483958e-05	2.404148209313362e-05	32	37	37
ENSG00000157110	RBPMS	-1.7757431848773522	NA	0.0757752559980136	0.0076347393701763095	0.012502743574040697	0.0037559261486116635	0.0066075479608680154	11	12	12
ENSG00000113140	SPARC	1.7755450897033915	NA	0.07580792740173939	0.02330005820508485	0.01533711693454889	0.0013182055156212838	0.002463322042866884	17	20	20
ENSG00000166845	C18orf54	1.7750093254056218	NA	0.07589634742156741	0.0982764500014149	0.09836521270450209	9.278063803390175e-17	4.661866866813306e-16	26	29	29
ENSG00000134061	CD180	1.7748670704390057	NA	0.07591983864388666	0.020291319362287792	0.12188890759597053	1.2228610507639427e-20	7.476236777023477e-20	12	23	23
ENSG00000232803	SLCO4A1-AS1	-1.7734464283798257	NA	0.07615476144281534	0.011408935059363974	0.010076695152894489	0.009320712381937782	0.015475970846273654	7	8	8
ENSG00000196358	NTNG2	1.772844740214967	NA	0.07625443748615902	0.011704731220856137	0.014071817250428616	0.0021003960102482957	0.003817667321647909	18	20	20
ENSG00000114650	SCAP	1.7726074494689479	NA	0.07629377646732383	0.06474655313023286	0.11566031089735243	1.329717826613339e-19	7.727323283155591e-19	24	31	31
ENSG00000095321	CRAT	1.7725969228396925	NA	0.07629552199614374	0.13879229523518125	0.3462104073138102	1.1879458493194169e-63	3.2543264169295014e-62	11	12	12
ENSG00000141744	PNMT	1.7718188801733374	NA	0.07642462746289112	0.007793203815479197	0.016306770667302403	0.0009237376496405924	0.0017577870565564269	2	2	2
ENSG00000258725	PRC1-AS1	-1.7716201122268271	NA	0.0764576388217681	0.028643848163527937	0.027892647791764355	1.3898792050194584e-05	3.26552109698297e-05	16	22	22
ENSG00000160013	PTGIR	1.7715069593217316	NA	0.07647643643703592	0.01294644920329208	0.010721674298969981	0.007309204456783495	0.012322605901433362	8	9	9
ENSG00000267387	AC020931.1	1.769786582838361	NA	0.07676269983195085	0.009290692297433855	0.04751636142063149	1.1946416199114699e-08	3.651855461650944e-08	15	18	18
ENSG00000167118	URM1	-1.769401810805272	NA	0.07682684366074805	0.06946749643828515	0.05992002470915107	1.342802223147957e-10	4.720728848865173e-10	7	13	13
ENSG00000162623	TYW3	-1.766121677459271	NA	0.07737543739812998	0.014349674518325136	0.011926556792814519	0.004654956451318706	0.008088747409429982	6	7	7
ENSG00000054356	PTPRN	-1.7658495955858653	NA	0.07742108536395734	0.17857162632755488	0.2519915791710536	4.694178805675323e-44	7.073855214281732e-43	20	24	24
ENSG00000234426	AL139042.1	-1.7651755782344678	NA	0.07753426171089861	0.015719859930352686	0.6660473628562785	3.07653150641494e-161	1.6487324626096816e-158	18	22	22
ENSG00000137168	PPIL1	1.764135326437137	NA	0.07770919809450645	0.0021511919851619336	0.04424873435206547	3.877992615536259e-08	1.1399330710289904e-07	5	7	7
ENSG00000188895	MSL1	1.7634680391445732	NA	0.07782158317300521	0.011094430153781148	0.046940326943229645	1.4704073505984676e-08	4.4653826200483654e-08	7	11	11
ENSG00000100342	APOL1	-1.7629050147072043	NA	0.07791651113827608	0.02899278213177899	0.045509746197086004	2.4623421437101552e-08	7.346330101337066e-08	23	27	27
ENSG00000177383	MAGEF1	1.7628660591308465	NA	0.07792308267607258	0.03120369676184688	0.07579656965657083	4.058459389957267e-13	1.6598740777099253e-12	12	15	15
ENSG00000088826	SMOX	-1.7628030662268306	NA	0.07793371010066164	0.04599282333617176	0.05764382642305666	3.067827512560204e-10	1.0545234318078762e-09	35	43	43
ENSG00000151502	VPS26B	-1.7622631457416793	NA	0.07802484757532181	0.027744274159893532	0.029207297280572316	8.66015461584254e-06	2.0730456659280248e-05	15	19	19
ENSG00000167193	CRK	-1.7615869437247058	NA	0.07813911146886598	0.001460376210906931	0.020010413915874714	0.0002395289352403812	0.0004921147370836584	7	11	11
ENSG00000103245	CIAO3	1.7611046764215694	NA	0.07822068767823032	0.20836895863711408	0.218958346178492	9.334857346929596e-38	1.1265550221146773e-36	2	2	2
ENSG00000134369	NAV1	-1.7608637042294308	NA	0.07826147443887171	0.28055065261299766	0.28766194624268	3.5936023614057125e-51	6.885663340306879e-50	25	31	31
ENSG00000167257	RNF214	-1.7597270088247736	NA	0.07845410409266558	0.024169431999338235	0.024885119488450878	4.107571527085119e-05	9.218786038212629e-05	14	15	15
ENSG00000177674	AGTRAP	1.7584293401639646	NA	0.07867448454420452	0.006733364976616519	0.043994970307858226	4.2490432772503535e-08	1.2432493288102082e-07	2	3	3
ENSG00000113356	POLR3G	-1.7583743788923278	NA	0.07868382961375081	0.021404326105995405	0.06869106584111256	5.49381760397488e-12	2.1081556968128266e-11	4	6	6
ENSG00000109881	CCDC34	-1.7582039727739824	NA	0.07871280952158295	0.0010736182575842555	0.015554814548807841	0.001216937256189837	0.0022855390435220146	3	3	3
ENSG00000111328	CDK2AP1	1.7574127288522516	NA	0.07884748525230237	0.1979411063779999	0.2815577548892768	6.278395248137352e-50	1.155238198608449e-48	5	6	6
ENSG00000144909	OSBPL11	1.7565701080754992	NA	0.07899111176867414	0.020800183701729102	0.061220411954421294	8.370824591870186e-11	2.9875394573565414e-10	6	9	9
ENSG00000072518	MARK2	1.7561523816095823	NA	0.07906239300173752	0.020004490928564888	0.014596162445981758	0.001731173813199094	0.0031823239063727368	8	13	13
ENSG00000187122	SLIT1	1.7558905604611366	NA	0.07910709707317459	0.2676433118121504	0.3011324161160362	5.976053389900131e-54	1.239218132810125e-52	18	23	23
ENSG00000140400	MAN2C1	-1.7558538239763106	NA	0.07911337120717718	0.5184552688141855	0.6548118087959439	1.9573599326429817e-156	7.992087020212975e-154	20	26	26
ENSG00000237036	ZEB1-AS1	-1.7554822676521813	NA	0.07917685114912638	0.0005079330662409454	0.02042896175901951	0.00020577863363212737	0.0004262983556604678	2	4	4
ENSG00000235192	AC009495.3	1.7538327794380322	NA	0.07945916452505362	0.05072350227696864	0.13522182873368413	7.01440353190358e-23	4.762074670174762e-22	10	12	12
ENSG00000119285	HEATR1	1.753796339035034	NA	0.07946541060479104	5.779795221124051e-06	0.017730717146558123	0.0005489870328072962	0.001073743000183887	1	3	3
ENSG00000169567	HINT1	1.7534662840002966	NA	0.07952200198502318	0.03834709512213939	0.03344664270304817	1.8862165326013446e-06	4.794949202131702e-06	12	16	16
ENSG00000160953	PWWP3A	1.7529779334980369	NA	0.07960579487653272	0.06600058091657376	0.02399627773821228	5.6608653417828116e-05	0.00012478849273925098	14	20	20
ENSG00000106009	BRAT1	1.7524353687540661	NA	0.07969897419501197	0.09445486039867022	0.09825202100705267	9.680756847678555e-17	4.857088916935037e-16	33	49	49
ENSG00000174136	RGMB	1.7520549970964567	NA	0.07976435154646185	0.005349973248050848	0.0179222715228301	0.0005119479116155154	0.0010068113229695498	4	7	7
ENSG00000103226	NOMO3	1.7516911500247763	NA	0.07982692947723856	0.27386014249990276	0.470923262172232	2.02966242374982e-94	1.3867203547763213e-92	27	45	45
ENSG00000139629	GALNT6	-1.751642531435685	NA	0.0798352943927695	0.021564880430735657	0.21945799759365678	7.529996802830801e-38	9.132384382725983e-37	13	16	16
ENSG00000105248	YJU2	-1.7515256840099458	NA	0.07985540111574603	0.08861719377068103	0.1498536784014077	2.232759269885094e-25	1.697233542520367e-24	15	17	17
ENSG00000183826	BTBD9	-1.7511073953152925	NA	0.07992741260667903	0.03986396185096554	0.09650646696092702	1.8629741066258798e-16	9.191065291866287e-16	21	28	28
ENSG00000262703	AC009121.2	1.7508495048208361	NA	0.07997183665454898	0.0320861603999015	0.10052274471289957	4.1243978309190915e-17	2.1182778796774934e-16	28	34	34
ENSG00000164715	LMTK2	1.7503971747311902	NA	0.08004980319968759	0.005184287395887444	0.03202856838930644	3.14011500263872e-06	7.827010491315612e-06	3	3	3
ENSG00000068615	REEP1	1.7503094011281084	NA	0.08006493958000849	0.0387723966791619	0.06670244466423401	1.1360598818132909e-11	4.2752448789151034e-11	10	11	11
ENSG00000158161	EYA3	-1.7497965063082335	NA	0.08015343376063513	0.3403779357165444	0.39201090705920627	3.2578712267282982e-74	1.2360449926363626e-72	37	43	43
ENSG00000144040	SFXN5	1.7496785448720902	NA	0.08017379790454779	0.008011749150227725	0.016214682775400415	0.0009554211205421692	0.001815259727770169	7	9	9
ENSG00000175198	PCCA	-1.7496001178881557	NA	0.08018733938775212	0.0126496711261912	0.0361202844006017	7.21600243354228e-07	1.9008790435148476e-06	9	13	13
ENSG00000152492	CCDC50	1.7493273667375318	NA	0.08023444804567821	0.040281698266913676	0.09891543310680725	7.546305749624163e-17	3.812952189166316e-16	10	13	13
ENSG00000105993	DNAJB6	1.7492718684555946	NA	0.08024403627405916	0.09037744009013639	0.151219339345257	1.2992992542182638e-25	9.960519852744303e-25	8	9	9
ENSG00000112667	DNPH1	-1.7492385363131058	NA	0.08024979538975133	0.12207172396273687	0.07303336527709596	1.1198709608899532e-12	4.473484069019755e-12	8	11	11
ENSG00000099875	MKNK2	-1.7487617127577468	NA	0.08033221756077935	0.018255791339643758	0.01515075579063666	0.0014116331127534188	0.00262617663816537	12	14	14
ENSG00000178913	TAF7	-1.7484830420922588	NA	0.08038041949834704	0.0020839238048540694	0.04593204337300766	2.1147842560190915e-08	6.348054473389007e-08	6	8	8
ENSG00000197119	SLC25A29	-1.7482487249412484	NA	0.08042096774597933	0.16619018008194208	0.5699324228141261	1.6302282698682974e-124	2.56484262385059e-122	16	21	21
ENSG00000140463	BBS4	1.7480669056521465	NA	0.0804524427608812	0.09613965705719407	0.1857027283930392	1.1316130408629372e-31	1.0988693113113539e-30	3	5	5
ENSG00000177733	HNRNPA0	-1.748002083117832	NA	0.08046366670816003	0.00861761290530088	0.010865100822947941	0.006925658860214886	0.011717454991498132	3	3	3
ENSG00000165490	DDIAS	-1.747908892956657	NA	0.08047980470596396	0.006771290816442423	0.06210618018941904	6.065369414240936e-11	2.1792377977125038e-10	7	9	9
ENSG00000183307	TMEM121B	-1.7476096823598872	NA	0.08053163760445667	0.0983513363643257	0.13237825763612485	2.121749011910348e-22	1.4097587681228422e-21	13	14	14
ENSG00000121281	ADCY7	-1.7473197102870117	NA	0.08058189596137855	0.11799739270057677	0.19009066908145222	1.8405516602915184e-32	1.8599658469262962e-31	17	26	26
ENSG00000156521	TYSND1	-1.746954557227461	NA	0.08064522102392546	0.03201923150833648	0.04458621386404769	3.434196883503319e-08	1.0131264812523382e-07	16	19	19
ENSG00000137312	FLOT1	-1.746888224219723	NA	0.08065672887037445	0.0828239419174461	0.17510243780498982	8.756852183298802e-30	7.907912485065358e-29	19	24	24
ENSG00000266173	STRADA	-1.746489150269891	NA	0.08072599075250991	0.029136476239461025	0.029333002367813197	8.277263467594113e-06	1.987215332574149e-05	5	6	6
ENSG00000184743	ATL3	-1.746343186300965	NA	0.08075133580988844	0.0275763434548415	0.056943502954053586	3.954761092403273e-10	1.3485821828121642e-09	5	6	6
ENSG00000149273	RPS3	1.7463118091467063	NA	0.08075678495556353	0.11625116197075755	0.1172162963542489	7.336381842885843e-20	4.324909323604308e-19	9	9	9
ENSG00000075275	CELSR1	1.7460570419777777	NA	0.08080104041291812	0.013095087470247048	0.07193461317640236	1.675596671584585e-12	6.628559935641072e-12	20	27	27
ENSG00000164574	GALNT10	1.7440106866871032	NA	0.08115722638685713	0.03603903264228352	0.039991851225634874	1.79414960419332e-07	4.980231719377023e-07	21	22	22
ENSG00000113593	PPWD1	1.7438424624909143	NA	0.08118656387895591	0.06699167672586315	0.010971810438003346	0.006653652930607083	0.011294020994455197	5	8	8
ENSG00000272186	AP003392.5	-1.7419922945557438	NA	0.081509792582619	0.005302397638579623	0.026160083769020563	2.593952343591218e-05	5.929577278091949e-05	5	5	5
ENSG00000082996	RNF13	1.7419625960519391	NA	0.08151498948423565	0.09526509324360927	0.12936651624236453	6.827037017197508e-22	4.434729462421215e-21	13	16	16
ENSG00000164751	PEX2	-1.741685938101179	NA	0.08156341440986505	0.0010425948095562907	0.021213915224215417	0.00015481952179367838	0.0003253676445146802	3	4	4
ENSG00000166086	JAM3	1.7415371028133815	NA	0.08158947550380605	0.017464085795766606	0.020244771378937786	0.00021999882804173333	0.00045422103323954793	15	17	17
ENSG00000261267	AC026470.2	1.7412970514003208	NA	0.081631522798778	0.015526965846086075	0.024913716311969328	4.065419707354652e-05	9.128961969546279e-05	5	5	5
ENSG00000100211	CBY1	-1.7411258381581207	NA	0.08166152317169456	0.003148029498116702	0.010715104938503965	0.007327281730243465	0.0123518681207063	9	10	10
ENSG00000269191	AC005387.2	1.7409608722560295	NA	0.08169043733242703	0.0044550161518155384	0.01091648948412798	0.006793281553976834	0.011507110368347366	7	10	10
ENSG00000123384	LRP1	1.7400733185319155	NA	0.08184614462078658	0.02407704653750935	0.01064652334635749	0.0075187450862372615	0.012657206192586905	10	12	12
ENSG00000255529	POLR2M	-1.73950678820185	NA	0.08194565924177638	0.0321476200120306	0.04270268800171156	6.765874095703016e-08	1.950377792355203e-07	4	9	9
ENSG00000205426	KRT81	1.7393224204400461	NA	0.08197806575848875	0.013312538188536454	0.04390162768782439	4.3942758873541804e-08	1.2848667892964508e-07	7	7	7
ENSG00000090971	NAT14	-1.7387713073562185	NA	0.08207499746727834	0.019273177593023	0.030329638110824623	5.7838117222304094e-06	1.4055064081696089e-05	15	19	19
ENSG00000176435	CLEC14A	1.738308529890811	NA	0.08215646417506323	0.004364992755180914	0.011316551575959441	0.0058469640631533485	0.010008942575266197	3	4	4
ENSG00000260302	AP005482.1	1.7374055783196056	NA	0.08231560731791181	0.0862354847044974	0.13360353812896156	1.3174723028005239e-22	8.84279159323921e-22	6	8	8
ENSG00000196230	TUBB	-1.7371910120884684	NA	0.08235346085510897	0.04246648196155276	0.024054929515199344	5.542265706062135e-05	0.00012230641435241225	20	25	25
ENSG00000273133	AC116651.1	-1.7370211777636793	NA	0.08238343284451556	0.02014072410887329	0.37451573589534204	4.3436217072833156e-70	1.472110052533628e-68	19	23	23
ENSG00000175489	LRRC25	1.7366525222926745	NA	0.08244852278817084	0.14279705532845252	0.22376539067068107	1.1747226199980335e-38	1.4715352965921313e-37	11	16	16
ENSG00000166822	TMEM170A	-1.735850283233663	NA	0.08259031048932665	0.020578128450435513	0.031055892428129922	4.454559009431359e-06	1.0949008521246722e-05	8	11	11
ENSG00000130413	STK33	1.7356722413044736	NA	0.08262180439794746	0.03884145368205029	0.05809249536517876	2.6070318853506705e-10	8.993761778692144e-10	13	17	17
ENSG00000258922	AC106028.2	-1.735540876140276	NA	0.08264504787518415	0.007517262399406069	0.0544430520410768	9.783566000750481e-10	3.2358413374516878e-09	5	7	7
ENSG00000275413	AC002553.2	1.7354132570341234	NA	0.08266763360807315	0.003966326759937326	0.013523262019523426	0.0025723872395562513	0.004620220859986401	4	4	4
ENSG00000132481	TRIM47	-1.7345722535308976	NA	0.08281659759848771	0.14397282146793494	0.08664396350808268	7.37447087775453e-15	3.3482870289280495e-14	23	28	28
ENSG00000247708	STX18-AS1	1.734466727189747	NA	0.08283530445879565	0.053235751403552384	0.016347870135134574	0.0009099410620104763	0.001732302317097875	10	12	12
ENSG00000272240	AC004908.1	1.7340520856050683	NA	0.08290884194650754	0.029145471684702644	0.0363233766449538	6.708065788200048e-07	1.7730675123588566e-06	21	37	37
ENSG00000187764	SEMA4D	1.7329375787586514	NA	0.08310676411804348	0.16341956394252025	0.24513099015322987	1.004221739410268e-42	1.4339216160821554e-41	13	16	16
ENSG00000119899	SLC17A5	1.732645095886878	NA	0.08315876870118634	0.014324200707571799	0.09039939443668615	1.8245656032876098e-15	8.565418979134744e-15	4	5	5
ENSG00000136827	TOR1A	1.7324489802978393	NA	0.0831936535727737	0.1742630550779507	0.28092916414055497	8.417568769064239e-50	1.5405857718322588e-48	8	11	11
ENSG00000136478	TEX2	-1.7321524679196645	NA	0.08324641945017817	0.012453082508914103	0.019384522820424684	0.00030066560319918687	0.000610263277223678	7	10	10
ENSG00000212694	LINC01089	-1.7319569164519026	NA	0.08328123365643217	0.05893682712183552	0.10055225397483336	4.0788684322420703e-17	2.0955217119388635e-16	21	23	23
ENSG00000143569	UBAP2L	1.731393136475271	NA	0.08338166994061523	0.00955939356418295	0.021136718392709582	0.00015921059317120157	0.000334350044366022	4	6	6
ENSG00000116157	GPX7	-1.73100113901642	NA	0.08345156131571654	0.3416004340445312	0.3967290310045245	2.40056005847934e-75	9.398905123941141e-74	18	21	21
ENSG00000048140	TSPAN17	1.73049362580566	NA	0.08354211910110661	0.008205700797463316	0.016123782471693732	0.000987770821930023	0.0018742290136399605	4	4	4
ENSG00000115956	PLEK	-1.7297281464979166	NA	0.08367885742304956	0.05085096125237518	0.07670085071074255	2.909924091781476e-13	1.1998626653032107e-12	23	29	29
ENSG00000130165	ELOF1	-1.7296473267728782	NA	0.08369330490113346	0.01757887989527353	0.01182805243880884	0.0048292491528570325	0.008369559749605382	11	11	11
ENSG00000172059	KLF11	-1.729477380779574	NA	0.08372369133887916	0.04787963432950009	0.11120569745412426	7.259592874143384e-19	4.067127023805452e-18	9	11	11
ENSG00000111231	GPN3	1.7289912396290121	NA	0.08381066297397805	0.3520383489868664	0.4342209122466766	1.1317617544062192e-84	5.881388583730986e-83	17	23	23
ENSG00000138381	ASNSD1	-1.7286938270985042	NA	0.08386390673153588	0.20217570804222776	0.4156288999609071	5.6645516896284845e-80	2.5835477905701827e-78	29	32	32
ENSG00000206190	ATP10A	1.728480846214017	NA	0.08390205208593648	0.0813416343334275	0.09351439803665046	5.707194003453698e-16	2.740763650664449e-15	42	53	53
ENSG00000188051	TMEM221	1.728365713367102	NA	0.08392267848541873	0.0025923541825356154	0.01645517712443566	0.0008748906176665466	0.0016707682853411591	5	9	9
ENSG00000168724	DNAJC21	1.7281200875869291	NA	0.08396669681152938	0.08423533624006349	0.02598785947116495	2.760043173116794e-05	6.292472796567389e-05	12	13	13
ENSG00000272644	AC097468.3	1.727197778028638	NA	0.08413214977360851	0.011745097156627249	0.0116296290939691	0.0052007454092811165	0.008960874412113119	6	6	6
ENSG00000103248	MTHFSD	1.726155859362647	NA	0.08431937671707604	0.0056040888938733895	0.2130557187965713	1.1696907774454755e-36	1.359934043553387e-35	19	25	25
ENSG00000130023	ERMARD	1.7260986392356856	NA	0.08432966861229647	0.019904248442134596	0.028165121173185852	1.2600416315931176e-05	2.9722770206589236e-05	6	10	10
ENSG00000197372	ZNF675	1.724972770508506	NA	0.08453237979810323	0.026255736527117598	0.023285342599168462	7.317938797244502e-05	0.0001594198836813338	2	3	3
ENSG00000182648	LINC01006	1.723299607801357	NA	0.08483435866237068	0.07306946811535972	0.07409183000564082	7.593353364535278e-13	3.0610817312744585e-12	13	20	20
ENSG00000179057	IGSF22	-1.7232864411750106	NA	0.08483673848163205	0.031661534773947154	0.10485890091628562	8.044127369220679e-18	4.2841223681604174e-17	9	13	13
ENSG00000159363	ATP13A2	-1.7232131663281414	NA	0.08484998362704693	0.034062570843007414	0.046481903635681526	1.7346195270875616e-08	5.241760400004334e-08	11	11	11
ENSG00000184500	PROS1	-1.722333765382896	NA	0.08500907447901503	0.021233574764327624	0.032559900460297546	2.5941953389478666e-06	6.515503202638688e-06	9	11	11
ENSG00000073969	NSF	1.722107703732179	NA	0.08505000984056674	0.057580455693659306	0.0447002829778349	3.295969664171619e-08	9.731849822809761e-08	16	18	18
ENSG00000117505	DR1	-1.7214939249925136	NA	0.08516123361528365	0.05456958029583241	0.03271566500697059	2.4529486965448437e-06	6.172504357600517e-06	13	15	15
ENSG00000112701	SENP6	1.721024334179402	NA	0.08524640826703378	0.04488169522242685	0.3755223377173254	2.5330711602171134e-70	8.65331420847874e-69	12	16	16
ENSG00000115596	WNT6	-1.7208486332710335	NA	0.08527829470013032	0.006598690778324017	0.0119503737972606	0.0046137827734866075	0.008019639244123437	2	3	3
ENSG00000171503	ETFDH	-1.7205760350623496	NA	0.08532778526946662	0.07966274722943371	0.05154122585312984	2.794295991864257e-09	8.953546704872972e-09	7	10	10
ENSG00000175414	ARL10	1.7203674756393668	NA	0.08536566518821634	0.0071417859720443455	0.014847597477224429	0.0015781237020486309	0.0029144134575093657	13	18	18
ENSG00000140545	MFGE8	1.7203566673106994	NA	0.08536762863762483	0.06822428496720366	0.1437600961388315	2.47557597982177e-24	1.798883579574726e-23	13	17	17
ENSG00000158604	TMED4	1.7200959920883179	NA	0.08541499416123133	0.02207653048003923	0.05205999097508078	2.316587462532185e-09	7.468914907870736e-09	1	2	2
ENSG00000148384	INPP5E	1.7196814654442634	NA	0.08549035873300402	0.038094616096709596	0.04301143526961924	6.054292371046389e-08	1.752617486007335e-07	6	8	8
ENSG00000148908	RGS10	-1.7186428939577698	NA	0.08567941617833498	0.010186171533410858	0.03719559596488197	4.902882132542026e-07	1.3094459693344216e-06	13	15	15
ENSG00000141380	SS18	1.7186020903137944	NA	0.08568685080527749	0.014069021280837183	0.02938680393251786	8.118609819906382e-06	1.9502176747664177e-05	12	17	17
ENSG00000143502	SUSD4	-1.7176153612189724	NA	0.08586679656276605	0.02646149551038857	0.11688555127581873	8.325623759400482e-20	4.897980166379378e-19	24	28	28
ENSG00000008869	HEATR5B	1.717569589614868	NA	0.08587515114862562	0.0067491571908117705	0.02296483479029304	8.21650552869909e-05	0.0001781350863611387	1	1	1
ENSG00000175931	UBE2O	1.7165772398692778	NA	0.08605644401733006	0.002601897272013414	0.0185482420318709	0.0004075554181838049	0.0008123161165079115	2	3	3
ENSG00000197653	DNAH10	-1.7162473308001827	NA	0.0861167837110522	0.04527570184119721	0.08421349307254063	1.8163119748643336e-14	8.04232740948837e-14	7	9	9
ENSG00000165322	ARHGAP12	1.716185440334324	NA	0.08612810715712169	0.006952210423178949	0.013072030670393609	0.003040303050908442	0.005408522512451127	7	8	8
ENSG00000204657	OR2H2	-1.7158692155664343	NA	0.08618598224390213	0.025961424649637098	0.024600758231260938	4.551317099470858e-05	0.00010153575769328184	11	16	16
ENSG00000082153	BZW1	-1.7148744153243256	NA	0.08636825431193242	0.020118403442166987	0.025362673016685728	3.457720494090705e-05	7.805245327518955e-05	4	6	6
ENSG00000262999	AC099489.3	1.7146461597776703	NA	0.08641012027040075	0.017053390299551007	0.030395679062972848	5.648075103696133e-06	1.3734946107953062e-05	13	18	18
ENSG00000215717	TMEM167B	-1.7137443094517169	NA	0.08657569533133769	0.13426895492345448	0.19805242573785825	6.655330151896608e-34	7.001978943243861e-33	11	12	12
ENSG00000179195	ZNF664	1.7133979147324196	NA	0.08663935967240592	0.02326921142127845	0.03701473219661562	5.232193062149138e-07	1.3939238592946338e-06	8	9	9
ENSG00000167487	KLHL26	1.7133113270395062	NA	0.08665527964264184	0.006659021068592694	0.013499261093764812	0.0025953327213375822	0.004658993074240364	5	11	11
ENSG00000171033	PKIA	-1.7133113185075306	NA	0.08665528121144299	0.005312377845164718	0.12178751448935793	1.2714570097067075e-20	7.759507565644246e-20	9	13	13
ENSG00000166780	BMERB1	1.7129972330968988	NA	0.0867130486243563	0.08044040665589011	0.081470608383945	5.011245976266125e-14	2.1581581428173728e-13	18	22	22
ENSG00000124920	MYRF	-1.7126155252894553	NA	0.08678329517646677	0.01995266396077268	0.14677565989303545	7.54211689837094e-25	5.589445232937047e-24	7	7	7
ENSG00000025039	RRAGD	1.7120240498480106	NA	0.08689223648806392	0.038990946274474095	0.048249985192410326	9.16907586556018e-09	2.8260331060117097e-08	8	11	11
ENSG00000101224	CDC25B	-1.7119859331233431	NA	0.08689926082802796	0.03795097220207954	0.08438407348968632	1.7050777292004588e-14	7.561514863733817e-14	14	16	16
ENSG00000267122	AC004490.1	-1.7117222274091317	NA	0.08694787038802768	0.005953021608758229	0.017590399217942674	0.0005778208365121444	0.001127565945078148	6	6	6
ENSG00000224051	CPTP	1.7104756452250223	NA	0.08717795332050877	0.002740502305792283	0.06370048424937537	3.3947292634394975e-11	1.2389064085704179e-10	3	9	9
ENSG00000146576	C7orf26	-1.7098962233642003	NA	0.08728506494648311	0.033573261279096815	0.13817140169912034	2.2172155468752548e-23	1.5418908926749287e-22	8	12	12
ENSG00000243789	JMJD7	-1.7086904468634971	NA	0.08750830461663044	0.009567774896198181	0.061655630332886804	7.14553258019033e-11	2.559288601037677e-10	6	10	10
ENSG00000168028	RPSA	-1.708673446721827	NA	0.08751145534396891	0.1487073403933291	0.21425016741456954	7.023252788647565e-37	8.232519622181619e-36	13	17	17
ENSG00000152689	RASGRP3	-1.7071797503498336	NA	0.0877886475932049	0.06575254721837279	0.11104330522259083	7.721863139511965e-19	4.317646918144463e-18	16	20	20
ENSG00000163536	SERPINI1	1.7068917581773329	NA	0.0878421729993154	0.07454776458011239	0.15870010043751867	6.596434838017426e-27	5.31090427404511e-26	6	9	9
ENSG00000132003	ZSWIM4	-1.7059236246063452	NA	0.08802230054403008	0.017172852403835905	0.020436367248860283	0.0002052266231262966	0.0004253089256788955	17	17	17
ENSG00000115129	TP53I3	-1.7058915903746967	NA	0.08802826580816192	0.2812269711837996	0.4093978275495616	1.9721038975424314e-78	8.412838243521184e-77	8	11	11
ENSG00000170571	EMB	-1.7056619592035147	NA	0.08807103619073384	0.02222387258910483	0.18585346703970282	1.0633353968412165e-31	1.0360874272971603e-30	6	8	8
ENSG00000255507	UVRAG-DT	-1.7044144626156077	NA	0.08830368387235975	0.005597779793126954	0.048435539511666945	8.57540376283953e-09	2.6502000203448388e-08	5	6	6
ENSG00000197046	SIGLEC15	-1.7040704744989887	NA	0.08836792184904704	0.051121530243645845	0.0349972346616865	1.0803880934004543e-06	2.807208396018847e-06	20	27	27
ENSG00000248508	SRP14-AS1	-1.7032758739740137	NA	0.08851645334937348	0.19589506342266688	0.1711490065236744	4.372763640813051e-29	3.8475384133557216e-28	38	42	42
ENSG00000101336	HCK	1.7029901657117918	NA	0.08856990881238964	0.010644561625589702	0.02900929855914009	9.299528320493916e-06	2.218355976744334e-05	4	5	5
ENSG00000144554	FANCD2	-1.7027813942484982	NA	0.08860898599913818	0.05161296446737913	0.08270743038517553	3.172000605727233e-14	1.3837862728978967e-13	5	8	8
ENSG00000131473	ACLY	-1.7026251347959092	NA	0.0886382432439574	0.013099124111307371	0.01696791552954864	0.0007252914697190269	0.0013980139682050637	8	10	10
ENSG00000007047	MARK4	-1.7018085268359378	NA	0.08879126754774462	0.33349047588460223	0.5218651172216495	3.9798036246235146e-109	4.292430965954003e-107	8	11	11
ENSG00000131748	STARD3	1.7017178297728244	NA	0.08880827641254278	0.16473737731932164	0.15776444257288155	9.58966913292418e-27	7.670393468307685e-26	23	27	27
ENSG00000074266	EED	1.7015753107952123	NA	0.08883500899908403	0.016453857154987074	0.06032777187932149	1.1579136550715103e-10	4.090865527569289e-10	13	16	16
ENSG00000128285	MCHR1	-1.700806406599674	NA	0.0889793458634875	0.03758967894554458	0.05039649749014575	4.225350067847335e-09	1.3359241945706848e-08	7	9	9
ENSG00000101400	SNTA1	1.7004118410844036	NA	0.08905348608324008	0.025674265825691336	0.05721014573045309	3.590330189099526e-10	1.2291988902548966e-09	13	16	16
ENSG00000011258	MBTD1	1.7003823506136237	NA	0.0890590294425598	0.002479254899864406	0.024455730579047374	4.795827947733353e-05	0.00010668524254206677	4	5	5
ENSG00000205309	NT5M	1.6994878382445497	NA	0.08922730414515084	0.1394826137591994	0.3887742866738487	1.926935098190774e-73	7.168114967217696e-72	20	25	25
ENSG00000162551	ALPL	-1.6992105535798088	NA	0.08927951860460769	0.006134194165140693	0.012639534570371522	0.003569720851438244	0.006297412085311639	3	5	5
ENSG00000236423	LINC01134	-1.6988708268889916	NA	0.08934352483744522	0.026327261972070883	0.0252274055132883	3.630551909859872e-05	8.180309381446188e-05	12	12	12
ENSG00000132386	SERPINF1	-1.6984101133433882	NA	0.0894303846452499	0.030179071917969934	0.05545038946669233	6.793517957458407e-10	2.275874964884826e-09	25	34	34
ENSG00000235271	Z97353.2	-1.697642626791127	NA	0.08957523234946284	0.03768874433737472	0.07575048666725198	4.1278229179374137e-13	1.6874382650705293e-12	16	21	21
ENSG00000006607	FARP2	1.6967115406034015	NA	0.08975120974229801	0.11381332390273055	0.16867339022931732	1.1925307547335666e-28	1.0313015588969206e-27	26	32	32
ENSG00000165626	BEND7	1.6964894791238816	NA	0.08979322094377198	0.034802704715729306	0.06266878568611893	4.9424830947043884e-11	1.7852620186724536e-10	13	13	13
ENSG00000164849	GPR146	1.6962716056047735	NA	0.08983445522115002	0.10072024837149864	0.2733278331923001	2.8602794438474344e-48	4.964669249244903e-47	19	40	40
ENSG00000179051	RCC2	1.6961034842666143	NA	0.08986628392519028	0.002133813951278036	0.08265856085711246	3.2298696852423076e-14	1.407599370577391e-13	4	5	5
ENSG00000181458	TMEM45A	-1.6956313970858665	NA	0.08995570792944492	0.020901257263503267	0.26663316502004564	6.1939838470173735e-47	1.0243069333895943e-45	4	6	6
ENSG00000173930	SLCO4C1	-1.6951657023917848	NA	0.09004399121512648	0.06289264895196649	0.08762521086914969	5.1220418295750544e-15	2.342343875610203e-14	6	10	10
ENSG00000088881	EBF4	-1.695056727753792	NA	0.09006465996328679	0.014255039683361725	0.096896787398517	1.6094476679328014e-16	7.963190437789848e-16	3	4	4
ENSG00000231050	AL109917.1	-1.695012108581088	NA	0.09007312379046144	0.026910829172489985	0.16247978113718373	1.4492404529571e-27	1.2006292042396765e-26	10	20	20
ENSG00000206052	DOK6	1.6947948063988205	NA	0.09011435307179069	0.009812418885259534	0.0852291954355916	1.2465295583893023e-14	5.572663033581373e-14	9	14	14
ENSG00000103160	HSDL1	-1.6930282747939887	NA	0.09045008536452952	0.07961677022456926	0.17237557903344639	2.6571381802215095e-29	2.3561149251612543e-28	16	30	30
ENSG00000271815	AC008897.3	-1.6929928060997235	NA	0.09045683654084158	0.005643700566629373	0.013335889241584093	0.00275712535065288	0.004931366566369028	4	5	5
ENSG00000103174	NAGPA	-1.691651579046972	NA	0.09071242581807658	0.11623104368246011	0.19900737397486343	4.4597311922476045e-34	4.732668949000876e-33	19	23	23
ENSG00000115970	THADA	-1.6912153908461152	NA	0.09079567254806441	0.01949755434990364	0.031161842121227905	4.288068894943178e-06	1.0551885992162512e-05	31	43	43
ENSG00000091844	RGS17	-1.690142026523803	NA	0.0910007862993854	0.011828376005938905	0.018437844643981505	0.0004242708056414002	0.000843280023869306	3	4	4
ENSG00000152056	AP1S3	-1.689075483223489	NA	0.0912049654913909	0.03688546682064618	0.027013932437950753	1.9071200231742903e-05	4.416637579664538e-05	11	13	13
ENSG00000087253	LPCAT2	1.6889404193476194	NA	0.09123084839193811	0.046801984453861814	0.07140366249742248	2.0355390484708075e-12	8.00446208260167e-12	22	30	30
ENSG00000105610	KLF1	-1.6878310155156102	NA	0.09144367198874913	0.008268186458377133	0.019109704838382074	0.00033225396686735394	0.0006699380691132572	5	6	6
ENSG00000225963	AC009950.1	-1.6876455741836234	NA	0.09147928520943385	0.009912391957053826	0.01357499113086028	0.0025236286903992855	0.004537874427142429	12	14	14
ENSG00000023839	ABCC2	1.6874755782052802	NA	0.09151194200867682	0.02393388431595672	0.025959511374505466	2.788385439237606e-05	6.354554404981489e-05	14	20	20
ENSG00000073921	PICALM	1.6869829921497161	NA	0.09160662236168793	0.002560026895091785	0.023326301823282464	7.210447653176054e-05	0.00015719802543137068	5	9	9
ENSG00000176390	CRLF3	1.6867643954196632	NA	0.09164866422379313	0.09967034475191318	0.055228956888753906	7.360768680692098e-10	2.457267317601495e-09	11	13	13
ENSG00000196169	KIF19	-1.686416895339098	NA	0.09171552948387292	0.027191847605936362	0.026251565016675516	2.509840487772598e-05	5.743428679585306e-05	14	18	18
ENSG00000127586	CHTF18	-1.6851653365661743	NA	0.0919566767949438	0.016295205977721303	0.022096158236121613	0.00011248893885127596	0.00023987475906000143	5	9	9
ENSG00000133103	COG6	-1.6850092443195908	NA	0.09198678796550074	0.02415618713714739	0.1281810730153841	1.0803310792825122e-21	6.959653523146432e-21	2	3	3
ENSG00000142949	PTPRF	-1.6848444091039894	NA	0.09201859430818249	0.00548884668958638	0.014172923896872885	0.0020234739568660088	0.0036903706143034333	5	5	5
ENSG00000097033	SH3GLB1	1.6845611935123588	NA	0.09207326377196651	0.02888725334013026	0.025655821066187145	3.110936409409956e-05	7.058672728892741e-05	15	18	18
ENSG00000178199	ZC3H12D	-1.6843140697533374	NA	0.09212098769696357	0.010304668127650152	0.0806000400018208	6.912168815061796e-14	2.954555907514824e-13	19	25	25
ENSG00000180767	CHST13	-1.6826041253214516	NA	0.09245175256591756	0.19546814762494025	0.5433019529889309	8.658906644807501e-116	1.0682848205165744e-113	15	17	17
ENSG00000266709	AC005224.3	-1.6821714639663694	NA	0.09253559587157649	0.00010308832057352171	0.09616745975387193	2.1152689921999186e-16	1.0408822940383474e-15	1	3	3
ENSG00000188906	LRRK2	-1.6805328595975209	NA	0.09285368654213913	0.03432549861118607	0.13559252512728187	6.070386857993549e-23	4.1260826091054843e-22	9	12	12
ENSG00000162604	TM2D1	1.6792554400828363	NA	0.09310227131155943	0.05817261798278025	0.03141309293936209	3.9177176185967465e-06	9.679432277959315e-06	13	14	14
ENSG00000138829	FBN2	1.678694490262292	NA	0.09321160030878885	0.15076589868015863	0.3195705750336197	7.678693480657192e-58	1.798933258193855e-56	20	26	26
ENSG00000132906	CASP9	-1.6786672703017465	NA	0.09321690809291573	0.031197699133005154	0.04326572322307478	5.5247365524887423e-08	1.605825544722533e-07	4	7	7
ENSG00000145428	RNF175	-1.678481392380271	NA	0.09325316003226392	0.011889818505332578	0.013939909046383196	0.002205217405266108	0.00399759759861612	7	8	8
ENSG00000101161	PRPF6	-1.678269598051315	NA	0.09329448026003574	0.07947620756890066	0.0946449077797884	3.7400330094024796e-16	1.817450441435056e-15	24	29	29
ENSG00000232912	RERE-AS1	1.6782332088626681	NA	0.09330158112410245	0.03774035330658156	0.03837434208742347	3.209484229995646e-07	8.721192372079755e-07	12	12	12
ENSG00000173757	STAT5B	1.677708831991376	NA	0.09340395442460112	0.0024832145101675784	0.017069416627389446	0.0006988829228581	0.0013493743801051067	7	9	9
ENSG00000181090	EHMT1	1.6764385231677152	NA	0.09365232851218952	0.037741589751983155	0.33647658359059485	1.6773811777491017e-61	4.319130603186088e-60	5	10	10
ENSG00000253293	HOXA10	-1.6762463026054695	NA	0.09368995808235647	0.037709506537825246	0.03894311328077359	2.6159555036125623e-07	7.169733247794762e-07	14	17	17
ENSG00000139160	ETFBKMT	-1.6757150281328175	NA	0.09379402476351086	0.01464773950575733	0.044893177133908405	3.074751738655094e-08	9.103749579799068e-08	11	15	15
ENSG00000188687	SLC4A5	-1.6747622463804932	NA	0.09398088899830433	0.02702976876467231	0.01566764138815841	0.0011675793672589474	0.0021976532289675874	8	9	9
ENSG00000100014	SPECC1L	-1.6746282371343595	NA	0.0940071954802568	0.033502791361057466	0.05131653588660861	3.0306214829929694e-09	9.68201155534979e-09	4	4	4
ENSG00000141469	SLC14A1	-1.6746046686554512	NA	0.09401182266527164	0.023841396781844514	0.03783765797003099	3.8924411087497126e-07	1.0500467606410071e-06	6	11	11
ENSG00000187231	SESTD1	1.6743523606686526	NA	0.0940613695811	0.08354687654476534	0.14012946539800122	1.0300975946633177e-23	7.272599279901703e-23	21	25	25
ENSG00000174485	DENND4A	-1.6742220238002543	NA	0.09408697265047605	0.044635393136746804	0.05456126085180736	9.373765540679192e-10	3.105093785147913e-09	20	24	24
ENSG00000108094	CUL2	-1.6738827008765158	NA	0.09415365466247944	0.0018645837116705686	0.03592472888788163	7.741395102123933e-07	2.033346371669832e-06	5	7	7
ENSG00000182551	ADI1	-1.6738610921339458	NA	0.09415790238544204	0.12982860066418397	0.09780493843882314	1.1449087089734504e-16	5.714214042545314e-16	26	36	36
ENSG00000143869	GDF7	1.6722949202220179	NA	0.09446618084750133	0.14814637080131118	0.23831421436530015	2.050694057465423e-41	2.8156407038810676e-40	16	21	21
ENSG00000160113	NR2F6	-1.6708803408130104	NA	0.09474531534125748	0.012380814158450517	0.25800389542324376	3.132379426639258e-45	4.892274570804794e-44	7	12	12
ENSG00000088448	ANKRD10	-1.670578889406474	NA	0.09480488514288508	0.022845293411693564	0.10138503021005822	2.981494490549382e-17	1.5423725194096938e-16	13	22	22
ENSG00000170502	NUDT9	-1.6701589450045136	NA	0.09488792036054482	0.016426848710352146	0.047834260096931376	1.0652416510510042e-08	3.2650275377790296e-08	17	22	22
ENSG00000138674	SEC31A	1.6699501595905402	NA	0.09492922498821846	0.0011333989102820944	0.011649163979046652	0.0051629168997960224	0.008906434152962679	2	4	4
ENSG00000140030	GPR65	1.6689762992006774	NA	0.09512207696545065	0.138410427923009	0.1335678514605012	1.3358967637998071e-22	8.962947418780474e-22	13	14	14
ENSG00000100603	SNW1	-1.6688958670080947	NA	0.09513801884091842	0.05363162656251244	0.1026549211341872	1.847884119069284e-17	9.655504191931489e-17	5	8	8
ENSG00000101189	MRGBP	-1.6686107761029292	NA	0.09519454185726693	0.02396616995265836	0.04615806182182984	1.949364743689535e-08	5.86691049307333e-08	2	2	2
ENSG00000157426	AASDH	-1.6680381229072379	NA	0.09530815915093266	0.0009957644810786983	0.17109368664034583	4.4720437005055723e-29	3.9328757651266697e-28	6	10	10
ENSG00000160336	ZNF761	-1.6680104771757627	NA	0.0953136469509714	0.05306735441505651	0.08118846328235393	5.561898204745018e-14	2.389303414658625e-13	22	27	27
ENSG00000155287	SLC25A28	-1.667991890852854	NA	0.09531733656057952	0.003105748523100509	0.011764494153645843	0.004945214056101786	0.008553250211607619	7	12	12
ENSG00000168675	LDLRAD4	1.6675446791665522	NA	0.09540614797563128	0.006920703225621743	0.016422873852135846	0.0008852964288685957	0.0016885717338079801	8	9	9
ENSG00000172164	SNTB1	1.6675137787672878	NA	0.0954122869082577	0.03596186309094431	0.0457305301047257	2.274054920544208e-08	6.805893164469917e-08	20	24	24
ENSG00000267801	AC087289.5	-1.6674219094810925	NA	0.09543054029991349	0.04036974293386183	0.031983412991427936	3.191499669027549e-06	7.947005637309923e-06	3	3	3
ENSG00000123610	TNFAIP6	-1.6670285038826431	NA	0.09550873718786329	0.2960752010655826	0.45359807160343424	9.757958425859503e-90	5.944259408260894e-88	18	24	24
ENSG00000176396	EID2	1.666724323652945	NA	0.09556923399272305	0.006943972255864348	0.013946449611927014	0.0021998973421022924	0.003988796735008692	15	18	18
ENSG00000114316	USP4	1.6665643057910138	NA	0.09560107141692196	0.0327124215907519	0.025706489979073724	3.054631890973775e-05	6.939181652975131e-05	15	20	20
ENSG00000183889	AC138969.1	1.666531279101322	NA	0.09560764352002515	0.06045466216950287	0.10187164061889818	2.4822933021495025e-17	1.2887934556028403e-16	3	4	4
ENSG00000125703	ATG4C	1.6654586429891656	NA	0.09582128807610464	0.01869281856942163	0.02289207967680402	8.435434855862563e-05	0.00018253535942357993	8	10	10
ENSG00000150867	PIP4K2A	1.6651080124085715	NA	0.09589120848420224	0.0017757454943729395	0.024292388064460418	5.087024647027536e-05	0.00011287021046949827	4	6	6
ENSG00000198909	MAP3K3	-1.6646120116244205	NA	0.09599018738888182	0.05599145483519068	0.02605898168579523	2.6901996863064445e-05	6.139770351406602e-05	7	9	9
ENSG00000152942	RAD17	-1.6643651347043817	NA	0.0960394831186368	0.08283172702803923	0.03085075547402031	4.795523028157715e-06	1.1748346344268093e-05	16	18	18
ENSG00000223496	EXOSC6	-1.6639785840021628	NA	0.09611670923634026	0.4479780471506775	0.3977605560615455	1.3536739800422128e-75	5.348883659848826e-74	8	10	10
ENSG00000111364	DDX55	1.6634991582207657	NA	0.0962125592150801	0.13996379411654863	0.1341801483003953	1.0525834395372979e-22	7.084283125834034e-22	17	18	18
ENSG00000258768	AL356019.2	-1.6633137017015696	NA	0.09624965742176006	0.06005202766470243	0.036233418880641924	6.928485319636547e-07	1.8287916691772687e-06	21	26	26
ENSG00000133065	SLC41A1	-1.6628091560214997	NA	0.09635064326983242	0.03963882483346381	0.09484063830606772	3.475978399105796e-16	1.6913096447525968e-15	9	12	12
ENSG00000280434	AL031595.3	-1.6622227642405767	NA	0.09646811728341155	0.020398619800732713	0.0386018840551929	2.9573940628166883e-07	8.063012843122954e-07	30	37	37
ENSG00000172795	DCP2	1.6605126688652185	NA	0.09681136141230264	0.031001260933489698	0.02407834006892485	5.4956259448670915e-05	0.00012135525280520957	15	19	19
ENSG00000109743	BST1	1.6597968698971466	NA	0.09695532366229605	0.07757630725514927	0.06060552768709757	1.0467437888701938e-10	3.7088035610196184e-10	28	31	31
ENSG00000198818	SFT2D1	1.6595991250226918	NA	0.09699512448630512	0.06474568928705252	0.32649614182367037	2.4929445364803753e-59	6.046889088557562e-58	14	17	17
ENSG00000243678	NME2	-1.6593199530153198	NA	0.0970513366842124	0.20539169951757186	0.37050259434205374	3.6972321256684205e-69	1.2093147755591821e-67	27	30	30
ENSG00000169169	CPT1C	1.6586146924759477	NA	0.09719345923066772	0.014420812968557819	0.04511332913593315	2.8403396655100145e-08	8.44176515144389e-08	12	17	17
ENSG00000124102	PI3	-1.6586042265282248	NA	0.0971955695576234	0.04805442938381235	0.0552254773593824	7.370049688099882e-10	2.4589296128642974e-09	6	6	6
ENSG00000120215	MLANA	-1.658153465681288	NA	0.09728649459387402	0.0622605650756747	0.019536859202725285	0.0002844749390657833	0.0005790457839809042	37	41	41
ENSG00000132406	TMEM128	1.6580678219654266	NA	0.09730377786499443	0.12237186657822362	0.07861692006317647	1.4367389027419005e-13	6.025589494526989e-13	18	26	26
ENSG00000140943	MBTPS1	-1.6576964433537016	NA	0.09737875207092989	0.1034264771906861	0.23270732732652996	2.4036076498682407e-40	3.17806226581268e-39	22	34	34
ENSG00000158470	B4GALT5	-1.657471395597881	NA	0.09742420735403318	0.07726000502282733	0.06322693963180835	4.033674730283089e-11	1.4652295689393073e-10	28	31	31
ENSG00000241563	CORT	-1.6569427481804597	NA	0.09753105059580262	0.0377605508237553	0.05083629257377478	3.6047807523109287e-09	1.1439375485081442e-08	6	8	8
ENSG00000137275	RIPK1	1.6562051727577025	NA	0.09768027606746123	0.05215371284050774	0.055359116239528786	7.021847492446466e-10	2.3491545580952875e-09	4	4	4
ENSG00000169964	TMEM42	-1.6556110987172132	NA	0.09780060110833146	0.06475888335517413	0.05449858873330348	9.588853079569822e-10	3.1738900108385034e-09	12	14	14
ENSG00000128536	CDHR3	-1.654367556068248	NA	0.09805285434306824	0.013954427584112073	0.010503733490873687	0.007933915407098435	0.013314288611051087	12	14	14
ENSG00000261799	AC007406.5	1.6534301328768894	NA	0.09824335446646017	0.02428987815460545	0.048150007617568304	9.505786708079067e-09	2.92298254001879e-08	20	23	23
ENSG00000022976	ZNF839	-1.6527553411112774	NA	0.09838066637319205	0.032567152598319375	0.016528705811094394	0.0008516622651648446	0.0016302216972108406	11	13	13
ENSG00000072110	ACTN1	1.6525982838175857	NA	0.09841264759757781	0.007512720079154339	0.01024053404075323	0.008761525053515682	0.014617316192503204	14	16	16
ENSG00000172965	MIR4435-2HG	1.6522377750547916	NA	0.09848608858918426	0.004012382029198326	0.15726376341617787	1.1713463118412454e-26	9.347332667177998e-26	9	20	20
ENSG00000108788	MLX	1.6521173841071621	NA	0.09851062375960176	0.3097925910269688	0.1320787508670796	2.383636428245463e-22	1.5788714217065062e-21	30	35	35
ENSG00000273240	AC013468.1	-1.6512484966592842	NA	0.0986878441376245	0.04791941970586505	0.03353458695346623	1.82753210028166e-06	4.652664487489636e-06	7	8	8
ENSG00000136938	ANP32B	1.6497274580251218	NA	0.09899869157113425	0.009134498235119103	0.02511472095504325	3.7811227236156725e-05	8.505046378185357e-05	12	13	13
ENSG00000142168	SOD1	1.649263803855594	NA	0.09909360163001849	0.026946348578341914	0.03656541052206301	6.149207035252054e-07	1.6311330463656221e-06	5	7	7
ENSG00000057663	ATG5	-1.6484922870131327	NA	0.09925169215122347	0.0024436976673759647	0.019893947339867345	0.0002498735563912949	0.0005121526981529732	10	16	16
ENSG00000184619	KRBA2	-1.6483629816847534	NA	0.09927820762052933	0.02978399990877037	0.035335790068193804	9.566203339039047e-07	2.4943107961255987e-06	10	16	16
ENSG00000105971	CAV2	-1.6481517388825766	NA	0.09932153742316384	0.040294756795538164	0.03466927772414864	1.2155297654303884e-06	3.1421645986381867e-06	16	19	19
ENSG00000107771	CCSER2	-1.6473529424860944	NA	0.09948552175656272	0.09090690116712327	0.15089150612748128	1.4797437775897089e-25	1.1313475720858635e-24	17	24	24
ENSG00000103507	BCKDK	-1.6473521682612349	NA	0.09948568080133899	0.012522195177754172	0.08740584081090735	5.557028522696945e-15	2.5378823471565886e-14	4	4	4
ENSG00000073536	NLE1	-1.64729769072572	NA	0.09949687233265968	0.0428719965269402	0.1857573170589986	1.1063961850262936e-31	1.0768211224186101e-30	8	9	9
ENSG00000117748	RPA2	-1.6470340320948693	NA	0.09955105094185628	0.011134755168969359	0.4035387256611518	5.369897422789684e-77	2.1566363209231918e-75	9	11	11
ENSG00000214253	FIS1	-1.6466489018240253	NA	0.09963023277493356	0.08179400093910552	0.1182040710752061	5.0269751236932546e-20	2.987096202225074e-19	3	3	3
ENSG00000086475	SEPHS1	-1.6463393554373393	NA	0.09969391115824262	0.006004701231654261	0.013370220994392437	0.002722298380597942	0.004872124288131299	3	4	4
ENSG00000138670	RASGEF1B	1.6462966597683562	NA	0.0997026968515901	0.030078642112028132	0.033577844031970096	1.799340628553724e-06	4.585657963897728e-06	20	27	27
ENSG00000117226	GBP3	-1.6458872682287466	NA	0.09978697067418185	0.3245327143123336	0.42657871899493	1.0087280185975871e-82	4.970884135324719e-81	3	5	5
ENSG00000103549	RNF40	-1.6457797607663214	NA	0.09980911065215801	0.04516895564578104	0.10640289072991896	4.487200160703556e-18	2.420603823715171e-17	9	11	11
ENSG00000261786	AC006058.1	-1.6445639933432081	NA	0.10005975732770116	0.016602155428703243	0.010599716080914853	0.007652341334694584	0.012865686426340924	10	10	10
ENSG00000124207	CSE1L	1.6444601950079645	NA	0.1000811799732698	0.028499612134197112	0.03679591467863063	5.660303995836177e-07	1.5044723066428176e-06	4	4	4
ENSG00000141698	NT5C3B	1.6429206456779606	NA	0.10039935280341848	0.5842200260857666	0.6682031956702473	3.531247529373955e-162	1.953463351007547e-159	10	17	17
ENSG00000174944	P2RY14	1.6418937551133346	NA	0.10061202429070999	0.00712772955363845	0.028541311930439215	1.100498225465912e-05	2.611018825195756e-05	6	9	9
ENSG00000011478	QPCTL	-1.6408029146565062	NA	0.10083833305772147	0.011642449091118426	0.013154887673161968	0.002948340612480105	0.00525255486842108	7	7	7
ENSG00000182718	ANXA2	1.640672960776072	NA	0.10086532066524516	0.00755995318833946	0.022472207310632358	9.818254074828037e-05	0.00021078272299602653	4	5	5
ENSG00000182512	GLRX5	-1.640167662391813	NA	0.10097031100889844	0.036293534073128214	0.03714920330074226	4.985322649941968e-07	1.3308421252156726e-06	13	16	16
ENSG00000167106	FAM102A	-1.6401191287468007	NA	0.10098039985772711	0.0035717990024682045	0.034439219202165215	1.3202980287433772e-06	3.4022225236544213e-06	9	12	12
ENSG00000157017	GHRL	-1.6399176499427872	NA	0.10102229050876198	0.004882722849149611	0.054469128292743176	9.691655321671245e-10	3.20667947349682e-09	2	4	4
ENSG00000234572	LINC01800	-1.639225712018897	NA	0.10116626084481577	0.011818599448118581	0.03216866417046203	2.9859011052046687e-06	7.459967665086664e-06	9	11	11
ENSG00000196296	ATP2A1	1.639100658509091	NA	0.10119229794363453	0.018438794840360984	0.026139792110859185	2.6129888390751056e-05	5.969910152051558e-05	7	8	8
ENSG00000126464	PRR12	1.6388694681251574	NA	0.101240447608412	0.10902098287505606	0.03835723548172547	3.229282477010345e-07	8.773600316579597e-07	7	11	11
ENSG00000174123	TLR10	1.6380662457341977	NA	0.10140787534909584	0.010364198732607122	0.011172566673141785	0.006171032350852714	0.010530053112912755	4	4	4
ENSG00000198853	RUSC2	1.6379094949767208	NA	0.1014405749714572	0.035874264438889324	0.0498677257804025	5.11424456813972e-09	1.6065979135194733e-08	21	26	26
ENSG00000128699	ORMDL1	1.6369259514374919	NA	0.10164594271058326	0.2581832475181032	0.11869419925844885	4.166599762529099e-20	2.4853224113951833e-19	13	15	15
ENSG00000136449	MYCBPAP	-1.6366687783162377	NA	0.10169969602490024	0.22864418935503447	0.26962282704190954	1.57410731001219e-47	2.6595434738324184e-46	14	16	16
ENSG00000083720	OXCT1	1.636235682541633	NA	0.10179027114848611	0.014239979246795794	0.01062457274284353	0.007581097344066448	0.012754658918217945	3	6	6
ENSG00000258499	LINC02287	1.6358821269413617	NA	0.10186425930580995	0.026104172373955323	0.023685377072992616	6.333377226157326e-05	0.00013880010996980446	9	9	9
ENSG00000178665	ZNF713	1.6357341207328808	NA	0.10189524509734868	0.05914123336455842	0.06842690060524086	6.0508511135629086e-12	2.3146563851548144e-11	12	13	13
ENSG00000163040	CCDC74A	1.6352977335388414	NA	0.10198664847164383	0.03184400066150008	0.05504754431321198	7.860558692917122e-10	2.616981576875087e-09	2	3	3
ENSG00000184220	CMSS1	-1.6352975188072663	NA	0.10198669346425344	0.030463874876199386	0.07243588068235716	1.394282030575741e-12	5.542545790992903e-12	17	21	21
ENSG00000108932	SLC16A6	-1.6337164043698045	NA	0.10231841223546656	0.030129130765354558	0.0453561022301514	2.6024844790077413e-08	7.752302645562577e-08	14	16	16
ENSG00000267397	AC090229.1	1.6318677557045953	NA	0.10270734795953038	0.010371977442031608	0.010880562363108165	0.0068855558109569915	0.011655354516049892	6	7	7
ENSG00000010379	SLC6A13	1.631853415633628	NA	0.10271036954579266	0.03281468667168031	0.025039887641132498	3.884559210814276e-05	8.730839568316386e-05	14	18	18
ENSG00000137726	FXYD6	1.6317480344783064	NA	0.1027325765040123	0.03554397714806575	0.07280072450358509	1.2196479985817964e-12	4.8641264017858665e-12	12	16	16
ENSG00000133661	SFTPD	-1.631733559896885	NA	0.10273562702910846	0.017685684840358692	0.03029926360276727	5.847333093343968e-06	1.4201375898280088e-05	8	8	8
ENSG00000185379	RAD51D	-1.631675876919141	NA	0.10274778446050553	0.007725361858347527	0.03919957080594843	2.3855317945688864e-07	6.557057981256906e-07	9	11	11
ENSG00000211452	DIO1	1.631559062062868	NA	0.10277240820304456	0.04000816159826879	0.023393327921052018	7.037953584814561e-05	0.00015359361927460538	47	54	54
ENSG00000272426	BX284668.6	1.631167570818599	NA	0.1028549660046433	0.016543410491231432	0.03304600901441957	2.1783348475156367e-06	5.507336620970906e-06	11	16	16
ENSG00000118495	PLAGL1	-1.631123525289371	NA	0.10286425764028531	0.165749914003299	0.21441323987709787	6.550402710027458e-37	7.683505887432345e-36	27	33	33
ENSG00000139178	C1RL	1.630998960721658	NA	0.10289053880354884	0.07916408144977106	0.05688358495956855	4.041606293825909e-10	1.377374927122824e-09	9	10	10
ENSG00000096063	SRPK1	1.630276452571494	NA	0.10304308198586559	0.0060563965303356195	0.027668884201273787	1.5064668702028146e-05	3.52268866987308e-05	12	14	14
ENSG00000280206	AC026401.3	-1.6297440651270159	NA	0.10315560001281031	0.002218619582796585	0.020069774308440175	0.00023442320899764765	0.00048226050996888904	5	8	8
ENSG00000116329	OPRD1	-1.629360318183899	NA	0.1032367640143356	1.54575078854179e-05	0.08409174590929047	1.9001019691800315e-14	8.393830156998547e-14	1	3	3
ENSG00000113389	NPR3	-1.6292861278079742	NA	0.1032524614286036	0.012596094325470394	0.011676586282226604	0.005110286071910443	0.008820239238698077	20	25	25
ENSG00000248429	FAM198B-AS1	-1.6291452449796118	NA	0.10328227504790687	1.0365004567654996	0.27436454352805767	1.772168191613843e-48	3.10428113564717e-47	50	62	62
ENSG00000254554	AC080023.1	-1.628797694454115	NA	0.10335585294597513	0.016280818352267766	0.13055061477584165	4.314025507452097e-22	2.8291098824969792e-21	5	7	7
ENSG00000114544	SLC41A3	-1.627463981688547	NA	0.10363859235065401	0.22371295276114797	0.3038868605439224	1.5908330693797675e-54	3.3597532397529107e-53	18	23	23
ENSG00000022556	NLRP2	1.6269393655708237	NA	0.10374997625298217	0.13799225451253774	0.3402603502187985	2.469899770241573e-62	6.496366742311769e-61	26	36	36
ENSG00000163877	SNIP1	-1.6266333104876545	NA	0.10381500028045983	0.013582863702911716	0.022262461639610726	0.00010592067994385846	0.00022665756680274881	2	3	3
ENSG00000136169	SETDB2	-1.626367273589795	NA	0.10387154840656887	0.02931390037018858	0.019448340855814563	0.00029377305217353	0.000597303894968382	21	25	25
ENSG00000260388	LINC00562	-1.626214797471912	NA	0.10390396937419884	0.010076319481321844	0.014408912564001852	0.0018548282027880392	0.0033994281126014836	4	6	6
ENSG00000159625	DRC7	1.626091663726136	NA	0.1039301571469344	0.2746872426741954	0.35961619777053216	1.1518501062335121e-66	3.4837879138974425e-65	7	8	8
ENSG00000125870	SNRPB2	1.6259560256822072	NA	0.10395901037196746	0.024873106316859947	0.03810384212844324	3.5372557731455837e-07	9.572415851928928e-07	8	12	12
ENSG00000113971	NPHP3	1.6257299905263445	NA	0.10400710721066661	0.42100193550935366	0.4088288184781451	2.7221581364949667e-78	1.1469850094042306e-76	20	25	25
ENSG00000278390	AL354696.2	-1.6256812638647895	NA	0.10401747781813424	0.0015188029887228884	0.014730132929468558	0.0016478458726984111	0.0030356546214314164	4	6	6
ENSG00000115073	ACTR1B	1.625501231835975	NA	0.10405580157432391	0.07626801425249968	0.16087330999841779	2.762015279048421e-27	2.2565888528061635e-26	5	5	5
ENSG00000237803	LINC00211	-1.6252615900189402	NA	0.1041068319810475	0.022223517392164337	0.3776344489607798	8.14711710284839e-71	2.8168328870311905e-69	17	23	23
ENSG00000164776	PHKG1	1.623552072994583	NA	0.10447144123297587	0.04265188006118499	0.062309118666825807	5.6336488240320226e-11	2.0266717785467832e-10	3	3	3
ENSG00000127366	TAS2R5	-1.6232820571154072	NA	0.10452912339283364	0.07191720616899507	0.06046612718788116	1.1011381792686816e-10	3.8975064264764956e-10	19	20	20
ENSG00000073614	KDM5A	1.6228994306866618	NA	0.10461090529769529	0.11237929743396888	0.2439848791491837	1.670716897740298e-42	2.3698200231057376e-41	5	7	7
ENSG00000177697	CD151	1.6226298266857457	NA	0.10466856049246244	0.3511142689318437	0.6806392543041301	1.006142358376417e-167	7.842879683544171e-165	12	19	19
ENSG00000224738	AC099850.1	1.622485770440108	NA	0.10469937746399323	0.0144066312167209	0.03746587215758785	4.4489849401744354e-07	1.1928649583966759e-06	4	6	6
ENSG00000268355	AC243960.3	-1.6219906833983895	NA	0.10480534299060218	0.029199976037560294	0.03853559806770451	3.0287160354472943e-07	8.249595186131775e-07	2	5	5
ENSG00000241679	AC018450.1	-1.6218555886083958	NA	0.10483427266890828	0.025593301632973995	0.05878861340337576	2.0250515534786994e-10	7.038429082003692e-10	12	16	16
ENSG00000262319	AC007952.6	-1.6218503661357624	NA	0.10483539115501624	0.08936667620364645	0.08185207483928376	4.3522304975520544e-14	1.88333083024275e-13	18	25	25
ENSG00000108395	TRIM37	1.6215855918216935	NA	0.10489210973625851	0.36826409273557376	0.44658182150651465	6.973995318715594e-88	3.973323778094808e-86	8	8	8
ENSG00000260592	AC130456.3	-1.6214959764704953	NA	0.10491131218916111	0.0005289472286702914	0.02105101586387173	0.0001642321506867394	0.00034424572837932747	2	3	3
ENSG00000138346	DNA2	1.62134614686199	NA	0.10494342336814298	0.02635335205776393	0.10966892905315431	1.3015061950805395e-18	7.213810516947696e-18	20	28	28
ENSG00000259772	AC012236.1	-1.6209600563084003	NA	0.10502620547231331	0.030581010047467976	0.042119413159117366	8.346078730304224e-08	2.386243817038799e-07	27	34	34
ENSG00000028116	VRK2	1.6198576935093483	NA	0.10526284959557401	0.025267384182600654	0.05325306432133181	1.504860362710916e-09	4.913718651966775e-09	9	11	11
ENSG00000145331	TRMT10A	-1.6197788787586034	NA	0.10527978494601357	0.035466954701722855	0.01051827378409204	0.007890590255993086	0.013245471055210007	15	19	19
ENSG00000182472	CAPN12	-1.6197097279900465	NA	0.10529464552521751	0.08752075785487197	0.21332018757360738	1.044837305429541e-36	1.2172496569844563e-35	18	25	25
ENSG00000123609	NMI	1.6196557528881177	NA	0.10530624599299052	0.012426966763739179	0.024196230246990167	5.2666722289455216e-05	0.00011659974445415278	3	3	3
ENSG00000073910	FRY	1.6194166612821062	NA	0.10535764437304099	0.014698495199216444	0.029082276692509276	9.058547055098478e-06	2.1641825501237644e-05	2	2	2
ENSG00000136490	LIMD2	-1.619138916443738	NA	0.10541737716916846	0.021771800210701485	0.04187030839818872	9.128706192968281e-08	2.5991728790173176e-07	4	5	5
ENSG00000168994	PXDC1	1.619105794658683	NA	0.1054245022514257	0.0017416964042278437	0.017067933644844137	0.0006992617049362243	0.0013499537293652267	8	11	11
ENSG00000128694	OSGEPL1	1.6188059080058546	NA	0.10548903057215488	0.01478019162594385	0.020984433727140678	0.00016824293518921202	0.0003519822002634862	5	5	5
ENSG00000170412	GPRC5C	-1.6181065611182175	NA	0.10563963478227348	0.004522031414341412	0.298973534804554	1.6801972487157028e-53	3.430202692645904e-52	6	11	11
ENSG00000174851	YIF1A	-1.6172488605274506	NA	0.10582457325421242	0.010224986092424107	0.03039278721525422	5.653951537219734e-06	1.3747286957575675e-05	3	4	4
ENSG00000115084	SLC35F5	-1.6171760879072807	NA	0.10584027638871422	0.06706948908793496	0.044781183947743705	3.2013170539649566e-08	9.462148596767501e-08	15	20	20
ENSG00000157856	DRC1	-1.6164442055549275	NA	0.10599830734478081	0.08234775228214164	0.06571764640250613	1.627334139785758e-11	6.068091577122409e-11	26	32	32
ENSG00000135341	MAP3K7	-1.6150514662751723	NA	0.10629954997924407	0.03571478941622648	0.048437019828593386	8.570825321432404e-09	2.6497401016269026e-08	6	6	6
ENSG00000273151	AC073957.3	1.61431703687226	NA	0.10645867655229933	0.03444798320996029	0.1155489935141193	1.3874623999238244e-19	8.054703011609229e-19	12	16	16
ENSG00000187954	CYHR1	1.614290168562171	NA	0.10646450160539807	0.010462016385604839	0.01156173356970847	0.005334427837826612	0.009177377908395724	8	14	14
ENSG00000100949	RABGGTA	1.6134713136983567	NA	0.10664215066440837	0.008193343493475034	0.018405918886409228	0.0004292320844521034	0.0008522520569953829	4	5	5
ENSG00000165716	DIPK1B	-1.6132566981005954	NA	0.10668874996131482	0.040747325811122344	0.07794916620776558	1.837604917070329e-13	7.648807456999774e-13	5	5	5
ENSG00000143952	VPS54	-1.612905949450329	NA	0.10676494244723429	0.0037380369990543784	0.014734896678721146	0.0016449586617749	0.0030313127112376703	2	3	3
ENSG00000070495	JMJD6	-1.6127563822906152	NA	0.10679744575900754	0.27394051849183654	0.17627746968125427	5.421861689947586e-30	4.966853959450382e-29	39	49	49
ENSG00000107882	SUFU	1.6127157803047325	NA	0.10680627056653164	0.03330909754286783	0.033963860438511184	1.566261254154758e-06	4.009525936333773e-06	10	11	11
ENSG00000101745	ANKRD12	-1.6126578514603314	NA	0.10681886235258985	0.06889151982150206	0.03773345547992001	4.0410037269933073e-07	1.0885826722307293e-06	29	32	32
ENSG00000135913	USP37	-1.6120115531430246	NA	0.10695942570131424	0.02230304130362851	0.053392797183333146	1.4306880359314548e-09	4.68312065817685e-09	5	7	7
ENSG00000160216	AGPAT3	-1.611729491646282	NA	0.10702081714568144	0.007084979706688016	0.0190372184760772	0.00034112837454751665	0.0006866209501309111	19	23	23
ENSG00000188305	PEAK3	-1.6114794621090291	NA	0.10707526008762669	0.005515202306014079	0.03626822522102562	6.842354834819749e-07	1.8068916393951937e-06	15	24	24
ENSG00000185201	IFITM2	-1.6114000440929301	NA	0.1070925576373047	0.019420886663585296	0.0469329779369882	1.4743081820671005e-08	4.476436086095734e-08	11	18	18
ENSG00000269949	AC069307.1	1.6111041521088325	NA	0.10715702354108672	0.14660921089289597	0.1169923645718993	7.992409948705892e-20	4.706793894586448e-19	16	18	18
ENSG00000067596	DHX8	1.6102856973060107	NA	0.10733550019412853	0.015296431180079381	0.01780602252769352	0.0005341144723432886	0.0010463250041369725	5	7	7
ENSG00000237248	LINC00987	-1.6101661704279606	NA	0.10736158456026508	0.04006914257052547	0.12814881293594715	1.0939001680535924e-21	7.041777020251899e-21	11	14	14
ENSG00000103254	ANTKMT	1.6093095419462458	NA	0.10754867367028838	0.009993000117668524	0.02049616586257278	0.00020082335236469042	0.0004165360026248278	4	6	6
ENSG00000198598	MMP17	1.6092858119945335	NA	0.10755386000474061	0.0627929199191704	0.0915852488598673	1.1726922418364137e-15	5.555386534600182e-15	23	29	29
ENSG00000160360	GPSM1	-1.6073844060984301	NA	0.10797006870248471	0.01709227479263114	0.12193960441072013	1.19926211256202e-20	7.337190855628283e-20	18	30	30
ENSG00000186204	CYP4F12	-1.6073322834913384	NA	0.10798149602266267	0.29624654355470015	0.24939208483838102	1.5031664619576632e-43	2.2222242806993076e-42	56	71	71
ENSG00000238078	LINC01352	1.6072301843804973	NA	0.10800388292749001	0.12980724423078474	0.14409065303084603	2.17358922207578e-24	1.5841428631269676e-23	14	19	19
ENSG00000233621	LINC01137	-1.6071264195615265	NA	0.10802663883046718	0.3581689713541322	0.2507671128159327	8.12569213077037e-44	1.2159467220818595e-42	30	35	35
ENSG00000170242	USP47	-1.6067084125592577	NA	0.10811834732895823	0.020168626994598805	0.06724210929104728	9.32873436011589e-12	3.530754039762247e-11	7	9	9
ENSG00000050748	MAPK9	-1.6056936686019703	NA	0.10834123310486787	0.14421618033497577	0.19456137465833145	2.8645530576292988e-33	2.962860095614285e-32	21	28	28
ENSG00000136147	PHF11	-1.605490420264868	NA	0.10838591973301873	0.06368572949337692	0.17342377522935867	1.734962699901821e-29	1.5488222457374455e-28	23	28	28
ENSG00000272588	AC139887.4	-1.6052491729793867	NA	0.10843897982315617	0.00403340108126635	0.016252287088353308	0.0009423528198621099	0.001792016911489834	5	6	6
ENSG00000090006	LTBP4	1.6032344292192227	NA	0.10888290691235304	0.029308822078190834	0.0487804759863289	7.571918884940777e-09	2.351092467098486e-08	6	6	6
ENSG00000143545	RAB13	-1.6028194518620722	NA	0.10897452098855745	0.03058700265114199	0.010888708204525156	0.006864522933635998	0.011622045985677138	14	19	19
ENSG00000140365	COMMD4	-1.6023341578025005	NA	0.10908173612862666	0.005851094586190459	0.026217353816944042	2.540971021023993e-05	5.8115646891891774e-05	5	7	7
ENSG00000224652	LINC00885	-1.6020776832695405	NA	0.10913843226794129	0.04656257540569173	0.04012928769572229	1.7076290893303696e-07	4.751603318664045e-07	19	23	23
ENSG00000153037	SRP19	-1.6016542449878006	NA	0.10923208832882161	0.022372914765166577	0.0362746522683728	6.826568181895568e-07	1.8032781539021426e-06	4	4	4
ENSG00000141384	TAF4B	1.6015007563803063	NA	0.10926605262123255	0.01131763734338693	0.010613973174576793	0.007611394678131537	0.012800608741323695	6	9	9
ENSG00000158717	RNF166	-1.6014347231770538	NA	0.10928066716062486	0.22738395556212393	0.26009248163011306	1.2169299409270601e-45	1.9305394594780902e-44	49	64	64
ENSG00000136235	GPNMB	1.6012086655499715	NA	0.10933071017985559	0.06134325373106404	0.05415127794662397	1.087326561734923e-09	3.5893288175538393e-09	7	9	9
ENSG00000183628	DGCR6	-1.6010387264375427	NA	0.10936834201287281	0.1514222548638832	0.09634703119821239	1.9776540874545354e-16	9.742829631070908e-16	16	24	24
ENSG00000168679	SLC16A4	1.6009365827793227	NA	0.10939096594182311	0.007582133787558245	0.010732198653042932	0.007280338700432209	0.01227876950960975	6	7	7
ENSG00000135540	NHSL1	1.6001147051210276	NA	0.10957313935855983	0.01605872874451242	0.017485160155042853	0.0006004429815842884	0.0011693159994536637	12	15	15
ENSG00000143537	ADAM15	1.5998177133439948	NA	0.10963902807269477	0.03795974051678089	0.23668054417562673	4.2087864246827016e-41	5.7101644301332e-40	5	6	6
ENSG00000175220	ARHGAP1	1.5997122645624642	NA	0.10966242980360259	0.027450083664092274	0.02540854667999776	3.401000099216892e-05	7.683276340596823e-05	6	8	8
ENSG00000170379	TCAF2	1.599455918317583	NA	0.1097193359336226	0.005675407939528117	0.12463918893440121	4.242424240885789e-21	2.6513605432562096e-20	3	11	11
ENSG00000132510	KDM6B	-1.5988391816540133	NA	0.10985634051420493	0.02036012634673396	0.04247307424503303	7.348720885827272e-08	2.1118773953589493e-07	5	5	5
ENSG00000037757	MRI1	1.5987871218119352	NA	0.1098679115003043	0.13094483858642117	0.14748459932116562	5.700229500767747e-25	4.248293598812086e-24	21	33	33
ENSG00000140319	SRP14	1.5987641994871205	NA	0.10987300659452481	0.04316416041755628	0.05007037716892432	4.753414198927552e-09	1.4976354969209736e-08	12	15	15
ENSG00000130513	GDF15	-1.5987535522732774	NA	0.109875373283503	0.050746246851599626	0.09728074846738653	1.393666254312919e-16	6.915504223151692e-16	6	10	10
ENSG00000164219	PGGT1B	-1.5984591229907685	NA	0.10994083571339021	0.044669042668044584	0.10354627574896323	1.3203555635949667e-17	6.967008480027717e-17	4	5	5
ENSG00000274750	HIST1H3E	1.597949100392682	NA	0.11005430537556712	0.00560505124244837	0.33350473723156177	7.495018923317653e-61	1.898553611757377e-59	8	13	13
ENSG00000237927	AL078604.2	1.597628477035729	NA	0.11012568491307427	0.11692332655365201	0.2086609098209577	7.592050007245968e-36	8.605159654610781e-35	31	40	40
ENSG00000134283	PPHLN1	-1.5975925197168508	NA	0.1101336922772767	0.06423789966610796	0.06587474655159678	1.5366911533206056e-11	5.742583697601888e-11	16	18	18
ENSG00000172500	FIBP	1.5973361633471572	NA	0.11019079381438796	0.046893585860023	0.030934209493865564	4.653768657676916e-06	1.1412480868082573e-05	16	21	21
ENSG00000142937	RPS8	1.5973019037869303	NA	0.1101984266564139	0.10173567728663639	0.09127362464649133	1.317203240263572e-15	6.226217852061742e-15	17	24	24
ENSG00000105771	SMG9	1.596619788221165	NA	0.11035048523017868	0.07555764865392424	0.08506466071747608	1.3249402812943597e-14	5.912412407992968e-14	17	18	18
ENSG00000158158	CNNM4	1.5966134366724236	NA	0.11035190190864477	0.00726353148178947	0.044386863477143115	3.689813558652357e-08	1.0861073243619854e-07	7	11	11
ENSG00000139746	RBM26	-1.5965025027289839	NA	0.11037664743929357	0.024627700952147315	0.0381903970796057	3.4288893568366043e-07	9.293823862871966e-07	17	22	22
ENSG00000182022	CHST15	1.5964245824151118	NA	0.1103940313901121	0.0878915569889506	0.13891459720934293	1.657776108730324e-23	1.161798221847827e-22	13	14	14
ENSG00000122515	ZMIZ2	-1.595730815220183	NA	0.11054890558141034	0.06497033886901143	0.09032660046095004	1.874722716589701e-15	8.796065627030585e-15	4	4	4
ENSG00000009335	UBE3C	-1.5955572005310517	NA	0.11058768955706852	0.013494873210169338	0.020677905063549322	0.000188014953909719	0.00039128020417070745	9	11	11
ENSG00000088992	TESC	-1.594891176234352	NA	0.11073657314651592	0.05160947262878934	0.07134752205435778	2.077844444512391e-12	8.165204944762372e-12	38	45	45
ENSG00000006634	DBF4	-1.5948625663005165	NA	0.11074297217720834	0.00456030246299627	0.01646293812852613	0.0008724089996208094	0.001666957318606937	2	2	2
ENSG00000132470	ITGB4	-1.594805316556213	NA	0.11075577779767246	0.005003966198146443	0.020487260329644184	0.00020147304642143007	0.00041778249976796904	9	14	14
ENSG00000113790	EHHADH	1.594428345206871	NA	0.11084012793406256	0.005199735111454029	0.0361852387633583	7.049501656085716e-07	1.8593033512798208e-06	12	18	18
ENSG00000164181	ELOVL7	-1.5935280887654748	NA	0.11104177219872927	0.023906855310317488	0.0763305193687233	3.3347549005079224e-13	1.3684544577365486e-12	4	8	8
ENSG00000206013	IFITM5	1.593486267026328	NA	0.11105114669054524	0.2107108587196104	0.21653115879104903	2.645891328831549e-37	3.1400962213240295e-36	14	17	17
ENSG00000174080	CTSF	-1.5927708566139231	NA	0.11121160525667567	0.15048541595243864	0.2695609301717162	1.6194814239464935e-47	2.7335124940214975e-46	5	6	6
ENSG00000239998	LILRA2	-1.5925125948670191	NA	0.11126957541763051	0.08958163967186887	0.282695212406739	3.6910185628988796e-50	6.813485181394282e-49	24	27	27
ENSG00000274828	AC068473.5	1.5923836551704813	NA	0.11129852651066778	0.18573965138772602	0.26938220928278434	1.7579454686767787e-47	2.9643074574570383e-46	16	18	18
ENSG00000241839	PLEKHO2	-1.592092266486262	NA	0.11136397450524639	0.1426404239925589	0.23895675425434545	1.5449246912885062e-41	2.136605929911822e-40	15	18	18
ENSG00000233922	LINC01694	-1.5914953506639815	NA	0.11149814093036932	0.02090998950571492	0.03720421889536546	4.887709918205702e-07	1.3055971555655696e-06	10	11	11
ENSG00000067225	PKM	1.5913802273555426	NA	0.1115240314103098	0.004327968185759207	0.02537951513854331	3.4367867722407495e-05	7.76003375341101e-05	2	3	3
ENSG00000108509	CAMTA2	-1.5903021539222986	NA	0.11176671336159508	0.029637764936701463	0.2514413785930937	6.007376477256973e-44	9.013167034862627e-43	17	22	22
ENSG00000165655	ZNF503	-1.5901565604374963	NA	0.11179951939133435	0.04392644332330864	0.05331352401535	1.4723075615579547e-09	4.812924585047153e-09	12	13	13
ENSG00000269918	AF131215.6	1.5900967334736031	NA	0.1118130021769403	0.078020310676686	0.11971086920081841	2.8219102009634525e-20	1.6944306035126838e-19	21	26	26
ENSG00000177613	CSTF2T	-1.5894150587039344	NA	0.11196671705406656	0.006895882135996735	0.08810027273629165	4.292976718631932e-15	1.9705636442135707e-14	5	10	10
ENSG00000273148	LINC00653	-1.5887584686279297	NA	0.11211493298366565	0.005856341664510051	0.029466604595245735	7.888877038424849e-06	1.8966262769094035e-05	1	2	2
ENSG00000134202	GSTM3	-1.5884260830801153	NA	0.11219002329412929	0.3845534462248437	0.4070610674722319	7.395191347185299e-78	3.0485609714634785e-76	22	29	29
ENSG00000166965	RCCD1	1.5877254011139914	NA	0.11234844658315869	0.0077036713514018924	0.08092544922408816	6.129431284201598e-14	2.6278404273193305e-13	10	13	13
ENSG00000158815	FGF17	1.5867015804340552	NA	0.11258024823431549	0.01640990511006153	0.02307066311627302	7.908189972757663e-05	0.0001717112558151699	9	15	15
ENSG00000118785	SPP1	-1.5861287506682291	NA	0.11271010612567126	0.047293568544746534	0.1535588322110043	5.129477041050227e-26	3.98755221110473e-25	13	15	15
ENSG00000090612	ZNF268	1.5859964376341231	NA	0.11274011766517317	0.019021173858462102	0.018882436088953895	0.00036088442918209	0.0007234986060373699	6	11	11
ENSG00000175215	CTDSP2	-1.5859281278809563	NA	0.1127556143020051	0.002459930189736863	0.01046559755636629	0.00804870406106252	0.013497675136237156	5	7	7
ENSG00000161860	SYCE2	1.585572856540403	NA	0.1128362376415934	0.01998333993534896	0.010188936191118209	0.008933834419794116	0.014888855827507218	7	7	7
ENSG00000266472	MRPS21	1.5855318315162719	NA	0.11284555056225887	0.008741357717236801	0.07232894177395575	1.4500456864132868e-12	5.756211452847559e-12	11	17	17
ENSG00000203804	ADAMTSL4-AS1	-1.5845809390641017	NA	0.1130615785125935	0.1175361036962517	0.040588633830284736	1.447593249226845e-07	4.05501088386004e-07	32	43	43
ENSG00000165983	PTER	-1.5843526706027662	NA	0.1131134860246729	0.023380342300308637	0.04723687601204343	1.3213098690248464e-08	4.025429551235937e-08	11	16	16
ENSG00000139168	ZCRB1	-1.583468103620503	NA	0.11331481109742245	0.0391272651149617	0.016122871363283844	0.0009881005983321698	0.0018746473239073327	10	12	12
ENSG00000051009	FAM160A2	1.583389037200677	NA	0.11333282013798839	0.2248312288594969	0.24782467914613696	3.026523759029622e-43	4.409673402174935e-42	17	28	28
ENSG00000257365	FNTB	-1.5833811461419667	NA	0.1133346176163685	0.06083220159150585	0.09871587971286773	8.133557490101957e-17	4.1036298145854207e-16	12	16	16
ENSG00000133597	ADCK2	1.5828980192620286	NA	0.11344471029052032	0.12558009609454576	0.18990010386656578	1.9919966889039718e-32	2.0082746159914293e-31	22	22	22
ENSG00000137364	TPMT	-1.58280354647882	NA	0.11346624814654431	0.12594641714790566	0.31152459034664365	3.944199214044878e-56	8.795718117250405e-55	17	21	21
ENSG00000153179	RASSF3	-1.5821541722399204	NA	0.11361437932075084	0.004682167115654343	0.022247936685146373	0.00010647867697532608	0.0002277663504365557	7	7	7
ENSG00000184983	NDUFA6	1.5818668996418732	NA	0.11367995871722997	0.41088053294361887	0.2662155570941554	7.496919498146837e-47	1.2373885704881626e-45	22	30	30
ENSG00000170638	TRABD	1.581004969792714	NA	0.1138769014070659	0.20361887878230878	0.2892659181868572	1.6879035303962318e-51	3.270718377713557e-50	15	23	23
ENSG00000197208	SLC22A4	1.5808079758632754	NA	0.11392195032322286	0.0030393622612692483	0.026714406552245405	2.1243694336393522e-05	4.8926687372389536e-05	6	7	7
ENSG00000162877	PM20D1	1.5801466252597303	NA	0.11407329177271279	0.12063114237018185	0.4048873076664508	2.5171651442389394e-77	1.013306691515342e-75	29	39	39
ENSG00000145439	CBR4	1.5801334471015558	NA	0.11407630902975875	0.08041432120254674	0.0474666517465083	1.216249086608011e-08	3.714595830140834e-08	22	24	24
ENSG00000235478	LINC01664	-1.580085503457287	NA	0.11408728668553622	0.075494553975891	0.09119147108998377	1.3581740515531139e-15	6.416343473852438e-15	12	13	13
ENSG00000267368	UPK3BL1	1.5794786503302376	NA	0.11422630973759475	0.24854974957088255	0.31498086832276617	7.303833011352537e-57	1.663392195374298e-55	57	71	71
ENSG00000131759	RARA	1.5792193891583834	NA	0.11428574412239703	0.052294226165907134	0.05887903223847311	1.95966593363749e-10	6.820846579246867e-10	16	21	21
ENSG00000188243	COMMD6	1.5783385604231763	NA	0.11448785175271292	0.021366683195014287	0.03249242809631433	2.657877695020364e-06	6.67153755736303e-06	6	6	6
ENSG00000231680	LINC02723	-1.5783324182336227	NA	0.11448926207531264	0.07315653303172408	0.23975833986097114	1.0847427300101132e-41	1.5038199738838667e-40	4	5	5
ENSG00000133104	SPART	-1.578320794397052	NA	0.11449193108920575	0.10763282133748006	0.21085540702060346	2.9874682371016663e-36	3.4291896116503664e-35	15	22	22
ENSG00000100296	THOC5	-1.5781632768203682	NA	0.1145281044058388	0.015367005370017185	0.13885255129441249	1.6985270791480143e-23	1.189385091070204e-22	4	8	8
ENSG00000277566	AC089999.2	1.5775220060342343	NA	0.11467546266859278	0.009974951248364703	0.022959151462314663	8.233400183766961e-05	0.00017841114449256967	8	9	9
ENSG00000232354	VIPR1-AS1	-1.5773423981749677	NA	0.1147167616727799	0.0026413116815504276	0.023194294307545518	7.562674490042904e-05	0.00016450064032184902	16	19	19
ENSG00000152404	CWF19L2	1.5762604453278262	NA	0.11496579338262637	0.07852551965830791	0.13612915755371452	4.9237679841639725e-23	3.3653924735124734e-22	20	23	23
ENSG00000163935	SFMBT1	1.5750013704337562	NA	0.1152561282249398	0.04157865696214308	0.07706749523479277	2.5425543379006346e-13	1.0521781935486965e-12	10	11	11
ENSG00000110274	CEP164	1.5747186036042033	NA	0.11532141172315782	0.0281034802354409	0.18043500748026445	9.88981557878294e-31	9.308476803542736e-30	28	36	36
ENSG00000104946	TBC1D17	-1.5746004037897154	NA	0.11534870959944328	0.03042037466390721	0.032766155933353684	2.4088354919026676e-06	6.068623453891413e-06	10	16	16
ENSG00000122705	CLTA	-1.5740416005582323	NA	0.11547783225461558	0.00925840512836066	0.01241377338870626	0.0038822953008681104	0.006820764482592688	13	16	16
ENSG00000276071	AC074138.1	-1.5738725151893111	NA	0.11551692519774294	0.003525667346952192	0.026686654766397894	2.1457120965584075e-05	4.9411597614986074e-05	4	5	5
ENSG00000272734	ADIRF-AS1	-1.573159001722009	NA	0.11568200583568757	0.010421848577708972	0.026081815373260018	2.6681542518114045e-05	6.0902671721434546e-05	4	6	6
ENSG00000134248	LAMTOR5	1.5731456312255356	NA	0.11568510104355356	0.021284097179282407	0.08969878464216882	2.3685374924973617e-15	1.1046518754103141e-14	11	15	15
ENSG00000249437	NAIP	-1.5728015734515541	NA	0.11576477121606321	0.01760147262642524	0.014824178607071697	0.0015917822451379997	0.002938055507681795	20	34	34
ENSG00000166508	MCM7	1.5726049810097997	NA	0.11581031360935197	0.02678902929752206	0.013814183535055728	0.0023100501237116374	0.004177040233185457	10	11	11
ENSG00000135631	RAB11FIP5	1.5725723505020144	NA	0.11581787412022716	0.038635412315221676	0.07510832030097864	5.226980892189534e-13	2.125118428642919e-12	1	2	2
ENSG00000165948	IFI27L1	-1.5724982669689376	NA	0.1158350407656415	0.02782839428823103	0.10023104530933521	4.6026430298961065e-17	2.3568445900175673e-16	17	23	23
ENSG00000069188	SDK2	-1.57213017823287	NA	0.11592036399032805	0.0016018421537659822	0.3419283987365879	1.0578276378083046e-62	2.8168767330395365e-61	4	8	8
ENSG00000166323	C11orf65	1.571974245838928	NA	0.11595652411962873	0.01284001329488746	0.014145282177250423	0.002044216380364933	0.0037254268551411515	3	4	4
ENSG00000105171	POP4	1.5711457969474272	NA	0.11614878695804241	0.0015329717375912972	0.030271599849406524	5.905792876075826e-06	1.4335235956379948e-05	5	10	10
ENSG00000150995	ITPR1	-1.57040271265875	NA	0.11632145178232091	0.0052050672295263795	0.02927545797876082	8.450390944946348e-06	2.0250943867367932e-05	12	14	14
ENSG00000168779	SHOX2	1.570153334956357	NA	0.11637944295126545	0.0075408326907462336	0.044219749450769674	3.918680847265298e-08	1.1511041084233057e-07	2	3	3
ENSG00000113273	ARSB	-1.5698667472671002	NA	0.1164461151094864	0.12343057550089792	0.13832458054447486	2.088278729678569e-23	1.4557679648478772e-22	26	28	28
ENSG00000137802	MAPKBP1	1.569703271432066	NA	0.11648415979268796	0.024794461944063373	0.022913366889617516	8.37078010604937e-05	0.00018127352953484108	15	21	21
ENSG00000175634	RPS6KB2	-1.5696184893978238	NA	0.11650389441691601	0.011926133371204338	0.01546024738910265	0.0012599261142720985	0.002361621262832246	21	28	28
ENSG00000124491	F13A1	1.5695887930499859	NA	0.11651080742538447	0.06223981501758824	0.1180482500072394	5.3360073823218464e-20	3.1674347732584748e-19	9	10	10
ENSG00000151116	UEVLD	1.5695243689113043	NA	0.11652580581901824	0.05228017938274038	0.1597423164811435	4.3461673565954895e-27	3.52732721241155e-26	11	17	17
ENSG00000130304	SLC27A1	-1.5695205371596475	NA	0.11652669792559973	0.011435182864621456	0.04002672482519127	1.771789369364256e-07	4.919756459719499e-07	8	12	12
ENSG00000137513	NARS2	-1.5686766326811967	NA	0.11672330610618338	0.012181631388825774	0.12752050939988718	1.3948183588909314e-21	8.931941761247417e-21	27	38	38
ENSG00000204954	C12orf73	-1.568648141521204	NA	0.11672994836220796	0.00867516675266014	0.01943600740619165	0.0002950926064659653	0.000599732532387395	6	6	6
ENSG00000234290	AC116366.1	-1.5682129431563487	NA	0.11683144477075826	0.14388026100424825	0.1794574389311203	1.4766077302307294e-30	1.3807167920243608e-29	8	8	8
ENSG00000065618	COL17A1	1.5681851056649239	NA	0.11683793935269983	0.10831809395265922	0.14102257248168046	7.257505939408311e-24	5.1514474070742183e-23	5	6	6
ENSG00000221866	PLXNA4	1.5678834958859942	NA	0.11690832412433713	0.05292453267020796	0.05055127351232643	3.995648182176682e-09	1.2651656328683144e-08	40	49	49
ENSG00000273014	AC018645.3	1.5675236738387635	NA	0.11699233707707478	0.05715752749085887	0.0692334804833775	4.5053266537032555e-12	1.7362212760529694e-11	8	11	11
ENSG00000180817	PPA1	-1.5672442514325053	NA	0.11705761063661155	0.20335553232453904	0.24748055421464907	3.528502010827024e-43	5.114985712905548e-42	32	39	39
ENSG00000111424	VDR	-1.5670810960799928	NA	0.11709573723106469	0.08525094988784405	0.09285674179435927	7.296392892213431e-16	3.483458844893322e-15	19	25	25
ENSG00000141699	RETREG3	1.567059754050557	NA	0.11710072521661168	0.010935366687579377	0.059545195794463955	1.5386434816824582e-10	5.384938177014791e-10	18	25	25
ENSG00000126581	BECN1	1.5664435625076296	NA	0.11724481133317559	2.206735618567299e-05	0.09404272437263227	4.684563285129651e-16	2.260427005534282e-15	1	3	3
ENSG00000171302	CANT1	-1.5662941664046899	NA	0.11727976607473994	0.059094065638441814	0.05250357050948847	1.9733626694771338e-09	6.389954006582962e-09	10	12	12
ENSG00000239697	TNFSF12	-1.564942779297724	NA	0.1175963267680092	0.07975422678290488	0.18676236192521248	7.304684988241545e-32	7.150002446538484e-31	20	22	22
ENSG00000174749	FAM241A	-1.5648062959552251	NA	0.11762833506222393	0.06421248474403549	0.06089804424448548	9.411651848910295e-11	3.347167514661191e-10	5	6	6
ENSG00000196411	EPHB4	-1.5647736481741064	NA	0.1176359926859178	0.16647501167249718	0.2582311766766983	2.8264859626769603e-45	4.4306588458818277e-44	24	31	31
ENSG00000181016	LSMEM1	-1.5644359973491353	NA	0.11771521253030028	0.07683565216899448	0.08474674856765319	1.4906512628796515e-14	6.626018275563281e-14	20	26	26
ENSG00000142751	GPN2	-1.5642397585678256	NA	0.11776127342602881	0.023031900630041985	0.0341229900070162	1.4792027900493203e-06	3.7934572523636597e-06	5	5	5
ENSG00000204070	SYS1	1.564072498354949	NA	0.1178005436751597	0.06081437987228413	0.09231051157371262	8.946805425003858e-16	4.254818808468973e-15	13	15	15
ENSG00000136279	DBNL	-1.5638861219418358	NA	0.11784431423157238	0.011489504608911598	0.0233786855690901	7.075279374319567e-05	0.00015436891347354488	5	7	7
ENSG00000229728	AL136531.1	1.5637912656611443	NA	0.11786659615695963	0.004343746949446427	0.01090732673296803	0.006816694583471779	0.011545629176489632	2	2	2
ENSG00000280620	SCAANT1	-1.5633911941815057	NA	0.1179606101017487	0.016803927037915795	0.08220347471962258	3.8219601584232655e-14	1.6593112596658377e-13	6	9	9
ENSG00000146205	ANO7	1.5632692976067675	NA	0.11798926661788263	0.015579402939282144	0.014832781374165488	0.0015867510479449056	0.0029297150862626167	10	12	12
ENSG00000142089	IFITM3	1.562719539281116	NA	0.11811857649386504	0.36171136343134846	0.5574235476674749	2.3761659273431247e-120	3.2861991522586492e-118	35	56	56
ENSG00000132155	RAF1	-1.5624001406554437	NA	0.11819375399203169	0.012886032430556221	0.015544667173358123	0.0012214783045177797	0.0022938164086920066	3	3	3
ENSG00000030582	GRN	-1.5621910414233193	NA	0.11824299042353685	0.022761007002814502	0.10729061490779519	3.2066101897702923e-18	1.744611616255417e-17	3	4	4
ENSG00000152944	MED21	1.5614482336571878	NA	0.11841802887544513	0.04229480253439202	0.016800792304460032	0.0007709828254120574	0.001481908145370026	8	9	9
ENSG00000221983	UBA52	1.5602144297435088	NA	0.11870921678738484	0.06234916998167576	0.015364673224866931	0.0013049307184313222	0.002440376978231052	10	13	13
ENSG00000113312	TTC1	1.5598308264956922	NA	0.11879986463252139	0.00752948021550986	0.011555543084978593	0.005346789028859195	0.009194954377848608	8	13	13
ENSG00000176658	MYO1D	1.559244825468499	NA	0.1189384450924384	0.05045614581857692	0.0907719966982111	1.5880440667243477e-15	7.477585859488148e-15	6	6	6
ENSG00000141391	PRELID3A	1.5590162760316715	NA	0.11899252794373325	0.14146294000971724	0.038934541075957174	2.624030283360696e-07	7.190715137320641e-07	8	11	11
ENSG00000155542	SETD9	-1.558953531676817	NA	0.11900737884112512	0.36825595241576997	0.49925429649447334	2.0499158374556077e-102	1.8502108787645377e-100	9	13	13
ENSG00000271892	AC026790.1	1.5586586141251575	NA	0.1190772020386597	0.08632755600311935	0.1276402621293627	1.3317033095174881e-21	8.543726170937301e-21	23	30	30
ENSG00000153832	FBXO36	-1.558363834351271	NA	0.11914702469753721	0.014723000095316456	0.011048040525607143	0.006466024153337765	0.010996216601109613	12	15	15
ENSG00000131061	ZNF341	-1.5582263329924535	NA	0.11917960476467733	0.00779223853488711	0.02384570164465359	5.9771313210824966e-05	0.00013141259618620993	9	9	9
ENSG00000151470	C4orf33	1.55744550058091	NA	0.11936475042284071	0.2196066011647133	0.22148608390301602	3.143675123517876e-38	3.875692645090442e-37	15	20	20
ENSG00000164053	ATRIP	-1.5573796569431537	NA	0.11938037311501191	0.017797254484317154	0.07282668789849266	1.2080867615326808e-12	4.819139305309129e-12	17	22	22
ENSG00000268027	AC243960.1	-1.5573564030450773	NA	0.11938589094041603	0.007342048643603346	0.01724757847614727	0.000654848672736742	0.0012682100382566221	9	11	11
ENSG00000135390	ATP5MC2	1.5571516142090132	NA	0.11943449310197446	0.17278549713294705	0.02723734856877177	1.7596925702327742e-05	4.087358511028288e-05	16	17	17
ENSG00000104490	NCALD	-1.5569061671416409	NA	0.11949276503068774	0.016688422644551868	0.01543292643880732	0.0012726288745052992	0.002383868112385732	21	27	27
ENSG00000117862	TXNDC12	1.556709217101768	NA	0.11953953931850826	0.10089459972324281	0.1361034809939797	4.9733500034893007e-23	3.3979274585592836e-22	10	11	11
ENSG00000100979	PLTP	1.555291038535012	NA	0.11987677066917973	0.0030880099459849666	0.06102962500979198	8.972064360248278e-11	3.1954710636323514e-10	5	6	6
ENSG00000274038	AC007014.2	1.55514552287451	NA	0.11991141521867095	0.033983042612627044	0.027369156013414154	1.6781273633795324e-05	3.9079584674898967e-05	6	7	7
ENSG00000147408	CSGALNACT1	-1.5542026525253156	NA	0.12013608500905716	0.3871313882291998	0.5386968947841598	2.4809270932235826e-114	2.934166808392498e-112	26	36	36
ENSG00000165949	IFI27	1.5531756567031005	NA	0.12038117534405933	0.010035180192322904	0.013411103678856501	0.0026814064877066124	0.00480445510998649	12	17	17
ENSG00000188603	CLN3	-1.5531379533450949	NA	0.12039018061241746	0.05057717746861706	0.0841539319411313	1.8568328021651614e-14	8.211146396165639e-14	5	6	6
ENSG00000275052	PPP4R3B	-1.5529615665709806	NA	0.12043231676211164	0.023558239543612823	0.02442561931756585	4.8482226319119384e-05	0.00010780883028352936	8	12	12
ENSG00000253616	AC107959.3	1.5526562612023211	NA	0.12050527691022057	0.08726459499794095	0.27028934368774576	1.1589696158512482e-47	1.971743049824708e-46	4	7	7
ENSG00000163646	CLRN1	1.5525736562734342	NA	0.12052502331410973	0.017869737763446122	0.013732934161520676	0.0023804661403274766	0.004294404990582358	21	23	23
ENSG00000065357	DGKA	1.5522046626685895	NA	0.12061326080301443	0.01105164059550518	0.03919399537525038	2.3903187610542396e-07	6.569162889954993e-07	14	17	17
ENSG00000184076	UQCR10	-1.5520167292615419	NA	0.12065822077243386	0.03308147257647177	0.033817843681884716	1.650647141883464e-06	4.2179925251318025e-06	12	21	21
ENSG00000139618	BRCA2	1.5518439396245285	NA	0.12069956941740584	0.003835149443251907	0.014533392894787927	0.0017716681142833817	0.003251186355467706	3	7	7
ENSG00000165895	ARHGAP42	1.5514127986461863	NA	0.12080279002228966	0.008136301222026346	0.016625767623472797	0.0008219485470121817	0.0015752789039686973	6	8	8
ENSG00000063169	BICRA	1.5512160072614485	NA	0.12084992732457445	0.01513659638148503	0.036983747307755804	5.290787896535965e-07	1.4086589293230132e-06	9	11	11
ENSG00000147872	PLIN2	-1.5510680600323858	NA	0.12088537449723702	0.0011997496146174114	0.022255739653685182	0.00010617854896360785	0.00022715268664881623	7	10	10
ENSG00000246228	CASC8	1.5508840088723048	NA	0.12092948328724497	0.34030317333579074	0.3566381921117304	5.447233825891453e-66	1.618970760488952e-64	31	35	35
ENSG00000179855	GIPC3	1.5504724570011017	NA	0.12102815933427083	0.1561273087101528	0.17416549188573296	1.2827967380205578e-29	1.1541805488097874e-28	14	20	20
ENSG00000121988	ZRANB3	-1.5503523860707935	NA	0.12105696009968969	0.019015143022878586	0.015962441132523524	0.0010479343974936738	0.001982681705937667	5	5	5
ENSG00000103876	FAH	-1.5495115308971639	NA	0.12125880177177463	0.01994204965859616	0.02269812767181698	9.048089110396247e-05	0.00019500525342991737	13	20	20
ENSG00000177669	MBOAT4	1.5488186312957832	NA	0.121425325458923	0.028429606596195058	0.08631685668300237	8.326566058368835e-15	3.7676063676772333e-14	8	9	9
ENSG00000164211	STARD4	1.5488067527215592	NA	0.12142818178029065	0.004889189848490288	0.012899057891209407	0.003241764199921942	0.0057430799859980765	6	12	12
ENSG00000115255	REEP6	1.5487095516568534	NA	0.12145155671790084	0.020718884495277312	0.028363160475100468	1.173361009854526e-05	2.7769759809543565e-05	6	12	12
ENSG00000255310	AF131215.5	1.5485277299441478	NA	0.1214952906993914	0.0704817418187436	0.09563083327789829	2.5860796237127274e-16	1.265658660589314e-15	13	19	19
ENSG00000230138	LINC02812	1.5479125739678397	NA	0.12164334686595578	0.011100472620005112	0.03183446325986606	3.3670369475776574e-06	8.364669942634978e-06	6	8	8
ENSG00000142512	SIGLEC10	1.5467616349125914	NA	0.12192073455437565	0.02475326853478547	0.10869280412376282	1.8848745889380516e-18	1.036348647826183e-17	7	9	9
ENSG00000072818	ACAP1	1.5461899798705874	NA	0.12205869274750461	0.1617809057137468	0.2586800991282986	2.3070642002790456e-45	3.626383498678767e-44	3	5	5
ENSG00000138594	TMOD3	-1.546163224555717	NA	0.1220651526275263	0.12143990291945253	0.132580361636964	1.961448609425575e-22	1.3057795886272974e-21	13	15	15
ENSG00000268030	AC005253.1	-1.5458887174307103	NA	0.12213144585333555	0.012848498722823287	0.010610594332928248	0.007621078535663723	0.012814381391126305	14	16	16
ENSG00000165810	BTNL9	-1.5458321177257783	NA	0.12214511813031108	0.07670948885575346	0.0989480697063095	7.45436985261098e-17	3.7687201828545315e-16	10	12	12
ENSG00000283959	AP002851.1	1.545228767354902	NA	0.12229093836126756	0.010880037975341489	0.02556824894316424	3.210711974458992e-05	7.27255311715721e-05	4	4	4
ENSG00000182372	CLN8	1.545177814550841	NA	0.12230325907434413	0.005285874030827854	0.20612341045803065	2.2251758163206677e-35	2.484345056906454e-34	9	15	15
ENSG00000137266	SLC22A23	-1.544761086208203	NA	0.12240406306141127	0.06264851858504936	0.04459406129598301	3.424504717598756e-08	1.0104410082949253e-07	35	42	42
ENSG00000223768	LINC00205	-1.5446512327560562	NA	0.12243064673660399	0.05935253256697225	0.016065738468581902	0.001009003231785372	0.0019126115200494467	22	26	26
ENSG00000147592	LACTB2	-1.5442408526717784	NA	0.12252999541165555	0.015950727192001284	0.051461255201298864	2.876220921884891e-09	9.205732099552817e-09	9	11	11
ENSG00000130584	ZBTB46	-1.5428873126121185	NA	0.12285811968539936	0.003778510407517076	0.0119827431521718	0.0045584164769979065	0.007933856101089728	12	15	15
ENSG00000164176	EDIL3	1.541988335578605	NA	0.1230764281331354	0.014453197806252826	0.030370410164967446	5.699630595796717e-06	1.3853000848777242e-05	7	8	8
ENSG00000163428	LRRC58	1.5418397881485197	NA	0.12311253068181166	0.0367968047961957	0.05147744510938393	2.8594440020883885e-09	9.15545279906904e-09	8	10	10
ENSG00000269293	ZSCAN16-AS1	1.5417926591035565	NA	0.1231239865200586	0.004667699312321371	0.01489248026575488	0.0015522767493597815	0.0028700802129133034	7	9	9
ENSG00000005801	ZNF195	-1.54172637639464	NA	0.12314009952175455	0.055890092541603265	0.1540049007098561	4.295287186796764e-26	3.352748291596618e-25	12	33	33
ENSG00000236618	PITPNA-AS1	1.5412560541060079	NA	0.12325447986700017	0.0055406419820024436	0.018586358242633518	0.00040193939198743007	0.0008019614465610748	10	17	17
ENSG00000156928	MALSU1	1.5399252113362745	NA	0.12357858458973536	0.020198416889996032	0.01987189494532241	0.00025188224342354834	0.0005161960555055485	5	6	6
ENSG00000250571	GLI4	1.5390415094044119	NA	0.12379416285168895	0.05719508457713738	0.05136217594784013	2.981055238552962e-09	9.528819438200326e-09	13	13	13
ENSG00000111711	GOLT1B	1.5387207879149727	NA	0.12387247511190311	0.04157618678630974	0.03525958532759926	9.8318067125068e-07	2.559672890735982e-06	4	6	6
ENSG00000100285	NEFH	-1.5387161014475645	NA	0.12387361971793645	0.009452456171529991	0.05576238190132752	6.067561882528132e-10	2.043051614440898e-09	19	29	29
ENSG00000267100	ILF3-DT	1.538490772946478	NA	0.12392866288450112	0.11800238358051536	0.127398615195187	1.4621261093125478e-21	9.352480659679553e-21	15	15	15
ENSG00000141252	VPS53	-1.5381237019234355	NA	0.12401837173475748	0.5120671663953319	0.6315309999190963	5.844317730049642e-147	1.7583193816249353e-144	21	24	24
ENSG00000197712	FAM114A1	-1.5379843581743806	NA	0.12405243935716863	0.03723006176796246	0.042857416617455124	6.399393263459678e-08	1.848462103336197e-07	10	12	12
ENSG00000108733	PEX12	1.5371819591988758	NA	0.12424875693811058	0.017841849956857815	0.016361677851272627	0.0009053527548351581	0.0017241415205628125	9	9	9
ENSG00000260231	KDM7A-DT	1.5369871460745497	NA	0.12429645710758484	0.06492757904964516	0.12811642932747141	1.1076921516589837e-21	7.12788469373355e-21	11	15	15
ENSG00000116299	KIAA1324	1.5367793579055977	NA	0.12434734997207746	0.4998752662459992	0.5467476010833939	6.879507255123184e-117	8.73901258652648e-115	16	17	17
ENSG00000133318	RTN3	1.536008048072526	NA	0.12453640649384942	0.004453808786658054	0.06428097610491887	2.7476351801342697e-11	1.0104910080232166e-10	11	13	13
ENSG00000135218	CD36	-1.5359829644155316	NA	0.12454255853590401	0.1229810850426789	0.06957679484151473	3.973570996189279e-12	1.5361309516151925e-11	48	57	57
ENSG00000100461	RBM23	1.5354967800080694	NA	0.12466184742305812	0.061750743567942946	0.0871914154611625	6.017794448930862e-15	2.7424702897878116e-14	21	30	30
ENSG00000248367	AC008610.1	1.5352780855358155	NA	0.12471553475221668	0.034462095083130195	0.07256377645099232	1.330393262240103e-12	5.29225563770715e-12	12	17	17
ENSG00000066379	ZNRD1	-1.5351793213069465	NA	0.12473978630251614	0.21448633568119163	0.20189566183576865	1.325044035352941e-34	1.4300302178897158e-33	38	53	53
ENSG00000111886	GABRR2	1.535023283808582	NA	0.1247781087950667	0.016742395010413854	0.07450531701264067	6.523454957577743e-13	2.6403287483479046e-12	12	17	17
ENSG00000175662	TOM1L2	-1.534860916561643	NA	0.12481799560732271	0.044658337885629416	0.048325726311118505	8.92194301493488e-09	2.7528319676703538e-08	10	13	13
ENSG00000066455	GOLGA5	1.5346483068003431	NA	0.1248702399269488	0.002182070254694164	0.010308189792461396	0.008540719026568694	0.014278103976079794	5	7	7
ENSG00000197566	ZNF624	1.532971592309625	NA	0.12528285445971626	0.005096814787041248	0.014198065863972108	0.0020047922170096056	0.0036594126375197157	9	14	14
ENSG00000063245	EPN1	1.5326123211014084	NA	0.12537140386262843	0.08402057603719942	0.1104932335347563	9.517052426072323e-19	5.295520183475479e-18	18	24	24
ENSG00000171425	ZNF581	1.532243538243133	NA	0.12546234832222175	0.001978055620688576	0.016456244446148113	0.0008745489148939246	0.0016703017420109047	8	10	10
ENSG00000246308	AC116535.1	1.5315944787023306	NA	0.12562253585385622	0.02304087612428258	0.01022964563913785	0.00879760185159734	0.014673222539685157	6	10	10
ENSG00000134531	EMP1	-1.5310954785471855	NA	0.1257457971358482	0.007700363613205936	0.01784107392295055	0.0005273309332876237	0.001034572494560057	3	3	3
ENSG00000170175	CHRNB1	1.531070023261635	NA	0.12575208753707975	0.13041443566417915	0.15606528104585635	1.889974633063058e-26	1.497051962235491e-25	13	15	15
ENSG00000101439	CST3	1.5308615509945924	NA	0.12580361353785643	0.011106650174542538	0.10096467981191158	3.492595119806459e-17	1.8013387581822847e-16	8	10	10
ENSG00000151164	RAD9B	-1.5299870267363267	NA	0.12601994017442966	0.06540980895194809	0.09319698581716873	6.425719731239521e-16	3.078923377229018e-15	4	5	5
ENSG00000137094	DNAJB5	-1.5289895845439514	NA	0.12626702597793307	0.07790729736839072	0.12387504923947172	5.6949229004233804e-21	3.5384866963536434e-20	22	32	32
ENSG00000197217	ENTPD4	1.5289252602592305	NA	0.1262829732930872	0.08787075532393493	0.23778284118776752	2.591423078156941e-41	3.5410609057620225e-40	44	54	54
ENSG00000093010	COMT	1.5287795852844275	NA	0.1263190949183339	0.015692208765133716	0.04074643023217079	1.36772175936056e-07	3.8375426131011526e-07	6	9	9
ENSG00000197498	RPF2	1.5286380558745687	NA	0.12635419631281267	0.02660268583995825	0.015537023835622193	0.0012249100601099295	0.002299757238978014	9	10	10
ENSG00000149177	PTPRJ	-1.528010189793062	NA	0.12651000801716036	0.016354487862690198	0.0573323434071203	3.4347139495903534e-10	1.1770965132199235e-09	4	4	4
ENSG00000203875	SNHG5	-1.5279438358244517	NA	0.1265264832027297	0.22639547873012159	0.6869999303677178	1.2090858382724907e-170	1.0912954231860496e-167	27	32	32
ENSG00000185085	INTS5	-1.5277804397217793	NA	0.12656706033338322	0.02838861994830872	0.05634814227279201	4.907273547357648e-10	1.6634677616848449e-09	17	25	25
ENSG00000112305	SMAP1	1.527738828514262	NA	0.12657739551163213	0.11457903647616598	0.16749525600479723	1.9203802520924398e-28	1.646755434713832e-27	8	12	12
ENSG00000074966	TXK	1.527196663018166	NA	0.12671211585573344	0.014401548949576879	0.04673330216373068	1.5843437313723228e-08	4.802883268393842e-08	8	10	10
ENSG00000145075	CCDC39	-1.526999357429345	NA	0.1267611711551968	0.006312353113281096	0.012094694673368041	0.0043720774902803365	0.007631998868161389	14	17	17
ENSG00000275278	AC012150.2	-1.5266732917642898	NA	0.1268422719579861	0.008876569975260333	0.012846029389203564	0.003306196915178571	0.005851787686902396	7	9	9
ENSG00000182183	SHISAL2A	-1.5263919634777576	NA	0.12691227789038736	0.026017701876386554	0.04500208606278001	2.956467600261504e-08	8.764124957110549e-08	17	21	21
ENSG00000066185	ZMYND12	1.5259089515848543	NA	0.12703254104863568	0.09164312958857505	0.03589165581495355	7.833958819331218e-07	2.0570289357328288e-06	13	17	17
ENSG00000219200	RNASEK	-1.5258619803915683	NA	0.12704424094430736	0.05251042159914149	0.14285532149236632	3.533584596354323e-24	2.5514712523318014e-23	5	10	10
ENSG00000186453	FAM228A	1.5256913612063208	NA	0.1270867469557065	0.028360156178137065	0.06401913540125183	3.022683484068729e-11	1.1076068176986033e-10	16	20	20
ENSG00000257704	INAFM1	-1.5256060212892333	NA	0.12710801166779517	0.028037860115093065	0.18814887006694755	4.116256967482988e-32	4.082688880009587e-31	2	5	5
ENSG00000170049	KCNAB3	1.5255717698665028	NA	0.12711654710015033	0.092334228375287	0.11729828615635574	7.10985918959493e-20	4.1942543943021486e-19	10	12	12
ENSG00000164253	WDR41	-1.5255486729329142	NA	0.12712230309282552	0.0928724146362915	0.2537794129993718	2.1034350799718043e-44	3.214956166349062e-43	44	54	54
ENSG00000122678	POLM	-1.52503651933739	NA	0.12724998913830354	0.12054108122657539	0.41510945584107406	7.626335067360532e-80	3.450765701059783e-78	23	31	31
ENSG00000069696	DRD4	-1.5247535235653937	NA	0.1273205861768118	0.01202780701319203	0.02185634208906705	0.00012268719634091056	0.00026052039748022227	5	5	5
ENSG00000117500	TMED5	1.524469897691648	NA	0.12739137097348843	0.051213533556497284	0.06422669699779655	2.8025207702602664e-11	1.0293516532275286e-10	5	6	6
ENSG00000146021	KLHL3	1.5239719085372525	NA	0.12751572869692007	0.013301688683422516	0.03325716808556072	2.019135643179791e-06	5.120697596109174e-06	6	10	10
ENSG00000138798	EGF	-1.5219193332583876	NA	0.12802929426725682	0.01425903126480364	0.01664241601886478	0.0008169579382101641	0.0015662394278777086	12	17	17
ENSG00000160218	TRAPPC10	-1.5217844926350148	NA	0.12806308834387986	0.005520266515641014	0.01897015671467568	0.0003495508271511951	0.0007019258940065392	3	4	4
ENSG00000100376	FAM118A	-1.5213920027314987	NA	0.12816149456958514	0.45304973014103816	0.7027854335472307	3.7248980479956883e-178	3.9923922890673784e-175	18	23	23
ENSG00000136404	TM6SF1	1.5211208271695265	NA	0.1282295188395435	0.0084572032191436	0.017733677674803845	0.000548394539691529	0.0010728288798961933	7	8	8
ENSG00000188739	RBM34	1.5209300569974675	NA	0.12827739026915813	0.014886702709274106	0.026522442207361496	2.276470312368394e-05	5.227529376915585e-05	5	5	5
ENSG00000139921	TMX1	-1.5206777468827746	NA	0.12834072572787064	0.011494410487779072	0.1302697325304047	4.810536842935535e-22	3.1486983328054e-21	10	12	12
ENSG00000169599	NFU1	1.5202517907654347	NA	0.1284477053566053	0.018557595853872445	0.017816227830904044	0.0005321304124262452	0.0010431532284748146	4	8	8
ENSG00000088543	C3orf18	-1.5195895318500303	NA	0.12861417048581644	0.01295879950932488	0.022133879308710545	0.00011096415250940294	0.00023682940278578108	12	14	14
ENSG00000156958	GALK2	-1.5195306325082851	NA	0.12862898351495447	0.10514199593210044	0.12117335339422786	1.6098277340314746e-20	9.761999933134992e-20	10	12	12
ENSG00000048342	CC2D2A	-1.5194924930271223	NA	0.12863857620111022	0.06079517870034494	0.07684273691191355	2.7618624541956184e-13	1.139908043971135e-12	9	13	13
ENSG00000144560	VGLL4	1.519089326427226	NA	0.1287400130166648	0.006537826847317167	0.01616101223079268	0.0009743899834212036	0.0018500679612145948	7	13	13
ENSG00000131203	IDO1	-1.517704016520401	NA	0.1290890310801875	0.013979716213736101	0.02264789242203465	9.21392554907188e-05	0.00019837992371755638	10	16	16
ENSG00000160293	VAV2	1.5175529773774745	NA	0.12912712861393957	0.04083564333912386	0.07819502345147716	1.6784550914576527e-13	7.015312299148741e-13	6	8	8
ENSG00000100325	ASCC2	1.5173467479393021	NA	0.1291791612393384	0.04265679561376377	0.05899598877826669	1.878205829077004e-10	6.551942994882332e-10	16	21	21
ENSG00000227107	AC104667.1	-1.5167648743511755	NA	0.12932605839495281	0.025239992023548617	0.03703077754060994	5.202105475558151e-07	1.3867698865280078e-06	13	14	14
ENSG00000280798	LINC00294	-1.5166817161591435	NA	0.12934706272464863	0.2467829521483405	0.46249619350416526	4.0134778799062265e-92	2.5777952120790966e-90	25	33	33
ENSG00000143549	TPM3	1.5166348305556208	NA	0.12935890639000536	0.03962887890901138	0.06777243896206425	7.685813026604088e-12	2.927026595452665e-11	3	3	3
ENSG00000260286	ARMH2	1.51627159097913	NA	0.1294506920513732	0.024163809470582966	0.02267036877632642	9.139352963104049e-05	0.00019687992734451163	11	14	14
ENSG00000080546	SESN1	-1.5156709946664586	NA	0.12960256543976964	0.006882144517605725	0.011017447592215584	0.006540668092855698	0.011114339786403325	7	11	11
ENSG00000111052	LIN7A	1.515634007655601	NA	0.12961192290259796	0.0012795696701483742	0.0363005672518059	6.7632822051195e-07	1.7873867550561612e-06	8	9	9
ENSG00000178538	CA8	1.5155547162222434	NA	0.1296319848650579	0.017930658757497376	0.06904842523965098	4.8208260692645675e-12	1.8548877330450542e-11	6	6	6
ENSG00000127311	HELB	1.5150972939090075	NA	0.1297477668833933	0.25955900866521003	0.2278433603510263	2.004510793250368e-39	2.5672408957020586e-38	5	5	5
ENSG00000153487	ING1	-1.5148859639378587	NA	0.12980128550111494	0.013699561132298995	0.025361036745198202	3.4597610776404016e-05	7.808823732621116e-05	18	24	24
ENSG00000136436	CALCOCO2	-1.5139734913108633	NA	0.13003256295283	0.04112724766801225	0.05328258458153355	1.4888772182945992e-09	4.8643085190577405e-09	11	13	13
ENSG00000232453	LINC02777	-1.5139194713180926	NA	0.13004626500873878	0.006164188848735359	0.02282415452970522	8.645110270782872e-05	0.00018681325105047314	2	4	4
ENSG00000138614	INTS14	1.5132897391471933	NA	0.13020607791923092	0.006862714178580567	0.038795889360685384	2.758150946748033e-07	7.542581818813908e-07	4	7	7
ENSG00000272079	AC004233.2	-1.512844603274712	NA	0.1303191360471351	0.0024370976657101156	0.05676670883447775	4.216522704378368e-10	1.4355598145202427e-09	2	9	9
ENSG00000229191	AL358473.1	1.512474567180817	NA	0.13041317787835524	0.0036870576923491503	0.047111211376241156	1.382552839126995e-08	4.2075241593946476e-08	3	7	7
ENSG00000272632	AC097504.2	1.5120458087508757	NA	0.13052220938356832	0.018104899474133858	0.11447341324699964	2.0916807450962796e-19	1.2008782423051924e-18	11	12	12
ENSG00000149575	SCN2B	-1.511790640573698	NA	0.13058713116209425	0.010981853785564124	0.01625776265977548	0.0009404650329561547	0.001788625357676067	2	3	3
ENSG00000141404	GNAL	1.51176246822762	NA	0.13059430051452084	0.0029509139939088414	0.03583848908605798	7.985084846670237e-07	2.0947869058520407e-06	3	4	4
ENSG00000163864	NMNAT3	1.511282950485922	NA	0.1307163759409683	0.16015878291110827	0.21415487767347163	7.315156260591938e-37	8.568826141590925e-36	23	28	28
ENSG00000067715	SYT1	1.5106974395293946	NA	0.13086555508265266	0.030781297662936	0.06275540557815507	4.789088945666655e-11	1.7311991216112451e-10	3	4	4
ENSG00000180233	ZNRF2	1.5105491455852698	NA	0.13090335903647124	0.006257350514540309	0.012052717154990879	0.004441023671603191	0.007746832971653252	18	23	23
ENSG00000132965	ALOX5AP	-1.5100565981056895	NA	0.13102898288830717	0.0853609921231652	0.1893586026615664	2.4935990222746957e-32	2.506607833117747e-31	25	32	32
ENSG00000196236	XPNPEP3	-1.50966066878931	NA	0.13113003211696486	0.037635864760223244	0.08720567450419082	5.986004647722454e-15	2.728707966607984e-14	30	36	36
ENSG00000116791	CRYZ	-1.5094300584197353	NA	0.1311889164240768	0.4518073899889223	0.4967940158422291	1.0561929022490546e-101	9.24114902074951e-100	13	16	16
ENSG00000204531	POU5F1	-1.5086877269454384	NA	0.13137860339274518	0.12978309656264275	0.2015365590331685	1.5412144918648523e-34	1.6549960752029024e-33	22	33	33
ENSG00000111229	ARPC3	1.5081515924050228	NA	0.13151573332206593	0.0063273597486212165	0.03945862191727582	2.173366095505078e-07	5.995986996752989e-07	5	7	7
ENSG00000047315	POLR2B	-1.507852176467039	NA	0.13159236476801478	0.00903147024951351	0.011210480877471708	0.006083965443659846	0.010391825039175568	4	6	6
ENSG00000181751	C5orf30	-1.507367662440169	NA	0.13171644286817338	0.010316249918135066	0.014824952674828676	0.001591328884398695	0.0029375348803609494	16	19	19
ENSG00000161677	JOSD2	-1.5070696275257227	NA	0.13179281098365112	0.031616961360077925	0.08832544689388404	3.948200495981023e-15	1.8210782761048566e-14	4	5	5
ENSG00000131969	ABHD12B	-1.5067298566326914	NA	0.1318799153300251	0.04083505969987965	0.06990955757950888	3.518016864229503e-12	1.3640169840531708e-11	25	29	29
ENSG00000124126	PREX1	-1.5063063760413495	NA	0.13198854210493863	0.06498764657242993	0.07095358702782203	2.4004257292277816e-12	9.396233926164626e-12	30	37	37
ENSG00000099940	SNAP29	1.5060383751969222	NA	0.13205732266652712	0.10782665717738882	0.30866610176176046	1.5810570965629263e-55	3.4583607332854115e-54	12	20	20
ENSG00000108219	TSPAN14	-1.5059436467572596	NA	0.13208164070632883	0.047297193139364126	0.10071308646533869	3.839392121951415e-17	1.9766357099773287e-16	11	12	12
ENSG00000148600	CDHR1	1.5059017356887745	NA	0.13209240093738192	0.04345970035187819	0.053959557712869186	1.1654438087365764e-09	3.837595214290236e-09	12	15	15
ENSG00000120370	GORAB	1.5055502451502636	NA	0.13218266921223754	0.021411823189901032	0.04697882960988218	1.4501380936533794e-08	4.40616905883448e-08	3	5	5
ENSG00000258733	LINC02328	1.5050670012559653	NA	0.13230685181899376	0.003989132498740953	0.02371904221726885	6.256847078849285e-05	0.0001372281245110454	8	9	9
ENSG00000185272	RBM11	1.5049516402012972	NA	0.13233651032415286	0.030429542271250283	0.03419765518853358	1.4400389634685574e-06	3.6985514728953555e-06	8	9	9
ENSG00000272144	AC025171.4	1.5046063281591886	NA	0.13242531836856727	0.01200828133591295	0.020214085280634148	0.0002224620869918336	0.0004588096608325862	7	8	8
ENSG00000162302	RPS6KA4	-1.5043747625146835	NA	0.13248489873780328	0.15745635672593053	0.22002441087479255	5.901238380782879e-38	7.198009163847596e-37	6	8	8
ENSG00000272823	AL445423.1	1.5042265426875694	NA	0.13252304565366005	0.12530750805039487	0.16020058394625464	3.617119902967041e-27	2.943995691313801e-26	19	26	26
ENSG00000151806	GUF1	-1.503828067518384	NA	0.13262564225163465	0.13491115722856228	0.21447349216310993	6.3838419971554675e-37	7.493258481123827e-36	11	16	16
ENSG00000173540	GMPPB	1.503761693822093	NA	0.1326427376609064	0.013613460508256247	0.07347005289088361	9.54051083043242e-13	3.831621082695213e-12	9	13	13
ENSG00000087077	TRIP6	-1.5032321720665063	NA	0.13277918399761093	0.04523352366227429	0.01408916820089577	0.0020869882288441386	0.0037949062810357474	15	19	19
ENSG00000132522	GPS2	-1.5024876954559623	NA	0.13297120334247856	0.030254345256287472	0.04711962015284787	1.378367723531439e-08	4.1959774643627726e-08	15	17	17
ENSG00000122550	KLHL7	-1.5021287774256398	NA	0.1330638541501451	0.023373722686420656	0.03742632167634397	4.512683950354374e-07	1.2089988605628365e-06	8	13	13
ENSG00000038382	TRIO	1.501867084094389	NA	0.13313143894879562	0.01594902885894758	0.018562639012673257	0.000405424954661036	0.000808351650678073	13	15	15
ENSG00000232295	AL589935.1	1.5017298880248213	NA	0.13316688175730199	0.026234763118465308	0.026039505129054192	2.7091480647560637e-05	6.180548112611645e-05	11	15	15
ENSG00000163902	RPN1	1.5014746428155727	NA	0.13323284044862377	0.0386934642418086	0.05240935978149498	2.0417352593263197e-09	6.601379706294694e-09	9	11	11
ENSG00000167210	LOXHD1	1.5013874311038513	NA	0.13325538288736727	0.17961653270549532	0.2727976092612874	3.65281286761017e-48	6.321098674737317e-47	16	23	23
ENSG00000213516	RBMXL1	-1.5012979580620354	NA	0.13327851290123113	0.013735042696134321	0.04813580728418842	9.554602626865247e-09	2.936939961428789e-08	19	24	24
ENSG00000131165	CHMP1A	1.500959249897094	NA	0.13336610177488076	0.09529071037534134	0.08196941603287139	4.167464183760263e-14	1.8065683338550238e-13	55	74	74
ENSG00000100767	PAPLN	1.500270066130388	NA	0.1335444600745834	0.04707295071172413	0.03351799258305399	1.8384638432100295e-06	4.678411700134857e-06	16	18	18
ENSG00000125877	ITPA	-1.4998553786672981	NA	0.1336518686158213	0.18214382973440024	0.41233630166676294	3.7143693626427183e-79	1.6290977033237845e-77	26	36	36
ENSG00000101350	KIF3B	1.4994527559541504	NA	0.13375621619380718	0.0046335674030008114	0.01679952312937379	0.0007713406911289105	0.001482429845586651	2	3	3
ENSG00000077514	POLD3	-1.4990840084075596	NA	0.1338518396423704	0.004715522599732623	0.01826814177476713	0.0004513211327106866	0.0008932147841725983	8	16	16
ENSG00000245025	AC107959.1	-1.4989135222863956	NA	0.13389606789975797	0.037686890403059135	0.0720796917663394	1.5888078986261675e-12	6.292486525067008e-12	5	7	7
ENSG00000248932	AC046134.2	-1.4988599219846943	NA	0.13390997546065148	0.015887976924005343	0.022208366214194305	0.0001080138462422153	0.0002308198690601558	20	27	27
ENSG00000260052	AC023813.3	-1.4988001493911076	NA	0.13392548585130817	0.07132279078571682	0.09414678569404006	4.505818511331759e-16	2.176821218891287e-15	9	11	11
ENSG00000240344	PPIL3	-1.498435767576506	NA	0.13402006934926114	0.336067015465415	0.389647535409717	1.1939839317605658e-73	4.4706616693803365e-72	15	24	24
ENSG00000196576	PLXNB2	-1.4969052558303302	NA	0.13441791245502901	0.04159560911548058	0.06091937113640743	9.338969886839829e-11	3.3226969831829093e-10	9	9	9
ENSG00000171130	ATP6V0E2	-1.4963827330603405	NA	0.13455394655647393	0.18099777730386798	0.24801106826748578	2.7850552581253345e-43	4.0647585209864986e-42	18	23	23
ENSG00000064886	CHI3L2	1.4963208108510648	NA	0.13457007449762476	0.3152660150656484	0.3882662860598956	2.5448140523799193e-73	9.42570543936571e-72	12	14	14
ENSG00000141452	RMC1	-1.4963006717432579	NA	0.13457532014843862	0.04398448419092763	0.08171394666251815	4.580225973521307e-14	1.977002144976514e-13	6	8	8
ENSG00000139679	LPAR6	-1.4956220822665751	NA	0.13475216535225143	0.013098334719848405	0.011562917898682197	0.005332066276956941	0.009174235435289915	4	4	4
ENSG00000261546	AC135782.3	-1.4955960512161255	NA	0.1347589528033504	0.0009629924560200886	0.038204468072678625	3.4115888328791904e-07	9.24839343898913e-07	1	2	2
ENSG00000139505	MTMR6	-1.4954393981159761	NA	0.13479980480514805	0.010077212645773683	0.11112823036173874	7.476564697861124e-19	4.185948677885093e-18	5	11	11
ENSG00000082805	ERC1	1.4951007251213146	NA	0.13488815667820814	0.014370448307237606	0.061132611669720276	8.642350873015587e-11	3.081240647013395e-10	16	24	24
ENSG00000223823	LINC01342	-1.4947612285614016	NA	0.13497676831189123	4.7110913168201674e-05	0.03210607393288228	3.053839588511965e-06	7.625261372072173e-06	1	4	4
ENSG00000124786	SLC35B3	-1.4946248848640762	NA	0.1350123678927944	0.028156147895339174	0.050948943758474946	3.461038014576056e-09	1.1005625980338363e-08	3	4	4
ENSG00000126467	TSKS	1.4928089848971857	NA	0.13548719471326504	0.06703329042943022	0.20217439326131714	1.1783305408900954e-34	1.2732949241162095e-33	5	5	5
ENSG00000103381	CPPED1	-1.4926887726483773	NA	0.13551867362840367	0.0320604492963249	0.06820916816677852	6.552090905047525e-12	2.4997064945641826e-11	15	30	30
ENSG00000169762	TAPT1	1.4916239913956943	NA	0.13579774513125195	0.048465211565726043	0.08182190375422417	4.4010445739227653e-14	1.903493402224502e-13	35	44	44
ENSG00000176720	BOK	-1.4915098071664927	NA	0.13582769832425892	0.11867617187769898	0.2948656252472223	1.190832939593299e-52	2.3746039629169168e-51	11	13	13
ENSG00000160796	NBEAL2	1.4907842578636592	NA	0.13601814609068108	0.054430369334446095	0.038957253863084816	2.6026897019686614e-07	7.135655587379788e-07	10	11	11
ENSG00000167281	RBFOX3	1.490416700613051	NA	0.13611470399280065	0.0014091422493436377	0.010107592716093248	0.009212536702052208	0.015308700765842375	2	4	4
ENSG00000111725	PRKAB1	-1.490383728233601	NA	0.13612336847767564	0.15562107594231936	0.3064212410698604	4.6856167487721695e-55	1.0095474396704676e-53	10	11	11
ENSG00000091262	ABCC6	1.4901538018270435	NA	0.1361838003975607	0.04332236473312019	0.11917830880565365	3.4611256232495196e-20	2.070999417763643e-19	8	12	12
ENSG00000276968	AL158196.1	1.4890987164766338	NA	0.1364613757541001	0.1304763810304268	0.12332560413531714	7.036724397501739e-21	4.343872811114375e-20	11	13	13
ENSG00000270170	NCBP2AS2	-1.4884352421921918	NA	0.13663614826767706	0.004587595011374558	0.010594889898509756	0.007666253054089282	0.012886549071219085	3	3	3
ENSG00000133393	FOPNL	1.4884039248687229	NA	0.13664440214962642	0.040726989538589	0.018257270218497365	0.0004531120540202407	0.0008965522804191885	34	39	39
ENSG00000235169	SMIM1	-1.4879212782172158	NA	0.1367716554397106	0.3460176600366422	0.4066875455746934	9.130520646396837e-78	3.736976099404758e-76	30	36	36
ENSG00000232098	AC012313.1	1.4875007056191805	NA	0.13688261699249551	0.0867963984270299	0.11112289968099247	7.491730657912775e-19	4.191702742334296e-18	26	32	32
ENSG00000180739	S1PR5	-1.4874123799051928	NA	0.13690592918346464	0.021010862523408176	0.03872842707469077	2.8258651451254556e-07	7.721599963950994e-07	6	7	7
ENSG00000170445	HARS	-1.4868769225939256	NA	0.137047320342096	0.007532182222790523	0.03393975905723899	1.579886522943972e-06	4.042595341982419e-06	3	3	3
ENSG00000274270	AL137060.3	-1.486729422957604	NA	0.13708628840930884	0.015628677035190823	0.043110644503626935	5.8419095591662905e-08	1.6948554733571765e-07	10	14	14
ENSG00000142233	NTN5	-1.4866512364981552	NA	0.13710694802907433	0.030122270391485635	0.07185516328250957	1.72511331036623e-12	6.818153528340742e-12	13	17	17
ENSG00000223356	AL590666.1	-1.486621438078655	NA	0.1371148224543637	0.12835725779035778	0.04830793304818113	8.979395459263847e-09	2.7695620994769016e-08	22	28	28
ENSG00000110025	SNX15	-1.4864269260108502	NA	0.13716623209848924	0.020690038384452887	0.1190135607053418	3.686709363437388e-20	2.202905187233023e-19	2	4	4
ENSG00000157240	FZD1	1.485969950259193	NA	0.13728706952852207	0.13384459360331277	0.2629273297446511	3.358272040902595e-46	5.3873720513974365e-45	25	34	34
ENSG00000164850	GPER1	1.4856684250655512	NA	0.13736684634136806	0.17311486359014663	0.12694917003855452	1.739514575685921e-21	1.1081328179211684e-20	37	38	38
ENSG00000223534	HLA-DQB1-AS1	-1.485339252290571	NA	0.13745397889727995	0.21348566190815058	0.3978394576536214	1.2955852167794663e-75	5.131175723452902e-74	22	32	32
ENSG00000166927	MS4A7	-1.4852237179933905	NA	0.13748457111134124	0.011005422056082662	0.015148251992828347	0.001412932828548314	0.0026277394075235913	9	10	10
ENSG00000103932	RPAP1	-1.4847298206908643	NA	0.13761540889494928	0.07872466591991426	0.11445335296535884	2.1077469398041335e-19	1.209697197814628e-18	11	15	15
ENSG00000068120	COASY	1.4846656455267415	NA	0.1376324165110965	0.004254795522841529	0.048755872599175396	7.63943785006118e-09	2.371198546437994e-08	3	6	6
ENSG00000122390	NAA60	-1.4846478561133079	NA	0.13763713132451283	0.054178260517732724	0.15650108608542487	1.588315033196213e-26	1.2621878824968424e-25	5	5	5
ENSG00000159714	ZDHHC1	-1.4837599992752075	NA	0.13787260250944913	0.007668544327201704	0.010182002797150804	0.008957250541382265	0.01492063035785959	1	2	2
ENSG00000079277	MKNK1	-1.483690656988686	NA	0.13789100605130286	0.2674335381191371	0.27180046906885275	5.783309075700446e-48	9.947639652877326e-47	16	18	18
ENSG00000198040	ZNF84	-1.483480268948001	NA	0.1379468549259081	0.0007758673190727721	0.08352043548681516	2.3477928779878192e-14	1.0307808516285998e-13	5	12	12
ENSG00000205537	AC121338.1	1.483124052259469	NA	0.13804145471297816	0.006724197718950391	0.023275236447103664	7.344707150738477e-05	0.00015994207355938305	6	8	8
ENSG00000072210	ALDH3A2	1.4821571255659456	NA	0.13829849165568914	0.05734495090063315	0.06765834222521915	8.012966808987639e-12	3.045531201403569e-11	3	5	5
ENSG00000099974	DDTL	-1.4820033795317937	NA	0.1383393957360852	0.025861886391753883	0.10357746464202355	1.304909951649341e-17	6.88762719631719e-17	17	19	19
ENSG00000280374	AC019080.6	1.4817586816162525	NA	0.1384045167575814	0.06631596855148204	0.037215227984206505	4.868407406245116e-07	1.3006436923149632e-06	9	12	12
ENSG00000134242	PTPN22	1.4810617276855411	NA	0.13859012530762693	0.005250482803729729	0.014190992335121957	0.0020100305019969886	0.003668193367962792	7	9	9
ENSG00000158234	FAIM	-1.4808535238447287	NA	0.13864561007429183	0.028994887108949034	0.01828764979458659	0.00044812532638072075	0.0008874019886954943	8	10	10
ENSG00000157168	NRG1	1.4805531329581731	NA	0.13872569215040823	0.12665923212877936	0.23463608905291145	1.0327802851634342e-40	1.3824467789653158e-39	30	35	35
ENSG00000163848	ZNF148	1.4805081352358185	NA	0.13873769129114982	0.0045601902901067845	0.01785501561403788	0.0005246569501527996	0.0010298779059777147	5	7	7
ENSG00000109670	FBXW7	-1.4804227531460532	NA	0.13876046156801194	0.0037790732587492685	0.03471073834998437	1.197552717706505e-06	3.098028594953817e-06	5	5	5
ENSG00000182993	C12orf60	-1.4802966194115943	NA	0.13879410503786552	0.08768052981105079	0.023898246327684527	5.864803998350619e-05	0.00012907536417827869	18	20	20
ENSG00000146433	TMEM181	-1.4798830032055714	NA	0.13890447237561374	0.002212496239433246	0.027777618295932834	1.4486380920581031e-05	3.392420407033239e-05	6	8	8
ENSG00000266714	MYO15B	1.4791835496855763	NA	0.1390912649284519	0.0650755158356566	0.5583169589074628	1.2089811569879224e-120	1.685594948063893e-118	16	24	24
ENSG00000154781	CCDC174	1.478949461845432	NA	0.13915382243359267	0.10559005657169211	0.0890032870114573	3.068326042490073e-15	1.4228967902288333e-14	11	16	16
ENSG00000203791	EEF1AKMT2	1.4789227929326452	NA	0.13916095079352822	0.022773768550740637	0.10605131155931492	5.125478741953535e-18	2.7562507038495194e-17	7	12	12
ENSG00000232093	DCST1-AS1	-1.4787202693630603	NA	0.13921509269265683	0.028464001631732933	0.0508729302347626	3.5573888004724507e-09	1.1301530296276779e-08	4	5	5
ENSG00000196503	ARL9	-1.4786977497260954	NA	0.1392211140105983	0.009566234091742514	0.02170422496905139	0.00012963204623044598	0.0002745535335069678	7	9	9
ENSG00000242616	GNG10	-1.4780598470535116	NA	0.1393917602183262	0.3216639794426307	0.22510103905753817	6.58951192708887e-39	8.296882528461604e-38	18	20	20
ENSG00000111801	BTN3A3	-1.4780529076836448	NA	0.13939361746348636	0.0671417633784091	0.04914310987489657	6.643152879684105e-09	2.0720885546326434e-08	29	34	34
ENSG00000075826	SEC31B	-1.4780157139809955	NA	0.13940357226897984	0.3009355507466769	0.47310221662721025	5.102710763581867e-95	3.601085880027384e-93	5	7	7
ENSG00000204228	HSD17B8	1.4777576188009276	NA	0.13947266590187413	0.031258190713852746	0.03751512053644151	4.370921704879054e-07	1.1728514523074777e-06	9	17	17
ENSG00000205221	VIT	1.4777151626438028	NA	0.139484034194977	0.02198972892874443	0.021642899573003853	0.0001325422407503691	0.0002804054881110387	10	13	13
ENSG00000228923	AP000355.1	1.4775529632424096	NA	0.13952747216256128	0.008759061716617732	0.038284790247935886	3.3144887467435444e-07	8.996544399795038e-07	6	9	9
ENSG00000172661	WASHC2C	-1.4774961381400096	NA	0.13954269272674505	0.00584373851991238	0.5121176250002932	3.398930321638542e-106	3.330757490615963e-104	4	15	15
ENSG00000187608	ISG15	1.4772493501322033	NA	0.13960880955074442	0.01274845695069934	0.08844007820482014	3.7834374296488625e-15	1.7474324934297963e-14	12	33	33
ENSG00000117479	SLC19A2	-1.4765504293211333	NA	0.13979618783354006	0.004314025118571191	0.05270888696325602	1.8321723097077952e-09	5.951870229054552e-09	10	12	12
ENSG00000227598	Z94721.1	-1.4762011419363836	NA	0.13988990308626187	0.022575176936127726	0.05509236731612306	7.734006378617748e-10	2.5768501143756706e-09	10	11	11
ENSG00000083290	ULK2	-1.4755427648255741	NA	0.14006667981930956	0.05389752243080357	0.02900292668243452	9.320871130758134e-06	2.2231379557909768e-05	8	11	11
[truncated: 8,275 more rows]
