# Supplementary material for: SUMMIT: An integrative approach for better transcriptomic data imputation improves causal gene identification
Source: Nat Commun. 2022 Oct 25;13:6336. doi: 10.1038/s41467-022-34016-y (PMC9593997; doi:10.1038/s41467-022-34016-y)
Supplement: Supplementary file 7 — Source Data [file 41467_2022_34016_MOESM7_ESM.zip › Source Data/Figure-3/real-data-new/JTI/DSTP]

gene	gene_name	zscore	effect_size	pvalue	var_g	pred_perf_r2	pred_perf_pval	pred_perf_qval	n_snps_used	n_snps_in_cov	n_snps_in_model
ENSG00000166557	TMED3	7.114654737095132	NA	1.1219333416865771e-12	0.07755088549374427	0.1318889311160279	2.5660575530310547e-22	1.6938152800973657e-21	24	72	72
ENSG00000198399	ITSN2	5.909897894151677	NA	3.4231985089685353e-09	0.01868801469286818	0.05035105341367893	4.295264133523091e-09	1.3577785184476957e-08	8	34	34
ENSG00000169612	RAMAC	-5.781365876706174	NA	7.409654278399433e-09	0.07928684923532268	0.06082207914784247	9.675157901124264e-11	3.4337599926817054e-10	12	27	27
ENSG00000111252	SH2B3	5.559965240889571	NA	2.698283841277092e-08	0.0016681368362390031	0.02325033766968293	7.411076860923914e-05	0.00016130544115748724	5	23	23
ENSG00000204304	PBX2	-5.515209666791134	NA	3.483643961917359e-08	0.023724325899196673	0.08455785271997343	1.598743930269625e-14	7.097297349260628e-14	12	32	32
ENSG00000140474	ULK3	5.506557360412212	NA	3.6591877243132924e-08	0.0185474467498963	0.23702533104902948	3.6166766567693316e-41	4.922411744995021e-40	2	9	9
ENSG00000140497	SCAMP2	5.500875949859619	NA	3.7790903323885854e-08	0.0012132793978291848	0.20876000861642485	7.279326599693689e-36	8.261626198421382e-35	1	19	19
ENSG00000198270	TMEM116	5.308610720289996	NA	1.1046397464326428e-07	0.008269002399988862	0.09520145995184617	3.036984089879805e-16	1.4821070050469201e-15	5	22	22
ENSG00000138621	PPCDC	-5.285311080225608	NA	1.2549132167006968e-07	0.04705498510989548	0.03901994486851984	2.5446820728156003e-07	6.982200458674357e-07	10	32	32
ENSG00000272602	ZNF595	5.213869758612379	NA	1.8494133917405418e-07	0.05884386377823878	0.16783277860382473	1.6754684600392842e-28	1.4402310085821395e-27	4	20	20
ENSG00000076685	NT5C2	5.021904938094542	NA	5.116150503263385e-07	0.00869623616795326	0.06656231721689751	1.1956840664220337e-11	4.4966636085683017e-11	4	12	12
ENSG00000103653	CSK	4.974118232727052	NA	6.554529751353041e-07	2.508714719817142e-05	0.014539783933630295	0.001767501684838842	0.0032438876705159782	1	7	7
ENSG00000213578	CPLX3	4.848113395714869	NA	1.2464115126970843e-06	0.0005871837793277225	0.019956436607779314	0.00024426860656887343	0.000501552003597894	2	10	10
ENSG00000136710	CCDC115	-4.628359630661643	NA	3.6857355644056673e-06	0.00435320431659838	0.045494865513024244	2.475578812529107e-08	7.384536624815039e-08	4	21	21
ENSG00000111300	NAA25	4.484267330872895	NA	7.3164889736919834e-06	0.0018261152943031766	0.020043138323155598	0.0002367005641790138	0.0004865952979028899	2	10	10
ENSG00000101294	HM13	-4.327843489539654	NA	1.505764043360443e-05	0.019736565220251766	0.18992579008123908	1.970880584264679e-32	1.988154772914999e-31	3	8	8
ENSG00000108474	PIGL	-4.268239020984525	NA	1.970221547427612e-05	0.00446035212292162	0.03785373313593352	3.870013771344666e-07	1.0441608899431983e-06	3	10	10
ENSG00000214435	AS3MT	-4.230955557995098	NA	2.327006493054247e-05	0.07702727846371643	0.23377419932399573	1.5067925359799048e-40	2.0015480402416257e-39	6	21	21
ENSG00000271851	AC087501.4	4.1827100701377375	NA	2.8805464457477045e-05	0.009047866465311765	0.07746554516431864	2.195925768435352e-13	9.120351417509773e-13	5	29	29
ENSG00000178802	MPI	-4.111665032349915	NA	3.928159365785841e-05	0.026516717522108137	0.14641450572734446	8.69768404802406e-25	6.434710256236609e-24	3	11	11
ENSG00000131351	HAUS8	-4.102905344931537	NA	4.079941969920257e-05	0.000548392400851362	0.10638870968269114	4.5113399984881355e-18	2.432860680316762e-17	2	13	13
ENSG00000166532	RIMKLB	4.005419997369034	NA	6.190738446548435e-05	0.01582521937404741	0.019014451431211936	0.000343964612199134	0.0006918424976076647	14	22	22
ENSG00000244617	ASPRV1	-4.003291130022279	NA	6.246735288050906e-05	0.0010299606063126447	0.12318908893621437	7.416372320857145e-21	4.573296257834563e-20	2	14	14
ENSG00000168038	ULK4	-3.8835930036659163	NA	0.00010292413705844821	0.0001086087553310199	0.33913441697905117	4.372565621932522e-62	1.14306597333111e-60	4	18	18
ENSG00000047849	MAP4	3.829656319646718	NA	0.00012832234820296342	0.07003439313381406	0.08857389007504186	3.599762407241002e-15	1.6643927075162022e-14	4	4	4
ENSG00000170027	YWHAG	3.8126227212120214	NA	0.00013749991854783734	0.00646036519671167	0.023894772973401084	5.8721633732071664e-05	0.0001292041694728377	2	10	10
ENSG00000255310	AF131215.5	3.8107561499437437	NA	0.00013854237605691493	0.008372741541000981	0.09563083327789829	2.5860796237127274e-16	1.265658660589314e-15	7	19	19
ENSG00000146700	SSC4D	3.798724037234581	NA	0.00014544292357396055	0.0015953863220993323	0.17609625033779033	5.8381687278134405e-30	5.333977384830724e-29	3	14	14
ENSG00000179818	PCBP1-AS1	-3.7967908382415767	NA	0.00014658136639101422	0.00018811880018328362	0.15330316061826746	5.67852985831914e-26	4.40837974378972e-25	1	9	9
ENSG00000134744	TUT4	3.7706931068808878	NA	0.00016279477397759958	0.009027227599616756	0.025042625958052192	3.8807247105070275e-05	8.723364538010882e-05	4	14	14
ENSG00000211584	SLC48A1	-3.768587014714471	NA	0.00016417425512773768	0.02304162054323971	0.06331642842803926	3.904355296903301e-11	1.4191561887790315e-10	9	19	19
ENSG00000255557	AP001266.2	-3.7569032494894206	NA	0.00017202896702928292	0.002543891187622139	0.09524463546691218	2.988305707763295e-16	1.4591815086114107e-15	2	6	6
ENSG00000101400	SNTA1	-3.7179227183892234	NA	0.00020086769434598313	0.01061704187749932	0.05721014573045309	3.590330189099526e-10	1.2291988902548966e-09	3	16	16
ENSG00000152784	PRDM8	-3.7015049709226178	NA	0.0002143244566986248	0.011833874748258947	0.014356780619860674	0.001890817429389555	0.0034616876370878063	10	18	18
ENSG00000125966	MMP24	-3.6877402098396934	NA	0.00022625447213359335	0.0005580698653400633	0.034447733888230504	1.3162641209542822e-06	3.392337452696872e-06	3	4	4
ENSG00000138449	SLC40A1	3.6254992485046387	NA	0.0002884037353507633	0.0036584301836854274	0.05404159856882503	1.1313525803818848e-09	3.729635794111677e-09	1	7	7
ENSG00000198492	YTHDF2	3.5939321116489324	NA	0.00032572474021348035	0.002031466819237895	0.01751588236175497	0.0005937482920594125	0.001156935514205984	2	6	6
ENSG00000116962	NID1	-3.588531515086922	NA	0.0003325457998894841	0.015086816701875946	0.04720290393948654	1.3375938748560351e-08	4.07359214347472e-08	8	20	20
ENSG00000148362	PAXX	3.571723942542384	NA	0.00035463911925316	0.010531344245958533	0.04366614588144171	4.783081817296248e-08	1.3959337999457687e-07	3	11	11
ENSG00000167083	GNGT2	-3.5656999232289466	NA	0.00036288640328295703	0.015858603832097567	0.04298460783397719	6.113036792165676e-08	1.7690257838145322e-07	2	9	9
ENSG00000118898	PPL	-3.5647371357388162	NA	0.0003642210281191559	0.0009606029969692302	0.021684389518799377	0.0001305662492076677	0.00027646383598744204	2	12	12
ENSG00000140319	SRP14	-3.5285282713595665	NA	0.00041787730816579674	0.005862470178125167	0.05007037716892432	4.753414198927552e-09	1.4976354969209736e-08	2	15	15
ENSG00000132376	INPP5K	-3.524994998607287	NA	0.00042349078692903826	0.001510158687589481	0.13836162757061068	2.0582346647074495e-23	1.4365757535640233e-22	4	33	33
ENSG00000188372	ZP3	3.493513127981666	NA	0.00047670954466277557	0.0019972390523688424	0.47234400114161107	8.255300229619048e-95	5.778373209703553e-93	2	20	20
ENSG00000196172	ZNF681	-3.364491733817043	NA	0.0007668478134145788	0.0028174464169865594	0.019579312384265236	0.0002801211272093019	0.0005707255804339216	5	16	16
ENSG00000186193	SAPCD2	-3.355072007479287	NA	0.0007934432831423921	0.03686909409813229	0.3869472063477155	5.2339911037153097e-73	1.9138105210578643e-71	5	30	30
ENSG00000123453	SARDH	3.3283751328583877	NA	0.0008735415423463705	0.011799464894073384	0.24615805464042742	6.3597365728126194e-43	9.118990174512007e-42	4	22	22
ENSG00000167434	CA4	3.325501441955567	NA	0.0008825964368358093	1.2506560234119517e-05	0.01248029317473582	0.0037874146075166297	0.006661576728646429	1	5	5
ENSG00000183011	NAA38	-3.3221759013496985	NA	0.0008931836720242602	0.011199057518894193	0.10379287358996475	1.2030428907616778e-17	6.36365901717212e-17	3	18	18
ENSG00000110274	CEP164	3.2963912482707918	NA	0.0009793552290181225	0.012816405521514647	0.18043500748026445	9.88981557878294e-31	9.308476803542736e-30	12	36	36
ENSG00000214708	AC116407.1	3.2835064069802375	NA	0.0010252431426488798	0.004472950196464993	0.014302096782663868	0.0019293273356783974	0.0035279897076071335	3	11	11
ENSG00000116014	KISS1R	-3.2761778831481934	NA	0.0010522226508250638	2.9652817179930115e-05	0.03716594739996389	4.955409505476073e-07	1.3230627060471614e-06	1	12	12
ENSG00000197766	CFD	-3.2761778831481934	NA	0.0010522226508250638	0.00036938130166456877	0.5943484007867378	5.30999038358066e-133	1.0588491289305202e-130	1	36	36
ENSG00000138674	SEC31A	3.2738995552062984	NA	0.0010607430955643588	0.0010995107706618511	0.011649163979046652	0.0051629168997960224	0.008906434152962679	1	4	4
ENSG00000128487	SPECC1	-3.266498759124981	NA	0.0010888628507006361	0.022395965036482834	0.04266769657662159	6.85161780094101e-08	1.9727735672991502e-07	7	19	19
ENSG00000083520	DIS3	-3.244903083656555	NA	0.0011749060335308795	0.016238075382452366	0.016417935871727258	0.0008868980516985816	0.001691250382361723	4	20	20
ENSG00000137822	TUBGCP4	-3.2149565219879155	NA	0.001304642808859011	3.223897015158613e-06	0.021808062878742044	0.00012484992495474345	0.00026498160433773455	1	7	7
ENSG00000203875	SNHG5	-3.212913977043936	NA	0.0013139563763398918	0.667029915962384	0.6869999303677178	1.2090858382724907e-170	1.0912954231860496e-167	9	32	32
ENSG00000165689	ENTR1	-3.209355750231881	NA	0.001330327804277433	0.01981501430666113	0.20494805462119883	3.6575194649326044e-35	4.044023294914844e-34	7	27	27
ENSG00000054282	SDCCAG8	-3.174951718821624	NA	0.0014986143407981069	0.10718907464869327	0.3011117082798086	6.03569428377391e-54	1.2500739284110964e-52	3	8	8
ENSG00000250317	SMIM20	3.171943426132202	NA	0.0015142250209338216	0.04696142526136911	0.08364912559882956	2.2385503485853403e-14	9.848358113876347e-14	1	2	2
ENSG00000165995	CACNB2	3.1708170818806836	NA	0.001520108305819566	0.0005843883207085436	0.01816521100150971	0.0004685669664309435	0.000925957007066634	2	5	5
ENSG00000054179	ENTPD2	-3.1472572773053504	NA	0.0016480987619916273	0.002734150665241712	0.10029261789689342	4.497291450311128e-17	2.304962674279305e-16	2	20	20
ENSG00000197713	RPE	-3.1429532428791336	NA	0.0016725255417721408	0.006505701255329554	0.022661031700188572	9.170257920740054e-05	0.00019746453174632246	4	18	18
ENSG00000148290	SURF1	3.1427752862730354	NA	0.0016735426367479364	0.014600562373729644	0.2082311476492436	9.110780426846013e-36	1.0306119626647908e-34	10	62	62
ENSG00000177239	MAN1B1	-3.1276984057925383	NA	0.001761808637349583	0.09800745930919082	0.27366430661453683	2.4488581034514968e-48	4.259175214613561e-47	3	16	16
ENSG00000134627	PIWIL4	3.113175954367583	NA	0.0018508563595967943	0.0007558082900904136	0.04565841311403643	2.3339196661388704e-08	6.972889957250085e-08	3	5	5
ENSG00000187189	TSPYL4	3.111114532410697	NA	0.001863826339790243	0.014674477483804786	0.01834684610487132	0.0004385664827124175	0.0008696781466275726	12	34	34
ENSG00000239697	TNFSF12	3.1084731302425475	NA	0.0018805674521288366	0.010192891659964343	0.18676236192521248	7.304684988241545e-32	7.150002446538484e-31	5	22	22
ENSG00000162881	OXER1	3.100101486112442	NA	0.001934543457198552	0.036103232130584084	0.1721539618768889	2.907539055959921e-29	2.574155254034935e-28	3	13	13
ENSG00000179344	HLA-DQB1	-3.095457077026367	NA	0.001965098127954568	5.660428871405754e-07	0.733280937763197	7.220598447333208e-194	1.7689434681902454e-190	1	28	28
ENSG00000243566	UPK3B	3.078589677810669	NA	0.0020798292235091457	0.002807050761449286	0.1357559762482047	5.695466361085124e-23	3.8789337818208415e-22	1	15	15
ENSG00000167508	MVD	3.0737119867759044	NA	0.0021141342642379936	0.0007584671441392025	0.019289821098668763	0.0003111945190235962	0.0006304400244224042	7	41	41
ENSG00000196968	FUT11	3.0618882915929055	NA	0.0021994551827612687	0.03875586514974889	0.03689241982585528	5.467339336703778e-07	1.4540850230324612e-06	4	9	9
ENSG00000070081	NUCB2	-3.0470719337463383	NA	0.0023108240218195943	4.3029033613235755e-08	0.10857906659967759	1.9679440959487153e-18	1.0816754263277089e-17	1	6	6
ENSG00000176125	UFSP1	-3.04520320892334	NA	0.0023252314564142446	0.00011659466395010978	0.07990647261415891	8.929144051519699e-14	3.7930614649371146e-13	1	14	14
ENSG00000087077	TRIP6	3.0450440093626754	NA	0.002326462642832743	0.008724715099690727	0.01408916820089577	0.0020869882288441386	0.0037949062810357474	2	19	19
ENSG00000142959	BEST4	3.0315751622555314	NA	0.0024328134329388205	0.0001749199527879991	0.011633691165327573	0.0051928562389434735	0.00894997905946147	2	6	6
ENSG00000213719	CLIC1	3.0165412425994873	NA	0.0025567643406215063	0.0014381066130749447	0.01600090886016044	0.0010332625144060387	0.0019568656940418725	1	5	5
ENSG00000161664	ASB16	3.013138771057129	NA	0.0025856065462242644	0.0009756362430880128	0.044651239940239305	3.3547048184873204e-08	9.903569105222767e-08	1	4	4
ENSG00000196072	BLOC1S2	-3.0124807635759576	NA	0.002591218583177339	0.02646571579589074	0.08525066230334553	1.2366467243081097e-14	5.529922992218976e-14	11	34	34
ENSG00000149480	MTA2	3.012019088176109	NA	0.002595162782436259	0.03817998436369081	0.028708487245145763	1.0362499221981826e-05	2.461990844524333e-05	7	26	26
ENSG00000089022	MAPKAPK5	-2.9809969904212106	NA	0.0028731161637731476	0.0032325793156627726	0.015910130551191223	0.0010682238463627432	0.0020195095073613366	3	9	9
ENSG00000089902	RCOR1	-2.980880830237137	NA	0.0028742061667136718	0.0018350271370760742	0.1323664638368758	2.1314968039515833e-22	1.4156870135927848e-21	4	28	28
ENSG00000268204	AC008763.1	-2.9738283157348633	NA	0.0029410958215281844	0.00020586334083390293	0.27828480486360874	2.8818607589620604e-49	5.153392091286796e-48	1	13	13
ENSG00000166275	BORCS7	-2.9705685501610115	NA	0.0029724905788708882	0.20180047166475626	0.15460032530819964	3.3887723144739037e-26	2.657249950659029e-25	6	18	18
ENSG00000123643	SLC36A1	-2.9650243729569463	NA	0.0030265894993836526	0.05232171677393981	0.41826891990976195	1.2445200899040392e-80	5.799531255914231e-79	19	45	45
ENSG00000174851	YIF1A	2.939476595298015	NA	0.0032876709985971905	0.008788236503301012	0.03039278721525422	5.653951537219734e-06	1.3747286957575675e-05	2	4	4
ENSG00000246982	Z84485.1	-2.9268401042777508	NA	0.0034242487831208594	0.054208865037415004	0.2475103367383362	3.4819586168955303e-43	5.0517858139713575e-42	5	11	11
ENSG00000272758	AC083798.2	-2.9105067253112793	NA	0.0036084320084226224	0.006190576138548552	0.031592390691154354	3.673162078536746e-06	9.100123733722428e-06	1	6	6
ENSG00000268069	AC004466.1	-2.8896758723760745	NA	0.0038563922295077107	0.004075807972069963	0.05967008049146502	1.4704160511449307e-10	5.154571721399104e-10	4	15	15
ENSG00000259407	AC021739.2	-2.8783509117896027	NA	0.003997601870054848	0.0039138422423606635	0.04037225124919638	1.5647508869385178e-07	4.3696324637858067e-07	5	14	14
ENSG00000120370	GORAB	2.872852694218801	NA	0.004067837390998169	0.001984377870641107	0.04697882960988218	1.4501380936533794e-08	4.40616905883448e-08	2	5	5
ENSG00000248019	FAM13A-AS1	2.8727789001733433	NA	0.004068787623476953	3.804642185573142e-05	0.059611133315839386	1.5022355766494736e-10	5.25966474151936e-10	2	9	9
ENSG00000180822	PSMG4	2.8720382256221177	NA	0.004078336320078687	0.009367304708069743	0.08264597306967818	3.244945386542199e-14	1.413810173623277e-13	5	20	20
ENSG00000128383	APOBEC3A	2.870921064418209	NA	0.004092777118951456	0.06674173219984625	0.2021916347228681	1.169806801142908e-34	1.2656792954447779e-33	14	41	41
ENSG00000124831	LRRFIP1	2.868667187736784	NA	0.004122052824150667	0.012564010430081806	0.08780174666420885	4.796788530568441e-15	2.1959457157159156e-14	4	26	26
ENSG00000134825	TMEM258	2.8541731071576066	NA	0.004314901253644636	0.014712362088727024	0.06329886318138975	3.929408048951937e-11	1.4276571743956943e-10	3	11	11
ENSG00000131037	EPS8L1	-2.8409483432769775	NA	0.004497959760119202	0.00031727637115819247	0.16295783777777387	1.1958950816425753e-27	9.955536288877923e-27	1	23	23
ENSG00000078142	PIK3C3	-2.834655981550141	NA	0.0045875056723102365	0.06982697062278095	0.09505733906892093	3.2052727045089234e-16	1.5629008134666911e-15	5	10	10
ENSG00000228201	AL022341.1	2.8332095146179195	NA	0.004608317076474695	0.000629368149550621	0.011354646595899735	0.005764156838512845	0.009874091062197263	1	7	7
ENSG00000117133	RPF1	-2.825074603718076	NA	0.00472696086512783	0.004969150332293719	0.023211542330418704	7.515690036972098e-05	0.00016352013250955913	10	17	17
ENSG00000106991	ENG	-2.8209667489759327	NA	0.004787916535740004	0.03339967838672765	0.06424961193868758	2.7792175864715846e-11	1.0216677897192112e-10	6	22	22
ENSG00000145349	CAMK2D	2.8173088119626333	NA	0.004842793749805978	0.0018286190877068766	0.03939149261049518	2.2264642865833088e-07	6.13556741935034e-07	3	14	14
ENSG00000232629	HLA-DQB2	2.8128791482243964	NA	0.004910010078536415	0.018688671279714804	0.671875849143407	8.554340624354191e-164	5.239228120251786e-161	12	38	38
ENSG00000136379	ABHD17C	2.8100328038822453	NA	0.004953645070146464	0.07568964673426995	0.12702068112459816	1.692102704277119e-21	1.0787311998382273e-20	4	16	16
ENSG00000183549	ACSM5	2.8067776148571304	NA	0.005003977389531632	0.001164312618242895	0.02262141175462784	9.302567550458984e-05	0.0002001376626807441	3	14	14
ENSG00000140264	SERF2	-2.7914056398673135	NA	0.00524796569502614	0.0018490770518690065	0.047839706877161624	1.0631511055731603e-08	3.2592024149935876e-08	6	14	14
ENSG00000221995	TIAF1	2.783228724496481	NA	0.0053820849320545235	0.07912453836010669	0.06060992869493023	1.0450708915381965e-10	3.7036413967738233e-10	6	16	16
ENSG00000149485	FADS1	2.7810533046722417	NA	0.005418283972500544	0.0029178956118304108	0.02479654197037617	4.2409357211859904e-05	9.496971361010519e-05	1	4	4
ENSG00000186111	PIP5K1C	2.7797016226374933	NA	0.005440886568955602	0.004473133827636646	0.0981106424109531	1.0208297832288372e-16	5.114288621849644e-16	2	11	11
ENSG00000177830	CHID1	2.778348422718397	NA	0.005463599774538702	0.001753821094947364	0.010321618248417154	0.008497573003380013	0.01421151545103997	3	20	20
ENSG00000141469	SLC14A1	2.7757067842665974	NA	0.005508185960219048	0.020521252936312396	0.03783765797003099	3.8924411087497126e-07	1.0500467606410071e-06	3	11	11
ENSG00000106123	EPHB6	-2.7722037212392525	NA	0.005567817892896808	0.016199690022413976	0.028057025806561203	1.3100302044874507e-05	3.085101342592048e-05	7	23	23
ENSG00000079308	TNS1	2.7632896900177	NA	0.005722195507118586	0.006379726658317483	0.046456554747903674	1.7505406131703254e-08	5.288007922363557e-08	1	6	6
ENSG00000180376	CCDC66	2.758425548715162	NA	0.005808053376935074	0.07965879557279935	0.23171336526964914	3.7116354529880475e-40	4.866271894747097e-39	8	21	21
ENSG00000176293	ZNF135	2.7508457260340675	NA	0.005944163019513244	0.012506937151901766	0.06548810406107836	1.769452603614911e-11	6.585143814972244e-11	7	29	29
ENSG00000196535	MYO18A	2.7453599719278583	NA	0.006044455635911898	0.1276684343673313	0.09831798544128488	9.444008237346027e-17	4.743857564799268e-16	11	35	35
ENSG00000116266	STXBP3	-2.7423826785350327	NA	0.006099523484925056	0.0002988879658536249	0.025412352749802046	3.396336198647478e-05	7.673750918393359e-05	3	7	7
ENSG00000145287	PLAC8	-2.736909449980583	NA	0.00620193615533986	0.0026571046227786836	0.012222563106932625	0.004168682075780277	0.007297746929109429	2	8	8
ENSG00000121413	ZSCAN18	-2.7359823502488116	NA	0.006219436173924013	0.04248543009497685	0.06637778685888382	1.2789909734782429e-11	4.802587301111975e-11	15	36	36
ENSG00000162910	MRPL55	-2.734405616221859	NA	0.006249300873624471	0.005370885472870991	0.013806455471564028	0.00231665608210632	0.004188543505750267	2	9	9
ENSG00000146830	GIGYF1	-2.727731469936228	NA	0.006377149827475949	0.005532078573896772	0.17608969585622214	5.8538090649381724e-30	5.345419150938483e-29	2	20	20
ENSG00000095139	ARCN1	2.708796743243798	NA	0.006752769497206043	0.0034942071404832496	0.03866403097750895	2.8920510903496496e-07	7.891135107144971e-07	3	14	14
ENSG00000171840	NINJ2	-2.705983768343997	NA	0.0068102374598597885	0.003852194653258158	0.10291715163363326	1.6739425570476455e-17	8.776044301684522e-17	4	7	7
ENSG00000073969	NSF	-2.6981896597265345	NA	0.006971770824513992	0.00692567873304646	0.0447002829778349	3.295969664171619e-08	9.731849822809761e-08	7	18	18
ENSG00000144021	CIAO1	2.695908582785012	NA	0.00701969288635302	0.008163002271900208	0.24627522091238416	6.036568301857033e-43	8.677377184287197e-42	3	8	8
ENSG00000121653	MAPK8IP1	-2.694944858551026	NA	0.0070400280477437285	0.03410617411370703	0.2675406805505041	4.0891169270689997e-47	6.808181182748182e-46	1	8	8
ENSG00000152766	ANKRD22	2.688906870355708	NA	0.0071686415578289696	0.10415794850927143	0.1583309481352852	7.646099678139938e-27	6.144468761969156e-26	22	41	41
ENSG00000269958	AL049840.5	2.6851135513247044	NA	0.007250516835767819	0.0012268131102266045	0.20496588358084783	3.63007132585612e-35	4.016264075297201e-34	4	25	25
ENSG00000099331	MYO9B	-2.68472680464925	NA	0.00725891136656546	0.006877689030264155	0.06263757003259789	4.998956326643727e-11	1.8040215076938822e-10	3	31	31
ENSG00000140623	SEPTIN12	-2.6738011074861987	NA	0.007499691578960503	0.03927715385546945	0.20043564037153874	2.4484884647673576e-34	2.6161450892395897e-33	8	27	27
ENSG00000159256	MORC3	2.673059784826763	NA	0.007516285386421629	7.731598522659466e-05	0.06918481489747313	4.586242412552978e-12	1.766609863721272e-11	2	17	17
ENSG00000213889	PPM1N	2.6660554549257767	NA	0.007674703214221968	0.009848081290558731	0.04697321077846991	1.4530785760759084e-08	4.414321435097564e-08	3	11	11
ENSG00000239264	TXNDC5	2.6655867248725005	NA	0.0076854106098719335	0.01324070193454162	0.03866988452783458	2.8859713665698164e-07	7.876380559870007e-07	2	9	9
ENSG00000138095	LRPPRC	2.6648509054162135	NA	0.0077022462471024004	0.00779198022516402	0.10806847652797931	2.3881986472144158e-18	1.3068034014384178e-17	7	22	22
ENSG00000232931	LINC00342	-2.663251660354556	NA	0.007738951197662109	0.0014151590969624435	0.023272642497882568	7.351593618859063e-05	0.00016007171022068824	3	13	13
ENSG00000125656	CLPP	2.662102148588064	NA	0.007765430871512837	0.017734606013703583	0.06984858253373659	3.597403829674572e-12	1.3932221832675979e-11	6	34	34
ENSG00000198252	STYX	-2.6611836958101	NA	0.0077866462820507685	0.021786245336098783	0.02212733304253995	0.00011122727444851002	0.00023736143971098781	2	7	7
ENSG00000231050	AL109917.1	-2.6531697741281963	NA	0.007973975254679232	0.0014738141973477336	0.16247978113718373	1.4492404529571e-27	1.2006292042396765e-26	2	20	20
ENSG00000159374	M1AP	-2.650050948257309	NA	0.008047963351348962	0.029106081457883227	0.026047856503802036	2.701006845334264e-05	6.163614955507292e-05	12	28	28
ENSG00000244405	ETV5	2.6456247031200166	NA	0.008154022599578103	0.000285344608710551	0.023748284375117296	6.191124663880585e-05	0.00013582141084928764	2	18	18
ENSG00000204348	DXO	2.641567354247112	NA	0.008252339685484611	0.005307683120368877	0.011632342818511818	0.005195473587071639	0.008953590246677873	2	5	5
ENSG00000135956	TMEM127	2.6403695891739223	NA	0.008281565852261457	0.022515640360036726	0.04478400660693652	3.198064075501396e-08	9.454163218543947e-08	3	8	8
ENSG00000117091	CD48	-2.636814269929232	NA	0.008368863912399521	0.006575530209797259	0.050123301002938006	4.663442418527693e-09	1.4703690758472404e-08	6	28	28
ENSG00000124177	CHD6	-2.6354455540165245	NA	0.008402690494451212	0.007166506796987826	0.010783623751104065	0.007140953970880733	0.012059105824385396	6	16	16
ENSG00000118260	CREB1	2.634384087300191	NA	0.008429007828085089	0.00756272624403786	0.011031792283390936	0.0065055597260223015	0.011059064605626135	2	5	5
ENSG00000158158	CNNM4	2.6238439083099365	NA	0.008694362047872118	1.0491517630395949e-06	0.044386863477143115	3.689813558652357e-08	1.0861073243619854e-07	1	11	11
ENSG00000083828	ZNF586	-2.6128466218600184	NA	0.008979158871491257	0.0006202494451292674	0.10212074430759624	2.2599544621166177e-17	1.1754916309019677e-16	3	28	28
ENSG00000204257	HLA-DMA	-2.6004671057831277	NA	0.009309694383277603	0.003822123662474466	0.04964139225819154	5.549664316010464e-09	1.7389218592227928e-08	6	19	19
ENSG00000101782	RIOK3	-2.596058758607118	NA	0.009429993740499475	0.008820085048590763	0.04349946380223297	5.078888597653331e-08	1.4799976306058958e-07	5	18	18
ENSG00000162073	PAQR4	-2.594436443075374	NA	0.009474612927563457	0.005028553076141637	0.04422505961813905	3.911194800112986e-08	1.1491019295380777e-07	8	34	34
ENSG00000253230	LINC00599	2.5932776927948	NA	0.009506597672947677	0.0007832675813704392	0.010186048851896857	0.008943578213485265	0.014903646174624313	1	8	8
ENSG00000170425	ADORA2B	-2.580739827764422	NA	0.009858885071974324	0.02264429219445616	0.10284073695047483	1.722871273445128e-17	9.018778836480618e-17	3	12	12
ENSG00000215252	GOLGA8B	2.5777244588716477	NA	0.009945326669984848	0.11276088729065935	0.19621733377832398	1.4345283174867233e-33	1.4954848703088037e-32	20	52	52
ENSG00000131165	CHMP1A	2.5691902206572292	NA	0.010193648535030131	0.0193099366781467	0.08196941603287139	4.167464183760263e-14	1.8065683338550238e-13	10	74	74
ENSG00000154813	DPH3	-2.5690555572509766	NA	0.010197610700930636	0.007912393960162356	0.06538581683446017	1.8367092018284096e-11	6.83099676906428e-11	1	4	4
ENSG00000186318	BACE1	2.568186663520272	NA	0.01022320891145623	0.032182460897004404	0.10510357119175272	7.333867512048954e-18	3.909496237616646e-17	5	18	18
ENSG00000197070	ARRDC1	-2.564699276251489	NA	0.010326526209934326	0.0047705789367045014	0.18887364403722326	3.0487822115141824e-32	3.04860443995666e-31	3	23	23
ENSG00000224389	C4B	-2.5635731693492105	NA	0.010360086160259832	0.16164841286783702	0.22002432658760832	5.901452495404816e-38	7.198009163847596e-37	5	10	10
ENSG00000166888	STAT6	-2.560675859451294	NA	0.01044687756074782	0.0005080237638970128	0.010852167300805193	0.006959387652715567	0.011771036478589531	1	4	4
ENSG00000095002	MSH2	2.559339995511946	NA	0.010487111957606418	0.05102083680337883	0.20641169889613445	1.9696111112381272e-35	2.2018814176416325e-34	6	29	29
ENSG00000165138	ANKS6	2.5572919845581055	NA	0.010549062948232702	0.0003732427608455562	0.05705651866043021	3.7959944207614874e-10	1.2967631139768676e-09	1	7	7
ENSG00000148925	BTBD10	-2.5565960008391055	NA	0.010570189988220454	0.0021724991851372446	0.06045375099954691	1.106101644275804e-10	3.914266838152241e-10	2	15	15
ENSG00000111642	CHD4	-2.546183451212072	NA	0.01089079370152207	0.0009227472919597372	0.03476470056388307	1.1745526854226647e-06	3.0399040148375003e-06	3	8	8
ENSG00000181409	AATK	2.546026577129656	NA	0.010895689252074726	0.043300048610120837	0.31608392862783724	4.256327122236949e-57	9.745227479204464e-56	8	52	52
ENSG00000157426	AASDH	2.5446306175967397	NA	0.010939339001989753	0.08165897585854826	0.17109368664034583	4.4720437005055723e-29	3.9328757651266697e-28	3	10	10
ENSG00000150337	FCGR1A	-2.542951650162097	NA	0.010992043820528518	0.0007723391224755075	0.02985505319290414	6.860200564627165e-06	1.6579140287879263e-05	2	15	15
ENSG00000274750	HIST1H3E	2.542573480631694	NA	0.011003946107166835	0.003758758087385853	0.33350473723156177	7.495018923317653e-61	1.898553611757377e-59	4	13	13
ENSG00000108784	NAGLU	-2.540505499026287	NA	0.011069235296694834	0.012804121211949687	0.05082195616032167	3.6234964892185315e-09	1.1492387884891549e-08	2	15	15
ENSG00000163125	RPRD2	-2.5378898264422505	NA	0.011152308680617076	0.005342474118098822	0.04088739683397882	1.300100714138756e-07	3.656786476425378e-07	4	16	16
ENSG00000123992	DNPEP	-2.5374639014419067	NA	0.011165888299142428	0.07500193766508002	0.11211491474968178	5.137186956495242e-19	2.8950909995707163e-18	14	36	36
ENSG00000112787	FBRSL1	2.534527712168515	NA	0.011259902052733294	0.001781547172729038	0.17844697175705845	2.233523652532155e-30	2.072656770415256e-29	3	21	21
ENSG00000139344	AMDHD1	-2.5335767202980275	NA	0.011290502176342799	0.10062514742734001	0.334946793025836	3.6279279350722534e-61	9.25823454740388e-60	3	10	10
ENSG00000003137	CYP26B1	2.529132093217655	NA	0.011434498357608007	0.04539368152157833	0.26337409143668383	2.7403301553255842e-46	4.400179946973637e-45	3	4	4
ENSG00000166710	B2M	-2.524992216729558	NA	0.01157008517563538	0.006653327019410528	0.021067436937209402	0.00016325782580035503	0.00034243009474685523	5	16	16
ENSG00000106211	HSPB1	-2.5242466926574707	NA	0.011594653168675136	2.840161991371305e-07	0.04766640686978167	1.131718350631091e-08	3.4644480533689e-08	1	6	6
ENSG00000231711	LINC00899	2.523734092712403	NA	0.011611572226385258	3.6871000662849095e-06	0.07043897637002762	2.898231891145977e-12	1.1290726647265415e-11	1	14	14
ENSG00000228696	ARL17B	2.5230854908344518	NA	0.011633011604760561	0.0035208418909135736	0.37824702163494656	5.8588516719390655e-71	2.0338754518640288e-69	7	43	43
ENSG00000131016	AKAP12	2.522493676304143	NA	0.011652604526721228	0.0012327375508196967	0.012623250800610986	0.0035913867992268655	0.006333027477628947	3	7	7
ENSG00000174171	AC020659.1	2.521761299274699	NA	0.011676891513508496	0.037246754956116	0.19160767653674224	9.801625294225101e-33	9.9992904325203e-32	14	40	40
ENSG00000106853	PTGR1	2.520822990924594	NA	0.011708073183747685	0.02817890902110262	0.1201413671768281	2.3923634361920507e-20	1.442568233729166e-19	7	35	35
ENSG00000116127	ALMS1	-2.5207950252368865	NA	0.011709003666200955	0.10065917936404802	0.1297066903853769	5.983947675965813e-22	3.898887488417086e-21	3	7	7
ENSG00000159322	ADPGK	2.5200217572148147	NA	0.011734758060620925	0.0011773925808451758	0.045162842482378306	2.7901282500435866e-08	8.29684573608418e-08	7	23	23
ENSG00000166441	RPL27A	-2.514740049861872	NA	0.011912017821269952	0.00996452959249609	0.04716482498595103	1.3560848048113504e-08	4.129172286525186e-08	4	15	15
ENSG00000254860	TMEM9B-AS1	-2.5089770213138323	NA	0.012108136062420238	0.000667798552992084	0.24824219295350833	2.512143525057672e-43	3.6821153257447877e-42	4	21	21
ENSG00000124614	RPS10	2.5086171036234983	NA	0.012120478613046822	0.001181699567770869	0.03529709719476098	9.70015416407484e-07	2.5269321549402924e-06	2	8	8
ENSG00000162004	CCDC78	-2.507549285888672	NA	0.01215716260918694	0.002951849185077552	0.02916284633584352	8.799752066191961e-06	2.1052866655011988e-05	1	3	3
ENSG00000244731	C4A	2.506468569162609	NA	0.012194389886677958	0.23420431974564754	0.252998044089072	2.988121246288891e-44	4.5428449692028545e-43	6	20	20
ENSG00000267711	AC060766.6	-2.5061113812557303	NA	0.012206716072753653	0.006074863102753397	0.06649533565916688	1.225277830985462e-11	4.604928670517135e-11	6	24	24
ENSG00000231412	AC005392.2	-2.5049276701894434	NA	0.012247643673175566	0.07619297594268512	0.536912656431787	9.021789157263735e-114	1.0453693395805121e-111	5	46	46
ENSG00000065989	PDE4A	2.5041523131691052	NA	0.01227451801750625	0.008781211544710552	0.014908805700108987	0.00154298172498895	0.002853817256453355	3	19	19
ENSG00000125482	TTF1	2.5004251280706953	NA	0.012404435023947218	0.009417074245469129	0.03364809664912159	1.7544795041787389e-06	4.477316818029939e-06	9	24	24
ENSG00000143761	ARF1	2.4900188083945825	NA	0.012773633529396658	8.96262681469155e-05	0.011833961608893356	0.0048186089836213235	0.008353651987476958	2	9	9
ENSG00000134490	TMEM241	2.4878455935211634	NA	0.012851951789112855	0.00047866495444736593	0.041462469888152644	1.0571444295298367e-07	2.994544073671485e-07	3	20	20
ENSG00000119487	MAPKAP1	-2.480390548706055	NA	0.013123854837929631	2.8623345188664094e-06	0.01498087305718306	0.0015026167001081483	0.002785167941002447	1	7	7
ENSG00000102854	MSLN	-2.47168634093242	NA	0.013447744689530647	0.018231598708139944	0.06127823638186345	8.196667214693506e-11	2.9259917998496865e-10	10	67	67
ENSG00000128253	RFPL2	-2.4670679477344235	NA	0.01362245051609371	0.0010598417842952975	0.019422912142182194	0.0002965001902463333	0.0006023790738697274	2	7	7
ENSG00000134899	ERCC5	-2.466878263508856	NA	0.013629668612206977	0.006107391831215653	0.01630210516152913	0.0009253170737252344	0.0017604018745633508	5	6	6
ENSG00000030110	BAK1	2.4649204895292063	NA	0.013704365839483167	0.23043411219248147	0.5563199872423359	5.464448621529938e-120	7.4967863528493526e-118	7	26	26
ENSG00000182628	SKA2	2.463375869777138	NA	0.013763554446231785	0.003601877367064768	0.011209435830469842	0.006086348473716098	0.010393824932857733	2	16	16
ENSG00000131203	IDO1	-2.4628121376135983	NA	0.013785212381887773	0.0013900952931796672	0.02264789242203465	9.21392554907188e-05	0.00019837992371755638	4	16	16
ENSG00000163739	CXCL1	-2.46105741888	NA	0.013852819395396251	0.0019261078486948542	0.021011793413742708	0.00016658306707369874	0.00034872229214439205	4	12	12
ENSG00000228329	LINC01890	2.459167887392579	NA	0.013925947770002002	0.005478872435646023	0.02105081853056528	0.00016424389466439192	0.00034424572837932747	4	12	12
ENSG00000182871	COL18A1	2.4566952697185886	NA	0.014022157333431397	0.23256988542378	0.5649341159433363	7.767340939276343e-123	1.1684397348039474e-120	9	26	26
ENSG00000267226	AC104971.1	2.448468083174047	NA	0.014346514000024525	0.004100164272860852	0.01172192499503484	0.005024462003428818	0.008684186544728967	6	12	12
ENSG00000163378	EOGT	-2.4462384537393733	NA	0.0144355491600697	0.001992754807483966	0.051492433590128395	2.843999185805629e-09	9.107701594282116e-09	5	21	21
ENSG00000138286	FAM149B1	-2.4439972785185398	NA	0.014525536110005236	8.851675476506364e-07	0.03430781033731489	1.3841452712327897e-06	3.5597941296297406e-06	2	17	17
ENSG00000137965	IFI44	-2.4418139614146543	NA	0.014613675215142697	0.0008824044701740571	0.019493336990138527	0.0002890090189745533	0.0005877864879500254	3	11	11
ENSG00000260920	AL031985.3	2.4413069044014875	NA	0.014634212119412762	0.00524754438313675	0.015051324210517842	0.0014641877106171485	0.0027174626676811126	2	12	12
ENSG00000239265	CLRN1-AS1	-2.4404880591320213	NA	0.014667430842569171	0.1817574050327987	0.27214288810542153	4.9394824149272273e-48	8.521849490300505e-47	15	27	27
ENSG00000255363	LINC02757	-2.4371493860323636	NA	0.014803562337899277	0.008169641813816105	0.040640279276404935	1.420951710172169e-07	3.984287259277719e-07	8	27	27
ENSG00000172819	RARG	-2.4361500422405133	NA	0.014844525648125583	0.005002504039962755	0.01980941427640355	0.0002576619932180251	0.0005272846684601327	3	15	15
ENSG00000066855	MTFR1	-2.4324377798785135	NA	0.014997568020071288	0.008143625329709518	0.07060491696091466	2.7273774967735996e-12	1.0634787788124253e-11	2	6	6
ENSG00000115816	CEBPZ	-2.4305890454131576	NA	0.015074301431101337	0.015474037910329518	0.02234542759010417	0.00010278921405741029	0.0002202589318843595	5	14	14
ENSG00000130255	RPL36	2.430308787530141	NA	0.015085963923165323	0.03139673015247833	0.037815338056546584	3.9237964133558195e-07	1.057839721626143e-06	6	22	22
ENSG00000254635	WAC-AS1	2.428255683698288	NA	0.015171643236301477	0.016259301587356653	0.14555165097328016	1.2224114586188229e-24	8.997053263456735e-24	2	9	9
ENSG00000106771	TMEM245	-2.426760272182072	NA	0.015234318592130834	0.007621874492421124	0.05588247353293842	5.809244458598179e-10	1.9583788720365672e-09	7	21	21
ENSG00000179010	MRFAP1	2.4225785269421345	NA	0.015410794666929357	0.010049073972704917	0.038484555646978925	3.08480576374365e-07	8.395704498085995e-07	4	10	10
ENSG00000143420	ENSA	2.4222357584079726	NA	0.015425339500952213	0.003930377788852937	0.01457417036127932	0.0017452539376855713	0.0032058011758108254	4	18	18
ENSG00000156140	ADAMTS3	-2.420337259279462	NA	0.015506118265767716	0.0013777265950348338	0.017997436519966402	0.0004981106057164879	0.0009810610747021994	6	16	16
ENSG00000059378	PARP12	-2.418991299726586	NA	0.015563612453567063	0.004899398959748733	0.017681445397448876	0.0005589429926934772	0.0010928415667199225	3	17	17
ENSG00000188886	ASTL	2.4187600750795877	NA	0.01557350833445257	0.00011325598295565632	0.017433616710525828	0.0006118460345715899	0.0011899010713164204	3	7	7
ENSG00000261079	AC009053.2	-2.41859576776687	NA	0.015580543672498294	0.003681436602041896	0.018552303596684624	0.0004069532503341456	0.0008112101929536514	9	39	39
ENSG00000099940	SNAP29	-2.4179388018746013	NA	0.015608701700680624	0.07464170699593539	0.30866610176176046	1.5810570965629263e-55	3.4583607332854115e-54	5	20	20
ENSG00000122420	PTGFR	-2.4167389723431767	NA	0.015660242827029252	0.043088429974067165	0.08478961674290224	1.4671539410275938e-14	6.526646675663348e-14	12	37	37
ENSG00000182257	PRR34	2.416457370307828	NA	0.015672361289994868	0.0029156224706806725	0.014325155558547333	0.0019129929334984884	0.0034989530247007614	2	8	8
ENSG00000155876	RRAGA	2.4129639851697107	NA	0.01582338302605804	0.002795761312073878	0.026846425326013685	2.0257156903101513e-05	4.676763378181043e-05	5	25	25
ENSG00000178538	CA8	2.4129064083099365	NA	0.01582588280239622	0.0003128286077618324	0.06904842523965098	4.8208260692645675e-12	1.8548877330450542e-11	1	6	6
ENSG00000167103	PIP5KL1	-2.410853799672561	NA	0.015915226744904632	0.0034292779491462877	0.10592260235323515	5.381140271510631e-18	2.8873959485649504e-17	2	8	8
ENSG00000085449	WDFY1	-2.4094299543382443	NA	0.015977462743784095	0.010906228246594724	0.023856688993120514	5.953466087151272e-05	0.00013092586551494893	11	30	30
ENSG00000277149	TYW1B	-2.404937042001215	NA	0.01617525215420198	0.0012562757668738358	0.5000768009176314	1.182835776967408e-102	1.0732513618631788e-100	5	31	31
ENSG00000115944	COX7A2L	-2.402672529220581	NA	0.01627575498070827	0.007731530581513658	0.021430788497509286	0.000143123249859161	0.0003016370421328195	1	1	1
ENSG00000128829	EIF2AK4	-2.400618390884743	NA	0.016367395247182278	0.04496126135754009	0.12385746774948438	5.7336184476872155e-21	3.561239505953932e-20	6	20	20
ENSG00000166446	CDYL2	-2.399069500386854	NA	0.016436794617009958	0.008437895534282432	0.017175046241233748	0.0006724280070257341	0.001300932749603375	5	12	12
ENSG00000112234	FBXL4	2.397917032241821	NA	0.016488599534173892	0.00606034572108038	0.01026896495482026	0.008668034598159709	0.014471196001152731	1	5	5
ENSG00000242372	EIF6	2.3974580764770503	NA	0.016509270078702114	0.00022283568396514112	0.19051065394354458	1.5460996388702582e-32	1.5679516680654085e-31	1	12	12
ENSG00000226124	FTCDNL1	-2.3968791257010267	NA	0.01653537744533762	0.02974938043257992	0.12823561952261403	1.0577687490778063e-21	6.81686444116321e-21	14	54	54
ENSG00000204396	VWA7	2.3965075030395933	NA	0.016552154602048584	0.007783317279271451	0.030302825566007854	5.839848066289719e-06	1.4185206018243964e-05	2	12	12
ENSG00000266472	MRPS21	-2.3956121363485554	NA	0.016592637953769102	0.0016325361856206672	0.07232894177395575	1.4500456864132868e-12	5.756211452847559e-12	3	17	17
ENSG00000246898	LINC00920	-2.3917399338660226	NA	0.016768719613426422	0.016644009559263435	0.28077722474970845	9.03544641664949e-50	1.6483922404161926e-48	2	6	6
ENSG00000222004	LINC02860	-2.389193055403881	NA	0.0168854268615426	0.012147801281822657	0.04180058577028559	9.36060687583093e-08	2.6607831479135523e-07	8	17	17
ENSG00000101181	MTG2	-2.3888065186799747	NA	0.0169032015520793	0.03208559223401648	0.12365010058527794	6.2102916403537856e-21	3.848944392498268e-20	12	39	39
ENSG00000167257	RNF214	-2.388804650030506	NA	0.016903287520826645	0.010532060185555471	0.024885119488450878	4.107571527085119e-05	9.218786038212629e-05	5	15	15
ENSG00000114455	HHLA2	-2.386563104988076	NA	0.017006688366453127	0.0022476295126859953	0.027905013422790885	1.3837064727672703e-05	3.252355030357171e-05	2	5	5
ENSG00000128815	WDFY4	-2.3859887570358054	NA	0.01703327178620113	0.052535550849212326	0.19841332561961303	5.721193694856201e-34	6.0377077337285534e-33	8	19	19
ENSG00000004777	ARHGAP33	2.3727427302032122	NA	0.017656557472169696	0.0013132888530178683	0.17529385998955385	8.099348262907807e-30	7.325723805939135e-29	3	22	22
ENSG00000241990	PRR34-AS1	-2.3723847866058354	NA	0.017673674174015854	0.00022245444908430912	0.013774355870245756	0.0023443000811444606	0.004233023226883326	1	13	13
ENSG00000176978	DPP7	-2.368750636675247	NA	0.01784828262733562	0.02312814053094126	0.10467631913134716	8.618484599117008e-18	4.582895888070002e-17	2	10	10
ENSG00000128694	OSGEPL1	2.3648984432220455	NA	0.01803501571983182	0.00010920672177955493	0.020984433727140678	0.00016824293518921202	0.0003519822002634862	1	5	5
ENSG00000168092	PAFAH1B2	-2.3648386001586914	NA	0.01803793002844833	0.0003855824157152868	0.049189198447035676	6.5335698027302595e-09	2.039391855606502e-08	1	9	9
ENSG00000170145	SIK2	-2.364824753859021	NA	0.018038604390760212	0.0035696168952993376	0.07840732727073489	1.55213639303064e-13	6.50319741120998e-13	3	7	7
ENSG00000134824	FADS2	2.363083330740841	NA	0.01812359389862579	0.025410584318513594	0.5930427116021051	1.5549346587843003e-132	3.030178916305905e-130	2	8	8
ENSG00000269893	SNHG8	2.360970735549927	NA	0.018227168906630765	3.9340684741760424e-05	0.07352252912339455	9.358508315283761e-13	3.760287232867882e-12	1	17	17
ENSG00000221823	PPP3R1	2.3609158992767334	NA	0.018229864272270378	0.00019446826976668623	0.02642251558913585	2.3599162005233087e-05	5.4133497756519824e-05	1	2	2
ENSG00000177483	RBM44	-2.360656793485993	NA	0.018242604811949923	0.07970096600952167	0.2236433782461054	1.2383710803896812e-38	1.5478735902042743e-37	7	15	15
ENSG00000176087	SLC35A4	2.360414505004883	NA	0.018254525477201387	0.0013418312720863313	0.08949620822233692	2.5540680707617683e-15	1.1879499144424617e-14	1	8	8
ENSG00000133454	MYO18B	2.35784912109375	NA	0.018381162114625812	0.000208768750503095	0.03136741853131395	3.982577745517675e-06	9.831182633925811e-06	1	4	4
ENSG00000184517	ZFP1	2.3566649974979463	NA	0.018439873677508923	0.00021823500946077217	0.08156962534047316	4.831180685000288e-14	2.0827028046020596e-13	2	19	19
ENSG00000204856	FAM216A	-2.3529856204986572	NA	0.018623354254861058	1.597788322025526e-05	0.13118303502997844	3.375266809813344e-22	2.221975068003418e-21	1	7	7
ENSG00000187837	HIST1H1C	2.350989846271047	NA	0.018723544776377502	0.07729538563723216	0.027384179146116468	1.6690744954485493e-05	3.88793242630361e-05	7	40	40
ENSG00000130299	GTPBP3	2.3508806156334656	NA	0.018729041883672012	0.16454232685630135	0.10469331713887724	8.563329756733158e-18	4.5549795905154135e-17	2	43	43
ENSG00000272483	AC022001.3	-2.350540211702247	NA	0.01874618200325868	0.012940467514118769	0.067036943031077	1.0054525974214353e-11	3.7954009670218344e-11	6	18	18
ENSG00000260361	AC106028.3	2.3475735187530518	NA	0.018896143616927746	0.00022436429910624266	0.02190095149478713	0.00012072230211616524	0.00025650684661010005	1	13	13
ENSG00000261136	AC023908.3	-2.346560206827077	NA	0.018947604748237985	0.0016089762762309624	0.020318141994367236	0.00021421968241240887	0.00044276887232619014	5	14	14
ENSG00000155096	AZIN1	2.345524312325139	NA	0.019000339374911013	0.0008512420038971737	0.023344878280701597	7.162220049830046e-05	0.000156206170207981	3	13	13
ENSG00000255201	AC087623.1	-2.344459056854248	NA	0.0190547024843128	0.0002571090335793194	0.05561077566728004	6.410103913863434e-10	2.1533177672643296e-09	1	5	5
ENSG00000153898	MCOLN2	2.3438852247546875	NA	0.019084043137648707	0.003009461722400414	0.04112768261759933	1.192447734776991e-07	3.364476176981017e-07	2	8	8
ENSG00000185100	ADSSL1	-2.342017006923392	NA	0.019179840922173466	0.00349054607354788	0.020049156082435383	0.0002361841142323636	0.000485650044960528	3	10	10
ENSG00000100150	DEPDC5	2.3369508759269024	NA	0.019441738515736478	0.017107385061939134	0.044169261085608036	3.990576065854411e-08	1.1706190378607134e-07	3	16	16
ENSG00000112759	SLC29A1	-2.3368685245513916	NA	0.01944602141567032	0.011605638037472402	0.015783308817153924	0.0011190741959585812	0.0021107570816645085	1	2	2
ENSG00000204852	TCTN1	2.327298164367676	NA	0.019949401411674603	0.005882291829319977	0.024170062073700052	5.316653030323484e-05	0.00011760000363345471	1	10	10
ENSG00000151164	RAD9B	-2.327298164367676	NA	0.019949401411674603	1.3105334688181114e-10	0.09319698581716873	6.425719731239521e-16	3.078923377229018e-15	1	5	5
ENSG00000066379	ZNRD1	2.326222670366771	NA	0.02000667486427165	0.07019875490469459	0.20189566183576865	1.325044035352941e-34	1.4300302178897158e-33	24	53	53
ENSG00000118046	STK11	2.322837538709798	NA	0.02018788162888269	0.0190350122811578	0.12943570339525404	6.646471225381388e-22	4.32071019878944e-21	2	6	6
ENSG00000260592	AC130456.3	2.320089340209961	NA	0.020336044872488735	0.00038214882056412486	0.02105101586387173	0.0001642321506867394	0.00034424572837932747	1	3	3
ENSG00000156414	TDRD9	-2.318304527300702	NA	0.020432776546276496	0.10012202024085516	0.3602423943339101	8.300630736351754e-67	2.5238921364839756e-65	5	20	20
ENSG00000175895	PLEKHF2	-2.3150906491437584	NA	0.02060797166285164	0.009589601432677647	0.09858897620920591	8.530502086589581e-17	4.2963166015543236e-16	4	17	17
ENSG00000130758	MAP3K10	2.314788341522217	NA	0.02062451827445231	2.5610586523970114e-06	0.1713379529889688	4.049951307375919e-29	3.567160501807377e-28	1	10	10
ENSG00000100056	ESS2	2.3138397927034142	NA	0.02067651169941566	0.006705136975385166	0.372607213007889	1.2047006015874717e-69	3.996017527393336e-68	3	10	10
ENSG00000139053	PDE6H	-2.312566315132644	NA	0.020746495335116796	0.016245361292681646	0.09137737851702789	1.2672172716767365e-15	5.994899032271546e-15	8	23	23
ENSG00000103227	LMF1	-2.311682224273682	NA	0.020795201680093703	0.009126117560131177	0.18582461818080886	1.0760768543850977e-31	1.0479069832964247e-30	1	10	10
ENSG00000141027	NCOR1	-2.309556271134356	NA	0.020912732938534385	0.0816624788040295	0.1704248212585233	5.866013572875826e-29	5.132462589859569e-28	3	13	13
ENSG00000164308	ERAP2	2.308042037606724	NA	0.0209967984977291	0.6985151269303538	0.7741602123921822	5.177707597781449e-218	8.879250759435408e-214	8	24	24
ENSG00000101166	PRELID3B	2.306407039870279	NA	0.021087898997637064	0.019469897596830803	0.026346491727626827	2.4254484294907784e-05	5.555889134381044e-05	2	8	8
ENSG00000197586	ENTPD6	-2.3054399223452156	NA	0.0211419477947661	0.012514520705296281	0.045839354444215184	2.1866099931882528e-08	6.553333584967728e-08	5	23	23
ENSG00000161618	ALDH16A1	2.303501187606172	NA	0.021250660415770742	0.004733502991529977	0.4145078901022978	1.0758252444266555e-79	4.804512269966852e-78	5	31	31
ENSG00000165672	PRDX3	-2.301529321845133	NA	0.021361729962862088	0.002235568885055928	0.03297438071345307	2.235141544959004e-06	5.645131421870685e-06	7	20	20
ENSG00000124226	RNF114	2.301144219113095	NA	0.021383480606365902	0.0002560260672004297	0.03135127692913968	4.005755739511615e-06	9.882708268865586e-06	2	8	8
ENSG00000140416	TPM1	-2.2991069805909765	NA	0.021498865219019284	0.00456881411762728	0.03928090675379036	2.316777762311752e-07	6.375228152420449e-07	3	21	21
ENSG00000113810	SMC4	2.2985475063323975	NA	0.021530647307455887	0.014108761147121304	0.02932003789234913	8.315955767113715e-06	1.995108078486753e-05	1	3	3
ENSG00000175773	ZBTB44-DT	2.296649074594394	NA	0.02163879672438004	0.04480883592858838	0.03191047914082867	3.276277590551693e-06	8.152188682584298e-06	3	10	10
ENSG00000108828	VAT1	2.2962166954308976	NA	0.02166349441098517	0.0017137661151432149	0.031532561870844786	3.7530193938639417e-06	9.292597398985378e-06	3	10	10
ENSG00000001084	GCLC	-2.294640285877513	NA	0.021753747535483047	0.0008223080965504751	0.02714359076445058	1.8201178280487298e-05	4.223707798810239e-05	4	12	12
ENSG00000116922	C1orf109	-2.2888670153521993	NA	0.022087080261863526	0.023469383002946355	0.13252126816004445	2.007027108346144e-22	1.3350856431740894e-21	3	7	7
ENSG00000196371	FUT4	2.288710355758667	NA	0.022096186931621378	0.011306665728509515	0.022911911475753055	8.375184695246883e-05	0.00018134601305402627	1	5	5
ENSG00000257433	AC004241.1	-2.287990093231201	NA	0.022138098049336297	2.4875172663263263e-05	0.1690530090320597	1.0226727522988114e-28	8.861958074367012e-28	1	9	9
ENSG00000161405	IKZF3	-2.284986734390259	NA	0.022313605616228225	0.0031503750008918356	0.06358291781314145	3.543250487971113e-11	1.291460204425433e-10	1	5	5
ENSG00000005882	PDK2	-2.282649534723436	NA	0.022451020643026932	0.07100643634475876	0.08071227640557196	6.631531090710072e-14	2.839553724708789e-13	13	44	44
ENSG00000205302	SNX2	2.275815339702139	NA	0.022857064237241344	0.0010391272193880528	0.029649080610555198	7.387714703690191e-06	1.7816329553309392e-05	3	13	13
ENSG00000108587	GOSR1	-2.275014242742315	NA	0.022905075446564824	0.003759239581813312	0.03345684748418131	1.8793114404201831e-06	4.778812558091003e-06	3	10	10
ENSG00000253736	AC022217.3	-2.272857987968067	NA	0.023034739230379197	0.012658351537077579	0.07704964948629703	2.5593133949166277e-13	1.0588580315904764e-12	2	5	5
ENSG00000067064	IDI1	-2.272295457312721	NA	0.023068671004092958	0.0019166934505664328	0.019586436447617848	0.0002793971058265006	0.0005693857359261626	2	4	4
ENSG00000135111	TBX3	2.2660216623341816	NA	0.023450056962805384	0.0016018501885955083	0.011583051242824105	0.005292082466563585	0.00910909587665351	5	30	30
ENSG00000213551	DNAJC9	-2.2658306931345873	NA	0.023461751362732864	0.00041458221980764993	0.02199798523026772	0.00011655668030299089	0.000248116994850545	2	20	20
ENSG00000159128	IFNGR2	2.2656595470515883	NA	0.02347223615294881	0.00025896300156022154	0.08832239148716108	3.95268869723327e-15	1.8222610405526053e-14	2	12	12
ENSG00000165997	ARL5B	-2.265654386135453	NA	0.023472552385318535	0.002107072045986159	0.07932285244241546	1.1074550472618125e-13	4.680075555813904e-13	3	7	7
ENSG00000173653	RCE1	2.263803459795562	NA	0.023586205642144323	0.00027935002261828424	0.040561455423549254	1.461813213664294e-07	4.0935066624965674e-07	2	13	13
ENSG00000136279	DBNL	-2.2610239369829155	NA	0.023757774835257435	0.0017840956726281193	0.0233786855690901	7.075279374319567e-05	0.00015436891347354488	2	7	7
ENSG00000161551	ZNF577	2.2551355623500275	NA	0.02412482105374045	0.018829100845228312	0.07527277547171776	4.92038250228238e-13	2.0018894313556472e-12	7	29	29
ENSG00000159692	CTBP1	-2.2544547401349706	NA	0.024167574907884615	0.011758277222532539	0.01793588497056654	0.0005094133950526186	0.0010024016421982048	5	26	26
ENSG00000276234	TADA2A	2.2538145566494667	NA	0.02420783666413086	0.0050233170696639	0.21587306477773613	3.5076393476905824e-37	4.151311744206059e-36	6	29	29
ENSG00000203279	AL590705.1	2.2536022663116455	NA	0.02422120063986578	3.1470035148071304e-05	0.06734118536987287	8.997205821950311e-12	3.409791881560793e-11	1	6	6
ENSG00000105750	ZNF85	2.2535775939908476	NA	0.024222754211966586	0.04732435504575872	0.026158502810862298	2.595430505103197e-05	5.9313749642876765e-05	8	24	24
ENSG00000091073	DTX2	2.2512229937593435	NA	0.024371417254481543	0.01017862048559975	0.2581373230253085	2.949014996371887e-45	4.61429362890342e-44	4	14	14
ENSG00000136122	BORA	-2.2448240315528456	NA	0.024779431385022838	0.00521992390296982	0.016341140590132284	0.0009121857815676882	0.0017363829468425224	3	15	15
ENSG00000225756	DBH-AS1	2.2441998588087753	NA	0.02481954512587968	0.027019569813258915	0.16612640598738834	3.337711994560303e-28	2.842026961008671e-27	8	38	38
ENSG00000124733	MEA1	2.240782322860091	NA	0.025040178536610086	0.030066608812653488	0.016522703394149314	0.0008535349534702733	0.0016334416825199997	11	28	28
ENSG00000231233	CFAP58-DT	2.2367016345981066	NA	0.02530584710599876	0.008501456095723869	0.0795778344142616	1.0080334609700859e-13	4.2683372400434575e-13	10	34	34
ENSG00000160117	ANKLE1	-2.2366960759487378	NA	0.025306210652858444	0.034737585909864824	0.08337454273082506	2.4780835451898024e-14	1.0871490078398547e-13	3	24	24
ENSG00000063046	EIF4B	-2.232333869631272	NA	0.025592904948469507	0.005846778901664117	0.036233739073986596	6.927688061827633e-07	1.8287916691772687e-06	3	15	15
ENSG00000113441	LNPEP	2.2304232704418725	NA	0.025719356124663896	0.0005971173844547492	0.08157845102964309	4.815447699901784e-14	2.076442358702934e-13	2	14	14
ENSG00000166436	TRIM66	-2.229800160624099	NA	0.02576071273846576	0.21847436532406506	0.5502196121814671	5.257325368215292e-118	6.935220979963388e-116	12	51	51
ENSG00000048342	CC2D2A	-2.2275426080826795	NA	0.025911031479409447	0.012883012126283582	0.07684273691191355	2.7618624541956184e-13	1.139908043971135e-12	2	13	13
ENSG00000115568	ZNF142	-2.227084344294481	NA	0.025941637324186	0.01949620084180214	0.06863510885924942	5.607372452404266e-12	2.1493256635288502e-11	6	12	12
ENSG00000196074	SYCP2	2.2237231768178063	NA	0.02616707488197788	0.0008103563655456634	0.012384297531097278	0.003925105953612265	0.006890330842306964	2	3	3
ENSG00000196724	ZNF418	2.2232431986027694	NA	0.026199405369129757	0.0030123173148032824	0.01745315423026224	0.0006074982691994843	0.001182115944457274	3	9	9
ENSG00000103269	RHBDL1	-2.2224950790405273	NA	0.026249866226939804	3.3419384827250536e-06	0.06734426100549895	8.987104482060629e-12	3.406716506694468e-11	1	9	9
ENSG00000166548	TK2	2.2179578941483142	NA	0.02655770347343376	0.06330057023818579	0.27377832574332744	2.3232819831875432e-48	4.0530989552068344e-47	8	26	26
ENSG00000177000	MTHFR	-2.217196927091505	NA	0.026609637491182645	0.015028619898450361	0.36834508845247177	1.1626161430526965e-68	3.7406574553866215e-67	4	17	17
ENSG00000105048	TNNT1	-2.2149432766016863	NA	0.026763958166896	0.0005584852628137721	0.16112762482260437	2.4941397928137852e-27	2.0465073352614166e-26	5	23	23
ENSG00000130158	DOCK6	2.2135375361826832	NA	0.026860608351108765	0.04734810773445696	0.08627171760440086	8.467240043979247e-15	3.82822830250989e-14	10	45	45
ENSG00000175416	CLTB	-2.212918153518611	NA	0.0269032888980784	0.002829754051438302	0.1768606054682544	4.272860196674098e-30	3.92896941087207e-29	6	25	25
ENSG00000142694	EVA1B	-2.2109034552032933	NA	0.027042523368026927	0.0022954767524795425	0.11169305520289717	6.031515244916939e-19	3.3924058686481006e-18	4	15	15
ENSG00000140265	ZSCAN29	2.2103113906556993	NA	0.027083558631305314	0.004768439547148706	0.09161191285526905	1.161087723201948e-15	5.501932402649961e-15	3	13	13
ENSG00000198453	ZNF568	-2.2100743813693144	NA	0.027100000510398736	0.0030845707497533354	0.016029965976505484	0.0010223174106872481	0.0019369927384681933	2	16	16
ENSG00000100664	EIF5	-2.2093620094594755	NA	0.02714947126101086	0.0013888623436121195	0.01318680055035846	0.0029136769601415093	0.0051934982007553	4	13	13
ENSG00000180739	S1PR5	2.2072560787200923	NA	0.027296173911365698	0.0010908653162195465	0.03872842707469077	2.8258651451254556e-07	7.721599963950994e-07	1	7	7
ENSG00000231852	CYP21A2	-2.203709703570129	NA	0.027544766298838598	0.22164212791274732	0.16028595143053567	3.495452863407434e-27	2.847673213994019e-26	16	46	46
ENSG00000178038	ALS2CL	2.2037028472652738	NA	0.027545248794485108	0.00879968662271429	0.014037970056989795	0.0021268023730188043	0.0038619794467280254	4	6	6
ENSG00000171492	LRRC8D	-2.203514337539673	NA	0.027558517560309387	0.007108688054325429	0.06110483652621168	8.730063586725327e-11	3.1099264738004287e-10	1	2	2
ENSG00000163482	STK36	-2.201982855942397	NA	0.027666519506110848	0.007807331430053892	0.011013257703993914	0.0065509591296791184	0.011130724077565364	4	9	9
ENSG00000179715	PCED1B	2.1996780723504563	NA	0.027829743621388268	0.0023970058227998866	0.09846441511872732	8.938902611830485e-17	4.4954029586592665e-16	8	21	21
ENSG00000213186	TRIM59	2.1943920683004823	NA	0.028207235635605614	0.006569349390025077	0.04419927176036036	3.947683688477176e-08	1.1586313122316464e-07	2	6	6
ENSG00000184220	CMSS1	-2.1917451348210797	NA	0.028397914730812712	0.01703671870274251	0.07243588068235716	1.394282030575741e-12	5.542545790992903e-12	5	21	21
ENSG00000260461	AL133355.1	2.1894109686789247	NA	0.028566983136946486	0.005331989613825591	0.023500166817504886	6.77151564622169e-05	0.00014804273561582837	6	14	14
ENSG00000166750	SLFN5	2.188854160583615	NA	0.028607441713578433	0.012478496536951494	0.34228190800465563	8.835880116490026e-63	2.3565553362004267e-61	6	42	42
ENSG00000186635	ARAP1	-2.188645848997858	NA	0.02862259065005199	0.02003311798903332	0.025439861363073867	3.362817603481187e-05	7.601022681178183e-05	12	47	47
ENSG00000142675	CNKSR1	2.1868410233718696	NA	0.0287541315395391	0.007799843792292688	0.02071798443139773	0.00018530259812488914	0.0003858839411346356	2	4	4
ENSG00000161888	SPC24	-2.186285539272269	NA	0.02879472143638351	0.02411496443300188	0.08222126450136201	3.796899572503633e-14	1.6492662302144073e-13	4	27	27
ENSG00000182004	SNRPE	-2.184671640396118	NA	0.028912930988699705	0.0008831423543500403	0.02957289200784076	7.592966995841624e-06	1.8283037210290368e-05	1	6	6
ENSG00000136875	PRPF4	-2.1846475601196285	NA	0.028914697899949264	0.00012049205305189176	0.15352994291041794	5.188763170816956e-26	4.031812397659265e-25	1	5	5
ENSG00000129925	TMEM8A	2.1845726197915596	NA	0.028920197306556247	0.004171854978811534	0.1809431851840698	8.028182848601534e-31	7.577067015446764e-30	4	42	42
ENSG00000138433	CIR1	2.1844071904415996	NA	0.028932340329895386	0.002598586413582025	0.03636613495124602	6.605768965592489e-07	1.74737516567863e-06	2	11	11
ENSG00000198598	MMP17	-2.1834676962676736	NA	0.029001385368518724	0.024647885697011998	0.0915852488598673	1.1726922418364137e-15	5.555386534600182e-15	6	29	29
ENSG00000127191	TRAF2	-2.182849884033203	NA	0.029046866708854036	0.0010774133011103263	0.04039401162860816	1.5525527013350584e-07	4.3362746376538946e-07	1	4	4
ENSG00000173482	PTPRM	2.1819584369659424	NA	0.029112600352396177	7.158907178716857e-05	0.09850296485626238	8.810467523425411e-17	4.4321122780646046e-16	1	5	5
ENSG00000136273	HUS1	-2.181398262832047	NA	0.02915397201523917	0.00422617447755285	0.08500474537642959	1.3546996559644605e-14	6.03892498053926e-14	6	16	16
ENSG00000150967	ABCB9	-2.18126630783081	NA	0.029163724912007367	0.00010372465832345219	0.03155676927157596	3.720501104626793e-06	9.213411327544385e-06	1	5	5
ENSG00000127124	HIVEP3	-2.1811750813581345	NA	0.02917046917296623	0.007608149491573358	0.08549157341196426	1.130956218351071e-14	5.071853605779947e-14	7	21	21
ENSG00000122218	COPA	2.1805949211120605	NA	0.029213391123281647	0.00045883852338270646	0.3303134123406397	3.713099002048047e-60	9.25522307937819e-59	1	8	8
ENSG00000205268	PDE7A	-2.1795039483467686	NA	0.029294251674972335	0.0032306820903591853	0.015983509779102796	0.0010398728176010852	0.001968297897245145	4	18	18
ENSG00000215533	LINC00189	-2.1794514234570928	NA	0.029298149560767837	0.017607206316605124	0.12595490801097167	2.5538551554533228e-21	1.614303798778807e-20	9	18	18
ENSG00000250067	YJEFN3	-2.17878188922591	NA	0.029347874982684104	2.0535422005746922e-05	0.08626449991480077	8.489952478758159e-15	3.8374853731740555e-14	2	12	12
ENSG00000110852	CLEC2B	2.178226947784424	NA	0.029389144763882588	0.0009485848765379294	0.03097760777454381	4.581717821563608e-06	1.1243829267600788e-05	1	5	5
ENSG00000197355	UAP1L1	-2.1777111135638645	NA	0.029427550989635985	0.05204323272538663	0.515490365979901	3.339482489581928e-107	3.3687520714023813e-105	5	23	23
ENSG00000162889	MAPKAPK2	-2.1774385158286647	NA	0.029447864573806718	0.007426300370144316	0.014774961131043984	0.0016208777630471443	0.0029885423888286722	4	10	10
ENSG00000147592	LACTB2	-2.1758115016765145	NA	0.029569358303106422	0.002224787473253379	0.051461255201298864	2.876220921884891e-09	9.205732099552817e-09	2	11	11
ENSG00000118432	CNR1	-2.175789833068847	NA	0.029570979263707612	2.09270029828816e-05	0.4878573251082975	3.811952717734019e-99	3.083546092283995e-97	1	6	6
ENSG00000172247	C1QTNF4	2.175697456142868	NA	0.029577890549336006	0.01192190128733632	0.16197894530116408	1.772210491999889e-27	1.4646572398701734e-26	2	9	9
ENSG00000162654	GBP4	-2.174304962158203	NA	0.029682240010611847	4.072205347554189e-06	0.024811750869444163	4.2177320512877896e-05	9.449946034430925e-05	1	8	8
ENSG00000142230	SAE1	2.1695582894810914	NA	0.03004032408590497	0.000451283956255975	0.0581659540266891	2.538466581261035e-10	8.766041764407066e-10	2	15	15
ENSG00000257605	AC073611.1	2.169281482696533	NA	0.03006132019359056	0.00022174819876465905	0.042185849400676774	8.1489226398074e-08	2.3325968010358386e-07	1	4	4
ENSG00000197121	PGAP1	-2.168664693832398	NA	0.03010814969353794	0.00032539865433802356	0.019677232436397706	0.0002703325660878642	0.0005519625164711017	1	9	9
ENSG00000269086	AC008555.2	-2.1686079561304283	NA	0.030112460632859196	0.002513144880709848	0.03887423644615158	2.681544001571943e-07	7.340111425851117e-07	9	25	25
ENSG00000123454	DBH	2.168013153891276	NA	0.030157685737703506	0.0077777088750677825	0.07497697524774866	5.485484331536198e-13	2.227049498141909e-12	6	30	30
ENSG00000151150	ANK3	2.1661119514344054	NA	0.03030263314777325	0.015581445694424665	0.11397823638097689	2.5264087152522206e-19	1.445142863837903e-18	4	25	25
ENSG00000126858	RHOT1	2.1660874926073785	NA	0.030304501778290676	0.009701477985311055	0.09004477609149016	2.0822206931131954e-15	9.745633915447103e-15	3	21	21
ENSG00000186642	PDE2A	-2.165868759155273	NA	0.030321217202669906	0.006422747046096542	0.02091805110147951	0.00017233964022160154	0.00036011362131841654	1	8	8
ENSG00000265399	AP005329.2	-2.1658680388234264	NA	0.03032127226290062	0.09134894445012044	0.1032856349039509	1.4567708455049426e-17	7.658541762588676e-17	4	30	30
ENSG00000131748	STARD3	2.1653043197106148	NA	0.030364387783836544	0.18315247140976235	0.15776444257288155	9.58966913292418e-27	7.670393468307685e-26	6	27	27
ENSG00000147604	RPL7	2.1646082086203737	NA	0.03041770184824468	0.0026607858122468537	0.014077374270975896	0.0020960924199560785	0.0038102489834457064	5	12	12
ENSG00000181754	AMIGO1	2.163236131643616	NA	0.030523022578601237	0.0014081077170749394	0.18744706082185264	5.503517454585473e-32	5.4179001623815315e-31	3	7	7
ENSG00000130202	NECTIN2	2.1630480990397793	NA	0.030537480350529125	0.08660259777530477	0.6248135665242457	2.4528209124299595e-144	6.57241028550959e-142	7	29	29
ENSG00000130684	ZNF337	-2.1620703339178533	NA	0.030612755276505064	0.005231331143991809	0.02830195922479011	1.1994910122071004e-05	2.83685993219412e-05	3	7	7
ENSG00000145217	SLC26A1	-2.161817537592211	NA	0.030632243142086294	0.20917965909980943	0.25969190497395234	1.4591699086409847e-45	2.3041717093263583e-44	5	25	25
ENSG00000124657	OR2B6	2.16156539188421	NA	0.03065169146400153	0.01834223436872044	0.016186232852899836	0.000965429376310467	0.0018332574880243824	4	11	11
ENSG00000114770	ABCC5	2.1596631963057455	NA	0.030798752278027777	0.0006224735740534965	0.3059695976432357	5.8278651602870716e-55	1.2477161002966665e-53	2	20	20
ENSG00000116691	MIIP	2.1581369887421795	NA	0.030917182674749157	0.0006543954826388723	0.3018443014967038	4.246930324985282e-54	8.849405606703839e-53	2	26	26
ENSG00000125868	DSTN	-2.1579572369671927	NA	0.03093115672216029	0.08441232806680687	0.11947643675834135	3.0873330610880184e-20	1.851859904323135e-19	10	12	12
ENSG00000161944	ASGR2	-2.154753010613675	NA	0.03118116710582444	0.047807185766769594	0.17679079918081606	4.396466949603758e-30	4.040461506900045e-29	4	14	14
ENSG00000135723	FHOD1	-2.1502180099487305	NA	0.031537974218065444	6.779491132665314e-06	0.09547420526202675	2.7422514047723783e-16	1.34132542328698e-15	1	11	11
ENSG00000160593	JAML	2.148130043074534	NA	0.03170342617969903	0.003981183702851248	0.040636473406128616	1.4228981520435935e-07	3.989092759423833e-07	7	20	20
ENSG00000155229	MMS19	-2.14431643486023	NA	0.032007540837705406	0.00871792178869044	0.015087519583189303	0.00144483171400673	0.002683862550205959	1	1	1
ENSG00000156050	FAM161B	2.141884825354321	NA	0.032202751255482755	0.12820828216933375	0.06580029046884156	1.5790046223412713e-11	5.894286083702755e-11	4	32	32
ENSG00000149016	TUT1	-2.141871280420519	NA	0.03220384149829936	0.06198313224765576	0.018351382072595002	0.00043784254675354633	0.0008684434228864869	9	24	24
ENSG00000205846	CLEC6A	-2.1412877437888334	NA	0.03225084088364629	0.00020270735511601593	0.11420020397771864	2.32138833960813e-19	1.3300864896739e-18	2	13	13
ENSG00000141219	C17orf80	-2.1406288756452976	NA	0.032303978277654063	0.05178201460547828	0.17539526385038037	7.77123306437732e-30	7.040088527258672e-29	2	9	9
ENSG00000077585	GPR137B	-2.140441289072693	NA	0.032319120755436075	0.006472435912462176	0.10202636187081023	2.3417570727987033e-17	1.217671074633868e-16	5	15	15
ENSG00000112249	ASCC3	2.140305065853429	NA	0.032330120860665695	0.027521830110872184	0.06390510766702054	3.150894672849401e-11	1.1523713530538363e-10	13	35	35
ENSG00000115155	OTOF	2.139624579983622	NA	0.03238511854339786	0.0025929872365335655	0.018343343108346604	0.00043912638161267936	0.0008706654153945391	7	17	17
ENSG00000166451	CENPN	2.1394327662830372	NA	0.032400635629915873	0.040360013738728696	0.0652599467241052	1.92298321973171e-11	7.144115952161848e-11	5	9	9
ENSG00000173531	MST1	2.138948563387847	NA	0.03243983436021108	0.014382188724533344	0.03427653325250247	1.3997912307236032e-06	3.5978746726137697e-06	3	16	16
ENSG00000148300	REXO4	-2.138652801513672	NA	0.03246379779533726	0.00010021239349316939	0.020569074590777323	0.00019558290669237862	0.0004060103216157367	1	6	6
ENSG00000126005	MMP24OS	-2.1368407289275018	NA	0.03261094817636717	0.032005354481079475	0.13019509334807922	4.951800385280737e-22	3.2393495719507037e-21	11	32	32
ENSG00000134686	PHC2	2.136308119449839	NA	0.032654307511473545	0.004724732928892136	0.01071439596144048	0.00732923538420165	0.012353947081155305	3	6	6
ENSG00000120314	WDR55	-2.1345042915949426	NA	0.032801522727494245	0.00041963276192929263	0.05878497719683997	2.0277261129468152e-10	7.04629688164639e-10	2	6	6
ENSG00000277767	AL442128.2	2.1332249641418457	NA	0.03290627618402914	0.005374109049126817	0.08344199088187006	2.4169753934595933e-14	1.0606118480664935e-13	1	5	5
ENSG00000233452	STXBP5-AS1	-2.130506609341179	NA	0.033129810735775804	0.006156891662217538	0.024817120304410346	4.2095705308402065e-05	9.434125069704483e-05	3	12	12
ENSG00000007129	CEACAM21	-2.1305043194750226	NA	0.033129999581522775	0.001756241411805691	0.6065001034393733	2.0373152464671573e-137	4.721340427252065e-135	5	15	15
ENSG00000150977	RILPL2	2.1281862258911133	NA	0.03332164639966885	0.0023650176112256817	0.05576092000223837	6.070776059096583e-10	2.0437325998713642e-09	1	24	24
ENSG00000196230	TUBB	-2.122914861111928	NA	0.03376098690164706	0.020234765593652476	0.024054929515199344	5.542265706062135e-05	0.00012230641435241225	8	25	25
ENSG00000137404	NRM	2.122815769100385	NA	0.03376929290794776	0.13482259480919057	0.05718841202042766	3.6187358030400365e-10	1.2384294609126638e-09	12	39	39
ENSG00000101290	CDS2	-2.114157562070888	NA	0.03450181214710171	0.17089816706804503	0.2502172703881284	1.0393073843796708e-43	1.5471425637783833e-42	6	9	9
ENSG00000105393	BABAM1	2.1116790771484375	NA	0.03471398480250998	0.0003204685575337011	0.040921190214905215	1.2843929664841774e-07	3.6149770198977777e-07	1	20	20
ENSG00000273449	AC093788.1	2.110442300229641	NA	0.034820276190674106	0.17739638991905607	0.07986864942051249	9.054654022933261e-14	3.8454250084022413e-13	5	13	13
ENSG00000101421	CHMP4B	2.1096955345065274	NA	0.03488458938578184	0.10903646760331501	0.24274959300085913	2.88940940497176e-42	4.0815882937282305e-41	5	18	18
ENSG00000117643	MAN1C1	-2.1089277349209206	NA	0.034950819793512417	0.003544521369886207	0.017326538745882067	0.0006362371405056623	0.001233838145712044	6	18	18
ENSG00000088970	KIZ	2.107365725019662	NA	0.03508589022392781	0.162941524627081	0.23867176563774548	1.7517485324133592e-41	2.4167928867543603e-40	8	12	12
ENSG00000221866	PLXNA4	-2.1060277053889003	NA	0.03520194581285419	0.02189267785196522	0.05055127351232643	3.995648182176682e-09	1.2651656328683144e-08	17	49	49
ENSG00000135632	SMYD5	-2.1054513231774026	NA	0.035252040263988246	0.00017717547068433977	0.02736767625342414	1.6790217160369914e-05	3.908979555840126e-05	2	12	12
ENSG00000177025	C19orf18	-2.104842267199413	NA	0.03530504055302795	0.00833490432979326	0.055260181198464084	7.278003938529204e-10	2.430584022236365e-09	3	17	17
ENSG00000224805	LINC00853	2.10405069645504	NA	0.03537402496012031	0.1152350832832592	0.16328058994520725	1.050338331666534e-27	8.782180424061136e-27	3	14	14
ENSG00000228801	AC064807.1	2.104046738591795	NA	0.03537437017177419	0.0019232315771689535	0.029026550155921052	9.241988767734036e-06	2.205550589728235e-05	6	16	16
ENSG00000218510	LINC00339	2.1031226461425185	NA	0.03545504984075471	0.013005764746212067	0.23268925511542318	2.4226835327066003e-40	3.200816633465754e-39	9	35	35
ENSG00000221923	ZNF880	2.103016186718751	NA	0.035464354563365434	0.16237752462882135	0.08468095180849837	1.5274487631521e-14	6.784309463686961e-14	3	11	11
ENSG00000013573	DDX11	-2.1024561265403614	NA	0.035513339030923054	0.005562883071600996	0.709615247683698	1.5734936607735792e-181	2.0756802145081624e-178	8	40	40
ENSG00000182606	TRAK1	-2.101736712627916	NA	0.03557634572100298	0.0026023849203645195	0.012327298625519267	0.004009254786205731	0.007031571929703629	6	16	16
ENSG00000204428	LY6G5C	-2.0993998198569095	NA	0.035781670569869806	0.09236288813555416	0.4817618750353739	1.9956509898832098e-97	1.534682458542922e-95	15	36	36
ENSG00000272325	NUDT3	-2.0983890306489883	NA	0.03587079349400316	0.0015736991263259456	0.037933137336194495	3.761113177556249e-07	1.0154176618688937e-06	2	11	11
ENSG00000149532	CPSF7	-2.0979839378647993	NA	0.03590656428072358	0.015965218538705916	0.013994718417228899	0.00216103507230808	0.003922064816913035	5	9	9
ENSG00000064300	NGFR	-2.097240278483674	NA	0.035972310591291884	0.002533441171700057	0.010906432064354299	0.006818985076974668	0.01154836807081163	6	17	17
ENSG00000116273	PHF13	2.0968527185012804	NA	0.03600661511699919	0.005054730550349194	0.16201261400385228	1.7484092229244917e-27	1.445683209447064e-26	5	19	19
ENSG00000065717	TLE2	-2.0961462787670597	NA	0.03606921676105764	0.0021445942992088613	0.032821949949545175	2.361011457511058e-06	5.95338707320352e-06	4	37	37
ENSG00000272686	AC006333.2	2.0944788066905993	NA	0.036217349054065665	0.010736492743037682	0.05134438440131356	3.000280299912539e-09	9.58848432038765e-09	4	11	11
ENSG00000070371	CLTCL1	-2.093696880952822	NA	0.03628699096511311	0.0003037816852187186	0.2042375515305	4.93742927295935e-35	5.429282061204789e-34	2	16	16
ENSG00000181894	ZNF329	2.0935163675297095	NA	0.036303084529180386	0.0022890692676212202	0.05570120216483929	6.203536616911241e-10	2.0859695969296254e-09	4	17	17
ENSG00000124783	SSR1	2.093460720243025	NA	0.03630804695563583	0.01630434220516407	0.10364374387269429	1.2726824348761712e-17	6.723731076922817e-17	4	24	24
ENSG00000170801	HTRA3	2.0931497638276477	NA	0.03633578758220087	0.00026612457788073037	0.1420611454137051	4.8276716339634846e-24	3.456774148260534e-23	2	17	17
ENSG00000261587	TMEM249	-2.0919697194923965	NA	0.03644122451662334	0.02563537823896116	0.02155315318451649	0.00013691980632559174	0.0002891316043193662	2	13	13
ENSG00000141401	IMPA2	2.0917044249558234	NA	0.03646496443987791	0.026427554791601228	0.08511356734106344	1.3011329292503191e-14	5.807685737562135e-14	8	38	38
ENSG00000181789	COPG1	-2.0904096432703696	NA	0.03658101738381567	0.014441846465435471	0.019829809248745386	0.0002557608569902051	0.0005237066192865704	7	45	45
ENSG00000237541	HLA-DQA2	2.0902958512034897	NA	0.03659123173952643	0.03924018502307909	0.7377991843045723	2.393089762404568e-196	8.207819267095187e-193	8	36	36
ENSG00000065457	ADAT1	-2.088973756883477	NA	0.0367100855732049	0.0049847685444306435	0.15232698951772264	8.37020869458966e-26	6.474547086311144e-25	3	35	35
ENSG00000134352	IL6ST	-2.0841604174272303	NA	0.03714557789969246	0.0030127882309449548	0.06686387675663362	1.0710395257374386e-11	4.0367597421695236e-11	5	11	11
ENSG00000180089	TMEM86B	2.083653295403804	NA	0.03719171541693459	0.0009495271540351723	0.07917749924846817	1.1684479800019285e-13	4.925691840966832e-13	2	13	13
ENSG00000178449	COX14	2.0835763917704297	NA	0.037198716300490806	0.02490151537277297	0.12646558598455562	2.0968231161974897e-21	1.3303151912567795e-20	4	13	13
ENSG00000273151	AC073957.3	-2.0824144466942593	NA	0.03730462999360679	0.00019093814219570224	0.1155489935141193	1.3874623999238244e-19	8.054703011609229e-19	2	16	16
ENSG00000198873	GRK5	2.0821684892900496	NA	0.037327082407786455	0.016439811177400412	0.04804022014991719	9.889777212913821e-09	3.03724551261209e-08	5	8	8
ENSG00000215717	TMEM167B	2.0815194195153968	NA	0.037386388486145256	0.00041794526253996	0.19805242573785825	6.655330151896608e-34	7.001978943243861e-33	2	12	12
ENSG00000274173	AL035661.1	-2.0795027026887047	NA	0.03757116964661954	0.07892069568081966	0.444231559630142	2.8796107953336207e-87	1.5929821138443956e-85	15	30	30
ENSG00000246228	CASC8	-2.0760778127978474	NA	0.037886754846459564	0.06576308948816906	0.3566381921117304	5.447233825891453e-66	1.618970760488952e-64	16	35	35
ENSG00000111880	RNGTT	-2.0727100949505597	NA	0.0381992677212455	0.00948536023736289	0.045021552585016986	2.9358092989807094e-08	8.705895498568249e-08	5	9	9
ENSG00000196296	ATP2A1	2.0725031186901903	NA	0.03821854570453225	0.0017175476515560622	0.026139792110859185	2.6129888390751056e-05	5.969910152051558e-05	2	8	8
ENSG00000235513	AL035681.1	-2.0706756114959717	NA	0.03838912085841933	0.04958684237539331	0.016060795132127614	0.0010108326294160565	0.0019158674582068914	1	6	6
ENSG00000205078	SYCE1L	-2.0689933366645175	NA	0.038546711986573	0.014371153980093962	0.3752027130280187	3.0064544002833916e-70	1.025003707961429e-68	20	66	66
ENSG00000137747	TMPRSS13	2.0671515499081377	NA	0.03871987591999559	0.005982117215932224	0.012966643431509198	0.003161484659061742	0.005608969627379455	6	10	10
ENSG00000100503	NIN	2.065280131268411	NA	0.03889650240127993	0.010153765890019036	0.012782591206991718	0.0033849861398942993	0.005985063131564835	10	17	17
ENSG00000137486	ARRB1	2.0651297260672363	NA	0.03891072747190609	0.0049809442850030665	0.07747302579325406	2.1898845146382756e-13	9.097463551727662e-13	9	22	22
ENSG00000104892	KLC3	2.0650482177734375	NA	0.038918438235304664	0.0031775133505101355	0.03633077760006657	6.690246759796908e-07	1.7689028936749486e-06	1	4	4
ENSG00000161847	RAVER1	-2.063732233666424	NA	0.03904311137321456	0.0023305813281983907	0.028179654157988784	1.2534681672313201e-05	2.9583987888590574e-05	2	8	8
ENSG00000223501	VPS52	2.0635190010070796	NA	0.039063344418565786	0.006773477042975013	0.017444944474213853	0.0006093214174895478	0.0011853847293661194	1	4	4
ENSG00000196313	POM121	2.0629179477691646	NA	0.03912042460008482	3.520228319766484e-05	0.14704987079502346	6.768158372413968e-25	5.022377668910737e-24	1	13	13
ENSG00000005175	RPAP3	2.0620884942231297	NA	0.03919931157083877	0.04024891985682093	0.12800594359415784	1.1560656420830737e-21	7.422452151285148e-21	9	23	23
ENSG00000180398	MCFD2	-2.0597968101501465	NA	0.039417969661399085	8.940907333651107e-05	0.13742468248718823	2.9688354594838095e-23	2.0537539045860366e-22	1	7	7
ENSG00000267288	AC138150.2	2.057891246847043	NA	0.039600574179600306	3.8323953032046935e-05	0.017137367236005563	0.0006817469438826805	0.001317475584927213	3	14	14
ENSG00000185808	PIGP	2.0561349581811266	NA	0.039769509472560756	0.14864014290225136	0.1976032225337565	8.033106104476048e-34	8.430828432414918e-33	3	6	6
ENSG00000116151	MORN1	2.05491861022183	NA	0.03988686662126206	0.0021678001452437004	0.10424746410014052	1.0133558626214867e-17	5.373543502812577e-17	2	9	9
ENSG00000204564	C6orf136	2.054269056002663	NA	0.03994965795746465	0.00473094062824239	0.015330768855146129	0.0013212828694859349	0.0024685346910136505	5	15	15
ENSG00000246263	UBR5-AS1	2.053748729580227	NA	0.04000001753236482	0.005552126502080917	0.2075339877386051	1.224444669728979e-35	1.3778216299988361e-34	6	21	21
ENSG00000206190	ATP10A	2.0516307881819196	NA	0.040205557700915676	0.03763135832692941	0.09351439803665046	5.707194003453698e-16	2.740763650664449e-15	17	53	53
ENSG00000267769	AC011498.6	-2.049553749935035	NA	0.0404079976175786	0.025138230635031962	0.37050007001537444	3.7021998785268565e-69	1.2093147755591821e-67	6	34	34
ENSG00000108559	NUP88	2.04734665897818	NA	0.040624059702009295	0.01236212885191738	0.05898354238911829	1.8867115017469875e-10	6.578937686754593e-10	4	18	18
ENSG00000206535	LNP1	-2.042904696959294	NA	0.04106187327985639	0.12172721769857758	0.032177663532318546	2.976257895379649e-06	7.4402108816130625e-06	10	41	41
ENSG00000137145	DENND4C	-2.0426472537130156	NA	0.04108736977778045	0.0019305497521426445	0.010842132666015919	0.00698567181859927	0.011813163003368392	3	7	7
ENSG00000198520	ARMH1	2.0425374507904053	NA	0.041098248448272166	0.00984101830006655	0.01695736215869698	0.0007280943108281788	0.0014030890365650567	1	3	3
ENSG00000184887	BTBD6	-2.038571912898018	NA	0.04149277080139916	0.0016131991137577242	0.1104172624341576	9.795718416884463e-19	5.447041995173529e-18	2	12	12
ENSG00000156467	UQCRB	2.03825916813029	NA	0.041524021043445304	0.00934343660671477	0.02328039618891843	7.331028196691301e-05	0.00015968474856478993	15	32	32
ENSG00000268049	AC012313.2	2.0365173664352465	NA	0.04169843104937078	0.0027654278892299345	0.016965377608564616	0.0007259645148964485	0.0013991419943761739	4	19	19
ENSG00000175582	RAB6A	2.034787369477472	NA	0.041872272501089665	0.002039900158100406	0.031994059257699735	3.1793094469495154e-06	7.918951010274109e-06	2	14	14
ENSG00000134452	FBH1	-2.03312175518202	NA	0.042040223574913466	0.0217043730019401	0.10756371877011071	2.8915171576895792e-18	1.5766813270975705e-17	11	31	31
ENSG00000277481	PKD1L3	-2.031307597555813	NA	0.04222380115397171	0.017749085698095933	0.04124490078225789	1.1432113049610306e-07	3.229275353117561e-07	4	24	24
ENSG00000127554	GFER	-2.029264909238557	NA	0.04243131541738649	0.00374852493220752	0.03550992343894656	8.985897781454639e-07	2.348356614662688e-06	2	10	10
ENSG00000213780	GTF2H4	-2.0287723815835563	NA	0.04248147958395664	0.036362798609666624	0.1989234896094414	4.619436433164651e-34	4.896088713988913e-33	12	40	40
ENSG00000204604	ZNF468	-2.0284140269418365	NA	0.042518009684210316	0.0015777712801231193	0.09606797325848378	2.1955803901650497e-16	1.0788541006000126e-15	3	32	32
ENSG00000170310	STX8	-2.0265640967246803	NA	0.0427070114466134	0.004440157903751334	0.14667816938832995	7.8380471814358485e-25	5.801237424015683e-24	9	33	33
ENSG00000244675	AC108676.1	-2.0251524072799625	NA	0.04285171693037398	0.007930201252004625	0.05010030240692294	4.7023297482472305e-09	1.4820851470812674e-08	4	33	33
ENSG00000214226	C17orf67	2.024687218968356	NA	0.042899491851793585	0.006733578758780874	0.04594447610954361	2.1053309553430462e-08	6.324105894758784e-08	10	37	37
ENSG00000152256	PDK1	2.0243128936969574	NA	0.042937967808899344	0.010680854476690017	0.11614362202915962	1.1055515828951725e-19	6.4574605228437705e-19	3	15	15
ENSG00000274922	AL139384.1	2.0212578816363913	NA	0.043253076713122396	0.17366651720646	0.22830463533846268	1.640195458958622e-39	2.1101059209063322e-38	10	21	21
ENSG00000157349	DDX19B	2.019319272983288	NA	0.04345404597446711	0.001361826533380188	0.02557108196054091	3.207434514920172e-05	7.266089101237255e-05	2	12	12
ENSG00000273133	AC116651.1	2.019316604449836	NA	0.04345432315540825	0.009313000034336934	0.37451573589534204	4.3436217072833156e-70	1.472110052533628e-68	7	23	23
ENSG00000211452	DIO1	2.0171738418187455	NA	0.04367737485236762	0.015523630022008572	0.023393327921052018	7.037953584814561e-05	0.00015359361927460538	17	54	54
ENSG00000224652	LINC00885	-2.013766548098325	NA	0.04403404938763357	0.00394918946778028	0.04012928769572229	1.7076290893303696e-07	4.751603318664045e-07	3	23	23
ENSG00000163946	TASOR	-2.013491175478101	NA	0.04406298239953769	0.004361310492963067	0.1495703862899664	2.4978880825607707e-25	1.8945724337830453e-24	4	11	11
ENSG00000114861	FOXP1	-2.0108533376181152	NA	0.04434095034541124	0.0019297928408471595	0.011829015585822568	0.004827513264220113	0.008367396903993402	2	6	6
ENSG00000108582	CPD	-2.0103548712547226	NA	0.04439364322624871	0.05768697100723431	0.05701608759811019	3.852048234153141e-10	1.3148641554039056e-09	11	40	40
ENSG00000179846	NKPD1	-2.010321617126465	NA	0.044397160399583066	0.0006339965579534667	0.010173318705078068	0.008986667721495449	0.014965271388223485	1	3	3
ENSG00000147684	NDUFB9	2.0092735290527344	NA	0.04450813357899931	0.015393148677908338	0.05084465789809155	3.593904709444244e-09	1.1409084017448971e-08	1	3	3
ENSG00000168385	SEPTIN2	2.0047357132011556	NA	0.044991308409517955	0.09514339898037646	0.5001790263063453	1.104628554360395e-102	1.0130093624987387e-100	10	37	37
ENSG00000103642	LACTB	-2.0023789405822754	NA	0.045243991675570895	5.684531297346046e-06	0.10344258351584139	1.373029701084954e-17	7.233820689372005e-17	1	14	14
ENSG00000165714	BORCS5	1.9998170440591296	NA	0.04552002344730877	0.008225368607247601	0.07757090792783423	2.1123474788222486e-13	8.777476838944206e-13	7	27	27
ENSG00000256092	SBNO1-AS1	1.999630319173267	NA	0.04554019750659327	0.12459392647219286	0.14682282931650553	7.402961307016673e-25	5.4886892976233866e-24	2	29	29
ENSG00000169885	CALML6	-1.9988763280269821	NA	0.04562173658687656	0.002324650124084356	0.031006429844574027	4.534484676429636e-06	1.1135883963352688e-05	2	10	10
ENSG00000171206	TRIM8	1.9985464566498239	NA	0.0456574486258576	0.002399201686055664	0.05138464007232605	2.9569567179370438e-09	9.45707772396538e-09	2	6	6
ENSG00000127412	TRPV5	-1.99759373668508	NA	0.04576072283953459	0.03448995121024643	0.06721266623567262	9.429586317874157e-12	3.5665632061143346e-11	3	6	6
ENSG00000133731	IMPA1	1.9956439997867699	NA	0.045972686614318886	0.11632147743437395	0.09157878611160243	1.175522288868142e-15	5.5672553802263925e-15	4	17	17
ENSG00000234608	MAPKAPK5-AS1	-1.9950460503315952	NA	0.04603785757846219	0.012874813736120717	0.0857961911782155	1.0101214215404604e-14	4.544221473766358e-14	3	18	18
ENSG00000251364	AC107884.1	-1.9947955428463835	NA	0.04606518369689502	0.08750029143457708	0.14116857914385791	6.853449280739642e-24	4.872711513905643e-23	14	33	33
ENSG00000250490	LINC02145	1.9947236856601942	NA	0.04607302461797963	0.12346133967495546	0.21994784139010487	6.098975570197792e-38	7.4283616515143426e-37	6	13	13
ENSG00000015133	CCDC88C	-1.9930149722124741	NA	0.04625980762549641	0.00039578932841306016	0.021998478511897426	0.00011653587677843213	0.0002481035072468445	3	12	12
ENSG00000140090	SLC24A4	1.992650426898923	NA	0.04629973924346324	0.14676390536389888	0.22566143202656608	5.168703929288253e-39	6.531916262591322e-38	18	58	58
ENSG00000053372	MRTO4	-1.9926168178155086	NA	0.046303422180866395	0.013714293596207842	0.06140377177851359	7.830923426062083e-11	2.801846564438528e-10	4	13	13
ENSG00000171109	MFN1	-1.9885027222507183	NA	0.04675611823430738	0.01895708345829799	0.21544748366150124	4.208660252910111e-37	4.977538943252103e-36	9	27	27
ENSG00000172551	MUCL1	1.988343783827124	NA	0.04677368154292065	0.008070275068252891	0.05156593880254296	2.7694535130769344e-09	8.877263232851654e-09	5	20	20
ENSG00000095574	IKZF5	1.9883406719060024	NA	0.04677402547760842	0.0005584507871094922	0.011265970742571626	0.00595878561876907	0.010187141319536514	2	12	12
ENSG00000034677	RNF19A	1.9882911055976273	NA	0.04677950391518871	0.0028759395974068324	0.017908498159686325	0.0005145251192287881	0.0010112998589861877	5	16	16
ENSG00000028203	VEZT	1.9881725684526586	NA	0.04679260771305062	0.0009055669649466819	0.03210616743715783	3.0537369496319524e-06	7.625261372072173e-06	4	10	10
ENSG00000183665	TRMT12	-1.9861921072006226	NA	0.047011996921400276	0.060941067462331966	0.5159540717399038	2.4243345973175055e-107	2.4746972624641605e-105	1	11	11
ENSG00000137806	NDUFAF1	1.9856578111648557	NA	0.047071332539611835	0.0008473867145305556	0.13019213262534815	4.95748841616298e-22	3.2411730403651902e-21	1	15	15
ENSG00000127561	SYNGR3	-1.98481444865623	NA	0.047165119363552645	0.002053629300500136	0.06772365956529572	7.824016406981948e-12	2.977675485204914e-11	3	19	19
ENSG00000136100	VPS36	-1.983023313250375	NA	0.04736482550222215	0.019019457624163134	0.1598537789261911	4.1563736038860125e-27	3.3748887752386945e-26	2	8	8
ENSG00000272572	AL138762.1	-1.9799642521406737	NA	0.04770754567928409	0.054343307905199485	0.01596483363588491	0.0010470157807509117	0.0019811622668098185	3	9	9
ENSG00000161640	SIGLEC11	-1.979889420237363	NA	0.0477159554803447	0.05217882501776043	0.38854984462591996	2.1789421846497954e-73	8.088025871116741e-72	17	53	53
ENSG00000105518	TMEM205	-1.9794679683388288	NA	0.04776334259996715	0.0021883227026939247	0.032988253355679856	2.2240249602418462e-06	5.619537946543012e-06	7	37	37
ENSG00000181090	EHMT1	-1.9791630145688561	NA	0.04779765558800746	0.05536258168913474	0.33647658359059485	1.6773811777491017e-61	4.319130603186088e-60	3	10	10
ENSG00000176915	ANKLE2	1.978768235436694	NA	0.04784210637394785	0.006972508335969752	0.3607379991782688	6.403262793442189e-67	1.9539066484829196e-65	4	22	22
ENSG00000204472	AIF1	-1.9777154174966898	NA	0.047960819991875125	0.022765366643456138	0.09586836534281616	2.366003991092178e-16	1.1602688716968761e-15	5	8	8
ENSG00000213722	DDAH2	1.9766937494277952	NA	0.04807625777650837	3.90316373985214e-07	0.046749398505907196	1.575177427751341e-08	4.775940188915797e-08	1	10	10
ENSG00000101574	METTL4	1.975734269106822	NA	0.04818488148122532	0.003629463105469583	0.1015585690697592	2.7929140813300413e-17	1.4456892116127038e-16	3	8	8
ENSG00000141524	TMC6	-1.9716631801221984	NA	0.048648069530497655	0.0016527851724698825	0.23433054327532607	1.1808205171001503e-40	1.574641605579353e-39	3	20	20
ENSG00000100348	TXN2	-1.971454594481307	NA	0.048671901695385045	0.0007837612077883638	0.049064725622802424	6.833755677706219e-09	2.1292164992184582e-08	2	6	6
ENSG00000169247	SH3TC2	1.971050576582174	NA	0.04871809105548809	0.009477300320174114	0.011374545640120411	0.005721377610697586	0.009806687121024778	5	6	6
ENSG00000133243	BTBD2	-1.9696783899907835	NA	0.048875241182832804	0.003204908375567414	0.10771044996235932	2.7351819466290652e-18	1.4933344540828348e-17	4	33	33
ENSG00000155849	ELMO1	-1.9690890055872252	NA	0.04894287115248516	0.009822895794769417	0.06575944463587712	1.6027091864655816e-11	5.978868792407714e-11	7	21	21
ENSG00000121410	A1BG	1.9690330849078437	NA	0.04894929194910953	0.004294747184017869	0.09072003069163857	1.6190985451968276e-15	7.617536612230561e-15	6	25	25
ENSG00000164342	TLR3	-1.9689977917504504	NA	0.048953344663404445	0.010239883584222674	0.02403215724430961	5.588014657482777e-05	0.00012320501846383664	2	4	4
ENSG00000165985	C1QL3	1.9682898407248812	NA	0.04903469820664114	0.15583447568265513	0.2774525307736222	4.2412635999254076e-49	7.560647554586363e-48	5	18	18
ENSG00000258733	LINC02328	-1.9642889120960798	NA	0.04949659680068059	6.561879809684058e-05	0.02371904221726885	6.256847078849285e-05	0.0001372281245110454	4	9	9
ENSG00000119408	NEK6	1.9639145305597447	NA	0.049540004477305624	0.01472869152103297	0.12884488133176802	8.355505199661614e-22	5.4050757702375334e-21	11	35	35
ENSG00000143578	CREB3L4	1.9614937923605609	NA	0.04982144843541844	0.004511876837199742	0.05545193653671531	6.789712372019953e-10	2.2754891043144455e-09	2	5	5
ENSG00000130726	TRIM28	1.9611236571861703	NA	0.049864599667983435	0.013246863280455433	0.03401417874219702	1.5381923586486087e-06	3.939366791329286e-06	7	28	28
ENSG00000125534	PPDPF	1.9605664316720497	NA	0.04992962143368342	0.004678692888416936	0.21824609447008322	1.267722666647167e-37	1.518168715805326e-36	7	51	51
ENSG00000066697	MSANTD3	-1.9603723405532738	NA	0.049952286306616814	0.004152056080638302	0.05350802783164412	1.3722760564154246e-09	4.497266914348881e-09	5	25	25
ENSG00000176928	GCNT4	-1.959428287294936	NA	0.05006265060693742	0.0005862086701438185	0.03578042556940803	8.153461912783175e-07	2.136670512565994e-06	2	9	9
ENSG00000110031	LPXN	1.9593541199668894	NA	0.05007132977287538	0.0017565888554932781	0.01567704193075384	0.001163559254868823	0.0021910483871467492	2	6	6
ENSG00000160209	PDXK	1.9592079666094675	NA	0.05008843653806372	0.001570531694648396	0.2708258867631255	9.056304221326487e-48	1.548895786632628e-46	4	11	11
ENSG00000174996	KLC2	1.9583950938643135	NA	0.05018367001993576	0.0031396872097975217	0.013432348808868688	0.002660402711724121	0.004767817546593892	5	10	10
ENSG00000168883	USP39	-1.957649588990057	NA	0.050271144285357346	0.000848674613799468	0.40829832209488354	3.6753746368258007e-78	1.5410513361106517e-76	2	12	12
ENSG00000259248	USP3-AS1	1.9564558267593384	NA	0.05041148123331052	0.0009863856465948595	0.01280213670375602	0.003360510133593056	0.005943012094564022	1	6	6
ENSG00000173273	TNKS	1.9563280136258583	NA	0.0504265261967369	0.003734225219388015	0.011971443876171339	0.004577666288412878	0.007963319048487771	13	44	44
ENSG00000214046	SMIM7	-1.9551706314086919	NA	0.050562933750492915	0.00018193209312368977	0.013398163799652417	0.00269428156102838	0.004825507518545764	1	5	5
ENSG00000157184	CPT2	1.9534933196776274	NA	0.05076116809188324	0.005253113155519683	0.03250625057581757	2.644705507905114e-06	6.640417972923104e-06	7	24	24
ENSG00000198643	FAM3D	1.9521350483810977	NA	0.05092217307405218	0.015349629183487696	0.028280053790981845	1.2089845169788937e-05	2.8581300636436515e-05	10	26	26
ENSG00000145494	NDUFS6	1.9520253265605938	NA	0.05093519778477237	0.0036804993497925155	0.01745439411057385	0.0006072234056739282	0.0011817151820134129	3	19	19
ENSG00000101605	MYOM1	-1.950204202443779	NA	0.05115178511935737	0.07132838709609934	0.25958008769734986	1.5349912702718868e-45	2.42167114019251e-44	11	77	77
ENSG00000138035	PNPT1	-1.948872053748441	NA	0.05131070622306947	0.0016601303945663608	0.011060799979708363	0.006435149122652062	0.010948052807972244	3	13	13
ENSG00000135940	COX5B	1.9482063055038452	NA	0.051390282643219515	0.0017435046406586343	0.018446416314261346	0.0004229486162960592	0.0008408469534965359	1	3	3
ENSG00000177383	MAGEF1	-1.9480866139769333	NA	0.05140460023762177	0.008812863259499103	0.07579656965657083	4.058459389957267e-13	1.6598740777099253e-12	6	15	15
ENSG00000139174	PRICKLE1	1.9480492411857298	NA	0.0514090714842344	0.009081606352753811	0.02124024728021434	0.00015334970030917182	0.00032251582175643704	2	9	9
ENSG00000086504	MRPL28	-1.9474668502807615	NA	0.05147879027419283	0.0005377414449894499	0.0992340476638305	6.695098423087067e-17	3.3948622962010673e-16	1	5	5
ENSG00000156650	KAT6B	-1.9472140669881877	NA	0.05150907591787784	0.0009119550106105268	0.013684151574328124	0.0024237839475436	0.004367038339611809	4	10	10
ENSG00000174903	RAB1B	1.9457532847303929	NA	0.051684382599988685	0.001975881002539691	0.02561461344558018	3.1574933536196235e-05	7.158626853678335e-05	2	2	2
ENSG00000111405	ENDOU	1.945501248623893	NA	0.0517146795873732	0.0014565460641323342	0.016520029758132042	0.0008543704342536643	0.001634858131780416	4	12	12
ENSG00000115138	POMC	-1.945076195202642	NA	0.05176580846311392	0.0014485806370301442	0.0979978734202302	1.064956519553559e-16	5.327578574627767e-16	2	10	10
ENSG00000272540	AL662797.1	-1.9416750158645728	NA	0.05217645511963621	0.0024185375975248314	0.012045622045122169	0.004452785681811527	0.0077657705336505525	6	19	19
ENSG00000128340	RAC2	1.940503516372552	NA	0.052318527245951194	0.003902846031287431	0.06376211174532428	3.319374378462004e-11	1.2126960207977185e-10	4	16	16
ENSG00000196396	PTPN1	1.9397234729080999	NA	0.052413305327304656	0.009093623545141113	0.08544611778611529	1.1501838886063111e-14	5.1553851295634156e-14	10	22	22
ENSG00000048649	RSF1	-1.9374310925247233	NA	0.052692668976741096	0.003358128955398227	0.019079759750216783	0.0003358916092801418	0.0006767953480842617	2	8	8
ENSG00000261879	AC087500.1	-1.937356352806091	NA	0.05270179813129208	0.014689643845247579	0.02843097675795451	1.1450718736710241e-05	2.7115213423894494e-05	1	6	6
ENSG00000122986	HVCN1	-1.9359399696482666	NA	0.052875053678559734	6.396788582164744e-05	0.01775566001582686	0.0005440152835519175	0.0010648690900161894	2	4	4
ENSG00000130244	FAM98C	1.935847520828247	NA	0.05288637877906779	0.0001026484773808324	0.041342363003343215	1.1038235195266749e-07	3.121099676234616e-07	1	10	10
ENSG00000141294	LRRC46	-1.9357380085479365	NA	0.052899796798357525	0.04061351333870363	0.14399192953998943	2.2597138222896823e-24	1.6455130504647882e-23	6	14	14
ENSG00000259475	AC036108.1	-1.9348425799439193	NA	0.053009616173102986	0.056701377939993046	0.11276176160042696	4.015995461104805e-19	2.2759519551383443e-18	6	14	14
ENSG00000186409	CCDC30	1.9335493084389273	NA	0.05316856498307267	0.012060381519108059	0.06137347271708519	7.917679395551566e-11	2.8322962860724614e-10	6	29	29
ENSG00000087448	KLHL42	1.9309076701689998	NA	0.05349447148462537	0.0062570961356308765	0.024286154503155168	5.098482008883244e-05	0.00011309515970810858	8	37	37
ENSG00000153767	GTF2E1	-1.930672287940979	NA	0.053523592042387984	7.617385840493252e-09	0.015055937600246427	0.0014617061456392913	0.002713150632272779	1	8	8
ENSG00000095787	WAC	-1.92979120140307	NA	0.05363271412609615	0.004001607814312767	0.0485251287868423	8.302666316454283e-09	2.5686028229820008e-08	7	16	16
ENSG00000166741	NNMT	1.928245040421338	NA	0.05382465431639213	0.005713434024437437	0.010759526658597102	0.00720592591451312	0.012165231690095047	3	3	3
ENSG00000170921	TANC2	1.9275347731370074	NA	0.053913018817174266	0.00833267053742635	0.07124369899302789	2.158406607324292e-12	8.46432995861063e-12	5	14	14
ENSG00000169629	RGPD8	-1.9259636402130127	NA	0.05410891403617855	0.003440116216833874	0.3881123643448152	2.7684382573686195e-73	1.0231885274916908e-71	1	10	10
ENSG00000204469	PRRC2A	-1.9257387888356006	NA	0.05413699794694959	0.047175012600523133	0.11791896508283789	5.606741784859378e-20	3.3269901338599815e-19	2	3	3
ENSG00000183397	C19orf71	1.9219969511032104	NA	0.05460614139202219	0.0004015401453085811	0.10999515574248869	1.1498961873197354e-18	6.3817377722803056e-18	1	6	6
ENSG00000135441	BLOC1S1	-1.9213751937902532	NA	0.054684423561362716	0.004500976864415433	0.2441482458184533	1.5538575216665452e-42	2.2077135575028654e-41	4	19	19
ENSG00000117009	KMO	-1.9208678359893525	NA	0.05474837162288135	0.00042607053688325407	0.05220091644196666	2.2015338874345623e-09	7.1033122550546206e-09	3	15	15
ENSG00000137801	THBS1	-1.920479355819925	NA	0.0547973783343668	0.023985353166736376	0.1643232369642694	6.904058132919606e-28	5.823792076804639e-27	7	18	18
ENSG00000247317	LY6E-DT	1.9201917350556839	NA	0.054833685211450135	0.03605367833897271	0.09177358662434842	1.0931377717048028e-15	5.1899832909650224e-15	5	32	32
ENSG00000136052	SLC41A2	-1.9200007374139187	NA	0.05485780626268465	0.002957095096007274	0.015031799260626241	0.0014747374716365825	0.002735858167578511	4	9	9
ENSG00000111639	MRPL51	1.9192380476985902	NA	0.05495421440778739	0.002198392398929821	0.03462756589136718	1.2338880674461303e-06	3.187699076323243e-06	3	11	11
ENSG00000203705	TATDN3	1.9191051876958491	NA	0.054971023076751814	1.872725776670423e-05	0.11490864990966532	1.771657899642149e-19	1.022968394645226e-18	2	28	28
ENSG00000172031	EPHX4	1.9185255542472912	NA	0.05504440505587685	0.0008446760644658796	0.016407799604372057	0.000890194885456272	0.0016969711083469996	3	16	16
ENSG00000157538	VPS26C	1.9183953320850262	NA	0.05506090249799309	0.05880858606708133	0.038669679258295446	2.8861843511705126e-07	7.876380559870007e-07	12	48	48
ENSG00000182912	TSPEAR-AS2	-1.9174787998199463	NA	0.05517713176938471	0.0005785989932628756	0.014594684481553568	0.0017321164510103332	0.0031837154360531837	1	9	9
ENSG00000173083	HPSE	1.9174077307058046	NA	0.05518615287727349	0.0015320188514329211	0.0977528264366668	1.1675125828000197e-16	5.821946287420046e-16	3	25	25
ENSG00000136891	TEX10	-1.917334245257009	NA	0.05519548199368382	0.004167811424457495	0.014339083029368625	0.0019031947700501991	0.0034836041318807623	3	7	7
ENSG00000178719	GRINA	1.9163278320032164	NA	0.05532338039387844	0.004107595239489919	0.05966058820002126	1.4754941455996693e-10	5.170259318121931e-10	3	13	13
ENSG00000114023	FAM162A	-1.9149545751153476	NA	0.05549829689693909	0.002254804987960716	0.015610902203363385	0.0011921430535277075	0.00224019956442545	2	15	15
ENSG00000162438	CTRC	1.913233558743515	NA	0.05571815915195809	0.012457292505073556	0.030493683737924254	5.45249581036186e-06	1.3289489859564458e-05	2	5	5
ENSG00000100201	DDX17	1.9131853265225858	NA	0.055724331323598525	0.08475940697133148	0.19285236143163884	5.8398320758372394e-33	5.982513755587384e-32	11	30	30
ENSG00000103184	SEC14L5	1.910112500190735	NA	0.0561187298766664	0.027273883147645745	0.19183366324998194	8.922576387792842e-33	9.107932290134492e-32	1	10	10
ENSG00000140262	TCF12	-1.9100396376898479	NA	0.05612810994894806	0.002872182702251706	0.012675809737967494	0.003521931140312736	0.006216942575936501	5	18	18
ENSG00000124802	EEF1E1	1.9099529981613161	NA	0.0561392653283811	0.00038682184151422796	0.024236949625273296	5.189834135784789e-05	0.00011497282727628645	1	4	4
ENSG00000186854	TRABD2A	-1.9088585118700407	NA	0.05628034630143944	0.001421423391444645	0.031989260085116676	3.184798833689296e-06	7.931471855785324e-06	4	14	14
ENSG00000172568	FNDC9	-1.9086093130088164	NA	0.056312509641519376	0.010486591816834645	0.02208536772563149	0.00011292897593378654	0.00024078316651603946	5	10	10
ENSG00000115368	WDR75	-1.9084792664536432	NA	0.05632930043114242	0.035862472825269	0.029312879828781	8.337396439112313e-06	1.9996924690117072e-05	11	22	22
ENSG00000241878	PISD	1.906767010688782	NA	0.05655076506080466	0.003404392612571183	0.11613470322490234	1.1093254715004867e-19	6.472889591957076e-19	1	4	4
ENSG00000125898	FAM110A	1.90514448395742	NA	0.05676129233316088	0.0006239619168308313	0.12251663944307027	9.606297674241338e-21	5.902486521517904e-20	8	20	20
ENSG00000117408	IPO13	1.904658794403076	NA	0.0568244385657219	0.0009440910145872135	0.0686584527117047	5.5597182301033815e-12	2.1324895532999975e-11	1	13	13
ENSG00000261305	AC005586.2	-1.9042409498676591	NA	0.056878810790374275	0.04794290781247834	0.14960579685419362	2.4631031209177657e-25	1.8690157265760516e-24	3	7	7
ENSG00000162591	MEGF6	-1.9036577629194698	NA	0.0569547706402434	0.01689271525974698	0.06283441770900486	4.653314952781937e-11	1.6838931868591988e-10	7	38	38
ENSG00000262874	C19orf84	-1.9031065937842877	NA	0.057026637737695084	0.03582488422945826	0.26103514238252457	7.935386565993547e-46	1.2635463715898175e-44	5	22	22
ENSG00000049167	ERCC8	1.9030635047465054	NA	0.057032259307311824	0.04007643364379447	0.0738793496474426	8.209521843658392e-13	3.3048143215234213e-12	3	11	11
ENSG00000182648	LINC01006	-1.9029875998413277	NA	0.05704216328864144	0.0710891702683917	0.07409183000564082	7.593353364535278e-13	3.0610817312744585e-12	6	20	20
ENSG00000114988	LMAN2L	1.9018675916010368	NA	0.05718846700754889	0.005090103245628749	0.027646222029870212	1.518807581410571e-05	3.549472773727158e-05	2	17	17
ENSG00000249096	LINC02362	1.9018573476226892	NA	0.057189806590420104	0.01636586405179209	0.16962431807494388	8.114310426389225e-29	7.0635690102613605e-28	7	19	19
ENSG00000144040	SFXN5	-1.8996857195475378	NA	0.0574743754836231	0.00042776283320572456	0.016214682775400415	0.0009554211205421692	0.001815259727770169	3	9	9
ENSG00000139405	RITA1	-1.8979755525762383	NA	0.057699302586256516	0.00462743275172161	0.058770094854937845	2.0387094016232578e-10	7.081593584856643e-10	2	7	7
ENSG00000017797	RALBP1	-1.8950708910273883	NA	0.058083010472774414	0.11720869812182329	0.41459122924206737	1.02576962145158e-79	4.592930349418575e-78	3	14	14
ENSG00000261061	AC092718.4	-1.8950234442057092	NA	0.05808929578993665	0.01262157996748608	0.03563184232413842	8.600677958654274e-07	2.2518019284421702e-06	2	13	13
ENSG00000196565	HBG2	1.8939331772523402	NA	0.05823388007096879	0.0055036678067385564	0.1811257925927762	7.448322531563626e-31	7.041415826559241e-30	2	6	6
ENSG00000226571	AL592429.2	1.8932875394821167	NA	0.058319641316178235	2.6404914521799336e-05	0.040947741869707316	1.2721844469073874e-07	3.5823794876871573e-07	1	2	2
ENSG00000048140	TSPAN17	-1.8917560866138594	NA	0.05852348667147911	0.004544899259926409	0.016123782471693732	0.000987770821930023	0.0018742290136399605	2	4	4
ENSG00000108107	RPL28	1.891312336869246	NA	0.05858266282192816	0.14088818534567693	0.13735984237647816	3.04501796553112e-23	2.1039086660311515e-22	3	10	10
ENSG00000104884	ERCC2	1.8906793440793825	NA	0.05866716143219421	0.00045434766173770664	0.020711332003693805	0.00018575006274164867	0.00038676879868340615	2	17	17
ENSG00000183160	TMEM119	-1.8906271836572932	NA	0.05867412887154218	0.05353568726438943	0.13826830848738952	2.13475244679553e-23	1.4869565276237426e-22	12	44	44
ENSG00000262155	LINC02175	-1.8898480296851923	NA	0.058778287841302124	0.0009641362540093707	0.010427547130406839	0.008164924300223945	0.013681872857586519	2	9	9
ENSG00000162302	RPS6KA4	1.8894348938185215	NA	0.05883357898538307	0.002406203178339927	0.22002441087479255	5.901238380782879e-38	7.198009163847596e-37	2	8	8
ENSG00000131873	CHSY1	-1.8890524766350085	NA	0.05888479744098442	0.0005811062809542649	0.21605346855269184	3.2468299558346335e-37	3.845296057500562e-36	2	13	13
ENSG00000136315	AL355922.1	-1.8884171636726357	NA	0.05896996893594892	0.08814607738863445	0.37342166514497555	7.798006616688103e-70	2.6067839272823443e-68	4	13	13
ENSG00000136238	RAC1	1.887516831923134	NA	0.059090844587922534	0.0406336308675111	0.23812560676036434	2.2283551521287127e-41	3.05468125530418e-40	7	29	29
ENSG00000103194	USP10	1.8873584761976516	NA	0.0591121261726189	0.020856171593904124	0.03462710882277154	1.234090761671265e-06	3.1877425021690803e-06	5	32	32
ENSG00000077514	POLD3	-1.886983273383507	NA	0.0591625754500661	8.995427144136189e-05	0.01826814177476713	0.0004513211327106866	0.0008932147841725983	2	16	16
ENSG00000142937	RPS8	1.8862874857005756	NA	0.05925622472924101	0.06941932477387852	0.09127362464649133	1.317203240263572e-15	6.226217852061742e-15	6	24	24
ENSG00000122783	CYREN	-1.885036189887032	NA	0.05942495197403796	0.007198136154853735	0.13736551752867324	3.038272935334799e-23	2.1000944203166655e-22	2	9	9
ENSG00000125245	GPR18	1.885031819343567	NA	0.059425542004809755	0.003916582948616143	0.024849381499898446	4.1608658816351576e-05	9.329849503682181e-05	1	5	5
ENSG00000254554	AC080023.1	1.884944200515747	NA	0.059437371720605606	0.01081300678776114	0.13055061477584165	4.314025507452097e-22	2.8291098824969792e-21	1	7	7
ENSG00000166398	KIAA0355	-1.8848032849894965	NA	0.05945640130311745	0.051901518470613736	0.056527522937734276	4.5983967851565873e-10	1.562780548328385e-09	8	19	19
ENSG00000257176	AC009318.1	1.8837009363285866	NA	0.059605439718952234	0.0043254073197924415	0.3648696153392966	7.301373361618924e-68	2.2890539630421012e-66	3	15	15
ENSG00000083290	ULK2	-1.8836495820809616	NA	0.05961239040285912	0.060932528501252414	0.02900292668243452	9.320871130758134e-06	2.2231379557909768e-05	5	11	11
ENSG00000108384	RAD51C	1.882137298583984	NA	0.059817376277636905	0.001749850426450138	0.3922231546210752	2.8984798413817703e-74	1.1021292860278488e-72	1	6	6
ENSG00000139343	SNRPF	1.8815967583180597	NA	0.059890786709849785	0.016751598034675554	0.06834002983428446	6.246076198262225e-12	2.3861430323902625e-11	8	18	18
ENSG00000165934	CPSF2	1.8814797267230876	NA	0.05990669053269128	0.0918380634652544	0.21234263631931327	1.585511144643208e-36	1.8359169898370272e-35	9	25	25
ENSG00000082641	NFE2L1	-1.8813744436469304	NA	0.05992100080175749	0.00401534167264501	0.022963300363590938	8.221063441485567e-05	0.00017821137271904435	5	16	16
ENSG00000143569	UBAP2L	-1.880977421579976	NA	0.05997499027473604	0.009385997230650268	0.021136718392709582	0.00015921059317120157	0.000334350044366022	2	6	6
ENSG00000160075	SSU72	1.8803557175445365	NA	0.06005961440617276	0.00028815458399581757	0.08674999790997971	7.089783701098379e-15	3.2207337931161885e-14	4	52	52
ENSG00000087589	CASS4	1.8796806696404376	NA	0.06015161160681161	0.010228516805791708	0.08090414377174819	6.177858168777955e-14	2.6479402583447426e-13	2	10	10
ENSG00000272588	AC139887.4	-1.8789138793945315	NA	0.06025625338458058	1.514690588900149e-06	0.016252287088353308	0.0009423528198621099	0.001792016911489834	1	6	6
ENSG00000122679	RAMP3	-1.8774553479833824	NA	0.06045571174114871	0.007028734059997317	0.047081331623747745	1.397527166635509e-08	4.250078627528347e-08	5	13	13
ENSG00000006831	ADIPOR2	-1.8769980935992796	NA	0.060518355149624	0.04292957965907268	0.08244088231269807	3.500698465437102e-14	1.5236923346137275e-13	4	16	16
ENSG00000157045	NTAN1	-1.8752655436647396	NA	0.06075620110432811	0.0032931962969526304	0.06920602593431743	4.550798280224595e-12	1.7533507011361848e-11	3	12	12
ENSG00000136114	THSD1	-1.8716572523117068	NA	0.0612540371682522	0.0008144736013790476	0.09450460825444004	3.9415301450229948e-16	1.911034788153784e-15	1	4	4
ENSG00000156735	BAG4	1.8711158098377134	NA	0.06132903068975378	0.010632221179545556	0.033311031385221804	1.9804243144022843e-06	5.026982914103726e-06	4	5	5
ENSG00000156510	HKDC1	-1.87097022157561	NA	0.06134920863485665	0.019763850141802597	0.13659653309225206	4.102698992145051e-23	2.8154135660782504e-22	8	17	17
ENSG00000214772	AC010168.1	1.8707631310775565	NA	0.06137792001250422	0.0015141021154332262	0.034968210624906966	1.0917160960221523e-06	2.8344949781504753e-06	3	12	12
ENSG00000166851	PLK1	1.8706603825548371	NA	0.061392169370969994	0.009097919610524472	0.06301231857028185	4.3615089615579594e-11	1.5799644525086067e-10	4	17	17
ENSG00000204560	DHX16	1.870319916754135	NA	0.0614394053864533	0.004982599282803734	0.042632874896164255	6.938023252811799e-08	1.996981550226075e-07	4	12	12
ENSG00000177311	ZBTB38	1.86907766332204	NA	0.06161201013987661	0.014245374145539698	0.06908324033615008	4.759831425652521e-12	1.8322412821215507e-11	5	11	11
ENSG00000280953	LINC01163	1.8680062888804017	NA	0.0617611943476795	0.008766953482367695	0.0881257213753934	4.252552323286509e-15	1.9541002087899344e-14	7	25	25
ENSG00000006555	TTC22	1.867120590615549	NA	0.06188474960227876	0.002411158565572431	0.018953338431014363	0.00035169568001855526	0.0007058196859728736	11	32	32
ENSG00000164244	PRRC1	-1.8665015135579468	NA	0.061971232500599736	0.024940881217765602	0.08812259967849911	4.257490539888624e-15	1.9553215122803966e-14	8	19	19
ENSG00000124383	MPHOSPH10	-1.866130732488209	NA	0.062023077189942426	0.00014984735989606644	0.013299912842582416	0.002794105003972828	0.004994903232891695	3	10	10
ENSG00000179588	ZFPM1	-1.8653374910354616	NA	0.06213411319070593	0.0004323522153484357	0.022670274431728015	9.139664712750931e-05	0.00019687992734451163	1	17	17
ENSG00000035681	NSMAF	-1.8650282621383667	NA	0.06217744282716383	0.00032087078989624976	0.03617842440875834	7.066787338126992e-07	1.8635758274879252e-06	1	5	5
ENSG00000075303	SLC25A40	-1.8634327703419047	NA	0.06240140306022102	0.015793792812072337	0.01621248401456476	0.0009561908674217117	0.0018165190190999152	5	19	19
ENSG00000178988	MRFAP1L1	1.8609511852264402	NA	0.06275107052210857	0.024279923568181663	0.05803404204438833	2.6629096871939537e-10	9.184681863573835e-10	1	1	1
ENSG00000183955	KMT5A	1.86079478263855	NA	0.06277316257383146	0.0009795481752691482	0.0694376120613071	4.181151756753852e-12	1.614195665839077e-11	1	6	6
ENSG00000163993	S100P	1.8603134048204062	NA	0.06284119812295191	0.3436150419320941	0.49184209433813036	2.7949277661964205e-100	2.3495204050246282e-98	11	22	22
ENSG00000099860	GADD45B	-1.8596867140044964	NA	0.06292986282650923	0.0014588903758434254	0.030814846322775563	4.8578400885572325e-06	1.1894196895762237e-05	3	29	29
ENSG00000166845	C18orf54	1.8588791281340817	NA	0.06304427318422785	0.07196773626426885	0.09836521270450209	9.278063803390175e-17	4.661866866813306e-16	12	29	29
ENSG00000078618	NRDC	1.8583893200315296	NA	0.06311374782252466	0.04127654983072495	0.1671477870118871	2.2098370224284027e-28	1.8910426695421496e-27	3	12	12
ENSG00000170043	TRAPPC1	1.8579588764065313	NA	0.06317485440172209	0.0065439806499809445	0.013543785157322703	0.0025529295447231583	0.004587194966728567	8	29	29
ENSG00000214870	AC004540.1	-1.8567528724670408	NA	0.06334632143417313	0.0001439890712379009	0.09795205425853608	1.0834245981020942e-16	5.416807123280705e-16	1	3	3
ENSG00000158864	NDUFS2	1.8566329609849808	NA	0.06336339118904272	0.009061351395590667	0.031722677093195185	3.5050937927455296e-06	8.695046065643439e-06	3	6	6
ENSG00000153066	TXNDC11	1.8563860723200145	NA	0.06339854849145744	0.010263011515815941	0.030530128217961767	5.381508321588395e-06	1.3127665178793653e-05	4	11	11
ENSG00000156411	ATP5MPL	-1.8545495585423764	NA	0.06366057690615931	0.0073068960327256705	0.05596159865291741	5.645075490673157e-10	1.9045327481714336e-09	4	21	21
ENSG00000107816	LZTS2	-1.8537057657958456	NA	0.06378126638172535	0.0003466747136452393	0.01404617584207516	0.0021203698400983273	0.0038515223374479624	2	12	12
ENSG00000160972	PPP1R16A	1.8531242612319951	NA	0.06386455016868108	0.0024299104814244745	0.3144760009792948	9.348960993733925e-57	2.1235143322058686e-55	2	29	29
ENSG00000090054	SPTLC1	-1.8529814099331812	NA	0.06388502324073823	0.010972533902434996	0.04205081708126085	8.554646273114076e-08	2.443431527941927e-07	6	18	18
ENSG00000188761	BCL2L15	-1.8519101050831792	NA	0.06403873263844398	0.03574948320304775	0.06227133968055744	5.7116265309559356e-11	2.0538620964429302e-10	4	5	5
ENSG00000106009	BRAT1	-1.8515082011759614	NA	0.06409647599432382	0.0025077736445330043	0.09825202100705267	9.680756847678555e-17	4.857088916935037e-16	9	49	49
ENSG00000166037	CEP57	1.8514349093284255	NA	0.06410701079966907	0.006869498485446527	0.028938740680623735	9.538618433897386e-06	2.273808278049851e-05	3	12	12
ENSG00000115310	RTN4	1.8509482938177313	NA	0.06417699208150383	0.004487798301354182	0.07985238690314216	9.109158090290636e-14	3.8676145602969575e-13	2	13	13
ENSG00000009844	VTA1	1.8507616288061772	NA	0.06420385353317093	0.014864985192168126	0.018948225550233802	0.00035235035081862206	0.0007070508034388661	6	13	13
ENSG00000169397	RNASE3	-1.850694188824871	NA	0.06421356055756808	0.001989442934713125	0.12520760313289703	3.407431228339088e-21	2.140440957318206e-20	2	13	13
ENSG00000078246	TULP3	-1.849738382004799	NA	0.06435126565311793	0.0009282033129562143	0.0274196368282818	1.647901354730874e-05	3.840176699589585e-05	3	8	8
ENSG00000163155	LYSMD1	-1.8492463827133179	NA	0.0644222440038999	0.0004997228412503893	0.03995982991046658	1.8149292717795444e-07	5.034652552854644e-07	1	17	17
ENSG00000041802	LSG1	-1.845703451310702	NA	0.06493527582273888	0.0008522483891927439	0.4515463081324465	3.419813450692239e-89	2.0363326689555977e-87	6	32	32
ENSG00000180316	PNPLA1	1.8454533931166976	NA	0.06497161231250723	0.008511252859186086	0.015331611750870097	0.0013208738423687218	0.0024680393901483125	7	17	17
ENSG00000033100	CHPF2	-1.8452389688932127	NA	0.06500278411106174	0.0036379466122666952	0.053251801609708084	1.50554783953728e-09	4.9150275842803765e-09	12	28	28
ENSG00000172732	MUS81	1.8452384390430534	NA	0.06500286115300247	1.910272636020873e-05	0.052940225949120054	1.6851355600521268e-09	5.483565411638315e-09	2	7	7
ENSG00000050344	NFE2L3	1.8450639095942716	NA	0.06502824240295782	0.08610001464604577	0.10670597279036619	4.0009908198020444e-18	2.165814127802565e-17	2	11	11
ENSG00000134184	GSTM1	1.844703344248328	NA	0.0650807041390216	0.04336971913926543	0.3781346745212033	6.224215346017761e-71	2.1563448276537087e-69	13	54	54
ENSG00000005513	SOX8	-1.844679469569143	NA	0.06508417910227032	0.0015790232349410342	0.01234012377269997	0.003990162477089825	0.006998802937466852	3	18	18
ENSG00000143545	RAB13	1.8436998701196392	NA	0.06522689197621938	0.010454464466354231	0.010888708204525156	0.006864522933635998	0.011622045985677138	5	19	19
ENSG00000239300	AC080162.1	1.8426121959817394	NA	0.06538565196565706	0.0009577717702094425	0.010927803672319653	0.006764484069272768	0.011462859417387224	5	11	11
ENSG00000185189	NRBP2	1.8373534333236416	NA	0.0661577365112071	0.0029752664922840636	0.020884494918395936	0.0001744484843006757	0.00036425387279584654	3	17	17
ENSG00000175309	PHYKPL	1.8367678754755978	NA	0.06624417021903023	0.12573611110321006	0.16353985794012482	9.463175157078678e-28	7.931768854777235e-27	16	70	70
ENSG00000213516	RBMXL1	1.8339183652221747	NA	0.06666611298600236	0.020074267628621488	0.04813580728418842	9.554602626865247e-09	2.936939961428789e-08	7	24	24
ENSG00000009830	POMT2	1.833312485041702	NA	0.06675611375046932	0.014589895638280996	0.08237074860450455	3.592693204586369e-14	1.5621474585560762e-13	10	32	32
ENSG00000235621	LINC00494	-1.8288446916334127	NA	0.06742287772829901	0.04008854773969305	0.07808885815445253	1.7454180534063292e-13	7.28453983885742e-13	15	37	37
ENSG00000170606	HSPA4	-1.8283646523759922	NA	0.06749484266667945	0.0009015512235338219	0.09568065136834167	2.538291050624229e-16	1.2429798180226984e-15	5	16	16
ENSG00000197566	ZNF624	1.827990182835963	NA	0.06755102502453926	0.0013650910251057154	0.014198065863972108	0.0020047922170096056	0.0036594126375197157	2	14	14
ENSG00000214941	ZSWIM7	1.82762276632375	NA	0.06760618659488582	0.0003761164171075064	0.0789560175004258	1.26789009370714e-13	5.334408051271772e-13	4	27	27
ENSG00000088205	DDX18	1.826700210571289	NA	0.06774485659189716	0.00046865640715908126	0.04312685667680367	5.80791782481905e-08	1.685278896409846e-07	1	8	8
ENSG00000105298	CACTIN	-1.8264599780871331	NA	0.06778100447437613	0.0009327227889658268	0.039011931016310876	2.552024604027536e-07	7.001226993196003e-07	4	14	14
ENSG00000261253	AC137932.2	-1.8257315158843994	NA	0.06789071349578578	0.018522345850792685	0.03817304843318649	3.4503405688434645e-07	9.349010967782678e-07	1	2	2
ENSG00000138660	AP1AR	1.8234872903960249	NA	0.06822962029660598	0.004203874147733781	0.03358332357712173	1.7958006830485871e-06	4.577997014062766e-06	4	9	9
ENSG00000266993	AL050343.2	-1.8231127666320543	NA	0.06828631339149692	0.014774126481276396	0.0242413036233225	5.181684886593648e-05	0.0001148219590647299	5	10	10
ENSG00000105220	GPI	-1.8230232563371336	NA	0.06829986863987624	0.00014446467948720824	0.010594591279514677	0.007667114685451804	0.012886734268432126	4	16	16
ENSG00000160799	CCDC12	-1.8220669495752093	NA	0.06844482781500219	0.0007237314336804438	0.020297402426385995	0.0002158376247307442	0.0004460592222833854	4	9	9
ENSG00000139626	ITGB7	-1.8220195918089657	NA	0.06845201298106317	0.0016611224849396155	0.019205080211285298	0.00032092994749003035	0.0006487831745262914	3	13	13
ENSG00000090432	MUL1	-1.8195973645163062	NA	0.0688203433293462	0.0028526569486522534	0.1669271104846545	2.4158578992213474e-28	2.0632244578559205e-27	2	11	11
ENSG00000167671	UBXN6	1.8190651161151772	NA	0.06890149629944596	0.006295701983367373	0.08125024198908984	5.4363829450583635e-14	2.33714041425936e-13	2	9	9
ENSG00000168958	MFF	-1.818940565312394	NA	0.06892049815563851	0.0015407914847347958	0.07716252948158896	2.455133882822689e-13	1.0177203518618877e-12	4	10	10
ENSG00000140905	GCSH	-1.818749407702303	NA	0.0689496701274808	0.007078836700327869	0.017924208889244043	0.0005115864445335424	0.0010062158432510287	4	8	8
ENSG00000272092	AC087623.2	-1.818168067451045	NA	0.06903844900940388	0.0006229947367662996	0.032658831315634386	2.5035710159065697e-06	6.296192895113912e-06	4	14	14
ENSG00000251369	ZNF550	1.8178851604461665	NA	0.06908168686980022	0.00019664598087790858	0.10772885308735891	2.7161789086216127e-18	1.4834315956672625e-17	1	9	9
ENSG00000163833	FBXO40	1.8177809715270994	NA	0.06909761610163143	0.0010263927480118843	0.062370545036108074	5.509123558591376e-11	1.9835389440748163e-10	1	9	9
ENSG00000179954	SSC5D	-1.81679117679596	NA	0.06924909434144226	0.0009263664220068927	0.054098929752958665	1.1081219205544837e-09	3.656567792108686e-09	1	8	8
ENSG00000241058	NSUN6	1.8163806337695871	NA	0.06931200384396705	0.029793300572126463	0.15584751595923746	2.061474369501003e-26	1.62688559422792e-25	6	20	20
ENSG00000120662	MTRF1	1.816360960031706	NA	0.06931501972455154	0.020850226820751647	0.024139833563421614	5.3749813541214345e-05	0.00011878293201266556	4	13	13
ENSG00000205937	RNPS1	-1.8159474014872408	NA	0.06937844102325842	0.007860038538774866	0.09174925377211961	1.1031051772939215e-15	5.234408047983802e-15	4	10	10
ENSG00000153885	KCTD15	-1.8151514845201915	NA	0.0695006330363909	0.004193549412920642	0.09717078676785099	1.4523307767347713e-16	7.202435075252919e-16	8	34	34
ENSG00000089050	RBBP9	1.8137563335680225	NA	0.06971524793162483	0.00964490284499088	0.02454883338459392	4.6373898167964534e-05	0.00010333497656996152	6	12	12
ENSG00000162526	TSSK3	-1.8134680912795347	NA	0.06975965574508036	0.004077677254480769	0.013867308868876462	0.0022651513961863133	0.004098879528669314	9	29	29
ENSG00000130475	FCHO1	-1.8129897244939037	NA	0.06983340618094033	0.0516900646995549	0.2977479172937677	3.017333288918682e-53	6.094728924813484e-52	8	31	31
ENSG00000130518	IQCN	1.8128868341445923	NA	0.06984927728176767	0.00013344411256318106	0.2221656720866175	2.3447876963532493e-38	2.909606671835157e-37	1	14	14
ENSG00000001461	NIPAL3	1.8126707711798762	NA	0.06988261518639147	0.002553062560047844	0.027922961047524973	1.3747961031615704e-05	3.232740761431204e-05	3	16	16
ENSG00000182307	C8orf33	1.8124139308929446	NA	0.06992226190582639	0.001609552536717926	0.02382443359544838	6.023208150640699e-05	0.00013234080278710746	1	16	16
ENSG00000131781	FMO5	1.8123637437820435	NA	0.06993001111067186	0.002240626369273385	0.042976559761273375	6.130770560857906e-08	1.7738583490493038e-07	1	18	18
ENSG00000244701	AC004918.1	1.8107165015302102	NA	0.0701847471587286	0.0005113360052106131	0.01644979940804742	0.0008766143407106627	0.0016736873000275166	3	12	12
ENSG00000251287	ALG1L2	-1.8099594116210938	NA	0.07030208167396523	0.008466134721101009	0.27137466043538727	7.035706760899531e-48	1.2065533524266608e-46	1	24	24
ENSG00000105472	CLEC11A	-1.809360976890732	NA	0.07039494150245798	0.19810180315199058	0.09445684076183067	4.0125755904856377e-16	1.944931000600288e-15	10	68	68
ENSG00000176209	SMIM19	1.809315865310759	NA	0.07040194559664692	0.030626510002762692	0.16354223546080685	9.454128047296285e-28	7.928060727779168e-27	3	13	13
ENSG00000214530	STARD10	-1.8092872727099119	NA	0.07040638522441249	0.008973339463832131	0.27422286462980894	1.8920591760987294e-48	3.3109104909099097e-47	5	21	21
ENSG00000149273	RPS3	1.8084819316864011	NA	0.07053152643396554	0.0006560773748449095	0.1172162963542489	7.336381842885843e-20	4.324909323604308e-19	1	9	9
ENSG00000185024	BRF1	1.8083006693541601	NA	0.07055971776255801	0.005031004118887064	0.017377757935224575	0.0006244501749546833	0.0012126255294188498	2	27	27
ENSG00000115523	GNLY	1.8081607389940277	NA	0.07058148714223997	0.07104675536814348	0.3539036783950109	2.25454541535502e-65	6.541996502186673e-64	8	30	30
ENSG00000168060	NAALADL1	-1.807956691368985	NA	0.07061324130779158	0.0014328710749767428	0.07898499153495199	1.254415904526238e-13	5.279013091219743e-13	2	9	9
ENSG00000173239	LIPM	1.8065475779615818	NA	0.07083284942932214	0.0008630336226037396	0.09616116208988433	2.120264817238168e-16	1.0430413468392813e-15	6	12	12
ENSG00000164265	SCGB3A2	-1.806309103965759	NA	0.07087007058309232	9.123784393101575e-05	0.18308563666802924	3.3279602630745727e-31	3.175914888784967e-30	1	10	10
ENSG00000165476	REEP3	-1.8060789429015092	NA	0.07090600945779398	0.01199218093306142	0.019499137374722315	0.0002884005725140912	0.0005866881871938493	4	11	11
ENSG00000128594	LRRC4	1.8048980191290989	NA	0.07109064183914492	0.0009316192493454511	0.02279301138593066	8.742985492624527e-05	0.00018878551777010578	2	9	9
ENSG00000181652	ATG9B	1.8045290792363577	NA	0.07114840475071166	0.001027138039452823	0.022518634513832167	9.654788256186582e-05	0.0002073252739861554	5	32	32
ENSG00000163322	ABRAXAS1	1.804293067794162	NA	0.07118537595248764	0.0054568258905705515	0.01766477956610304	0.0005623515088897469	0.0010987542470035625	14	39	39
ENSG00000133812	SBF2	1.802481957939003	NA	0.07146961079604036	0.009412873864937936	0.05879662930791349	2.019168000597047e-10	7.019402400616006e-10	12	29	29
ENSG00000157152	SYN2	-1.801609376868599	NA	0.07160688494204318	0.0021081469355444175	0.02514410941579801	3.74126033826482e-05	8.424221840979964e-05	9	30	30
ENSG00000182057	OGFRP1	1.801439341677462	NA	0.0716336599540254	0.0331354458061367	0.040893485096726225	1.2972566760283577e-07	3.649984370338032e-07	4	5	5
ENSG00000087087	SRRT	1.8009932698215456	NA	0.07170394075266082	0.00042312655384417616	0.012761551422383272	0.003411535419960677	0.00603076187165299	2	24	24
ENSG00000109066	TMEM104	1.799330456039583	NA	0.07196642315336832	0.0014137894115602277	0.012364556443768394	0.003954045393817875	0.006938291666692187	4	33	33
ENSG00000158793	NIT1	-1.7990072642024175	NA	0.07201753163341683	0.0042356770532308964	0.024060340035570168	5.53145143309242e-05	0.0001221138311560633	5	11	11
ENSG00000169136	ATF5	-1.7984228470656178	NA	0.0721100248915376	0.06789462886593883	0.07980737910438193	9.26171484544029e-14	3.9314145515954337e-13	15	50	50
ENSG00000134086	VHL	-1.7982773427521275	NA	0.07213306837115649	0.023735554186668922	0.041767153137372844	9.473884106399211e-08	2.690752542905599e-07	4	35	35
ENSG00000130803	ZNF317	-1.797415713243215	NA	0.07226964802943142	0.006069379889103531	0.0708980290556561	2.4497737134367628e-12	9.582839738076424e-12	4	20	20
ENSG00000107104	KANK1	1.7973822756618434	NA	0.07227495259317124	0.016827548398006358	0.15505294509721296	2.82968236002658e-26	2.2249529019759665e-25	13	39	39
ENSG00000158488	CD1E	-1.796156166640899	NA	0.07246968376600017	0.013221964807739519	0.04187774049485986	9.10432777703725e-08	2.5928117525432165e-07	2	5	5
ENSG00000124207	CSE1L	-1.7958621978759766	NA	0.07251643579631209	3.1746655615073556e-08	0.03679591467863063	5.660303995836177e-07	1.5044723066428176e-06	1	4	4
ENSG00000070087	PFN2	1.7951625054046252	NA	0.07262781240194492	0.0023534805662833043	0.049204882024770163	6.496692698591176e-09	2.0282501927569647e-08	5	15	15
ENSG00000163864	NMNAT3	-1.7949043841805248	NA	0.07266893531473563	0.001405823863668656	0.21415487767347163	7.315156260591938e-37	8.568826141590925e-36	9	28	28
ENSG00000275052	PPP4R3B	1.7948360332631337	NA	0.0726798279195301	0.013891022565199302	0.02442561931756585	4.8482226319119384e-05	0.00010780883028352936	2	12	12
ENSG00000173085	COQ2	1.7945652868368054	NA	0.07272298800458966	0.010289274170891411	0.05743850006525788	3.30500152992379e-10	1.134003025943639e-09	5	31	31
ENSG00000159720	ATP6V0D1	-1.7944526618035417	NA	0.07274094790342976	0.005588845505909148	0.1210130813822835	1.7120297031636204e-20	1.0367089470181117e-19	4	21	21
ENSG00000182362	YBEY	-1.7935066887565982	NA	0.07289194207987039	0.06274219196599029	0.470260494749699	3.0854724055642006e-94	2.099712947738908e-92	15	69	69
ENSG00000003056	M6PR	1.7926834917307948	NA	0.0730235476415654	0.0404207200621489	0.07503978549186445	5.360312189459351e-13	2.1782936904511467e-12	3	11	11
ENSG00000156966	B3GNT7	1.7925527833408124	NA	0.07304446203423963	4.543479896695914e-05	0.024420137295136642	4.8578231215434326e-05	0.000107994307377947	3	14	14
ENSG00000109920	FNBP4	-1.7923187017440796	NA	0.07308192921857201	0.00011056017410804668	0.0293868233682069	8.118553060247084e-06	1.9502176747664177e-05	1	8	8
ENSG00000170035	UBE2E3	-1.792071781556049	NA	0.07312146839228022	0.009447805836440133	0.20643196622369106	1.9527870987099714e-35	2.1844974530839725e-34	6	24	24
ENSG00000163082	SGPP2	-1.7916537675520297	NA	0.07318844460326662	0.01417308818302631	0.03824132765006542	3.366681863243477e-07	9.130986441999428e-07	7	25	25
ENSG00000177683	THAP5	-1.7914122437118691	NA	0.07322716558368583	0.01568440360127196	0.09422932689496055	4.368889965953834e-16	2.11226653583711e-15	4	15	15
ENSG00000276966	HIST1H4E	-1.791175127029419	NA	0.07326519631188966	0.00013789402169543384	0.020228485321797215	0.0002213027231936074	0.0004565833012568784	1	3	3
ENSG00000104980	TIMM44	1.7904469966888428	NA	0.07338208085515642	0.00028561482958095716	0.06635752473742366	1.2884842114996423e-11	4.837175075089178e-11	1	5	5
ENSG00000071242	RPS6KA2	1.787495841571635	NA	0.07385738362657024	0.022436954857476613	0.16348998717780752	9.654949338321636e-28	8.088555261498668e-27	5	13	13
ENSG00000226711	FAM66C	1.7873683604664528	NA	0.07387797186679533	0.0038184448116889255	0.01710651725344824	0.0006894736887421023	0.001331957225215536	7	23	23
ENSG00000198794	SCAMP5	1.787244670096452	NA	0.07389795238653164	0.015914861580683733	0.05504166566304391	7.877308967645882e-10	2.6220491359891153e-09	6	43	43
ENSG00000167658	EEF2	-1.785434160290526	NA	0.07419092186624829	0.0007877797153421209	0.025358589136068064	3.462815728399908e-05	7.814689686317939e-05	4	13	13
ENSG00000114735	HEMK1	-1.7846449613571167	NA	0.07431892362574662	0.0018306862362235412	0.040370135864369563	1.5659418008385141e-07	4.3722461645359293e-07	1	5	5
ENSG00000274818	AC004825.2	1.78367805480957	NA	0.07447599407689004	1.6036120930756623e-05	0.023639927475103736	6.438188162786901e-05	0.00014098900370786944	1	4	4
ENSG00000140943	MBTPS1	-1.783371252577987	NA	0.0745258896310575	0.036083998553183984	0.23270732732652996	2.4036076498682407e-40	3.17806226581268e-39	7	34	34
ENSG00000204084	INPP5B	-1.783269228681074	NA	0.07454248792934462	0.0004796889319275195	0.452347590676086	2.0967312338889388e-89	1.2528517048767043e-87	2	26	26
ENSG00000132478	UNK	1.781452376513255	NA	0.07483857827688778	0.0036537744529913465	0.01821277610715745	0.00046051661312546024	0.000910783000632974	7	31	31
ENSG00000151553	FAM160B1	1.781267523765564	NA	0.07486875728430918	0.010080914027918107	0.10770672140572941	2.7390481723636833e-18	1.494969354165016e-17	1	6	6
ENSG00000100138	SNU13	-1.781259266467714	NA	0.07487010560030485	0.003828885448846935	0.015643754073018042	0.0011778578711568444	0.002216026838449668	6	15	15
ENSG00000166704	ZNF606	1.7799840297804308	NA	0.07507857434928134	0.0006783208855852757	0.034454516612499354	1.3130595669748691e-06	3.385095988282025e-06	2	9	9
ENSG00000117601	SERPINC1	1.7792186637391956	NA	0.07520391966173164	0.011905371130964284	0.03415855883811623	1.4604149081226486e-06	3.748638715670603e-06	5	12	12
ENSG00000108588	CCDC47	-1.7786610652376569	NA	0.07529534606628006	0.008033732924825534	0.022400879486913477	0.00010074820650078107	0.00021607441136591978	5	13	13
ENSG00000228434	AC004951.1	1.7780370087553672	NA	0.07539777681157044	0.0011314216848853232	0.0131048591116656	0.0030035243248282377	0.005347533082068049	2	7	7
ENSG00000181577	C6orf223	1.777609852986819	NA	0.0754679544228378	0.0015274018053760888	0.01650805504555573	0.000858122521407993	0.0016418546379142777	5	20	20
ENSG00000168056	LTBP3	1.774765864563879	NA	0.07593655485061149	0.002382924337140788	0.08181983122915935	4.404417709699484e-14	1.90447199454454e-13	3	15	15
ENSG00000011638	TMEM159	1.774643816406157	NA	0.07595671757788626	0.027027222224656602	0.04844083973843864	8.559022075706746e-09	2.6465681495906054e-08	5	17	17
ENSG00000250361	GYPB	-1.7741403579711914	NA	0.07603993661948866	0.0006283178104722136	0.033262968028233496	2.0149311463107917e-06	5.110790449354203e-06	1	4	4
ENSG00000132704	FCRL2	-1.771967649459839	NA	0.07639992748196159	0.00026911276917074777	0.01438674480325003	0.0018700462987397992	0.003425122714630868	1	3	3
ENSG00000167914	GSDMA	-1.7700252886709127	NA	0.07672292807208193	0.0014412192733011336	0.2989538151032237	1.696112823146497e-53	3.458577741276965e-52	3	20	20
ENSG00000154027	AK5	-1.7693871243240036	NA	0.07682929285155109	0.16723616975365843	0.23961090760246873	1.1576734882900873e-41	1.603630262575663e-40	6	14	14
ENSG00000266598	AC037487.2	-1.7692577460943832	NA	0.07685087135990884	0.0007446031803965813	0.010372552943644909	0.008335930356912435	0.013952066141976513	2	13	13
ENSG00000118965	WDR35	1.7683005674588919	NA	0.07701066910331651	0.003943543877160576	0.017770127261414057	0.000541152388895626	0.0010596280334746622	3	6	6
ENSG00000256448	AP000763.3	-1.7678697109222414	NA	0.07708268747920892	0.0021564075494732698	0.06824125614772109	6.4756974403944565e-12	2.4716611485716567e-11	1	6	6
ENSG00000205559	CHKB-DT	-1.766898986928558	NA	0.07724514672751319	0.003372390216450141	0.07319619430038965	1.0549219008093346e-12	4.22190330851325e-12	2	15	15
ENSG00000073350	LLGL2	-1.7665232419967651	NA	0.07730810581554678	0.0007702309569770046	0.06510631914594338	2.033781121733304e-11	7.544302932425791e-11	1	9	9
ENSG00000203880	PCMTD2	-1.7660819311680378	NA	0.07738210438084042	0.007509684122754072	0.17602692620561766	6.0057224216205255e-30	5.475392546962807e-29	6	24	24
ENSG00000126254	RBM42	1.7658504247665403	NA	0.07742094621658659	0.002304387111407387	0.011474216210359862	0.005511914185284251	0.009460896443142791	1	3	3
ENSG00000136869	TLR4	-1.7652434627517801	NA	0.07752285691101972	0.20879145129995139	0.3446534005691575	2.63514703159057e-63	7.127781773619351e-62	3	7	7
ENSG00000241560	ZBTB20-AS1	1.7641444474085177	NA	0.07770766284918544	0.0086780148048621	0.10300908387266809	1.616911143781666e-17	8.484825338039104e-17	9	22	22
ENSG00000052126	PLEKHA5	-1.7638322114944458	NA	0.07776023256871532	0.0009210624282159383	0.010156435472713075	0.009044141994983275	0.015053672820728737	1	6	6
ENSG00000132603	NIP7	1.7624417543411255	NA	0.07799468920861019	6.647532957036886e-05	0.010193669560065163	0.008917884344531578	0.014865163163333207	1	10	10
ENSG00000167633	KIR3DL1	-1.761566133050054	NA	0.07814263019403657	0.006750726011435944	0.2492613209985604	1.5936297656780035e-43	2.351906785853019e-42	3	49	49
ENSG00000272368	AC074032.1	-1.7606145699574798	NA	0.07830366090637123	0.025532421967181064	0.10810086324344578	2.359065215848297e-18	1.2920986709224671e-17	2	11	11
ENSG00000258810	AL133371.2	-1.7594684371299592	NA	0.07849797667534816	0.019550684878753565	0.16098453221041215	2.6415032513755633e-27	2.1622500839064218e-26	4	10	10
ENSG00000100100	PIK3IP1	1.75757334442403	NA	0.07882013210712743	0.0005830941496262892	0.04818637995864891	9.381883980360809e-09	2.8879900983523154e-08	2	7	7
ENSG00000116991	SIPA1L2	1.7562595605850215	NA	0.07904409889363015	0.00022054976960929072	0.025095550229574774	3.8073549711863146e-05	8.55956088107946e-05	1	3	3
ENSG00000273691	AC087284.1	-1.7547091245651245	NA	0.0793090744789472	0.013067782539498859	0.015278971282805715	0.001346665298490084	0.0025134918593607367	1	1	1
ENSG00000253982	AC100810.1	-1.753333444634492	NA	0.07954478792616425	0.08595185123514719	0.1600830554539165	3.791561442616778e-27	3.0830482304141835e-26	3	5	5
ENSG00000158748	HTR6	-1.753192504352363	NA	0.07956896922090939	0.0013427462318895656	0.2010635089508554	1.8805206399654416e-34	2.0130492169018324e-33	3	18	18
ENSG00000197472	ZNF695	-1.752660175223687	NA	0.07966035549164804	0.002229586742278206	0.03724800100848713	4.811395546472668e-07	1.2864144406994044e-06	3	17	17
ENSG00000163898	LIPH	1.7524513006210327	NA	0.07969623681533121	1.3334435841679177e-05	0.04678734028273395	1.5537799376646705e-08	4.7127294218272784e-08	1	10	10
ENSG00000168040	FADD	-1.7519685029983523	NA	0.07977922402226986	2.0856638606211408e-05	0.03438020917905399	1.3485963611947008e-06	3.4709708837052263e-06	1	11	11
ENSG00000188511	C22orf34	1.7517130512819088	NA	0.07982316155936331	0.09724573962828256	0.24076316258883182	6.9595682858607e-42	9.750787298547806e-41	7	29	29
ENSG00000178773	CPNE7	-1.751595160887018	NA	0.07984344526591462	0.008798925446552313	0.01527385249546261	0.0013492002393945466	0.0025176751801280826	2	8	8
ENSG00000273270	AC090114.2	-1.751117068730623	NA	0.07992574666079909	0.01535347503880572	0.3093626806148435	1.1278054484876057e-55	2.4859557372897108e-54	11	27	27
ENSG00000274414	AL121772.1	1.7500120594882023	NA	0.08011623282897501	0.00035710866642419927	0.034522941673625615	1.2811647475862383e-06	3.3058522805230815e-06	4	18	18
ENSG00000278621	AC037198.2	-1.7499053684783061	NA	0.08013464418771318	0.021602377730298817	0.07963767426311334	9.860219413409498e-14	4.179261065757773e-13	5	9	9
ENSG00000146112	PPP1R18	-1.7498954701341354	NA	0.08013635249057001	0.017265712769971676	0.03978611569160018	1.9319217062755203e-07	5.347945979163663e-07	4	13	13
ENSG00000229647	MYOSLID	1.7498826727164174	NA	0.08013856117305257	0.0001132641793823636	0.01795658398066854	0.0005055838865485311	0.0009952086857691414	2	9	9
ENSG00000150636	CCDC102B	-1.7463798807991366	NA	0.08074496360099345	0.00907927234373627	0.02969296158850557	7.272029468523847e-06	1.754474301571686e-05	11	21	21
ENSG00000183696	UPP1	1.7456611372379438	NA	0.08086985187332091	0.0013684545380379949	0.04247277375853229	7.349515595954405e-08	2.1118773953589493e-07	2	4	4
ENSG00000256633	AP005019.1	-1.7448016301035818	NA	0.08101940497791572	0.012599358416839825	0.05823342695041365	2.477075435091536e-10	8.562662091591362e-10	4	31	31
ENSG00000183077	AFMID	-1.7430848103402914	NA	0.08131880148450765	0.01823927811552506	0.06242903633806827	5.393102645861219e-11	1.9421738192749695e-10	6	24	24
ENSG00000103326	CAPN15	-1.7424863322485247	NA	0.08142338101330644	0.0017708675693012463	0.1970880292653898	9.966597838741134e-34	1.0434504660352363e-32	3	41	41
ENSG00000095261	PSMD5	-1.7417275409095967	NA	0.08155613095630886	0.005206392811524364	0.03845895423827443	3.113328524137426e-07	8.468985042670994e-07	4	9	9
ENSG00000215045	GRID2IP	-1.7404923439025881	NA	0.08177260326112021	0.00025851303000471116	0.01061460918010027	0.007609573271513584	0.012798800709414129	1	15	15
ENSG00000128534	LSM8	1.7401431868948394	NA	0.0818338785960465	0.009746089960946593	0.02074125752805773	0.00018374567413775825	0.0003828276717031243	2	5	5
ENSG00000135624	CCT7	1.7388693559368542	NA	0.08205774554365071	6.394686669857872e-05	0.029683886106010363	7.295805859595349e-06	1.7597155370773648e-05	2	8	8
ENSG00000213614	HEXA	1.7385884538879754	NA	0.08210717890759339	0.0016687431520184318	0.011274492234852844	0.0059397954278741505	0.010156700747094806	3	11	11
ENSG00000254531	AP001816.1	-1.738259442620068	NA	0.08216510927594672	0.08129026023440201	0.2729482710724728	3.407637094963946e-48	5.902784701165325e-47	7	21	21
ENSG00000066926	FECH	1.7369973947645077	NA	0.08238763072193842	0.009893552760175894	0.01728713931217888	0.000645456326769045	0.0012505853064921876	7	25	25
ENSG00000213139	CRYGS	-1.736254542690571	NA	0.08251883700283097	0.0030811950843945973	0.04440081080271982	3.671327110637649e-08	1.0810368925193174e-07	4	17	17
ENSG00000168575	SLC20A2	1.7360337972640991	NA	0.08255785880356398	0.023311773051120536	0.041720762904002555	9.633336886013431e-08	2.735134010898085e-07	1	12	12
ENSG00000277763	AL138995.1	-1.7360322038245124	NA	0.08255814053480737	0.0023659394421013157	0.036088681880628574	7.29842687987436e-07	1.9205266620065277e-06	8	18	18
ENSG00000007545	CRAMP1	1.735982377327996	NA	0.08256695060046186	0.03619183953021368	0.05473766774469016	8.793857615271159e-10	2.9208960729088726e-09	9	31	31
ENSG00000130164	LDLR	-1.7348635578120126	NA	0.08276497529027452	0.002657500854298681	0.031507692774133934	3.786722727978966e-06	9.366581286904844e-06	4	25	25
ENSG00000117226	GBP3	1.7344574121545893	NA	0.08283695591771398	0.3043973860285133	0.42657871899493	1.0087280185975871e-82	4.970884135324719e-81	2	5	5
ENSG00000196700	ZNF512B	-1.7336332777165147	NA	0.08298317202944595	0.0012638403753367335	0.03607086598645525	7.345307815240739e-07	1.93227003717692e-06	3	13	13
ENSG00000127399	LRRC61	-1.7327132142481971	NA	0.08314665463926317	0.07694804860730359	0.30507931623385925	8.955468538566398e-55	1.9054259301225208e-53	5	13	13
ENSG00000137996	RTCA	1.7324975926793342	NA	0.08318500533940641	0.010575948065710163	0.0881578685682324	4.202029830828526e-15	1.9329562652596135e-14	10	23	23
ENSG00000114739	ACVR2B	1.732359170913696	NA	0.08320963274562927	7.679352906047727e-05	0.06391883443923439	3.135177596836834e-11	1.1468677604128597e-10	1	9	9
ENSG00000010219	DYRK4	1.732004681382481	NA	0.08327272893387674	0.07170594448763248	0.23437633502569521	1.157354980787081e-40	1.5445510167718018e-39	8	19	19
ENSG00000105767	CADM4	-1.7318058013916013	NA	0.08330814488622641	0.007469483769129761	0.01644832972020652	0.0008770860161227157	0.0016744014349870256	1	1	1
ENSG00000108479	GALK1	1.7316994667053225	NA	0.0833270856534149	0.00025722883001278823	0.055056518996236585	7.835055319146838e-10	2.608997352777653e-09	1	13	13
ENSG00000273972	AC068722.2	-1.7314747358661795	NA	0.08336712710161061	0.0016134012774823565	0.3805931239478656	1.6523483251050404e-71	5.806582259677529e-70	3	21	21
ENSG00000272109	AC008906.2	1.7314280454798265	NA	0.0833754481226818	0.07871463045813615	0.23336928059840525	1.799120300831907e-40	2.3843210231040473e-39	13	26	26
ENSG00000141068	KSR1	1.731040423613131	NA	0.08344455491110218	0.0321401295206034	0.2996890252128411	1.193228216805281e-53	2.4506192443106304e-52	4	13	13
ENSG00000168792	ABHD15	1.7305402945762085	NA	0.08353378846856316	0.006232657695374225	0.06968517957332214	3.819072287606113e-12	1.4777362513573383e-11	2	12	12
ENSG00000137764	MAP2K5	1.7300389683606223	NA	0.08362331317009393	0.047377117243199006	0.22133423103914895	3.3564131779948447e-38	4.132026531904781e-37	8	37	37
ENSG00000205930	C21orf62-AS1	-1.7297931668712332	NA	0.08366723573119382	0.008326438577237114	0.03357845691616321	1.798944341130803e-06	4.585329445013695e-06	5	33	33
ENSG00000113407	TARS	1.7292815446853635	NA	0.08375871801838923	0.003137365250140673	0.03390894278562356	1.5974807582254675e-06	4.083959082112186e-06	1	5	5
ENSG00000275759	AC026367.3	1.7279624622527325	NA	0.08399495451868297	0.01160006066055789	0.12114666618895616	1.6264132128838018e-20	9.855604306623433e-20	3	14	14
ENSG00000183426	NPIPA1	1.7269461398724202	NA	0.08417733689153097	0.03292581777690116	0.42397781678731195	4.5870898089814103e-82	2.197318523302296e-80	15	60	60
ENSG00000157450	RNF111	-1.7264728628752906	NA	0.08426237730954127	0.004009963158158959	0.014857235046725144	0.001572537242031314	0.002904722227875377	8	25	25
ENSG00000141968	VAV1	-1.7259547710418703	NA	0.08435554994892146	0.001153302190911522	0.024702614394607775	4.387100529861273e-05	9.805081061721749e-05	1	18	18
ENSG00000130558	OLFM1	1.7230849960125425	NA	0.08487315568700651	0.0026922344846046164	0.017758802921245813	0.0005433920465438275	0.0010637705714817462	3	10	10
ENSG00000231160	KLF3-AS1	1.7228550067607298	NA	0.08491474854274392	0.005314379263687409	0.19248777982046156	6.7968875973237e-33	6.950496446422428e-32	3	18	18
ENSG00000124491	F13A1	1.7218364213060633	NA	0.08509915484500499	0.013243592233121701	0.1180482500072394	5.3360073823218464e-20	3.1674347732584748e-19	4	10	10
ENSG00000135404	CD63	-1.7217237949371336	NA	0.08511956476687203	0.00027959941927800625	0.3534410174115169	2.8653323935377554e-65	8.272320743565483e-64	1	9	9
ENSG00000220161	LINC02076	1.7216151184558686	NA	0.0851392626504281	0.002040647094924192	0.01549639153990595	0.0012433174441628437	0.0023322742124205435	2	19	19
ENSG00000283674	AC068587.4	-1.7210208420422557	NA	0.08524704193079181	0.01002696282590856	0.052951322493291944	1.6783866763006832e-09	5.463677507949965e-09	4	47	47
ENSG00000265791	AC127024.4	1.7208132718880007	NA	0.08528471329620416	0.0018725284580165024	0.030444859659831996	5.549067515179289e-06	1.35114239411912e-05	6	11	11
ENSG00000204792	LINC01291	1.7197809959630523	NA	0.08547225831171086	0.36498509421697983	0.6867152814413703	1.6383334873066137e-170	1.404789048691056e-167	18	47	47
ENSG00000167419	LPO	1.717716305379261	NA	0.08584837377827241	0.00018256063261971097	0.013805577507222343	0.0023174077752051814	0.004189460883090202	3	13	13
ENSG00000254859	AC067930.3	1.7174328859660297	NA	0.08590010726241026	0.012474263856674266	0.6213920913676392	5.101125743283635e-143	1.3254425056298644e-140	4	28	28
ENSG00000263235	AC006111.2	-1.717309903692178	NA	0.08592256345970044	0.0006488240835260795	0.05811937428039723	2.5817316191218377e-10	8.911859004895409e-10	6	23	23
ENSG00000233527	ZNF529-AS1	1.716747045516968	NA	0.08602540022921125	4.846081194654288e-05	0.09425336689996407	4.3297959064304565e-16	2.093955724742693e-15	1	13	13
ENSG00000263293	AC068234.2	1.7161127531157192	NA	0.08614140750705504	0.0013149162119329334	0.014096951929229244	0.0020810015836230378	0.0037852244545557357	4	15	15
ENSG00000174780	SRP72	1.7159239053726199	NA	0.086175970733433	0.004152470314175162	0.24003601425903962	9.595959775956069e-42	1.3324786574726367e-40	1	6	6
ENSG00000124214	STAU1	1.7157729908931305	NA	0.0862035994038309	0.004994505306428993	0.02158213403905261	0.00013549056327146245	0.0002863603240747239	2	7	7
ENSG00000126838	PZP	-1.715440694640096	NA	0.08626445976849285	0.01635774355586949	0.08497727093191684	1.3685680309561693e-14	6.099161424861576e-14	2	4	4
ENSG00000115808	STRN	1.7145088283834253	NA	0.08643531708541691	0.0033449583386427543	0.12159977735422767	1.366576962237772e-20	8.325196563202684e-20	5	22	22
ENSG00000127580	WDR24	-1.7140592660143148	NA	0.08651784184487185	0.009821866941417042	0.15832713208545024	7.65777771313155e-27	6.15097096030412e-26	4	12	12
ENSG00000023902	PLEKHO1	-1.7135802689009256	NA	0.08660583984947659	0.0006522039532026121	0.02177516567647342	0.00012634548090738627	0.0002680894150062815	2	12	12
ENSG00000104341	LAPTM4B	-1.712905169765041	NA	0.08672998704527543	0.033583535823905525	0.1186874113642431	4.1774486870515825e-20	2.4909272438889983e-19	15	40	40
ENSG00000165813	CCDC186	-1.7128217220306394	NA	0.08674534261960072	0.0003760953619468293	0.01158654457853166	0.00528517597429911	0.009098121138652422	1	2	2
ENSG00000089041	P2RX7	-1.711928368067935	NA	0.08690987007218696	0.010445014976375263	0.08796409372134986	4.515896636994105e-15	2.0706714285511206e-14	10	27	27
ENSG00000172965	MIR4435-2HG	1.711215062285647	NA	0.08704141915243455	0.0006158076213401569	0.15726376341617787	1.1713463118412454e-26	9.347332667177998e-26	2	20	20
ENSG00000269906	AL606834.1	-1.7108479722082615	NA	0.08710918114743584	0.015634196820897533	0.011790892456458188	0.0048967094607911465	0.00847534018400357	7	24	24
ENSG00000100014	SPECC1L	1.7106356007215946	NA	0.08714840272164133	0.0013368978624373298	0.05131653588660861	3.0306214829929694e-09	9.68201155534979e-09	2	4	4
ENSG00000173110	HSPA6	1.71036807801199	NA	0.08719783011739105	0.0018294802394698086	0.02931311354258153	8.336695518960257e-06	1.9996924690117072e-05	5	15	15
ENSG00000120438	TCP1	-1.7103265523910522	NA	0.08720550440359905	6.577923756216487e-05	0.02205570842780523	0.00011414740387044249	0.00024332055052507376	1	5	5
ENSG00000276529	AP001505.1	1.7094154715314895	NA	0.08737401707152909	0.10828268881475875	0.0713077174891689	2.1083701612770017e-12	8.277573236204053e-12	2	15	15
ENSG00000008438	PGLYRP1	-1.7084596998709882	NA	0.08755107800322716	0.01036710474936536	0.04633267844548708	1.8304690449474246e-08	5.5207023657761844e-08	2	4	4
ENSG00000236753	MKLN1-AS	-1.7078279256820676	NA	0.08766827579916509	0.00022319426250695432	0.017172279857783933	0.0006731078151773343	0.0013021010628850656	1	7	7
ENSG00000257027	AC010186.3	1.7074598380121053	NA	0.08773661653322735	0.017308945168778928	0.1542459217007273	3.902362394548272e-26	3.052993280296912e-25	12	20	20
ENSG00000164535	DAGLB	1.7069920585808276	NA	0.08782352846519083	0.003581118271431101	0.5085749390877405	3.822310511943634e-105	3.661944299962088e-103	3	27	27
ENSG00000132561	MATN2	-1.7069695364923183	NA	0.0878277147491827	0.017782436284802975	0.14525880481841985	1.3719942210460336e-24	1.0080689330213553e-23	9	43	43
ENSG00000238160	AC116366.2	-1.7068301888077135	NA	0.0878536195216391	6.388976043542691e-06	0.021049014412032746	0.0001643513030178419	0.000344417091062094	2	5	5
ENSG00000166278	C2	1.7062753828449222	NA	0.087956819217143	0.011598936732859007	0.028653944207569792	1.0567879425434897e-05	2.5104386240030894e-05	11	39	39
ENSG00000118855	MFSD1	-1.7058747547337274	NA	0.08803140099281759	0.006636650609566952	0.026383513193172975	2.393311423321441e-05	5.486284934973853e-05	7	19	19
ENSG00000235313	HM13-IT1	1.7053941328502318	NA	0.08812094185607311	0.01045670926992551	0.02827745998175921	1.2101136075490634e-05	2.8604049973616665e-05	8	38	38
ENSG00000156398	SFXN2	1.704973179346655	NA	0.0881994266890551	0.059746780538711984	0.07767933344616486	2.0296521195933827e-13	8.437940411856224e-13	3	15	15
ENSG00000087088	BAX	1.7044051582201298	NA	0.0883054209239142	0.0009068405584369596	0.055601341270264074	6.432047222473858e-10	2.159842917920583e-09	2	5	5
ENSG00000133216	EPHB2	-1.7042934766218263	NA	0.08832627307892664	0.0038025351847365716	0.13160203589181127	2.8685273648398143e-22	1.8927424309210456e-21	2	11	11
ENSG00000164975	SNAPC3	1.7037537609671325	NA	0.08842709974441704	0.0012332092805317795	0.024886949111649643	4.104861585339999e-05	9.213909859554405e-05	9	19	19
ENSG00000196843	ARID5A	-1.702800485962452	NA	0.0886054118949391	0.002956851193237117	0.06694907238106712	1.0382360419177072e-11	3.9148438616637554e-11	4	18	18
ENSG00000124496	TRERF1	1.7021993361902616	NA	0.08871800717654552	0.00633972855422349	0.012588830617294912	0.0036376236084262686	0.006407313810692489	7	15	15
ENSG00000171295	ZNF440	-1.7005198001861572	NA	0.08903319525216903	4.997200256424087e-05	0.03068604572357942	5.0881034964001e-06	1.2436699951505887e-05	1	15	15
ENSG00000174684	B4GAT1	1.6998280864691773	NA	0.08916326686054893	0.0033657498894371853	0.017358241006635338	0.0006289154075222264	0.0012210200751272117	6	38	38
ENSG00000267980	AC007292.1	-1.6994194654563517	NA	0.08924017688908058	0.02937621205657666	0.0989573216278806	7.428511422764214e-17	3.757862607344646e-16	5	15	15
ENSG00000103160	HSDL1	-1.6988294629890983	NA	0.0893513205293186	0.05718830385045766	0.17237557903344639	2.6571381802215095e-29	2.3561149251612543e-28	9	30	30
ENSG00000186207	LCE5A	1.6980180740356448	NA	0.0895043506220893	0.0014527843076730434	0.025442936326788387	3.3590914944174706e-05	7.593601375924758e-05	1	5	5
ENSG00000258831	AC103996.2	1.6979743428127745	NA	0.0895126044362394	0.030005243911418372	0.03639492762800252	6.537764312698976e-07	1.730187040099919e-06	13	40	40
ENSG00000265458	AC132938.3	1.6969127655029297	NA	0.08971315422424753	0.0007287469135193381	0.013936101883555194	0.0022083201230838055	0.0040027990477501515	1	9	9
ENSG00000163156	SCNM1	1.696655122683635	NA	0.08976188179383203	0.0213355340222932	0.025939423266113388	2.8086457966660598e-05	6.399025742928957e-05	2	8	8
ENSG00000165280	VCP	1.6963882622686572	NA	0.08981237513440583	0.050137599152198016	0.23601647484276175	5.63505782699974e-41	7.615099028780027e-40	12	33	33
ENSG00000101282	RSPO4	1.6963092153473884	NA	0.0898273361931585	0.023838377851488814	0.19266824901098034	6.305044286684682e-33	6.455236087901828e-32	9	20	20
ENSG00000105711	SCN1B	1.6961122751235962	NA	0.08986461941669863	3.0531954774691353e-07	0.041998782824499384	8.716323660391437e-08	2.487125365258781e-07	1	7	7
ENSG00000154914	USP43	-1.6958508491516113	NA	0.08991412983294449	0.0010106989570479528	0.02468235192013449	4.4192882422160956e-05	9.87187365712698e-05	1	3	3
ENSG00000189129	PLAC9	-1.6958043575286867	NA	0.0899229369941297	0.0022448120201089723	0.022818982804172078	8.661287274544643e-05	0.0001871392408607359	1	9	9
ENSG00000087460	GNAS	1.695175398071178	NA	0.09004215246251523	0.004851237734005716	0.05052731487670072	4.030371739806308e-09	1.275689275857113e-08	3	6	6
ENSG00000171150	SOCS5	-1.6948651120845506	NA	0.09010101213815114	0.00249423034795272	0.025434757287949746	3.369011649632972e-05	7.614019607216108e-05	7	15	15
ENSG00000138722	MMRN1	-1.6946048759634929	NA	0.09015040148151075	0.003640817336567356	0.030281321806552585	5.885181810923591e-06	1.42912748336914e-05	2	7	7
ENSG00000221025	MIR1250	1.693670613720816	NA	0.09032789152932333	0.002796614560978799	0.03352213866823235	1.835726445363422e-06	4.672832538449951e-06	5	13	13
ENSG00000175115	PACS1	1.6934101955620382	NA	0.09037741554631362	0.027240646179022953	0.10625194641767664	4.750898155341e-18	2.5588301653876508e-17	4	26	26
ENSG00000143149	ALDH9A1	-1.6927704525968577	NA	0.09049916895210518	0.025391027941810695	0.06603348405936613	1.4502204357203778e-11	5.4218073364222274e-11	9	33	33
ENSG00000141480	ARRB2	-1.6908864116167037	NA	0.09085849903158863	0.010754805816853563	0.21078402678929103	3.0796103160080065e-36	3.5325911243626285e-35	7	43	43
ENSG00000177427	MIEF2	-1.6901133060455322	NA	0.09100627973184329	0.00016503930224678176	0.01929759238780333	0.00031031671906912406	0.0006288102818523464	1	4	4
ENSG00000188707	ZBED6CL	1.689674753557548	NA	0.09109019581167466	0.04456428446050399	0.17857624108739148	2.118410465938886e-30	1.9668988132315082e-29	6	21	21
ENSG00000058799	YIPF1	-1.6889473909139945	NA	0.09122951225466312	0.006828607165298461	0.06404609869556295	2.993135507175208e-11	1.0972484141203003e-10	6	21	21
ENSG00000135047	CTSL	1.6885337262504811	NA	0.09130882049030926	0.0031024558624097973	0.03184679382431716	3.3521457193046303e-06	8.330089398689337e-06	4	16	16
ENSG00000117425	PTCH2	1.6883906058871792	NA	0.09133627258250436	0.0039346535445221095	0.013766945696582706	0.0023507289604227815	0.0042425437741833594	2	9	9
ENSG00000135250	SRPK2	1.6877981424331665	NA	0.09144998431191595	9.740882948703544e-06	0.1314312380467253	3.0652196634929156e-22	2.018642550278034e-21	1	5	5
ENSG00000174529	TMEM81	-1.687532706974982	NA	0.0915009663346764	0.001255274992435132	0.061214664543554176	8.388335325810275e-11	2.992543426301652e-10	3	9	9
ENSG00000139714	MORN3	1.6862831850390951	NA	0.09174126819013187	0.012924690532376668	0.21502461190588862	5.04344848347826e-37	5.944336635269326e-36	3	19	19
ENSG00000269918	AF131215.6	1.6861500249050598	NA	0.09176690675988283	0.005604562452305079	0.11971086920081841	2.8219102009634525e-20	1.6944306035126838e-19	8	26	26
ENSG00000154134	ROBO3	1.6861249120532156	NA	0.09177174261806492	0.009510904696343234	0.267804778520796	3.623321834078524e-47	6.05617408699928e-46	7	20	20
ENSG00000163536	SERPINI1	-1.6860044686292581	NA	0.09179493866121873	0.00039693648821208103	0.15870010043751867	6.596434838017426e-27	5.31090427404511e-26	2	9	9
ENSG00000244045	TMEM199	-1.685540556907654	NA	0.09188432684137586	2.60806459014104e-06	0.1157382423052124	1.2907243193800392e-19	7.508355275796572e-19	1	5	5
ENSG00000196531	NACA	1.6848756074905396	NA	0.0920125736390544	5.7803991022012224e-05	0.01763323612480703	0.0005688602092596427	0.0011108385024588491	1	8	8
ENSG00000064989	CALCRL	1.6847171783447266	NA	0.09204315059557179	0.00039786337937225164	0.03270801777969375	2.4597000760835376e-06	6.188585182622738e-06	1	4	4
ENSG00000138134	STAMBPL1	1.684364792920012	NA	0.09211119054497348	0.01448746637107823	0.03465585265045288	1.2214084316473816e-06	3.1568851837710545e-06	3	6	6
ENSG00000163597	SNHG16	1.683487431925634	NA	0.09228077035337023	6.099852837714833e-05	0.3190582241593432	9.881314315471267e-58	2.305505567292745e-56	2	18	18
ENSG00000140575	IQGAP1	-1.6826803893014577	NA	0.09243698007236512	0.015517227350701473	0.20254096174720337	1.0097584792708494e-34	1.0945858508859543e-33	6	20	20
ENSG00000275720	AC243830.2	1.6822169648240337	NA	0.09252677561345042	2.5792798581903357e-05	0.018998659877831784	0.00034594578576512973	0.0006953380543936017	2	7	7
ENSG00000164010	ERMAP	1.6813767688072156	NA	0.09268975497368981	0.07822081809561282	0.038268126770357666	3.3344032023016447e-07	9.046302881865355e-07	4	9	9
ENSG00000176396	EID2	-1.6808191086643778	NA	0.0927980558499499	1.5145740149532145e-05	0.013946449611927014	0.0021998973421022924	0.003988796735008692	3	18	18
ENSG00000159921	GNE	1.6802912041221711	NA	0.09290067158948893	0.0008080211204765812	0.01339072288121723	0.0027017135428024494	0.004837302729747255	3	9	9
ENSG00000146007	ZMAT2	-1.679240811768858	NA	0.09310512105929751	0.002003655415034945	0.025690407850518446	3.072391223216064e-05	6.975829086049554e-05	3	10	10
ENSG00000120129	DUSP1	-1.6790101528167725	NA	0.09315006507772722	0.0006441081470210715	0.012316063668450259	0.004026056006356299	0.007059623928639987	1	1	1
ENSG00000158470	B4GALT5	-1.6788917599617923	NA	0.09317314074887854	0.002398021263997583	0.06322693963180835	4.033674730283089e-11	1.4652295689393073e-10	6	31	31
ENSG00000143158	MPC2	-1.6781212935402654	NA	0.09332342262215004	0.0019501634104489183	0.011821111385281963	0.0048417778454955505	0.00838788243988314	6	14	14
ENSG00000269352	PTOV1-AS2	-1.6777515435158168	NA	0.09339561254858468	0.017912362598678518	0.037623018856667446	4.2046456075181535e-07	1.1304589350744707e-06	6	18	18
ENSG00000272308	AC104113.1	-1.6777274564857498	NA	0.09340031684986674	0.026001494226999593	0.03211830484331069	3.0404430758959006e-06	7.594022474299272e-06	2	4	4
ENSG00000158792	SPATA2L	-1.676049504070255	NA	0.09372849641098734	0.002485208130488449	0.20200245909162656	1.2667927655457951e-34	1.3680245048076097e-33	4	26	26
ENSG00000050730	TNIP3	-1.6760280323619636	NA	0.09373270190532612	0.0014532179947164474	0.011825854020605082	0.004833213758281148	0.008374738076261838	4	13	13
ENSG00000188636	RTL6	1.6753584146499632	NA	0.09386393062623503	0.003104818389055353	0.10837639649392469	2.1251186496761526e-18	1.1658240474502987e-17	1	3	3
ENSG00000117868	ESYT2	1.675176509661659	NA	0.09389960500050405	0.01097909191189272	0.27879076709526096	2.2780115044800125e-49	4.0863618504526924e-48	2	15	15
ENSG00000167720	SRR	1.6749936203646605	NA	0.09393548337376066	0.003751502887858027	0.23441554151860183	1.1376338319023384e-40	1.519414531409128e-39	6	22	22
ENSG00000132781	MUTYH	1.6744930141955936	NA	0.09403374619900623	0.013170280153426488	0.054310126563794775	1.0265786241637623e-09	3.3914075950268467e-09	3	20	20
ENSG00000119328	ABITRAM	-1.6733538517057602	NA	0.09425765694755016	0.011453105553222105	0.06413605816333794	2.896622084888113e-11	1.0630038975764231e-10	2	5	5
ENSG00000117090	SLAMF1	-1.6716301230835633	NA	0.0945972809644301	0.004723823492864107	0.029231704524309947	8.584449181373352e-06	2.0557843738496245e-05	2	13	13
ENSG00000075399	VPS9D1	1.6688171625137327	NA	0.09515362035359029	0.00014122632562347628	0.050154729429407394	4.610820180132257e-09	1.4543122175664534e-08	1	16	16
ENSG00000125753	VASP	1.6688090799180197	NA	0.09515522267443013	0.001014183261553414	0.01520523748352258	0.0013836487691606914	0.002577804346602036	3	9	9
ENSG00000105483	CARD8	-1.6687791480262062	NA	0.09516115666111388	0.015197707658449298	0.10248567201896207	1.9696066293835784e-17	1.0275869816641006e-16	9	33	33
ENSG00000231826	LINC01819	1.6686993812886235	NA	0.09517697183539073	0.010697406530462285	0.02022360745763165	0.00022169476409308853	0.00045733712371374654	10	21	21
ENSG00000232586	KIAA1614-AS1	-1.6683343580920833	NA	0.09524937103822581	0.00642455789991496	0.17037317928293572	5.990144151340415e-29	5.23572793329953e-28	5	25	25
ENSG00000101138	CSTF1	1.6674930056683062	NA	0.09541641404423033	0.010406860541062097	0.010802929839849582	0.007089330737656636	0.011979006091247774	6	16	16
ENSG00000136908	DPM2	-1.667347073554993	NA	0.09544541142161696	5.242803675476582e-06	0.012156571898657832	0.004272423174077298	0.007465639393952678	1	3	3
ENSG00000160404	TOR2A	-1.6673470735549927	NA	0.09544541142161696	0.009703298689034969	0.014108408413616227	0.002072221713960202	0.003771254395914625	1	6	6
ENSG00000275302	CCL4	1.6671645809737123	NA	0.09548168346082571	0.00359525794006709	0.07662232111989918	2.995249086612373e-13	1.2341548915501103e-12	2	5	5
ENSG00000197863	ZNF790	-1.6671363642276322	NA	0.09548729277764258	0.0003253997656897564	0.012587989587527201	0.0036387608929272165	0.006408658781227158	3	10	10
ENSG00000178209	PLEC	-1.6668393611907957	NA	0.09554635117561201	0.00019204301440876672	0.42096909594979676	2.622765464229976e-81	1.2390579874953128e-79	1	11	11
ENSG00000178700	DHFR2	-1.6663549775168611	NA	0.09564273254407281	0.00040902167296740606	0.0436615403642172	4.791019157097595e-08	1.3980123791911972e-07	3	10	10
ENSG00000008838	MED24	-1.6658193275749416	NA	0.0957494053566018	0.0030199559826026593	0.12742797992813074	1.4456210401097555e-21	9.25035642419485e-21	2	17	17
ENSG00000183520	UTP11	1.6656567300658378	NA	0.09578180491965879	0.002110061307526539	0.08289075360436142	2.9639861062613594e-14	1.2950165028350585e-13	10	34	34
ENSG00000110171	TRIM3	1.663296017560533	NA	0.09625319550587669	0.01913781008746503	0.05817090116196981	2.5339142222646333e-10	8.753846695732514e-10	5	19	19
ENSG00000184350	MRGPRE	1.6626413622980776	NA	0.09638424630495514	0.06062067171460436	0.28747130540219573	3.930861718995553e-51	7.498370146724664e-50	7	27	27
ENSG00000148803	FUOM	-1.6602983243053353	NA	0.09685445267510243	0.007206991445836167	0.054646729560122155	9.088183498609143e-10	3.0151530047910272e-09	5	35	35
ENSG00000232284	GNG12-AS1	-1.6602109716127016	NA	0.09687201822798827	0.022556454817787376	0.08491773358466094	1.3991088224116292e-14	6.230412151528702e-14	10	27	27
ENSG00000130175	PRKCSH	-1.6579767936435383	NA	0.09732215046361066	0.008435821968772149	0.05846169997744045	2.2801581851701144e-10	7.896290936486732e-10	4	22	22
ENSG00000268555	AC123912.4	-1.657490119607773	NA	0.09742042482036299	0.01859909697256146	0.5843549969545903	1.815211973008426e-129	3.2426114713668226e-127	5	32	32
ENSG00000140043	PTGR2	1.6574799066230301	NA	0.09742248798345707	0.32247983407462866	0.25437290780892935	1.6107016705772106e-44	2.464043081956163e-43	15	71	71
ENSG00000071462	BUD23	1.6574547284710421	NA	0.09742757446492009	0.00668743949813339	0.08888061432199922	3.2116115390530268e-15	1.4885385481951447e-14	4	24	24
ENSG00000166002	SMCO4	-1.6573125668973439	NA	0.09745629787937199	0.000313901834086569	0.3821736106987083	7.024461982713316e-72	2.49404758885198e-70	2	10	10
ENSG00000124228	DDX27	-1.656853449064322	NA	0.09754910779736051	0.011597527556387313	0.02165366470333045	0.00013202667675705219	0.0002794181759480054	16	39	39
ENSG00000136930	PSMB7	-1.655955991293592	NA	0.09773073140840874	0.008190058957032996	0.011234863937230105	0.006028633262286281	0.010301418076419632	4	8	8
ENSG00000240891	PLCXD2	-1.6548197269439697	NA	0.09796107119074188	0.0016345789760008106	0.0214661977449852	0.00014129966545649587	0.00029794023889259165	1	2	2
ENSG00000114626	ABTB1	1.6547308500736946	NA	0.09797910629241682	0.00927814834801329	0.051420766122127336	2.918609550558307e-09	9.337917011665003e-09	4	9	9
ENSG00000168653	NDUFS5	1.6543109903337954	NA	0.09806434107742881	0.06086532999562371	0.281061740625808	7.9129581735483e-50	1.4513296226543292e-48	3	17	17
ENSG00000269300	AC008734.1	-1.6539676189422607	NA	0.09813409215515496	0.0009277007652034573	0.012877770796373247	0.0032674749403828647	0.0057862378926709776	1	5	5
ENSG00000144668	ITGA9	-1.6535747434390382	NA	0.09821394790455977	0.0006481832800925019	0.11930206596959793	3.3007717421846234e-20	1.9777140186028194e-19	2	8	8
ENSG00000180900	SCRIB	1.6531854867935183	NA	0.09829311926627814	8.573061447512921e-05	0.010140009801124126	0.009100418917505248	0.015141465413437227	1	7	7
ENSG00000125651	GTF2F1	1.6524242304174297	NA	0.09844809939914621	0.006570334755420101	0.06985180466887765	3.5931643609673503e-12	1.3918946380444791e-11	6	34	34
ENSG00000113300	CNOT6	-1.65233676302977	NA	0.09846591891060545	0.0005990942961498203	0.02219119053270349	0.00010868708618099988	0.00023222960888586678	4	12	12
ENSG00000273329	AC078846.1	-1.6508087575268096	NA	0.09877763135034712	0.022747797047962648	0.016631551130913306	0.0008202113795128322	0.001572125287500342	5	15	15
ENSG00000158161	EYA3	1.6502950655539443	NA	0.09888260104343193	0.046236565344155475	0.39201090705920627	3.2578712267282982e-74	1.2360449926363626e-72	10	43	43
ENSG00000168769	TET2	1.6497485479511182	NA	0.09899437618678374	0.0022420535517883567	0.011150927339413677	0.006221292752750079	0.010611592343038701	2	9	9
ENSG00000206077	ZDHHC11B	-1.6491728117024667	NA	0.09911223625499462	0.006732828646754455	0.1144946749901746	2.0747856148521713e-19	1.1915773110884088e-18	2	24	24
ENSG00000185019	UBOX5	1.6473840475082397	NA	0.0994791321898552	0.029462638581882767	0.07999425251359996	8.644508877059832e-14	3.6767034407911477e-13	1	13	13
ENSG00000100024	UPB1	-1.6466393884333137	NA	0.09963218934022126	0.00010834058576264082	0.13214717960687203	2.321096114644391e-22	1.5392295928088422e-21	2	9	9
ENSG00000183161	FANCF	1.64608525523568	NA	0.09974620767976566	0.022047234680545386	0.0652950148815502	1.8985482963964578e-11	7.05639461094557e-11	3	10	10
ENSG00000028116	VRK2	1.6460421510231185	NA	0.09975508115505032	0.0002601262819287559	0.05325306432133181	1.504860362710916e-09	4.913718651966775e-09	3	11	11
ENSG00000099337	KCNK6	1.6458956323525298	NA	0.09978524833923884	0.00021229775924269483	0.017276036640656047	0.0006480784898526562	0.001255523951929869	3	11	11
ENSG00000167644	C19orf33	-1.6455784673203895	NA	0.09985057535578981	0.015247640578102838	0.20395624006096544	5.55987856342785e-35	6.084643106842641e-34	2	16	16
ENSG00000109323	MANBA	-1.64363376360125	NA	0.10025187532214586	0.005667377934137976	0.026311346081317622	2.4563570792897274e-05	5.62404106178098e-05	10	27	27
ENSG00000162694	EXTL2	1.6435291767120361	NA	0.100273493765844	0.026398432135883245	0.026504424083568554	2.2912951796164897e-05	5.259459380972184e-05	1	3	3
ENSG00000165917	RAPSN	-1.6434720754623413	NA	0.10028529834471488	0.0022198788874775942	0.013544690620835577	0.0025520745274623165	0.004586139167080715	1	2	2
ENSG00000089091	DZANK1	1.6433026731678548	NA	0.10032032551118483	0.010119221035453832	0.015431619549437942	0.0012732397365057318	0.002384751883064307	6	17	17
ENSG00000213279	Z97192.2	-1.6423177841019658	NA	0.10052416339764934	0.017301323294417102	0.06525121541917292	1.9291156917330033e-11	7.165346544840649e-11	2	10	10
ENSG00000161905	ALOX15	-1.6418598890304563	NA	0.10061904414812436	6.000046198977566e-06	0.07071501928887015	2.619599136935779e-12	1.0223829221509257e-11	1	9	9
ENSG00000039123	MTREX	1.6410259008407593	NA	0.10079203877733914	5.079539624908457e-07	0.01548141646580347	0.0012501716925576018	0.0023448752439757534	1	8	8
ENSG00000141429	GALNT1	-1.640988151942678	NA	0.10079987465511733	0.018057783272052964	0.038589597531906675	2.970486103708418e-07	8.097419518756264e-07	18	44	44
ENSG00000108639	SYNGR2	-1.6403395635375508	NA	0.10093458381011038	0.029739954121017105	0.12431262194039266	4.811444592531998e-21	2.998236312403024e-20	4	10	10
ENSG00000010361	FUZ	-1.6397104418816393	NA	0.10106538680298782	0.006261253077366601	0.06758019041878724	8.245037379729434e-12	3.131653289589813e-11	6	27	27
ENSG00000162877	PM20D1	-1.6384084037994124	NA	0.10133652725020574	0.023025289919490346	0.4048873076664508	2.5171651442389394e-77	1.013306691515342e-75	14	39	39
ENSG00000035862	TIMP2	1.6380878075086882	NA	0.10140337802523526	4.259079169092538e-06	0.055873958973903216	5.827192080001958e-10	1.9640431796374524e-09	2	12	12
ENSG00000176994	SMCR8	-1.6376041618140131	NA	0.10150429433244812	0.003597511388596034	0.14974465612051582	2.3312959556834743e-25	1.7713511007539166e-24	5	23	23
ENSG00000105499	PLA2G4C	1.637570316256442	NA	0.10151135945538482	0.0111962300851382	0.2757224923139516	9.456627631583274e-49	1.671873270660016e-47	15	59	59
ENSG00000168903	BTNL3	1.6369529962539675	NA	0.10164029122420531	3.920043498196001e-06	0.6645889349018128	1.3201796953311611e-160	6.8605338167376e-158	1	15	15
ENSG00000277938	AL035252.3	1.6367332244436956	NA	0.10168622362413224	0.0180670070335924	0.049055389223748226	6.856819440955918e-09	2.1356265272966407e-08	8	26	26
ENSG00000204380	PKP4-AS1	-1.636639497924916	NA	0.10170581753195704	0.012284879898129764	0.08484471893513368	1.4374927099804775e-14	6.398017774060526e-14	5	19	19
ENSG00000128536	CDHR3	1.6362649489932772	NA	0.10178414851100637	0.00850869070278095	0.010503733490873687	0.007933915407098435	0.013314288611051087	6	14	14
ENSG00000126215	XRCC3	-1.6357165504576632	NA	0.10189892401475847	0.032676451873058045	0.1845019670294726	1.8570514414641817e-31	1.7921539206341727e-30	4	29	29
ENSG00000228775	WEE2-AS1	-1.6354559123063162	NA	0.10195350963835777	0.00016354143961378866	0.1345800039218125	9.007809231252364e-23	6.086482289469928e-22	3	11	11
ENSG00000169683	LRRC45	1.6348572336856109	NA	0.102078979438213	0.006390635259162621	0.11933326959659717	3.261524192309587e-20	1.9549765247786475e-19	3	11	11
ENSG00000180953	AC015871.1	-1.6338644027709963	NA	0.1022873257063358	8.371535861297867e-06	0.38535273467381964	1.2488226753997616e-72	4.5086442232485285e-71	1	12	12
ENSG00000261737	AL049597.2	1.633691585618527	NA	0.10232362606042311	0.006299024405381437	0.03582506147699059	8.023711582157641e-07	2.1045981939801372e-06	9	23	23
ENSG00000137494	ANKRD42	1.6327390689541212	NA	0.10252388678892121	0.014885636291316706	0.034693713692018006	1.2049020964525355e-06	3.1165710485768527e-06	8	25	25
ENSG00000168071	CCDC88B	-1.6327264866564395	NA	0.1025265342242362	0.0013174081959542977	0.03425348004297619	1.4114364171253228e-06	3.627262568152579e-06	2	6	6
ENSG00000113558	SKP1	1.632343446126248	NA	0.10260715563494834	0.0019430781003656062	0.041768898063064254	9.46793817403517e-08	2.689954800306977e-07	3	14	14
ENSG00000188522	FAM83G	-1.6322900990604963	NA	0.1026183879916092	0.004196487766137477	0.0868922291271247	6.725054908562708e-15	3.059908904933454e-14	4	10	10
ENSG00000120071	KANSL1	-1.6320919047742612	NA	0.10266012685664143	0.00840214972713622	0.3662192930066769	3.5812523388492622e-68	1.1352106535845841e-66	7	37	37
ENSG00000119203	CPSF3	1.6311909880296156	NA	0.10285002629282994	0.08688874803847042	0.04059916372126076	1.4421211493596387e-07	4.041002547445824e-07	10	31	31
ENSG00000274598	AC087893.2	1.6307690143585205	NA	0.10293906789484104	0.005061196774976067	0.012228702399436608	0.004159161791019296	0.007282567444781489	1	5	5
ENSG00000105568	PPP2R1A	1.630363464355469	NA	0.10302470166412199	0.004418485684019631	0.042036609470532685	8.59849148257613e-08	2.4551370368747594e-07	1	8	8
ENSG00000048392	RRM2B	-1.630202651023865	NA	0.1030586738282215	1.4289051674566609e-06	0.04188929241442776	9.06656477445844e-08	2.5831952038077387e-07	1	11	11
ENSG00000130812	ANGPTL6	1.6295716522017467	NA	0.10319205975175692	0.000195810321399559	0.1182091376183864	5.017232296072325e-20	2.9823402650032687e-19	2	9	9
ENSG00000146066	HIGD2A	-1.6292038032712681	NA	0.10326988211319094	0.023784860495119353	0.28068355774720904	9.438675126468176e-50	1.718299784966059e-48	3	5	5
ENSG00000106804	C5	-1.6291763924065323	NA	0.10327568304126754	0.0068882630777157144	0.0937036962947412	5.317435629129683e-16	2.560042212351065e-15	3	12	12
ENSG00000145332	KLHL8	-1.6289108736679843	NA	0.10333188785965011	0.11591160768499882	0.03453733663098696	1.274554137661008e-06	3.289784603664754e-06	14	47	47
ENSG00000073050	XRCC1	-1.6285201056493819	NA	0.10341464958214956	0.007939228922508276	0.11474651606660914	1.8847250697465437e-19	1.0856953382963883e-18	9	38	38
ENSG00000187475	HIST1H1T	1.6281575039356173	NA	0.10349149301786091	0.004175001382677642	0.02364253091641954	6.432137688962409e-05	0.00014087449454408218	3	7	7
ENSG00000152672	CLEC4F	-1.627965024362534	NA	0.10353230219329582	0.006735718717641177	0.3542593222470127	1.8748887931378388e-65	5.468106788013741e-64	11	35	35
ENSG00000167617	CDC42EP5	1.6279294490814211	NA	0.10353984620118122	0.0004333565099986694	0.01179290765190077	0.004893026633532279	0.008469820706414156	1	5	5
ENSG00000086102	NFX1	1.6278636335033752	NA	0.103553804045009	0.016042004621780674	0.11682196700794403	8.530522233238367e-20	5.015188396772364e-19	4	5	5
ENSG00000166689	PLEKHA7	1.6269382848613176	NA	0.10375020580203206	0.005379724229806711	0.04015922054649668	1.6893454806939995e-07	4.7030171507177593e-07	3	11	11
ENSG00000231908	IDH1-AS1	-1.6259711980819702	NA	0.10395578254938766	0.000974861715567105	0.01749925223421898	0.0005973627851946468	0.0011635818268176962	1	4	4
ENSG00000103429	BFAR	-1.6250672046264398	NA	0.10414823988330986	0.001396451081349117	0.026933208938723762	1.963378236501003e-05	4.5407920941005667e-05	3	8	8
ENSG00000108433	GOSR2	-1.6224649605129275	NA	0.1047038297854362	0.005632570756229702	0.024159036789135176	5.337853301212349e-05	0.00011802326748644993	4	16	16
ENSG00000105875	WDR91	-1.621475415972814	NA	0.10491571821169372	0.025547070226406246	0.021434988554061594	0.0001429057166534291	0.0003012156016334385	7	15	15
ENSG00000150403	TMCO3	-1.621122461882281	NA	0.1049913775992473	0.0010218979247795614	0.20696945378980963	1.5553167679992354e-35	1.7421376390867988e-34	4	16	16
ENSG00000204851	PNMA8B	1.6201517610543055	NA	0.10519968079732174	0.007033365615873353	0.22136723822556148	3.308983207477528e-38	4.076562717315527e-37	4	24	24
ENSG00000268516	AC020915.2	-1.6191780420329693	NA	0.10540896105462601	0.02930623908930683	0.09217831314439902	9.39927534898953e-16	4.466283540033844e-15	2	7	7
ENSG00000147804	SLC39A4	1.6185703853371318	NA	0.10553973129458864	0.003913147267310959	0.06622669733528953	1.3514952942517715e-11	5.06043510941564e-11	3	10	10
ENSG00000272644	AC097468.3	-1.618170217528818	NA	0.10562591933466212	0.0015035584231063066	0.0116296290939691	0.0052007454092811165	0.008960874412113119	4	6	6
ENSG00000169682	SPNS1	1.6169218836645423	NA	0.10589514398757792	0.014727122236311452	0.31396966543363314	1.197317078117756e-56	2.7088114211927967e-55	2	22	22
ENSG00000144712	CAND2	1.616908552437088	NA	0.10589802203028706	0.004419304080652867	0.11080253779181672	8.461805576594819e-19	4.722144608949709e-18	4	17	17
ENSG00000271795	AC011337.1	-1.6168087600915086	NA	0.1059195679007779	0.020066586327796704	0.061173633187638556	8.514412941037842e-11	3.036258422246994e-10	8	19	19
ENSG00000198919	DZIP3	-1.6166085456583226	NA	0.10596280609257333	0.015282069317386269	0.1809487471041722	8.009873770097248e-31	7.563949630143045e-30	6	20	20
ENSG00000110660	SLC35F2	1.6164321114895828	NA	0.10600092031438024	0.00490858012363282	0.02213413619079251	0.00011095384008762734	0.00023682940278578108	3	8	8
ENSG00000205517	RGL3	-1.6162962604805937	NA	0.10603027496010527	0.00417523528171672	0.09548045987832614	2.735838351598096e-16	1.3385703820700642e-15	6	22	22
ENSG00000100342	APOL1	1.6160184800792388	NA	0.1060903177340996	0.004380547306336333	0.045509746197086004	2.4623421437101552e-08	7.346330101337066e-08	12	27	27
ENSG00000070019	GUCY2C	1.6157544289802275	NA	0.1061474178859678	0.0003202090625253816	0.051595443684250154	2.7400826283971757e-09	8.7847592062784e-09	3	13	13
ENSG00000279078	SND1-IT1	1.61575081360772	NA	0.10614819986705495	0.0037626536447305614	0.013156406127079086	0.002946681846285024	0.005250145140980975	2	4	4
ENSG00000273230	AC102953.2	1.61574912071228	NA	0.10614856603067738	1.185753249839188e-05	0.07996113116636837	8.750828938315837e-14	3.72007846958796e-13	1	12	12
ENSG00000124302	CHST8	1.6152968347983487	NA	0.10624642877688169	0.007325056461484695	0.07392509667424975	8.072779435433915e-13	3.251293906487934e-12	3	12	12
ENSG00000166262	FAM227B	-1.6149903837969946	NA	0.10631277733916342	0.002465733167339198	0.016758306414776835	0.0007830538896598105	0.001503593231863855	3	20	20
ENSG00000161381	PLXDC1	1.6141164025152048	NA	0.10650218020798444	0.0048412435618669205	0.3648991590679821	7.1885220780808455e-68	2.2578015589195681e-66	3	21	21
ENSG00000138131	LOXL4	1.6138627529144285	NA	0.1065571993556086	0.00382755911879758	0.04033214350689497	1.587485518376752e-07	4.4309552660551623e-07	1	6	6
ENSG00000213064	SFT2D2	-1.6126667903170868	NA	0.10681691926846065	0.0015339635232109127	0.010242049986138714	0.008756514227702784	0.014610377747701405	3	8	8
ENSG00000130347	RTN4IP1	1.612542324509308	NA	0.10684397754582776	0.004158556872820535	0.023181578212167132	7.59750234465913e-05	0.00016515346394797747	7	19	19
ENSG00000167526	RPL13	1.6120013678257705	NA	0.10696164207731824	0.003327142806645537	0.12490793232509305	3.824875045226795e-21	2.3956458053540652e-20	2	17	17
ENSG00000137871	ZNF280D	1.610361695289612	NA	0.10731891775498185	0.0021792822009997375	0.011381313932084757	0.005706900771512845	0.009784807171633051	1	7	7
ENSG00000235831	BHLHE40-AS1	1.6096764802932741	NA	0.10746850212764271	0.0037729660350488674	0.029454317207253868	7.923821832695877e-06	1.904760591658279e-05	1	10	10
ENSG00000167842	MIS12	-1.6096366084669476	NA	0.10747721134141382	0.046397581130772865	0.10954388671105077	1.3647663042531728e-18	7.55711248034797e-18	2	6	6
ENSG00000138031	ADCY3	1.6095593921020186	NA	0.10749407932228756	0.03263814661736859	0.48173499726466545	2.0305771734362335e-97	1.554569997645445e-95	7	41	41
ENSG00000137547	MRPL15	-1.6095163822174074	NA	0.10750347577743648	0.0013601292006798467	0.022330907823484375	0.00010333046187720836	0.00022133575952188933	1	4	4
ENSG00000168884	TNIP2	1.6085248574563227	NA	0.10772027657663961	0.002508277751711659	0.017388672558781473	0.000621966978082959	0.0012082495116751437	7	34	34
ENSG00000161996	WDR90	-1.6078480482101438	NA	0.10786846229100254	2.972648190973011e-05	0.04796617119807405	1.0157478717266581e-08	3.11722624413752e-08	1	4	4
ENSG00000259321	AL136295.2	1.6076945066452029	NA	0.10790210228714382	0.00026361840868726244	0.0739532574577449	7.989736533366963e-13	3.218604458790464e-12	1	8	8
ENSG00000184497	TMEM255B	-1.6074748298479313	NA	0.10795024654041624	0.0026423977928928524	0.02933149604869294	8.281749787089232e-06	1.9877358586255175e-05	4	10	10
ENSG00000183578	TNFAIP8L3	-1.606180322248387	NA	0.10823429560846258	0.004750075829430184	0.02823217959975734	1.2299952388463766e-05	2.905397844487123e-05	5	14	14
ENSG00000091542	ALKBH5	-1.605674100815475	NA	0.10834553468723152	0.06538452354508772	0.05736812198409202	3.3904382233444954e-10	1.1626199778471257e-09	4	11	11
ENSG00000100154	TTC28	1.605478048324585	NA	0.10838864032599384	0.012252302469346632	0.03347556039053829	1.8667149272830988e-06	4.747871924663756e-06	1	2	2
ENSG00000128254	C22orf24	-1.6048141636787698	NA	0.108534708005667	0.002591574476843502	0.029856643887749047	6.8562769549464136e-06	1.65719934461418e-05	4	10	10
ENSG00000182240	BACE2	1.6029011030351967	NA	0.10895649013638363	0.061684789558787236	0.10726392370946979	3.239184654315131e-18	1.7601006855782694e-17	2	7	7
ENSG00000228452	AC098484.1	-1.602038814334468	NA	0.10914702664946453	0.001694070069898367	0.03660989944938309	6.051665415590676e-07	1.606253060083029e-06	2	5	5
ENSG00000183354	KIAA2026	-1.6013948234507995	NA	0.1092894985599183	0.0027726555865673127	0.017821623195526055	0.0005310844746190226	0.0010414599948818317	8	26	26
ENSG00000113141	IK	1.600361578181618	NA	0.10951839349162296	0.02846660239406458	0.05830803796067399	2.410913647479337e-10	8.340681488929422e-10	7	18	18
ENSG00000167065	DUSP18	-1.6000464881532839	NA	0.1095882707731265	0.020331552533117143	0.26505715811654673	1.2724211377110376e-46	2.074215788080474e-45	12	37	37
ENSG00000273824	AC008033.3	-1.5999370105906412	NA	0.10961255777900938	0.002137989537471427	0.29987919522522605	1.0894119558280492e-53	2.2427761861338792e-52	5	15	15
ENSG00000107719	PALD1	-1.5998570564496037	NA	0.10963029786141601	0.0033075052133888848	0.1070564059801894	3.503961576997184e-18	1.900361704108941e-17	4	20	20
ENSG00000272506	AL357078.2	-1.5998391030803258	NA	0.10963428163500896	0.006294302699411537	0.03949709098875187	2.1435100596702756e-07	5.915522049128669e-07	14	35	35
ENSG00000109321	AREG	-1.5997342155113077	NA	0.10965755801182397	0.005445130485385743	0.01508327397531328	0.0014470886714543804	0.0026874727774281104	7	20	20
ENSG00000136840	ST6GALNAC4	1.5988318920135498	NA	0.10985796067489564	0.007055735829464656	0.01842867451392596	0.00042568991283436103	0.0008457085629282273	1	4	4
ENSG00000125885	MCM8	1.597685741571958	NA	0.11011293357712756	0.05748764023466785	0.12859984709428626	9.18695052170138e-22	5.929507508342378e-21	13	38	38
ENSG00000059122	FLYWCH1	1.597023519706082	NA	0.11026046459027576	0.015772560589870747	0.7449311626874089	2.3805757081910053e-200	1.0206123204941887e-196	15	72	72
ENSG00000214401	KANSL1-AS1	-1.5964108084416915	NA	0.110397104575919	0.03800984959195606	0.6552891261823591	1.2325283858432647e-156	5.15527543629906e-154	5	27	27
ENSG00000149231	CCDC82	-1.5959368564062377	NA	0.11050289175546134	0.3508082344385714	0.10368576624988383	1.2526620197581269e-17	6.62204099162519e-17	4	14	14
ENSG00000177302	TOP3A	1.5958976792720359	NA	0.11051163976287236	0.036100509324607954	0.05724059417870132	3.550908497857572e-10	1.2161879334883065e-09	2	8	8
ENSG00000179981	TSHZ1	1.5939644705269116	NA	0.11094399293595426	0.0005243207418568769	0.034987014393403	1.0843635658278659e-06	2.8166844577979507e-06	6	16	16
ENSG00000085433	WDR47	-1.5937651705844547	NA	0.11098864127268224	0.00016712628551509857	0.014640787532636066	0.0017029549711077836	0.003131793544185242	2	17	17
ENSG00000125375	DMAC2L	-1.593736824520606	NA	0.11099499267550528	0.02176285337172359	0.012707339578122773	0.0034809202548638086	0.0061477138466178635	9	20	20
ENSG00000188243	COMMD6	1.5936867267230634	NA	0.1110062186144923	0.017660640086911882	0.03249242809631433	2.657877695020364e-06	6.67153755736303e-06	2	6	6
ENSG00000278376	AP004609.3	1.593197803474751	NA	0.11111582384065277	0.09673867594730641	0.14891362633680025	3.23957383900283e-25	2.4409249457407527e-24	3	14	14
ENSG00000167994	RAB3IL1	-1.5930670499801636	NA	0.11114515020779264	0.10742976834365042	0.23196231038620405	3.329093738238941e-40	4.3747608059049505e-39	1	4	4
ENSG00000183431	SF3A3	1.5929975734356265	NA	0.11116073540990495	0.22964258853206557	0.422407264619717	1.1410297698880863e-81	5.420365519061161e-80	6	16	16
ENSG00000101019	UQCC1	-1.5926167964935303	NA	0.11124618315684962	8.432953823457202e-05	0.09708387213417122	1.5004372993853954e-16	7.43885494280432e-16	1	14	14
ENSG00000157303	SUSD3	-1.5924812699594788	NA	0.11127660831635156	0.0025358708484644896	0.026641955166054155	2.180541144759764e-05	5.015303123857993e-05	7	21	21
ENSG00000174371	EXO1	1.592226629437584	NA	0.11133379184712894	0.004411998531210221	0.015162242939430089	0.0014056856160947937	0.002616247300890994	2	7	7
ENSG00000197601	FAR1	-1.591071198827354	NA	0.11159355336623829	0.001467153066868461	0.012945219462204892	0.0031867119960719294	0.005652557304575664	6	18	18
ENSG00000141505	ASGR1	-1.5902782430694653	NA	0.11177210058244112	0.028971213673942033	0.0442846257827745	3.828193547088706e-08	1.1254875902455722e-07	8	33	33
ENSG00000168807	SNTB2	-1.589654251131308	NA	0.11191276116709174	0.006957648921795609	0.10263297178976133	1.8632362703015718e-17	9.729792569854341e-17	3	20	20
ENSG00000137842	TMEM62	1.588565969248303	NA	0.11215841631851467	0.015515564000947684	0.017989661908778154	0.0004995242222449732	0.0009836193463404576	5	17	17
ENSG00000175711	B3GNTL1	-1.588073375302524	NA	0.11226974803341222	0.001998941225201344	0.16944102120593374	8.739732188899901e-29	7.600287388815639e-28	2	15	15
ENSG00000103381	CPPED1	-1.5875920921011824	NA	0.11237860754212237	0.00477631776027377	0.06820916816677852	6.552090905047525e-12	2.4997064945641826e-11	9	30	30
ENSG00000136378	ADAMTS7	1.587024211883545	NA	0.11250716109804597	0.006005341829815066	0.012891097727316886	0.003251354466670099	0.0057588801641112915	1	12	12
ENSG00000147316	MCPH1	1.5866226375321095	NA	0.11259813721921477	0.003806533133465943	0.03287507259964592	2.3163601371929263e-06	5.845094171971968e-06	6	23	23
ENSG00000196668	LINC00173	1.5847239203910723	NA	0.11302907458184171	0.003993807639136806	0.1539417405671741	4.4046221353983304e-26	3.4349643019529773e-25	4	11	11
ENSG00000197054	ZNF763	1.5840631220213803	NA	0.11317935545258737	0.0028108308060810225	0.10169530021773025	2.652750547392667e-17	1.3747965892184e-16	3	23	23
ENSG00000197548	ATG7	1.5838667493370817	NA	0.11322404548531692	0.1356559234983722	0.09398792361217509	4.781519192830822e-16	2.3065618182237907e-15	14	57	57
ENSG00000185033	SEMA4B	-1.5836219876328743	NA	0.11327976724003386	0.004344636607881215	0.15645769132228662	1.6160621366481412e-26	1.2824548626274398e-25	10	22	22
ENSG00000104964	TLE5	-1.5835708497987286	NA	0.1132914118621946	0.0011914428430964377	0.06715909971185403	9.615867386265476e-12	3.63541688287184e-11	6	40	40
ENSG00000111860	CEP85L	-1.5835274692265895	NA	0.11330129081358442	0.006364613497851376	0.10808228896698692	2.3757300552420237e-18	1.3008108147300595e-17	4	10	10
ENSG00000143554	SLC27A3	-1.5832953905671774	NA	0.11335415304573968	0.11170029980030169	0.08447902849516158	1.6461301531766163e-14	7.305767597522203e-14	12	31	31
ENSG00000182150	ERCC6L2	1.5822736583240957	NA	0.11358711147693956	0.026942066622323513	0.09540625998000538	2.8128914565426357e-16	1.3750933748075728e-15	4	15	15
ENSG00000230563	AL121757.1	1.581396440924968	NA	0.11378742073941281	0.003677571559941608	0.16968254875045358	7.92512201580034e-29	6.902382805940072e-28	10	23	23
ENSG00000105717	PBX4	-1.5812698655736541	NA	0.11381634669099981	0.0005629151192707478	0.020936740435814276	0.0001711762267846845	0.0003577697883157288	2	13	13
ENSG00000149761	NUDT22	1.5809716056679264	NA	0.11388453018662074	0.10863811131913075	0.027793792824817195	1.4402279363227859e-05	3.3745687771552746e-05	11	32	32
ENSG00000198917	SPOUT1	1.5806516408920288	NA	0.11395771126343031	3.048906377094221e-05	0.08217504193314946	3.8623566819507456e-14	1.6760008790175438e-13	1	12	12
ENSG00000165233	CARD19	-1.5806456914226406	NA	0.11395907235306586	0.025218278228027	0.10655175254572408	4.2414433707354486e-18	2.2916355502439258e-17	6	31	31
ENSG00000006451	RALA	-1.5806221517364414	NA	0.11396445776940153	0.000870548356117126	0.019723923718978967	0.00026578687444151096	0.0005430044209908829	3	10	10
ENSG00000119782	FKBP1B	1.5803459304850342	NA	0.11402766672098653	0.0025064488762812404	0.025793526885274858	2.9602876867271578e-05	6.731102299083006e-05	2	20	20
ENSG00000039650	PNKP	-1.57897624635703	NA	0.11434150556415648	0.06966434060420237	0.2055160880808313	2.8768779703428845e-35	3.197380448049911e-34	5	34	34
ENSG00000139725	RHOF	1.5789502250422776	NA	0.11434747446142321	0.00031593206358908896	0.020672034146144994	0.00018841560099905767	0.0003919382752951043	2	10	10
ENSG00000256128	LINC00944	-1.5780518356296582	NA	0.11455370188644434	0.007837054488893117	0.1794702404016844	1.468881813938217e-30	1.3742419109234306e-29	6	16	16
ENSG00000137393	RNF144B	-1.5776242986429965	NA	0.11465194675085845	0.007850454981934579	0.023408917298857388	6.998430732599045e-05	0.00015280887271879425	4	8	8
ENSG00000230489	VAV3-AS1	1.5774457160560444	NA	0.11469300334524747	0.0015294940457698082	0.089821134924785	2.263059162107834e-15	1.0566077204189284e-14	6	17	17
ENSG00000163214	DHX57	1.575395373688671	NA	0.11516521160048682	0.03430939086430462	0.12083793901441424	1.8311264023375976e-20	1.1072632818648613e-19	5	23	23
ENSG00000163875	MEAF6	1.5752850912050318	NA	0.11519065370173355	0.030613267403653978	0.2284230070236877	1.557875107954627e-39	2.0057057226962387e-38	4	18	18
ENSG00000196814	MVB12B	-1.5750869291666127	NA	0.11523638066996378	0.032769909490348574	0.09861992876491384	8.431938278238778e-17	4.2491715995743995e-16	12	23	23
ENSG00000100601	ALKBH1	-1.574326245774874	NA	0.11541204509403918	0.005589417887874752	0.03584629368492027	7.962719124243737e-07	2.089558841035285e-06	3	10	10
ENSG00000159348	CYB5R1	1.5742775465658316	NA	0.11542329835788147	0.03942324635675936	0.11307097188595956	3.5698660993611894e-19	2.0284835565919496e-18	3	5	5
ENSG00000177706	FAM20C	-1.574231241421991	NA	0.11543399920867763	0.0003175957278495319	0.06778830979122415	7.641374618720785e-12	2.9107492966779816e-11	2	35	35
ENSG00000136108	CKAP2	-1.573743912979271	NA	0.11554666530352894	0.11956269465977026	0.23338669893263422	1.7854530538067317e-40	2.3680382381849683e-39	2	15	15
ENSG00000023608	SNAPC1	-1.572732563314947	NA	0.11578075642611706	0.03761390613778618	0.17964638165294988	1.3665811788777436e-30	1.280628450086034e-29	7	29	29
ENSG00000170954	ZNF415	-1.5724698058384237	NA	0.1158416363140626	0.0018979391122816325	0.15485488949559228	3.062011751004972e-26	2.4043241537538584e-25	6	23	23
ENSG00000117153	KLHL12	1.5713533430805713	NA	0.11610059704685312	0.0023978405664501655	0.045433665026254906	2.5307692867739275e-08	7.54522991983416e-08	3	4	4
ENSG00000125743	SNRPD2	1.5704772586230737	NA	0.11630412100980786	0.0009109433105981392	0.04833438991201282	8.894102253873174e-09	2.744735640663507e-08	6	30	30
ENSG00000127415	IDUA	1.5701225661988036	NA	0.11638659960034303	0.0005559002133384385	0.17581110578040915	6.558671777533975e-30	5.973163160537978e-29	2	51	51
ENSG00000025156	HSF2	-1.56987821501655	NA	0.11644344666011525	0.016490161906951937	0.2367943047853078	4.003447828316649e-41	5.440184374627751e-40	5	15	15
ENSG00000103932	RPAP1	-1.5696305967835746	NA	0.11650107603282527	0.001905399039515249	0.11445335296535884	2.1077469398041335e-19	1.209697197814628e-18	2	15	15
ENSG00000188820	CALHM6	1.567994650675608	NA	0.11688238075888686	0.03502187871114289	0.4257863220328834	1.6013407408659768e-82	7.823758508578528e-81	13	42	42
ENSG00000174021	GNG5	1.5679859461677002	NA	0.11688441221513841	0.011762596336325344	0.016445559500101733	0.0008779757745899807	0.0016759134637626425	6	12	12
ENSG00000043462	LCP2	1.5667129903059323	NA	0.11718179302133266	0.028017465914206282	0.08444961687791358	1.6641680551935957e-14	7.383911508024573e-14	12	25	25
ENSG00000136274	NACAD	-1.56660531392926	NA	0.11720697499517667	0.003230558976446627	0.011216372655751558	0.006070548125551758	0.010372006556250582	4	13	13
ENSG00000073614	KDM5A	-1.5664061449670994	NA	0.1172535652814403	0.014826135158580616	0.2439848791491837	1.670716897740298e-42	2.3698200231057376e-41	2	7	7
ENSG00000257913	DDN-AS1	-1.5658153295516968	NA	0.1173918563823805	3.00364170179892e-06	0.013950991686961142	0.002196210481377796	0.003983281709272415	1	8	8
ENSG00000137275	RIPK1	-1.5656830072402956	NA	0.11742284636833704	0.031178175783713544	0.055359116239528786	7.021847492446466e-10	2.3491545580952875e-09	1	4	4
ENSG00000116205	TCEANC2	-1.5652122441778238	NA	0.11753315149910913	0.0020368515952838124	0.026715235855917258	2.123734936249889e-05	4.8918643951308734e-05	6	14	14
ENSG00000196187	TMEM63A	-1.5646771302695923	NA	0.11765863350443391	0.008372630476776393	0.044747902516167164	3.239922442073351e-08	9.569657244077833e-08	8	19	19
ENSG00000180340	FZD2	-1.5646578439442176	NA	0.11766315803029584	0.0014831431606263782	0.05018594500356183	4.559141264793775e-09	1.4382765553706485e-08	3	17	17
ENSG00000120539	MASTL	1.563943759355516	NA	0.11783077670498013	0.010813361569774024	0.24736631536228026	3.712857317528172e-43	5.3731468471131325e-42	5	17	17
ENSG00000225434	LINC01504	-1.5637887600401197	NA	0.11786718477703491	0.03864597302455173	0.09060616903791434	1.6892753538786857e-15	7.945524696562145e-15	6	25	25
ENSG00000106244	PDAP1	-1.563200574929824	NA	0.11800542495498846	0.003956133735416834	0.03130093018582213	4.078920100108386e-06	1.0060319401230936e-05	3	14	14
ENSG00000170037	CNTROB	-1.5626633167266846	NA	0.11813180698894918	4.239607029223888e-05	0.0425712596950713	7.093589294750306e-08	2.0400463326458662e-07	1	13	13
ENSG00000101188	NTSR1	1.5618866113816527	NA	0.11831470308474142	0.07027766183792875	0.3141196408400112	1.1127360466605574e-56	2.520780774660753e-55	18	79	79
ENSG00000248936	AC027607.1	1.561698964064994	NA	0.11835892296728928	0.047152235492740696	0.05300576322834333	1.6456649284713112e-09	5.360210419440554e-09	20	49	49
ENSG00000158485	CD1B	-1.561456508759177	NA	0.1184160777757892	0.021692402584338612	0.053148014254309456	1.563139713818352e-09	5.101100466654789e-09	2	12	12
ENSG00000129295	LRRC6	1.5614099895156859	NA	0.11842704638864301	0.028779792007362408	0.3859342143914826	9.09670194746992e-73	3.305070798668679e-71	12	32	32
ENSG00000204991	SPIRE2	-1.5607217597601586	NA	0.1185894148284061	0.0067357522925127495	0.17840027561967683	2.276622149217513e-30	2.1115085579735605e-29	3	20	20
ENSG00000102755	FLT1	1.5606644153594973	NA	0.11860295149970296	1.0179718786280874e-05	0.02157081935463397	0.00013604677624705222	0.00028746502782906586	1	6	6
ENSG00000238164	TNFRSF14-AS1	-1.5591030060576325	NA	0.11897200229401793	0.017454137906925488	0.17408004809165484	1.3282190487211664e-29	1.1937960412221846e-28	5	26	26
ENSG00000100219	XBP1	1.5568463802337644	NA	0.11950696249653102	1.144213485332118e-05	0.018769192669723187	0.00037606398209943053	0.000752610716422352	1	4	4
ENSG00000173726	TOMM20	1.556623584915499	NA	0.1195598808508889	0.0074775408144633635	0.015077621631087999	0.0014500989734039652	0.0026927717698868	3	14	14
ENSG00000144791	LIMD1	-1.5562895177755758	NA	0.11963926289090267	0.012335808111425506	0.12305934873366518	7.796091384450664e-21	4.8005447451326544e-20	6	10	10
ENSG00000159625	DRC7	1.55628243018782	NA	0.11964094751201891	0.2480786008754732	0.35961619777053216	1.1518501062335121e-66	3.4837879138974425e-65	4	8	8
ENSG00000167723	TRPV3	1.5555699049845264	NA	0.11981039970546693	0.004747239042390116	0.03280398634355319	2.376304435601979e-06	5.991068033833922e-06	4	12	12
ENSG00000100395	L3MBTL2	-1.5549996546092888	NA	0.11994615158613604	0.002877373491660069	0.04571691374731129	2.2852392766113125e-08	6.836979824600034e-08	2	7	7
ENSG00000008382	MPND	1.554906521455204	NA	0.11996833398939083	0.001492500840075982	0.055327166816986385	7.103569418384044e-10	2.3755677058476594e-09	4	26	26
ENSG00000077463	SIRT6	-1.554884722868514	NA	0.11997352642868905	0.0012589325801880002	0.013523351451344458	0.0025723021256679056	0.004620220859986401	2	9	9
ENSG00000140263	SORD	1.5547800582670996	NA	0.11999846006460632	0.017594307117419928	0.03940713740382216	2.2139747920579515e-07	6.10507375928635e-07	5	44	44
ENSG00000110237	ARHGEF17	-1.5540088055617154	NA	0.1201823162297018	0.010499974511413095	0.2536953218899372	2.1844665970641163e-44	3.33583416500913e-43	3	9	9
ENSG00000271959	AC100803.4	-1.5537168671737758	NA	0.12025196789260348	0.0014026400583041295	0.03974285541909384	1.9622101693368958e-07	5.428285561212845e-07	3	18	18
ENSG00000093072	ADA2	-1.5534940227510898	NA	0.12030515614662168	0.04515042952722701	0.124520149945118	4.441618323025578e-21	2.771809047364106e-20	6	22	22
ENSG00000101265	RASSF2	-1.5531413038815416	NA	0.12038938033131848	0.005559266965656226	0.024247918463850725	5.169328632904781e-05	0.00011456295777421049	14	35	35
ENSG00000177613	CSTF2T	1.5520130095247644	NA	0.12065911079049503	0.00010461914781659015	0.08810027273629165	4.292976718631932e-15	1.9705636442135707e-14	2	10	10
ENSG00000133069	TMCC2	-1.5519086952284482	NA	0.12068407207054258	0.01778685630295814	0.019869974693668177	0.00025205791967745445	0.0005164943559025769	5	9	9
ENSG00000154589	LY96	-1.551609742839394	NA	0.12075563052370462	0.004908464926157018	0.013030154061173116	0.0030878818792840646	0.005488038796542898	6	20	20
ENSG00000166377	ATP9B	1.5510325969464511	NA	0.12089387242557915	0.042871876675108535	0.37050913864609564	3.6843841794587615e-69	1.2080975964347667e-67	19	72	72
ENSG00000075568	TMEM131	1.5503672640665727	NA	0.1210533911041961	0.0054024440993218825	0.04026765230965689	1.6247357604328447e-07	4.5319768307844586e-07	3	4	4
ENSG00000066294	CD84	1.5499442906451502	NA	0.12115488782943802	0.012240893558317497	0.04232051379980948	7.763452877416529e-08	2.2263453744952515e-07	6	26	26
ENSG00000239900	ADSL	-1.5493223990898266	NA	0.12130423784477583	0.005504215698816586	0.011324408469680212	0.00582978701414451	0.009980534841326164	4	9	9
ENSG00000180509	KCNE1	-1.549322055803685	NA	0.12130432032621566	0.06870974818707923	0.1333759421787585	1.4394729951356679e-22	9.6427821849928e-22	4	7	7
ENSG00000228506	AL513550.1	-1.5491756754158839	NA	0.12133949517324885	0.3644251370198716	0.35775419800988856	3.0455554858034626e-66	9.146800529955093e-65	9	25	25
ENSG00000114812	VIPR1	-1.5484453803678686	NA	0.12151510247826136	0.012844040208385041	0.061107099463318236	8.722884204274595e-11	3.1080145692729073e-10	10	31	31
ENSG00000125107	CNOT1	-1.547724114506742	NA	0.12168873364078601	0.0004696130580583024	0.01268522620481131	0.003509632083414709	0.006197145860634148	2	8	8
ENSG00000267296	CEBPA-DT	-1.5468068189515318	NA	0.1219098354368085	0.0029589087243407624	0.026007486821385307	2.7405891584725146e-05	6.249782377479409e-05	5	11	11
ENSG00000118640	VAMP8	-1.546342730522156	NA	0.12202181730953499	0.00022598253281534475	0.030418437505649282	5.602041220764545e-06	1.362879910553145e-05	1	8	8
ENSG00000282608	ADORA3	-1.546100211132795	NA	0.12208036782510538	0.001027250760052069	0.01369577435678235	0.00241339133290312	0.004351038235383074	3	10	10
ENSG00000050820	BCAR1	-1.545942544937134	NA	0.12211844434097027	0.0006874428385986858	0.031528767146419466	3.7581426445576545e-06	9.303939398227113e-06	1	7	7
ENSG00000272799	AC006238.1	1.5456775797571096	NA	0.12218245455713617	0.005081375549609686	0.12604913040150142	2.4626335266344984e-21	1.5577905698360386e-20	9	23	23
ENSG00000182372	CLN8	1.5454906225204468	NA	0.1222276354129098	0.0004648639250236716	0.20612341045803065	2.2251758163206677e-35	2.484345056906454e-34	1	15	15
ENSG00000121769	FABP3	1.5449463129043581	NA	0.1223592498661852	1.9051213419847446e-05	0.0142933115725583	0.0019355876440843589	0.003537986837391033	1	8	8
ENSG00000100345	MYH9	1.544480486697641	NA	0.12247197490106493	0.0013404459639028237	0.017714398360034096	0.0005522645118335078	0.001080030118991085	7	11	11
ENSG00000167543	TP53I13	-1.5444561354400261	NA	0.1224778698800026	0.004726323187682084	0.08825316846018462	4.055748025802934e-15	1.8686733716951777e-14	4	12	12
ENSG00000142197	DOP1B	1.5441590547561643	NA	0.12254980534826955	0.00025034938095210116	0.05092173250463822	3.4952264177739233e-09	1.1110220173939761e-08	1	15	15
ENSG00000166770	ZNF667-AS1	1.5441350996459986	NA	0.1225556073049454	0.07195223443902585	0.04039697935387801	1.5508964678538304e-07	4.332354378111311e-07	11	30	30
ENSG00000269867	AC010326.3	-1.5436147105061042	NA	0.12268169916373685	0.004591124368779101	0.12299262165948317	7.998874009060115e-21	4.9236428708317274e-20	2	12	12
ENSG00000173930	SLCO4C1	-1.5426875505566975	NA	0.12290660393794765	0.004216460211816101	0.08762521086914969	5.1220418295750544e-15	2.342343875610203e-14	2	10	10
ENSG00000100147	CCDC134	1.5421661288057102	NA	0.12303322863907008	0.018326566268213548	0.15490605598326343	3.0002286111814734e-26	2.356890538394461e-25	6	11	11
ENSG00000166340	TPP1	-1.5413539096827726	NA	0.12323067498205265	0.007787564201386149	0.017137604997146318	0.0006816877337558342	0.001317475584927213	4	6	6
ENSG00000134077	THUMPD3	-1.5413379669189453	NA	0.12323455306150402	8.807894404396555e-05	0.13145403543344608	3.038207663839409e-22	2.001622098623973e-21	1	5	5
ENSG00000139187	KLRG1	-1.5412134191201354	NA	0.12326485261074009	0.027198922444158675	0.07004408047099445	3.3490019499650046e-12	1.2999555101844696e-11	8	16	16
ENSG00000129347	KRI1	1.5395068545673607	NA	0.12368060577689077	0.10983079152155335	0.1059978532566061	5.230160752005232e-18	2.8107811575098e-17	7	25	25
ENSG00000272823	AL445423.1	1.5394561483901053	NA	0.12369297553638237	0.10142364330907974	0.16020058394625464	3.617119902967041e-27	2.943995691313801e-26	9	26	26
ENSG00000205300	AL356414.1	1.5384773131469085	NA	0.12393195144360114	0.00782914990956807	0.03592901489934528	7.729479882775694e-07	2.030527734523903e-06	3	15	15
ENSG00000100519	PSMC6	1.5384194097726027	NA	0.12394609943450126	0.008084323068730026	0.1147972581775591	1.8485862392180488e-19	1.06559345937312e-18	2	15	15
ENSG00000170689	HOXB9	-1.5379473990752626	NA	0.12406147657167853	0.00010527322909421092	0.016030568637320122	0.001022091645170296	0.0019367789638702108	2	10	10
ENSG00000136828	RALGPS1	-1.5378943360062614	NA	0.1240744524164862	0.08991244993624009	0.14016430979257521	1.0161255032390312e-23	7.176909495488528e-23	7	9	9
ENSG00000167208	SNX20	-1.5373070424459732	NA	0.12421813772127516	0.007410687273728434	0.03827438449764419	3.326910632884919e-07	9.027403551161943e-07	3	5	5
ENSG00000272894	AC004982.2	-1.5368830335156407	NA	0.12432195501850048	0.026681080705421505	0.0673043509609158	9.119065389921247e-12	3.45292233101699e-11	7	36	36
ENSG00000103266	STUB1	-1.5366653523862626	NA	0.1243752798696353	0.005102569546677412	0.03403466017632903	1.5269118430088094e-06	3.911713653384833e-06	4	10	10
ENSG00000148019	CEP78	-1.536563247704122	NA	0.12440029836777619	0.11966163742384797	0.12160989716798157	1.3612732293521936e-20	8.295833194797714e-20	7	19	19
ENSG00000205352	PRR13	-1.5364735126495361	NA	0.12442228920270214	0.009435943647122327	0.01883164131710796	0.00036761540078962405	0.0007364762275865961	1	1	1
ENSG00000097046	CDC7	1.5359943795972926	NA	0.12453975880795902	0.00088694494252051	0.1851949868735183	1.3954081220409192e-31	1.3512057529576353e-30	4	18	18
ENSG00000267302	RNFT1-DT	1.535530924797058	NA	0.1246534668421364	0.00015273221196469974	0.024189101556379586	5.2802410379970105e-05	0.00011685488909615529	1	9	9
ENSG00000263004	AC007114.1	-1.5345132536139452	NA	0.12490343522487173	0.05320372707900563	0.0800522545838992	8.461416403934954e-14	3.601509801714582e-13	5	25	25
ENSG00000171067	C11orf24	-1.5336211689164483	NA	0.125122877380153	0.0015441736039119712	0.10445680709880478	9.363409485668884e-18	4.975925295002655e-17	3	30	30
ENSG00000100353	EIF3D	-1.5333884880191082	NA	0.1251801634850291	0.015710501838684852	0.040537224635251126	1.4746086138970818e-07	4.1286633664850707e-07	3	17	17
ENSG00000023892	DEF6	-1.5331373564523707	NA	0.12524201508880722	0.02695914736900199	0.24437915938232715	1.4024498098644104e-42	1.9959013933082799e-41	5	9	9
ENSG00000162733	DDR2	-1.5330499163651519	NA	0.12526355644088097	0.006913808060499873	0.03718368458716281	4.923917900803669e-07	1.3148593597147636e-06	7	14	14
ENSG00000143178	TBX19	-1.5330265999374497	NA	0.12526930106028347	0.04090616485308353	0.07871431215924092	1.3860696926303514e-13	5.815930794939538e-13	5	13	13
ENSG00000243772	KIR2DL3	1.5328044552401525	NA	0.12532404258745955	0.0029615427917736824	0.1159171034919764	1.205488283496694e-19	7.022051145952719e-19	6	24	24
ENSG00000227782	AC002553.1	-1.5320882797241209	NA	0.1255006515456229	0.0018372927943350382	0.021651432243929316	0.00013213342805113327	0.00027960959497148126	1	3	3
ENSG00000179604	CDC42EP4	1.5319196289867267	NA	0.1255422690361681	0.0012093299958849924	0.03608688783699725	7.30313416811172e-07	1.9214705101096638e-06	5	29	29
ENSG00000128309	MPST	1.5318418789628732	NA	0.12556145882264858	0.08624147185370631	0.04145162578939207	1.0612766729279104e-07	3.005752875977e-07	16	49	49
ENSG00000237513	AC007384.1	-1.5316331428495151	NA	0.12561298910219873	0.0011444136454277494	0.12158536768261477	1.374164566229637e-20	8.368447495125016e-20	4	21	21
ENSG00000185198	PRSS57	1.531513333320618	NA	0.12564257369105244	7.495154204643231e-07	0.07444220238713528	6.676466070328666e-13	2.6997103664245764e-12	1	21	21
ENSG00000148459	PDSS1	-1.5314240455627444	NA	0.12566462506395337	0.0007240969588289645	0.25323642805245644	2.684718766229771e-44	4.085203382615292e-43	1	4	4
ENSG00000232325	AC093627.1	-1.5300958156585693	NA	0.1259930138399585	4.5427506265919836e-05	0.078057281847644	1.7658440746953494e-13	7.366202879336061e-13	1	10	10
ENSG00000099977	DDT	1.5293302294358786	NA	0.12618259923546643	0.0052692304307116805	0.44141036146143464	1.5673717756303292e-86	8.5329709778681e-85	2	17	17
ENSG00000157216	SSBP3	-1.5282652593451451	NA	0.12644669173871115	0.005405915421915952	0.011866278592022144	0.004760838265433917	0.008261015421828012	15	48	48
ENSG00000065526	SPEN	1.5280841962243543	NA	0.12649163475371214	0.0013062918148176437	0.026350462451341115	2.4219809889764014e-05	5.549038340675525e-05	2	10	10
ENSG00000114544	SLC41A3	1.5280285520807835	NA	0.12650544909590197	0.04626996551325326	0.3038868605439224	1.5908330693797675e-54	3.3597532397529107e-53	7	23	23
ENSG00000137409	MTCH1	1.5278547074737205	NA	0.1265486157229374	0.05414654970531624	0.024332118525122893	5.0146037574476934e-05	0.00011130654910234338	18	46	46
ENSG00000255142	AP006621.2	-1.5268402099609377	NA	0.12680075012384684	4.7010789494607004e-05	0.09735682830023255	1.3544669975004456e-16	6.726833055353357e-16	1	19	19
ENSG00000142330	CAPN10	1.5265535613676597	NA	0.12687206208086324	0.0030396689042491566	0.0639382343139768	3.1130981862955435e-11	1.1392770123086273e-10	6	16	16
ENSG00000233006	MIR3936HG	1.5259309047584415	NA	0.12702707309442146	0.019410730165171426	0.06579965664028976	1.5793697738999514e-11	5.894366105029437e-11	4	10	10
ENSG00000089053	ANAPC5	-1.5256903152455017	NA	0.12708700756792934	0.011611417253661814	0.08284725433426897	3.0120781254489835e-14	1.3156935245370509e-13	5	40	40
ENSG00000189241	TSPYL1	-1.525330107347414	NA	0.1271767819189918	0.038949713645786	0.03441933713908705	1.3297655363368625e-06	3.4245606221115567e-06	7	15	15
ENSG00000198742	SMURF1	1.5235397391056484	NA	0.1276237264547923	0.0021719006875474582	0.03745362687897949	4.468610219936602e-07	1.1975651924002624e-06	4	26	26
ENSG00000129465	RIPK3	-1.5234304841708488	NA	0.12765104017665016	0.002391748099009676	0.012142689125775822	0.00429457907635554	0.007502825650002154	3	8	8
ENSG00000170791	CHCHD7	1.52255654335022	NA	0.12786968896367554	7.06468503611061e-05	0.0795916021704018	1.0029260967145316e-13	4.248809197766181e-13	1	14	14
ENSG00000241106	HLA-DOB	-1.5225393678034225	NA	0.12787398898156613	0.3890035216138478	0.5186163489544028	3.832418967428729e-108	4.032033918554311e-106	13	23	23
ENSG00000143612	C1orf43	-1.5224566761434024	NA	0.12789469298915843	0.027114871078630018	0.03732690780432625	4.6768523963207887e-07	1.2516126988842883e-06	6	21	21
ENSG00000111046	MYF6	1.5224006675566857	NA	0.12790871767610842	0.0014998023014984358	0.020358136041637064	0.00021113397817125982	0.0004367068618573073	3	9	9
ENSG00000164252	AGGF1	-1.5221378541372812	NA	0.12797454277109352	0.001539634921617547	0.010062698634580348	0.009370141878094273	0.015552512879155893	5	15	15
ENSG00000118181	RPS25	1.522101153327959	NA	0.1279837370695855	0.02969875225941194	0.11659966149767496	9.287233553277324e-20	5.446879897577046e-19	15	56	56
ENSG00000122512	PMS2	-1.5214073662477394	NA	0.12815764147824793	0.0005745366480114392	0.2173554335811909	1.8580968758787168e-37	2.21435047424907e-36	6	25	25
ENSG00000006007	GDE1	1.521194396990951	NA	0.12821106110841807	0.0302254046730136	0.053887729852619436	1.1961320622275934e-09	3.936378571318557e-09	7	20	20
ENSG00000127481	UBR4	-1.5207074617906196	NA	0.1283332653615588	0.07818194165401977	0.0373891102178685	4.5734479491932093e-07	1.2248955002454215e-06	5	8	8
ENSG00000107960	STN1	-1.5203262363073595	NA	0.12842900323106732	0.006956477574649846	0.08489041374127385	1.4133496977474399e-14	6.292194695397416e-14	7	21	21
ENSG00000204356	NELFE	-1.5200161386484212	NA	0.12850691957283703	0.02597802671604541	0.0458568249757954	2.1728879902678055e-08	6.515624435233886e-08	2	10	10
ENSG00000182544	MFSD5	-1.5190174368270422	NA	0.12875810698553228	0.01394466412558767	0.025711685154302943	3.048916923989367e-05	6.927116630828519e-05	2	4	4
ENSG00000255449	AP002812.5	-1.5190100372854092	NA	0.12875996949608562	0.003993083256184311	0.0156463972262361	0.0011767160674215594	0.002214121553677016	3	11	11
ENSG00000188649	CC2D2B	-1.5188657016447589	NA	0.12879630385964763	0.016615966324610557	0.11755218417598555	6.45169370712872e-20	3.8138605785436203e-19	5	13	13
ENSG00000167767	KRT80	-1.5184041888767104	NA	0.12891253634046168	0.0489090039303747	0.042249976437256434	7.963034053332402e-08	2.2812908616872262e-07	11	26	26
ENSG00000203721	LINC00862	-1.5177785154738306	NA	0.1290702429659261	0.0008564286010883127	0.045752377885994	2.256223474697366e-08	6.754884142385671e-08	5	15	15
ENSG00000169609	C15orf40	1.5175438412975248	NA	0.12912943334378058	0.011743483139431443	0.1438969297793092	2.3458008659236338e-24	1.7057216747622073e-23	4	13	13
ENSG00000140365	COMMD4	1.517525315284729	NA	0.12913410694021973	0.000812236432522991	0.026217353816944042	2.540971021023993e-05	5.8115646891891774e-05	1	7	7
ENSG00000162408	NOL9	1.5174174308776853	NA	0.12916132577837214	0.0005141893415226437	0.04788723092204347	1.0450837170398046e-08	3.2055340124334835e-08	1	7	7
ENSG00000143756	FBXO28	1.5169973373413086	NA	0.12926735629292996	1.6362935785315736e-05	0.09321313184471736	6.387082244291516e-16	3.062977444277271e-15	1	6	6
ENSG00000261218	AC099524.1	1.5166302526510644	NA	0.1293600628491637	0.038892928080599506	0.1611982598163218	2.4244480969529942e-27	1.9912289470616332e-26	6	28	28
ENSG00000158234	FAIM	-1.5158569239071427	NA	0.12955553454910548	0.03722685808640706	0.01828764979458659	0.00044812532638072075	0.0008874019886954943	5	10	10
ENSG00000198015	MRPL42	-1.515310923592282	NA	0.12969368328497596	0.21720477990914894	0.20788333750307314	1.0558916576659487e-35	1.192066230237877e-34	20	62	62
ENSG00000188342	GTF2F2	-1.5145983753858516	NA	0.12987414388070864	0.025225572982512712	0.1517997615129928	1.0319686962703379e-25	7.950238621895788e-25	3	8	8
ENSG00000116473	RAP1A	1.5139741713175514	NA	0.13003239047772627	0.02968981653849527	0.08952570870441372	2.526174011254324e-15	1.1759326308089144e-14	2	8	8
ENSG00000176463	SLCO3A1	1.5132735048177053	NA	0.1302101998682647	0.006989457926618712	0.11744334590321488	6.726040422515353e-20	3.9719306889020586e-19	10	17	17
ENSG00000221829	FANCG	1.511931775414516	NA	0.13055121949456316	0.008852526552532491	0.026625621217204378	2.1934090513258185e-05	5.0442231220579944e-05	2	4	4
ENSG00000099821	POLRMT	1.5118510861985872	NA	0.13057174987441547	0.0021862824838882297	0.0787561565637131	1.3648510018747516e-13	5.729701305055108e-13	4	46	46
ENSG00000122692	SMU1	-1.5116495250479596	NA	0.1306230455765012	0.1487037838571035	0.15410692208114948	4.124368289464041e-26	3.2237370918878233e-25	7	16	16
ENSG00000116489	CAPZA1	-1.51064154253429	NA	0.13087980367495217	0.007292145189232429	0.014069600783971192	0.0021021150270117634	0.0038199820491919816	2	8	8
ENSG00000196503	ARL9	-1.5106325145883912	NA	0.13088210508361528	0.0013271918465155741	0.02170422496905139	0.00012963204623044598	0.0002745535335069678	2	9	9
ENSG00000130595	TNNT3	-1.5106316226170449	NA	0.13088233246711842	0.003601209459904129	0.0683804015029449	6.1545790870361505e-12	2.3527614080156697e-11	3	9	9
ENSG00000223482	NUTM2A-AS1	-1.510444402694702	NA	0.1309300658062123	0.00022084334927222816	0.28587327209969815	8.329984718213181e-51	1.5629202180813766e-49	1	40	40
ENSG00000227500	SCAMP4	-1.510327613979604	NA	0.1309598489369145	0.0026778730513642972	0.0615812655226077	7.341426799162184e-11	2.6289022380211377e-10	4	20	20
ENSG00000204435	CSNK2B	-1.5098580134134203	NA	0.13107965819716974	0.00015503960640871116	0.018160730188602835	0.0004693326014520515	0.0009272563113250266	4	11	11
ENSG00000162129	CLPB	-1.5097318466881013	NA	0.13111186161310562	0.04616217707470375	0.06129440985246785	8.148605940985242e-11	2.9106528490305334e-10	3	8	8
ENSG00000231312	MAP4K3-DT	-1.5096848388598805	NA	0.1311238616911454	0.011058812601872027	0.02688443311338286	1.9981739755563163e-05	4.616285262941569e-05	5	10	10
ENSG00000178093	TSSK6	1.5088765621185305	NA	0.13133033044073844	0.008329563301229045	0.05669284655278999	4.3309409634853243e-10	1.4742220441208778e-09	1	6	6
ENSG00000069998	HDHD5	1.507998226549221	NA	0.13155498090902884	0.006507522793633751	0.055969937525597466	5.628046051606307e-10	1.8999086956495386e-09	11	36	36
ENSG00000187535	IFT140	-1.507933672824818	NA	0.13157150345397156	0.01183642951304908	0.09337010104818888	6.023324809077726e-16	2.8901510114961927e-15	3	16	16
ENSG00000115268	RPS15	-1.5073906418060143	NA	0.1317105560869343	0.00019832793799902588	0.015708851389595747	0.00115005933488882	0.002167054997693481	2	15	15
ENSG00000173145	NOC3L	1.5073706319651068	NA	0.13171568213319734	0.01689626210509652	0.029488192166263767	7.827856118080967e-06	1.8824835867195413e-05	3	5	5
ENSG00000278238	AL359513.1	-1.5071825972512958	NA	0.13176385971699647	0.0018170481817774411	0.028336811993414555	1.1845399422731563e-05	2.8026594191559544e-05	3	12	12
ENSG00000142178	SIK1	1.5071690871970322	NA	0.13176732174070935	0.007414714222929445	0.021644051612090005	0.00013248697081632763	0.00028032314158287506	4	10	10
ENSG00000196284	SUPT3H	1.5068659943130935	NA	0.13184500944697483	0.04873144315617785	0.0998291006821318	5.3535218764445326e-17	2.7339948379734157e-16	16	34	34
ENSG00000183092	BEGAIN	1.5067059438363737	NA	0.13188604734227302	0.0009291966931331164	0.531877849448769	3.356484616456307e-112	3.837356979173947e-110	2	8	8
ENSG00000181315	ZNF322	-1.5063014049219414	NA	0.13198981765561693	0.0028314397451577275	0.16902490479419227	1.0343752221634736e-28	8.958838729738086e-28	3	12	12
ENSG00000170469	SPATA24	-1.5061203219014097	NA	0.13203628866526015	0.004781010231540525	0.041002076307042036	1.2475615720778456e-07	3.5159298931081305e-07	2	7	7
ENSG00000189430	NCR1	-1.5052420533103958	NA	0.13226185701766574	0.0037560882843975076	0.15942529844012812	4.9345414606107285e-27	3.9944700951858226e-26	4	23	23
ENSG00000131495	NDUFA2	-1.5051929542849254	NA	0.13227447607259252	0.005717595629029486	0.07446652919265966	6.617070127423428e-13	2.6763239531883106e-12	7	22	22
ENSG00000236618	PITPNA-AS1	1.503463454270553	NA	0.13271957419976646	0.00010505025554578639	0.018586358242633518	0.00040193939198743007	0.0008019614465610748	2	17	17
ENSG00000070731	ST6GALNAC2	1.5033394659944792	NA	0.13275152789038092	0.04961073720757945	0.27367302337286953	2.4390234177698515e-48	4.2463769128259067e-47	8	37	37
ENSG00000114520	SNX4	-1.502835035324097	NA	0.13288158887163984	1.2111999720674694e-06	0.04597495335409564	2.0823355747861815e-08	6.258319798809714e-08	1	9	9
ENSG00000100526	CDKN3	1.5023647546768184	NA	0.13300293354969905	0.014388286015604212	0.027415939498866202	1.6500965493603454e-05	3.84476979958975e-05	1	5	5
ENSG00000240445	FOXO3B	1.5021630525588987	NA	0.13305500423752245	0.002254067059601791	0.02398109624165938	5.691976290157956e-05	0.0001253843306357338	1	11	11
ENSG00000182885	ADGRG3	1.5012170076370237	NA	0.13329944237854738	0.007518520297371948	0.09846165408789852	8.94817280528345e-17	4.498745688590029e-16	1	4	4
ENSG00000272240	AC004908.1	-1.5012133402051282	NA	0.13330039064173543	0.00787590921165022	0.0363233766449538	6.708065788200048e-07	1.7730675123588566e-06	6	37	37
ENSG00000177409	SAMD9L	1.5008092431938127	NA	0.1334049072702336	0.08406969971354175	0.2745172982344107	1.65137808734727e-48	2.8956526400734496e-47	15	47	47
ENSG00000135218	CD36	1.5006332958288473	NA	0.1334504345350033	0.060688967637990886	0.06957679484151473	3.973570996189279e-12	1.5361309516151925e-11	20	57	57
ENSG00000172650	AGAP5	1.5005783284226009	NA	0.13346466009208913	0.020476134842137225	0.03918254189481982	2.400182656070168e-07	6.595214287605722e-07	2	20	20
ENSG00000183780	SLC35F3	1.5005737289265841	NA	0.13346585049421905	0.004218531871482555	0.18331081776621003	3.0333737711546662e-31	2.8996280268412138e-30	4	16	16
ENSG00000124279	FASTKD3	-1.5002157953535784	NA	0.13355851299346322	0.01957346003067496	0.02039494899047449	0.00020833319178550994	0.00043132994155857903	14	35	35
ENSG00000133805	AMPD3	-1.4996546265900452	NA	0.13370388958109838	0.00033879666029178353	0.059746492305023165	1.4301683036857688e-10	5.020666579305476e-10	3	15	15
ENSG00000133657	ATP13A3	-1.4995808898048257	NA	0.13372300095658513	0.07250094749699786	0.3132775122042944	1.6786460294067443e-56	3.772883454560453e-55	7	28	28
ENSG00000234290	AC116366.1	-1.4995269436384338	NA	0.1337369842641797	0.0264885926630881	0.1794574389311203	1.4766077302307294e-30	1.3807167920243608e-29	4	8	8
ENSG00000198830	HMGN2	-1.49947972137765	NA	0.1337492256064485	0.0028265474099846023	0.03869620510097482	2.8587912735332256e-07	7.806594195831416e-07	5	13	13
ENSG00000233927	RPS28	-1.4993989061956656	NA	0.13377017719278367	0.00030489155743315373	0.18528188845410662	1.3462621198144928e-31	1.3043530560846746e-30	2	14	14
ENSG00000175489	LRRC25	1.498812198638916	NA	0.13392235908010008	5.01957358528558e-05	0.22376539067068107	1.1747226199980335e-38	1.4715352965921313e-37	1	16	16
ENSG00000130511	SSBP4	1.4988121986389162	NA	0.13392235908010008	0.0014402543077605716	0.025539833757664224	3.2437711523114354e-05	7.343555312341757e-05	1	5	5
ENSG00000032444	PNPLA6	1.498308468309969	NA	0.1340531249128323	0.0015711492053277374	0.03309136221773311	2.1431153401402352e-06	5.423890933893875e-06	3	22	22
ENSG00000110446	SLC15A3	1.496688677918599	NA	0.13447428365683878	0.003773090873672405	0.040167362659815666	1.6844060407501036e-07	4.6905925816816156e-07	3	12	12
ENSG00000251615	AC104825.1	1.4956192363357306	NA	0.1347529073999674	0.006833927571763808	0.13587839360385226	5.429873923145291e-23	3.70098998044589e-22	8	28	28
ENSG00000204653	ASPDH	-1.4952720403671262	NA	0.1348434589404315	0.0013732426947772	0.039731132434448674	1.9704993715823887e-07	5.44858009082012e-07	1	9	9
ENSG00000164167	LSM6	1.4948199963588966	NA	0.1349614261732345	0.0232550977110012	0.02653991657953365	2.2621846263379877e-05	5.1956370563767566e-05	8	19	19
ENSG00000236213	AC006369.1	1.4942066090233321	NA	0.13512162572968522	0.0023190299353708995	0.13061672923186124	4.204792385541066e-22	2.7585303986091714e-21	3	16	16
ENSG00000198826	ARHGAP11A	1.4941851920855798	NA	0.13512722188631204	0.0001748123122726527	0.09087180153815287	1.530058119833345e-15	7.210488237708721e-15	3	20	20
ENSG00000050555	LAMC3	1.4936634751725144	NA	0.13526359966682355	0.0007890747351624598	0.10320157405513047	1.5036974069824367e-17	7.9004003775557e-17	2	18	18
ENSG00000233058	LINC00884	-1.4935814686907822	NA	0.135285045983052	0.02865630807110147	0.12660550216410743	1.986513413100954e-21	1.2626656234717665e-20	2	10	10
ENSG00000175164	ABO	-1.4934695625406347	NA	0.13531431589200224	0.00679390019642306	0.5996800903339806	6.367944985137988e-135	1.3823277031662198e-132	4	40	40
ENSG00000187147	RNF220	-1.4934614585030672	NA	0.13531643575493965	0.0031166233003804937	0.02090287038746026	0.00017329048454821255	0.0003619681509765283	4	10	10
ENSG00000204103	MAFB	1.4929944276809695	NA	0.13543864553407775	0.005533382304293542	0.02411736002972686	5.4187613107505996e-05	0.00011973500543494658	1	4	4
ENSG00000089060	SLC8B1	-1.492442607879639	NA	0.13558315224117792	3.582145140401481e-06	0.04313054046581784	5.800221690335858e-08	1.6833305426902967e-07	1	10	10
ENSG00000101224	CDC25B	1.4922480789193902	NA	0.13563412250422507	0.01613660582249697	0.08438407348968632	1.7050777292004588e-14	7.561514863733817e-14	6	16	16
ENSG00000265190	ANXA8	-1.4916504621505737	NA	0.1357908019617323	7.357545236755189e-06	0.17871028766170222	2.0052879028352037e-30	1.8659078809398213e-29	1	12	12
ENSG00000254685	FPGT	1.4912409157778184	NA	0.13589825497580318	0.07069322638656932	0.2084525029039573	8.294104234099675e-36	9.394689135440908e-35	6	20	20
ENSG00000106153	CHCHD2	1.4909199316828903	NA	0.13598251771888425	0.23163488942063926	0.4764407672803886	6.0849940515622956e-96	4.4404920421379493e-94	5	19	19
ENSG00000175826	CTDNEP1	-1.4902777671813967	NA	0.136151215815547	0.007994133525249221	0.14075750026425313	8.052729995740384e-24	5.71117728275235e-23	1	11	11
ENSG00000263164	AC087500.2	1.4895451615171873	NA	0.13634387026576164	0.010632144751493862	0.03730036156129894	4.7216909967226187e-07	1.2634151802589514e-06	6	15	15
ENSG00000178104	PDE4DIP	-1.489280104637146	NA	0.1364136244982541	0.009067645842600239	0.08127037943084818	5.396083687280586e-14	2.3209791611029536e-13	1	18	18
ENSG00000265808	SEC22B	1.4892801046371458	NA	0.1364136244982541	2.804340924302101e-07	0.030888641137886107	4.730642946542144e-06	1.1594368427933577e-05	1	24	24
ENSG00000128805	ARHGAP22	-1.4890014851497528	NA	0.1364869776523474	0.13901312685508546	0.3160042851101443	4.4256811706377277e-57	1.0119467519368851e-55	9	30	30
ENSG00000117461	PIK3R3	-1.4879313707351687	NA	0.13676899353845187	0.00038884280495942586	0.03617315486770801	7.080183407549426e-07	1.8665344389863968e-06	1	7	7
ENSG00000249173	LINC01093	1.4879158410027862	NA	0.13677308952139572	0.0011753288091335067	0.06231262769811849	5.626460160115551e-11	2.0245103920650773e-10	4	12	12
ENSG00000103723	AP3B2	-1.4878165709514974	NA	0.13679927433610967	0.15897413528411866	0.31380136869092823	1.2998847248335998e-56	2.9369859217617135e-55	10	28	28
ENSG00000204392	LSM2	1.487209350768974	NA	0.13695952716134616	0.0010722518914728914	0.028293761015687754	1.2030352275781469e-05	2.8448498507636022e-05	3	19	19
ENSG00000169359	SLC33A1	1.4866617918014526	NA	0.13710415880550186	0.0013871901714363896	0.010359190526964289	0.008378030290373881	0.014019793271821008	1	5	5
ENSG00000164506	STXBP5	1.4866194725036619	NA	0.13711534188254607	0.011827406460413673	0.014665385982286729	0.00168759922589812	0.0031055520039625344	1	1	1
ENSG00000164142	FAM160A1	-1.4860003079714987	NA	0.13727903953803833	0.00936234208110309	0.20169069812716794	1.4444243035533542e-34	1.5549549517662568e-33	4	11	11
ENSG00000030066	NUP160	1.4854328632354736	NA	0.13742919559609973	0.002715114599201634	0.02002190494796313	0.00023853191664609719	0.0004902425501634612	1	13	13
ENSG00000276488	AC008735.4	-1.484165874510584	NA	0.13776492061415455	0.0019755388694335813	0.03350556731960411	1.8466919352093917e-06	4.698652818532027e-06	2	18	18
ENSG00000234199	LINC01191	1.4838982461662655	NA	0.13783591723740127	0.012042248216237235	0.10588910395269598	5.449740502944889e-18	2.9223764817073766e-17	4	12	12
ENSG00000168394	TAP1	-1.4836488290272283	NA	0.13790210816756704	0.021187992606744335	0.0768918997902352	2.712333149981513e-13	1.1202745951115838e-12	4	5	5
ENSG00000154237	LRRK1	-1.4834288744871325	NA	0.13796050056944328	0.002721303459131082	0.03531787612859681	9.627988097690627e-07	2.509276107709674e-06	4	15	15
ENSG00000185201	IFITM2	-1.483096183907842	NA	0.138048857766335	0.005814683378467585	0.0469329779369882	1.4743081820671005e-08	4.476436086095734e-08	2	18	18
ENSG00000116783	TNNI3K	1.4829803258177177	NA	0.1380796380239066	0.06284226243875453	0.07334539171490154	9.987156353469903e-13	4.004436387787126e-12	9	16	16
ENSG00000122507	BBS9	1.4824765572795537	NA	0.1382135367524721	0.001611613944675728	0.022744627180048976	8.897255263258897e-05	0.00019197160356017467	8	14	14
ENSG00000173193	PARP14	1.4820519170900166	NA	0.13832648132834902	0.05719979606129509	0.1681162858243147	1.4939969819663353e-28	1.286172401794211e-27	8	18	18
ENSG00000256427	AC010175.1	-1.4819982332951955	NA	0.1383407650518073	0.001829402505744248	0.09041077159764982	1.816848295791497e-15	8.531525581743808e-15	12	24	24
ENSG00000064313	TAF2	1.4818222522735593	NA	0.13838759654100058	0.013532594313235141	0.08228823139454117	3.704024068718285e-14	1.6097391980347155e-13	1	4	4
ENSG00000103502	CDIPT	-1.4813916683197021	NA	0.13850223362921485	0.0001197210090994864	0.03190709817738604	3.2802617939537434e-06	8.16091825105364e-06	1	7	7
ENSG00000132405	TBC1D14	1.4806121587753298	NA	0.13870995347493584	0.034784777146104486	0.06643631372198817	1.2519600603650126e-11	4.70211631081901e-11	1	3	3
ENSG00000147874	HAUS6	1.4798928439988914	NA	0.13890184572147965	0.003926659671066596	0.0291052381783769	8.984026548037312e-06	2.1484740102118516e-05	4	20	20
ENSG00000168273	SMIM4	-1.479757318398866	NA	0.13893802288454987	0.007748476330565356	0.02088527449813133	0.00017439919862420367	0.00036419530652782135	2	4	4
ENSG00000167487	KLHL26	1.4797096252441406	NA	0.1389507558069533	5.479123594552387e-07	0.013499261093764812	0.0025953327213375822	0.004658993074240364	1	11	11
ENSG00000126231	PROZ	-1.4796483237439713	NA	0.13896712314929666	0.05349162954565606	0.15337250626738874	5.524066630212244e-26	4.290408452966928e-25	5	17	17
ENSG00000100478	AP4S1	1.4793908301633318	NA	0.13903588948727139	0.0034752719100281577	0.0330469961540136	2.177562144558448e-06	5.506194812302098e-06	4	12	12
ENSG00000143669	LYST	-1.4792529375422112	NA	0.1390727259174029	0.0010302944205889482	0.018744910109505065	0.00037940162722555125	0.0007591131146063444	3	13	13
ENSG00000151468	CCDC3	1.4790657852240523	NA	0.13912273353080187	0.006507735927819876	0.06092432617208869	9.322163503275419e-11	3.3174057256208787e-10	8	35	35
ENSG00000261644	AC007728.2	1.478876573574316	NA	0.1391733054771607	0.02776596635191711	0.17335895355228204	1.7813323850913202e-29	1.5869126790613534e-28	7	12	12
ENSG00000164695	CHMP4C	-1.478798305845196	NA	0.13919422878897308	0.012174955835662209	0.019946137420034003	0.0002451836152424695	0.0005031897819283281	3	8	8
ENSG00000100311	PDGFB	-1.4780218826223572	NA	0.13940192120902878	0.006755685031281545	0.09309353160824455	6.678878965791636e-16	3.1984388546316885e-15	4	17	17
ENSG00000183044	ABAT	-1.477919492986971	NA	0.13942932812697784	0.006515565101092753	0.1888373702783872	3.094953938932924e-32	3.0929699941002745e-31	7	43	43
ENSG00000166479	TMX3	-1.4777208044270194	NA	0.13948252347911907	0.003763331771279149	0.04932630934017319	6.218124301221691e-09	1.9430505401175435e-08	5	14	14
ENSG00000125450	NUP85	1.4776212722780886	NA	0.13950917732619755	0.013107789301884628	0.43627874187774723	3.3433934664980207e-85	1.7751038562530823e-83	9	36	36
ENSG00000245556	SCAMP1-AS1	1.476247168981079	NA	0.1398775510748056	0.0012230480421835173	0.0510848742781097	3.2951897145304445e-09	1.049966711528848e-08	3	7	7
ENSG00000108599	AKAP10	1.4758927822113037	NA	0.13997267744819353	0.0009691033609997911	0.40616192106495397	1.2280705139264753e-77	5.0143288674583633e-76	1	6	6
ENSG00000142632	ARHGEF19	1.475329299386583	NA	0.14012403297392725	8.610756276126702e-05	0.3844424870190041	2.0495870258484494e-72	7.353215043153779e-71	3	17	17
ENSG00000182858	ALG12	-1.475269080773582	NA	0.140140215569025	0.0011412779876645192	0.05028249441346317	4.402931575025548e-09	1.3902757057652943e-08	2	33	33
ENSG00000260997	AC004847.1	1.4751279828896537	NA	0.14017813854504899	0.033731843405249054	0.3165539861100449	3.3805297072934835e-57	7.781571000050463e-56	4	32	32
ENSG00000142252	GEMIN7	1.4744120836257935	NA	0.14037067293966132	0.004843541594517798	0.058728415891160526	2.0697858533930705e-10	7.186628386280172e-10	1	11	11
ENSG00000129515	SNX6	1.4742410866311537	NA	0.14041669105773544	0.008461709354325995	0.1271945653147454	1.582125052567931e-21	1.010497673239756e-20	3	27	27
ENSG00000103365	GGA2	1.4741961326008373	NA	0.14042879085638701	0.006113771552987793	0.03536126520470391	9.479022342919511e-07	2.4727069388306463e-06	7	27	27
ENSG00000100890	PRORP	-1.4739254164180828	NA	0.14050167361060953	0.02097807159242776	0.18280175288702738	3.740317527979144e-31	3.557554369790035e-30	5	30	30
ENSG00000100296	THOC5	-1.473574825074751	NA	0.14059610374338333	0.12274803303300971	0.13885255129441249	1.6985270791480143e-23	1.189385091070204e-22	6	8	8
ENSG00000115419	GLS	1.4733055402283395	NA	0.14066866748664034	0.008636788461525761	0.050685129089141634	3.807074485847158e-09	1.2059350594900845e-08	6	11	11
ENSG00000189067	LITAF	1.4730394288100896	NA	0.14074040437898933	0.0025354473344276576	0.01501290204223355	0.0014850211560833008	0.002754042154825622	4	20	20
ENSG00000120860	WASHC3	-1.4727751364977268	NA	0.14081167872459627	0.001041503964808723	0.161033513406077	2.590107806160195e-27	2.1211919182350135e-26	4	6	6
ENSG00000054148	PHPT1	-1.472748875617981	NA	0.14081876227359996	0.0048130558946274625	0.03326868308524303	2.010796750883321e-06	5.101058207233442e-06	1	3	3
ENSG00000163608	NEPRO	1.4723768481140245	NA	0.14091914154742358	0.0021336846854997284	0.13392965160177298	1.1604176850274904e-22	7.803922698249582e-22	3	11	11
ENSG00000260641	AC114811.2	-1.4723749819008722	NA	0.14091964522172612	4.677077022319481e-05	0.05258860505129704	1.913614710334489e-09	6.202339570502014e-09	2	11	11
ENSG00000253986	AC104561.3	-1.4722039699554443	NA	0.1409658056965526	0.00413899758828416	0.04451531591394743	3.523012658438762e-08	1.0386134447235057e-07	1	4	4
ENSG00000101247	NDUFAF5	-1.471731403583331	NA	0.14109342382456905	0.01355170095264904	0.12498594295417821	3.7115320943238805e-21	2.3255047090084115e-20	6	15	15
ENSG00000176239	OR51B6	1.47032804296295	NA	0.141472929518981	0.0017447672784607089	0.01840932106994051	0.00042870061647525356	0.0008512953765555956	6	10	10
ENSG00000112624	BICRAL	1.4694349353250755	NA	0.1417148574796389	0.0007756867896489909	0.03802200087834161	3.642867494747207e-07	9.852000420662334e-07	5	16	16
ENSG00000132600	PRMT7	1.469357868509858	NA	0.14173574848143833	0.0024706040807601034	0.1703888759719078	5.952139846531873e-29	5.205162989708063e-28	6	18	18
ENSG00000147955	SIGMAR1	1.4687434353874005	NA	0.14190239148935996	0.013955728339232006	0.07135959820852338	2.0686708505194714e-12	8.131019118853636e-12	7	23	23
ENSG00000177710	SLC35G5	-1.468685448298003	NA	0.14191812618174898	0.014134864237738022	0.060300683699919436	1.1693669462504673e-10	4.129628039795977e-10	7	18	18
ENSG00000167748	KLK1	1.4685050203362864	NA	0.14196709355683762	0.003913877374908694	0.04642925887727916	1.7678477894286283e-08	5.338408477005026e-08	3	9	9
ENSG00000148288	GBGT1	-1.468130189210606	NA	0.14206886259895204	0.005555744575694726	0.016490288665129024	0.0008637199621475553	0.0016518271028067833	5	11	11
ENSG00000231607	DLEU2	1.468059357183237	NA	0.14208810023898757	0.013460888643622548	0.01526441574186599	0.001353886169822178	0.0025255949011509333	2	7	7
ENSG00000280434	AL031595.3	1.4674799590789365	NA	0.14224553711525628	0.0062639869715130705	0.0386018840551929	2.9573940628166883e-07	8.063012843122954e-07	15	37	37
ENSG00000166164	BRD7	1.4673344456855462	NA	0.14228509776111747	0.005658756161577728	0.34599190035652166	1.328629718610895e-63	3.6339188268673425e-62	5	17	17
ENSG00000267342	AC087289.2	-1.4671722650527954	NA	0.14232919967478092	1.0717999591775867e-05	0.028623552851000825	1.0684080220218189e-05	2.5373395886514572e-05	1	4	4
ENSG00000245080	MIR3150BHG	1.467026506325415	NA	0.14236884492099522	0.09732274394430397	0.2982582600655699	2.3648435016972797e-53	4.805059385142969e-52	7	20	20
ENSG00000160293	VAV2	1.4670064933518534	NA	0.1423742889569176	0.0010537313850284289	0.07819502345147716	1.6784550914576527e-13	7.015312299148741e-13	3	8	8
ENSG00000162836	ACP6	1.4659447738735945	NA	0.14266333278519394	0.2911252307154337	0.07459531565407049	6.311300195798831e-13	2.556270360362639e-12	12	27	27
ENSG00000163444	TMEM183A	-1.4653990352122506	NA	0.14281208051978242	0.0076317205073380846	0.023796058467711267	6.085237489702023e-05	0.00013360099566111892	8	19	19
ENSG00000174791	RIN1	1.4652521535895424	NA	0.1428521352219576	0.002676167537256939	0.392916931786706	1.977494622497592e-74	7.56965519669893e-73	3	17	17
ENSG00000100714	MTHFD1	-1.465014501019422	NA	0.1429169614732848	0.0084982641601999	0.016195843059028985	0.0009620368810778094	0.001827017771163162	2	14	14
ENSG00000262319	AC007952.6	1.464319373110434	NA	0.1431067062564102	0.033083345179459614	0.08185207483928376	4.3522304975520544e-14	1.88333083024275e-13	3	25	25
ENSG00000104064	GABPB1	1.4637847523289311	NA	0.1432527698523857	0.0012072583947358023	0.05372977843117681	1.266483647921535e-09	4.161511415636407e-09	3	17	17
ENSG00000151948	GLT1D1	-1.4621658325195312	NA	0.1436957720984985	0.000888065359621258	0.03302369457411504	2.1958752779335883e-06	5.550864555024043e-06	1	11	11
ENSG00000258429	PDF	1.4617367444408413	NA	0.14381336398968864	0.0019523087815348848	0.05062268958999251	3.893906213628858e-09	1.2331781654205222e-08	2	14	14
ENSG00000111647	UHRF1BP1L	1.4614880084991455	NA	0.14388156402887328	0.0006638884580191125	0.1260372145267661	2.4739879631491023e-21	1.5643960022140102e-20	1	11	11
ENSG00000129673	AANAT	-1.45913444465274	NA	0.14452810751395803	0.001430540209734895	0.17103060398688272	4.5880008298512235e-29	4.030718556922061e-28	3	19	19
ENSG00000279278	AC245060.6	-1.4591039691599312	NA	0.14453649396190676	0.0003079337486917722	0.3902558864091641	8.550893272426598e-74	3.208736733672729e-72	4	22	22
ENSG00000122188	LAX1	1.4583209968838482	NA	0.14475208535341427	0.004789532455836788	0.07892776130958985	1.2811695090747218e-13	5.387635093458167e-13	3	7	7
ENSG00000255529	POLR2M	1.4582644932709652	NA	0.1447676531485069	0.01630170325441625	0.04270268800171156	6.765874095703016e-08	1.950377792355203e-07	3	9	9
ENSG00000213057	C1orf220	-1.458058660529761	NA	0.1448243747411154	0.0176087838098823	0.028832179962770568	9.911423648102017e-06	2.3597251720297307e-05	7	14	14
ENSG00000089847	ANKRD24	-1.457781138847271	NA	0.14490087870073654	0.0010649130268477055	0.14151918950832468	5.972445528440978e-24	4.2569188847562064e-23	2	16	16
ENSG00000172270	BSG	1.457709757466435	NA	0.14492056129715028	0.003197953351601474	0.24738147491106494	3.6878512489570195e-43	5.341466306449656e-42	3	18	18
ENSG00000154945	ANKRD40	-1.4565115376484277	NA	0.14525126249569995	0.00315051556042321	0.019497915358054934	0.00028852865197479655	0.0005868791190506211	4	16	16
ENSG00000224043	CCNT2-AS1	1.4560232162475588	NA	0.14538620180536396	0.00023190521128010192	0.014704093329600649	0.001663718667327027	0.0030639080139595347	1	6	6
ENSG00000087884	AAMDC	-1.455627660913752	NA	0.14549557714902903	0.01792838262975461	0.01106529973809074	0.006424296550216287	0.010932843260857309	3	16	16
ENSG00000186566	GPATCH8	1.4555846082704358	NA	0.1455074854732265	0.0023708030003701673	0.01477876908717432	0.0016186075907173624	0.002984998556104102	2	4	4
ENSG00000185085	INTS5	1.455576553835953	NA	0.14550971340576038	0.0007368106736628758	0.05634814227279201	4.907273547357648e-10	1.6634677616848449e-09	6	25	25
ENSG00000163874	ZC3H12A	1.4553515911102297	NA	0.145571950770683	0.00017294543114035343	0.01154545245062864	0.005367000519183891	0.009226936531677648	1	18	18
ENSG00000214087	ARL16	-1.4548703370359732	NA	0.14570516119967922	9.7000549079061e-05	0.64676999648469	4.3141443379583835e-153	1.6440724722588517e-150	3	27	27
ENSG00000066185	ZMYND12	1.4537377019402737	NA	0.14601904120256373	1.6185889675475992e-05	0.03589165581495355	7.833958819331218e-07	2.0570289357328288e-06	2	17	17
ENSG00000168765	GSTM4	-1.453596820747577	NA	0.14605811887729273	0.0037283009184039544	0.6259218719476183	9.123391434763122e-145	2.483445074837346e-142	4	21	21
ENSG00000263002	ZNF234	1.4535635709762573	NA	0.14606734287785553	0.004516467920660532	0.013985855592741127	0.0021681183147591833	0.003934087501831047	1	1	1
ENSG00000123685	BATF3	-1.453293266562931	NA	0.14614234604544407	0.006855943566732078	0.09706563388116715	1.5107320296749263e-16	7.487729357484195e-16	4	15	15
ENSG00000128335	APOL2	1.451751947402954	NA	0.1465705894436935	7.895945142163968e-05	0.04270951360427726	6.749273874723649e-08	1.9459195978082693e-07	1	2	2
ENSG00000047365	ARAP2	1.4517032361469437	NA	0.146584139114876	0.11040854119980029	0.11902267317854265	3.673857408280668e-20	2.1959909618196296e-19	5	22	22
ENSG00000188037	CLCN1	-1.4516575504054356	NA	0.14659684807050452	0.011439110647240128	0.41873064529896226	9.540855439701196e-81	4.458205175352474e-79	6	22	22
ENSG00000130045	NXNL2	-1.4515485709458082	NA	0.14662716760918715	7.549928514269989e-05	0.04181695390785487	9.305642438873766e-08	2.646475326438577e-07	2	6	6
ENSG00000104960	PTOV1	-1.4513271847822515	NA	0.14668877496131005	0.0021719065376063877	0.038706660300720584	2.8480657850389825e-07	7.778544377708794e-07	3	13	13
ENSG00000099875	MKNK2	1.451212542174987	NA	0.14672068549183967	0.01628391354865765	0.01515075579063666	0.0014116331127534188	0.00262617663816537	2	14	14
ENSG00000215788	TNFRSF25	-1.4510746206715344	NA	0.14675908269064047	0.002396459675057443	0.03692409005333599	5.405458176283919e-07	1.4378501980005108e-06	2	8	8
ENSG00000136147	PHF11	-1.4504243638876602	NA	0.14694021702941334	0.015468790588675303	0.17342377522935867	1.734962699901821e-29	1.5488222457374455e-28	11	28	28
ENSG00000166105	GLB1L3	-1.4495383739129766	NA	0.1471872918810097	0.014761916029402735	0.023325318249395103	7.213010237425026e-05	0.00015723390436202082	12	46	46
ENSG00000151327	FAM177A1	1.4494096040725708	NA	0.1472232281783844	0.0016701968461278027	0.2115977439286895	2.1778897615881567e-36	2.509988677518501e-35	1	11	11
ENSG00000055332	EIF2AK2	-1.4488941362369747	NA	0.14736714895633737	0.012638290450540096	0.14370366631697118	2.531157649352059e-24	1.8384931185403838e-23	2	12	12
ENSG00000143643	TTC13	-1.4488588991029834	NA	0.147376991237751	0.002383543557694309	0.0664446355674585	1.2481631525809777e-11	4.689910145401224e-11	4	15	15
ENSG00000187997	C17orf99	-1.447222948074341	NA	0.14783449133377063	8.069436989859415e-05	0.015613443231486685	0.0011910319111194062	0.002238602174899901	1	17	17
ENSG00000122550	KLHL7	1.446381008135247	NA	0.1480703657144789	0.0191036462547252	0.03742632167634397	4.512683950354374e-07	1.2089988605628365e-06	2	13	13
ENSG00000266913	LINC01841	-1.4456073256410253	NA	0.14828737077734988	0.0002917901402217363	0.029037913159237646	9.204284378713403e-06	2.1974700377357117e-05	4	18	18
ENSG00000060558	GNA15	1.4447058161798625	NA	0.14854053552783666	0.0020194909124920577	0.018320353849762317	0.0004428187449440449	0.0008776029882174305	4	19	19
ENSG00000177200	CHD9	-1.4446887207482584	NA	0.14854533950821025	0.004675888687923139	0.031179126112400965	4.261505715867112e-06	1.0494049615365466e-05	3	11	11
ENSG00000173372	C1QA	-1.4443715810775757	NA	0.14863448031798904	0.0004988474670014922	0.024430096571504845	4.8403958754217426e-05	0.00010764874707250352	1	6	6
ENSG00000185261	KIAA0825	-1.4442169666290283	NA	0.14867795376173598	0.0034897481346801425	0.1356820844042808	5.862008953491739e-23	3.989190140612295e-22	1	4	4
ENSG00000110881	ASIC1	1.4434716811335708	NA	0.14888764430009668	0.0063838446260438214	0.014186947137735259	0.0020130323815208823	0.003673280731081252	2	3	3
ENSG00000185215	TNFAIP2	1.4434436213412307	NA	0.14889554349881295	0.005839806375578708	0.01924148596320671	0.00031671051253833295	0.0006408576495008699	5	13	13
ENSG00000079215	SLC1A3	1.4431804509069615	NA	0.1489696449928846	0.0021225088353737202	0.018629150922017067	0.0003957270425967706	0.0007903019743207196	5	7	7
ENSG00000186026	ZNF284	1.4423435984093538	NA	0.149205466543255	0.08011429898014347	0.12923385367126833	7.187056978384677e-22	4.661529505382709e-21	4	23	23
ENSG00000165572	KBTBD6	-1.4413196783437683	NA	0.1494943904050407	0.0019362607674457818	0.026506605424275183	2.2894952927875597e-05	5.256031429185256e-05	4	10	10
ENSG00000227908	AC016596.1	1.4412801355340648	NA	0.14950555692276044	0.0005076398877454315	0.010411386050870542	0.008214802971519695	0.013758731922901772	2	9	9
ENSG00000104728	ARHGEF10	1.4411592500472044	NA	0.14953969779460835	0.012417825692465936	0.07612385778136631	3.5981744610693424e-13	1.4758453440056963e-12	7	33	33
ENSG00000102699	PARP4	-1.4409944884369086	NA	0.14958623988254532	0.019185329300053598	0.12176771449107295	1.2811692112121397e-20	7.813218635518131e-20	5	26	26
ENSG00000136271	DDX56	1.4408962726593018	NA	0.1496139892688132	3.950083001110586e-05	0.048720652456531	7.737140029941706e-09	2.4006552265871235e-08	1	14	14
ENSG00000100490	CDKL1	-1.4406241418802326	NA	0.14969089623187623	0.00032863305990703836	0.19910408240797514	4.282431449215076e-34	4.5473323171881945e-33	2	11	11
ENSG00000092871	RFFL	-1.4399417027584742	NA	0.14988389321247833	0.05655184399222561	0.11159128772039402	6.269549535895654e-19	3.525131311182773e-18	4	7	7
ENSG00000160194	NDUFV3	-1.4398071405687654	NA	0.1499219704225487	0.011612815944871471	0.22388211228330449	1.1168896009148932e-38	1.4001125560006947e-37	6	25	25
ENSG00000227507	LTB	1.4395818027335925	NA	0.14998575103917317	0.009129994985703077	0.028285443642410726	1.2066416758144817e-05	2.8529847095743208e-05	5	24	24
ENSG00000100852	ARHGAP5	1.4395372871912255	NA	0.1499983533626586	0.009925206338537065	0.030753774981039705	4.965690637017369e-06	1.214961174692693e-05	4	14	14
ENSG00000185650	ZFP36L1	-1.4380104209301938	NA	0.15043109737960284	0.004652277647789281	0.03298590371269484	2.225903905198703e-06	5.623456993260542e-06	5	14	14
ENSG00000167981	ZNF597	1.4376051425933836	NA	0.15054612095702974	0.008836548650622882	0.04067455942822805	1.4035392359633287e-07	3.93610700859119e-07	1	4	4
ENSG00000189325	BNIP5	1.4375300510566482	NA	0.1505674403304385	0.001582206027115698	0.03354899555306504	1.8180930075185673e-06	4.631383984838965e-06	3	7	7
ENSG00000141564	RPTOR	1.4362688912861805	NA	0.1509258424883812	0.0008870574397234059	0.13212070354024844	2.34509738831136e-22	1.5545448439177235e-21	2	13	13
ENSG00000177462	OR2T8	1.4356939148630747	NA	0.1510894575369179	0.0007971905235414857	0.0260464457796801	2.702380346989544e-05	6.165928761378884e-05	2	16	16
ENSG00000173200	PARP15	-1.4356797044231402	NA	0.15109350296445778	0.000396831199181775	0.15225594781507376	8.609776292799864e-26	6.653855504516669e-25	7	15	15
ENSG00000143390	RFX5	-1.4355074167251587	NA	0.15114255638675786	1.8375557998928472e-05	0.03872459308286331	2.8297629697885146e-07	7.731018825697505e-07	1	14	14
ENSG00000143458	GABPB2	1.4355074167251587	NA	0.15114255638675786	0.00020877936635791907	0.07268109210213003	1.2743617154252608e-12	5.071717117156602e-12	1	7	7
ENSG00000072858	SIDT1	-1.435319257577062	NA	0.1511961425594073	0.009194109911412573	0.08411411094182762	1.88442571755811e-14	8.328870265568048e-14	6	24	24
ENSG00000178974	FBXO34	-1.4346199035644531	NA	0.15139543970205838	0.00020819873073721614	0.013715053380488592	0.0023962521593223437	0.004322206535674106	1	4	4
ENSG00000025434	NR1H3	1.4345905794996037	NA	0.15140380064366168	0.023154977409740048	0.03861845366778363	2.9398294145532427e-07	8.02022504457104e-07	5	11	11
ENSG00000110811	P3H3	1.4344440873000888	NA	0.15144557408821163	0.0015085946556232252	0.07080622254300886	2.533546711673519e-12	9.896991471182045e-12	3	11	11
ENSG00000198929	NOS1AP	1.4342841484579902	NA	0.15149119197722122	0.03402234123051124	0.07148021473828062	1.979233686711756e-12	7.791983125211181e-12	3	3	3
ENSG00000112081	SRSF3	1.43278694152832	NA	0.15191873429436803	0.00010810388051004415	0.01012090447000085	0.009166326908737884	0.015243729650692976	1	4	4
ENSG00000205707	ETFRF1	-1.4327630354741039	NA	0.15192556835007348	0.010065973596234923	0.11290716721107641	3.7996720346366905e-19	2.156207006021992e-18	3	12	12
ENSG00000086570	FAT2	1.432267918842377	NA	0.15206716063806183	0.002514144758187787	0.023182940829264243	7.59376261660735e-05	0.00016509309725177412	3	8	8
ENSG00000238078	LINC01352	1.431783358464881	NA	0.15220583132790658	0.10585248312931383	0.14409065303084603	2.17358922207578e-24	1.5841428631269676e-23	4	19	19
ENSG00000173928	SWSAP1	-1.4312758387555888	NA	0.1523511756712807	0.006285171068507307	0.027935710001629952	1.3685016192355118e-05	3.21882242055545e-05	7	30	30
ENSG00000167850	CD300C	1.4310387545714072	NA	0.15241910842714074	0.010240054975242508	0.21838264522569423	1.1955040521510154e-37	1.4346885227668135e-36	12	41	41
ENSG00000116698	SMG7	-1.4305737967185066	NA	0.15255240174803789	0.005391923068343216	0.15877001153958373	6.414473442617561e-27	5.166829735436758e-26	3	13	13
ENSG00000131381	RBSN	1.429230736759864	NA	0.15293792608445014	0.004112963641762122	0.018034639884736442	0.0004914016459324058	0.000968737421093784	4	8	8
ENSG00000276071	AC074138.1	1.4290001392364502	NA	0.15300419341674068	0.0028710511161816094	0.026686654766397894	2.1457120965584075e-05	4.9411597614986074e-05	1	5	5
ENSG00000103199	ZNF500	-1.4289204132615	NA	0.15302710953125845	0.006104356370449246	0.20824599511504396	9.053576778032067e-36	1.0248170836070752e-34	4	20	20
ENSG00000167491	GATAD2A	1.428386092185974	NA	0.15318076002850245	0.033684152437000556	0.17049624806709157	5.69854296802334e-29	4.9884794976330915e-28	1	6	6
ENSG00000167562	ZNF701	-1.4281219244003298	NA	0.153256768009449	0.0002898036435885957	0.08607162794501769	9.119911229728184e-15	4.112473249503251e-14	1	11	11
ENSG00000159202	UBE2Z	1.4279414415359497	NA	0.153308714140696	0.01986903757197758	0.2379548586203357	2.402390506229898e-41	3.287996391966203e-40	1	6	6
ENSG00000276289	KCNE1B	-1.4274851116913385	NA	0.15344011359429358	0.0450427213805005	0.3032022621897563	2.211538220396824e-54	4.647753546762884e-53	16	52	52
ENSG00000183060	LYSMD4	1.4273060087403293	NA	0.15349170940038528	0.06512796155042695	0.2993208641040358	1.4230640326901455e-53	2.9087157445295955e-52	7	24	24
ENSG00000175198	PCCA	1.4266688962386243	NA	0.15367535509376895	0.0036488293270208277	0.0361202844006017	7.21600243354228e-07	1.9008790435148476e-06	2	13	13
ENSG00000231613	AC099568.1	-1.4265272938666516	NA	0.15371619421673358	0.1748238729609566	0.21841293916662183	1.1800467267398946e-37	1.4171303443180989e-36	5	7	7
ENSG00000183801	OLFML1	1.4263685707127356	NA	0.15376198090093815	0.0020454616909285164	0.019779083032435488	0.00026051565013304273	0.0005329336614734045	2	10	10
ENSG00000197119	SLC25A29	1.4261893950016806	NA	0.15381367996771614	0.013764856402412581	0.5699324228141261	1.6302282698682974e-124	2.56484262385059e-122	5	21	21
ENSG00000136634	IL10	1.4260865229651503	NA	0.15384336846758015	0.002262547653990821	0.043253573504812126	5.5489520390154984e-08	1.6125907222009285e-07	2	8	8
ENSG00000169258	GPRIN1	1.4247504151692603	NA	0.15422936016289832	0.0051429697116544	0.07144658142039181	2.0037775341524735e-12	7.883179842436516e-12	2	3	3
ENSG00000188710	QRFP	-1.4247435331344604	NA	0.1542313502353406	0.0017910177989080229	0.010791099989668594	0.007120917696417174	0.012026454360435111	1	5	5
ENSG00000101654	RNMT	1.4247116620327265	NA	0.15424056663050575	0.000791977671061797	0.20489468394712876	3.7409280884469263e-35	4.133580914225279e-34	2	7	7
ENSG00000169692	AGPAT2	1.4245726453504695	NA	0.15428077197592097	0.0012448957901905144	0.09356725650221713	5.595578807201249e-16	2.689422112239188e-15	6	21	21
ENSG00000127022	CANX	-1.42455424050614	NA	0.1542860954816324	0.0031055044759320306	0.010288650567276438	0.008603898877960424	0.014372517227561204	4	10	10
ENSG00000140988	RPS2	-1.4245370994820328	NA	0.15429105355943265	0.002208297583211966	0.16203344479346027	1.7338432946862277e-27	1.4343308567570728e-26	4	16	16
ENSG00000160299	PCNT	1.4244044149763635	NA	0.15432943693168016	0.03462340553041897	0.10237301153360139	2.0550320240755153e-17	1.0702017668044644e-16	8	15	15
ENSG00000145390	USP53	-1.424108784215196	NA	0.1544149839774472	0.008380010777219116	0.3401857232537531	2.5652728051560476e-62	6.736885656297253e-61	2	13	13
ENSG00000132740	IGHMBP2	-1.4238493596696085	NA	0.15449008366087727	0.019543163464278413	0.6805305592188428	1.1273405021204736e-167	8.405548813419131e-165	4	18	18
ENSG00000235560	AC002310.1	1.4236628897894836	NA	0.15454408115405543	0.0016516327305219828	0.06135315535766023	7.976391168893797e-11	2.851514116225969e-10	7	28	28
ENSG00000157020	SEC13	-1.4235224347744493	NA	0.1545847632411062	0.0043474644966540205	0.011304101813190272	0.0058742877330724245	0.010050699424768932	8	24	24
ENSG00000172775	FAM192A	1.4232117749087807	NA	0.15467477320085302	0.010155217827070136	0.08636596559297029	8.176167088187659e-15	3.7024845364491725e-14	9	21	21
ENSG00000134480	CCNH	1.4229650199209294	NA	0.15474629585557884	0.038862090098761626	0.029293089064478167	8.396964511581906e-06	2.0134164486733517e-05	8	18	18
ENSG00000137310	TCF19	-1.4223752249668264	NA	0.15491735142389484	0.04304068943707086	0.14361557311198261	2.620424739126394e-24	1.9009164065684655e-23	6	22	22
ENSG00000174501	ANKRD36C	1.422372102737427	NA	0.15491825733193892	0.006241454636522825	0.019515187881501795	0.00028672361617330987	0.0005834151985946952	1	12	12
ENSG00000242612	DECR2	1.422278265635732	NA	0.15494548583962675	0.0005824260550895585	0.2386089432193508	1.8009313775202849e-41	2.4806564010518363e-40	3	37	37
ENSG00000137942	FNBP1L	-1.4222723245620728	NA	0.15494720987037516	5.684829393801701e-05	0.09124459351654952	1.3315385538882777e-15	6.2922443264343e-15	1	7	7
ENSG00000227456	LINC00310	-1.4222146798035877	NA	0.15496393846788656	0.03423622689215966	0.038347021904766604	3.2411612606692206e-07	8.804478767498252e-07	8	27	27
ENSG00000138750	NUP54	1.4219628583182078	NA	0.15503703353342962	0.018041246079735347	0.02469828291071709	4.393961447808546e-05	9.81785600892101e-05	5	9	9
ENSG00000253958	CLDN23	1.4214324259096822	NA	0.15519108536363774	0.02161533915048304	0.04682026538519199	1.53544704015143e-08	4.6579482206893466e-08	5	15	15
ENSG00000189376	C8orf76	-1.42137304488154	NA	0.15520833844165277	0.005109272305279974	0.010856450237346958	0.006948199867510273	0.011753272788314626	7	18	18
ENSG00000184068	SREBF2-AS1	1.4211485430126218	NA	0.15527358031938418	0.005659881013647469	0.08606515351048627	9.14184823496047e-15	4.120198564555509e-14	2	11	11
ENSG00000205544	TMEM256	1.420618524574741	NA	0.15542769013633656	0.008682170566651163	0.02342382428392132	6.960846147133164e-05	0.00015202693654761413	8	28	28
ENSG00000226416	MRPL23-AS1	1.4202905741833174	NA	0.15552310414793544	0.006762636084192324	0.15118457396489393	1.317344490944511e-25	1.0094343465240132e-24	7	28	28
ENSG00000165684	SNAPC4	1.4198545867097017	NA	0.15565001934213987	0.010035329337652063	0.23856384800269453	1.8370824355325954e-41	2.5263934793062132e-40	5	32	32
ENSG00000226125	LINC01907	1.4196069919381065	NA	0.15572212873542302	0.0004391551107054695	0.06204494826729374	6.202002704000308e-11	2.2273956936314405e-10	2	13	13
ENSG00000267397	AC090229.1	-1.4183633417850723	NA	0.15608471240745797	0.007301589427748689	0.010880562363108165	0.0068855558109569915	0.011655354516049892	3	7	7
ENSG00000188282	RUFY4	1.418079376220703	NA	0.15616759173938707	8.859310675693708e-05	0.05654934664708788	4.562167785321911e-10	1.5507753290482745e-09	1	7	7
ENSG00000272810	U91328.3	-1.4179784317155162	NA	0.15619706185069632	0.007370589807063137	0.04240477690007922	7.531576060940536e-08	2.1620231321385463e-07	2	9	9
ENSG00000110619	CARS	-1.417331301197086	NA	0.15638608774405563	1.5992424879300473e-05	0.0548055645584755	8.580328317666972e-10	2.851076347988198e-09	2	11	11
ENSG00000171530	TBCA	-1.4172655012119137	NA	0.15640531753871673	0.003036479595091211	0.08095884474120167	6.054284836390943e-14	2.5969217273453796e-13	3	7	7
ENSG00000112365	ZBTB24	-1.416870355606079	NA	0.15652083505982853	6.652526875774616e-05	0.017188440110802266	0.0006691463788976324	0.0012951683128347062	1	9	9
ENSG00000230539	AOAH-IT1	-1.4158554263130245	NA	0.15681783769105945	0.004014401466033783	0.07015482103730372	3.2159655017510726e-12	1.250013426779899e-11	2	7	7
ENSG00000135968	GCC2	-1.4157399408678055	NA	0.156851659695651	0.0030958518960040996	0.48620804680690816	1.1175154342796298e-98	8.872348232621006e-97	4	29	29
ENSG00000142751	GPN2	1.4156947135925293	NA	0.1568649068294542	0.01154925550590893	0.0341229900070162	1.4792027900493203e-06	3.7934572523636597e-06	1	5	5
ENSG00000169251	NMD3	-1.4154578447333939	NA	0.15693429991284885	0.0013952623918904645	0.014862837409025293	0.0015692989932510689	0.002899052939272065	2	9	9
ENSG00000261824	LINC00662	1.4154369831085207	NA	0.15694041264783326	0.0006910601118556911	0.26714647448362155	4.897706644195226e-47	8.13864062415736e-46	1	12	12
ENSG00000168615	ADAM9	-1.4152939230310986	NA	0.15698233602626835	0.020986991466989992	0.1084046673299002	2.102464568112243e-18	1.1537652761138193e-17	3	17	17
ENSG00000100711	ZFYVE21	-1.4149244576374065	NA	0.15709064616011822	0.007521270566935715	0.012133153033962922	0.004309865538796894	0.007527997975639431	2	2	2
ENSG00000143224	PPOX	-1.4143136422876	NA	0.15726983313952636	0.0001021528974364865	0.019617053636806457	0.0002763068222403952	0.0005632888367333021	2	15	15
ENSG00000179218	CALR	-1.4142228559792431	NA	0.15729647915943415	0.001883421931885276	0.019366094510832446	0.0003026860073022267	0.0006140733868716296	3	8	8
ENSG00000261172	AC133919.2	-1.4140264240178924	NA	0.1573541441660795	0.02330460058225473	0.3335165376974822	7.450696477322826e-61	1.8901182528048691e-59	7	26	26
ENSG00000227218	AL157935.1	1.4130140368899748	NA	0.15765159688465358	0.012487217138190768	0.09794914671564389	1.0846072461029487e-16	5.421139511343477e-16	3	12	12
ENSG00000137177	KIF13A	-1.411084427341501	NA	0.15821972118847283	0.0016311997188699062	0.025726273586459954	3.0329261036928317e-05	6.893525480745974e-05	2	11	11
ENSG00000232811	AL360270.1	-1.410980251404845	NA	0.15825043718827014	7.448874349282686e-05	0.010728873979623223	0.00728944489855011	0.012292918729986807	2	11	11
ENSG00000230989	HSBP1	1.4109610011133071	NA	0.15825611358015146	0.00204962474741428	0.011357081229344711	0.005758905409058229	0.00986706652612045	8	11	11
ENSG00000197506	SLC28A3	1.4109279072008083	NA	0.15826587244292079	0.0005526473511645301	0.15086973702537115	1.492574627447056e-25	1.1406489432303727e-24	2	10	10
ENSG00000188186	LAMTOR4	-1.410827333993107	NA	0.1582955326617551	0.014393703286255916	0.08839474391334046	3.847761572760126e-15	1.7757067602600486e-14	6	26	26
ENSG00000087076	HSD17B14	-1.41025917820679	NA	0.1584631675239604	0.00765305964591171	0.05470588122083589	8.89563842242947e-10	2.9524153920310237e-09	3	19	19
ENSG00000122547	EEPD1	1.4101436936055898	NA	0.15849725778696477	0.013891325820869443	0.06610986251505463	1.4103616140835151e-11	5.277392825642199e-11	8	40	40
ENSG00000134755	DSC2	1.409844292176534	NA	0.15858566489429637	0.02450492762770342	0.016579900181440968	0.0008358575359572226	0.0016006835158157912	11	30	30
ENSG00000280206	AC026401.3	-1.4097030502372299	NA	0.1586273837018537	0.0002455312824992658	0.020069774308440175	0.00023442320899764765	0.00048226050996888904	2	8	8
ENSG00000137343	ATAT1	-1.4093048572540283	NA	0.1587450431861286	1.5672269386935137e-05	0.011913943747926408	0.004676912238282993	0.008123606601267604	1	8	8
ENSG00000154803	FLCN	1.4092911821449692	NA	0.158749085129127	0.07761816272749684	0.11024217186508686	1.046934115929837e-18	5.815961501159954e-18	15	38	38
ENSG00000261655	AC100803.3	-1.4089400179164515	NA	0.15885290519520323	0.0004705398307832561	0.0642278717905536	2.801321344935997e-11	1.029266245401121e-10	2	6	6
ENSG00000124635	HIST1H2BJ	-1.408752679824829	NA	0.15890831184353027	0.0008729040143835943	0.01902005644390033	0.000343264166654842	0.0006905956351435811	1	4	4
ENSG00000196730	DAPK1	1.4084552283988	NA	0.1589963153833608	0.09272226813508748	0.16111511058709968	2.5066935875414713e-27	2.0558244061572784e-26	23	36	36
ENSG00000007237	GAS7	-1.4082409000248195	NA	0.15905974911793774	0.009376459556151693	0.024177443987377374	5.3025057250708306e-05	0.00011731734057442869	12	31	31
ENSG00000111361	EIF2B1	-1.4082258272012815	NA	0.15906421086943245	0.00148746622975514	0.07665332341453972	2.961269865762306e-13	1.2204474147550535e-12	2	5	5
ENSG00000196793	ZNF239	-1.4080790682711926	NA	0.15910765836885876	0.005344745246734485	0.08546007897051723	1.1442438830332209e-14	5.130101529447504e-14	5	21	21
ENSG00000138326	RPS24	-1.4075199342426123	NA	0.15927327044313588	0.04462683728706161	0.019642797202016782	0.0002737350524296729	0.0005585106976938085	6	18	18
ENSG00000166762	CATSPER2	1.4063623109163577	NA	0.159616565865613	0.01759560188772706	0.12316116850753918	7.496499680691053e-21	4.62104504040873e-20	3	13	13
ENSG00000233355	CHRM3-AS2	-1.4061110292396586	NA	0.15969115780062693	0.13847015651722916	0.32311820993067847	1.332436520387709e-58	3.173604706684559e-57	5	11	11
ENSG00000112655	PTK7	-1.4057272344773346	NA	0.15980513658023499	0.01315664914707332	0.0470483529117927	1.41424266396854e-08	4.300150256098669e-08	5	18	18
ENSG00000175575	PAAF1	1.4055562852065782	NA	0.15985592463173792	9.02624731785168e-05	0.11155842410794926	6.348401203573523e-19	3.567127530802174e-18	2	10	10
ENSG00000156172	C8orf37	-1.4048840716524638	NA	0.16005575380535852	0.03362907944049004	0.025812776308925228	2.9398196663368464e-05	6.686335206632703e-05	14	30	30
ENSG00000196981	WDR5B	-1.4047921895980835	NA	0.16008308228306756	0.0004145839132184181	0.06966609361333159	3.845837058165929e-12	1.487756817290492e-11	1	5	5
ENSG00000273149	AL138963.4	1.4038783733010836	NA	0.1603550706925272	0.012813623477848434	0.02378981757321321	6.098966093269713e-05	0.00013388526565985957	4	12	12
ENSG00000105854	PON2	1.4032890413470545	NA	0.16053066471916233	0.02018182428988246	0.11494961317316306	1.7441783819719977e-19	1.0081198204394266e-18	6	14	14
ENSG00000088035	ALG6	1.4021923542022707	NA	0.1608578141989644	0.0014010850783511555	0.01374085162510631	0.0023735098755047162	0.004282756823972052	1	3	3
ENSG00000167608	TMC4	-1.4009849293354424	NA	0.16121857982317656	0.003760093860008942	0.4786104525054043	1.5167357841394435e-96	1.1259957559397106e-94	7	19	19
ENSG00000135506	OS9	-1.4008571358011823	NA	0.16125679889778488	0.0027196960454573026	0.03779777143045164	3.9486516843525136e-07	1.0640387764764496e-06	2	8	8
ENSG00000162585	FAAP20	1.4007159649613752	NA	0.1612990266632912	0.09623048117708374	0.17736305823888335	3.4797094671170214e-30	3.2099805084233355e-29	20	103	103
ENSG00000125148	MT2A	-1.3996173463551358	NA	0.16162793668428255	0.019209822509367508	0.050824527482881375	3.6201325826246928e-09	1.1485967374547799e-08	4	20	20
ENSG00000002933	TMEM176A	-1.3988357062542556	NA	0.16186225620130656	0.32896708608717806	0.643178370086862	1.2692769330786677e-151	4.353366025073214e-149	3	28	28
ENSG00000171115	GIMAP8	-1.3986744515556926	NA	0.16191062891347896	0.0003861096528511518	0.03162563431773886	3.629526840125967e-06	8.995917875606331e-06	3	17	17
ENSG00000082153	BZW1	-1.3985652999107983	NA	0.16194337809671266	0.0032415237498964653	0.025362673016685728	3.457720494090705e-05	7.805245327518955e-05	3	6	6
ENSG00000164758	MED30	1.3983525037765503	NA	0.16200723850560783	0.0006079166344614975	0.025298679605495856	3.538432362976074e-05	7.981135945373758e-05	1	8	8
ENSG00000014164	ZC3H3	1.3971625728883537	NA	0.16236468873820076	0.004696825207565773	0.5115992258063686	4.848490227048392e-106	4.7242476649802765e-104	8	36	36
ENSG00000051108	HERPUD1	-1.3970865919738056	NA	0.16238753328147748	0.009189158807442872	0.01261606436573534	0.0036009908918349367	0.006347352534081337	4	6	6
ENSG00000090971	NAT14	1.3966658740401976	NA	0.16251407090295156	0.0027245504311544334	0.030329638110824623	5.7838117222304094e-06	1.4055064081696089e-05	3	19	19
ENSG00000243273	AC020636.1	1.3964126099338463	NA	0.16259027997913023	0.15850164775353057	0.24167794117629066	4.6440014940711573e-42	6.52252101734859e-41	15	22	22
ENSG00000111817	DSE	1.395881648276791	NA	0.1627501378422883	0.002682827231066198	0.23092583919838885	5.234870402621017e-40	6.847657706677941e-39	7	22	22
ENSG00000137462	TLR2	-1.3958697596558103	NA	0.162753718533578	0.0027947397535224663	0.026800535522098896	2.059476236612919e-05	4.74959090662654e-05	6	14	14
ENSG00000105443	CYTH2	-1.3957237398529	NA	0.16279770256359027	0.023883487704010078	0.2465432551022885	5.357526786427547e-43	7.727184765386543e-42	3	21	21
ENSG00000110719	TCIRG1	-1.3954543557407981	NA	0.1628788698705277	0.0040055669144422375	0.28622085248665385	7.075626152642046e-51	1.3319419636845054e-49	2	13	13
ENSG00000278090	LUNAR1	1.395402461906676	NA	0.16289450934926053	0.0381648085366227	0.0923546303455015	8.800690427261132e-16	4.187653721895148e-15	23	51	51
ENSG00000198231	DDX42	1.3953505265842454	NA	0.16291016246540968	0.01475154196333496	0.17656664851920648	4.81799236846254e-30	4.420746448730021e-29	2	17	17
ENSG00000198898	CAPZA2	1.3949485536702138	NA	0.16303135400215785	0.02740124374913829	0.018544240062992542	0.000408149627116805	0.0008134059216067507	3	4	4
ENSG00000180776	ZDHHC20	-1.3943117303877297	NA	0.16322349015351023	0.016285977113198454	0.20511072723655063	3.4145598544846144e-35	3.78270587497136e-34	7	26	26
ENSG00000273002	AL355388.2	1.3941320421486103	NA	0.16327773481917873	0.0014778272491155417	0.09526618381639328	2.96430287661458e-16	1.448285755870753e-15	2	7	7
ENSG00000147689	FAM83A	-1.3940248557917971	NA	0.16331009893455417	0.023070233865276832	0.04566992337717018	2.3242604200878573e-08	6.947662880266108e-08	2	4	4
ENSG00000137312	FLOT1	-1.3940202090578502	NA	0.16331150209034018	0.029477732840096492	0.17510243780498982	8.756852183298802e-30	7.907912485065358e-29	6	24	24
ENSG00000115364	MRPL19	1.3939373117968379	NA	0.16333653577432272	0.03675308167460439	0.03044534125345495	5.548106636028817e-06	1.3511002655674266e-05	4	18	18
ENSG00000204252	HLA-DOA	-1.3937047034646877	NA	0.1634067953220767	0.01823796948552387	0.09500807004159344	3.264911637351366e-16	1.5906241383221187e-15	5	19	19
ENSG00000248098	BCKDHA	-1.392424670675101	NA	0.16379383804180858	0.09511724037229395	0.18192393694685063	5.3662099088950085e-31	5.087072068968519e-30	5	14	14
ENSG00000104450	SPAG1	1.3923371792942818	NA	0.16382031795919227	0.0020759847065939755	0.27589384196243727	8.73537955779018e-49	1.5459548404184086e-47	4	14	14
ENSG00000108100	CCNY	1.3919782638549805	NA	0.16392898015045376	0.002008072818695727	0.023574675925330142	6.59171338250388e-05	0.00014425892393639492	1	3	3
ENSG00000110756	HPS5	1.3917369974713656	NA	0.16400205443109872	0.007639335223356414	0.09078738588956418	1.5789621537197822e-15	7.436864041236073e-15	8	26	26
ENSG00000167272	POP5	-1.3914512707511169	NA	0.1640886265112863	0.008365544483534139	0.041354867491314715	1.0988691777234105e-07	3.108116036414113e-07	3	13	13
ENSG00000262482	AC004034.1	-1.3913301223438301	NA	0.1641253435498462	0.0006906706135255324	0.07114321786995426	2.2393419032872132e-12	8.77570253644251e-12	2	12	12
ENSG00000273203	AC006946.2	-1.39069345898839	NA	0.16431840196141645	0.05270488064155186	0.01760428413415008	0.0005749009288659351	0.0011221233814161075	5	12	12
ENSG00000140993	TIGD7	-1.3905168167952928	NA	0.16437199630339738	4.679233849185093e-05	0.013896137951445352	0.002241157172684168	0.004058030234860183	2	9	9
ENSG00000145908	ZNF300	1.3903176328368807	NA	0.1644324457505335	0.0014567715545718094	0.010415240878003756	0.00820287748125816	0.013740100207667142	2	6	6
ENSG00000126106	TMEM53	-1.3901412698070617	NA	0.1644859833512936	9.571867953185253e-05	0.025260383427004356	3.587633917512223e-05	8.088921121669355e-05	2	15	15
ENSG00000196839	ADA	1.3900945495808135	NA	0.16450016816488833	0.001771339609959902	0.06731013865477906	9.09980942000753e-12	3.446392043809831e-11	8	27	27
ENSG00000087365	SF3B2	1.3898635925302671	NA	0.16457030299299702	0.08683246783864404	0.26367038182413005	2.394445860954297e-46	3.8556199126296e-45	3	7	7
ENSG00000071967	CYBRD1	-1.3896506543208347	NA	0.16463498598195536	0.1181482803986165	0.3796580312241482	2.7380981818251865e-71	9.602381537856876e-70	5	15	15
ENSG00000148153	INIP	-1.3896425408016908	NA	0.1646374509565841	0.0024991389360467554	0.017470657495211653	0.0006036296220382581	0.0011752548124811634	2	6	6
ENSG00000266601	AC018521.6	-1.3895392417907717	NA	0.1646688367397956	0.0007144810091695307	0.01567036917187079	0.0011664113979716199	0.002195936882623264	1	5	5
ENSG00000111725	PRKAB1	-1.3894815661015771	NA	0.16468636255274394	0.10813052879946494	0.3064212410698604	4.6856167487721695e-55	1.0095474396704676e-53	4	11	11
ENSG00000268895	A1BG-AS1	1.3891952157364917	NA	0.16477339614674735	0.004839697214400395	0.14073867986253014	8.112388577308008e-24	5.746359013310822e-23	3	20	20
ENSG00000105426	PTPRS	1.3890952519862902	NA	0.16480378737521872	2.2222485984236928e-05	0.1273649014827949	1.4813074735787889e-21	9.471641261895098e-21	2	11	11
ENSG00000231890	DARS-AS1	-1.388908707021869	NA	0.16486051252693668	0.0027680845170020125	0.11614067488032617	1.1067972161481366e-19	6.462535056085937e-19	4	11	11
ENSG00000270137	AF230666.2	-1.3886255905113252	NA	0.16494663152727596	0.005162752110861409	0.019242789280289843	0.00031656049637252443	0.0006406296851890986	2	6	6
ENSG00000137501	SYTL2	-1.3883849668238812	NA	0.165019851588613	0.025295046713526854	0.09522068079503129	3.015216564943216e-16	1.4719028998636834e-15	8	20	20
ENSG00000103111	MON1B	-1.3876936271541709	NA	0.16523035742653602	0.009349905668551886	0.1303598125656235	4.645391469497365e-22	3.042926597036299e-21	15	37	37
ENSG00000100902	PSMA6	1.387439528819901	NA	0.1653077785363919	0.0017755261411155788	0.013384614842802608	0.0027078297569359555	0.004847241388485877	3	16	16
ENSG00000100285	NEFH	1.3869319802235713	NA	0.1654625050238513	0.025464004262314117	0.05576238190132752	6.067561882528132e-10	2.043051614440898e-09	8	29	29
ENSG00000114405	C3orf14	-1.3865480593490693	NA	0.16557961590488524	0.008538310734033307	0.1351163786133674	7.308752750989458e-23	4.956022179783243e-22	12	22	22
ENSG00000205629	LCMT1	-1.3863509322899588	NA	0.16563977159505172	0.009941890323224938	0.014012470059876147	0.00214691812310562	0.0038976814411537455	5	30	30
ENSG00000269343	ZNF587B	-1.3861724927959813	NA	0.16569423872803313	0.05664943729128431	0.1664074166246219	2.9798711321506836e-28	2.5385896694114294e-27	3	16	16
ENSG00000159259	CHAF1B	-1.3859130144119263	NA	0.16577346633360024	9.887676735514832e-05	0.018605484849117115	0.0003991506868658889	0.0007967263909623163	1	12	12
ENSG00000135390	ATP5MC2	-1.385831940785885	NA	0.1657982267209237	0.13723891536699148	0.02723734856877177	1.7596925702327742e-05	4.087358511028288e-05	10	17	17
ENSG00000239704	CDRT4	1.3856683246785342	NA	0.1658482045659727	0.04471277817235371	0.17340419223139922	1.748842907270938e-29	1.5604009894271236e-28	5	15	15
ENSG00000171033	PKIA	1.3851139528534657	NA	0.16601762611489168	0.00019523182296737724	0.12178751448935793	1.2714570097067075e-20	7.759507565644246e-20	2	13	13
ENSG00000280374	AC019080.6	1.3848840698094158	NA	0.16608791883186047	0.0023100851699508883	0.037215227984206505	4.868407406245116e-07	1.3006436923149632e-06	3	12	12
ENSG00000231721	LINC-PINT	1.384777364558344	NA	0.16612055434190343	0.0040177134796082975	0.034926655995624875	1.108141823869318e-06	2.8754854146409355e-06	6	19	19
ENSG00000111962	UST	-1.3847013351567943	NA	0.1661438106693216	0.01480229894029685	0.04860641052831256	8.062722101844007e-09	2.4980600058631054e-08	9	35	35
ENSG00000225791	TRAM2-AS1	1.3846903040593814	NA	0.1661471851306755	0.0010420085120311266	0.03781674428954282	3.921813487880659e-07	1.0574713758437959e-06	11	27	27
ENSG00000255121	CCDC84-DT	-1.3845597505569456	NA	0.16618712593787066	0.00023917897233529498	0.015287004188848976	0.0013426969086647827	0.0025066306647825343	1	11	11
ENSG00000259293	LIPC-AS1	-1.384359955787659	NA	0.16624826401052484	1.7610530412616415e-07	0.0812969198000544	5.3434257031059514e-14	2.2989063568129444e-13	1	3	3
ENSG00000243389	AC012442.2	-1.3826680895960064	NA	0.16676666066164025	0.0023012918421293936	0.11682191123370574	8.530704153819456e-20	5.015188396772364e-19	2	18	18
ENSG00000184898	RBM43	1.3823653459548948	NA	0.16685955092121474	0.008634752182817835	0.1936140323120449	4.2521737779592684e-33	4.3769824800854436e-32	1	6	6
ENSG00000116830	TTF2	1.381939681050018	NA	0.16699022265082608	0.04209018179251795	0.30381377795315095	1.6477992728316575e-54	3.4757822545867278e-53	8	20	20
ENSG00000273445	AC133644.2	1.3808711661534299	NA	0.16731857695946317	0.00021815587547002177	0.13570637188735912	5.806739164801775e-23	3.9531468811903783e-22	4	31	31
ENSG00000142920	AZIN2	-1.3807947952356443	NA	0.16734206428070042	0.00894598617973277	0.016442273619607893	0.000879032336248348	0.0016773701495852809	6	10	10
ENSG00000273542	HIST1H4K	1.3802392482757566	NA	0.1675129932655699	0.00013949918496946557	0.025243668513716115	3.609323043824972e-05	8.136753106159385e-05	1	7	7
ENSG00000174944	P2RY14	1.3797198731231983	NA	0.1676729116076392	0.0016667311106611632	0.028541311930439215	1.100498225465912e-05	2.611018825195756e-05	3	9	9
ENSG00000204385	SLC44A4	-1.3792521560836493	NA	0.16781702224506923	0.006532824498524062	0.01577465870132158	0.001122630227466966	0.0021167658901408465	2	4	4
ENSG00000169976	SF3B5	1.3787243961423359	NA	0.16797974467228483	0.01914780879992014	0.043477504813242474	5.119197380717343e-08	1.4914902460401243e-07	7	11	11
ENSG00000247157	LINC01252	1.378722212046822	NA	0.1679804183330995	0.0003671354718586843	0.3163476877865292	3.740271127596838e-57	8.586601013006449e-56	2	13	13
ENSG00000148834	GSTO1	1.378067211759799	NA	0.16818253767943558	0.31464081326333027	0.07346466283891698	9.5594039105512e-13	3.837026821966898e-12	16	44	44
ENSG00000178307	TMEM11	-1.3780351006474196	NA	0.16819245118774828	0.001017693074633539	0.021018781033509324	0.00016616178248789225	0.00034788284798985036	5	22	22
ENSG00000257093	DENND11	-1.377987265586853	NA	0.16820721988798315	6.729858924490269e-05	0.03602740280023363	7.460944394656848e-07	1.96208764643414e-06	1	10	10
ENSG00000115137	DNAJC27	1.3774514198303223	NA	0.16837272460838149	0.0022806329505349137	0.20966260935927988	4.961389387624904e-36	5.660869368488322e-35	1	18	18
ENSG00000124102	PI3	1.3768252582602072	NA	0.16856627968324533	0.0016907873933167806	0.0552254773593824	7.370049688099882e-10	2.4589296128642974e-09	3	6	6
ENSG00000091483	FH	-1.3764750991514836	NA	0.16867459141149177	0.011140867595816038	0.013623869136830337	0.0024784172053467605	0.004461723352350577	2	12	12
ENSG00000182621	PLCB1	-1.3764719279226174	NA	0.1686755725792255	0.09208598103895538	0.14421872908279013	2.066717860114656e-24	1.508176365238563e-23	3	7	7
ENSG00000110700	RPS13	1.3764357932560325	NA	0.1686867528281205	0.016365780893455275	0.07804960501295662	1.7708459823959239e-13	7.383476234404984e-13	9	28	28
ENSG00000187446	CHP1	1.3756875991821291	NA	0.1689183728457122	0.0009381280602777536	0.06192475606512459	6.479197010177927e-11	2.3249999901138578e-10	1	10	10
ENSG00000247556	OIP5-AS1	-1.3756875991821291	NA	0.1689183728457122	0.0005402753601900104	0.041479871488069545	1.0505469616827917e-07	2.976839036004328e-07	1	19	19
ENSG00000248544	AC008676.1	-1.3752992514906692	NA	0.16903868848558123	0.013399487683537114	0.031655395732593884	3.590902503953425e-06	8.902759439106157e-06	4	6	6
ENSG00000163421	PROK2	-1.373468126768482	NA	0.1696068633143032	0.004459648283826514	0.136304849629633	4.5974768130938997e-23	3.1473904138821273e-22	5	20	20
ENSG00000203804	ADAMTSL4-AS1	-1.3730318378167004	NA	0.1697424492504953	0.026138713013934108	0.040588633830284736	1.447593249226845e-07	4.05501088386004e-07	8	43	43
ENSG00000162711	NLRP3	-1.372998940773668	NA	0.16975267598983534	0.004646303164784917	0.08955966231811872	2.4944452716043563e-15	1.162109262774874e-14	4	9	9
ENSG00000204528	PSORS1C3	-1.3727351904411875	NA	0.16983468503970056	0.19062541399900454	0.37325874817466337	8.507233792606486e-70	2.838337593568261e-68	10	37	37
ENSG00000131778	CHD1L	1.372585971838797	NA	0.16988109538871965	0.004163619799116818	0.2762519280054924	7.400360490871846e-49	1.31375550784639e-47	3	32	32
ENSG00000259972	AC009120.2	-1.372582316072322	NA	0.16988223253380286	0.14181115672870792	0.05268781737418921	1.8461841714793932e-09	5.9939818925975224e-09	12	47	47
ENSG00000129993	CBFA2T3	1.3723845558633687	NA	0.16994375537384476	0.005620309544201647	0.05039758475472465	4.223691343617294e-09	1.3356460050100124e-08	5	19	19
ENSG00000131061	ZNF341	-1.3716385863885756	NA	0.17017597543766416	0.0021266284565621646	0.02384570164465359	5.9771313210824966e-05	0.00013141259618620993	3	9	9
ENSG00000101158	NELFCD	-1.3716240750441728	NA	0.17018049517151612	0.02146936562714351	0.36355868896172255	1.4563554890260674e-67	4.540916414783278e-66	17	61	61
ENSG00000183648	NDUFB1	-1.3716016380326075	NA	0.17018748362741654	0.07878368595208704	0.1428048333028542	3.6044131459522606e-24	2.600424107696059e-23	4	9	9
ENSG00000162817	C1orf115	1.371410495788939	NA	0.17024702742198838	0.02577274123141375	0.042861950470322416	6.38895911913386e-08	1.845759095923628e-07	5	13	13
ENSG00000204599	TRIM39	-1.3713161878282805	NA	0.17027641157584483	0.0030696331214708004	0.010183918267589081	0.008950775172818596	0.01491274103163957	4	13	13
ENSG00000132507	EIF5A	1.3708746157098568	NA	0.17041404567514362	0.0001373042729956398	0.07491865935431766	5.604309047246318e-13	2.2747525645260857e-12	3	21	21
ENSG00000261652	C15orf65	1.3705446603556088	NA	0.1705169442250618	0.00021185682028448203	0.07572779289991693	4.1624146792258704e-13	1.7011737210210785e-12	2	16	16
ENSG00000196218	RYR1	-1.3703618352036546	NA	0.17057397938043817	0.017276819322199998	0.02085203380033943	0.00017651317003579723	0.0003682959426869311	8	25	25
ENSG00000054356	PTPRN	1.369623712773502	NA	0.17080439351439247	0.025373390139297115	0.2519915791710536	4.694178805675323e-44	7.073855214281732e-43	7	24	24
ENSG00000115084	SLC35F5	-1.3692293757147262	NA	0.17092758625746074	0.025413932691183833	0.044781183947743705	3.2013170539649566e-08	9.462148596767501e-08	6	20	20
ENSG00000095970	TREM2	1.3690759742106926	NA	0.17097552758009882	0.011624288832737284	0.019669058299916196	0.00027113637070737224	0.0005534060487099175	2	5	5
ENSG00000130038	CRACR2A	1.3690523571846975	NA	0.17098290931132687	0.007263204122942108	0.01221156498268938	0.004185792360699279	0.007323962166476067	3	14	14
ENSG00000228444	AL137244.1	-1.368878960609436	NA	0.17103711340716032	1.9650185700741046e-07	0.010201364747098452	0.008892015839694472	0.01482780821031899	1	9	9
ENSG00000171223	JUNB	-1.368254899978638	NA	0.1712323024361715	0.0006796431368728882	0.015875401181015006	0.0010819125789495586	0.002044712234560941	1	10	10
ENSG00000005156	LIG3	-1.368072815889527	NA	0.1712892847585452	0.026229885719809304	0.1236437590390057	6.2254755575410315e-21	3.8569609948074833e-20	10	22	22
ENSG00000204624	DISP3	1.3678871100821668	NA	0.1713474151025598	0.0032489031283591285	0.029108346914720435	8.973984562838039e-06	2.1463718447435083e-05	2	12	12
ENSG00000172671	ZFAND4	-1.3670763001624697	NA	0.17160139096004345	0.0078450184518989	0.04314773681984711	5.764429813368983e-08	1.6735095119259299e-07	4	16	16
ENSG00000261754	AC008555.1	1.3661837734495064	NA	0.17188128925114177	0.009189476519431732	0.02971735658344558	7.2085020140362195e-06	1.7396369411582766e-05	11	27	27
ENSG00000197056	ZMYM1	-1.3657385621083848	NA	0.1720210361319321	0.0006824094873480205	0.030370301799577063	5.699852702138447e-06	1.3853000848777242e-05	2	14	14
ENSG00000181458	TMEM45A	-1.36533522605896	NA	0.1721477122063071	2.4121340803318453e-05	0.26663316502004564	6.1939838470173735e-47	1.0243069333895943e-45	1	6	6
ENSG00000156475	PPP2R2B	1.365125069960398	NA	0.17221374374926757	0.007263072990167964	0.011785394275522968	0.0049067718761093525	0.008490185743456693	5	12	12
ENSG00000204577	LILRB3	-1.3650584635542706	NA	0.17223467559341243	0.004278590303679763	0.4101859301000606	1.261318179747867e-78	5.421139214159442e-77	4	20	20
ENSG00000132716	DCAF8	1.3650332038579032	NA	0.17224261424693932	0.0015704998644637137	0.013014437592302038	0.0031059325154047233	0.005516983871528965	5	15	15
ENSG00000261799	AC007406.5	-1.3647155098458503	NA	0.1723424829485407	0.020978148082501685	0.048150007617568304	9.505786708079067e-09	2.92298254001879e-08	11	23	23
ENSG00000106588	PSMA2	-1.3646105095812866	NA	0.17237549982876132	0.020108096120179633	0.16839935007326348	1.3323697406302543e-28	1.1504938913428113e-27	5	16	16
ENSG00000125703	ATG4C	-1.3644891088372755	NA	0.17241367966633925	0.006809551424494003	0.02289207967680402	8.435434855862563e-05	0.00018253535942357993	3	10	10
ENSG00000129292	PHF20L1	1.3643457358830682	NA	0.17245877778376428	0.0073486445046820024	0.011070934135888461	0.006410733711418256	0.010913010960602706	4	10	10
ENSG00000174564	IL20RB	-1.3642702102661133	NA	0.17248253799585844	0.0086193121609043	0.031695028847522407	3.5401044235789816e-06	8.780626375463691e-06	1	2	2
ENSG00000148824	MTG1	1.3640016836373807	NA	0.17256703577857724	0.0025528055201728887	0.24620573667373954	6.226188926059953e-43	8.934971873891392e-42	3	22	22
ENSG00000168904	LRRC28	-1.36366867944559	NA	0.17267186583492544	0.017177928222785677	0.18235559332000498	4.493692276450958e-31	4.267017101265641e-30	4	32	32
ENSG00000108244	KRT23	-1.3632285835731082	NA	0.17281048150832978	0.05286559965496522	0.42521356567534907	2.2355692430856854e-82	1.0799373788641244e-80	11	60	60
ENSG00000067141	NEO1	-1.3624902907708587	NA	0.17304320621556468	4.4391552178005064e-05	0.07171423797257831	1.8165628123256247e-12	7.164727614667005e-12	2	20	20
ENSG00000105171	POP4	-1.361372947692871	NA	0.17339586067826696	3.56457287834257e-06	0.030271599849406524	5.905792876075826e-06	1.4335235956379948e-05	1	10	10
ENSG00000175221	MED16	1.3613406391352962	NA	0.17340606584998963	0.02062057356604565	0.3454657418770648	1.7393337403081354e-63	4.734576875007018e-62	2	22	22
ENSG00000258811	AL583810.2	1.3611125946044924	NA	0.17347811010754144	3.92259926910495e-05	0.06938419339783626	4.263664779785623e-12	1.6449400969301158e-11	1	23	23
ENSG00000258701	LINC00638	1.3611125946044922	NA	0.17347811010754177	7.545769926952843e-06	0.10775567733925608	2.688715829657883e-18	1.4689005340172996e-17	1	21	21
ENSG00000267780	AC021594.2	-1.361038329492163	NA	0.1735015769092918	0.016972808934994015	0.03491768277955674	1.1117210773270127e-06	2.8842518540213225e-06	2	11	11
ENSG00000223374	AC005104.1	1.3603564470594618	NA	0.17371715370993224	0.01917223250834791	0.01725197145489621	0.0006537989543832412	0.0012663201116690991	3	12	12
ENSG00000227467	LINC01537	-1.3596334170186737	NA	0.1739459578444441	0.0016638326528187115	0.016480734600630792	0.0008667452498727966	0.0016572432032633058	5	10	10
ENSG00000006125	AP2B1	-1.3594467116499105	NA	0.17400507764254458	0.0002501607506023351	0.021078856078186256	0.00016258370858363556	0.0003410578615903078	2	4	4
ENSG00000107281	NPDC1	-1.359343947913408	NA	0.17403762393143074	0.011163774495560165	0.2244469500414175	8.747120263775537e-39	1.0989330798790233e-37	5	29	29
ENSG00000171262	FAM98B	-1.3590351691000022	NA	0.17413544458428298	0.002369503836067986	0.017925291925103937	0.0005113844874318809	0.0010059339957523888	4	9	9
ENSG00000213523	SRA1	-1.358593935073263	NA	0.17427529810136733	0.018475542769870977	0.12530205470751393	3.2855241486634206e-21	2.0661332462570225e-20	9	24	24
ENSG00000152558	TMEM123	1.3585039377212524	NA	0.17430383395415283	0.009887873296578647	0.03151533596675166	3.7763323384383124e-06	9.342227823410073e-06	1	7	7
ENSG00000177410	ZFAS1	-1.35814578719947	NA	0.17441742887402178	0.004234759572329672	0.11625983079504482	1.0575337749988097e-19	6.181202013447372e-19	6	17	17
ENSG00000196975	ANXA4	-1.3579927703364711	NA	0.17446597821867282	0.06394237566111187	0.1027432066655242	1.7873979366001734e-17	9.350850279059298e-17	5	9	9
ENSG00000135114	OASL	-1.357679696314711	NA	0.17456534210056263	0.012758512022532028	0.18882375675962448	3.112461527145361e-32	3.108654789109831e-31	10	37	37
ENSG00000221821	C6orf226	-1.3576625037389474	NA	0.17457079992845348	0.20058519904345776	0.017837523273009658	0.0005280141286439762	0.0010357943596563197	4	20	20
ENSG00000107779	BMPR1A	-1.3574320732196288	NA	0.1746439629930321	0.013752949280401721	0.026726953896007898	2.114789771172625e-05	4.8719142646210835e-05	9	29	29
ENSG00000137094	DNAJB5	1.357125048401453	NA	0.17474148077008445	0.04709003980517188	0.12387504923947172	5.6949229004233804e-21	3.5384866963536434e-20	11	32	32
ENSG00000235453	SMIM27	-1.357050579671892	NA	0.17476513978635366	0.008717458238259848	0.01113539917053892	0.006257615730081265	0.01066930325662792	11	25	25
ENSG00000154655	L3MBTL4	-1.356999904091884	NA	0.17478124099003178	0.0018691196371564101	0.05589438010394749	5.784239400031223e-10	1.950332706864637e-09	7	18	18
ENSG00000211456	SACM1L	1.3566291225065206	NA	0.17489908349284045	0.0320577099573171	0.12668074745544586	1.9296032271251854e-21	1.2274022901324111e-20	14	33	33
ENSG00000174749	FAM241A	-1.3562755584716797	NA	0.17501150910637142	0.031174840315192864	0.06089804424448548	9.411651848910295e-11	3.347167514661191e-10	1	6	6
ENSG00000166881	NEMP1	1.3559022015793905	NA	0.17513028695200117	0.03758242964317358	0.06429427219244305	2.7343549147709328e-11	1.006254344064522e-10	8	23	23
ENSG00000125835	SNRPB	-1.355787975788738	NA	0.17516663817341405	0.00728579177103189	0.03643176247481605	6.451784569591735e-07	1.7079600738488525e-06	6	11	11
ENSG00000167306	MYO5B	-1.3552206862508513	NA	0.17534725584492572	5.424424062057758e-05	0.07694423418444277	2.660582122059374e-13	1.099429465330029e-12	3	6	6
ENSG00000140612	SEC11A	-1.3551096506209175	NA	0.17538262441133445	0.014629647567908808	0.018223497209916152	0.00045872138270650455	0.0009073371386428889	4	4	4
ENSG00000126251	GPR42	-1.354635524020889	NA	0.17553370949799707	0.0007702581940570893	0.06859262479239964	5.695147865394973e-12	2.181020338179062e-11	3	10	10
ENSG00000198912	C1orf174	-1.3542486135613048	NA	0.17565707423259125	0.011967919389434983	0.22930789036320554	1.059870104235305e-39	1.3717518805683959e-38	6	39	39
ENSG00000113638	TTC33	1.3538767158849372	NA	0.17577571314789875	0.0010462793243239939	0.012255004221766695	0.004118624343918883	0.007214534103561279	3	7	7
ENSG00000088833	NSFL1C	1.3538409042818795	NA	0.17578714054534883	0.012049406710896077	0.3003656363369486	8.630290488283321e-54	1.7809970106326194e-52	3	11	11
ENSG00000144895	EIF2A	-1.3532097627789081	NA	0.1759886272376927	0.0066699410523202	0.2256978853469643	5.0876612734521347e-39	6.434240647376892e-38	6	20	20
ENSG00000097033	SH3GLB1	1.3512828765299179	NA	0.1766048351075008	0.0019141003456060162	0.025655821066187145	3.110936409409956e-05	7.058672728892741e-05	2	18	18
ENSG00000158545	ZC3H18	1.3507597792586468	NA	0.17677239599228345	0.0897598945332314	0.14166025693890869	5.650704723415293e-24	4.032623191920468e-23	5	35	35
ENSG00000177191	B3GNT8	1.3501576888010292	NA	0.17696540694931595	0.01444787726232743	0.02036689426159553	0.00021046422852664376	0.0004354265960916171	2	9	9
ENSG00000132199	ENOSF1	-1.3490638732910154	NA	0.17731645088513137	0.0003325055214850291	0.07657837698015858	3.0440803733951685e-13	1.252469633477777e-12	1	15	15
ENSG00000228784	LINC00954	1.3484147164841032	NA	0.17752503327524116	0.03033249407179683	0.077976206697946	1.819388703625785e-13	7.57850300667442e-13	13	27	27
ENSG00000225177	AL590617.2	-1.3480676611677882	NA	0.17763662151658466	0.015232919909176485	0.024266968083439103	5.133909519883493e-05	0.00011382212586487657	3	20	20
ENSG00000164251	F2RL1	1.3480605134973807	NA	0.17763892024645944	0.12005220025620846	0.42575567481707866	1.630200346041792e-82	7.934931628348298e-81	6	19	19
ENSG00000132382	MYBBP1A	-1.3480335448943612	NA	0.17764759369605732	8.157391241072071e-05	0.0311706339250583	4.274536430582636e-06	1.0523115884016886e-05	4	36	36
ENSG00000139624	CERS5	1.3479893461555255	NA	0.17766180926081943	0.023339741285553613	0.011613771626736168	0.005231659863012121	0.009010518729616838	5	11	11
ENSG00000079459	FDFT1	1.3479494913185515	NA	0.1776746284300642	0.015309502398050774	0.08777652127670253	4.8419710147879075e-15	2.2160384556337824e-14	8	36	36
ENSG00000135953	MFSD9	-1.3479394561958873	NA	0.17767785630078714	0.3147555390041086	0.671979828940307	7.694480238931562e-164	4.887134874719902e-161	9	28	28
ENSG00000135127	BICDL1	-1.3478566408157349	NA	0.1777044961415366	4.679624665387543e-05	0.026928638284900337	1.9666129141170252e-05	4.547659771331292e-05	1	9	9
ENSG00000136810	TXN	1.3475601037980032	NA	0.17779990980409577	0.01051302872897322	0.10057060910779309	4.0508018149886716e-17	2.0817261110350834e-16	6	15	15
ENSG00000145439	CBR4	1.3470692590821622	NA	0.17795792766129437	0.0015747322699286995	0.0474666517465083	1.216249086608011e-08	3.714595830140834e-08	7	24	24
ENSG00000165502	RPL36AL	-1.347037547458245	NA	0.17796814019244578	0.08031613508815998	0.1833205997443806	3.0211835326927214e-31	2.88958596777175e-30	4	15	15
ENSG00000186088	GSAP	-1.3465001524699831	NA	0.17814127124895396	0.09936921391577636	0.1724230660682023	2.6063469649219987e-29	2.3134701915863018e-28	12	24	24
ENSG00000108963	DPH1	1.346458435058594	NA	0.17815471647341186	0.00017612766810439634	0.09634489780220624	1.9792354103232068e-16	9.74781965871128e-16	1	6	6
ENSG00000155438	NIFK	1.3463531317104251	NA	0.17818865835157682	0.007197280943144346	0.013010852419967432	0.003110065102923306	0.005523457585960209	4	7	7
ENSG00000142168	SOD1	-1.3462446928024292	NA	0.17822361592791403	0.009677114880097608	0.03656541052206301	6.149207035252054e-07	1.6311330463656221e-06	1	7	7
ENSG00000196476	C20orf96	1.3457035441565284	NA	0.17839814293462608	0.004185245624778408	0.1214906875939749	1.4250753514209385e-20	8.672326899048147e-20	9	42	42
ENSG00000010626	LRRC23	1.345423936843872	NA	0.17848836950217306	0.0002503228450658969	0.17278048092627135	2.2538775341912975e-29	2.0047586013405895e-28	1	13	13
ENSG00000197989	SNHG12	1.3447479660583856	NA	0.1787066389748746	0.002116795171403626	0.022592611820788117	9.399944824525133e-05	0.00020210588489942517	2	4	4
ENSG00000008516	MMP25	1.3447228723044373	NA	0.17871474551324318	0.035926981800118336	0.3692889405597894	7.046526761317951e-69	2.2800167439592746e-67	11	52	52
ENSG00000110344	UBE4A	-1.3446297458786654	NA	0.17874483240076733	0.04268755904499003	0.05644182743380351	4.743457234767575e-10	1.6111219671029736e-09	7	12	12
ENSG00000134575	ACP2	1.3445779618124356	NA	0.17876156420554268	0.02692178776103147	0.17612659004924464	5.766313058588081e-30	5.271135535273294e-29	2	6	6
ENSG00000118418	HMGN3	1.3442034047411193	NA	0.1788826209843828	0.008577576461157718	0.03049925097374642	5.441591467085681e-06	1.3266683546922425e-05	4	9	9
ENSG00000245105	A2M-AS1	-1.3440893314796778	NA	0.17891950155255543	0.03664430746661326	0.07931945706559496	1.1088429146732715e-13	4.684786189635854e-13	6	13	13
ENSG00000133574	GIMAP4	1.3437779249442376	NA	0.17902020994109724	0.003864059757858121	0.1219095250313821	1.2132084456999284e-20	7.419868628854519e-20	3	21	21
ENSG00000117481	NSUN4	1.343757075731447	NA	0.1790269540494801	0.3815631131902256	0.41141267305014895	6.283055759238246e-79	2.714058519273972e-77	5	24	24
ENSG00000143384	MCL1	-1.3436936448506946	NA	0.179047473239494	0.008429714057188304	0.05386179032235741	1.207411826620025e-09	3.971213159705947e-09	3	26	26
ENSG00000231113	AL035587.1	1.3434819328224468	NA	0.1791159724054694	0.013620064742945096	0.07319091666940741	1.0569668871232474e-12	4.229100594324911e-12	6	27	27
ENSG00000254340	AC022784.5	-1.343111473461288	NA	0.1792358809577408	0.0013271734630379709	0.01107868751738987	0.0063921178075635274	0.01088240129871011	8	22	22
ENSG00000070614	NDST1	-1.3424332415603384	NA	0.17945556253613348	0.009600936546167253	0.40926637668516275	2.1246153266950071e-78	9.035183117513391e-77	3	18	18
ENSG00000113240	CLK4	1.3423642287112334	NA	0.1794779272439312	0.009603407564669653	0.324337664159161	7.282387724814999e-59	1.7466526866133205e-57	5	23	23
ENSG00000096092	TMEM14A	1.3418662438794475	NA	0.17963936854572105	0.015034169925431237	0.025787214804281984	2.967030401220085e-05	6.744645327481871e-05	4	13	13
ENSG00000178980	SELENOW	1.3414694070816042	NA	0.17976809600919585	0.0006166166786066782	0.07126108648237117	2.1447006185890763e-12	8.41442940017938e-12	1	14	14
ENSG00000182272	B4GALNT4	-1.3410401606156737	NA	0.17990741381868625	0.004781976602008518	0.07199281945204705	1.6402224080071207e-12	6.493114975741946e-12	3	24	24
ENSG00000108055	SMC3	1.3408944606781008	NA	0.1799547209602571	2.4756213442664996e-05	0.028734130243568974	1.0267327114385875e-05	2.4414086617388152e-05	1	4	4
ENSG00000171310	CHST11	-1.3408299684524538	NA	0.17997566381639074	0.0005415934141272039	0.04143657046261846	1.0670404142907647e-07	3.020580400243038e-07	1	6	6
ENSG00000213047	DENND1B	1.3385056268834454	NA	0.18073166731501877	0.00670935434260327	0.027181600487330388	1.7953746813812416e-05	4.167981644917681e-05	2	18	18
ENSG00000120451	SNX19	-1.338156305986936	NA	0.18084548919128063	0.011518248390689817	0.6295225769079325	3.5968851113443884e-146	1.0454742843126258e-143	13	34	34
ENSG00000272144	AC025171.4	-1.3379131432793054	NA	0.180924752155452	0.0004699465212413316	0.020214085280634148	0.0002224620869918336	0.0004588096608325862	2	8	8
ENSG00000255443	CD44-AS1	1.3378352552686368	NA	0.18095014651274066	0.09252690832365267	0.15151486446139595	1.1555267883219463e-25	8.87819394844671e-25	4	12	12
ENSG00000157379	DHRS1	1.3376290361570906	NA	0.18101739430934627	0.00987119752428679	0.3202620492452445	5.4618334578879874e-58	1.2866068951829821e-56	7	32	32
ENSG00000105698	USF2	1.3369271006225472	NA	0.18124643368070692	0.008581953743971618	0.03847204574082287	3.0987103831925314e-07	8.430871705754199e-07	10	37	37
ENSG00000185347	TEDC1	-1.336214303970337	NA	0.1814792370578443	0.0004580434738922812	0.0143357647150353	0.0019055246353765515	0.00348749647514114	1	6	6
ENSG00000184708	EIF4ENIF1	-1.3360983133316042	NA	0.18151714123398743	0.009010307393129338	0.02199473259246024	0.0001166939495202361	0.000248347547818631	1	4	4
ENSG00000172159	FRMD3	-1.336031321686029	NA	0.18153903587639386	0.0013058442004188133	0.0162200438603947	0.0009535469184635864	0.0018120984158612639	10	28	28
ENSG00000183513	COA5	-1.3353804349899292	NA	0.18175186490177075	0.01165794635824788	0.025580341521529732	3.196745689661261e-05	7.2428315275467e-05	1	1	1
ENSG00000144320	LNPK	1.3352264184111429	NA	0.1818022528124349	0.01574407850732427	0.46213744562467457	5.0173002875711936e-92	3.2105105459536713e-90	3	5	5
ENSG00000176490	DIRAS1	-1.334788918495178	NA	0.1819454413820042	2.5650792930511652e-05	0.13226369024835885	2.2183536939513005e-22	1.4722348102775098e-21	1	12	12
ENSG00000107957	SH3PXD2A	1.3342821324445644	NA	0.18211141104937345	0.007794014569711555	0.012807162701875955	0.003354245336848117	0.005932544686634526	4	12	12
ENSG00000146918	NCAPG2	-1.3342440245874165	NA	0.18212389570263932	0.02517837891949367	0.14823664188350713	4.2344185271912795e-25	3.1779450031861377e-24	5	22	22
ENSG00000113649	TCERG1	-1.333241372202131	NA	0.1824526064051052	0.00043258395522024107	0.040239824893304514	1.6410774973998852e-07	4.5760712199854683e-07	3	11	11
ENSG00000164776	PHKG1	1.3330333232879639	NA	0.1825208684752999	0.022698974276614912	0.062309118666825807	5.6336488240320226e-11	2.0266717785467832e-10	1	3	3
ENSG00000224914	LINC00863	1.3329061269760134	NA	0.18256261165845344	0.000513887872120518	0.1488654426401174	3.3019365893345682e-25	2.485729173419601e-24	1	21	21
ENSG00000002726	AOC1	-1.332864987009822	NA	0.18257611445419308	0.25756281391714464	0.44549955339114866	1.3409026663543318e-87	7.514751576898835e-86	2	13	13
ENSG00000187474	FPR3	1.3323798825701159	NA	0.18273538934548206	0.029944576999653052	0.04409792566660327	4.0944090781323785e-08	1.1996415732255622e-07	7	24	24
ENSG00000127663	KDM4B	-1.3322846403416262	NA	0.18276667242748124	0.00041140199275645206	0.018459639009416835	0.0004209171267650695	0.0008372211501905496	2	21	21
ENSG00000162384	CZIB	1.3322382370845531	NA	0.18278191539162825	0.01874899848396218	0.13446296794754406	9.427995093920903e-23	6.365381412033448e-22	2	5	5
ENSG00000105696	TMEM59L	-1.3321691513510097	NA	0.18280461104794543	0.0006681135262752646	0.01177406062301525	0.004927580342471444	0.008524470421975466	2	7	7
ENSG00000179477	ALOX12B	-1.3320080915734707	NA	0.18285752961099466	0.0008933789075746063	0.014357769280594625	0.001890128384594922	0.0034607956083085967	6	16	16
ENSG00000112514	CUTA	-1.3319430488527617	NA	0.18287890357365966	0.004242040208156834	0.08758401115628313	5.201061809838846e-15	2.3778461470788156e-14	4	22	22
ENSG00000157800	SLC37A3	1.3314114562484751	NA	0.18305366188102323	0.001465414473205184	0.12379553188820035	5.872035393602144e-21	3.6458919248690497e-20	5	22	22
ENSG00000139211	AMIGO2	1.331334590911865	NA	0.1830789411992284	4.4512140638013656e-05	0.02022889165402805	0.00022127009714060787	0.0004565709175627823	1	4	4
ENSG00000204657	OR2H2	1.3309530339298707	NA	0.18320446519353129	0.012766095502922077	0.024600758231260938	4.551317099470858e-05	0.00010153575769328184	7	16	16
ENSG00000164603	BMT2	1.3309326171875	NA	0.18321118365723998	0.0006442612840677879	0.02766839813223416	1.5067305028584198e-05	3.52268866987308e-05	1	4	4
ENSG00000256948	AC026369.3	1.3303559542217744	NA	0.18340101946549592	0.0014648231942315053	0.01847686915966605	0.0004182846690711224	0.0008324432853546105	3	30	30
ENSG00000148843	PDCD11	-1.3299064636230467	NA	0.18354909152977994	0.004541935105837931	0.02638359026066733	2.393244970745304e-05	5.486284934973853e-05	1	3	3
ENSG00000006047	YBX2	1.3298674821853638	NA	0.18356193704246582	0.013099498091881446	0.03419118935972207	1.443389046674918e-06	3.706600593205776e-06	1	9	9
ENSG00000142494	SLC47A1	-1.3292770039861086	NA	0.18375659816225987	0.0131113158813881	0.05270769923666513	1.8329593493632044e-09	5.953299220119241e-09	3	20	20
ENSG00000135898	GPR55	1.3292277801217216	NA	0.18377283254266952	0.007501388682080338	0.044706318556133946	3.288812660587396e-08	9.712389928777899e-08	4	31	31
ENSG00000099994	SUSD2	-1.3290538137170016	NA	0.18383021641095798	0.15375438327688523	0.10920920952814649	1.5495797204432124e-18	8.54736012411729e-18	3	14	14
ENSG00000163811	WDR43	-1.3288018219818092	NA	0.18391336093665311	0.012025604962661626	0.03182499879796041	3.3785117574268725e-06	8.390745565259005e-06	5	11	11
ENSG00000159403	C1R	-1.3284476700791215	NA	0.18403026021768842	0.039088574768460345	0.06044960635359553	1.1077688390121276e-10	3.9185494678669503e-10	14	25	25
ENSG00000116704	SLC35D1	1.3282063167856977	NA	0.1841099581909852	0.15071021653957514	0.24291126372065328	2.689640687222528e-42	3.80252664016316e-41	10	33	33
ENSG00000142166	IFNAR1	-1.3274303540355565	NA	0.18436636426572783	0.015097817180168813	0.09820718451850616	9.845046699777457e-17	4.9380727070629895e-16	8	25	25
ENSG00000022556	NLRP2	1.3271345542988402	NA	0.18446417672396498	0.0001128110202765221	0.3402603502187985	2.469899770241573e-62	6.496366742311769e-61	2	36	36
ENSG00000260804	LINC01963	-1.3265742943646295	NA	0.18464954382149135	0.007606366714857382	0.1037903877179055	1.2041719814342386e-17	6.367667378851606e-17	8	31	31
ENSG00000267368	UPK3BL1	-1.3263367627487805	NA	0.18472817491779758	0.06605446722622815	0.31498086832276617	7.303833011352537e-57	1.663392195374298e-55	16	71	71
ENSG00000141574	SECTM1	1.3253509288992025	NA	0.18505478451233637	5.727502893624282e-05	0.09609599631398054	2.1726557123899774e-16	1.0682016287779738e-15	2	19	19
ENSG00000177721	ANXA2R	-1.3251640796661377	NA	0.18511673633155112	4.912619141493392e-07	0.022258987101394238	0.00010605389170662582	0.0002269143092797163	1	9	9
ENSG00000233038	AC011899.2	-1.3243582248687744	NA	0.18538410171136477	8.342008255458782e-06	0.0610217650340979	8.997737884953521e-11	3.2039494806700153e-10	1	21	21
ENSG00000145335	SNCA	1.3239066600799558	NA	0.18553404605016133	2.046619202849478e-05	0.037512569272977206	4.374931856892507e-07	1.1737438425195496e-06	1	3	3
ENSG00000222020	HDAC4-AS1	1.3234513283879483	NA	0.18568533200108917	0.0450107974761757	0.07995376907004446	8.774638035765301e-14	3.7283515281303056e-13	4	8	8
ENSG00000001460	STPG1	1.3228209018707273	NA	0.18589494451867827	0.00020311553393212808	0.07312202020616122	1.0840286936498708e-12	4.336367638768751e-12	1	9	9
ENSG00000077782	FGFR1	1.3226033806549207	NA	0.18596730941571238	0.024604003144566275	0.29750160111734625	3.3936760220909616e-53	6.83879554674946e-52	5	13	13
ENSG00000166821	PEX11A	1.321534695319505	NA	0.186323141848594	0.005370208373347902	0.016297346174065842	0.0009269309496215065	0.001763276633949996	4	16	16
ENSG00000105373	NOP53	1.3213239808544965	NA	0.18639336126582828	0.003624591430083842	0.14944864283042422	2.621260674399703e-25	1.985512336805676e-24	4	15	15
ENSG00000084733	RAB10	-1.321242928504944	NA	0.1864203767151763	0.001640344616278406	0.011308255750240295	0.005865156616708738	0.010037079215640968	1	3	3
ENSG00000269514	AC024257.3	1.321033716201782	NA	0.186490122358421	0.0021703603521297963	0.03746071713056129	4.457236283243067e-07	1.1947037358758262e-06	1	3	3
ENSG00000186716	BCR	-1.3209357703643183	NA	0.18652278143941625	0.0019507535568928768	0.16921116871168443	9.59235612833712e-29	8.329079252903965e-28	4	27	27
ENSG00000165410	CFL2	-1.3208695650100708	NA	0.18654485936039222	8.280207187489706e-07	0.13481988763268155	8.204040755716408e-23	5.556520336484229e-22	1	10	10
ENSG00000225828	FAM229A	1.320582866668701	NA	0.1866404887665859	0.00036638035645741114	0.01298267034187606	0.0031427449222982315	0.005578030705080974	1	6	6
ENSG00000262089	AC040977.1	-1.3202342987060547	NA	0.18675680381735327	2.490100672749047e-06	0.11613769387144635	1.1080585844983535e-19	6.467697980109688e-19	1	4	4
ENSG00000156265	MAP3K7CL	1.3200154168206335	NA	0.18682987076245838	0.05713597009102503	0.09128632619487011	1.3109798390195055e-15	6.198509307787565e-15	9	28	28
ENSG00000257621	PSMA3-AS1	-1.319747574774333	NA	0.18691931026928532	0.00900321026611847	0.06363254626943753	3.47978009876463e-11	1.269135451163646e-10	3	17	17
ENSG00000243708	PLA2G4B	1.3190217682989203	NA	0.1871618351059504	0.001129598454619856	0.06219964013154952	5.862592255779005e-11	2.107706385625873e-10	3	11	11
ENSG00000114473	IQCG	1.3184444541396432	NA	0.1873549077933775	0.0034980629331896325	0.05299869160560024	1.6498790858752417e-09	5.372916149577387e-09	2	14	14
ENSG00000062650	WAPL	1.317948173815673	NA	0.1875209976306248	3.227465285382859e-05	0.03599486251094119	7.548709808517029e-07	1.984255433878886e-06	2	9	9
ENSG00000153774	CFDP1	1.3179127708550638	NA	0.18753285007037057	0.00474842879920587	0.15682716522250434	1.3944634166432427e-26	1.110197452739785e-25	2	14	14
ENSG00000074706	IPCEF1	1.3176401729761489	NA	0.18762413073374162	0.02414044795024921	0.05111918842390613	3.2545929170303085e-09	1.0374166158764453e-08	17	38	38
ENSG00000084444	FAM234B	-1.3176308870315552	NA	0.18762724075286552	0.00041918933867885475	0.034531209861042134	1.2773635602599686e-06	3.296539908938781e-06	1	5	5
ENSG00000024862	CCDC28A	-1.317344452015009	NA	0.18772319135157955	0.009461127284550487	0.08240136748037637	3.552237328793392e-14	1.5449484644047143e-13	5	25	25
ENSG00000171865	RNASEH1	-1.3173018118107866	NA	0.1877374781525185	0.0037632833440136215	0.010576455760565814	0.007719628212785537	0.012967372340195824	2	33	33
ENSG00000169085	VXN	-1.3172495382282379	NA	0.18775499375711957	0.025804483406745425	0.2171070218515602	2.067027983895333e-37	2.4582151800153303e-36	14	42	42
ENSG00000101336	HCK	-1.3172404766082764	NA	0.18775803020797122	0.00035970979640346146	0.02900929855914009	9.299528320493916e-06	2.218355976744334e-05	1	5	5
ENSG00000114902	SPCS1	-1.3166583776474001	NA	0.18795316122790995	2.024543695732196e-05	0.016076724800149246	0.0010049494295677338	0.0019051379358453534	1	6	6
ENSG00000125844	RRBP1	-1.3164282229026516	NA	0.18803035489368924	0.025532298208308546	0.09057586799421063	1.7084567261770327e-15	8.033541101510812e-15	7	13	13
ENSG00000179104	TMTC2	-1.3157718325717835	NA	0.18825063603543835	0.004593681251075876	0.018275834280717055	0.00045005821574009135	0.000890818137318424	5	17	17
ENSG00000163053	SLC16A14	-1.3154360055923462	NA	0.18836341139820512	0.0022389098858809245	0.011258003379182192	0.005976596814580993	0.01021657284422343	1	8	8
ENSG00000178425	NT5DC1	1.3151789951445665	NA	0.18844975273526665	0.00770257169785002	0.051931863116978554	2.426394701336501e-09	7.814130090745475e-09	8	25	25
ENSG00000167261	DPEP2	1.3149196207232114	NA	0.18853691783063564	0.024278847823355515	0.13979136257298247	1.176025349002246e-23	8.292622824851775e-23	8	20	20
ENSG00000228800	AL590068.1	-1.3147882738955814	NA	0.18858106944802344	0.0006442967267722513	0.010044585792388521	0.009434506178350002	0.01564722886388048	2	7	7
ENSG00000138829	FBN2	-1.314692971031429	NA	0.18861310983050383	0.0029099021730416815	0.3195705750336197	7.678693480657192e-58	1.798933258193855e-56	6	26	26
ENSG00000218739	CEBPZOS	1.3142068203388286	NA	0.18877661392508083	0.03204088600938856	0.11253290617135082	4.381612883553337e-19	2.4741613217008946e-18	13	38	38
ENSG00000134748	PRPF38A	1.313660637640439	NA	0.18896043286785724	0.003371597158515672	0.06395221731168076	3.097280137238951e-11	1.1337301403097283e-10	11	23	23
ENSG00000196821	ILRUN	-1.3135859988538188	NA	0.188985562955431	0.0028321916046462545	0.09864991149641968	8.337545970180071e-17	4.204074561676508e-16	2	10	10
ENSG00000090621	PABPC4	-1.3129489421844482	NA	0.18920015345301844	0.00011551716772918587	0.056946669945504756	3.9502230388277045e-10	1.347302603278765e-09	1	15	15
ENSG00000163568	AIM2	1.3128392895077012	NA	0.18923710771754998	0.010692862031644185	0.05079128032254969	3.6638693795406995e-09	1.1616139025650481e-08	14	37	37
ENSG00000132661	NXT1	-1.3126038316151434	NA	0.18931647782354333	0.0043279922932157105	0.013041140666584416	0.0030753267317705016	0.00546799151095203	2	6	6
ENSG00000258711	AL358334.2	1.3119654684485185	NA	0.18953178602705423	0.002219846986843286	0.0132458203368784	0.00285065370665085	0.005088566713371024	8	17	17
ENSG00000070831	CDC42	1.3115659785513158	NA	0.1896666184197836	0.04514484062249901	0.15836396653301482	7.545794123066904e-27	6.066705270345727e-26	2	5	5
ENSG00000143622	RIT1	-1.3115613886918749	NA	0.18966816796022878	0.07056098701582708	0.016022461621020116	0.0010251328675477804	0.0019421126320787543	4	9	9
ENSG00000134262	AP4B1	-1.3114536472023473	NA	0.18970454425810312	0.10605113368857308	0.19289533771977355	5.736263961033027e-33	5.883444417927954e-32	6	14	14
ENSG00000178229	ZNF543	1.3104705282807145	NA	0.1900367079746964	8.460632281102434e-05	0.010469130109692559	0.008038000294542151	0.013483680627125438	3	14	14
ENSG00000146426	TIAM2	1.3098266198937556	NA	0.19025449561834984	0.1487739474747628	0.30719687402448026	3.220454708353638e-55	6.96438559817863e-54	17	44	44
ENSG00000198793	MTOR	-1.3098088550119427	NA	0.1902605067977644	0.00213945583984608	0.1257298206927428	2.7856465784425762e-21	1.759523137153287e-20	3	14	14
ENSG00000259291	ZNF710-AS1	1.3096586705861946	NA	0.19031133093718589	0.032734530302721776	0.11925596172079195	3.359624820496093e-20	2.0109670522404014e-19	2	9	9
ENSG00000162999	DUSP19	-1.3095263105504231	NA	0.1903561313859089	0.015223653185326048	0.010194715133484474	0.008914364989195279	0.014862186000360668	4	7	7
ENSG00000172667	ZMAT3	1.3094949307951995	NA	0.19036675376022882	0.03449470769799958	0.12550216228228753	3.0414286960518747e-21	1.9175537025218236e-20	2	8	8
ENSG00000150764	DIXDC1	1.3094766183799063	NA	0.190372952905429	0.010425659740869953	0.05718703781949986	3.620539383828791e-10	1.238799479115721e-09	3	13	13
ENSG00000138363	ATIC	-1.3094522630798775	NA	0.19038119792700403	0.006498226636098237	0.055997762057956695	5.571593657497516e-10	1.8819629630180205e-09	5	24	24
ENSG00000268947	AC002128.1	-1.309080656504714	NA	0.19050703085025422	0.007605331477843785	0.011637379352062079	0.005185703747790701	0.0089421451554412	5	24	24
ENSG00000175567	UCP2	1.3090056534850905	NA	0.19053243569848588	0.012874225144153772	0.263573498225913	2.5024673184196163e-46	4.0257797414238275e-45	6	18	18
ENSG00000198729	PPP1R14C	1.3086445995384166	NA	0.19065476595760733	0.001377535128206683	0.010192432294308572	0.008922050760869911	0.014870662697848003	4	17	17
ENSG00000260279	AC137932.1	-1.3084876851512355	NA	0.19070794882620656	0.0008687073280912116	0.033546898821784125	1.81946354134399e-06	4.633498703669154e-06	3	35	35
ENSG00000116857	TMEM9	-1.3078390095239445	NA	0.19092791983865243	0.18750551132374288	0.5046606783001513	5.429908910204949e-104	5.1163465879727845e-102	5	12	12
ENSG00000172803	SNX32	-1.3073690897761732	NA	0.19108738993313812	0.009676027371384583	0.16335497583653388	1.019379469047376e-27	8.527482202289489e-27	5	18	18
ENSG00000254019	AC011676.2	1.3071952949516528	NA	0.19114639307633652	0.0015455385524974208	0.026752765221336593	2.095219167762011e-05	4.828774829720565e-05	3	16	16
ENSG00000134882	UBAC2	1.3068075914058208	NA	0.19127806629750277	0.022310174284814337	0.06481695840715822	2.260061453040406e-11	8.35477341198317e-11	6	16	16
ENSG00000205307	SAP25	-1.3065783012572363	NA	0.19135597001295213	0.0007062913368432383	0.011298484326026466	0.005886659012020855	0.01007086147218133	3	7	7
ENSG00000196547	MAN2A2	1.3058800380789837	NA	0.19159335599147465	0.046869250499564676	0.10341696945452997	1.3863608847481586e-17	7.299571020124708e-17	4	16	16
ENSG00000130844	ZNF331	1.3058225720256216	NA	0.19161290215893045	0.005356615298130551	0.04384970607595846	4.4771967701888046e-08	1.3086662248503122e-07	4	17	17
ENSG00000008083	JARID2	-1.3058093769406387	NA	0.19161739046506732	9.370019917258487e-05	0.05892933328832365	1.924207828790315e-10	6.701510978051404e-10	3	14	14
ENSG00000122490	SLC66A2	-1.3057875633239746	NA	0.19162481053303704	0.0001734812436066333	0.15713558284389406	1.232878553673743e-26	9.833783403233031e-26	1	14	14
ENSG00000180979	LRRC57	-1.3056184053421023	NA	0.19168235808454537	0.00036912276660499237	0.017795875972841962	0.0005360944937926677	0.001049844064639769	1	6	6
ENSG00000233559	LINC00513	1.3056143577492276	NA	0.19168373523149584	0.009633382750280639	0.0134429444759351	0.002649989750754984	0.00475038389912286	13	43	43
ENSG00000169203	RP11-231C14.4	1.3053977489471436	NA	0.1917574445030319	0.0005557947247349394	0.07526210617255434	4.939717583736086e-13	2.009279336894927e-12	1	18	18
ENSG00000162913	OBSCN-AS1	1.3052911758422852	NA	0.19179371765111086	4.185270707000393e-05	0.022593090844674486	9.398316831258494e-05	0.0002020962198611309	1	9	9
ENSG00000273855	AC020658.5	1.3048707946526847	NA	0.19193684751503148	0.09238117789783888	0.4140115916984445	1.4285806359014754e-79	6.330421014231111e-78	8	24	24
ENSG00000166140	ZFYVE19	1.3046958446502688	NA	0.19199643699960967	0.004840384210958074	0.12111278589433529	1.647714746761068e-20	9.981158669094157e-20	1	4	4
ENSG00000182183	SHISAL2A	-1.3044773662687268	NA	0.1920708717280103	0.009866838611719006	0.04500208606278001	2.956467600261504e-08	8.764124957110549e-08	6	21	21
ENSG00000219607	PPP1R3G	-1.3042719383203907	NA	0.19214087957865988	0.021554966650035475	0.1368097094058444	3.7750214496585984e-23	2.597826759237372e-22	4	14	14
ENSG00000164181	ELOVL7	1.3041476011276247	NA	0.19218326160043553	0.001511073771799266	0.0763305193687233	3.3347549005079224e-13	1.3684544577365486e-12	1	8	8
ENSG00000115525	ST3GAL5	1.3036087212336347	NA	0.19236702558489815	0.0003826468120055575	0.046395147422372995	1.7897168764140852e-08	5.40159357860351e-08	2	8	8
ENSG00000124767	GLO1	-1.3034623011594944	NA	0.19241697875377595	0.011835094932049567	0.0974960857570915	1.2855430414938825e-16	6.391933203415074e-16	5	16	16
ENSG00000165272	AQP3	1.3034498691558836	NA	0.19242122053740673	0.007731002599719731	0.024535723492295262	4.659378134216538e-05	0.00010379796781460042	1	10	10
ENSG00000143382	ADAMTSL4	-1.3028575312221045	NA	0.19262340514530019	0.032788092919170994	0.1290146444813757	7.823902229312646e-22	5.0707520533062195e-21	6	31	31
ENSG00000161010	MRNIP	1.3024286927786695	NA	0.1927698793554965	0.014945328423124803	0.022943013354056255	8.281563675873495e-05	0.00017943213578970886	9	25	25
ENSG00000100207	TCF20	-1.3022955562518876	NA	0.19281537016037975	0.005065086279988475	0.029735157969534274	7.162495953689415e-06	1.7290208771089496e-05	4	19	19
ENSG00000132963	POMP	-1.301884595152006	NA	0.19295583931606108	0.007335539781055881	0.0154594027404845	0.0012603169065067026	0.0023620955879435457	12	19	19
ENSG00000277449	CEBPB-AS1	1.301766492027991	NA	0.19299622163139707	0.03376954301241525	0.018137810003553523	0.00047326870217953744	0.0009346021388388861	8	20	20
ENSG00000149177	PTPRJ	-1.3014963865280151	NA	0.19308860057512423	0.001338402334229483	0.0573323434071203	3.4347139495903534e-10	1.1770965132199235e-09	1	4	4
ENSG00000049541	RFC2	1.3006078004837038	NA	0.19339273563548964	4.832229149318721e-05	0.10414722342777538	1.0524388991860681e-17	5.572174955894375e-17	1	11	11
ENSG00000182952	HMGN4	-1.3004755468448461	NA	0.19343803196082365	0.036887032550193335	0.30443940375555456	1.2191316936806903e-54	2.590692616472139e-53	4	14	14
ENSG00000142405	NLRP12	1.2999084812458426	NA	0.1936323379172703	0.0005070357219996333	0.049984240947572006	4.903568796174744e-09	1.5429596566165266e-08	2	11	11
ENSG00000272625	AP000919.4	1.2997437870674018	NA	0.19368879749528456	0.009526914942855675	0.052642191996374356	1.876894076726253e-09	6.089076148652764e-09	5	26	26
ENSG00000131100	ATP6V1E1	1.2995359252092333	NA	0.19376007284108354	0.005476227840388121	0.13432324979225824	9.955283334923381e-23	6.713454734982346e-22	6	21	21
ENSG00000172638	EFEMP2	-1.2993619221611554	NA	0.1938197528862282	0.0018622877186778638	0.11182837885370106	5.728897405941013e-19	3.2243144606000144e-18	3	16	16
ENSG00000131507	NDFIP1	-1.2992656230926514	NA	0.1938527876070233	0.002221978058918863	0.03808064832747118	3.5668714394335765e-07	9.651037916510951e-07	1	6	6
ENSG00000101160	CTSZ	-1.2991452936263317	NA	0.19389407159686145	0.004864495364391758	0.04517758955829449	2.775345339647294e-08	8.255749736272584e-08	6	19	19
ENSG00000205837	LINC00487	-1.2989959808491678	NA	0.19394530848115676	0.12403009880558552	0.14941387159069872	2.657599854624658e-25	2.0121492232652654e-24	9	25	25
ENSG00000126457	PRMT1	1.2988295420811908	NA	0.1940024338867381	0.00015252384019740734	0.021169303001941007	0.00015734207956315612	0.00033058800813876065	3	18	18
ENSG00000182903	ZNF721	1.2986029867710596	NA	0.1940802124448896	0.00018996893685124388	0.061307371501604736	8.110292058920111e-11	2.897570802467104e-10	2	18	18
ENSG00000268001	CARD8-AS1	1.29857798451358	NA	0.1940887973560207	0.001283994791600194	0.09107116413697205	1.4204769184334377e-15	6.705135886103778e-15	9	28	28
ENSG00000087470	DNM1L	-1.2985383033478433	NA	0.19410242306918124	0.010617049618567463	0.016490525912285735	0.0008636449735985556	0.0016518271028067833	9	55	55
ENSG00000103145	HCFC1R1	-1.2984757743811695	NA	0.19412389568195465	0.0054499977404659835	0.010044037043888896	0.009436463199996166	0.0156489611659157	2	11	11
ENSG00000253214	AC079209.1	-1.2977988544837535	NA	0.1943564633813576	0.006761357487403575	0.18052876719499902	9.516598827772105e-31	8.962117149778355e-30	2	3	3
ENSG00000149346	SLX4IP	-1.297626852989197	NA	0.1944155900748441	5.51714396520456e-07	0.05442247161094786	9.856719600295428e-10	3.259407721277792e-09	1	8	8
ENSG00000082213	C5orf22	-1.2973013869329488	NA	0.19452750738018454	0.010042391724473174	0.06705050054276408	1.0004872776016363e-11	3.778321145912896e-11	5	18	18
ENSG00000141526	SLC16A3	1.2972474098205566	NA	0.1945460729415912	0.0007130721009996134	0.10803019156294204	2.4231009836136816e-18	1.325478748580256e-17	1	8	8
ENSG00000259326	AC116158.1	1.2971992492675781	NA	0.19456263898043735	0.005677608408498559	0.019382418181272548	0.00030089565965548846	0.0006106579488085174	1	1	1
ENSG00000162267	ITIH3	-1.2971152276154088	NA	0.19459154282819002	0.0006772198158762955	0.02483634088889294	4.180484868485647e-05	9.371390197341223e-05	4	18	18
ENSG00000250903	GMDS-DT	-1.2965705883918996	NA	0.1947789777107377	0.00602973270517225	0.06381674157621489	3.253972871278409e-11	1.1890556311432653e-10	2	4	4
ENSG00000163534	FCRL1	-1.2958416938781738	NA	0.19503003031698818	0.017606176563706586	0.1102809293143423	1.0316356375219527e-18	5.732831998659743e-18	1	4	4
ENSG00000164211	STARD4	-1.2958244037569888	NA	0.195035988420995	0.0027492800593785496	0.012899057891209407	0.003241764199921942	0.0057430799859980765	3	12	12
ENSG00000249476	AC008467.1	1.2956679694567397	NA	0.1950899010995072	0.03469420905664407	0.3305229975351479	3.3434642499333303e-60	8.346007048341584e-59	3	12	12
ENSG00000164620	RELL2	1.2952895164489744	NA	0.19522037431703076	0.00099274005622225	0.05538238670384519	6.96291643283999e-10	2.329893734766302e-09	1	2	2
ENSG00000178950	GAK	-1.2950649605081317	NA	0.19529782113376348	0.023269424122647264	0.08378060201084934	2.1321780499627723e-14	9.392427788032772e-14	3	13	13
ENSG00000165669	FAM204A	-1.2948105566794441	NA	0.19538558936736483	0.000365436535813395	0.01257123566883275	0.003661491718224598	0.0064473684645069956	2	7	7
ENSG00000256713	PGA5	1.2945970296859741	NA	0.19545927758744952	3.3026904345636536e-05	0.012974770792800155	0.0031519674943429553	0.005593820817601919	1	11	11
ENSG00000276691	AC004466.3	1.2945338475175976	NA	0.19548108567578304	0.0028874928933415637	0.22626430675473555	3.9795246004810604e-39	5.047697290950422e-38	9	30	30
ENSG00000152749	GPR180	-1.2942114526458242	NA	0.19559239193296163	0.0007173711371937765	0.29655709524188123	5.324121819014076e-53	1.070379426427578e-51	5	20	20
ENSG00000265975	AC002091.1	-1.2938567476406733	NA	0.19571490687487458	0.09002198993360759	0.11889758260516856	3.8542519583858344e-20	2.300611445679035e-19	9	25	25
ENSG00000050327	ARHGEF5	1.2936395597055679	NA	0.19578995124537157	0.005821828491143661	0.031027623189877826	4.500064520569443e-06	1.1054520335660418e-05	5	9	9
ENSG00000143314	MRPL24	1.29305274887588	NA	0.19599281589806972	0.004290989470881684	0.01494804954429092	0.0015208672327028288	0.002816560709894256	2	7	7
ENSG00000184281	TSSC4	-1.292197823524475	NA	0.19628864524556955	7.818415227158299e-05	0.06402240205368863	3.019088252065713e-11	1.1065258481443666e-10	1	7	7
ENSG00000143570	SLC39A1	-1.292148857427607	NA	0.19630559885631538	0.012603751032743719	0.08937180053981798	2.675121089580296e-15	1.243579603285782e-14	4	12	12
ENSG00000107290	SETX	-1.2921117914372349	NA	0.1963184329873261	0.0007870550524841435	0.016875718080481456	0.0007501500104239479	0.0014438072422851048	2	12	12
ENSG00000251576	LINC01267	1.2919999345103792	NA	0.19635716727085073	0.015179596724029867	0.04081162069208066	1.3360240934277534e-07	3.754133570079067e-07	4	15	15
ENSG00000231769	AL035701.1	-1.2917491195856674	NA	0.19644404086034362	0.04951534844229151	0.11369877322132597	2.810401275646221e-19	1.6049141350668345e-18	9	12	12
ENSG00000059377	TBXAS1	1.291385298038721	NA	0.1965701060580678	0.004046641007569236	0.09542622038342069	2.7919531847215065e-16	1.3652467968288884e-15	11	29	29
ENSG00000167578	RAB4B	1.2913489754582508	NA	0.19658269518759763	0.012304051604773603	0.06729985910356885	9.134038061785889e-12	3.4578282278491435e-11	5	38	38
ENSG00000255153	TOLLIP-AS1	1.2909071830491925	NA	0.1967358643432614	0.0028101712089555085	0.1276527123585363	1.3253071936818137e-21	8.505873152862808e-21	8	55	55
ENSG00000232125	DYTN	1.2905293041555448	NA	0.19686694405389094	0.004281740753640341	0.025528997289999456	3.2564683296218355e-05	7.370354412654727e-05	10	15	15
ENSG00000245156	AP001107.1	-1.2897143713935633	NA	0.19714984790658618	0.00011888404007483264	0.01906804611109336	0.00033732542174261064	0.0006795246866514778	2	7	7
ENSG00000031823	RANBP3	1.2894390847869608	NA	0.19724548084850146	0.0016782688583744545	0.01349625635157239	0.002598219886122539	0.004663687756658512	5	15	15
ENSG00000233922	LINC01694	1.2889330980162017	NA	0.19742134622383867	0.013687380004844143	0.03720421889536546	4.887709918205702e-07	1.3055971555655696e-06	5	11	11
ENSG00000113504	SLC12A7	1.2889046063936318	NA	0.1974312524438393	0.0006932275801389215	0.7077731919244763	1.302186496936112e-180	1.5950854454255273e-177	6	41	41
ENSG00000066827	ZFAT	-1.2886783566905906	NA	0.19750992986190707	0.0026747460731869556	0.024067087839523296	5.5179939117219626e-05	0.00012183349760798242	3	18	18
ENSG00000018510	AGPS	-1.2885030795323773	NA	0.19757089755552837	0.03912532719748421	0.0718627688174245	1.7203106883437294e-12	6.800739510006136e-12	9	28	28
ENSG00000124785	NRN1	1.2878708348176495	NA	0.19779092941817344	0.09008463939821	0.2194834381355989	7.448040988299874e-38	9.039381097548092e-37	10	22	22
ENSG00000146085	MMUT	1.287742190752181	NA	0.1978357216733525	0.0006470690616886293	0.18915298266813393	2.715485262008413e-32	2.721674854364832e-31	4	14	14
ENSG00000185163	DDX51	1.2876664953144006	NA	0.19786208134627625	0.0005592093474262505	0.09829524746244593	9.524956133342432e-17	4.781717585793014e-16	2	22	22
ENSG00000183396	TMEM89	1.2875672475031628	NA	0.1978966466331934	0.025774727014021687	0.03267218524951909	2.4915833963969564e-06	6.2669644565578475e-06	2	2	2
ENSG00000166825	ANPEP	-1.287546663873767	NA	0.19790381589906603	0.00034756053281055155	0.32988316401133366	4.6044637286709813e-60	1.1460369881419254e-58	2	8	8
ENSG00000275557	AC242842.1	1.287431125147898	NA	0.19794406149514332	1.3397443306138204e-05	0.26254919729543613	3.988609366917256e-46	6.380658771759704e-45	2	15	15
ENSG00000127914	AKAP9	-1.2870523021276443	NA	0.19807605888751223	0.00929318248121822	0.03714467593143036	4.993441700574061e-07	1.3328020501656746e-06	8	24	24
ENSG00000197903	HIST1H2BK	1.2870368957519531	NA	0.19808142845937216	0.0009569280000287905	0.045725676277531324	2.2780355264938e-08	6.81661686334709e-08	1	5	5
ENSG00000163646	CLRN1	-1.2865929349575593	NA	0.19823620750644555	0.009073424069970314	0.013732934161520676	0.0023804661403274766	0.004294404990582358	7	23	23
ENSG00000163959	SLC51A	-1.2844195178498454	NA	0.19899520734047782	0.003345495634351235	0.02621882115060636	2.5396279115662378e-05	5.809267581092359e-05	3	8	8
ENSG00000065308	TRAM2	1.284014830252467	NA	0.19913676642404943	0.027758853022476312	0.09265179136005852	7.876657395718511e-16	3.7552626544113636e-15	10	29	29
ENSG00000149527	PLCH2	-1.2839804546097282	NA	0.19914879435985688	0.0018815983394145273	0.2867664613091975	5.475634122243337e-51	1.0357543408836134e-49	3	24	24
ENSG00000158483	FAM86C1	1.2837287187576292	NA	0.1992368921704275	6.292993469016978e-05	0.44860460646827666	2.048098955954488e-88	1.1906050507004582e-86	1	24	24
ENSG00000131143	COX4I1	1.2835623658280357	NA	0.19929512488613188	0.033095633115041295	0.05937640675998317	1.6359047698964593e-10	5.720662907617125e-10	15	38	38
ENSG00000108557	RAI1	-1.283209468683882	NA	0.19941869955536606	0.001082805351840203	0.018958365845244747	0.000351053145486504	0.0007046951178682028	5	36	36
ENSG00000143353	LYPLAL1	1.283058246031673	NA	0.19947167061229676	0.0018454966895455796	0.012852103409184978	0.00329875127637165	0.00583921197754928	2	4	4
ENSG00000204531	POU5F1	-1.2830000712551073	NA	0.19949205111318513	0.04382080654464574	0.2015365590331685	1.5412144918648523e-34	1.6549960752029024e-33	6	33	33
ENSG00000274386	TMEM269	1.2828248661434765	NA	0.19955344030564304	0.0008579062344220697	0.010960619475582693	0.006681660828725788	0.011334830502702398	2	5	5
ENSG00000151376	ME3	-1.2826533855262507	NA	0.19961353785453018	0.05729881571436793	0.21110868733118415	2.6821479838900544e-36	3.080787392882153e-35	6	27	27
ENSG00000245213	AC105285.1	-1.2823615441094884	NA	0.1997158477616895	0.012034956447713399	0.04014282082968328	1.6993384052621487e-07	4.729301251515837e-07	12	32	32
ENSG00000159023	EPB41	-1.2820389270782468	NA	0.19982899114418862	7.355236773536407e-06	0.03136124976809048	3.991419689833798e-06	9.850173587704678e-06	1	6	6
ENSG00000225963	AC009950.1	-1.2818097377390834	NA	0.19990939741129754	0.003451670180487516	0.01357499113086028	0.0025236286903992855	0.004537874427142429	5	14	14
ENSG00000186340	THBS2	-1.2816755147693528	NA	0.1999564976909387	0.0002788635069209373	0.046164274596117244	1.9450050325518165e-08	5.854816798882061e-08	2	15	15
ENSG00000184232	OAF	1.281145016484947	NA	0.2001427345397927	0.0007753145851674626	0.012173369796969381	0.0042457700217173955	0.007421334227136032	4	10	10
ENSG00000105397	TYK2	-1.2801554563816844	NA	0.20049046813781002	0.026092671701095856	0.12706193865308452	1.665337491533177e-21	1.0624580596094662e-20	2	14	14
ENSG00000106018	VIPR2	1.2796951632986335	NA	0.2006523663272255	0.0018021638260048794	0.018368729303690164	0.0004350850206237506	0.0008630738020447309	3	17	17
ENSG00000262663	AC087222.1	-1.2794106221400563	NA	0.2007524952676677	0.14498611610345596	0.09101467881307702	1.4507042971664025e-15	6.844051717223283e-15	19	80	80
ENSG00000128185	DGCR6L	-1.2793216015216935	NA	0.20078382876831558	0.011516618032280442	0.20361403259606198	6.42344614954889e-35	7.011819097301967e-34	3	7	7
ENSG00000108509	CAMTA2	1.2790635280461131	NA	0.20087468570759703	0.0037152458844481946	0.2514413785930937	6.007376477256973e-44	9.013167034862627e-43	2	22	22
ENSG00000276007	AC079414.3	1.2790254354476929	NA	0.20088809906793426	0.006484281442236013	0.03516138071188442	1.0184991513861463e-06	2.6496119458618057e-06	1	19	19
ENSG00000197646	PDCD1LG2	-1.278937339782715	NA	0.20091912226690978	0.004420001189691411	0.05502088894297203	7.93679493648729e-10	2.640824531738854e-09	1	8	8
ENSG00000196449	YRDC	1.2786722076997876	NA	0.20101251055596248	0.009103908607286859	0.034647411377293776	1.2251193059844219e-06	3.1659992432680607e-06	4	14	14
ENSG00000132406	TMEM128	-1.2784238234054686	NA	0.20110002844824004	0.09361787304858576	0.07861692006317647	1.4367389027419005e-13	6.025589494526989e-13	4	26	26
ENSG00000245848	CEBPA	-1.2783491401733953	NA	0.2011263484255873	0.006926403244117117	0.03243250911045349	2.7157408493050606e-06	6.810798453456052e-06	8	27	27
ENSG00000177535	OR2B11	1.2783174119803702	NA	0.2011375308838118	0.00020197519272866475	0.02297782130959387	8.178031320658203e-05	0.00017736822956616608	2	11	11
ENSG00000143891	GALM	-1.2778152033992418	NA	0.20131459243947758	0.00808546869670262	0.06839011235078352	6.1327710104970004e-12	2.3454703402991316e-11	2	4	4
ENSG00000248445	SEMA6A-AS1	1.2773647052848036	NA	0.20147351936338986	0.004849173574172019	0.0222165335129915	0.00010769518025589409	0.00023018180686986968	10	17	17
ENSG00000157823	AP3S2	-1.276707809336551	NA	0.2017054233625607	0.01504952133166095	0.3997405300393803	4.4953658413148505e-76	1.7886549608517024e-74	6	15	15
ENSG00000078140	UBE2K	1.2760471105575562	NA	0.20193886613931789	0.002827293350599688	0.055529501643513245	6.601615882360012e-10	2.214614842851953e-09	1	7	7
ENSG00000181896	ZNF101	-1.2750890825510408	NA	0.20227771314633092	0.006099418077814347	0.01993661882926872	0.0002460323361820974	0.000504690015931434	5	19	19
ENSG00000110917	MLEC	-1.2748750927909915	NA	0.20235345623111534	0.0020014290786925485	0.010970687919806153	0.006656456881144394	0.011297662218403129	5	16	16
ENSG00000149418	ST14	-1.2736099426348368	NA	0.2028016868107131	0.01737782195615031	0.07633802458716117	3.325559349660319e-13	1.3650075942394642e-12	6	23	23
ENSG00000124126	PREX1	1.2734988124673767	NA	0.20284109369249115	0.027544886970896097	0.07095358702782203	2.4004257292277816e-12	9.396233926164626e-12	14	37	37
ENSG00000165487	MICU2	1.2734483284213072	NA	0.20285899723407397	0.00043083700277875	0.05250831932352345	1.9699774319206416e-09	6.380196974505587e-09	3	17	17
ENSG00000080986	NDC80	1.273402546145171	NA	0.20287523434641708	0.016634818054642515	0.02216774837791523	0.00010961275685453195	0.00023417829416947408	11	32	32
ENSG00000089327	FXYD5	-1.2732666961699872	NA	0.20292342038255085	0.001357884585976553	0.14248256792783795	4.091087191998205e-24	2.9441063472755865e-23	6	31	31
ENSG00000141699	RETREG3	-1.273090171102568	NA	0.20298604634185702	0.04238268177373805	0.059545195794463955	1.5386434816824582e-10	5.384938177014791e-10	8	25	25
ENSG00000167775	CD320	1.2729933747197746	NA	0.20302039285814977	0.005456058622846552	0.04446257242284273	3.590570952869089e-08	1.0578028048574472e-07	5	34	34
ENSG00000075089	ACTR6	-1.272165147155482	NA	0.203314448094991	0.04285790258894169	0.036022352517430016	7.47449848378775e-07	1.965350728280836e-06	8	29	29
ENSG00000174292	TNK1	1.271826553685073	NA	0.20343475212402706	0.0008657154137639498	0.03048329957381133	5.4728933667308594e-06	1.3333520151451556e-05	4	16	16
ENSG00000256020	AC006205.2	1.271774491551696	NA	0.20345325466811104	0.020660433517854168	0.30561581058678305	6.913245622976321e-55	1.478245002349388e-53	2	11	11
ENSG00000080503	SMARCA2	1.2715385732209723	NA	0.2035371138653853	0.002011304350151017	0.012601039265945657	0.0036211549751587317	0.0063796164648651215	8	19	19
ENSG00000130024	PHF10	1.2712229845724687	NA	0.203649331901267	0.02210423362773993	0.08113085218350786	5.6815497313192996e-14	2.4388709973064995e-13	8	25	25
ENSG00000124532	MRS2	-1.271222239173481	NA	0.20364959700595886	0.0014902796184235749	0.10157607292695227	2.7745665254551204e-17	1.4374936962244672e-16	2	10	10
ENSG00000162804	SNED1	1.271073371789348	NA	0.20370254743350202	0.0005372890913876364	0.03510471496671835	1.0394528487248972e-06	2.7028926312029208e-06	3	28	28
ENSG00000155755	TMEM237	-1.2709155111992112	NA	0.2037587075882651	0.009378667847569659	0.06166920279229725	7.110346682765278e-11	2.547750423375298e-10	3	4	4
ENSG00000032742	IFT88	-1.2702794486499687	NA	0.20398510605775155	0.012187975973675103	0.21069934704345025	3.192601689919186e-36	3.657309711451177e-35	8	19	19
ENSG00000180834	MAP6D1	-1.2698950644925138	NA	0.2041220114738599	0.007021841837109844	0.07390572653371223	8.130399094087107e-13	3.273731252981916e-12	2	15	15
ENSG00000181778	TMEM252	-1.2698591953308298	NA	0.20413479033848692	0.025112860302917914	0.1430545706811152	3.2673532122505997e-24	2.3612237773655938e-23	7	17	17
ENSG00000272277	AL031963.3	1.2692272663116453	NA	0.2043600189024658	0.0006376109381983035	0.12262185244821218	9.225298813073967e-21	5.670417539261844e-20	1	2	2
ENSG00000197345	MRPL21	1.2691858997860035	NA	0.20437476882700178	0.0013406637013754065	0.5016442913176877	4.1373464354931473e-103	3.8560518490365206e-101	3	10	10
ENSG00000177989	ODF3B	1.2683045864105225	NA	0.20468919983703915	0.0016848629439807131	0.19471931605359408	2.6818609836023187e-33	2.777248430422474e-32	1	28	28
ENSG00000122557	HERPUD2	-1.2679463624954224	NA	0.20481710585930102	0.00017963086142874695	0.11115124982626298	7.411424398666095e-19	4.150833344635038e-18	1	2	2
ENSG00000079974	RABL2B	-1.267760387864157	NA	0.20488353214393784	0.0031381997940761828	0.21144508451580815	2.3242070588717848e-36	2.673227823782176e-35	4	22	22
ENSG00000111843	TMEM14C	1.2675048112869263	NA	0.20497484435499536	0.07745354839769149	0.12100541599900225	1.7170767139589016e-20	1.0393981139315638e-19	1	1	1
ENSG00000272097	AL024498.1	1.2675048112869263	NA	0.20497484435499536	0.011676992942985019	0.021119243416138724	0.0001602218317090181	0.0003362677997770103	1	10	10
ENSG00000160746	ANO10	-1.2669509464158375	NA	0.20517283032084266	0.0011620879738045652	0.07067375470127499	2.6594855964482935e-12	1.0374776727363918e-11	7	20	20
ENSG00000250479	CHCHD10	1.2669489050127534	NA	0.20517356030309875	0.030742147466318356	0.08474684744472545	1.4905966357642985e-14	6.626018275563281e-14	9	39	39
[truncated: 7,409 more rows]
