# Supplementary material for: SUMMIT: An integrative approach for better transcriptomic data imputation improves causal gene identification
Source: Nat Commun. 2022 Oct 25;13:6336. doi: 10.1038/s41467-022-34016-y (PMC9593997; doi:10.1038/s41467-022-34016-y)
Supplement: Supplementary file 7 — Source Data [file 41467_2022_34016_MOESM7_ESM.zip › Source Data/Figure-3/real-data-new/JTI/DVT]

gene	gene_name	zscore	effect_size	pvalue	var_g	pred_perf_r2	pred_perf_pval	pred_perf_qval	n_snps_used	n_snps_in_cov	n_snps_in_model
ENSG00000117479	SLC19A2	-14.139354307969802	NA	2.1726873358615568e-45	0.004183957224070037	0.05270888696325602	1.8321723097077952e-09	5.951870229054552e-09	9	12	12
ENSG00000100991	TRPC4AP	6.51143579295791	NA	7.443584489672406e-11	0.09330086670052148	0.19465902434068494	2.7501880067799276e-33	2.846286911784489e-32	13	18	18
ENSG00000175164	ABO	-5.39904148226583	NA	6.699788285132352e-08	0.3727063142823559	0.5996800903339806	6.367944985137988e-135	1.3823277031662198e-132	25	40	40
ENSG00000160323	ADAMTS13	-5.282796897839628	NA	1.27226414076143e-07	0.07405422476730487	0.09737319102316962	1.3461810641908622e-16	6.687618502262195e-16	12	20	20
ENSG00000174175	SELP	-5.216358900373126	NA	1.824744566678165e-07	0.0348371917258261	0.04749092353886524	1.2056504586153406e-08	3.6828820297104516e-08	11	16	16
ENSG00000164342	TLR3	5.114518604903581	NA	3.145420886894204e-07	0.011170589695316178	0.02403215724430961	5.588014657482777e-05	0.00012320501846383664	3	4	4
ENSG00000230387	AL118508.1	5.043616141048887	NA	4.5681527751599373e-07	0.17699121837054285	0.22548452154033677	5.580666220814653e-39	7.042151951490102e-38	10	11	11
ENSG00000170175	CHRNB1	4.757138854815977	NA	1.963561109266529e-06	0.13041443566417915	0.15606528104585635	1.889974633063058e-26	1.497051962235491e-25	13	15	15
ENSG00000099282	TSPAN15	4.258332585304675	NA	2.059573763017325e-05	0.029964392575080687	0.07637528945790308	3.2802749417100553e-13	1.347065013778394e-12	5	7	7
ENSG00000135919	SERPINE2	4.124617079358407	NA	3.713520563122149e-05	0.08055676965278469	0.12224393625643576	1.0668454418530867e-20	6.538717827855105e-20	5	6	6
ENSG00000113389	NPR3	4.079625682382079	NA	4.51082766320603e-05	0.012596094325470394	0.011676586282226604	0.005110286071910443	0.008820239238698077	20	25	25
ENSG00000182196	ARL6IP4	-4.01180152054532	NA	6.0257151946833875e-05	0.015525493448235866	0.026467989719209533	2.321568674312559e-05	5.327523243113351e-05	3	3	3
ENSG00000149485	FADS1	3.924013230316693	NA	8.708594961451709e-05	0.01390970101154225	0.02479654197037617	4.2409357211859904e-05	9.496971361010519e-05	3	4	4
ENSG00000226200	SGMS1-AS1	3.922791352792629	NA	8.752894792663097e-05	0.02636510268276286	0.029822532572152057	6.940910461002717e-06	1.677182943437165e-05	9	12	12
ENSG00000132507	EIF5A	3.911724894696444	NA	9.163926535998547e-05	0.17591812620244685	0.07491865935431766	5.604309047246318e-13	2.2747525645260857e-12	16	21	21
ENSG00000111325	OGFOD2	3.8841854870963273	NA	0.0001026735041871562	0.02515834779059526	0.021598417250263093	0.00013469410944978865	0.0002847823058752836	12	13	13
ENSG00000183828	NUDT14	3.8462835312358874	NA	0.00011992298317502292	0.1239053489105906	0.11142073178669402	6.689671778005257e-19	3.751510180543236e-18	13	18	18
ENSG00000158874	APOA2	3.828639782591717	NA	0.00012885343963871823	0.01865694800303111	0.011643833819055968	0.005173210705422632	0.00892239669991881	9	13	13
ENSG00000134825	TMEM258	3.8046382342467	NA	0.00014201158809740383	0.040572756165999875	0.06329886318138975	3.929408048951937e-11	1.4276571743956943e-10	10	11	11
ENSG00000181409	AATK	-3.793639344712432	NA	0.00014845525764737823	0.17020391846206478	0.31608392862783724	4.256327122236949e-57	9.745227479204464e-56	35	52	52
ENSG00000143185	XCL2	3.7908138849067736	NA	0.00015015444165904115	0.10534042616716106	0.2503017562788255	1.0007505630810907e-43	1.4923366440241412e-42	22	28	28
ENSG00000150967	ABCB9	3.779242190824517	NA	0.00015730636703944548	0.0017870561200064193	0.03155676927157596	3.720501104626793e-06	9.213411327544385e-06	4	5	5
ENSG00000267801	AC087289.5	-3.6856445076537265	NA	0.00022812459592276758	0.04036974293386183	0.031983412991427936	3.191499669027549e-06	7.947005637309923e-06	3	3	3
ENSG00000141452	RMC1	3.6770389930914997	NA	0.00023595698311999262	0.04398448419092763	0.08171394666251815	4.580225973521307e-14	1.977002144976514e-13	6	8	8
ENSG00000187775	DNAH17	-3.594310138627701	NA	0.0003252522220290813	0.023333008400594633	0.0865963372741683	7.50602458606004e-15	3.406213697442276e-14	20	25	25
ENSG00000204366	ZBTB12	3.5905018413899445	NA	0.00033004189862291376	0.12145645654052405	0.30541711430410917	7.608917147889543e-55	1.6249728539123011e-53	41	55	55
ENSG00000143153	ATP1B1	3.574613362624711	NA	0.00035074582080534255	0.042229993635502644	0.06166186636739255	7.129344456277604e-11	2.554023983302792e-10	10	11	11
ENSG00000170004	CHD3	3.545038699868782	NA	0.0003925554460061976	0.08197359619263764	0.09970457447537252	5.610064880344233e-17	2.861600316270769e-16	12	14	14
ENSG00000185950	IRS2	3.536468405811662	NA	0.00040551500182612216	0.010663809067176448	0.019250644188823766	0.0003156578817663828	0.0006389538496708804	5	5	5
ENSG00000228692	AL445307.1	3.521888774125	NA	0.00042848387788420284	0.021827126296940315	0.030502010652938744	5.436194276716274e-06	1.3255409590702029e-05	4	10	10
ENSG00000198830	HMGN2	3.4698854410740143	NA	0.0005206803925259921	0.03006229307907101	0.03869620510097482	2.8587912735332256e-07	7.806594195831416e-07	10	13	13
ENSG00000173950	XXYLT1	3.431994547283244	NA	0.0005991596048094012	0.06631411674000522	0.029514306961686238	7.754669393711069e-06	1.8656681458017835e-05	30	38	38
ENSG00000028528	SNX1	3.4292368422143937	NA	0.0006052810863761359	0.05003934716543324	0.07582764109219546	4.0123486656092556e-13	1.642190149559263e-12	15	20	20
ENSG00000166435	XRRA1	-3.4220155931796348	NA	0.0006215874867775968	0.6951540712197551	0.6777132005356425	2.121091966447502e-166	1.4549842453043284e-163	27	30	30
ENSG00000186340	THBS2	3.4203111488656215	NA	0.0006254954837463696	0.015004432161046872	0.046164274596117244	1.9450050325518165e-08	5.854816798882061e-08	12	15	15
ENSG00000159720	ATP6V0D1	3.418393522268607	NA	0.0006299195915913658	0.16027059182605433	0.1210130813822835	1.7120297031636204e-20	1.0367089470181117e-19	15	21	21
ENSG00000116977	LGALS8	-3.4023063619056546	NA	0.0006681968769962372	0.03747220151970541	0.0545846234336693	9.294824586860466e-10	3.0795391584248482e-09	26	36	36
ENSG00000179630	LACC1	3.360935581099236	NA	0.0007767894042335624	0.01729211299042963	0.019662537998774255	0.0002717792674045204	0.0005546522261954208	4	4	4
ENSG00000134824	FADS2	3.3549210902899507	NA	0.0007938762643323912	0.5026038014125119	0.5930427116021051	1.5549346587843003e-132	3.030178916305905e-130	7	8	8
ENSG00000113441	LNPEP	3.349861747446079	NA	0.0008085190436638082	0.00889580533663071	0.08157845102964309	4.815447699901784e-14	2.076442358702934e-13	9	14	14
ENSG00000198964	SGMS1	-3.346991409212088	NA	0.000816937420468327	0.0910999578528858	0.0637456702140614	3.3393134034117646e-11	1.2197206721002843e-10	30	40	40
ENSG00000129993	CBFA2T3	3.3364475042080777	NA	0.0008485645261182629	0.023050546910823852	0.05039758475472465	4.223691343617294e-09	1.3356460050100124e-08	15	19	19
ENSG00000129353	SLC44A2	-3.3262776985606397	NA	0.000880141941129111	0.15288632967112165	0.21409198785565425	7.514403352569511e-37	8.796211815236486e-36	12	12	12
ENSG00000266472	MRPS21	3.323453506254179	NA	0.0008891024233545956	0.008741357717236801	0.07232894177395575	1.4500456864132868e-12	5.756211452847559e-12	11	17	17
ENSG00000145375	SPATA5	-3.3178983295468076	NA	0.0009069749154506351	0.010514653294582139	0.010981515785922515	0.006629459940946854	0.01125741246928385	5	5	5
ENSG00000108826	MRPL27	3.309971831757133	NA	0.0009330536052069168	0.02086104655436153	0.018671407264955538	0.00038968733564441726	0.0007787843047390876	19	22	22
ENSG00000101460	MAP1LC3A	-3.2982587925263505	NA	0.0009728642488196728	0.16995120934007774	0.19686960192315897	1.0920435963166447e-33	1.1419180264167158e-32	6	7	7
ENSG00000167106	FAM102A	-3.28250832801772	NA	0.0010288794647520694	0.0035717990024682045	0.034439219202165215	1.3202980287433772e-06	3.4022225236544213e-06	9	12	12
ENSG00000141391	PRELID3A	3.2811852341219057	NA	0.0010337183208350596	0.14146294000971724	0.038934541075957174	2.624030283360696e-07	7.190715137320641e-07	8	11	11
ENSG00000145781	COMMD10	-3.266719108343362	NA	0.0010880157575827887	0.038458930944396945	0.04279035952879796	6.555720431316724e-08	1.8920237239422838e-07	9	11	11
ENSG00000163958	ZDHHC19	-3.2592204186981073	NA	0.001117188330401725	0.021722000825286757	0.027428097170679077	1.642889241017395e-05	3.8290170690686745e-05	6	6	6
ENSG00000122035	RASL11A	-3.2591373524248137	NA	0.0011175155001642578	0.03744990880348732	0.052094471908472016	2.287893692733183e-09	7.377790322805821e-09	6	10	10
ENSG00000248538	AC022784.1	-3.2498181993872324	NA	0.001154788067135476	0.013702394485361915	0.5016620282834419	4.0883826564052283e-103	3.831239025939522e-101	15	19	19
ENSG00000245556	SCAMP1-AS1	3.242096546221777	NA	0.0011865381859017604	0.02333948289937388	0.0510848742781097	3.2951897145304445e-09	1.049966711528848e-08	6	7	7
ENSG00000118363	SPCS2	-3.208665436809867	NA	0.00133352565861873	0.015099547363372405	0.02824671059424606	1.2235796096687408e-05	2.8910397804090984e-05	8	12	12
ENSG00000078814	MYH7B	-3.2063671282229698	NA	0.001344223682866581	0.05162916570707374	0.042220217967926195	8.048763786453645e-08	2.304311355156821e-07	8	10	10
ENSG00000127947	PTPN12	3.206139352126225	NA	0.0013452882218882715	0.20101839920792505	0.13193000307524907	2.525441340667469e-22	1.6676470370083336e-21	47	57	57
ENSG00000136840	ST6GALNAC4	3.1999953044917335	NA	0.0013742982650116172	0.008702102186039205	0.01842867451392596	0.00042568991283436103	0.0008457085629282273	3	4	4
ENSG00000114054	PCCB	-3.1927577100745905	NA	0.0014092113449799145	0.0018711118302576135	0.0564860280638622	4.668075424761263e-10	1.5861467299233384e-09	6	8	8
ENSG00000161031	PGLYRP2	3.191380925296434	NA	0.0014159446243243667	0.0029659357889475317	0.02063709148585583	0.00019081798703318324	0.0003965989164503768	11	12	12
ENSG00000132471	WBP2	3.1797953983913696	NA	0.0014737907082206494	0.01676011110515183	0.019122173622256156	0.0003307510014758644	0.0006672213768156215	13	17	17
ENSG00000224745	AC063965.2	-3.173168700423558	NA	0.0015078488150186504	0.021404464740295375	0.016387542426834004	0.000896820623320514	0.001708462216099033	8	9	9
ENSG00000254340	AC022784.5	-3.169797612049695	NA	0.0015254514950015772	0.0028278907771137466	0.01107868751738987	0.0063921178075635274	0.01088240129871011	15	22	22
ENSG00000011198	ABHD5	3.157308582893646	NA	0.0015923274148392764	0.00437903993906569	0.015139053343322842	0.0014177182094832	0.0026360673939528783	7	9	9
ENSG00000232125	DYTN	-3.1513931848197907	NA	0.0016249358505887389	0.0262058366579155	0.025528997289999456	3.2564683296218355e-05	7.370354412654727e-05	13	15	15
ENSG00000078804	TP53INP2	-3.1360518035329368	NA	0.0017123895332315198	0.013732237352836366	0.017800804618214178	0.0005351317856669465	0.0010480784596165447	6	7	7
ENSG00000023191	RNH1	-3.1235168165439204	NA	0.001787036529738859	0.09678758665606069	0.17928532328199465	1.5845039168738294e-30	1.479186590662455e-29	23	31	31
ENSG00000111863	ADTRP	-3.1228444589501834	NA	0.0017911237720732549	0.006538461240802506	0.054364242603245176	1.0066667500862584e-09	3.3275497488876725e-09	7	9	9
ENSG00000143891	GALM	3.122498051927547	NA	0.001793232922565313	0.019438493339265846	0.06839011235078352	6.1327710104970004e-12	2.3454703402991316e-11	4	4	4
ENSG00000114423	CBLB	-3.1188144706600918	NA	0.0018158025834497402	0.009733074493745395	0.025456436442759217	3.342781533760035e-05	7.557727161826084e-05	5	6	6
ENSG00000152661	GJA1	3.11373452044569	NA	0.0018473563002389176	0.010606866034214674	0.013288763945338051	0.002805666449555517	0.00501348066514823	15	19	19
ENSG00000085871	MGST2	3.1041165458798674	NA	0.0019084813669339282	0.11663829247700604	0.22798714894343325	1.8830379421598894e-39	2.4170821609356244e-38	27	32	32
ENSG00000103489	XYLT1	-3.102177875251267	NA	0.0019210249154095699	0.07170642128057673	0.1331160401722779	1.5926250406909926e-22	1.0647924687255295e-21	11	14	14
ENSG00000110514	MADD	-3.095476980685559	NA	0.0019649662457074776	0.060911043713196465	0.04812647836386323	9.586808461323002e-09	2.9463114391259527e-08	12	14	14
ENSG00000256574	OR13A1	3.084359615082448	NA	0.002039908566011937	0.06702892572051086	0.13678424598993724	3.8127464324462995e-23	2.6227352013646846e-22	9	12	12
ENSG00000105327	BBC3	-3.073731282228495	NA	0.0021139975420510697	0.026926887969646814	0.040938324272461704	1.2765013548939146e-07	3.593355504772775e-07	7	9	9
ENSG00000177125	ZBTB34	-3.0670000197355227	NA	0.0021621884291325275	0.010766888314677179	0.018471487966929254	0.00041910503507836124	0.0008338823815476061	5	6	6
ENSG00000110047	EHD1	-3.053772476542997	NA	0.0022598339886568926	0.004454467610356223	0.013950768929458367	0.00219639115067234	0.003983281709272415	4	7	7
ENSG00000137825	ITPKA	-3.053292997847049	NA	0.0022634482124064713	0.01767903738367691	0.024574570716374904	4.5945245014187665e-05	0.00010247301427341712	4	4	4
ENSG00000132522	GPS2	3.0465411576342216	NA	0.0023149078465329667	0.030254345256287472	0.04711962015284787	1.378367723531439e-08	4.1959774643627726e-08	15	17	17
ENSG00000183955	KMT5A	3.046408228396391	NA	0.002315931646912865	0.028947363062533617	0.0694376120613071	4.181151756753852e-12	1.614195665839077e-11	5	6	6
ENSG00000223891	OSER1-DT	3.0459282651734374	NA	0.0023196317020263762	0.19077630198385379	0.23855835360822944	1.8415362357741095e-41	2.530489175263638e-40	36	47	47
ENSG00000164308	ERAP2	3.042385767586224	NA	0.0023471088393894803	0.7364575787740684	0.7741602123921822	5.177707597781449e-218	8.879250759435408e-214	17	24	24
ENSG00000100162	CENPM	-3.041756197934716	NA	0.0023520231296711	0.005509058214816823	0.014974283969725239	0.0015062625353269242	0.0027910206610828117	9	11	11
ENSG00000119227	PIGZ	-3.035873625248155	NA	0.002398398660329708	0.19394269682345128	0.1733786594009768	1.7671067213312855e-29	1.5752958649590195e-28	31	38	38
ENSG00000160145	KALRN	3.0330972364087527	NA	0.00242057590508848	0.019978941289740437	0.022878401910357397	8.477241909274852e-05	0.00018341688304586735	15	16	16
ENSG00000060642	PIGV	-3.029452993253701	NA	0.0024499702630932873	0.04429066101965661	0.15159883189408344	1.117651663298433e-25	8.594891647490953e-25	4	7	7
ENSG00000248092	NNT-AS1	-3.0199127661713034	NA	0.0025284749913493734	0.04612855017717016	0.044071900373703295	4.1329587082269045e-08	1.210522782021916e-07	7	8	8
ENSG00000162910	MRPL55	-3.0066098754328068	NA	0.0026417856194615587	0.01629727585032589	0.013806455471564028	0.00231665608210632	0.004188543505750267	8	9	9
ENSG00000108465	CDK5RAP3	3.005837616067198	NA	0.0026485039433478347	0.12994492051848067	0.15969180973362634	4.434989904919209e-27	3.596011436381065e-26	12	16	16
ENSG00000161955	TNFSF13	-3.0018356405524287	NA	0.0026835702292547134	0.03404239077803771	0.05912828944428161	1.790125486445404e-10	6.248496227773709e-10	9	10	10
ENSG00000234745	HLA-B	2.998830269719388	NA	0.0027101824086423303	0.10724903004284286	0.2285114396147088	1.499075897532122e-39	1.9314539869856017e-38	33	42	42
ENSG00000140650	PMM2	2.986987532368999	NA	0.002817412121268912	0.045026009678637326	0.10742761262642077	3.044487381622005e-18	1.6590376265470532e-17	4	7	7
ENSG00000163161	ERCC3	2.982049545458821	NA	0.002863256575905123	0.13184782619182683	0.17554956376130895	7.29721327153017e-30	6.624664393513546e-29	22	26	26
ENSG00000178075	GRAMD1C	2.9775211992782493	NA	0.0029058954773885054	0.038186763131238435	0.08115535606752686	5.6303473620281775e-14	2.4174969181627744e-13	10	17	17
ENSG00000117475	BLZF1	-2.9771628677391337	NA	0.00290929414862332	0.009898959354481103	0.11698026439447985	8.029479393257887e-20	4.727001102470976e-19	8	8	8
ENSG00000107438	PDLIM1	-2.9729489368949955	NA	0.0029495351668146017	0.020779861645668585	0.03959094295197057	2.0723796066877752e-07	5.725670674253047e-07	17	22	22
ENSG00000240065	PSMB9	-2.970641693763189	NA	0.002971782793290886	0.0769760937033179	0.41434416584613953	1.1813635122908984e-79	5.262130616175744e-78	15	17	17
ENSG00000171097	KYAT1	2.9516501217645117	NA	0.0031608085766027584	0.034150938670715045	0.03939446947958971	2.2240823910194177e-07	6.129988576597878e-07	7	10	10
ENSG00000148925	BTBD10	-2.9442512033549435	NA	0.0032373711793138057	0.018735534199725463	0.06045375099954691	1.106101644275804e-10	3.914266838152241e-10	8	15	15
ENSG00000124356	STAMBP	-2.94162977707271	NA	0.003264900050288291	0.0680832624497132	0.08429684441138492	1.7610829060020544e-14	7.801811096623413e-14	17	22	22
ENSG00000167103	PIP5KL1	-2.929945413954061	NA	0.003390215521158958	0.05314451804210267	0.10592260235323515	5.381140271510631e-18	2.8873959485649504e-17	7	8	8
ENSG00000172244	C5orf34	2.9297697752709895	NA	0.003392132220938989	0.02678525072942778	0.09918911701503122	6.809068955337526e-17	3.449593013739534e-16	6	11	11
ENSG00000166181	API5	2.9192767106125395	NA	0.0035084464042807063	0.04833838045184724	0.0737175501741127	8.711963144894359e-13	3.50543068915517e-12	9	9	9
ENSG00000166839	ANKDD1A	-2.9136643202651404	NA	0.0035721378561043454	0.15435768086268153	0.20464966622071662	4.1488546040465835e-35	4.581372028641008e-34	24	31	31
ENSG00000159363	ATP13A2	-2.9119492404421705	NA	0.00359180998382401	0.034062570843007414	0.046481903635681526	1.7346195270875616e-08	5.241760400004334e-08	11	11	11
ENSG00000272462	U91328.1	2.906717054731247	NA	0.0036524340452395916	0.06091645478911884	0.08970216789281746	2.365555890614364e-15	1.1035614245959122e-14	5	6	6
ENSG00000272109	AC008906.2	2.89907296430948	NA	0.0037426778676666783	0.11873019073743091	0.23336928059840525	1.799120300831907e-40	2.3843210231040473e-39	21	26	26
ENSG00000197880	MDS2	2.890045674108667	NA	0.0038518585763592608	0.006974231628717881	0.011719261148492937	0.005029463794948968	0.008691079667430457	11	11	11
ENSG00000198920	KIAA0753	-2.884474070106989	NA	0.003920680449289423	0.14266828231086182	0.2406428306034638	7.339686107540613e-42	1.0258213289177994e-40	16	22	22
ENSG00000260063	AL512408.1	-2.8761719658365053	NA	0.004025303463169771	0.009650663430805312	0.02823577828609287	1.2284032392048345e-05	2.902037077989214e-05	5	6	6
ENSG00000170027	YWHAG	2.8751679507702907	NA	0.004038126360214251	0.004516981524946161	0.023894772973401084	5.8721633732071664e-05	0.0001292041694728377	7	10	10
ENSG00000167644	C19orf33	-2.8748316985082374	NA	0.004042429127385559	0.09217498049330913	0.20395624006096544	5.55987856342785e-35	6.084643106842641e-34	13	16	16
ENSG00000185344	ATP6V0A2	2.8743480595164637	NA	0.004048625189674079	0.06699843329310978	0.12370713359220328	6.075383375909127e-21	3.768056040270004e-20	12	14	14
ENSG00000140995	DEF8	2.8689705091178626	NA	0.004118101934468458	0.021533993758808	0.030744164942932167	4.9828785883520904e-06	1.2189926520920114e-05	14	18	18
ENSG00000185236	RAB11B	-2.86401249541335	NA	0.0041831150969763526	0.010615705237571545	0.016431527420485866	0.0008824966922619799	0.001683793477481163	7	7	7
ENSG00000137700	SLC37A4	2.856244931872824	NA	0.004286842920858309	0.005752088899060669	0.012616503723993889	0.0036004029780048437	0.006346972894995755	10	13	13
ENSG00000221025	MIR1250	-2.851601281379355	NA	0.004349962600287565	0.010602144211519005	0.03352213866823235	1.835726445363422e-06	4.672832538449951e-06	10	13	13
ENSG00000141905	NFIC	2.851554661057076	NA	0.004350600545247863	0.13276741450957638	0.08765747450907861	5.0609980903839334e-15	2.3156631870862883e-14	53	62	62
ENSG00000169359	SLC33A1	-2.8512562157477146	NA	0.0043546864324274966	0.029045923319197354	0.010359190526964289	0.008378030290373881	0.014019793271821008	4	5	5
ENSG00000160716	CHRNB2	-2.845629496062045	NA	0.004432373327451708	0.02549440084352087	0.055731050317028664	6.136821897796586e-10	2.0651561759284465e-09	4	5	5
ENSG00000141086	CTRL	-2.8453613757809286	NA	0.004436106364859237	0.021147380145381423	0.03900861762303482	2.5550666178542205e-07	7.008451284322142e-07	4	4	4
ENSG00000272810	U91328.3	2.8411828118791886	NA	0.004494653877339493	0.030544602582201756	0.04240477690007922	7.531576060940536e-08	2.1620231321385463e-07	7	9	9
ENSG00000198796	ALPK2	2.837891078923942	NA	0.004541267659092861	0.008724657374500719	0.027796963830813877	1.4385848725308932e-05	3.371640286870615e-05	20	27	27
ENSG00000157613	CREB3L1	2.834198045402758	NA	0.004594085116154746	0.006402469810291024	0.011978589902793024	0.004565482512479256	0.007943735755530312	5	6	6
ENSG00000236682	MAP3K2-DT	2.8295664800724714	NA	0.0046611115127417335	0.5413712635445496	0.5678250988835102	8.357508666488778e-124	1.3029356011056005e-121	13	16	16
ENSG00000180543	TSPYL5	2.8259271327403517	NA	0.004714398712512064	0.0295662598151553	0.051662969943712854	2.674028149417946e-09	8.59065356582397e-09	18	21	21
ENSG00000215529	EFCAB8	2.8177379329747327	NA	0.004836326644007835	0.02304097027358395	0.029380047337458984	8.13836575915299e-06	1.9546895574749948e-05	9	12	12
ENSG00000142733	MAP3K6	-2.8130368864854467	NA	0.004907602119936482	0.05087566048532512	0.06387571739874673	3.1848112778925934e-11	1.1645272623577843e-10	9	10	10
ENSG00000283297	TEX52	-2.8125742243201035	NA	0.004914667934365123	0.023108571571069422	0.013691805113759253	0.0024169353866239124	0.004355614222910201	9	14	14
ENSG00000233452	STXBP5-AS1	-2.811130455578817	NA	0.004936776488786734	0.014497534347408516	0.024817120304410346	4.2095705308402065e-05	9.434125069704483e-05	10	12	12
ENSG00000100731	PCNX1	2.802912056132306	NA	0.005064347683241718	0.0875257171500546	0.09927832430912467	6.584648446931249e-17	3.3408324324385797e-16	10	11	11
ENSG00000132510	KDM6B	2.8004048886110238	NA	0.005103854540594136	0.02036012634673396	0.04247307424503303	7.348720885827272e-08	2.1118773953589493e-07	5	5	5
ENSG00000116133	DHCR24	-2.7953429244099883	NA	0.005184468885319341	0.001720732488021455	0.01198169882647937	0.004560192170558692	0.007936141215030548	3	6	6
ENSG00000135018	UBQLN1	-2.7899654840757653	NA	0.005271366088944824	0.017637735292183092	0.018060310413783778	0.00048682552463410697	0.000959936865810084	17	18	18
ENSG00000235750	KIAA0040	-2.7892237528485757	NA	0.005283454856076205	0.026996328381359302	0.045009117809991075	2.9489886568437288e-08	8.743465849967688e-08	12	15	15
ENSG00000198851	CD3E	2.787139398438676	NA	0.005317559926804988	0.05301888407038291	0.11253884021241019	4.371725995201558e-19	2.4693916038113153e-18	4	4	4
ENSG00000157800	SLC37A3	2.7866115379919436	NA	0.005326228491525478	0.07402484796460507	0.12379553188820035	5.872035393602144e-21	3.6458919248690497e-20	20	22	22
ENSG00000230513	THAP7-AS1	-2.784503635026284	NA	0.005360972017160786	0.237028947383878	0.32836234603606823	9.840082202713729e-60	2.4175869583716012e-58	18	26	26
ENSG00000160593	JAML	2.7805103321600533	NA	0.005427353259641515	0.010342505586660954	0.040636473406128616	1.4228981520435935e-07	3.989092759423833e-07	16	20	20
ENSG00000136828	RALGPS1	-2.7746632536707505	NA	0.005525889206937386	0.09135374412912324	0.14016430979257521	1.0161255032390312e-23	7.176909495488528e-23	8	9	9
ENSG00000116161	CACYBP	-2.769702770799295	NA	0.005610746805679493	0.02717273987068192	0.051646653963164965	2.6898413700025436e-09	8.63336882915471e-09	3	3	3
ENSG00000116990	MYCL	2.7621065561552216	NA	0.005742973213165346	0.00859058456047715	0.04078434159283225	1.3491977463170753e-07	3.78866745563968e-07	4	5	5
ENSG00000154217	PITPNC1	2.761625021026803	NA	0.0057514491956936545	0.015292745419570772	0.025958196509676765	2.789707087892023e-05	6.356721611780534e-05	10	10	10
ENSG00000181666	ZNF875	2.7532956600189213	NA	0.00589985879207783	0.00478320825979058	0.10616301388814879	4.913440121710493e-18	2.6447138935095177e-17	1	3	3
ENSG00000172543	CTSW	2.7513798459232968	NA	0.005934478600853276	0.34782811779554806	0.3744168558348358	4.579711035337347e-70	1.5490624170611474e-68	21	25	25
ENSG00000264701	AC018521.4	2.7507638304694297	NA	0.005945649171200621	0.0029868694801957556	0.015634538780039866	0.0011818474943937397	0.002222313890499807	8	9	9
ENSG00000168394	TAP1	-2.7451431467817837	NA	0.006048450848727777	0.021187992606744335	0.0768918997902352	2.712333149981513e-13	1.1202745951115838e-12	4	5	5
ENSG00000163482	STK36	2.74320703143764	NA	0.006084231241382199	0.015348336256543126	0.011013257703993914	0.0065509591296791184	0.011130724077565364	7	9	9
ENSG00000174485	DENND4A	2.742721845461513	NA	0.006093227547209269	0.044635393136746804	0.05456126085180736	9.373765540679192e-10	3.105093785147913e-09	20	24	24
ENSG00000274818	AC004825.2	-2.737125344167966	NA	0.006197867286809444	0.0014689025346947399	0.023639927475103736	6.438188162786901e-05	0.00014098900370786944	3	4	4
ENSG00000131966	ACTR10	-2.736579656943069	NA	0.006208156271612822	0.29658527140917423	0.07448609359558336	6.569684714613915e-13	2.6577854015313527e-12	18	24	24
ENSG00000000460	C1orf112	-2.736214336713574	NA	0.006215053010889666	0.05265769433547635	0.06396446257016004	3.083493771058414e-11	1.1289247369743967e-10	11	12	12
ENSG00000013573	DDX11	2.7347958006646462	NA	0.006241898448036267	0.09124283727780563	0.709615247683698	1.5734936607735792e-181	2.0756802145081624e-178	32	40	40
ENSG00000135378	PRRG4	2.7332065105438232	NA	0.006272099323112244	0.026531663335560264	0.07096738199088266	2.3883271995531554e-12	9.351009850487914e-12	1	2	2
ENSG00000241839	PLEKHO2	-2.7281287955708735	NA	0.006369473329365174	0.1426404239925589	0.23895675425434545	1.5449246912885062e-41	2.136605929911822e-40	15	18	18
ENSG00000005243	COPZ2	2.721306437787727	NA	0.006502445314461753	0.05300641093087258	0.053427532248341396	1.41282372172408e-09	4.6255276830557945e-09	7	7	7
ENSG00000164241	C5orf63	2.716026880066147	NA	0.006607055348758236	0.006845872818009805	0.03812500803233126	3.510444028474473e-07	9.505858936413822e-07	2	3	3
ENSG00000100629	CEP128	2.708640750927473	NA	0.00675594490727659	0.011387284757722771	0.028124584276302156	1.2785600200030722e-05	3.0134724825498466e-05	12	15	15
ENSG00000275481	AC025031.4	-2.707082251035538	NA	0.006787743796651439	0.00496594403896989	0.010664130717024912	0.007469108136695999	0.012577350298134296	3	4	4
ENSG00000226445	BX322234.1	2.706575653769507	NA	0.00679810909538741	0.0030646023852341922	0.07126722097109138	2.139885754728549e-12	8.399382194515882e-12	6	12	12
ENSG00000185024	BRF1	2.703952689381196	NA	0.00685200442056191	0.012182570863425665	0.017377757935224575	0.0006244501749546833	0.0012126255294188498	14	27	27
ENSG00000178538	CA8	-2.697216411471332	NA	0.006992181279210746	0.017930658757497376	0.06904842523965098	4.8208260692645675e-12	1.8548877330450542e-11	6	6	6
ENSG00000170876	TMEM43	2.688567598133031	NA	0.007175930493389447	0.057544897021844246	0.0644591037074535	2.5749429272390115e-11	9.494236994027479e-11	10	11	11
ENSG00000168779	SHOX2	2.686742803156257	NA	0.007215248680582219	0.033001851678908824	0.044219749450769674	3.918680847265298e-08	1.1511041084233057e-07	3	3	3
ENSG00000139344	AMDHD1	-2.6804413917714993	NA	0.007352513843613158	0.2555935473097796	0.334946793025836	3.6279279350722534e-61	9.25823454740388e-60	10	10	10
ENSG00000182584	ACTL10	2.678743232267458	NA	0.007389903803251385	0.007319574231699324	0.011061338190546421	0.006433850076951544	0.010946928759762083	10	13	13
ENSG00000261218	AC099524.1	2.6781377669500657	NA	0.0074032760880806585	0.04170035291517422	0.1611982598163218	2.4244480969529942e-27	1.9912289470616332e-26	20	28	28
ENSG00000136908	DPM2	-2.6761383957532434	NA	0.007447588442978197	0.022025832442314198	0.012156571898657832	0.004272423174077298	0.007465639393952678	2	3	3
ENSG00000134769	DTNA	-2.6749836218044143	NA	0.007473290101460328	0.010036180678155183	0.010779846071415349	0.007151099969075733	0.012075050548412736	5	6	6
ENSG00000215041	NEURL4	2.6698866616523613	NA	0.00758768541296034	0.010326870544088545	0.029566906073864366	7.609332942170016e-06	1.8319872332622995e-05	3	7	7
ENSG00000064989	CALCRL	-2.6688106118210357	NA	0.007612035853027609	0.007439455135644633	0.03270801777969375	2.4597000760835376e-06	6.188585182622738e-06	2	4	4
ENSG00000002919	SNX11	2.667186895988556	NA	0.007648912304263935	0.05937967406011038	0.2711848210545	7.677967193392145e-48	1.3153792147800388e-46	10	12	12
ENSG00000119487	MAPKAP1	-2.6622515461974885	NA	0.0077619848267045195	0.005313790449651694	0.01498087305718306	0.0015026167001081483	0.002785167941002447	6	7	7
ENSG00000176058	TPRN	-2.6594366593236236	NA	0.007827144602178093	0.005813470875857853	0.010343112369749437	0.008428974239272417	0.01410091495749514	8	12	12
ENSG00000107147	KCNT1	-2.6542901384920716	NA	0.007947545859112764	0.04873140434705642	0.03478837183772017	1.1646032946947992e-06	3.0159743130053023e-06	22	29	29
ENSG00000131591	C1orf159	2.653759540594429	NA	0.007960052868939502	0.12232587752494681	0.09171029665988857	1.1192521780575858e-15	5.308090597762594e-15	20	25	25
ENSG00000145476	CYP4V2	2.652726591196278	NA	0.007984451646110294	0.2236715180429822	0.47191687768204943	1.0821768113556159e-94	7.483165378200588e-93	66	85	85
ENSG00000088808	PPP1R13B	2.6523854910861373	NA	0.007992523296036802	0.00014414914413597807	0.01349218990377551	0.0026021323899676533	0.004670221701261673	2	3	3
ENSG00000100890	PRORP	2.652035890664249	NA	0.008000803675152282	0.10564505180507182	0.18280175288702738	3.740317527979144e-31	3.557554369790035e-30	24	30	30
ENSG00000277149	TYW1B	-2.6494280001288653	NA	0.008062815021968598	0.2884917620852904	0.5000768009176314	1.182835776967408e-102	1.0732513618631788e-100	23	31	31
ENSG00000257949	TEN1	2.6476799977832073	NA	0.008104620156537078	0.2030973973184434	0.30778803860535403	2.4192285242466093e-55	5.251563286367735e-54	6	11	11
ENSG00000174791	RIN1	-2.6464063775449933	NA	0.008135202075176847	0.2739364421172848	0.392916931786706	1.977494622497592e-74	7.56965519669893e-73	13	17	17
ENSG00000223501	VPS52	2.643014128721233	NA	0.008217160631623761	0.011545392626356451	0.017444944474213853	0.0006093214174895478	0.0011853847293661194	3	4	4
ENSG00000149573	MPZL2	2.639781722771484	NA	0.008295943988184142	0.1136198949772421	0.14170441370409415	5.5535908182328e-24	3.9666192812109245e-23	12	12	12
ENSG00000261655	AC100803.3	-2.637632580647962	NA	0.008348698331559278	0.04390913394319965	0.0642278717905536	2.801321344935997e-11	1.029266245401121e-10	5	6	6
ENSG00000237149	ZNF503-AS2	2.6373919078656898	NA	0.008354624699304373	0.011484852645491988	0.03806423359063751	3.58798071298153e-07	9.706622692367922e-07	7	8	8
ENSG00000132481	TRIM47	-2.633024805380745	NA	0.008462816637020181	0.14397282146793494	0.08664396350808268	7.37447087775453e-15	3.3482870289280495e-14	23	28	28
ENSG00000260804	LINC01963	2.632555314732624	NA	0.00847452221327582	0.1394516868579747	0.1037903877179055	1.2041719814342386e-17	6.367667378851606e-17	20	31	31
ENSG00000129245	FXR2	2.624685049057007	NA	0.008672915025970946	9.897311799441207e-05	0.03187639580741483	3.316664770122398e-06	8.249091246240608e-06	1	3	3
ENSG00000255197	AC090559.1	2.621667031741822	NA	0.008750087279830968	0.040940972382063956	0.03797841680729667	3.7003906359627873e-07	9.99653418653526e-07	15	21	21
ENSG00000162510	MATN1	-2.6208987433811557	NA	0.008769830535259522	0.01875063969314581	0.026171891822391127	2.5829387153829875e-05	5.9059754706803804e-05	5	6	6
ENSG00000163945	UVSSA	2.6204247818142288	NA	0.008782030107651443	0.3696942389133216	0.4089140926562976	2.5938409670937857e-78	1.0983155245602798e-76	49	65	65
ENSG00000204619	PPP1R11	2.6170965903631953	NA	0.008868124296243148	0.0156371058538944	0.05816765448626912	2.536900896569896e-10	8.762399491495901e-10	6	10	10
ENSG00000174004	NRROS	-2.6119648696802047	NA	0.009002350421464585	0.03855116881017333	0.10951858880442743	1.377932988722358e-18	7.627557399483446e-18	15	24	24
ENSG00000170606	HSPA4	-2.6109784158116245	NA	0.009028359180689218	0.0680151356078615	0.09568065136834167	2.538291050624229e-16	1.2429798180226984e-15	13	16	16
ENSG00000084110	HAL	-2.604718216393207	NA	0.009194984720696475	0.06245510290818472	0.10064370369302413	3.940931720649986e-17	2.0264779033711126e-16	13	17	17
ENSG00000217930	PAM16	2.602857408395391	NA	0.00924503960427739	0.09353817727745793	0.10190493318637997	2.4513594663138872e-17	1.2738898026611167e-16	9	10	10
ENSG00000174606	ANGEL2	-2.601792847663271	NA	0.009273785023377099	0.1452898407976372	0.11060723513788608	9.113653165496888e-19	5.079299256909526e-18	10	12	12
ENSG00000131373	HACL1	-2.6010341644287114	NA	0.009294319741393624	0.00391178712010635	0.027053058683677675	1.8804358577683874e-05	4.359550429210501e-05	1	2	2
ENSG00000004779	NDUFAB1	-2.599048285603474	NA	0.009348262272239007	0.01647266895727929	0.013368250985472062	0.002724284704758354	0.004875170447866118	16	17	17
ENSG00000007376	RPUSD1	-2.598825836866362	NA	0.009354322021451502	0.008773569248943291	0.031338822762708794	4.023731088898411e-06	9.925627796823769e-06	23	33	33
ENSG00000171159	C9orf16	2.5976134982082764	NA	0.009387409099921142	0.0023266645792732626	0.010798464704232043	0.007101236315894344	0.011997941042489864	6	7	7
ENSG00000141179	PCTP	2.590305673034125	NA	0.009589074365797617	0.010073627700675825	0.058496430884815646	2.251599501353439e-10	7.798965834924283e-10	3	3	3
ENSG00000148926	ADM	2.588290577086676	NA	0.00964535774719518	0.012908481743090465	0.016606589517317638	0.0008277355735650606	0.001586015346487958	22	26	26
ENSG00000058453	CROCC	2.5866346371767954	NA	0.00969182983984544	0.21897273370800804	0.2788787158556613	2.186745430489633e-49	3.930869747113912e-48	19	27	27
ENSG00000138835	RGS3	2.5857812225581824	NA	0.009715857810415816	0.11254660750586491	0.21913925125868672	8.636331642537397e-38	1.0444601645830313e-36	14	17	17
ENSG00000079332	SAR1A	2.577809229076643	NA	0.009942887368252773	0.01889679313058477	0.03317615826205162	2.0787869412258756e-06	5.2680829400151525e-06	5	8	8
ENSG00000138801	PAPSS1	2.57691939379967	NA	0.009968519374128721	0.3517416295145945	0.44435112291163403	2.6795794059754174e-87	1.4871232114262923e-85	35	45	45
ENSG00000130734	ATG4D	2.5733772852820733	NA	0.010071135445469441	0.009462021161167974	0.02795673958033065	1.3581817830514325e-05	3.1949875716802494e-05	6	8	8
ENSG00000111361	EIF2B1	2.570058981033988	NA	0.010168120152586621	0.030406424460061733	0.07665332341453972	2.961269865762306e-13	1.2204474147550535e-12	5	5	5
ENSG00000256092	SBNO1-AS1	-2.5615696325334216	NA	0.010420035075782793	0.20240426266983894	0.14682282931650553	7.402961307016673e-25	5.4886892976233866e-24	18	29	29
ENSG00000138398	PPIG	2.556889222930543	NA	0.01056128445682655	0.03942964196120343	0.08089092577870706	6.208094081254946e-14	2.660235017477288e-13	4	6	6
ENSG00000203782	LOR	2.5550738156106925	NA	0.010616528127942688	0.023653620786749784	0.029092131681229632	9.026487611759277e-06	2.15742489273951e-05	11	14	14
ENSG00000205927	OLIG2	2.5512183277245564	NA	0.010734705597157035	0.01235671961611687	0.08115923667805254	5.622280919919381e-14	2.4146380038992603e-13	4	7	7
ENSG00000128159	TUBGCP6	-2.548715938954892	NA	0.010812032734169679	0.022040999140116504	0.034926574149576645	1.1081744186460985e-06	2.8754854146409355e-06	12	16	16
ENSG00000213398	LCAT	-2.5483756431872444	NA	0.010822586481495184	0.10280512492156633	0.08702759676004834	6.3953274971325326e-15	2.912200511107961e-14	13	18	18
ENSG00000275888	AC132872.3	2.547213859374544	NA	0.010858686442363744	0.008550279150949767	0.01250990738369433	0.003745934332596321	0.006590646134163774	12	12	12
ENSG00000004139	SARM1	-2.5464779664768264	NA	0.010881608079275691	0.02208755139627431	0.03685216257837975	5.547022171568105e-07	1.4748198948871542e-06	3	3	3
ENSG00000124067	SLC12A4	-2.545789701391106	NA	0.010903085110912992	0.08626867808037256	0.09296611228533179	7.004394762487297e-16	3.347780540186585e-15	10	14	14
ENSG00000234699	AL139339.1	-2.5454867517010085	NA	0.010912550467237818	0.019932291015455343	0.031107653810636345	4.3724278614418895e-06	1.0756385797714383e-05	7	8	8
ENSG00000181788	SIAH2	2.544879633387178	NA	0.010931541248742222	0.007375652088830088	0.016635613233295807	0.0008189934757628746	0.0015699663666283855	4	4	4
ENSG00000182004	SNRPE	-2.5443107966443916	NA	0.010949361219667364	0.05374856014004742	0.02957289200784076	7.592966995841624e-06	1.8283037210290368e-05	6	6	6
ENSG00000117713	ARID1A	-2.5442813758334037	NA	0.010950283588261122	0.001531411724928423	0.015426226008172284	0.0012757639007310243	0.002389218645149758	9	11	11
ENSG00000087448	KLHL42	-2.542345071285144	NA	0.01101114047498962	0.011711009796658728	0.024286154503155168	5.098482008883244e-05	0.00011309515970810858	31	37	37
ENSG00000134049	IER3IP1	2.541984156783343	NA	0.011022516969113313	0.003750300863405725	0.024483607809467383	4.7478267717542256e-05	0.0001057134267837097	5	5	5
ENSG00000157954	WIPI2	-2.5404830964859006	NA	0.011069944457744028	0.042917400617190356	0.07700407350641233	2.6026159304277396e-13	1.0765137624434468e-12	18	30	30
ENSG00000099203	TMED1	-2.539316864816309	NA	0.011106917757911672	0.007076788629983525	0.03761970208881425	4.2096614432914676e-07	1.1315279638088618e-06	14	22	22
ENSG00000166507	NDST2	2.5392446557545947	NA	0.011109210619880478	0.043115453137190646	0.11052744258435866	9.394167199836462e-19	5.230538094480373e-18	8	8	8
ENSG00000237781	AL356356.1	2.5383097457545145	NA	0.011138934901543386	0.12277752504324897	0.06330068078056332	3.926808241079064e-11	1.4270149295669605e-10	14	25	25
ENSG00000167720	SRR	2.537710829562048	NA	0.011158013787846711	0.34703740996234633	0.23441554151860183	1.1376338319023384e-40	1.519414531409128e-39	16	22	22
ENSG00000122642	FKBP9	-2.535149221779353	NA	0.011239943513517554	0.016120625275044417	0.11144282618970261	6.633703300114799e-19	3.7237766904637865e-18	5	8	8
ENSG00000186716	BCR	2.533991851985892	NA	0.011277135389023633	0.04808432870900879	0.16921116871168443	9.59235612833712e-29	8.329079252903965e-28	17	27	27
ENSG00000180992	MRPL14	-2.5339763164520264	NA	0.01127763536305732	0.0010194997017665365	0.09914237105776505	6.92969852859788e-17	3.509669228202157e-16	1	3	3
ENSG00000038532	CLEC16A	-2.5333270054743804	NA	0.011298549495821803	0.012930987733366626	0.01600814351551647	0.0010305263960225595	0.0019521150077754196	10	13	13
ENSG00000203485	INF2	-2.5295751456037436	NA	0.011420071640510026	0.07938242835127957	0.1814109053950285	6.62535344973532e-31	6.2737816846775814e-30	14	17	17
ENSG00000249396	LINC02212	-2.52824427114511	NA	0.01146345640721216	0.020507614841346507	0.029307811243876564	8.352611917175929e-06	2.0030616944154665e-05	10	10	10
ENSG00000165025	SYK	2.5277563486380807	NA	0.011479398652363573	0.006789249814340608	0.0109640484390638	0.006673066341148991	0.011322490816697738	4	4	4
ENSG00000167419	LPO	-2.5262490670982305	NA	0.011528771509226623	0.006943674616654004	0.013805577507222343	0.0023174077752051814	0.004189460883090202	11	13	13
ENSG00000167377	ZNF23	-2.5261851689590484	NA	0.01153086872873701	0.042469601788163155	0.01984354242857468	0.00025448865501388296	0.0005212260772522487	15	20	20
ENSG00000165917	RAPSN	-2.5253601074218746	NA	0.011557978739596688	0.0022198788874775942	0.013544690620835577	0.0025520745274623165	0.004586139167080715	1	2	2
ENSG00000134759	ELP2	-2.5234451116356396	NA	0.01162112009199906	0.06834488987291355	0.2546238488766085	1.4387228540568413e-44	2.2029159128768545e-43	6	9	9
ENSG00000110203	FOLR3	2.522935911244212	NA	0.011637960902921862	0.1440827953213665	0.5308117097660112	7.182919024495492e-112	8.157607837819417e-110	28	37	37
ENSG00000108963	DPH1	-2.521997402784337	NA	0.01166905698075476	0.054729879652013244	0.09634489780220624	1.9792354103232068e-16	9.74781965871128e-16	6	6	6
ENSG00000140691	ARMC5	-2.5197830325962447	NA	0.011742719145518136	0.003989269212255033	0.010942113665138586	0.006728239507661103	0.011403694338493798	5	6	6
ENSG00000186088	GSAP	2.519723722252405	NA	0.011744697793610322	0.12907048540225788	0.1724230660682023	2.6063469649219987e-29	2.3134701915863018e-28	19	24	24
ENSG00000164867	NOS3	-2.519516213603055	NA	0.011751622802168965	0.009636175014603305	0.020719143170815035	0.0001852247682198101	0.0003857687090358907	2	2	2
ENSG00000143434	SEMA6C	2.518776196164302	NA	0.01177634826806271	0.03408981257718174	0.029564735266782712	7.615276795627126e-06	1.833160889503223e-05	11	13	13
ENSG00000120053	GOT1	-2.5161331792390054	NA	0.011865033862375024	0.020348197902411033	0.01462191408367605	0.0017148325059915528	0.0031532985894541215	14	17	17
ENSG00000196345	ZKSCAN7	2.516118038795241	NA	0.011865543596590901	0.09532651323499419	0.13806750438989204	2.309158708604378e-23	1.605178868822719e-22	21	25	25
ENSG00000143951	WDPCP	-2.51570641040247	NA	0.011879409356802206	0.06484935544663326	0.06718089998371363	9.539616445695452e-12	3.60738439751337e-11	16	16	16
ENSG00000168079	SCARA5	-2.51527031672429	NA	0.011894114905932986	0.010077455412574543	0.024568040070645485	4.605363482411378e-05	0.0001027014022885211	13	16	16
ENSG00000117305	HMGCL	-2.5086166218397485	NA	0.012120495142184223	0.014750499072956513	0.027817516097560096	1.4279810871593007e-05	3.3490765404396676e-05	2	2	2
ENSG00000111252	SH2B3	-2.5071357812965727	NA	0.012171394624331472	0.007975460299912624	0.02325033766968293	7.411076860923914e-05	0.00016130544115748724	20	23	23
ENSG00000227533	SLC2A1-AS1	-2.5049677179687753	NA	0.012246257009820741	0.02520775873600863	0.12003734573996977	2.4897679515602965e-20	1.5002470344802364e-19	17	20	20
ENSG00000143382	ADAMTSL4	2.4989042674065223	NA	0.01245779596474688	0.13730588653193376	0.1290146444813757	7.823902229312646e-22	5.0707520533062195e-21	22	31	31
ENSG00000269858	EGLN2	-2.4971484387504264	NA	0.01251965373263491	0.1676055289435921	0.29944170567675754	1.3431326722610775e-53	2.7486136272798588e-52	38	55	55
ENSG00000242852	ZNF709	-2.4960875225020476	NA	0.012557161439234526	0.00018303705060855458	0.010289531278040004	0.008601040869266743	0.014370542660469152	3	5	5
ENSG00000227057	WDR46	-2.4955638507570415	NA	0.012575712014965516	0.031879839136944116	0.013552410315720824	0.0025447966819140467	0.004574978330867385	17	20	20
ENSG00000144566	RAB5A	-2.4940808147081954	NA	0.012628378881538975	0.024641661683221936	0.03069550278027944	5.070831228579773e-06	1.2399783935393486e-05	8	8	8
ENSG00000042753	AP2S1	2.492812904011941	NA	0.01267356075967693	0.014127150698531774	0.022062746837565265	0.00011385707149233712	0.0002427318397590862	6	6	6
ENSG00000103269	RHBDL1	2.4920656178495544	NA	0.012700257199802148	0.043037892144401714	0.06734426100549895	8.987104482060629e-12	3.406716506694468e-11	7	9	9
ENSG00000076356	PLXNA2	2.49134093164359	NA	0.01272619379461086	0.014234874905039684	0.0404677323714658	1.5119290889505326e-07	4.2276327973932306e-07	8	11	11
ENSG00000100023	PPIL2	2.4899210005896046	NA	0.012777149226985569	0.1852954013192863	0.14024958049455702	9.827251953133658e-24	6.943862535817432e-23	21	26	26
ENSG00000129235	TXNDC17	-2.4884874038696925	NA	0.012828778151411577	0.005066828854380356	0.015773081008613375	0.0011232800394715152	0.002117758289016822	6	6	6
ENSG00000075413	MARK3	-2.486219018480866	NA	0.012910847970377745	0.057676537967564216	0.11326329512898622	3.317682734118073e-19	1.8895696183125483e-18	6	7	7
ENSG00000259363	AC090825.1	2.4781376470305374	NA	0.01320701835876729	0.040993685580155204	0.06356213462831796	3.5701723497722196e-11	1.3007198985817675e-10	25	29	29
ENSG00000179889	PDXDC1	-2.4780790866877416	NA	0.013209186251993656	0.053365810197609435	0.0959439231157905	2.2999943311769845e-16	1.128866708224216e-15	15	20	20
ENSG00000141424	SLC39A6	-2.478064367358063	NA	0.013209731208375621	0.014943050443675679	0.051436908711089455	2.9016353721826114e-09	9.285341481164323e-09	6	7	7
ENSG00000179163	FUCA1	-2.4767295400489946	NA	0.013259233472163522	0.15971553592117366	0.23416188476169203	1.2714132984704301e-40	1.6928157341202955e-39	10	13	13
ENSG00000267249	AP005482.3	2.473202173306044	NA	0.013390836524815895	0.018576269891273752	0.013092953061148353	0.003016810661303194	0.005369515934684844	8	8	8
ENSG00000196381	ZNF781	2.4729983920596808	NA	0.013398474581795957	0.06509662859242264	0.023858887610152552	5.9487418638074844e-05	0.00013085553389229675	9	11	11
ENSG00000146409	SLC18B1	2.4710476367202787	NA	0.013471787182203725	0.04890564105290272	0.2978768506910922	2.837238159354994e-53	5.737711933346556e-52	3	4	4
ENSG00000181284	TMEM102	2.4708924071600262	NA	0.013477636162179792	0.01630852768349985	0.015504762375381228	0.0012395025633243288	0.0023256268554101654	15	18	18
ENSG00000111711	GOLT1B	-2.468662966642869	NA	0.013561888366756748	0.04157618678630974	0.03525958532759926	9.8318067125068e-07	2.559672890735982e-06	4	6	6
ENSG00000166135	HIF1AN	-2.4646968145669486	NA	0.013712922942917313	0.024423937808100975	0.2869670519666063	4.9829110412955064e-51	9.46311643933296e-50	10	13	13
ENSG00000160588	MPZL3	2.459293504812054	NA	0.013921075588533923	0.11371795346849183	0.15400694625946415	4.29179179895265e-26	3.3515454262403913e-25	5	5	5
ENSG00000170906	NDUFA3	2.4583145193727507	NA	0.013959086263228731	0.2380373686957458	0.23266941161649765	2.4438029843593607e-40	3.226233824386349e-39	21	25	25
ENSG00000163141	BNIPL	2.4572852542725587	NA	0.013999147894881572	0.019888277394913157	0.031351390878729644	4.005591645271514e-06	9.882708268865586e-06	6	9	9
ENSG00000159164	SV2A	-2.454123690457287	NA	0.014122839396694904	0.01676969086257079	0.011839227161737916	0.004809147793849131	0.008338935845977629	6	9	9
ENSG00000187642	PERM1	-2.4531549891983855	NA	0.014160930932674298	0.010668574903594	0.03907101647256842	2.49838222634834e-07	6.859551200712086e-07	12	19	19
ENSG00000171132	PRKCE	-2.451652006593903	NA	0.014220211080631635	0.022547245625761804	0.06548747835728796	1.7698564559135497e-11	6.585217696346597e-11	26	30	30
ENSG00000167641	PPP1R14A	-2.4503389501609947	NA	0.01427217930401817	0.026548114777645127	0.044401586746255245	3.670301359301307e-08	1.080920453557584e-07	8	10	10
ENSG00000180881	CAPS2	2.450022461887112	NA	0.0142847303262338	0.03830247670239126	0.06143138601237427	7.752681641976008e-11	2.7744310826011386e-10	4	7	7
ENSG00000138674	SEC31A	-2.4499157256759023	NA	0.014288965375004984	0.0011551201429438117	0.011649163979046652	0.0051629168997960224	0.008906434152962679	3	4	4
ENSG00000119969	HELLS	-2.449822744920523	NA	0.014292655541414477	0.03337735972924115	0.03844928298953873	3.124171814635513e-07	8.49610251334989e-07	11	14	14
ENSG00000137876	RSL24D1	2.447465150720452	NA	0.01438650370394841	0.06394627233438309	0.038402081475457296	3.1776377250850176e-07	8.638761786221143e-07	18	25	25
ENSG00000175782	SLC35E3	-2.446379536141782	NA	0.014429900948628026	0.021259897830463087	0.06952177085194426	4.054376819090841e-12	1.566663093073205e-11	16	21	21
ENSG00000078699	CBFA2T2	-2.4457677501171253	NA	0.01445440781111224	0.024674321144548223	0.018078037459153685	0.0004836904960554734	0.0009541939856039703	10	12	12
ENSG00000144231	POLR2D	2.444874770099411	NA	0.01449024459985507	0.05775596211835653	0.05898737450085619	1.8840886066452778e-10	6.571127824966416e-10	6	6	6
ENSG00000234456	MAGI2-AS3	-2.4448411798232454	NA	0.014491594161745225	0.04761562913290145	0.12461333226426276	4.284919991076501e-21	2.6769432760280845e-20	6	10	10
ENSG00000213889	PPM1N	-2.4441467513813273	NA	0.014519519165932056	0.09405138191446552	0.04697321077846991	1.4530785760759084e-08	4.414321435097564e-08	9	11	11
ENSG00000153832	FBXO36	2.444135713443172	NA	0.014519963416615976	0.014723000095316456	0.011048040525607143	0.006466024153337765	0.010996216601109613	12	15	15
ENSG00000107099	DOCK8	2.443033402271007	NA	0.01456438922069514	0.05450756874853502	0.15497800321385802	2.9154502096186203e-26	2.2913407719866964e-25	40	64	64
ENSG00000061938	TNK2	-2.43965981748859	NA	0.014701098354288877	0.04065096706460057	0.05750800396801307	3.22273555600111e-10	1.1071052093321922e-09	14	19	19
ENSG00000135913	USP37	-2.4387713495168626	NA	0.014737289738240733	0.02230304130362851	0.053392797183333146	1.4306880359314548e-09	4.68312065817685e-09	5	7	7
ENSG00000236810	ELOA-AS1	-2.4327430029058656	NA	0.014984932607328858	0.013720531022345567	0.04226057385223822	7.932725273807097e-08	2.2732000395345362e-07	3	3	3
ENSG00000188690	UROS	-2.4320466896817585	NA	0.015013771819542169	0.12568159333361856	0.0445466325702081	3.483501989485114e-08	1.0274952806618545e-07	20	26	26
ENSG00000173992	CCS	-2.429420191204355	NA	0.015122994025038486	0.09346519943499741	0.12051780421541729	2.0705741126714912e-20	1.2498513008871314e-19	27	31	31
ENSG00000053254	FOXN3	-2.4290177731326676	NA	0.015139790142837234	0.011547526841892483	0.031074750555437212	4.424459068431768e-06	1.0879702977421334e-05	2	3	3
ENSG00000072274	TFRC	-2.427199511678576	NA	0.015215885679379995	0.007715316942541354	0.015776649723861298	0.0011218107165568414	0.0021154532634960715	8	12	12
ENSG00000272750	AL592148.3	2.4264485878715267	NA	0.015247410508747923	0.16941375926192778	0.03291364578958715	2.284468395049527e-06	5.766315647145178e-06	15	16	16
ENSG00000226822	LINC02785	2.426404179056321	NA	0.015249276652507391	0.1294179399103016	0.395424804632016	4.946299090521517e-75	1.9104523221476012e-73	25	30	30
ENSG00000104783	KCNN4	-2.425346112963765	NA	0.01529379813578691	0.02974288547576389	0.33228621604990793	1.3820199633207052e-60	3.485332404556878e-59	17	22	22
ENSG00000105948	TTC26	2.425073819503248	NA	0.015305274244325345	0.03528416265867402	0.0526907373856989	1.8442359150781261e-09	5.988790325255592e-09	10	14	14
ENSG00000065809	FAM107B	2.421078936686503	NA	0.015474516616913755	0.025246846131033503	0.09043643464185319	1.7995599953797446e-15	8.454973797470477e-15	36	40	40
ENSG00000129422	MTUS1	-2.41770899976078	NA	0.015618561748458548	0.2418071711559106	0.26393525732753803	2.1222692178629654e-46	3.4205634226627815e-45	36	44	44
ENSG00000272746	AP005131.7	-2.417116766795475	NA	0.015643997768313104	0.003495346950631681	0.04593862449293979	2.109774995487033e-08	6.335235755140453e-08	4	5	5
ENSG00000143761	ARF1	-2.4163421501318774	NA	0.01567732205329882	0.001446467363447838	0.011833961608893356	0.0048186089836213235	0.008353651987476958	6	9	9
ENSG00000135540	NHSL1	2.4162627177799956	NA	0.015680742789057837	0.01605872874451242	0.017485160155042853	0.0006004429815842884	0.0011693159994536637	12	15	15
ENSG00000136044	APPL2	-2.4157143377319894	NA	0.015704376567760896	0.08036110308884716	0.15363967229183506	4.967143866224663e-26	3.8683719419567094e-25	17	22	22
ENSG00000073060	SCARB1	2.4122680973021393	NA	0.01585361920546462	0.004338633400890689	0.06416277247718377	2.8685641972618068e-11	1.0529325218074214e-10	12	14	14
ENSG00000179820	MYADM	2.410586002298222	NA	0.01592691581318324	0.004632241522393115	0.010927989984047126	0.006764010900665689	0.011462859417387224	9	12	12
ENSG00000261221	ZNF865	2.406896640975905	NA	0.016088722548660832	0.00942745969191287	0.012840191313519022	0.0033133693847510397	0.005863272271086119	8	11	11
ENSG00000262905	AC015853.1	-2.4068264375152153	NA	0.0160918154667824	0.019573173958198346	0.03634262230447768	6.661827089084592e-07	1.7619320288511978e-06	6	9	9
ENSG00000013306	SLC25A39	2.405111744483868	NA	0.016167521280254556	0.027040664185532786	0.03362660528335005	1.7680831443377964e-06	4.510689949754369e-06	5	5	5
ENSG00000177710	SLC35G5	2.4025213611774054	NA	0.016282483564558737	0.03193438716809804	0.060300683699919436	1.1693669462504673e-10	4.129628039795977e-10	9	18	18
ENSG00000182472	CAPN12	-2.399596701493843	NA	0.01641314395466332	0.08752075785487197	0.21332018757360738	1.044837305429541e-36	1.2172496569844563e-35	18	25	25
ENSG00000160336	ZNF761	2.3989501459573965	NA	0.016442153106102423	0.05756102847724543	0.08118846328235393	5.561898204745018e-14	2.389303414658625e-13	24	27	27
ENSG00000106565	TMEM176B	-2.3976587075208884	NA	0.01650023121787035	0.5272301591538326	0.6598420174947363	1.4477000184874855e-158	6.709893950551862e-156	21	25	25
ENSG00000185640	KRT79	-2.3953800580492848	NA	0.016603145384481058	0.013533247797784493	0.010651132071654315	0.007505720223539973	0.01263652033315207	8	9	9
ENSG00000136169	SETDB2	2.3936899281607777	NA	0.016679843025829453	0.02931390037018858	0.019448340855814563	0.00029377305217353	0.000597303894968382	21	25	25
ENSG00000148842	CNNM2	-2.3936416387222206	NA	0.01668203895128988	0.08391154679170758	0.13153994774083136	2.938528325747718e-22	1.9381854714710624e-21	7	7	7
ENSG00000087157	PGS1	-2.392263711128155	NA	0.01674480621600135	0.000505487930229425	0.020675025797667848	0.00018821133565970088	0.00039160837117546834	4	7	7
ENSG00000102854	MSLN	2.391682587040535	NA	0.016771339640785303	0.15309612391279623	0.06127823638186345	8.196667214693506e-11	2.9259917998496865e-10	53	67	67
ENSG00000204599	TRIM39	2.3909470014530845	NA	0.016804978517081993	0.014566170534614172	0.010183918267589081	0.008950775172818596	0.01491274103163957	12	13	13
ENSG00000150764	DIXDC1	-2.389634706642987	NA	0.016865137841461153	0.0412510574771753	0.05718703781949986	3.620539383828791e-10	1.238799479115721e-09	12	13	13
ENSG00000104946	TBC1D17	2.384644677415672	NA	0.017095624415431356	0.03524347263955303	0.032766155933353684	2.4088354919026676e-06	6.068623453891413e-06	11	16	16
ENSG00000117318	ID3	-2.383285182926373	NA	0.017158895778364033	0.009181998579288371	0.017433864309083353	0.0006117907398661686	0.0011899010713164204	8	9	9
ENSG00000171503	ETFDH	2.3830993337092723	NA	0.0171675612094158	0.07966274722943371	0.05154122585312984	2.794295991864257e-09	8.953546704872972e-09	7	10	10
ENSG00000271151	AC016737.1	-2.379434204709277	NA	0.01733923813311446	0.012368233095253757	0.022715764314497323	8.990580154477271e-05	0.00019383889749702125	13	16	16
ENSG00000123360	PDE1B	-2.3788970181794853	NA	0.01736452637625024	0.07233895336344245	0.12396239116029678	5.506516487027447e-21	3.427631623812475e-20	11	16	16
ENSG00000129103	SUMF2	2.3785785478616353	NA	0.01737953374340173	0.19616746647427155	0.29798709034705567	2.6917802813995186e-53	5.4499811151972074e-52	27	34	34
ENSG00000163735	CXCL5	2.376244778735009	NA	0.01748985608791298	0.00824704499301308	0.116326283596833	1.0310160258094732e-19	6.038556634770032e-19	9	13	13
ENSG00000139631	CSAD	2.3739988106458383	NA	0.017596607169112995	0.030371916151484418	0.015141901073779896	0.0014162349983912396	0.002633595097312011	8	8	8
ENSG00000113282	CLINT1	-2.3736943663738317	NA	0.01761112130274624	0.0646494281660092	0.11751955992072198	6.532736624028395e-20	3.860437641814712e-19	10	11	11
ENSG00000164307	ERAP1	2.3734280470616254	NA	0.017623826463515558	0.5369588415524869	0.6626771744900275	8.824347271466979e-160	4.2035758710663115e-157	24	36	36
ENSG00000135124	P2RX4	2.372846226033676	NA	0.017651611056741935	0.18428886713130102	0.34598687152582536	1.3320558876330122e-63	3.6374882829647336e-62	13	16	16
ENSG00000023734	STRAP	-2.3719189167022705	NA	0.017695973643847	0.0012950442296585558	0.012199377866295063	0.004204835697523334	0.007355031352185603	1	1	1
ENSG00000091073	DTX2	2.3710109661480225	NA	0.017739504748994377	0.06586803971877378	0.2581373230253085	2.949014996371887e-45	4.61429362890342e-44	10	14	14
ENSG00000271344	AC018638.6	-2.3708185726705917	NA	0.017748740970454674	0.04716989471302218	0.04364271832630374	4.8235948475536366e-08	1.4070390889725686e-07	7	8	8
ENSG00000142655	PEX14	-2.3707196828574473	NA	0.017753490006940646	0.02045004474804855	0.07711263677402952	2.500648776813511e-13	1.0360866362303674e-12	7	9	9
ENSG00000180988	OR52N2	2.367744938566991	NA	0.017896869202628923	0.025407781276122973	0.02040924764298557	0.00020725542019788877	0.00042922031509799415	38	47	47
ENSG00000143315	PIGM	2.365166829789947	NA	0.018021950583496947	0.1144043782370065	0.18284951199283056	3.667541678422645e-31	3.490270379759708e-30	10	11	11
ENSG00000128604	IRF5	-2.3638711238932903	NA	0.01808510260706699	0.1572749370461261	0.4311645349973759	6.866936025336992e-84	3.494394240311693e-82	38	45	45
ENSG00000196284	SUPT3H	-2.3631300320724455	NA	0.018121310089467935	0.08083492671831027	0.0998291006821318	5.3535218764445326e-17	2.7339948379734157e-16	28	34	34
ENSG00000183889	AC138969.1	2.3613868785468655	NA	0.01820672561185748	0.06045466216950287	0.10187164061889818	2.4822933021495025e-17	1.2887934556028403e-16	3	4	4
ENSG00000169976	SF3B5	-2.356900620527723	NA	0.018428177883977402	0.023930666093629073	0.043477504813242474	5.119197380717343e-08	1.4914902460401243e-07	9	11	11
ENSG00000242258	LINC00996	2.3568812417779075	NA	0.018429139556126392	0.009918112965607618	0.01533889633455877	0.00131734421612768	0.0024622491512123795	15	20	20
ENSG00000104324	CPQ	2.356199374947283	NA	0.018463005232288214	0.08509833111978966	0.13969341940710256	1.2220266675908858e-23	8.60991590900415e-23	41	53	53
ENSG00000197601	FAR1	2.3552837279394323	NA	0.018508567531618378	0.005786958261548852	0.012945219462204892	0.0031867119960719294	0.005652557304575664	14	18	18
ENSG00000164707	SLC13A4	2.3510867458886238	NA	0.01871866941765119	0.002506591520277566	0.029252220261171743	8.521327003767533e-06	2.0415232856609307e-05	4	6	6
ENSG00000146433	TMEM181	-2.3504274562090473	NA	0.018751862525771972	0.002212496239433246	0.027777618295932834	1.4486380920581031e-05	3.392420407033239e-05	6	8	8
ENSG00000039523	RIPOR1	2.349512671433811	NA	0.018798004266258796	0.012656254422391048	0.028979999749197013	9.398072128535023e-06	2.2409279606819674e-05	2	3	3
ENSG00000105677	TMEM147	-2.3457838401352973	NA	0.018987115472214055	0.00862406916165004	0.02840701925135521	1.1549867216848995e-05	2.734244518246044e-05	9	12	12
ENSG00000157212	PAXIP1	2.3453402891997452	NA	0.01900972091319914	0.014586343154295456	0.013077510926250781	0.003034131770589998	0.005398664218079256	8	12	12
ENSG00000188038	NRN1L	2.3419998153812562	NA	0.01918072441197993	0.007345540927515741	0.016657205750854567	0.0008125501122760028	0.0015582855513288179	4	7	7
ENSG00000133794	ARNTL	2.3399736655200316	NA	0.019285099664791742	0.1644889313226132	0.19306194105297342	5.351790689285919e-33	5.492391294468236e-32	9	13	13
ENSG00000136643	RPS6KC1	2.338794708251953	NA	0.01934606072939166	0.00934606547469741	0.016302742156831584	0.0009251012698897202	0.0017601865835281051	1	1	1
ENSG00000130175	PRKCSH	-2.3367299764319585	NA	0.019453228835161974	0.044567342781514654	0.05846169997744045	2.2801581851701144e-10	7.896290936486732e-10	18	22	22
ENSG00000146112	PPP1R18	2.3362537922960773	NA	0.019478018235253802	0.019153277177552212	0.03978611569160018	1.9319217062755203e-07	5.347945979163663e-07	8	13	13
ENSG00000169519	METTL15	2.3344156742095943	NA	0.019573966838409645	0.008386835266160035	0.017346091609114697	0.000631711265268703	0.0012258930053290697	1	1	1
ENSG00000162543	UBXN10	-2.3316183076946193	NA	0.019720779840033766	0.007379268438880113	0.0219093233915241	0.00012035708392382439	0.000255794228802784	16	19	19
ENSG00000181222	POLR2A	-2.329058021002408	NA	0.019855992175442816	0.006726963353609493	0.018740098719769328	0.00038006648276882137	0.0007603546562065465	11	15	15
ENSG00000174177	CTU2	-2.328801881897608	NA	0.019869563675027607	0.048002229675878895	0.06085927748249816	9.545217682405044e-11	3.390450249286746e-10	29	41	41
ENSG00000122034	GTF3A	2.3287623420385617	NA	0.019871659411098253	0.06262806823950254	0.08985353615345434	2.2359195332335073e-15	1.0447897568234719e-14	10	15	15
ENSG00000051620	HEBP2	2.3282789347478863	NA	0.019897297114546294	0.01154373205591398	0.16383217996427427	8.413063127601914e-28	7.072334292904177e-27	29	36	36
ENSG00000176749	CDK5R1	2.326994822337569	NA	0.01996554082389547	0.02688310785990955	0.1393378726479955	1.4046182066677315e-23	9.868003943525165e-23	15	20	20
ENSG00000257497	AC121761.1	-2.3221177041330403	NA	0.020226598638262254	0.2573045604307294	0.2225758766122097	1.964224266543212e-38	2.440904488909387e-37	13	16	16
ENSG00000188522	FAM83G	2.320537565408192	NA	0.020311815219694367	0.04052667755521164	0.0868922291271247	6.725054908562708e-15	3.059908904933454e-14	8	10	10
ENSG00000104936	DMPK	2.3199834479368477	NA	0.020341772758335323	0.17188302446384063	0.09854570990562074	8.670205985585467e-17	4.3628334051292594e-16	42	48	48
ENSG00000184381	PLA2G6	-2.319909190286179	NA	0.02034579031530245	0.02075587834170254	0.09181201743468899	1.0775781312489492e-15	5.117526273272842e-15	2	4	4
ENSG00000002587	HS3ST1	-2.3182243360871047	NA	0.020437132081988912	0.008424715339017971	0.01765298283423866	0.0005647768331787305	0.0011032415892678036	5	5	5
ENSG00000230489	VAV3-AS1	-2.317147681771873	NA	0.020495688359238335	0.04619943061338254	0.089821134924785	2.263059162107834e-15	1.0566077204189284e-14	14	17	17
ENSG00000215241	LINC02449	-2.316266798486014	NA	0.02054370596394159	0.005563393849594981	0.04823049188300444	9.23377845121719e-09	2.8444416500794605e-08	2	7	7
ENSG00000145996	CDKAL1	-2.315746019275317	NA	0.02057214014630499	0.01965678381162456	0.03950301603897807	2.1389481684692968e-07	5.903882527133426e-07	10	11	11
ENSG00000174886	NDUFA11	2.315147423870971	NA	0.02060486542638321	0.07387639473331847	0.056347078639107255	4.909165458518293e-10	1.6637802064847865e-09	18	20	20
ENSG00000178078	STAP2	2.313604039861384	NA	0.02068945189082727	0.061759275513497816	0.055093790646114034	7.73002127297117e-10	2.5760228295799183e-09	24	35	35
ENSG00000196421	C20orf204	2.3135426946092497	NA	0.0206928202157445	0.2856917218605421	0.36009656031542975	8.959008728436998e-67	2.719257357238338e-65	12	14	14
ENSG00000114861	FOXP1	2.312003909423915	NA	0.02077746787418869	0.00508954352533003	0.011829015585822568	0.004827513264220113	0.008367396903993402	5	6	6
ENSG00000123104	ITPR2	-2.309793481477223	NA	0.020899590364188973	0.06496517033407712	0.09742247290601724	1.3215293833436664e-16	6.567055170953501e-16	19	21	21
ENSG00000244045	TMEM199	-2.3095925338037295	NA	0.020910723348963704	0.046698712095861815	0.1157382423052124	1.2907243193800392e-19	7.508355275796572e-19	4	5	5
ENSG00000204160	ZDHHC18	2.306381322191045	NA	0.021089334708715716	0.0859579339382534	0.13426027731875675	1.0202454947354734e-22	6.87743317186267e-22	9	11	11
ENSG00000137414	FAM8A1	-2.30597874512492	NA	0.021111820015180183	0.05679191095634312	0.08611475796195407	8.975109979693412e-15	4.051438827106142e-14	6	8	8
ENSG00000054356	PTPRN	2.303318795882498	NA	0.021260912864324064	0.18406920474958047	0.2519915791710536	4.694178805675323e-44	7.073855214281732e-43	21	24	24
ENSG00000107263	RAPGEF1	2.301720873116162	NA	0.021350918303570377	0.0019127746197373462	0.35389611013980665	2.263407359789349e-65	6.556617029227627e-64	3	4	4
ENSG00000164344	KLKB1	2.301518392167814	NA	0.02136234700645438	0.07678678148421417	0.14144325686050677	6.1531270007503825e-24	4.3820587597951953e-23	10	12	12
ENSG00000273245	AC092653.1	-2.297586070165689	NA	0.021585359222125247	0.009790998756349046	0.08740185426181234	5.5652652099897344e-15	2.5409673345610746e-14	7	9	9
ENSG00000168397	ATG4B	2.2969166600623128	NA	0.021623524406331168	0.0486610687666671	0.07022425624399806	3.1352539885776805e-12	1.2197475192858131e-11	13	15	15
ENSG00000167264	DUS2	-2.2963140999336464	NA	0.021657928483138564	0.1535935990074154	0.28967994234413447	1.3884076733681237e-51	2.699524171268702e-50	14	17	17
ENSG00000177757	FAM87B	2.295096744792165	NA	0.021727580599503533	6.627634524813557e-05	0.035468966061456914	9.119141930653693e-07	2.380638833441622e-06	3	6	6
ENSG00000125611	CHCHD5	2.2940928393679765	NA	0.02178516658860459	0.01489509139704767	0.04108067876258801	1.2127814145453648e-07	3.4195969217425947e-07	13	20	20
ENSG00000167645	YIF1B	2.2910723182498347	NA	0.02195923135942949	0.02485824274916752	0.14930293228523034	2.7769339030901313e-25	2.099719554854174e-24	9	12	12
ENSG00000084676	NCOA1	-2.289045336820424	NA	0.022076718353885406	0.017174005266205418	0.01479855286592174	0.0016068647734104305	0.0029646179665643326	16	26	26
ENSG00000257218	GATC	-2.288970946632002	NA	0.022081040506501802	0.08954439570768423	0.12136809961415307	1.493796821208322e-20	9.077647656591606e-20	18	22	22
ENSG00000266970	AC061992.2	2.288922008636697	NA	0.022083884259772667	0.03599067421683196	0.0712002731028672	2.1930207384871333e-12	8.598105314201154e-12	9	15	15
ENSG00000008324	SS18L2	-2.2885269305257023	NA	0.022106853646575882	0.010243918629146004	0.012230863658136802	0.004155815552192358	0.0072775462644013075	5	5	5
ENSG00000140983	RHOT2	2.2880034390547976	NA	0.022137320845368992	0.0014388204358094083	0.015815977178069124	0.0011057465417426214	0.002086996196824149	2	2	2
ENSG00000171103	TRMT61B	2.2875136491061774	NA	0.02216585967874987	0.0139148798123127	0.06251317583547124	5.230470972098027e-11	1.884794005053773e-10	4	7	7
ENSG00000134574	DDB2	2.2872738653255946	NA	0.0221798429423906	0.0044501052901900155	0.011992193173249692	0.004542380259201237	0.007908353204572794	5	6	6
ENSG00000273270	AC090114.2	2.286652281390673	NA	0.02221612704207193	0.16498618450695066	0.3093626806148435	1.1278054484876057e-55	2.4859557372897108e-54	22	27	27
ENSG00000161011	SQSTM1	-2.286036556341283	NA	0.022252120018809177	0.009134130654599283	0.020896072367056408	0.0001737179850281378	0.00036281691940659303	12	16	16
ENSG00000204209	DAXX	2.2853699000346404	NA	0.022291147409796836	0.045634499503673424	0.07646888991405668	3.169226248743642e-13	1.3030223193407988e-12	5	6	6
ENSG00000237753	AC079922.2	2.280775272823684	NA	0.02256174830863884	0.051737032766310954	0.35050898772037237	1.3039994636381218e-64	3.665948656054123e-63	6	8	8
ENSG00000104960	PTOV1	-2.279203804974524	NA	0.022654953025260383	0.020720304709488237	0.038706660300720584	2.8480657850389825e-07	7.778544377708794e-07	10	13	13
ENSG00000108433	GOSR2	2.2789798601503732	NA	0.02266826253191898	0.020041457773611698	0.024159036789135176	5.337853301212349e-05	0.00011802326748644993	13	16	16
ENSG00000129354	AP1M2	-2.2789401446696007	NA	0.022670623614788714	0.17889810249370436	0.33352270127466094	7.427650130468228e-61	1.8870632901836983e-59	19	22	22
ENSG00000128274	A4GALT	-2.2779556355740582	NA	0.022729220969809734	0.3254832085431621	0.3555983263110735	9.355499026903784e-66	2.7519288647062264e-64	13	16	16
ENSG00000263235	AC006111.2	-2.2771285083253994	NA	0.022778552743634543	0.026453432967291732	0.05811937428039723	2.5817316191218377e-10	8.911859004895409e-10	17	23	23
ENSG00000100228	RAB36	2.2767868949803387	NA	0.022798954479886804	0.015159810567486075	0.024412174066049296	4.8718028329508786e-05	0.00010829105221292887	3	3	3
ENSG00000213523	SRA1	-2.2762619129097037	NA	0.022830338257577056	0.1653773255781614	0.12530205470751393	3.2855241486634206e-21	2.0661332462570225e-20	20	24	24
ENSG00000204054	LINC00963	2.2737461759125925	NA	0.02298125210508071	0.11633904844304481	0.18733032394822322	5.775791833112734e-32	5.679418242319397e-31	43	57	57
ENSG00000173757	STAT5B	2.2705262421634185	NA	0.02317567293438602	0.0024832145101675784	0.017069416627389446	0.0006988829228581	0.0013493743801051067	7	9	9
ENSG00000230732	AC016949.1	2.2697273200968593	NA	0.02322413272327099	0.025906771042657806	0.15929061301797953	5.207955217492965e-27	4.210807356189857e-26	22	33	33
ENSG00000132323	ILKAP	2.267524215089759	NA	0.023358221361479043	0.014247407367985342	0.015269509268594496	0.0013513548823776104	0.0025211471799275065	8	11	11
ENSG00000231312	MAP4K3-DT	2.26731070901021	NA	0.023371251734121315	0.040644890148356386	0.02688443311338286	1.9981739755563163e-05	4.616285262941569e-05	7	10	10
ENSG00000177311	ZBTB38	2.266577820127997	NA	0.023416028289629322	0.015066821470014783	0.06908324033615008	4.759831425652521e-12	1.8322412821215507e-11	10	11	11
ENSG00000186017	ZNF566	2.26551624928646	NA	0.023481018020829428	0.034854890738505305	0.06444128580523889	2.591717941687436e-11	9.551981728346839e-11	4	5	5
ENSG00000243926	TIPARP-AS1	-2.2636294629052953	NA	0.023596914165191798	0.07786775277032149	0.015480957681143593	0.0012503822841237859	0.0023450137566096677	3	3	3
ENSG00000138286	FAM149B1	2.2615961171790593	NA	0.02372236813219813	0.0047535226277082305	0.03430781033731489	1.3841452712327897e-06	3.5597941296297406e-06	13	17	17
ENSG00000269481	AC010319.4	-2.2608502272896094	NA	0.023768533117341773	0.0018144254469123612	0.013407707828077382	0.0026847792900143654	0.004809995825789423	4	7	7
ENSG00000276101	AC027601.4	2.2592904584375564	NA	0.023865323051599323	0.013131804092666441	0.013249604284002764	0.0028466605009791345	0.005082496713304652	14	19	19
ENSG00000278607	AC015819.2	2.259112054458822	NA	0.023876415494053563	0.004009863944350225	0.03364531241842922	1.7562359513590345e-06	4.481132321061759e-06	10	13	13
ENSG00000106211	HSPB1	2.2579655632222964	NA	0.023947806475781274	0.00024545392047161714	0.04766640686978167	1.131718350631091e-08	3.4644480533689e-08	3	6	6
ENSG00000130590	SAMD10	2.25719489443125	NA	0.023995899310593347	0.024898882376746288	0.06769318336503063	7.911618392978014e-12	3.009011839014858e-11	12	15	15
ENSG00000076826	CAMSAP3	-2.2542953450211556	NA	0.02417759398861182	0.007083460354187442	0.14208214273322914	4.788022150905064e-24	3.43053213004426e-23	5	6	6
ENSG00000196411	EPHB4	2.2528439973381	NA	0.024268986972631003	0.1789430662771198	0.2582311766766983	2.8264859626769603e-45	4.4306588458818277e-44	25	31	31
ENSG00000137185	ZSCAN9	2.251921022616258	NA	0.024327263369415677	0.1516185422645424	0.10930154158260695	1.4962329844399406e-18	8.258416301950608e-18	26	29	29
ENSG00000184436	THAP7	-2.251000378803553	NA	0.02438551338554576	0.024149714862898287	0.01600227613361159	0.0010327448560009487	0.0019561013403534646	6	9	9
ENSG00000155428	TRIM74	-2.2501168279315533	NA	0.024441530128992413	0.004108014762042831	0.01183950597289972	0.004808647350071586	0.008338911255574642	3	6	6
ENSG00000160781	PAQR6	2.2491502202054137	NA	0.0245029403361463	0.4058675962993434	0.6304536197108068	1.5510071732904541e-146	4.5859003473720684e-144	31	36	36
ENSG00000142507	PSMB6	2.2473081843285803	NA	0.02462033819173254	0.02628473150198984	0.02782634458148689	1.4234501657837873e-05	3.3407344865233566e-05	24	29	29
ENSG00000132182	NUP210	-2.245920700341736	NA	0.024709087714430124	0.021704935256273875	0.034671138477869526	1.2147172011635682e-06	3.1405375068225585e-06	13	14	14
ENSG00000128294	TPST2	2.2459121653809686	NA	0.02470963450418833	0.008417463793199229	0.022834051721626582	8.614236618004313e-05	0.00018619302213531127	4	7	7
ENSG00000135070	ISCA1	2.2456097213287385	NA	0.024729017261344754	0.012021790224210021	0.026662180130236888	2.164712640203217e-05	4.9795649989060995e-05	2	3	3
ENSG00000115718	PROC	-2.244261771752784	NA	0.024815563652521414	0.014865042818862603	0.012293626270288665	0.004059823980627988	0.007115895486895888	11	12	12
ENSG00000274414	AL121772.1	2.24349120813184	NA	0.02486515617760733	0.0179434696499734	0.034522941673625615	1.2811647475862383e-06	3.3058522805230815e-06	13	18	18
ENSG00000136280	CCM2	-2.2423626181149436	NA	0.024937945745910524	0.20644460473751658	0.2552059036651754	1.1070612494679163e-44	1.7026899880829863e-43	16	17	17
ENSG00000149600	COMMD7	-2.2403538907923077	NA	0.02506795719794231	0.04929598188530807	0.050877148584719714	3.5519723282956865e-09	1.1288505088573523e-08	13	17	17
ENSG00000163155	LYSMD1	-2.2387965118520476	NA	0.025169159351078045	0.03952089148482723	0.03995982991046658	1.8149292717795444e-07	5.034652552854644e-07	14	17	17
ENSG00000213064	SFT2D2	-2.237519251297629	NA	0.025252422531526333	0.0022871120429002103	0.010242049986138714	0.008756514227702784	0.014610377747701405	6	8	8
ENSG00000254872	LINC02688	-2.2374937299323867	NA	0.02525408866716083	0.004602405433301432	0.010011295158772884	0.00955398562653032	0.015830077247281978	9	10	10
ENSG00000278765	AC004477.3	-2.2368169394440125	NA	0.02529830695618817	0.0711044106327069	0.021882698792249085	0.00012152242498318735	0.0002581429538011495	23	27	27
ENSG00000174891	RSRC1	2.2364678876297073	NA	0.025321138530150767	0.09584867042506146	0.09437090354739115	4.143622913040787e-16	2.005050489157349e-15	15	22	22
ENSG00000179477	ALOX12B	2.236020727651812	NA	0.025350413439177204	0.002019011437237206	0.014357769280594625	0.001890128384594922	0.0034607956083085967	12	16	16
ENSG00000151773	CCDC122	2.235243024569424	NA	0.025401398293498637	0.29061483449198944	0.1609180572136622	2.7128850922024444e-27	2.2175055503422173e-26	30	35	35
ENSG00000213563	C8orf82	-2.2345203062426915	NA	0.025448857961790895	0.0052391131807666145	0.018646931907674802	0.00039317421100596545	0.0007854781622252215	8	10	10
ENSG00000173083	HPSE	2.2332253739810803	NA	0.02553408584588396	0.02823903341469983	0.0977528264366668	1.1675125828000197e-16	5.821946287420046e-16	18	25	25
ENSG00000141934	PLPP2	2.2328605377955872	NA	0.02555814262166223	0.09714795742214274	0.0393238669554677	2.2812660252174982e-07	6.281539991402517e-07	22	28	28
ENSG00000082397	EPB41L3	-2.2321718527417236	NA	0.025603606971799416	0.01838390170008801	0.04109487077556214	1.2066057626776447e-07	3.4027433356617213e-07	17	22	22
ENSG00000173110	HSPA6	2.2320221374304747	NA	0.025613499855881277	0.009910233603023583	0.02931311354258153	8.336695518960257e-06	1.9996924690117072e-05	13	15	15
ENSG00000002933	TMEM176A	-2.231685012099606	NA	0.025635788520574562	0.5797452650946917	0.643178370086862	1.2692769330786677e-151	4.353366025073214e-149	24	28	28
ENSG00000136122	BORA	2.230393131516632	NA	0.02572135516215377	0.01571396195937045	0.016341140590132284	0.0009121857815676882	0.0017363829468425224	9	15	15
ENSG00000105538	RASIP1	-2.229012494560173	NA	0.02581307345818452	0.025433010371618197	0.010624870417681065	0.007580248260900879	0.012754481694092344	11	11	11
ENSG00000148484	RSU1	-2.2277886287432174	NA	0.02589461349865093	0.17114604383464987	0.27468745362474506	1.5264698257801523e-48	2.690383457585183e-47	19	23	23
ENSG00000091039	OSBPL8	2.2261573052252963	NA	0.026003646622769935	0.016983208482160117	0.2145211858118315	6.254998115763763e-37	7.347052238851558e-36	6	7	7
ENSG00000108187	PBLD	2.226079946446111	NA	0.026008826910754783	0.08334409447430248	0.039913576419786316	1.8453699878794684e-07	5.114958771964604e-07	20	32	32
ENSG00000089916	GPATCH2L	2.224808153303148	NA	0.026094119827472256	0.04903774125471717	0.1397636640414819	1.1888566114841012e-23	8.379655581726614e-23	4	6	6
ENSG00000179588	ZFPM1	2.2195353607999464	NA	0.026450324304035207	0.002320187647626524	0.022670274431728015	9.139664712750931e-05	0.00019687992734451163	12	17	17
ENSG00000065361	ERBB3	-2.2181589191541926	NA	0.02654399866963014	0.0077415733614989496	0.011425072463777953	0.0056141996224240475	0.009631643589930971	7	7	7
ENSG00000242797	GLYCTK-AS1	-2.2181024280172545	NA	0.026547849314229984	0.004644369479065131	0.014314335255507286	0.0019206403497687256	0.0035125372036028447	6	8	8
ENSG00000160710	ADAR	-2.217509442830082	NA	0.026588298501066837	0.04325951272204199	0.06671762049234949	1.1297833455168881e-11	4.2525580755638965e-11	7	7	7
ENSG00000067141	NEO1	-2.2172979339184633	NA	0.02660273899341418	0.05864029258757766	0.07171423797257831	1.8165628123256247e-12	7.164727614667005e-12	16	20	20
ENSG00000110987	BCL7A	-2.212703905984864	NA	0.026918065934378194	0.050416538047198006	0.0727147375619745	1.2587311137011455e-12	5.015329895181446e-12	5	5	5
ENSG00000203288	TDRKH-AS1	-2.20968690497895	NA	0.02712689919435786	0.025022972675670104	0.013478243106368694	0.002615596568425967	0.004692422382250957	5	8	8
ENSG00000104613	INTS10	2.207480544633562	NA	0.027280504741383965	0.03496918393328617	0.08553581489231436	1.1125501022376172e-14	4.9906151460300544e-14	3	4	4
ENSG00000114013	CD86	-2.2071952302308593	NA	0.027300422866468187	0.017625609744984377	0.050058606956166776	4.773658276295538e-09	1.5034612631807564e-08	6	10	10
ENSG00000173226	IQCB1	2.2052960632814194	NA	0.02743332591752774	0.2260160404076757	0.47627225183530536	6.776679112501859e-96	4.924291105944677e-94	14	18	18
ENSG00000142765	SYTL1	-2.204670415695591	NA	0.02747723057546347	0.009109275098211958	0.049434477354620594	5.980035827661055e-09	1.8703562722699147e-08	10	11	11
ENSG00000025772	TOMM34	2.204184307043025	NA	0.027511384956077006	0.16195490478680938	0.3970063214292528	2.0581316951701734e-75	8.076636256401214e-74	17	19	19
ENSG00000144161	ZC3H8	2.2038216590881343	NA	0.0275368887350514	0.0010042072356324832	0.023059329126800504	7.940647135429515e-05	0.0001723941735985324	1	3	3
ENSG00000120899	PTK2B	2.1999616044719033	NA	0.02780961927350638	0.06291902867715826	0.11584852174031816	1.2374861973947445e-19	7.201103087588217e-19	14	14	14
ENSG00000197562	RAB40C	2.199131693271958	NA	0.027868559553882052	0.019465870588033916	0.103360841136233	1.4160267497829135e-17	7.451194455976429e-17	3	5	5
ENSG00000226849	AL109811.1	2.195914808591435	NA	0.028098041591481524	0.033408159407997164	0.028494633900949647	1.1191393711946784e-05	2.6526774121102337e-05	9	10	10
ENSG00000077312	SNRPA	-2.1954610246207875	NA	0.028130543773164568	0.00639760780300421	0.016463471374340084	0.0008722387524789789	0.001666957318606937	11	11	11
ENSG00000231925	TAPBP	-2.1948682634249352	NA	0.028173048972630794	0.045512754241344086	0.08539438643152966	1.1724632141330663e-14	5.251128665230597e-14	2	3	3
ENSG00000143376	SNX27	-2.1945779202204676	NA	0.02819388883521035	0.14049937706773952	0.030911102706876446	4.69259252547637e-06	1.1506043640176475e-05	4	5	5
ENSG00000230084	AC006059.1	2.194349089105645	NA	0.02821032292561633	0.05830174630320188	0.06302281837470326	4.344868760474049e-11	1.574269055004637e-10	17	21	21
ENSG00000166136	NDUFB8	-2.193006523242477	NA	0.02830690910498678	0.0008791118949732773	0.06311526222187062	4.201070552301212e-11	1.5234544068812325e-10	5	7	7
ENSG00000269918	AF131215.6	-2.1929359611555754	NA	0.028311993317745393	0.078020310676686	0.11971086920081841	2.8219102009634525e-20	1.6944306035126838e-19	21	26	26
ENSG00000117682	DHDDS	2.1922876193278564	NA	0.02835874515487571	0.030603032991888164	0.07629367188897163	3.3802705361961704e-13	1.3868004647183764e-12	10	11	11
ENSG00000246889	AP000487.1	2.192244175593643	NA	0.028361880252769103	0.0034971866055394573	0.011630458776916897	0.00519913304723861	0.008958996445648605	4	6	6
ENSG00000124466	LYPD3	-2.1918656136785617	NA	0.028389211646066767	0.015396118847524032	0.029921642007955173	6.697859033696531e-06	1.6198220923545594e-05	8	9	9
ENSG00000111596	CNOT2	2.1916066324721624	NA	0.02840792262645913	0.015660560167307797	0.04205469045277613	8.542731704976214e-08	2.4404348827026e-07	26	30	30
ENSG00000008283	CYB561	-2.1897304660262042	NA	0.028543790202758827	0.00785713767119609	0.012746093200834625	0.0034311759964895023	0.006063331236607496	3	5	5
ENSG00000133639	BTG1	-2.1891596359408116	NA	0.028585239274010334	0.00423593896578474	0.0187744882973462	0.0003753400282083827	0.0007512495499236176	6	7	7
ENSG00000100307	CBX7	2.1874890968817744	NA	0.02870683830063428	0.005377751454844444	0.042178226294097905	8.171306527418968e-08	2.3382235214201216e-07	6	12	12
ENSG00000124222	STX16	-2.1871626993558233	NA	0.028730648818617418	0.012762266089770703	0.05399637506276537	1.1500197027061508e-09	3.788261214311906e-09	14	19	19
ENSG00000189306	RRP7A	-2.18597614079103	NA	0.02881735094322035	0.641390923548863	0.34752827268496206	6.043557638851034e-64	1.668936714149056e-62	74	98	98
ENSG00000148225	WDR31	-2.185814131374935	NA	0.028829206472161705	0.047282543665078794	0.027090446680371538	1.8552866876348727e-05	4.3035724883336174e-05	19	22	22
ENSG00000142207	URB1	2.184115352459936	NA	0.028953772837164177	0.15892501809544685	0.20336536103806918	7.1337161602742e-35	7.777247198508725e-34	5	7	7
ENSG00000224914	LINC00863	-2.1827515616547375	NA	0.029054110544178488	0.037771949159190736	0.1488654426401174	3.3019365893345682e-25	2.485729173419601e-24	14	21	21
ENSG00000141569	TRIM65	-2.1825129460029866	NA	0.029071696858151145	0.08399202756999695	0.10361365781874946	1.2872118493210033e-17	6.796304188425458e-17	9	11	11
ENSG00000168395	ING5	2.181759766483931	NA	0.02912726737578057	0.05272531950161798	0.08602877186143615	9.266100935584477e-15	4.175101548721445e-14	7	8	8
ENSG00000111642	CHD4	-2.18115310126356	NA	0.02917209433496531	0.009490341224317203	0.03476470056388307	1.1745526854226647e-06	3.0399040148375003e-06	7	8	8
ENSG00000186115	CYP4F2	-2.1794317002932972	NA	0.029299613337149033	0.010100073170178712	0.026159705914965456	2.5943055521909565e-05	5.9295942842226724e-05	14	17	17
ENSG00000140265	ZSCAN29	-2.1785513438572366	NA	0.02936501407942564	0.03457595545361591	0.09161191285526905	1.161087723201948e-15	5.501932402649961e-15	10	13	13
ENSG00000268087	AC008764.2	-2.175401602514197	NA	0.029600034528045438	0.007515577184276596	0.012077048785546276	0.004400926672112061	0.007680013381505009	7	9	9
ENSG00000223768	LINC00205	-2.174972850071158	NA	0.029632150986967563	0.05938158810094706	0.016065738468581902	0.001009003231785372	0.0019126115200494467	21	26	26
ENSG00000242247	ARFGAP3	2.1746556341233707	NA	0.029655931891651346	0.028174379995624582	0.11763341305275699	6.254240242464805e-20	3.702242523922297e-19	4	5	5
ENSG00000112659	CUL9	2.1742076276417994	NA	0.02968954579998915	0.028474540474496962	0.06195821478001636	6.400813717502971e-11	2.2978345078806455e-10	13	16	16
ENSG00000111144	LTA4H	-2.1734690476997844	NA	0.029745032953082257	0.019940141060273985	0.12539252667575207	3.172834449845741e-21	1.9974122176501417e-20	11	16	16
ENSG00000075826	SEC31B	-2.173413861119953	NA	0.02974918252250242	0.3009355507466769	0.47310221662721025	5.102710763581867e-95	3.601085880027384e-93	5	7	7
ENSG00000196565	HBG2	-2.173174227200634	NA	0.029767206763567932	0.1034238501490806	0.1811257925927762	7.448322531563626e-31	7.041415826559241e-30	5	6	6
ENSG00000260997	AC004847.1	-2.173014634465116	NA	0.029779215856603748	0.3180593673706779	0.3165539861100449	3.3805297072934835e-57	7.781571000050463e-56	26	32	32
ENSG00000139572	GPR84	2.1725095248453505	NA	0.029817251991799184	0.042582932574039736	0.06301021506246346	4.364850262477506e-11	1.5808409113247466e-10	2	2	2
ENSG00000136152	COG3	2.1718529199196386	NA	0.029866758571777764	0.004471201909927793	0.010424226305980538	0.008175148226719824	0.013696328345058446	5	8	8
ENSG00000283632	EXOC3L2	-2.1709633225768465	NA	0.029933944988290252	0.0035531690852772203	0.013521420631067307	0.002574140356213239	0.004622401357979145	12	19	19
ENSG00000134352	IL6ST	2.1688503390167844	NA	0.030094048050596997	0.005822015952004492	0.06686387675663362	1.0710395257374386e-11	4.0367597421695236e-11	8	11	11
ENSG00000183250	LINC01547	2.168629040517379	NA	0.030110858575963503	0.03871568369563675	0.06878955648371192	5.299493757943943e-12	2.0354091479278986e-11	19	28	28
ENSG00000260279	AC137932.1	2.166147064059066	NA	0.030299950750584528	0.028985191600211225	0.033546898821784125	1.81946354134399e-06	4.633498703669154e-06	28	35	35
ENSG00000227107	AC104667.1	-2.1657259014335497	NA	0.030332138543992557	0.032497240501619916	0.03703077754060994	5.202105475558151e-07	1.3867698865280078e-06	14	14	14
ENSG00000144959	NCEH1	2.1645963191986084	NA	0.03041861313855935	0.0017700529769051458	0.013490300752395974	0.002603952052134159	0.004672998507958214	1	2	2
ENSG00000103174	NAGPA	-2.1643083929289313	NA	0.03044068902934888	0.11623104368246011	0.19900737397486343	4.4597311922476045e-34	4.732668949000876e-33	19	23	23
ENSG00000170545	SMAGP	-2.162986007531222	NA	0.03054225584013016	0.014326239133120618	0.02638291248680975	2.39382945455202e-05	5.486739015786233e-05	6	7	7
ENSG00000125827	TMX4	2.1624545070888805	NA	0.03058316006130709	0.024649608254082477	0.06129210200719468	8.155446718761231e-11	2.9124897080390744e-10	13	18	18
ENSG00000125630	POLR1B	-2.162178259254379	NA	0.030604438642786926	0.2534513466888594	0.24775253481568552	3.125494061255727e-43	4.5461490802777316e-42	10	13	13
ENSG00000047315	POLR2B	2.1619556224983127	NA	0.03062159696769697	0.00903147024951351	0.011210480877471708	0.006083965443659846	0.010391825039175568	4	6	6
ENSG00000115507	OTX1	2.161160808433468	NA	0.030682919661984817	0.1673589941757283	0.20778292985388883	1.1018146218139029e-35	1.2414598521344693e-34	7	8	8
ENSG00000243317	STMP1	-2.161091535714736	NA	0.030688269287931065	0.027647883369697843	0.1855672277424856	1.1967110355937635e-31	1.1607690921604893e-30	16	19	19
ENSG00000010310	GIPR	2.1605107445132337	NA	0.030733152742415556	0.006686588369863599	0.021695769686069403	0.00013002944677660485	0.00027536119816893017	5	5	5
ENSG00000186638	KIF24	2.1591234105866364	NA	0.03084059388458598	0.0187893982915677	0.015860194291225097	0.0010879620146290597	0.002055012731454317	6	9	9
ENSG00000165389	SPTSSA	2.1587891192637096	NA	0.030866531011779216	0.08653256859270932	0.09085989533261156	1.5368630540147071e-15	7.240567173983025e-15	21	29	29
ENSG00000165322	ARHGAP12	-2.1586511999689204	NA	0.030877237404142385	0.008043252228396811	0.013072030670393609	0.003040303050908442	0.005408522512451127	8	8	8
ENSG00000153815	CMIP	-2.1585303994041842	NA	0.030886617523520295	0.01964640434993317	0.046427538969804116	1.7689440170958756e-08	5.3398382237594034e-08	6	8	8
ENSG00000152784	PRDM8	2.157630904310754	NA	0.030956539941951165	0.022072466659869172	0.014356780619860674	0.001890817429389555	0.0034616876370878063	15	18	18
ENSG00000243224	AC006252.1	-2.156859376549518	NA	0.031016623011347128	0.01684535825781682	0.011995202523864698	0.004537285577501774	0.007901087567889717	7	9	9
ENSG00000003393	ALS2	2.155582557182338	NA	0.031116275783122503	0.09711173625665168	0.223409533043184	1.370124521760319e-38	1.7100629857108957e-37	9	13	13
ENSG00000142669	SH3BGRL3	-2.154558142044341	NA	0.0311964275427072	0.019472841020360006	0.05824322268805545	2.4682867075091465e-10	8.534001763523055e-10	6	7	7
ENSG00000148339	SLC25A25	-2.1519176600397087	NA	0.03140384007745234	0.006893260664367942	0.03516360800206513	1.017684233673817e-06	2.64789363120502e-06	9	10	10
ENSG00000272368	AC074032.1	2.150434361500394	NA	0.03152087279054817	0.09477866887901304	0.10810086324344578	2.359065215848297e-18	1.2920986709224671e-17	7	11	11
ENSG00000133226	SRRM1	-2.1488277996731053	NA	0.031648052841818416	0.00936589411329752	0.011898069437211063	0.004704694562526709	0.008166900197668846	8	10	10
ENSG00000179134	SAMD4B	-2.148193229453187	NA	0.031698408346582184	0.016090465661789115	0.01512872399965416	0.0014231113167044716	0.0026455215143810283	6	8	8
ENSG00000166762	CATSPER2	2.14803488625335	NA	0.031710984173548416	0.041430139448874886	0.12316116850753918	7.496499680691053e-21	4.62104504040873e-20	12	13	13
ENSG00000130309	COLGALT1	2.1417597571118163	NA	0.03221281930317677	0.052060150186111605	0.08208015323642769	4.000280017619123e-14	1.735411131347087e-13	15	18	18
ENSG00000057757	PITHD1	-2.1414248273421355	NA	0.032239794579591426	0.016917427934948437	0.01644438946882547	0.0008783518465944513	0.0016764447208957424	5	8	8
ENSG00000165102	HGSNAT	-2.1413137380233014	NA	0.032248745997978265	0.019567686636465974	0.017879403887736955	0.0005200121164156633	0.0010212652066436338	7	13	13
ENSG00000144580	CNOT9	2.1404897312168307	NA	0.032315209796761946	0.17051207608898244	0.22053177067062169	4.743115701823778e-38	5.801689812451923e-37	5	6	6
ENSG00000117308	GALE	-2.1396213580754404	NA	0.03238537913240697	0.011394723446030047	0.019189785912125886	0.0003227193789485145	0.0006520931577221722	4	4	4
ENSG00000198252	STYX	-2.138285853874709	NA	0.03249354997214751	0.05605949671234001	0.02212733304253995	0.00011122727444851002	0.00023736143971098781	7	7	7
ENSG00000033800	PIAS1	2.1366153273429593	NA	0.03262929192703232	0.14570754526103852	0.13005867319569214	5.2207672432216045e-22	3.412002189558205e-21	26	29	29
ENSG00000188994	ZNF292	2.136286356802039	NA	0.032656080241593985	0.007692318138213744	0.04863132014727526	7.990584422426258e-09	2.4766045953404644e-08	14	19	19
ENSG00000167748	KLK1	2.1359589794535436	NA	0.0326827575174941	0.021266826773182364	0.04642925887727916	1.7678477894286283e-08	5.338408477005026e-08	8	9	9
ENSG00000117528	ABCD3	2.1354702492446576	NA	0.03272261781756904	0.05727358810016471	0.05954559588397169	1.5384199348417227e-10	5.384938177014791e-10	20	23	23
ENSG00000187583	PLEKHN1	-2.1343460951276163	NA	0.03281446062664384	0.008422607606304366	0.07463644727608852	6.216645971013571e-13	2.5191224422710712e-12	21	27	27
ENSG00000163938	GNL3	-2.1328372947127874	NA	0.03293807569017128	0.023545854830732425	0.012998310843807186	0.003124565523964989	0.005547486713994782	7	9	9
ENSG00000158428	CATIP	-2.13118540918537	NA	0.033073870569422174	0.10246901167318966	0.13441328719768608	9.612217563469064e-23	6.487206572055529e-22	11	15	15
ENSG00000213639	PPP1CB	-2.1305580773501283	NA	0.033125566401237025	0.09746709223001365	0.12809469792470063	1.1170445205540072e-21	7.185370023623658e-21	9	12	12
ENSG00000138061	CYP1B1	2.129508370672837	NA	0.0332122230800478	0.025716870769964456	0.05071685046441774	3.763704402153644e-09	1.1928251116712779e-08	13	16	16
ENSG00000188707	ZBED6CL	-2.1277710298513255	NA	0.03335607242904226	0.05595376278660245	0.17857624108739148	2.118410465938886e-30	1.9668988132315082e-29	13	21	21
ENSG00000263753	LINC00667	-2.127592103917598	NA	0.0333709174744824	0.27806096217514287	0.25939262149750664	1.6710234484163477e-45	2.6338585585378625e-44	41	53	53
ENSG00000177406	AC021054.1	2.1275591711360295	NA	0.033373650442385744	0.32047959630743805	0.41811950435419615	1.356222229650216e-80	6.285906761154474e-79	20	24	24
ENSG00000256073	URB1-AS1	2.127292690209537	NA	0.03339577173880049	0.018716971267493474	0.010397595193695939	0.00825761211304218	0.013827730702720472	6	7	7
ENSG00000203875	SNHG5	2.127185183830587	NA	0.03340469968238201	0.2348017170750775	0.6869999303677178	1.2090858382724907e-170	1.0912954231860496e-167	28	32	32
ENSG00000198728	LDB1	2.126063774238593	NA	0.033497949745160974	0.030098516410026345	0.04532803676673251	2.628931176491224e-08	7.829722255235846e-08	38	45	45
ENSG00000237037	NDUFA6-DT	2.1255332776731	NA	0.03354214036236427	0.02477314377075745	0.03491687834602908	1.1120425153954385e-06	2.884649386857718e-06	6	7	7
ENSG00000148337	CIZ1	2.1249724228373355	NA	0.033588914057116226	0.006050507809000661	0.01111871404100812	0.006296885698300998	0.01073199094018722	5	11	11
ENSG00000248544	AC008676.1	2.124429119986555	NA	0.033634277152943926	0.01872571392081497	0.031655395732593884	3.590902503953425e-06	8.902759439106157e-06	5	6	6
ENSG00000091622	PITPNM3	2.1215782565840655	NA	0.03387316989672458	0.012905198668535059	0.03321522173418882	2.0498057828933405e-06	5.1961743341962895e-06	8	11	11
ENSG00000186827	TNFRSF4	-2.1206485418951395	NA	0.033951389906956606	0.037225594439944214	0.04828357725094551	9.058637043231475e-09	2.7935005692209416e-08	12	16	16
ENSG00000011009	LYPLA2	-2.120416517992326	NA	0.03397093491568163	0.002060677769119238	0.014663846419763442	0.001688556190726044	0.0031069796260473096	3	3	3
ENSG00000089351	GRAMD1A	2.1203715848928484	NA	0.03397472105892181	0.1290690700774343	0.3210087962731693	3.779164895388164e-58	8.91456654621893e-57	19	23	23
ENSG00000265399	AP005329.2	2.1187891432978607	NA	0.03410829067335757	0.08823053967375746	0.1032856349039509	1.4567708455049426e-17	7.658541762588676e-17	23	30	30
ENSG00000235192	AC009495.3	2.1174806214728785	NA	0.03421907824595221	0.05072350227696864	0.13522182873368413	7.01440353190358e-23	4.762074670174762e-22	10	12	12
ENSG00000105364	MRPL4	2.1165930284321184	NA	0.034294402309521056	0.013850683551124518	0.02622112916641946	2.537516731220665e-05	5.8052127032688357e-05	10	11	11
ENSG00000214435	AS3MT	-2.1161361302611046	NA	0.03433323139947467	0.3177105101339243	0.23377419932399573	1.5067925359799048e-40	2.0015480402416257e-39	15	21	21
ENSG00000151465	CDC123	2.115280843593414	NA	0.03440601817247011	0.007125684798991826	0.05104144778133473	3.3472929056173443e-09	1.0661724747108439e-08	9	12	12
ENSG00000165476	REEP3	-2.1151707472058625	NA	0.034415397187958593	0.03929736499783417	0.019499137374722315	0.0002884005725140912	0.0005866881871938493	10	11	11
ENSG00000261305	AC005586.2	2.1147548350537213	NA	0.034450848098351174	0.08961239089349737	0.14960579685419362	2.4631031209177657e-25	1.8690157265760516e-24	5	7	7
ENSG00000255310	AF131215.5	-2.1146861592022597	NA	0.03445670479005133	0.0704817418187436	0.09563083327789829	2.5860796237127274e-16	1.265658660589314e-15	13	19	19
ENSG00000106178	CCL24	2.1139358835921866	NA	0.034520743887871394	0.05559139680787793	0.045893877147569095	2.1440698176705436e-08	6.433710114301339e-08	21	23	23
ENSG00000105085	MED26	2.1134590514221676	NA	0.034561496289445624	0.002750301756839833	0.030416457399113722	5.6060314571991445e-06	1.3636572121916047e-05	3	5	5
ENSG00000157823	AP3S2	2.113427147856445	NA	0.0345642243898965	0.3340439404170812	0.3997405300393803	4.4953658413148505e-76	1.7886549608517024e-74	9	15	15
ENSG00000238058	AL355574.1	2.1119293328634536	NA	0.034692511006288805	0.07776456283479789	0.11940687724614374	3.170775407805584e-20	1.9012457156803483e-19	6	8	8
ENSG00000239697	TNFSF12	-2.110130272494802	NA	0.034847136417444344	0.07975422678290488	0.18676236192521248	7.304684988241545e-32	7.150002446538484e-31	20	22	22
ENSG00000274922	AL139384.1	-2.108359148250995	NA	0.03499993525421558	0.020167969868702878	0.22830463533846268	1.640195458958622e-39	2.1101059209063322e-38	14	21	21
ENSG00000172500	FIBP	-2.107858081955053	NA	0.035043267026477275	0.046893585860023	0.030934209493865564	4.653768657676916e-06	1.1412480868082573e-05	16	21	21
ENSG00000164938	TP53INP1	2.102723525466291	NA	0.03548994435861539	0.006474039060051279	0.08559272294261627	1.0893129608108725e-14	4.890216744750171e-14	4	7	7
ENSG00000138642	HERC6	-2.1025088948657773	NA	0.035508721300162215	0.00755433709406637	0.031259080837840264	4.140752623557037e-06	1.0208419600543362e-05	3	6	6
ENSG00000079950	STX7	2.102060141778602	NA	0.03554800781779901	0.009702491083719959	0.06782518248480436	7.539118175851774e-12	2.872435849759655e-11	17	21	21
ENSG00000179021	C3orf38	-2.097483821786709	NA	0.0359507678348154	0.00651904146847271	0.05028297794434356	4.402162863685345e-09	1.3902757057652943e-08	3	5	5
ENSG00000053372	MRTO4	-2.095268712249504	NA	0.03614711213439514	0.05985955072936631	0.06140377177851359	7.830923426062083e-11	2.801846564438528e-10	9	13	13
ENSG00000134996	OSTF1	2.094552015667725	NA	0.03621083456165899	0.02256981185327875	0.1607669051699354	2.8824350054910488e-27	2.3538513290079043e-26	14	20	20
ENSG00000228201	AL022341.1	2.0939175220713153	NA	0.0362673280999647	0.010265800349172556	0.011354646595899735	0.005764156838512845	0.009874091062197263	7	7	7
ENSG00000167780	SOAT2	2.093024672814419	NA	0.03634695212769088	0.05049615449284861	0.055450925765563555	6.792198492860533e-10	2.275874964884826e-09	8	10	10
ENSG00000263982	AC009716.1	2.0926114145953623	NA	0.03638385677973313	0.00391995093341098	0.025588211540241997	3.187688959538182e-05	7.22517551772671e-05	10	14	14
ENSG00000108262	GIT1	-2.092198290841965	NA	0.036420781336718035	0.042677324627817384	0.12997292140268704	5.397243326871198e-22	3.524650640232832e-21	8	11	11
ENSG00000168268	NT5DC2	-2.0911072110939832	NA	0.03651845444554258	0.19734293087235977	0.22152430320723004	3.0922842397397437e-38	3.8150778724674005e-37	12	15	15
ENSG00000167693	NXN	2.0906529629694273	NA	0.036559184346329224	0.10021905900010682	0.18959813274705456	2.2578183242914132e-32	2.2735952109966793e-31	17	24	24
ENSG00000042493	CAPG	2.0904656329187863	NA	0.03657599245789159	0.09728581573742491	0.2645982857794806	1.5687058895197336e-46	2.542697287275417e-45	21	31	31
ENSG00000233077	LINC01271	-2.090148563821714	NA	0.0366044563545606	0.07325807046375948	0.09267525518640284	7.807958615864325e-16	3.7235451141117154e-15	9	11	11
ENSG00000151135	TMEM263	2.0893566633268574	NA	0.03667562920904493	0.01017687793916829	0.019825951371469655	0.0002561193882246487	0.0005243781505091332	8	13	13
ENSG00000181350	LRRC75A	-2.0886653122423073	NA	0.03673786143933354	0.02412550985756264	0.06555130000024206	1.7291337399551254e-11	6.437888516389588e-11	6	7	7
ENSG00000107854	TNKS2	2.086661152522893	NA	0.03691877520461455	0.050866858698899606	0.019414714201016665	0.0002973848041726983	0.0006040331643678317	12	19	19
ENSG00000118985	ELL2	-2.0856421137348224	NA	0.03701105355634423	0.019366637781529503	0.028981467852970212	9.3931095104038e-06	2.240056111721802e-05	15	16	16
ENSG00000178971	CTC1	-2.084930279998713	NA	0.037075629620877605	0.182520853191096	0.27069580358096473	9.614557376103355e-48	1.6422315183545462e-46	9	9	9
ENSG00000278259	MYO19	-2.084234035770474	NA	0.037138884219462674	0.012365745603549418	0.1126218346082992	4.235755748978293e-19	2.3973259187864273e-18	8	15	15
ENSG00000255046	AC069185.1	2.0829755197560766	NA	0.03725345501944901	0.027896651569181793	0.11772075602822635	6.048644122380366e-20	3.584250105552899e-19	8	10	10
ENSG00000105711	SCN1B	2.0827427523915913	NA	0.03727467826530588	0.01856280728900731	0.041998782824499384	8.716323660391437e-08	2.487125365258781e-07	5	7	7
ENSG00000147408	CSGALNACT1	2.0827384009421746	NA	0.03727507511942712	0.3871313882291998	0.5386968947841598	2.4809270932235826e-114	2.934166808392498e-112	26	36	36
ENSG00000196739	COL27A1	-2.0820056279321233	NA	0.03734195566325643	0.019655453416429002	0.017815494693671278	0.0005322726973232125	0.0010432192656241563	17	24	24
ENSG00000196793	ZNF239	-2.08078245701088	NA	0.037453822606321414	0.045071443040238565	0.08546007897051723	1.1442438830332209e-14	5.130101529447504e-14	15	21	21
ENSG00000228661	AC090587.1	2.0797661678084283	NA	0.037546985678213185	0.0021222342587890936	0.021142347094536548	0.000158886239212482	0.0003337097509191493	6	8	8
ENSG00000110200	ANAPC15	-2.0789333406763952	NA	0.03762347775310164	0.039553853280516485	0.0407078722870183	1.3868223958703443e-07	3.88986216335959e-07	4	5	5
ENSG00000204264	PSMB8	-2.0780997052760712	NA	0.03770017680999484	0.03648186199125111	0.10192596039017965	2.432020426721863e-17	1.2642230463126168e-16	15	16	16
ENSG00000241973	PI4KA	2.0774542798907722	NA	0.037759650837276885	0.12438957962560636	0.05313901085095838	1.5682382149195736e-09	5.116765058534203e-09	25	30	30
ENSG00000166387	PPFIBP2	2.07686323831255	NA	0.03781418355286539	0.04739386030528819	0.11973165992806177	2.799499720708197e-20	1.6815628970376488e-19	33	44	44
ENSG00000078018	MAP2	-2.075182205724055	NA	0.03796965115841877	0.012785337405454778	0.010465761015306685	0.008048208453766626	0.013497675136237156	11	13	13
ENSG00000150337	FCGR1A	2.0751591907070344	NA	0.037971783432067	0.006383756072211255	0.02985505319290414	6.860200564627165e-06	1.6579140287879263e-05	7	15	15
ENSG00000128285	MCHR1	-2.0723079462533156	NA	0.03823673184455125	0.03758967894554458	0.05039649749014575	4.225350067847335e-09	1.3359241945706848e-08	7	9	9
ENSG00000105122	RASAL3	2.0691894678650065	NA	0.03852831065808044	0.02962096526505967	0.05463168715485594	9.137808163320193e-10	3.0298583177257923e-09	20	21	21
ENSG00000231128	AL137856.1	2.06901607805909	NA	0.03854457797148921	0.017902283412030144	0.010973774503221867	0.006648749763896461	0.011286815452490636	14	15	15
ENSG00000176014	TUBB6	2.0686157334792643	NA	0.03858216032689438	0.06993499978900425	0.30523949113585735	8.289673937450853e-55	1.7681544571311527e-53	8	12	12
ENSG00000158882	TOMM40L	2.067549519957649	NA	0.03868240308382216	0.18139596428026927	0.24592868163650808	7.043174157461218e-43	1.0090509074879067e-41	8	10	10
ENSG00000254428	AP003392.1	2.065389482670493	NA	0.038886162903621416	0.008642957534007288	0.010422700511450885	0.008179850116692616	0.013702867016817591	8	10	10
ENSG00000069966	GNB5	-2.0651553353623853	NA	0.038908305075771143	0.01548977865724813	0.04385096862230501	4.4751620093010386e-08	1.3082944646693405e-07	7	11	11
ENSG00000084112	SSH1	2.0650771830526025	NA	0.038915697943229015	0.008700944962198984	0.014233030794954695	0.001979101055058326	0.003614826285354695	3	3	3
ENSG00000103266	STUB1	2.0647264578375255	NA	0.03894888971323762	0.010939489537760994	0.03403466017632903	1.5269118430088094e-06	3.911713653384833e-06	8	10	10
ENSG00000118640	VAMP8	-2.064377616945472	NA	0.03898192700668691	0.008503387555669744	0.030418437505649282	5.602041220764545e-06	1.362879910553145e-05	6	8	8
ENSG00000127399	LRRC61	2.064109262466472	NA	0.039007357957224535	0.22539452900572432	0.30507931623385925	8.955468538566398e-55	1.9054259301225208e-53	9	13	13
ENSG00000267317	AC027307.2	2.0634798166613746	NA	0.039067063479001	0.010538622925476051	0.02111369845062917	0.00016054405283911875	0.00033690283432917864	9	10	10
ENSG00000115841	RMDN2	-2.062832101658309	NA	0.039128582919952894	0.011335111199033363	0.02105645821955386	0.00016390858969759882	0.00034371098125753513	3	3	3
ENSG00000132002	DNAJB1	-2.0611479876851013	NA	0.03928892386138058	0.009570252680700352	0.01114361313099149	0.006238375092472316	0.01063967125418277	7	9	9
ENSG00000186566	GPATCH8	2.0595575271311155	NA	0.0394408601314044	0.0034627214591191943	0.01477876908717432	0.0016186075907173624	0.002984998556104102	4	4	4
ENSG00000134548	SPX	-2.059330884833052	NA	0.039462551760511624	0.014492073762659022	0.0454151319988814	2.5477235204849233e-08	7.591817663387653e-08	9	13	13
ENSG00000213593	TMX2	-2.0578250222936516	NA	0.039606933171689604	0.03301253513391064	0.05161238206005414	2.7233619150333663e-09	8.734418081336674e-09	13	18	18
ENSG00000185436	IFNLR1	2.055526961032426	NA	0.03982813430813916	0.0014489306372703294	0.023977796043608793	5.6987619340219045e-05	0.00012551768354295099	3	3	3
ENSG00000223704	LINC01422	-2.055391561824694	NA	0.03984119986827771	0.12332919069481368	0.0842010023228128	1.8247359723958517e-14	8.075457339513925e-14	34	43	43
ENSG00000186446	ZNF501	2.0553540519535156	NA	0.03984482008571525	0.0663690561164011	0.06314547449884293	4.155112346822069e-11	1.507744850521618e-10	4	4	4
ENSG00000278535	DHRS11	-2.0553133280916502	NA	0.03984875081338399	0.02039982346925126	0.030502013854729913	5.436188017986253e-06	1.3255409590702029e-05	8	12	12
ENSG00000152582	SPEF2	2.054889678955078	NA	0.0398896615763299	0.006967096750902466	0.02003445888015434	0.00023744744186467967	0.00048807217793807886	1	1	1
ENSG00000127533	F2RL3	-2.054320773485791	NA	0.039944655442701406	0.011193674366222012	0.022747632379251294	8.887594327953402e-05	0.0001917872846735534	9	12	12
ENSG00000163527	STT3B	-2.054131836389143	NA	0.03996293347529183	0.0096538862688344	0.02922737129029016	8.5978412996834e-06	2.0587039995569764e-05	9	11	11
ENSG00000122692	SMU1	-2.0539343869170525	NA	0.039982042588542294	0.15719331514675117	0.15410692208114948	4.124368289464041e-26	3.2237370918878233e-25	12	16	16
ENSG00000004142	POLDIP2	-2.053513627746252	NA	0.04002278942285527	0.013525529694365367	0.04942673632537962	5.996767944629408e-09	1.875247510620892e-08	8	10	10
ENSG00000137074	APTX	-2.0528714460303625	NA	0.04008504699793936	0.08066505836077165	0.02445776761369014	4.7923040047254977e-05	0.00010662068159968547	6	6	6
ENSG00000074695	LMAN1	-2.0524359641649688	NA	0.04012731237369289	0.005781855006892313	0.10345621068905314	1.3659894404007792e-17	7.198940661780258e-17	4	6	6
ENSG00000152760	TCTEX1D1	2.0521943472066178	NA	0.040150778631737834	0.18497863864405115	0.3954619401855644	4.845627338010996e-75	1.875793752134324e-73	6	8	8
ENSG00000273611	ZNHIT3	2.0510579982914505	NA	0.04026129896764909	0.17651904191739703	0.21709320900397508	2.079309835682575e-37	2.4711077180956674e-36	3	4	4
ENSG00000175970	UNC119B	-2.0497624565299337	NA	0.04038761690694048	0.043138318487362916	0.06975599824249955	3.721375482472777e-12	1.4402588162700442e-11	19	25	25
ENSG00000206249	AL359555.1	-2.048982808986346	NA	0.04046379596412482	0.013626942416790477	0.023006254838004808	8.094423290839479e-05	0.0001756437618810657	8	11	11
ENSG00000198952	SMG5	2.04655001748843	NA	0.04070228669250024	0.4159880736335643	0.6453599309653726	1.634026011554991e-152	5.962108951522668e-150	10	13	13
ENSG00000137312	FLOT1	-2.045554910610026	NA	0.04080018150720125	0.0828239419174461	0.17510243780498982	8.756852183298802e-30	7.907912485065358e-29	19	24	24
ENSG00000184857	TMEM186	-2.043727475373655	NA	0.040980477343814374	0.007557075585086936	0.018529910538000065	0.00041028441959148576	0.0008175653627207053	6	8	8
ENSG00000183323	CCDC125	2.0434749729356017	NA	0.04100544238711579	0.1342760998110252	0.2786618555103102	2.418691731057524e-49	4.334184377837563e-48	5	7	7
ENSG00000260948	AL390195.2	-2.0434116392616195	NA	0.0410117062404066	0.11283333012064162	0.04158028550062417	1.0132727095097116e-07	2.8740677630469804e-07	5	5	5
ENSG00000079263	SP140	2.042904613645594	NA	0.04106188152885599	0.008247545569094947	0.020347089928447547	0.00021198173964524588	0.00043840748349931516	15	18	18
ENSG00000143369	ECM1	2.042376399152971	NA	0.041114208974267326	0.02410930337816009	0.06006574916961135	1.2735652040938647e-10	4.486518012531981e-10	9	13	13
ENSG00000175634	RPS6KB2	2.041816088637068	NA	0.041169777740049436	0.011919644470905615	0.01546024738910265	0.0012599261142720985	0.002361621262832246	22	28	28
ENSG00000180257	ZNF816	2.0415902137756348	NA	0.04119219685432157	1.1681687737965263e-05	0.024097120117270585	5.458495979186301e-05	0.0001205683641483146	1	2	2
ENSG00000103550	KNOP1	2.0396173615159077	NA	0.041388451469573165	0.36453361026780395	0.17366403948881642	1.573348177166878e-29	1.408212311598893e-28	17	18	18
ENSG00000270379	HEATR9	2.0395845565326454	NA	0.041391721512276825	0.01935364123376055	0.0522403823676037	2.1703484158121898e-09	7.00664626934549e-09	15	18	18
ENSG00000212719	LINC02693	-2.039553596976288	NA	0.041394807801149784	0.012575785019822986	0.2882581876840219	2.7140677846519356e-51	5.212043498207844e-50	11	18	18
ENSG00000225265	TAF1A-AS1	2.039202134123121	NA	0.041429858012700396	0.07626690148559609	0.04693070207317609	1.4755182987291512e-08	4.479317278262739e-08	10	12	12
ENSG00000114853	ZBTB47	-2.0388724003165937	NA	0.04146276410625884	0.05115351229854246	0.05634887359768795	4.90597314421436e-10	1.6633557423909068e-09	10	12	12
ENSG00000166260	COX11	-2.0385024908649076	NA	0.04149970590493672	0.12358644538133437	0.03695530332574485	5.345155004860243e-07	1.4226922734494537e-06	7	9	9
ENSG00000085662	AKR1B1	2.0382557091429523	NA	0.04152436678553881	0.07798924802316935	0.06723950651775479	9.337606158755765e-12	3.533332039199087e-11	34	38	38
ENSG00000006282	SPATA20	2.038032322607985	NA	0.04154670048559037	0.46603273298894937	0.7155689161491479	1.5493269135972114e-184	2.415400658298053e-181	34	44	44
ENSG00000162073	PAQR4	2.037980934884888	NA	0.041551839557146156	0.04565594911618457	0.04422505961813905	3.911194800112986e-08	1.1491019295380777e-07	27	34	34
ENSG00000258634	AL160006.1	2.0379086971868463	NA	0.0415590646577233	0.012785010475630146	0.03219825514495172	2.954310127569236e-06	7.386421399283398e-06	19	25	25
ENSG00000198453	ZNF568	-2.037046185900087	NA	0.041645413881696035	0.011704288945118936	0.016029965976505484	0.0010223174106872481	0.0019369927384681933	13	16	16
ENSG00000115568	ZNF142	2.0363577274889084	NA	0.04171444698797688	0.02223453514649554	0.06863510885924942	5.607372452404266e-12	2.1493256635288502e-11	10	12	12
ENSG00000139514	SLC7A1	2.0356372750986265	NA	0.04178679190080761	0.0023403553092313937	0.05367338332986093	1.2925904245956145e-09	4.244042349490751e-09	4	6	6
ENSG00000033170	FUT8	-2.034776986426844	NA	0.04187331770722099	0.02361112906805702	0.07256394320719958	1.3303118977866423e-12	5.29225563770715e-12	21	32	32
ENSG00000196652	ZKSCAN5	-2.033256298454106	NA	0.04202663586483917	0.01881452394142794	0.08417415620409772	1.8429736406889495e-14	8.151961558982408e-14	4	7	7
ENSG00000004534	RBM6	2.033211356773172	NA	0.04203117417358071	0.24480235363398847	0.5392038122816606	1.717614415723123e-114	2.0598160570094992e-112	13	21	21
ENSG00000197989	SNHG12	2.0329691673878303	NA	0.04205563812472855	0.014721446740628365	0.022592611820788117	9.399944824525133e-05	0.00020210588489942517	4	4	4
ENSG00000187997	C17orf99	-2.031976337448948	NA	0.042156051500251715	0.008518506985728026	0.015613443231486685	0.0011910319111194062	0.002238602174899901	14	17	17
ENSG00000070669	ASNS	-2.0303262821306074	NA	0.04232338440552723	0.10723827156908493	0.1857201230459943	1.1235161049497187e-31	1.0928631698118393e-30	16	18	18
ENSG00000163655	GMPS	2.028332649991169	NA	0.042526308821095746	0.007152350709218565	0.010290579726082822	0.008597639797065116	0.01436765980119564	8	9	9
ENSG00000160563	MED27	2.028234253448944	NA	0.04253634551162947	0.026136092212073324	0.12137192765221297	1.491601685634458e-20	9.067521200618689e-20	2	3	3
ENSG00000169964	TMEM42	2.027837895342431	NA	0.04257679530843713	0.06475888335517413	0.05449858873330348	9.588853079569822e-10	3.1738900108385034e-09	12	14	14
ENSG00000170759	KIF5B	-2.0277705197071314	NA	0.04258367447258484	0.005706229550551616	0.06456845904047248	2.4743354551043245e-11	9.131133789452133e-11	2	3	3
ENSG00000139323	POC1B	2.02742149397505	NA	0.04261932562706405	0.008594853548282582	0.05598299062153302	5.601492250041277e-10	1.8916894563993277e-09	13	16	16
ENSG00000178665	ZNF713	2.027185775955216	NA	0.04264341726724397	0.05914123336455842	0.06842690060524086	6.0508511135629086e-12	2.3146563851548144e-11	12	13	13
ENSG00000283375	AC087521.4	-2.026209791092796	NA	0.04274329071821579	0.1440582612843281	0.23470059034596358	1.0039774924102688e-40	1.3450945326049767e-39	23	32	32
ENSG00000188846	RPL14	-2.0258179647680175	NA	0.04278344227617121	0.12167094613888652	0.13276159187410852	1.8280045131123143e-22	1.2188355130389999e-21	5	5	5
ENSG00000250361	GYPB	2.025772422364848	NA	0.042788111203700775	0.017175719932621472	0.033262968028233496	2.0149311463107917e-06	5.110790449354203e-06	3	4	4
ENSG00000168005	SPINDOC	2.0230531637346423	NA	0.04306766663144869	0.06694227404519205	0.0882280593917889	4.093789254118082e-15	1.8846816622515698e-14	9	10	10
ENSG00000283384	AL138694.1	2.0196989973859223	NA	0.04341461917298634	0.0650980024682657	0.08435151025027328	1.7257739444177697e-14	7.649340235931851e-14	18	20	20
ENSG00000172732	MUS81	2.0194170748335325	NA	0.04344388831312081	0.001956809755825583	0.052940225949120054	1.6851355600521268e-09	5.483565411638315e-09	5	7	7
ENSG00000223797	ENTPD3-AS1	-2.018723150670203	NA	0.043516002394507	0.1138465882412748	0.14243016358850707	4.176199705526196e-24	3.004096004616977e-23	6	9	9
ENSG00000248712	CCDC153	2.0183314296526427	NA	0.04355675551254261	0.05015879235414022	0.049660622550948115	5.511272644979891e-09	1.7278393891912277e-08	10	13	13
ENSG00000105717	PBX4	-2.017940769369026	NA	0.043597430378241556	0.009797199259124895	0.020936740435814276	0.0001711762267846845	0.0003577697883157288	7	13	13
ENSG00000164683	HEY1	2.0178151497827628	NA	0.043610516484847324	0.04398184332883045	0.10288294185883103	1.6956735171901507e-17	8.884541749555117e-17	11	15	15
ENSG00000177873	ZNF619	-2.016428496383765	NA	0.0437551882033211	0.027512462913872795	0.03224290422173676	2.9072750714000896e-06	7.272004113103871e-06	5	6	6
ENSG00000057019	DCBLD2	2.015307913223312	NA	0.04387239630548475	0.01646731494846009	0.01362354297612179	0.002478716166158751	0.004461793170300874	15	18	18
ENSG00000213963	AC019080.1	2.0150829049090024	NA	0.04389596312428004	0.027281163324510343	0.026781035068553224	2.0739925842249027e-05	4.782425551549395e-05	7	9	9
ENSG00000160439	RDH13	-2.0144723043718575	NA	0.04395996979172759	0.3651694720844213	0.550798691196283	3.417150690431617e-118	4.5426912550551784e-116	28	37	37
ENSG00000111897	SERINC1	-2.0135771064676775	NA	0.044053952029843975	0.04215385604260799	0.09352421943754027	5.686288601618565e-16	2.7314891660828227e-15	12	14	14
ENSG00000119314	PTBP3	2.0130320489274642	NA	0.044111257861424495	0.014503906524021903	0.022644950650016846	9.223730909732855e-05	0.00019856610767136418	11	15	15
ENSG00000108479	GALK1	2.012097240952535	NA	0.04420968747080988	0.012922842333933073	0.055056518996236585	7.835055319146838e-10	2.608997352777653e-09	10	13	13
ENSG00000006047	YBX2	2.0113142172177128	NA	0.04429227773141142	0.014797408424163066	0.03419118935972207	1.443389046674918e-06	3.706600593205776e-06	6	9	9
ENSG00000205937	RNPS1	2.0105058431341924	NA	0.04437767841296936	0.05902274357848215	0.09174925377211961	1.1031051772939215e-15	5.234408047983802e-15	8	10	10
ENSG00000119231	SENP5	2.0079688707362564	NA	0.044646599710699196	0.06742421783707202	0.02847756607258399	1.1260341674787366e-05	2.6686511799464972e-05	10	13	13
ENSG00000181873	IBA57	2.006543432825368	NA	0.04479829967116559	0.07936645468065265	0.23856522137522213	1.8359708475803484e-41	2.5263934793062132e-40	7	9	9
ENSG00000025156	HSF2	2.006495872278449	NA	0.044803368712231895	0.23933458094855853	0.2367943047853078	4.003447828316649e-41	5.440184374627751e-40	12	15	15
ENSG00000272221	AL645933.2	-2.0059063252807245	NA	0.044866243277131616	0.35101554468625235	0.6440391212177244	5.661531299979291e-152	1.9814204135376503e-149	27	38	38
ENSG00000167244	IGF2	2.005214602391104	NA	0.04494010965433348	0.004382848359607197	0.022826250485315645	8.638562819567677e-05	0.00018669529148426732	6	7	7
ENSG00000105707	HPN	2.004740492041505	NA	0.04499079725373201	0.014308078021653764	0.02997212676021091	6.577346392062393e-06	1.5911258749820565e-05	5	6	6
ENSG00000103150	MLYCD	-2.004411118740684	NA	0.04502603924628032	0.017011343133887635	0.039593191428624	2.0707047370065563e-07	5.721965120033103e-07	12	19	19
ENSG00000204138	PHACTR4	2.0038553105717436	NA	0.04508556189732689	0.13396593995785844	0.1855318478892284	1.2143146622075345e-31	1.1771781878008484e-30	26	31	31
ENSG00000167208	SNX20	2.003364402095839	NA	0.04513818946887816	0.010740223613803833	0.03827438449764419	3.326910632884919e-07	9.027403551161943e-07	4	5	5
ENSG00000174917	MICOS13	2.0032136865168715	NA	0.045154357236872805	0.0018508009787345876	0.01806262609340436	0.00048641483817409904	0.0009592373573881813	8	8	8
ENSG00000078043	PIAS2	2.0027804931882662	NA	0.045200854530748145	0.013992937588265416	0.06955049381012086	4.011993059255298e-12	1.5506348652956754e-11	18	23	23
ENSG00000131686	CA6	-2.0025969053768677	NA	0.045220572309978335	0.1391745211800814	0.17082250810941207	4.9921976107661845e-29	4.379089351766204e-28	7	7	7
ENSG00000167220	HDHD2	-2.002590258764461	NA	0.045221286308371	0.059176672379270885	0.0983151292033604	9.454138727223286e-17	4.747555637866826e-16	9	12	12
ENSG00000018280	SLC11A1	-2.0015598072783427	NA	0.04533209540635905	0.03235343937068532	0.19373640559120187	4.0407448383953427e-33	4.1643469491371233e-32	13	14	14
ENSG00000138029	HADHB	2.0012543304754806	NA	0.04536498865326164	0.010345221792405102	0.03049142579884529	5.456924584717202e-06	1.3298394159914069e-05	7	7	7
ENSG00000162511	LAPTM5	2.000759320078435	NA	0.04541833328168625	0.0304968607785621	0.07968326773672327	9.695732535178124e-14	4.1115755995492004e-13	7	7	7
ENSG00000203999	LINC01270	-1.9997707560302522	NA	0.045525023778749535	0.2591650348395989	0.3720338978091109	1.6356931905626713e-69	5.4047211030749994e-68	21	24	24
ENSG00000261783	AC009054.2	-1.998983850079224	NA	0.04561010128360343	0.18712738197016443	0.16403976670322573	7.738706786262153e-28	6.515026150103568e-27	14	17	17
ENSG00000140092	FBLN5	-1.998796602558214	NA	0.0456303655481309	0.13318061527017447	0.18805603129388002	4.2775457588257065e-32	4.237760382328252e-31	12	14	14
ENSG00000127951	FGL2	1.9976550259786598	NA	0.04575407320274585	0.0375739469739049	0.06212709212426558	6.019397958983617e-11	2.1636272395432835e-10	7	10	10
ENSG00000158966	CACHD1	1.9973632789132358	NA	0.04578573384890268	0.04423621703449837	0.04420361110120523	3.941519967458137e-08	1.1570202999304961e-07	36	43	43
ENSG00000164506	STXBP5	-1.9968572854995725	NA	0.04584068846003116	0.011827406460413673	0.014665385982286729	0.00168759922589812	0.0031055520039625344	1	1	1
ENSG00000172803	SNX32	-1.9968560370216346	NA	0.04584082412261795	0.28479594779971096	0.16335497583653388	1.019379469047376e-27	8.527482202289489e-27	14	18	18
ENSG00000007541	PIGQ	1.9958649717410553	NA	0.04594862238542797	0.010842024218389267	0.02345552422268096	6.881593596594709e-05	0.00015037264091233776	2	4	4
ENSG00000149474	KAT14	1.9954460939489058	NA	0.04599424791314049	0.0069707422453024765	0.01774116634264067	0.0005468986981517177	0.0010701467109315162	14	19	19
ENSG00000175395	ZNF25	-1.9943693766644233	NA	0.04611170258585067	0.07991200694804351	0.0779670900295157	1.825510057651826e-13	7.602154438725392e-13	12	12	12
ENSG00000196653	ZNF502	1.993210125091179	NA	0.046238442860255066	0.2082490096402506	0.23150091710947354	4.072556982079675e-40	5.331319059975904e-39	7	7	7
ENSG00000161243	FBXO27	1.992660514166073	NA	0.046298633912631296	0.04048199174589043	0.036999535641851135	5.260849418935169e-07	1.4013405822509973e-06	7	9	9
ENSG00000227467	LINC01537	1.9920189480986592	NA	0.04636897893767656	0.0049109796391774135	0.016480734600630792	0.0008667452498727966	0.0016572432032633058	8	10	10
ENSG00000264006	AKR1C8P	1.9918513561812958	NA	0.0463873695031442	0.06278824963984922	0.060018536047196445	1.2955978727519656e-10	4.560387504068854e-10	16	16	16
ENSG00000239642	MEIKIN	1.9916080893233088	NA	0.04641407512319959	0.01036225483070792	0.18511023642123975	1.4450599623456301e-31	1.3977063335738979e-30	3	5	5
ENSG00000155893	PXYLP1	-1.9910012853732921	NA	0.04648074593620055	0.09345126312957579	0.2482437545248584	2.5103934154201412e-43	3.6821153257447877e-42	25	35	35
ENSG00000133104	SPART	-1.9902626208658498	NA	0.04656201332094233	0.1705381154676482	0.21085540702060346	2.9874682371016663e-36	3.4291896116503664e-35	16	22	22
ENSG00000147894	C9orf72	1.9902411969683254	NA	0.04656437214761467	0.03939776302514332	0.07917358586325061	1.1701356305572778e-13	4.931593985850764e-13	32	42	42
ENSG00000158483	FAM86C1	1.9896256935057854	NA	0.046632183641507514	0.09990489611314445	0.44860460646827666	2.048098955954488e-88	1.1906050507004582e-86	21	24	24
ENSG00000260276	AC022167.2	1.9894242689479882	NA	0.046654393110634344	0.18768229437829856	0.3289748208969022	7.248705286484832e-60	1.7963590600856702e-58	6	9	9
ENSG00000130717	UCK1	1.9892891754942392	NA	0.046669293768356726	0.011359909648178295	0.029491617987420046	7.81821598976003e-06	1.880428976274821e-05	13	13	13
ENSG00000141293	SKAP1	-1.9888166840516557	NA	0.04672144055343568	0.028407049194787693	0.055651333694377476	6.316618680747134e-10	2.123161382911262e-09	26	30	30
ENSG00000215114	UBXN2B	-1.9883528331797578	NA	0.04677268140553881	0.01611670487335699	0.02731917575771588	1.7086007054590987e-05	3.9740666618632963e-05	6	8	8
ENSG00000113597	TRAPPC13	-1.985405350102979	NA	0.04709939121459612	0.01038971667189768	0.0182356106797982	0.00045670147502625233	0.0009034460255191142	8	9	9
ENSG00000164053	ATRIP	-1.984758047772939	NA	0.04717139707341121	0.017797254484317154	0.07282668789849266	1.2080867615326808e-12	4.819139305309129e-12	17	22	22
ENSG00000275557	AC242842.1	-1.9844871886737625	NA	0.047201554883912346	0.0007585310312949417	0.26254919729543613	3.988609366917256e-46	6.380658771759704e-45	6	15	15
ENSG00000197465	GYPE	1.9837688492544732	NA	0.04728161428708935	0.09007248813486388	0.11377099744318131	2.734091099163775e-19	1.5623768163798594e-18	6	7	7
ENSG00000145782	ATG12	-1.9830915842596635	NA	0.047357200478447374	0.0031802689330976326	0.10116944966118525	3.233540118767405e-17	1.6702403462874166e-16	8	17	17
ENSG00000198265	HELZ	1.982393092017803	NA	0.04743526215107616	0.005699690141617368	0.019704376236410446	0.0002676805207485123	0.0005467428835536252	4	4	4
ENSG00000251230	MIR3945HG	-1.9818667267099919	NA	0.047494158827733696	0.05272882195432096	0.08679409239385659	6.974648639082395e-15	3.1701099791047966e-14	11	13	13
ENSG00000225733	FGD5-AS1	-1.981194370970693	NA	0.047569480252432954	0.019167261151054465	0.12944496347555207	6.622668291310955e-22	4.306869113678102e-21	16	22	22
ENSG00000167637	ZNF283	1.978658950142694	NA	0.04785441766418316	0.054091129939009996	0.07919715066762714	1.1600099329393028e-13	4.891322925983797e-13	6	8	8
ENSG00000051523	CYBA	-1.9784202904901715	NA	0.047881312589763615	0.05387303701127819	0.05936332464590211	1.6436944694829715e-10	5.746731183927314e-10	26	31	31
ENSG00000142528	ZNF473	1.9775738716125488	NA	0.047976799280356634	0.000661580545566958	0.05101591852146621	3.3783060588887886e-09	1.0754514684218274e-08	1	2	2
ENSG00000270083	AL021878.2	-1.9774419020188674	NA	0.0479917015194057	0.19059142646011423	0.11068665954201609	8.84273071821887e-19	4.929908617904272e-18	34	41	41
ENSG00000173852	DPY19L1	-1.9768132983975826	NA	0.04806273794675425	0.1285890409434921	0.21230347379994127	1.612206851653403e-36	1.8655691834685702e-35	29	32	32
ENSG00000111679	PTPN6	-1.9753691073901103	NA	0.04822627592824835	0.006442000279361799	0.015984725278031263	0.0010394096394712525	0.001967638360447346	2	2	2
ENSG00000138738	PRDM5	-1.974683449964006	NA	0.04830408223002332	0.24099434900762262	0.2937834221798511	1.9910970714695176e-52	3.920243820738319e-51	32	33	33
ENSG00000272602	ZNF595	1.974511731424167	NA	0.04832358482570321	0.126287243841598	0.16783277860382473	1.6754684600392842e-28	1.4402310085821395e-27	13	20	20
ENSG00000134318	ROCK2	1.973331054930635	NA	0.04845785699244488	0.012924713325704839	0.05709125869053514	3.7484815116277304e-10	1.281297776418257e-09	5	7	7
ENSG00000224877	NDUFAF8	1.973204249117101	NA	0.04847229657068147	0.036860692498230825	0.11757446090604565	6.396932251480003e-20	3.782792799332089e-19	8	13	13
ENSG00000101558	VAPA	-1.9731954827837492	NA	0.048473294940432725	0.13021415140773362	0.17621250854472387	5.56757550226554e-30	5.094896066614288e-29	16	17	17
ENSG00000119328	ABITRAM	-1.9723553382602037	NA	0.04856905649078558	0.03568749834406631	0.06413605816333794	2.896622084888113e-11	1.0630038975764231e-10	5	5	5
ENSG00000100815	TRIP11	-1.9711516046777868	NA	0.04870653756559719	0.04182246290196817	0.027367907403212637	1.6788819798792506e-05	3.908979555840126e-05	31	40	40
ENSG00000269843	AC008537.2	-1.9709685155725079	NA	0.04872747717850521	0.007475300012658851	0.013462674944797023	0.002630709334859015	0.004719041253503896	6	8	8
ENSG00000183439	TRIM61	-1.9706596627351236	NA	0.048762817320358726	0.029948596882989682	0.02047338807709754	0.00020248929153375637	0.00041983905942599297	10	15	15
ENSG00000171806	METTL18	1.9688721193060084	NA	0.04896777792093517	0.09995379356630105	0.12948662039287806	6.516636694314878e-22	4.241131031150127e-21	5	7	7
ENSG00000155749	FLACC1	1.9681285342659485	NA	0.04905325045477499	0.049811922553484135	0.083334577843757	2.515016483985125e-14	1.1027874631516468e-13	8	10	10
ENSG00000116396	KCNC4	-1.9677936796539948	NA	0.049091781706494	0.04229163409088764	0.0788075155890482	1.3392500609925016e-13	5.626359455159336e-13	9	15	15
ENSG00000137575	SDCBP	1.9676384424425328	NA	0.0491096532508182	0.02794710634515094	0.027262840367130503	1.74361381350188e-05	4.051108696347885e-05	27	33	33
ENSG00000169919	GUSB	1.9664313157469822	NA	0.04924880901295883	0.12444820516505022	0.1822582042117288	4.677284584618737e-31	4.438890611047411e-30	21	27	27
ENSG00000172965	MIR4435-2HG	1.9663568741755493	NA	0.04925740134619322	0.09984663994166414	0.15726376341617787	1.1713463118412454e-26	9.347332667177998e-26	11	20	20
ENSG00000111877	MCM9	1.9654800065494442	NA	0.04935870749653964	0.02952162638013814	0.10388732258359032	1.1609171591744897e-17	6.142723962568134e-17	11	14	14
ENSG00000163472	TMEM79	1.9653412247931215	NA	0.04937475722299887	0.2228846937957093	0.30396157093602955	1.5346273795912283e-54	3.245046230901353e-53	10	12	12
ENSG00000167792	NDUFV1	1.9644484989295752	NA	0.049478103202470335	0.01966461676916827	0.014596676082468845	0.0017308463399896	0.0031820630236365404	6	6	6
ENSG00000124203	ZNF831	1.9632475947102257	NA	0.049617411481438035	0.004564461320195613	0.029354478738013345	8.21356367656344e-06	1.9724744922193872e-05	8	11	11
ENSG00000082212	ME2	1.9624189720596272	NA	0.04971372573741993	0.1879659830353807	0.33836635702736906	6.452219344495459e-62	1.6765016596780702e-60	8	13	13
ENSG00000162882	HAAO	-1.9620546184193768	NA	0.04975612567872716	0.06903622618005693	0.08636310526363651	8.18485221562077e-15	3.7054390349968474e-14	20	26	26
ENSG00000164654	MIOS	-1.9582685954689787	NA	0.05019850379182024	0.02677819239904133	0.01829136904914596	0.00044751862708077304	0.0008863029144021454	14	21	21
ENSG00000163214	DHX57	1.9577164921235701	NA	0.050263288949648405	0.07053262215851416	0.12083793901441424	1.8311264023375976e-20	1.1072632818648613e-19	17	23	23
ENSG00000116871	MAP7D1	1.9574994772212746	NA	0.050288773188261006	0.12213400051862085	0.39572934133839976	4.1785849753613544e-75	1.6286034941470878e-73	6	10	10
ENSG00000163702	IL17RC	1.9569920484960568	NA	0.05034840322669904	0.0518045911180417	0.18393622735552537	2.344632346831117e-31	2.2563468078455013e-30	20	31	31
ENSG00000100276	RASL10A	-1.9568825803720555	NA	0.050361275044106306	0.006063437415644203	0.01228290611045415	0.004076059006741577	0.007143621451876474	10	14	14
ENSG00000142102	PGGHG	-1.956323851166892	NA	0.050427016225626044	0.1973133068188992	0.21066706756530573	3.236753421958476e-36	3.705412846005735e-35	39	52	52
ENSG00000158987	RAPGEF6	1.956010355322153	NA	0.050463934249977145	0.04109431670950135	0.04634637762910518	1.8214536552270523e-08	5.4954448862576916e-08	4	4	4
ENSG00000131043	AAR2	-1.9548197049698186	NA	0.050604354511703746	0.02412881480997158	0.08857472975668135	3.5986383769218655e-15	1.6643217239976555e-14	14	17	17
ENSG00000168310	IRF2	1.9544073017266448	NA	0.050653067870960876	0.02400926905255428	0.027818887540314207	1.4272762940453481e-05	3.34833942087328e-05	25	29	29
ENSG00000179029	TMEM107	-1.9542515871722606	NA	0.05067147119703273	0.0007871229299699122	0.01785761474448697	0.0005241599546972896	0.0010291755281776757	5	8	8
ENSG00000011638	TMEM159	-1.9528028742817256	NA	0.050842957835292295	0.043112453346137176	0.04844083973843864	8.559022075706746e-09	2.6465681495906054e-08	14	17	17
ENSG00000261064	LINC02256	-1.9524324753871614	NA	0.05088688053612701	0.01117505490025717	0.012201104759028207	0.004202131951713314	0.007351051804542652	12	13	13
ENSG00000141232	TOB1	-1.9515726201487698	NA	0.050988966557872675	0.14813838719265734	0.1884614387478895	3.616511260004987e-32	3.5974217864167937e-31	8	9	9
ENSG00000283959	AP002851.1	1.9510802406044838	NA	0.051047501337864024	0.010880037975341489	0.02556824894316424	3.210711974458992e-05	7.27255311715721e-05	4	4	4
ENSG00000141298	SSH2	1.9508123717546062	NA	0.05107936959389363	0.022257310996292825	0.09041434376146154	1.8144319638522912e-15	8.522512667242657e-15	6	7	7
ENSG00000070081	NUCB2	1.9503448241818124	NA	0.05113503346723614	0.03634847578310323	0.10857906659967759	1.9679440959487153e-18	1.0816754263277089e-17	5	6	6
ENSG00000099957	P2RX6	-1.9494846795636855	NA	0.051237570650841426	0.009850686947752787	0.02023619499368201	0.00022068450597229148	0.00045557031056602985	5	6	6
ENSG00000251405	AC016571.1	-1.9478730964558122	NA	0.051430149662070865	0.04576669623325629	0.07555948984256873	4.428145295426538e-13	1.8054746474386518e-12	15	19	19
ENSG00000167114	SLC27A4	1.9470079308294492	NA	0.05153378386521591	0.025464231056670714	0.02184149836608455	0.0001233481054257563	0.00026185895765613946	21	27	27
ENSG00000179715	PCED1B	-1.9446959893242188	NA	0.05181157854297541	0.039235239276877845	0.09846441511872732	8.938902611830485e-17	4.4954029586592665e-16	15	21	21
ENSG00000131400	NAPSA	1.944266502879958	NA	0.05186332185511412	0.014442643959441365	0.037652788898328224	4.159891984804452e-07	1.1192028184407208e-06	13	15	15
ENSG00000169193	CCDC126	-1.9437804566784032	NA	0.05192193146732629	0.0374648624681147	0.040047583677155295	1.7585484256992606e-07	4.883780882966254e-07	5	6	6
ENSG00000267543	AC015802.3	-1.943087279030665	NA	0.05200561376149131	0.005851896176184904	0.023053101677067388	7.958537545266531e-05	0.00017276070932123515	3	4	4
ENSG00000113360	DROSHA	1.9430346739830509	NA	0.052011968989266265	0.07845135124657224	0.026380672412765052	2.39576221829264e-05	5.490435157223103e-05	10	11	11
ENSG00000100726	TELO2	1.9427504959473862	NA	0.052046311837226626	0.12672996634303482	0.2361671789103994	5.274060460563391e-41	7.138505354238484e-40	31	39	39
ENSG00000013288	MAN2B2	1.9405626536011222	NA	0.05231134770840818	0.20403005737654586	0.23929353140006013	1.3316849899741433e-41	1.8431853021038405e-40	14	18	18
ENSG00000122679	RAMP3	-1.9390344774518358	NA	0.05249714010868055	0.02922327360412597	0.047081331623747745	1.397527166635509e-08	4.250078627528347e-08	9	13	13
ENSG00000100439	ABHD4	-1.9384104128216524	NA	0.05257317104159409	0.07379969322890305	0.09704015995206386	1.525229024327282e-16	7.555214482434592e-16	19	25	25
ENSG00000103549	RNF40	1.9378900657026523	NA	0.05263663623554646	0.04516895564578104	0.10640289072991896	4.487200160703556e-18	2.420603823715171e-17	9	11	11
ENSG00000164975	SNAPC3	-1.936866614752134	NA	0.052761650373133455	0.011955597069502073	0.024886949111649643	4.104861585339999e-05	9.213909859554405e-05	13	19	19
ENSG00000117748	RPA2	-1.9340904438942403	NA	0.05310200865345237	0.011134755168969359	0.4035387256611518	5.369897422789684e-77	2.1566363209231918e-75	9	11	11
ENSG00000267265	AC011476.3	-1.9332205677605587	NA	0.05320903208025069	0.21241495763954588	0.28317839694061	2.944666222673102e-50	5.447473684209388e-49	17	20	20
ENSG00000013561	RNF14	1.932981219818313	NA	0.05323851135423574	0.0408695094174614	0.07879811724522015	1.343898774033386e-13	5.643124406439408e-13	11	14	14
ENSG00000160293	VAV2	1.93290667564943	NA	0.05324769536779582	0.04083564333912386	0.07819502345147716	1.6784550914576527e-13	7.015312299148741e-13	6	8	8
ENSG00000161328	LRRC56	1.9327269602549737	NA	0.05326984216040511	0.09030581124293778	0.12894199350109412	8.0471455930824965e-22	5.211499236245156e-21	20	25	25
ENSG00000184209	SNRNP35	1.9325070090946452	NA	0.053296957781103015	0.026194278041712076	0.03440413649803113	1.3370495987795223e-06	3.4428023377582624e-06	13	17	17
ENSG00000246100	LINC00900	1.9318242333088746	NA	0.0533812039616731	0.034477173295434836	0.056792447053173725	4.1773653119749355e-10	1.4227932022851673e-09	2	4	4
ENSG00000103591	AAGAB	-1.9317187241997502	NA	0.05339423241153438	0.008817963179535046	0.01894021556218133	0.00035337844216735536	0.0007088650023076357	8	10	10
ENSG00000139428	MMAB	1.9316802711139593	NA	0.053398981326293914	0.02901914780409717	0.04503555430084792	2.9210395819393347e-08	8.666593043369835e-08	4	6	6
ENSG00000143553	SNAPIN	1.9313408479504004	NA	0.05344091502374009	0.013347020105099985	0.06510414886271862	2.0353911473606937e-11	7.548642471039909e-11	4	5	5
ENSG00000038219	BOD1L1	-1.9312215321107093	NA	0.053455662312068004	0.07941798660126823	0.13374639176219058	1.2462222040636162e-22	8.374398345410248e-22	11	15	15
ENSG00000108387	SEPTIN4	1.9295185236362005	NA	0.05366652273490235	0.010555643501679198	0.012392166489406605	0.003913630448547112	0.006872296596573257	18	27	27
ENSG00000248516	AC105415.1	1.92927726103541	NA	0.05369645109444597	0.03970161148812921	0.06351628902298603	3.630283277280933e-11	1.3220583546844495e-10	8	12	12
ENSG00000234160	AL513165.1	-1.9288007681003965	NA	0.053755600456750985	0.007667080009519759	0.01308616575129527	0.003024411466553251	0.005382485703603332	4	4	4
ENSG00000278869	BX539320.1	1.927469059267675	NA	0.0539212004098355	0.0669718390168724	0.07452411073678451	6.478572347486617e-13	2.6234011142160093e-12	22	30	30
ENSG00000164930	FZD6	1.9267802731979382	NA	0.05400701891750613	0.05703179511723777	0.0675122009938712	8.452379269547353e-12	3.208274725397688e-11	11	14	14
ENSG00000160185	UBASH3A	1.9263962821384586	NA	0.054054911313193794	0.11185811190756172	0.228189339045442	1.7245442318133927e-39	2.2169571987532136e-38	5	6	6
ENSG00000197558	SSPO	1.924194979726062	NA	0.05433014817165062	0.12395331999002034	0.09809702372269924	1.026060446131768e-16	5.13749214327407e-16	22	26	26
ENSG00000260910	LINC00565	1.9236607001615014	NA	0.05439712714529526	0.12885883752031993	0.20023384903708893	2.6651234381692133e-34	2.8423011095251146e-33	33	45	45
ENSG00000117791	MARC2	1.9236093358057078	NA	0.05440356997134396	0.05088045024123075	0.11999146318092868	2.5339794089247668e-20	1.525815059116953e-19	13	19	19
ENSG00000008277	ADAM22	-1.9235703454051576	NA	0.054408461110272935	0.0016918197641633298	0.015014439120832307	0.0014841819937219081	0.0027527835832075495	5	8	8
ENSG00000139146	SINHCAF	1.9203480639386892	NA	0.05481394905277477	0.009370674715472595	0.018853711224880252	0.00036467547339140037	0.0007309790811772752	9	10	10
ENSG00000168884	TNIP2	-1.9203320698294528	NA	0.05481596799988479	0.011709082929671768	0.017388672558781473	0.000621966978082959	0.0012082495116751437	24	34	34
ENSG00000181885	CLDN7	-1.9202617652629097	NA	0.05482484332774601	0.020505123877683832	0.03762674883100407	4.199012029962848e-07	1.1293735461391606e-06	10	15	15
ENSG00000267270	PARD6G-AS1	-1.9195683800958923	NA	0.05491244126053524	0.011954393292928798	0.06385229812816505	3.21209794083002e-11	1.1742542653441486e-10	4	5	5
ENSG00000100014	SPECC1L	-1.9171958337269	NA	0.05521305716848063	0.033502791361057466	0.05131653588660861	3.0306214829929694e-09	9.68201155534979e-09	4	4	4
ENSG00000228784	LINC00954	-1.9159942097539457	NA	0.055365832710894035	0.046219223420107904	0.077976206697946	1.819388703625785e-13	7.57850300667442e-13	24	27	27
ENSG00000002726	AOC1	-1.913192314173483	NA	0.05572343709394194	0.3096467499964891	0.44549955339114866	1.3409026663543318e-87	7.514751576898835e-86	12	13	13
ENSG00000271795	AC011337.1	-1.9128645181512889	NA	0.05576539896315858	0.024479967745363828	0.061173633187638556	8.514412941037842e-11	3.036258422246994e-10	16	19	19
ENSG00000127954	STEAP4	-1.9114947830851219	NA	0.05594102658430631	0.010317566978246408	0.06409102682074463	2.944539555477445e-11	1.079895398564643e-10	6	10	10
ENSG00000205726	ITSN1	1.9110568701169501	NA	0.05599727293788452	0.06921589305435258	0.11538894311674733	1.4748964219691432e-19	8.553601197277254e-19	7	7	7
ENSG00000136870	ZNF189	-1.909628186201034	NA	0.05618110332920416	0.0538945285144111	0.04078307311064803	1.349813471439323e-07	3.789775904013254e-07	6	8	8
ENSG00000109756	RAPGEF2	-1.9093844245830482	NA	0.05621251854204652	0.022942757846243327	0.04742505337086493	1.234630459110984e-08	3.766710148246622e-08	11	13	13
ENSG00000197863	ZNF790	1.908738474551571	NA	0.05629583724376131	0.001946549971239197	0.012587989587527201	0.0036387608929272165	0.006408658781227158	7	10	10
ENSG00000235831	BHLHE40-AS1	1.906632234590152	NA	0.056568227841467186	0.009040882742966336	0.029454317207253868	7.923821832695877e-06	1.904760591658279e-05	5	10	10
ENSG00000161013	MGAT4B	-1.9064661332496944	NA	0.056589755570827016	0.08987024956240099	0.08752768411492855	5.311067033284669e-15	2.4274916991950635e-14	35	44	44
ENSG00000111885	MAN1A1	-1.9064309194482258	NA	0.056594320366477394	0.03512719245687818	0.08418767983064887	1.8337638717305014e-14	8.113316985631157e-14	5	6	6
ENSG00000141504	SAT2	1.9054816406073378	NA	0.05671749173884871	0.004520255929459814	0.07286962199530583	1.1892080672814968e-12	4.744934654679011e-12	7	10	10
ENSG00000197070	ARRDC1	-1.9054510405644998	NA	0.05672146588161591	0.04267776029103769	0.18887364403722326	3.0487822115141824e-32	3.04860443995666e-31	17	23	23
ENSG00000141971	MVB12A	-1.9050377644812324	NA	0.0567751623053149	0.09999251873696516	0.11595888149755385	1.1864019148954902e-19	6.913219992709059e-19	11	15	15
ENSG00000229314	ORM1	-1.9047357478626956	NA	0.0568144296765106	0.024229030888345937	0.2425040706231091	3.221434851878822e-42	4.5356638977725714e-41	21	28	28
ENSG00000124155	PIGT	1.90377916221275	NA	0.05693895148261282	0.03317493726583698	0.04936120553557647	6.140297792429904e-09	1.9190808609874328e-08	34	41	41
ENSG00000162723	SLAMF9	1.9035978426226308	NA	0.056962580012120255	0.03756680571826705	0.09948897817016733	6.083550769817769e-17	3.0929976920131907e-16	24	30	30
ENSG00000089505	CMTM1	1.9028750248529729	NA	0.05705685457306695	0.00045539573644100896	0.016917935028059158	0.0007386625488148964	0.0014224956821590857	4	6	6
ENSG00000158717	RNF166	1.9027295056425308	NA	0.05707584981508639	0.22738395556212393	0.26009248163011306	1.2169299409270601e-45	1.9305394594780902e-44	49	64	64
ENSG00000205269	TMEM170B	-1.902684029297476	NA	0.05708178711475018	0.014114427545004775	0.17130548164567513	4.1036862420909655e-29	3.612634259015296e-28	10	16	16
ENSG00000105851	PIK3CG	1.9020799379740398	NA	0.05716070480909192	0.015092267421294154	0.01960361314042331	0.0002776591578384319	0.0005659784735256472	4	5	5
ENSG00000140577	CRTC3	1.9013178996778117	NA	0.05726038591341619	0.022633058803499743	0.039951226935723706	1.8205528928678544e-07	5.048619269047678e-07	16	22	22
ENSG00000185085	INTS5	-1.9008020597777884	NA	0.057327944191144634	0.02838861994830872	0.05634814227279201	4.907273547357648e-10	1.6634677616848449e-09	17	25	25
ENSG00000116983	HPCAL4	-1.8999342507256403	NA	0.057441748555380256	0.24817107310925615	0.3361512545236549	1.9767123555850312e-61	5.074646734420315e-60	30	36	36
ENSG00000164176	EDIL3	-1.8988632580771834	NA	0.05758245730719131	0.014453197806252826	0.030370410164967446	5.699630595796717e-06	1.3853000848777242e-05	7	8	8
ENSG00000144559	TAMM41	-1.8987760902119306	NA	0.05759392216272937	0.07328628783300487	0.18360126549241454	2.6914801510127866e-31	2.5785582742859375e-30	9	11	11
ENSG00000112514	CUTA	1.8985706986157243	NA	0.05762094403723798	0.04634274670847925	0.08758401115628313	5.201061809838846e-15	2.3778461470788156e-14	18	22	22
ENSG00000066923	STAG3	1.8981731253879517	NA	0.05767327979510647	0.022108420715523117	0.01551076692587744	0.0012367733589232434	0.0023207600757385602	15	20	20
ENSG00000144306	SCRN3	1.8980236015239509	NA	0.05769297304548426	0.004139564609951486	0.020371215083089013	0.00021013459779524284	0.0004347970822382504	7	11	11
ENSG00000247363	AC090061.1	1.897782974595703	NA	0.05772467688921045	0.01309646794376044	0.036149937928891075	7.139507816233989e-07	1.8815955054648328e-06	16	21	21
ENSG00000067182	TNFRSF1A	-1.8972753117100798	NA	0.05779161161262222	0.002609755986813576	0.020905143203001658	0.00017314779203039612	0.00036171415343272785	7	10	10
ENSG00000165810	BTNL9	-1.897125112323646	NA	0.05781142757873097	0.07670948885575346	0.0989480697063095	7.45436985261098e-17	3.7687201828545315e-16	10	12	12
ENSG00000120318	ARAP3	-1.8967583931116536	NA	0.05785983296628357	0.006493209232642322	0.14677434981934204	7.54601878018318e-25	5.5899212121538376e-24	8	11	11
ENSG00000100242	SUN2	1.8967378500533287	NA	0.05786254555932295	0.0035184435795819462	0.02905126709687215	9.160170516431135e-06	2.1878518688896592e-05	4	6	6
ENSG00000114956	DGUOK	-1.8959053015000342	NA	0.057972567796925306	0.008875572473617546	0.06865038949696095	5.576132643728217e-12	2.1378291685064877e-11	12	16	16
ENSG00000183665	TRMT12	-1.894912437416705	NA	0.05810400315307254	0.07289135704749737	0.5159540717399038	2.4243345973175055e-107	2.4746972624641605e-105	5	11	11
ENSG00000162817	C1orf115	-1.8945510673314214	NA	0.05815190274834331	0.04219081988801674	0.042861950470322416	6.38895911913386e-08	1.845759095923628e-07	9	13	13
ENSG00000112299	VNN1	1.8940724630684205	NA	0.058215392228340504	0.16510297077869343	0.46101970806331305	1.0048903848457236e-91	6.406269594691195e-90	45	58	58
ENSG00000101166	PRELID3B	-1.8934528357922786	NA	0.05829767471878882	0.012165575185138564	0.026346491727626827	2.4254484294907784e-05	5.555889134381044e-05	6	8	8
ENSG00000247400	DNAJC3-DT	1.8930317705226505	NA	0.05835364457778507	0.06450067393268441	0.07296035895464648	1.1502726729312001e-12	4.591719289594309e-12	11	14	14
ENSG00000140105	WARS	-1.892842638935874	NA	0.05837879930953044	0.132883883402861	0.36675757678651544	2.694439112078983e-68	8.572715460675784e-67	11	12	12
ENSG00000214063	TSPAN4	1.8928179594858376	NA	0.05838208237076913	0.06057233992987563	0.12150562944644219	1.4169176629124574e-20	8.62574405441453e-20	9	11	11
ENSG00000244219	TMEM225B	1.8924116949153715	NA	0.05843614903574856	0.0017210865873696448	0.01744945780260871	0.0006083184575253093	0.0011835776296915733	6	9	9
ENSG00000162623	TYW3	1.8920851562130345	NA	0.05847963573319539	0.014349674518325136	0.011926556792814519	0.004654956451318706	0.008088747409429982	6	7	7
ENSG00000232653	GOLGA8N	-1.8907230595248512	NA	0.05866132257779435	0.04707984548154288	0.1511779415928955	1.3208153548998805e-25	1.0116419169798147e-24	14	16	16
ENSG00000065154	OAT	-1.8905291428362268	NA	0.05868722674238808	0.05265076488523474	0.056206649775080386	5.165452305228001e-10	1.7489109887927934e-09	17	20	20
ENSG00000157601	MX1	1.890495313085881	NA	0.05869174682833531	0.06782042331704073	0.17861404475294898	2.085878604315411e-30	1.937742805276543e-29	12	16	16
ENSG00000124588	NQO2	-1.8900372658206561	NA	0.05875297624419217	0.4267054762137461	0.4679113963855921	1.3558610282441077e-93	9.082679989593048e-92	22	24	24
ENSG00000138107	ACTR1A	1.8885122497384166	NA	0.0589572149785057	0.022250519610851966	0.022979517478410264	8.173019568988517e-05	0.00017730438025121326	13	17	17
ENSG00000044115	CTNNA1	-1.8881091336882392	NA	0.05901130093222842	0.05305392664351841	0.4237336945627345	5.285955039501374e-82	2.5250374087022023e-80	4	5	5
ENSG00000172638	EFEMP2	1.8879847037713762	NA	0.059028003971680655	0.07312731512300549	0.11182837885370106	5.728897405941013e-19	3.2243144606000144e-18	13	16	16
ENSG00000255121	CCDC84-DT	1.8874247147262546	NA	0.05910322353648925	0.027561385553289432	0.015287004188848976	0.0013426969086647827	0.0025066306647825343	10	11	11
ENSG00000272760	AC093726.1	-1.887072393541058	NA	0.059150589235897534	0.0444795337923445	0.06700782977834693	1.016198326640214e-11	3.835119961169241e-11	8	10	10
ENSG00000143184	XCL1	-1.8869816431727404	NA	0.05916279472401113	0.14713645863793273	0.21916850122639747	8.528390460318128e-38	1.0321338602963696e-36	19	29	29
ENSG00000168906	MAT2A	-1.8868450366510467	NA	0.05918117158580669	0.0005581586255260275	0.08406017632191258	1.922451609196811e-14	8.488188116919698e-14	3	8	8
ENSG00000108309	RUNDC3A	-1.886783451097615	NA	0.05918945787275158	0.03679705533617238	0.04006396245374708	1.748220724529705e-07	4.857459041633168e-07	10	10	10
ENSG00000204564	C6orf136	1.8864142698148278	NA	0.05923915110920664	0.009796180959876956	0.015330768855146129	0.0013212828694859349	0.0024685346910136505	12	15	15
ENSG00000196456	ZNF775	-1.886393838350107	NA	0.05924190227465316	0.00710355539180091	0.04918632262001102	6.540354434767583e-09	2.0410919913157164e-08	7	10	10
ENSG00000035862	TIMP2	1.8860373480711436	NA	0.05928992195818171	0.006926577787540103	0.055873958973903216	5.827192080001958e-10	1.9640431796374524e-09	9	12	12
ENSG00000106991	ENG	-1.8860080745085381	NA	0.05929386657817004	0.061558801412464455	0.06424961193868758	2.7792175864715846e-11	1.0216677897192112e-10	16	22	22
ENSG00000213626	LBH	-1.885171839769034	NA	0.05940664142680799	0.027176383036970682	0.0485917502266067	8.10548163125542e-09	2.5104010203070108e-08	18	23	23
ENSG00000105552	BCAT2	1.8846540985765456	NA	0.059476553315359074	0.012849868474737883	0.03338693706453725	1.927128121371164e-06	4.896047430132458e-06	15	18	18
ENSG00000168237	GLYCTK	-1.8846012418672757	NA	0.05948369452781379	0.0267013254643978	0.17180166270169794	3.3548978968399965e-29	2.9640980954615713e-28	17	21	21
ENSG00000157303	SUSD3	-1.884111839904446	NA	0.05954984903657598	0.008217108141145912	0.026641955166054155	2.180541144759764e-05	5.015303123857993e-05	19	21	21
ENSG00000151458	ANKRD50	1.8835580072458928	NA	0.05962478652295584	0.010714244388722424	0.03881967662744198	2.734663598743322e-07	7.479544825334804e-07	3	5	5
ENSG00000108823	SGCA	1.8823869805414364	NA	0.05978349233577665	0.02834982421597036	0.043183064132218056	5.691591564203519e-08	1.652923009898834e-07	12	14	14
ENSG00000137310	TCF19	1.8818622226507142	NA	0.05985472483501512	0.03297187161886944	0.14361557311198261	2.620424739126394e-24	1.9009164065684655e-23	16	22	22
ENSG00000158517	NCF1	-1.8817975423356956	NA	0.05986350964155355	0.06029046740063783	0.06876757373016933	5.342262795807942e-12	2.0513762804592565e-11	10	12	12
ENSG00000272491	AL109659.2	1.881570179762684	NA	0.05989439825309846	0.21850074703607952	0.04732837283847256	1.278430218494613e-08	3.896871634725225e-08	15	15	15
ENSG00000163710	PCOLCE2	1.8790817868441028	NA	0.060233326616170806	0.011203122495100911	0.011776202479654246	0.004923641055985367	0.00851851497872206	11	15	15
ENSG00000100207	TCF20	-1.8788914504323007	NA	0.060259316474290725	0.0382185059242775	0.029735157969534274	7.162495953689415e-06	1.7290208771089496e-05	16	19	19
ENSG00000071575	TRIB2	1.878843639753182	NA	0.06026584633785027	0.040363625529178666	0.06946139238608488	4.144933939039633e-12	1.6005735672278915e-11	6	8	8
ENSG00000162444	RBP7	-1.8781287451596174	NA	0.06036355484444845	0.03799841315018858	0.03152116487722071	3.7684275168707643e-06	9.326708541898793e-06	11	13	13
ENSG00000121749	TBC1D15	-1.876205330410604	NA	0.06062709042593203	0.008393153424659322	0.011338051107729853	0.0058000828165761294	0.009931664525358368	8	9	9
ENSG00000138172	CALHM2	-1.874303947940394	NA	0.060888543694444394	0.18451796264064127	0.2115688241140845	2.2048847142381873e-36	2.539393416015492e-35	21	28	28
ENSG00000157216	SSBP3	1.8736696111761262	NA	0.06097597692754616	0.017327348571948356	0.011866278592022144	0.004760838265433917	0.008261015421828012	34	48	48
ENSG00000245848	CEBPA	-1.873379326030303	NA	0.061016022791266854	0.05312574708597875	0.03243250911045349	2.7157408493050606e-06	6.810798453456052e-06	22	27	27
ENSG00000160410	SHKBP1	-1.8726718715372737	NA	0.06111370989575758	0.07690478642063697	0.35681716284148324	4.962620474224243e-66	1.4826477092765076e-64	16	20	20
ENSG00000040933	INPP4A	1.8721817148027153	NA	0.061181467915880715	0.015264158754017843	0.021989931843325608	0.00011689684935135773	0.0002487484885874716	6	8	8
ENSG00000196187	TMEM63A	-1.87137745751482	NA	0.06129278119195481	0.013588724511693235	0.044747902516167164	3.239922442073351e-08	9.569657244077833e-08	14	19	19
ENSG00000178449	COX14	-1.8711022221505904	NA	0.06133091365576006	0.07660289154354875	0.12646558598455562	2.0968231161974897e-21	1.3303151912567795e-20	12	13	13
ENSG00000225062	CATIP-AS1	-1.8709917784996244	NA	0.061346220585572805	0.04473373061971633	0.10064485564807474	3.939224197145591e-17	2.0262074312192484e-16	11	14	14
ENSG00000139651	ZNF740	-1.87031114417073	NA	0.06144062288683759	0.08029677674921205	0.08536103556540683	1.1870542581833471e-14	5.3137022901556307e-14	8	8	8
ENSG00000156521	TYSND1	1.8702967006083144	NA	0.06144262747588135	0.03201923150833648	0.04458621386404769	3.434196883503319e-08	1.0131264812523382e-07	16	19	19
ENSG00000260996	BX255925.1	-1.8693120823703957	NA	0.0615794081203395	0.011357470720250526	0.02210775298425531	0.0001120180229009452	0.0002389299844189439	2	2	2
ENSG00000143384	MCL1	1.8679583807283844	NA	0.06176787232619433	0.053390453480016885	0.05386179032235741	1.207411826620025e-09	3.971213159705947e-09	18	26	26
ENSG00000067057	PFKP	1.8678982266126969	NA	0.0617762581315489	0.13368188191435307	0.32461608337968284	6.343142963024147e-59	1.5235092251106598e-57	14	24	24
ENSG00000138604	GLCE	-1.867739706410715	NA	0.061798361208925116	0.05231081589452482	0.07288010632380024	1.1846428631630847e-12	4.7278195160306585e-12	27	33	33
ENSG00000180739	S1PR5	1.8667990705194637	NA	0.061929652359574774	0.021010862523408176	0.03872842707469077	2.8258651451254556e-07	7.721599963950994e-07	6	7	7
ENSG00000167861	HID1	1.866712368986413	NA	0.06194176551098046	0.008675090989847823	0.024441617678526772	4.820313842978973e-05	0.00010721603384338057	3	4	4
ENSG00000163606	CD200R1	-1.8645677697231573	NA	0.06224201407513865	0.023797845983100224	0.04746298147672548	1.2178598417792472e-08	3.718852996202334e-08	13	15	15
ENSG00000127054	INTS11	-1.863456164995434	NA	0.0623981143234858	0.005129527124777537	0.022869057327656615	8.505923750529416e-05	0.00018401423791829057	8	18	18
ENSG00000278627	AC005962.1	-1.8632644821512763	NA	0.06242506463769554	0.00207701728914901	0.012834978078813791	0.0033197875251704885	0.0058734175455636755	5	8	8
ENSG00000099810	MTAP	-1.8631782891740798	NA	0.06243718637588627	0.03004365317793	0.04005856739515062	1.7516158878071586e-07	4.86531597991658e-07	7	11	11
ENSG00000255153	TOLLIP-AS1	-1.8630956210222658	NA	0.062448814229740246	0.14097887319855998	0.1276527123585363	1.3253071936818137e-21	8.505873152862808e-21	50	55	55
ENSG00000274038	AC007014.2	1.86271271745419	NA	0.06250269565844235	0.033983042612627044	0.027369156013414154	1.6781273633795324e-05	3.9079584674898967e-05	6	7	7
ENSG00000140264	SERF2	-1.8624676206508581	NA	0.06253720537186036	0.011262470094068529	0.047839706877161624	1.0631511055731603e-08	3.2592024149935876e-08	12	14	14
ENSG00000109861	CTSC	-1.8605280956636114	NA	0.06281084725780277	0.20957367505601024	0.35672917055492437	5.195260809303993e-66	1.5494526542392033e-64	14	15	15
ENSG00000111752	PHC1	-1.8599124912956149	NA	0.06289790776949034	0.04229423421664115	0.046527916379225515	1.7060885294346804e-08	5.158270837671956e-08	30	38	38
ENSG00000107816	LZTS2	-1.8591833418728712	NA	0.06300115518036407	0.010570883980924196	0.01404617584207516	0.0021203698400983273	0.0038515223374479624	9	12	12
ENSG00000234336	JAZF1-AS1	-1.858038416999645	NA	0.0631635589893448	0.008785746780555805	0.15895442857740014	5.958140541986254e-27	4.8082895131539894e-26	10	12	12
ENSG00000272420	AL513477.2	-1.8570205077028987	NA	0.06330823647019675	0.007513366378720801	0.02241471671430932	0.0001002452744245059	0.0002150764682979922	16	20	20
ENSG00000262006	AC005920.4	-1.8559001905228973	NA	0.06346778583667018	0.12823173266769267	0.1962018960348384	1.4438161607087759e-33	1.5042529368162088e-32	11	13	13
ENSG00000140750	ARHGAP17	1.8557212779038545	NA	0.06349329631888334	0.013031692083539654	0.0248595225196183	4.145673011175136e-05	9.299430538736744e-05	7	8	8
ENSG00000137054	POLR1E	-1.855171406266205	NA	0.06357175349736065	0.013862229796733804	0.05290211362184203	1.7085223659501858e-09	5.5565048461368745e-09	6	7	7
ENSG00000177946	CENPBD1	1.8548948698475778	NA	0.06361124072263077	0.09151773973125525	0.0948402297662434	3.476509707710598e-16	1.6913096447525968e-15	42	51	51
ENSG00000206527	HACD2	1.853842812430289	NA	0.06376165146455116	0.006259433216108518	0.01647884652263044	0.0008673443712952877	0.0016582038599044471	6	9	9
ENSG00000033100	CHPF2	1.8537661446873812	NA	0.0637726239869471	0.025317974806058567	0.053251801609708084	1.50554783953728e-09	4.9150275842803765e-09	22	28	28
ENSG00000068120	COASY	-1.853560241327378	NA	0.06380210015185743	0.004254795522841529	0.048755872599175396	7.63943785006118e-09	2.371198546437994e-08	3	6	6
ENSG00000137713	PPP2R1B	1.8534008388130165	NA	0.06382492719952036	0.06863463577994623	0.05828425134240995	2.431812763448068e-10	8.411286220324913e-10	14	17	17
ENSG00000255521	AL356215.1	1.853371078575056	NA	0.0638291897261816	0.028106249032158765	0.01931121136466174	0.00030878439802530774	0.0006258531664975774	5	7	7
ENSG00000234741	GAS5	-1.8527021702132234	NA	0.06392505879556484	0.1941085201737932	0.07795347794520781	1.8346881063766015e-13	7.63852059632249e-13	23	28	28
ENSG00000169442	CD52	-1.8523527349434254	NA	0.06397518771195032	0.04394803976579227	0.3078107420755972	2.3927834499508137e-55	5.200740606236566e-54	9	12	12
ENSG00000145388	METTL14	1.850741081856542	NA	0.06420681084547786	0.01780621915876992	0.017889324250215548	0.0005181346117001222	0.0010179276499078238	11	12	12
ENSG00000041988	THAP3	1.8504577817755412	NA	0.06424759755248607	0.06424405678017854	0.07175833457473653	1.7874393045163239e-12	7.0531055299471785e-12	12	15	15
ENSG00000213066	FGFR1OP	1.849261509578196	NA	0.06442006076204242	0.09385085810356016	0.13698921790145743	3.519427954655985e-23	2.423882329092188e-22	9	11	11
ENSG00000083223	TUT7	-1.849245193241218	NA	0.06442241568153935	0.022258051281891796	0.01003512538578644	0.009468303292989595	0.015698726981676358	16	19	19
ENSG00000267279	AC090409.1	1.8487046866545283	NA	0.06450046659385972	0.046989040929568265	0.051729138784688385	2.6108440858210578e-09	8.393956735610296e-09	20	23	23
ENSG00000238083	LRRC37A2	-1.8486428366998502	NA	0.06450940290317116	0.33115989007078467	0.49473186835051725	4.148220663381946e-101	3.5747656359968338e-99	45	57	57
ENSG00000196526	AFAP1	1.8481898629078013	NA	0.06457488137645828	0.28619040769715365	0.5674132609897001	1.1492016112467127e-123	1.7754647235378268e-121	37	48	48
ENSG00000147654	EBAG9	-1.8478709868402754	NA	0.0646210085837695	0.005021843445265363	0.010488024336086043	0.007980996125611959	0.013391986551675096	4	6	6
ENSG00000143797	MBOAT2	1.8476304193731852	NA	0.06465582600603823	0.0036191317650915216	0.0135045464221834	0.002590262089817231	0.00465037736372233	6	11	11
ENSG00000246339	EXTL3-AS1	-1.8469019230622685	NA	0.06476135598873474	0.018784582145006803	0.03491368858375306	1.1133180057428148e-06	2.8875212462921252e-06	22	29	29
ENSG00000160208	RRP1B	1.8451278032667622	NA	0.06501894960559965	0.04098962316681519	0.03225838701051172	2.891140450633254e-06	7.235868007575842e-06	13	13	13
ENSG00000248049	UBA6-AS1	1.8450139767413958	NA	0.06503550547915052	0.023904479154947547	0.02518894411462253	3.681256720358537e-05	8.293467091096761e-05	3	3	3
ENSG00000182022	CHST15	-1.8447754928015214	NA	0.06507020383596784	0.0878915569889506	0.13891459720934293	1.657776108730324e-23	1.161798221847827e-22	13	14	14
ENSG00000058063	ATP11B	-1.8443954095902437	NA	0.06512553582054227	0.007521507868100006	0.02079022287694371	0.00018051275899563072	0.0003763663591508901	9	11	11
ENSG00000197646	PDCD1LG2	-1.8443009903705867	NA	0.06513928725519919	0.023407766654703146	0.05502088894297203	7.93679493648729e-10	2.640824531738854e-09	6	8	8
ENSG00000106952	TNFSF8	1.8441184074513521	NA	0.06516588584942444	0.0041784230889282984	0.03428032772833984	1.3978837053498545e-06	3.5944972938218925e-06	7	10	10
ENSG00000181090	EHMT1	-1.8417038831104826	NA	0.06551847590665899	0.038050298749054356	0.33647658359059485	1.6773811777491017e-61	4.319130603186088e-60	7	10	10
ENSG00000119927	GPAM	1.8403174180451962	NA	0.06572164963127772	0.006488264821689807	0.01800883749603245	0.00049604490469609	0.000977441579987734	10	16	16
ENSG00000006831	ADIPOR2	-1.839685571263532	NA	0.06581441309640768	0.06236114137824077	0.08244088231269807	3.500698465437102e-14	1.5236923346137275e-13	13	16	16
ENSG00000106628	POLD2	1.8392437086115907	NA	0.06587934848004261	0.021761567685886912	0.015246172500408184	0.0013629917016586546	0.0025420276989390174	16	19	19
ENSG00000250510	GPR162	-1.8387618698007493	NA	0.06595021886763171	0.011592254578935875	0.06050648285367631	1.0851074628285158e-10	3.8423514102924256e-10	7	10	10
ENSG00000254635	WAC-AS1	-1.838332323866871	NA	0.06601345081280498	0.08478746378137308	0.14555165097328016	1.2224114586188229e-24	8.997053263456735e-24	6	9	9
ENSG00000146828	SLC12A9	1.8372880195515853	NA	0.06616738757107392	0.017189498631708933	0.021189923524525124	0.00015617102129381868	0.0003281677299556055	5	6	6
ENSG00000271387	AL445228.2	1.8371452865431002	NA	0.06618845023405022	0.0028412391139200598	0.01379216248311065	0.0023289241562906597	0.004207619085148391	5	7	7
ENSG00000270882	HIST2H4A	-1.8369773332904307	NA	0.0662132416436166	0.007358658870480912	0.012263971239515937	0.004104895863342152	0.0071912206722294985	5	8	8
ENSG00000169902	TPST1	-1.83697193065478	NA	0.06621403924818393	0.008464711069799825	0.01329070400281126	0.002803651126873703	0.005010793191006149	6	7	7
ENSG00000228300	FAM174C	-1.8365991205468246	NA	0.06626909725636489	0.08261607262924792	0.1686804108912213	1.1891474151714426e-28	1.0288945016536363e-27	22	34	34
ENSG00000125910	S1PR4	1.8361987104988062	NA	0.06632827333107633	0.00996876263112973	0.013187272591130941	0.002913167341390394	0.005193129598493126	21	28	28
ENSG00000163564	PYHIN1	1.8355605191099094	NA	0.06642268077531584	0.007081676935360023	0.019978641043873015	0.00024230755999990767	0.0004976445923878343	4	9	9
ENSG00000238005	AL391832.2	-1.8353726349481005	NA	0.06645049549833408	0.05060440014160658	0.16165520815229673	2.018214657572361e-27	1.6623613430695683e-26	28	31	31
ENSG00000182606	TRAK1	1.8351184384617645	NA	0.06648814249194003	0.012397563793722385	0.012327298625519267	0.004009254786205731	0.007031571929703629	15	16	16
ENSG00000118849	RARRES1	1.834563303445462	NA	0.06657042014360988	0.007942928461775483	0.01394869520485166	0.0021980737835922055	0.003985911738904804	6	7	7
ENSG00000085465	OVGP1	-1.8343736009207672	NA	0.06659855554405039	0.05994118756301181	0.0930545220017558	6.776900053067234e-16	3.2426634768429127e-15	5	5	5
ENSG00000070047	PHRF1	-1.8340518033696627	NA	0.06664630478467919	0.03167762212438893	0.044058878616248805	4.152382896008817e-08	1.2160043422755327e-07	16	19	19
ENSG00000074696	HACD3	-1.8340377515657518	NA	0.06664839047377925	0.04708702904344931	0.03951848389871109	2.127084629880807e-07	5.873027582969885e-07	6	9	9
ENSG00000138448	ITGAV	1.8339085789924077	NA	0.06666756589188431	0.013958868809288212	0.022374142737624413	0.00010172717320799551	0.00021809217318963808	4	7	7
ENSG00000152291	TGOLN2	-1.831585462218813	NA	0.06701320436624031	0.026413871957384157	0.05374991595244537	1.257289564986137e-09	4.13209251627966e-09	20	25	25
ENSG00000159761	C16orf86	1.8313613691371422	NA	0.06704662330355671	0.0049381093967607245	0.06275542912042935	4.7890479075708915e-11	1.7311991216112451e-10	6	8	8
ENSG00000266709	AC005224.3	1.8301655054092407	NA	0.06722519414512086	0.00010308832057352171	0.09616745975387193	2.1152689921999186e-16	1.0408822940383474e-15	1	3	3
ENSG00000132394	EEFSEC	-1.8298776470481974	NA	0.06726823663342599	0.04565309106680419	0.07088252257935165	2.4637267571265368e-12	9.633025571810984e-12	3	3	3
ENSG00000136628	EPRS	1.8288561479177456	NA	0.06742116103464289	0.011904624638447483	0.08314484140986202	2.6979903450587827e-14	1.1815075696479332e-13	6	7	7
ENSG00000271046	AL512631.1	1.827288221755152	NA	0.06765644520998815	0.025340222858179082	0.07178013112875163	1.7732163411126452e-12	6.998593103277503e-12	12	14	14
ENSG00000147912	FBXO10	-1.8272775830723431	NA	0.06765804396294713	0.05972895336529449	0.07715591635115812	2.46111890155771e-13	1.0199547617886219e-12	16	20	20
ENSG00000096996	IL12RB1	1.8271172132243694	NA	0.06768214768285262	0.040574656186958824	0.23673026493157892	4.1177790984401765e-41	5.591115895419683e-40	12	15	15
ENSG00000283317	AL831711.1	-1.8270066868415102	NA	0.06769876400069827	0.03180391579770684	0.1609513895176658	2.6768551302928326e-27	2.1901425872801426e-26	17	22	22
ENSG00000160226	CFAP410	1.8268256188648133	NA	0.06772599265425452	0.42655454133010207	0.4745871568020221	1.9849301624957726e-95	1.4242496801941425e-93	18	21	21
ENSG00000167978	SRRM2	-1.8262996673583984	NA	0.0678051353220362	0.0010239052249465261	0.012616501908706352	0.003600405406876127	0.006346972894995755	1	3	3
ENSG00000176209	SMIM19	1.8260309950119396	NA	0.06784559319828613	0.19012278014358686	0.16354223546080685	9.454128047296285e-28	7.928060727779168e-27	12	13	13
ENSG00000132842	AP3B1	1.825896992117067	NA	0.06786577936996138	0.12875447367952952	0.1359261712020933	5.329600774831073e-23	3.636980648132832e-22	28	37	37
ENSG00000166436	TRIM66	1.8254459310017714	NA	0.06793376343671761	0.3809108127684719	0.5502196121814671	5.257325368215292e-118	6.935220979963388e-116	37	51	51
ENSG00000142544	CTU1	-1.8249645643521193	NA	0.06800637693395477	0.014186595442950051	0.012556875369529288	0.003681089608547368	0.006481212083878729	4	4	4
ENSG00000130725	UBE2M	1.824732203500881	NA	0.06804145108413331	0.019320957394969578	0.01409999886654685	0.002078662846260977	0.003781371502124694	11	12	12
ENSG00000137267	TUBB2A	-1.824395956992297	NA	0.06809223278976345	0.5287010427750514	0.5646451213349448	9.698486450110949e-123	1.4462551663735013e-120	12	17	17
ENSG00000176244	ACBD7	-1.8238137957735812	NA	0.06818022750844312	0.015178109171749934	0.022334757748422276	0.0001031866716579383	0.00022105536942685622	13	15	15
ENSG00000178685	PARP10	1.8229502091499314	NA	0.0683109323895227	0.06983494515254779	0.19307816790530963	5.3157456362481346e-33	5.458665982995166e-32	14	19	19
ENSG00000141519	CCDC40	1.8216012375707344	NA	0.06851551302540827	0.1587629837706745	0.1928862190927756	5.758084664754528e-33	5.902294914278266e-32	13	19	19
ENSG00000243819	RN7SL832P	1.821440021016116	NA	0.0685399962572679	0.006634216403224421	0.010770290095119523	0.007176830805222026	0.01211730545227454	4	4	4
ENSG00000231680	LINC02723	-1.821107057785009	NA	0.06859058464569251	0.07315653303172408	0.23975833986097114	1.0847427300101132e-41	1.5038199738838667e-40	4	5	5
ENSG00000136270	TBRG4	-1.8209359881025438	NA	0.06861658785408091	0.03295439410495791	0.1126948339482368	4.1196514940479813e-19	2.333154011605972e-18	14	17	17
ENSG00000150867	PIP4K2A	1.820045807051343	NA	0.06875202938486116	0.0017757454943729395	0.024292388064460418	5.087024647027536e-05	0.00011287021046949827	4	6	6
ENSG00000162398	LEXM	1.8194671451337523	NA	0.06884019087633386	0.03787110839853719	0.08035896135842144	7.555664480275972e-14	3.223988309834602e-13	4	4	4
ENSG00000167414	GNG8	1.8193567478822992	NA	0.06885702089252523	0.0009990108969853062	0.012300029451454511	0.004050158076466593	0.007100404912423391	7	11	11
ENSG00000155876	RRAGA	-1.819255465788722	NA	0.06887246428009193	0.020690828950109437	0.026846425326013685	2.0257156903101513e-05	4.676763378181043e-05	22	25	25
ENSG00000146700	SSC4D	1.818402369713675	NA	0.06900265644809962	0.04459788386012952	0.17609625033779033	5.8381687278134405e-30	5.333977384830724e-29	9	14	14
ENSG00000269696	AC005498.3	-1.8184001586045975	NA	0.06900299415102241	0.1349600203856873	0.054943259175085704	8.163052578945794e-10	2.7145276066771655e-09	15	16	16
ENSG00000172568	FNDC9	1.8162968653484441	NA	0.06932484585003548	0.022084477218971568	0.02208536772563149	0.00011292897593378654	0.00024078316651603946	8	10	10
ENSG00000233493	TMEM238	-1.815957766676926	NA	0.06937685088685669	0.008233459314398103	0.010570183744745307	0.007737874807415434	0.012995476943724146	14	18	18
ENSG00000048392	RRM2B	1.815716390267609	NA	0.06941388850432835	0.009402119449951958	0.04188929241442776	9.06656477445844e-08	2.5831952038077387e-07	9	11	11
ENSG00000171488	LRRC8C	-1.814533852529867	NA	0.06959557582862813	0.02831596722493973	0.05292074228182104	1.6970510824703595e-09	5.521291787760235e-09	4	4	4
ENSG00000149357	LAMTOR1	-1.8140288248680776	NA	0.0696732881240684	0.03687628813426235	0.022163179893275067	0.00010979407380943309	0.00023453644391603986	12	12	12
ENSG00000056736	IL17RB	-1.813700944604204	NA	0.06972377958543549	0.028651906493063775	0.08575412603923445	1.0260082287936398e-14	4.613270874562698e-14	6	8	8
ENSG00000196712	NF1	1.813166679798919	NA	0.06980611729383879	0.021373898232085013	0.019503839095808263	0.00028790831831862	0.0005857562879162432	12	15	15
ENSG00000150540	HNMT	-1.8130753247199418	NA	0.0698202043819931	0.0029902859921054755	0.022978242478036322	8.176786586311479e-05	0.00017736366451891672	6	8	8
ENSG00000064652	SNX24	1.813041761420393	NA	0.0698253804784986	0.007543901980735643	0.02196805514253335	0.00011782594355151153	0.00025066333035167736	7	14	14
ENSG00000099860	GADD45B	1.811747444369075	NA	0.07002522909652131	0.025627421125804416	0.030814846322775563	4.8578400885572325e-06	1.1894196895762237e-05	23	29	29
ENSG00000173801	JUP	1.81072986420343	NA	0.07018267764293395	0.014684843224636694	0.6157287170254566	7.300619746608059e-141	1.763356732881431e-138	16	22	22
ENSG00000158457	TSPAN33	-1.8105355263242664	NA	0.07021278024338343	0.14934699276007862	0.22118768526248392	3.575313859954838e-38	4.395201246191077e-37	20	29	29
ENSG00000221571	RNU6ATAC35P	1.810186680158095	NA	0.07026684248672586	0.02985795882929155	0.055425277618034154	6.855588385598085e-10	2.2953238036825765e-09	8	10	10
ENSG00000148426	PROSER2	-1.809743185144153	NA	0.07033562219038482	0.10023326312646004	0.11199142969810608	5.384322604873625e-19	3.0313771618837098e-18	16	21	21
ENSG00000075407	ZNF37A	-1.8088831803607708	NA	0.07046915397975076	0.011637624525854786	0.01673138927636716	0.0007907999465877196	0.001517277722536675	4	4	4
ENSG00000262155	LINC02175	1.807345794378049	NA	0.07070837997942761	0.039489679606944376	0.010427547130406839	0.008164924300223945	0.013681872857586519	7	9	9
ENSG00000167186	COQ7	1.8044598642202945	NA	0.07115924565411982	0.023798176642371428	0.04431353216080702	3.788550999108531e-08	1.114214733042569e-07	11	15	15
ENSG00000100526	CDKN3	1.8031745885851238	NA	0.07136079998672369	0.0001145844620259849	0.027415939498866202	1.6500965493603454e-05	3.84476979958975e-05	2	5	5
ENSG00000197183	NOL4L	-1.8016590697911727	NA	0.07159906147172929	0.04063327293723571	0.10542915606471133	6.484783817414314e-18	3.4644098967239273e-17	23	35	35
ENSG00000163346	PBXIP1	1.8003978927700581	NA	0.07179783332648185	0.007259821720124592	0.013395381974955297	0.0026970576187438466	0.004829470721921084	5	5	5
ENSG00000233608	TWIST2	-1.8003260336339408	NA	0.07180917251581571	0.12212700223815164	0.2268878420344645	3.0359756694282076e-39	3.862310590135336e-38	9	10	10
ENSG00000277476	AC005332.5	1.8002726937975815	NA	0.07181759035527457	0.02528208955374391	0.027846888714434	1.4129622378628655e-05	3.317482121729228e-05	12	16	16
ENSG00000034713	GABARAPL2	1.7997827973132883	NA	0.07189494130379215	0.004000110491382635	0.014119116622547499	0.0020640491701805785	0.003758375368382538	8	13	13
ENSG00000110881	ASIC1	1.7984582373493991	NA	0.07210442105326627	0.0063838446260438214	0.014186947137735259	0.0020130323815208823	0.003673280731081252	2	3	3
ENSG00000100889	PCK2	-1.7983489392114056	NA	0.07212172890532213	0.018359865799877074	0.039785417933470055	1.9324065113473706e-07	5.348424671255012e-07	11	15	15
ENSG00000163083	INHBB	1.7980888504238797	NA	0.07216292881730503	0.019385921188282414	0.020646277333377424	0.00019018347407615216	0.000395336325842043	7	9	9
ENSG00000115317	HTRA2	-1.7980382721413972	NA	0.07217094301472744	0.00443447851206741	0.030909705360564508	4.694950703139839e-06	1.1510180072644045e-05	6	7	7
ENSG00000170921	TANC2	1.7962680240304232	NA	0.07245190073914477	0.06244055659055629	0.07124369899302789	2.158406607324292e-12	8.46432995861063e-12	12	14	14
ENSG00000161973	CCDC42	1.794924202213157	NA	0.0726657773042074	0.024436330471817234	0.03037269265424185	5.694954404472965e-06	1.3845020283854109e-05	23	32	32
ENSG00000135090	TAOK3	-1.794795311327733	NA	0.07268631812311568	0.0026804081914189107	0.012538081710527347	0.003706898663331574	0.006524643865079869	8	14	14
ENSG00000035403	VCL	1.7947712641297424	NA	0.07269015095377042	0.07321643598028876	0.0652389803500532	1.9377418975799818e-11	7.195828454222414e-11	20	26	26
ENSG00000231500	RPS18	-1.7928180971605516	NA	0.0730020148125851	0.3695952405294826	0.3959951388000704	3.6063358176714366e-75	1.4087711375227212e-73	16	22	22
ENSG00000165113	GKAP1	1.7927179565238012	NA	0.07301803381413915	0.011574259048289971	0.02989067222493722	6.772878506601002e-06	1.6372722513349393e-05	3	6	6
ENSG00000115705	TPO	1.7922112104978785	NA	0.07309913957336481	0.011328990226337855	0.010887164438745057	0.0068685039638875355	0.011627638151698653	10	12	12
ENSG00000139193	CD27	-1.7921853424716292	NA	0.07310328178151237	0.00503381139571156	0.025787502860043002	2.9667223583442412e-05	6.744645327481871e-05	11	17	17
ENSG00000135452	TSPAN31	1.789640090418391	NA	0.07351178918057964	0.05697368777286265	0.060095848130368675	1.2597147084080566e-10	4.4413749042947705e-10	7	7	7
ENSG00000137331	IER3	-1.7892700536375923	NA	0.0735713344194483	0.07427738882945077	0.14365060926200893	2.584551763077572e-24	1.8764808715079288e-23	20	26	26
ENSG00000176845	METRNL	1.7892353534872747	NA	0.07357692028862681	0.003228244431097109	0.0881073886165934	4.281634906723427e-15	1.9658837219651954e-14	6	13	13
ENSG00000172967	XKR3	1.7886909370730013	NA	0.073664603331631	0.009785761199942206	0.4280691270656702	4.221949931253932e-83	2.1047156793916767e-81	7	12	12
ENSG00000108557	RAI1	-1.7884615350207564	NA	0.07370157612496606	0.02000992266203361	0.018958365845244747	0.000351053145486504	0.0007046951178682028	30	36	36
ENSG00000110871	COQ5	1.7882194726682823	NA	0.07374060583382303	0.1948586333830242	0.08316388798517035	2.6790384387196894e-14	1.1738076184364833e-13	15	18	18
ENSG00000136869	TLR4	-1.7879629156915786	NA	0.07378199107671372	0.21766592007576643	0.3446534005691575	2.63514703159057e-63	7.127781773619351e-62	5	7	7
ENSG00000142156	COL6A1	1.7874791932816794	NA	0.07386007206452955	0.017100813379168595	0.06609102041954368	1.420091780716406e-11	5.3114839580164984e-11	13	20	20
ENSG00000108883	EFTUD2	1.786778795179259	NA	0.07397324788720086	0.04266024779796886	0.07090004714714516	2.4479636017113584e-12	9.577943829739468e-12	8	9	9
ENSG00000145734	BDP1	-1.786636710166931	NA	0.07399622438616311	0.012148837856881825	0.02235636779273778	0.00010238328057722397	0.0002194439293361847	1	2	2
ENSG00000107521	HPS1	-1.7864020676157957	NA	0.07403418109184723	0.0752022504827037	0.16706968498149813	2.280667890496875e-28	1.9497095540444122e-27	15	20	20
ENSG00000205356	TECPR1	1.7857803533821885	NA	0.07413482899634607	0.04729201806529812	0.06279085795021612	4.7276855524059525e-11	1.7097233137538946e-10	7	9	9
ENSG00000176624	MEX3C	-1.785733352210602	NA	0.0741424424538657	0.018005825662272705	0.01593857656390493	0.001057141964615186	0.0019992200651947315	7	8	8
ENSG00000228203	RNF144A-AS1	1.7842712461022914	NA	0.07437960018530686	0.009436620388046105	0.019368819839938458	0.0003023863555550421	0.0006136106509778035	15	20	20
ENSG00000144504	ANKMY1	-1.7833862317584042	NA	0.07452345291795223	0.02644261521269345	0.021616529192730993	0.00013381372815248879	0.000283060518574939	18	20	20
ENSG00000198715	GLMP	1.7820963374858356	NA	0.0747335229769086	0.5407439526252842	0.6200947588742557	1.6006974522815237e-142	3.9214800870251217e-140	16	19	19
ENSG00000185339	TCN2	1.780825849527858	NA	0.07494090514302741	0.10780146319871609	0.1002624620406214	4.5485845632910743e-17	2.3298589210238537e-16	30	35	35
ENSG00000119285	HEATR1	-1.7805233001708982	NA	0.07499035959642165	5.779795221124051e-06	0.017730717146558123	0.0005489870328072962	0.001073743000183887	1	3	3
ENSG00000260630	SNAI3-AS1	-1.7802456403093807	NA	0.07503576908434222	0.12367981698084941	0.2052188109279406	3.2620986930981006e-35	3.6184819203065546e-34	35	40	40
ENSG00000120697	ALG5	1.7799752950668333	NA	0.07508000388540581	0.006923880605746004	0.013678708321155595	0.0024286666418762374	0.004375376010246412	1	2	2
ENSG00000127616	SMARCA4	-1.779065019517502	NA	0.07522910282089884	0.01784264498716598	0.03286111680615435	2.3280079708490814e-06	5.87275797176977e-06	8	10	10
ENSG00000172366	MCRIP2	-1.7788256282548593	NA	0.07526835412681389	0.007279263172088762	0.016459489424512773	0.0008735108619679249	0.0016686908512741387	9	16	16
ENSG00000171109	MFN1	1.778800111500847	NA	0.07527253891584064	0.10291385622878631	0.21544748366150124	4.208660252910111e-37	4.977538943252103e-36	25	27	27
ENSG00000076003	MCM6	1.7786004169016474	NA	0.07530529571444476	0.06584074692619592	0.07017326575093039	3.1943253066741115e-12	1.2418835793279152e-11	8	9	9
ENSG00000162302	RPS6KA4	-1.778256139525434	NA	0.07536179639856096	0.15745635672593053	0.22002441087479255	5.901238380782879e-38	7.198009163847596e-37	6	8	8
ENSG00000277481	PKD1L3	-1.778116787640206	NA	0.07538467580861968	0.08527164079390002	0.04124490078225789	1.1432113049610306e-07	3.229275353117561e-07	21	24	24
ENSG00000100266	PACSIN2	-1.7774285467199078	NA	0.07549775742347835	0.16413591150087903	0.14420103443393895	2.0811649746608516e-24	1.5180730816868968e-23	28	30	30
ENSG00000134744	TUT4	-1.7766651924509895	NA	0.07562334246432866	0.05725948927019333	0.025042625958052192	3.8807247105070275e-05	8.723364538010882e-05	9	14	14
ENSG00000225411	CR786580.1	1.7762542265784502	NA	0.07569102405979032	0.0030617383592999735	0.11324486535462693	3.341058343252209e-19	1.9022513123649444e-18	3	19	19
ENSG00000091483	FH	-1.7753687406505254	NA	0.07583702193532459	0.013469744598333043	0.013623869136830337	0.0024784172053467605	0.004461723352350577	8	12	12
ENSG00000188761	BCL2L15	1.7753404814026508	NA	0.07584168506773033	0.03574948320304775	0.06227133968055744	5.7116265309559356e-11	2.0538620964429302e-10	4	5	5
ENSG00000273137	AL022328.2	1.774768437578348	NA	0.07593612982779102	0.07934092157958125	0.07131345223759383	2.103944804773804e-12	8.262090555774208e-12	20	29	29
ENSG00000178404	CEP295NL	1.774416972269313	NA	0.07599420452335617	0.07386093671614433	0.0836222246353696	2.2609587714690524e-14	9.941841531262252e-14	15	19	19
ENSG00000134809	TIMM10	1.7737484103417664	NA	0.07610477498927917	0.33134721368258807	0.18497567405131773	1.5275382383537454e-31	1.4766489994097169e-30	10	12	12
ENSG00000160233	LRRC3	1.7734543605420483	NA	0.07615344810590449	0.0898083113622556	0.13463745412946254	8.808436547838566e-23	5.958811769581206e-22	43	50	50
ENSG00000182670	TTC3	-1.7720761305507013	NA	0.07638192060498655	0.3333639857771579	0.13608431351973457	5.010687121321527e-23	3.420711522434031e-22	15	15	15
ENSG00000166527	CLEC4D	1.7714315706603132	NA	0.07648896252935285	0.09468664605698328	0.23806751274188487	2.2861089532814637e-41	3.1313484376856084e-40	9	13	13
ENSG00000144909	OSBPL11	-1.7713864790004095	NA	0.076496455467419	0.020800183701729102	0.061220411954421294	8.370824591870186e-11	2.9875394573565414e-10	6	9	9
ENSG00000176472	ZNF575	-1.7712736104216078	NA	0.07651521360583817	0.15214596535773822	0.09504461353348531	3.220571756330627e-16	1.5699142992982922e-15	7	8	8
ENSG00000166501	PRKCB	-1.7709133660062175	NA	0.07657510934197917	0.043166474136868485	0.10469401196899916	8.5610826887452e-18	4.5549795905154135e-17	7	12	12
ENSG00000162949	CAPN13	1.767648959227069	NA	0.07711960774604061	0.00623284197351182	0.018972164390739347	0.0003492956666773183	0.0007015778153957989	10	11	11
ENSG00000132514	CLEC10A	-1.7668240160788928	NA	0.0772577053594384	0.03347521938251024	0.04516970834189707	2.7832359474318296e-08	8.277785858915791e-08	20	27	27
ENSG00000196693	ZNF33B	1.76654115115612	NA	0.07730510404311626	0.09379232779172804	0.11450209231005491	2.0689236995519428e-19	1.188608794761014e-18	21	27	27
ENSG00000113649	TCERG1	1.7661973067979704	NA	0.07736275273979673	0.018653943128766805	0.040239824893304514	1.6410774973998852e-07	4.5760712199854683e-07	7	11	11
ENSG00000164776	PHKG1	1.7660780236116376	NA	0.07738275985370126	0.04265188006118499	0.062309118666825807	5.6336488240320226e-11	2.0266717785467832e-10	3	3	3
ENSG00000055950	MRPL43	1.7657947024909135	NA	0.0774302975970261	0.055737326948397156	0.10913294927819571	1.5950680235551697e-18	8.792613801333206e-18	6	7	7
ENSG00000251364	AC107884.1	-1.7654518792436782	NA	0.07748785086136001	0.16030809818429645	0.14116857914385791	6.853449280739642e-24	4.872711513905643e-23	24	33	33
ENSG00000116151	MORN1	1.7646219994314574	NA	0.0776273156133178	0.061770631176925654	0.10424746410014052	1.0133558626214867e-17	5.373543502812577e-17	9	9	9
ENSG00000167775	CD320	-1.764456089016523	NA	0.07765522205659774	0.019897040020237837	0.04446257242284273	3.590570952869089e-08	1.0578028048574472e-07	24	34	34
ENSG00000228278	ORM2	-1.7640005461376616	NA	0.07773188724477542	0.03714796134561502	0.14534578686504557	1.325753437357205e-24	9.745111743351353e-24	16	19	19
ENSG00000247317	LY6E-DT	-1.7638035720283383	NA	0.07776505591323024	0.15229051700714732	0.09177358662434842	1.0931377717048028e-15	5.1899832909650224e-15	27	32	32
ENSG00000162639	HENMT1	-1.7629775730554496	NA	0.07790427224705404	0.009482603003714354	0.05285457370231473	1.7381489127625042e-09	5.6507138777183295e-09	5	8	8
ENSG00000092929	UNC13D	1.7627600755113675	NA	0.07794096366794646	0.054302127386143303	0.15604118262615183	1.9082305109419285e-26	1.5101174449535362e-25	7	9	9
ENSG00000125901	MRPS26	-1.7623668890160376	NA	0.07800732919086986	0.02353557161779658	0.02586370628193665	2.886346913366436e-05	6.571689221630512e-05	23	30	30
ENSG00000170209	ANKK1	1.7621692647967013	NA	0.07804070333954838	0.15879025706631597	0.1747014114380429	1.031191107123648e-29	9.302417830648838e-29	9	11	11
ENSG00000089163	SIRT4	1.7619868371912133	NA	0.07807152145044968	0.02157800987564197	0.02690286498818742	1.9849530021298653e-05	4.5882139147493006e-05	2	2	2
ENSG00000138131	LOXL4	-1.761367516615885	NA	0.07817621928906622	0.023742134248698497	0.04033214350689497	1.587485518376752e-07	4.4309552660551623e-07	5	6	6
ENSG00000268262	AC011445.1	1.7611863652619226	NA	0.0782068650182274	0.012704987090682499	0.024052421075334757	5.547286638838099e-05	0.0001224014649632457	9	12	12
ENSG00000110777	POU2AF1	-1.7607991695404053	NA	0.078272400467244	0.004955274719644584	0.01268111919853182	0.0035149909715718173	0.0062053304685490114	1	1	1
ENSG00000135336	ORC3	-1.7604401626667154	NA	0.07833320469909547	0.014232298235210383	0.055346556371849334	7.053861228740083e-10	2.3594044511734675e-09	10	13	13
ENSG00000137760	ALKBH8	-1.7602292557812254	NA	0.07836894347439041	0.008732047927645868	0.014530074216305734	0.0017738355322903703	0.003254815487186771	8	9	9
ENSG00000139436	GIT2	-1.7599624258008746	NA	0.07841417759338293	0.023291526561145387	0.04081038746672211	1.3366168605403921e-07	3.755183902589644e-07	21	23	23
ENSG00000166275	BORCS7	-1.75956943112544	NA	0.07848083836595972	0.24400144356064854	0.15460032530819964	3.3887723144739037e-26	2.657249950659029e-25	16	18	18
ENSG00000148341	SH3GLB2	-1.7590283049877238	NA	0.0785727010435991	0.0067741510587094045	0.024406021326404903	4.8826317872744446e-05	0.00010850363161846501	10	13	13
ENSG00000169504	CLIC4	1.7584886037768344	NA	0.0786644089591476	0.009251254242202463	0.04926729054293442	6.351997978239352e-09	1.9841605342227075e-08	4	7	7
ENSG00000102753	KPNA3	-1.757607190605265	NA	0.0788143690213766	0.005457510787037762	0.010821999255416284	0.007038713629245384	0.011899339513794271	8	10	10
ENSG00000180694	TMEM64	-1.7573888707327656	NA	0.07885154899526511	0.013795768767536859	0.019965765677327326	0.00024344274832173993	0.0004999161406980622	5	5	5
ENSG00000116791	CRYZ	1.7571528739919104	NA	0.07889175539529868	0.4518073899889223	0.4967940158422291	1.0561929022490546e-101	9.24114902074951e-100	13	16	16
ENSG00000178038	ALS2CL	-1.756952088133039	NA	0.07892597610137354	0.013732307812454115	0.014037970056989795	0.0021268023730188043	0.0038619794467280254	6	6	6
ENSG00000198734	F5	-1.754723288368031	NA	0.07930665056447511	0.17394468684805317	0.21851404675421798	1.1298852080469768e-37	1.358793929368696e-36	8	9	9
ENSG00000171714	ANO5	-1.754340881929205	NA	0.0793721146225323	0.11457053880747298	0.05964089630250142	1.4860846169891504e-10	5.20524205407413e-10	22	30	30
ENSG00000004864	SLC25A13	-1.753981104935959	NA	0.07943374486131449	0.06680987945456757	0.09381474056623385	5.101275649700354e-16	2.4594258115465667e-15	23	27	27
ENSG00000147439	BIN3	-1.7537942018922108	NA	0.07946577693487966	0.05927762102093651	0.0937877921486656	5.152914393067007e-16	2.483623634814674e-15	7	7	7
ENSG00000231473	RB1-DT	-1.7532733225855566	NA	0.07955510240804163	0.0017923933377279352	0.01073606384606094	0.007269766606225351	0.012264557553385002	2	3	3
ENSG00000169118	CSNK1G1	1.753071240762997	NA	0.07958977934426546	0.058451978804754716	0.1288899150973866	8.211071353764521e-22	5.31364764700784e-21	5	9	9
ENSG00000101079	NDRG3	-1.7517348218660649	NA	0.07981941626588084	0.02858501769257338	0.06084890799299509	9.581263997944835e-11	3.4018446439079915e-10	13	18	18
ENSG00000204843	DCTN1	-1.7514256027258008	NA	0.07987262604794729	0.019208588873344683	0.025857730232318715	2.8925705115073106e-05	6.584110924056128e-05	4	4	4
ENSG00000184860	SDR42E1	-1.7509334802888976	NA	0.07995736889277967	0.011653960238081195	0.010311449652122162	0.008530224492977835	0.01426334046705118	4	6	6
ENSG00000133216	EPHB2	-1.7501603920583895	NA	0.08009064121806111	0.045691560299137145	0.13160203589181127	2.8685273648398143e-22	1.8927424309210456e-21	9	11	11
ENSG00000185201	IFITM2	-1.7494509321391	NA	0.08021310346161088	0.034308062587575974	0.0469329779369882	1.4743081820671005e-08	4.476436086095734e-08	15	18	18
ENSG00000089876	DHX32	-1.749365515513029	NA	0.08022785776577132	0.030712549058064666	0.19597431917403976	1.5879000731142316e-33	1.6523603370046091e-32	10	11	11
ENSG00000127586	CHTF18	-1.7489632308676888	NA	0.08029737540832597	0.017494383262099296	0.022096158236121613	0.00011248893885127596	0.00023987475906000143	8	9	9
ENSG00000120699	EXOSC8	1.7475865574789018	NA	0.08053564470606814	0.012713033803905422	0.021148937612187887	0.00015850730387290642	0.00033295464896086134	3	3	3
ENSG00000213760	ATP6V1G2	1.7472795606059446	NA	0.08058885676643233	0.05310325383014563	0.09221245568964614	9.280275971506161e-16	4.410960438895764e-15	10	11	11
ENSG00000225978	HAR1A	-1.7471152524648084	NA	0.08061734818204166	0.10993253899243928	0.17714050641899842	3.811080426161149e-30	3.5062348834891386e-29	18	22	22
ENSG00000141506	PIK3R5	1.7464383076875654	NA	0.08073481828127572	0.0265860999965258	0.06078452591462025	9.808128698269331e-11	3.48023172039356e-10	3	3	3
ENSG00000128268	MGAT3	-1.746316712803476	NA	0.08075593333729603	0.01312640884648753	0.016783226601087147	0.0007759506784670688	0.0014906215061086328	4	6	6
ENSG00000272426	BX284668.6	1.746187284135594	NA	0.08077841366336837	0.026966854147667484	0.03304600901441957	2.1783348475156367e-06	5.507336620970906e-06	12	16	16
ENSG00000272636	DOC2B	-1.7460134102925615	NA	0.0808086216224337	0.12431270855664346	0.2895138982011274	1.5015650006536614e-51	2.91623309130347e-50	9	12	12
ENSG00000042429	MED17	-1.7459111742708364	NA	0.0808263878719695	0.040196571706635806	0.050284758174469237	4.399333830914902e-09	1.3896514250572786e-08	6	9	9
ENSG00000214309	MBLAC1	1.7458173222944375	NA	0.08084269996087107	0.12384387187819856	0.15066508532087858	1.6187546350533919e-25	1.2354260452394579e-24	12	14	14
ENSG00000059758	CDK17	1.7454727210617167	NA	0.08090261684204193	0.004544942822783543	0.010062246693518887	0.009371742389077186	0.015553664011447274	12	15	15
ENSG00000133454	MYO18B	1.7449019423094778	NA	0.08100193922212798	0.008258440102097078	0.03136741853131395	3.982577745517675e-06	9.831182633925811e-06	3	4	4
ENSG00000129988	LBP	-1.744308510157054	NA	0.08110530850731049	0.012020828900842351	0.012967970296273888	0.0031599289096289882	0.005607369709357152	17	19	19
ENSG00000189238	LINC00943	1.7413204609030337	NA	0.08162742162756736	0.012556927200003766	0.014468512927493299	0.0018145304981629629	0.0033266392466320986	19	23	23
ENSG00000184557	SOCS3	-1.7407091710124654	NA	0.08173456990907423	0.012686260068778989	0.014558396661073503	0.0017554240472827517	0.0032231013904552366	13	18	18
ENSG00000175170	FAM182B	-1.7407050169755678	NA	0.08173529842824492	0.059672257166442	0.04549363313016271	2.4766782235040558e-08	7.38653127910801e-08	31	43	43
ENSG00000042286	AIFM2	-1.7403413898261577	NA	0.08179909038901088	0.017706395156144077	0.030134686135581647	6.2038488446614204e-06	1.5045934639668886e-05	18	23	23
ENSG00000050555	LAMC3	-1.7395983854679202	NA	0.0819295629572319	0.01452629294008792	0.10320157405513047	1.5036974069824367e-17	7.9004003775557e-17	15	18	18
ENSG00000143851	PTPN7	-1.7390211354138037	NA	0.08203104531782053	0.1471366743882404	0.13587283917561727	5.441652669148321e-23	3.707544760557193e-22	38	50	50
ENSG00000262246	CORO7	1.73900593342738	NA	0.08203371925160592	0.013181557594450836	0.014503869639711297	0.0017910440455465512	0.003284985490596557	9	9	9
ENSG00000230149	AL021707.3	1.7389252529595989	NA	0.08204791162154271	0.0015659314971189766	0.02166264877996464	0.00013159795260376663	0.0002785452097262397	10	15	15
ENSG00000237940	LINC01238	-1.7386793006999792	NA	0.08209118897243227	0.03751764286865079	0.15030546616163973	1.8667876328073818e-25	1.4228240495561686e-24	15	22	22
ENSG00000092931	MFSD11	1.738429880235967	NA	0.08213509548694486	0.04772007880153841	0.04361765765139982	4.8673115628375087e-08	1.419308382776746e-07	12	12	12
ENSG00000132274	TRIM22	-1.7383437953704062	NA	0.08215025378134921	0.03140219993188055	0.09419048680633346	4.43279735589383e-16	2.142560367988255e-15	18	22	22
ENSG00000122515	ZMIZ2	-1.7383181812536883	NA	0.08215476449315207	0.06497033886901143	0.09032660046095004	1.874722716589701e-15	8.796065627030585e-15	4	4	4
ENSG00000178202	POGLUT3	-1.738042624374425	NA	0.08220330347201125	0.16761202402469483	0.117774397626201	5.925732945550542e-20	3.512630289776919e-19	20	23	23
ENSG00000259005	AC005479.1	-1.7377783564014841	NA	0.08224987576784262	0.14586271427383993	0.11904935897835021	3.63647701621423e-20	2.175163737393018e-19	16	20	20
ENSG00000257923	CUX1	1.737739320784184	NA	0.08225675687972976	0.00781724375796998	0.02294173037906024	8.285404767354159e-05	0.00017949268109570044	13	14	14
ENSG00000163848	ZNF148	-1.7373177282792267	NA	0.08233110401895105	0.0045601902901067845	0.01785501561403788	0.0005246569501527996	0.0010298779059777147	5	7	7
ENSG00000224660	SH3BP5-AS1	1.7371587446958847	NA	0.0823591546534443	0.045389178169823685	0.08179760514356084	4.4407542902541465e-14	1.9192161119850898e-13	15	19	19
ENSG00000119326	CTNNAL1	1.7369223511495009	NA	0.08240087761879676	0.08219530098364204	0.12484513693583024	3.918614020816167e-21	2.451671355088524e-20	20	24	24
ENSG00000121671	CRY2	1.736758376783743	NA	0.08242982881532199	0.03577592151739019	0.05462497241809627	9.160047215936447e-10	3.036645074542705e-09	15	19	19
ENSG00000197249	SERPINA1	-1.7360056496926088	NA	0.08256283560542327	0.04151926406387358	0.14598577552128625	1.0300684129069515e-24	7.594429584239601e-24	26	30	30
ENSG00000143819	EPHX1	-1.7356256377399812	NA	0.0826300497285815	0.014280323164209137	0.019139081695498533	0.0003287238468511353	0.0006636003825368004	5	9	9
ENSG00000253182	AC084026.1	1.7351208850718665	NA	0.08271939577869233	0.05429028323093254	0.04999427904214228	4.8858291706414774e-09	1.5376598357006917e-08	20	28	28
ENSG00000114902	SPCS1	1.7349855181361897	NA	0.08274337033168777	0.0006479170317379818	0.016076724800149246	0.0010049494295677338	0.0019051379358453534	5	6	6
ENSG00000272777	AC019131.2	1.7341522213130314	NA	0.08289107784139647	0.1511936353252172	0.05409006712853503	1.1116816989502734e-09	3.667608590861531e-09	13	22	22
ENSG00000176239	OR51B6	-1.7340741618681395	NA	0.08290492534564407	0.012870990793827135	0.01840932106994051	0.00042870061647525356	0.0008512953765555956	10	10	10
ENSG00000151806	GUF1	1.733206661039943	NA	0.08305894352429605	0.13491115722856228	0.21447349216310993	6.3838419971554675e-37	7.493258481123827e-36	11	16	16
ENSG00000111666	CHPT1	1.7331433780792422	NA	0.08307018799970362	0.08290521356996143	0.17602377244492623	6.013457937677586e-30	5.479531890182408e-29	26	32	32
ENSG00000085733	CTTN	1.732452155145962	NA	0.08319308873913824	0.024624162336969353	0.02452736005771724	4.67346012669107e-05	0.00010409815263362147	4	6	6
ENSG00000131196	NFATC1	1.7323527940784211	NA	0.08321076742708773	0.03863568329385319	0.07799714891436693	1.805404568562634e-13	7.523908370906589e-13	15	21	21
ENSG00000255571	MIR9-3HG	-1.7322760361092633	NA	0.08322442657187673	0.017578038229233702	0.07167093339058539	1.8456239621503133e-12	7.276001224578326e-12	7	10	10
ENSG00000185015	CA13	-1.7319886883962143	NA	0.08327557646588458	0.07186580174143824	0.06478201779473532	2.289032250549135e-11	8.458223241686516e-11	8	11	11
ENSG00000149289	ZC3H12C	1.7318387709112604	NA	0.08330227292951073	0.043004576856891095	0.06466000083116451	2.3931396180762322e-11	8.837198817913286e-11	8	11	11
ENSG00000011007	ELOA	-1.7312741185812675	NA	0.08340288527913635	0.11171404590306767	0.1395909677201736	1.2720666273348097e-23	8.947773007450636e-23	5	5	5
ENSG00000185022	MAFF	-1.7307275219318061	NA	0.08350037411778342	0.024421911764544075	0.02744802337928864	1.631144713918714e-05	3.8021613020241984e-05	8	10	10
ENSG00000253878	AC087752.3	1.7303797006607058	NA	0.08356245819283603	0.012942513790884985	0.025902981857730024	2.8457769586768402e-05	6.481900526543914e-05	1	2	2
ENSG00000158545	ZC3H18	-1.7303222722760345	NA	0.08357271242041218	0.11851273241711416	0.14166025693890869	5.650704723415293e-24	4.032623191920468e-23	27	35	35
ENSG00000166986	MARS	-1.7302435149564555	NA	0.08358677673096816	0.00336681957071347	0.012603792237310611	0.003617451864673534	0.006373747254421703	13	15	15
ENSG00000141699	RETREG3	-1.7298543829703539	NA	0.08365629520696946	0.010935366687579377	0.059545195794463955	1.5386434816824582e-10	5.384938177014791e-10	18	25	25
ENSG00000248905	FMN1	-1.7284447718098934	NA	0.08390851448352847	0.06035114348378782	0.20423685707764772	4.938876911469748e-35	5.429282061204789e-34	18	22	22
ENSG00000129625	REEP5	-1.7279172463506776	NA	0.0840030618553884	0.038222090653164766	0.16785557931629658	1.6600946030945493e-28	1.4277313113574936e-27	5	5	5
ENSG00000093134	VNN3	-1.727163467665405	NA	0.08413830979123568	0.0231011007057156	0.39482966455427854	6.875833835400523e-75	2.6497454931074957e-73	12	18	18
ENSG00000100029	PES1	-1.726725159758578	NA	0.08421703488664475	0.006352611004424293	0.18931981585716115	2.5340237461360316e-32	2.5457512139711074e-31	10	15	15
ENSG00000161544	CYGB	-1.726270047105204	NA	0.08429884138277585	0.004822244332187223	0.05177465359704571	2.5682498752656177e-09	8.26166143517728e-09	2	3	3
ENSG00000204991	SPIRE2	-1.726189885333166	NA	0.0843132571195743	0.0704256190829301	0.17840027561967683	2.276622149217513e-30	2.1115085579735605e-29	16	20	20
ENSG00000137270	GCM1	-1.7259150929419962	NA	0.0843626890177222	0.09113220878620942	0.12283079494793513	8.512778447707236e-21	5.238092486535034e-20	9	10	10
ENSG00000120675	DNAJC15	-1.7249800799901733	NA	0.08453106246518323	0.4791164873076351	0.4668477011384731	2.644807769837113e-93	1.744454170959102e-91	27	33	33
ENSG00000108405	P2RX1	-1.7248276350558163	NA	0.08455853990877514	0.6157524202322993	0.654421893257528	2.8546743928886564e-156	1.1384839805499434e-153	18	26	26
ENSG00000196126	HLA-DRB1	-1.7243666069650958	NA	0.08464168191177276	0.14707719888684115	0.20536432220071196	3.067509214999361e-35	3.40483595650641e-34	6	9	9
ENSG00000178999	AURKB	-1.7236088448205362	NA	0.08477848073430981	0.0037418468787880155	0.01848553130823209	0.0004169675114738592	0.0008303037452699967	7	8	8
ENSG00000184056	VPS33B	1.723214922895087	NA	0.08484966609082083	0.07757672643555162	0.1362452356666174	4.7056990218159356e-23	3.218908357603569e-22	11	16	16
ENSG00000270362	HMGN3-AS1	-1.7231927405987302	NA	0.08485367607555298	0.044005159529940954	0.016736064558052408	0.0007894490012169215	0.0015148551999405826	5	6	6
ENSG00000187475	HIST1H1T	1.723085794605054	NA	0.08487301129269594	0.007823470485092016	0.02364253091641954	6.432137688962409e-05	0.00014087449454408218	6	7	7
ENSG00000168374	ARF4	1.7221637120461777	NA	0.08503986634069723	0.007019493579591788	0.05018667681018116	4.557936687079828e-09	1.4381611084955285e-08	8	9	9
ENSG00000141574	SECTM1	1.7219826211329814	NA	0.08507266671222898	0.0026224222875625945	0.09609599631398054	2.1726557123899774e-16	1.0682016287779738e-15	13	19	19
ENSG00000171045	TSNARE1	-1.7219700206736808	NA	0.08507494937053664	0.15767850379017176	0.1715584897385987	3.7031036120126237e-29	3.265014079301002e-28	22	26	26
ENSG00000178229	ZNF543	-1.7217094477098756	NA	0.08512216502647253	0.012923147461452966	0.010469130109692559	0.008038000294542151	0.013483680627125438	12	14	14
ENSG00000184293	CLECL1	1.7214304427437757	NA	0.08517274403792814	0.1066084586308214	0.10089600479311171	3.5840313377823886e-17	1.8473866369591278e-16	12	13	13
ENSG00000005381	MPO	-1.7206954093294053	NA	0.08530610985459147	0.03659350179946013	0.028858213540735443	9.819019286060872e-06	2.3393492878113073e-05	13	17	17
ENSG00000220205	VAMP2	-1.720689724742278	NA	0.08530714193408409	0.01047208869008748	0.038611745897788936	2.946927402342504e-07	8.038310485568888e-07	7	10	10
ENSG00000154040	CABYR	-1.7202590703964236	NA	0.08538535982243833	0.006034530688277675	0.010237742510637193	0.008770759873845383	0.014631299715620084	1	1	1
ENSG00000175471	MCTP1	-1.720229203497134	NA	0.08539078656752176	0.006600745671963827	0.016765048465800462	0.0007811257049224602	0.0015000587585347446	5	5	5
ENSG00000113558	SKP1	-1.719903638153844	NA	0.08544995910846792	0.014932489968391461	0.041768898063064254	9.46793817403517e-08	2.689954800306977e-07	13	14	14
ENSG00000228486	C2orf92	1.7198232309917767	NA	0.0854645784700181	0.1764586217168512	0.09776975716405771	1.1601203898048505e-16	5.786766889110931e-16	38	49	49
ENSG00000152942	RAD17	1.7195600287079351	NA	0.08551244717157805	0.08283172702803923	0.03085075547402031	4.795523028157715e-06	1.1748346344268093e-05	16	18	18
ENSG00000168903	BTNL3	1.7188474517810892	NA	0.08564215258290342	0.4118767570641585	0.6645889349018128	1.3201796953311611e-160	6.8605338167376e-158	9	15	15
ENSG00000170074	FAM153A	-1.7185036866764338	NA	0.08570478258247365	0.07585589344713362	0.2951752235706506	1.0278346623948686e-52	2.0567487310863014e-51	10	17	17
ENSG00000196715	VKORC1L1	1.717743957040562	NA	0.08584332777723928	0.014056189865096956	0.4049988879450294	2.364029472771675e-77	9.53899798319093e-76	2	4	4
ENSG00000148848	ADAM12	-1.7162521460516789	NA	0.08611590276567796	0.01208232577784371	0.09319864615415538	6.421735809734808e-16	3.0778744382655734e-15	6	8	8
ENSG00000112812	PRSS16	1.7160730777044344	NA	0.0861486680370848	0.024452585314062903	0.05312448721670823	1.576497761478984e-09	5.1427354216479165e-09	8	11	11
ENSG00000142949	PTPRF	-1.7155764430975071	NA	0.0862395931217029	0.00548884668958638	0.014172923896872885	0.0020234739568660088	0.0036903706143034333	5	5	5
ENSG00000158062	UBXN11	-1.7148410153144211	NA	0.08637437941970673	0.03497139476735174	0.07211473041273415	1.5685286121630984e-12	6.216477275244968e-12	2	3	3
ENSG00000204482	LST1	-1.7142574390443066	NA	0.08648145600226267	0.01595336331366849	0.07872759383985796	1.3792993345447067e-13	5.788938885978262e-13	14	24	24
ENSG00000137880	GCHFR	-1.7139310222799193	NA	0.08654139480716257	0.009941366721949368	0.010070467782885808	0.009342671714977565	0.01550992035238628	6	7	7
ENSG00000162399	BSND	1.7132939530093991	NA	0.08665847430769598	0.015030248097705947	0.14737095239550663	5.962001273329561e-25	4.4376024234517636e-24	8	9	9
ENSG00000117174	ZNHIT6	-1.7130595801903175	NA	0.08670157911056617	0.11952705835977646	0.05305419818201358	1.6170887659288997e-09	5.270135926817693e-09	16	19	19
ENSG00000176125	UFSP1	1.7129248589230404	NA	0.08672636427916451	0.06877176244731532	0.07990647261415891	8.929144051519699e-14	3.7930614649371146e-13	12	14	14
ENSG00000151715	TMEM45B	1.7125402985160265	NA	0.08679714474795769	0.08090203040826452	0.356857308701718	4.85995919299448e-66	1.4545103001860792e-64	12	13	13
ENSG00000180340	FZD2	-1.7115829192998298	NA	0.08697355827294423	0.05191408260921039	0.05018594500356183	4.559141264793775e-09	1.4382765553706485e-08	13	17	17
ENSG00000273243	Z82243.1	1.7114576215038388	NA	0.08699666794197033	0.04187899052346764	0.058635612759814326	2.1406902417998964e-10	7.425302782489163e-10	14	17	17
ENSG00000031823	RANBP3	-1.7113621417483758	NA	0.08701428135995308	0.00817151911908088	0.01349625635157239	0.002598219886122539	0.004663687756658512	12	15	15
ENSG00000272512	AL645608.7	1.7110477978229335	NA	0.08707228960297064	0.0021463748811679376	0.02150967070161051	0.000139092668044921	0.0002935031579060355	5	6	6
ENSG00000135932	CAB39	-1.7106840257598985	NA	0.08713945814712204	0.012894160643730418	0.028310503786096817	1.1958081901521323e-05	2.828539952126747e-05	6	8	8
ENSG00000175287	PHYHD1	-1.710540870513921	NA	0.08716590245290261	0.10018187498446583	0.016756060676688042	0.0007836972211672076	0.0015046600588665968	2	2	2
ENSG00000006453	BAIAP2L1	1.7105003810020487	NA	0.08717338303954002	0.019499818652383722	0.029590422703176467	7.5452393145580536e-06	1.817321755693203e-05	8	8	8
ENSG00000080007	DDX43	1.7100971873675548	NA	0.08724790282181057	0.029510202720728292	0.04267359179895394	6.837096357497501e-08	1.9692537022963496e-07	11	14	14
ENSG00000213903	LTB4R	-1.7100902616993903	NA	0.0872491832991211	0.08201772046200383	0.01530529615799057	0.0013337043612763311	0.002490656222533791	7	9	9
ENSG00000206560	ANKRD28	1.7100261025902344	NA	0.08726104631004193	0.05726595060688689	0.09012457208766399	2.0212482474733734e-15	9.465424957924873e-15	15	21	21
ENSG00000255363	LINC02757	-1.709137805907115	NA	0.08742542605533637	0.035808364752092835	0.040640279276404935	1.420951710172169e-07	3.984287259277719e-07	22	27	27
ENSG00000159423	ALDH4A1	-1.7089816999847192	NA	0.08745433932929779	0.05045382053745462	0.08528467402434124	1.2211483211544685e-14	5.4634679257704096e-14	7	10	10
ENSG00000163421	PROK2	1.7088238397634639	NA	0.08748358537213118	0.04288257908406331	0.136304849629633	4.5974768130938997e-23	3.1473904138821273e-22	16	20	20
ENSG00000160282	FTCD	-1.708237483002624	NA	0.0875922861092828	0.05903463308362529	0.04840418032397318	8.67296991183064e-09	2.6784217723389817e-08	23	26	26
ENSG00000258818	RNASE4	-1.7074503726001602	NA	0.08773837448872676	0.2407538477704438	0.2699188910498062	1.3740033426737994e-47	2.3260398147594257e-46	72	86	86
ENSG00000230266	XXYLT1-AS2	1.7066029619962295	NA	0.08789587426452981	0.020663513074501608	0.013913551215669773	0.0022267889701982654	0.004032865566578314	13	14	14
ENSG00000100124	ANKRD54	-1.7061891008232537	NA	0.08797287735365879	0.11742728141355117	0.15585074560123183	2.0588208519891706e-26	1.6255395391695346e-25	7	14	14
ENSG00000122483	CCDC18	1.7060958040156862	NA	0.0879902436876596	0.004414270796961576	0.02706305417119081	1.873679103552393e-05	4.345060574282622e-05	12	16	16
ENSG00000165949	IFI27	1.7055611232371406	NA	0.08808982287592969	0.010035180192322904	0.013411103678856501	0.0026814064877066124	0.00480445510998649	12	17	17
ENSG00000184983	NDUFA6	-1.7041668034701152	NA	0.08834992912248726	0.7196279449362698	0.2662155570941554	7.496919498146837e-47	1.2373885704881626e-45	22	30	30
ENSG00000100150	DEPDC5	1.7039371437852757	NA	0.08839283078889505	0.032544677191583084	0.044169261085608036	3.990576065854411e-08	1.1706190378607134e-07	14	16	16
ENSG00000102981	PARD6A	-1.7031409898208132	NA	0.08854168667214356	0.0034647076658168158	0.021725211156420454	0.00012865095061357767	0.00027264398814535876	12	17	17
ENSG00000132661	NXT1	-1.703025846054297	NA	0.08856323166792747	6.0423734568766214e-05	0.013041140666584416	0.0030753267317705016	0.00546799151095203	4	6	6
ENSG00000280739	EIF1B-AS1	-1.7021736556370068	NA	0.08872281970800558	0.0016437222347771856	0.1716634864846565	3.5485413658859164e-29	3.131957585361687e-28	15	20	20
ENSG00000188487	INSC	1.702126004681817	NA	0.08873175004651569	0.04230943700636285	0.1148899005709891	1.7843792109514587e-19	1.0299669837969224e-18	11	16	16
ENSG00000010361	FUZ	1.7012982269894914	NA	0.0888870007527316	0.046865225744719595	0.06758019041878724	8.245037379729434e-12	3.131653289589813e-11	21	27	27
ENSG00000142327	RNPEPL1	-1.7011929196098374	NA	0.08890676696238689	0.006520276631016473	0.02181401719247666	0.00012458113845768493	0.0002644438598107239	9	10	10
ENSG00000187446	CHP1	1.7009263752405839	NA	0.0889568132039559	0.02886068593520865	0.06192475606512459	6.479197010177927e-11	2.3249999901138578e-10	8	10	10
ENSG00000141068	KSR1	-1.7005161647298195	NA	0.08903387847281742	0.16421274425632704	0.2996890252128411	1.193228216805281e-53	2.4506192443106304e-52	10	13	13
ENSG00000135046	ANXA1	-1.7004723395227124	NA	0.08904211498893558	0.020114767176803897	0.156798184340382	1.4106917665247593e-26	1.1225964317463154e-25	5	11	11
ENSG00000162909	CAPN2	1.6996346476156095	NA	0.0891996689709329	0.008447818851474349	0.023918650146857717	5.821758576110545e-05	0.00012814444592699234	8	11	11
ENSG00000136144	RCBTB1	1.6994060219811682	NA	0.08924270810726453	0.08165625847358826	0.3501611329413534	1.560122540657938e-64	4.357417174225241e-63	27	39	39
ENSG00000124205	EDN3	1.6990879162796821	NA	0.08930261983331612	0.0575612094258232	0.052471903532784116	1.9960857566769806e-09	6.458655592689347e-09	37	47	47
ENSG00000122378	PRXL2A	-1.6990138676078879	NA	0.0893165707369812	0.08932224783716174	0.10346424906692443	1.3618534366885071e-17	7.181557375698404e-17	14	15	15
ENSG00000267390	AC036176.1	-1.6985431708674275	NA	0.08940529190068619	0.07982262878012568	0.040918279814447976	1.2857382753548523e-07	3.618169623245875e-07	9	11	11
ENSG00000205571	SMN2	-1.698420187064001	NA	0.08942848468730896	0.2060815931614643	0.1582120034434418	8.018586544943534e-27	6.428739628762818e-26	43	63	63
ENSG00000272821	U62317.2	-1.6974221572319017	NA	0.08961687646904559	0.1094259467368452	0.30186904860253333	4.1967757222948125e-54	8.755536114553982e-53	13	15	15
ENSG00000103502	CDIPT	-1.697081224832853	NA	0.08968130530005951	0.00246636342158726	0.03190709817738604	3.2802617939537434e-06	8.16091825105364e-06	4	7	7
ENSG00000133835	HSD17B4	-1.6959401700129035	NA	0.0898972112444571	0.04616944638395567	0.07928360712796584	1.1236029546087957e-13	4.744808438460043e-13	19	25	25
ENSG00000205890	AC108134.1	-1.6950683953582748	NA	0.09006244683670771	0.02347477470824665	0.17369057497808757	1.556446229770281e-29	1.3938118221582535e-28	9	11	11
ENSG00000156502	SUPV3L1	-1.6949289753032246	NA	0.09008889507979412	0.01997475196140098	0.13632395450830578	4.563322082813194e-23	3.125256006316432e-22	27	30	30
ENSG00000154174	TOMM70	1.694532640756536	NA	0.09016411462247242	0.03689423628274902	0.024866605007912816	4.135095303987221e-05	9.276916453175936e-05	15	23	23
ENSG00000125885	MCM8	-1.6938970052073081	NA	0.090284856148099	0.19805559266842554	0.12859984709428626	9.18695052170138e-22	5.929507508342378e-21	30	38	38
ENSG00000142634	EFHD2	-1.6925858750964247	NA	0.09053432154558168	0.013060011191381476	0.02492147017113165	4.054065403041781e-05	9.104657883284901e-05	6	10	10
ENSG00000217128	FNIP1	1.6924273097766178	NA	0.09056452891718306	0.0008923174181686292	0.01455843818699919	0.0017553971949240156	0.0032231013904552366	2	3	3
ENSG00000069275	NUCKS1	-1.692226184182081	NA	0.09060285586712558	0.04686405363561763	0.07186293929390997	1.7202031915723787e-12	6.800739510006136e-12	14	21	21
ENSG00000051128	HOMER3	1.6916364979082654	NA	0.09071530303575032	0.01187831434812705	0.015125058578105371	0.0014250300647644701	0.002648801276896369	9	19	19
ENSG00000224376	AC017104.1	-1.6915366545446897	NA	0.0907343532561189	0.02418703123685874	0.028539811012031305	1.1010927604630267e-05	2.6120680245096753e-05	11	11	11
ENSG00000174282	ZBTB4	-1.6913597042013513	NA	0.09076812347531174	0.05507808797199578	0.03345625756885358	1.8797099187458353e-06	4.779117182590412e-06	28	33	33
ENSG00000025039	RRAGD	1.6898625748339142	NA	0.09105424899851136	0.038990946274474095	0.048249985192410326	9.16907586556018e-09	2.8260331060117097e-08	8	11	11
ENSG00000180767	CHST13	1.6896779422251464	NA	0.09108958544248993	0.19546814762494025	0.5433019529889309	8.658906644807501e-116	1.0682848205165744e-113	15	17	17
ENSG00000163864	NMNAT3	1.6892955461893675	NA	0.09116280647753318	0.16015878291110827	0.21415487767347163	7.315156260591938e-37	8.568826141590925e-36	23	28	28
ENSG00000108784	NAGLU	1.6884369165609316	NA	0.09132738894944085	0.08416315855439656	0.05082195616032167	3.6234964892185315e-09	1.1492387884891549e-08	10	15	15
ENSG00000172890	NADSYN1	1.6879765303188596	NA	0.0914157342924797	0.12157354630829395	0.318361285905103	1.3921024231954248e-57	3.2348461321650866e-56	28	35	35
ENSG00000115484	CCT4	-1.6874265831712438	NA	0.09152135585877404	0.00939786763842983	0.024039003863757805	5.574220291418468e-05	0.00012293248942584273	15	20	20
ENSG00000253736	AC022217.3	-1.6872787587117581	NA	0.09154976339915283	0.03188606194603777	0.07704964948629703	2.5593133949166277e-13	1.0588580315904764e-12	4	5	5
ENSG00000260686	AC008669.1	-1.6870367619290603	NA	0.09159628340387636	0.016194158233604372	0.01027890611806537	0.008635585521465608	0.01442123440525988	2	3	3
ENSG00000272277	AL031963.3	-1.6870126838395547	NA	0.0916009130698307	0.1982114136333294	0.12262185244821218	9.225298813073967e-21	5.670417539261844e-20	2	2	2
ENSG00000140455	USP3	1.6866594148480754	NA	0.09166886024112704	0.05102550103336005	0.11723587596503213	7.281641280561124e-20	4.294115072914124e-19	8	9	9
ENSG00000124243	BCAS4	-1.6865817237804321	NA	0.0916838086440558	0.013492525007284631	0.06417918417358011	2.8514617546574673e-11	1.0468789901652944e-10	10	14	14
ENSG00000170379	TCAF2	1.6864574631326241	NA	0.0917077214908414	0.00865937976414487	0.12463918893440121	4.242424240885789e-21	2.6513605432562096e-20	3	11	11
ENSG00000213246	SUPT4H1	-1.6857933297501668	NA	0.09183561299253673	0.038617907309760655	0.029578919925209623	7.576521870469489e-06	1.8246001061182596e-05	2	2	2
ENSG00000090339	ICAM1	1.685380101203918	NA	0.09191526029699162	0.001100736227787068	0.06127850659235669	8.195861934801108e-11	2.9259917998496865e-10	1	2	2
ENSG00000167065	DUSP18	-1.6852719267114593	NA	0.09193611943979395	0.21991327307400507	0.26505715811654673	1.2724211377110376e-46	2.074215788080474e-45	31	37	37
ENSG00000102580	DNAJC3	1.6847730560822753	NA	0.09203236521422188	0.029457176638157834	0.02932098035178733	8.313136917203434e-06	1.994710857606292e-05	8	13	13
ENSG00000119537	KDSR	-1.6843107474414463	NA	0.09212162942890186	0.07236605302136372	0.05264829419517551	1.872757397863916e-09	6.0768054145635375e-09	25	29	29
ENSG00000172175	MALT1	-1.6835860414109645	NA	0.09226169822287068	0.015763407241901336	0.0133373878822625	0.0027555957164291205	0.0049291447732390725	10	11	11
ENSG00000258512	LINC00239	-1.6830194432688013	NA	0.09237132754968749	0.02663460930512157	0.06187759908909983	6.591300281239335e-11	2.3632491850924803e-10	3	4	4
ENSG00000170364	SETMAR	1.6823428471897524	NA	0.09250237706421541	0.015843238188115585	0.01027706372052164	0.008641589939884557	0.014429856463396328	10	12	12
ENSG00000181827	RFX7	-1.6821575312067332	NA	0.09253829684659144	0.016170353020234986	0.01995222629329346	0.00024464224726689353	0.0005021388268557699	8	13	13
ENSG00000213024	NUP62	1.6818917933088366	NA	0.09258982434667065	0.021233480890759	0.0234436062685872	6.911282768577411e-05	0.00015098291490233632	3	3	3
ENSG00000130167	TSPAN16	-1.6810866196223453	NA	0.09274609097976436	0.02281055345306843	0.12003151177388861	2.4953464651593596e-20	1.5030803136992574e-19	17	22	22
ENSG00000185800	DMWD	1.681080762938834	NA	0.09274722840932867	0.05139377027439725	0.028090650447219215	1.2942713407735545e-05	3.0492456687629735e-05	33	39	39
ENSG00000109084	TMEM97	-1.680781835008734	NA	0.0928052982331861	0.005774089012579522	0.0641162410866508	2.917612634973753e-11	1.0704779434566729e-10	5	6	6
ENSG00000129946	SHC2	1.6799537407154166	NA	0.09296631649354618	0.01847046277875449	0.02417773371637691	5.301951235138087e-05	0.00011731734057442869	9	9	9
ENSG00000123643	SLC36A1	-1.6793425726342495	NA	0.09308529843437531	0.1072325176695536	0.41826891990976195	1.2445200899040392e-80	5.799531255914231e-79	31	45	45
ENSG00000175322	ZNF519	-1.6790264713786534	NA	0.09314688482512973	0.006584527827604317	0.01781468257254615	0.000532430355869397	0.0010433834045028326	8	12	12
ENSG00000040487	SLC66A1	1.6785955553737537	NA	0.09323089338013814	0.07889714333894456	0.16671394921274443	2.6330243853810264e-28	2.2453374035255707e-27	15	18	18
ENSG00000152217	SETBP1	1.678276921954594	NA	0.09329305115056798	0.004905367782529571	0.014363454156190714	0.0018861712469165303	0.0034539189229441086	7	8	8
ENSG00000167920	TMEM99	1.676718396220698	NA	0.09359756155146388	0.08135253927845769	0.0826769605312699	3.207959028961724e-14	1.3984059325791715e-13	21	29	29
ENSG00000169660	HEXD	1.6759848078651236	NA	0.09374116840598866	0.04480544138472405	0.30168766108013756	4.578549980572555e-54	9.528829322431887e-53	9	12	12
ENSG00000187091	PLCD1	1.6754022836685178	NA	0.09385532886193336	0.0007878067583172139	0.03861084685943103	2.947880042168068e-07	8.039630223145705e-07	1	1	1
ENSG00000186205	MARC1	1.6749765018860325	NA	0.09393884216000346	0.03451287926685632	0.15566408195818185	2.2179195554493468e-26	1.7495447312051907e-25	18	24	24
ENSG00000262999	AC099489.3	-1.6744194332660491	NA	0.09404819617434468	0.017053390299551007	0.030395679062972848	5.648075103696133e-06	1.3734946107953062e-05	13	18	18
ENSG00000096433	ITPR3	-1.6737954243624147	NA	0.0941708119231308	0.10936774665405577	0.2663292668106597	7.117234578579162e-47	1.1758521752221007e-45	32	50	50
ENSG00000183688	RFLNB	-1.6718090096468514	NA	0.09456198963262798	0.06403523760457085	0.16692579781866346	2.4171389928601035e-28	2.0632910198386217e-27	30	38	38
ENSG00000167778	SPRYD3	-1.6717721411671613	NA	0.09456926230461829	0.017774192623377493	0.04896419650202203	7.086221303947252e-09	2.2042737010954366e-08	16	19	19
ENSG00000174780	SRP72	-1.6713744027794784	NA	0.09464774863930187	0.04491937499583496	0.24003601425903962	9.595959775956069e-42	1.3324786574726367e-40	4	6	6
ENSG00000256771	ZNF253	1.6711268987003018	NA	0.09469661534729719	0.13190224117580485	0.15002880916853387	2.083093387629617e-25	1.5848699425226398e-24	29	37	37
ENSG00000170037	CNTROB	1.6709447281195686	NA	0.09473259565605599	0.02936125091200222	0.0425712596950713	7.093589294750306e-08	2.0400463326458662e-07	11	13	13
ENSG00000091986	CCDC80	-1.6706345859356035	NA	0.09479387669417051	0.10428877208876311	0.0755955789217435	4.3697749892805596e-13	1.782947211305551e-12	30	32	32
ENSG00000171443	ZNF524	1.6702414568024637	NA	0.09487160078108374	0.0017200474917881859	0.01571620500142836	0.0011469610213513302	0.0021616918952801364	6	7	7
ENSG00000215788	TNFRSF25	1.6700861633005524	NA	0.09490231734222704	0.02945440470613112	0.03692409005333599	5.405458176283919e-07	1.4378501980005108e-06	8	8	8
ENSG00000169981	ZNF35	1.6698311440595552	NA	0.09495277662336342	0.013790310193498507	0.05027681332334386	4.411973345996084e-09	1.3928742803845148e-08	7	9	9
ENSG00000188542	DUSP28	-1.6696695038418434	NA	0.09498477062909094	0.014852798809399858	0.026805202712013365	2.0560170525536603e-05	4.742888947301954e-05	11	11	11
ENSG00000136286	MYO1G	1.6693885421282242	NA	0.09504040290214788	0.04943628362121191	0.10315553328819128	1.5300353657088747e-17	8.036317453764623e-17	19	24	24
ENSG00000147679	UTP23	-1.6689506320737069	NA	0.09512716402610685	0.0047858867429933305	0.012046407248877433	0.004451482444929934	0.007764287270962514	2	4	4
ENSG00000163125	RPRD2	-1.6683706653796104	NA	0.0952421678259555	0.020057408505401438	0.04088739683397882	1.300100714138756e-07	3.656786476425378e-07	13	16	16
ENSG00000241852	C8orf58	-1.668254077118217	NA	0.09526529999293977	0.05410579641423418	0.0838643641499349	2.0670546122239363e-14	9.114918885324834e-14	12	20	20
ENSG00000106344	RBM28	1.6676917998464977	NA	0.09537692408478	0.07338918411918638	0.06007920791347055	1.26735326973914e-10	4.466469630652797e-10	30	40	40
ENSG00000113249	HAVCR1	1.6664321708319683	NA	0.0956273676125761	0.054958273987670406	0.07688875144507022	2.71547823220552e-13	1.1213035445242587e-12	23	29	29
ENSG00000275120	AC048382.5	1.6662046108802597	NA	0.09567266792317725	0.0749983183871735	0.0459017174931198	2.138020917993529e-08	6.416681960565458e-08	12	18	18
ENSG00000103932	RPAP1	1.6661984895029052	NA	0.09567388674170982	0.07872466591991426	0.11445335296535884	2.1077469398041335e-19	1.209697197814628e-18	11	15	15
ENSG00000148120	AOPEP	1.6659665097636658	NA	0.09572008505278165	0.03121720097437513	0.038422792524595906	3.154066299131342e-07	8.576039791311779e-07	5	8	8
ENSG00000225756	DBH-AS1	1.6659596715768605	NA	0.09572144713523886	0.13230078521752023	0.16612640598738834	3.337711994560303e-28	2.842026961008671e-27	29	38	38
ENSG00000206013	IFITM5	1.6636554644442165	NA	0.09618130103927458	0.2107108587196104	0.21653115879104903	2.645891328831549e-37	3.1400962213240295e-36	14	17	17
ENSG00000120733	KDM3B	-1.6635778416311204	NA	0.09619682306191209	0.018288631153979416	0.012928052422325528	0.0032070738454211003	0.005686910285919393	10	11	11
ENSG00000060749	QSER1	-1.6629703500126423	NA	0.09631837075165943	0.1274946768485001	0.0742825813345172	7.079610989351885e-13	2.8573369935607316e-12	28	34	34
ENSG00000144792	ZNF660	1.6625000221593296	NA	0.09641255891563388	0.059669150417078244	0.06904525391389811	4.826420711711843e-12	1.856623795090767e-11	7	10	10
ENSG00000276968	AL158196.1	1.6619867823320744	NA	0.09651542472714676	0.1304763810304268	0.12332560413531714	7.036724397501739e-21	4.343872811114375e-20	11	13	13
ENSG00000109743	BST1	-1.6602638781476688	NA	0.09686137906983702	0.07757630725514927	0.06060552768709757	1.0467437888701938e-10	3.7088035610196184e-10	28	31	31
ENSG00000128266	GNAZ	-1.6596838444685438	NA	0.09697807109855057	0.02711965200682691	0.0785413494598006	1.47732498363957e-13	6.1942900108643e-13	7	10	10
ENSG00000205790	DPP9-AS1	1.659208068121535	NA	0.0970738723844419	0.024390977856071652	0.010917164415436331	0.006791560184920897	0.011505330989944529	16	19	19
ENSG00000075790	BCAP29	1.6583731927728744	NA	0.09724216394438581	0.007624539601351921	0.01774775773166555	0.0005455854849263394	0.0010676989023167631	6	8	8
ENSG00000107672	NSMCE4A	-1.6583219220398786	NA	0.09725250653540107	0.0027691649506053273	0.03013213213552988	6.209549546664998e-06	1.5057630822363978e-05	5	6	6
ENSG00000135976	ANKRD36	1.658246773580209	NA	0.09726766745105786	0.02690554717524047	0.06269779803614511	4.890566978492352e-11	1.7675096546715562e-10	11	19	19
ENSG00000205531	NAP1L4	1.658227644291139	NA	0.09727152701398789	0.021609980416289455	0.052264378418523535	2.1516030585469806e-09	6.947437554325395e-09	10	16	16
ENSG00000134086	VHL	1.6579995406532209	NA	0.09731755908669631	0.05712202546196776	0.041767153137372844	9.473884106399211e-08	2.690752542905599e-07	26	35	35
ENSG00000224086	AC245452.1	-1.6579335697738053	NA	0.09733087547556302	0.061064467876935126	0.22996515963189357	7.959385367545904e-40	1.034840785959399e-38	4	6	6
ENSG00000175518	UBQLNL	-1.6577505556708687	NA	0.09736782496066966	0.009255013232091143	0.07940956153140412	1.0725938171000128e-13	4.536106379641953e-13	15	20	20
ENSG00000126217	MCF2L	1.6576273121510414	NA	0.09739271342911936	0.035440066028327534	0.05745746355575741	3.2823503088681303e-10	1.1266818544191267e-09	7	7	7
ENSG00000267481	AC011477.2	1.6575896753585997	NA	0.0974003150217539	0.021947835626428432	0.05473388955659951	8.805894274671551e-10	2.924327670727003e-09	8	11	11
ENSG00000148450	MSRB2	1.6569609639463256	NA	0.09752736750829821	0.01928961287337299	0.04986062374903029	5.127374429210831e-09	1.610427547372464e-08	4	5	5
ENSG00000104147	OIP5	-1.6569010905520316	NA	0.09753947386510785	0.015257668099096258	0.01166732232095395	0.005128004847920438	0.008848878560775568	5	5	5
ENSG00000143486	EIF2D	1.6564590419371725	NA	0.09762889294714526	0.06764676884710592	0.037477105824296066	4.431056736515053e-07	1.1882438150820431e-06	20	26	26
ENSG00000134815	DHX34	-1.6560775449904	NA	0.0977061160888739	0.09036693480138384	0.041007934239449075	1.2449355211890203e-07	3.509105728611195e-07	21	25	25
ENSG00000139679	LPAR6	1.6558007991808565	NA	0.09776216590180052	0.013098334719848405	0.011562917898682197	0.005332066276956941	0.009174235435289915	4	4	4
ENSG00000260942	CAPN10-DT	-1.6556330014435616	NA	0.09779616278098852	0.019256766408079405	0.016796965950409973	0.0007720622401362034	0.001483484073512129	4	4	4
ENSG00000164695	CHMP4C	-1.6552898797244704	NA	0.09786571081256117	0.03483284135622527	0.019946137420034003	0.0002451836152424695	0.0005031897819283281	8	8	8
ENSG00000146707	POMZP3	1.6551302251543332	NA	0.09789808498749689	0.12930443237067069	0.5744802546591684	4.6607793645926576e-126	7.612162411752333e-124	29	38	38
ENSG00000018189	RUFY3	-1.6551006218449356	NA	0.09790408877952277	0.006627940709966139	0.025176702027805427	3.697544280049531e-05	8.329066972096335e-05	5	5	5
ENSG00000249572	AC034231.1	-1.6550412435228752	NA	0.09791613207318894	0.2849082171906363	0.13666076759260812	4.001084362534118e-23	2.747888711531898e-22	7	10	10
ENSG00000258181	AC008083.3	-1.6549814237951521	NA	0.09792826609093393	0.1232697426447642	0.1876036265918033	5.158334884099923e-32	5.08977473690619e-31	4	5	5
ENSG00000175985	PLEKHD1	-1.6541261969347196	NA	0.09810187433885999	0.026403528745119108	0.08949850892954889	2.551881643842139e-15	1.1872549731483678e-14	8	15	15
ENSG00000184178	SCFD2	1.6531260304180853	NA	0.09830521665382587	0.022008739898968396	0.023827190067393908	6.017216271565691e-05	0.00013222609154418252	11	13	13
ENSG00000204618	RNF39	1.652382494903965	NA	0.09845660174934466	0.016848199286084404	0.030814454086010048	4.858525234988306e-06	1.1894196895762237e-05	3	4	4
ENSG00000272077	AC124045.1	1.652300703870072	NA	0.0984732659025015	0.008811875309270155	0.016794831757517035	0.0007726649575339809	0.0014844758409982342	6	7	7
ENSG00000064313	TAF2	-1.6514164735050578	NA	0.09865356334181738	0.015395858957664479	0.08228823139454117	3.704024068718285e-14	1.6097391980347155e-13	3	4	4
ENSG00000134873	CLDN10	1.6513837270388663	NA	0.09866024551028355	0.03019562749728024	0.05972223577055203	1.4428241635697715e-10	5.064058858178063e-10	14	18	18
ENSG00000214401	KANSL1-AS1	-1.6509531657705727	NA	0.09874813846709088	0.4806678398413295	0.6552891261823591	1.2325283858432647e-156	5.15527543629906e-154	21	27	27
ENSG00000281106	TMEM272	-1.650439997009116	NA	0.09885297620746653	0.08139478229846976	0.07682988746244271	2.774955750222046e-13	1.1450364812453767e-12	20	23	23
ENSG00000278376	AP004609.3	1.6494676041223073	NA	0.09905187475245454	0.144665215880483	0.14891362633680025	3.23957383900283e-25	2.4409249457407527e-24	11	14	14
ENSG00000101421	CHMP4B	1.64938980790999	NA	0.09906780140337886	0.17290476797316648	0.24274959300085913	2.88940940497176e-42	4.0815882937282305e-41	15	18	18
ENSG00000076944	STXBP2	-1.6490138167794586	NA	0.09914480413544978	0.12956701280886151	0.19926756150369218	3.99855648861688e-34	4.251162134115987e-33	32	38	38
ENSG00000103199	ZNF500	-1.6489768915590248	NA	0.09915236897098352	0.17888270665305694	0.20824599511504396	9.053576778032067e-36	1.0248170836070752e-34	14	20	20
ENSG00000162650	ATXN7L2	-1.6485397473461223	NA	0.09924196130964844	0.009199779084104437	0.015201300836486704	0.0013856519077439988	0.0025809215342567434	11	15	15
ENSG00000138111	MFSD13A	1.6482942220791705	NA	0.09929230983023975	0.05520100820757121	0.08699367088164955	6.4764176371563e-15	2.948343139357404e-14	26	35	35
ENSG00000138303	ASCC1	1.6472891429334304	NA	0.09949862842992623	0.05261925748209528	0.07885451236445715	1.3162435839795025e-13	5.532416966094237e-13	16	17	17
ENSG00000225855	RUSC1-AS1	-1.647193268958063	NA	0.09951832690893697	0.005664230559497656	0.011406388327568595	0.0056535925746363114	0.009697285363316474	3	4	4
ENSG00000177200	CHD9	1.6466490721352545	NA	0.09963019774826518	0.020469849909815364	0.031179126112400965	4.261505715867112e-06	1.0494049615365466e-05	9	11	11
ENSG00000278311	GGNBP2	1.646412448610604	NA	0.09967887185762803	0.05012901746992207	0.16915447779192777	9.815097569281009e-29	8.51386485663126e-28	16	26	26
ENSG00000236104	ZBTB22	-1.6461340628928818	NA	0.0997361608478442	0.022040778129426248	0.05387683000087406	1.200858973475846e-09	3.9511762348690104e-09	7	7	7
ENSG00000137815	RTF1	-1.6452700804610527	NA	0.09991412701875989	0.019315829438533622	0.043062470748662526	5.944091712126447e-08	1.722701278606914e-07	6	8	8
ENSG00000185000	DGAT1	-1.6447580733063591	NA	0.10001971152173468	0.02586910617524643	0.06440680872216623	2.6244873759148022e-11	9.668600216877109e-11	17	23	23
ENSG00000115306	SPTBN1	-1.644005010562147	NA	0.10017516739371482	0.005464917491283052	0.35349022820906034	2.7932142854692653e-65	8.077711936174103e-64	8	14	14
ENSG00000164331	ANKRA2	-1.6438767847128446	NA	0.10020165643120656	0.020492838715673357	0.05891738066629667	1.9325750018635233e-10	6.72928501664113e-10	6	8	8
ENSG00000271553	AC018638.7	1.6426162307825167	NA	0.10046236045304513	0.0852557489492689	0.25265967851028404	3.4783646476964906e-44	5.2741357509590735e-43	9	15	15
ENSG00000168096	ANKS3	1.6421580832105285	NA	0.1005572470267504	0.006229131314236164	0.013545689205501118	0.002551131913244824	0.004584925715807533	2	2	2
ENSG00000107951	MTPAP	1.6421535643961096	NA	0.10055818327036466	0.013171735750017321	0.03554877658627955	8.861298879222927e-07	2.317560080521488e-06	4	5	5
ENSG00000170852	KBTBD2	1.6419934778859484	NA	0.10059135573928023	0.0617862956353615	0.1033714430236776	1.410375170754735e-17	7.423733518499985e-17	17	21	21
ENSG00000167549	CORO6	-1.6419850870814259	NA	0.10059309468783546	0.01607270809242381	0.016830180747236665	0.0007627428772178982	0.0014663988342387597	6	7	7
ENSG00000008128	CDK11A	-1.6413590994824174	NA	0.10072289479178514	0.3247758574161342	0.21466067198378055	5.892868521164923e-37	6.926442924568695e-36	51	64	64
ENSG00000148672	GLUD1	1.6411847347062327	NA	0.10075907352320171	0.015487249440535221	0.02481182982385299	4.2176119260550604e-05	9.449946034430925e-05	8	9	9
ENSG00000247556	OIP5-AS1	1.6410437283229875	NA	0.10078833833550156	0.293448609147262	0.041479871488069545	1.0505469616827917e-07	2.976839036004328e-07	12	19	19
ENSG00000160746	ANO10	1.6400147736674133	NA	0.10100209521212729	0.011662540796182785	0.07067375470127499	2.6594855964482935e-12	1.0374776727363918e-11	15	20	20
ENSG00000100034	PPM1F	-1.639911202068078	NA	0.10102363135315444	0.25840301724132325	0.3216658808096869	2.732206474682927e-58	6.462704666805175e-57	11	13	13
ENSG00000238121	LINC00426	1.638950343988656	NA	0.10122360164214517	0.031664903991798554	0.041877580170299966	9.104852979074726e-08	2.5928117525432165e-07	8	8	8
ENSG00000168522	FNTA	-1.6388138798235241	NA	0.1012520276192519	0.002337539689156712	0.014885472635135856	0.001556283933014237	0.002876868941172917	3	5	5
ENSG00000163902	RPN1	1.6387070927199103	NA	0.10127427619174695	0.0386934642418086	0.05240935978149498	2.0417352593263197e-09	6.601379706294694e-09	9	11	11
ENSG00000226711	FAM66C	1.6386507680396611	NA	0.10128601273276217	0.011076309010250624	0.01710651725344824	0.0006894736887421023	0.001331957225215536	14	23	23
ENSG00000261737	AL049597.2	-1.6377796518529695	NA	0.10146766777678523	0.02411920259093913	0.03582506147699059	8.023711582157641e-07	2.1045981939801372e-06	21	23	23
ENSG00000105643	ARRDC2	1.6376078687843447	NA	0.10150352054121196	0.027466060171130572	0.01933575589669544	0.0003060419868785095	0.0006205881557265648	17	18	18
ENSG00000078177	N4BP2	1.6370644123167004	NA	0.10161701153189018	0.026265251844937696	0.06694367696021425	1.0402834149170385e-11	3.9217015349334564e-11	13	16	16
ENSG00000183426	NPIPA1	1.636142189033956	NA	0.10180983226077435	0.22576103101643286	0.42397781678731195	4.5870898089814103e-82	2.197318523302296e-80	43	60	60
ENSG00000054793	ATP9A	-1.6360788184675414	NA	0.10182309262376048	0.11132011018177879	0.2797825313828898	1.4361025301735351e-49	2.5978610010491514e-48	21	23	23
ENSG00000116852	KIF21B	1.635274410247803	NA	0.10199153548257765	0.000878703880556306	0.014070054232335882	0.002101763231994399	0.003819747527074178	1	1	1
ENSG00000106290	TAF6	-1.6338795498968914	NA	0.1022841445313088	0.014281318732317503	0.0335887492089953	1.7923024303591226e-06	4.5697583077949145e-06	5	7	7
ENSG00000136856	SLC2A8	-1.6323619249900279	NA	0.10260326509254618	0.08361568684383412	0.1107022228509067	8.790591952653518e-19	4.902434516944884e-18	10	19	19
ENSG00000205629	LCMT1	1.6311933302212467	NA	0.10284953223277338	0.026146011225664425	0.014012470059876147	0.00214691812310562	0.0038976814411537455	21	30	30
ENSG00000170638	TRABD	-1.6310968823310938	NA	0.10286987843625145	0.20361887878230878	0.2892659181868572	1.6879035303962318e-51	3.270718377713557e-50	15	23	23
ENSG00000223823	LINC01342	-1.6302729845046997	NA	0.10304381463243545	4.7110913168201674e-05	0.03210607393288228	3.053839588511965e-06	7.625261372072173e-06	1	4	4
ENSG00000102890	ELMO3	-1.6300399797520089	NA	0.10309304754843415	0.0040072201960787285	0.056329754232147165	4.940083516193041e-10	1.6739279237145714e-09	5	8	8
ENSG00000267491	AC100788.1	1.629182492640703	NA	0.10327439203369375	0.02863011705327556	0.09112172822128857	1.3939515466488637e-15	6.581738731685398e-15	5	6	6
ENSG00000106682	EIF4H	1.6291287284682574	NA	0.10328577071963924	0.033006526502749545	0.065502334165887	1.7602927565991965e-11	6.552476770766143e-11	7	9	9
ENSG00000140612	SEC11A	1.628070685480182	NA	0.10350989852856327	0.014629647567908808	0.018223497209916152	0.00045872138270650455	0.0009073371386428889	4	4	4
ENSG00000100298	APOBEC3H	1.628012193575983	NA	0.10352230027789847	0.057407122190797265	0.10119065257149763	3.207836458537028e-17	1.6574627124872398e-16	4	5	5
ENSG00000156398	SFXN2	1.62718129212432	NA	0.10369859978857633	0.07984680476940775	0.07767933344616486	2.0296521195933827e-13	8.437940411856224e-13	11	15	15
ENSG00000100490	CDKL1	-1.6257390269449443	NA	0.10400518405920975	0.15912195485453987	0.19910408240797514	4.282431449215076e-34	4.5473323171881945e-33	10	11	11
ENSG00000162521	RBBP4	1.6251044747531191	NA	0.10414029960150269	0.017824322673743027	0.034854947347005644	1.1370701504069123e-06	2.9473422021354504e-06	4	4	4
ENSG00000142552	RCN3	1.6244563834198826	NA	0.10427844193937572	0.10488260772363	0.17934851188263365	1.5440080172807435e-30	1.442953323615666e-29	9	10	10
ENSG00000136816	TOR1B	-1.6237130848978685	NA	0.10443705708755821	0.30852734235988016	0.3418330179273419	1.1104464119649125e-62	2.9524101579513617e-61	20	25	25
ENSG00000086062	B4GALT1	-1.6229709353358313	NA	0.10459561815979844	0.035316259135173195	0.01971958795680465	0.00026620573238357256	0.000543795366842869	39	41	41
ENSG00000120158	RCL1	1.6228734120387385	NA	0.10461646832248819	0.027291666830636063	0.023943003826392167	5.7707947965826315e-05	0.00012705528304865265	39	51	51
ENSG00000161016	RPL8	1.6215607697496608	NA	0.10489742824055076	0.2099549017065539	0.41557203637970236	5.852065879515467e-80	2.6619914527270754e-78	27	37	37
ENSG00000271888	AL136162.1	-1.6213681217611866	NA	0.10493871326396965	0.03301239775066961	0.07500832909730558	5.422640093815623e-13	2.2031000940261576e-12	7	9	9
ENSG00000143971	ETAA1	-1.6213581377923998	NA	0.10494085320898162	0.05416720900743339	0.010468518563216291	0.00803985226300499	0.013485468159064217	25	34	34
ENSG00000161981	SNRNP25	1.6212733903943168	NA	0.10495901920124322	0.01916426868822463	0.014209361105853708	0.001996456155852646	0.0036445844812345142	9	11	11
ENSG00000064490	RFXANK	1.621270957487181	NA	0.1049595407428686	0.06268380957613047	0.10102773388753063	3.4106932069103785e-17	1.760685665421616e-16	17	18	18
ENSG00000112293	GPLD1	-1.6210669779594182	NA	0.10500327509459191	0.012069817046431707	0.02445865658027645	4.7907669617250145e-05	0.00010660031481331551	3	4	4
ENSG00000250506	CDK3	1.6207296593848026	NA	0.10507562982146869	0.1610326390488354	0.05408046879828603	1.1155498608323744e-09	3.6796623511087496e-09	17	26	26
ENSG00000073169	SELENOO	-1.6206507019853194	NA	0.10509257187281755	0.03741168297080953	0.07834933148220573	1.5856703040698202e-13	6.638833018675133e-13	7	8	8
ENSG00000139505	MTMR6	-1.6205744751571896	NA	0.10510893007677437	0.010077212645773683	0.11112823036173874	7.476564697861124e-19	4.185948677885093e-18	5	11	11
ENSG00000026508	CD44	-1.6202247246426231	NA	0.10518401211124692	0.0023293320864694006	0.012966776794713421	0.0031613282555730936	0.005608969627379455	9	12	12
ENSG00000255398	HCAR3	1.6200666330988842	NA	0.10521796408178448	0.01714152071412736	0.02174983775258086	0.00012750916880070113	0.0002703913361893438	3	3	3
ENSG00000158711	ELK4	-1.619910555974469	NA	0.10525149196401831	0.002508294219740415	0.03482755856335129	1.148317428853942e-06	2.9746972186429386e-06	7	13	13
ENSG00000164039	BDH2	-1.6197167860531498	NA	0.10529312866311354	0.04472799577309227	0.11556101926044098	1.3811055858924612e-19	8.020514626640642e-19	7	8	8
ENSG00000119865	CNRIP1	1.6194507460551808	NA	0.10535031583069815	0.015094535123046102	0.016773991232519155	0.0007785755092168856	0.0014954963494131239	7	8	8
ENSG00000107372	ZFAND5	1.6190213041174346	NA	0.10544267939304208	0.019668950207263447	0.022666929120646617	9.150725764665838e-05	0.00019709343900810658	4	5	5
ENSG00000225948	LINC02648	-1.6189418110081883	NA	0.10545978366659525	0.001158252446502881	0.05683044236605629	4.120222812659155e-10	1.4036094758500566e-09	7	11	11
ENSG00000170634	ACYP2	-1.61852000828977	NA	0.10555057841920253	0.037783072951631726	0.0857809383362268	1.0158534272837449e-14	4.568809447807223e-14	8	11	11
ENSG00000118960	HS1BP3	1.6176388918788707	NA	0.1057404423949166	0.010175147998827582	0.02079614908258241	0.00018012537986786156	0.00037560434573856487	26	36	36
ENSG00000106258	CYP3A5	-1.6171327016030472	NA	0.10584963931894076	2.880013999975626e-05	0.028723139522218895	1.0308010734676967e-05	2.4500634246566226e-05	2	4	4
ENSG00000245275	SAP30L-AS1	-1.6166921042985338	NA	0.10594475911587968	0.02212252899397763	0.04195057139003712	8.868846468497663e-08	2.5293838032307736e-07	20	22	22
ENSG00000087116	ADAMTS2	-1.6155940442375276	NA	0.1061821124354872	0.0005412290363735822	0.027047492376280687	1.8842091477304576e-05	4.36711753945528e-05	2	3	3
ENSG00000214106	PAXIP1-AS2	-1.614476475270174	NA	0.10642411548473261	0.1103998738060878	0.19645237188947431	1.3002615985500806e-33	1.357989412517377e-32	14	19	19
ENSG00000258376	AC004846.1	1.6133444327388802	NA	0.10666969826628764	0.06342442897128898	0.07162745439203465	1.8752688480870755e-12	7.389472765589442e-12	13	16	16
ENSG00000164758	MED30	1.6122855449400988	NA	0.10689981737017472	0.019357149588311293	0.025298679605495856	3.538432362976074e-05	7.981135945373758e-05	6	8	8
ENSG00000035720	STAP1	-1.6121082525918353	NA	0.10693838523006892	0.009907157415591273	0.020011989196286734	0.00023939200882992892	0.0004918923507577824	8	11	11
ENSG00000186174	BCL9L	1.611960843970216	NA	0.10697046063149751	0.01120371479279042	0.01909055880019795	0.0003345751775405818	0.0006745391158762564	9	9	9
ENSG00000079335	CDC14A	1.611910819376632	NA	0.10698134747281061	0.012209534188320315	0.10314503568609988	1.5361047217520035e-17	8.065725619511668e-17	17	22	22
ENSG00000138785	INTS12	1.6117905378341673	NA	0.10700752791171589	0.018006477783369654	0.01920226663684286	0.000321258384903304	0.0006492940533537725	1	1	1
ENSG00000167378	IRGQ	-1.6115417925345736	NA	0.10706168583139569	0.018066579075398763	0.028413006640721335	1.152500803871304e-05	2.7287361984797725e-05	6	7	7
ENSG00000137269	LRRC1	-1.6114284652783508	NA	0.10708636713934126	0.0201792068284749	0.012175156131392278	0.004242945600409841	0.007417909481234414	12	13	13
ENSG00000259250	AC018904.1	-1.6110737954192702	NA	0.10716363908298522	0.007900727304354439	0.015612430991796038	0.0011914744186528388	0.002239188471833154	10	11	11
ENSG00000162604	TM2D1	1.610685092639173	NA	0.10724837650783739	0.05817261798278025	0.03141309293936209	3.9177176185967465e-06	9.679432277959315e-06	13	14	14
ENSG00000148908	RGS10	1.6105239363668298	NA	0.10728352422701555	0.010186171533410858	0.03719559596488197	4.902882132542026e-07	1.3094459693344216e-06	13	15	15
ENSG00000129437	KLK14	-1.6089447063030877	NA	0.10762843274820202	0.008520263042589656	0.023452437541251762	6.889270623437246e-05	0.00015052121534122223	4	5	5
ENSG00000182566	CLEC4G	1.608766630703466	NA	0.10766738001296432	0.07211362608835865	0.13834686590064108	2.0701539435319343e-23	1.4437198038889445e-22	16	18	18
ENSG00000166278	C2	-1.607742568417887	NA	0.10789157136059101	0.03583059207096412	0.028653944207569792	1.0567879425434897e-05	2.5104386240030894e-05	33	39	39
ENSG00000148459	PDSS1	-1.6068052363468568	NA	0.10809709922628834	0.19783614055313406	0.25323642805245644	2.684718766229771e-44	4.085203382615292e-43	4	4	4
ENSG00000124383	MPHOSPH10	1.6067994103131298	NA	0.10809837766329307	0.01006967946513349	0.013299912842582416	0.002794105003972828	0.004994903232891695	7	10	10
ENSG00000175137	SH3BP5L	-1.6060777462511997	NA	0.10825682875423283	0.025695080902640794	0.034252952088916946	1.411704241633103e-06	3.6274072579811332e-06	11	15	15
ENSG00000106077	ABHD11	-1.6059518809823954	NA	0.10828448298968825	0.09854044808533367	0.42673613789389236	9.201696392099841e-83	4.54754730340404e-81	18	23	23
ENSG00000073111	MCM2	-1.605252367439007	NA	0.10843827709730264	0.034548745461869194	0.020659502135114086	0.00018927369043031177	0.00039362776099798887	14	14	14
ENSG00000273348	AC027449.1	1.6051150778317995	NA	0.10846848168649195	0.01738058933613956	0.03643357461553031	6.447583976357798e-07	1.7073751947276076e-06	4	4	4
ENSG00000125898	FAM110A	1.6049484954706719	NA	0.108505139807247	0.02041006904593316	0.12251663944307027	9.606297674241338e-21	5.902486521517904e-20	19	20	20
ENSG00000140199	SLC12A6	-1.6048417320496318	NA	0.10852863932390638	0.00317441679995593	0.01709306039746757	0.0006928716943399266	0.0013382118244454515	5	11	11
ENSG00000112308	C6orf62	-1.6044179022979377	NA	0.10862196750212791	0.013341728709565365	0.17387178881451837	1.4457619909917397e-29	1.2974030551291126e-28	17	23	23
ENSG00000230138	LINC02812	1.6043526135659838	NA	0.10863634985676769	0.011100472620005112	0.03183446325986606	3.3670369475776574e-06	8.364669942634978e-06	6	8	8
ENSG00000253559	OSGEPL1-AS1	1.6029644910629564	NA	0.10894249392218447	0.07838532139822622	0.04403292604305308	4.191368030493765e-08	1.2265831118590028e-07	49	56	56
ENSG00000119888	EPCAM	1.602930282390201	NA	0.10895004709478037	0.004217088097465153	0.010625447812818848	0.007578601584239625	0.012752962277315802	20	23	23
ENSG00000161847	RAVER1	1.6025038468618882	NA	0.10904423755035263	0.003231415512060872	0.028179654157988784	1.2534681672313201e-05	2.9583987888590574e-05	5	8	8
ENSG00000167785	ZNF558	1.6013133525848389	NA	0.10930753306142497	0.0008454569608999019	0.03937107790936381	2.2428676246639978e-07	6.178785043431791e-07	1	2	2
ENSG00000158195	WASF2	-1.601261614802961	NA	0.10931898702862222	0.0051780856298152215	0.024381040476360326	4.926847099659411e-05	0.00010942947922815599	7	12	12
ENSG00000183032	SLC25A21	-1.6009562262140962	NA	0.10938661480510005	0.007771353455444423	0.04740726310059452	1.2425760274146756e-08	3.78960275549249e-08	4	5	5
ENSG00000104957	CCDC130	1.6001864936730654	NA	0.10955721750348722	0.014345624843196616	0.05983966100606812	1.3825791374795338e-10	4.856585339745294e-10	10	12	12
ENSG00000221926	TRIM16	-1.5994457803249733	NA	0.1097215869394455	0.015279092402911455	0.03907652408290551	2.493439774789285e-07	6.848174038735016e-07	3	7	7
ENSG00000274180	NATD1	-1.5993068051928268	NA	0.10975244819085807	0.025021781297958675	0.08652545812560207	7.706154603420285e-15	3.495182366941404e-14	18	22	22
ENSG00000105656	ELL	-1.599270379480474	NA	0.10976053813280584	0.11108921666049386	0.25814349490574057	2.940797173754004e-45	4.605637509836293e-44	22	25	25
ENSG00000105866	SP4	1.5990367415108029	NA	0.10981243899356657	0.005391192557936175	0.017058014694299527	0.0007018005177085769	0.001354397600515911	17	21	21
ENSG00000262873	AC127496.5	-1.5977535185433938	NA	0.11009784290033128	0.01610911108089784	0.02880618356244158	1.0004564828851492e-05	2.3812391707144238e-05	12	17	17
ENSG00000111728	ST8SIA1	-1.5968014562986068	NA	0.11030997123333165	0.06769706086506988	0.2322855699124169	2.890431027893798e-40	3.8070661825922226e-39	9	10	10
ENSG00000123411	IKZF4	-1.5962897399998992	NA	0.11042411971916194	0.02263756695423829	0.014845375667376941	0.0015794144249796915	0.002916483038007616	7	11	11
ENSG00000165416	SUGT1	-1.5957850019059725	NA	0.11053680295818243	0.046007930649960845	0.051073075548103655	3.3092651990585206e-09	1.0542557848533266e-08	7	7	7
ENSG00000157734	SNX22	1.5954337612890082	NA	0.11061527132028456	0.035503614653506564	0.02571766563914748	3.042351340777364e-05	6.91403169135847e-05	10	12	12
ENSG00000160201	U2AF1	-1.5947057207310742	NA	0.1107780581741686	0.04038045036026372	0.06360959041509032	3.50899631617745e-11	1.2792469775962392e-10	13	15	15
ENSG00000184708	EIF4ENIF1	1.5945584072435297	NA	0.11081101985907323	0.0194290953219919	0.02199473259246024	0.0001166939495202361	0.000248347547818631	4	4	4
ENSG00000198216	CACNA1E	-1.5943411613574396	NA	0.1108596431873158	0.019127528710431926	0.027263983038525313	1.7428965383021153e-05	4.049990885547828e-05	22	28	28
ENSG00000138380	CARF	1.594035945947034	NA	0.11092798405013424	0.030112346565790257	0.020405892990232592	0.00020750777562302593	0.00042967288627858874	8	10	10
ENSG00000169884	WNT10B	-1.5938924440103825	NA	0.11096012710010357	0.013688397448146044	0.021731138420096944	0.00012837520588805854	0.00027212687339608357	5	6	6
ENSG00000153201	RANBP2	-1.5934782799282174	NA	0.11105293709809082	0.008740426549853493	0.020729394498661083	0.00018453763841361686	0.000384430996253051	6	9	9
ENSG00000148296	SURF6	1.5933116235044946	NA	0.11109030041019796	0.31292625309016525	0.41102800021096014	7.818839272054581e-79	3.368976750664925e-77	12	17	17
ENSG00000106009	BRAT1	-1.5931670891242409	NA	0.11112271213488263	0.09660436158167539	0.09825202100705267	9.680756847678555e-17	4.857088916935037e-16	34	49	49
ENSG00000105426	PTPRS	1.5929203656139383	NA	0.11117805694061746	0.028711128747628285	0.1273649014827949	1.4813074735787889e-21	9.471641261895098e-21	9	11	11
ENSG00000267751	AC009005.1	1.59278226167529	NA	0.11120904579411274	0.23761863659405094	0.4677916121960878	1.4619128855747082e-93	9.75499769444384e-92	22	33	33
ENSG00000136059	VILL	1.5920355538179702	NA	0.11137671610884005	0.009692491887846617	0.015371330128509946	0.0013017441502467207	0.002435214403030546	5	5	5
ENSG00000141448	GATA6	-1.5918480089005536	NA	0.11141885991424899	0.025364072449108436	0.014233722138389337	0.001978596447071288	0.003614289568686144	12	17	17
ENSG00000155636	RBM45	1.5917040214374638	NA	0.1114512243268088	0.003235321083006135	0.03279296656481446	2.3857349144991113e-06	6.0139597308165895e-06	2	2	2
ENSG00000100284	TOM1	-1.5902699136443028	NA	0.11177397728686188	0.1458815235648322	0.18736074876451875	5.703561775204334e-32	5.611611066149118e-31	16	18	18
ENSG00000095015	MAP3K1	-1.5902327603926802	NA	0.11178234859602965	0.03931688577544973	0.051658798673575486	2.6780620327649346e-09	8.602001460926366e-09	38	45	45
ENSG00000165985	C1QL3	1.590138726323224	NA	0.11180353840710208	0.2938282049351274	0.2774525307736222	4.2412635999254076e-49	7.560647554586363e-48	17	18	18
ENSG00000168661	ZNF30	1.5887428331659716	NA	0.11211846435356412	0.09305553709587477	0.03081774960068694	4.852771742693518e-06	1.1883504585956181e-05	7	7	7
ENSG00000269949	AC069307.1	1.5884108416969485	NA	0.11219346747583991	0.14660921089289597	0.1169923645718993	7.992409948705892e-20	4.706793894586448e-19	16	18	18
ENSG00000110768	GTF2H1	1.5877267110811004	NA	0.1123481502367881	0.07396596984854419	0.10059743737627053	4.010125197857158e-17	2.0614399585747125e-16	4	5	5
ENSG00000132405	TBC1D14	-1.5867474255020269	NA	0.1125698604664466	0.035920770819612584	0.06643631372198817	1.2519600603650126e-11	4.70211631081901e-11	2	3	3
ENSG00000248445	SEMA6A-AS1	1.5863104245455177	NA	0.11266890870884126	0.017686804313536135	0.0222165335129915	0.00010769518025589409	0.00023018180686986968	15	17	17
ENSG00000179958	DCTPP1	-1.5863056019025243	NA	0.11267000216580894	0.017060515747102094	0.010963487009195583	0.006674472759621598	0.011323756762440719	9	9	9
ENSG00000135723	FHOD1	-1.5862823221029827	NA	0.11267528060471635	0.025425761006051453	0.09547420526202675	2.7422514047723783e-16	1.34132542328698e-15	9	11	11
ENSG00000197461	PDGFA	1.5856969201107853	NA	0.1128080781705428	0.014514107335175039	0.04513682107682428	2.8164049770069812e-08	8.37353137147932e-08	11	14	14
ENSG00000232118	BACH1-AS1	1.5856845217390114	NA	0.11281089205605162	0.0001997640908736748	0.034419924717532205	1.3294847700706042e-06	3.4243518056384487e-06	5	8	8
ENSG00000224614	TNK2-AS1	1.5854286634015085	NA	0.11286897300561113	0.004173432000032412	0.03128318350134276	4.105027242478836e-06	1.0121799019593035e-05	8	10	10
ENSG00000107819	SFXN3	-1.585251966450049	NA	0.11290909773426082	0.19399898807663055	0.29767880621680737	3.1185147225503867e-53	6.291695173766657e-52	15	18	18
ENSG00000064115	TM7SF3	1.5845231096557215	NA	0.11307472695798429	0.17924998237265302	0.23502905510644836	8.692680086733439e-41	1.1701002418162617e-39	25	27	27
ENSG00000151952	TMEM132D	1.584357318416054	NA	0.1131124289396714	0.09548824827104614	0.12801258535412147	1.1530990944333442e-21	7.406727259872915e-21	18	25	25
ENSG00000176390	CRLF3	-1.5838993946006028	NA	0.11321661518979922	0.1003014678531925	0.055228956888753906	7.360768680692098e-10	2.457267317601495e-09	12	13	13
ENSG00000112149	CD83	-1.5833512297494319	NA	0.11334143237726958	0.018995373556992826	0.02052020656831248	0.00019907997781423644	0.00041306987774184395	18	23	23
ENSG00000231621	AC013264.1	1.5828708962951283	NA	0.11345089344082812	0.05912642613094229	0.1446619037276666	1.7357647755023653e-24	1.2704494295813087e-23	12	14	14
ENSG00000085999	RAD54L	1.5828295623440933	NA	0.11346031674175859	0.01936007564650495	0.011817826811962057	0.004847718049995483	0.008397324933269954	12	13	13
ENSG00000124785	NRN1	1.5826261214835935	NA	0.11350670610952539	0.03647443484262661	0.2194834381355989	7.448040988299874e-38	9.039381097548092e-37	18	22	22
ENSG00000065457	ADAT1	-1.5824493485794315	NA	0.11354702667665469	0.029034409844658816	0.15232698951772264	8.37020869458966e-26	6.474547086311144e-25	20	35	35
ENSG00000168090	COPS6	-1.5821600780080742	NA	0.11361303144802694	0.0423635300735422	0.08954895167387264	2.504410921829955e-15	1.1664351683449728e-14	4	5	5
ENSG00000269191	AC005387.2	1.5821178005949164	NA	0.113622680694353	0.0044550161518155384	0.01091648948412798	0.006793281553976834	0.011507110368347366	7	10	10
ENSG00000272529	AC090948.3	1.5815356397102953	NA	0.11375561666995426	0.025297047503583265	0.06008957460649982	1.2625891090850479e-10	4.4505941689002027e-10	8	10	10
ENSG00000133985	TTC9	1.581206586021918	NA	0.11383080998112718	0.024000498072147432	0.14807108734286623	4.520877668966041e-25	3.387004418746118e-24	20	26	26
ENSG00000167461	RAB8A	-1.5797255190467319	NA	0.1141697388804409	0.033086863488019896	0.03800875290290139	3.6602572454622963e-07	9.895909112790937e-07	14	17	17
ENSG00000180900	SCRIB	-1.5783505003750384	NA	0.11448511023138531	0.0010934370618435746	0.010140009801124126	0.009100418917505248	0.015141465413437227	4	7	7
ENSG00000142230	SAE1	-1.5782491911826986	NA	0.11450837338216992	0.022669875957745698	0.0581659540266891	2.538466581261035e-10	8.766041764407066e-10	15	15	15
ENSG00000077782	FGFR1	-1.5777813236176947	NA	0.11461585586240865	0.18931017288262733	0.29750160111734625	3.3936760220909616e-53	6.83879554674946e-52	12	13	13
ENSG00000170298	LGALS9B	1.5776475831168413	NA	0.11464659444298406	0.1838328302152636	0.28634399501451735	6.677981622387018e-51	1.2598537606415289e-49	22	27	27
ENSG00000228242	AC093495.1	1.5771661873294884	NA	0.114757290940018	0.12250129154268975	0.17376431422695887	1.5104222024640136e-29	1.3533035710582742e-28	14	18	18
ENSG00000203804	ADAMTSL4-AS1	1.5768836745561101	NA	0.11482229362659235	0.12035833493649638	0.040588633830284736	1.447593249226845e-07	4.05501088386004e-07	31	43	43
ENSG00000184232	OAF	-1.576720404936908	NA	0.11485987314777213	0.014425485968014119	0.012173369796969381	0.0042457700217173955	0.007421334227136032	9	10	10
ENSG00000142089	IFITM3	1.5761415804219017	NA	0.11499317827356312	0.440483826991521	0.5574235476674749	2.3761659273431247e-120	3.2861991522586492e-118	44	56	56
ENSG00000146830	GIGYF1	1.5759647733043176	NA	0.11503392177073549	0.18057491127814937	0.17608969585622214	5.8538090649381724e-30	5.345419150938483e-29	18	20	20
ENSG00000112667	DNPH1	1.5759442891662576	NA	0.1150386428769451	0.12207172396273687	0.07303336527709596	1.1198709608899532e-12	4.473484069019755e-12	8	11	11
ENSG00000108219	TSPAN14	1.5756176136798357	NA	0.1151139543985453	0.047297193139364126	0.10071308646533869	3.839392121951415e-17	1.9766357099773287e-16	11	12	12
ENSG00000015676	NUDCD3	-1.575468554206828	NA	0.11514833133948364	0.040277883490287276	0.1526348236584257	7.406615561079922e-26	5.734358928079439e-25	23	31	31
ENSG00000163344	PMVK	1.5754539966583256	NA	0.11515168911662071	0.005115123125487253	0.027504306895195216	1.5984233836086594e-05	3.7289297518031426e-05	1	2	2
ENSG00000140694	PARN	-1.5752193609965703	NA	0.11520581972286247	0.01761570981290096	0.02459250082650029	4.5648970314789096e-05	0.00010182546721232027	16	19	19
ENSG00000234171	RNASEH1-AS1	-1.5747687344018173	NA	0.11530983570708217	0.2729198970353278	0.18389938253266516	2.3804910087640915e-31	2.2882870128528813e-30	21	25	25
ENSG00000100395	L3MBTL2	-1.574642948568259	NA	0.1153388834310612	0.015960546866311005	0.04571691374731129	2.2852392766113125e-08	6.836979824600034e-08	6	7	7
ENSG00000160678	S100A1	-1.5740288504909126	NA	0.11548077973810933	0.05315722101039465	0.11485905066999044	1.8055092448407112e-19	1.0418128546357117e-18	5	8	8
ENSG00000091436	MAP3K20	1.5737969118018051	NA	0.11553440824853548	0.021699158845735828	0.034496909690217806	1.2932066319521078e-06	3.335920657543125e-06	14	19	19
ENSG00000185261	KIAA0825	-1.5731612884342219	NA	0.11568147647894489	0.08144890216227707	0.1356820844042808	5.862008953491739e-23	3.989190140612295e-22	3	4	4
ENSG00000259687	LINC01220	1.572975998573455	NA	0.11572437586800188	0.04739970085295079	0.12539164334594935	3.1739158511263838e-21	1.9974122176501417e-20	16	21	21
ENSG00000164713	BRI3	1.572179729243501	NA	0.1159088751552043	0.007360979315833789	0.030535420797308598	5.371276501626436e-06	1.310643436630503e-05	5	6	6
ENSG00000130695	CEP85	1.571038301995822	NA	0.11617375227197448	0.03663086049217631	0.11525694607961981	1.551124328467602e-19	8.98960159137915e-19	11	14	14
ENSG00000165185	KIAA1958	-1.5708908367881949	NA	0.1162080073931534	0.019234532078266815	0.021030132082430476	0.00016547970576860692	0.0003465817628512262	10	12	12
ENSG00000160183	TMPRSS3	-1.5703020437244357	NA	0.11634485895749858	0.0934955525487377	0.1654260156328262	4.4272478788884595e-28	3.760419706540772e-27	12	16	16
ENSG00000240291	AL450384.2	-1.5701691829670112	NA	0.11637575692332461	0.015141712751272357	0.31828241879992963	1.447126950569255e-57	3.358156979067951e-56	12	17	17
ENSG00000151136	BTBD11	1.5689638313068783	NA	0.11665636693969042	0.020627792119132012	0.03184917679103199	3.349275493264783e-06	8.324163106376487e-06	7	11	11
ENSG00000180953	AC015871.1	1.5688821713203793	NA	0.11667539687108712	0.01907983814491578	0.38535273467381964	1.2488226753997616e-72	4.5086442232485285e-71	9	12	12
ENSG00000163191	S100A11	1.5684491350156509	NA	0.11677635180942157	0.01640410948143086	0.040797048061146736	1.3430454529826865e-07	3.772626776936952e-07	16	19	19
ENSG00000147789	ZNF7	-1.5679464303856268	NA	0.11689363474881391	0.01688428838391275	0.012003479773820682	0.00452330251492202	0.007879938523811227	18	23	23
ENSG00000138399	FASTKD1	-1.5677389125996415	NA	0.1169420764181625	0.056590128531779055	0.10428621109271417	9.9863965076942e-18	5.302065439951945e-17	12	17	17
ENSG00000221988	PPT2	-1.5673399178199356	NA	0.11703525958399517	0.0008008512709276235	0.010375964818299166	0.008325215466792442	0.013935492439240957	4	9	9
ENSG00000122223	CD244	-1.5672971175283907	NA	0.11704525883203253	0.02664895683073561	0.09305207538826898	6.783095365084603e-16	3.2447225220595777e-15	9	11	11
ENSG00000272911	AC005696.3	1.5672545869820609	NA	0.1170551957251072	0.18697171123930054	0.3114149425824578	4.160392727330446e-56	9.265788945583094e-55	11	13	13
ENSG00000155906	RMND1	1.5662805147152086	NA	0.11728296061733957	0.018464345802794168	0.04566700286423621	2.326707485346269e-08	6.952553871093077e-08	5	6	6
ENSG00000156650	KAT6B	-1.5661355109757034	NA	0.11731689621054553	0.0025832843285933716	0.013684151574328124	0.0024237839475436	0.004367038339611809	6	10	10
ENSG00000157193	LRP8	1.565969705581665	NA	0.11735570951315567	6.872981686466005e-06	0.03584320097813859	7.97157442497627e-07	2.0915625736523573e-06	1	2	2
ENSG00000100296	THOC5	1.5654925024356032	NA	0.11746747401539787	0.015367005370017185	0.13885255129441249	1.6985270791480143e-23	1.189385091070204e-22	4	8	8
ENSG00000090432	MUL1	1.5653807290645714	NA	0.11749366423641629	0.003421263385968097	0.1669271104846545	2.4158578992213474e-28	2.0632244578559205e-27	5	11	11
ENSG00000196172	ZNF681	1.5647412404459764	NA	0.11764359439145229	0.01516389865613116	0.019579312384265236	0.0002801211272093019	0.0005707255804339216	12	16	16
ENSG00000197580	BCO2	1.5645542823057395	NA	0.11768745567835343	0.12178846641352813	0.09751170987412353	1.2780317019702213e-16	6.356428554839712e-16	13	14	14
ENSG00000109654	TRIM2	1.5644378749157497	NA	0.11771477189874652	0.006675048113589697	0.01118417555482153	0.006144239616146904	0.010487465430208346	4	4	4
ENSG00000197520	FAM177B	-1.5640090386289647	NA	0.11781544577829572	0.05732587943360896	0.11058871503957084	9.178007569362358e-19	5.11350395734227e-18	7	8	8
ENSG00000264954	PRR29-AS1	-1.5635622029571352	NA	0.11792041706239254	0.013784039882170345	0.028780831129700257	1.0096242756973726e-05	2.4017265506913917e-05	18	20	20
ENSG00000204977	TRIM13	1.563072091519766	NA	0.11803563911960972	0.04427106459065542	0.09969966406761331	5.62042858559788e-17	2.866034190140293e-16	7	9	9
ENSG00000171444	MCC	-1.562374875386201	NA	0.11819970233078954	0.14678109926399877	0.21780638592338056	1.5311625157300708e-37	1.829819232212891e-36	7	9	9
ENSG00000281649	EBLN3P	1.5620746907145213	NA	0.1182703943987658	0.01639877172546981	0.021401226909388695	0.00014466376543467664	0.0003046965012821506	10	12	12
ENSG00000101158	NELFCD	1.561270519209923	NA	0.11845993638897392	0.2872423356236289	0.36355868896172255	1.4563554890260674e-67	4.540916414783278e-66	48	61	61
ENSG00000138614	INTS14	-1.5611186746079475	NA	0.11849575264991405	0.006862714178580567	0.038795889360685384	2.758150946748033e-07	7.542581818813908e-07	4	7	7
ENSG00000140090	SLC24A4	1.5605981114070502	NA	0.1186186046655566	0.21703767529684365	0.22566143202656608	5.168703929288253e-39	6.531916262591322e-38	48	58	58
ENSG00000184441	AP001062.1	1.5603202949133803	NA	0.11868420973628332	0.27232851644457895	0.3550148926440209	1.2667521660640583e-65	3.7134244266380405e-64	10	10	10
ENSG00000086570	FAT2	-1.559285865692043	NA	0.11892873557011965	0.01454201884102893	0.023182940829264243	7.59376261660735e-05	0.00016509309725177412	7	8	8
ENSG00000181240	SLC25A41	1.5591469603595616	NA	0.11896160106688723	0.24019957777327028	0.2321973315416587	3.0041053137260806e-40	3.9537530333912935e-39	18	19	19
ENSG00000188747	NOXA1	1.55870115903534	NA	0.11906712733815084	0.08298415182535362	0.21831333750279117	1.2316314728472245e-37	1.475978205999794e-36	5	7	7
ENSG00000105676	ARMC6	1.5583105089911564	NA	0.11915965897172676	0.013412086175046493	0.03013135561839469	6.2112838249249506e-06	1.5059706816575425e-05	10	14	14
ENSG00000143740	SNAP47	1.557641280169215	NA	0.11931830734546935	0.05067632496989538	0.04020129197366976	1.6639776122578196e-07	4.6369112890167934e-07	7	10	10
ENSG00000272669	AL021707.6	1.557454907608523	NA	0.1193625185521544	0.009297991745891328	0.01715750033694825	0.0006767514658229297	0.0013084115994811071	4	4	4
ENSG00000160117	ANKLE1	-1.5562401784205584	NA	0.1196509905555155	0.04693928981455604	0.08337454273082506	2.4780835451898024e-14	1.0871490078398547e-13	17	24	24
ENSG00000125741	OPA3	1.5561054695072718	NA	0.11968301463078278	0.01244778893621976	0.01173362744621033	0.005002548623175162	0.00864892694211421	16	19	19
ENSG00000247903	AC024896.1	-1.5554911979431987	NA	0.11982912927664684	0.3729787223790342	0.3136913422876059	1.3716291520282877e-56	3.0950089905438297e-55	15	19	19
ENSG00000170469	SPATA24	1.5544122128521678	NA	0.12008612192037059	0.00617162341726911	0.041002076307042036	1.2475615720778456e-07	3.5159298931081305e-07	6	7	7
ENSG00000261211	AL031123.2	1.554222301704374	NA	0.1201313995870184	0.09326387327082813	0.15844190302006453	7.314206616498728e-27	5.883270603486712e-26	4	6	6
ENSG00000088538	DOCK3	1.5539088005877704	NA	0.12020617220186897	0.017809765206075776	0.010869308826104616	0.006914720928989368	0.011701258063078613	33	38	38
ENSG00000260257	AL035071.1	1.553448349821678	NA	0.1203160595835312	0.08594844921232675	0.14308481711074117	3.228726222630136e-24	2.3342928327101268e-23	13	14	14
ENSG00000246228	CASC8	1.553147235073495	NA	0.12038796366665082	0.33749012613443635	0.3566381921117304	5.447233825891453e-66	1.618970760488952e-64	30	35	35
ENSG00000231133	HAR1B	-1.553145607503314	NA	0.12038835241034372	0.005190826474552603	0.0401138660240012	1.7171260176898104e-07	4.77570452114216e-07	4	5	5
ENSG00000131242	RAB11FIP4	-1.5525228843364194	NA	0.12053716141528345	0.19565242285219586	0.18364078461559388	2.648033151420603e-31	2.5411930897432526e-30	39	46	46
ENSG00000187902	SHISA7	-1.5517852567497032	NA	0.12071361478057305	0.0060846112225150665	0.030934377896187384	4.653486892310671e-06	1.1412480868082573e-05	3	4	4
ENSG00000109062	SLC9A3R1	1.5514986550780467	NA	0.12078222939982054	0.019246453448128423	0.04701369074442218	1.4320266981041934e-08	4.3519095952133286e-08	4	6	6
ENSG00000198482	ZNF808	1.5513280347746314	NA	0.12082309168870058	0.006424752823024194	0.020677672645654056	0.0001880307984471864	0.00039128020417070745	15	17	17
ENSG00000254473	AL354920.1	-1.5511795302007207	NA	0.1208586662302963	0.2851202114621357	0.3559866126535353	7.645442374911581e-66	2.2566556159614235e-64	7	7	7
ENSG00000106526	ACTR3C	1.5509753895120018	NA	0.1209075818816223	0.005470427530637286	0.034620142863470045	1.237184049453621e-06	3.1952513951927933e-06	9	18	18
ENSG00000267100	ILF3-DT	-1.5508850756688088	NA	0.12092922758779506	0.11800238358051536	0.127398615195187	1.4621261093125478e-21	9.352480659679553e-21	15	15	15
ENSG00000183751	TBL3	1.55058698067955	NA	0.12100069415362982	0.014250445770382458	0.018694460997864912	0.0003864314445492195	0.0007724574941805065	6	8	8
ENSG00000137221	TJAP1	-1.5505165321558014	NA	0.12101758861023358	0.021258814809674658	0.01704513778940113	0.0007051102942962688	0.0013606319834462376	8	11	11
ENSG00000105854	PON2	-1.5502199147548423	NA	0.12108874149968658	0.010901829889711757	0.11494961317316306	1.7441783819719977e-19	1.0081198204394266e-18	10	14	14
ENSG00000149084	HSD17B12	-1.5501432504000616	NA	0.12110713714636365	0.35595472020075086	0.539644101332411	1.2476255284324943e-114	1.5067274779640032e-112	5	10	10
ENSG00000242265	PEG10	1.5498494417501278	NA	0.12117765691106169	0.01761457471840764	0.04587619836281469	2.1577719637799063e-08	6.472561029711669e-08	7	8	8
ENSG00000119632	IFI27L2	1.5485138520734403	NA	0.12149862928038116	0.31339973129567555	0.21483852755411664	5.4612895894810784e-37	6.427979078243721e-36	23	31	31
ENSG00000254772	EEF1G	-1.5477345194921872	NA	0.12168622745826099	0.010625081931350693	0.017591736590731124	0.0005775389470396184	0.001127144122315058	16	20	20
ENSG00000125912	NCLN	1.547426242823538	NA	0.12176049721225889	0.20486971327136405	0.16051915707795233	3.183488366017732e-27	2.597223691191155e-26	21	24	24
ENSG00000171204	TMEM126B	1.546649932861328	NA	0.12194768215673328	0.015339514916324676	0.027039536423465724	1.8896155023312163e-05	4.378464565528716e-05	1	1	1
ENSG00000153048	CARHSP1	1.546581498351919	NA	0.12196419396508563	0.10909734411479434	0.2691043514211468	1.9970158905734514e-47	3.357531912494521e-46	8	18	18
ENSG00000138772	ANXA3	1.5465608014918408	NA	0.12196918802649409	0.009526410813208147	0.018852132096024064	0.00036488504106072845	0.0007312625416793775	2	2	2
ENSG00000115840	SLC25A12	-1.5463782260920396	NA	0.1220132495935892	0.021686317899706764	0.022802167596170875	8.7140949559506e-05	0.00018823279304647542	9	10	10
ENSG00000115137	DNAJC27	-1.5460806467597472	NA	0.12208509213289524	0.10699309815847927	0.20966260935927988	4.961389387624904e-36	5.660869368488322e-35	16	18	18
ENSG00000133065	SLC41A1	1.5457555758225896	NA	0.12216360956591009	0.03963882483346381	0.09484063830606772	3.475978399105796e-16	1.6913096447525968e-15	9	12	12
ENSG00000198673	TAFA2	-1.5456373360971871	NA	0.12219217890308698	0.0032668167620160823	0.26764403149108296	3.9001182996672975e-47	6.4998181458692405e-46	6	10	10
ENSG00000099910	KLHL22	1.5456231410759564	NA	0.12219560908575491	0.0021271645768962608	0.011253653770653307	0.005986343300583096	0.010232213820562096	13	22	22
ENSG00000203666	EFCAB2	1.5452906901878403	NA	0.12227596633098409	0.06756473796737994	0.17604956541351882	5.950483673098055e-30	5.427917261168007e-29	8	11	11
ENSG00000128731	HERC2	1.5448837529561876	NA	0.12237438399963108	0.2226698269489339	0.34501533523649996	2.190010343301736e-63	5.9424821799496e-62	9	12	12
ENSG00000184840	TMED9	-1.5446264776174825	NA	0.12243663790911377	0.15105808302695148	0.19864919998469746	5.182538611908177e-34	5.479368351147553e-33	24	34	34
ENSG00000129083	COPB1	1.5446191913751457	NA	0.1224384013496582	0.033655597086315	0.1601534858480616	3.686043022372959e-27	2.998669439785288e-26	8	8	8
ENSG00000116213	WRAP73	1.5445762806093482	NA	0.12244878715818848	0.1955292441775348	0.18123180786183518	7.131038981363806e-31	6.745184086674457e-30	28	41	41
ENSG00000124275	MTRR	-1.5444367911247676	NA	0.12248255293090433	0.05643159247613049	0.07298479045604672	1.1400081795480144e-12	4.55180448686121e-12	8	10	10
ENSG00000171262	FAM98B	1.5435704433330382	NA	0.1226924299090376	0.014219652822293729	0.017925291925103937	0.0005113844874318809	0.0010059339957523888	8	9	9
ENSG00000248275	TRIM52-AS1	-1.5431913477353976	NA	0.1227843559886009	0.2830479203347506	0.44687858206297604	5.828203420716006e-88	3.331595348728626e-86	20	26	26
ENSG00000161179	YDJC	1.543014798908162	NA	0.12282718529432154	0.024250165320822633	0.03289451507831576	2.300230103973134e-06	5.805245923919834e-06	2	2	2
ENSG00000142632	ARHGEF19	1.54298421203831	NA	0.12283460660540557	0.009580919649912794	0.3844424870190041	2.0495870258484494e-72	7.353215043153779e-71	14	17	17
ENSG00000103226	NOMO3	1.5412835845417414	NA	0.12324778229906311	0.4871480575435664	0.470923262172232	2.02966242374982e-94	1.3867203547763213e-92	32	45	45
ENSG00000033030	ZCCHC8	-1.5405538243133787	NA	0.12342541349659636	0.007115000124200058	0.029087980713523923	9.039977330876753e-06	2.1600469729302696e-05	16	21	21
ENSG00000119431	HDHD3	1.5405152539513751	NA	0.123434807480481	0.6500519907171728	0.38949000593267763	1.3017234574715254e-73	4.863454373023788e-72	42	50	50
ENSG00000236540	AC006547.1	1.5401910971877413	NA	0.12351377936822365	0.029716639155838796	0.05447624770616113	9.666711745479138e-10	3.199043607163677e-09	12	12	12
ENSG00000267858	MZF1-AS1	1.5401005439153872	NA	0.12353584723141238	0.01809093934521574	0.013551361308843744	0.0025457844123809074	0.004576274306909872	10	11	11
ENSG00000175414	ARL10	-1.540072698916913	NA	0.12354263368569976	0.007779322999967186	0.014847597477224429	0.0015781237020486309	0.0029144134575093657	13	18	18
ENSG00000161671	EMC10	-1.5399406860439684	NA	0.12357481216170663	0.004977446653957192	0.047319720327027394	1.282424971002803e-08	3.908353621419418e-08	2	2	2
ENSG00000139719	VPS33A	1.5394228079016334	NA	0.12370110946655173	0.02441792075828276	0.033743118172185095	1.6955763129370465e-06	4.330221621825378e-06	16	25	25
ENSG00000019485	PRDM11	-1.5392344341426203	NA	0.12374707401514946	0.007953232354980737	0.010160240855660163	0.009031154942050198	0.015034974866636136	11	11	11
ENSG00000184385	UMODL1-AS1	1.5381090816962812	NA	0.12402194583556243	0.45300409731135804	0.5556065886393966	9.351276321162988e-120	1.2727383939017785e-117	7	7	7
ENSG00000070404	FSTL3	-1.5373300786164272	NA	0.12421249932273619	0.04066654192065513	0.07451289378852098	6.505323123960707e-13	2.63361157348447e-12	15	24	24
ENSG00000153037	SRP19	-1.5366356149302878	NA	0.12438256597156366	0.022372914765166577	0.0362746522683728	6.826568181895568e-07	1.8032781539021426e-06	4	4	4
ENSG00000109065	NAT9	-1.536458847581161	NA	0.12442588337184912	0.01081868736112134	0.013234180865813476	0.002862972462780484	0.005108429379276093	6	9	9
ENSG00000118402	ELOVL4	1.5363361757606182	NA	0.12445595140708483	0.02189313094416505	0.022223086198382726	0.00010744019445295836	0.00022967986719942446	14	16	16
ENSG00000203709	MIR29B2CHG	1.536058540239492	NA	0.12452402345474933	0.002494185826653234	0.011659724917934954	0.005142582669129517	0.008873141180491205	5	5	5
ENSG00000115425	PECR	-1.535840935779907	NA	0.12457739708777073	0.014095816147378861	0.01566879840665523	0.0011670838166067867	0.002196961621403928	7	8	8
ENSG00000278107	AC027575.2	1.5347404599855181	NA	0.12484759315164155	0.04021491527557334	0.0386101141289304	2.9486566863653187e-07	8.040469631814095e-07	11	13	13
ENSG00000177337	DLGAP1-AS1	1.5347174329013005	NA	0.12485325178991573	0.05512062939951823	0.2500542938211519	1.1179185597561655e-43	1.6598428901522496e-42	13	18	18
ENSG00000168610	STAT3	1.5336729288101196	NA	0.12511013685833677	0.0006189368565267646	0.011132901121822745	0.006263479208510725	0.010678238885252054	1	1	1
ENSG00000125166	GOT2	-1.5334428537981533	NA	0.12516677678429122	0.08097558553672743	0.16367223327887492	8.972359093279736e-28	7.538803826097706e-27	11	14	14
ENSG00000161381	PLXDC1	-1.5322317506117649	NA	0.1254652560831381	0.34763932401998643	0.3648991590679821	7.1885220780808455e-68	2.2578015589195681e-66	16	21	21
ENSG00000104320	NBN	1.5316502518192803	NA	0.1256087648241232	0.028650616082290685	0.0362012998699095	7.008927183471536e-07	1.849170650297744e-06	12	15	15
ENSG00000147526	TACC1	-1.531420812011215	NA	0.12566542370985975	0.10582115613792013	0.16260247607124723	1.3795191146703575e-27	1.1450809921336865e-26	5	5	5
ENSG00000272990	AC084036.1	-1.5311844948992515	NA	0.12572380172349393	0.048851137407913386	0.03310517995045989	2.132498665826805e-06	5.399412316589972e-06	9	11	11
ENSG00000043514	TRIT1	1.5307852242651554	NA	0.1258224825635001	0.19398524339106468	0.19503537695266138	2.3504251651283087e-33	2.4369674218129e-32	24	31	31
ENSG00000204580	DDR1	1.5303974253383834	NA	0.12591838589583626	0.08005996974666063	0.19640477257066966	1.3264009751613751e-33	1.3844461547804273e-32	7	11	11
ENSG00000180817	PPA1	1.5303930761430806	NA	0.12591946178201655	0.20335553232453904	0.24748055421464907	3.528502010827024e-43	5.114985712905548e-42	32	39	39
ENSG00000100304	TTLL12	-1.530362619044118	NA	0.12592699633549942	0.11757294363564036	0.1754845448172894	7.493335579410239e-30	6.799111738164348e-29	15	19	19
ENSG00000135506	OS9	1.52978296335481	NA	0.12607045996944335	0.03204387465598042	0.03779777143045164	3.9486516843525136e-07	1.0640387764764496e-06	7	8	8
ENSG00000169914	OTUD3	-1.5295063449694588	NA	0.1261389673273187	0.04851174895721989	0.12197375875162869	1.1836201661543058e-20	7.244076455881582e-20	18	23	23
ENSG00000174579	MSL2	1.529468742904949	NA	0.12614828209934545	0.011875990388055441	0.012836335308665464	0.0033181153940027674	0.005871064887717031	6	7	7
ENSG00000198105	ZNF248	-1.5292199705251126	NA	0.12620992141519638	0.016138944465204256	0.012897764665602955	0.0032433203027781377	0.005745243246807383	11	12	12
ENSG00000123545	NDUFAF4	-1.5291528301504156	NA	0.12622656107010455	0.0060419624314335145	0.011391371645990809	0.005685456914998012	0.009749015162013888	6	9	9
ENSG00000137601	NEK1	1.5283633533940022	NA	0.12642234828336665	0.0914358548921514	0.06673418992505219	1.1229699416900658e-11	4.227840072457286e-11	28	34	34
ENSG00000216863	LY86-AS1	1.527864694595337	NA	0.12654613555211205	0.00558242378711308	0.018802106506757357	0.00037158705950276414	0.0007441721923873529	1	1	1
ENSG00000090661	CERS4	1.5277122302610484	NA	0.12658400219353078	0.023891401640929188	0.19828966891339658	6.025528159740904e-34	6.354968167982582e-33	22	27	27
ENSG00000073605	GSDMB	-1.5277078624463478	NA	0.12658508713112665	0.23070530787477345	0.42727016761335945	6.736097751295698e-83	3.3483287054194186e-81	4	5	5
ENSG00000157227	MMP14	1.5272401288989124	NA	0.1267013110942761	0.007132183237314806	0.012230828630488352	0.0041558697630930085	0.0072775462644013075	9	13	13
ENSG00000119720	NRDE2	-1.5268894345109745	NA	0.1267885072622746	0.0013528665714623931	0.02193107365817541	0.00011941341878873987	0.00025394602167759175	3	4	4
ENSG00000170075	GPR37L1	-1.5267681210434543	NA	0.1268186813467548	0.004707385768703583	0.014829646699919216	0.0015885824514620653	0.002932780757898908	10	11	11
ENSG00000185019	UBOX5	1.5264135690669813	NA	0.1269069004742523	0.08355915118751048	0.07999425251359996	8.644508877059832e-14	3.6767034407911477e-13	9	13	13
ENSG00000132849	PATJ	1.526371049553828	NA	0.12691748332683173	0.0013971198197927223	0.03920302087016207	2.3825744301767197e-07	6.549978984145651e-07	3	5	5
ENSG00000160193	WDR4	1.5261734451170894	NA	0.12696667490341665	0.06056260028844686	0.09228736212953123	9.024438432559412e-16	4.290548785138934e-15	10	11	11
ENSG00000113231	PDE8B	1.525782278337651	NA	0.1270640955780647	0.04173409647577308	0.1797940594801992	1.286308766732899e-30	1.2067236893163283e-29	20	24	24
ENSG00000077458	FAM76B	-1.5256714670594724	NA	0.12709170386449783	0.004607296779897003	0.11631197509201033	1.0366691833401364e-19	6.069593658279276e-19	2	4	4
ENSG00000134882	UBAC2	1.5248894734213736	NA	0.1272866678847075	0.04521378111115002	0.06481695840715822	2.260061453040406e-11	8.35477341198317e-11	11	16	16
ENSG00000123685	BATF3	-1.5241760468613808	NA	0.12746473991080653	0.07789905699759106	0.09706563388116715	1.5107320296749263e-16	7.487729357484195e-16	14	15	15
ENSG00000157014	TATDN2	-1.5241430348857992	NA	0.12747298442379237	0.03611513115879569	0.03704133055256821	5.18241123970049e-07	1.3817346136446473e-06	17	20	20
ENSG00000183542	KLRC4	-1.524062155147967	NA	0.12749318533314621	0.05640912634441311	0.07335000799695678	9.970250698811144e-13	3.998592825863244e-12	13	21	21
ENSG00000102837	OLFM4	1.523979550058253	NA	0.1275138197451063	0.31109808683439355	0.36181730383396443	3.636192663492033e-67	1.1175101789646035e-65	7	11	11
ENSG00000136758	YME1L1	1.5226953734729618	NA	0.1278349360021908	0.05300306224271981	0.0657625133900276	1.6009159866802186e-11	5.973478732719553e-11	9	9	9
ENSG00000105519	CAPS	1.5226133392618093	NA	0.12785547051192905	0.10926441206808031	0.1515675748319349	1.1316039062376684e-25	8.698285696131679e-25	15	18	18
ENSG00000103496	STX4	-1.5224121929871115	NA	0.12790583158244787	0.016789255516722893	0.011951153941715722	0.004612440372256861	0.008018118595421482	7	7	7
ENSG00000170035	UBE2E3	-1.5222640530229747	NA	0.1279429313052772	0.07940124725350682	0.20643196622369106	1.9527870987099714e-35	2.1844974530839725e-34	16	24	24
ENSG00000126467	TSKS	1.5217573007762881	NA	0.12806990407222552	0.06703329042943022	0.20217439326131714	1.1783305408900954e-34	1.2732949241162095e-33	5	5	5
ENSG00000140299	BNIP2	1.5212472283075296	NA	0.12819780767825714	0.015629440610518415	0.030591202758448406	5.264613452679948e-06	1.2849822957587307e-05	3	3	3
ENSG00000120896	SORBS3	1.5211134474742185	NA	0.12823137042509378	0.028506481899647804	0.016882866472308335	0.0007481923104954363	0.0014402009128618516	10	13	13
ENSG00000196470	SIAH1	-1.5209133094705627	NA	0.12828159351843701	0.004732369012450627	0.050034888234773395	4.814715005694688e-09	1.5158352787343163e-08	11	15	15
ENSG00000204592	HLA-E	1.5201951619518863	NA	0.12846193300110012	0.03287335650402058	0.036279845487574534	6.813838764932965e-07	1.800192897547919e-06	4	4	4
ENSG00000060762	MPC1	-1.5194590198710762	NA	0.12864699569034738	0.06300308617598722	0.1265071816643886	2.063405931027949e-21	1.310083239955509e-20	4	4	4
ENSG00000258365	AC073655.2	1.519450798182954	NA	0.12864906375370377	0.015411616855267731	0.031743351289874905	3.4791408776741804e-06	8.63441199873148e-06	7	10	10
ENSG00000257354	AC048341.1	1.5193940241198713	NA	0.12866334526809856	0.06702296397136125	0.04628821664938278	1.8600374049708785e-08	5.6059369873190854e-08	14	15	15
ENSG00000173436	MICOS10	-1.5190732061876255	NA	0.12874407016481637	0.02267045693554474	0.08686622655111935	6.790306921415109e-15	3.088779135155112e-14	20	22	22
ENSG00000141349	G6PC3	1.5190269935528646	NA	0.12875570152930882	0.04521094220763461	0.07037253259072035	2.9696005801427407e-12	1.1563505982940023e-11	12	17	17
ENSG00000277782	AC068870.2	-1.518861485020735	NA	0.12879736545216264	0.1323358266444338	0.07565502120764951	4.2753021288219205e-13	1.7460623054814745e-12	10	12	12
ENSG00000101452	DHX35	1.5187354087829592	NA	0.1288291100026608	0.015750661514981577	0.02918867132880632	8.718377206337361e-06	2.0864003727529917e-05	1	1	1
ENSG00000133466	C1QTNF6	1.5183546223784419	NA	0.1289250245605264	0.3239381097480496	0.32952343521863253	5.511379700843681e-60	1.3697775433299754e-58	32	39	39
ENSG00000164483	SAMD3	-1.5175550110274905	NA	0.12912661559586394	0.0763504512059834	0.12505380617710274	3.615660542961224e-21	2.2670918702465092e-20	12	15	15
ENSG00000141867	BRD4	-1.517466482652608	NA	0.12914894964397441	0.002933375985394091	0.015252284523484256	0.0013599342140704215	0.002536601243973641	5	5	5
ENSG00000198270	TMEM116	-1.5174467228611572	NA	0.1291539350782442	0.12857316639540223	0.09520145995184617	3.036984089879805e-16	1.4821070050469201e-15	18	22	22
ENSG00000166704	ZNF606	1.517203577084349	NA	0.12921529347407942	0.0023178339538302206	0.034454516612499354	1.3130595669748691e-06	3.385095988282025e-06	7	9	9
ENSG00000276007	AC079414.3	1.5171285747425824	NA	0.12923422505608953	0.09408631961544281	0.03516138071188442	1.0184991513861463e-06	2.6496119458618057e-06	15	19	19
ENSG00000271976	AC012467.2	1.5170431889806573	NA	0.12925578017287015	0.04137181857462404	0.07081375244370798	2.5265694114704124e-12	9.873016081772132e-12	5	6	6
ENSG00000092108	SCFD1	-1.516780355511648	NA	0.12932214841246198	0.12155292978579688	0.2578307486397292	3.387375658667996e-45	5.280918651863405e-44	6	8	8
ENSG00000104835	SARS2	-1.5166174420508896	NA	0.12936329907461674	0.25905062579623234	0.36634272136631896	3.3551377082788977e-68	1.0655047510976817e-66	18	22	22
ENSG00000270972	AC136475.9	-1.516291511095075	NA	0.12944565720079526	0.4488000161655542	0.4985710683248889	3.234536153650945e-102	2.8890135676541693e-100	42	54	54
ENSG00000108582	CPD	1.515782266210553	NA	0.12957441765673675	0.09274028402377493	0.05701608759811019	3.852048234153141e-10	1.3148641554039056e-09	32	40	40
ENSG00000258302	AC025034.1	-1.5156704762988096	NA	0.12960269657964388	0.01751980840573187	0.040189051140896714	1.6713189626334896e-07	4.656612329845932e-07	5	6	6
ENSG00000231365	WARS2-AS1	-1.5154531067496888	NA	0.12965769716205008	0.3154856564258872	0.13423037524686304	1.0321956400568241e-22	6.955254629208047e-22	14	16	16
ENSG00000172301	COPRS	-1.5154391235376243	NA	0.1296612359265511	0.021291227387084947	0.019781094541375013	0.00026032542153330316	0.0005326080474677424	21	26	26
ENSG00000162601	MYSM1	1.5150386684707104	NA	0.12976261186481525	0.02921040675520893	0.0247523385367223	4.309104345213263e-05	9.642070774538393e-05	12	12	12
ENSG00000177191	B3GNT8	-1.5148383357192439	NA	0.12981334955640858	0.016439654858384473	0.02036689426159553	0.00021046422852664376	0.0004354265960916171	7	9	9
ENSG00000249437	NAIP	-1.5138975155485257	NA	0.13005183436313308	0.02176707562954652	0.014824178607071697	0.0015917822451379997	0.002938055507681795	22	34	34
ENSG00000128298	BAIAP2L2	1.512990800553209	NA	0.13028199563716641	0.008399054567976412	0.011342759473875056	0.005789867041696594	0.009915161763336818	8	10	10
ENSG00000174567	GOLT1A	1.5126736033408261	NA	0.130362587824918	0.007794944012569209	0.014056247979627571	0.002112501161101192	0.0038380424209899715	9	10	10
ENSG00000135074	ADAM19	1.5124000832044637	NA	0.13043211377352337	0.05265268383246398	0.15878475884399218	6.376733821418924e-27	5.1388443751650906e-26	20	27	27
ENSG00000148935	GAS2	-1.512138796734514	NA	0.13049855691808135	0.05194348952625494	0.010088941823835984	0.009277681093405672	0.015413070331116855	13	13	13
ENSG00000167210	LOXHD1	1.5120716647583385	NA	0.1305156323040365	0.17961653270549532	0.2727976092612874	3.65281286761017e-48	6.321098674737317e-47	16	23	23
ENSG00000117385	P3H1	1.5118946794299517	NA	0.13056065780112835	0.05487653654711579	0.037902288491054745	3.803052820429852e-07	1.0264172618437446e-06	12	13	13
ENSG00000114026	OGG1	1.5118010973567717	NA	0.1305844701776705	0.012158002915588209	0.018473131435983694	0.00041885431569811893	0.0008334802343823441	6	7	7
ENSG00000267397	AC090229.1	1.5116858968105518	NA	0.13061378809779237	0.010371977442031608	0.010880562363108165	0.0068855558109569915	0.011655354516049892	6	7	7
ENSG00000258839	MC1R	-1.5116624586373562	NA	0.13061975361204742	0.04351274745560038	0.17752545449891732	3.25618871200346e-30	3.008641175762249e-29	18	23	23
ENSG00000100038	TOP3B	-1.5115539765537587	NA	0.1306473673659236	0.01971871443886818	0.019392278127740446	0.0002998194019963892	0.0006086898218108297	8	12	12
ENSG00000206344	HCG27	1.511122650051978	NA	0.1307572048940316	0.11591609580032025	0.2769125340178031	5.44853694710112e-49	9.682586539464985e-48	33	42	42
ENSG00000108932	SLC16A6	-1.5109189952172002	NA	0.1308090905960266	0.030129130765354558	0.0453561022301514	2.6024844790077413e-08	7.752302645562577e-08	14	16	16
ENSG00000132846	ZBED3	-1.5108585171239592	NA	0.13082450184098499	0.01352041841566318	0.015754031137898198	0.0011311562216692157	0.0021323730950209277	7	8	8
ENSG00000113303	BTNL8	-1.510838865340154	NA	0.1308295098822649	0.369769514476811	0.6315583530451983	5.701065293916526e-147	1.7458494415245446e-144	11	17	17
ENSG00000256806	C17orf100	-1.5094737243269163	NA	0.1311777651497268	0.00976213546013616	0.03758284089962776	4.265809601769784e-07	1.1457223000900554e-06	4	7	7
ENSG00000123191	ATP7B	-1.5094496615997697	NA	0.13118391012917163	0.03776662034404659	0.04708244778438273	1.3969648978931992e-08	4.2491222124814604e-08	14	19	19
ENSG00000162383	SLC1A7	-1.5093945630010703	NA	0.13119798168404484	0.08709135714760526	0.1015321576848971	2.820827821780286e-17	1.4596975351753206e-16	13	16	16
ENSG00000107104	KANK1	-1.509061380862686	NA	0.1312830975468544	0.11965335576483756	0.15505294509721296	2.82968236002658e-26	2.2249529019759665e-25	31	39	39
ENSG00000144712	CAND2	-1.5085886923899716	NA	0.1314039256276153	0.0853127758889225	0.11080253779181672	8.461805576594819e-19	4.722144608949709e-18	15	17	17
ENSG00000270000	AC005479.2	-1.5085879742282633	NA	0.131404109268848	0.0771877070306394	0.11500699233343434	1.706399829716132e-19	9.87282411599256e-19	2	3	3
ENSG00000178980	SELENOW	1.508333012718891	NA	0.131469318087211	0.04668876028044498	0.07126108648237117	2.1447006185890763e-12	8.41442940017938e-12	10	14	14
ENSG00000185897	FFAR3	1.5083069518840466	NA	0.1314759848051088	0.031206318673953955	0.034774193448896526	1.170552515659618e-06	3.0301272898265985e-06	18	24	24
ENSG00000237491	LINC01409	-1.5081282747989115	NA	0.13152169990457852	0.00019903108243938763	0.14931205751914114	2.7669196820561986e-25	2.093070384983756e-24	3	9	9
ENSG00000170854	RIOX2	-1.5079310690537444	NA	0.1315721699236973	0.023015743580119447	0.038573825587986395	2.987377015244873e-07	8.140875327257958e-07	22	27	27
ENSG00000177683	THAP5	1.507768172203023	NA	0.13161387073533634	0.06602555443742249	0.09422932689496055	4.368889965953834e-16	2.11226653583711e-15	14	15	15
ENSG00000278768	BACE1-AS	-1.507571325370111	NA	0.1316642762477372	0.005729186410838576	0.019165464936673808	0.0003255856161890515	0.0006575748123926561	12	16	16
ENSG00000114353	GNAI2	1.5074644531506944	NA	0.13169164870954544	0.019833685374868137	0.03978181005109805	1.9349152223769715e-07	5.354503977495995e-07	4	4	4
ENSG00000248098	BCKDHA	1.5068205982476701	NA	0.13185664826303745	0.12803153549505122	0.18192393694685063	5.3662099088950085e-31	5.087072068968519e-30	11	14	14
ENSG00000166845	C18orf54	-1.5067543444182387	NA	0.13187363610095898	0.0982764500014149	0.09836521270450209	9.278063803390175e-17	4.661866866813306e-16	26	29	29
ENSG00000132953	XPO4	-1.506598838324714	NA	0.1319135153610145	0.02551415075555543	0.01028810629901181	0.008605665576300403	0.014372668384103586	9	10	10
ENSG00000163798	SLC4A1AP	1.506499839173311	NA	0.131938908384522	0.03725008125008848	0.0794579966714816	1.0535993954302858e-13	4.4579758283330795e-13	10	14	14
ENSG00000165055	METTL2B	-1.5064847783923316	NA	0.13194277176738123	0.11849129794306375	0.197580514775158	8.109854450135142e-34	8.50617088473196e-33	20	29	29
ENSG00000254639	AC116021.1	1.506115626247946	NA	0.13203749387095962	0.017534930865065232	0.022403421943069747	0.00010065560810480324	0.00021590281718439908	6	7	7
ENSG00000106683	LIMK1	1.5056990391532656	NA	0.13214445075066222	0.10983486446676974	0.2941230488612538	1.6946076651556094e-52	3.3518831429934885e-51	4	5	5
ENSG00000148019	CEP78	-1.5055675142424714	NA	0.1321782331229229	0.07220308908782244	0.12160989716798157	1.3612732293521936e-20	8.295833194797714e-20	13	19	19
ENSG00000262877	AC110285.2	1.5046689999610763	NA	0.13240919688100541	0.12359125227655163	0.2685622369918075	2.5607276383823234e-47	4.296860887536053e-46	9	10	10
ENSG00000071794	HLTF	-1.504649481964792	NA	0.13241421746297924	0.010034338966584165	0.010033941701823373	0.009472540678309192	0.0157042343476725	20	21	21
ENSG00000100813	ACIN1	-1.5045006197183597	NA	0.1324525139038587	0.011138275262725272	0.016091149675248922	0.0009996517825352133	0.0018955139781840307	13	19	19
ENSG00000126858	RHOT1	-1.5041859777616846	NA	0.1325334872158839	0.10358364009897078	0.09004477609149016	2.0822206931131954e-15	9.745633915447103e-15	18	21	21
ENSG00000170955	CAVIN3	1.503848593651206	NA	0.13262035582442902	0.10060128231615816	0.1907263404674649	1.4136469664476834e-32	1.4353245605453712e-31	13	13	13
ENSG00000158113	LRRC43	-1.5038108863821973	NA	0.1326300673131776	0.004180270010167796	0.06364950936632366	3.458347033348413e-11	1.2615867533480523e-10	2	4	4
ENSG00000080189	SLC35C2	1.5033432878178683	NA	0.13275054285859142	0.0034846804913825974	0.0137965307235435	0.002325167813565181	0.004202603587144739	14	18	18
ENSG00000050405	LIMA1	-1.5032544371130663	NA	0.1327734445873622	0.05090584975679715	0.0397028820914214	1.990618960756001e-07	5.502437872018804e-07	10	16	16
ENSG00000146243	IRAK1BP1	1.5029065374053048	NA	0.13286314697800689	0.033085042425555135	0.08792035614582915	4.58991492284549e-15	2.1040484098336626e-14	7	9	9
ENSG00000115053	NCL	-1.5027323191189281	NA	0.13290808501406295	0.023713059181506006	0.03548311941963674	9.072875758256284e-07	2.3700037529068854e-06	13	16	16
ENSG00000122674	CCZ1	-1.5023789889028831	NA	0.13299925948947872	0.37066382362914024	0.5471117205301653	5.258205792936334e-117	6.729326204706357e-115	27	38	38
ENSG00000270120	AC007728.3	1.5019195451013503	NA	0.1331178882644349	0.1968392604323814	0.23729255989276138	3.21554358778088e-41	4.383414704837386e-40	3	3	3
ENSG00000072786	STK10	1.5017001023103846	NA	0.13317457747153888	0.002957507130688057	0.049810422450176854	5.22114878879772e-09	1.6392801277753955e-08	15	19	19
ENSG00000244355	LY6G6D	-1.5012524764464683	NA	0.13329027171655142	0.001625070670032976	0.010949097297965006	0.006710623142145508	0.011379459731499389	5	8	8
ENSG00000224805	LINC00853	-1.5012486730426042	NA	0.13329125508483414	0.12277830951900189	0.16328058994520725	1.050338331666534e-27	8.782180424061136e-27	11	14	14
ENSG00000164237	CMBL	1.501131377293923	NA	0.133321584602361	0.2385680292515605	0.2825580406416063	3.935382396114147e-50	7.248965919544737e-49	18	20	20
ENSG00000214046	SMIM7	-1.501044283855372	NA	0.13334410807196004	0.0014300557326089969	0.013398163799652417	0.00269428156102838	0.004825507518545764	4	5	5
ENSG00000141497	ZMYND15	1.5005210815635153	NA	0.1334794768186664	0.13963849858739905	0.20155097473223837	1.5318946419170405e-34	1.646018873072389e-33	17	22	22
ENSG00000105376	ICAM5	1.5000441272350453	NA	0.1336029724092361	0.004613656559884075	0.025557044927088764	3.223706587866071e-05	7.30102275162642e-05	6	10	10
ENSG00000186166	CCDC84	1.499949364556124	NA	0.13362751939773035	0.012735140636500206	0.039306975054808395	2.2951638345192568e-07	6.318793481806186e-07	7	9	9
ENSG00000177045	SIX5	-1.499932681164012	NA	0.13363184136571976	0.0063784136784341165	0.014017193919950087	0.0021431772231382124	0.003891301873964765	7	7	7
ENSG00000188641	DPYD	-1.4998938178547319	NA	0.1336419096404942	0.018382265578756385	0.10852619784719653	2.007790788028688e-18	1.103223461195257e-17	34	43	43
ENSG00000022556	NLRP2	-1.4997962432885763	NA	0.13366719076263509	0.14095720090107258	0.3402603502187985	2.469899770241573e-62	6.496366742311769e-61	25	36	36
ENSG00000229728	AL136531.1	1.4995140931381366	NA	0.13374031539055975	0.004343746949446427	0.01090732673296803	0.006816694583471779	0.011545629176489632	2	2	2
ENSG00000133106	EPSTI1	-1.4991272047055804	NA	0.13384063526391687	0.040743785980845694	0.17805572233813424	2.621334638739906e-30	2.4285936099271012e-29	9	11	11
ENSG00000277767	AL442128.2	1.4983132998169149	NA	0.13405187020930587	0.12296961425461705	0.08344199088187006	2.4169753934595933e-14	1.0606118480664935e-13	4	5	5
ENSG00000111731	C2CD5	1.4967825373433055	NA	0.1344498515507833	0.07751917747479885	0.14812948665663533	4.417687986575139e-25	3.312589911752386e-24	12	14	14
ENSG00000272836	AL022328.1	-1.4967277893442865	NA	0.13446410232816666	0.013577049452835948	0.033142057047136346	2.1044214749480754e-06	5.3306829946653685e-06	7	11	11
ENSG00000086289	EPDR1	1.4967011357062785	NA	0.13447104063108342	0.09800139499773963	0.09719269287873958	1.440450644245417e-16	7.145585217866548e-16	28	35	35
ENSG00000182628	SKA2	1.4966904795241334	NA	0.13447381465705396	0.008746295179411022	0.011209435830469842	0.006086348473716098	0.010393824932857733	13	16	16
ENSG00000178878	APOLD1	-1.4966424143307293	NA	0.13448632757699883	0.09802672030167943	0.12964800078551933	6.121608430742404e-22	3.9870665772427454e-21	20	27	27
ENSG00000154265	ABCA5	-1.4964725164937214	NA	0.13453056467785274	0.02146157330065723	0.024158382766215503	5.3391135671741356e-05	0.00011803591409497132	14	17	17
ENSG00000137285	TUBB2B	-1.496218269960523	NA	0.13459678505862463	0.1086693533771378	0.13819926426481538	2.1931857341462026e-23	1.5264181069347902e-22	15	20	20
ENSG00000112290	WASF1	1.4959852747253575	NA	0.13465749250690548	0.03534821560793741	0.039503042783252944	2.1389275991841283e-07	5.903882527133426e-07	25	32	32
ENSG00000090612	ZNF268	-1.4958168884981073	NA	0.13470137910269522	0.019669647727607827	0.018882436088953895	0.00036088442918209	0.0007234986060373699	4	11	11
ENSG00000176945	MUC20	-1.4957071446012458	NA	0.13472998766584518	0.10936090648540515	0.49153681982812053	3.416799150849914e-100	2.8582774945329352e-98	17	27	27
ENSG00000112378	PERP	1.4956719200243898	NA	0.13473917117235076	0.00668927342434454	0.015312523127887025	0.001330168275455285	0.00248459380849392	8	9	9
ENSG00000106123	EPHB6	1.4955894724171914	NA	0.13476066823028077	0.05004077796634369	0.028057025806561203	1.3100302044874507e-05	3.085101342592048e-05	21	23	23
ENSG00000197763	TXNRD3	1.4950678054718827	NA	0.1348967470317619	0.04150679564417616	0.034475969894434105	1.302975062630166e-06	3.360613528206455e-06	17	20	20
ENSG00000076513	ANKRD13A	1.4940607725233683	NA	0.13515973574193912	0.0033779437542424086	0.01585750598299557	0.0010890349913656816	0.0020568128928337088	6	8	8
ENSG00000106868	SUSD1	-1.4939250785932048	NA	0.13519520275494926	0.28798175731672565	0.34251025355657777	7.865706759612524e-63	2.1010748476728222e-61	13	13	13
ENSG00000245164	LINC00861	-1.4935345950026935	NA	0.13529730555906166	0.00516397732303311	0.01903682546824704	0.0003411771340197047	0.0006866385015026306	14	14	14
ENSG00000257621	PSMA3-AS1	1.4933851199779873	NA	0.1353364057283101	0.041991755857504635	0.06363254626943753	3.47978009876463e-11	1.269135451163646e-10	13	17	17
ENSG00000136052	SLC41A2	1.4922456550477343	NA	0.1356347576977333	0.007978540031953198	0.015031799260626241	0.0014747374716365825	0.002735858167578511	5	9	9
ENSG00000075073	TACR2	-1.4914756654150108	NA	0.13583665549467372	0.005097645352817254	0.03548699198616243	9.060257600186987e-07	2.3670682142840744e-06	2	3	3
ENSG00000223573	TINCR	1.4913652576891225	NA	0.13586562434898775	0.04863212930243673	0.05419281900204542	1.0711019694767967e-09	3.5371322308025393e-09	15	20	20
ENSG00000154227	CERS3	-1.491340541886985	NA	0.13587210995144294	0.06629854091836229	0.14139109950562662	6.2803831285785306e-24	4.470829816189009e-23	33	43	43
ENSG00000182986	ZNF320	1.4912039380435804	NA	0.13590796008471032	0.3711833199155085	0.21041791405420518	3.5986725202413835e-36	4.114242336641299e-35	37	50	50
ENSG00000178773	CPNE7	-1.4911133241166301	NA	0.13593174471382663	0.017990959099350116	0.01527385249546261	0.0013492002393945466	0.0025176751801280826	7	8	8
ENSG00000179144	GIMAP7	-1.491100888616988	NA	0.13593500907375372	0.003852614444790622	0.03758754201021566	4.258607276412572e-07	1.143967045476178e-06	2	5	5
ENSG00000051596	THOC3	1.4909583686866614	NA	0.13597242535074824	0.104715340150386	0.16341960880703307	9.93219511033442e-28	8.31675849351196e-27	3	8	8
ENSG00000172379	ARNT2	1.4901854616810286	NA	0.13617547795886642	0.004676674197356965	0.01345440981638106	0.002638768589679873	0.004731518459266013	5	8	8
ENSG00000206562	METTL6	1.4897920089365844	NA	0.13627893292516988	0.041057335121866344	0.061857649659445894	6.639305535852801e-11	2.3798454267471994e-10	7	12	12
ENSG00000185163	DDX51	-1.4893600483474292	NA	0.1363925830489638	0.05357838864981935	0.09829524746244593	9.524956133342432e-17	4.781717585793014e-16	15	22	22
ENSG00000196668	LINC00173	1.488918587876141	NA	0.13650880819059244	0.08429298345759839	0.1539417405671741	4.4046221353983304e-26	3.4349643019529773e-25	9	11	11
ENSG00000226266	AC009961.1	-1.4888684146691338	NA	0.13652202233600097	0.11801581635435539	0.21757733002357119	1.6893432756003348e-37	2.0160436905546378e-36	7	11	11
ENSG00000259330	INAFM2	-1.4886295428460112	NA	0.1365849476790371	0.058757600753359125	0.10670769507169633	3.9983837684454154e-18	2.1650863039176013e-17	11	11	11
ENSG00000110917	MLEC	-1.4883896852562357	NA	0.13664815521828894	0.010741514803974022	0.010970687919806153	0.006656456881144394	0.011297662218403129	13	16	16
ENSG00000140988	RPS2	1.4883496847139148	NA	0.13665869840139383	0.005385326927934043	0.16203344479346027	1.7338432946862277e-27	1.4343308567570728e-26	11	16	16
ENSG00000139624	CERS5	1.4882597164657179	NA	0.13668241416640006	0.026709119830790898	0.011613771626736168	0.005231659863012121	0.009010518729616838	7	11	11
ENSG00000179082	C9orf106	-1.487916546320287	NA	0.13677290349112525	0.027111687520449117	0.023403728197499214	7.011561581961273e-05	0.00015307609111273567	21	22	22
ENSG00000054179	ENTPD2	1.4876399419977118	NA	0.13684587394705716	0.07191257631164939	0.10029261789689342	4.497291450311128e-17	2.304962674279305e-16	13	20	20
ENSG00000235162	C12orf75	1.4872749595742822	NA	0.13694220522062536	0.006724782735073745	0.024276148871014317	5.116926605316829e-05	0.00011348962022061343	14	15	15
ENSG00000166341	DCHS1	1.4871210292852468	NA	0.1369828483394298	0.16027273858749455	0.13871802294998764	1.7903470857116857e-23	1.2521477232002325e-22	44	53	53
ENSG00000272100	AL513218.1	-1.4864541222651215	NA	0.1371590432199486	0.012999177280703869	0.026888663915029486	1.9951314907336477e-05	4.609877382725858e-05	8	9	9
ENSG00000273344	PAXIP1-AS1	1.4858612058381646	NA	0.13731583674618347	0.07437242329095614	0.030311119355794034	5.822456826690418e-06	1.4146969696927456e-05	15	19	19
ENSG00000184992	BRI3BP	1.4847988861587917	NA	0.13759710706741174	0.019755558197892882	0.03294948287341387	2.255232548033902e-06	5.694196549798791e-06	8	9	9
ENSG00000156171	DRAM2	1.484741090689227	NA	0.13761242230233564	0.041727418719295944	0.25527726533881395	1.072044306870747e-44	1.6503130896343304e-43	23	28	28
ENSG00000090971	NAT14	-1.4841611491173712	NA	0.13776617392504187	0.0191397584154406	0.030329638110824623	5.7838117222304094e-06	1.4055064081696089e-05	14	19	19
ENSG00000178163	ZNF518B	-1.4841517064589822	NA	0.13776867841735807	0.02168476295606765	0.04936457356948277	6.132837971869169e-09	1.9170987674003716e-08	9	11	11
ENSG00000184277	TM2D3	1.4840058404454304	NA	0.13780737116683506	0.029206691720233515	0.09799162678659967	1.06745570923717e-16	5.338523755528792e-16	4	8	8
ENSG00000272079	AC004233.2	-1.483469329980999	NA	0.13794975922265007	0.0024370976657101156	0.05676670883447775	4.216522704378368e-10	1.4355598145202427e-09	2	9	9
ENSG00000169967	MAP3K2	-1.4824866769906682	NA	0.13821084600804986	0.013355173220767427	0.02666564772375115	2.1620104075278496e-05	4.974683547389654e-05	4	6	6
ENSG00000134061	CD180	1.4824461637384287	NA	0.1382216183771599	0.020291319362287792	0.12188890759597053	1.2228610507639427e-20	7.476236777023477e-20	12	23	23
ENSG00000198794	SCAMP5	1.481975561602803	NA	0.13834679768248404	0.12197024291697675	0.05504166566304391	7.877308967645882e-10	2.6220491359891153e-09	35	43	43
ENSG00000141682	PMAIP1	-1.481651192489968	NA	0.1384331301129368	0.0021167792481155837	0.023624806815777506	6.47344204286104e-05	0.0001417248277709996	5	8	8
ENSG00000130038	CRACR2A	1.4815499544685808	NA	0.13846008360622122	0.007248195076779803	0.01221156498268938	0.004185792360699279	0.007323962166476067	12	14	14
ENSG00000179913	B3GNT3	1.4809724747979904	NA	0.13861390843973168	0.04922129601770262	0.02684103241584585	2.0296542606899062e-05	4.684595008959785e-05	24	28	28
ENSG00000167207	NOD2	1.4805046345040185	NA	0.13873862483354837	0.16944008103537195	0.44135100770068003	1.6241015141286817e-86	8.813834451200241e-85	4	7	7
ENSG00000197119	SLC25A29	-1.4803651055830473	NA	0.13877583704025265	0.16619018008194208	0.5699324228141261	1.6302282698682974e-124	2.56484262385059e-122	16	21	21
ENSG00000162913	OBSCN-AS1	-1.4800218875616917	NA	0.13886740561437655	0.04816007467517628	0.022593090844674486	9.398316831258494e-05	0.0002020962198611309	8	9	9
ENSG00000198832	SELENOM	1.4793674343784808	NA	0.13904213887321834	0.01341010960333877	0.0662901042596862	1.3205812936463253e-11	4.9544188590550934e-11	19	26	26
ENSG00000138688	KIAA1109	1.479039189810875	NA	0.13912984102167872	0.0033099314939559425	0.01455163058259403	0.0017598048184764771	0.003230107335122884	10	13	13
ENSG00000105509	HAS1	1.478589636382828	NA	0.13925002423198932	0.11778673035500482	0.22683655624069543	3.1043370647738584e-39	3.946351098873751e-38	8	11	11
ENSG00000134014	ELP3	-1.4776762404818926	NA	0.13949445683283387	0.2581680439295359	0.4344300172702988	1.0000712830310837e-84	5.212833566170229e-83	13	17	17
ENSG00000170919	TPT1-AS1	1.4770075666904567	NA	0.13967360898454123	0.10052164842764234	0.10761972008106782	2.8308255629400988e-18	1.5440784853326893e-17	39	47	47
ENSG00000179051	RCC2	1.4757532489301803	NA	0.14001014536477063	0.002133813951278036	0.08265856085711246	3.2298696852423076e-14	1.407599370577391e-13	4	5	5
ENSG00000132600	PRMT7	-1.4745913945448492	NA	0.14032242986743618	0.2249761164792129	0.1703888759719078	5.952139846531873e-29	5.205162989708063e-28	16	18	18
ENSG00000095209	TMEM38B	1.474285180371059	NA	0.14040482359330556	0.0216351346532982	0.04482405912169043	3.152259733019056e-08	9.326794713861938e-08	7	12	12
ENSG00000272644	AC097468.3	-1.4734909114254005	NA	0.14061871272800655	0.011745097156627249	0.0116296290939691	0.0052007454092811165	0.008960874412113119	6	6	6
ENSG00000124942	AHNAK	-1.4733058624111475	NA	0.14066858065136698	0.016725111353466417	0.03010525346235817	6.269863445846895e-06	1.5190998620066177e-05	11	13	13
ENSG00000163435	ELF3	1.473094728403667	NA	0.14072549469554343	0.03549492098523873	0.05087119813088315	3.559615255103767e-09	1.1306508984955455e-08	22	24	24
ENSG00000105993	DNAJB6	-1.4730651203202043	NA	0.14073347737262937	0.09037744009013639	0.151219339345257	1.2992992542182638e-25	9.960519852744303e-25	8	9	9
ENSG00000263001	GTF2I	-1.4724206235828916	NA	0.14090732733537387	0.20016260882461856	0.15023264395441271	1.9214511310414562e-25	1.463836759050641e-24	12	14	14
ENSG00000106459	NRF1	-1.4722913518436835	NA	0.1409422176497332	0.02488022801042273	0.03004951170343367	6.396819544224296e-06	1.548984162156205e-05	22	27	27
ENSG00000154229	PRKCA	1.471675398103687	NA	0.14110855417568618	0.01109910399146852	0.04208296587152771	8.456256760557078e-08	2.416536363719269e-07	3	5	5
ENSG00000085741	WNT11	1.4712096197581996	NA	0.14123443643206174	0.012137087899130504	0.03350167255609096	1.8492786479159105e-06	4.7045363496676975e-06	13	14	14
ENSG00000273313	RBAKDN	1.4709150777740556	NA	0.14131408451665523	0.023843795807528937	0.016239175243951704	0.0009468888727463817	0.0018002436007458645	21	27	27
ENSG00000166669	ATF7IP2	-1.470868982795757	NA	0.1413265523373246	0.0190244456588288	0.019264425240260633	0.0003140805368690571	0.0006358360437690308	21	30	30
ENSG00000274294	AC015660.3	1.470756680966161	NA	0.14135693139893848	0.007993071276440038	0.020235933174314893	0.00022070547204983243	0.00045557031056602985	19	25	25
ENSG00000131781	FMO5	-1.4699464348491942	NA	0.14157626193232026	0.0476558579502962	0.042976559761273375	6.130770560857906e-08	1.7738583490493038e-07	12	18	18
ENSG00000103254	ANTKMT	1.4692945802810584	NA	0.14175290620153316	0.01025577172251848	0.02049616586257278	0.00020082335236469042	0.0004165360026248278	6	6	6
ENSG00000152256	PDK1	-1.4692323444413753	NA	0.14176978017023836	0.04043792806315686	0.11614362202915962	1.1055515828951725e-19	6.4574605228437705e-19	15	15	15
ENSG00000143252	SDHC	1.4691473497350815	NA	0.14179282723041037	0.12116167087701205	0.2868366147979402	5.298020485001526e-51	1.0039309756606758e-49	11	13	13
ENSG00000275393	AC018695.6	-1.4673302282051823	NA	0.14228624449114008	0.001358965223127543	0.010840789787208621	0.006989196946016496	0.011817958827374964	8	12	12
ENSG00000067704	IARS2	-1.4673219005914058	NA	0.14228850878446278	0.0038344320314956906	0.02154233210261012	0.0001374573401530899	0.0002901952389862537	8	10	10
ENSG00000128891	CCDC32	1.4663331128886339	NA	0.14255755868792144	0.18520555112087292	0.3021927200898552	3.5926820703232126e-54	7.504373303772567e-53	10	13	13
ENSG00000104442	ARMC1	1.4662455203158016	NA	0.14258141151335324	0.0052097988918377485	0.06770032255189876	7.891009851995395e-12	3.0018395730228267e-11	7	14	14
ENSG00000177462	OR2T8	1.4662358491197982	NA	0.14258404531885252	0.03179674289127456	0.0260464457796801	2.702380346989544e-05	6.165928761378884e-05	15	16	16
ENSG00000066117	SMARCD1	-1.4659241438086583	NA	0.14266895359756399	0.020922671794769015	0.02284900234525592	8.567808748437082e-05	0.00018528291579690735	5	9	9
ENSG00000138760	SCARB2	1.465536095933735	NA	0.1427747117581278	0.07741586430992699	0.09791175698815657	1.0999308221572346e-16	5.492927684675135e-16	15	20	20
ENSG00000099875	MKNK2	1.4651224247159684	NA	0.14288751952966328	0.018255791339643758	0.01515075579063666	0.0014116331127534188	0.00262617663816537	12	14	14
ENSG00000081154	PCNP	-1.464792378999321	NA	0.1429775717509061	0.014561116757050838	0.011098744472579811	0.0063442158865316825	0.010805140355361191	17	19	19
ENSG00000244687	UBE2V1	-1.464085572570413	NA	0.1431705687713132	0.021670818103102066	0.04431628973239902	3.784790726084022e-08	1.1132997626349039e-07	7	11	11
ENSG00000146278	PNRC1	-1.4639680186347488	NA	0.14320268683726586	0.06065345400322742	0.11513552296716051	1.6247102877322582e-19	9.406535018339128e-19	4	5	5
ENSG00000230730	AC074011.1	1.4637514721578917	NA	0.14326186609891883	0.35997824239137344	0.43074617549735567	8.782451958829301e-84	4.455925107750405e-82	23	28	28
ENSG00000146555	SDK1	1.463403209662782	NA	0.14335708094048416	0.10432534425137922	0.18363653639513594	2.6526698606579843e-31	2.5427968384809264e-30	11	15	15
ENSG00000196418	ZNF124	-1.4633543853050806	NA	0.14337043338151073	0.1727135910165819	0.19916818025023614	4.1688089208017555e-34	4.42942405098075e-33	30	39	39
ENSG00000124783	SSR1	1.4632979849741616	NA	0.14338585888038646	0.09488418546974085	0.10364374387269429	1.2726824348761712e-17	6.723731076922817e-17	17	24	24
ENSG00000234511	C5orf58	-1.4629985311838214	NA	0.14346778086238873	0.019739959692465305	0.027519035553615095	1.589969710051551e-05	3.710722721512527e-05	21	27	27
ENSG00000161921	CXCL16	1.462713093382783	NA	0.14354590188788063	0.13309761126137568	0.2136277684165142	9.162515760211316e-37	1.0703541060753668e-35	10	15	15
ENSG00000171492	LRRC8D	-1.4622942998578852	NA	0.1436605798811291	0.03023714329261721	0.06110483652621168	8.730063586725327e-11	3.1099264738004287e-10	2	2	2
ENSG00000101447	FAM83D	1.4618848468214771	NA	0.14377276809104222	0.02273362350523958	0.06565252516161561	1.6664540552774308e-11	6.212613172598405e-11	2	3	3
ENSG00000267106	ZNF561-AS1	-1.4615088567553007	NA	0.14387584676629742	0.004364093721144296	0.016428742871160758	0.0008833966174985115	0.00168513554988676	5	8	8
ENSG00000155093	PTPRN2	-1.4608506559311476	NA	0.14405643068915724	0.10134864032403279	0.14148539365647197	6.052199860130825e-24	4.3119723889232866e-23	23	29	29
ENSG00000138050	THUMPD2	1.460535961672572	NA	0.144142831558762	0.02561621914394208	0.05821980928204287	2.4893451137019963e-10	8.60334126458596e-10	7	8	8
ENSG00000261097	LINC00563	1.4602896636188898	NA	0.1442104816201072	0.048996006374201824	0.028328650583233365	1.1880241887237589e-05	2.810515493505827e-05	19	22	22
ENSG00000176681	LRRC37A	-1.4599461496343689	NA	0.14430487437535774	0.36644068013709497	0.3148146222685088	7.922515806021322e-57	1.8018995166771837e-55	16	18	18
ENSG00000261286	ATP2C2-AS1	1.4596963907464935	NA	0.14437353429267744	0.015947965197934903	0.06597509874791688	1.4814457445443742e-11	5.537339379509911e-11	14	21	21
ENSG00000142494	SLC47A1	1.4595906586933263	NA	0.14440260808415276	0.04957537333735975	0.05270769923666513	1.8329593493632044e-09	5.953299220119241e-09	16	20	20
ENSG00000140030	GPR65	-1.4595264684725797	NA	0.14442026105204117	0.138410427923009	0.1335678514605012	1.3358967637998071e-22	8.962947418780474e-22	13	14	14
ENSG00000172775	FAM192A	-1.4593381990487113	NA	0.1444720466108648	0.04884606290970105	0.08636596559297029	8.176167088187659e-15	3.7024845364491725e-14	17	21	21
ENSG00000158106	RHPN1	1.4592676925612242	NA	0.14449144385169	0.1625968910323639	0.12394677934427022	5.539730647612656e-21	3.447055184176685e-20	48	71	71
ENSG00000235560	AC002310.1	-1.4591905988932583	NA	0.14451265559477464	0.05085479403636576	0.06135315535766023	7.976391168893797e-11	2.851514116225969e-10	24	28	28
ENSG00000091844	RGS17	1.4587324064282394	NA	0.14463877304901385	0.011828376005938905	0.018437844643981505	0.0004242708056414002	0.000843280023869306	3	4	4
ENSG00000235513	AL035681.1	-1.4585090350313394	NA	0.144700286587545	0.053158846094303054	0.016060795132127614	0.0010108326294160565	0.0019158674582068914	5	6	6
ENSG00000180422	LINC00304	-1.4582552010922116	NA	0.14477021343921137	0.028099494050928528	0.02963544093276949	7.424047488462791e-06	1.7901432843032677e-05	15	20	20
ENSG00000159461	AMFR	-1.4580222478389495	NA	0.14483441080533038	0.01811114710607812	0.023713537528120446	6.269297027135037e-05	0.0001374835993840649	24	28	28
ENSG00000143924	EML4	1.4578935334910375	NA	0.14486989131897762	0.03799838138791603	0.1432205460391301	3.0609209091918804e-24	2.2148410410013315e-23	20	25	25
ENSG00000241878	PISD	1.457846276031274	NA	0.1448829196570653	0.06915884100299961	0.11613470322490234	1.1093254715004867e-19	6.472889591957076e-19	4	4	4
ENSG00000180875	GREM2	1.4577832301987355	NA	0.14490030206545726	0.01896967239452004	0.033090339075371934	2.143903557312102e-06	5.425085156314776e-06	22	28	28
ENSG00000196218	RYR1	-1.457733389643521	NA	0.14491404476879283	0.03753562377199909	0.02085203380033943	0.00017651317003579723	0.0003682959426869311	19	25	25
ENSG00000242372	EIF6	-1.4576750846461595	NA	0.1449301226683994	0.014936105786534166	0.19051065394354458	1.5460996388702582e-32	1.5679516680654085e-31	7	12	12
ENSG00000116285	ERRFI1	-1.4574019868139605	NA	0.14500544897642614	0.01674523831941157	0.01890371956906129	0.0003581010695041273	0.0007180864407070018	29	38	38
ENSG00000277566	AC089999.2	-1.4566044516096217	NA	0.1452255981688231	0.009974951248364703	0.022959151462314663	8.233400183766961e-05	0.00017841114449256967	8	9	9
ENSG00000249412	AC010285.1	1.4564295404376155	NA	0.14527391432617456	0.0033062477293828133	0.02269447316456852	9.060051689875715e-05	0.00019521400481175855	3	4	4
ENSG00000155287	SLC25A28	-1.4558701638670453	NA	0.14542851497960757	0.003105748523100509	0.011764494153645843	0.004945214056101786	0.008553250211607619	7	12	12
ENSG00000272720	AL022322.1	1.455134022763901	NA	0.14563216181965113	0.01659824485407329	0.013157245389359492	0.0029457654379225055	0.0052490577197561354	16	18	18
ENSG00000110852	CLEC2B	-1.4543853925998766	NA	0.14583948749306702	0.0013107876731449216	0.03097760777454381	4.581717821563608e-06	1.1243829267600788e-05	4	5	5
ENSG00000122512	PMS2	1.4543095751614679	NA	0.14586049697108389	0.1486247301252778	0.2173554335811909	1.8580968758787168e-37	2.21435047424907e-36	21	25	25
ENSG00000251136	AF117829.1	-1.4542564831760372	NA	0.14587521046559107	0.19642555722363672	0.11898146808281136	3.732329886831528e-20	2.2286116026905943e-19	20	25	25
ENSG00000137509	PRCP	1.4538457063468526	NA	0.14598908832148172	0.014205803195559747	0.012402440081502179	0.003898699420895323	0.0068481815393766155	12	16	16
ENSG00000160685	ZBTB7B	1.453570059222915	NA	0.14606554290292373	0.027699930415990177	0.02492457251411696	4.049531419511806e-05	9.09566657671355e-05	13	17	17
ENSG00000212916	MAP10	-1.4521447349804033	NA	0.14646136546633629	0.05353604331667117	0.06537856078399017	1.8415760317620257e-11	6.846127762559501e-11	8	9	9
ENSG00000175866	BAIAP2	-1.4509153928064233	NA	0.14680342111570027	0.03165575733349724	0.046858029573249305	1.5146855569022043e-08	4.5957789482158354e-08	20	23	23
ENSG00000135605	TEC	1.4508453823616776	NA	0.14682291939342018	0.04502668901683924	0.09768076303485881	1.1995056565646352e-16	5.978007121309773e-16	10	14	14
ENSG00000160791	CCR5	-1.4502852551928334	NA	0.14697898908290144	0.0034743668031227276	0.054060956344008045	1.1234549235818503e-09	3.7043123408008367e-09	5	6	6
ENSG00000106052	TAX1BP1	-1.449562668800354	NA	0.14718051256493705	0.0033546917114909134	0.021802218939008283	0.00012511429506344499	0.00026550984358903823	1	3	3
ENSG00000138246	DNAJC13	1.4481488573602126	NA	0.1475754240744556	0.0356870438234732	0.01412341772751503	0.002060775733706073	0.0037532026335597005	13	15	15
ENSG00000148481	MINDY3	1.447956142048904	NA	0.14762931675420973	0.07174271999015865	0.08939961871813543	2.6475656087872815e-15	1.2311036503550186e-14	11	16	16
ENSG00000038002	AGA	-1.4478689070162556	NA	0.14765371690492518	0.12423561577265602	0.573610798475863	9.222954850721019e-126	1.4644856734723589e-123	4	6	6
ENSG00000272870	AC097534.2	-1.4477050383834482	NA	0.14769956025615266	0.022324210862423238	0.012111502342915581	0.004344777261951895	0.007585887320832117	9	10	10
ENSG00000236279	CLEC2L	1.447666449225397	NA	0.1477103574146621	0.04954413390770195	0.09361787704018008	5.490730863688708e-16	2.641249469323917e-15	5	9	9
ENSG00000161999	JMJD8	1.447580104585488	NA	0.14773451863301795	0.0864833869955372	0.06913669643743738	4.6676740684902905e-12	1.7975733797561192e-11	8	10	10
ENSG00000124780	KCNK17	-1.4474378909138121	NA	0.14777431987652653	0.05882653214489201	0.1566783125715236	1.4798408115444717e-26	1.1765317606479437e-25	21	26	26
ENSG00000262652	AC124283.3	-1.4473901929596662	NA	0.14778767090538608	0.024601358104325174	0.032401577086229684	2.746103074178328e-06	6.884930061269613e-06	15	17	17
ENSG00000115596	WNT6	-1.4468724373730184	NA	0.14793265404082948	0.006598690778324017	0.0119503737972606	0.0046137827734866075	0.008019639244123437	2	3	3
ENSG00000276533	AC018926.2	1.4467225653708429	NA	0.14797464182632164	0.061675847062358145	0.028172719124702806	1.2566006813938363e-05	2.9647704258433894e-05	11	13	13
ENSG00000142208	AKT1	-1.4463094540733337	NA	0.14809042525061578	0.0558007489648635	0.07661258048751413	3.0060051403062613e-13	1.238289266180929e-12	13	19	19
ENSG00000167578	RAB4B	1.4449054604892153	NA	0.14848444234355376	0.07357004598708618	0.06729985910356885	9.134038061785889e-12	3.4578282278491435e-11	27	38	38
ENSG00000166086	JAM3	-1.4445010718035114	NA	0.148598078462012	0.017464085795766606	0.020244771378937786	0.00021999882804173333	0.00045422103323954793	15	17	17
ENSG00000197894	ADH5	-1.4443296412179982	NA	0.1486462717242215	0.19934690430717114	0.22984684192500565	8.380619186270642e-40	1.0871349351388444e-38	9	14	14
ENSG00000256039	LINC02446	-1.4442623692799124	NA	0.14866518674495727	0.031969930659977865	0.05555265631315361	6.546480318515288e-10	2.1965484441834998e-09	19	23	23
ENSG00000136147	PHF11	1.4437566104423094	NA	0.14880745108912596	0.06377773548885383	0.17342377522935867	1.734962699901821e-29	1.5488222457374455e-28	24	28	28
ENSG00000146674	IGFBP3	-1.4434747253840081	NA	0.14888678732300176	0.019603604693781022	0.032282620523951935	2.8660663432943448e-06	7.1741602278725326e-06	9	11	11
ENSG00000092009	CMA1	1.4432266455142906	NA	0.14895663583615315	4.936948885660374e-05	0.011700283360440556	0.005065244339417187	0.008747620863712521	2	7	7
ENSG00000254019	AC011676.2	-1.442746419439353	NA	0.1490919177123894	0.013517646631119542	0.026752765221336593	2.095219167762011e-05	4.828774829720565e-05	10	16	16
ENSG00000224051	CPTP	-1.4416402065648135	NA	0.14940389973378115	0.002740502305792283	0.06370048424937537	3.3947292634394975e-11	1.2389064085704179e-10	3	9	9
ENSG00000259953	AL138756.1	-1.4414906471128344	NA	0.1494461177559004	0.07134750866342962	0.1795211131754854	1.4385755140806874e-30	1.3466228979786958e-29	11	13	13
ENSG00000166508	MCM7	1.4414783933329924	NA	0.14944957718745241	0.02678902929752206	0.013814183535055728	0.0023100501237116374	0.004177040233185457	10	11	11
ENSG00000122490	SLC66A2	-1.4414597163393572	NA	0.1494548501091402	0.038323670710404656	0.15713558284389406	1.232878553673743e-26	9.833783403233031e-26	9	14	14
ENSG00000093000	NUP50	1.4414252263909582	NA	0.14946458774515378	0.1454584170485822	0.2888189441621245	2.083889413620466e-51	4.0243940939388937e-50	19	28	28
ENSG00000177383	MAGEF1	-1.4411581012383226	NA	0.14954002227347651	0.03120369676184688	0.07579656965657083	4.058459389957267e-13	1.6598740777099253e-12	12	15	15
ENSG00000273148	LINC00653	1.4411063194274905	NA	0.14955464850460082	0.005856341664510051	0.029466604595245735	7.888877038424849e-06	1.8966262769094035e-05	1	2	2
ENSG00000261386	AC027682.4	1.4405238753488279	NA	0.14971924018928884	0.006218806498352125	0.01047069997366081	0.008033248210455438	0.01347702734896305	2	3	3
ENSG00000179698	WDR97	1.4404845766840615	NA	0.14973035049341898	0.21238626554045295	0.2813533575910258	6.906641260151247e-50	1.2694747156520228e-48	11	13	13
ENSG00000112531	QKI	1.4402507966733262	NA	0.14979645650314918	0.010287147205646609	0.2517717175029269	5.180556905952088e-44	7.7931026649274e-43	5	7	7
ENSG00000121578	B4GALT4	1.4400240111342508	NA	0.14986060595766262	0.11443903239675665	0.17616312388791713	5.680956770669044e-30	5.195878808544183e-29	20	23	23
ENSG00000255455	AP003486.1	1.4398572418400384	NA	0.1499077923489208	0.1698117057384338	0.2344274379289412	1.1317163763197172e-40	1.5126893326193942e-39	9	11	11
ENSG00000105186	ANKRD27	-1.4393542927454885	NA	0.1500501674650391	0.2280907214140297	0.285388535014683	1.0457694938932213e-50	1.953583992459134e-49	27	33	33
ENSG00000184990	SIVA1	-1.4392725318373158	NA	0.15007332213143584	0.01739389231419323	0.0482527446418639	9.159953302236647e-09	2.823728908503618e-08	7	11	11
ENSG00000132541	RIDA	-1.4390043763477427	NA	0.15014928281635806	0.03217000754484627	0.036765878228138156	5.721740913502605e-07	1.5198595868286275e-06	20	28	28
ENSG00000196867	ZFP28	-1.4389617820828744	NA	0.15016135123623175	0.14182972113260614	0.18924167554781002	2.6174588531072645e-32	2.6280328964834003e-31	13	14	14
ENSG00000271303	SRXN1	1.4388602523959892	NA	0.15019012107079982	0.4022010731585799	0.4455011464599266	1.3396142052088914e-87	7.514751576898835e-86	30	33	33
ENSG00000050393	MCUR1	-1.4388595727267834	NA	0.150190313678589	0.042628667295711326	0.042697542394343556	6.778415442000287e-08	1.9533363538037795e-07	39	44	44
ENSG00000169570	DTWD2	1.438691283525933	NA	0.15023801004482237	0.07184277268667666	0.028083108749357936	1.2977893133323444e-05	3.0566939890586975e-05	10	12	12
ENSG00000089195	TRMT6	1.438132571093668	NA	0.15039644262375207	0.022832726027627884	0.03678700061606232	5.678467788291792e-07	1.509066234331566e-06	10	11	11
ENSG00000164733	CTSB	1.4377154238767231	NA	0.15051481497100405	0.024066863203002952	0.20514084004644043	3.37138306984837e-35	3.737288187771797e-34	10	18	18
ENSG00000134285	FKBP11	1.437469423593803	NA	0.15058465486178388	0.029036184562816283	0.039975559968917676	1.8046916455317687e-07	5.007873305699725e-07	12	12	12
ENSG00000152749	GPR180	-1.437251943969973	NA	0.15064641826106748	0.2936453733257857	0.29655709524188123	5.324121819014076e-53	1.070379426427578e-51	18	20	20
ENSG00000185630	PBX1	1.4366359884304414	NA	0.15082145212581266	0.004760233931316304	0.018616649713183712	0.00039753182856621446	0.0007937214260195613	6	6	6
ENSG00000235478	LINC01664	1.4364596043592401	NA	0.15087160308814251	0.075494553975891	0.09119147108998377	1.3581740515531139e-15	6.416343473852438e-15	12	13	13
ENSG00000245213	AC105285.1	1.4357914809113692	NA	0.15106168466628872	0.027168173477963076	0.04014282082968328	1.6993384052621487e-07	4.729301251515837e-07	27	32	32
ENSG00000272483	AC022001.3	1.4350386024364215	NA	0.15127609772347375	0.017446465745524768	0.067036943031077	1.0054525974214353e-11	3.7954009670218344e-11	12	18	18
ENSG00000100218	RSPH14	-1.4345171839780184	NA	0.15142472887747993	0.026713668203235282	0.06495456421315648	2.1494810520795828e-11	7.957998826017436e-11	8	10	10
ENSG00000174307	PHLDA3	-1.4342934234458615	NA	0.1514885462716471	0.006089829747301714	0.015872347664317665	0.0010831245662880063	0.00204677721071879	3	3	3
ENSG00000108061	SHOC2	1.4341178660008742	NA	0.15153863029410686	0.017450770076671757	0.017159811383462814	0.0006761804071184164	0.0013074549331011077	10	10	10
ENSG00000148290	SURF1	1.4336702510608565	NA	0.15166638549306002	0.322264613312813	0.2082311476492436	9.110780426846013e-36	1.0306119626647908e-34	41	62	62
ENSG00000226029	LINC01772	-1.4334814512331207	NA	0.15172029603972406	0.06765500200965818	0.14480470163690107	1.6408245682581728e-24	1.203014130870432e-23	22	26	26
ENSG00000136874	STX17	1.4334806732883572	NA	0.1517205182069111	0.007190803003577972	0.0879699668631744	4.506048465598119e-15	2.0667083481289687e-14	7	10	10
ENSG00000060982	BCAT1	1.4332985218387062	NA	0.15177254424166284	0.011474696284223512	0.29510358607483944	1.0634518576903695e-52	2.123065879805838e-51	10	14	14
ENSG00000105483	CARD8	-1.432440881175963	NA	0.15201768586369596	0.030151819589849665	0.10248567201896207	1.9696066293835784e-17	1.0275869816641006e-16	23	33	33
ENSG00000272030	AL162258.2	-1.4322565693564573	NA	0.15207040751479442	0.13614161872091887	0.20111916310243277	1.8370204555036569e-34	1.9677116671725305e-33	6	8	8
ENSG00000237310	AC008267.5	1.43191325144832	NA	0.1521686493279882	0.09596172169875251	0.17031568667346522	6.131421164577729e-29	5.356481994464772e-28	5	6	6
ENSG00000124198	ARFGEF2	1.431577533022661	NA	0.15226476323389274	0.03259303144328492	0.029631245343721056	7.435259447915221e-06	1.7925947458498263e-05	12	12	12
ENSG00000186049	KRT73	1.4315625407625285	NA	0.15226905649384023	0.20670639510831748	0.3348631143367387	3.784098144453662e-61	9.642421854269813e-60	9	11	11
ENSG00000225697	SLC26A6	-1.4313555931067914	NA	0.15232832849327188	0.021618336070842865	0.016227355971994067	0.0009509966244149306	0.0018078529112173422	6	7	7
ENSG00000271851	AC087501.4	-1.431208549003298	NA	0.1523704541521841	0.05533567488494593	0.07746554516431864	2.195925768435352e-13	9.120351417509773e-13	21	29	29
ENSG00000183049	CAMK1D	-1.4311056498068766	NA	0.15239993831188156	0.05969410897570921	0.14701823712449175	6.853239422436586e-25	5.0833132722908746e-24	10	10	10
ENSG00000154001	PPP2R5E	1.4305357448289193	NA	0.15256331432435877	0.027895740933438336	0.03704352709145242	5.17832139707192e-07	1.3808588654701657e-06	13	17	17
ENSG00000270170	NCBP2AS2	1.4304818836645852	NA	0.15257876172303358	0.004587595011374558	0.010594889898509756	0.007666253054089282	0.012886549071219085	3	3	3
ENSG00000180089	TMEM86B	1.4303081659387578	NA	0.15262859213111535	0.031505152126121566	0.07917749924846817	1.1684479800019285e-13	4.925691840966832e-13	12	13	13
ENSG00000177830	CHID1	1.429606791819752	NA	0.15282990513116645	0.0306646544067699	0.010321618248417154	0.008497573003380013	0.01421151545103997	16	20	20
ENSG00000177575	CD163	-1.4292626346179973	NA	0.15292876124404614	0.004701452337336584	0.015795250812762174	0.0011141835501388897	0.0021019949066371636	2	2	2
ENSG00000085832	EPS15	-1.4289601739332423	NA	0.15301568055688516	0.04906633468032172	0.019219870605699525	0.00031920896242212813	0.0006456846539958806	11	13	13
ENSG00000137494	ANKRD42	-1.4289565384400005	NA	0.15301672553135012	0.0364492473235162	0.034693713692018006	1.2049020964525355e-06	3.1165710485768527e-06	21	25	25
ENSG00000081985	IL12RB2	1.4288747630408367	NA	0.15304023222305083	0.14628663346175572	0.17159403590840316	3.650039894609376e-29	3.219883444066676e-28	9	12	12
ENSG00000099849	RASSF7	-1.4281612098587084	NA	0.15324546274029183	0.022244736329154583	0.026123720779109256	2.628165351610292e-05	6.002185059896777e-05	16	20	20
ENSG00000162729	IGSF8	-1.42759777593227	NA	0.15340766414612578	0.07204340750634024	0.10183753095868424	2.5143901614613317e-17	1.305062859530883e-16	13	15	15
ENSG00000136449	MYCBPAP	1.4275616754497615	NA	0.15341806120475404	0.22864418935503447	0.26962282704190954	1.57410731001219e-47	2.6595434738324184e-46	14	16	16
ENSG00000146021	KLHL3	1.4274368885451874	NA	0.15345400437428983	0.013301688683422516	0.03325716808556072	2.019135643179791e-06	5.120697596109174e-06	6	10	10
ENSG00000151348	EXT2	-1.4273919383912705	NA	0.15346695322296297	0.15339768547506127	0.32784325629102706	1.2746891940766032e-59	3.122806427031381e-58	17	19	19
ENSG00000125779	PANK2	-1.4268124175763242	NA	0.15363397094547224	0.009180521208443846	0.010393633335521148	0.008269952427481983	0.013847042977825475	9	10	10
ENSG00000188152	NUTM2G	-1.4267990589141846	NA	0.1536378225366809	0.001855831204108483	0.011816397150878725	0.004850305927886716	0.008400959131131128	1	3	3
ENSG00000248429	FAM198B-AS1	-1.4264545431725737	NA	0.15373717923828695	1.0365004567654996	0.27436454352805767	1.772168191613843e-48	3.10428113564717e-47	50	62	62
ENSG00000108861	DUSP3	1.4261117012859306	NA	0.15383610169216538	0.1057589660084395	0.13349330845161858	1.3752152069685592e-22	9.223138671999932e-22	11	13	13
ENSG00000104763	ASAH1	-1.4259597222984979	NA	0.15387996867744516	0.2078284107288034	0.42836056900572184	3.5598469643968695e-83	1.7850238477322195e-81	8	10	10
ENSG00000132386	SERPINF1	1.4259244430548805	NA	0.15389015298466102	0.03150641213708647	0.05545038946669233	6.793517957458407e-10	2.275874964884826e-09	26	34	34
ENSG00000155530	LRGUK	1.4259124054306007	NA	0.15389362808749998	0.2268739383667921	0.2290984505648076	1.161080961277405e-39	1.4993507082037815e-38	42	53	53
ENSG00000131778	CHD1L	-1.4249336570256952	NA	0.1541763794396544	0.05280175820217203	0.2762519280054924	7.400360490871846e-49	1.31375550784639e-47	16	32	32
ENSG00000222009	BTBD19	-1.4247163029044922	NA	0.15423922457028608	0.026791602814322812	0.019085421057787235	0.0003352008331761959	0.0006755622385872115	9	12	12
ENSG00000254910	AC136475.2	1.4245569429540434	NA	0.15428531380385793	0.1958518299994082	0.3763613034507339	1.6149522793254294e-70	5.561208160271444e-69	28	46	46
ENSG00000136274	NACAD	1.4243869005123226	NA	0.15433450411045802	0.013013593592668031	0.011216372655751558	0.006070548125551758	0.010372006556250582	12	13	13
ENSG00000120910	PPP3CC	-1.424366521347062	NA	0.15434040024638226	0.03370768150601043	0.021126066804436818	0.00015982621187598335	0.00033551532925655723	14	18	18
ENSG00000225434	LINC01504	1.424351026722227	NA	0.15434488329301715	0.06752887862478324	0.09060616903791434	1.6892753538786857e-15	7.945524696562145e-15	16	25	25
ENSG00000154222	CC2D1B	-1.424346661111561	NA	0.15434614640930622	0.0864487440514647	0.2775736153445284	4.00950962224452e-49	7.154951145876303e-48	21	25	25
ENSG00000198026	ZNF335	1.4240646450189574	NA	0.15442775968286737	0.0465134327653642	0.058862427424647236	1.9715135553570525e-10	6.859299241391376e-10	8	8	8
ENSG00000272316	AL021368.2	1.422298725408836	NA	0.1549395487619669	0.05455082313061091	0.01825855316934342	0.00045290033602207535	0.0008962367715719559	3	5	5
ENSG00000086544	ITPKC	1.4221311912729782	NA	0.15498816939949922	0.05700693878450575	0.0192933271507011	0.0003107981869524763	0.0006297114966975443	8	11	11
ENSG00000085365	SCAMP1	1.4221055280722994	NA	0.15499561822536825	0.006717603558219263	0.09964277571909756	5.74189598648724e-17	2.92449582038223e-16	2	3	3
ENSG00000111011	RSRC2	1.4219605690482742	NA	0.1550376981493625	0.02429517490453199	0.0313877431117052	3.953584110322825e-06	9.762421009060638e-06	4	5	5
ENSG00000198721	ECI2	1.4216815541236238	NA	0.15511871736517946	0.04639331090204057	0.03019882164991029	6.0623987404824e-06	1.4707041448653656e-05	15	21	21
ENSG00000186814	ZSCAN30	1.4214468101266748	NA	0.155186906267798	0.07115150476001984	0.07081346706867031	2.526833493667146e-12	9.873016081772132e-12	22	23	23
ENSG00000152684	PELO	1.4214023530065245	NA	0.1551998228232819	0.3010767712230344	0.2016359269523556	1.47810267603812e-34	1.5902122202871844e-33	56	71	71
ENSG00000048140	TSPAN17	-1.4210043062703563	NA	0.1553155075511667	0.008205700797463316	0.016123782471693732	0.000987770821930023	0.0018742290136399605	4	4	4
ENSG00000033050	ABCF2	1.4208933454678836	NA	0.1553477678673286	0.056395147540614685	0.13554110185714183	6.193355020939277e-23	4.2079970385930134e-22	14	18	18
ENSG00000141252	VPS53	-1.4205067452855686	NA	0.155460206252314	0.5120384288353734	0.6315309999190963	5.844317730049642e-147	1.7583193816249353e-144	23	24	24
ENSG00000076258	FMO4	-1.4203827031882272	NA	0.15549629561081005	0.019958415937002014	0.017126958558533627	0.0006843441215574548	0.0013221966359383498	3	3	3
ENSG00000178927	CYBC1	-1.420362416473887	NA	0.15550219852257594	0.07044134321450049	0.0771790086222943	2.4402830221410784e-13	1.0120535319636603e-12	8	11	11
ENSG00000239704	CDRT4	-1.4201496742347288	NA	0.15556411128398784	0.11156721855129022	0.17340419223139922	1.748842907270938e-29	1.5604009894271236e-28	11	15	15
ENSG00000234284	ZNF879	-1.420030594237878	NA	0.15559877439932332	0.024476794939479705	0.05888600193228042	1.9547142198073476e-10	6.804992723401584e-10	4	4	4
ENSG00000142046	TMEM91	1.4199859537711645	NA	0.1556117703480358	0.12517652359903791	0.2573176074628263	4.271181528494898e-45	6.634646017405707e-44	22	29	29
ENSG00000136872	ALDOB	1.4199567862649292	NA	0.15562026217859842	0.016046189739722577	0.019030761996765663	0.0003419303022198146	0.0006880735452672613	7	11	11
ENSG00000050165	DKK3	-1.4197373714189438	NA	0.1556841539127869	0.005834565122408707	0.08764541780848091	5.083724323440396e-15	2.325441142242714e-14	13	15	15
ENSG00000128408	RIBC2	-1.4197029717057654	NA	0.1556941726212468	0.06113312423456818	0.08085638576964688	6.287802446745757e-14	2.69371781561936e-13	19	22	22
ENSG00000134470	IL15RA	1.4196314849142833	NA	0.1557149942819774	0.11361337855808001	0.20133764464246456	1.6757378494728567e-34	1.7983246796376733e-33	13	18	18
ENSG00000106367	AP1S1	1.4196149110794067	NA	0.1557198219757546	0.022757303069543044	0.018594859194985106	0.0004006975210010056	0.0007996697064641272	1	1	1
ENSG00000139278	GLIPR1	-1.4191623583109032	NA	0.15585168728006113	0.12566821545156878	0.14637722811205992	8.826580491908832e-25	6.527254370666001e-24	15	16	16
ENSG00000138592	USP8	-1.418423311389487	NA	0.15606721370603413	0.030974019791117007	0.09949962948563272	6.05924928543963e-17	3.0815559310796033e-16	14	20	20
ENSG00000164011	ZNF691	1.418277621269226	NA	0.1561097276250133	0.004507726953703571	0.011355858467372837	0.005761542260364184	0.009870598224074463	1	2	2
ENSG00000257252	AC124947.1	1.4179290209687103	NA	0.15621148854425104	0.09719833310480308	0.12687404162447932	1.7907523333714248e-21	1.1399261976609712e-20	22	28	28
ENSG00000197728	RPS26	1.4178480210217228	NA	0.15623514067530445	0.672543524455328	0.6570993551783486	2.120552227982317e-157	9.091337539417189e-155	23	30	30
ENSG00000105355	PLIN3	-1.4175994044775553	NA	0.15630775412145143	0.014006415999242372	0.013307602980545416	0.00278615843284852	0.004981216739461975	12	12	12
ENSG00000272734	ADIRF-AS1	-1.4174755353909805	NA	0.1563439421247438	0.02291238903839641	0.026081815373260018	2.6681542518114045e-05	6.0902671721434546e-05	5	6	6
ENSG00000122862	SRGN	1.4174455404281614	NA	0.15635270602394896	0.009068151213799943	0.028573494565713176	1.0878272795374182e-05	2.5820276839843852e-05	1	1	1
ENSG00000198865	CCDC152	1.4170871012854196	NA	0.156457463259513	0.01691390390274717	0.027824014340367346	1.4246446829412577e-05	3.3430028788323054e-05	10	13	13
ENSG00000173511	VEGFB	-1.4161366949535539	NA	0.1567354862086687	0.015663222477618616	0.028505117939450354	1.1149251661999104e-05	2.643053867177532e-05	10	13	13
ENSG00000090006	LTBP4	1.4154882392215804	NA	0.15692539424453297	0.029308822078190834	0.0487804759863289	7.571918884940777e-09	2.351092467098486e-08	6	6	6
ENSG00000090554	FLT3LG	-1.4148781927991516	NA	0.15710421285667564	0.007433925534376985	0.010944240680519515	0.00672286908244382	0.011396844789919838	5	6	6
ENSG00000132334	PTPRE	1.4147602753859054	NA	0.15713879496358815	0.004339798208285617	0.01110839330509645	0.006321301983889179	0.010770393216265824	13	17	17
[truncated: 8,287 more rows]
