# Supplementary material for: SUMMIT: An integrative approach for better transcriptomic data imputation improves causal gene identification
Source: Nat Commun. 2022 Oct 25;13:6336. doi: 10.1038/s41467-022-34016-y (PMC9593997; doi:10.1038/s41467-022-34016-y)
Supplement: Supplementary file 7 — Source Data [file 41467_2022_34016_MOESM7_ESM.zip › Source Data/Figure-3/real-data-new/JTI/EOC]

gene	gene_name	zscore	effect_size	pvalue	var_g	pred_perf_r2	pred_perf_pval	pred_perf_qval	n_snps_used	n_snps_in_cov	n_snps_in_model
ENSG00000197375	SLC22A5	18.788107273106938	NA	9.448975607550404e-79	0.1916060061716159	0.22373300767936102	1.1912903072443532e-38	1.4901121428835458e-37	8	8	8
ENSG00000197208	SLC22A4	18.42887002655422	NA	7.707616190694033e-76	0.0030393622612692483	0.026714406552245405	2.1243694336393522e-05	4.8926687372389536e-05	6	7	7
ENSG00000206503	HLA-A	16.454313088295827	NA	7.810289717707929e-61	0.23470622040379233	0.2860080971553756	7.819058073395028e-51	1.4702744177702997e-49	22	25	25
ENSG00000234290	AC116366.1	-16.277065043648715	NA	1.435925260672939e-59	0.14388026100424825	0.1794574389311203	1.4766077302307294e-30	1.3807167920243608e-29	8	8	8
ENSG00000234389	AC007278.1	-15.541729527897543	NA	1.8103110216896446e-54	0.43301619155194065	0.48414309092892804	4.275476373135957e-98	3.3633093726104826e-96	18	18	18
ENSG00000164398	ACSL6	14.88257409686404	NA	4.277212113438117e-50	0.15896051165505082	0.06283213823711353	4.657177636336813e-11	1.6849354279649792e-10	19	24	24
ENSG00000196126	HLA-DRB1	-13.889556771622477	NA	7.328741797186453e-44	0.16750680030932216	0.20536432220071196	3.067509214999361e-35	3.40483595650641e-34	9	9	9
ENSG00000115604	IL18R1	13.739088490216414	NA	5.921662072887066e-43	0.03245281613208858	0.07531097458102573	4.85177449746873e-13	1.975381786730562e-12	11	14	14
ENSG00000131435	PDLIM4	13.121949709850526	NA	2.46510182869938e-39	0.030430098170981808	0.0179770891306005	0.0005018188144410422	0.000988024207675021	7	9	9
ENSG00000204386	NEU1	13.102234693788333	NA	3.197038131566986e-39	0.0018270545166870081	0.01130672388450251	0.005868522256861821	0.010041836777382096	3	5	5
ENSG00000204385	SLC44A4	-12.69648609613891	NA	6.184475281993026e-37	0.014820488426273612	0.01577465870132158	0.001122630227466966	0.0021167658901408465	4	4	4
ENSG00000239642	MEIKIN	12.626145045279376	NA	1.5152124683003198e-36	0.01036225483070792	0.18511023642123975	1.4450599623456301e-31	1.3977063335738979e-30	3	5	5
ENSG00000231160	KLF3-AS1	12.487585445142393	NA	8.726190002426252e-36	0.0941329901207455	0.19248777982046156	6.7968875973237e-33	6.950496446422428e-32	15	18	18
ENSG00000131507	NDFIP1	-12.468879735585597	NA	1.1036670899335948e-35	0.006799019234182554	0.03808064832747118	3.5668714394335765e-07	9.651037916510951e-07	5	6	6
ENSG00000204525	HLA-C	-12.317191973307397	NA	7.319892910640038e-35	0.46366282915169726	0.5372451652889626	7.095266887233374e-114	8.277328697222118e-112	37	43	43
ENSG00000198885	ITPRIPL1	12.269462651295475	NA	1.3212728689336952e-34	0.04998993180451408	0.13196128233584004	2.494939770675062e-22	1.648140297662043e-21	7	8	8
ENSG00000111252	SH2B3	12.137725627506637	NA	6.665303189681074e-34	0.008111313296930298	0.02325033766968293	7.411076860923914e-05	0.00016130544115748724	21	23	23
ENSG00000244731	C4A	12.0528010641321	NA	1.8746908742815037e-33	0.25392827951829305	0.252998044089072	2.988121246288891e-44	4.5428449692028545e-43	17	20	20
ENSG00000233006	MIR3936HG	-12.049938405706065	NA	1.9409491539890097e-33	0.10628091463639666	0.06579965664028976	1.5793697738999514e-11	5.894366105029437e-11	7	10	10
ENSG00000204444	APOM	12.02698198323184	NA	2.5636154788067132e-33	0.012524463303011683	0.017649025493773427	0.0005655927910839131	0.001104583848570553	6	8	8
ENSG00000234127	TRIM26	-12.011100961079679	NA	3.1068111721499154e-33	0.03168467100828433	0.049725481898453404	5.383731427506431e-09	1.6893981747540308e-08	5	5	5
ENSG00000197536	C5orf56	-11.891225761303817	NA	1.314629109903741e-32	0.08858623054978118	0.11748891243799957	6.609793580498993e-20	3.90462797492171e-19	13	16	16
ENSG00000158987	RAPGEF6	11.826221979741112	NA	2.8571444520443907e-32	0.04109431670950135	0.04634637762910518	1.8214536552270523e-08	5.4954448862576916e-08	4	4	4
ENSG00000224389	C4B	-11.82365979663057	NA	2.9456633234298634e-32	0.19693935005668456	0.22002432658760832	5.901452495404816e-38	7.198009163847596e-37	10	10	10
ENSG00000240053	LY6G5B	-11.812705796617532	NA	3.3558478787497696e-32	0.09492946644476885	0.21966618077971467	6.884907679066613e-38	8.367773337229862e-37	20	24	24
ENSG00000204387	SNHG32	11.650737784677231	NA	2.274807680871399e-31	0.7128989763336602	0.18301087598543878	3.431939290849015e-31	3.271502329003322e-30	42	53	53
ENSG00000204257	HLA-DMA	-11.103452813043111	NA	1.2068938778420639e-28	0.036928178913973514	0.04964139225819154	5.549664316010464e-09	1.7389218592227928e-08	14	19	19
ENSG00000111300	NAA25	-10.611323979543583	NA	2.639815700195972e-26	0.02545092681688598	0.020043138323155598	0.0002367005641790138	0.0004865952979028899	8	10	10
ENSG00000170265	ZNF282	10.340531609660397	NA	4.619676538539372e-25	0.050647058021995324	0.2754716143263203	1.0621054483129893e-48	1.8758029179319724e-47	18	23	23
ENSG00000213719	CLIC1	10.284590112452538	NA	8.269316589997314e-25	0.0014577544501739427	0.01600090886016044	0.0010332625144060387	0.0019568656940418725	2	5	5
ENSG00000217128	FNIP1	10.251830486835486	NA	1.1612326413981668e-24	0.0008923174181686292	0.01455843818699919	0.0017553971949240156	0.0032231013904552366	2	3	3
ENSG00000166278	C2	-10.205753964249963	NA	1.868641278152796e-24	0.041460997501519	0.028653944207569792	1.0567879425434897e-05	2.5104386240030894e-05	35	39	39
ENSG00000204655	MOG	-10.146020910080559	NA	3.4515045061850325e-24	0.003009227872086013	0.017342671919138953	0.0006325004702967235	0.0012272856489158757	8	14	14
ENSG00000204657	OR2H2	-10.06315687786425	NA	8.037873743072341e-24	0.026142482817628866	0.024600758231260938	4.551317099470858e-05	0.00010153575769328184	12	16	16
ENSG00000135956	TMEM127	9.951951682335702	NA	2.4728520883461058e-23	0.02855912415388622	0.04478400660693652	3.198064075501396e-08	9.454163218543947e-08	6	8	8
ENSG00000214894	LINC00243	-9.927198163680416	NA	3.1703880454470947e-23	0.1436718059800823	0.252806973918797	3.255802306410619e-44	4.941040155100504e-43	39	49	49
ENSG00000232931	LINC00342	9.877001100212276	NA	5.2376931825679915e-23	0.019935320222800375	0.023272642497882568	7.351593618859063e-05	0.00016007171022068824	11	13	13
ENSG00000204520	MICA	9.809519854900184	NA	1.0245489169682375e-22	0.2684562939430719	0.38513637401340467	1.404989514304321e-72	5.061799407732101e-71	28	33	33
ENSG00000234608	MAPKAPK5-AS1	-9.671647432034277	NA	3.979201544827386e-22	0.02763838765320381	0.0857961911782155	1.0101214215404604e-14	4.544221473766358e-14	16	18	18
ENSG00000277566	AC089999.2	9.54684400120281	NA	1.337074134606059e-21	0.009974951248364703	0.022959151462314663	8.233400183766961e-05	0.00017841114449256967	8	9	9
ENSG00000178409	BEND3	9.458448410034181	NA	3.1254634424517155e-21	0.0046343583201708515	0.012178476335574128	0.0042377010026777955	0.007410251299573929	1	1	1
ENSG00000197062	ZSCAN26	9.336645248482196	NA	9.943475903876617e-21	0.08971539495451109	0.05124873252496348	3.105780960473673e-09	9.916409922018808e-09	13	20	20
ENSG00000187626	ZKSCAN4	-9.205523120277533	NA	3.400109871054417e-20	0.009128040064104271	0.02238488336235906	0.00010133276296946916	0.00021730093186987957	2	4	4
ENSG00000084090	STARD7	-9.119844266979877	NA	7.523235814910279e-20	0.015264441153382257	0.0212293437061819	0.00015395661629992368	0.0003236731657383096	8	10	10
ENSG00000197362	ZNF786	9.108357132769811	NA	8.363884245889844e-20	0.0835199113078241	0.0807480110765977	6.544587758196847e-14	2.8030253612716713e-13	18	21	21
ENSG00000204644	ZFP57	-9.054897774277412	NA	1.366957670042843e-19	0.035809861096458374	0.6365487605831015	5.971997767669163e-149	1.96949595611074e-146	20	27	27
ENSG00000213722	DDAH2	8.866684891024814	NA	7.535576997829976e-19	0.008756181992495452	0.046749398505907196	1.575177427751341e-08	4.775940188915797e-08	8	10	10
ENSG00000163126	ANKRD23	8.843819505992444	NA	9.250099161464545e-19	0.0007202412759832259	0.03611294750321791	7.235054900562966e-07	1.9055059780929054e-06	6	8	8
ENSG00000172757	CFL1	8.82443188501906	NA	1.100168713475246e-18	0.004220927264229704	0.03832372552228356	3.2684195268040533e-07	8.875712821086732e-07	8	11	11
ENSG00000204438	GPANK1	8.62493502804539	NA	6.412905180228352e-18	0.04575337265377241	0.051476141953143935	2.860790784519862e-09	9.158055098699107e-09	20	23	23
ENSG00000038532	CLEC16A	-8.527857795986483	NA	1.4908264425319647e-17	0.012113134681579188	0.01600814351551647	0.0010305263960225595	0.0019521150077754196	11	13	13
ENSG00000090238	YPEL3	-8.399959039244541	NA	4.466344057252673e-17	0.19725768263280447	0.11539983101071379	1.4687780677822898e-19	8.523883277292213e-19	6	8	8
ENSG00000204388	HSPA1B	-8.368569254487676	NA	5.83220232879108e-17	0.0020082185901084976	0.024260080429854083	5.1466876172373144e-05	0.00011407592858731125	9	13	13
ENSG00000172803	SNX32	-8.359707628504838	NA	6.287387900009495e-17	0.28473607751602475	0.16335497583653388	1.019379469047376e-27	8.527482202289489e-27	15	18	18
ENSG00000179428	AC073072.1	8.257085879140682	NA	1.4927202635689747e-16	0.11566629005743752	0.026164308736306843	2.5900062289307494e-05	5.9213460631826984e-05	18	19	19
ENSG00000125245	GPR18	-8.208026060031264	NA	2.2485441816821685e-16	0.006376823640062327	0.024849381499898446	4.1608658816351576e-05	9.329849503682181e-05	4	5	5
ENSG00000137337	MDC1	8.187772394036234	NA	2.661054572404292e-16	0.0456444915561938	0.08664009455775014	7.385071354344154e-15	3.352212510737107e-14	23	31	31
ENSG00000204536	CCHCR1	-8.15303602815129	NA	3.548998246688582e-16	0.23897928917271447	0.29094983224649074	7.621152266110417e-52	1.486861663384841e-50	15	18	18
ENSG00000250616	AC012645.1	-8.147868118872497	NA	3.703959739921719e-16	0.03508305164604528	0.07816009863309147	1.7001958441021102e-13	7.102718277833639e-13	2	2	2
ENSG00000030110	BAK1	-8.137972332391845	NA	4.019526654121013e-16	0.4045249003667268	0.5563199872423359	5.464448621529938e-120	7.4967863528493526e-118	21	26	26
ENSG00000158158	CNNM4	7.971849422803936	NA	1.5631719781928593e-15	0.00726353148178947	0.044386863477143115	3.689813558652357e-08	1.0861073243619854e-07	7	11	11
ENSG00000276791	AC092117.1	-7.762076658604781	NA	8.354987645685797e-15	0.11135070022999326	0.38807312219209056	2.8285189726642975e-73	1.0431456314455924e-71	5	8	8
ENSG00000188886	ASTL	7.726370409472116	NA	1.1065633779332333e-14	0.009104563040695679	0.017433616710525828	0.0006118460345715899	0.0011899010713164204	6	7	7
ENSG00000137404	NRM	7.699907176586653	NA	1.3616510727163655e-14	0.1326872330911296	0.05718841202042766	3.6187358030400365e-10	1.2384294609126638e-09	30	39	39
ENSG00000168385	SEPTIN2	-7.694359150737635	NA	1.4220509662236924e-14	0.345840607663922	0.5001790263063453	1.104628554360395e-102	1.0130093624987387e-100	27	37	37
ENSG00000186470	BTN3A2	7.685088558863389	NA	1.528911958678094e-14	0.5277701544937398	0.6020287926395996	8.904411023180898e-136	1.9831395407341455e-133	23	24	24
ENSG00000197728	RPS26	7.67918406830963	NA	1.6010504833265586e-14	0.6688730603021151	0.6570993551783486	2.120552227982317e-157	9.091337539417189e-155	25	30	30
ENSG00000114988	LMAN2L	7.649078444380774	NA	2.0242473262811608e-14	0.029982298739469566	0.027646222029870212	1.518807581410571e-05	3.549472773727158e-05	12	17	17
ENSG00000108379	WNT3	-7.6036463356996	NA	2.879013644850139e-14	0.058213808831125036	0.019671438078578154	0.0002709021073251764	0.0005529937196190276	9	11	11
ENSG00000172500	FIBP	-7.568974173466432	NA	3.7618292501361596e-14	0.04929000907190274	0.030934209493865564	4.653768657676916e-06	1.1412480868082573e-05	17	21	21
ENSG00000105205	CLC	7.496123710218225	NA	6.573275566337265e-14	0.011858329962297777	0.038337998124840504	3.2516925983947705e-07	8.831687736755134e-07	9	13	13
ENSG00000223374	AC005104.1	-7.4053223375970525	NA	1.3083228718603689e-13	0.04922180383407078	0.01725197145489621	0.0006537989543832412	0.0012663201116690991	9	12	12
ENSG00000204366	ZBTB12	7.394451764695319	NA	1.4199288651200436e-13	0.15747276266393445	0.30541711430410917	7.608917147889543e-55	1.6249728539123011e-53	44	55	55
ENSG00000137265	IRF4	7.335518282989313	NA	2.2086508558488878e-13	0.04210792596736149	0.05881811490084289	2.0034819211566436e-10	6.967696504951386e-10	4	4	4
ENSG00000204427	ABHD16A	7.290289259546549	NA	3.0929024872895664e-13	0.014802050316181576	0.025799243986895853	2.9541937967754252e-05	6.718136775083115e-05	17	23	23
ENSG00000204351	SKIV2L	7.289328779057916	NA	3.1150303480140713e-13	0.34351934369902093	0.2792260479090455	1.8605773127595865e-49	3.3551041363316664e-48	22	24	24
ENSG00000204469	PRRC2A	7.2861389341669645	NA	3.1896405205518567e-13	0.05391212900370326	0.11791896508283789	5.606741784859378e-20	3.3269901338599815e-19	3	3	3
ENSG00000171316	CHD7	-7.228888666233542	NA	4.869624261315915e-13	0.009489618932898316	0.029602392171572765	7.51282482234384e-06	1.8102772639928972e-05	5	6	6
ENSG00000237541	HLA-DQA2	7.223909194750234	NA	5.051399465119569e-13	0.42338920690271903	0.7377991843045723	2.393089762404568e-196	8.207819267095187e-193	30	36	36
ENSG00000141480	ARRB2	-7.197403025567699	NA	6.137016588237011e-13	0.1657104836123505	0.21078402678929103	3.0796103160080065e-36	3.5325911243626285e-35	36	43	43
ENSG00000175602	CCDC85B	-7.146004539264781	NA	8.934010670054275e-13	0.0006278770314341351	0.015930946445736855	0.0010601030440218642	0.002004598864475791	4	5	5
ENSG00000152804	HHEX	7.113005994279531	NA	1.1354234569375634e-12	0.007097776786342588	0.01465742364096094	0.0016925543951359214	0.0031140022875427442	5	5	5
ENSG00000113552	GNPDA1	7.0895754739044845	NA	1.3452402098028305e-12	0.009550826809324304	0.019776268639397677	0.00026078204208180867	0.0005334149856465812	5	6	6
ENSG00000102882	MAPK3	7.046282115065139	NA	1.8376150362723694e-12	0.018342117777058627	0.24990833512587404	1.193339535474079e-43	1.7702923610592544e-42	4	5	5
ENSG00000214401	KANSL1-AS1	-7.009544733752724	NA	2.390948395299722e-12	0.540000323584898	0.6552891261823591	1.2325283858432647e-156	5.15527543629906e-154	24	27	27
ENSG00000167468	GPX4	-7.004177282862187	NA	2.484413672772941e-12	0.09436871327579642	0.17953101473943442	1.4327497758297714e-30	1.3419020156037548e-29	6	9	9
ENSG00000175334	BANF1	6.9931371141242105	NA	2.6880656329057514e-12	0.09201774683461708	0.07850116660429829	1.4993694036161923e-13	6.283647581283988e-13	19	21	21
ENSG00000137411	VARS2	6.979449829506187	NA	2.96338230047813e-12	0.41173996776130106	0.5482923257338581	2.1965722017726875e-117	2.853713385469683e-115	32	40	40
ENSG00000161905	ALOX15	6.975443692392535	NA	3.0490698438349275e-12	0.05945472684922583	0.07071501928887015	2.619599136935779e-12	1.0223829221509257e-11	8	9	9
ENSG00000134882	UBAC2	-6.972241883631057	NA	3.1192962490061103e-12	0.0463725606453987	0.06481695840715822	2.260061453040406e-11	8.35477341198317e-11	12	16	16
ENSG00000127948	POR	-6.962381281750757	NA	3.345685129881457e-12	0.03743399663090028	0.09030507394855009	1.8898169034732877e-15	8.862037210189611e-15	9	12	12
ENSG00000236104	ZBTB22	6.918329477167947	NA	4.570004436050933e-12	0.022040778129426248	0.05387683000087406	1.200858973475846e-09	3.9511762348690104e-09	7	7	7
ENSG00000137312	FLOT1	-6.916073933099482	NA	4.643321339968764e-12	0.0828239419174461	0.17510243780498982	8.756852183298802e-30	7.907912485065358e-29	19	24	24
ENSG00000272501	AL662844.4	-6.856231468102274	NA	7.0700789120408084e-12	0.20778919727043849	0.24068015356151481	7.219622945019269e-42	1.0098638979130133e-40	20	22	22
ENSG00000204435	CSNK2B	-6.843502092683521	NA	7.72801952273193e-12	0.020940880880385926	0.018160730188602835	0.0004693326014520515	0.0009272563113250266	10	11	11
ENSG00000221988	PPT2	-6.842009714674266	NA	7.808979155058126e-12	0.001657818448342896	0.010375964818299166	0.008325215466792442	0.013935492439240957	5	9	9
ENSG00000120889	TNFRSF10B	6.820689124052087	NA	9.060482025562866e-12	0.035841287623142024	0.21612196275121012	3.1529533219912566e-37	3.7366963731049107e-36	10	13	13
ENSG00000245904	AC025164.1	-6.820380262577677	NA	9.079984098948248e-12	0.007367774123152455	0.01352734846792452	0.00256850100199639	0.00461420738353615	9	10	10
ENSG00000231925	TAPBP	6.777741823773441	NA	1.2206872810809385e-11	0.045512754241344086	0.08539438643152966	1.1724632141330663e-14	5.251128665230597e-14	2	3	3
ENSG00000162437	RAVER2	-6.746472360265091	NA	1.5148290758959162e-11	0.03103722147418666	0.0498956187693173	5.063001537783214e-09	1.591374878508877e-08	30	33	33
ENSG00000100362	PVALB	-6.746177910897892	NA	1.5179048148877023e-11	0.24336264901123256	0.30682699481277037	3.8512207089979476e-55	8.317957674887382e-54	11	14	14
ENSG00000259956	RBM15B	-6.746018622210909	NA	1.5195712500719944e-11	0.021996097195616286	0.03888775519608866	2.66854231013515e-07	7.308021730518635e-07	7	7	7
ENSG00000253616	AC107959.3	-6.743447377035722	NA	1.5467201246572617e-11	0.08726459499794095	0.27028934368774576	1.1589696158512482e-47	1.971743049824708e-46	4	7	7
ENSG00000204428	LY6G5C	-6.700950659506061	NA	2.0706795595980323e-11	0.20666982494921088	0.4817618750353739	1.9956509898832098e-97	1.534682458542922e-95	29	36	36
ENSG00000204304	PBX2	6.699137182925042	NA	2.096537097948714e-11	0.04225714033525778	0.08455785271997343	1.598743930269625e-14	7.097297349260628e-14	27	32	32
ENSG00000142599	RERE	6.693188393375499	NA	2.18359722788648e-11	0.19931035480693948	0.26587395071668235	8.763378437972016e-47	1.442256975362592e-45	15	18	18
ENSG00000174684	B4GAT1	6.646518403741872	NA	3.001069418293674e-11	0.03804281909810103	0.017358241006635338	0.0006289154075222264	0.0012210200751272117	33	38	38
ENSG00000244355	LY6G6D	-6.560352480695094	NA	5.368073671741132e-11	0.0017273655580971306	0.010949097297965006	0.006710623142145508	0.011379459731499389	7	8	8
ENSG00000180251	SLC9A4	6.513861233220687	NA	7.324316550274892e-11	0.007226120825089285	0.015601615555445657	0.0011962128296942865	0.0022476009440590907	7	10	10
ENSG00000189298	ZKSCAN3	-6.491823179298904	NA	8.480375816706857e-11	0.03580125909322596	0.023568585692168475	6.606228630871279e-05	0.0001445581406033068	13	19	19
ENSG00000261267	AC026470.2	6.432443321469601	NA	1.2556886178897523e-10	0.015526965846086075	0.024913716311969328	4.065419707354652e-05	9.128961969546279e-05	5	5	5
ENSG00000117305	HMGCL	6.417355833357072	NA	1.3866156405267562e-10	0.014750499072956513	0.027817516097560096	1.4279810871593007e-05	3.3490765404396676e-05	2	2	2
ENSG00000204531	POU5F1	6.413245034057735	NA	1.4245427258973161e-10	0.13574334725751294	0.2015365590331685	1.5412144918648523e-34	1.6549960752029024e-33	23	33	33
ENSG00000134987	WDR36	-6.351045201517199	NA	2.1385685232800797e-10	0.04910232239744229	0.04638049212546404	1.799195271945012e-08	5.429245067496923e-08	16	16	16
ENSG00000226891	LINC01359	6.350843790880374	NA	2.141370715821361e-10	0.00367190206410161	0.06506354424615081	2.0657493097673593e-11	7.65460996395861e-11	6	9	9
ENSG00000143384	MCL1	6.347824649846636	NA	2.1838078740946076e-10	0.06718074866689926	0.05386179032235741	1.207411826620025e-09	3.971213159705947e-09	21	26	26
ENSG00000139531	SUOX	-6.344654935984428	NA	2.2292453662980692e-10	0.09975880320085555	0.19045703592241092	1.5809032709725085e-32	1.6013532305911132e-31	28	34	34
ENSG00000100100	PIK3IP1	-6.338076440355486	NA	2.326514039885085e-10	0.013910169053287152	0.04818637995864891	9.381883980360809e-09	2.8879900983523154e-08	6	7	7
ENSG00000072682	P4HA2	6.326336675357751	NA	2.510497513071005e-10	0.022953233250402532	0.024880010196396476	4.1151486426679914e-05	9.233374862372548e-05	15	20	20
ENSG00000134825	TMEM258	-6.322524798621052	NA	2.5732371091232963e-10	0.040572756165999875	0.06329886318138975	3.929408048951937e-11	1.4276571743956943e-10	10	11	11
ENSG00000115607	IL18RAP	-6.309495299857947	NA	2.799468678941253e-10	0.2880566487392758	0.3648645889437469	7.3207482759241086e-68	2.2909400033544259e-66	20	23	23
ENSG00000255328	AC136475.5	-6.295970135358026	NA	3.0548318802606815e-10	0.42710550121843577	0.5195827025192843	1.9569919001751583e-108	2.0845002544163845e-106	22	27	27
ENSG00000248489	LINC02062	-6.2558983864999105	NA	3.952340335803973e-10	0.05511750162532972	0.1427385121160767	3.6996090734651725e-24	2.666859857118715e-23	10	13	13
ENSG00000179163	FUCA1	6.235914676428416	NA	4.491458740076095e-10	0.15885465427251488	0.23416188476169203	1.2714132984704301e-40	1.6928157341202955e-39	11	13	13
ENSG00000172977	KAT5	-6.230534297650882	NA	4.648470429612213e-10	0.0381870657753472	0.05097161320324138	3.432811073767663e-09	1.092194380408936e-08	6	7	7
ENSG00000213676	ATF6B	6.170823289697549	NA	6.793531539038228e-10	0.08990211928511403	0.016460619812534966	0.0008731495480630814	0.0016681864527332646	22	27	27
ENSG00000168906	MAT2A	6.153577563336227	NA	7.575430106122618e-10	0.003308863951278026	0.08406017632191258	1.922451609196811e-14	8.488188116919698e-14	4	8	8
ENSG00000172543	CTSW	6.1358071533808705	NA	8.472788913419976e-10	0.34801882694086367	0.3744168558348358	4.579711035337347e-70	1.5490624170611474e-68	22	25	25
ENSG00000106178	CCL24	6.114164765626899	NA	9.706398030852323e-10	0.05559139680787793	0.045893877147569095	2.1440698176705436e-08	6.433710114301339e-08	21	23	23
ENSG00000232912	RERE-AS1	6.095126319398933	NA	1.0935106718217755e-09	0.03774035330658156	0.03837434208742347	3.209484229995646e-07	8.721192372079755e-07	12	12	12
ENSG00000204592	HLA-E	-6.093466516485233	NA	1.1049145454154121e-09	0.03287335650402058	0.036279845487574534	6.813838764932965e-07	1.800192897547919e-06	4	4	4
ENSG00000204681	GABBR1	-6.091984915685404	NA	1.1151919482661845e-09	0.022420890151692616	0.05616332692882531	5.247181700454147e-10	1.7751808834304235e-09	10	12	12
ENSG00000077420	APBB1IP	-6.064611703063407	NA	1.3227282264292565e-09	0.013550486360324743	0.09867377661764697	8.263167187700734e-17	4.16779570887882e-16	15	24	24
ENSG00000254910	AC136475.2	6.048092051054012	NA	1.4657120958038455e-09	0.2226184680706056	0.3763613034507339	1.6149522793254294e-70	5.561208160271444e-69	37	46	46
ENSG00000262703	AC009121.2	-6.010271689163726	NA	1.8521267230993642e-09	0.0320861603999015	0.10052274471289957	4.1243978309190915e-17	2.1182778796774934e-16	28	34	34
ENSG00000165030	NFIL3	-5.992739063738048	NA	2.0633578692772307e-09	0.021291479583956597	0.060445199297649785	1.1095443402557972e-10	3.924020600339589e-10	9	11	11
ENSG00000148396	SEC16A	-5.991226809895023	NA	2.082639429338156e-09	0.05594069797721548	0.3404292600931464	2.2668886611674322e-62	5.971562772712795e-61	11	13	13
ENSG00000100902	PSMA6	-5.953487336320257	NA	2.624881753389413e-09	0.02443020150495484	0.013384614842802608	0.0027078297569359555	0.004847241388485877	14	16	16
ENSG00000260052	AC023813.3	-5.95069860872631	NA	2.6700035622192133e-09	0.07132279078571682	0.09414678569404006	4.505818511331759e-16	2.176821218891287e-15	9	11	11
ENSG00000175592	FOSL1	-5.921453241398881	NA	3.19109041288831e-09	0.0018806728978395205	0.013622665693646015	0.0024795204695359937	0.0044627725159606165	3	5	5
ENSG00000236810	ELOA-AS1	5.914941540281143	NA	3.319934770992991e-09	0.013720531022345567	0.04226057385223822	7.932725273807097e-08	2.2732000395345362e-07	3	3	3
ENSG00000111275	ALDH2	-5.914761209545455	NA	3.3235740240013076e-09	0.05513185277813678	0.04171628237454131	9.648878671215447e-08	2.739093201997578e-07	11	12	12
ENSG00000277157	HIST1H4D	-5.900731588063446	NA	3.6189324609091e-09	0.015626517840162824	0.01901626500928431	0.0003437378163587563	0.0006914674267139369	5	5	5
ENSG00000124635	HIST1H2BJ	5.841204648064351	NA	5.1824693572162744e-09	0.009878248814346818	0.01902005644390033	0.000343264166654842	0.0006905956351435811	4	4	4
ENSG00000179958	DCTPP1	5.82782912593605	NA	5.615302997266022e-09	0.017060515747102094	0.010963487009195583	0.006674472759621598	0.011323756762440719	9	9	9
ENSG00000167074	TEF	5.802731170737349	NA	6.524335104923502e-09	0.1263015863010522	0.17917313609136237	1.659028427096804e-30	1.5470733276934798e-29	9	13	13
ENSG00000273302	AC016747.3	-5.794116205206909	NA	6.868189259277348e-09	0.011839846554689828	0.055781216232360945	6.026303751269159e-10	2.029557797142867e-09	5	10	10
ENSG00000185201	IFITM2	-5.78620369949846	NA	7.1994903838151695e-09	0.04256383707501543	0.0469329779369882	1.4743081820671005e-08	4.476436086095734e-08	16	18	18
ENSG00000100380	ST13	5.780270146502606	NA	7.458076975782277e-09	0.008834837198511287	0.010011764645871437	0.009552289943424226	0.015828797008385548	8	12	12
ENSG00000148090	AUH	-5.774842323548451	NA	7.702518064056415e-09	0.05192853028593333	0.06135664412867892	7.966278736098847e-11	2.848492786600482e-10	8	8	8
ENSG00000167874	TMEM88	5.763971032797866	NA	8.215752225554889e-09	0.010449827228825275	0.018001759560544377	0.0004973263127028704	0.0009796288693477515	9	11	11
ENSG00000072736	NFATC3	5.757326139972636	NA	8.54567090304732e-09	0.07759463534464449	0.0901409113807985	2.008984738012204e-15	9.410565220478362e-15	14	15	15
ENSG00000057757	PITHD1	5.73298476391056	NA	9.867850078411198e-09	0.01799237029510681	0.01644438946882547	0.0008783518465944513	0.0016764447208957424	6	8	8
ENSG00000124496	TRERF1	-5.725332059191171	NA	1.0323162228502412e-08	0.01401774566597789	0.012588830617294912	0.0036376236084262686	0.006407313810692489	13	15	15
ENSG00000149485	FADS1	-5.724438680046534	NA	1.0377628142739988e-08	0.01390970101154225	0.02479654197037617	4.2409357211859904e-05	9.496971361010519e-05	3	4	4
ENSG00000238083	LRRC37A2	-5.6514230695748555	NA	1.591249020908176e-08	0.37707250544196014	0.49473186835051725	4.148220663381946e-101	3.5747656359968338e-99	47	57	57
ENSG00000178467	P4HTM	5.646977476515093	NA	1.6329321415811405e-08	0.05944300900752904	0.03983931665519694	1.895313170476854e-07	5.249148184836494e-07	8	8	8
ENSG00000263033	AC007220.1	5.64295956544976	NA	1.6715161338985004e-08	0.008162698478764238	0.023259854816673857	7.385637397579843e-05	0.00016079255520007202	14	20	20
ENSG00000204396	VWA7	-5.633890143076261	NA	1.761892796645706e-08	0.021252149042751592	0.030302825566007854	5.839848066289719e-06	1.4185206018243964e-05	9	12	12
ENSG00000278600	AC015871.4	-5.615861984814699	NA	1.9558473345394943e-08	0.1234154293826625	0.07162313610849445	1.878238956153315e-12	7.399476190919642e-12	9	10	10
ENSG00000173327	MAP3K11	5.610200269106937	NA	2.020926072785213e-08	0.14102788928983662	0.22784882248745128	1.9997566998822437e-39	2.563066341276577e-38	18	19	19
ENSG00000272506	AL357078.2	5.605402449148297	NA	2.077716182841639e-08	0.026920946411550864	0.03949709098875187	2.1435100596702756e-07	5.915522049128669e-07	32	35	35
ENSG00000169592	INO80E	5.601188228835167	NA	2.128874094278498e-08	0.11124972600913963	0.09356579637276083	5.598632555814108e-16	2.690135883991486e-15	10	14	14
ENSG00000100372	SLC25A17	5.6003583764484	NA	2.1390910843478417e-08	0.00907777814674126	0.013642805272981498	0.002461122651778596	0.0044315195669205314	10	11	11
ENSG00000125868	DSTN	5.599671129852597	NA	2.147588357154342e-08	0.08566964443891502	0.11947643675834135	3.0873330610880184e-20	1.851859904323135e-19	12	12	12
ENSG00000270972	AC136475.9	-5.5946588719260735	NA	2.2105596914715882e-08	0.4474569195359254	0.4985710683248889	3.234536153650945e-102	2.8890135676541693e-100	47	54	54
ENSG00000111328	CDK2AP1	5.589935425229537	NA	2.2715407073575207e-08	0.1979411063779999	0.2815577548892768	6.278395248137352e-50	1.155238198608449e-48	5	6	6
ENSG00000077238	IL4R	-5.569782493528083	NA	2.5505753816164768e-08	0.08062533170501973	0.1594246973688514	4.9357292738344854e-27	3.9944700951858226e-26	10	10	10
ENSG00000116685	KIAA2013	5.569445794227032	NA	2.555508758148607e-08	0.02728903553509272	0.22130989306361445	3.391819481491821e-38	4.172619245918454e-37	4	5	5
ENSG00000096968	JAK2	5.5370033247122015	NA	3.0769071296486375e-08	0.003583462555406825	0.014587643482005079	0.001736614289139868	0.003191640600627971	2	3	3
ENSG00000149311	ATM	-5.533828143324443	NA	3.1331597671624044e-08	0.07406800080200535	0.12997541183165956	5.392035137604246e-22	3.522590879039056e-21	7	8	8
ENSG00000204472	AIF1	-5.515069861574299	NA	3.486414387567133e-08	0.026735728471832736	0.09586836534281616	2.366003991092178e-16	1.1602688716968761e-15	6	8	8
ENSG00000079263	SP140	-5.5070403249101325	NA	3.649166945703101e-08	0.009404361675538778	0.020347089928447547	0.00021198173964524588	0.00043840748349931516	16	18	18
ENSG00000204599	TRIM39	-5.4950124772069096	NA	3.9068279123421345e-08	0.014566170534614172	0.010183918267589081	0.008950775172818596	0.01491274103163957	12	13	13
ENSG00000109917	ZPR1	5.48992096003615	NA	4.0211364683169664e-08	0.021914366128325754	0.016644516913633934	0.0008163303370739972	0.0015652111975046933	14	15	15
ENSG00000204410	MSH5	5.481948673643798	NA	4.2066628999283754e-08	0.03478511725593094	0.048231052350904406	9.231911783800117e-09	2.844377563427744e-08	18	22	22
ENSG00000204209	DAXX	-5.461609365623892	NA	4.718374264501805e-08	0.045634499503673424	0.07646888991405668	3.169226248743642e-13	1.3030223193407988e-12	5	6	6
ENSG00000213672	NCKIPSD	5.4361760549430835	NA	5.443616989577598e-08	0.19215701420714057	0.1481756361097381	4.337807555653798e-25	3.2541146881849073e-24	13	18	18
ENSG00000117505	DR1	-5.4335334136226185	NA	5.524893221294414e-08	0.05456958029583241	0.03271566500697059	2.4529486965448437e-06	6.172504357600517e-06	13	15	15
ENSG00000260910	LINC00565	-5.415884764401362	NA	6.098637157230345e-08	0.16882727301545997	0.20023384903708893	2.6651234381692133e-34	2.8423011095251146e-33	41	45	45
ENSG00000143452	HORMAD1	5.411939219685345	NA	6.234585264402276e-08	0.02651177076099665	0.0331292897056471	2.114100073551347e-06	5.354408826071783e-06	4	4	4
ENSG00000188011	RTP5	-5.4064427640622705	NA	6.428875834538264e-08	0.011244181200645046	0.01395998565283986	0.0021889283947519643	0.003971007409457467	17	20	20
ENSG00000185112	FAM43A	5.376625427788301	NA	7.589483443867652e-08	0.05485393092298323	0.13561736183092513	6.011869993978883e-23	4.0879285696567747e-22	4	5	5
ENSG00000177479	ARIH2	5.366751362271795	NA	8.016744891077628e-08	0.044374862233315285	0.018087664359646326	0.00048199649994665395	0.000950961571282233	8	11	11
ENSG00000228022	HCG20	5.362029105100157	NA	8.229227641368334e-08	0.09134995673401106	0.037991259335383366	3.6833470947174335e-07	9.95519611147506e-07	12	13	13
ENSG00000204308	RNF5	-5.360308794245739	NA	8.30798183766247e-08	0.023992993769293335	0.02733844212125779	1.696788753417053e-05	3.9476638627525495e-05	10	10	10
ENSG00000178252	WDR6	-5.35533300164574	NA	8.539899002610372e-08	0.29690096840492547	0.40864289487311173	3.024293254294572e-78	1.2711667896543534e-76	10	11	11
ENSG00000177352	CCDC71	-5.349686925094383	NA	8.810651619377021e-08	0.019665260152971348	0.047722324203427986	1.1091249366171744e-08	3.395890651320822e-08	8	8	8
ENSG00000178974	FBXO34	5.304623250042654	NA	1.1290593780854975e-07	0.004639524844373439	0.013715053380488592	0.0023962521593223437	0.004322206535674106	3	4	4
ENSG00000011478	QPCTL	-5.295664053234687	NA	1.1858467582024892e-07	0.011642449091118426	0.013154887673161968	0.002948340612480105	0.00525255486842108	7	7	7
ENSG00000137331	IER3	-5.2788571327415985	NA	1.2999210562904166e-07	0.07427738882945077	0.14365060926200893	2.584551763077572e-24	1.8764808715079288e-23	20	26	26
ENSG00000131437	KIF3A	-5.25288994895981	NA	1.4973101041927688e-07	0.02396562498377083	0.022519879259156706	9.650443421282345e-05	0.00020725792640146641	8	10	10
ENSG00000127124	HIVEP3	-5.24630283623397	NA	1.551817494434456e-07	0.01026126086169439	0.08549157341196426	1.130956218351071e-14	5.071853605779947e-14	18	21	21
ENSG00000089022	MAPKAPK5	5.241947519887931	NA	1.5889056643805058e-07	0.05510569783327242	0.015910130551191223	0.0010682238463627432	0.0020195095073613366	9	9	9
ENSG00000173338	KCNK7	5.24054754566101	NA	1.6010082901790824e-07	0.025016164281051828	0.033388383895338034	1.9261263051738778e-06	4.894227294032721e-06	7	9	9
ENSG00000198502	HLA-DRB5	-5.226631323543348	NA	1.7262622395034822e-07	0.5068421705655093	0.6762866411866431	9.282434927455232e-166	6.122479868112684e-163	39	47	47
ENSG00000183336	BOLA2	5.216708275524111	NA	1.8213076179105753e-07	0.15393855675235135	0.16919846497434987	9.641827431823428e-29	8.367798513579957e-28	30	39	39
ENSG00000272009	AL121944.1	5.211805330005145	NA	1.8701173478642331e-07	0.025873145852593555	0.010899917727138064	0.0068356864674551	0.011575509749223611	5	5	5
ENSG00000169203	RP11-231C14.4	-5.157298871561138	NA	2.505377336597284e-07	0.11044536063165795	0.07526210617255434	4.939717583736086e-13	2.009279336894927e-12	16	18	18
ENSG00000026103	FAS	5.149437864014803	NA	2.61268307411122e-07	0.07993838190583956	0.10841638132155429	2.0931485969812607e-18	1.1490206558780935e-17	16	18	18
ENSG00000272462	U91328.1	-5.145160083651842	NA	2.672927776572996e-07	0.07676429054575502	0.08970216789281746	2.365555890614364e-15	1.1035614245959122e-14	6	6	6
ENSG00000186687	LYRM7	-5.1206931250212735	NA	3.0441467988804564e-07	0.00481439004108913	0.023993711420031743	5.666112412480519e-05	0.00012487875820797894	6	10	10
ENSG00000143387	CTSK	5.106802920522609	NA	3.276551658052005e-07	0.22536354665177796	0.32329228197909576	1.2224259634858573e-58	2.9156304378051416e-57	9	12	12
ENSG00000143379	SETDB1	-5.099773702948313	NA	3.4005980297657945e-07	0.003441948240708224	0.023730893587422336	6.230126945496351e-05	0.0001366595638121219	4	7	7
ENSG00000174501	ANKRD36C	5.070579220979098	NA	3.96606779104379e-07	0.021558172783061914	0.019515187881501795	0.00028672361617330987	0.0005834151985946952	11	12	12
ENSG00000141279	NPEPPS	-5.065642129145416	NA	4.0702595380058626e-07	0.054401486501843656	0.04743574340306555	1.2298804568470423e-08	3.752886112895005e-08	14	15	15
ENSG00000188389	PDCD1	-5.043398304835995	NA	4.573358765635768e-07	0.023621163677914087	0.0819533507423184	4.192290749260164e-14	1.8168712170599586e-13	21	25	25
ENSG00000168672	LRATD2	-5.038121179371222	NA	4.701237798606156e-07	0.022610829663708722	0.08125898680779133	5.418845971914815e-14	2.330185295194763e-13	14	17	17
ENSG00000205927	OLIG2	5.030398444894473	NA	4.894615904918028e-07	0.01235671961611687	0.08115923667805254	5.622280919919381e-14	2.4146380038992603e-13	4	7	7
ENSG00000254206	NPIPB11	-5.027902055000272	NA	4.958750256970261e-07	0.005641717995428226	0.03006671351928793	6.357369002280558e-06	1.5398661161032387e-05	14	18	18
ENSG00000065361	ERBB3	-5.016210568325274	NA	5.270056890692585e-07	0.0077415733614989496	0.011425072463777953	0.0056141996224240475	0.009631643589930971	7	7	7
ENSG00000270820	AC016727.1	-5.015269643538128	NA	5.295914080891549e-07	0.10906801654494537	0.07710773069724623	2.5051695798686354e-13	1.0377090126851987e-12	15	17	17
ENSG00000108349	CASC3	5.002498532640345	NA	5.659201297682737e-07	0.031205655675262126	0.052394089598988766	2.053038080671836e-09	6.636672958612878e-09	16	18	18
ENSG00000116688	MFN2	4.998717065742044	NA	5.771301308143664e-07	0.22639546538925237	0.6583396203017686	6.315843474364659e-158	2.8502736774178828e-155	6	8	8
ENSG00000117500	TMED5	4.996663483173166	NA	5.833072699497653e-07	0.051213533556497284	0.06422669699779655	2.8025207702602664e-11	1.0293516532275286e-10	5	6	6
ENSG00000169223	LMAN2	4.993785295820992	NA	5.920721674708101e-07	0.023714559963520607	0.038929279562837336	2.6289988156322217e-07	7.203179531758584e-07	4	4	4
ENSG00000198218	QRICH1	-4.970218275990137	NA	6.687756988085953e-07	0.08424277260708843	0.0886645446537448	3.480408230618587e-15	1.6109452293354425e-14	5	5	5
ENSG00000228696	ARL17B	4.9690947155388185	NA	6.726620869435332e-07	0.3029308258101285	0.37824702163494656	5.8588516719390655e-71	2.0338754518640288e-69	35	43	43
ENSG00000188038	NRN1L	-4.9579832323979085	NA	7.122870902452552e-07	0.014331178343343612	0.016657205750854567	0.0008125501122760028	0.0015582855513288179	5	7	7
ENSG00000204947	ZNF425	4.952909083227623	NA	7.311213968168147e-07	0.06633131546725415	0.07354435613248361	9.28382999829302e-13	3.732030019707619e-12	18	21	21
ENSG00000189077	TMEM120A	4.930547558393143	NA	8.199945008818393e-07	0.03578049658358098	0.02331133751610876	7.249534306052208e-05	0.00015800999468033723	11	12	12
ENSG00000184939	ZFP90	4.9214292541427005	NA	8.591445924812575e-07	0.4162660642134044	0.5475832622725243	3.711453442342653e-117	4.785542487423621e-115	6	7	7
ENSG00000103064	SLC7A6	4.9078860147151895	NA	9.206333163258946e-07	0.0196602265300825	0.14118466922009087	6.810317491395905e-24	4.84405369804846e-23	8	9	9
ENSG00000281162	LINC01127	-4.894709559549209	NA	9.845101838833781e-07	0.3385945960325182	0.37232165264324135	1.4029795739830199e-69	4.644729095412125e-68	26	28	28
ENSG00000130921	C12orf65	4.893344600297772	NA	9.913659840475618e-07	0.06022332387315453	0.08573181360262151	1.034535920117063e-14	4.650394887047841e-14	3	3	3
ENSG00000266913	LINC01841	4.887800867228877	NA	1.0196859150655843e-06	0.007402676930824253	0.029037913159237646	9.204284378713403e-06	2.1974700377357117e-05	15	18	18
ENSG00000011009	LYPLA2	4.88731063820208	NA	1.022227368717194e-06	0.002060677769119238	0.014663846419763442	0.001688556190726044	0.0031069796260473096	3	3	3
ENSG00000245937	LINC01184	4.880985502178091	NA	1.0555700287054537e-06	0.03456681194344621	0.08158319788551689	4.8070069361735656e-14	2.073323992667014e-13	22	27	27
ENSG00000263276	AC020978.7	4.880146425213233	NA	1.0600710528973309e-06	0.004241693875394815	0.01281259060366539	0.0033474928724377554	0.00592121250845127	9	10	10
ENSG00000158985	CDC42SE2	-4.872640914142161	NA	1.1011626077031597e-06	0.04067684834742086	0.029246278325105728	8.539561015733243e-06	2.045605976516404e-05	10	12	12
ENSG00000197136	PCNX3	4.827120398254771	NA	1.3852138436012365e-06	0.017299035279768487	0.012055968729718865	0.004435643878763287	0.00773823569449762	6	7	7
ENSG00000258376	AC004846.1	-4.813370176710189	NA	1.4840602287980042e-06	0.06342442897128898	0.07162745439203465	1.8752688480870755e-12	7.389472765589442e-12	13	16	16
ENSG00000136371	MTHFS	-4.812154728289309	NA	1.49311681669065e-06	0.03767044494455935	0.14540636762415596	1.2944692859542572e-24	9.523317797009676e-24	10	12	12
ENSG00000134824	FADS2	-4.809880880678684	NA	1.510202676300461e-06	0.5026038014125119	0.5930427116021051	1.5549346587843003e-132	3.030178916305905e-130	7	8	8
ENSG00000204344	STK19	-4.807245369676691	NA	1.5302413288362402e-06	0.14318520545043914	0.10665445501816072	4.079763053052884e-18	2.2063657078777645e-17	32	38	38
ENSG00000126351	THRA	4.799660706881824	NA	1.5893465770449648e-06	0.019234632890139117	0.024891444148303302	4.0982113812501797e-05	9.200186801552471e-05	9	11	11
ENSG00000128923	MINDY2	4.797640272399645	NA	1.6054577381717244e-06	0.030822913636672472	0.06319378088412737	4.082670062592337e-11	1.4827130220964842e-10	21	26	26
ENSG00000105732	ZNF574	4.787518701351602	NA	1.6885600734661306e-06	0.0042671264644739675	0.023553913166790393	6.641330407149028e-05	0.000145270631571682	8	8	8
ENSG00000198270	TMEM116	-4.785927945385849	NA	1.7019911448383524e-06	0.11016838183710859	0.09520145995184617	3.036984089879805e-16	1.4821070050469201e-15	19	22	22
ENSG00000204936	CD177	4.784375749298174	NA	1.715195583845145e-06	0.19590605880964812	0.30322031528262516	2.1924183761802155e-54	4.6132248752287745e-53	32	40	40
ENSG00000197442	MAP3K5	-4.778412342071533	NA	1.7668475927233638e-06	0.0014980618756315785	0.013247473192068903	0.0028489087484404167	0.005085981274932824	1	1	1
ENSG00000159648	TEPP	-4.756172200183728	NA	1.9729819105084936e-06	0.009663113430561327	0.08258267254719213	3.32182768734646e-14	1.446572448204785e-13	9	11	11
ENSG00000264920	AC018521.5	-4.739149846778014	NA	2.1461675432845607e-06	0.0983065362715871	0.09564204512380163	2.5752468701082093e-16	1.260716773493739e-15	14	16	16
ENSG00000160685	ZBTB7B	4.733584850266715	NA	2.2058868515640212e-06	0.031936360427293156	0.02492457251411696	4.049531419511806e-05	9.09566657671355e-05	15	17	17
ENSG00000011007	ELOA	4.723565229257695	NA	2.3174558108435316e-06	0.11171404590306767	0.1395909677201736	1.2720666273348097e-23	8.947773007450636e-23	5	5	5
ENSG00000204528	PSORS1C3	4.723316274879061	NA	2.320295763476677e-06	0.4214248486316872	0.37325874817466337	8.507233792606486e-70	2.838337593568261e-68	34	37	37
ENSG00000146701	MDH2	4.709002639840151	NA	2.4893184765523537e-06	0.021521873103747678	0.017032648177238166	0.0007083355470792825	0.001366240726224566	8	9	9
ENSG00000176438	SYNE3	4.7011624599553	NA	2.5868459600477225e-06	0.06075416144470894	0.0819308034269873	4.227383384988431e-14	1.831154273027699e-13	12	13	13
ENSG00000172346	CSDC2	4.669960900675137	NA	3.0125706876210075e-06	0.005588231344762452	0.013398472463641658	0.002693973715305282	0.004825507518545764	2	2	2
ENSG00000115947	ORC4	4.6650587525797915	NA	3.0852887295093154e-06	0.02132103585307529	0.010058171082464628	0.009386188442179588	0.015574624634246519	6	8	8
ENSG00000154822	PLCL2	-4.664327854619845	NA	3.0962740122073626e-06	0.07945998537736823	0.11100650393142222	7.830637631787731e-19	4.375614361274936e-18	22	27	27
ENSG00000122390	NAA60	-4.661789077998676	NA	3.134723676541756e-06	0.054178260517732724	0.15650108608542487	1.588315033196213e-26	1.2621878824968424e-25	5	5	5
ENSG00000171490	RSL1D1	-4.661429210466289	NA	3.140210777895646e-06	0.008987320826128475	0.010749573704776316	0.007232937142108797	0.01220842904035667	9	14	14
ENSG00000167083	GNGT2	4.659550251171576	NA	3.1690102784382314e-06	0.025648160553371352	0.04298460783397719	6.113036792165676e-08	1.7690257838145322e-07	7	9	9
ENSG00000204619	PPP1R11	-4.652114508045262	NA	3.2854854103507207e-06	0.0156371058538944	0.05816765448626912	2.536900896569896e-10	8.762399491495901e-10	6	10	10
ENSG00000179526	SHARPIN	4.629267033882414	NA	3.669623068546595e-06	0.0014238744599446816	0.01215067028275634	0.004281827511814355	0.007481310239440079	8	10	10
ENSG00000088543	C3orf18	4.615980731411541	NA	3.912432487325843e-06	0.015532131694248254	0.022133879308710545	0.00011096415250940294	0.00023682940278578108	14	14	14
ENSG00000267302	RNFT1-DT	-4.602043043276768	NA	4.183667135454262e-06	0.03255268718228288	0.024189101556379586	5.2802410379970105e-05	0.00011685488909615529	8	9	9
ENSG00000182934	SRPRA	4.600088795635936	NA	4.223108845945027e-06	0.000555869498104024	0.011061549393672123	0.006433340382179339	0.010946928759762083	2	2	2
ENSG00000203804	ADAMTSL4-AS1	4.584435336951124	NA	4.5521493138694095e-06	0.1175361036962517	0.040588633830284736	1.447593249226845e-07	4.05501088386004e-07	32	43	43
ENSG00000166188	ZNF319	-4.579670474664671	NA	4.657090739193083e-06	0.009319387839205155	0.019731543156955102	0.0002650524000576747	0.0005416329371531296	2	3	3
ENSG00000158869	FCER1G	4.568267634038206	NA	4.917718497605842e-06	0.21840111628534967	0.2641560868260989	1.919093161161765e-46	3.1018405863113204e-45	10	10	10
ENSG00000274501	AL121845.4	4.563781493949114	NA	5.024036896359496e-06	0.009477071482534327	0.01704173549100919	0.0007059874172064426	0.001362171266614906	5	9	9
ENSG00000204482	LST1	-4.558610384854633	NA	5.149319781657137e-06	0.05167220039114166	0.07872759383985796	1.3792993345447067e-13	5.788938885978262e-13	17	24	24
ENSG00000187446	CHP1	-4.554307163933689	NA	5.255851201626854e-06	0.02886068593520865	0.06192475606512459	6.479197010177927e-11	2.3249999901138578e-10	8	10	10
ENSG00000198286	CARD11	4.5532723593448114	NA	5.281782018322049e-06	0.007698586781250718	0.018613422674653674	0.00039799905574089905	0.0007945617935856435	5	7	7
ENSG00000147852	VLDLR	4.528540284419383	NA	5.939255906320505e-06	0.20577318599353953	0.3080984543811663	2.081599977369293e-55	4.5358777651723005e-54	42	52	52
ENSG00000057663	ATG5	4.525643330602863	NA	6.021205609416676e-06	0.003556590337225202	0.019893947339867345	0.0002498735563912949	0.0005121526981529732	12	16	16
ENSG00000154743	TSEN2	4.516516884227471	NA	6.286510685996002e-06	0.03945207244583246	0.06699053184105885	1.0226372076228756e-11	3.856873867060632e-11	15	20	20
ENSG00000241878	PISD	-4.515894695179357	NA	6.304999221807895e-06	0.06915884100299961	0.11613470322490234	1.1093254715004867e-19	6.472889591957076e-19	4	4	4
ENSG00000103005	USB1	-4.5039285164203635	NA	6.670865341089632e-06	0.009338558612949284	0.01768021284033156	0.0005591943629552363	0.0010932084051891641	8	10	10
ENSG00000198625	MDM4	-4.476315425576765	NA	7.594226244905783e-06	0.014736155254256119	0.04560070265444943	2.3829572882159352e-08	7.115677265473634e-08	26	31	31
ENSG00000163902	RPN1	4.472987030235032	NA	7.713445763608562e-06	0.0386934642418086	0.05240935978149498	2.0417352593263197e-09	6.601379706294694e-09	9	11	11
ENSG00000096063	SRPK1	-4.460765028356398	NA	8.166759379914222e-06	0.006178708537154244	0.027668884201273787	1.5064668702028146e-05	3.52268866987308e-05	13	14	14
ENSG00000164403	SHROOM1	-4.460091571039696	NA	8.192464201728547e-06	0.28290339097542666	0.3509656433148637	1.0303240038033386e-64	2.9108774861982627e-63	11	13	13
ENSG00000138468	SENP7	-4.4553553424555465	NA	8.375435407826335e-06	0.17522443728737008	0.18408260510272306	2.2074146726637105e-31	2.1254887266428957e-30	15	16	16
ENSG00000278535	DHRS11	-4.4543685727967475	NA	8.414045117751651e-06	0.0387389456595214	0.030502013854729913	5.436188017986253e-06	1.3255409590702029e-05	9	12	12
ENSG00000103549	RNF40	-4.44976020727855	NA	8.596621831799686e-06	0.04516895564578104	0.10640289072991896	4.487200160703556e-18	2.420603823715171e-17	9	11	11
ENSG00000233077	LINC01271	-4.422929455876271	NA	9.737154184030298e-06	0.0766012578298934	0.09267525518640284	7.807958615864325e-16	3.7235451141117154e-15	11	11	11
ENSG00000204160	ZDHHC18	4.42218973658463	NA	9.770559613207163e-06	0.0859579339382534	0.13426027731875675	1.0202454947354734e-22	6.87743317186267e-22	9	11	11
ENSG00000108439	PNPO	4.4135318735313644	NA	1.0169773737276181e-05	0.07269389185814551	0.03123514116559531	4.1765443725498e-06	1.0292220066799328e-05	11	11	11
ENSG00000186153	WWOX	4.397589869317579	NA	1.0945956678155523e-05	0.06879594731848361	0.0895043736709149	2.546316656759159e-15	1.1849873635485163e-14	10	12	12
ENSG00000132478	UNK	4.386958120127761	NA	1.1494691148062827e-05	0.030574198849467157	0.01821277610715745	0.00046051661312546024	0.000910783000632974	23	31	31
ENSG00000123405	NFE2	4.385916709899902	NA	1.1549831358094136e-05	0.10507671515350701	0.20105965719148744	1.883568962184774e-34	2.015054531035976e-33	1	1	1
ENSG00000135486	HNRNPA1	-4.385916709899902	NA	1.1549831358094136e-05	0.08880575650776547	0.1367576712213477	3.8525188953796253e-23	2.647969801076761e-22	1	1	1
ENSG00000111199	TRPV4	4.380759041224629	NA	1.1826659973509548e-05	0.026390887711203542	0.039036502742682985	2.52957806361271e-07	6.941868172970773e-07	20	22	22
ENSG00000154102	C16orf74	-4.373431675023253	NA	1.2230853615427295e-05	0.03549408790747512	0.079579647263738	1.007359475598143e-13	4.266536835522982e-13	7	10	10
ENSG00000255760	LINC02422	4.371313356443857	NA	1.2350139682783693e-05	0.0700288563826078	0.09491395637948742	3.3819275456747745e-16	1.6466972027477769e-15	14	15	15
ENSG00000212978	AC016747.1	4.364054638034587	NA	1.2767366677563228e-05	0.02273741758749688	0.1093906641459347	1.4464787368215271e-18	7.994090833951779e-18	5	7	7
ENSG00000161955	TNFSF13	4.35022903191688	NA	1.3599541333606936e-05	0.03404239077803771	0.05912828944428161	1.790125486445404e-10	6.248496227773709e-10	9	10	10
ENSG00000133103	COG6	4.347526617391147	NA	1.3768136627333481e-05	0.02415618713714739	0.1281810730153841	1.0803310792825122e-21	6.959653523146432e-21	2	3	3
ENSG00000083444	PLOD1	4.344023482360071	NA	1.3989655158808137e-05	0.16874005454601526	0.35123239949510715	8.978006988620146e-65	2.5448568900470555e-63	13	14	14
ENSG00000136315	AL355922.1	-4.335032605757234	NA	1.4573851889383489e-05	0.12701101978763643	0.37342166514497555	7.798006616688103e-70	2.6067839272823443e-68	10	13	13
ENSG00000143420	ENSA	-4.330407316411762	NA	1.4883378122130398e-05	0.005455615314900542	0.01457417036127932	0.0017452539376855713	0.0032058011758108254	17	18	18
ENSG00000173535	TNFRSF10C	-4.329841015257374	NA	1.4921703126138478e-05	0.006958330890088845	0.15544982800185286	2.4156992608470974e-26	1.9038063706004996e-25	9	13	13
ENSG00000236935	AP003774.2	4.328835730237944	NA	1.4989968705858968e-05	0.4476003113694029	0.45469526082645784	4.980489489970495e-90	3.061305170734911e-88	12	13	13
ENSG00000100417	PMM1	-4.323882359420238	NA	1.5330706872957975e-05	0.02414218378687939	0.08985260887263723	2.2366917024958894e-15	1.0448658677772272e-14	11	12	12
ENSG00000205643	CDPF1	-4.314216657635607	NA	1.601698111640685e-05	0.002901417128384488	0.11677409588140646	8.688097159107734e-20	5.102471855532141e-19	5	6	6
ENSG00000180953	AC015871.1	-4.314108155719559	NA	1.602484855961692e-05	0.01907983814491578	0.38535273467381964	1.2488226753997616e-72	4.5086442232485285e-71	9	12	12
ENSG00000103522	IL21R	4.309370741114134	NA	1.637197137935054e-05	0.014146791253152822	0.017390206383437325	0.0006216188139696432	0.001207811130836779	9	12	12
ENSG00000231305	AC112484.1	4.306621098301416	NA	1.6576719661269744e-05	0.08496264781872338	0.12521592431178785	3.3965124176534226e-21	2.1343639226947066e-20	6	8	8
ENSG00000273611	ZNHIT3	4.304733698066077	NA	1.6718672264989e-05	0.17651904191739703	0.21709320900397508	2.079309835682575e-37	2.4711077180956674e-36	3	4	4
ENSG00000180902	D2HGDH	4.296489903131921	NA	1.735238680706609e-05	0.20530471235615944	0.3406322473126526	2.0448128667911487e-62	5.4031580666566114e-61	45	59	59
ENSG00000157152	SYN2	-4.29060592473432	NA	1.7818626862591103e-05	0.04827294496283053	0.02514410941579801	3.74126033826482e-05	8.424221840979964e-05	24	30	30
ENSG00000158406	HIST1H4H	-4.290190462547706	NA	1.785199486151822e-05	0.024857544148351576	0.037488375173911494	4.4131441478446326e-07	1.1836254143163529e-06	5	6	6
ENSG00000117748	RPA2	-4.286910430132472	NA	1.8117530175503952e-05	0.011134755168969359	0.4035387256611518	5.369897422789684e-77	2.1566363209231918e-75	9	11	11
ENSG00000274038	AC007014.2	4.2846551889836135	NA	1.83022818544523e-05	0.033983042612627044	0.027369156013414154	1.6781273633795324e-05	3.9079584674898967e-05	6	7	7
ENSG00000233806	LINC01237	-4.278218537060155	NA	1.883950139231413e-05	0.16979990400269768	0.22057615069428158	4.653304897602789e-38	5.6958976223404875e-37	49	55	55
ENSG00000258572	AL133467.1	4.273830239449342	NA	1.921433497702573e-05	0.1438243197483217	0.31034892609261355	6.986516383568976e-56	1.5459583156364436e-54	26	31	31
ENSG00000188452	CERKL	-4.266376287762158	NA	1.9867358061939854e-05	0.1641302864271666	0.23416853222126377	1.2677148791137714e-40	1.6892029884943332e-39	3	5	5
ENSG00000092929	UNC13D	4.26024613033852	NA	2.0420190691465762e-05	0.054302127386143303	0.15604118262615183	1.9082305109419285e-26	1.5101174449535362e-25	7	9	9
ENSG00000089639	GMIP	-4.252283578052651	NA	2.1160167431585575e-05	0.017586075831466715	0.03580076564147739	8.094078022041491e-07	2.121432737276319e-06	6	7	7
ENSG00000131143	COX4I1	-4.25081943501261	NA	2.1298982935277962e-05	0.06252311713933496	0.05937640675998317	1.6359047698964593e-10	5.720662907617125e-10	31	38	38
ENSG00000081148	IMPG2	-4.2460230428373	NA	2.175982622111669e-05	0.00954553678952904	0.013042107918352901	0.0030742238672388945	0.005466597376532538	14	15	15
ENSG00000280832	GSEC	4.228059468207824	NA	2.3571549755685604e-05	0.04889758608488005	0.07838905556759214	1.56262427031343e-13	6.543942273896218e-13	15	17	17
ENSG00000092020	PPP2R3C	-4.224645889022935	NA	2.393167802273463e-05	0.2748597255503798	0.43922452862781525	5.7909704431868215e-86	3.1327871334451355e-84	13	13	13
ENSG00000164081	TEX264	4.2201597600810095	NA	2.4412925040890807e-05	0.08827936597285897	0.04807732354351507	9.758302664619865e-09	2.997405201425149e-08	12	14	14
ENSG00000082641	NFE2L1	-4.210715350625104	NA	2.5456333098681262e-05	0.019068582670613343	0.022963300363590938	8.221063441485567e-05	0.00017821137271904435	16	16	16
ENSG00000166780	BMERB1	-4.202310263047985	NA	2.6420467336829958e-05	0.07897166026384118	0.081470608383945	5.011245976266125e-14	2.1581581428173728e-13	19	22	22
ENSG00000273295	AP000350.6	4.197717593613676	NA	2.6961855634288473e-05	0.2531765289661017	0.614449786869894	2.2170566473817406e-140	5.208260883006777e-138	47	62	62
ENSG00000260063	AL512408.1	-4.197447278166048	NA	2.6994047198122153e-05	0.009650663430805312	0.02823577828609287	1.2284032392048345e-05	2.902037077989214e-05	5	6	6
ENSG00000115590	IL1R2	4.193254780353599	NA	2.74980303945138e-05	0.01638623428532464	0.015168517141437805	0.0014024478241939692	0.0026107878568283087	8	9	9
ENSG00000136280	CCM2	4.188565884053108	NA	2.8072281574807522e-05	0.20644460473751658	0.2552059036651754	1.1070612494679163e-44	1.7026899880829863e-43	16	17	17
ENSG00000099337	KCNK6	4.185929994440368	NA	2.8400087610269363e-05	0.010484271038830323	0.017276036640656047	0.0006480784898526562	0.001255523951929869	11	11	11
ENSG00000011485	PPP5C	4.1842082503777895	NA	2.861616945192151e-05	0.22047245815073716	0.45359525488101543	9.774804088457472e-90	5.944259408260894e-88	4	5	5
ENSG00000183734	ASCL2	-4.179923315038719	NA	2.9160741458305183e-05	0.060181824626360805	0.06799974150018513	7.0732553436427315e-12	2.697337244565915e-11	15	16	16
ENSG00000102886	GDPD3	4.173697942742602	NA	2.996950411397045e-05	0.11826581040996023	0.13304460203133742	1.6374978962022367e-22	1.0939404527453118e-21	15	19	19
ENSG00000164082	GRM2	4.173539438093258	NA	2.999037179048045e-05	0.07035611629241913	0.06262749616065129	5.0173183821629554e-11	1.810267051035399e-10	9	13	13
ENSG00000277324	AC093462.1	4.1703889833913586	NA	3.040801608249492e-05	0.008940348919864134	0.03983467453490221	1.898479698796382e-07	5.257069006080923e-07	3	7	7
ENSG00000267731	AC005332.2	-4.163760119177063	NA	3.130490093880319e-05	0.05334316751713922	0.10627312020376185	4.7129960319581765e-18	2.539213602012277e-17	7	10	10
ENSG00000125844	RRBP1	4.163394722780495	NA	3.1355062966959995e-05	0.03936333915935323	0.09057586799421063	1.7084567261770327e-15	8.033541101510812e-15	11	13	13
ENSG00000283064	AL353759.1	-4.154656738599313	NA	3.257762389439678e-05	0.030584174486379286	0.05944036243541587	1.5983497495272574e-10	5.59161563742206e-10	7	8	8
ENSG00000008517	IL32	4.151994414698224	NA	3.295903076992436e-05	0.14258705962978818	0.2001455118908857	2.7658757652651383e-34	2.9460871738218547e-33	10	13	13
ENSG00000164209	SLC25A46	-4.146010874764688	NA	3.383177651894772e-05	0.04717369082399121	0.09317138758806633	6.487454734520029e-16	3.107635788890614e-15	4	6	6
ENSG00000187122	SLIT1	-4.145116546222868	NA	3.396409191425092e-05	0.27333618293266976	0.3011324161160362	5.976053389900131e-54	1.239218132810125e-52	19	23	23
ENSG00000156030	ELMSAN1	4.141809529046773	NA	3.4457644904066e-05	0.018398522288193532	0.01522598182727923	0.00137314133123612	0.002560121840548839	16	18	18
ENSG00000168071	CCDC88B	-4.139191506123057	NA	3.485319243973513e-05	0.024690186922514634	0.03425348004297619	1.4114364171253228e-06	3.627262568152579e-06	5	6	6
ENSG00000169442	CD52	-4.139139808682896	NA	3.486104646384084e-05	0.04394803976579227	0.3078107420755972	2.3927834499508137e-55	5.200740606236566e-54	9	12	12
ENSG00000176390	CRLF3	4.1265238677173395	NA	3.682877968795077e-05	0.1003014678531925	0.055228956888753906	7.360768680692098e-10	2.457267317601495e-09	12	13	13
ENSG00000231852	CYP21A2	-4.123602734196516	NA	3.729919832449218e-05	0.1440284038885454	0.16028595143053567	3.495452863407434e-27	2.847673213994019e-26	41	46	46
ENSG00000186193	SAPCD2	-4.11958442665405	NA	3.795563349912633e-05	0.3347857225947574	0.3869472063477155	5.2339911037153097e-73	1.9138105210578643e-71	25	30	30
ENSG00000267680	ZNF224	4.118242565240053	NA	3.8177273395073606e-05	0.022600320860906836	0.023662779781518224	6.385272988649204e-05	0.0001398659426265745	15	16	16
ENSG00000157343	ARMC12	4.097617339460138	NA	4.1742458311877e-05	0.005743994636765517	0.017955272923506606	0.0005058255824054049	0.0009955701724630194	2	5	5
ENSG00000230732	AC016949.1	4.073785822377139	NA	4.6255022269931494e-05	0.026842710530809236	0.15929061301797953	5.207955217492965e-27	4.210807356189857e-26	25	33	33
ENSG00000148384	INPP5E	-4.066362727270521	NA	4.7752591772736655e-05	0.038094616096709596	0.04301143526961924	6.054292371046389e-08	1.752617486007335e-07	6	8	8
ENSG00000160072	ATAD3B	-4.063515618227892	NA	4.833908628884235e-05	0.17880980943152286	0.08782891360710765	4.748598705685727e-15	2.1744651322778248e-14	37	47	47
ENSG00000142089	IFITM3	4.056453879160707	NA	4.9823395321929896e-05	0.5310514653162314	0.5574235476674749	2.3761659273431247e-120	3.2861991522586492e-118	50	56	56
ENSG00000139323	POC1B	-4.055857288334442	NA	4.995075263069991e-05	0.023904498911305253	0.05598299062153302	5.601492250041277e-10	1.8916894563993277e-09	14	16	16
ENSG00000204625	HCG9	4.047829436623097	NA	5.169479386387378e-05	0.041618012706315	0.0960242457498422	2.2318352374798285e-16	1.0960407356111564e-15	15	18	18
ENSG00000132881	CPLANE2	4.045356326169481	NA	5.2243598651952115e-05	0.09451220576998166	0.059640969457298444	1.4860451336440147e-10	5.20524205407413e-10	12	13	13
ENSG00000080815	PSEN1	-4.041307367933367	NA	5.315403419099528e-05	0.17995033045815828	0.2944422283149018	1.4562344543290967e-52	2.900460471229928e-51	7	10	10
ENSG00000159720	ATP6V0D1	-4.038842769347044	NA	5.3715554954466675e-05	0.16027059182605433	0.1210130813822835	1.7120297031636204e-20	1.0367089470181117e-19	15	21	21
ENSG00000164938	TP53INP1	-4.038443410738944	NA	5.3807070129337337e-05	0.006474039060051279	0.08559272294261627	1.0893129608108725e-14	4.890216744750171e-14	4	7	7
ENSG00000174574	AKIRIN1	-4.037279181560352	NA	5.407470332361096e-05	0.015209673118009618	0.015036836010331274	0.0014720086798122628	0.0027310912961268524	8	8	8
ENSG00000280734	LINC01232	4.034673599725841	NA	5.467825207633992e-05	0.011345668388951551	0.033655321204237025	1.7499300440968837e-06	4.4663715324032535e-06	5	5	5
ENSG00000165113	GKAP1	-4.034636257624209	NA	5.4686948093739515e-05	0.011574259048289971	0.02989067222493722	6.772878506601002e-06	1.6372722513349393e-05	3	6	6
ENSG00000107937	GTPBP4	-4.034017884688747	NA	5.483114192459606e-05	0.0029541932837121422	0.017758974260136496	0.0005433580907725527	0.0010637705714817462	3	7	7
ENSG00000110651	CD81	-4.0177715403143806	NA	5.875111573483809e-05	0.01125534665179334	0.042904768523095736	6.29125266269537e-08	1.8184509002623108e-07	9	13	13
ENSG00000186010	NDUFA13	4.0167740652017185	NA	5.900023988488583e-05	0.0026380752199313684	0.017517325255736262	0.0005934357248875686	0.0011565424544957386	3	5	5
ENSG00000111231	GPN3	4.014287548194885	NA	5.962562160198165e-05	0.3520383489868664	0.4342209122466766	1.1317617544062192e-84	5.881388583730986e-83	17	23	23
ENSG00000112514	CUTA	-4.013082400088198	NA	5.993098088284038e-05	0.04634274670847925	0.08758401115628313	5.201061809838846e-15	2.3778461470788156e-14	18	22	22
ENSG00000105085	MED26	-4.010040954009537	NA	6.070821729295442e-05	0.002750301756839833	0.030416457399113722	5.6060314571991445e-06	1.3636572121916047e-05	3	5	5
ENSG00000101751	POLI	4.006812485243393	NA	6.154368468926782e-05	0.13477883266214322	0.2893190833671903	1.646103673807794e-51	3.1933294006934227e-50	2	4	4
ENSG00000169228	RAB24	-4.003598824813007	NA	6.238612272963027e-05	0.02076480846225136	0.04420361898232086	3.941508781651667e-08	1.1570202999304961e-07	5	9	9
ENSG00000124466	LYPD3	4.002659008934306	NA	6.263454447776242e-05	0.022810551576466057	0.029921642007955173	6.697859033696531e-06	1.6198220923545594e-05	9	9	9
ENSG00000106415	GLCCI1	4.0006103940158475	NA	6.317930462656788e-05	0.049586447712183755	0.07908638822014845	1.2083769385392143e-13	5.09026188135814e-13	12	13	13
ENSG00000148700	ADD3	-3.9952874678204253	NA	6.46158008595921e-05	0.05062734462277601	0.06738104389850297	8.867171496870478e-12	3.362740468815388e-11	19	21	21
ENSG00000278259	MYO19	-3.988095825333474	NA	6.660576096941072e-05	0.05639281641345296	0.1126218346082992	4.235755748978293e-19	2.3973259187864273e-18	11	15	15
ENSG00000104812	GYS1	-3.986459956604534	NA	6.706644037686202e-05	0.08510449618377787	0.0995607627793749	5.921631728108359e-17	3.013354970484577e-16	11	11	11
ENSG00000089486	CDIP1	-3.9809444423441493	NA	6.864199296956991e-05	0.041067072705169724	0.05328469513838121	1.4877410134009893e-09	4.861522606481243e-09	6	8	8
ENSG00000181315	ZNF322	3.9805894113658873	NA	6.874460101957184e-05	0.2524595609215703	0.16902490479419227	1.0343752221634736e-28	8.958838729738086e-28	9	12	12
ENSG00000234745	HLA-B	-3.9777585131664464	NA	6.95679708709219e-05	0.11438196850869527	0.2285114396147088	1.499075897532122e-39	1.9314539869856017e-38	34	42	42
ENSG00000064300	NGFR	3.9691427752667163	NA	7.21316545812219e-05	0.0078212562741844	0.010906432064354299	0.006818985076974668	0.01154836807081163	15	17	17
ENSG00000167491	GATAD2A	3.963965627275484	NA	7.371487116243096e-05	0.11250815384808702	0.17049624806709157	5.69854296802334e-29	4.9884794976330915e-28	4	6	6
ENSG00000251405	AC016571.1	3.9573109701184626	NA	7.579822724177409e-05	0.04576669623325629	0.07555948984256873	4.428145295426538e-13	1.8054746474386518e-12	15	19	19
ENSG00000245156	AP001107.1	-3.9565693314705466	NA	7.603382800962364e-05	0.0018142693100573022	0.01906804611109336	0.00033732542174261064	0.0006795246866514778	6	7	7
ENSG00000251022	THAP9-AS1	-3.9541654470697947	NA	7.680225308895519e-05	0.10763685059607914	0.022765140708375414	8.831518517305894e-05	0.0001906491830982865	5	6	6
ENSG00000169385	RNASE2	3.9533767873426897	NA	7.705595150892702e-05	0.0037071026129498097	0.11861183937516959	4.3001530744053846e-20	2.563202122800763e-19	13	14	14
ENSG00000213186	TRIM59	-3.9495749618662255	NA	7.829009015448198e-05	0.018856609043702833	0.04419927176036036	3.947683688477176e-08	1.1586313122316464e-07	5	6	6
ENSG00000116691	MIIP	3.9458555136024027	NA	7.951555455572228e-05	0.050055631685790754	0.3018443014967038	4.246930324985282e-54	8.849405606703839e-53	20	26	26
ENSG00000204406	MBD5	3.9431713890840387	NA	8.041114660107678e-05	0.03619233856204565	0.08165835098889024	4.6753210587912523e-14	2.0170334801814137e-13	12	14	14
ENSG00000170638	TRABD	-3.942441444856589	NA	8.065634585439977e-05	0.20361887878230878	0.2892659181868572	1.6879035303962318e-51	3.270718377713557e-50	15	23	23
ENSG00000122483	CCDC18	3.9321917249411538	NA	8.417488835939588e-05	0.012127781844977908	0.02706305417119081	1.873679103552393e-05	4.345060574282622e-05	13	16	16
ENSG00000099308	MAST3	3.9308703814105184	NA	8.4638896033539e-05	0.048024309228209106	0.0853603052930074	1.1873757716484501e-14	5.313754464509204e-14	8	9	9
ENSG00000263528	IKBKE	-3.9297964073520655	NA	8.501781616419351e-05	0.08264411562643724	0.05765399013233769	3.056539058766918e-10	1.0508538155331573e-09	13	18	18
ENSG00000249684	AC106795.2	3.916066224226348	NA	9.000553397809644e-05	0.08673284541834571	0.06721743317447035	9.413184507577688e-12	3.561144961845351e-11	14	18	18
ENSG00000124067	SLC12A4	3.914839638166329	NA	9.046431316723445e-05	0.08591630321860798	0.09296611228533179	7.004394762487297e-16	3.347780540186585e-15	12	14	14
ENSG00000111850	SMIM8	3.9117360068129874	NA	9.163504811334547e-05	0.046851285515183444	0.07732392454461068	2.313485797159654e-13	9.59931476784198e-13	9	10	10
ENSG00000137845	ADAM10	3.9092389525088445	NA	9.25873465913097e-05	0.05484713734604567	0.11322736124559926	3.3634119448192675e-19	1.9143428955096455e-18	4	4	4
ENSG00000124920	MYRF	-3.9091545165796036	NA	9.261971061379845e-05	0.01995266396077268	0.14677565989303545	7.54211689837094e-25	5.589445232937047e-24	7	7	7
ENSG00000228223	HCG11	3.906083738747373	NA	9.380401644261089e-05	0.03617116060176138	0.032094491538542845	3.0665802175783343e-06	7.655959259171765e-06	14	22	22
ENSG00000118640	VAMP8	3.9057582978470693	NA	9.393036385677138e-05	0.008503387555669744	0.030418437505649282	5.602041220764545e-06	1.362879910553145e-05	6	8	8
ENSG00000065675	PRKCQ	-3.9048016978992597	NA	9.430268017676149e-05	0.002462760047375703	0.014325133423605627	0.0019130085462472645	0.0034989530247007614	5	7	7
ENSG00000277476	AC005332.5	-3.8978316591035482	NA	9.705784588515369e-05	0.02528208955374391	0.027846888714434	1.4129622378628655e-05	3.317482121729228e-05	12	16	16
ENSG00000204261	PSMB8-AS1	-3.8926586963628935	NA	9.91515981950609e-05	0.02425509492334184	0.09920353084966195	6.772297745267036e-17	3.431977956075189e-16	12	15	15
ENSG00000060642	PIGV	-3.891160237312385	NA	9.976601784291797e-05	0.04429066101965661	0.15159883189408344	1.117651663298433e-25	8.594891647490953e-25	4	7	7
ENSG00000197355	UAP1L1	-3.8854899226798207	NA	0.00010212372943549907	0.47185199614629897	0.515490365979901	3.339482489581928e-107	3.3687520714023813e-105	23	23	23
ENSG00000074855	ANO8	3.8828798314331157	NA	0.0001032265896791417	0.0067973403688137085	0.013259219688331722	0.002836538819501287	0.005066007520894353	13	15	15
ENSG00000104894	CD37	3.8765520809822327	NA	0.00010594714008174473	0.007601668928951983	0.0435163081260347	5.048183524333796e-08	1.4713001233650622e-07	5	6	6
ENSG00000159352	PSMD4	-3.8686150371241976	NA	0.00010945529365237675	0.03428384046703905	0.05636212676613809	4.882466575768724e-10	1.6557132550495915e-09	8	8	8
ENSG00000105321	CCDC9	3.8673664680393753	NA	0.00011001703530121218	0.01412851441737288	0.07961044654236062	9.959773073973847e-14	4.2204138484204966e-13	4	5	5
ENSG00000245105	A2M-AS1	3.8672775583396195	NA	0.00011005714007600132	0.05554736969144484	0.07931945706559496	1.1088429146732715e-13	4.684786189635854e-13	12	13	13
ENSG00000030582	GRN	3.8661197181660265	NA	0.00011058067155240971	0.022761007002814502	0.10729061490779519	3.2066101897702923e-18	1.744611616255417e-17	3	4	4
ENSG00000167077	MEI1	3.857499067924872	NA	0.00011455311598250137	0.07086438903808306	0.28653445623011603	6.106395004067384e-51	1.153288193003872e-49	26	30	30
ENSG00000161920	MED11	-3.8379028200301892	NA	0.00012408956917226745	0.07003367675332924	0.10781941274062633	2.624568228890459e-18	1.4343123185864398e-17	31	35	35
ENSG00000069248	NUP133	3.836392879486084	NA	0.00012485461747591836	0.014627927509731948	0.03517517811259651	1.0134614570264248e-06	2.6373066049387196e-06	1	1	1
ENSG00000137040	RANBP6	-3.831092876862038	NA	0.00012757533338037685	0.0009697064926637073	0.012441285227341184	0.003842764674550735	0.006756158643004978	4	6	6
ENSG00000189067	LITAF	3.828706069548765	NA	0.00012881874487087426	0.01185632346556025	0.01501290204223355	0.0014850211560833008	0.002754042154825622	14	20	20
ENSG00000213639	PPP1CB	3.8270715395520387	NA	0.0001296768354589241	0.11716351075435169	0.12809469792470063	1.1170445205540072e-21	7.185370023623658e-21	10	12	12
ENSG00000183032	SLC25A21	3.8244617612563205	NA	0.00013105808401113158	0.007771353455444423	0.04740726310059452	1.2425760274146756e-08	3.78960275549249e-08	4	5	5
ENSG00000137815	RTF1	3.8239439723721316	NA	0.00013133377148827753	0.019315829438533622	0.043062470748662526	5.944091712126447e-08	1.722701278606914e-07	6	8	8
ENSG00000178093	TSSK6	3.813934788223281	NA	0.0001367715723286857	0.010818710669426768	0.05669284655278999	4.3309409634853243e-10	1.4742220441208778e-09	4	6	6
ENSG00000074266	EED	-3.807219655521994	NA	0.0001405379116945332	0.016453857154987074	0.06032777187932149	1.1579136550715103e-10	4.090865527569289e-10	13	16	16
ENSG00000206052	DOK6	3.803822508963676	NA	0.0001424802855992988	0.009768129497790008	0.0852291954355916	1.2465295583893023e-14	5.572663033581373e-14	10	14	14
ENSG00000223745	CCDC18-AS1	3.7986471429775883	NA	0.00014548804643504015	0.42001314336384193	0.5127672097290326	2.1767529667078787e-106	2.1702986410507797e-104	34	39	39
ENSG00000275393	AC018695.6	-3.795392479330466	NA	0.0001474100709420992	0.001358965223127543	0.010840789787208621	0.006989196946016496	0.011817958827374964	8	12	12
ENSG00000225313	AL513327.1	-3.794578257986872	NA	0.00014789463012300827	0.002682615193297159	0.010955131441812005	0.0066954397183416016	0.01135708167456381	7	7	7
ENSG00000188404	SELL	-3.794228467206304	NA	0.00014810325770570933	0.07550078288973838	0.24256957944124333	3.1292946309123215e-42	4.4095541187769433e-41	11	15	15
ENSG00000137825	ITPKA	3.793523797691512	NA	0.00014852438917722783	0.01767903738367691	0.024574570716374904	4.5945245014187665e-05	0.00010247301427341712	4	4	4
ENSG00000231074	HCG18	-3.7794503092929506	NA	0.00015717495438729163	0.11158130628001973	0.328457652693178	9.383207584068042e-60	2.30864600945743e-58	25	31	31
ENSG00000039523	RIPOR1	-3.7785142679915458	NA	0.00015776681457831416	0.012656254422391048	0.028979999749197013	9.398072128535023e-06	2.2409279606819674e-05	2	3	3
ENSG00000103066	PLA2G15	-3.7782122168884213	NA	0.0001579582490947851	0.017038999773716233	0.018479913948005265	0.00041782120518124143	0.0008317139695476622	12	13	13
ENSG00000103591	AAGAB	-3.77177203648039	NA	0.00016209231168069497	0.01820154059898912	0.01894021556218133	0.00035337844216735536	0.0007088650023076357	9	10	10
ENSG00000259293	LIPC-AS1	3.77105338068341	NA	0.00016255989138286563	0.04592599722087036	0.0812969198000544	5.3434257031059514e-14	2.2989063568129444e-13	3	3	3
ENSG00000125510	OPRL1	3.7697608126854343	NA	0.00016340407178945589	0.14581814725382491	0.187667405534676	5.023988155651222e-32	4.960067523388764e-31	11	15	15
ENSG00000235750	KIAA0040	-3.76240620836808	NA	0.00016828642680662156	0.026996328381359302	0.045009117809991075	2.9489886568437288e-08	8.743465849967688e-08	12	15	15
ENSG00000139572	GPR84	3.754599334537684	NA	0.0001736189809478308	0.042582932574039736	0.06301021506246346	4.364850262477506e-11	1.5808409113247466e-10	2	2	2
ENSG00000204219	TCEA3	-3.752095253382905	NA	0.0001753628064317727	0.026295408888481298	0.045969744131838075	2.0862481331511784e-08	6.268980065780543e-08	12	14	14
ENSG00000135587	SMPD2	3.7489800353449674	NA	0.00017755521785577092	0.263770232202577	0.3121422626945222	2.919694740398863e-56	6.528011095580195e-55	32	37	37
ENSG00000059758	CDK17	-3.7406988198780984	NA	0.00018350931587103478	0.004544942822783543	0.010062246693518887	0.009371742389077186	0.015553664011447274	12	15	15
ENSG00000138688	KIAA1109	3.7364940559701414	NA	0.00018660385804131712	0.0033099314939559425	0.01455163058259403	0.0017598048184764771	0.003230107335122884	10	13	13
ENSG00000067182	TNFRSF1A	3.7327300872560234	NA	0.00018941553704851912	0.002609755986813576	0.020905143203001658	0.00017314779203039612	0.00036171415343272785	7	10	10
ENSG00000186432	KPNA4	-3.7298397706816484	NA	0.00019160157521968735	0.01814780477156027	0.015186932779798322	0.0013929878826469937	0.00259374041254216	6	7	7
ENSG00000227507	LTB	-3.72915539520873	NA	0.00019212265062944388	0.02013277792405955	0.028285443642410726	1.2066416758144817e-05	2.8529847095743208e-05	16	24	24
ENSG00000204070	SYS1	-3.7263952202339	NA	0.00019423776253623009	0.061038469908120396	0.09231051157371262	8.946805425003858e-16	4.254818808468973e-15	14	15	15
ENSG00000143178	TBX19	3.7247400210417743	NA	0.00019551661058140286	0.0597503136875015	0.07871431215924092	1.3860696926303514e-13	5.815930794939538e-13	12	13	13
ENSG00000213398	LCAT	3.715056674737644	NA	0.00020315815518999456	0.10353436965164264	0.08702759676004834	6.3953274971325326e-15	2.912200511107961e-14	15	18	18
ENSG00000175445	LPL	3.714175626831855	NA	0.00020386717946726323	0.018655214514336767	0.12364148801307495	6.230922199983019e-21	3.85894130760234e-20	9	11	11
ENSG00000274750	HIST1H3E	3.714034304469123	NA	0.00020398112489508055	0.00572729407394069	0.33350473723156177	7.495018923317653e-61	1.898553611757377e-59	9	13	13
ENSG00000127616	SMARCA4	-3.7065244636729457	NA	0.00021012294810659083	0.01784264498716598	0.03286111680615435	2.3280079708490814e-06	5.87275797176977e-06	8	10	10
ENSG00000167526	RPL13	3.7029114990151846	NA	0.00021313925094849093	0.1302691000998457	0.12490793232509305	3.824875045226795e-21	2.3956458053540652e-20	13	17	17
ENSG00000259940	AC109449.1	-3.702466771919932	NA	0.00021351333160716642	0.030108312626391482	0.04176757695888582	9.472439567817705e-08	2.690752542905599e-07	10	10	10
ENSG00000110665	C11orf21	-3.7022797091639252	NA	0.0002136708629267344	0.3802022861188235	0.34829079752717595	4.085082201479004e-64	1.1354145003754203e-62	36	43	43
ENSG00000182196	ARL6IP4	3.698732252862305	NA	0.00021667902455202296	0.015525493448235866	0.026467989719209533	2.321568674312559e-05	5.327523243113351e-05	3	3	3
ENSG00000254810	AP001189.3	3.6949228295397827	NA	0.00021995358114763712	0.0003931727244360588	0.1149356315762553	1.7535095832837322e-19	1.0129971051923904e-18	3	4	4
ENSG00000135211	TMEM60	3.6910601663039	NA	0.00022332129989080605	0.045624072109382456	0.12373638571183006	6.007327209152917e-21	3.728543406071783e-20	8	10	10
ENSG00000267198	AC091132.4	3.688276930238445	NA	0.00022577784344485037	0.1646089503153815	0.33533587169819307	2.9821001208745363e-61	7.644250369637881e-60	22	24	24
ENSG00000100150	DEPDC5	-3.678987748020123	NA	0.00023416151567659692	0.032544677191583084	0.044169261085608036	3.990576065854411e-08	1.1706190378607134e-07	14	16	16
ENSG00000113441	LNPEP	3.675748740096781	NA	0.00023715284502211966	0.009227599147842672	0.08157845102964309	4.815447699901784e-14	2.076442358702934e-13	10	14	14
ENSG00000166323	C11orf65	3.666380105066538	NA	0.0002460081788384234	0.01284001329488746	0.014145282177250423	0.002044216380364933	0.0037254268551411515	3	4	4
ENSG00000174004	NRROS	-3.663766008397811	NA	0.00024853384740464255	0.04659629104820937	0.10951858880442743	1.377932988722358e-18	7.627557399483446e-18	17	24	24
ENSG00000164404	GDF9	3.662381449316334	NA	0.00024988140273297444	0.08099270542704523	0.036050826075763376	7.398400948629282e-07	1.9459383108595637e-06	10	13	13
ENSG00000278311	GGNBP2	3.6575275432531327	NA	0.00025465990130910663	0.0710072844814142	0.16915447779192777	9.815097569281009e-29	8.51386485663126e-28	18	26	26
ENSG00000232442	MHENCR	3.656241424423077	NA	0.00025594032590619766	0.01728843249271778	0.036432379605516846	6.450353736105504e-07	1.7078449316114452e-06	2	2	2
ENSG00000123179	EBPL	3.6561131016569597	NA	0.0002560684112186866	0.21769531385691687	0.38360932830434497	3.223536260580594e-72	1.1540798190542088e-70	7	11	11
ENSG00000110074	FOXRED1	3.652277045015216	NA	0.00025992524123300497	0.2723088460473627	0.4720571888540298	9.901207292529215e-95	6.902190299567378e-93	43	51	51
ENSG00000181666	ZNF875	3.650984063969397	NA	0.00026123745075300013	0.015581090558734393	0.10616301388814879	4.913440121710493e-18	2.6447138935095177e-17	2	3	3
ENSG00000117461	PIK3R3	-3.6494940397644666	NA	0.0002627573360405243	0.005103202407939734	0.03617315486770801	7.080183407549426e-07	1.8665344389863968e-06	7	7	7
ENSG00000125877	ITPA	3.6480837754306688	NA	0.0002642034961714925	0.28222859572914183	0.41233630166676294	3.7143693626427183e-79	1.6290977033237845e-77	29	36	36
ENSG00000100664	EIF5	-3.637054672266668	NA	0.0002757734129872383	0.009796556308161413	0.01318680055035846	0.0029136769601415093	0.0051934982007553	11	13	13
ENSG00000234936	AC010883.1	-3.6326516385138605	NA	0.00028052362310802104	0.015118671604312513	0.04497409641152626	2.986425573197329e-08	8.85140203158676e-08	6	9	9
ENSG00000115232	ITGA4	-3.6309559815129324	NA	0.00028237334667821553	0.2347214961325356	0.2557216603515428	8.775177368566566e-45	1.35572537561755e-43	21	24	24
ENSG00000143434	SEMA6C	3.621630593073034	NA	0.0002927519578301759	0.03408981257718174	0.029564735266782712	7.615276795627126e-06	1.833160889503223e-05	11	13	13
ENSG00000283361	CFAP97D2	-3.615730022397624	NA	0.0002995023929046834	0.19928154339501228	0.24639724944935926	5.717386181310851e-43	8.239281985151242e-42	25	26	26
ENSG00000004534	RBM6	-3.608786361047043	NA	0.0003076328139907749	0.3724197814085428	0.5392038122816606	1.717614415723123e-114	2.0598160570094992e-112	16	21	21
ENSG00000172037	LAMB2	-3.6081326525197377	NA	0.0003084088009458268	0.013402261920749114	0.013522843547851469	0.0025727855445300445	0.004620452330416351	10	15	15
ENSG00000128604	IRF5	-3.605845339090251	NA	0.00031113841353535497	0.1572749370461261	0.4311645349973759	6.866936025336992e-84	3.494394240311693e-82	38	45	45
ENSG00000099377	HSD3B7	3.595609847394474	NA	0.00032363252954962834	0.04648550720170856	0.06926042027258132	4.461148336075837e-12	1.7199692629353538e-11	3	3	3
ENSG00000121895	TMEM156	3.593026545649254	NA	0.0003268592746445786	0.04091347263347453	0.051222237344368544	3.135653842419813e-09	1.0009926981321178e-08	17	22	22
ENSG00000133639	BTG1	3.5927354991823965	NA	0.0003272246955599982	0.00423593896578474	0.0187744882973462	0.0003753400282083827	0.0007512495499236176	6	7	7
ENSG00000092068	SLC7A8	-3.589790641595704	NA	0.0003309436533430058	0.012965925557514957	0.03324222497351367	2.030008685535431e-06	5.146750288031801e-06	10	10	10
ENSG00000184068	SREBF2-AS1	3.587961522220166	NA	0.000333273458061557	0.008661693600027501	0.08606515351048627	9.14184823496047e-15	4.120198564555509e-14	8	11	11
ENSG00000240972	MIF	3.5877001559129145	NA	0.00033360761868793886	0.10230965975776003	0.43236413452115374	3.38797473135305e-84	1.739532295448307e-82	32	36	36
ENSG00000054179	ENTPD2	-3.584751369703515	NA	0.0003373994695119989	0.07409421933795558	0.10029261789689342	4.497291450311128e-17	2.304962674279305e-16	15	20	20
ENSG00000172965	MIR4435-2HG	3.5790917630958012	NA	0.00034479039562678495	0.10320920536925754	0.15726376341617787	1.1713463118412454e-26	9.347332667177998e-26	16	20	20
ENSG00000224745	AC063965.2	-3.5756565862558625	NA	0.0003493499967209525	0.021404464740295375	0.016387542426834004	0.000896820623320514	0.001708462216099033	8	9	9
ENSG00000154265	ABCA5	3.569280846109193	NA	0.00035796252285466416	0.023504335565798146	0.024158382766215503	5.3391135671741356e-05	0.00011803591409497132	16	17	17
ENSG00000143437	ARNT	3.567535825883793	NA	0.00036035412270380535	0.15047304881963972	0.17361981557024658	1.601924525064136e-29	1.4315478728673719e-28	7	7	7
ENSG00000230537	AL158071.3	3.5560313751656984	NA	0.00037649913462011456	0.007812610216036062	0.11816734088558091	5.098172788553021e-20	3.028353486349004e-19	6	7	7
ENSG00000127980	PEX1	-3.5525400865067858	NA	0.00038153088150755845	0.05222933080422378	0.01760515863153747	0.0005747175258490691	0.001121893096276117	15	20	20
ENSG00000142669	SH3BGRL3	-3.550089849588178	NA	0.0003850996927366218	0.019472841020360006	0.05824322268805545	2.4682867075091465e-10	8.534001763523055e-10	6	7	7
ENSG00000169826	CSGALNACT2	-3.547350479525589	NA	0.000389126557657389	0.01695833630126739	0.021374205574985077	0.0001460864637682892	0.0003076293137879437	10	16	16
ENSG00000237651	C2orf74	-3.545059370489702	NA	0.0003925246621313626	0.1943429272845034	0.24221368281642244	3.663554578084553e-42	5.153921038521083e-41	4	5	5
ENSG00000240350	AC017002.3	3.5444874609801453	NA	0.0003933772153027095	0.0019003057207635256	0.0487815094181827	7.569095920677158e-09	2.3506415418995398e-08	3	4	4
ENSG00000124251	TP53TG5	-3.5418852285141784	NA	0.0003972782903445756	0.021768231096157088	0.01598136548235209	0.001040690431142802	0.0019696280988486825	4	5	5
ENSG00000112343	TRIM38	3.5352755000286886	NA	0.0004073502166405576	0.07659652445804685	0.11259165478728239	4.284704511519518e-19	2.4234300022443344e-18	7	9	9
ENSG00000269293	ZSCAN16-AS1	3.5329478980900175	NA	0.0004109534525161056	0.004667699312321371	0.01489248026575488	0.0015522767493597815	0.0028700802129133034	7	9	9
ENSG00000221829	FANCG	3.5329343096653463	NA	0.00041097457516364386	0.011238036995189353	0.026625621217204378	2.1934090513258185e-05	5.0442231220579944e-05	3	4	4
ENSG00000100580	TMED8	3.5322320835314676	NA	0.0004120675381484716	0.10320587498240444	0.09585943855113967	2.37392649035736e-16	1.163821194486517e-15	17	19	19
ENSG00000197989	SNHG12	3.5313922830645033	NA	0.0004133781900651759	0.014721446740628365	0.022592611820788117	9.399944824525133e-05	0.00020210588489942517	4	4	4
ENSG00000160208	RRP1B	-3.529174379282234	NA	0.0004168583511595592	0.04098962316681519	0.03225838701051172	2.891140450633254e-06	7.235868007575842e-06	13	13	13
ENSG00000259248	USP3-AS1	-3.5291600537759984	NA	0.00041688091830047825	0.010728312545613395	0.01280213670375602	0.003360510133593056	0.005943012094564022	5	6	6
ENSG00000179144	GIMAP7	-3.5258636290446996	NA	0.00042210426161326574	0.003852614444790622	0.03758754201021566	4.258607276412572e-07	1.143967045476178e-06	2	5	5
ENSG00000269949	AC069307.1	-3.5242718507176476	NA	0.00042464833294217466	0.14660921089289597	0.1169923645718993	7.992409948705892e-20	4.706793894586448e-19	16	18	18
ENSG00000175895	PLEKHF2	-3.522367752034686	NA	0.00042771037858550505	0.053191070574093974	0.09858897620920591	8.530502086589581e-17	4.2963166015543236e-16	14	17	17
ENSG00000266601	AC018521.6	3.5216928980304694	NA	0.00042880057342923055	0.002286538284112068	0.01567036917187079	0.0011664113979716199	0.002195936882623264	4	5	5
ENSG00000272810	U91328.3	-3.5206345032751045	NA	0.0004305155868970217	0.03063050892503687	0.04240477690007922	7.531576060940536e-08	2.1620231321385463e-07	8	9	9
ENSG00000186115	CYP4F2	3.5201918093180184	NA	0.00043123482201656876	0.010100073170178712	0.026159705914965456	2.5943055521909565e-05	5.9295942842226724e-05	14	17	17
ENSG00000184708	EIF4ENIF1	-3.519760646570679	NA	0.00043193640088029246	0.0194290953219919	0.02199473259246024	0.0001166939495202361	0.000248347547818631	4	4	4
ENSG00000276231	PIK3R6	3.5192719205143024	NA	0.0004327329340120691	0.021605161301978926	0.025976312581458588	2.7715526763591607e-05	6.317872769757177e-05	4	4	4
ENSG00000173226	IQCB1	3.515645937936324	NA	0.0004386855858340072	0.2260160404076757	0.47627225183530536	6.776679112501859e-96	4.924291105944677e-94	14	18	18
ENSG00000117318	ID3	-3.5138151070636034	NA	0.0004417201568889406	0.011344627368888438	0.017433864309083353	0.0006117907398661686	0.0011899010713164204	9	9	9
ENSG00000006025	OSBPL7	-3.5096524436794487	NA	0.00044869277067431245	0.023154346747250885	0.025676283322331947	3.08807412451984e-05	7.010508758457869e-05	10	12	12
ENSG00000226979	LTA	3.509232262572988	NA	0.000449402268206831	0.014316125068328533	0.042020331878355396	8.649000772802237e-08	2.469147898331706e-07	17	23	23
ENSG00000138018	SELENOI	-3.5049433708190922	NA	0.0004567044156630339	5.804547025368402e-05	0.020596333201451846	0.00019365911870711748	0.00040226020187843485	1	2	2
ENSG00000179477	ALOX12B	-3.5033920622334644	NA	0.00045937278670106697	0.002372663888631274	0.014357769280594625	0.001890128384594922	0.0034607956083085967	13	16	16
ENSG00000268810	AC007193.1	3.503327011051705	NA	0.00045948499694376454	0.018364501300864	0.05563368831127603	6.357122408742401e-10	2.1363568917798047e-09	5	6	6
ENSG00000145284	SCD5	3.49765480626796	NA	0.00046936821926532796	0.06862350907220427	0.12896311346051767	7.981600761906876e-22	5.171003833242955e-21	3	3	3
ENSG00000183307	TMEM121B	-3.497007985496223	NA	0.0004705077478317402	0.0983513363643257	0.13237825763612485	2.121749011910348e-22	1.4097587681228422e-21	13	14	14
ENSG00000140931	CMTM3	3.4934212102921265	NA	0.0004768736815892535	0.04619342618383173	0.1564779039906203	1.6030782982158627e-26	1.2727402655603624e-25	10	15	15
ENSG00000157873	TNFRSF14	-3.487895693478364	NA	0.0004868379618554614	0.04237423571794431	0.06264247581874767	4.990038648921892e-11	1.8015615324286638e-10	24	29	29
ENSG00000158195	WASF2	-3.486968491983392	NA	0.0004885289087266815	0.0051780856298152215	0.024381040476360326	4.926847099659411e-05	0.00010942947922815599	7	12	12
ENSG00000170145	SIK2	3.4855891948005637	NA	0.0004910544838419321	0.01050919407134225	0.07840732727073489	1.55213639303064e-13	6.50319741120998e-13	6	7	7
ENSG00000118922	KLF12	3.4849210848096566	NA	0.0004922822052983018	0.005129905895675767	0.014301852456789565	0.0019295011643621965	0.0035279897076071335	9	10	10
ENSG00000100024	UPB1	-3.4826274739004415	NA	0.0004965187675243479	0.006662223575388354	0.13214717960687203	2.321096114644391e-22	1.5392295928088422e-21	6	9	9
ENSG00000232956	SNHG15	3.4759891488063044	NA	0.0005089728794271839	0.03983260249282865	0.0309977893901948	4.548593142521138e-06	1.1167333400299927e-05	19	21	21
ENSG00000160691	SHC1	-3.471664091624107	NA	0.0005172431086041432	0.07595064361595674	0.11769507204683495	6.10839176537572e-20	3.618404503779904e-19	22	25	25
ENSG00000176083	ZNF683	-3.4694090901564465	NA	0.0005216045594982321	0.005984220635600754	0.0414036714895263	1.0797444516076668e-07	3.0545261630847705e-07	10	13	13
ENSG00000183011	NAA38	-3.468979083376155	NA	0.0005224401270379176	0.07302668596667763	0.10379287358996475	1.2030428907616778e-17	6.36365901717212e-17	14	18	18
ENSG00000153574	RPIA	3.467597130270794	NA	0.0005251339231700131	0.037092318854014567	0.0673707769032406	8.900486091052096e-12	3.3746282550398495e-11	8	10	10
ENSG00000273008	AC010864.1	-3.4673492012232225	NA	0.0005256185705057902	0.012965251646661194	0.04428654027528855	3.825555223785415e-08	1.1249047759378614e-07	8	9	9
ENSG00000138376	BARD1	3.463260062054031	NA	0.0005336723217562877	0.12791450855244396	0.2699447516255506	1.3577789637233776e-47	2.300845004831245e-46	20	22	22
ENSG00000067064	IDI1	-3.4584270576456833	NA	0.0005433393780058204	0.001975183789961249	0.019586436447617848	0.0002793971058265006	0.0005693857359261626	3	4	4
ENSG00000170340	B3GNT2	-3.457114905442477	NA	0.000545991986051642	0.2425487814926094	0.3517317905284861	6.93705160201735e-65	1.9728606620728942e-63	28	37	37
ENSG00000182504	CEP97	3.4543270223852387	NA	0.0005516679835957556	0.0006130420718074042	0.0843995210760829	1.6953464807532335e-14	7.520304396905639e-14	3	6	6
ENSG00000214357	NEURL1B	-3.449813677238667	NA	0.0005609735888886327	0.01101048557061762	0.02696552776446721	1.9406575912281206e-05	4.490667525566191e-05	5	5	5
ENSG00000149499	EML3	3.4485528404807617	NA	0.0005635991842263499	0.067487236244244	0.2887517068067225	2.1509879258637265e-51	4.1493016806115916e-50	7	9	9
ENSG00000173442	EHBP1L1	3.448105057643902	NA	0.0005645344082729292	0.005827714985125617	0.054592552794535	9.268182822806492e-10	3.0713056469238366e-09	4	6	6
ENSG00000104147	OIP5	3.4407473423800132	NA	0.0005801099518805907	0.015257668099096258	0.01166732232095395	0.005128004847920438	0.008848878560775568	5	5	5
ENSG00000160094	ZNF362	3.440367850691134	NA	0.0005809240479661285	0.023080803425024343	0.06615914479385317	1.385225385308066e-11	5.1855992431015114e-11	9	10	10
ENSG00000204138	PHACTR4	3.439190123686906	NA	0.0005834573183890066	0.140605766074149	0.1855318478892284	1.2143146622075345e-31	1.1771781878008484e-30	27	31	31
ENSG00000144488	ESPNL	-3.4361157060461247	NA	0.0005901188864623874	0.03978730785760478	0.06355376576229643	3.5810706711861286e-11	1.3044133589670969e-10	23	26	26
ENSG00000112357	PEX7	3.428447663093335	NA	0.0006070435676795849	0.007745243627651883	0.026849499919346896	2.023473669509671e-05	4.672216232452047e-05	11	14	14
ENSG00000125910	S1PR4	3.426862459626693	NA	0.0006105982589337515	0.010068234515245598	0.013187272591130941	0.002913167341390394	0.005193129598493126	23	28	28
ENSG00000124207	CSE1L	-3.4265731284654564	NA	0.0006112491475053043	0.028499612134197112	0.03679591467863063	5.660303995836177e-07	1.5044723066428176e-06	4	4	4
ENSG00000064687	ABCA7	-3.4231582339378335	NA	0.0006189803412457492	0.47449926410326093	0.5077405419356692	6.741574100678346e-105	6.387362113399612e-103	41	47	47
ENSG00000103496	STX4	3.4230946996357883	NA	0.0006191250389074785	0.016789255516722893	0.011951153941715722	0.004612440372256861	0.008018118595421482	7	7	7
ENSG00000137393	RNF144B	-3.4226802648686374	NA	0.0006200696754382057	0.00909857697230194	0.023408917298857388	6.998430732599045e-05	0.00015280887271879425	6	8	8
ENSG00000089163	SIRT4	-3.4219839204002485	NA	0.0006216598993818837	0.02157800987564197	0.02690286498818742	1.9849530021298653e-05	4.5882139147493006e-05	2	2	2
ENSG00000125826	RBCK1	-3.4210970706737953	NA	0.000623690669048141	0.05226974695416908	0.12333696297267381	7.00602301524882e-21	4.328036336041139e-20	5	8	8
ENSG00000244754	N4BP2L2	3.418022769906818	NA	0.0006307782961048412	0.046851001129700254	0.02439214631920895	4.907140759805059e-05	0.00010903414989621268	20	23	23
ENSG00000183576	SETD3	-3.417514862469292	NA	0.0006319564351852141	0.047691459012318124	0.07093053968128343	2.4207754149921545e-12	9.473728341328266e-12	6	7	7
ENSG00000138829	FBN2	3.4040031919586324	NA	0.0006640597738757195	0.17692713298946652	0.3195705750336197	7.678693480657192e-58	1.798933258193855e-56	21	26	26
ENSG00000145020	AMT	3.4025146657439866	NA	0.0006676877166096823	0.04594188602674939	0.2575872662652112	3.781343757521733e-45	5.884415979831234e-44	5	9	9
ENSG00000198089	SFI1	-3.3975355010831647	NA	0.0006799576482723974	0.14607049180012985	0.17893454147082782	1.8293474545590574e-30	1.7040456001213077e-29	13	14	14
ENSG00000070081	NUCB2	-3.3951932481458305	NA	0.0006858017570772522	0.03634847578310323	0.10857906659967759	1.9679440959487153e-18	1.0816754263277089e-17	5	6	6
ENSG00000189046	ALKBH2	3.394558288052923	NA	0.0006873940582284464	0.023997901016718108	0.019649889127445995	0.00027303080926672075	0.0005571400937785571	9	9	9
ENSG00000111863	ADTRP	-3.392739416629241	NA	0.0006919743161963555	0.006538461240802506	0.054364242603245176	1.0066667500862584e-09	3.3275497488876725e-09	7	9	9
ENSG00000198468	FLVCR1-DT	3.390914475195404	NA	0.0006965983538016866	0.3301636648230266	0.600570572918334	3.024519549817244e-135	6.6496776615148615e-133	49	59	59
ENSG00000254858	MPV17L2	-3.3875170491240714	NA	0.0007052833358756067	0.0007612289801148999	0.0487601118003237	7.627761505949181e-09	2.368002933843637e-08	4	9	9
ENSG00000125952	MAX	3.386606549787956	NA	0.0007076279207548313	0.0344159504752572	0.07167540933572522	1.8425988426566698e-12	7.265745585817252e-12	2	2	2
ENSG00000172992	DCAKD	-3.3854149289335003	NA	0.0007107073510934822	0.12696289914931705	0.23011413936891878	7.458888154525418e-40	9.719792778264164e-39	12	15	15
ENSG00000009790	TRAF3IP3	3.3848537719252603	NA	0.000712161822060288	0.26123972594891554	0.2980873491980072	2.5659588072548663e-53	5.2053390423711475e-52	16	17	17
ENSG00000249859	PVT1	3.37984417758111	NA	0.0007252693601636879	0.05905830241125832	0.12655728705465302	2.0238566854909118e-21	1.2854488259068016e-20	23	27	27
ENSG00000114770	ABCC5	-3.3790003691103094	NA	0.0007274991047513276	0.0918117381388857	0.3059695976432357	5.8278651602870716e-55	1.2477161002966665e-53	14	20	20
ENSG00000168060	NAALADL1	3.3770762920722244	NA	0.0007326072707878865	0.005898301721416029	0.07898499153495199	1.254415904526238e-13	5.279013091219743e-13	8	9	9
ENSG00000164308	ERAP2	3.3743124024493456	NA	0.0007400033501458824	0.73661932441609	0.7741602123921822	5.177707597781449e-218	8.879250759435408e-214	19	24	24
ENSG00000173917	HOXB2	-3.3724828024941553	NA	0.0007449373846989186	0.26341341427342124	0.4031154648608026	6.809091294356086e-77	2.7282501543671153e-75	25	29	29
ENSG00000267344	AC003070.1	3.3710719131451317	NA	0.0007487630935113256	0.021649892321535847	0.07659669919953535	3.023624684156816e-13	1.2452483119261584e-12	9	11	11
ENSG00000180900	SCRIB	3.3700426082124064	NA	0.0007515656163120882	0.011330714676996125	0.010140009801124126	0.009100418917505248	0.015141465413437227	6	7	7
ENSG00000140264	SERF2	-3.369692577435174	NA	0.000752520874127844	0.011262470094068529	0.047839706877161624	1.0631511055731603e-08	3.2592024149935876e-08	12	14	14
ENSG00000255142	AP006621.2	-3.36782322934696	NA	0.0007576415696881006	0.006279510007474212	0.09735682830023255	1.3544669975004456e-16	6.726833055353357e-16	14	19	19
ENSG00000143457	GOLPH3L	3.3642636736865934	NA	0.0007674818169977904	0.0019041213405166695	0.07180956135146298	1.7541911689006978e-12	6.928287507019361e-12	3	4	4
ENSG00000270964	AC016355.1	3.355917484623047	NA	0.0007910216610718879	0.17741380697906015	0.121859700507374	1.2366663740856085e-20	7.557944279826836e-20	12	15	15
ENSG00000127483	HP1BP3	3.3503807845897473	NA	0.0008070053875950164	0.13562426787654344	0.2488926876258698	1.878941446655001e-43	2.763461995599195e-42	5	5	5
ENSG00000224420	ADM5	3.3502712249755864	NA	0.000807324674658916	0.0003824971135756736	0.014504303903172228	0.0017907574948560156	0.0032848112396283895	1	3	3
ENSG00000113621	TXNDC15	-3.3500663693391077	NA	0.0008079219952532894	0.00010348161604131047	0.034067844791838046	1.5088101808637584e-06	3.866495187034159e-06	2	4	4
ENSG00000110080	ST3GAL4	3.35002619468099	NA	0.0008080391851048918	0.03356376530749128	0.039256080912652064	2.337550612731613e-07	6.431358167452982e-07	20	23	23
ENSG00000188820	CALHM6	-3.3455471438499194	NA	0.0008212039748687228	0.25763929744298314	0.4257863220328834	1.6013407408659768e-82	7.823758508578528e-81	36	42	42
ENSG00000260997	AC004847.1	3.3454052793839857	NA	0.0008216241747602191	0.3201291602609969	0.3165539861100449	3.3805297072934835e-57	7.781571000050463e-56	27	32	32
ENSG00000100583	SAMD15	3.3434990184068503	NA	0.0008272898670980783	0.02859635677094357	0.05050972161956726	4.056061589502344e-09	1.283346867128703e-08	5	5	5
ENSG00000147889	CDKN2A	-3.3426207984676823	NA	0.0008299122443675381	0.016718444447761084	0.02098107328341421	0.00016844794998993975	0.0003523681256864451	6	7	7
ENSG00000068120	COASY	-3.342205211684046	NA	0.0008311558784813712	0.004254795522841529	0.048755872599175396	7.63943785006118e-09	2.371198546437994e-08	3	6	6
ENSG00000103510	KAT8	-3.339139379042838	NA	0.0008403838698640482	0.10994238427533545	0.043365484847429324	5.32985340846383e-08	1.5515473790824348e-07	5	5	5
ENSG00000185085	INTS5	3.339092915043541	NA	0.0008405244522100448	0.028450721625150933	0.05634814227279201	4.907273547357648e-10	1.6634677616848449e-09	18	25	25
ENSG00000276007	AC079414.3	-3.335929446796198	NA	0.0008501473619341634	0.09408631961544281	0.03516138071188442	1.0184991513861463e-06	2.6496119458618057e-06	15	19	19
ENSG00000232748	AC135050.1	3.3331958801476236	NA	0.0008585447458592974	0.010148358727307879	0.019760415983343632	0.00026228767298151057	0.0005362388297520177	6	6	6
ENSG00000136014	USP44	-3.331961189966568	NA	0.0008623628148506739	0.03602261044038079	0.06266018747708146	4.957974545036931e-11	1.7903622967538077e-10	11	14	14
ENSG00000260302	AP005482.1	3.3308399387852794	NA	0.0008658437284333561	0.0862354847044974	0.13360353812896156	1.3174723028005239e-22	8.84279159323921e-22	6	8	8
ENSG00000005844	ITGAL	-3.3307497727687077	NA	0.0008661242131798524	0.020757769184816643	0.012733802494849001	0.0034468738435479594	0.006089465287215819	18	21	21
ENSG00000124205	EDN3	-3.3271186003968576	NA	0.0008774901810891593	0.05756519114648599	0.052471903532784116	1.9960857566769806e-09	6.458655592689347e-09	38	47	47
ENSG00000278834	AC073508.3	3.325503826141357	NA	0.0008825888884199578	0.05545550873003962	0.044211470051221	3.9303813568392045e-08	1.1543433788051982e-07	1	2	2
ENSG00000198821	CD247	-3.3188780589719147	NA	0.0009037988746794355	0.004525203278502212	0.027800454758932343	1.4367782111793791e-05	3.367866257998247e-05	3	3	3
ENSG00000177663	IL17RA	3.3186872739983873	NA	0.0009044165430823904	0.10576209622933717	0.12862110993001344	9.111644978670896e-22	5.883117460061265e-21	16	17	17
ENSG00000132471	WBP2	-3.318416224323955	NA	0.000905294742070266	0.01676011110515183	0.019122173622256156	0.0003307510014758644	0.0006672213768156215	13	17	17
ENSG00000185811	IKZF1	-3.3178730750052763	NA	0.0009070569210198406	0.00647767607510308	0.0655899434343028	1.7049323890378826e-11	6.351919517621258e-11	6	6	6
ENSG00000144028	SNRNP200	3.3071898324806233	NA	0.0009423700715219667	0.05526437788047893	0.07953150995539424	1.025409537284956e-13	4.340841311996966e-13	14	16	16
ENSG00000108091	CCDC6	-3.3037265332717918	NA	0.0009540885113053186	0.02531801797470506	0.049089861465785777	6.7720467629149514e-09	2.1107566328104055e-08	8	9	9
ENSG00000225611	LINC02158	-3.3018441200256348	NA	0.0009605143330946029	0.019736083383588086	0.10343574939522457	1.3765740542723678e-17	7.250266725035884e-17	1	1	1
ENSG00000076554	TPD52	-3.296271813224222	NA	0.0009797717079314864	0.03579039397492346	0.11255129854680006	4.351041114178341e-19	2.4585174321925653e-18	7	8	8
ENSG00000178951	ZBTB7A	3.2962421962870954	NA	0.0009798750097731142	0.011349358326143286	0.04258954817947217	7.047054336133288e-08	2.0273433116985364e-07	9	10	10
ENSG00000006712	PAF1	3.2919307185934272	NA	0.0009950212065019098	0.002647031011285783	0.01251965472620762	0.0037323823876191484	0.006568824462775121	3	3	3
ENSG00000189050	RNFT1	-3.2895997579902736	NA	0.0010032998463341324	0.048483475236588434	0.05386342674861572	1.206697101281839e-09	3.969623746380637e-09	18	22	22
ENSG00000281831	AL645929.2	-3.2883427815111146	NA	0.00100779054270546	0.30146541466867954	0.4524472874985597	1.9728158483841973e-89	1.1829307337042167e-87	31	40	40
ENSG00000149541	B3GAT3	3.283426957107798	NA	0.001025532167735802	0.049913005324563484	0.018346926685919203	0.00043855361155478175	0.0008696781466275726	12	13	13
ENSG00000170242	USP47	3.281427770722753	NA	0.0010328297357557077	0.020168626994598805	0.06724210929104728	9.32873436011589e-12	3.530754039762247e-11	7	9	9
ENSG00000233411	AL359962.1	-3.280493974685669	NA	0.0010362547818050588	0.0003823263276147827	0.019423088227485487	0.0002964812184878676	0.0006023790738697274	1	2	2
ENSG00000176124	DLEU1	3.2791427120433774	NA	0.0010412296552488422	0.01176299165979849	0.02933216363682389	8.279761187256965e-06	1.9875367385256117e-05	8	11	11
ENSG00000261386	AC027682.4	3.2768804809624226	NA	0.0010496078923392129	0.006218806498352125	0.01047069997366081	0.008033248210455438	0.01347702734896305	2	3	3
ENSG00000273356	LINC02019	-3.2742442875086977	NA	0.0010594497874014165	0.04262471241440129	0.08269635691419476	3.185022003211848e-14	1.3891134876164798e-13	25	32	32
ENSG00000100418	DESI1	3.2707572468200667	NA	0.001072599391429145	0.07506373349343956	0.140043428153665	1.065423312226746e-23	7.518907152829821e-23	16	19	19
ENSG00000089505	CMTM1	3.270155782734525	NA	0.0010748827164234075	0.00045539573644100896	0.016917935028059158	0.0007386625488148964	0.0014224956821590857	4	6	6
ENSG00000218537	MIF-AS1	3.269966216898661	NA	0.0010756032923948755	0.08326103745442912	0.5511934199351336	2.5467662463739617e-118	3.4120698718021146e-116	24	28	28
ENSG00000119231	SENP5	3.267412875395508	NA	0.0010853526732140437	0.06736797602608761	0.02847756607258399	1.1260341674787366e-05	2.6686511799464972e-05	11	13	13
ENSG00000121481	RNF2	-3.2668837817682177	NA	0.0010873830980808008	0.010249542321222651	0.01929811540570051	0.00031025773147846377	0.000628765048112051	11	12	12
ENSG00000153982	GDPD1	-3.2667718465181803	NA	0.0010878131055278282	0.017098336549308184	0.03378139015180981	1.6724143109726338e-06	4.272342174716177e-06	5	6	6
ENSG00000124357	NAGK	3.2564552478287943	NA	0.0011281271265042917	0.2959547624249182	0.5239599181656965	9.164091023825689e-110	1.0009872418317626e-107	8	10	10
ENSG00000137185	ZSCAN9	3.255260505346758	NA	0.001132883996590372	0.15206329059917667	0.10930154158260695	1.4962329844399406e-18	8.258416301950608e-18	27	29	29
ENSG00000107796	ACTA2	3.2516523272960636	NA	0.0011473627566080564	0.004629408267457858	0.28079526517546444	8.959779713114395e-50	1.636328671993597e-48	9	12	12
ENSG00000165555	NOXRED1	-3.24754838008774	NA	0.001164038724758219	0.052163004073866856	0.022590013833445572	9.408779180809772e-05	0.00020227047031679427	11	12	12
ENSG00000115446	UNC50	3.2472175944672967	NA	0.0011653925458748515	0.005889468034311996	0.010022758812316854	0.009512669250559661	0.015767713606983147	3	3	3
ENSG00000104886	PLEKHJ1	3.245391057572098	NA	0.0011728943319137233	0.023926437334862716	0.06316199701770871	4.1301912692569305e-11	1.4990190492378224e-10	12	14	14
ENSG00000138942	RNF185	3.245187374736292	NA	0.0011737336392501148	0.005484195226998754	0.1551577823425198	2.713906122076906e-26	2.1348979856649937e-25	5	7	7
ENSG00000148572	NRBF2	3.2450480641698665	NA	0.001174308010037678	0.01937938946189788	0.011055314405676068	0.006448404550189723	0.010967340040781867	11	12	12
ENSG00000213246	SUPT4H1	-3.2394960257488945	NA	0.0011974113519907714	0.038617907309760655	0.029578919925209623	7.576521870469489e-06	1.8246001061182596e-05	2	2	2
ENSG00000175643	RMI2	3.238531153037738	NA	0.0012014689885932093	0.03226559860755595	0.06712358866802573	9.741378967175991e-12	3.681245216132681e-11	11	16	16
ENSG00000157045	NTAN1	-3.238065392122593	NA	0.0012034322230120751	0.033408503293215146	0.06920602593431743	4.550798280224595e-12	1.7533507011361848e-11	8	12	12
ENSG00000172638	EFEMP2	-3.230595156824995	NA	0.0012353277653039643	0.07312731512300549	0.11182837885370106	5.728897405941013e-19	3.2243144606000144e-18	13	16	16
ENSG00000197253	TPSB2	-3.2302374324964096	NA	0.0012368745472937479	0.03940795835519532	0.059017638521494366	1.8635018131212968e-10	6.501972043380898e-10	12	14	14
ENSG00000148824	MTG1	3.2298026650433043	NA	0.0012387568676756958	0.051114270892051276	0.24620573667373954	6.226188926059953e-43	8.934971873891392e-42	18	22	22
ENSG00000253878	AC087752.3	-3.2275872230529785	NA	0.0012483897478114024	0.012942513790884985	0.025902981857730024	2.8457769586768402e-05	6.481900526543914e-05	1	2	2
ENSG00000198496	NBR2	3.225689866757588	NA	0.0012566945064630274	0.5083627640816416	0.3216772143105457	2.716954524790466e-58	6.435504578125927e-57	9	9	9
ENSG00000139722	VPS37B	3.225127144460624	NA	0.0012591673408257167	0.012801777953452158	0.015990345267635382	0.0010372707895001476	0.0019640230505838614	10	12	12
ENSG00000091986	CCDC80	3.219635393091839	NA	0.0012835373297447683	0.10428877208876311	0.0755955789217435	4.3697749892805596e-13	1.782947211305551e-12	30	32	32
ENSG00000198064	NPIPB13	3.2196026786913103	NA	0.0012836837975907075	0.054260485270267445	0.04857556692353512	8.152946295656569e-09	2.5246456486857078e-08	11	13	13
ENSG00000169397	RNASE3	-3.2138164946348833	NA	0.0013098335494113149	0.013003055654897146	0.12520760313289703	3.407431228339088e-21	2.140440957318206e-20	10	13	13
ENSG00000223534	HLA-DQB1-AS1	-3.2126577277766675	NA	0.001315129139778415	0.33787903346302794	0.3978394576536214	1.2955852167794663e-75	5.131175723452902e-74	29	32	32
ENSG00000188554	NBR1	3.212571990167064	NA	0.0013155217464968373	0.03528381836775353	0.023988750552834177	5.6762691865628126e-05	0.00012507046162195254	6	7	7
ENSG00000083845	RPS5	3.210311185887136	NA	0.001325913452613268	0.15516918047449754	0.24033545569767234	8.407276389593477e-42	1.1721657138629149e-40	5	5	5
ENSG00000155849	ELMO1	-3.210018798709281	NA	0.0013272629172077976	0.049228751610521454	0.06575944463587712	1.6027091864655816e-11	5.978868792407714e-11	17	21	21
ENSG00000141627	DYM	-3.202411267310979	NA	0.001362822782234491	0.08540861713937457	0.12179693164944844	1.2668635494236804e-20	7.736981128585005e-20	27	35	35
ENSG00000256433	AC005840.2	3.2022780595954523	NA	0.0013634531906842155	0.0706433730730343	0.09445342334306384	4.0177070679254396e-16	1.9468679996567776e-15	22	27	27
ENSG00000235151	AC131097.3	-3.201186372709504	NA	0.001368629767003222	0.035493996215499646	0.07269670270751936	1.2670855913783638e-12	5.046272830131807e-12	21	25	25
ENSG00000151445	VIPAS39	3.194021248966266	NA	0.0014030578957037257	0.02062774894310239	0.136496149695145	4.2666762082135104e-23	2.9255989721972605e-22	3	4	4
ENSG00000151164	RAD9B	-3.1930101902552637	NA	0.0014079797778282811	0.06540980895194809	0.09319698581716873	6.425719731239521e-16	3.078923377229018e-15	4	5	5
ENSG00000110777	POU2AF1	3.1910974979400635	NA	0.0014173344254710802	0.004955274719644584	0.01268111919853182	0.0035149909715718173	0.0062053304685490114	1	1	1
ENSG00000197506	SLC28A3	-3.189386235661036	NA	0.001425752446217646	0.10093922488198691	0.15086973702537115	1.492574627447056e-25	1.1406489432303727e-24	7	10	10
ENSG00000157110	RBPMS	3.187295065220071	NA	0.0014361018765057258	0.0076347393701763095	0.012502743574040697	0.0037559261486116635	0.0066075479608680154	11	12	12
ENSG00000166925	TSC22D4	3.1864078385168995	NA	0.0014405137454358448	0.018003912806592744	0.017809537435201677	0.0005334302836569243	0.001045104071110773	17	21	21
ENSG00000162869	PPP1R21	3.1851009640222623	NA	0.0014470351346918425	0.04331292407242985	0.08197665294823488	4.15632855476576e-14	1.8021966722042483e-13	12	20	20
ENSG00000167394	ZNF668	3.1843362226373806	NA	0.0014508638538679056	0.008659492450739334	0.11517781996183811	1.5986901135246816e-19	9.262140796227961e-19	4	5	5
ENSG00000183207	RUVBL2	3.1829180431368354	NA	0.0014579887691688754	0.071117981652418	0.053437006424046155	1.407989907007306e-09	4.610582187372216e-09	7	8	8
ENSG00000213445	SIPA1	3.18026523185203	NA	0.0014714031035786682	0.05251755625954595	0.0645246911155003	2.5141225380818547e-11	9.275965448701748e-11	26	30	30
ENSG00000180537	RNF182	3.176404696293411	NA	0.0014911277497036055	0.4407552721634292	0.5454155838038733	1.835457926874063e-116	2.3144314697031843e-114	22	26	26
ENSG00000280670	CCDC163	3.175611118654467	NA	0.0014952124450644908	0.27850848583042825	0.689189169716141	1.1578176435789537e-171	1.1030785983186375e-168	22	31	31
ENSG00000180549	FUT7	-3.1743906472609313	NA	0.001501514566791681	0.03428973094308833	0.258232209247452	2.825166533962875e-45	4.4306588458818277e-44	6	7	7
ENSG00000106459	NRF1	3.1741972145819024	NA	0.0015025156345828648	0.024996841235077373	0.03004951170343367	6.396819544224296e-06	1.548984162156205e-05	23	27	27
ENSG00000123384	LRP1	3.1700808625628105	NA	0.001523965205116173	0.02407704653750935	0.01064652334635749	0.0075187450862372615	0.012657206192586905	10	12	12
ENSG00000166839	ANKDD1A	-3.169210174820171	NA	0.0015285381892913368	0.2301793479945279	0.20464966622071662	4.1488546040465835e-35	4.581372028641008e-34	25	31	31
ENSG00000163608	NEPRO	-3.167864593581162	NA	0.0015356302510644458	0.08014321052696398	0.13392965160177298	1.1604176850274904e-22	7.803922698249582e-22	9	11	11
ENSG00000047578	KIAA0556	-3.165874464021471	NA	0.0015461750616589359	0.0067352911113244445	0.011480974881467546	0.005497996024287362	0.00943795133338378	10	11	11
ENSG00000175573	C11orf68	3.1655688975458527	NA	0.0015478000150832907	0.007889682415247012	0.011460151409985509	0.005540992873802198	0.009508904912722296	19	21	21
ENSG00000188295	ZNF669	-3.163964164732984	NA	0.0015563595731953256	0.03545432836186366	0.05734527942969918	3.41863949534633e-10	1.172056151653223e-09	11	15	15
ENSG00000176531	PHLDB3	3.163512581843574	NA	0.0015587761389420228	0.15916415778271373	0.20230889026514826	1.1134470028829715e-34	1.2062225301604599e-33	13	15	15
ENSG00000072163	LIMS2	3.1633996108506834	NA	0.0015593812232377127	0.12673060641961417	0.15133142649980447	1.24278122305137e-25	9.535774136066195e-25	22	25	25
ENSG00000122783	CYREN	3.1578335324431452	NA	0.001589462944615149	0.03621658977145358	0.13736551752867324	3.038272935334799e-23	2.1000944203166655e-22	6	9	9
ENSG00000111229	ARPC3	3.156765684963981	NA	0.0015952948213790398	0.0063273597486212165	0.03945862191727582	2.173366095505078e-07	5.995986996752989e-07	5	7	7
ENSG00000130768	SMPDL3B	3.154671155264249	NA	0.001606791006268145	0.022854914572148628	0.0880202240932971	4.422647660941241e-15	2.0289990566474408e-14	6	10	10
ENSG00000198453	ZNF568	-3.153584833193954	NA	0.001612783456651765	0.012586494292963048	0.016029965976505484	0.0010223174106872481	0.0019369927384681933	14	16	16
ENSG00000198121	LPAR1	3.150914466815223	NA	0.0016276014667149284	0.13083172589413847	0.32237317378060226	1.9262609593976967e-58	4.5816156994051456e-57	13	16	16
ENSG00000131148	EMC8	-3.14728071660554	NA	0.001647966639829426	0.03248814897014605	0.05678208927418141	4.193079504901547e-10	1.4278618036051753e-09	14	17	17
ENSG00000119318	RAD23B	3.14594604470917	NA	0.0016555054336198562	0.011110695297439101	0.10734715746047273	3.1386796985622927e-18	1.709822685852756e-17	8	9	9
ENSG00000196284	SUPT3H	3.1453634362044216	NA	0.0016588061922910768	0.10179454531523338	0.0998291006821318	5.3535218764445326e-17	2.7339948379734157e-16	30	34	34
ENSG00000051825	MPHOSPH9	-3.14382919078628	NA	0.0016675274240664714	0.0063117636294190566	0.017327271503985803	0.0006360669424144753	0.001233647590529952	6	8	8
ENSG00000146842	TMEM209	-3.1432322031641973	NA	0.001670932313739046	0.04458000086842468	0.06512558008603819	2.01954796035623e-11	7.493125913489611e-11	25	30	30
ENSG00000269952	AL117336.1	-3.141570218376976	NA	0.001680445080881552	0.01846667244951222	0.01646716638420594	0.0008710599819654295	0.0016651217958672557	7	8	8
ENSG00000196950	SLC39A10	3.1394936328500003	NA	0.0016924009237538837	0.10050379454767838	0.0420586469736264	8.530578484941275e-08	2.4373690509539807e-07	15	20	20
ENSG00000182986	ZNF320	-3.138334780768194	NA	0.0016991069271424903	0.3827225421864343	0.21041791405420518	3.5986725202413835e-36	4.114242336641299e-35	44	50	50
ENSG00000255557	AP001266.2	3.1351762522443734	NA	0.0017175088705236945	0.004019017534198443	0.09524463546691218	2.988305707763295e-16	1.4591815086114107e-15	5	6	6
ENSG00000264701	AC018521.4	3.1282514467199505	NA	0.0017584967202753808	0.0029868694801957556	0.015634538780039866	0.0011818474943937397	0.002222313890499807	8	9	9
ENSG00000198673	TAFA2	3.127974965082246	NA	0.0017601517301409437	0.0032668167620160823	0.26764403149108296	3.9001182996672975e-47	6.4998181458692405e-46	6	10	10
ENSG00000160856	FCRL3	-3.1245369312972766	NA	0.0017808516505302754	0.11038268570496296	0.2478175179271665	3.0362064445075287e-43	4.4200258333497125e-42	5	6	6
ENSG00000111331	OAS3	-3.120404264174294	NA	0.0018060299332736457	0.012336265669582746	0.022026681987528312	0.00011535260862663363	0.0002456758426897839	3	4	4
ENSG00000188822	CNR2	3.119199191528638	NA	0.0018134332114297927	0.0033045992961432073	0.03647399603839827	6.354593412938617e-07	1.6843110114139773e-06	3	5	5
ENSG00000198015	MRPL42	-3.1166374365653313	NA	0.001829263918838669	0.22399687327612694	0.20788333750307314	1.0558916576659487e-35	1.192066230237877e-34	50	62	62
ENSG00000115241	PPM1G	3.115115351661655	NA	0.0018387298859536404	0.02140606459146388	0.024553826363963128	4.629042819652827e-05	0.00010317579323398276	3	4	4
ENSG00000189223	PAX8-AS1	3.107667950738012	NA	0.0018856980534992856	0.08765588461237406	0.5001113060562582	1.1558392376491447e-102	1.0543344194917649e-100	26	30	30
ENSG00000150637	CD226	-3.1056580300095655	NA	0.0018985614165536176	0.015743453127376864	0.018427302080240994	0.00042590271185578014	0.0008460333146779536	21	23	23
ENSG00000173825	TIGD3	-3.105568952440757	NA	0.0018991333678837299	0.014671512891747531	0.03432527380045341	1.3754856112914168e-06	3.5380535095299994e-06	5	6	6
ENSG00000168883	USP39	3.1052606834422702	NA	0.001901113930312593	0.03365750732193839	0.40829832209488354	3.6753746368258007e-78	1.5410513361106517e-76	9	12	12
ENSG00000160447	PKN3	-3.104879560624733	NA	0.001903565185334421	0.269504817372225	0.3609815462071432	5.636148203643574e-67	1.7228931469569279e-65	11	12	12
ENSG00000204267	TAP2	3.103804903409275	NA	0.0019104926627427756	0.22124333624533016	0.28698185645971186	4.948348677698002e-51	9.407897059184372e-50	28	31	31
ENSG00000161202	DVL3	-3.1034236956998122	NA	0.001912955569436391	0.01877944115337049	0.02610643199252206	2.644590161724996e-05	6.0380876958357015e-05	7	10	10
ENSG00000237940	LINC01238	-3.0985036890078055	NA	0.0019450054865250833	0.06816581944982904	0.15030546616163973	1.8667876328073818e-25	1.4228240495561686e-24	20	22	22
ENSG00000269524	AC245052.7	3.0931248243731706	NA	0.0019806080853517227	0.01133321689501583	0.03891630368879088	2.6412923690993616e-07	7.234550844543196e-07	3	4	4
ENSG00000170074	FAM153A	-3.0892312780721167	NA	0.0020067515396631685	0.27486269247479667	0.2951752235706506	1.0278346623948686e-52	2.0567487310863014e-51	16	17	17
ENSG00000150967	ABCB9	-3.08573589782821	NA	0.002030490865318937	0.0017870561200064193	0.03155676927157596	3.720501104626793e-06	9.213411327544385e-06	4	5	5
ENSG00000181274	FRAT2	3.08473523299784	NA	0.0020373342992624334	0.032586875922378467	0.08527376061190674	1.2261000972318444e-14	5.484191592965284e-14	5	6	6
ENSG00000213983	AP1G2	-3.0847229166205246	NA	0.002037418661262134	0.1491314893332984	0.25188597808764007	4.921827486651786e-44	7.410396801456671e-43	3	3	3
ENSG00000120158	RCL1	-3.0839618359747814	NA	0.002042637966158108	0.027044205252165804	0.023943003826392167	5.7707947965826315e-05	0.00012705528304865265	41	51	51
ENSG00000121486	TRMT1L	3.081389384044992	NA	0.00206037015053715	0.006649980142005406	0.028113873330319797	1.283498436392593e-05	3.0242806658005742e-05	6	7	7
ENSG00000237181	AC147651.4	3.0799194520020095	NA	0.0020705658401045136	0.13887405470484793	0.21523515250281228	4.609005905490303e-37	5.439768910753833e-36	19	26	26
ENSG00000128918	ALDH1A2	3.0788488961706904	NA	0.002078020496582372	0.014514750200818575	0.05574969344251171	6.095515831996282e-10	2.051658508398513e-09	7	8	8
ENSG00000115234	SNX17	3.0745353019095556	NA	0.002108307686427664	0.011161149980537974	0.04380353089668536	4.55225263038404e-08	1.3300464125911533e-07	5	5	5
ENSG00000137822	TUBGCP4	-3.0738766284171737	NA	0.002112967920115626	0.006432420722535789	0.021808062878742044	0.00012484992495474345	0.00026498160433773455	5	7	7
ENSG00000133884	DPF2	3.0729620561169013	NA	0.002119454349708746	0.03646817535967853	0.024705575687676996	4.382416128083818e-05	9.795888188283289e-05	12	16	16
ENSG00000149269	PAK1	3.072922835765852	NA	0.0021197329204570036	0.028986623826293894	0.044899888597566474	3.0673277533606535e-08	9.083336840335323e-08	4	5	5
ENSG00000125651	GTF2F1	3.071448216824722	NA	0.0021302311050710346	0.035526596219719306	0.06985180466887765	3.5931643609673503e-12	1.3918946380444791e-11	28	34	34
ENSG00000090905	TNRC6A	3.0681235230509736	NA	0.002154075584833922	0.15924513203620175	0.14738714132540595	5.923992384594242e-25	4.411226461285569e-24	36	41	41
ENSG00000072958	AP1M1	-3.0675838209095425	NA	0.0021579692973255496	0.08325442111708242	0.14440299230492104	1.922089335622209e-24	1.4056251606219728e-23	11	13	13
ENSG00000073008	PVR	3.0657929675642337	NA	0.0021709357885453186	0.037712503098217186	0.10334150630197175	1.4263918485393308e-17	7.50343368423343e-17	14	18	18
ENSG00000166801	FAM111A	3.0635986250658296	NA	0.002186921062244806	0.03344123178949369	0.011967002449240132	0.004585255433215089	0.007974903187039103	5	5	5
ENSG00000177239	MAN1B1	-3.059193089779128	NA	0.0022193405646862407	0.21286791425276025	0.27366430661453683	2.4488581034514968e-48	4.259175214613561e-47	12	16	16
ENSG00000105383	CD33	3.0569496438938106	NA	0.002236018364139328	0.06355228887133949	0.08841319262398081	3.8214543744017774e-15	1.764515914556168e-14	11	13	13
ENSG00000100227	POLDIP3	-3.0559117144411143	NA	0.0022437731320640183	0.01724122576143857	0.04279848605899792	6.536574086670172e-08	1.8871331483553326e-07	8	10	10
ENSG00000117009	KMO	3.054889929443549	NA	0.0022514313422022317	0.014953399355112348	0.05220091644196666	2.2015338874345623e-09	7.1033122550546206e-09	11	15	15
ENSG00000055332	EIF2AK2	-3.05216587357541	NA	0.0022719651374004776	0.1243756350301013	0.14370366631697118	2.531157649352059e-24	1.8384931185403838e-23	12	12	12
ENSG00000248544	AC008676.1	3.051018741519713	NA	0.0022806633846453347	0.023530364018052155	0.031655395732593884	3.590902503953425e-06	8.902759439106157e-06	6	6	6
ENSG00000136147	PHF11	3.050443600421125	NA	0.002285035923537656	0.07592704280517679	0.17342377522935867	1.734962699901821e-29	1.5488222457374455e-28	25	28	28
ENSG00000221571	RNU6ATAC35P	3.0479930130496067	NA	0.002303752837422176	0.02985795882929155	0.055425277618034154	6.855588385598085e-10	2.2953238036825765e-09	8	10	10
ENSG00000124256	ZBP1	-3.047783022789684	NA	0.002305363199627619	0.006893093963173093	0.03249096275845147	2.6592779364945047e-06	6.6740754182561484e-06	12	12	12
ENSG00000052749	RRP12	3.0469530904923037	NA	0.0023117378355353214	0.27442218269831054	0.34375629876239006	4.1667228407524326e-63	1.1217445839256432e-61	10	10	10
ENSG00000197798	FAM118B	3.045509195162796	NA	0.002322866755352933	0.42001918369503866	0.4477971654989485	3.341918638962439e-88	1.92317324629419e-86	22	26	26
ENSG00000235478	LINC01664	-3.041910754328704	NA	0.0023508158226864576	0.075494553975891	0.09119147108998377	1.3581740515531139e-15	6.416343473852438e-15	12	13	13
ENSG00000280374	AC019080.6	-3.040733996566618	NA	0.0023600222927450077	0.06631596855148204	0.037215227984206505	4.868407406245116e-07	1.3006436923149632e-06	9	12	12
ENSG00000180353	HCLS1	-3.0384694602052473	NA	0.002377832048694953	0.08694376860053996	0.1255859158407397	2.944713525861907e-21	1.8572597372197808e-20	23	23	23
ENSG00000259431	THTPA	3.038069548697316	NA	0.0023809899611816486	0.01784984088282432	0.040887541519324666	1.3000330543916863e-07	3.656786476425378e-07	3	4	4
ENSG00000263155	MYZAP	-3.037296691065778	NA	0.0023871037356729655	0.05811149974535647	0.34341970360782276	4.947508395096676e-63	1.3277749838421424e-61	19	23	23
ENSG00000204580	DDR1	3.036523789389522	NA	0.0023932322281320115	0.08005996974666063	0.19640477257066966	1.3264009751613751e-33	1.3844461547804273e-32	7	11	11
ENSG00000187796	CARD9	3.033874982703525	NA	0.0024143445723204438	0.2013136920596136	0.2298768383915051	8.27176789550247e-40	1.0746405124240292e-38	8	8	8
ENSG00000114439	BBX	-3.032502110214141	NA	0.002425354016250196	0.02014614448931578	0.07471540912288549	6.038886260708082e-13	2.44824729278683e-12	13	17	17
ENSG00000176472	ZNF575	3.0321347042129885	NA	0.002428308130143077	0.15214596535773822	0.09504461353348531	3.220571756330627e-16	1.5699142992982922e-15	7	8	8
ENSG00000203999	LINC01270	-3.0313709193479275	NA	0.0024344598546483646	0.2618868968983305	0.3720338978091109	1.6356931905626713e-69	5.4047211030749994e-68	22	24	24
ENSG00000265148	TSPOAP1-AS1	-3.0312318338333375	NA	0.0024355816199346293	0.03579875947144298	0.06345206140063449	3.716198428224674e-11	1.3524848651448418e-10	9	9	9
ENSG00000186395	KRT10	3.0303500901281057	NA	0.002442704152895267	0.024083570869012055	0.028154308629533168	1.2649546761089946e-05	2.983045618893447e-05	11	11	11
ENSG00000000460	C1orf112	-3.0282589251039207	NA	0.0024596724012662667	0.05265769433547635	0.06396446257016004	3.083493771058414e-11	1.1289247369743967e-10	11	12	12
ENSG00000151883	PARP8	-3.027502245922358	NA	0.0024658388172008705	0.054713713975288854	0.09268391409314097	7.782757812479634e-16	3.712559491688824e-15	9	14	14
ENSG00000103423	DNAJA3	3.023784712339492	NA	0.0024963401329995433	0.0006907400310999428	0.014869198286007631	0.0015656304762607586	0.002892899152827901	2	2	2
ENSG00000170091	NSG2	-3.0228183915164495	NA	0.002504324845061548	0.02660142681554362	0.04817180775290175	9.431329508230539e-09	2.901648183291093e-08	8	10	10
ENSG00000105501	SIGLEC5	-3.0171323544093513	NA	0.002551783683581912	0.12850688335449956	0.22438954836217184	8.96717314397476e-39	1.1257544088288664e-37	37	48	48
ENSG00000272787	AC253536.6	-3.014393908462017	NA	0.002574932494388992	0.057181458551779224	0.17625781245366473	5.465548780783827e-30	5.0042016039328266e-29	11	14	14
ENSG00000163818	LZTFL1	3.0079369819360746	NA	0.002630276740857838	0.016960347499174	0.019135422469547258	0.0003291614993645791	0.0006644056676792805	6	7	7
ENSG00000164236	ANKRD33B	3.0054725590350753	NA	0.00265168521508143	0.023268701198133266	0.10875436967073539	1.841378012480335e-18	1.0130828211750166e-17	8	8	8
ENSG00000042832	TG	-3.004776804772394	NA	0.0026577580052182994	0.01449272245416061	0.01301750474712621	0.003102401457476327	0.005511559369549522	22	27	27
ENSG00000130725	UBE2M	3.003435244968319	NA	0.0026695035146753585	0.019320957394969578	0.01409999886654685	0.002078662846260977	0.003781371502124694	11	12	12
ENSG00000155085	AK9	-3.002075537364364	NA	0.0026814562990563643	0.09621685981652575	0.12346364594294783	6.672537766693313e-21	4.126482155103629e-20	13	16	16
ENSG00000241839	PLEKHO2	-3.001040344958962	NA	0.00269058913765537	0.15107010986225972	0.23895675425434545	1.5449246912885062e-41	2.136605929911822e-40	16	18	18
ENSG00000111846	GCNT2	3.0008087888464217	NA	0.0026926358950212	0.15045891136063322	0.2026981181834672	9.450670060013688e-35	1.0251077853205233e-33	7	8	8
ENSG00000197959	DNM3	2.9998107739647013	NA	0.002701473781615179	0.011411017484319852	0.01638591547313046	0.0008973549209630093	0.0017092901854487	14	19	19
ENSG00000112584	FAM120B	2.999081117144621	NA	0.002707951997517395	0.0994572913650325	0.10645490229119614	4.399760500870632e-18	2.3764249710056842e-17	19	23	23
ENSG00000184635	ZNF93	2.998048568900013	NA	0.002717143675367919	0.07367513885539213	0.09597292770296569	2.275145771195983e-16	1.1169904045302007e-15	25	29	29
ENSG00000274767	AC243829.1	-2.996332700593302	NA	0.0027324812903828507	0.12095629515978101	0.29398964425204466	1.8054194620745246e-52	3.562846761233144e-51	14	20	20
ENSG00000107593	PKD2L1	-2.996147094916602	NA	0.002734145093975066	0.09408876244716488	0.18855630406886548	3.4771626701579085e-32	3.4608161712442238e-31	15	18	18
ENSG00000077312	SNRPA	2.9951334776977996	NA	0.0027432476862912724	0.00639760780300421	0.016463471374340084	0.0008722387524789789	0.001666957318606937	11	11	11
ENSG00000188895	MSL1	2.9917537005911172	NA	0.002773799535584561	0.011094430153781148	0.046940326943229645	1.4704073505984676e-08	4.4653826200483654e-08	7	11	11
ENSG00000168056	LTBP3	-2.9912679244768445	NA	0.002778216214788108	0.041223129114478826	0.08181983122915935	4.404417709699484e-14	1.90447199454454e-13	13	15	15
ENSG00000167978	SRRM2	-2.9908339977264404	NA	0.0027821669098391823	0.0010239052249465261	0.012616501908706352	0.003600405406876127	0.006346972894995755	1	3	3
ENSG00000172116	CD8B	-2.9891192624822134	NA	0.002797829004917672	0.0071310374444948635	0.03206682484604525	3.0972292126182577e-06	7.725728547954983e-06	9	12	12
ENSG00000163131	CTSS	2.989088239478881	NA	0.0027981131037792956	0.13588691474614778	0.08514240834868689	1.2872938916848637e-14	5.748907017839512e-14	13	14	14
ENSG00000184887	BTBD6	-2.988030446611538	NA	0.0028078158150546635	0.05104171644354978	0.1104172624341576	9.795718416884463e-19	5.447041995173529e-18	11	12	12
ENSG00000273188	AL022328.3	-2.9879922684785614	NA	0.0028081665816062323	0.03276100607799832	0.054712098838557884	8.875637444913805e-10	2.9469178420682835e-09	20	25	25
ENSG00000149480	MTA2	2.9872456554063986	NA	0.0028150342343193527	0.07615517429319456	0.028708487245145763	1.0362499221981826e-05	2.461990844524333e-05	24	26	26
ENSG00000064666	CNN2	-2.9860439174941495	NA	0.0028261205290001116	0.31804119817131254	0.43242603481494524	3.2665578238007383e-84	1.6822282318426085e-82	16	17	17
ENSG00000258302	AC025034.1	2.984756287410582	NA	0.0028380434296045747	0.01751980840573187	0.040189051140896714	1.6713189626334896e-07	4.656612329845932e-07	5	6	6
ENSG00000072310	SREBF1	-2.9839908204597005	NA	0.0028451530732800565	0.12209253401741296	0.1595252024061789	4.741024498709426e-27	3.842335970149714e-26	5	6	6
ENSG00000167981	ZNF597	2.9783873596052546	NA	0.0028976951582353632	0.04134409231593292	0.04067455942822805	1.4035392359633287e-07	3.93610700859119e-07	2	4	4
ENSG00000250067	YJEFN3	-2.976902674705335	NA	0.002911764277688297	0.10747219482505682	0.08626449991480077	8.489952478758159e-15	3.8374853731740555e-14	10	12	12
ENSG00000257704	INAFM1	2.976215424057009	NA	0.0029182978639164955	0.028037860115093065	0.18814887006694755	4.116256967482988e-32	4.082688880009587e-31	2	5	5
ENSG00000259954	IL21R-AS1	-2.9752143978589145	NA	0.002927838406043356	0.12797701588511506	0.01720007079246443	0.0006663098375924663	0.0012898236149535168	5	7	7
ENSG00000248098	BCKDHA	-2.9703328273514726	NA	0.0029747726344285202	0.12803153549505122	0.18192393694685063	5.3662099088950085e-31	5.087072068968519e-30	11	14	14
ENSG00000169189	NSMCE1	2.9685251712799072	NA	0.0029923259300622426	0.0015315386489084973	0.011533673025286269	0.005390692951103475	0.009265810706472236	1	2	2
ENSG00000197548	ATG7	2.9675032213767283	NA	0.003002291365042527	0.12994444478004946	0.09398792361217509	4.781519192830822e-16	2.3065618182237907e-15	41	57	57
ENSG00000174851	YIF1A	-2.9670603599810383	NA	0.0030066192758930774	0.010224986092424107	0.03039278721525422	5.653951537219734e-06	1.3747286957575675e-05	3	4	4
ENSG00000145495	MARCH6	-2.965170551140203	NA	0.0030251516716081795	0.010872125370178053	0.025932031030257756	2.8161384922164845e-05	6.415244288392733e-05	5	6	6
ENSG00000163633	C4orf36	-2.9618503304095136	NA	0.0030579639143665785	0.012483746095672953	0.04210063844671435	8.402653286413085e-08	2.402018689926621e-07	10	10	10
ENSG00000167768	KRT1	2.9598029886662522	NA	0.003078358312665082	0.11219288834567366	0.2387358428133156	1.7029628467847506e-41	2.3513776054357238e-40	32	37	37
ENSG00000064547	LPAR2	-2.959224326718828	NA	0.003084145038594198	0.09208276051655911	0.24768176353388058	3.2257152370413008e-43	4.6879483559340057e-42	13	17	17
ENSG00000081665	ZNF506	2.9586626773078457	NA	0.003089771120433556	0.12236017746380287	0.1239272869288176	5.58148138523612e-21	3.4705157460266216e-20	17	25	25
ENSG00000130775	THEMIS2	2.957396065849664	NA	0.0031024932219051444	0.11319506167407349	0.10461574775329933	8.817922160004887e-18	4.687493711156968e-17	19	20	20
ENSG00000004399	PLXND1	2.9554894127891296	NA	0.003121734110789695	0.02379979184604519	0.03609973050533956	7.269503820363909e-07	1.9132093464613365e-06	13	15	15
ENSG00000181915	ADO	-2.9548740712260884	NA	0.0031279669795744574	0.01587067915628071	0.0324410541832443	2.707412546436435e-06	6.790905040052424e-06	6	6	6
ENSG00000129245	FXR2	-2.954247951507569	NA	0.0031343206647369594	9.897311799441207e-05	0.03187639580741483	3.316664770122398e-06	8.249091246240608e-06	1	3	3
ENSG00000130695	CEP85	2.9541039874398543	NA	0.0031357832338611297	0.03663086049217631	0.11525694607961981	1.551124328467602e-19	8.98960159137915e-19	11	14	14
ENSG00000266472	MRPS21	2.9530407680397643	NA	0.003146604041026175	0.038946092178102014	0.07232894177395575	1.4500456864132868e-12	5.756211452847559e-12	13	17	17
ENSG00000118495	PLAGL1	2.9468885339122433	NA	0.0032098888705875037	0.165749914003299	0.21441323987709787	6.550402710027458e-37	7.683505887432345e-36	27	33	33
ENSG00000177410	ZFAS1	-2.9460712229329737	NA	0.0032183828421353264	0.10925624890533209	0.11625983079504482	1.0575337749988097e-19	6.181202013447372e-19	16	17	17
ENSG00000163795	ZNF513	2.9438652494545057	NA	0.0032414109470857554	0.0008830229736096357	0.011612142917319997	0.005234845625594383	0.009015100184105049	5	6	6
ENSG00000197576	HOXA4	-2.943847035209612	NA	0.003241601708480989	0.008706135314495513	0.046929781308052754	1.4760081674920007e-08	4.480011338817756e-08	2	4	4
ENSG00000108309	RUNDC3A	2.9399055677323975	NA	0.0032831228987036617	0.03679705533617238	0.04006396245374708	1.748220724529705e-07	4.857459041633168e-07	10	10	10
ENSG00000160408	ST6GALNAC6	2.937462409124859	NA	0.0033091028658575592	0.0317687905551833	0.060874851185179754	9.491334666145602e-11	3.37340721636748e-10	9	10	10
ENSG00000159692	CTBP1	-2.932900933707782	NA	0.0033581102475691974	0.021319203492222848	0.01793588497056654	0.0005094133950526186	0.0010024016421982048	19	26	26
ENSG00000159596	TMEM69	-2.931307217364625	NA	0.003375387939526179	0.016159001239478166	0.03276538911739202	2.4094994769674943e-06	6.069404602014624e-06	13	18	18
ENSG00000008838	MED24	-2.9289262246293504	NA	0.003401351427314127	0.07973693786237682	0.12742797992813074	1.4456210401097555e-21	9.25035642419485e-21	13	17	17
ENSG00000178202	POGLUT3	-2.9269389341220435	NA	0.0034231608636297924	0.16761202402469483	0.117774397626201	5.925732945550542e-20	3.512630289776919e-19	20	23	23
ENSG00000107833	NPM3	2.926649001260639	NA	0.0034263533389967274	0.0037734160694663367	0.015243577304600457	0.0013642920243541051	0.0025441761554641745	6	7	7
ENSG00000255031	AP002807.1	-2.922424755500862	NA	0.0034731752975139694	0.053027612397543715	0.1015631123938299	2.7881401692012974e-17	1.4436538575372298e-16	9	11	11
ENSG00000117308	GALE	2.9206991810909586	NA	0.003492468690023083	0.011394723446030047	0.019189785912125886	0.0003227193789485145	0.0006520931577221722	4	4	4
ENSG00000104043	ATP8B4	2.919917435127273	NA	0.003501241335090872	0.025452572171672967	0.041148834932301745	1.1834088135326987e-07	3.340621850744403e-07	15	15	15
ENSG00000257727	CNPY2	-2.9189889451872224	NA	0.0035116867696530006	0.032235118606725684	0.031813678547492646	3.392287941975509e-06	8.423739634656533e-06	17	20	20
ENSG00000140455	USP3	-2.9155056375673616	NA	0.003551126912499091	0.05102550103336005	0.11723587596503213	7.281641280561124e-20	4.294115072914124e-19	8	9	9
ENSG00000125779	PANK2	2.915094821050192	NA	0.0035558048984791206	0.009180521208443846	0.010393633335521148	0.008269952427481983	0.013847042977825475	9	10	10
ENSG00000130714	POMT1	-2.914601110908695	NA	0.0035614342146773476	0.0500327881628448	0.03755910293301743	4.3023636887674816e-07	1.15517825111435e-06	13	13	13
ENSG00000099219	ERMP1	-2.9142437977648292	NA	0.0035655133788877504	0.07149004651057862	0.16178097220154009	1.918843564961916e-27	1.58279212580721e-26	17	20	20
ENSG00000230563	AL121757.1	-2.911483416513992	NA	0.0035971700185425705	0.16830176813429204	0.16968254875045358	7.92512201580034e-29	6.902382805940072e-28	19	23	23
ENSG00000227218	AL157935.1	2.911136305692481	NA	0.0036011688022051227	0.051123907794213934	0.09794914671564389	1.0846072461029487e-16	5.421139511343477e-16	11	12	12
ENSG00000041802	LSG1	2.910820721046146	NA	0.0036048079068124097	0.41555514813827343	0.4515463081324465	3.419813450692239e-89	2.0363326689555977e-87	25	32	32
ENSG00000153207	AHCTF1	-2.909401731768528	NA	0.0036212120792560604	0.15721304603594846	0.22189718895815014	2.6328254816740925e-38	3.259951204709676e-37	22	25	25
ENSG00000013725	CD6	-2.9072229939366014	NA	0.00364653147505726	0.014755003438924622	0.011959199013173202	0.004598620266811883	0.007996525953716993	14	18	18
ENSG00000109920	FNBP4	-2.904911100645596	NA	0.003673574241036202	0.0011935184991141374	0.0293868233682069	8.118553060247084e-06	1.9502176747664177e-05	6	8	8
ENSG00000166166	TRMT61A	-2.9013474514951736	NA	0.0037156164093582514	0.025552123418207225	0.060343846282421405	1.1511701595780551e-10	4.067879057614685e-10	10	12	12
ENSG00000167562	ZNF701	-2.89816514818459	NA	0.0037535288383227887	0.04664090070135715	0.08607162794501769	9.119911229728184e-15	4.112473249503251e-14	9	11	11
ENSG00000204228	HSD17B8	-2.897455656024337	NA	0.0037620291742715213	0.05727540260926526	0.03751512053644151	4.370921704879054e-07	1.1728514523074777e-06	12	17	17
ENSG00000167633	KIR3DL1	-2.8945362601152547	NA	0.0037971905067398573	0.13245825396166203	0.2492613209985604	1.5936297656780035e-43	2.351906785853019e-42	31	49	49
ENSG00000168890	TMEM150A	2.894383785674095	NA	0.003799035095254796	0.0017742025413611698	0.028270815684430628	1.213010703072294e-05	2.866857848261683e-05	4	6	6
ENSG00000153395	LPCAT1	2.891754496959262	NA	0.0038309717652739053	0.01594806131937821	0.02301829085580506	8.059290536797002e-05	0.00017490353507407214	11	16	16
ENSG00000095787	WAC	2.8878538383425885	NA	0.0038788006594641772	0.042403381213297876	0.0485251287868423	8.302666316454283e-09	2.5686028229820008e-08	12	16	16
ENSG00000161653	NAGS	-2.8862977707053004	NA	0.003898031652714579	0.0371019403139845	0.04142188270652652	1.0726935752721806e-07	3.0355812083073636e-07	13	20	20
ENSG00000165716	DIPK1B	2.8853789583465783	NA	0.00390942761712569	0.040747325811122344	0.07794916620776558	1.837604917070329e-13	7.648807456999774e-13	5	5	5
ENSG00000162194	LBHD1	2.8840928181002665	NA	0.003925430350357997	0.20643530841912755	0.1395318524532162	1.3018643012037814e-23	9.153616605716952e-23	23	31	31
ENSG00000181513	ACBD4	2.87823642460859	NA	0.0039990530606094	0.04765016322213036	0.04142136837671882	1.0728920767315946e-07	3.035642010207906e-07	7	10	10
ENSG00000141086	CTRL	2.877879913924169	NA	0.004003575101800309	0.021147380145381423	0.03900861762303482	2.5550666178542205e-07	7.008451284322142e-07	4	4	4
ENSG00000160325	CACFD1	2.877523100026165	NA	0.004008105636900164	0.022983930136418643	0.053332939551134106	1.4620036909986055e-09	4.782888458018903e-09	18	25	25
ENSG00000167695	TLCD3A	2.877160135825692	NA	0.004012719038699484	0.01652246409739705	0.015988560712732143	0.0010379494721716876	0.0019650911347176277	12	12	12
ENSG00000143554	SLC27A3	2.873260254975438	NA	0.004062592932672688	0.10025320441863605	0.08447902849516158	1.6461301531766163e-14	7.305767597522203e-14	26	31	31
ENSG00000145388	METTL14	-2.8661118295503565	NA	0.004155474243700764	0.01780621915876992	0.017889324250215548	0.0005181346117001222	0.0010179276499078238	11	12	12
ENSG00000065183	WDR3	-2.8649798716930834	NA	0.004170357495655387	0.0064274813352586235	0.012156978839047799	0.004271775480116885	0.00746526828783496	9	10	10
ENSG00000146776	ATXN7L1	-2.8648958602025836	NA	0.004171464024272336	0.020463762738319874	0.021576200457094276	0.00013578196399636686	0.0002869408380251011	13	18	18
ENSG00000278330	AC018529.2	-2.8647979367902034	NA	0.004172754125183641	0.001799241125514734	0.01786770467353777	0.0005222350850926235	0.0010255135090179092	6	7	7
ENSG00000135940	COX5B	2.864405681560459	NA	0.004177925557299654	0.007510884254092989	0.018446416314261346	0.0004229486162960592	0.0008408469534965359	2	3	3
ENSG00000173110	HSPA6	-2.864147360926998	NA	0.004181334391141665	0.010813729402936014	0.02931311354258153	8.336695518960257e-06	1.9996924690117072e-05	14	15	15
ENSG00000146197	SCUBE3	2.8637059232879722	NA	0.004187165502223351	0.001626490425574741	0.010442394054967302	0.008119373898631752	0.01360953406193294	5	6	6
ENSG00000089127	OAS1	2.862619561541493	NA	0.004201547080502668	0.007672567334996984	0.08217798108161692	3.8581611568945416e-14	1.6746040414979626e-13	6	7	7
ENSG00000124942	AHNAK	2.8624184139875166	NA	0.00420421484250607	0.016725111353466417	0.03010525346235817	6.269863445846895e-06	1.5190998620066177e-05	11	13	13
ENSG00000069020	MAST4	-2.8601149624265436	NA	0.004234874590725833	0.007282443844256829	0.085706237256743	1.0443980689702157e-14	4.6922668286010555e-14	4	7	7
ENSG00000170606	HSPA4	2.859772443164439	NA	0.00423945092173195	0.06792305325509437	0.09568065136834167	2.538291050624229e-16	1.2429798180226984e-15	14	16	16
ENSG00000122862	SRGN	2.8576226234436035	NA	0.004268276799055112	0.009068151213799943	0.028573494565713176	1.0878272795374182e-05	2.5820276839843852e-05	1	1	1
ENSG00000073584	SMARCE1	-2.8573605959590838	NA	0.004271802322495987	0.08020886721016048	0.03645581767234739	6.396246153986213e-07	1.6945655074109312e-06	6	7	7
ENSG00000260273	AL359711.2	2.8572444004293533	NA	0.0042733665533584335	0.1008089628975023	0.05514166582836993	7.597165545527987e-10	2.532733124810642e-09	8	10	10
ENSG00000205078	SYCE1L	-2.857008776398712	NA	0.004276540132243912	0.3395362773866415	0.3752027130280187	3.0064544002833916e-70	1.025003707961429e-68	56	66	66
ENSG00000104738	MCM4	-2.8562463273925385	NA	0.004286824077485462	0.002064718997112987	0.042911244614446724	6.276605410986453e-08	1.814523030900315e-07	6	7	7
ENSG00000107672	NSMCE4A	-2.8546625725892047	NA	0.004308257534252579	0.0027691649506053273	0.03013213213552988	6.209549546664998e-06	1.5057630822363978e-05	5	6	6
ENSG00000177051	FBXO46	-2.854192489237354	NA	0.004314637996018838	0.012690070622520882	0.01155695696473008	0.0053439632228335955	0.009191016478625346	6	6	6
ENSG00000167553	TUBA1C	2.8522961890078267	NA	0.004340463644030815	0.03832984668484547	0.04232316690822144	7.756044387154132e-08	2.2249649581014755e-07	19	21	21
ENSG00000197747	S100A10	2.8506402374390123	NA	0.0043631305294029015	0.01674680602002682	0.018903009905515432	0.000358193527299128	0.0007181878638668007	6	7	7
ENSG00000110768	GTF2H1	2.8505843058598774	NA	0.0043638979982650854	0.0744564910166779	0.10059743737627053	4.010125197857158e-17	2.0614399585747125e-16	5	5	5
ENSG00000175198	PCCA	-2.850187684103625	NA	0.004369343781579071	0.0126496711261912	0.0361202844006017	7.21600243354228e-07	1.9008790435148476e-06	9	13	13
ENSG00000167914	GSDMA	-2.8495998036412984	NA	0.0043774269603393985	0.2651394339453285	0.2989538151032237	1.696112823146497e-53	3.458577741276965e-52	18	20	20
ENSG00000165669	FAM204A	-2.8495503434585725	NA	0.004378107640703669	0.002264633595389874	0.01257123566883275	0.003661491718224598	0.0064473684645069956	3	7	7
ENSG00000265975	AC002091.1	-2.8412801573089594	NA	0.004493282005299052	0.11764247067156836	0.11889758260516856	3.8542519583858344e-20	2.300611445679035e-19	21	25	25
ENSG00000096433	ITPR3	-2.840356381855519	NA	0.004506315905938576	0.11924418331076267	0.2663292668106597	7.117234578579162e-47	1.1758521752221007e-45	36	50	50
ENSG00000149782	PLCB3	2.8369783769120533	NA	0.004554269623032634	0.0034421163790740693	0.03148899232021723	3.8122654701243866e-06	9.427042616750267e-06	10	12	12
ENSG00000283787	PRR33	2.834608743184647	NA	0.004588183979320387	0.014275033283666014	0.021682291957081372	0.00013066543373558713	0.0002766396942137758	5	6	6
ENSG00000175115	PACS1	-2.8335875644791666	NA	0.004602869552754065	0.09316862150625561	0.10625194641767664	4.750898155341e-18	2.5588301653876508e-17	24	26	26
ENSG00000112486	CCR6	2.830475871252956	NA	0.004647881680410153	0.0219431533094228	0.03436217514204198	1.3573650234325592e-06	3.4924910407869403e-06	7	9	9
ENSG00000106263	EIF3B	2.8301439872139427	NA	0.004652705987709565	0.012160467943852064	0.020582194585105615	0.0001946545728173792	0.00040422999143197334	3	5	5
ENSG00000073849	ST6GAL1	-2.829783160524322	NA	0.004657956152840206	0.009210568256158722	0.013649882637274265	0.00245469022832843	0.004420865650662072	20	23	23
ENSG00000198208	RPS6KL1	-2.8297133564757773	NA	0.004658972447224697	0.02434572868821875	0.058777849370770734	2.0329791170387882e-10	7.063119707880506e-10	4	5	5
ENSG00000104835	SARS2	-2.82790898956639	NA	0.004685312437772363	0.25905062579623234	0.36634272136631896	3.3551377082788977e-68	1.0655047510976817e-66	18	22	22
ENSG00000261613	AC093525.6	2.8261646603020627	NA	0.004710904092574313	0.13694877439219694	0.40887132197578147	2.6574284243277366e-78	1.122468966719122e-76	5	7	7
ENSG00000118197	DDX59	-2.8242671056720243	NA	0.004738887412101572	0.1462071649114129	0.08322771680769478	2.616489866508062e-14	1.146988361982279e-13	7	8	8
ENSG00000197124	ZNF682	2.824082444630871	NA	0.004741618633783165	0.01879443153883212	0.047583173916335465	1.166202707532721e-08	3.566829005079121e-08	7	8	8
ENSG00000164406	LEAP2	-2.822581917423278	NA	0.004763865002603791	0.008945681653087496	0.021925129889524355	0.0001196705574059711	0.00025442975315583915	3	5	5
ENSG00000054523	KIF1B	-2.8221626393718178	NA	0.004770097956534318	0.02965382073806919	0.12209255440625855	1.1307820745130205e-20	6.923163797152369e-20	10	12	12
ENSG00000269235	ZNF350-AS1	-2.820663015650531	NA	0.004792451696226252	0.005579540489062975	0.019938296015940337	0.0002458825765732214	0.0005045035062998533	13	16	16
ENSG00000113448	PDE4D	2.8202883759478885	NA	0.004798050941879507	0.002022794619645883	0.011668730443075448	0.005125307574727247	0.008845114179228898	7	9	9
ENSG00000239335	LLPH-DT	2.817715644138568	NA	0.004836662357378266	0.5658331614520046	0.5585502800029937	1.0131725401748904e-120	1.4241717943819012e-118	25	28	28
ENSG00000144504	ANKMY1	-2.812267913807863	NA	0.0049193509949758945	0.02644261521269345	0.021616529192730993	0.00013381372815248879	0.000283060518574939	18	20	20
ENSG00000132716	DCAF8	2.8118764658383606	NA	0.004925341563364998	0.005173091166259494	0.013014437592302038	0.0031059325154047233	0.005516983871528965	13	15	15
ENSG00000205810	KLRC3	2.8112126193648534	NA	0.004935515897875028	0.04382973513933741	0.1710177585242226	4.6119779711386224e-29	4.049708664979838e-28	8	11	11
ENSG00000269858	EGLN2	2.8097192499125767	NA	0.00495847329333273	0.16821633443860903	0.29944170567675754	1.3431326722610775e-53	2.7486136272798588e-52	42	55	55
ENSG00000275120	AC048382.5	-2.8088586589095517	NA	0.004971746878880747	0.07438810917950396	0.0459017174931198	2.138020917993529e-08	6.416681960565458e-08	13	18	18
ENSG00000164494	PDSS2	-2.8070986455872453	NA	0.004998993080947914	0.006493578222748781	0.018688926052185268	0.0003872106429616017	0.0007739248620219706	14	17	17
ENSG00000171621	SPSB1	2.807068272548554	NA	0.004999464459024906	0.07068324274895274	0.14776924678594558	5.093793073895471e-25	3.80625086815832e-24	35	44	44
ENSG00000142330	CAPN10	2.8047659341168365	NA	0.005035313089503106	0.054156509809615075	0.0639382343139768	3.1130981862955435e-11	1.1392770123086273e-10	14	16	16
ENSG00000132522	GPS2	2.8045647406132104	NA	0.005038456794316195	0.030254345256287472	0.04711962015284787	1.378367723531439e-08	4.1959774643627726e-08	15	17	17
ENSG00000266498	AC055811.3	2.8039516433428	NA	0.005048047556415545	0.044971152103711894	0.025636281972392528	3.132925556788433e-05	7.104805656356102e-05	29	30	30
ENSG00000198492	YTHDF2	2.8011750377575364	NA	0.005091689323760875	0.005966526230871054	0.01751588236175497	0.0005937482920594125	0.001156935514205984	6	6	6
ENSG00000118873	RAB3GAP2	2.798504679141766	NA	0.0051339825576655375	0.01018527813279766	0.03883634124091416	2.7183282782331407e-07	7.436052264064465e-07	14	18	18
ENSG00000157107	FCHO2	-2.7983579880681524	NA	0.005136315029374095	0.03170508108434988	0.16994939459167543	7.112884251376618e-29	6.201263448238822e-28	9	17	17
ENSG00000182247	UBE2E2	-2.7975089534826387	NA	0.005149833986355011	0.029922692373492307	0.048596902408510216	8.090428576254488e-09	2.506191467741839e-08	10	14	14
ENSG00000163606	CD200R1	2.7909453793435772	NA	0.0052554340221616985	0.029227748100144876	0.04746298147672548	1.2178598417792472e-08	3.718852996202334e-08	14	15	15
ENSG00000277075	HIST1H2AE	-2.786854132150847	NA	0.005322243008020709	0.026321090711790868	0.07269003771525219	1.270187068565897e-12	5.057450206370227e-12	3	3	3
ENSG00000160323	ADAMTS13	2.7866799292107025	NA	0.00532510464650251	0.10184950825692875	0.09737319102316962	1.3461810641908622e-16	6.687618502262195e-16	15	20	20
ENSG00000113558	SKP1	2.7848114675558286	NA	0.005355885436978389	0.014932489968391461	0.041768898063064254	9.46793817403517e-08	2.689954800306977e-07	13	14	14
ENSG00000136111	TBC1D4	2.783970662921706	NA	0.00536978908669608	0.10918643894908445	0.12659800291854406	1.9922762310904235e-21	1.265859395589836e-20	18	19	19
ENSG00000204381	LAYN	-2.7838615253875245	NA	0.005371596186260516	0.01359596993815285	0.011984075089910878	0.004556152768292695	0.007930721053943506	9	10	10
ENSG00000134077	THUMPD3	-2.7817339324108605	NA	0.005406934751989727	0.13980893655785462	0.13145403543344608	3.038207663839409e-22	2.001622098623973e-21	5	5	5
ENSG00000165879	FRAT1	-2.7813845968033863	NA	0.00541275711268058	0.014627254075516554	0.024563696468465512	4.6125867964010143e-05	0.000102835739692513	6	6	6
ENSG00000130244	FAM98C	2.781349181354631	NA	0.005413347696263311	0.033434352987321225	0.041342363003343215	1.1038235195266749e-07	3.121099676234616e-07	8	10	10
ENSG00000108557	RAI1	-2.780202712513049	NA	0.005432497519928453	0.02001800730859617	0.018958365845244747	0.000351053145486504	0.0007046951178682028	31	36	36
ENSG00000184840	TMED9	-2.7784404390765847	NA	0.0054620525894461865	0.17017330568113267	0.19864919998469746	5.182538611908177e-34	5.479368351147553e-33	27	34	34
ENSG00000086015	MAST2	-2.7734133428147754	NA	0.005547161221864335	0.025023525592996993	0.09635448208315547	1.9721411974582192e-16	9.721255934237138e-16	10	11	11
ENSG00000197121	PGAP1	-2.7710669715100993	NA	0.005587293370491413	0.004421392294395921	0.019677232436397706	0.0002703325660878642	0.0005519625164711017	7	9	9
ENSG00000166881	NEMP1	-2.7709603473077364	NA	0.005589123269584999	0.12489280231561253	0.06429427219244305	2.7343549147709328e-11	1.006254344064522e-10	20	23	23
ENSG00000099326	MZF1	2.7696319756162957	NA	0.005611966342256044	0.04093868709389103	0.023623036826205885	6.477581419063538e-05	0.0001417973497006901	9	11	11
ENSG00000144231	POLR2D	2.7696007444228736	NA	0.005612504415084722	0.05775596211835653	0.05898737450085619	1.8840886066452778e-10	6.571127824966416e-10	6	6	6
ENSG00000100577	GSTZ1	-2.7695328954928726	NA	0.005613673524271065	0.09356290336526715	0.08504604439401711	1.3341163157643977e-14	5.951810795796998e-14	7	8	8
ENSG00000165949	IFI27	-2.768791291263837	NA	0.005626466486160074	0.017854395726134956	0.013411103678856501	0.0026814064877066124	0.00480445510998649	14	17	17
ENSG00000196199	MPHOSPH8	-2.768721990785961	NA	0.005627663289096745	0.08615723316854884	0.07937790528679761	1.0851924123702095e-13	4.587124643760592e-13	12	18	18
ENSG00000142751	GPN2	-2.7685673395058457	NA	0.005630334908454708	0.023031900630041985	0.0341229900070162	1.4792027900493203e-06	3.7934572523636597e-06	5	5	5
ENSG00000068079	IFI35	2.7656466553885006	NA	0.0056810053939194355	0.020960729652547486	0.026579218651432153	2.2303816173441077e-05	5.126499712616821e-05	21	27	27
ENSG00000167244	IGF2	-2.764846530458532	NA	0.00569495822374748	0.006656738184512708	0.022826250485315645	8.638562819567677e-05	0.00018669529148426732	7	7	7
ENSG00000215845	TSTD1	-2.7629694047289703	NA	0.005727813521866691	1.245531938013613e-05	0.020140737258053543	0.000228462822269563	0.0004706196923844728	2	4	4
ENSG00000230730	AC074011.1	-2.76277719222052	NA	0.005731187443646589	0.36008953289566104	0.43074617549735567	8.782451958829301e-84	4.455925107750405e-82	24	28	28
ENSG00000262766	AC135050.5	-2.7623457451847018	NA	0.005738767195963595	0.002570869189850857	0.01669536871288227	0.000801286690252726	0.0015368823902409123	6	8	8
ENSG00000170382	LRRN2	-2.7616069316864014	NA	0.005751767824039236	0.00563329555314245	0.011682729470785531	0.005098570589399901	0.008802515558000493	1	1	1
ENSG00000071626	DAZAP1	2.7584724357478216	NA	0.005807220251133004	0.00040252612168512384	0.011786616955792055	0.004904532390530753	0.008487167100425014	2	4	4
ENSG00000166546	BEAN1	2.758077128309601	NA	0.005814247762143478	0.12016451383320896	0.27895621899931033	2.1093460795469946e-49	3.795716255839602e-48	19	27	27
ENSG00000117713	ARID1A	-2.755212655078659	NA	0.005865399942730993	0.001531411724928423	0.015426226008172284	0.0012757639007310243	0.002389218645149758	9	11	11
ENSG00000164077	MON1A	-2.754979178010871	NA	0.005869587073711342	0.011510668309790577	0.04328324002606465	5.490009688625462e-08	1.5962729086171253e-07	5	6	6
ENSG00000134285	FKBP11	2.7540279083799946	NA	0.005886674819001241	0.029036184562816283	0.039975559968917676	1.8046916455317687e-07	5.007873305699725e-07	12	12	12
ENSG00000163743	RCHY1	-2.7539224465939376	NA	0.005888571997308987	0.02881574343176486	0.06870080390640125	5.4742916526652775e-12	2.1011331144036895e-11	7	9	9
ENSG00000171103	TRMT61B	-2.751519476503406	NA	0.005931949228335817	0.0139148798123127	0.06251317583547124	5.230470972098027e-11	1.884794005053773e-10	4	7	7
ENSG00000169902	TPST1	-2.751217054249947	NA	0.005937428757824867	0.008464711069799825	0.01329070400281126	0.002803651126873703	0.005010793191006149	6	7	7
ENSG00000110711	AIP	2.7492401095705365	NA	0.0059733611411201416	0.020761650569350417	0.02880348583417037	1.0014280430744648e-05	2.383220859101304e-05	6	7	7
ENSG00000267288	AC138150.2	-2.748708482599613	NA	0.00598305721399457	0.015511287711511907	0.017137367236005563	0.0006817469438826805	0.001317475584927213	12	14	14
ENSG00000136240	KDELR2	-2.7483674132628946	NA	0.005989285268736705	0.17775905966602623	0.22094260579299643	3.973660760151233e-38	4.8779032480911596e-37	8	8	8
ENSG00000164828	SUN1	-2.746398038080445	NA	0.006025361180918166	0.01000748034818562	0.0202838645884887	0.00021690036059198985	0.00044820150425256463	3	3	3
ENSG00000120093	HOXB3	-2.7453816410832372	NA	0.006044056491481582	0.13590071322607783	0.16303384731106335	1.1599012425122111e-27	9.665280081555835e-27	31	39	39
ENSG00000170175	CHRNB1	-2.743670026646992	NA	0.006075657553785493	0.13041443566417915	0.15606528104585635	1.889974633063058e-26	1.497051962235491e-25	13	15	15
ENSG00000099282	TSPAN15	-2.7436417631706314	NA	0.006076180621262502	0.042103224957350846	0.07637528945790308	3.2802749417100553e-13	1.347065013778394e-12	6	7	7
ENSG00000177045	SIX5	-2.7421555260129917	NA	0.006103743380750585	0.0063784136784341165	0.014017193919950087	0.0021431772231382124	0.003891301873964765	7	7	7
ENSG00000065413	ANKRD44	2.7398143726487296	NA	0.00614738930332726	0.021566511762988093	0.06610548343413725	1.4126170455772756e-11	5.2846792571127183e-11	7	9	9
ENSG00000159733	ZFYVE28	2.7392979991697475	NA	0.006157053760741994	0.10440932108257467	0.1351450905235982	7.227408373099816e-23	4.902801668919649e-22	14	15	15
ENSG00000156398	SFXN2	2.7381702459537136	NA	0.00617820840192747	0.07984680476940775	0.07767933344616486	2.0296521195933827e-13	8.437940411856224e-13	11	15	15
ENSG00000273270	AC090114.2	-2.7362316526459267	NA	0.00621472595443146	0.170684706164145	0.3093626806148435	1.1278054484876057e-55	2.4859557372897108e-54	24	27	27
ENSG00000214063	TSPAN4	2.7362109396648666	NA	0.006215117174815698	0.06057233992987563	0.12150562944644219	1.4169176629124574e-20	8.62574405441453e-20	9	11	11
ENSG00000129292	PHF20L1	-2.7338459229297754	NA	0.00625993295325332	0.019791292770225306	0.011070934135888461	0.006410733711418256	0.010913010960602706	10	10	10
ENSG00000173598	NUDT4	2.7329045503524125	NA	0.006277852243376005	0.0034677327781429327	0.012221528269774516	0.004170288989037709	0.007299814828315573	2	2	2
ENSG00000270137	AF230666.2	2.731366118441665	NA	0.00630723613084986	0.007017917433483873	0.019242789280289843	0.00031656049637252443	0.0006406296851890986	6	6	6
ENSG00000196843	ARID5A	2.7298094564681814	NA	0.006337094151845211	0.03818175700895912	0.06694907238106712	1.0382360419177072e-11	3.9148438616637554e-11	14	18	18
ENSG00000100162	CENPM	-2.7293190526357862	NA	0.0063465268049236676	0.005509058214816823	0.014974283969725239	0.0015062625353269242	0.0027910206610828117	9	11	11
ENSG00000136238	RAC1	-2.727876223607843	NA	0.0063743521622510275	0.19443129428690986	0.23812560676036434	2.2283551521287127e-41	3.05468125530418e-40	25	29	29
ENSG00000235576	LINC01871	2.7260366676438204	NA	0.006409987697610988	0.00408984681140082	0.020207318262508916	0.00022300901328609234	0.0004598270492777681	10	13	13
ENSG00000106635	BCL7B	-2.725601665723083	NA	0.006418440635667154	0.013032076690243888	0.016942678286097863	0.0007320123261124462	0.0014103223660827254	2	3	3
ENSG00000131969	ABHD12B	-2.7242985016666963	NA	0.006443823722983639	0.04083505969987965	0.06990955757950888	3.518016864229503e-12	1.3640169840531708e-11	25	29	29
ENSG00000120262	CCDC170	-2.723897867883971	NA	0.006451645415614868	0.08179608019881676	0.09461757897050949	3.7784597624639387e-16	1.8350837288726728e-15	20	23	23
ENSG00000204856	FAM216A	2.7218594591719087	NA	0.006491574316274698	0.09056528645654609	0.13118303502997844	3.375266809813344e-22	2.221975068003418e-21	7	7	7
ENSG00000213203	GIMAP1	2.7173256898206053	NA	0.00658118111526259	0.05561885822577789	0.10965044100600185	1.3106718842774333e-18	7.262265636017352e-18	3	3	3
ENSG00000137038	DMAC1	-2.7146209054120134	NA	0.006635167538932591	0.013624841929096965	0.013648745263086442	0.0024557228080675834	0.004422260887908326	10	14	14
ENSG00000137094	DNAJB5	2.7136372095451247	NA	0.0066549002437971344	0.10069831352525108	0.12387504923947172	5.6949229004233804e-21	3.5384866963536434e-20	25	32	32
ENSG00000179195	ZNF664	2.713429866031713	NA	0.006659066231667782	0.025520227556163108	0.03701473219661562	5.232193062149138e-07	1.3939238592946338e-06	9	9	9
ENSG00000269937	AC093525.7	2.7080529830176476	NA	0.006767921684236505	0.10885663637587918	0.018695590830797113	0.0003862725829124961	0.0007722299515465605	10	12	12
ENSG00000204392	LSM2	2.7072287420429415	NA	0.006784749146974405	0.02034683956390679	0.028293761015687754	1.2030352275781469e-05	2.8448498507636022e-05	16	19	19
ENSG00000159202	UBE2Z	2.7063614880441786	NA	0.006802495336972888	0.17497501252158343	0.2379548586203357	2.402390506229898e-41	3.287996391966203e-40	5	6	6
ENSG00000007038	PRSS21	-2.7052656651177354	NA	0.006824978265723296	0.029186987105876225	0.06065391191344139	1.0284980260293873e-10	3.64566197775485e-10	17	20	20
ENSG00000101307	SIRPB1	2.7043070530158335	NA	0.0068447007787461505	0.09624173980696854	0.636490235984327	6.302240202764232e-149	2.039190891267997e-146	14	19	19
ENSG00000165689	ENTR1	-2.701344310196116	NA	0.006905980462664907	0.22476711906517607	0.20494805462119883	3.6575194649326044e-35	4.044023294914844e-34	25	27	27
ENSG00000100294	MCAT	-2.698046430813056	NA	0.006974771184580174	0.028810220926256513	0.04096540602366391	1.2641267237894855e-07	3.5608589333551064e-07	15	17	17
ENSG00000238160	AC116366.2	-2.6980146317598885	NA	0.006975437468621078	0.0048756285315803005	0.021049014412032746	0.0001643513030178419	0.000344417091062094	4	5	5
ENSG00000189350	TOGARAM2	-2.6957467997432465	NA	0.0070231029173216854	0.13294598733541985	0.10174809411771607	2.600528635896516e-17	1.3485474925004342e-16	19	25	25
ENSG00000105287	PRKD2	-2.6934608073023174	NA	0.007071445882782328	0.05574999979526894	0.3093171173629374	1.15301561730185e-55	2.538262493082083e-54	21	25	25
ENSG00000162511	LAPTM5	2.6931883780673833	NA	0.007077226953310249	0.0304968607785621	0.07968326773672327	9.695732535178124e-14	4.1115755995492004e-13	7	7	7
ENSG00000115073	ACTR1B	2.6928488698182087	NA	0.007084437409835581	0.07626801425249968	0.16087330999841779	2.762015279048421e-27	2.2565888528061635e-26	5	5	5
ENSG00000277258	PCGF2	2.6918447381336787	NA	0.007105801718387364	0.13164346319149936	0.1346166915031139	8.879977279093173e-23	6.004839525203818e-22	21	23	23
ENSG00000118961	LDAH	2.6908919884386417	NA	0.00712612626340271	0.20037629287897188	0.10731970358604788	3.171481747627269e-18	1.726046984768646e-17	13	14	14
ENSG00000154814	OXNAD1	2.6901396504965622	NA	0.007142212382321709	0.03367327917678497	0.054010427913777366	1.1441863460699768e-09	3.770494167708308e-09	12	15	15
ENSG00000110756	HPS5	2.6875989301610987	NA	0.007196778012970214	0.03344733050533377	0.09078738588956418	1.5789621537197822e-15	7.436864041236073e-15	22	26	26
ENSG00000134905	CARS2	-2.686880124460798	NA	0.00721228315523459	0.041666606261523804	0.13532020396659014	6.750472293578369e-23	4.584706905448532e-22	4	5	5
ENSG00000168067	MAP4K2	-2.6863026914026733	NA	0.007224760499688544	0.010118525413856876	0.011908288518330876	0.004686790541156944	0.008139116049650676	14	17	17
ENSG00000255284	AP006621.3	-2.6856122589736064	NA	0.007239704996138343	0.037964140107396266	0.3597523583478214	1.0726775928081512e-66	3.250061491001234e-65	21	25	25
ENSG00000074696	HACD3	2.685342981591955	NA	0.007245541054602637	0.04708702904344931	0.03951848389871109	2.127084629880807e-07	5.873027582969885e-07	6	9	9
ENSG00000213593	TMX2	2.6838217434627354	NA	0.00727859027099395	0.03316379735367872	0.05161238206005414	2.7233619150333663e-09	8.734418081336674e-09	14	18	18
ENSG00000082212	ME2	-2.6832244502320988	NA	0.007291603530508131	0.18993743133004912	0.33836635702736906	6.452219344495459e-62	1.6765016596780702e-60	9	13	13
ENSG00000248144	ADH1C	-2.6808858914849183	NA	0.007342754947130469	0.04623781274698482	0.018242073023028584	0.0004556275500395969	0.0009014255717153953	16	20	20
ENSG00000278090	LUNAR1	-2.6785674842770506	NA	0.007393783133364016	0.14657265002888664	0.0923546303455015	8.800690427261132e-16	4.187653721895148e-15	40	51	51
ENSG00000009335	UBE3C	2.6735347978925232	NA	0.007505648882919699	0.017923260562210008	0.020677905063549322	0.000188014953909719	0.00039128020417070745	10	11	11
ENSG00000114650	SCAP	2.672708923537268	NA	0.007524150557217312	0.06722718591957784	0.11566031089735243	1.329717826613339e-19	7.727323283155591e-19	26	31	31
ENSG00000103227	LMF1	2.671118667736733	NA	0.007559891532288155	0.11471665088024664	0.18582461818080886	1.0760768543850977e-31	1.0479069832964247e-30	9	10	10
ENSG00000108433	GOSR2	-2.6703924145755336	NA	0.00757626463422839	0.020041457773611698	0.024159036789135176	5.337853301212349e-05	0.00011802326748644993	13	16	16
ENSG00000005020	SKAP2	-2.6703768138474646	NA	0.007576616695249765	0.4192846999087852	0.5093468499911589	2.2592995270575435e-105	2.176670089298304e-103	26	35	35
ENSG00000128271	ADORA2A	-2.670215561924904	NA	0.007580256520480413	0.2231410522576626	0.0960682791678351	2.195328838555139e-16	1.0788541006000126e-15	19	25	25
ENSG00000142303	ADAMTS10	-2.667855912188654	NA	0.007633698825191109	0.011639011303147026	0.12456103011149212	4.37218140188574e-21	2.7304639060793356e-20	11	14	14
ENSG00000171475	WIPF2	-2.666213781499516	NA	0.0076710895164024935	0.02103223453246627	0.027025055025901173	1.8994960446523516e-05	4.4001698864977954e-05	16	16	16
ENSG00000172548	NIPAL4	2.6659289564812827	NA	0.007677591552777683	0.040596832381378914	0.0148680687653532	0.0015662812730830073	0.002893789867711753	15	16	16
ENSG00000153406	NMRAL1	2.6653382957944576	NA	0.00769109100542895	0.28085295869494104	0.49133496602078264	3.901948417737953e-100	3.248277350280979e-98	17	20	20
ENSG00000100427	MLC1	2.6647172366467005	NA	0.007705308149587163	0.0392663027233828	0.06067886192011246	1.0192137434069575e-10	3.614246585129428e-10	9	10	10
ENSG00000223969	AC002456.1	-2.66315347559484	NA	0.007741209776308067	0.09605956448685808	0.09286434790354822	7.275698928326894e-16	3.4745463915866867e-15	6	9	9
ENSG00000125520	SLC2A4RG	-2.6626464266432666	NA	0.007752883006332128	0.011300944409576987	0.011034697269517205	0.006498473224179285	0.011048304801092	12	14	14
ENSG00000175826	CTDNEP1	2.661050240392991	NA	0.007789733296297973	0.04252596645994543	0.14075750026425313	8.052729995740384e-24	5.71117728275235e-23	9	11	11
ENSG00000111860	CEP85L	2.6602831451280538	NA	0.007807498579478156	0.0830947544186434	0.10808228896698692	2.3757300552420237e-18	1.3008108147300595e-17	9	10	10
ENSG00000185019	UBOX5	2.6587746747265624	NA	0.007842539398827083	0.08365285121799262	0.07999425251359996	8.644508877059832e-14	3.6767034407911477e-13	10	13	13
ENSG00000197858	GPAA1	2.657677403437326	NA	0.007868116765471857	0.004411626581698713	0.030431503821289972	5.575781641456729e-06	1.3568763923562006e-05	3	4	4
ENSG00000205571	SMN2	2.6559874306291427	NA	0.007907656173264466	0.2445835375894786	0.1582120034434418	8.018586544943534e-27	6.428739628762818e-26	47	63	63
ENSG00000131023	LATS1	2.655508979552344	NA	0.007918882520006948	0.015885909881870178	0.012632227834407731	0.003579426197241103	0.0063132345836149	5	6	6
ENSG00000256660	CLEC12B	2.653855580345573	NA	0.007957787758434436	0.06749625710247457	0.6572932411537343	1.7552705295537396e-157	7.71823956700438e-155	19	22	22
ENSG00000103569	AQP9	2.6536509990692143	NA	0.007962613530485186	0.0013352369749900725	0.039384381569987664	2.232164398765226e-07	6.150287158487284e-07	1	3	3
ENSG00000169032	MAP2K1	-2.653196737196326	NA	0.007973338272731884	0.02168511694852447	0.016109768572682405	0.0009928554621727883	0.0018832516669396247	14	17	17
ENSG00000204634	TBC1D8	2.6529219707778666	NA	0.007979831554366983	0.02594192719147537	0.01749967384532505	0.0005972708764901604	0.0011635349609144339	15	16	16
ENSG00000167461	RAB8A	-2.6508172333235596	NA	0.00802972799055953	0.03268717707172036	0.03800875290290139	3.6602572454622963e-07	9.895909112790937e-07	15	17	17
ENSG00000275371	AC012645.4	2.6474744245442667	NA	0.008109549365284612	0.17745846765016884	0.16134494438933017	2.2858643803370677e-27	1.8792084495877455e-26	19	21	21
ENSG00000260565	ERVK13-1	-2.6451505646137576	NA	0.008165457502331443	0.37512748731509077	0.3438412267187905	3.989954722480661e-63	1.0758448669154223e-61	47	53	53
ENSG00000105821	DNAJC2	-2.6415540609973984	NA	0.008252663541430796	0.009697625338314553	0.015810692868193144	0.0011078914661959212	0.002090814433123567	13	15	15
ENSG00000196912	ANKRD36B	2.6414855633258285	NA	0.008254332491858616	0.07626702225019057	0.10345832428573169	1.3649007145279307e-17	7.195414187961722e-17	10	14	14
ENSG00000258366	RTEL1	2.6409834645985386	NA	0.008266575384787068	0.014707091875973227	0.02953409917936197	7.699658324414754e-06	1.852693147262363e-05	3	3	3
ENSG00000163563	MNDA	2.6369033738767276	NA	0.008366666017444662	0.03526509851153327	0.1110756076753168	7.627628610360326e-19	4.266347131085102e-18	9	11	11
ENSG00000256092	SBNO1-AS1	-2.636096445235983	NA	0.00838658908355036	0.17412572165348203	0.14682282931650553	7.402961307016673e-25	5.4886892976233866e-24	23	29	29
ENSG00000265415	AC099850.3	2.635558188290598	NA	0.008399902229136903	0.003960183622160676	0.012646832374187867	0.0035600540063911125	0.006281945761359001	10	11	11
ENSG00000124198	ARFGEF2	-2.635430374212036	NA	0.00840306633432586	0.03259303144328492	0.029631245343721056	7.435259447915221e-06	1.7925947458498263e-05	12	12	12
ENSG00000120029	ARMH3	2.6346006608577897	NA	0.00842363226207794	0.1658816012834024	0.12995707016453095	5.430510522055032e-22	3.545025692528426e-21	26	32	32
ENSG00000064607	SUGP2	2.6339973854671794	NA	0.008438613773350569	0.012448406012539118	0.023254693574976774	7.39942257633092e-05	0.00016107222361195602	9	10	10
ENSG00000125246	CLYBL	2.633957683002776	NA	0.00843960056444775	0.07265087763750469	0.09789536193611034	1.1067179924094539e-16	5.52521305730123e-16	30	33	33
ENSG00000112234	FBXL4	-2.632564279011119	NA	0.008474298575871867	0.011808581250956988	0.01026896495482026	0.008668034598159709	0.014471196001152731	5	5	5
ENSG00000119599	DCAF4	2.631832275371625	NA	0.008492577713339463	0.2768451687476983	0.3366372769347911	1.5466612383463383e-61	3.9885253498347906e-60	29	37	37
ENSG00000066654	THUMPD1	-2.629958044720689	NA	0.008539540634420683	0.03985930628682086	0.056083081195922244	5.401991983525147e-10	1.826473985123674e-09	4	4	4
ENSG00000123411	IKZF4	-2.628354052029177	NA	0.008579916400272062	0.026263574356701253	0.014845375667376941	0.0015794144249796915	0.002916483038007616	9	11	11
ENSG00000167634	NLRP7	-2.6280794237327907	NA	0.008586846440299438	0.012483910596843216	0.025698021167535435	3.063971053302758e-05	6.958553780040922e-05	22	29	29
ENSG00000230148	HOXB-AS1	-2.6278479266238426	NA	0.008592691983393517	0.0863110893522814	0.1903954977129081	1.6218117256852152e-32	1.6408524651195135e-31	10	11	11
ENSG00000106733	NMRK1	-2.627275913942692	NA	0.008607151157022827	0.39922446069642786	0.5787988695677427	1.5387122193702509e-127	2.612611470295092e-125	48	53	53
ENSG00000100836	PABPN1	-2.627221491351602	NA	0.008608527968249891	0.006683934366827336	0.019156823226603177	0.00032661019740974097	0.0006594887878699692	12	12	12
ENSG00000172568	FNDC9	2.624600251263042	NA	0.008675075016110131	0.022084477218971568	0.02208536772563149	0.00011292897593378654	0.00024078316651603946	8	10	10
ENSG00000005206	SPPL2B	2.6211601820697497	NA	0.008763107694902532	0.0383650519337342	0.04867063088053246	7.87805039547881e-09	2.4434922451088103e-08	12	13	13
ENSG00000196730	DAPK1	2.6206849987334775	NA	0.008775330357161347	0.13986336779079356	0.16111511058709968	2.5066935875414713e-27	2.0558244061572784e-26	31	36	36
ENSG00000197880	MDS2	2.6196169100452784	NA	0.008802859342770003	0.006974231628717881	0.011719261148492937	0.005029463794948968	0.008691079667430457	11	11	11
ENSG00000099974	DDTL	2.6193935316336368	NA	0.00880862645863266	0.028362673411190673	0.10357746464202355	1.304909951649341e-17	6.88762719631719e-17	18	19	19
ENSG00000244733	AL132656.2	2.619214337723308	NA	0.008813255272362942	0.21845437433244297	0.16838951099098884	1.3376836897954783e-28	1.1545011372069782e-27	13	17	17
ENSG00000139641	ESYT1	2.614309927239868	NA	0.008940789229123858	0.00700249202975677	0.012718534272004358	0.0034664760721444927	0.0061228342940782676	4	6	6
ENSG00000143942	CHAC2	2.614249021747974	NA	0.008942383319716708	0.013003831521694023	0.013918369434175392	0.0022228297991553595	0.004026545708853413	11	13	13
ENSG00000126581	BECN1	-2.6140637397766113	NA	0.008947234299483884	2.206735618567299e-05	0.09404272437263227	4.684563285129651e-16	2.260427005534282e-15	1	3	3
ENSG00000131652	THOC6	2.610163646559176	NA	0.009049891891265444	0.0024746510691234266	0.017553205049673167	0.0005857163187814892	0.0011423233425206139	9	17	17
ENSG00000231621	AC013264.1	2.60981336620242	NA	0.009059163181265612	0.10068312421566088	0.1446619037276666	1.7357647755023653e-24	1.2704494295813087e-23	13	14	14
ENSG00000183060	LYSMD4	-2.6073910442529686	NA	0.009123510108132726	0.31215846081034265	0.2993208641040358	1.4230640326901455e-53	2.9087157445295955e-52	20	24	24
ENSG00000010165	EEF1AKNMT	-2.606952990471235	NA	0.009135190101643728	0.1325338716520226	0.14392487172138635	2.3201463556953715e-24	1.6880861202299503e-23	13	14	14
ENSG00000037280	FLT4	-2.6060631406807047	NA	0.009158957607897023	0.06305651682746705	0.18358735123123032	2.706945966047054e-31	2.591927212269175e-30	15	17	17
ENSG00000113282	CLINT1	2.604792966036364	NA	0.009192979052556463	0.0646494281660092	0.11751955992072198	6.532736624028395e-20	3.860437641814712e-19	10	11	11
ENSG00000109861	CTSC	2.6038254247797363	NA	0.009218970141511148	0.20957367505601024	0.35672917055492437	5.195260809303993e-66	1.5494526542392033e-64	14	15	15
ENSG00000228649	SNHG26	-2.6027791838814918	NA	0.009247149123748771	0.042443865155641095	0.1792706463701397	1.5940605146678473e-30	1.4872983550619648e-29	28	40	40
ENSG00000141349	G6PC3	2.601769963988587	NA	0.00927440380625286	0.045756860515862766	0.07037253259072035	2.9696005801427407e-12	1.1563505982940023e-11	13	17	17
ENSG00000167094	TTC16	2.5969166664309773	NA	0.009406474207552827	0.07838896338671374	0.08606776928638687	9.132979001106259e-15	4.117283304152766e-14	6	6	6
ENSG00000160223	ICOSLG	-2.5948808927531375	NA	0.009462370363582589	0.012104101337384918	0.31327754035259653	1.6786229734552454e-56	3.772883454560453e-55	26	37	37
ENSG00000180979	LRRC57	2.594098187210628	NA	0.009483939800802138	0.06460046878906318	0.017795875972841962	0.0005360944937926677	0.001049844064639769	5	6	6
ENSG00000166938	DIS3L	2.5937036369571995	NA	0.009494829248627806	0.13711793645455447	0.21933685254322804	7.932767216891015e-38	9.61406537119887e-37	31	38	38
ENSG00000227057	WDR46	2.5920616471968123	NA	0.009540267447967205	0.031879839136944116	0.013552410315720824	0.0025447966819140467	0.004574978330867385	17	20	20
ENSG00000226849	AL109811.1	-2.5914237923460086	NA	0.00955797080584885	0.033408159407997164	0.028494633900949647	1.1191393711946784e-05	2.6526774121102337e-05	9	10	10
ENSG00000272316	AL021368.2	2.5896595116789327	NA	0.009607090236601354	0.08963959959146654	0.01825855316934342	0.00045290033602207535	0.0008962367715719559	4	5	5
ENSG00000131100	ATP6V1E1	2.587690868322586	NA	0.009662164905521768	0.05215305886273865	0.13432324979225824	9.955283334923381e-23	6.713454734982346e-22	18	21	21
ENSG00000169403	PTAFR	2.585838524938748	NA	0.009714242795059724	0.02551320731445273	0.011565677298966445	0.005326568134675134	0.009165695057349375	7	8	8
ENSG00000170667	RASA4B	-2.5851714657091787	NA	0.00973305807973684	0.05405048552415468	0.0966769775543732	1.7476594977659942e-16	8.632088919121265e-16	21	25	25
ENSG00000178075	GRAMD1C	-2.582489977938464	NA	0.009809021112140845	0.038186763131238435	0.08115535606752686	5.6303473620281775e-14	2.4174969181627744e-13	10	17	17
ENSG00000170049	KCNAB3	-2.581681857331718	NA	0.009832017479710325	0.09335777955169461	0.11729828615635574	7.10985918959493e-20	4.1942543943021486e-19	11	12	12
ENSG00000245848	CEBPA	-2.580685148119469	NA	0.009860446595078854	0.05312574708597875	0.03243250911045349	2.7157408493050606e-06	6.810798453456052e-06	22	27	27
ENSG00000224152	AC009506.1	-2.5801359404314814	NA	0.00987614291213279	0.08478414754438064	0.1476958789589872	5.2436550991227645e-25	3.916526188800361e-24	9	12	12
ENSG00000137310	TCF19	-2.5770064087951057	NA	0.009966010283929669	0.03308668469829458	0.14361557311198261	2.620424739126394e-24	1.9009164065684655e-23	17	22	22
ENSG00000232093	DCST1-AS1	-2.574755240453655	NA	0.010031104353590012	0.028814460411033645	0.0508729302347626	3.5573888004724507e-09	1.1301530296276779e-08	5	5	5
ENSG00000256229	ZNF486	2.574229711903977	NA	0.010046354780162178	0.04733832631668428	0.1616789180881726	1.9990958304466257e-27	1.6481968459773647e-26	12	12	12
ENSG00000130770	ATP5IF1	2.574085464150176	NA	0.01005054434697209	0.04592384049667428	0.11707501215385614	7.743739019261552e-20	4.563483863962762e-19	9	14	14
ENSG00000042493	CAPG	-2.57382622747748	NA	0.010058077590930739	0.17956200728001515	0.2645982857794806	1.5687058895197336e-46	2.542697287275417e-45	23	31	31
ENSG00000099953	MMP11	-2.573413916136955	NA	0.010070069441442222	0.041649642740293216	0.018337416757120896	0.0004400752538525254	0.0008723674174450305	23	27	27
ENSG00000150977	RILPL2	-2.5679613100309244	NA	0.010229857315893001	0.0915738852013332	0.05576092000223837	6.070776059096583e-10	2.0437325998713642e-09	19	24	24
ENSG00000186591	UBE2H	2.564086558446073	NA	0.010344774250302788	0.045172406763043155	0.08065906496662659	6.763135766632251e-14	2.893737905737936e-13	2	2	2
ENSG00000171517	LPAR3	-2.561027588270322	NA	0.010436306835848	0.08181995530865152	0.12143188957848129	1.457634216879107e-20	8.864173469950286e-20	17	17	17
ENSG00000219545	UMAD1	2.5601468695411076	NA	0.010462793560750229	0.011759866190695635	0.028143930652119616	1.2696883018818432e-05	2.9933853023057094e-05	13	19	19
ENSG00000068745	IP6K2	-2.559095840151568	NA	0.010494480465516683	0.10670168424342856	0.057143975609311046	3.67751361903436e-10	1.2572902921216157e-09	33	39	39
ENSG00000174989	FBXW8	-2.558695014936286	NA	0.010506587192414745	0.2291000804031017	0.26693058246843304	5.406196281094815e-47	8.966234044922144e-46	15	16	16
ENSG00000234336	JAZF1-AS1	2.556562659838528	NA	0.010571203020003217	0.008785746780555805	0.15895442857740014	5.958140541986254e-27	4.8082895131539894e-26	10	12	12
ENSG00000169026	SLC49A3	2.556227979174475	NA	0.010581376730532189	0.0681383853721132	0.16832920632221413	1.3707182398962868e-28	1.1818223778773968e-27	19	23	23
ENSG00000148290	SURF1	2.554859877164899	NA	0.010623055270117586	0.2950399523404352	0.2082311476492436	9.110780426846013e-36	1.0306119626647908e-34	50	62	62
ENSG00000268836	Z69706.1	-2.5546321674297277	NA	0.010630006487217984	0.051245946525139065	0.07820637079979663	1.6714512204295458e-13	6.987741828168279e-13	14	15	15
ENSG00000116266	STXBP3	2.553588584946444	NA	0.01066191534865946	0.01367238158952544	0.025412352749802046	3.396336198647478e-05	7.673750918393359e-05	6	7	7
ENSG00000268970	AC022150.2	-2.553457974556586	NA	0.010665914918636703	0.035345702039354596	0.039170343945369064	2.410732434795744e-07	6.623141705272704e-07	49	53	53
ENSG00000123685	BATF3	-2.5529111398110205	NA	0.010682674660129694	0.07789905699759106	0.09706563388116715	1.5107320296749263e-16	7.487729357484195e-16	14	15	15
ENSG00000115415	STAT1	-2.548781620569501	NA	0.010809996774021363	0.0003015291551757476	0.014090432060857172	0.0020860149818249726	0.0037935388041692953	4	5	5
ENSG00000133063	CHIT1	-2.5480211240958184	NA	0.010833591081569598	0.02742039601044882	0.1582843583203876	7.789899051576914e-27	6.25123906576942e-26	6	10	10
ENSG00000156876	SASS6	2.547919075261896	NA	0.010836760614694926	0.05338843103313455	0.04050755542050342	1.490428363755519e-07	4.169552367054387e-07	5	6	6
ENSG00000106948	AKNA	-2.547613444459252	NA	0.010846258128479704	0.008374228499947836	0.015739965317750963	0.0011370074831230509	0.002143167875145878	9	9	9
ENSG00000100714	MTHFD1	-2.5474809496819497	NA	0.010850377717964503	0.08318548584172356	0.016195843059028985	0.0009620368810778094	0.001827017771163162	11	14	14
ENSG00000164818	DNAAF5	2.547384772625162	NA	0.01085336897105291	0.10779612388176764	0.10733856200896962	3.148913042571811e-18	1.7148526442382975e-17	11	11	11
ENSG00000112210	RAB23	2.5473529171721583	NA	0.010854359885783546	0.036791992865752854	0.057505433164142104	3.225741680858024e-10	1.1079159640503555e-09	11	19	19
ENSG00000110934	BIN2	2.5469672413741944	NA	0.010866363329218646	0.00119594881903744	0.024267614424842068	5.132712049669813e-05	0.00011381029084534215	4	8	8
ENSG00000146109	ABT1	-2.544535326926837	NA	0.010942324269322507	0.0803400118630088	0.11203394919694742	5.297916194109235e-19	2.9846900398416317e-18	9	12	12
ENSG00000119227	PIGZ	-2.5440229159587364	NA	0.010958389503325472	0.3435773631411534	0.1733786594009768	1.7671067213312855e-29	1.5752958649590195e-28	34	38	38
ENSG00000203709	MIR29B2CHG	-2.543812700436162	NA	0.010964986292568965	0.002494185826653234	0.011659724917934954	0.005142582669129517	0.008873141180491205	5	5	5
ENSG00000149577	SIDT2	2.5436421475162776	NA	0.010970341019339528	0.3046434362174185	0.35111597107504844	9.5341192348595e-65	2.6980298805050425e-63	4	5	5
ENSG00000197879	MYO1C	2.5417268171638048	NA	0.011030635024924714	0.028868854186997576	0.06934105595091798	4.331481248232299e-12	1.6703524156945288e-11	27	33	33
ENSG00000134759	ELP2	-2.5414167570611657	NA	0.011040423260889696	0.06834488987291355	0.2546238488766085	1.4387228540568413e-44	2.2029159128768545e-43	6	9	9
ENSG00000128973	CLN6	-2.5413709425629203	NA	0.011041870225361738	0.023128528465287377	0.24421787218821708	1.506563742133052e-42	2.1422936661558628e-41	4	6	6
ENSG00000172322	CLEC12A	2.540513859568324	NA	0.011068970650856498	0.05533993832619879	0.7337941223047633	3.7936668303908987e-194	1.0842932079062253e-190	11	15	15
ENSG00000105610	KLF1	-2.5386296633600525	NA	0.011128755584405911	0.008268186458377133	0.019109704838382074	0.00033225396686735394	0.0006699380691132572	5	6	6
ENSG00000158716	DUSP23	-2.538112947528853	NA	0.011145200845225621	0.002359186943739217	0.02781192381661129	1.4308586058587764e-05	3.354448972231327e-05	4	6	6
ENSG00000203872	C6orf163	2.5373888609761264	NA	0.01116828230927683	0.11244147891394021	0.10234411024590379	2.077535856201007e-17	1.08159266539135e-16	6	7	7
ENSG00000133193	FAM104A	2.536572757532231	NA	0.011194347848388556	0.0043054035464331775	0.011023903680794955	0.006524843120999651	0.011089646648366997	2	2	2
ENSG00000156983	BRPF1	2.5360923177143717	NA	0.011209717875177381	0.01345460233222955	0.023079898248291476	7.881841741205105e-05	0.0001711608256552189	7	7	7
ENSG00000261971	MMP25-AS1	2.535944320582782	NA	0.011214456311005656	0.010805361835497065	0.04633791256678072	1.82701923705956e-08	5.511267000234722e-08	3	7	7
ENSG00000267795	SMIM22	-2.5349833644959263	NA	0.011245266613187735	0.03595034669847819	0.18195812653492563	5.291333843965243e-31	5.018865270473448e-30	9	11	11
ENSG00000136213	CHST12	2.5346567103961615	NA	0.01125575694625154	0.01839919065443893	0.04929168052075506	6.296328189762136e-09	1.967129388344523e-08	17	27	27
ENSG00000267383	AC011447.3	2.532711177493454	NA	0.01131841696236476	0.019387265511438902	0.018834023819858558	0.00036729688371227575	0.000735924086783715	10	10	10
ENSG00000258745	AL358334.3	2.5305290225183845	NA	0.011389066230028345	0.004223908757629829	0.0115202166113237	0.005417888551732834	0.00930789128167365	6	6	6
ENSG00000115457	IGFBP2	-2.5300553942744957	NA	0.011404451985104548	0.25493151525968477	0.3279389260809161	1.2153296330004786e-59	2.9816434730078984e-58	14	16	16
ENSG00000173530	TNFRSF10D	2.5293789114379868	NA	0.011426459442971361	0.05378122269432207	0.08001511213022076	8.578211566695295e-14	3.6494108200758523e-13	13	13	13
ENSG00000197712	FAM114A1	2.5278842804491513	NA	0.011475216741545134	0.03723006176796246	0.042857416617455124	6.399393263459678e-08	1.848462103336197e-07	10	12	12
ENSG00000089094	KDM2B	-2.5271296712626907	NA	0.011499903401133797	0.026855829369885603	0.012211708523087105	0.0041855685898380774	0.007323962166476067	18	22	22
ENSG00000146278	PNRC1	-2.525867097568324	NA	0.011541313280852283	0.06065345400322742	0.11513552296716051	1.6247102877322582e-19	9.406535018339128e-19	4	5	5
ENSG00000166035	LIPC	2.5241078531097374	NA	0.011599233595251428	0.21430888946327784	0.28259540119543536	3.8672715826287593e-50	7.131165631236624e-49	19	26	26
ENSG00000164331	ANKRA2	2.522320145201396	NA	0.011658355086438742	0.020492838715673357	0.05891738066629667	1.9325750018635233e-10	6.72928501664113e-10	6	8	8
ENSG00000184277	TM2D3	-2.521556599459066	NA	0.011683687765756491	0.047388375495458344	0.09799162678659967	1.06745570923717e-16	5.338523755528792e-16	6	8	8
ENSG00000178209	PLEC	-2.5212254823846525	NA	0.011694688635015075	0.2777264634891422	0.42096909594979676	2.622765464229976e-81	1.2390579874953128e-79	11	11	11
ENSG00000108465	CDK5RAP3	-2.5205347661026	NA	0.011717666229825684	0.12994492051848067	0.15969180973362634	4.434989904919209e-27	3.596011436381065e-26	12	16	16
ENSG00000152127	MGAT5	-2.519791498998259	NA	0.011742436722610322	0.021193048554444538	0.05102757108413934	3.3641149987519257e-09	1.0713316269934405e-08	6	8	8
ENSG00000104880	ARHGEF18	-2.5188028463913303	NA	0.011775457030274552	0.03499150841021005	0.06488974254682407	2.2008826116231537e-11	8.144785478361128e-11	5	7	7
ENSG00000107331	ABCA2	2.518678019173229	NA	0.011779632022486391	0.056538215846330356	0.09641260349642938	1.9296601769488834e-16	9.51458952688223e-16	2	4	4
ENSG00000105991	HOXA1	-2.518549235238888	NA	0.011783940727602976	0.007831521080004967	0.1175988177420401	6.337587784608346e-20	3.748992511840239e-19	3	3	3
ENSG00000099814	CEP170B	-2.518093823519049	NA	0.011799188583853173	0.0900691256814108	0.17992425212800855	1.2194500730804804e-30	1.1446277670091493e-29	2	3	3
ENSG00000154589	LY96	-2.515355503065946	NA	0.011891241062688893	0.020804923461637558	0.013030154061173116	0.0030878818792840646	0.005488038796542898	16	20	20
ENSG00000112893	MAN2A1	2.515085791924303	NA	0.01190034213962588	0.013524988452557254	0.06010570301983478	1.2552125819124595e-10	4.4264117966721714e-10	6	9	9
ENSG00000277449	CEBPB-AS1	2.512794813604682	NA	0.011977897817838461	0.025060879239572315	0.018137810003553523	0.00047326870217953744	0.0009346021388388861	18	20	20
ENSG00000230970	HHATL-AS1	-2.5105307909360386	NA	0.012054980852794538	0.011373030443671637	0.022718776258869606	8.980795639951018e-05	0.00019365228772729787	10	12	12
ENSG00000156467	UQCRB	-2.5061734341790762	NA	0.01220457389835437	0.017571197792300024	0.02328039618891843	7.331028196691301e-05	0.00015968474856478993	25	32	32
ENSG00000105997	HOXA3	-2.5049875710391762	NA	0.012245569644370237	0.015119831545045646	0.03447523383541712	1.3033197739773891e-06	3.3609971133741722e-06	3	4	4
ENSG00000141161	UNC45B	2.5044373580962573	NA	0.012264632120859858	0.019698142736190534	0.09276600033621614	7.547848694036375e-16	3.601504097218414e-15	3	5	5
ENSG00000104219	ZDHHC2	2.504037607390015	NA	0.012278498222295106	0.0400838489857562	0.1402635133354318	9.773727706020143e-24	6.908889382957107e-23	7	8	8
ENSG00000117682	DHDDS	2.502967461253199	NA	0.012315686623742826	0.030603032991888164	0.07629367188897163	3.3802705361961704e-13	1.3868004647183764e-12	10	11	11
ENSG00000130723	PRRC2B	-2.5013435378468807	NA	0.01237230980756225	0.0040737490748257235	0.06480877934481773	2.2668100988520875e-11	8.377915169227252e-11	6	8	8
ENSG00000234465	PINLYP	2.5011739118133325	NA	0.012378237631934014	0.02696420630081339	0.025714204361424516	3.0461495221386883e-05	6.921746144846476e-05	6	7	7
ENSG00000118402	ELOVL4	2.50109644696598	NA	0.01238094558847567	0.02189313094416505	0.022223086198382726	0.00010744019445295836	0.00022967986719942446	14	16	16
ENSG00000188199	NUTM2B	2.500550867616756	NA	0.012400032397820164	0.0980161390135988	0.2692262220182831	1.8884073472582446e-47	3.1811687228027147e-46	6	8	8
ENSG00000272183	AC005041.3	2.5005438499239534	NA	0.012400278077821859	0.1107067277771124	0.15297852949026883	6.460886017092353e-26	5.008939163974538e-25	15	19	19
ENSG00000238078	LINC01352	2.4979996399352493	NA	0.01248963206801552	0.12980724423078474	0.14409065303084603	2.17358922207578e-24	1.5841428631269676e-23	14	19	19
ENSG00000186994	KANK3	2.4963620698644884	NA	0.012547445542972314	0.0025987619407891816	0.011605054634432099	0.005248733321960357	0.009037201580150417	3	3	3
ENSG00000227028	SLC8A1-AS1	-2.494823412479075	NA	0.012601982745591772	0.03728624705931407	0.06005675819102008	1.2777319470930824e-10	4.500272162805354e-10	17	24	24
ENSG00000171865	RNASEH1	2.494375410509636	NA	0.012617901424719262	0.023018569169630396	0.010576455760565814	0.007719628212785537	0.012967372340195824	29	33	33
ENSG00000183696	UPP1	2.492936008637097	NA	0.012669167674614491	0.011886171505951816	0.04247277375853229	7.349515595954405e-08	2.1118773953589493e-07	4	4	4
ENSG00000171444	MCC	2.49293256614678	NA	0.012669290504258171	0.15763770243505937	0.21780638592338056	1.5311625157300708e-37	1.829819232212891e-36	8	9	9
ENSG00000156453	PCDH1	-2.49186235930651	NA	0.012707527118991709	0.011177701194078064	0.018780078784868523	0.0003745772856721745	0.0007498104204496464	10	13	13
ENSG00000169994	MYO7B	2.4915308321104868	NA	0.01271939270827369	0.18102979911602435	0.2717882739400003	5.815877364749692e-48	9.993635363536318e-47	34	36	36
ENSG00000228403	AC035139.1	-2.490970489386685	NA	0.012739470059828553	0.021524396070976542	0.0671288427435102	9.722706230245723e-12	3.674998658639716e-11	8	9	9
ENSG00000237883	DGUOK-AS1	2.490662980022792	NA	0.012750500185241664	0.0037809457173105946	0.015291574683242272	0.001340444279553734	0.002502697762663798	2	2	2
ENSG00000262246	CORO7	2.4896149238374665	NA	0.012788156676908727	0.013181557594450836	0.014503869639711297	0.0017910440455465512	0.003284985490596557	9	9	9
ENSG00000179632	MAF1	-2.489222059805472	NA	0.01280229755904652	0.09150770723906315	0.2242389828938564	9.570957321749981e-39	1.2006755457987594e-37	10	12	12
ENSG00000112640	PPP2R5D	2.4891069025913417	NA	0.01280644518875774	0.008496229405762385	0.07175153782947324	1.7918976415848096e-12	7.069071234308236e-12	11	13	13
ENSG00000022567	SLC45A4	2.489096555346463	NA	0.01280681792479968	0.2267007699146706	0.31546019353096183	5.776835350427154e-57	1.3173796466020645e-55	15	18	18
ENSG00000228278	ORM2	-2.4883414686359537	NA	0.012834044137226944	0.03714796134561502	0.14534578686504557	1.325753437357205e-24	9.745111743351353e-24	16	19	19
ENSG00000107882	SUFU	-2.4874075015321924	NA	0.012867791096781961	0.03330909754286783	0.033963860438511184	1.566261254154758e-06	4.009525936333773e-06	10	11	11
ENSG00000100504	PYGL	2.4870263871710794	NA	0.012881584412479807	0.019105798922064945	0.045805809512236326	2.2132005360128003e-08	6.630708594004806e-08	3	3	3
ENSG00000162585	FAAP20	2.484235554437614	NA	0.012982989672871405	0.2755448165941333	0.17736305823888335	3.4797094671170214e-30	3.2099805084233355e-29	86	103	103
ENSG00000123700	KCNJ2	-2.4834123235572765	NA	0.013013036432116157	0.005340556635897914	0.011747334558698018	0.004977004890670767	0.00860563186833162	5	5	5
ENSG00000213988	ZNF90	2.482741029734874	NA	0.013037583214497614	0.07457990875775682	0.1155675260389225	1.3776782187523078e-19	8.003321061444216e-19	20	23	23
ENSG00000233527	ZNF529-AS1	-2.4815115839269657	NA	0.013082645797411611	0.044070649270522816	0.09425336689996407	4.3297959064304565e-16	2.093955724742693e-15	12	13	13
ENSG00000104973	MED25	-2.4811604949889867	NA	0.013095539434998877	0.023157864194538642	0.012882212046374825	0.003262093751202196	0.0057773051470997065	5	5	5
ENSG00000177595	PIDD1	-2.4809714064439534	NA	0.013102488311046451	0.021181012300601577	0.24002216720010228	9.654810592716532e-42	1.3395659130622638e-40	11	20	20
ENSG00000184385	UMODL1-AS1	2.47892804717912	NA	0.013177788651082222	0.45300409731135804	0.5556065886393966	9.351276321162988e-120	1.2727383939017785e-117	7	7	7
ENSG00000271032	AC020907.4	-2.4776262350482097	NA	0.01322596136387018	0.05578055854250943	0.10187214049748716	2.4818259724583976e-17	1.2887934556028403e-16	9	11	11
ENSG00000166507	NDST2	2.475504672265886	NA	0.013304802086224816	0.043115453137190646	0.11052744258435866	9.394167199836462e-19	5.230538094480373e-18	8	8	8
ENSG00000167210	LOXHD1	2.475055947858115	NA	0.013321530543402151	0.1792231674565432	0.2727976092612874	3.65281286761017e-48	6.321098674737317e-47	17	23	23
ENSG00000263264	AC119396.1	-2.4739475041743137	NA	0.013362933062940658	0.040802025322580475	0.06021482824319931	1.2064203800344465e-10	4.2578520471724064e-10	7	7	7
ENSG00000060749	QSER1	2.473564164367845	NA	0.013377277992427388	0.1274946768485001	0.0742825813345172	7.079610989351885e-13	2.8573369935607316e-12	28	34	34
ENSG00000129007	CALML4	-2.4726006124793365	NA	0.013413395110431787	0.0362051056854031	0.05308071732763284	1.6016531590379552e-09	5.221815593981349e-09	8	10	10
ENSG00000115216	NRBP1	2.4708969667119995	NA	0.013477464328330644	0.09936405688641929	0.08472807811688036	1.5010020947168795e-14	6.668571223393721e-14	15	15	15
ENSG00000102753	KPNA3	-2.470290802085311	NA	0.013500325576673704	0.005457510787037762	0.010821999255416284	0.007038713629245384	0.011899339513794271	8	10	10
ENSG00000264924	AC090772.1	2.469983873446785	NA	0.013511914325590107	0.006709967276011415	0.013364174699135544	0.0027283994115031777	0.004882024364343489	17	19	19
ENSG00000275052	PPP4R3B	2.4695958268664002	NA	0.01352657843706337	0.044283136932163694	0.02442561931756585	4.8482226319119384e-05	0.00010780883028352936	10	12	12
ENSG00000062194	GPBP1	-2.469259132418082	NA	0.0135393133652626	0.011692215349939564	0.022705895975212304	9.022713149616651e-05	0.0001944827900990145	10	12	12
ENSG00000170604	IRF2BP1	-2.467901062541068	NA	0.013590787783582086	0.008695143029812046	0.012042060368799939	0.004458702017578888	0.00777450746308697	5	6	6
ENSG00000214013	GANC	-2.466534902979012	NA	0.013642743180491055	0.01558438779950107	0.03208164717641149	3.0807712058299863e-06	7.688030472755885e-06	8	9	9
ENSG00000006634	DBF4	-2.4663933543289445	NA	0.013648136329668874	0.00456030246299627	0.01646293812852613	0.0008724089996208094	0.001666957318606937	2	2	2
ENSG00000153922	CHD1	2.465690885708019	NA	0.013674928980185923	0.02567896482387	0.01682428767971859	0.0007643880351513557	0.0014693969750936666	14	15	15
ENSG00000106236	NPTX2	2.464909791946411	NA	0.013704774988080945	0.00971520316424151	0.020646706691289717	0.00019015386805609747	0.000395336325842043	1	1	1
ENSG00000099977	DDT	2.4648275732380434	NA	0.013707919952917843	0.03095707338465439	0.44141036146143464	1.5673717756303292e-86	8.5329709778681e-85	12	17	17
ENSG00000131873	CHSY1	2.464804489440942	NA	0.013708803050617393	0.026877924905970397	0.21605346855269184	3.2468299558346335e-37	3.845296057500562e-36	11	13	13
ENSG00000188191	PRKAR1B	2.4646903822873867	NA	0.013713169091575363	0.025561566393478747	0.027532834787455024	1.58209012380787e-05	3.6928356517192277e-05	17	18	18
ENSG00000108039	XPNPEP1	-2.4638345890864652	NA	0.013745953162740236	0.015120431543300583	0.05116612700566429	3.1998678300316844e-09	1.020731648385665e-08	10	16	16
ENSG00000106009	BRAT1	-2.46330401178477	NA	0.013766313474827539	0.09581926656837171	0.09825202100705267	9.680756847678555e-17	4.857088916935037e-16	39	49	49
ENSG00000198879	SFMBT2	2.4618383998684426	NA	0.0138226931516363	0.14264395949576394	0.1872289529592252	6.023098310147019e-32	5.9124277573389365e-31	9	9	9
ENSG00000267751	AC009005.1	2.461312863073999	NA	0.013842959293735127	0.23916923502449114	0.4677916121960878	1.4619128855747082e-93	9.75499769444384e-92	25	33	33
ENSG00000171425	ZNF581	-2.461238370700908	NA	0.01384583404617569	0.001978055620688576	0.016456244446148113	0.0008745489148939246	0.0016703017420109047	8	10	10
ENSG00000139636	LMBR1L	2.4596076512029175	NA	0.013908897732960435	0.016178799619538036	0.026414923775237773	2.366379780241441e-05	5.426724639122823e-05	10	12	12
ENSG00000276968	AL158196.1	2.458509357977052	NA	0.013951514048654287	0.1304763810304268	0.12332560413531714	7.036724397501739e-21	4.343872811114375e-20	11	13	13
ENSG00000101247	NDUFAF5	2.4568885645969103	NA	0.014014615145753109	0.09700604259182068	0.12498594295417821	3.7115320943238805e-21	2.3255047090084115e-20	12	15	15
ENSG00000070729	CNGB1	-2.4557448576384084	NA	0.014059293673071236	0.008723662262257948	0.013519473216244873	0.002575995732574728	0.004625248750698776	5	5	5
ENSG00000268006	PTOV1-AS1	-2.45566958654277	NA	0.014062238517155812	0.029307291830809715	0.01192529161851338	0.004657154033920124	0.008090926403373134	6	6	6
ENSG00000149761	NUDT22	2.453355572846365	NA	0.014153036093511349	0.1613957088022833	0.027793792824817195	1.4402279363227859e-05	3.3745687771552746e-05	28	32	32
ENSG00000129295	LRRC6	2.4525686913357703	NA	0.014184029511060292	0.04037009089334842	0.3859342143914826	9.09670194746992e-73	3.305070798668679e-71	26	32	32
ENSG00000275023	MLLT6	2.4523406977160875	NA	0.014193020827653165	0.00728446850231291	0.05096723167072572	3.4382487761079727e-09	1.0937215407433802e-08	9	13	13
ENSG00000225489	AL354707.1	2.4522781850479065	NA	0.014195486999471247	0.035327270386833386	0.060443538214893344	1.110214288978724e-10	3.9255803797311627e-10	16	20	20
ENSG00000010327	STAB1	2.4517578992209175	NA	0.014216027340186736	0.07699121069232763	0.08564308117780549	1.0691544130928907e-14	4.8009764415108624e-14	10	10	10
ENSG00000251301	LINC02384	2.451428136422551	NA	0.01422905960394949	0.19780816246157984	0.35882442536108033	1.742230113951717e-66	5.25087947700492e-65	22	28	28
ENSG00000089053	ANAPC5	2.451288777042812	NA	0.01423457027041801	0.03625020517382432	0.08284725433426897	3.0120781254489835e-14	1.3156935245370509e-13	31	40	40
ENSG00000186583	SPATC1	-2.451021973109999	NA	0.014245125710561583	0.0002668918278829505	0.03090890077839754	4.696309063196188e-06	1.1511864511828392e-05	2	3	3
ENSG00000066455	GOLGA5	2.4506509841382917	NA	0.01425981445167831	0.002182070254694164	0.010308189792461396	0.008540719026568694	0.014278103976079794	5	7	7
ENSG00000117090	SLAMF1	2.449377946394325	NA	0.014310320080550738	0.017112840512963464	0.029231704524309947	8.584449181373352e-06	2.0557843738496245e-05	10	13	13
ENSG00000124203	ZNF831	-2.4489229216777955	NA	0.014328410663172407	0.004575659972990497	0.029354478738013345	8.21356367656344e-06	1.9724744922193872e-05	9	11	11
ENSG00000179698	WDR97	-2.4488834422180283	NA	0.014329981213022694	0.21238626554045295	0.2813533575910258	6.906641260151247e-50	1.2694747156520228e-48	11	13	13
ENSG00000120253	NUP43	-2.4488725979533665	NA	0.014330412640094506	0.16947848845413738	0.2951553509533135	1.0375941181539041e-52	2.07385798743838e-51	3	4	4
ENSG00000137714	FDX1	-2.4482115002658045	NA	0.014356735329220096	0.06572945562826066	0.08730013900933664	5.779590584396974e-15	2.6374188113843454e-14	13	16	16
ENSG00000144713	RPL32	2.447790127928065	NA	0.014373535205916546	0.02786171433040484	0.024144822826450373	5.3653101460487604e-05	0.00011858448729809278	14	14	14
ENSG00000129673	AANAT	2.4470986961259165	NA	0.014401139771947593	0.022488593959372687	0.17103060398688272	4.5880008298512235e-29	4.030718556922061e-28	15	19	19
ENSG00000157191	NECAP2	-2.4468328235371644	NA	0.014411766848665634	0.1566852260759126	0.20390466983537991	5.682196018569791e-35	6.210578682119398e-34	8	8	8
ENSG00000225062	CATIP-AS1	2.4466005350458677	NA	0.014421057210495065	0.04656756645347072	0.10064485564807474	3.939224197145591e-17	2.0262074312192484e-16	12	14	14
ENSG00000162757	C1orf74	2.445852746133804	NA	0.014451000855341466	0.002647175526604347	0.09241149876111387	8.615856552497737e-16	4.101980122675838e-15	8	9	9
ENSG00000172270	BSG	2.4455172766503552	NA	0.014464451836837812	0.20090287609924673	0.24738147491106494	3.6878512489570195e-43	5.341466306449656e-42	16	18	18
ENSG00000245556	SCAMP1-AS1	2.445118927450257	NA	0.014480438380990593	0.02333948289937388	0.0510848742781097	3.2951897145304445e-09	1.049966711528848e-08	6	7	7
ENSG00000153898	MCOLN2	-2.444671895632437	NA	0.014498397206662739	0.02188662327552379	0.04112768261759933	1.192447734776991e-07	3.364476176981017e-07	5	8	8
ENSG00000167434	CA4	2.444261427850033	NA	0.014514904420607358	0.0032544833459965945	0.01248029317473582	0.0037874146075166297	0.006661576728646429	4	5	5
ENSG00000196358	NTNG2	-2.444218363179885	NA	0.014516637252941495	0.011704731220856137	0.014071817250428616	0.0021003960102482957	0.003817667321647909	18	20	20
ENSG00000119681	LTBP2	2.4436579192409993	NA	0.014539204985227627	0.04695270269773098	0.03797964660357576	3.6987551449171814e-07	9.99369024423897e-07	21	24	24
ENSG00000185651	UBE2L3	2.4421285603046194	NA	0.014600946056592868	0.09550632901598498	0.14590673666529963	1.0626873081070154e-24	7.831553350548865e-24	22	26	26
ENSG00000064393	HIPK2	-2.4402658038600884	NA	0.014676458703625312	0.020475507818317005	0.03203562632030344	3.132158556457778e-06	7.808313284589975e-06	6	6	6
ENSG00000213347	MXD3	-2.439277135912073	NA	0.014716677118270446	0.130860234632806	0.08872252895482802	3.4061455637834475e-15	1.577849548171862e-14	19	25	25
ENSG00000146700	SSC4D	2.438699973960867	NA	0.014740200597431651	0.17382761956242332	0.17609625033779033	5.8381687278134405e-30	5.333977384830724e-29	11	14	14
ENSG00000173511	VEGFB	-2.4386439611145163	NA	0.014742485284875475	0.01607803180835318	0.028505117939450354	1.1149251661999104e-05	2.643053867177532e-05	11	13	13
ENSG00000033800	PIAS1	-2.437684166565942	NA	0.0147816825150585	0.14570754526103852	0.13005867319569214	5.2207672432216045e-22	3.412002189558205e-21	26	29	29
ENSG00000196381	ZNF781	2.4373467621919698	NA	0.014795483638325894	0.06509662859242264	0.023858887610152552	5.9487418638074844e-05	0.00013085553389229675	9	11	11
ENSG00000105552	BCAT2	-2.4373298602249873	NA	0.01479617529168875	0.014426111646544842	0.03338693706453725	1.927128121371164e-06	4.896047430132458e-06	17	18	18
ENSG00000112763	BTN2A1	2.437026517819737	NA	0.014808593354879685	0.02320422976550699	0.3437368528661929	4.2082835800866264e-63	1.1311576036819053e-61	3	5	5
ENSG00000189007	ADAT2	-2.4350247561602676	NA	0.014890770886004146	0.1069916578866198	0.03417937659598507	1.4495296309870697e-06	3.721812193711223e-06	9	11	11
ENSG00000068615	REEP1	2.4338497638162835	NA	0.014939194299910348	0.0387723966791619	0.06670244466423401	1.1360598818132909e-11	4.2752448789151034e-11	10	11	11
ENSG00000267387	AC020931.1	2.4334213723593194	NA	0.014956883513330332	0.009259910932648732	0.04751636142063149	1.1946416199114699e-08	3.651855461650944e-08	16	18	18
ENSG00000164265	SCGB3A2	-2.4328653001626286	NA	0.014979872461804666	0.01582734289262674	0.18308563666802924	3.3279602630745727e-31	3.175914888784967e-30	8	10	10
ENSG00000224397	SMIM25	2.432802327727535	NA	0.014982477807985993	0.08277783871781991	0.10949545634038872	1.3900834897920386e-18	7.689852182723765e-18	16	17	17
ENSG00000140451	PIF1	-2.4324622984613797	NA	0.014996552670086831	0.02631366174808063	0.04268956605227782	6.797902034739959e-08	1.9586226813466996e-07	11	12	12
ENSG00000198517	MAFK	-2.430856878655901	NA	0.015063163392384976	0.010515987203104225	0.012072636512669089	0.0044081704372092275	0.0076910891064911014	11	14	14
ENSG00000268087	AC008764.2	2.429142629755605	NA	0.015134577122534111	0.007515577184276596	0.012077048785546276	0.004400926672112061	0.007680013381505009	7	9	9
ENSG00000183354	KIAA2026	-2.4290614344708863	NA	0.015137967012569782	0.00702377036093948	0.017821623195526055	0.0005310844746190226	0.0010414599948818317	22	26	26
ENSG00000000457	SCYL3	-2.427325872805209	NA	0.015210586508058009	0.13869558154139117	0.16510143984677716	5.046093440053429e-28	4.2775806427818214e-27	26	30	30
ENSG00000225828	FAM229A	-2.426743184799042	NA	0.015235036070146648	0.005350388737850569	0.01298267034187606	0.0031427449222982315	0.005578030705080974	6	6	6
ENSG00000140386	SCAPER	2.426398862844312	NA	0.015249500063429844	0.21624425112639062	0.38152941933128787	9.957312711382692e-72	3.520782591494882e-70	12	14	14
ENSG00000100012	SEC14L3	-2.4259207659699333	NA	0.015269603612083025	0.2031059855912793	0.25045300097231216	9.352546440601323e-44	1.39709772569575e-42	12	12	12
ENSG00000114455	HHLA2	-2.4257353274134346	NA	0.015277407416758385	0.014063372725542748	0.027905013422790885	1.3837064727672703e-05	3.252355030357171e-05	4	5	5
ENSG00000255443	CD44-AS1	-2.4220997056818727	NA	0.015431116029428123	0.11265425678683304	0.15151486446139595	1.1555267883219463e-25	8.87819394844671e-25	10	12	12
ENSG00000141959	PFKL	2.4202763568759527	NA	0.01550871573803158	0.07977961499115305	0.10851896408981836	2.0133050239714986e-18	1.1058990344678804e-17	20	21	21
ENSG00000177721	ANXA2R	-2.419927918959953	NA	0.015523583891299151	0.008951071446688864	0.022258987101394238	0.00010605389170662582	0.0002269143092797163	6	9	9
ENSG00000217702	AC073263.1	-2.419151904033393	NA	0.015556742216843684	0.34652122703448907	0.2215886057695768	3.0077043199568886e-38	3.7133996675983216e-37	23	24	24
ENSG00000272823	AL445423.1	2.4190565373008424	NA	0.015560821437017211	0.12530144270687854	0.16020058394625464	3.617119902967041e-27	2.943995691313801e-26	20	26	26
ENSG00000072756	TRNT1	-2.4189970773526164	NA	0.015563365255387535	0.016906162327311562	0.0698587744616113	3.5840110235567225e-12	1.3886625631038011e-11	23	28	28
ENSG00000281005	LINC00921	2.4188850442566308	NA	0.015568159254973204	0.06350350891000073	0.010135911261747357	0.00911451682395074	0.015163450622228488	11	12	12
ENSG00000083544	TDRD3	-2.4159748426649763	NA	0.015693145566585263	0.010720484624564392	0.012779196877613303	0.003389255098161427	0.0059919933689041565	14	17	17
ENSG00000075884	ARHGAP15	2.415707754138935	NA	0.015704660494047642	0.025068904009571503	0.022453970262500345	9.883222200439714e-05	0.00021215092942213125	14	15	15
ENSG00000135801	TAF5L	-2.41479951658	NA	0.01574387276471692	0.005250657385780193	0.014171756961501766	0.0020243453105564793	0.0036915671768112572	5	7	7
ENSG00000014138	POLA2	2.412480295406811	NA	0.015844393862941474	0.032017398731133184	0.09056135982190221	1.7177175499216506e-15	8.074873427523681e-15	4	5	5
ENSG00000272273	IER3-AS1	-2.412246081629645	NA	0.01585457661034974	0.0048127709480491575	0.028204140834499503	1.2424700944098654e-05	2.9328450996606716e-05	10	14	14
ENSG00000105996	HOXA2	-2.410735268845674	NA	0.015920399557568826	0.058275041409258425	0.14229026288881264	4.4121681668667776e-24	3.1698480055969155e-23	3	5	5
ENSG00000057019	DCBLD2	2.410716564631849	NA	0.015921215964597547	0.01646731494846009	0.01362354297612179	0.002478716166158751	0.004461793170300874	15	18	18
ENSG00000073536	NLE1	2.410071361854218	NA	0.015949400511711783	0.0428719965269402	0.1857573170589986	1.1063961850262936e-31	1.0768211224186101e-30	8	9	9
ENSG00000221968	FADS3	2.4088779141212346	NA	0.0160016498156373	0.036072299528026715	0.05862524716216883	2.1487588870068468e-10	7.451782841917173e-10	6	6	6
ENSG00000140691	ARMC5	-2.4087008213023426	NA	0.01600941577144084	0.003989269212255033	0.010942113665138586	0.006728239507661103	0.011403694338493798	5	6	6
ENSG00000227598	Z94721.1	-2.4084149948488567	NA	0.01602195695465646	0.022575176936127726	0.05509236731612306	7.734006378617748e-10	2.5768501143756706e-09	10	11	11
ENSG00000171747	LGALS4	2.407761284876295	NA	0.016050672202751665	0.02307698628925812	0.011677032199548763	0.005109434756719119	0.008820239238698077	9	11	11
ENSG00000144815	NXPE3	-2.4056026145177403	NA	0.016145816847569792	0.2833349386701021	0.30880043849228594	1.4813747986134499e-55	3.2444567588023053e-54	12	17	17
ENSG00000128218	VPREB3	-2.4051412320268293	NA	0.016166216728058708	0.017027756536902847	0.02844236590700187	1.1403883903935294e-05	2.701176865588209e-05	13	14	14
ENSG00000274414	AL121772.1	-2.404605503054002	NA	0.01618993223494269	0.03417002741610304	0.034522941673625615	1.2811647475862383e-06	3.3058522805230815e-06	14	18	18
ENSG00000237037	NDUFA6-DT	2.404564717478161	NA	0.01619173897176403	0.02477314377075745	0.03491687834602908	1.1120425153954385e-06	2.884649386857718e-06	6	7	7
ENSG00000110719	TCIRG1	-2.4041074958333457	NA	0.01621200530210261	0.2039792819345921	0.28622085248665385	7.075626152642046e-51	1.3319419636845054e-49	11	13	13
ENSG00000116106	EPHA4	2.404081288441683	NA	0.016213167618862115	0.04781731312593059	0.0691154170260794	4.704144135192661e-12	1.8112116698342824e-11	11	12	12
ENSG00000126838	PZP	2.4038606526060096	NA	0.016222955881555246	0.02162183110020065	0.08497727093191684	1.3685680309561693e-14	6.099161424861576e-14	3	4	4
ENSG00000198917	SPOUT1	2.4036644933362443	NA	0.016231662629331504	0.0868745768923058	0.08217504193314946	3.8623566819507456e-14	1.6760008790175438e-13	11	12	12
ENSG00000164414	SLC35A1	2.403238280161401	NA	0.01625059473191992	0.0461352252437436	0.24411655688383996	1.5758696493155588e-42	2.2371348192146123e-41	4	8	8
ENSG00000159445	THEM4	2.4030978090396755	NA	0.01625683861485639	0.04569944885563494	0.20301616484174398	8.265188413836458e-35	8.993636808939176e-34	11	17	17
ENSG00000166140	ZFYVE19	-2.4024019966476553	NA	0.01628779828109145	0.11760533530797353	0.12111278589433529	1.647714746761068e-20	9.981158669094157e-20	4	4	4
ENSG00000176022	B3GALT6	-2.4016506429513798	NA	0.016321287382238956	0.08558252821015172	0.11451967429783635	2.0550945330251464e-19	1.181059522347461e-18	9	10	10
ENSG00000110455	ACCS	2.4016220902783068	NA	0.016322561215395565	0.35705988866106947	0.5848884968732314	1.1814803752478387e-129	2.155447548417573e-127	33	38	38
ENSG00000182179	UBA7	-2.397619233185365	NA	0.016502009278184068	0.052931912860715594	0.31118721444916825	4.6478914418062645e-56	1.0338092131716683e-54	7	9	9
ENSG00000256628	ZBTB11-AS1	2.3975711862041496	NA	0.016504173707130497	0.12777006188339748	0.08260222507655006	3.297887978148809e-14	1.4365120888309357e-13	18	23	23
ENSG00000248508	SRP14-AS1	2.3972238974017954	NA	0.016519825851088486	0.20141071566718124	0.1711490065236744	4.372763640813051e-29	3.8475384133557216e-28	39	42	42
ENSG00000104903	LYL1	-2.397045902056495	NA	0.0165278530704748	0.033191024890518235	0.02222843010529461	0.00010723269468477366	0.00022929345151486078	35	41	41
ENSG00000119138	KLF9	2.3949445133509273	NA	0.016622880605833175	0.007696636461611855	0.01878669265450042	0.0003736769302172334	0.0007480954560232705	3	3	3
ENSG00000100599	RIN3	-2.3945417938384668	NA	0.016641146792257044	0.018375876504854977	0.026667391392288263	2.1606528754507826e-05	4.972227074759188e-05	24	29	29
ENSG00000084092	NOA1	2.393920443080272	NA	0.016669364032567625	0.020550037685016866	0.03259296748117253	2.56354535836724e-06	6.439466727792559e-06	10	12	12
ENSG00000198796	ALPK2	2.3936946068845075	NA	0.016679630277916826	0.009626451809355003	0.027796963830813877	1.4385848725308932e-05	3.371640286870615e-05	21	27	27
ENSG00000070444	MNT	-2.393579955712575	NA	0.016684844308409958	0.1068140899699116	0.10108609581274093	3.3365942127539685e-17	1.7229525490670823e-16	40	47	47
ENSG00000177426	TGIF1	2.3912768580559516	NA	0.01678988661126199	0.0122636853593317	0.025516553526550693	3.271110241421124e-05	7.401539718977551e-05	2	3	3
ENSG00000113810	SMC4	-2.390414938266571	NA	0.016829347063197612	0.015695437569406376	0.02932003789234913	8.315955767113715e-06	1.995108078486753e-05	2	3	3
ENSG00000140968	IRF8	2.3902596671032565	NA	0.016836464342065916	0.022639464487183163	0.015695505283175076	0.0011557040668376613	0.0021772129014829235	25	32	32
ENSG00000245080	MIR3150BHG	-2.3895880104223117	NA	0.016867282007447137	0.22434742811295025	0.2982582600655699	2.3648435016972797e-53	4.805059385142969e-52	18	20	20
ENSG00000050426	LETMD1	-2.3879523613537006	NA	0.01694253778357755	0.07403197845694517	0.03922161462310217	2.3666990030956912e-07	6.508422258513151e-07	19	20	20
ENSG00000184014	DENND5A	2.38702454661562	NA	0.01698535714346576	0.007739062028943854	0.010795586346651868	0.00710892179933267	0.012009742876244307	9	10	10
ENSG00000237943	PRKCQ-AS1	-2.386024323804396	NA	0.017031624536947853	0.01734890329322497	0.17450815459980326	1.1156766611794956e-29	1.0048707490844103e-28	16	21	21
ENSG00000103381	CPPED1	2.3856890721086548	NA	0.01704715703003699	0.03270456951180288	0.06820916816677852	6.552090905047525e-12	2.4997064945641826e-11	20	30	30
ENSG00000232629	HLA-DQB2	2.3844047982772856	NA	0.017106773582049345	0.6561095422492349	0.671875849143407	8.554340624354191e-164	5.239228120251786e-161	32	38	38
ENSG00000211584	SLC48A1	2.3841078991839266	NA	0.01712058177108303	0.05043522941567419	0.06331642842803926	3.904355296903301e-11	1.4191561887790315e-10	15	19	19
ENSG00000127993	RBM48	-2.3838881787340576	NA	0.017130806829221572	0.07314912948161376	0.03999063608839926	1.7949337888536352e-07	4.981602127375141e-07	26	34	34
ENSG00000116544	DLGAP3	-2.38336237419818	NA	0.017155297775530952	0.006298925426910466	0.018191973277035853	0.00046402020630095233	0.0009173948026118321	9	14	14
ENSG00000170291	ELP5	-2.3828848969228016	NA	0.017177564338361827	0.015710817045695994	0.13666076067254077	4.001095173301737e-23	2.747888711531898e-22	5	8	8
ENSG00000151651	ADAM8	-2.3827128209580857	NA	0.017185595100916575	0.00865451961190088	0.016144093701466047	0.0009804479041085423	0.0018609519764867064	10	15	15
ENSG00000173436	MICOS10	2.382645442433431	NA	0.017188740544951543	0.025872192982204778	0.08686622655111935	6.790306921415109e-15	3.088779135155112e-14	21	22	22
ENSG00000185920	PTCH1	-2.380625222642786	NA	0.017283285705051665	0.026056197115525533	0.05331811406513131	1.4698650863086007e-09	4.805856313652277e-09	7	8	8
ENSG00000172650	AGAP5	2.3801523214945974	NA	0.017305482984086348	0.03300408316697799	0.03918254189481982	2.400182656070168e-07	6.595214287605722e-07	18	20	20
ENSG00000108094	CUL2	-2.3801004573283566	NA	0.017307918931947826	0.005836283998352614	0.03592472888788163	7.741395102123933e-07	2.033346371669832e-06	6	7	7
ENSG00000138074	SLC5A6	2.37951368377572	NA	0.017335499372407553	0.06248962254073482	0.10254850565349072	1.9235109221904333e-17	1.0041488220591702e-16	9	11	11
ENSG00000237054	PRMT5-AS1	2.3793762876295905	NA	0.01734196304560022	0.011632960461760739	0.01788596428562995	0.0005187697453687479	0.0010189419726639168	4	4	4
ENSG00000116679	IVNS1ABP	2.3781003701195504	NA	0.017402088408203148	0.019702699325957848	0.035510538456355795	8.98391188954975e-07	2.348195473157882e-06	9	11	11
ENSG00000123815	COQ8B	2.3777699664076324	NA	0.017417687865305162	0.037462100354664	0.04962010542004294	5.592473201480674e-09	1.7520153988343457e-08	6	7	7
ENSG00000069188	SDK2	-2.3769402454565927	NA	0.017456915818000383	0.26974213169653666	0.3419283987365879	1.0578276378083046e-62	2.8168767330395365e-61	6	8	8
ENSG00000118194	TNNT2	2.3768806273917322	NA	0.017459737450636736	0.012655552987747804	0.011502237448043087	0.005454442565224828	0.009365061629058929	16	18	18
ENSG00000198643	FAM3D	2.3744588997784826	NA	0.017574692689297632	0.03451172631259533	0.028280053790981845	1.2089845169788937e-05	2.8581300636436515e-05	23	26	26
ENSG00000141424	SLC39A6	-2.372095121846688	NA	0.017687536457235732	0.014943050443675679	0.051436908711089455	2.9016353721826114e-09	9.285341481164323e-09	6	7	7
ENSG00000132507	EIF5A	2.371242179514708	NA	0.017728410476374447	0.2036985133047289	0.07491865935431766	5.604309047246318e-13	2.2747525645260857e-12	17	21	21
ENSG00000179528	LBX2	2.3698897130615215	NA	0.01779339198543553	0.05123206536034806	0.13937355464949086	1.385128072883291e-23	9.735066115522769e-23	10	12	12
ENSG00000196531	NACA	-2.3688136297115663	NA	0.017845243202081147	0.0013443164589203717	0.01763323612480703	0.0005688602092596427	0.0011108385024588491	7	8	8
ENSG00000076513	ANKRD13A	2.3678328308236356	NA	0.017892618398143854	0.0033779437542424086	0.01585750598299557	0.0010890349913656816	0.0020568128928337088	6	8	8
ENSG00000249252	AC098829.1	2.364633516409928	NA	0.018047920569684555	0.0006080975709153964	0.011127779612674244	0.006275518028542763	0.010697699669133184	5	7	7
ENSG00000131373	HACL1	2.363685846328736	NA	0.018094148757857354	0.00391178712010635	0.027053058683677675	1.8804358577683874e-05	4.359550429210501e-05	1	2	2
ENSG00000164167	LSM6	2.362699880705805	NA	0.01814235507467526	0.033755180259341704	0.02653991657953365	2.2621846263379877e-05	5.1956370563767566e-05	15	19	19
ENSG00000237248	LINC00987	2.3624116557985224	NA	0.018156468336179798	0.04402012342686921	0.12814881293594715	1.0939001680535924e-21	7.041777020251899e-21	12	14	14
ENSG00000104889	RNASEH2A	2.361927076462982	NA	0.018180217986338044	0.010599817456940797	0.023944048974511915	5.7686177052905746e-05	0.00012702365822807917	6	10	10
ENSG00000034677	RNF19A	2.3618420976626044	NA	0.018184385672753853	0.013499262300157548	0.017908498159686325	0.0005145251192287881	0.0010112998589861877	14	16	16
ENSG00000177030	DEAF1	-2.3618235633562557	NA	0.018185294777371793	0.015435619889848363	0.07057684579608867	2.7555568608812696e-12	1.0742224279893816e-11	8	11	11
ENSG00000213047	DENND1B	2.3615664993103165	NA	0.01819790783010913	0.08360346288669956	0.027181600487330388	1.7953746813812416e-05	4.167981644917681e-05	13	18	18
ENSG00000117601	SERPINC1	-2.359708102236212	NA	0.018289319639846945	0.04658281407715314	0.03415855883811623	1.4604149081226486e-06	3.748638715670603e-06	10	12	12
ENSG00000176102	CSTF3	-2.359448842213819	NA	0.018302104157524698	0.001635728168433535	0.021746128233223663	0.0001276805031216911	0.00027072118546412965	2	3	3
ENSG00000251136	AF117829.1	-2.3587304152832473	NA	0.018337571800326313	0.1999297526643787	0.11898146808281136	3.732329886831528e-20	2.2286116026905943e-19	21	25	25
ENSG00000236540	AC006547.1	2.358270305000174	NA	0.018360318337456792	0.029716639155838796	0.05447624770616113	9.666711745479138e-10	3.199043607163677e-09	12	12	12
ENSG00000121989	ACVR2A	2.355674321392702	NA	0.01848911970705737	0.08405666207118447	0.07202007948896481	1.6239125835670712e-12	6.430033917245833e-12	14	16	16
ENSG00000272632	AC097504.2	2.3549291868130355	NA	0.018526235791627734	0.018104899474133858	0.11447341324699964	2.0916807450962796e-19	1.2008782423051924e-18	11	12	12
ENSG00000126790	L3HYPDH	-2.3548468134673035	NA	0.018530342910640162	0.29517530296210315	0.20502100931479794	3.5464964196664355e-35	3.926330994245301e-34	32	37	37
ENSG00000164916	FOXK1	-2.3532692422415122	NA	0.01860915420086016	0.029984574583507447	0.05323466599508616	1.5149082950174908e-09	4.944644528217539e-09	10	14	14
ENSG00000161180	CCDC116	-2.352604137969779	NA	0.018642468843695068	0.07736810374207177	0.03529319240460114	9.713775904902103e-07	2.530096339507384e-06	7	8	8
ENSG00000106991	ENG	2.352544183257362	NA	0.01864547449877722	0.06032135847474843	0.06424961193868758	2.7792175864715846e-11	1.0216677897192112e-10	19	22	22
ENSG00000245888	NSMCE1-DT	-2.35068824521213	NA	0.018738726490754365	0.056768524109712955	0.037542965020238454	4.327393081029308e-07	1.1615348872526467e-06	25	29	29
ENSG00000206527	HACD2	-2.3504405022031025	NA	0.018751205203052998	0.006259433216108518	0.01647884652263044	0.0008673443712952877	0.0016582038599044471	6	9	9
ENSG00000244482	LILRA6	2.3495651600214145	NA	0.018795354058976692	0.38502282876050836	0.4803422247303283	4.98352887429152e-97	3.764869456617854e-95	26	30	30
ENSG00000109046	WSB1	2.349142852742915	NA	0.018816686090158064	0.0494955599214303	0.08278131484273793	3.086468100123585e-14	1.3471580923649623e-13	2	3	3
ENSG00000085999	RAD54L	-2.348830930129492	NA	0.018832455848559863	0.01936007564650495	0.011817826811962057	0.004847718049995483	0.008397324933269954	12	13	13
ENSG00000006007	GDE1	-2.3484317368423917	NA	0.018852654580666536	0.045661858045081646	0.053887729852619436	1.1961320622275934e-09	3.936378571318557e-09	16	20	20
ENSG00000180096	SEPTIN1	2.3481930445597214	NA	0.018864741191751723	0.028675793453351802	0.03140053174843526	3.935449083791051e-06	9.72044020422479e-06	3	3	3
ENSG00000148300	REXO4	2.3478235358952753	NA	0.018883465290489756	0.007376190973967644	0.020569074590777323	0.00019558290669237862	0.0004060103216157367	5	6	6
ENSG00000225528	Z82206.1	-2.347790257169591	NA	0.018885152419645973	0.01526236671891001	0.10044965484962053	4.2393615667967866e-17	2.1760195004189793e-16	9	10	10
ENSG00000179922	ZNF784	2.34752459326634	NA	0.01889862549068944	0.0058066984778070065	0.015209073717115964	0.0013816995381008197	0.0025746784069206733	6	7	7
ENSG00000011114	BTBD7	2.3431000032925486	NA	0.019124256355430875	0.06622568167846711	0.09260330355080222	8.020539121851928e-16	3.822796703742043e-15	14	16	16
ENSG00000105866	SP4	-2.3430126034066623	NA	0.01912873690721734	0.005517819761639155	0.017058014694299527	0.0007018005177085769	0.001354397600515911	18	21	21
ENSG00000158428	CATIP	2.3408026750956736	NA	0.019242334148333626	0.10341065955220533	0.13441328719768608	9.612217563469064e-23	6.487206572055529e-22	13	15	15
ENSG00000010310	GIPR	2.3406593583596975	NA	0.01924972139376418	0.006686588369863599	0.021695769686069403	0.00013002944677660485	0.00027536119816893017	5	5	5
ENSG00000166024	R3HCC1L	2.340450705685399	NA	0.019260480804088074	0.006116726365784814	0.0316807922814	3.558268260464265e-06	8.823126431275548e-06	8	10	10
ENSG00000178803	ADORA2A-AS1	-2.3399223738915564	NA	0.019287748335333168	0.031659335696759786	0.05261522578885489	1.8952839694890987e-09	6.146411647649121e-09	13	18	18
ENSG00000176155	CCDC57	-2.3392263833886995	NA	0.019323720326625132	0.08902704053210798	0.2659506731759279	8.46153955037628e-47	1.3939187487934948e-45	9	11	11
ENSG00000108587	GOSR1	-2.338493140222733	NA	0.01936168111121622	0.05409211237714999	0.03345684748418131	1.8793114404201831e-06	4.778812558091003e-06	9	10	10
ENSG00000204632	HLA-G	2.3375900103157323	NA	0.01940852666026834	0.07474414536122378	0.20617940396376838	2.173075838815674e-35	2.4277574957556996e-34	33	44	44
ENSG00000176978	DPP7	-2.3371249483766663	NA	0.019432688132149836	0.050759374396889635	0.10467631913134716	8.618484599117008e-18	4.582895888070002e-17	7	10	10
ENSG00000162999	DUSP19	2.3370388648597906	NA	0.019437163330528133	0.03415595983787979	0.010194715133484474	0.008914364989195279	0.014862186000360668	7	7	7
ENSG00000147459	DOCK5	-2.336209783382177	NA	0.019480310662906754	0.06659740521747302	0.08823697021656896	4.080248431548246e-15	1.8794568990765745e-14	13	15	15
ENSG00000238287	AL603839.3	-2.335919732275839	NA	0.019495425343901515	0.2505673860045519	0.08901663643568765	3.0531234538187167e-15	1.416229756817343e-14	28	29	29
ENSG00000162510	MATN1	-2.3351289752038844	NA	0.019536684067246728	0.020107058906715127	0.026171891822391127	2.5829387153829875e-05	5.9059754706803804e-05	6	6	6
ENSG00000103043	VAC14	-2.33426108652845	NA	0.01958205500651153	0.010938797949819126	0.022736215071638338	8.92435407337712e-05	0.0001925078591249613	16	17	17
ENSG00000197321	SVIL	-2.33367141013716	NA	0.01961293422400806	0.07410612608515775	0.0686238625879334	5.63047589334423e-12	2.1576990188817923e-11	36	45	45
ENSG00000138821	SLC39A8	2.3332289423882635	NA	0.0196361325796581	0.009538455468528587	0.050063788574345416	4.764735610243332e-09	1.5009267263053435e-08	3	3	3
ENSG00000119616	FCF1	-2.333003827897189	NA	0.019647944411710944	0.003425225444438813	0.022151780098021295	0.00011024783006806015	0.0002354177609061342	2	3	3
ENSG00000173890	GPR160	-2.3323800846851444	NA	0.019680704848843975	0.08064161560154225	0.5113877193163417	5.604015586454778e-106	5.42956289785949e-104	8	9	9
ENSG00000089685	BIRC5	2.331068133212545	NA	0.01974976730707455	0.0189452899525853	0.039969623754888946	1.808548326433429e-07	5.017763347355909e-07	9	11	11
ENSG00000271344	AC018638.6	2.3308622862659347	NA	0.01976062248468955	0.04716989471302218	0.04364271832630374	4.8235948475536366e-08	1.4070390889725686e-07	7	8	8
ENSG00000166224	SGPL1	2.3299625743696772	NA	0.019808129260329377	0.022216335064861897	0.059691400983927834	1.4590737211654988e-10	5.117949528383542e-10	6	7	7
ENSG00000215912	TTC34	-2.3298271853598096	NA	0.01981528672458798	0.07221936955349242	0.07101309960943591	2.3486649746809925e-12	9.199921345546903e-12	12	13	13
ENSG00000205937	RNPS1	-2.329504977623644	NA	0.019832329614823552	0.05902274357848215	0.09174925377211961	1.1031051772939215e-15	5.234408047983802e-15	8	10	10
ENSG00000272010	AC100814.1	2.3292116527543976	NA	0.01984785589908414	0.09551353110333488	0.021425373364805798	0.00014340420615506434	0.0003021549000311093	5	7	7
ENSG00000177106	EPS8L2	-2.3286527377807014	NA	0.019877469788169847	0.017666366731523504	0.06393176071131794	3.12044862567513e-11	1.1417233514338129e-10	8	9	9
ENSG00000072818	ACAP1	2.3265882394853934	NA	0.019987191073646087	0.1617809057137468	0.2586800991282986	2.3070642002790456e-45	3.626383498678767e-44	3	5	5
ENSG00000186020	ZNF529	2.3259062209660613	NA	0.020023554098465735	0.006359226392077254	0.032596903109811615	2.5599216132451087e-06	6.4313061449663596e-06	7	12	12
ENSG00000133895	MEN1	2.32531642086509	NA	0.02005504688028081	0.025127010810365304	0.06428785546207046	2.7407559926696546e-11	1.0081772740946355e-10	11	15	15
ENSG00000167645	YIF1B	2.3226724077327914	NA	0.02019675764018639	0.02485824274916752	0.14930293228523034	2.7769339030901313e-25	2.099719554854174e-24	9	12	12
ENSG00000065621	GSTO2	-2.3219598495475497	NA	0.020235097658371552	0.028750589733471537	0.10027174494934547	4.532733094251306e-17	2.3224332188023793e-16	27	31	31
ENSG00000141994	DUS3L	-2.3201714907693556	NA	0.02033160218390509	0.2834333387748891	0.2796643548110258	1.5173139655057923e-49	2.738991283627245e-48	55	63	63
ENSG00000176490	DIRAS1	-2.3186111457867815	NA	0.0204161302199172	0.104698087170913	0.13226369024835885	2.2183536939513005e-22	1.4722348102775098e-21	11	12	12
ENSG00000168806	LCMT2	2.318312261963407	NA	0.020432356485714218	0.03962154351349416	0.0487960751986253	7.529419065328072e-09	2.3387431181182956e-08	12	15	15
ENSG00000227512	AL592301.1	-2.3180664044493455	NA	0.02044571240826282	0.019415373672484467	0.013076049300765988	0.0030357764553474156	0.005401030234749749	12	13	13
ENSG00000165898	ISCA2	2.3179776668548584	NA	0.020450534844327833	0.12196750860973102	0.18139045676829338	6.681232744449117e-31	6.323204212723946e-30	1	1	1
ENSG00000103145	HCFC1R1	2.3179673628784916	NA	0.020451094877216792	0.014616217487135336	0.010044037043888896	0.009436463199996166	0.0156489611659157	9	11	11
ENSG00000154370	TRIM11	2.3176570811289814	NA	0.02046796531203309	0.0054171008969285195	0.010340842989758401	0.008436190230102454	0.014111610052285114	2	2	2
ENSG00000112992	NNT	2.31674290681001	NA	0.0205177407758274	0.09355222911419755	0.1492364142961381	2.851032355236858e-25	2.153848187663299e-24	14	16	16
ENSG00000110063	DCPS	2.3166192118021702	NA	0.02052448389097657	0.09926139843518454	0.12230277275764573	1.0429801372655165e-20	6.39473234678811e-20	23	31	31
ENSG00000146063	TRIM41	-2.3162415188828507	NA	0.02054508542081977	0.0296079222830577	0.017403243054459352	0.0006186675217463022	0.0012023491988244943	19	20	20
ENSG00000278627	AC005962.1	-2.3147050264757256	NA	0.020629080505214243	0.00207701728914901	0.012834978078813791	0.0033197875251704885	0.0058734175455636755	5	8	8
ENSG00000088808	PPP1R13B	2.3125592679316234	NA	0.02074688318606574	0.00014414914413597807	0.01349218990377551	0.0026021323899676533	0.004670221701261673	2	3	3
ENSG00000185885	IFITM1	-2.312299812951014	NA	0.020761166995268344	0.15213116668070656	0.1636273470734686	9.135874039441482e-28	7.672434079450636e-27	43	55	55
ENSG00000143156	NME7	-2.311950772754606	NA	0.02078039627447253	0.02920255286530986	0.08003084991231427	8.528528719559346e-14	3.629174665303306e-13	36	44	44
ENSG00000158019	BABAM2	-2.311525719519034	NA	0.02080383421834196	0.005197236259676141	0.01653653799231391	0.0008492249366927808	0.0016257377137022212	12	14	14
ENSG00000255477	AC021713.1	2.3111631451037504	NA	0.02082384521320235	0.0008812342049896757	0.028172529448296638	1.2566864671675082e-05	2.9647704258433894e-05	2	5	5
ENSG00000140993	TIGD7	-2.3111085213360205	NA	0.020826861429977285	0.01903806713070234	0.013896137951445352	0.002241157172684168	0.004058030234860183	8	9	9
ENSG00000153071	DAB2	-2.3096899172612204	NA	0.02090532742574474	0.016306609415518522	0.0179112304952469	0.0005140128209985718	0.0010105245749517948	14	18	18
ENSG00000106952	TNFSF8	-2.3090053770641243	NA	0.020943282865058286	0.0041784230889282984	0.03428032772833984	1.3978837053498545e-06	3.5944972938218925e-06	7	10	10
ENSG00000152926	ZNF117	2.3085617159884375	NA	0.020967914433208532	0.169848686320847	0.13065498909386208	4.14284463406684e-22	2.7189300661925847e-21	13	14	14
ENSG00000177311	ZBTB38	2.3082826387075586	NA	0.020983421423717452	0.015066821470014783	0.06908324033615008	4.759831425652521e-12	1.8322412821215507e-11	10	11	11
ENSG00000184983	NDUFA6	-2.306808228272773	NA	0.02106551334075114	0.7314773055275279	0.2662155570941554	7.496919498146837e-47	1.2373885704881626e-45	24	30	30
ENSG00000272156	AC008280.3	2.3064533018880846	NA	0.021085316595941136	0.07710813470181119	0.07499230533769645	5.454667123497084e-13	2.215062431940599e-12	19	23	23
ENSG00000186792	HYAL3	-2.3064502632816195	NA	0.02108548620616848	0.2068098658731375	0.2671476141850148	4.89515299859414e-47	8.13864062415736e-46	15	18	18
ENSG00000185290	NUPR2	-2.3061825197551857	NA	0.0211004358958532	0.27045796899295566	0.37913970802632596	3.621530162981085e-71	1.262309365141517e-69	12	13	13
ENSG00000197147	LRRC8B	2.3058038371234546	NA	0.0211215957322372	0.28606279237811705	0.33729243409204474	1.1108254346215482e-61	2.873234597032418e-60	7	8	8
ENSG00000228800	AL590068.1	-2.304905560794135	NA	0.021171863113643913	0.007514878676868064	0.010044585792388521	0.009434506178350002	0.01564722886388048	5	7	7
ENSG00000138614	INTS14	2.3048802142008364	NA	0.021173283014955625	0.006862714178580567	0.038795889360685384	2.758150946748033e-07	7.542581818813908e-07	4	7	7
ENSG00000116489	CAPZA1	2.3046576625649013	NA	0.02118575378953122	0.019877598733932456	0.014069600783971192	0.0021021150270117634	0.0038199820491919816	5	8	8
ENSG00000130202	NECTIN2	2.3046491062085743	NA	0.02118623337626037	0.49309941246894284	0.6248135665242457	2.4528209124299595e-144	6.57241028550959e-142	27	29	29
ENSG00000170260	ZNF212	2.3039771646472547	NA	0.021223925478762312	0.030305697728577104	0.08058173269996083	6.959055531425936e-14	2.9738560505463086e-13	5	5	5
ENSG00000103404	USP31	2.303152084350586	NA	0.02127028767963071	0.01596122965801869	0.025825495027319872	2.9263736501111882e-05	6.657519464812518e-05	1	2	2
ENSG00000157992	KRTCAP3	-2.301990486384158	NA	0.02133570869354421	0.0476639531476629	0.07599716115103188	3.769829160035512e-13	1.544405166398686e-12	7	7	7
ENSG00000147684	NDUFB9	2.3016419953646414	NA	0.02135536979476932	0.023703564630712163	0.05084465789809155	3.593904709444244e-09	1.1409084017448971e-08	3	3	3
ENSG00000186026	ZNF284	2.3008275766021415	NA	0.021401379054739374	0.10396848029097314	0.12923385367126833	7.187056978384677e-22	4.661529505382709e-21	20	23	23
ENSG00000099804	CDC34	2.3008083648156687	NA	0.02140246543461064	0.12284725463747476	0.1832555814772606	3.1031350073294036e-31	2.9646608490636178e-30	15	16	16
ENSG00000266389	AC002091.2	-2.3000993375870165	NA	0.021442592807077665	0.021469247719324257	0.07499895359388574	5.441356268441306e-13	2.210180451148743e-12	3	3	3
ENSG00000130508	PXDN	2.2987743804138776	NA	0.021517754330427862	0.06804097594054513	0.16822753585764166	1.428264784265799e-28	1.2308197379585019e-27	10	13	13
ENSG00000158161	EYA3	-2.2987706592439388	NA	0.021517965745738526	0.3403779357165444	0.39201090705920627	3.2578712267282982e-74	1.2360449926363626e-72	37	43	43
ENSG00000165185	KIAA1958	-2.297610499016863	NA	0.02158396756589868	0.019234532078266815	0.021030132082430476	0.00016547970576860692	0.0003465817628512262	10	12	12
ENSG00000007866	TEAD3	2.2973420953925907	NA	0.02159926219764146	0.017025212796117413	0.02270854878007204	9.01406385677368e-05	0.0001943207807414354	4	4	4
ENSG00000150712	MTMR12	2.297244772755366	NA	0.021604810331913034	0.02937730724677971	0.04215557684946004	8.238175626740412e-08	2.356178682838081e-07	8	8	8
ENSG00000175470	PPP2R2D	2.296351210136523	NA	0.021655808244265592	0.09369719109620418	0.10269279776843511	1.8216879795242285e-17	9.52442901245762e-17	14	16	16
ENSG00000148308	GTF3C5	-2.2946091265572823	NA	0.021755534772357518	0.023870186906435865	0.029034718073445803	9.21487062981807e-06	2.199385058187197e-05	32	39	39
ENSG00000253559	OSGEPL1-AS1	2.2945669602267995	NA	0.02175795355300851	0.07956515575536549	0.04403292604305308	4.191368030493765e-08	1.2265831118590028e-07	50	56	56
ENSG00000272498	AC090948.2	2.294014964009717	NA	0.02178963921847734	0.020580170311671815	0.026682623405385297	2.1488302546363076e-05	4.947675891079221e-05	9	9	9
ENSG00000255507	UVRAG-DT	-2.2929693197293477	NA	0.021849771344990172	0.005597779793126954	0.048435539511666945	8.57540376283953e-09	2.6502000203448388e-08	5	6	6
ENSG00000181481	RNF135	2.2920155525207515	NA	0.021904745746474632	0.0002860555242182696	0.011085521010733531	0.006375756192845218	0.010856701712948332	1	2	2
ENSG00000188529	SRSF10	2.2904476588647165	NA	0.021995379466035685	0.03023838951845843	0.0662720036081672	1.3293335704666843e-11	4.9839836904095254e-11	10	14	14
ENSG00000109670	FBXW7	2.2901266381125196	NA	0.022013976587782466	0.0037790732587492685	0.03471073834998437	1.197552717706505e-06	3.098028594953817e-06	5	5	5
ENSG00000197008	ZNF138	2.2897066314045347	NA	0.022038328740770444	0.03719064193210484	0.060438334782818216	1.1123155542243144e-10	3.932199430919969e-10	13	17	17
ENSG00000204356	NELFE	-2.289099837780169	NA	0.022073552254651987	0.04661568290491426	0.0458568249757954	2.1728879902678055e-08	6.515624435233886e-08	10	10	10
ENSG00000144635	DYNC1LI1	2.2881542450109698	NA	0.022128540197363527	0.05481032231509859	0.11396459955339198	2.539577518945936e-19	1.4521912261555139e-18	20	22	22
ENSG00000203797	DDO	-2.2870066578023476	NA	0.022195434490335716	0.1014513806325789	0.2597791747870245	1.4025981465707437e-45	2.2168807018932428e-44	34	40	40
ENSG00000129667	RHBDF2	2.2865280985353986	NA	0.022223382227323625	0.06013027298778149	0.09451202201471712	3.930616576330449e-16	1.906282343537638e-15	9	13	13
ENSG00000104728	ARHGEF10	2.2861451927206753	NA	0.022245765861819724	0.03132767790641789	0.07612385778136631	3.5981744610693424e-13	1.4758453440056963e-12	26	33	33
ENSG00000136425	CIB2	-2.2851422107044272	NA	0.022304490426441143	0.04713173523361949	0.09893180120995121	7.500057006723009e-17	3.7907007842114026e-16	5	6	6
ENSG00000205537	AC121338.1	-2.2848522296862765	NA	0.022321493905611226	0.014863682954493047	0.023275236447103664	7.344707150738477e-05	0.00015994207355938305	7	8	8
ENSG00000100731	PCNX1	-2.2841757818137554	NA	0.022361202275604664	0.0875257171500546	0.09927832430912467	6.584648446931249e-17	3.3408324324385797e-16	10	11	11
ENSG00000187912	CLEC17A	-2.2831747629083874	NA	0.02242007607231974	0.022555967801562916	0.020882272875950406	0.00017458904044115482	0.000364502977176207	11	11	11
ENSG00000119403	PHF19	-2.2831491647299784	NA	0.022421583365677344	0.003545665896533973	0.029623947370911435	7.45480236966533e-06	1.7968012064285417e-05	9	11	11
ENSG00000130592	LSP1	2.28296228276673	NA	0.02243259017531903	0.06309825224864511	0.13339222238839088	1.430383854259133e-22	9.58563998307537e-22	33	38	38
ENSG00000097046	CDC7	2.282756067713056	NA	0.022444741099388023	0.11319840453131176	0.1851949868735183	1.3954081220409192e-31	1.3512057529576353e-30	12	18	18
ENSG00000054793	ATP9A	2.2825175678785645	NA	0.02245880149260035	0.11132011018177879	0.2797825313828898	1.4361025301735351e-49	2.5978610010491514e-48	21	23	23
ENSG00000198919	DZIP3	2.2817528697693437	NA	0.022503934745914597	0.07093351388403031	0.1809487471041722	8.009873770097248e-31	7.563949630143045e-30	15	20	20
ENSG00000125618	PAX8	2.2803305549434785	NA	0.022588090924151514	0.04215017439381373	0.3408376996762406	1.842125628705759e-62	4.8750945072029416e-61	30	36	36
ENSG00000163754	GYG1	2.2795534257456	NA	0.022634187912892123	0.01894877411526225	0.04760225157332818	1.1582070579160695e-08	3.544270670271712e-08	3	3	3
ENSG00000234572	LINC01800	-2.279392142685609	NA	0.022643764981197786	0.011818599448118581	0.03216866417046203	2.9859011052046687e-06	7.459967665086664e-06	9	11	11
ENSG00000196565	HBG2	-2.27650987573844	NA	0.022815510200435114	0.1034238501490806	0.1811257925927762	7.448322531563626e-31	7.041415826559241e-30	5	6	6
ENSG00000174917	MICOS13	2.2753688552694955	NA	0.022883812071811043	0.0018508009787345876	0.01806262609340436	0.00048641483817409904	0.0009592373573881813	8	8	8
ENSG00000196557	CACNA1H	2.2750401671030693	NA	0.02290352038155421	0.0367925748812011	0.04162115812427019	9.984816627665985e-08	2.833051296291264e-07	15	19	19
ENSG00000270179	AP002840.2	-2.2741982829253726	NA	0.02295406744793728	0.10149348372476748	0.0444884029712974	3.5573248422614e-08	1.0481883800677106e-07	28	34	34
ENSG00000112339	HBS1L	2.2722816596094657	NA	0.023069503824838404	0.021989175185596715	0.05646909961991244	4.696803642452717e-10	1.5955920298023303e-09	10	13	13
ENSG00000133794	ARNTL	2.272095475105586	NA	0.023080744358801437	0.1644889313226132	0.19306194105297342	5.351790689285919e-33	5.492391294468236e-32	9	13	13
ENSG00000162069	BICDL2	2.27188446634921	NA	0.023093489359256876	0.2538511586326377	0.45653937164559405	1.6033298180798526e-90	1.0034855127828974e-88	9	11	11
ENSG00000159374	M1AP	-2.271875777913262	NA	0.02309401427471725	0.04092920599851842	0.026047856503802036	2.701006845334264e-05	6.163614955507292e-05	25	28	28
ENSG00000174885	NLRP6	-2.271610087261388	NA	0.023110071089441114	0.05843913962626685	0.0753175174878097	4.84011914068581e-13	1.9711043254243877e-12	22	26	26
ENSG00000110801	PSMD9	2.2715160620860146	NA	0.023115755752274363	0.006159523034223545	0.05294313888852784	1.6833613011107938e-09	5.4788314581038155e-09	6	6	6
ENSG00000147454	SLC25A37	-2.2708425839730744	NA	0.023156509037892216	0.021743454041525487	0.019804805061877907	0.0002580936093820893	0.000528104916751396	8	8	8
ENSG00000067715	SYT1	-2.2708296901894505	NA	0.023157289870542934	0.030781297662936	0.06275540557815507	4.789088945666655e-11	1.7311991216112451e-10	3	4	4
ENSG00000118777	ABCG2	-2.270618984859929	NA	0.02317005318198152	0.07845064874547644	0.08727875056598938	5.8256956378635375e-15	2.657044002492601e-14	23	28	28
ENSG00000198945	L3MBTL3	-2.270212565841729	NA	0.023194688952462916	0.002673412315406962	0.41980364785900187	5.140707208567299e-81	2.4152873402663178e-79	11	15	15
ENSG00000183597	TANGO2	2.2695258250438606	NA	0.023236368584623704	0.019163919934030427	0.03755162397711016	4.313945269557771e-07	1.1581065658679745e-06	14	16	16
ENSG00000095794	CREM	-2.268641427020346	NA	0.023290140200701404	0.00827886029849348	0.09290650384573605	7.162062030774795e-16	3.4212312469570183e-15	5	10	10
ENSG00000214803	AC090921.1	2.2670713688388213	NA	0.023385866273849868	0.006613988064044845	0.0369747265670695	5.307969784496154e-07	1.4130141855685274e-06	3	5	5
ENSG00000165730	STOX1	2.2659555397295743	NA	0.023454105546611273	0.0758137939505997	0.37923416371533025	3.441665461213821e-71	1.2020594907200778e-69	15	16	16
ENSG00000140623	SEPTIN12	-2.2657650389418333	NA	0.023465773004130594	0.2186223802314475	0.20043564037153874	2.4484884647673576e-34	2.6161450892395897e-33	24	27	27
ENSG00000196295	GARS-DT	2.264045231503201	NA	0.023571332963822526	0.18452002587312366	0.44874622761709526	1.8794124607806282e-88	1.0962600098614623e-86	35	49	49
ENSG00000143772	ITPKB	-2.263604254163302	NA	0.023598465970309228	0.03369793234754081	0.0639667231096533	3.0809554392452703e-11	1.1284696006926771e-10	22	26	26
ENSG00000149289	ZC3H12C	2.262785706920736	NA	0.023648902419709072	0.043004576856891095	0.06466000083116451	2.3931396180762322e-11	8.837198817913286e-11	8	11	11
ENSG00000176834	VSIG10	-2.26141849465975	NA	0.023733354570448444	0.22136734092607718	0.3787817433698213	4.39242550038321e-71	1.5279047648290396e-69	14	16	16
ENSG00000167272	POP5	-2.2613878417888684	NA	0.023735250980832113	0.036050472640440714	0.041354867491314715	1.0988691777234105e-07	3.108116036414113e-07	11	13	13
ENSG00000268734	AC245128.3	2.261233642403036	NA	0.023744792874786435	0.09140522986675846	0.1442438495189038	2.0463794366164947e-24	1.4939702408912842e-23	9	11	11
ENSG00000013306	SLC25A39	-2.2589892784751227	NA	0.023884051808749834	0.027040664185532786	0.03362660528335005	1.7680831443377964e-06	4.510689949754369e-06	5	5	5
ENSG00000090621	PABPC4	-2.2583369187663997	NA	0.023924662255143194	0.033782248225482085	0.056946669945504756	3.9502230388277045e-10	1.347302603278765e-09	13	15	15
ENSG00000100767	PAPLN	-2.2575335807409074	NA	0.02397475361524582	0.04738111191625385	0.03351799258305399	1.8384638432100295e-06	4.678411700134857e-06	18	18	18
ENSG00000182718	ANXA2	-2.256951767872282	NA	0.024011088755504593	0.00755995318833946	0.022472207310632358	9.818254074828037e-05	0.00021078272299602653	4	5	5
ENSG00000178934	LGALS7B	2.255524191488312	NA	0.02410044557242264	0.012525278914612135	0.0112046166251837	0.006097350048089835	0.010411575821437079	9	12	12
ENSG00000170037	CNTROB	-2.2551930703274987	NA	0.02412121270852608	0.02936125091200222	0.0425712596950713	7.093589294750306e-08	2.0400463326458662e-07	11	13	13
ENSG00000100299	ARSA	2.255188290218775	NA	0.02412151261921174	0.3794822519046398	0.4693580768743975	5.45290358696294e-94	3.681568646174309e-92	25	39	39
ENSG00000227908	AC016596.1	-2.2539907251646625	NA	0.024196751461696104	0.010043326939028402	0.010411386050870542	0.008214802971519695	0.013758731922901772	9	9	9
ENSG00000110075	PPP6R3	-2.252649839335215	NA	0.024281236000670895	0.006379461787231841	0.045691106778352135	2.3065878599594315e-08	6.89844353164358e-08	3	4	4
ENSG00000181896	ZNF101	-2.2517802742261197	NA	0.024336160838008734	0.010896598686802771	0.01993661882926872	0.0002460323361820974	0.000504690015931434	16	19	19
ENSG00000185189	NRBP2	-2.251179431054213	NA	0.024374175118836303	0.01885828641772751	0.020884494918395936	0.0001744484843006757	0.00036425387279584654	14	17	17
ENSG00000075239	ACAT1	-2.2507643598365425	NA	0.024400465984188963	0.02288401338240029	0.04112860976060155	1.192050101254929e-07	3.3639077153893006e-07	3	4	4
ENSG00000179909	ZNF154	-2.2499412201067686	NA	0.02445267686353188	0.008938931461440558	0.040588996925674976	1.4474042134197878e-07	4.05501088386004e-07	4	7	7
ENSG00000166821	PEX11A	2.248487056892904	NA	0.024545149500850752	0.010071928972814675	0.016297346174065842	0.0009269309496215065	0.001763276633949996	14	16	16
ENSG00000254415	SIGLEC14	-2.2481668855223753	NA	0.024565550379384342	0.18003026448966608	0.3940529015727425	1.0563652697749942e-74	4.061795518244702e-73	67	85	85
ENSG00000145439	CBR4	-2.2477141154683338	NA	0.02459442534057307	0.08041432120254674	0.0474666517465083	1.216249086608011e-08	3.714595830140834e-08	22	24	24
ENSG00000172954	LCLAT1	-2.247102568580976	NA	0.02463347281546513	0.11223268692016503	0.20290539148200715	8.660229259778626e-35	9.411550796954604e-34	20	25	25
ENSG00000257495	KRT73-AS1	2.2461132682109923	NA	0.024696753696060333	0.061364193046316934	0.12701605596519674	1.695129823117848e-21	1.0802594327999991e-20	11	12	12
ENSG00000231607	DLEU2	-2.2460596096009473	NA	0.02470019000682574	0.013514714783924669	0.01526441574186599	0.001353886169822178	0.0025255949011509333	3	7	7
ENSG00000054983	GALC	-2.245855567630308	NA	0.024713260687697892	0.01367204394046543	0.011176517870687767	0.00616189985555338	0.010515516033723247	6	6	6
ENSG00000267342	AC087289.2	2.2458525996554233	NA	0.0247134508567657	0.0023823614747480026	0.028623552851000825	1.0684080220218189e-05	2.5373395886514572e-05	3	4	4
ENSG00000242686	AC107464.1	-2.245151972831821	NA	0.024758378077699	0.005362096131087615	0.0831168481118455	2.726087506089592e-14	1.1935071391863777e-13	11	13	13
ENSG00000164889	SLC4A2	2.2450274001278463	NA	0.024766373621110793	0.006207440024334582	0.04151938951833401	1.0357168859662081e-07	2.9362719255140526e-07	11	14	14
ENSG00000114353	GNAI2	-2.2441155644337223	NA	0.02482496678494199	0.019833685374868137	0.03978181005109805	1.9349152223769715e-07	5.354503977495995e-07	4	4	4
ENSG00000087266	SH3BP2	2.243834553097046	NA	0.02484304832697955	0.03177207861986532	0.05195700673818809	2.4044440073784685e-09	7.744892990708745e-09	16	22	22
ENSG00000115963	RND3	2.243827998136739	NA	0.024843470238907824	0.007184327218509227	0.010108779455188672	0.009208407468752162	0.015303321996475513	9	12	12
ENSG00000135046	ANXA1	-2.2436954786805043	NA	0.024852001223271872	0.020114767176803897	0.156798184340382	1.4106917665247593e-26	1.1225964317463154e-25	5	11	11
ENSG00000246582	AC100861.1	2.243265493685048	NA	0.024879699124607777	0.10439345942786032	0.3479915650928227	4.764006217344391e-64	1.3177087519554671e-62	32	38	38
ENSG00000143786	CNIH3	-2.242724322475313	NA	0.024914597187233118	0.015312578974307219	0.021722882191667008	0.0001287594600074375	0.00027284022978716737	10	10	10
ENSG00000155906	RMND1	2.24229137608725	NA	0.02494254675841118	0.023315884125299474	0.04566700286423621	2.326707485346269e-08	6.952553871093077e-08	6	6	6
ENSG00000133256	PDE6B	2.2407383918762207	NA	0.02504302570516848	0.006019778225974288	0.020616307017933055	0.0001922615360212412	0.0003995023726194433	1	2	2
ENSG00000131043	AAR2	-2.240046030228707	NA	0.025087934719044684	0.02412881480997158	0.08857472975668135	3.5986383769218655e-15	1.6643217239976555e-14	14	17	17
ENSG00000070061	ELP1	-2.23961034684811	NA	0.025116230403783427	0.03455662678786293	0.07325001493851713	1.0342914572091075e-12	4.14320583968208e-12	11	13	13
ENSG00000151348	EXT2	2.2393828047397624	NA	0.025131019224116483	0.15339768547506127	0.32784325629102706	1.2746891940766032e-59	3.122806427031381e-58	17	19	19
ENSG00000162927	PUS10	-2.2379401033368227	NA	0.02522496136326303	0.016520937658668466	0.05162310028191571	2.7128340934965357e-09	8.702280559179217e-09	13	15	15
ENSG00000063978	RNF4	-2.2355043624361164	NA	0.025384255550033624	0.006074569607619999	0.013290492964215181	0.0028038702817012656	0.005010793191006149	12	18	18
ENSG00000153214	TMEM87B	-2.2337204993777084	NA	0.025501469320757347	0.23731690795556237	0.2621508847518831	4.780499123568062e-46	7.633219689950531e-45	21	21	21
ENSG00000146859	TMEM140	-2.233090594505562	NA	0.025542970728830102	0.05096166640700558	0.11035410179966919	1.00335796312158e-18	5.5774994196343516e-18	18	19	19
ENSG00000152061	RABGAP1L	-2.233047250425008	NA	0.025545828609670407	0.04967984885295163	0.04548166337015253	2.4873818722187686e-08	7.417164271723119e-08	11	14	14
ENSG00000167693	NXN	2.232227241807586	NA	0.025599947812411483	0.10440201043901536	0.18959813274705456	2.2578183242914132e-32	2.2735952109966793e-31	19	24	24
ENSG00000143801	PSEN2	-2.232077216037957	NA	0.02560985998881777	0.008276212192963385	0.055218299309210385	7.389232746313536e-10	2.4648502697243888e-09	4	6	6
ENSG00000064932	SBNO2	2.2310879322481356	NA	0.025675304959923182	0.01672810257531097	0.06423843478784703	2.7905598519680555e-11	1.0256174646678136e-10	10	11	11
ENSG00000230387	AL118508.1	-2.2306955584796975	NA	0.025701302048645153	0.17723293276059732	0.22548452154033677	5.580666220814653e-39	7.042151951490102e-38	11	11	11
ENSG00000198171	DDRGK1	-2.2298945733070688	NA	0.025754442750555384	0.01998933145554455	0.11437291884912067	2.173411840862677e-19	1.2465498213697006e-18	6	10	10
ENSG00000108828	VAT1	2.2251659485589155	NA	0.026070099849693044	0.02621531846920103	0.031532561870844786	3.7530193938639417e-06	9.292597398985378e-06	10	10	10
ENSG00000103811	CTSH	-2.2244631738947067	NA	0.026117297547616252	0.23747939513080193	0.3956433171547045	4.382527144300666e-75	1.7042167346397306e-73	27	34	34
ENSG00000123838	C4BPA	-2.2237983892287128	NA	0.026162011832860346	0.04918714653037166	0.4967079371882858	1.1183856684644487e-101	9.735632400252197e-100	8	12	12
ENSG00000176092	CRYBG2	-2.222258613072861	NA	0.02626583337765106	0.018773171295133565	0.02473888170008905	4.330074199162204e-05	9.686465228467602e-05	7	7	7
ENSG00000225940	C5orf67	-2.2214221992567307	NA	0.026322378834057792	0.24103828442042546	0.30908720355907704	1.2890585096503001e-55	2.8304819951335464e-54	24	30	30
ENSG00000181625	SLX1B	-2.220280250670002	NA	0.026399749688193593	0.05151401845275577	0.09876545142780474	7.983553352911734e-17	4.0326938571158562e-16	31	34	34
ENSG00000231964	AL731567.1	-2.219536214320707	NA	0.02645026630601026	0.0119654737773072	0.023328636244465795	7.204369252980927e-05	0.00015708547783772398	4	5	5
ENSG00000185418	TARSL2	2.219170949672372	NA	0.026475096630378586	0.0020296485807112224	0.018483261669840045	0.0004173122264188746	0.0008308936921928807	4	5	5
ENSG00000256357	AL132708.1	-2.218694314932204	NA	0.026507528063962303	0.017141561100022507	0.026034921193846837	2.7136270964613346e-05	6.189942947222057e-05	8	9	9
ENSG00000049239	H6PD	-2.21833636363471	NA	0.026531906536007052	0.0542891711312108	0.17722329882181548	3.6842818956946975e-30	3.395042999960686e-29	22	27	27
ENSG00000072609	CHFR	2.2181209747331656	NA	0.026546585048350807	0.026240329160263	0.04608098177286643	2.0042730681875045e-08	6.028991202656993e-08	19	26	26
ENSG00000185133	INPP5J	-2.2165952738043915	NA	0.026650760833121432	0.005510215446239574	0.010184818182155927	0.008947734605514877	0.014909123664008416	4	4	4
ENSG00000141452	RMC1	2.21614293256582	NA	0.026681714749422956	0.04398448419092763	0.08171394666251815	4.580225973521307e-14	1.977002144976514e-13	6	8	8
ENSG00000140262	TCF12	-2.215689305738422	NA	0.02671278781704951	0.007984094942041303	0.012675809737967494	0.003521931140312736	0.006216942575936501	12	18	18
ENSG00000115738	ID2	2.214160061453325	NA	0.026817770174525524	0.021938680150096448	0.046660839886437155	1.626272686213798e-08	4.924766077323048e-08	10	14	14
ENSG00000074356	NCBP3	-2.212553955670291	NA	0.026928412444342	0.03815755071202199	0.13906924292447134	1.5604002664598823e-23	1.095794601536467e-22	11	14	14
ENSG00000115137	DNAJC27	2.2123735582663815	NA	0.026940864340727955	0.10699309815847927	0.20966260935927988	4.961389387624904e-36	5.660869368488322e-35	16	18	18
ENSG00000169062	UPF3A	-2.211223113307516	NA	0.02702039057755288	0.10143627267309456	0.16578237702915713	3.8346306786710777e-28	3.263527618289346e-27	17	22	22
ENSG00000064490	RFXANK	-2.209986057918618	NA	0.02710612991437688	0.06268380957613047	0.10102773388753063	3.4106932069103785e-17	1.760685665421616e-16	17	18	18
ENSG00000155893	PXYLP1	2.2075898396013205	NA	0.02727287805707904	0.09345126312957579	0.2482437545248584	2.5103934154201412e-43	3.6821153257447877e-42	25	35	35
ENSG00000139436	GIT2	-2.2070843939568032	NA	0.027308163857178692	0.023291526561145387	0.04081038746672211	1.3366168605403921e-07	3.755183902589644e-07	21	23	23
ENSG00000189362	NEMP2	-2.2060460527479053	NA	0.02738077537130548	0.041249517110423635	0.024079198674775915	5.493922886540004e-05	0.00012133326926113911	12	13	13
ENSG00000084774	CAD	2.2058608780573685	NA	0.0273937421805786	0.022622665056121278	0.0714673740512246	1.98856855149675e-12	7.825140451954513e-12	8	10	10
ENSG00000157870	PRXL2B	2.2051390228057337	NA	0.027444340499450704	0.010451927213708596	0.15691179870031793	1.348129317769778e-26	1.0743062114513906e-25	5	7	7
ENSG00000182400	TRAPPC6B	-2.2048355467108705	NA	0.02746563666513595	0.005692867927300139	0.011703493090819455	0.005059174615782357	0.008738018479811828	4	5	5
ENSG00000275910	AC138932.5	2.2031861792312277	NA	0.027581629020894786	0.009802868338246479	0.02817718916196157	1.2545806948304587e-05	2.960617082103693e-05	10	14	14
ENSG00000164078	MST1R	-2.2018605476051425	NA	0.027675160557554437	0.026144239335827137	0.030244510505877543	5.96360563172068e-06	1.447146922009027e-05	8	13	13
ENSG00000171604	CXXC5	2.2016297430081995	NA	0.02769147318120755	0.029158277567318328	0.02886232016055895	9.804522092105696e-06	2.336219943831049e-05	37	43	43
ENSG00000100403	ZC3H7B	-2.2015268558365455	NA	0.027698747630501685	0.02730550533688655	0.031741075811119866	3.481987909592144e-06	8.64022726980114e-06	14	16	16
ENSG00000184677	ZBTB40	2.1990610523707823	NA	0.02787358143974562	0.08861757751584372	0.1223631212664589	1.0190545740376414e-20	6.254748350097177e-20	5	5	5
ENSG00000181908	LINC02724	-2.1990438615488372	NA	0.027874803659194956	0.023042405603166945	0.01801315619406753	0.000495264669243779	0.000976128469470356	10	13	13
ENSG00000176208	ATAD5	-2.1983638526541873	NA	0.027923187470183696	0.013255695786971507	0.012653905393456788	0.0035507102487308284	0.006266453643664195	3	4	4
ENSG00000268996	MAN1B1-DT	-2.198094370825248	NA	0.027942381590682	0.14744850040284319	0.09698867219873454	1.5549552852055012e-16	7.698016219973771e-16	18	20	20
ENSG00000105556	MIER2	2.1974289257888038	NA	0.027989827325410162	0.050882049067612026	0.06263880974298555	4.996701295675324e-11	1.803587255725871e-10	39	43	43
ENSG00000167323	STIM1	2.196737561297612	NA	0.02803919463729226	0.008576060378303607	0.022697360389336365	9.05059939998484e-05	0.00019503484432060824	12	16	16
ENSG00000272630	AL731563.3	2.1964596867694417	NA	0.028059057575156688	0.04889626648797452	0.01995380627057751	0.0002445019662746454	0.0005019109671587136	12	13	13
ENSG00000136699	SMPD4	2.1963302847355126	NA	0.02806831158804674	0.03791355069585538	0.2192547716736639	8.217798417871096e-38	9.952473521756457e-37	8	11	11
ENSG00000146733	PSPH	-2.196188828246676	NA	0.02807843066855851	0.17676326351126206	0.2500710378034293	1.1095762241906652e-43	1.648884113400842e-42	12	15	15
ENSG00000169583	CLIC3	2.195989712537272	NA	0.028092679725456742	0.030708130035054477	0.05381570898653839	1.2277127534837836e-09	4.036435201206557e-09	5	6	6
ENSG00000177868	SVBP	-2.1938908518570917	NA	0.028243257220687636	0.16730648241318538	0.37274524869819375	1.1191330451520874e-69	3.719382285138207e-68	17	18	18
ENSG00000167747	C19orf48	2.1926036943033966	NA	0.02833594473083717	0.07943770847723747	0.15397845245827413	4.3407378087529935e-26	3.386683925491587e-25	23	30	30
ENSG00000270170	NCBP2AS2	2.1923831962526736	NA	0.028351848939275552	0.004587595011374558	0.010594889898509756	0.007666253054089282	0.012886549071219085	3	3	3
ENSG00000100462	PRMT5	2.191045056548794	NA	0.028448532092745824	0.22259289758176257	0.3503127993996888	1.442803393335151e-64	4.049531160769968e-63	32	38	38
ENSG00000090615	GOLGA3	2.190935737813522	NA	0.0284564431147771	0.03637284376836433	0.07186923035982017	1.7162409395674268e-12	6.7877804134321496e-12	10	12	12
ENSG00000267365	KCNJ2-AS1	-2.1901015947837545	NA	0.02851686960749614	0.007495353242861374	0.01195183540403956	0.004611268098833666	0.008016973342722309	4	5	5
ENSG00000135116	HRK	-2.189842676903862	NA	0.028535648446020308	0.10240931130894569	0.1262355922715848	2.291578017132393e-21	1.4528011613975384e-20	23	28	28
ENSG00000185339	TCN2	2.1884426564848836	NA	0.028637373970525452	0.12104041677080349	0.1002624620406214	4.5485845632910743e-17	2.3298589210238537e-16	31	35	35
ENSG00000143515	ATP8B2	-2.1871817649859944	NA	0.0287292575239801	0.06224749139644061	0.05895287576539895	1.9078330319206778e-10	6.647181768469668e-10	15	17	17
ENSG00000023171	GRAMD1B	-2.185888753310617	NA	0.028823745264808836	0.02194127788946676	0.1072835297309389	3.2152250904829484e-18	1.7487438971358096e-17	26	30	30
ENSG00000143797	MBOAT2	-2.1856961280653415	NA	0.02883784436421273	0.0037835518635894933	0.0135045464221834	0.002590262089817231	0.00465037736372233	7	11	11
ENSG00000204172	AGAP10	-2.184720752398362	NA	0.0289093276408835	0.07162894046926693	0.3216935625825398	2.6951034154169154e-58	6.392576552003415e-57	12	22	22
ENSG00000142459	EVI5L	2.184347580165225	NA	0.028936716983209525	0.06626765452374708	0.1026818325343196	1.8292333987221743e-17	9.56096420441529e-17	19	23	23
ENSG00000163141	BNIPL	2.1832112943101447	NA	0.02902025340580369	0.019888277394913157	0.031351390878729644	4.005591645271514e-06	9.882708268865586e-06	6	9	9
ENSG00000130518	IQCN	-2.183196452124368	NA	0.029021345931958258	0.09191579908071497	0.2221656720866175	2.3447876963532493e-38	2.909606671835157e-37	11	14	14
ENSG00000104885	DOT1L	2.1829647821362843	NA	0.029038403637834456	0.0025420582296836994	0.027342947882677614	1.6940381524301776e-05	3.94233413977814e-05	2	2	2
ENSG00000271964	AC090948.1	-2.1818997182780455	NA	0.029116934649432154	0.030694472960547912	0.010130371334432661	0.009133608188060067	0.015192264482739292	4	4	4
ENSG00000127804	METTL16	-2.18159836379049	NA	0.029139187753195836	0.054953258855279026	0.07658075550820563	3.041417106937378e-13	1.251974603141361e-12	12	13	13
ENSG00000274818	AC004825.2	2.1809321582479817	NA	0.029188434725649	0.002026610350412535	0.023639927475103736	6.438188162786901e-05	0.00014098900370786944	4	4	4
ENSG00000088888	MAVS	2.180642182892132	NA	0.029209892526566462	0.06774860551455217	0.10630174147618082	4.6622414575983376e-18	2.5126580375975456e-17	16	19	19
ENSG00000166831	RBPMS2	-2.1794181561415322	NA	0.029300618567769828	0.021691207942711573	0.29223906385618775	4.140805473772862e-52	8.1062412180058e-51	11	16	16
ENSG00000165131	LLCFC1	2.179397098379147	NA	0.029302181508446754	0.1436333983403913	0.18803420827748935	4.3163645933697165e-32	4.2737492154559625e-31	10	12	12
ENSG00000230257	NFE4	-2.1790788496886155	NA	0.029325811168675324	0.0013594768670292868	0.051631998841958765	2.704124488430171e-09	8.67596461217755e-09	4	6	6
ENSG00000168159	RNF187	2.177809320393467	NA	0.029420235714631492	0.03745810035446473	0.0626686042271736	4.9428095309678756e-11	1.7852620186724536e-10	4	4	4
ENSG00000136802	LRRC8A	2.177191239766344	NA	0.029466301656349055	0.007989062725929062	0.010743565143416086	0.007249293649849889	0.012232425150179645	2	3	3
ENSG00000099331	MYO9B	-2.1766587887656477	NA	0.02950603530129505	0.03162727040774242	0.06263757003259789	4.998956326643727e-11	1.8040215076938822e-10	25	31	31
ENSG00000132646	PCNA	-2.1764738837292485	NA	0.02951984443893912	0.003803126342389442	0.024849773883726414	4.1602769911425763e-05	9.329748936982351e-05	3	4	4
ENSG00000077235	GTF3C1	2.1762751956748754	NA	0.02953468911985816	0.0012007062044190862	0.010922863043299756	0.006777043900713505	0.011481873725877879	11	14	14
ENSG00000142765	SYTL1	-2.1761462695928064	NA	0.029544325073814433	0.009109275098211958	0.049434477354620594	5.980035827661055e-09	1.8703562722699147e-08	10	11	11
ENSG00000066379	ZNRD1	2.1759283643210754	NA	0.029560617492484682	0.21006977490712214	0.20189566183576865	1.325044035352941e-34	1.4300302178897158e-33	40	53	53
ENSG00000188766	SPRED3	2.1755857235599843	NA	0.02958625180695798	0.00528290621577226	0.041935356275397996	8.917532731770813e-08	2.5428461725496787e-07	9	11	11
ENSG00000171603	CLSTN1	2.173597461329577	NA	0.029735379248054843	0.054498177637503246	0.03941734521229482	2.2058635026793363e-07	6.084663536665263e-07	15	17	17
ENSG00000261744	AC116552.1	2.173374891281128	NA	0.029752113028412887	0.0006843439315635208	0.07237638777663954	1.4250353394180855e-12	5.659548641889937e-12	1	2	2
ENSG00000181192	DHTKD1	2.171719323187327	NA	0.029876840121300176	0.030890181597212987	0.05328566047406917	1.4872216196130306e-09	4.860751582760408e-09	10	13	13
ENSG00000167670	CHAF1A	-2.1706007447525884	NA	0.029961365750949133	0.20823760234647032	0.140289804645316	9.673517905826016e-24	6.840872518227231e-23	11	13	13
ENSG00000168961	LGALS9	2.168441316412324	NA	0.030125125011332403	0.46849421106776024	0.6206780971336234	9.576488589887368e-143	2.451152281014604e-140	18	20	20
ENSG00000170779	CDCA4	2.16828823048977	NA	0.030136763354640377	0.011862989228484836	0.028645833079484487	1.0598767810931147e-05	2.5174275511032994e-05	5	5	5
ENSG00000178921	PFAS	-2.168263440258876	NA	0.03013864839316528	0.05896732089873087	0.11539249673724382	1.472896707802345e-19	8.544893654297163e-19	7	8	8
ENSG00000272711	AC019069.1	2.1646568771611983	NA	0.030413971787692912	0.01311286403145458	0.03372358527354413	1.7075209005618399e-06	4.359427709354621e-06	4	5	5
ENSG00000113389	NPR3	-2.164621563743394	NA	0.030416678244071033	0.01498065757180721	0.011676586282226604	0.005110286071910443	0.008820239238698077	21	25	25
ENSG00000270000	AC005479.2	-2.1645923551839017	NA	0.03041891697420944	0.0771877070306394	0.11500699233343434	1.706399829716132e-19	9.87282411599256e-19	2	3	3
ENSG00000090376	IRAK3	2.1641728551698765	NA	0.030451085747322613	0.07072067400908713	0.031194951132848172	4.237329199432832e-06	1.0436012988808508e-05	22	24	24
ENSG00000165682	CLEC1B	2.1631493298736593	NA	0.0305296960105722	0.005081894062911128	0.2522901991081135	4.1056816029597007e-44	6.203377428119463e-43	7	10	10
ENSG00000130653	PNPLA7	2.1608613162882286	NA	0.0307060538713332	0.2679409871977918	0.31596843408541664	4.504091733675468e-57	1.028504249544615e-55	26	31	31
ENSG00000104497	SNX16	-2.1603540049392262	NA	0.030745275206799965	0.1625473023022096	0.2904116199100282	9.82838099046503e-52	1.9131317321848447e-50	19	22	22
ENSG00000205531	NAP1L4	-2.1599532440628346	NA	0.030776289301297853	0.02180286963165541	0.052264378418523535	2.1516030585469806e-09	6.947437554325395e-09	11	16	16
ENSG00000138386	NAB1	-2.1595339030860967	NA	0.030808770028307602	0.01091116265441332	0.017650490737750272	0.000565290536412943	0.0011041192948685148	12	12	12
ENSG00000162654	GBP4	-2.1583739193234996	NA	0.030898771780910116	0.0058539755848388796	0.024811750869444163	4.2177320512877896e-05	9.449946034430925e-05	6	8	8
ENSG00000239282	CASTOR1	-2.1563922662140382	NA	0.031053048060736374	0.1221002816060336	0.22375573069483698	1.179640636737273e-38	1.4766173196647808e-37	5	7	7
ENSG00000144021	CIAO1	2.1555687049518157	NA	0.03111735842232372	0.16317029524955334	0.24627522091238416	6.036568301857033e-43	8.677377184287197e-42	6	8	8
ENSG00000225231	LINC02470	2.1546260967586797	NA	0.031191105184031044	0.19894530442949301	0.34093083340879543	1.756969002542015e-62	4.6569183036465245e-61	24	32	32
ENSG00000085741	WNT11	-2.154347022350779	NA	0.031212967860952436	0.012137087899130504	0.03350167255609096	1.8492786479159105e-06	4.7045363496676975e-06	13	14	14
ENSG00000065029	ZNF76	-2.1540598585201263	NA	0.031235477988471014	0.030670347761262633	0.12211270428259945	1.1220560807530916e-20	6.87219276029813e-20	6	7	7
ENSG00000143390	RFX5	2.1530534294752655	NA	0.031314479693676844	0.017201361793658644	0.03872459308286331	2.8297629697885146e-07	7.731018825697505e-07	10	14	14
ENSG00000267769	AC011498.6	-2.1528760193327057	NA	0.03132842362442097	0.35168323819383973	0.37050007001537444	3.7021998785268565e-69	1.2093147755591821e-67	30	34	34
ENSG00000204248	COL11A2	-2.1526274033345687	NA	0.03134797309530524	0.006160647350803	0.0158235138620096	0.0011026946150132914	0.0020814650470955347	2	3	3
ENSG00000166974	MAPRE2	-2.152540708318687	NA	0.03135479266233848	0.007073532180026334	0.03369344311984808	1.726118516586976e-06	4.406252819432874e-06	5	6	6
ENSG00000107551	RASSF4	-2.152432406092339	NA	0.03136331367482887	0.030318975930715978	0.059293541908442424	1.6858761167539435e-10	5.891805487306577e-10	7	8	8
ENSG00000114013	CD86	-2.151991891618083	NA	0.031397992990304574	0.0196991627996841	0.050058606956166776	4.773658276295538e-09	1.5034612631807564e-08	7	10	10
ENSG00000108799	EZH1	2.1518140133924315	NA	0.03141200569903437	0.03163560634469316	0.053917153041103644	1.183464726893865e-09	3.8961867155889595e-09	5	5	5
ENSG00000167716	WDR81	2.151629285381362	NA	0.031426563691557746	0.07888177726935267	0.11351927665984042	3.009378280175484e-19	1.7162563394323036e-18	15	19	19
ENSG00000168653	NDUFS5	-2.1514341262227696	NA	0.031441950025916175	0.17666470833099276	0.281061740625808	7.9129581735483e-50	1.4513296226543292e-48	12	17	17
ENSG00000100003	SEC14L2	2.150910731361127	NA	0.03148324634841315	0.021732093076841354	0.022632817458123365	9.26428340372662e-05	0.00019941407818565055	5	7	7
ENSG00000095261	PSMD5	2.1505034566972805	NA	0.03151541286255101	0.043581037836280125	0.03845895423827443	3.113328524137426e-07	8.468985042670994e-07	8	9	9
ENSG00000259673	IQCH-AS1	2.1504647562767834	NA	0.031518470884139005	0.05167587213941016	0.10422163657599261	1.0232851653329674e-17	5.421166913900234e-17	16	19	19
ENSG00000175662	TOM1L2	-2.1503819623276	NA	0.031525013933483934	0.044658337885629416	0.048325726311118505	8.92194301493488e-09	2.7528319676703538e-08	10	13	13
ENSG00000229539	AL353194.1	-2.1502755071857815	NA	0.031533428594202204	0.09294832654441415	0.037987748362026695	3.6879987594801583e-07	9.966197719244443e-07	3	3	3
ENSG00000106804	C5	-2.150256566465565	NA	0.03153492594999255	0.07896958724010764	0.0937036962947412	5.317435629129683e-16	2.560042212351065e-15	11	12	12
ENSG00000184524	CEND1	-2.149789061523733	NA	0.03157190381717611	0.025812927563055994	0.021615976496642136	0.0001338405078341828	0.0002830822482546128	8	9	9
ENSG00000130758	MAP3K10	-2.148758657612359	NA	0.031653536189020566	0.12487114550731437	0.1713379529889688	4.049951307375919e-29	3.567160501807377e-28	8	10	10
ENSG00000021355	SERPINB1	-2.147514746944452	NA	0.03175232444142599	0.03734272211774139	0.05997649188318955	1.315538406588715e-10	4.626777714230901e-10	10	12	12
ENSG00000171097	KYAT1	2.1455273873937206	NA	0.031910704103140626	0.034150938670715045	0.03939446947958971	2.2240823910194177e-07	6.129988576597878e-07	7	10	10
ENSG00000226167	AP4B1-AS1	2.1448055771628085	NA	0.03196839511417846	0.012955831312439197	0.04773457550110672	1.104235271107101e-08	3.381523332895656e-08	4	4	4
ENSG00000138772	ANXA3	-2.1443908044429905	NA	0.032001586443615476	0.009526410813208147	0.018852132096024064	0.00036488504106072845	0.0007312625416793775	2	2	2
ENSG00000160785	SLC25A44	-2.1441716897146366	NA	0.03201913256791117	0.00988585432631631	0.0173004573031355	0.0006423250550043405	0.0012447996799942857	16	20	20
ENSG00000100813	ACIN1	2.144123110049162	NA	0.03202302381482232	0.011138275262725272	0.016091149675248922	0.0009996517825352133	0.0018955139781840307	13	19	19
ENSG00000108591	DRG2	-2.1437794920908564	NA	0.032050559299595334	0.01652867722531339	0.040167027637374425	1.684608998225965e-07	4.6905925816816156e-07	8	10	10
ENSG00000110717	NDUFS8	-2.1437756956408545	NA	0.032050863637666745	0.1434190718271755	0.21986680829102587	6.315439126615244e-38	7.686548302507085e-37	8	9	9
ENSG00000148297	MED22	-2.1431740727643205	NA	0.03209912335533837	0.2389728978075054	0.33851799443038033	5.97536429215693e-62	1.554954814054616e-60	17	19	19
ENSG00000178719	GRINA	-2.1410613195617016	NA	0.03226909343404919	0.05317073443853177	0.05966058820002126	1.4754941455996693e-10	5.170259318121931e-10	13	13	13
ENSG00000275964	AL355001.2	2.1409048069509984	NA	0.0322817154299544	0.01857599431991162	0.024148838007197856	5.357539776143496e-05	0.00011842800930792062	9	13	13
ENSG00000114316	USP4	-2.140362227486155	NA	0.032325504634587464	0.03421034341832757	0.025706489979073724	3.054631890973775e-05	6.939181652975131e-05	17	20	20
ENSG00000167136	ENDOG	2.139747291058506	NA	0.03237519496773966	0.05743567370941172	0.052497764603648446	1.9775093572128685e-09	6.4021725442407935e-09	11	14	14
ENSG00000196418	ZNF124	2.1394095087982232	NA	0.03240251751551653	0.1727135910165819	0.19916818025023614	4.1688089208017555e-34	4.42942405098075e-33	30	39	39
ENSG00000205181	LINC00654	2.1393792241491822	NA	0.03240496814634314	0.12158622233996252	0.12512984820984835	3.5111658817594555e-21	2.2031827188544786e-20	38	45	45
ENSG00000174171	AC020659.1	-2.138413959461732	NA	0.03248316049677203	0.07845677699085282	0.19160767653674224	9.801625294225101e-33	9.9992904325203e-32	34	40	40
ENSG00000156603	MED19	-2.137101220941533	NA	0.03258975968047078	0.06473482104517822	0.1582935150796683	7.761425388544354e-27	6.231305430156701e-26	11	14	14
ENSG00000142949	PTPRF	-2.136613310748376	NA	0.03262945608247352	0.00548884668958638	0.014172923896872885	0.0020234739568660088	0.0036903706143034333	5	5	5
ENSG00000172795	DCP2	-2.1363270717367397	NA	0.03265276377336589	0.03433431064337674	0.02407834006892485	5.4956259448670915e-05	0.00012135525280520957	16	19	19
ENSG00000234284	ZNF879	2.1360177888120173	NA	0.03267796389465569	0.024476794939479705	0.05888600193228042	1.9547142198073476e-10	6.804992723401584e-10	4	4	4
ENSG00000138459	SLC35A5	-2.135583763951038	NA	0.03271335597276723	0.06602386288131809	0.07214831153219263	1.5493353217574288e-12	6.143248886200727e-12	18	18	18
ENSG00000166578	IQCD	-2.1352693787448658	NA	0.032739012662515075	0.02582446126401674	0.05068505259739204	3.807179667665355e-09	1.2059350594900845e-08	15	17	17
ENSG00000138768	USO1	-2.1340929304440417	NA	0.03283517447320531	0.04071322449551621	0.05445984439361346	9.724278941878074e-10	3.2168530010468192e-09	7	7	7
ENSG00000134545	KLRC1	2.13384776271109	NA	0.032855244681412564	0.125001409953989	0.1542318266127586	3.924320648832879e-26	3.0687722210139096e-25	7	11	11
ENSG00000110987	BCL7A	-2.1337940988283197	NA	0.03285963917793033	0.050416538047198006	0.0727147375619745	1.2587311137011455e-12	5.015329895181446e-12	5	5	5
ENSG00000119737	GPR75	-2.133038563473252	NA	0.032921562859745075	0.017114408162791694	0.02235689666727465	0.00010236369763781703	0.00021942938134886553	7	9	9
ENSG00000062282	DGAT2	-2.132928923115149	NA	0.032930557279539086	0.011289203761368239	0.06584321684272232	1.5544696048380138e-11	5.805226318241964e-11	6	8	8
ENSG00000142453	CARM1	2.1307965142344214	NA	0.03310590965841612	0.017661304768468094	0.011712490377128	0.005042199774626011	0.008712209968268157	11	13	13
ENSG00000107281	NPDC1	2.1286981518536376	NA	0.03327924185168071	0.054786916992181675	0.2244469500414175	8.747120263775537e-39	1.0989330798790233e-37	21	29	29
ENSG00000231680	LINC02723	-2.1284719050760916	NA	0.0332979769350615	0.07315653303172408	0.23975833986097114	1.0847427300101132e-41	1.5038199738838667e-40	4	5	5
ENSG00000272468	AL021807.1	-2.1276509604841234	NA	0.03336603366589395	0.016985219124986392	0.012460296812033077	0.0038156865363830924	0.006709239045671451	12	14	14
ENSG00000169976	SF3B5	2.1272809461420534	NA	0.0333967469338883	0.023930666093629073	0.043477504813242474	5.119197380717343e-08	1.4914902460401243e-07	9	11	11
ENSG00000216863	LY86-AS1	2.1271677017211914	NA	0.03340615168958307	0.00558242378711308	0.018802106506757357	0.00037158705950276414	0.0007441721923873529	1	1	1
ENSG00000225032	AL162586.1	2.125859631450232	NA	0.03351494903832206	0.021512652313871235	0.027594843066380558	1.54716234138768e-05	3.6132761803700565e-05	16	18	18
ENSG00000133812	SBF2	2.1240423160763466	NA	0.03366660528617582	0.026366636548879562	0.05879662930791349	2.019168000597047e-10	7.019402400616006e-10	24	29	29
ENSG00000115274	INO80B	-2.123990948230148	NA	0.033670900484531446	0.031125284883417058	0.030668579470335914	5.1201586120860525e-06	1.251326778376282e-05	7	9	9
ENSG00000234553	AC022431.1	-2.1238775262450815	NA	0.03368038609128862	0.06366987861068248	0.15479672460278904	3.133787615791969e-26	2.459557154380617e-25	19	24	24
ENSG00000135862	LAMC1	-2.123602520556243	NA	0.0337033946116784	0.11547891492294249	0.21145055371761384	2.3187995929817865e-36	2.668798269801655e-35	5	6	6
ENSG00000049759	NEDD4L	2.122444063312903	NA	0.0338004652875768	0.014288353027926713	0.02705116809507155	1.881716600887218e-05	4.361929979537024e-05	9	10	10
ENSG00000241404	EGFL8	-2.1222986168687834	NA	0.03381266956544274	0.004788988490615745	0.017857159915481285	0.0005242468910800175	0.0010292283841020287	7	10	10
ENSG00000103342	GSPT1	2.1194525733150344	NA	0.03405223779630669	0.012316485347688177	0.043911678402668415	4.378402617633691e-08	1.2808806975400918e-07	17	26	26
ENSG00000196693	ZNF33B	-2.1193669123789443	NA	0.03405947081678784	0.09249933746709095	0.11450209231005491	2.0689236995519428e-19	1.188608794761014e-18	22	27	27
ENSG00000272817	AL359198.1	-2.1185583841845275	NA	0.03412780587559035	0.004031534808083202	0.01387792645421111	0.0022562843762707523	0.004083696123342177	9	13	13
ENSG00000176946	THAP4	-2.1170850481396606	NA	0.034252630416519256	0.008962337917185616	0.01199652399868931	0.00453505022007715	0.007897996976145329	18	24	24
ENSG00000273837	AC018755.4	-2.1170181370732393	NA	0.034258308531431164	0.09831719604885715	0.3572609707280001	3.9383895601698517e-66	1.1807594854432305e-64	67	80	80
ENSG00000109519	GRPEL1	-2.1166885972019966	NA	0.03428628522877732	0.015852155573050492	0.017667966211404984	0.0005616981580061283	0.0010976027474529505	8	10	10
ENSG00000177570	SAMD12	2.116152152643081	NA	0.03433186911608897	0.08666096926777546	0.2732649084147258	2.9445442498894493e-48	5.105762319651583e-47	12	13	13
ENSG00000168803	ADAL	2.1160020748064294	NA	0.03434463111021943	0.2083634745127069	0.041705714873605595	9.685633866185167e-08	2.749072081615515e-07	6	8	8
ENSG00000258811	AL583810.2	2.11566681591502	NA	0.034373154772751775	0.02311900249384176	0.06938419339783626	4.263664779785623e-12	1.6449400969301158e-11	19	23	23
ENSG00000149527	PLCH2	-2.11551533164725	NA	0.03438604961791046	0.0697981973662316	0.2867664613091975	5.475634122243337e-51	1.0357543408836134e-49	23	24	24
ENSG00000122884	P4HA1	2.1150093863115096	NA	0.03442914732914414	0.009468466914759254	0.01123764067573499	0.006022364610295649	0.010291732008167421	15	17	17
ENSG00000171574	ZNF584	-2.114975942261923	NA	0.03443199780384887	0.2249591003092297	0.11221313511073486	4.948718992081541e-19	2.7916309866844194e-18	21	24	24
ENSG00000163328	GPR155	-2.1149002423312253	NA	0.03443845054048836	0.038071190180419684	0.037622780594202605	4.2050057245354204e-07	1.1304589350744707e-06	11	14	14
ENSG00000177125	ZBTB34	-2.114745306907583	NA	0.0344516606099298	0.010766888314677179	0.018471487966929254	0.00041910503507836124	0.0008338823815476061	5	6	6
ENSG00000134470	IL15RA	-2.1144261510873936	NA	0.034478886046586825	0.11493517652592086	0.20133764464246456	1.6757378494728567e-34	1.7983246796376733e-33	14	18	18
ENSG00000051620	HEBP2	2.1134120807086085	NA	0.034565512858195875	0.011542489231956549	0.16383217996427427	8.413063127601914e-28	7.072334292904177e-27	30	36	36
ENSG00000130558	OLFM1	2.1127165394912004	NA	0.03462503679914335	0.009635613013511367	0.017758802921245813	0.0005433920465438275	0.0010637705714817462	9	10	10
ENSG00000154277	UCHL1	2.1118533037774587	NA	0.03469903366555387	0.014399375941405754	0.017846087901627873	0.0005263676880208211	0.0010329190390054995	4	4	4
ENSG00000067836	ROGDI	-2.1107235444495034	NA	0.03479608104733848	0.19964616437486385	0.2618001885449598	5.606450053822341e-46	8.935410034665365e-45	4	4	4
ENSG00000141682	PMAIP1	2.11009023211914	NA	0.0348505844863806	0.0021167792481155837	0.023624806815777506	6.47344204286104e-05	0.0001417248277709996	5	8	8
ENSG00000138085	ATRAID	-2.1067948996880217	NA	0.03513536179765625	0.16770260743818455	0.148835247681518	3.341625725979073e-25	2.5145037110493692e-24	16	20	20
ENSG00000176058	TPRN	2.106245517413334	NA	0.03518303118924577	0.005813470875857853	0.010343112369749437	0.008428974239272417	0.01410091495749514	8	12	12
ENSG00000250850	AL161781.2	2.1054780575641328	NA	0.035249715383823745	0.017100419140214027	0.019224258587467586	0.000318700171493225	0.0006448076027533407	4	5	5
ENSG00000177082	WDR73	2.105316969891607	NA	0.03526372589816734	0.02516672532957379	0.01676591086883674	0.0007808794084078076	0.0014997537209973674	4	6	6
ENSG00000167384	ZNF180	2.105026000319067	NA	0.03528904486693822	0.05631499303927089	0.03233184886853794	2.8157982587537547e-06	7.053480037886085e-06	7	7	7
ENSG00000271751	AP003392.4	-2.103837694427971	NA	0.03539260745026913	0.06383466836375637	0.09502660536639354	3.242346308825124e-16	1.5800794785462362e-15	10	14	14
ENSG00000235169	SMIM1	2.103024688631662	NA	0.03546361140613927	0.3460210491341511	0.4066875455746934	9.130520646396837e-78	3.736976099404758e-76	31	36	36
ENSG00000116127	ALMS1	-2.1022270009895987	NA	0.03553339564020422	0.11040828821720947	0.1297066903853769	5.983947675965813e-22	3.898887488417086e-21	5	7	7
ENSG00000063438	AHRR	2.101440956940485	NA	0.0356022758241585	0.02603158892236516	0.05715763169920027	3.659349441853157e-10	1.2518289163841968e-09	10	14	14
ENSG00000145494	NDUFS6	2.1014062255192547	NA	0.035605321926586095	0.013232028541206425	0.01745439411057385	0.0006072234056739282	0.0011817151820134129	18	19	19
ENSG00000096996	IL12RB1	2.1008011932641626	NA	0.035658421668690175	0.040574656186958824	0.23673026493157892	4.1177790984401765e-41	5.591115895419683e-40	12	15	15
ENSG00000074219	TEAD2	2.099840479485832	NA	0.03574287604793478	0.028833259114423655	0.0562184811218604	5.143353990883052e-10	1.7417728591953683e-09	16	19	19
ENSG00000283632	EXOC3L2	-2.0998332245175626	NA	0.03574351446580407	0.0035531690852772203	0.013521420631067307	0.002574140356213239	0.004622401357979145	12	19	19
ENSG00000168273	SMIM4	-2.0996222211629445	NA	0.03576208645392736	0.009928862517983791	0.02088527449813133	0.00017439919862420367	0.00036419530652782135	4	4	4
ENSG00000255310	AF131215.5	2.0992247829708877	NA	0.035797090322274655	0.0704817418187436	0.09563083327789829	2.5860796237127274e-16	1.265658660589314e-15	13	19	19
ENSG00000169504	CLIC4	-2.097701762559071	NA	0.0359314990921374	0.009251254242202463	0.04926729054293442	6.351997978239352e-09	1.9841605342227075e-08	4	7	7
ENSG00000268049	AC012313.2	-2.0963406371658064	NA	0.036051984311543696	0.021543595188572087	0.016965377608564616	0.0007259645148964485	0.0013991419943761739	17	19	19
ENSG00000134061	CD180	-2.096304593139787	NA	0.03605517956217751	0.025905451703964643	0.12188890759597053	1.2228610507639427e-20	7.476236777023477e-20	13	23	23
ENSG00000181649	PHLDA2	-2.095834747021374	NA	0.03609685283072054	0.07118073349846163	0.09816873330757502	9.988152855310713e-17	5.00692292650463e-16	12	14	14
ENSG00000103852	TTC23	-2.095811196804429	NA	0.03609894271086077	0.04575078960324581	0.050841680263141925	3.59777227318327e-09	1.141924795721264e-08	9	11	11
ENSG00000157601	MX1	-2.0954737519612383	NA	0.036128899382008944	0.06782042331704073	0.17861404475294898	2.085878604315411e-30	1.937742805276543e-29	12	16	16
ENSG00000008988	RPS20	-2.0949869836879915	NA	0.03617214957599451	0.057152537326789585	0.05924825321843627	1.713828229333181e-10	5.985833055974485e-10	10	11	11
ENSG00000161904	LEMD2	-2.0949685477843256	NA	0.03617378850466302	0.057394904550000535	0.01150790891400245	0.00544288472759091	0.009346153018269401	7	9	9
ENSG00000139546	TARBP2	2.0939701629509124	NA	0.03626263824697495	0.016902056065970856	0.04118617515841663	1.1676191669150573e-07	3.2971350392600554e-07	13	14	14
ENSG00000250317	SMIM20	2.0937116146087646	NA	0.03628567766346893	0.04696142526136911	0.08364912559882956	2.2385503485853403e-14	9.848358113876347e-14	1	2	2
ENSG00000132704	FCRL2	2.0924706459045415	NA	0.036396434949097695	0.00026911276917074777	0.01438674480325003	0.0018700462987397992	0.003425122714630868	1	3	3
ENSG00000132382	MYBBP1A	2.0916311266804564	NA	0.03647152587065943	0.015329130421761669	0.0311706339250583	4.274536430582636e-06	1.0523115884016886e-05	30	36	36
ENSG00000115756	HPCAL1	2.0913771840336333	NA	0.036494265797749975	0.12351764753748708	0.22549150720199806	5.5637947352964924e-39	7.026032099823236e-38	61	65	65
ENSG00000180611	MB21D2	2.090303044893789	NA	0.03659058593793047	0.024437221343946908	0.03191164677735898	3.2749027464659767e-06	8.149950253830363e-06	16	20	20
ENSG00000148484	RSU1	-2.089964500032453	NA	0.03662098876754223	0.17114604383464987	0.27468745362474506	1.5264698257801523e-48	2.690383457585183e-47	19	23	23
ENSG00000115718	PROC	2.089846762402671	NA	0.036631567171369415	0.014865042818862603	0.012293626270288665	0.004059823980627988	0.007115895486895888	11	12	12
ENSG00000088280	ASAP3	-2.0897745610597616	NA	0.036638055552069865	0.020626976623183642	0.020261382225638908	0.00021867688069879046	0.00045163499369406515	12	19	19
ENSG00000228242	AC093495.1	-2.0897490951580258	NA	0.036640344281360974	0.14454250304805472	0.17376431422695887	1.5104222024640136e-29	1.3533035710582742e-28	15	18	18
ENSG00000125170	DOK4	2.0886324708983817	NA	0.036740819901983975	0.021799771037720173	0.052015591419362114	2.3540649669288885e-09	7.588319571026976e-09	8	10	10
ENSG00000163349	HIPK1	-2.088601851058861	NA	0.03674357842659102	0.01367891471569241	0.03064677523508072	5.160458828317799e-06	1.260636872461851e-05	3	4	4
ENSG00000267481	AC011477.2	2.0869022209074823	NA	0.036896974105247685	0.021947835626428432	0.05473388955659951	8.805894274671551e-10	2.924327670727003e-09	8	11	11
ENSG00000111058	ACSS3	-2.085310572801827	NA	0.03704111832932896	0.00372638964735077	0.04593710764974042	2.110928498167014e-08	6.33758977854799e-08	5	7	7
ENSG00000273319	AC058791.1	2.0839164811998785	NA	0.037167764917943144	8.963999692869473e-05	0.02526478104298772	3.5819493470581045e-05	8.07716625282044e-05	7	9	9
ENSG00000276691	AC004466.3	2.081090643483812	NA	0.03742561010387581	0.2025789949112545	0.22626430675473555	3.9795246004810604e-39	5.047697290950422e-38	24	30	30
ENSG00000171148	TADA3	2.0809479170778546	NA	0.03743867354507096	0.02602248752312465	0.10285829564958304	1.7115036102046886e-17	8.96474508594997e-17	6	8	8
ENSG00000204946	ZNF783	-2.0808020028360987	NA	0.03745203277350795	0.11642257384813132	0.11844848161768999	4.5778138578801645e-20	2.7268124296209424e-19	28	31	31
ENSG00000136709	WDR33	2.080466927493634	NA	0.03748272606717896	0.0160554425989882	0.034048897839023734	1.5191189802332784e-06	3.8923310013477495e-06	22	22	22
ENSG00000141219	C17orf80	2.080464916046926	NA	0.03748291038267078	0.09721103350790974	0.17539526385038037	7.77123306437732e-30	7.040088527258672e-29	9	9	9
ENSG00000169246	NPIPB3	-2.080148492639712	NA	0.037511914908536455	0.10448686877117885	0.07326647927212382	1.028061151222144e-12	4.1192104397917164e-12	19	23	23
ENSG00000175906	ARL4D	2.079631028558361	NA	0.03755938871381254	0.023109134868990817	0.04542138061313778	2.5419945746193236e-08	7.577379621092783e-08	17	19	19
ENSG00000068912	ERLEC1	-2.077386378062383	NA	0.037765912426348774	0.020284106751300355	0.012028435553681249	0.004481408106270949	0.007811716569876042	12	16	16
ENSG00000124657	OR2B6	2.0754406754041743	NA	0.037945711695525255	0.02266609924951867	0.016186232852899836	0.000965429376310467	0.0018332574880243824	7	11	11
ENSG00000113140	SPARC	-2.0750044296467998	NA	0.03798612423422111	0.023347388637257136	0.01533711693454889	0.0013182055156212838	0.002463322042866884	18	20	20
ENSG00000187800	PEAR1	2.07351588468076	NA	0.03812429436276807	0.01785029515605589	0.031164889410275308	4.283373618632772e-06	1.054184474539802e-05	7	7	7
ENSG00000260296	AC095057.3	2.0715158473876127	NA	0.03831061504646686	0.006955106888739577	0.024788230365669867	4.2536704702573457e-05	9.524245318506752e-05	9	15	15
ENSG00000138175	ARL3	2.0715078151678163	NA	0.038311364874746956	0.02699841142322324	0.027844907259165008	1.4139704039075812e-05	3.319394723697619e-05	15	22	22
ENSG00000181619	GPR135	2.070199552296623	NA	0.03843366118539654	0.04877317627157636	0.03208680079899833	3.0750693929263702e-06	7.676035665108344e-06	14	15	15
ENSG00000085365	SCAMP1	2.0681867760898527	NA	0.038622463265546705	0.006717603558219263	0.09964277571909756	5.74189598648724e-17	2.92449582038223e-16	2	3	3
ENSG00000231890	DARS-AS1	-2.0681488087809856	NA	0.038626032228753014	0.06007918068941839	0.11614067488032617	1.1067972161481366e-19	6.462535056085937e-19	9	11	11
ENSG00000130312	MRPL34	2.066949544060607	NA	0.03873890857743272	0.2818017745273193	0.3102742806881297	7.244555528026926e-56	1.6009907570893523e-54	8	10	10
ENSG00000226029	LINC01772	2.0661535925064647	NA	0.03881397920444108	0.07416670264963714	0.14480470163690107	1.6408245682581728e-24	1.203014130870432e-23	23	26	26
ENSG00000256427	AC010175.1	2.065688531552757	NA	0.03885789887252022	0.06733354794827483	0.09041077159764982	1.816848295791497e-15	8.531525581743808e-15	20	24	24
ENSG00000089012	SIRPG	2.065551498750027	NA	0.03887084809776328	0.007330746892175498	0.05010752321111038	4.6900856583670065e-09	1.4784977749142609e-08	8	11	11
ENSG00000268573	AC011815.1	-2.065480889844589	NA	0.03887752187731902	0.029712081698154702	0.024729380804538487	4.344941074242336e-05	9.714653778641697e-05	8	11	11
ENSG00000166851	PLK1	2.065391313294568	NA	0.03888598983258737	0.020124289261981815	0.06301231857028185	4.3615089615579594e-11	1.5799644525086067e-10	13	17	17
ENSG00000066185	ZMYND12	-2.0650549038086017	NA	0.038917805681047274	0.09164312958857505	0.03589165581495355	7.833958819331218e-07	2.0570289357328288e-06	13	17	17
ENSG00000138777	PPA2	2.0650243214989987	NA	0.03892069909201208	0.08314896262789304	0.12122498323773459	1.578218298377811e-20	9.57709327632027e-20	32	35	35
ENSG00000101574	METTL4	2.06314070311818	NA	0.039099261952213304	0.007727676212687071	0.1015585690697592	2.7929140813300413e-17	1.4456892116127038e-16	6	8	8
ENSG00000186431	FCAR	2.063018789068342	NA	0.03911084306909774	0.11591292270163228	0.12060832679749647	1.999865438241705e-20	1.2080201620432194e-19	28	38	38
ENSG00000169738	DCXR	-2.0618301767854526	NA	0.03922390697771063	0.1271765984468639	0.13481414423266064	8.222422485149501e-23	5.566771543538444e-22	39	49	49
ENSG00000125870	SNRPB2	-2.061658019392808	NA	0.03924030602793936	0.024873106316859947	0.03810384212844324	3.5372557731455837e-07	9.572415851928928e-07	8	12	12
ENSG00000213190	MLLT11	2.0613807757654765	NA	0.03926672742522597	0.018853153493704155	0.02804401822203727	1.3161778865072265e-05	3.0991534499124575e-05	5	5	5
ENSG00000168229	PTGDR	-2.061352035258145	NA	0.03926946726776579	0.07880087513572996	0.0995718685291525	5.896968218058106e-17	3.0016951015576867e-16	4	4	4
ENSG00000196712	NF1	-2.060138972524811	NA	0.039385257065133836	0.021373898232085013	0.019503839095808263	0.00028790831831862	0.0005857562879162432	12	15	15
ENSG00000105849	TWISTNB	2.0599344437395266	NA	0.03940480836470592	0.08111081332696292	0.09452042302674724	3.918286130021055e-16	1.900839854136664e-15	13	16	16
ENSG00000022556	NLRP2	2.0588192970078576	NA	0.03951155237504711	0.14264629905875825	0.3402603502187985	2.469899770241573e-62	6.496366742311769e-61	28	36	36
ENSG00000141293	SKAP1	-2.05880635587259	NA	0.03951279256497885	0.028676867023093078	0.055651333694377476	6.316618680747134e-10	2.123161382911262e-09	28	30	30
ENSG00000153814	JAZF1	2.0580134720519903	NA	0.03958884018702501	0.015772325469974112	0.2402353867367228	8.787211855043491e-42	1.2221564971787576e-40	15	20	20
ENSG00000071575	TRIB2	-2.057736054424821	NA	0.03961547737909219	0.04206330610243028	0.06946139238608488	4.144933939039633e-12	1.6005735672278915e-11	7	8	8
ENSG00000135363	LMO2	2.05762053412005	NA	0.039626573937214776	0.019128561910827825	0.03707564578660258	5.118885252834034e-07	1.36585908201106e-06	14	18	18
ENSG00000054219	LY75	-2.0574006580996294	NA	0.03964770190333141	0.5012603820239488	0.3749659153944273	3.413152504716064e-70	1.1590525208589264e-68	30	35	35
ENSG00000147592	LACTB2	2.057142142154056	NA	0.03967255502155527	0.015950727192001284	0.051461255201298864	2.876220921884891e-09	9.205732099552817e-09	9	11	11
ENSG00000097021	ACOT7	2.0570934039722344	NA	0.0396772420773613	0.03244449213499862	0.017527600718257416	0.0005912145871575248	0.0011525223320637027	9	9	9
ENSG00000115896	PLCL1	2.056881178430984	NA	0.039697656872264	0.15055978065597586	0.21910438965933088	8.766762081451374e-38	1.0594869833319917e-36	17	19	19
ENSG00000140853	NLRC5	2.05670755830591	NA	0.03971436469167249	0.19318710184309176	0.2521106930761753	4.449976329948195e-44	6.7117540969464905e-43	31	35	35
ENSG00000101104	PABPC1L	-2.056706649237984	NA	0.039714452188838935	0.13829102260596005	0.1764865891585906	4.97812031859402e-30	4.565229162757692e-29	12	12	12
ENSG00000086544	ITPKC	-2.0564660531342267	NA	0.039737615151239775	0.06081297297035405	0.0192933271507011	0.0003107981869524763	0.0006297114966975443	9	11	11
ENSG00000164062	APEH	2.0564388194923486	NA	0.03974023774386169	0.011511374681211198	0.027554540058281972	1.5697751274836204e-05	3.665088313303827e-05	8	12	12
ENSG00000151468	CCDC3	-2.054542112103671	NA	0.03992325186449741	0.040358800085074364	0.06092432617208869	9.322163503275419e-11	3.3174057256208787e-10	29	35	35
ENSG00000100505	TRIM9	2.0536940159540773	NA	0.04000531609559213	0.01844743877128259	0.09774500901808444	1.1709416136573296e-16	5.837348178084169e-16	9	12	12
ENSG00000018510	AGPS	2.053432620005424	NA	0.040030638354520094	0.12464322224921366	0.0718627688174245	1.7203106883437294e-12	6.800739510006136e-12	25	28	28
ENSG00000104969	SGTA	-2.0532897861673804	NA	0.04004448086764454	0.058959718972197615	0.09452100015910078	3.917440471276842e-16	1.900839854136664e-15	17	19	19
ENSG00000181789	COPG1	-2.0529927731459945	NA	0.040073278410988615	0.04698599947976297	0.019829809248745386	0.0002557608569902051	0.0005237066192865704	39	45	45
ENSG00000183726	TMEM50A	2.0526287389163436	NA	0.04010859809982242	0.224659481117513	0.3166394893371814	3.2417412261252536e-57	7.472126382637362e-56	13	16	16
ENSG00000146757	ZNF92	2.05194122246762	NA	0.04017537502866619	0.02755797107877526	0.01640629921074082	0.0008906839390232296	0.0016977146682571262	18	21	21
ENSG00000119705	SLIRP	-2.051272343990507	NA	0.04024043216509411	0.011940351641926058	0.022550201536050366	9.545206188249038e-05	0.00020510053993519952	15	16	16
ENSG00000099365	STX1B	2.0509903702398913	NA	0.04026788454103935	0.07602436736798007	0.02327986124109684	7.33244520475174e-05	0.00015969532996734518	16	17	17
ENSG00000184221	OLIG1	2.0508504462410713	NA	0.040281513144764095	0.048832776087510944	0.20171691550897758	1.4285753125389924e-34	1.5398264006744928e-33	28	37	37
ENSG00000139372	TDG	2.0507559446004957	NA	0.04029071982165936	0.04292839116389573	0.018639085929844874	0.00039429861627966094	0.0007876327280815265	14	14	14
ENSG00000130764	LRRC47	2.050624867116407	NA	0.04030349279791675	0.0806602067487947	0.09946937826748582	6.12852319448994e-17	3.114016126290607e-16	19	24	24
ENSG00000183508	TENT5C	-2.0505575183202334	NA	0.040310057003920756	0.016419133868440208	0.010969284209082714	0.00665996491904791	0.011302497614720693	15	18	18
ENSG00000184857	TMEM186	-2.0499711418459596	NA	0.040367246989885225	0.00776319930124068	0.018529910538000065	0.00041028441959148576	0.0008175653627207053	7	8	8
ENSG00000112365	ZBTB24	2.0497822991749066	NA	0.04038567967783674	0.027617298541771952	0.017188440110802266	0.0006691463788976324	0.0012951683128347062	9	9	9
ENSG00000064989	CALCRL	2.048820655415559	NA	0.040479655220856364	0.007439455135644633	0.03270801777969375	2.4597000760835376e-06	6.188585182622738e-06	2	4	4
ENSG00000177427	MIEF2	2.0487148705524922	NA	0.04049000423655399	0.014308005873687387	0.01929759238780333	0.00031031671906912406	0.0006288102818523464	4	4	4
ENSG00000107902	LHPP	-2.0476418765191555	NA	0.040595102910170766	0.1604845414508405	0.28273375114452454	3.6251281994649636e-50	6.6990650315328296e-49	26	33	33
ENSG00000232837	LINC01700	-2.0474534399448925	NA	0.040613583933135626	0.024520046395551463	0.07442580856663181	6.716792690197679e-13	2.715376658279114e-12	4	4	4
ENSG00000265678	AC129510.1	-2.0466062519630692	NA	0.04069676050800018	0.007403934476046411	0.026002081940743185	2.745932556936783e-05	6.261135144117656e-05	12	13	13
ENSG00000273002	AL355388.2	-2.046541526158494	NA	0.04070312119418644	0.0016879627922935182	0.09526618381639328	2.96430287661458e-16	1.448285755870753e-15	5	7	7
ENSG00000254635	WAC-AS1	-2.0455867676803674	NA	0.040797044441212446	0.08478746378137308	0.14555165097328016	1.2224114586188229e-24	8.997053263456735e-24	6	9	9
ENSG00000135736	CCDC102A	2.04553643517999	NA	0.04080200093460937	0.07328530914968952	0.04669614070239477	1.6057098703250723e-08	4.866793666702839e-08	44	53	53
ENSG00000151490	PTPRO	2.04530637619268	NA	0.04082466249317159	0.009235063179284247	0.026890703366295676	1.9936665238543746e-05	4.607113221611463e-05	10	17	17
ENSG00000178764	ZHX2	-2.044674628350827	NA	0.040886946579261965	0.028120763797633168	0.018089860049314576	0.0004816109727182387	0.0009503102716770309	17	22	22
ENSG00000101079	NDRG3	2.0446398031129513	NA	0.04089038234365909	0.03159059161180779	0.06084890799299509	9.581263997944835e-11	3.4018446439079915e-10	15	18	18
ENSG00000006042	TMEM98	-2.0444541324612384	NA	0.040908704240892414	0.04362804005600483	0.1436219243473565	2.613885161408627e-24	1.896974889250806e-23	23	29	29
ENSG00000237989	LINC01679	2.041656231400976	NA	0.04118564323337337	0.007028782031116814	0.06584717957366787	1.552223936806757e-11	5.799365641023764e-11	16	19	19
ENSG00000155542	SETD9	2.041531695714753	NA	0.0411980067262159	0.4027396341150748	0.49925429649447334	2.0499158374556077e-102	1.8502108787645377e-100	10	13	13
ENSG00000108055	SMC3	-2.040291195604134	NA	0.04132133121207298	0.009803358329710736	0.028734130243568974	1.0267327114385875e-05	2.4414086617388152e-05	3	4	4
ENSG00000164707	SLC13A4	2.0400029414817977	NA	0.0413500327609159	0.002506591520277566	0.029252220261171743	8.521327003767533e-06	2.0415232856609307e-05	4	6	6
ENSG00000092850	TEKT2	-2.0398447667419912	NA	0.04136578944017666	0.014412473388849784	0.011192976839303653	0.006124005610753813	0.010455009678329233	14	17	17
ENSG00000155158	TTC39B	-2.039237866507709	NA	0.041426293394499575	0.1537923569088667	0.23188902263075956	3.4374351051921676e-40	4.513673401143988e-39	6	6	6
ENSG00000204463	BAG6	-2.03913247290337	NA	0.04143680807606664	0.009465384651025921	0.03510641648468853	1.0388174327131958e-06	2.701650008128389e-06	7	8	8
ENSG00000165752	STK32C	-2.037577442061047	NA	0.04159220989731167	0.33894635385369776	0.46674419633716707	2.8222774024348246e-93	1.8543768266036325e-91	33	39	39
ENSG00000171953	ATPAF2	2.0371918529826525	NA	0.041630819955006226	0.7544978321816738	0.11251298444809013	4.4149684691714535e-19	2.49217558518174e-18	39	47	47
ENSG00000101160	CTSZ	-2.0370463028441277	NA	0.04164540216370352	0.01916323715867933	0.04517758955829449	2.775345339647294e-08	8.255749736272584e-08	14	19	19
ENSG00000198826	ARHGAP11A	-2.0363523405065296	NA	0.04171498753324549	0.06087365672349461	0.09087180153815287	1.530058119833345e-15	7.210488237708721e-15	16	20	20
ENSG00000167552	TUBA1A	2.0362453651022134	NA	0.04172572298037174	0.017538456095552053	0.013619141552789118	0.002482754108061389	0.004467186045445888	8	9	9
ENSG00000263327	TAPT1-AS1	2.0361693465392325	NA	0.04173335319527432	0.10494972987684625	0.13609218257080133	4.9953249666270126e-23	3.411582152635868e-22	16	17	17
ENSG00000142606	MMEL1	2.0356838903185364	NA	0.041782107777648535	0.0459810275284454	0.17359373476047377	1.619019268803511e-29	1.446070908370386e-28	10	13	13
ENSG00000067167	TRAM1	2.0356683409625966	NA	0.041783670202869015	0.020825514352682185	0.05524260280023323	7.324483175566384e-10	2.4456301008136277e-09	18	20	20
ENSG00000259005	AC005479.1	-2.0353001345588213	NA	0.04182068265073163	0.14586271427383993	0.11904935897835021	3.63647701621423e-20	2.175163737393018e-19	16	20	20
ENSG00000205593	DENND6B	2.034418011481639	NA	0.04190946737535725	0.051973414872747606	0.07352690649451271	9.343483807795247e-13	3.7551301574849e-12	21	25	25
ENSG00000272030	AL162258.2	-2.034007517455919	NA	0.041950837510987785	0.13614161872091887	0.20111916310243277	1.8370204555036569e-34	1.9677116671725305e-33	6	8	8
ENSG00000139132	FGD4	-2.0338836268736094	NA	0.041963330156716036	0.0421482844900837	0.03276401239534868	2.4106920384781516e-06	6.0715167818860075e-06	45	60	60
ENSG00000269918	AF131215.6	2.033316388369283	NA	0.04202056850233444	0.07962331454389937	0.11971086920081841	2.8219102009634525e-20	1.6944306035126838e-19	22	26	26
ENSG00000228661	AC090587.1	-2.0331288085359267	NA	0.042039511154678	0.0021361658451899083	0.021142347094536548	0.000158886239212482	0.0003337097509191493	7	8	8
ENSG00000203326	ZNF525	2.0327021617487495	NA	0.0420826227701304	0.009659278695178684	0.14590060418666898	1.0652607933886792e-24	7.847146626212396e-24	11	12	12
ENSG00000227500	SCAMP4	2.030813767394076	NA	0.042273889911740886	0.039255081049865664	0.0615812655226077	7.341426799162184e-11	2.6289022380211377e-10	18	20	20
ENSG00000095015	MAP3K1	2.0302663359776383	NA	0.042329474135889784	0.03920532768171666	0.051658798673575486	2.6780620327649346e-09	8.602001460926366e-09	39	45	45
ENSG00000143036	SLC44A3	2.030233485961946	NA	0.0423328115741329	0.04693190883457877	0.029397980067011286	8.086036699390214e-06	1.943209688310577e-05	12	18	18
ENSG00000105953	OGDH	-2.0292573908255243	NA	0.042432080794446755	0.006952904523406065	0.038514345408254984	3.0519453267948133e-07	8.308907828100374e-07	13	14	14
ENSG00000163590	PPM1L	2.0290213565493787	NA	0.04245611510433266	0.01104706237792837	0.07030759062283941	3.0410503383737213e-12	1.1833667404758554e-11	11	17	17
ENSG00000057608	GDI2	-2.0290094014365803	NA	0.042457332746062046	0.02646847854739147	0.27994413494220394	1.3320182890228777e-49	2.4121205531629702e-48	11	12	12
ENSG00000160185	UBASH3A	-2.025967680883788	NA	0.04276809667713977	0.11185811190756172	0.228189339045442	1.7245442318133927e-39	2.2169571987532136e-38	5	6	6
ENSG00000164674	SYTL3	2.025157244778001	NA	0.042851220354869914	0.009241968531656458	0.011552534446999581	0.005352807205209312	0.00920438090465602	9	11	11
ENSG00000255240	AP001636.3	2.0249723438122613	NA	0.04287020414193726	0.018891605703906397	0.04745925310556399	1.219498276963745e-08	3.723193155002895e-08	10	11	11
ENSG00000088899	LZTS3	2.024002334894646	NA	0.04296991150636404	0.021101909435703003	0.028564332887399662	1.091419468169606e-05	2.5898370637388363e-05	11	12	12
ENSG00000075407	ZNF37A	-2.0239375751888704	NA	0.04297657514078086	0.011637624525854786	0.01673138927636716	0.0007907999465877196	0.001517277722536675	4	4	4
ENSG00000185640	KRT79	-2.0236474832487916	NA	0.04300643569835968	0.013533247797784493	0.010651132071654315	0.007505720223539973	0.01263652033315207	8	9	9
ENSG00000174514	MFSD4A	2.02355859655697	NA	0.04301558874188631	0.014837610084393991	0.014966546332353637	0.001510555287063864	0.002798370165048958	15	16	16
ENSG00000173068	BNC2	-2.0231935337991325	NA	0.04305319808821402	0.001138782183559564	0.013371983632308036	0.0027205223879582267	0.00486945396420996	7	8	8
ENSG00000142583	SLC2A5	-2.0222503323382495	NA	0.04315049688769284	0.051935524038536976	0.08122944002631587	5.4783273431229935e-14	2.354582346045519e-13	12	13	13
ENSG00000171777	RASGRP4	2.021984803708894	NA	0.04317792179410601	0.0037457175176674943	0.01234828637338259	0.003978059195661563	0.006979715279967276	10	10	10
ENSG00000259363	AC090825.1	2.0212444917586345	NA	0.04325446210008737	0.040993685580155204	0.06356213462831796	3.5701723497722196e-11	1.3007198985817675e-10	25	29	29
ENSG00000179965	ZNF771	2.0208819219753704	NA	0.043291989727116204	0.0022308645585743534	0.01128744767873413	0.005911042060208097	0.010110558576751312	5	5	5
ENSG00000136286	MYO1G	-2.020015350536487	NA	0.043381795292527524	0.04943628362121191	0.10315553328819128	1.5300353657088747e-17	8.036317453764623e-17	19	24	24
ENSG00000272512	AL645608.7	-2.0198475788744936	NA	0.04339920017885174	0.01532270127356465	0.02150967070161051	0.000139092668044921	0.0002935031579060355	6	6	6
ENSG00000143297	FCRL5	-2.0194504077859308	NA	0.04344042682427445	0.28872034519645356	0.3758677134625467	2.104761466333504e-70	7.204501873483684e-69	4	5	5
ENSG00000177613	CSTF2T	2.0189970410452185	NA	0.04348752705168135	0.006995899887861621	0.08810027273629165	4.292976718631932e-15	1.9705636442135707e-14	6	10	10
ENSG00000277782	AC068870.2	-2.017721373501114	NA	0.043620287557327164	0.13257025846439102	0.07565502120764951	4.2753021288219205e-13	1.7460623054814745e-12	11	12	12
ENSG00000261211	AL031123.2	2.017689053394889	NA	0.04362365559743099	0.09326387327082813	0.15844190302006453	7.314206616498728e-27	5.883270603486712e-26	4	6	6
ENSG00000075826	SEC31B	-2.017681029466213	NA	0.04362449179559633	0.3009355507466769	0.47310221662721025	5.102710763581867e-95	3.601085880027384e-93	5	7	7
ENSG00000257702	LBX2-AS1	2.0134303816151045	NA	0.04406937208689786	0.05483429301874205	0.15949242010304515	4.803675769643127e-27	3.8912723558625406e-26	7	7	7
ENSG00000174175	SELP	-2.0127086732203785	NA	0.04414528641361422	0.035008018892312365	0.04749092353886524	1.2056504586153406e-08	3.6828820297104516e-08	12	16	16
ENSG00000157106	SMG1	2.0126277835355526	NA	0.044153801830399665	0.05780215260856113	0.09444376406612469	4.0322465280837443e-16	1.953361460737518e-15	6	6	6
ENSG00000099817	POLR2E	2.011982043529149	NA	0.044221829880644895	0.08474844846521333	0.20407177787596684	5.295285227921376e-35	5.798776907638804e-34	9	11	11
ENSG00000111696	NT5DC3	-2.0115518379489425	NA	0.044267200681577315	0.012091148661876185	0.4712388451884282	1.6623849718016099e-94	1.1403295952570324e-92	9	11	11
ENSG00000138756	BMP2K	2.011258095757253	NA	0.044298202199594655	0.005163542365790267	0.01632454218217083	0.0009177462743287751	0.0017467736801847018	6	10	10
ENSG00000185168	LINC00482	2.010437496988449	NA	0.0443849052080085	0.0036260668234251105	0.01292944878779676	0.0032054126992070962	0.0056845524693591	7	9	9
ENSG00000240057	AC078785.1	2.0103317678128563	NA	0.04439608677190222	0.04051441846380177	0.019407510753763617	0.00029816429529206593	0.0006055447062960253	10	10	10
ENSG00000244165	P2RY11	2.0100781470801192	NA	0.044422918542164125	0.02637034017213637	0.031225729315547707	4.190700482157932e-06	1.032562105869632e-05	24	29	29
ENSG00000171208	NETO2	2.009425222310729	NA	0.04449205759251509	0.025609101051575	0.01659681978729325	0.00083069937734948	0.0015913386530569964	22	25	25
ENSG00000135506	OS9	-2.009129248163792	NA	0.04452342857256992	0.03204387465598042	0.03779777143045164	3.9486516843525136e-07	1.0640387764764496e-06	7	8	8
ENSG00000128563	PRKRIP1	2.0078324927584412	NA	0.044661094748282726	0.050743978327601066	0.056095607641133034	5.377528981445913e-10	1.8185613193219475e-09	14	16	16
ENSG00000206561	COLQ	2.0075618527079975	NA	0.04468987168905377	0.08739983496383973	0.07997508972944116	8.705863601063507e-14	3.701880855309648e-13	18	21	21
ENSG00000225190	PLEKHM1	2.006561118764962	NA	0.04479641481298881	0.024018761807948735	0.04213164783070738	8.309416499746625e-08	2.376157804804984e-07	29	34	34
ENSG00000177042	TMEM80	-2.0058907279502103	NA	0.04486790772586337	0.24867643355335065	0.3450090005789545	2.1971160643958845e-63	5.9523449270655645e-62	26	32	32
ENSG00000272491	AL109659.2	-2.004628245033183	NA	0.04500280474604724	0.21850074703607952	0.04732837283847256	1.278430218494613e-08	3.896871634725225e-08	15	15	15
ENSG00000205269	TMEM170B	-2.004133473036709	NA	0.04505576461342193	0.02174103011337316	0.17130548164567513	4.1036862420909655e-29	3.612634259015296e-28	12	16	16
ENSG00000165997	ARL5B	2.0035358929519695	NA	0.04511979900335176	0.015943125355026445	0.07932285244241546	1.1074550472618125e-13	4.680075555813904e-13	7	7	7
ENSG00000106004	HOXA5	-2.0030859615438774	NA	0.045168062546810404	0.005997453048696917	0.018173058359697392	0.00046722911794525046	0.0009234196316288002	3	5	5
ENSG00000258701	LINC00638	2.0017239364939803	NA	0.04531443054244794	0.18094788489273858	0.10775567733925608	2.688715829657883e-18	1.4689005340172996e-17	18	21	21
ENSG00000205707	ETFRF1	-2.001526712449752	NA	0.04533565803256493	0.06352233743045765	0.11290716721107641	3.7996720346366905e-19	2.156207006021992e-18	10	12	12
ENSG00000180881	CAPS2	-2.0008759971969585	NA	0.04540575485163045	0.03830247670239126	0.06143138601237427	7.752681641976008e-11	2.7744310826011386e-10	4	7	7
ENSG00000109066	TMEM104	-2.0005971560291465	NA	0.04543582032836926	0.012193488887210308	0.012364556443768394	0.003954045393817875	0.006938291666692187	28	33	33
ENSG00000214353	VAC14-AS1	-1.9992877558170041	NA	0.04557722819788177	0.014811707127980654	0.020868147524517704	0.0001754852085795479	0.0003662847908873743	6	6	6
ENSG00000175048	ZDHHC14	-1.9989235914561552	NA	0.04561662175284251	0.010642995846375698	0.030605420622351772	5.237767559922317e-06	1.2787937910749972e-05	24	27	27
ENSG00000260461	AL133355.1	1.9978528099432866	NA	0.04573262000654842	0.01316816055093002	0.023500166817504886	6.77151564622169e-05	0.00014804273561582837	13	14	14
ENSG00000135457	TFCP2	1.997715772350577	NA	0.045747483274041434	0.03039705648357402	0.024693141011946435	4.402119999613577e-05	9.834804048120536e-05	15	15	15
ENSG00000133067	LGR6	1.9944037929781233	NA	0.046107944347175946	0.014799592725200433	0.04899935566907411	6.996881822099903e-09	2.177273205719311e-08	12	14	14
ENSG00000165661	QSOX2	1.9927017688751223	NA	0.046294113583324324	0.006165150173688992	0.02012329446922621	0.00022991362680686373	0.00047355137954731036	1	1	1
ENSG00000141294	LRRC46	-1.9919791313262896	NA	0.0463733476434357	0.054028134480851094	0.14399192953998943	2.2597138222896823e-24	1.6455130504647882e-23	12	14	14
ENSG00000103502	CDIPT	-1.9910665130878198	NA	0.046473575366540155	0.00246636342158726	0.03190709817738604	3.2802617939537434e-06	8.16091825105364e-06	4	7	7
ENSG00000144182	LIPT1	1.990994894812443	NA	0.046481448509167446	0.1625409355354923	0.09511568662118561	3.136048358045479e-16	1.5295817204812832e-15	11	13	13
ENSG00000135622	SEMA4F	1.9909446755887499	NA	0.04648696988017491	0.031005132398972887	0.03868066199069615	2.8748108689456484e-07	7.847840113267896e-07	7	9	9
ENSG00000137494	ANKRD42	-1.9908537312444754	NA	0.04649697019472318	0.03692623543476861	0.034693713692018006	1.2049020964525355e-06	3.1165710485768527e-06	22	25	25
ENSG00000124508	BTN2A2	-1.990426045150796	NA	0.04654402319294691	0.030442752910698208	0.031394012218638884	3.944683729581031e-06	9.74184638228472e-06	7	12	12
ENSG00000103245	CIAO3	1.988716960907419	NA	0.046732452818971405	0.20836895863711408	0.218958346178492	9.334857346929596e-38	1.1265550221146773e-36	2	2	2
ENSG00000104689	TNFRSF10A	1.9886676552746603	NA	0.046737898367160205	0.10210117033568183	0.14780382010307738	5.0246613384144915e-25	3.757868176732233e-24	25	27	27
ENSG00000055211	GINM1	-1.9883293160064421	NA	0.04677528056852971	0.17278629603359813	0.2350126231676572	8.75557139320547e-41	1.1776415201731813e-39	16	22	22
ENSG00000223991	AC104809.1	1.9881242741842882	NA	0.04679794733290105	0.0368023111627301	0.02845958501342611	1.1333438887986329e-05	2.6852327091748763e-05	23	27	27
ENSG00000100300	TSPO	1.9874357966283378	NA	0.04687412411277772	0.11272884989200992	0.1322300958602579	2.2475037814460513e-22	1.4910035724571889e-21	28	35	35
ENSG00000175170	FAM182B	1.9869359630225591	NA	0.0469294936776444	0.056269043850888226	0.04549363313016271	2.4766782235040558e-08	7.38653127910801e-08	32	43	43
ENSG00000164346	NSA2	1.9856199376891828	NA	0.04707554092389991	0.09683689641712069	0.4452496892665315	1.5590737817790917e-87	8.708975988185551e-86	14	17	17
ENSG00000158104	HPD	1.9852544087676025	NA	0.04711617364515216	0.13262479179980277	0.209641225164268	5.0066801149477394e-36	5.704953972839787e-35	9	9	9
ENSG00000143315	PIGM	-1.9842224952956125	NA	0.047231041860048825	0.1144043782370065	0.18284951199283056	3.667541678422645e-31	3.490270379759708e-30	10	11	11
ENSG00000114268	PFKFB4	-1.9833840968529948	NA	0.047324542140014206	0.0051354919150583085	0.014914773634368585	0.0015395978802641903	0.0028482995904505312	5	5	5
ENSG00000242114	MTFP1	-1.9829004980499136	NA	0.047378545033796175	0.022324955929979233	0.04304009464240513	5.992159454708354e-08	1.7355099221211546e-07	16	19	19
ENSG00000133704	IPO8	-1.9828968363652917	NA	0.04737895412727511	0.049808080753902015	0.10571924463452906	5.8112471629989774e-18	3.112338463406292e-17	15	18	18
ENSG00000160191	PDE9A	1.981135495522308	NA	0.04757608062151902	0.09938818433525129	0.12992134274529102	5.506243881589145e-22	3.591729795563798e-21	22	25	25
ENSG00000140398	NEIL1	-1.9806155387615276	NA	0.0476344050155809	0.004132122238061385	0.010868466342982427	0.0069169093991904625	0.01170380654037664	5	5	5
ENSG00000239961	LILRA4	1.980149831325162	NA	0.0476866951909596	0.19718555869796697	0.44928809626432376	1.352405269576641e-88	7.94260204382528e-87	26	32	32
ENSG00000121741	ZMYM2	1.9798132715246015	NA	0.04772451454698944	0.009725168238757204	0.014553831806194073	0.0017583784011345517	0.0032281801949530487	11	13	13
ENSG00000136938	ANP32B	-1.9790509996604244	NA	0.04781026455654573	0.009134498235119103	0.02511472095504325	3.7811227236156725e-05	8.505046378185357e-05	12	13	13
ENSG00000261652	C15orf65	-1.9790185634024073	NA	0.04781391626886423	0.02163206610142558	0.07572779289991693	4.1624146792258704e-13	1.7011737210210785e-12	15	16	16
ENSG00000155755	TMEM237	-1.978821871461944	NA	0.047836065101432436	0.046760818446996755	0.06166920279229725	7.110346682765278e-11	2.547750423375298e-10	4	4	4
ENSG00000273045	C2orf15	-1.9780374760107338	NA	0.04792447907510243	0.021871727778830712	0.040850813279877364	1.317321834772899e-07	3.704009205528848e-07	2	2	2
ENSG00000167733	HSD11B1L	1.9778658397124487	NA	0.04794384354549042	0.01675035028133117	0.016749121461921403	0.000785688449917608	0.001508145425076904	8	13	13
ENSG00000237945	LINC00649	1.9765734822880958	NA	0.048089862048441505	0.28465280609567506	0.46644669082237367	3.401269984154983e-93	2.226274006040985e-91	11	15	15
ENSG00000163964	PIGX	1.9756213907381197	NA	0.048197674096348175	0.015463881984233891	0.15788935400584156	9.122636584384043e-27	7.303645881680763e-26	9	11	11
ENSG00000272264	AC009686.2	-1.973667219739329	NA	0.04841959485685695	0.010024048555114034	0.0200958640806324	0.00023221390084043886	0.00047800218287272667	4	6	6
ENSG00000221890	NPTXR	1.9733195427275976	NA	0.04845916775606874	0.12810608361437767	0.21289918534295105	1.2504859460192854e-36	1.452885060181892e-35	5	8	8
ENSG00000111266	DUSP16	-1.9732419862958246	NA	0.048467999000912386	0.02749937692831372	0.0591572154338584	1.7714238823744088e-10	6.185735727721184e-10	8	12	12
ENSG00000155508	CNOT8	1.9732166888443388	NA	0.048470879879454545	0.010153893072380318	0.010123168308041075	0.00915849191412449	0.015232177076454356	3	4	4
ENSG00000153933	DGKE	-1.9726881322104164	NA	0.048531104908647454	0.019122332676406624	0.02275224040287745	8.8728011673808e-05	0.00019151625830007973	15	16	16
ENSG00000126254	RBM42	-1.9717989432913097	NA	0.04863256303618855	0.0024456285492509278	0.011474216210359862	0.005511914185284251	0.009460896443142791	2	3	3
ENSG00000148296	SURF6	-1.9707801322881933	NA	0.04874903016701791	0.3329674202414355	0.41102800021096014	7.818839272054581e-79	3.368976750664925e-77	14	17	17
ENSG00000105220	GPI	-1.970692621894431	NA	0.048759044979912694	0.014788829199324458	0.010594591279514677	0.007667114685451804	0.012886734268432126	10	16	16
ENSG00000268001	CARD8-AS1	-1.9706155622848827	NA	0.04876786522048188	0.07363506359409833	0.09107116413697205	1.4204769184334377e-15	6.705135886103778e-15	27	28	28
ENSG00000168268	NT5DC2	-1.9697624968989385	NA	0.04886559658410528	0.19734293087235977	0.22152430320723004	3.0922842397397437e-38	3.8150778724674005e-37	12	15	15
ENSG00000135643	KCNMB4	-1.9686224700474955	NA	0.04899646029145748	0.0665492590982621	0.10245859603450937	1.9898081201269474e-17	1.0374952706615087e-16	7	9	9
ENSG00000144362	PHOSPHO2	-1.9684225216473215	NA	0.049019442665541105	0.10900892348676464	0.037220848492949044	4.858582229112131e-07	1.2984233543251352e-06	12	14	14
ENSG00000009830	POMT2	1.9680820632695502	NA	0.04905859629001916	0.07056846928779736	0.08237074860450455	3.592693204586369e-14	1.5621474585560762e-13	24	32	32
ENSG00000260145	AC023825.2	1.966114596496965	NA	0.04928537467941507	0.006649367535232471	0.011865072497343972	0.004762981620383478	0.008263898402261865	14	20	20
ENSG00000277595	AC007546.1	1.9656271991644798	NA	0.04934168986080431	0.020204615559567866	0.053520538334918905	1.3660793694812268e-09	4.478473543726546e-09	3	3	3
ENSG00000105426	PTPRS	-1.9647600438699866	NA	0.04944201675833419	0.028711128747628285	0.1273649014827949	1.4813074735787889e-21	9.471641261895098e-21	9	11	11
ENSG00000125772	GPCPD1	-1.9637908547068645	NA	0.04955435109198062	0.029541642041930383	0.10732268388561328	3.167904388445844e-18	1.7246473764272312e-17	10	13	13
ENSG00000185432	METTL7A	1.9634644773984455	NA	0.049592228163445856	0.01938398724039386	0.033894936275281	1.6055422775474817e-06	4.103344935568072e-06	3	4	4
ENSG00000230555	AL450326.1	1.9633875726918826	NA	0.04960115672095279	0.012694098438921185	0.010807377843816352	0.007077491060065249	0.011961357464182414	7	9	9
ENSG00000132510	KDM6B	1.9631266506401508	NA	0.049631459551408935	0.02036012634673396	0.04247307424503303	7.348720885827272e-08	2.1118773953589493e-07	5	5	5
ENSG00000266074	BAHCC1	1.962439917840881	NA	0.049711289191966955	0.00906944055357724	0.05371327821832383	1.2740670725916157e-09	4.184825939067921e-09	15	21	21
ENSG00000120008	WDR11	1.961677542461585	NA	0.04980003804850739	0.12585189546736272	0.1915496086417146	1.0041116177036287e-32	1.0237520887038958e-31	35	45	45
ENSG00000105708	ZNF14	-1.9611980130021471	NA	0.04985592857687493	0.01588735995167502	0.04902244168515443	6.938832864523007e-09	2.1599935522545842e-08	12	13	13
ENSG00000135269	TES	1.960621645126658	NA	0.049923175491445086	0.07271731593891895	0.10101569182841504	3.4261854366600117e-17	1.7681508893554783e-16	32	33	33
ENSG00000270083	AL021878.2	-1.96038379214766	NA	0.049950948814194956	0.20327253539225434	0.11068665954201609	8.84273071821887e-19	4.929908617904272e-18	35	41	41
ENSG00000127952	STYXL1	-1.9594117608687123	NA	0.05006458444356779	0.5355728547249088	0.43556216200282444	5.114606361639258e-85	2.7071106325849272e-83	45	54	54
ENSG00000189091	SF3B3	1.9587076902389524	NA	0.050147029317836336	0.004220344076679954	0.04668076270897238	1.6146354749805206e-08	4.892117272162712e-08	1	3	3
ENSG00000231412	AC005392.2	1.9582480962475963	NA	0.050200907968906014	0.3803043980567497	0.536912656431787	9.021789157263735e-114	1.0453693395805121e-111	38	46	46
ENSG00000072840	EVC	-1.956650384949055	NA	0.05038858688874085	0.01910438574821994	0.04125526620676794	1.1389564121668782e-07	3.2183166110149605e-07	17	24	24
ENSG00000116161	CACYBP	1.9565665088985154	NA	0.050398455809098186	0.02717273987068192	0.051646653963164965	2.6898413700025436e-09	8.63336882915471e-09	3	3	3
ENSG00000274209	ANTXRL	1.9549058295466974	NA	0.05059418637228545	0.14213740367488054	0.1810944539227477	7.544780965002302e-31	7.128674863296115e-30	16	18	18
ENSG00000167720	SRR	-1.953460218615378	NA	0.050765086706893565	0.3433170295149886	0.23441554151860183	1.1376338319023384e-40	1.519414531409128e-39	18	22	22
ENSG00000163362	INAVA	-1.9527662039584635	NA	0.05084730486469934	0.0204979372795189	0.03225053095191894	2.899316026009921e-06	7.255270761716641e-06	8	10	10
ENSG00000169330	MINAR1	1.9520213449917598	NA	0.050935670475960336	0.03311555533645392	0.06189471859731913	6.550381090992378e-11	2.349069120230621e-10	27	32	32
ENSG00000066697	MSANTD3	1.9508975666883028	NA	0.05106923217862545	0.055883807013087886	0.05350802783164412	1.3722760564154246e-09	4.497266914348881e-09	20	25	25
ENSG00000133466	C1QTNF6	-1.9508042449844771	NA	0.051080336692986596	0.3230567524257853	0.32952343521863253	5.511379700843681e-60	1.3697775433299754e-58	33	39	39
ENSG00000203896	LIME1	-1.9507726879094194	NA	0.05108409218250059	0.017785828193033922	0.04279087274685541	6.55450961869345e-08	1.891992685591213e-07	9	11	11
ENSG00000198929	NOS1AP	-1.950478409265595	NA	0.05111912431559362	0.03402234123051124	0.07148021473828062	1.979233686711756e-12	7.791983125211181e-12	3	3	3
ENSG00000146083	RNF44	1.9501882293337123	NA	0.051153688216615374	0.10931659173298154	0.13893549951203252	1.644268479019289e-23	1.1528029495789773e-22	8	9	9
ENSG00000143319	ISG20L2	-1.9501540628411225	NA	0.05115775914188642	0.011051863849658287	0.012682690807536147	0.003512939331410546	0.006202347018877736	3	3	3
ENSG00000084733	RAB10	-1.949732048004501	NA	0.051208064428826916	0.006232173275400873	0.011308255750240295	0.005865156616708738	0.010037079215640968	3	3	3
ENSG00000213024	NUP62	1.949681525951685	NA	0.051214089566325394	0.021233480890759	0.0234436062685872	6.911282768577411e-05	0.00015098291490233632	3	3	3
ENSG00000230325	AL359921.1	-1.9496410908932726	NA	0.05121891218092924	0.02293994370251535	0.024265491479342375	5.136646260530517e-05	0.00011386808004374073	6	8	8
ENSG00000188959	C9orf152	1.9490467292189262	NA	0.0512898444781735	0.06448001624070226	0.16276775009945105	1.2908606354708208e-27	1.0735678485785212e-26	17	20	20
ENSG00000183172	SMDT1	1.9490119940058677	NA	0.05129399238936106	0.20951957159610576	0.6154957251218885	8.940553892869236e-141	2.1294660931779793e-138	27	33	33
ENSG00000144161	ZC3H8	1.9477394819259644	NA	0.051446143331621466	0.0010042072356324832	0.023059329126800504	7.940647135429515e-05	0.0001723941735985324	1	3	3
ENSG00000106392	C1GALT1	-1.9469715510315269	NA	0.05153814545988512	0.14355904124965285	0.2995333465890164	1.2855149601171812e-53	2.6338466010811874e-52	22	32	32
ENSG00000165392	WRN	-1.9466040229840569	NA	0.051582225935501116	0.09808430760809284	0.011515156511322244	0.005428151142604057	0.009323654241237678	22	27	27
ENSG00000179029	TMEM107	-1.9465294537996134	NA	0.05159117344261922	0.0051118747117561815	0.01785761474448697	0.0005241599546972896	0.0010291755281776757	6	8	8
ENSG00000204044	SLC12A5-AS1	-1.9465093404235223	NA	0.05159358705571975	0.009131497024265613	0.016214679858167783	0.0009554221413991222	0.001815259727770169	3	4	4
ENSG00000138592	USP8	-1.9461223035012312	NA	0.05164005004751118	0.03148123970619819	0.09949962948563272	6.05924928543963e-17	3.0815559310796033e-16	16	20	20
ENSG00000198832	SELENOM	-1.946100808654147	NA	0.05164263148597831	0.013875078314053577	0.0662901042596862	1.3205812936463253e-11	4.9544188590550934e-11	23	26	26
ENSG00000169710	FASN	1.9449457411406033	NA	0.051781509016604936	0.08008732450455996	0.07010556020492888	3.2744803313257512e-12	1.2721808609403104e-11	17	20	20
ENSG00000197696	NMB	1.9447780839475737	NA	0.05180169293358574	0.023061801381417855	0.040092470286637955	1.7303893501347385e-07	4.811032257694655e-07	11	15	15
ENSG00000106789	CORO2A	-1.9446890008701996	NA	0.05181242014633804	0.30344493830497093	0.4077774897510015	4.934026943687699e-78	2.0438074409975933e-76	16	20	20
ENSG00000184584	TMEM173	-1.9438990457925034	NA	0.05190762635676373	0.07663784706061887	0.060915087778315134	9.353522456371573e-11	3.3271843311411767e-10	12	12	12
ENSG00000158773	USF1	-1.942955039503594	NA	0.05202159088492796	0.09004668959378048	0.17732040277380118	3.5409153487703814e-30	3.264685877207703e-29	12	14	14
ENSG00000198846	TOX	1.942158268189162	NA	0.052117943375975376	0.015515407708891602	0.015221754866119657	0.0013752758190841347	0.002563544024073242	17	18	18
ENSG00000093217	XYLB	1.9411828841077607	NA	0.05223609842858621	0.009019671456293817	0.010819356913652016	0.007045705320544993	0.011908811407650906	13	15	15
ENSG00000227355	AL359644.1	-1.9406500839590632	NA	0.05230073476135209	0.09316088599600347	0.11681218317166088	8.562493742422519e-20	5.032152336833577e-19	19	21	21
ENSG00000243144	AC079760.2	1.9401283528191349	NA	0.05236409306138662	0.19848897040193247	0.16900080390088865	1.0445170114914373e-28	9.042111171159342e-28	47	53	53
ENSG00000175773	ZBTB44-DT	-1.9399634877788265	NA	0.05238412738064181	0.04542003909826667	0.03191047914082867	3.276277590551693e-06	8.152188682584298e-06	7	10	10
ENSG00000174106	LEMD3	1.9392723990344034	NA	0.05246817790207057	0.040115389041760936	0.012000361069451996	0.004528565911180449	0.00788750526212	7	8	8
ENSG00000160796	NBEAL2	-1.9377328985103652	NA	0.05265581803986309	0.059440911055375	0.038957253863084816	2.6026897019686614e-07	7.135655587379788e-07	11	11	11
ENSG00000272734	ADIRF-AS1	-1.9371254140228404	NA	0.05273001472406514	0.023065333804016416	0.026081815373260018	2.6681542518114045e-05	6.0902671721434546e-05	6	6	6
ENSG00000242612	DECR2	-1.9361374364675565	NA	0.052850870524232665	0.22926739165495252	0.2386089432193508	1.8009313775202849e-41	2.4806564010518363e-40	31	37	37
ENSG00000089041	P2RX7	-1.9354741089348555	NA	0.05293214285204093	0.07209972844596552	0.08796409372134986	4.515896636994105e-15	2.0706714285511206e-14	22	27	27
ENSG00000113240	CLK4	-1.934971936612289	NA	0.05299373952970711	0.1083496084546864	0.324337664159161	7.282387724814999e-59	1.7466526866133205e-57	19	23	23
ENSG00000179344	HLA-DQB1	-1.934863774998077	NA	0.053007014517277594	0.25205212361898405	0.733280937763197	7.220598447333208e-194	1.7689434681902454e-190	21	28	28
ENSG00000109618	SEPSECS	-1.9346920892590453	NA	0.05302809170983426	0.007075181046994182	0.011905975253621009	0.004690837354305274	0.008144494258274897	3	3	3
ENSG00000225484	NUTM2B-AS1	1.934425198639626	NA	0.05306087074015418	0.40490553724212847	0.37032208917009335	4.0697649644212364e-69	1.326851699141821e-67	34	46	46
ENSG00000135951	TSGA10	1.9341431269483544	NA	0.05309553268199812	0.15998339515720517	0.20393353965250757	5.613393926860221e-35	6.139291610441705e-34	16	18	18
ENSG00000197415	VEPH1	-1.9336712900944948	NA	0.05315355590949252	0.06705369178644408	0.127296024075232	1.5212787363274166e-21	9.72359636573942e-21	14	14	14
ENSG00000168769	TET2	1.9331641140759712	NA	0.05321598396558835	0.010274857466981147	0.011150927339413677	0.006221292752750079	0.010611592343038701	7	9	9
ENSG00000267244	AC012615.6	-1.933054857682553	NA	0.053229440298716485	0.005517916983199666	0.015641698738283253	0.0011787465184687769	0.002217455467882959	8	9	9
ENSG00000167522	ANKRD11	1.932604892998624	NA	0.053284889211500215	0.014045047076621953	0.08148221620038403	4.989795098721764e-14	2.1494598379296544e-13	5	8	8
ENSG00000163710	PCOLCE2	1.9320697156905846	NA	0.053350901641655964	0.011203122495100911	0.011776202479654246	0.004923641055985367	0.00851851497872206	11	15	15
ENSG00000215041	NEURL4	1.9318235249801006	NA	0.05338129141849902	0.010417635843609234	0.029566906073864366	7.609332942170016e-06	1.8319872332622995e-05	4	7	7
ENSG00000042980	ADAM28	-1.9316586845597656	NA	0.05340164739712965	0.02091420081999685	0.08572677870216414	1.0364699881755016e-14	4.657867879250964e-14	30	34	34
ENSG00000103326	CAPN15	1.9294921868793795	NA	0.05366978910318455	0.14610835863715227	0.1970880292653898	9.966597838741134e-34	1.0434504660352363e-32	37	41	41
ENSG00000177191	B3GNT8	1.9292227954180532	NA	0.05370320942189315	0.016439654858384473	0.02036689426159553	0.00021046422852664376	0.0004354265960916171	7	9	9
ENSG00000258819	LINC02289	1.9290936839126704	NA	0.053719232968546284	0.127693042891835	0.14275169223930945	3.680493082834038e-24	2.6541957896350257e-23	17	18	18
ENSG00000108839	ALOX12	-1.9281737366108902	NA	0.05383351977520218	0.012945213366716283	0.034082515583930176	1.500876071840644e-06	3.847312968011241e-06	10	12	12
ENSG00000120805	ARL1	-1.928156982472396	NA	0.053835603054260134	0.011053448923198785	0.029593421098385832	7.537106248225272e-06	1.8156178543449245e-05	5	7	7
ENSG00000198130	HIBCH	1.9281468472625154	NA	0.05383686334095683	0.06337919400516318	0.12146964833620601	1.4366414642137877e-20	8.739611376304451e-20	3	4	4
ENSG00000261879	AC087500.1	1.9280834229226498	NA	0.05384475055015147	0.02368419390952145	0.02843097675795451	1.1450718736710241e-05	2.7115213423894494e-05	6	6	6
ENSG00000223522	AC093690.1	-1.9275288163570456	NA	0.053913760413141734	0.04519366022307687	0.10941396451850252	1.43374526013371e-18	7.928828592722667e-18	6	6	6
ENSG00000272325	NUDT3	-1.9261216982835785	NA	0.05408917987963622	0.03267286015166715	0.037933137336194495	3.761113177556249e-07	1.0154176618688937e-06	8	11	11
ENSG00000073969	NSF	-1.9255216828206891	NA	0.05416412600466447	0.057580455693659306	0.0447002829778349	3.295969664171619e-08	9.731849822809761e-08	16	18	18
ENSG00000253552	HOXA-AS2	-1.924955093913992	NA	0.054234976451012676	0.13523238443355431	0.22350163215718477	1.3166431452055508e-38	1.6445093442920605e-37	15	19	19
ENSG00000117899	MESD	-1.9246249040451062	NA	0.05427630147560575	0.005125125419442456	0.022139398482240686	0.00011074279919188467	0.00023641581766981577	2	3	3
ENSG00000047365	ARAP2	-1.9234445304058583	NA	0.05442424643645375	0.11318506205979384	0.11902267317854265	3.673857408280668e-20	2.1959909618196296e-19	18	22	22
ENSG00000254860	TMEM9B-AS1	1.9231856143077268	NA	0.05445674325796493	0.1046966192610848	0.24824219295350833	2.512143525057672e-43	3.6821153257447877e-42	18	21	21
ENSG00000197646	PDCD1LG2	1.922969315442366	NA	0.05448390355589116	0.023407766654703146	0.05502088894297203	7.93679493648729e-10	2.640824531738854e-09	6	8	8
ENSG00000159403	C1R	1.92218600881092	NA	0.05458235667760519	0.045109013514622036	0.06044960635359553	1.1077688390121276e-10	3.9185494678669503e-10	22	25	25
ENSG00000101452	DHX35	-1.9206224679946902	NA	0.054779320502146185	0.015750661514981577	0.02918867132880632	8.718377206337361e-06	2.0864003727529917e-05	1	1	1
ENSG00000169884	WNT10B	-1.9205856771571046	NA	0.05478396228014032	0.013688397448146044	0.021731138420096944	0.00012837520588805854	0.00027212687339608357	5	6	6
ENSG00000144485	HES6	1.9205834228565504	NA	0.05478424670843129	0.016013166019108585	0.019937914713585112	0.00024591661583301056	0.0005045129853954179	11	12	12
ENSG00000178904	DPY19L3	1.9197850987646494	NA	0.05488504985450329	0.14620554469665023	0.21261930839154156	1.4090608787863743e-36	1.6338056125968583e-35	11	11	11
ENSG00000236525	AC007278.2	-1.9197182490747844	NA	0.05489349787427504	0.007973407443595872	0.1581935568272582	8.077952792672105e-27	6.473308992595042e-26	13	16	16
ENSG00000260388	LINC00562	-1.9195320237251186	NA	0.054917037514468116	0.021777045407729845	0.014408912564001852	0.0018548282027880392	0.0033994281126014836	5	6	6
ENSG00000186891	TNFRSF18	-1.9193851163743785	NA	0.05493561313821036	0.08475466787839893	0.11220463378648911	4.964755267231635e-19	2.799756266943614e-18	9	9	9
ENSG00000183828	NUDT14	-1.9192030095552028	NA	0.054958646812263263	0.12717165251985588	0.11142073178669402	6.689671778005257e-19	3.751510180543236e-18	16	18	18
ENSG00000137752	CASP1	-1.9178783414298426	NA	0.05512643911431085	0.013582362176979081	0.018062989039843217	0.00048635050113323325	0.0009592207871114223	13	14	14
ENSG00000105808	RASA4	-1.9178705277329788	NA	0.05512743012067356	0.04860945396190499	0.05769039916465731	3.016440125404916e-10	1.03727555064305e-09	28	34	34
ENSG00000227345	PARG	1.9178074602472817	NA	0.05513542947475798	0.018918891333581735	0.019534965702133297	0.0002846707051491508	0.0005793754952056477	8	8	8
ENSG00000146094	DOK3	-1.9176014706049043	NA	0.05516156353180772	0.01690593336549561	0.021056714480113606	0.00016389337018947944	0.00034371098125753513	8	9	9
ENSG00000162769	FLVCR1	-1.9173534708629016	NA	0.055193041139769076	0.24918156064432398	0.3739775039571565	5.7933272821532916e-70	1.948034697287192e-68	6	8	8
ENSG00000168807	SNTB2	1.91734978371875	NA	0.05519350924705392	0.04696338731709716	0.10263297178976133	1.8632362703015718e-17	9.729792569854341e-17	19	20	20
ENSG00000177600	RPLP2	-1.9172266088009826	NA	0.05520914901778873	0.025164460281998844	0.029774155693216446	7.0627344660813664e-06	1.7056588277542508e-05	8	13	13
ENSG00000143153	ATP1B1	1.9163959967236277	NA	0.05531470999939619	0.042229993635502644	0.06166186636739255	7.129344456277604e-11	2.554023983302792e-10	10	11	11
ENSG00000108852	MPP2	-1.916195781329978	NA	0.05534018015606159	0.028787624470040067	0.08491847276013886	1.3987255115762655e-14	6.230323064421138e-14	13	20	20
ENSG00000105695	MAG	-1.9159214555198747	NA	0.055375094049020974	0.0967681255418281	0.04450017091480739	3.542280629469263e-08	1.0439348773804501e-07	9	10	10
ENSG00000179588	ZFPM1	-1.915780961953006	NA	0.055392982001186496	0.0024423471004146055	0.022670274431728015	9.139664712750931e-05	0.00019687992734451163	13	17	17
ENSG00000165995	CACNB2	1.9157345211677594	NA	0.05539889600372664	0.006182416932881998	0.01816521100150971	0.0004685669664309435	0.000925957007066634	3	5	5
ENSG00000014216	CAPN1	1.9149754497826736	NA	0.05549563457278861	0.10348864469174494	0.19233911347678684	7.230660809320025e-33	7.385265170877255e-32	7	7	7
ENSG00000109016	DHRS7B	1.9143892385238244	NA	0.055570439569268805	0.006139833836872465	0.020324056844887962	0.00021376048826918256	0.0004418730247502666	7	11	11
ENSG00000185917	SETD4	-1.9143362941366775	NA	0.05557719980871626	0.0062498893594898014	0.027751231393295578	1.4624640029309087e-05	3.4238628240630925e-05	3	5	5
ENSG00000256771	ZNF253	1.9143176824600558	NA	0.055579576415852164	0.13190224117580485	0.15002880916853387	2.083093387629617e-25	1.5848699425226398e-24	29	37	37
ENSG00000176101	SSNA1	1.9132576932623466	NA	0.05571507092425621	0.009210656810249249	0.014811221063631018	0.0015993907003967766	0.0029511460212076953	5	6	6
ENSG00000159388	BTG2	-1.912785926066237	NA	0.055775463615107455	0.026647978980431343	0.044169386323143336	3.990396107874667e-08	1.1706190378607134e-07	3	3	3
ENSG00000169131	ZNF354A	-1.9126898449756715	NA	0.055787769998063966	0.27448726431193815	0.3906810815753402	6.77002427974036e-74	2.5572499201160227e-72	25	31	31
ENSG00000272562	AL512343.2	-1.9120142360580643	NA	0.05587436810182792	0.003193309645784872	0.0145116403273116	0.0017859235197799344	0.003276294655616827	9	12	12
ENSG00000105983	LMBR1	-1.9117378037701063	NA	0.05590983286437356	0.04499276197586329	0.045670030218145655	2.324170947981644e-08	6.947662880266108e-08	16	18	18
ENSG00000138028	CGREF1	1.9114588663105052	NA	0.05594563802935604	0.019689694472370938	0.029550230806928816	7.655110681266985e-06	1.842232571892331e-05	11	13	13
ENSG00000213760	ATP6V1G2	1.910883923864831	NA	0.05601949944490188	0.06918860910525629	0.09221245568964614	9.280275971506161e-16	4.410960438895764e-15	11	11	11
ENSG00000126247	CAPNS1	1.910792084419031	NA	0.05603130534727354	0.052802364406029804	0.07398133616752903	7.907784277437999e-13	3.186339111226133e-12	32	40	40
ENSG00000229056	HECW2-AS1	-1.910718068864241	NA	0.05604082150757229	0.07791008656338806	0.057245468990609796	3.5446373142732595e-10	1.2142825669690797e-09	6	7	7
ENSG00000101294	HM13	-1.9103378607495898	NA	0.05608972598152158	0.06691292335618819	0.18992579008123908	1.970880584264679e-32	1.988154772914999e-31	7	8	8
ENSG00000167977	KCTD5	1.909935210641168	NA	0.056141555810900544	0.019926012843824992	0.027791389069356534	1.4414746997333333e-05	3.37702863739439e-05	8	8	8
ENSG00000171206	TRIM8	1.9088755611625985	NA	0.05627814636014319	0.03070087691651672	0.05138464007232605	2.9569567179370438e-09	9.45707772396538e-09	5	6	6
ENSG00000214922	HLA-F-AS1	-1.9087572056192523	NA	0.05629341974603575	0.14386003436708303	0.17966511350824355	1.3561288863351158e-30	1.271528391020279e-29	34	43	43
ENSG00000119711	ALDH6A1	1.907795495956355	NA	0.056417653143378974	0.038187785112563905	0.02484225755831613	4.171572051030283e-05	9.352632906669933e-05	14	18	18
ENSG00000021762	OSBPL5	-1.9072435738601936	NA	0.05648905330971601	0.10527127011221113	0.1581004688804593	8.384288226936012e-27	6.715654311243609e-26	17	25	25
ENSG00000163541	SUCLG1	1.9070193764392416	NA	0.05651807839391113	0.009164815186625333	0.022898482485461533	8.415935365526433e-05	0.00018218237261223528	10	12	12
ENSG00000257497	AC121761.1	1.9068407874712765	NA	0.056541207790293195	0.2573045604307294	0.2225758766122097	1.964224266543212e-38	2.440904488909387e-37	13	16	16
ENSG00000076555	ACACB	-1.9062113494235038	NA	0.05662279033283818	0.03612797931242319	0.20217921011818143	1.1759429949180022e-34	1.2715161677079963e-33	10	13	13
ENSG00000236901	MIR600HG	-1.9058895013127761	NA	0.05666454345685045	0.029717033852972245	0.017320998955314762	0.0006375253554986117	0.0012361965537591238	6	6	6
ENSG00000182957	SPATA13	1.9057157339548778	NA	0.0566870968205929	0.03188787337627593	0.11988706262119123	2.6375169300287124e-20	1.587044836247803e-19	13	17	17
ENSG00000151151	IPMK	-1.9056677335751508	NA	0.0566933281336701	0.1611455480003494	0.1723068012898025	2.732456409442199e-29	2.420397467227493e-28	14	15	15
ENSG00000140391	TSPAN3	1.9055948352170058	NA	0.0567027927426221	0.08471964715690422	0.24925800692248654	1.5959916529261957e-43	2.353367227517741e-42	17	23	23
[truncated: 8,307 more rows]
