# Supplementary material for: SUMMIT: An integrative approach for better transcriptomic data imputation improves causal gene identification
Source: Nat Commun. 2022 Oct 25;13:6336. doi: 10.1038/s41467-022-34016-y (PMC9593997; doi:10.1038/s41467-022-34016-y)
Supplement: Supplementary file 7 — Source Data [file 41467_2022_34016_MOESM7_ESM.zip › Source Data/Figure-3/real-data-new/JTI/EZM]

gene	gene_name	zscore	effect_size	pvalue	var_g	pred_perf_r2	pred_perf_pval	pred_perf_qval	n_snps_used	n_snps_in_cov	n_snps_in_model
ENSG00000204366	ZBTB12	5.658913039062532	NA	1.5233471444367678e-08	0.12145645654052405	0.30541711430410917	7.608917147889543e-55	1.6249728539123011e-53	41	55	55
ENSG00000092020	PPP2R3C	5.073675924864692	NA	3.9020338415690886e-07	0.2748597255503798	0.43922452862781525	5.7909704431868215e-86	3.1327871334451355e-84	13	13	13
ENSG00000203896	LIME1	5.06248600237278	NA	4.1382445770500395e-07	0.009348939518376995	0.04279087274685541	6.55450961869345e-08	1.891992685591213e-07	6	11	11
ENSG00000115607	IL18RAP	5.044480906206068	NA	4.5475423916628e-07	0.2880566487392758	0.3648645889437469	7.3207482759241086e-68	2.2909400033544259e-66	20	23	23
ENSG00000100890	PRORP	4.970730703014779	NA	6.670104102430779e-07	0.10564505180507182	0.18280175288702738	3.740317527979144e-31	3.557554369790035e-30	24	30	30
ENSG00000143390	RFX5	4.928690530225665	NA	8.278257971122476e-07	0.017201361793658644	0.03872459308286331	2.8297629697885146e-07	7.731018825697505e-07	10	14	14
ENSG00000197375	SLC22A5	-4.822652423878841	NA	1.4166170010417776e-06	0.1916060061716159	0.22373300767936102	1.1912903072443532e-38	1.4901121428835458e-37	8	8	8
ENSG00000197457	STMN3	-4.768891617473982	NA	1.8524228199389544e-06	0.08457052216688934	0.16043277469808037	3.295667215987335e-27	2.686188074475609e-26	12	14	14
ENSG00000236525	AC007278.2	4.714186428098949	NA	2.426784031383194e-06	0.007973407443595872	0.1581935568272582	8.077952792672105e-27	6.473308992595042e-26	13	16	16
ENSG00000173442	EHBP1L1	-4.709509564652284	NA	2.48313562038403e-06	0.005827714985125617	0.054592552794535	9.268182822806492e-10	3.0713056469238366e-09	4	6	6
ENSG00000197208	SLC22A4	-4.676118769942341	NA	2.923553248497045e-06	0.0030393622612692483	0.026714406552245405	2.1243694336393522e-05	4.8926687372389536e-05	6	7	7
ENSG00000065675	PRKCQ	4.63638347684065	NA	3.5455791756636786e-06	0.002434510015319567	0.014325133423605627	0.0019130085462472645	0.0034989530247007614	4	7	7
ENSG00000197114	ZGPAT	-4.628097390984117	NA	3.690404696913608e-06	0.016897975821343017	0.012343158503338069	0.003985658303540878	0.006991617660333726	15	16	16
ENSG00000243509	TNFRSF6B	4.612263931784894	NA	3.983067886357641e-06	0.014324983761434314	0.03598920727918412	7.564067652789316e-07	1.9876830551284704e-06	12	15	15
ENSG00000163156	SCNM1	-4.579162746356119	NA	4.668408603317271e-06	0.02812774325035055	0.025939423266113388	2.8086457966660598e-05	6.399025742928957e-05	7	8	8
ENSG00000258366	RTEL1	-4.54539700683967	NA	5.4831804154049775e-06	0.014707091875973227	0.02953409917936197	7.699658324414754e-06	1.852693147262363e-05	3	3	3
ENSG00000108788	MLX	4.470388614722033	NA	7.807759835163103e-06	0.3097925910269688	0.1320787508670796	2.383636428245463e-22	1.5788714217065062e-21	30	35	35
ENSG00000204315	FKBPL	4.353220818921945	NA	1.3415190277907631e-05	0.022605502034907344	0.07212275825077241	1.56391883266589e-12	6.199640328568504e-12	12	17	17
ENSG00000188389	PDCD1	4.344962703727278	NA	1.3929932848067848e-05	0.023621163677914087	0.0819533507423184	4.192290749260164e-14	1.8168712170599586e-13	21	25	25
ENSG00000198563	DDX39B	4.2581991248441255	NA	2.060803462797121e-05	0.11265770742953601	0.2759295924040366	8.59195843875243e-49	1.5221435461380724e-47	4	12	12
ENSG00000143379	SETDB1	-4.143237829298555	NA	3.4243649515741474e-05	0.000718198249689185	0.023730893587422336	6.230126945496351e-05	0.0001366595638121219	3	7	7
ENSG00000204304	PBX2	-4.113962326785274	NA	3.889249356381215e-05	0.0410807933986678	0.08455785271997343	1.598743930269625e-14	7.097297349260628e-14	25	32	32
ENSG00000145730	PAM	4.0879587994187645	NA	4.351854163633887e-05	0.2791522169127907	0.48217338730552395	1.5299339436304648e-97	1.1818395134828308e-95	9	10	10
ENSG00000159352	PSMD4	-3.9966651465566323	NA	6.424107037009995e-05	0.03428384046703905	0.05636212676613809	4.882466575768724e-10	1.6557132550495915e-09	8	8	8
ENSG00000163131	CTSS	3.9746982736261205	NA	7.046853561532777e-05	0.10685828440479969	0.08514240834868689	1.2872938916848637e-14	5.748907017839512e-14	11	14	14
ENSG00000234290	AC116366.1	3.9649661863509316	NA	7.340635205583314e-05	0.14388026100424825	0.1794574389311203	1.4766077302307294e-30	1.3807167920243608e-29	8	8	8
ENSG00000196700	ZNF512B	3.930326185952625	NA	8.483069948372043e-05	0.006319743369059295	0.03607086598645525	7.345307815240739e-07	1.93227003717692e-06	12	13	13
ENSG00000110711	AIP	-3.9078178414507585	NA	9.313347945848298e-05	0.020140897767469412	0.02880348583417037	1.0014280430744648e-05	2.383220859101304e-05	5	7	7
ENSG00000143452	HORMAD1	3.9050970591277605	NA	9.418757477284337e-05	0.02651177076099665	0.0331292897056471	2.114100073551347e-06	5.354408826071783e-06	4	4	4
ENSG00000100079	LGALS2	-3.902067404764557	NA	9.537458863315775e-05	0.24128509479640592	0.5953522822789851	2.319063471574187e-133	4.734478508812586e-131	8	13	13
ENSG00000206344	HCG27	3.878409685904221	NA	0.00010514154583152902	0.11591609580032025	0.2769125340178031	5.44853694710112e-49	9.682586539464985e-48	33	42	42
ENSG00000234745	HLA-B	3.7795112975054805	NA	0.00015713646406021153	0.10724903004284286	0.2285114396147088	1.499075897532122e-39	1.9314539869856017e-38	33	42	42
ENSG00000204463	BAG6	-3.737211286315987	NA	0.0001860725577861721	0.0056309784759827385	0.03510641648468853	1.0388174327131958e-06	2.701650008128389e-06	6	8	8
ENSG00000172965	MIR4435-2HG	-3.7182542406580628	NA	0.0002006043222100353	0.09984663994166414	0.15726376341617787	1.1713463118412454e-26	9.347332667177998e-26	11	20	20
ENSG00000198087	CD2AP	-3.712209007054401	NA	0.0002054582126660751	0.016664689731633778	0.04191602168398063	8.979786212620114e-08	2.5601721323395234e-07	5	7	7
ENSG00000148019	CEP78	-3.681765958775476	NA	0.00023162399326448526	0.07220308908782244	0.12160989716798157	1.3612732293521936e-20	8.295833194797714e-20	13	19	19
ENSG00000138468	SENP7	3.676057172552458	NA	0.00023686646044613705	0.16183095726626753	0.18408260510272306	2.2074146726637105e-31	2.1254887266428957e-30	14	16	16
ENSG00000172638	EFEMP2	3.6639872330597076	NA	0.00024831916778822585	0.07312731512300549	0.11182837885370106	5.728897405941013e-19	3.2243144606000144e-18	13	16	16
ENSG00000084207	GSTP1	-3.653588038706682	NA	0.00025860106292072816	0.03636601407480773	0.01843550565049507	0.00042463231958850224	0.0008438029720305011	9	11	11
ENSG00000189050	RNFT1	3.6423927681737513	NA	0.0002701155112494244	0.04759470538164326	0.05386342674861572	1.206697101281839e-09	3.969623746380637e-09	17	22	22
ENSG00000128283	CDC42EP1	-3.6106019393312017	NA	0.00030548720444940826	0.19401534906312623	0.3064210779191406	4.685986133172151e-55	1.0095474396704676e-53	13	19	19
ENSG00000147889	CDKN2A	-3.6104111625358577	NA	0.0003057119995450735	0.016666529863914627	0.02098107328341421	0.00016844794998993975	0.0003523681256864451	5	7	7
ENSG00000204516	MICB	-3.58033231713478	NA	0.00034315750207807103	0.23041543688489788	0.3873052093979343	4.3042936507125905e-73	1.5772293123091926e-71	54	69	69
ENSG00000264745	TTC39C-AS1	-3.57404847061408	NA	0.00035150381665740134	0.04994203138724824	0.1166561940860234	9.088677945838879e-20	5.335903392440634e-19	8	10	10
ENSG00000131437	KIF3A	3.5733362693788813	NA	0.00035246166178493353	0.02396562498377083	0.022519879259156706	9.650443421282345e-05	0.00020725792640146641	8	10	10
ENSG00000185920	PTCH1	-3.560029652581358	NA	0.0003708129200667786	0.024424424946076908	0.05331811406513131	1.4698650863086007e-09	4.805856313652277e-09	6	8	8
ENSG00000163606	CD200R1	-3.552354688672238	NA	0.00038179983183208357	0.023797845983100224	0.04746298147672548	1.2178598417792472e-08	3.718852996202334e-08	13	15	15
ENSG00000232442	MHENCR	-3.53133645125501	NA	0.00041346546301402676	0.01728843249271778	0.036432379605516846	6.450353736105504e-07	1.7078449316114452e-06	2	2	2
ENSG00000111729	CLEC4A	-3.471787675049059	NA	0.000517005068286175	0.05117603425821234	0.06132216945584888	8.066769929224223e-11	2.882622161205797e-10	15	23	23
ENSG00000204305	AGER	3.433700745331169	NA	0.0005954011373472667	0.17748816711084198	0.08984403697856175	2.243842333785614e-15	1.0479208110590821e-14	41	53	53
ENSG00000204386	NEU1	-3.4324739138495355	NA	0.0005981014163742133	0.0018270545166870081	0.01130672388450251	0.005868522256861821	0.010041836777382096	3	5	5
ENSG00000160712	IL6R	3.4255181871351086	NA	0.0006136278499647971	0.06134821532792172	0.08317604705370642	2.6670093179931783e-14	1.1688357473617434e-13	8	8	8
ENSG00000262703	AC009121.2	3.4193507034855455	NA	0.0006277076768788038	0.0320861603999015	0.10052274471289957	4.1243978309190915e-17	2.1182778796774934e-16	28	34	34
ENSG00000137501	SYTL2	-3.4099518173700747	NA	0.0006497435722445484	0.07183670853760656	0.09522068079503129	3.015216564943216e-16	1.4719028998636834e-15	15	20	20
ENSG00000113441	LNPEP	-3.4093449744649624	NA	0.0006511907679254639	0.00889580533663071	0.08157845102964309	4.815447699901784e-14	2.076442358702934e-13	9	14	14
ENSG00000278834	AC073508.3	-3.396201610565185	NA	0.0006832801119806026	0.05545550873003962	0.044211470051221	3.9303813568392045e-08	1.1543433788051982e-07	1	2	2
ENSG00000119899	SLC17A5	-3.3905471888936214	NA	0.0006975324485301496	0.022666295612990016	0.09039939443668615	1.8245656032876098e-15	8.565418979134744e-15	5	5	5
ENSG00000234616	JRK	-3.369444276604039	NA	0.000753199187444775	0.040325786830772495	0.15177383360055294	1.0426460229391382e-25	8.028889379157288e-25	13	15	15
ENSG00000120915	EPHX2	3.358770002538573	NA	0.000782901979111872	0.16828181914988355	0.11760881948338207	6.313378252629817e-20	3.7359600984937455e-19	20	25	25
ENSG00000110717	NDUFS8	3.347274582691664	NA	0.0008161033031799595	0.10517027556960112	0.21986680829102587	6.315439126615244e-38	7.686548302507085e-37	7	9	9
ENSG00000276529	AP001505.1	-3.3409944897939576	NA	0.0008347887978219843	0.1543323438464976	0.0713077174891689	2.1083701612770017e-12	8.277573236204053e-12	12	15	15
ENSG00000075884	ARHGAP15	-3.335617620595573	NA	0.0008511014132084488	0.025068904009571503	0.022453970262500345	9.883222200439714e-05	0.00021215092942213125	14	15	15
ENSG00000140632	GLYR1	3.2999844072893563	NA	0.0009669020051877174	0.01895629115854973	0.016590570903330853	0.0008326006825988007	0.0015948027595093079	19	21	21
ENSG00000153029	MR1	-3.29482913017273	NA	0.0009848154230430492	0.00289311302349131	0.010077949619334099	0.009316295189952329	0.01547212339845947	1	1	1
ENSG00000182134	TDRKH	3.2924790270023365	NA	0.0009930830442583221	0.08358110160020653	0.08096169999420738	6.047902769312606e-14	2.594833239703324e-13	8	8	8
ENSG00000132275	RRP8	3.2889593750124533	NA	0.0010055853700195198	0.09425867708833831	0.049928030398781624	5.004100845631766e-09	1.573438309529504e-08	37	49	49
ENSG00000275437	AL121832.3	-3.282138527646853	NA	0.0010302297940437044	0.11314829901307673	0.1452403349962225	1.3820181556035619e-24	1.0149991156507701e-23	17	21	21
ENSG00000072364	AFF4	-3.278865984367186	NA	0.0010422511917064063	0.01691661231147933	0.03873914406311065	2.8149981681810274e-07	7.694358238147344e-07	8	10	10
ENSG00000272668	AL590560.3	3.2741428741120036	NA	0.0010598301014396853	0.43973805419927947	0.2521267813559042	4.4179787539171824e-44	6.669358948144873e-43	27	31	31
ENSG00000105383	CD33	-3.271711161781725	NA	0.001068987263928104	0.06355228887133949	0.08841319262398081	3.8214543744017774e-15	1.764515914556168e-14	11	13	13
ENSG00000147324	MFHAS1	-3.2565995087098023	NA	0.001127554002568534	0.05065039798344764	0.045212664604882304	2.740498626946691e-08	8.154921213518793e-08	12	16	16
ENSG00000174684	B4GAT1	-3.240132571403798	NA	0.0011947413836724977	0.035809656281944435	0.017358241006635338	0.0006289154075222264	0.0012210200751272117	30	38	38
ENSG00000112992	NNT	3.213690030134105	NA	0.0013104105368864122	0.09355222911419755	0.1492364142961381	2.851032355236858e-25	2.153848187663299e-24	14	16	16
ENSG00000135541	AHI1	3.212688612009129	NA	0.0013149877422525655	0.1565518519083755	0.2362305248518113	5.129292737724582e-41	6.948044325374318e-40	8	10	10
ENSG00000172116	CD8B	-3.2070541921416567	NA	0.0013410173126327135	0.0071310374444948635	0.03206682484604525	3.0972292126182577e-06	7.725728547954983e-06	9	12	12
ENSG00000253736	AC022217.3	-3.206726780807576	NA	0.00134254438539486	0.03188606194603777	0.07704964948629703	2.5593133949166277e-13	1.0588580315904764e-12	4	5	5
ENSG00000164220	F2RL2	-3.2011058330535893	NA	0.0013690123881879945	0.03916771965917514	0.06775837944211735	7.725395122964723e-12	2.941447623528464e-11	1	1	1
ENSG00000073584	SMARCE1	3.2009453036829103	NA	0.001369775312258792	0.08020886721016048	0.03645581767234739	6.396246153986213e-07	1.6945655074109312e-06	6	7	7
ENSG00000143384	MCL1	3.1868391252055885	NA	0.0014383675490539755	0.053390453480016885	0.05386179032235741	1.207411826620025e-09	3.971213159705947e-09	18	26	26
ENSG00000131435	PDLIM4	-3.1776861115587054	NA	0.001484553759780957	0.030430098170981808	0.0179770891306005	0.0005018188144410422	0.000988024207675021	7	9	9
ENSG00000132470	ITGB4	-3.1667198938557397	NA	0.0015416873847255092	0.005003966198146443	0.020487260329644184	0.00020147304642143007	0.00041778249976796904	9	14	14
ENSG00000112561	TFEB	3.158110922359524	NA	0.0015879512390324624	0.005386312726992304	0.01856820022978768	0.00040460500937093165	0.0008068106169421054	13	17	17
ENSG00000204099	NEU4	3.15543584145607	NA	0.001602585086003123	0.09185725549166043	0.15755286547460343	1.043576036785686e-26	8.335484608680824e-26	21	30	30
ENSG00000110777	POU2AF1	-3.1464891433715816	NA	0.0016524339608248292	0.004955274719644584	0.01268111919853182	0.0035149909715718173	0.0062053304685490114	1	1	1
ENSG00000255306	AC004923.4	-3.1447363933784436	NA	0.0016623654576049171	0.06139258850921646	0.06421271034364986	2.816840125122506e-11	1.0343895354545151e-10	9	11	11
ENSG00000273619	AL121832.2	3.1283396064284923	NA	0.001757969300105183	0.16762609543778054	0.08935919063411787	2.687705967406948e-15	1.2487529026025942e-14	22	26	26
ENSG00000119778	ATAD2B	3.1114447152225155	NA	0.0018617433073951789	0.007932837478598206	0.04810708228259699	9.654116164477723e-09	2.966465474012336e-08	7	9	9
ENSG00000178096	BOLA1	3.100856158567195	NA	0.001929620013579681	0.031010651600368824	0.02398918366047679	5.675381724244218e-05	0.00012506697659864314	11	14	14
ENSG00000204308	RNF5	-3.1007774019415617	NA	0.0019301332794544985	0.023992993769293335	0.02733844212125779	1.696788753417053e-05	3.9476638627525495e-05	10	10	10
ENSG00000204356	NELFE	-3.100225040889354	NA	0.001933736603471113	0.04661568290491426	0.0458568249757954	2.1728879902678055e-08	6.515624435233886e-08	10	10	10
ENSG00000107036	RIC1	-3.0992106498923313	NA	0.0019403700689505177	0.07197250444537939	0.050291850640803513	4.388080929536699e-09	1.3863522450373039e-08	26	30	30
ENSG00000231312	MAP4K3-DT	-3.0989377466134784	NA	0.0019421582441771304	0.040644890148356386	0.02688443311338286	1.9981739755563163e-05	4.616285262941569e-05	7	10	10
ENSG00000158805	ZNF276	-3.0924144519776835	NA	0.001985354483962437	0.02444523365396512	0.015633846167699795	0.0011821479009231385	0.0022226350567844427	6	8	8
ENSG00000247934	AC022364.1	-3.0854284087566906	NA	0.002032591500183303	0.11326519261248122	0.0430230077077819	6.029126466627975e-08	1.7459218131746565e-07	11	12	12
ENSG00000254810	AP001189.3	-3.0820590856520584	NA	0.0020557402799030373	0.0003931727244360588	0.1149356315762553	1.7535095832837322e-19	1.0129971051923904e-18	3	4	4
ENSG00000170779	CDCA4	3.072399545589203	NA	0.002123452912348548	0.011450347936879351	0.028645833079484487	1.0598767810931147e-05	2.5174275511032994e-05	4	5	5
ENSG00000204536	CCHCR1	3.072337081241217	NA	0.002123897361815275	0.21413054239905813	0.29094983224649074	7.621152266110417e-52	1.486861663384841e-50	14	18	18
ENSG00000137265	IRF4	3.0695013870589762	NA	0.0021441641003882295	0.04210792596736149	0.05881811490084289	2.0034819211566436e-10	6.967696504951386e-10	4	4	4
ENSG00000104689	TNFRSF10A	3.056918503545466	NA	0.002236250667780452	0.012158949091498216	0.14780382010307738	5.0246613384144915e-25	3.757868176732233e-24	24	27	27
ENSG00000134453	RBM17	3.049398747244079	NA	0.002292999124864914	0.011465849760077123	0.025118585880903294	3.775856138941685e-05	8.494978929721224e-05	16	21	21
ENSG00000054983	GALC	3.044011096090298	NA	0.0023344652990510226	0.01367204394046543	0.011176517870687767	0.00616189985555338	0.010515516033723247	6	6	6
ENSG00000165272	AQP3	-3.041288341541586	NA	0.0023556812200633123	0.019723139480166744	0.024535723492295262	4.659378134216538e-05	0.00010379796781460042	5	10	10
ENSG00000125520	SLC2A4RG	-3.0397601950067408	NA	0.0023676658669138494	0.011292716502543173	0.011034697269517205	0.006498473224179285	0.011048304801092	11	14	14
ENSG00000204625	HCG9	3.0387239087004168	NA	0.0023758247854930967	0.025723725170031214	0.0960242457498422	2.2318352374798285e-16	1.0960407356111564e-15	14	18	18
ENSG00000162366	PDZK1IP1	3.029852070304118	NA	0.002446735466733103	0.03158664992680392	0.16441441246695218	6.655171528034403e-28	5.616611049914467e-27	14	18	18
ENSG00000164308	ERAP2	-3.02156938128254	NA	0.0025146800360248667	0.7364575787740684	0.7741602123921822	5.177707597781449e-218	8.879250759435408e-214	17	24	24
ENSG00000145779	TNFAIP8	3.0209847904273635	NA	0.002519540157138106	0.0194765136178036	0.059668350597198536	1.4713401916862758e-10	5.156757193384007e-10	21	29	29
ENSG00000166664	CHRFAM7A	3.009342414485422	NA	0.0026181385919904886	0.06715849112930139	0.15269963591309313	7.218287584913974e-26	5.593602069303648e-25	17	25	25
ENSG00000172977	KAT5	3.0015318258907002	NA	0.0026862495784062807	0.0381870657753472	0.05097161320324138	3.432811073767663e-09	1.092194380408936e-08	6	7	7
ENSG00000138439	FAM117B	-2.9986922343696083	NA	0.002711410466495725	0.08066950096095904	0.26405468186393083	2.009864320221871e-46	3.245495595808368e-45	4	6	6
ENSG00000104450	SPAG1	-2.997716734908022	NA	0.0027201036873207535	0.08417161059661514	0.27589384196243727	8.73537955779018e-49	1.5459548404184086e-47	9	14	14
ENSG00000081148	IMPG2	2.995831419431941	NA	0.0027369769932390196	0.00954553678952904	0.013042107918352901	0.0030742238672388945	0.005466597376532538	14	15	15
ENSG00000023902	PLEKHO1	2.9956100064107454	NA	0.0027389648701697847	0.0005542396773034402	0.02177516567647342	0.00012634548090738627	0.0002680894150062815	6	12	12
ENSG00000176108	CHMP6	2.9747462796870416	NA	0.0029323096894323017	0.016495158280321918	0.07065127387928995	2.6814700259332652e-12	1.0458159989704244e-11	21	24	24
ENSG00000204385	SLC44A4	2.971739051983619	NA	0.0029611824766051995	0.014820488426273612	0.01577465870132158	0.001122630227466966	0.0021167658901408465	4	4	4
ENSG00000182903	ZNF721	2.951896703683222	NA	0.0031582856494586195	0.03618193327829755	0.061307371501604736	8.110292058920111e-11	2.897570802467104e-10	14	18	18
ENSG00000239642	MEIKIN	-2.9419952391180026	NA	0.0032610494051443797	0.01036225483070792	0.18511023642123975	1.4450599623456301e-31	1.3977063335738979e-30	3	5	5
ENSG00000226029	LINC01772	2.9375774594896225	NA	0.0033078752585993165	0.06765500200965818	0.14480470163690107	1.6408245682581728e-24	1.203014130870432e-23	22	26	26
ENSG00000132603	NIP7	2.931404205624939	NA	0.0033743341682298507	0.00016144731478333753	0.010193669560065163	0.008917884344531578	0.014865163163333207	5	10	10
ENSG00000126883	NUP214	-2.9303363007750174	NA	0.003385953412486851	0.0185028349052694	0.024169036498102654	5.318621519734153e-05	0.000117628373022854	13	15	15
ENSG00000170340	B3GNT2	2.9280223735128086	NA	0.0034112549715610754	0.21777739821674405	0.3517317905284861	6.93705160201735e-65	1.9728606620728942e-63	27	37	37
ENSG00000173338	KCNK7	-2.921185862271393	NA	0.00348701732869417	0.025393620617403002	0.033388383895338034	1.9261263051738778e-06	4.894227294032721e-06	6	9	9
ENSG00000198252	STYX	-2.9166568452137085	NA	0.0035380478724038418	0.05605949671234001	0.02212733304253995	0.00011122727444851002	0.00023736143971098781	7	7	7
ENSG00000102967	DHODH	2.9154966663629156	NA	0.0035512290081762253	0.09792685629670514	0.014514179307449375	0.0017842536574749531	0.00327358146699882	9	10	10
ENSG00000134265	NAPG	2.914099892786729	NA	0.003567157429511809	0.13878978510135068	0.13108586265854127	3.505000979671431e-22	2.3056103490750045e-21	23	32	32
ENSG00000115756	HPCAL1	-2.908559524371444	NA	0.0036309804629758827	0.11511098129904355	0.22549150720199806	5.5637947352964924e-39	7.026032099823236e-38	59	65	65
ENSG00000281831	AL645929.2	2.8992660581026204	NA	0.0037403735311789645	0.16501745869626397	0.4524472874985597	1.9728158483841973e-89	1.1829307337042167e-87	25	40	40
ENSG00000204392	LSM2	-2.8992608028341205	NA	0.003740436229257628	0.02034683956390679	0.028293761015687754	1.2030352275781469e-05	2.8448498507636022e-05	16	19	19
ENSG00000257621	PSMA3-AS1	2.897376119585549	NA	0.0037629831801000635	0.041991755857504635	0.06363254626943753	3.47978009876463e-11	1.269135451163646e-10	13	17	17
ENSG00000100483	VCPKMT	-2.895935585562869	NA	0.00378029987215784	0.004771236654435533	0.040841214804876735	1.3218777878204012e-07	3.715601079057869e-07	3	4	4
ENSG00000114902	SPCS1	2.893363457645277	NA	0.0038113996779265327	0.0006479170317379818	0.016076724800149246	0.0010049494295677338	0.0019051379358453534	5	6	6
ENSG00000137343	ATAT1	2.8673580379931645	NA	0.004139144544298438	0.006161149947561622	0.011913943747926408	0.004676912238282993	0.008123606601267604	6	8	8
ENSG00000234389	AC007278.1	2.8555127002221234	NA	0.004296740436970002	0.43301619155194065	0.48414309092892804	4.275476373135957e-98	3.3633093726104826e-96	18	18	18
ENSG00000123191	ATP7B	2.8389634857140678	NA	0.004526033579371632	0.03776662034404659	0.04708244778438273	1.3969648978931992e-08	4.2491222124814604e-08	14	19	19
ENSG00000204344	STK19	2.832933086866454	NA	0.004612303967208106	0.14820195347264856	0.10665445501816072	4.079763053052884e-18	2.2063657078777645e-17	30	38	38
ENSG00000067167	TRAM1	2.8308804852570284	NA	0.004642006288552137	0.01933893042183961	0.05524260280023323	7.324483175566384e-10	2.4456301008136277e-09	16	20	20
ENSG00000002016	RAD52	2.8231947130041504	NA	0.004754768491513491	0.05659362695467318	0.17560096994861354	7.145782376497388e-30	6.494065817411431e-29	10	16	16
ENSG00000115507	OTX1	2.822725426932836	NA	0.00476173329557972	0.1673589941757283	0.20778292985388883	1.1018146218139029e-35	1.2414598521344693e-34	7	8	8
ENSG00000080546	SESN1	2.8180520018168598	NA	0.004831598395419794	0.006882144517605725	0.011017447592215584	0.006540668092855698	0.011114339786403325	7	11	11
ENSG00000124788	ATXN1	-2.8176025380636975	NA	0.004838366280597546	0.02486196086431499	0.10722963669172317	3.281513941772287e-18	1.7821731042398488e-17	8	11	11
ENSG00000217128	FNIP1	-2.816097400691363	NA	0.004861092672255538	0.0008923174181686292	0.01455843818699919	0.0017553971949240156	0.0032231013904552366	2	3	3
ENSG00000163328	GPR155	2.813790256120068	NA	0.004896116258493077	0.03890598100314451	0.037622780594202605	4.2050057245354204e-07	1.1304589350744707e-06	10	14	14
ENSG00000103018	CYB5B	-2.810906410217285	NA	0.004940215365512784	0.012735803537105867	0.03494355866682785	1.1014309216461718e-06	2.8592853277793217e-06	1	1	1
ENSG00000142892	PIGK	-2.806460275975775	NA	0.005008908794609297	0.025575484001649326	0.018284213863091554	0.0004486865443799569	0.0008884107550596791	25	34	34
ENSG00000204264	PSMB8	-2.8052440197607273	NA	0.005027849980079418	0.03648186199125111	0.10192596039017965	2.432020426721863e-17	1.2642230463126168e-16	15	16	16
ENSG00000229474	PATL2	2.8010550268818317	NA	0.005093583280794275	0.04544925241108171	0.05925642751120502	1.7087490779015205e-10	5.969309011394007e-10	15	17	17
ENSG00000265415	AC099850.3	-2.8008865817290967	NA	0.005096242679710493	0.003960183622160676	0.012646832374187867	0.0035600540063911125	0.006281945761359001	10	11	11
ENSG00000100362	PVALB	2.800549302048589	NA	0.0051015713977079265	0.24069041335230584	0.30682699481277037	3.8512207089979476e-55	8.317957674887382e-54	10	14	14
ENSG00000178078	STAP2	-2.797990242825899	NA	0.005142166598884351	0.061759275513497816	0.055093790646114034	7.73002127297117e-10	2.5760228295799183e-09	24	35	35
ENSG00000175928	LRRN1	2.7950485282813693	NA	0.005189192504750476	0.07689620518972405	0.13334028905878828	1.4595795943472448e-22	9.773655003303749e-22	10	11	11
ENSG00000184840	TMED9	2.7949042826549024	NA	0.005191508361454256	0.15105808302695148	0.19864919998469746	5.182538611908177e-34	5.479368351147553e-33	24	34	34
ENSG00000204427	ABHD16A	-2.7939126505630765	NA	0.00520745426157574	0.01789246955510088	0.025799243986895853	2.9541937967754252e-05	6.718136775083115e-05	15	23	23
ENSG00000130518	IQCN	2.792420667758423	NA	0.005231529420068781	0.09191579908071497	0.2221656720866175	2.3447876963532493e-38	2.909606671835157e-37	11	14	14
ENSG00000186998	EMID1	2.791624432328009	NA	0.005244418865280991	0.015013232749565227	0.015535998498155752	0.001225371162400363	0.0023003711071706433	13	16	16
ENSG00000233006	MIR3936HG	2.7904454745560074	NA	0.005263556505119935	0.04176407572169541	0.06579965664028976	1.5793697738999514e-11	5.894366105029437e-11	6	10	10
ENSG00000159164	SV2A	2.7890564930508575	NA	0.005286184321081134	0.01676969086257079	0.011839227161737916	0.004809147793849131	0.008338935845977629	6	9	9
ENSG00000164576	SAP30L	-2.787648998509937	NA	0.005309203325885355	0.004600049055094967	0.12946080605114332	6.582142095462862e-22	4.2821378905573825e-21	4	9	9
ENSG00000141551	CSNK1D	2.7859679659882515	NA	0.0053368145446063995	0.048990498455193494	0.10727328339692663	3.227724503607015e-18	1.7549856535306502e-17	12	17	17
ENSG00000118898	PPL	2.782592800365266	NA	0.00539264407242715	0.015243278663967949	0.021684389518799377	0.0001305662492076677	0.00027646383598744204	9	12	12
ENSG00000168961	LGALS9	2.7771918330138856	NA	0.005483080715952204	0.46849421106776024	0.6206780971336234	9.576488589887368e-143	2.451152281014604e-140	18	20	20
ENSG00000227502	LINC01268	-2.777017743844682	NA	0.005486018397812695	0.0696579420201267	0.09488192898420784	3.422695263138116e-16	1.666074398738449e-15	21	24	24
ENSG00000119326	CTNNAL1	-2.7740018821397006	NA	0.005537135785188093	0.08219530098364204	0.12484513693583024	3.918614020816167e-21	2.451671355088524e-20	20	24	24
ENSG00000197992	CLEC9A	2.7723416449637486	NA	0.005565459072766528	0.04610215588852358	0.04480173992304501	3.17770268244424e-08	9.39883120062716e-08	12	14	14
ENSG00000124203	ZNF831	2.7659494601893044	NA	0.005675733036447448	0.004564461320195613	0.029354478738013345	8.21356367656344e-06	1.9724744922193872e-05	8	11	11
ENSG00000187736	NHEJ1	-2.7640239985949338	NA	0.00570933400438665	0.05371393899973339	0.09980757397799374	5.397018264689702e-17	2.7545674470584436e-16	10	11	11
ENSG00000065000	AP3D1	-2.7619204482918716	NA	0.0057462477478560006	0.038068799445257845	0.022841820372460263	8.590080326181164e-05	0.0001856970438353318	7	10	10
ENSG00000137094	DNAJB5	-2.760752532519744	NA	0.005766835481929771	0.07790729736839072	0.12387504923947172	5.6949229004233804e-21	3.5384866963536434e-20	22	32	32
ENSG00000126882	FAM78A	-2.760673796574502	NA	0.005768225810150476	0.015666641616802625	0.020051957119009235	0.0002359441129048467	0.00048521472505159085	25	30	30
ENSG00000166105	GLB1L3	2.758108666028649	NA	0.005813686824374018	0.023255423304967056	0.023325318249395103	7.213010237425026e-05	0.00015723390436202082	30	46	46
ENSG00000105397	TYK2	2.756172462224349	NA	0.005848215224122307	0.09292652015666238	0.12706193865308452	1.665337491533177e-21	1.0624580596094662e-20	11	14	14
ENSG00000112651	MRPL2	2.746422529220581	NA	0.006024911341518929	0.0004854309701589163	0.010555911278801863	0.0077795604644173705	0.013062927876656564	1	2	2
ENSG00000061273	HDAC7	2.7419125574601884	NA	0.006108260007148392	0.024586949954849658	0.047745299085006666	1.099973009697534e-08	3.369674373580388e-08	2	2	2
ENSG00000117505	DR1	2.734325440801969	NA	0.006250822908555725	0.05456958029583241	0.03271566500697059	2.4529486965448437e-06	6.172504357600517e-06	13	15	15
ENSG00000186654	PRR5	2.7319553918647523	NA	0.006295966474986666	0.01080315543376535	0.022918417683047965	8.355512665444486e-05	0.00018098861525793546	11	15	15
ENSG00000149679	CABLES2	-2.722556623388745	NA	0.006477893132312447	0.09195072932809256	0.16409825081866564	7.5586446539843475e-28	6.369690278681944e-27	14	16	16
ENSG00000135205	CCDC146	-2.7211290033525133	NA	0.00650593669377205	0.12039716666460391	0.1843176110165318	2.0036677204274192e-31	1.9303875133488658e-30	21	23	23
ENSG00000089041	P2RX7	2.7138128339528107	NA	0.00665137339571966	0.0708144197737339	0.08796409372134986	4.515896636994105e-15	2.0706714285511206e-14	21	27	27
ENSG00000158806	NPM2	2.7101265149624583	NA	0.006725754814526199	0.005379749866675461	0.025339518804844648	3.486708535044502e-05	7.865504428765872e-05	11	14	14
ENSG00000103966	EHD4	-2.709288930670813	NA	0.006742759225281267	0.07946623934936314	0.12724445352615427	1.5519089502193586e-21	9.915680546688443e-21	13	17	17
ENSG00000112081	SRSF3	-2.706104063996521	NA	0.006807770900280614	0.004798539079923896	0.01012090447000085	0.009166326908737884	0.015243729650692976	4	4	4
ENSG00000198502	HLA-DRB5	-2.705091528749101	NA	0.006828557152352913	0.494522305295901	0.6762866411866431	9.282434927455232e-166	6.122479868112684e-163	36	47	47
ENSG00000244731	C4A	-2.699083923341044	NA	0.006953063985252316	0.2534848324885098	0.252998044089072	2.988121246288891e-44	4.5428449692028545e-43	16	20	20
ENSG00000172037	LAMB2	-2.694227473347905	NA	0.0070551996349814405	0.013402261920749114	0.013522843547851469	0.0025727855445300445	0.004620452330416351	10	15	15
ENSG00000205559	CHKB-DT	-2.6935879747204137	NA	0.007068748784998182	0.058860082611047596	0.07319619430038965	1.0549219008093346e-12	4.22190330851325e-12	11	15	15
ENSG00000272825	AL844908.1	-2.6932961940765376	NA	0.007074938542059076	0.0002541931526617754	0.13153415409115243	2.9451466079194287e-22	1.9418038900119293e-21	1	3	3
ENSG00000183309	ZNF623	-2.689699053671953	NA	0.007151648134188948	0.04882925436619362	0.08608464963372543	9.075949376609966e-15	4.0937258248154734e-14	7	9	9
ENSG00000084444	FAM234B	2.6868788571684363	NA	0.0072123105180736235	0.0025264284351993057	0.034531209861042134	1.2773635602599686e-06	3.296539908938781e-06	4	5	5
ENSG00000241106	HLA-DOB	-2.6864023972363285	NA	0.007222604643730315	0.44387514962310315	0.5186163489544028	3.832418967428729e-108	4.032033918554311e-106	20	23	23
ENSG00000117298	ECE1	-2.6805319437746795	NA	0.007350524850439405	0.046184512081281576	0.09327403280107441	6.243420161231353e-16	2.994920625033748e-15	23	35	35
ENSG00000001460	STPG1	-2.673617899146119	NA	0.007503789465561123	0.04688339394424685	0.07312202020616122	1.0840286936498708e-12	4.336367638768751e-12	8	9	9
ENSG00000160256	FAM207A	2.670957971520104	NA	0.007563511631857824	0.005949308741191656	0.02105550317783314	0.0001639653228494089	0.0003437458828294026	5	6	6
ENSG00000234465	PINLYP	2.6668731573334656	NA	0.007656056101220151	0.026961432903164398	0.025714204361424516	3.0461495221386883e-05	6.921746144846476e-05	5	7	7
ENSG00000124228	DDX27	-2.6579497994235024	NA	0.007861760258963736	0.02240509987361057	0.02165366470333045	0.00013202667675705219	0.0002794181759480054	31	39	39
ENSG00000261546	AC135782.3	2.653027844621541	NA	0.007977328982497088	0.01850904521614198	0.038204468072678625	3.4115888328791904e-07	9.24839343898913e-07	2	2	2
ENSG00000135040	NAA35	-2.652420552438873	NA	0.007991693282098386	0.004731527918500997	0.013695501259806715	0.0024136350068924826	0.004351038235383074	4	4	4
ENSG00000158815	FGF17	2.6482366597171123	NA	0.008091286049596386	0.01640990511006153	0.02307066311627302	7.908189972757663e-05	0.0001717112558151699	9	15	15
ENSG00000138079	SLC3A1	2.644560634958658	NA	0.008179705002486035	0.02204165053000847	0.010080567392351386	0.009307084447016022	0.015458323601150388	13	14	14
ENSG00000139174	PRICKLE1	-2.639384358662121	NA	0.008305675433083609	0.01657133028296855	0.02124024728021434	0.00015334970030917182	0.00032251582175643704	9	9	9
ENSG00000134242	PTPN22	2.6377963723251554	NA	0.00834466724811877	0.005250482803729729	0.014190992335121957	0.0020100305019969886	0.003668193367962792	7	9	9
ENSG00000172831	CES2	-2.633771340703327	NA	0.008444233417204685	0.0030596068555294362	0.01497197084618406	0.0015075445368587686	0.002793094345569471	8	10	10
ENSG00000179588	ZFPM1	2.631600021164925	NA	0.00849838478373289	0.002320187647626524	0.022670274431728015	9.139664712750931e-05	0.00019687992734451163	12	17	17
ENSG00000164924	YWHAZ	2.6290193009082414	NA	0.008563150062710918	0.1330621375397787	0.14225225747668052	4.478536975791335e-24	3.214835939633554e-23	8	11	11
ENSG00000175395	ZNF25	-2.624906980444	NA	0.00866726421049698	0.07991200694804351	0.0779670900295157	1.825510057651826e-13	7.602154438725392e-13	12	12	12
ENSG00000110075	PPP6R3	2.6238639225765126	NA	0.008693851183269439	0.006379461787231841	0.045691106778352135	2.3065878599594315e-08	6.89844353164358e-08	3	4	4
ENSG00000006451	RALA	2.6234660143835917	NA	0.008704012835604978	0.010743465560234727	0.019723923718978967	0.00026578687444151096	0.0005430044209908829	9	10	10
ENSG00000151327	FAM177A1	-2.6224387399899953	NA	0.00873029613342026	0.14110911449558128	0.2115977439286895	2.1778897615881567e-36	2.509988677518501e-35	9	11	11
ENSG00000121281	ADCY7	-2.6215401647368735	NA	0.008753344731753076	0.11799739270057677	0.19009066908145222	1.8405516602915184e-32	1.8599658469262962e-31	17	26	26
ENSG00000169184	MN1	2.6208451129537496	NA	0.008771210199821541	0.010771259510260872	0.021568572971153915	0.00013615747755302764	0.0002876634942166898	6	8	8
ENSG00000132003	ZSWIM4	-2.6197982441215264	NA	0.008798180195828727	0.01617595727790464	0.020436367248860283	0.0002052266231262966	0.0004253089256788955	16	17	17
ENSG00000130803	ZNF317	2.6171462479441328	NA	0.008866834224988436	0.08778678929182875	0.0708980290556561	2.4497737134367628e-12	9.582839738076424e-12	17	20	20
ENSG00000137817	PARP6	2.615393363109274	NA	0.00891247464532241	0.02084749599393947	0.02765138960497776	1.515984690995186e-05	3.543358520631927e-05	6	14	14
ENSG00000146426	TIAM2	-2.6143416985226704	NA	0.008939957774252083	0.27657905306956193	0.30719687402448026	3.220454708353638e-55	6.96438559817863e-54	36	44	44
ENSG00000213676	ATF6B	-2.613254644845086	NA	0.008968445256193443	0.07842821343421462	0.016460619812534966	0.0008731495480630814	0.0016681864527332646	20	27	27
ENSG00000198643	FAM3D	-2.61067249930205	NA	0.00903643856851331	0.03224907705665361	0.028280053790981845	1.2089845169788937e-05	2.8581300636436515e-05	22	26	26
ENSG00000182566	CLEC4G	2.60796748258538	NA	0.009108160629283296	0.07211362608835865	0.13834686590064108	2.0701539435319343e-23	1.4437198038889445e-22	16	18	18
ENSG00000204528	PSORS1C3	2.605172525153083	NA	0.009182800818851828	0.42142484863168533	0.37325874817466337	8.507233792606486e-70	2.838337593568261e-68	33	37	37
ENSG00000110011	DNAJC4	-2.604638411273103	NA	0.009197126467487821	0.010192905362666739	0.022272766135004184	0.00010552659831295976	0.00022587064833611418	8	13	13
ENSG00000124134	KCNS1	-2.600350498401485	NA	0.009312858766812532	0.015042261220805654	0.015391928342717114	0.001291933734553047	0.0024173891559029132	19	23	23
ENSG00000164398	ACSL6	-2.5958301460996003	NA	0.009436269994610735	0.15896051165505082	0.06283213823711353	4.657177636336813e-11	1.6849354279649792e-10	19	24	24
ENSG00000158987	RAPGEF6	-2.593632216986023	NA	0.009496801606131122	0.04109431670950135	0.04634637762910518	1.8214536552270523e-08	5.4954448862576916e-08	4	4	4
ENSG00000070018	LRP6	-2.5903850499366703	NA	0.009586863306924336	0.0692125623664989	0.08991208421429367	2.1876997657878307e-15	1.0225364754291499e-14	25	29	29
ENSG00000213445	SIPA1	-2.5885893736584835	NA	0.009636993545503826	0.05060809041887062	0.0645246911155003	2.5141225380818547e-11	9.275965448701748e-11	24	30	30
ENSG00000167633	KIR3DL1	-2.584102128160431	NA	0.009763287929964974	0.11237406005606591	0.2492613209985604	1.5936297656780035e-43	2.351906785853019e-42	26	49	49
ENSG00000167768	KRT1	-2.572490218649452	NA	0.010096980903648162	0.11219288834567366	0.2387358428133156	1.7029628467847506e-41	2.3513776054357238e-40	32	37	37
ENSG00000147883	CDKN2B	-2.571246385574341	NA	0.010133320530980271	0.04151993522700547	0.13862626515575732	1.8557979459571978e-23	1.296337229133197e-22	1	2	2
ENSG00000010379	SLC6A13	-2.5701553096467427	NA	0.010165293060432717	0.03281468667168031	0.025039887641132498	3.884559210814276e-05	8.730839568316386e-05	14	18	18
ENSG00000105755	ETHE1	-2.569021692963904	NA	0.010198607296637815	0.013816326838196996	0.017852813741860867	0.0005250783545912217	0.0010305068325572055	14	18	18
ENSG00000186073	C15orf41	-2.568655815553371	NA	0.01020938027224106	0.011155699641166547	0.03438702185949749	1.3452986042180378e-06	3.4630029666369155e-06	7	11	11
ENSG00000261996	AC004706.1	2.5651269447488674	NA	0.010313806313520659	6.85223866551587e-05	0.20417566345484775	5.068115434142013e-35	5.557104320978349e-34	2	5	5
ENSG00000122543	OCM	-2.5632522349515177	NA	0.010369668320526984	0.014315815196932792	0.040175801101269656	1.679302061639397e-07	4.678094713296624e-07	15	26	26
ENSG00000234614	C2CD4D-AS1	-2.5630329872067796	NA	0.010376218948908063	0.018680284742986764	0.02919958060695315	8.684228677363556e-06	2.0785183194432326e-05	10	12	12
ENSG00000101413	RPRD1B	2.563006800264315	NA	0.010377001601841952	0.022432063972935293	0.049904289429535106	5.047177112571566e-09	1.586691847909987e-08	10	12	12
ENSG00000177302	TOP3A	2.562011098880629	NA	0.010406799272244244	0.054763766838751	0.05724059417870132	3.550908497857572e-10	1.2161879334883065e-09	8	8	8
ENSG00000166164	BRD7	-2.561792166310497	NA	0.010413361318308627	0.15398944797922723	0.34599190035652166	1.328629718610895e-63	3.6339188268673425e-62	15	17	17
ENSG00000175857	GAPT	2.560668601756136	NA	0.010447095781046531	0.0007347413271690786	0.18186699348116098	5.493269934778588e-31	5.204645641520332e-30	3	5	5
ENSG00000135318	NT5E	-2.5548176154116917	NA	0.010624345074590544	0.17927818432817297	0.22748874392918988	2.338535031838917e-39	2.9861159539095744e-38	15	18	18
ENSG00000143198	MGST3	-2.5536263095280836	NA	0.010660760389405683	0.23436544876567397	0.2876422815546706	3.627012105487369e-51	6.941923057701215e-50	12	15	15
ENSG00000283839	AC096667.1	2.553365615932685	NA	0.010668743942807857	0.012286028915348248	0.05454130594568904	9.441721903763834e-10	3.1263967740422085e-09	11	16	16
ENSG00000182150	ERCC6L2	-2.552158675761169	NA	0.010705774940875193	0.09965482352138985	0.09540625998000538	2.8128914565426357e-16	1.3750933748075728e-15	12	15	15
ENSG00000158716	DUSP23	-2.544543614332567	NA	0.010942064612629228	0.002359186943739217	0.02781192381661129	1.4308586058587764e-05	3.354448972231327e-05	4	6	6
ENSG00000128815	WDFY4	2.544259480145936	NA	0.010950970082353134	0.12408413276278044	0.19841332561961303	5.721193694856201e-34	6.0377077337285534e-33	15	19	19
ENSG00000104885	DOT1L	-2.5441455390374066	NA	0.010954543088032204	0.0025420582296836994	0.027342947882677614	1.6940381524301776e-05	3.94233413977814e-05	2	2	2
ENSG00000136878	USP20	2.5420400183124223	NA	0.011020755458304348	0.016009372232373507	0.028033786400088134	1.3210339735348236e-05	3.109733920679298e-05	14	17	17
ENSG00000004777	ARHGAP33	-2.5402532698291997	NA	0.011077222040474947	0.0955613931036632	0.17529385998955385	8.099348262907807e-30	7.325723805939135e-29	19	22	22
ENSG00000141627	DYM	2.5396689081113832	NA	0.011095745309541098	0.08258149717421083	0.12179693164944844	1.2668635494236804e-20	7.736981128585005e-20	26	35	35
ENSG00000101216	GMEB2	2.538093650422259	NA	0.011145815422649231	0.0421259918121597	0.049103408533187724	6.739019576487189e-09	2.1008443322519323e-08	9	11	11
ENSG00000132744	ACY3	2.536555595688584	NA	0.011194896560294508	0.011052044594435094	0.04332392117607498	5.410198750739658e-08	1.574669015214433e-07	6	7	7
ENSG00000131370	SH3BP5	2.5365531260228256	NA	0.011194975524348377	0.03325475057172848	0.06425804194745754	2.7706934907041642e-11	1.0187526301905169e-10	12	17	17
ENSG00000138074	SLC5A6	2.5361166346488724	NA	0.011208939488068202	0.06255826964056624	0.10254850565349072	1.9235109221904333e-17	1.0041488220591702e-16	8	11	11
ENSG00000164825	DEFB1	-2.5357929060503546	NA	0.011219306002841389	0.01875026350971785	0.027176796521338427	1.7984832176193822e-05	4.1746330128525695e-05	16	23	23
ENSG00000237149	ZNF503-AS2	2.5303908525078955	NA	0.011393552760999659	0.011484852645491988	0.03806423359063751	3.58798071298153e-07	9.706622692367922e-07	7	8	8
ENSG00000135070	ISCA1	2.5262178794437053	NA	0.011529795086062552	0.012021790224210021	0.026662180130236888	2.164712640203217e-05	4.9795649989060995e-05	2	3	3
ENSG00000121270	ABCC11	-2.5221810068862056	NA	0.011662967739437091	0.0010129866560208175	0.01203892021697154	0.0044639247760784396	0.0077828228939578244	6	9	9
ENSG00000185201	IFITM2	2.520585675844731	NA	0.011715971283563066	0.034308062587575974	0.0469329779369882	1.4743081820671005e-08	4.476436086095734e-08	15	18	18
ENSG00000134285	FKBP11	2.519078534468792	NA	0.011766240970076702	0.029036184562816283	0.039975559968917676	1.8046916455317687e-07	5.007873305699725e-07	12	12	12
ENSG00000111837	MAK	2.5166329114784354	NA	0.011848220241551983	0.009426951578593596	0.027816842490965582	1.4283273854800523e-05	3.349430648652731e-05	18	22	22
ENSG00000117862	TXNDC12	-2.516456390289071	NA	0.011854156927678616	0.10089459972324281	0.1361034809939797	4.9733500034893007e-23	3.3979274585592836e-22	10	11	11
ENSG00000110171	TRIM3	-2.513675752084888	NA	0.011948022853403571	0.021929253166326924	0.05817090116196981	2.5339142222646333e-10	8.753846695732514e-10	14	19	19
ENSG00000213533	STIMATE	2.513563568101233	NA	0.011951823635981405	0.04885792923148537	0.14712711779030235	6.564797343259922e-25	4.882034242825863e-24	27	31	31
ENSG00000171490	RSL1D1	2.5124149462225933	NA	0.011990800551947168	0.007735737840642312	0.010749573704776316	0.007232937142108797	0.01220842904035667	7	14	14
ENSG00000270055	AC127502.2	2.5115042735869513	NA	0.012021783028632873	0.13592062480155032	0.22607050830824985	4.328548076503723e-39	5.482294753616126e-38	13	18	18
ENSG00000172954	LCLAT1	2.510203216240173	NA	0.01206617010320639	0.11162045168674767	0.20290539148200715	8.660229259778626e-35	9.411550796954604e-34	19	25	25
ENSG00000047849	MAP4	-2.5067255232655503	NA	0.012185529487947745	0.07003439313381406	0.08857389007504186	3.599762407241002e-15	1.6643927075162022e-14	4	4	4
ENSG00000136960	ENPP2	-2.501550357710398	NA	0.012365085593626238	0.020669516054480436	0.042771314953954115	6.600809805609428e-08	1.9047162604138664e-07	13	15	15
ENSG00000164082	GRM2	2.5014082933834603	NA	0.012370047495975358	0.07035611629241913	0.06262749616065129	5.0173183821629554e-11	1.810267051035399e-10	9	13	13
ENSG00000189046	ALKBH2	2.5007598598919967	NA	0.01239271783459295	0.023997901016718108	0.019649889127445995	0.00027303080926672075	0.0005571400937785571	9	9	9
ENSG00000108797	CNTNAP1	2.5004478352533246	NA	0.01240363985554663	0.024894008815632127	0.026914776163573486	1.976455899868129e-05	4.569804803402797e-05	15	20	20
ENSG00000133067	LGR6	-2.500051797206614	NA	0.012417514935112402	0.014799592725200433	0.04899935566907411	6.996881822099903e-09	2.177273205719311e-08	12	14	14
ENSG00000124356	STAMBP	-2.4977573287751373	NA	0.012498171827847617	0.0680832624497132	0.08429684441138492	1.7610829060020544e-14	7.801811096623413e-14	17	22	22
ENSG00000172819	RARG	-2.4960684021624187	NA	0.012557838332769064	0.043271077420900236	0.01980941427640355	0.0002576619932180251	0.0005272846684601327	13	15	15
ENSG00000157954	WIPI2	-2.495678281387409	NA	0.012571656347859065	0.042917400617190356	0.07700407350641233	2.6026159304277396e-13	1.0765137624434468e-12	18	30	30
ENSG00000145901	TNIP1	2.4929056167602535	NA	0.012670252107237354	0.016775270142567595	0.08360149143588191	2.278382040982153e-14	1.0013319738801369e-13	1	1	1
ENSG00000204435	CSNK2B	2.4928280084436762	NA	0.012673021673626718	0.020859356795486575	0.018160730188602835	0.0004693326014520515	0.0009272563113250266	9	11	11
ENSG00000122035	RASL11A	-2.492823281064003	NA	0.012673190394404735	0.03744990880348732	0.052094471908472016	2.287893692733183e-09	7.377790322805821e-09	6	10	10
ENSG00000167378	IRGQ	2.492259177315965	NA	0.012693337608325408	0.018066579075398763	0.028413006640721335	1.152500803871304e-05	2.7287361984797725e-05	6	7	7
ENSG00000274501	AL121845.4	-2.4920621993854684	NA	0.012700379437075146	0.009477071482534327	0.01704173549100919	0.0007059874172064426	0.001362171266614906	5	9	9
ENSG00000065809	FAM107B	-2.4904167505215185	NA	0.012759338341468517	0.025246846131033503	0.09043643464185319	1.7995599953797446e-15	8.454973797470477e-15	36	40	40
ENSG00000122483	CCDC18	-2.4904024619560747	NA	0.01275985138131779	0.004414270796961576	0.02706305417119081	1.873679103552393e-05	4.345060574282622e-05	12	16	16
ENSG00000133962	CATSPERB	2.4898101921158906	NA	0.01278113326768351	0.04003356927657245	0.053532806935477906	1.3600296334932016e-09	4.459492960760022e-09	22	27	27
ENSG00000149782	PLCB3	2.4832390708340344	NA	0.013019367739491102	0.0034421163790740693	0.03148899232021723	3.8122654701243866e-06	9.427042616750267e-06	10	12	12
ENSG00000162267	ITIH3	2.4816558146831262	NA	0.013077352219802938	0.008248335353969521	0.02483634088889294	4.180484868485647e-05	9.371390197341223e-05	14	18	18
ENSG00000166685	COG1	2.4807712390906267	NA	0.013109847878632973	0.04989894383342934	0.10820768682677628	2.2654616915318732e-18	1.2416236033263053e-17	11	11	11
ENSG00000234193	AC013476.1	-2.477998105908771	NA	0.013212184664056777	0.00767531009786517	0.018800454773365116	0.00037181044445323	0.0007445326146576883	14	17	17
ENSG00000011485	PPP5C	-2.47730969044504	NA	0.013237698397067298	0.22047245815073716	0.45359525488101543	9.774804088457472e-90	5.944259408260894e-88	4	5	5
ENSG00000130590	SAMD10	-2.4765189532602148	NA	0.013267058072764184	0.024898882376746288	0.06769318336503063	7.911618392978014e-12	3.009011839014858e-11	12	15	15
ENSG00000177981	ASB8	2.475273284621823	NA	0.013313425903089362	0.038916941730769955	0.0456473921318488	2.343205887078476e-08	6.99941434549883e-08	8	8	8
ENSG00000233806	LINC01237	2.4739222660633224	NA	0.013363877078087661	0.1471550221288662	0.22057615069428158	4.653304897602789e-38	5.6958976223404875e-37	40	55	55
ENSG00000171763	SPATA5L1	-2.4733705753917103	NA	0.013384527441472402	0.20728270554975933	0.3675307971387326	1.7897317777723424e-68	5.726139973324235e-67	4	7	7
ENSG00000265749	AC135178.4	-2.4733049315460494	NA	0.013386986436346213	0.0066572141795456065	0.01679732533343768	0.0007719607933948781	0.0014834553614891041	3	3	3
ENSG00000270164	LINC01480	-2.4732089388664837	NA	0.013390583006475975	0.0882547473832442	0.15378719906650254	4.6839902950292786e-26	3.6511704349753224e-25	9	15	15
ENSG00000154914	USP43	2.4611404579832143	NA	0.013849613420331884	0.010253824159497018	0.02468235192013449	4.4192882422160956e-05	9.87187365712698e-05	3	3	3
ENSG00000170542	SERPINB9	2.4574114115831733	NA	0.013994232078394944	0.06464519372321688	0.09922743003420101	6.711764363941803e-17	3.402307037459e-16	22	26	26
ENSG00000170128	GPR25	-2.456938115662027	NA	0.01401268228565175	0.021950749660772727	0.07736415964784536	2.2794620907336255e-13	9.460429669407296e-13	10	15	15
ENSG00000136717	BIN1	-2.4566209215914485	NA	0.014025059282581227	0.04759392568444551	0.21475780710005363	5.653112234062266e-37	6.649192160626461e-36	11	15	15
ENSG00000163697	APBB2	-2.4563695270163564	NA	0.014034875619048287	0.013373088343470597	0.07139258586176091	2.043817381327108e-12	8.035172918931356e-12	15	17	17
ENSG00000091106	NLRC4	-2.455747114327676	NA	0.014059205392631221	0.022036173004844728	0.018733985661023262	0.0003809128984245824	0.0007619590919261827	6	6	6
ENSG00000079150	FKBP7	-2.452796769529525	NA	0.01417503988821087	0.02149584451535909	0.02273811870614456	8.918214454341534e-05	0.0001923996221883293	17	22	22
ENSG00000106635	BCL7B	-2.45192278475983	NA	0.014209514994894128	0.013032076690243888	0.016942678286097863	0.0007320123261124462	0.0014103223660827254	2	3	3
ENSG00000101109	STK4	2.4506796441473564	NA	0.01425867922636491	0.0015507526354980729	0.02962578568830525	7.449874780622519e-06	1.7958659349577676e-05	3	3	3
ENSG00000138398	PPIG	-2.449216568846734	NA	0.014316733719191241	0.03942964196120343	0.08089092577870706	6.208094081254946e-14	2.660235017477288e-13	4	6	6
ENSG00000175634	RPS6KB2	-2.4487377676237476	NA	0.014335777672465796	0.011919644470905615	0.01546024738910265	0.0012599261142720985	0.002361621262832246	22	28	28
ENSG00000157450	RNF111	2.4481145236303	NA	0.014360600197731707	0.011493791860739087	0.014857235046725144	0.001572537242031314	0.002904722227875377	21	25	25
ENSG00000133101	CCNA1	2.444673649051146	NA	0.014498326727375083	0.21576677314281179	0.2245911156361667	8.217906193595141e-39	1.0332028835334535e-37	19	25	25
ENSG00000242474	AC093627.5	-2.4414998991014163	NA	0.014626392420144834	0.005568900231141186	0.011676537378982412	0.005110379443448837	0.008820239238698077	7	9	9
ENSG00000230537	AL158071.3	2.441276951049768	NA	0.014635426090332367	0.007812610216036062	0.11816734088558091	5.098172788553021e-20	3.028353486349004e-19	6	7	7
ENSG00000188313	PLSCR1	2.441048086888963	NA	0.014644704592036454	0.12733169064255623	0.15649233550356154	1.5938717490909573e-26	1.2660169812487647e-25	13	16	16
ENSG00000071626	DAZAP1	2.4369033784220857	NA	0.01481363698759444	0.00040252612168512384	0.011786616955792055	0.004904532390530753	0.008487167100425014	2	4	4
ENSG00000237693	IRGM	2.4338807298488536	NA	0.014937916359780787	0.007404013343723832	0.010193697631638894	0.008917789838285636	0.014865163163333207	7	9	9
ENSG00000185127	C6orf120	2.432521505813399	NA	0.01499410105765188	0.05587633682380687	0.07673205843246668	2.8766931376743026e-13	1.1864456618079994e-12	12	18	18
ENSG00000167799	NUDT8	2.4323309569260676	NA	0.015001992419760697	0.004407501858119912	0.018148222201669496	0.00047147650623088335	0.0009313847028399285	9	19	19
ENSG00000185811	IKZF1	-2.4320300636102568	NA	0.01501446101893891	0.00636688530210452	0.0655899434343028	1.7049323890378826e-11	6.351919517621258e-11	5	6	6
ENSG00000180767	CHST13	2.4319232705725167	NA	0.015018888567814706	0.19546814762494025	0.5433019529889309	8.658906644807501e-116	1.0682848205165744e-113	15	17	17
ENSG00000026508	CD44	-2.429075131874512	NA	0.015137395101296499	0.0023293320864694006	0.012966776794713421	0.0031613282555730936	0.005608969627379455	9	12	12
ENSG00000175592	FOSL1	2.4288087699007956	NA	0.015148519995838324	0.0018806728978395205	0.013622665693646015	0.0024795204695359937	0.0044627725159606165	3	5	5
ENSG00000198858	R3HDM4	-2.4254472795620936	NA	0.01528953628838521	0.01861777613900443	0.022841779482594273	8.590207293403038e-05	0.0001856970438353318	29	39	39
ENSG00000188011	RTP5	2.424358881679533	NA	0.015335442180368506	0.011215026512410284	0.01395998565283986	0.0021889283947519643	0.003971007409457467	16	20	20
ENSG00000173110	HSPA6	2.423482114004786	NA	0.015372510235898997	0.009910233603023583	0.02931311354258153	8.336695518960257e-06	1.9996924690117072e-05	13	15	15
ENSG00000162461	SLC25A34	-2.4234308064764734	NA	0.015374681860459158	0.1557747397280473	0.12358335469883501	6.371973756872069e-21	3.9448728504187403e-20	16	20	20
ENSG00000182551	ADI1	2.4217574117562393	NA	0.015445657571140605	0.12982860066418397	0.09780493843882314	1.1449087089734504e-16	5.714214042545314e-16	26	36	36
ENSG00000065613	SLK	2.4122922052603095	NA	0.015852570870786932	0.03924113976542241	0.04910379971160394	6.73806829290468e-09	2.1008443322519323e-08	7	7	7
ENSG00000107104	KANK1	2.4116279470964024	NA	0.015881478452576293	0.11965335576483756	0.15505294509721296	2.82968236002658e-26	2.2249529019759665e-25	31	39	39
ENSG00000111696	NT5DC3	2.4093153959987132	NA	0.015982479354326225	0.012024199727915802	0.4712388451884282	1.6623849718016099e-94	1.1403295952570324e-92	8	11	11
ENSG00000255328	AC136475.5	2.4080997084258735	NA	0.01603580076791044	0.42753244982085875	0.5195827025192843	1.9569919001751583e-108	2.0845002544163845e-106	21	27	27
ENSG00000110446	SLC15A3	-2.4077844849756644	NA	0.01604965232774571	0.010790961104653829	0.040167362659815666	1.6844060407501036e-07	4.6905925816816156e-07	7	12	12
ENSG00000189129	PLAC9	-2.4068783835603567	NA	0.01608952685603875	0.017614961504445026	0.022818982804172078	8.661287274544643e-05	0.0001871392408607359	6	9	9
ENSG00000108443	RPS6KB1	-2.4057826455709814	NA	0.016137862970490552	0.02891121555316843	0.0390729698890479	2.4966281385375374e-07	6.855832817899156e-07	6	7	7
ENSG00000006607	FARP2	-2.4057414420620713	NA	0.01613968306160443	0.11381332390273055	0.16867339022931732	1.1925307547335666e-28	1.0313015588969206e-27	26	32	32
ENSG00000143458	GABPB2	2.4049413753891296	NA	0.016175060355327935	0.04834936057031797	0.07268109210213003	1.2743617154252608e-12	5.071717117156602e-12	5	7	7
ENSG00000167595	PROSER3	-2.4048710068599064	NA	0.01617817516450011	0.08188480878263639	0.03567484957331991	8.468767306716257e-07	2.2186203871505823e-06	15	18	18
ENSG00000003137	CYP26B1	2.4047392166706123	NA	0.01618401017474217	0.04539368152157833	0.26337409143668383	2.7403301553255842e-46	4.400179946973637e-45	3	4	4
ENSG00000014216	CAPN1	-2.40411825579722	NA	0.01621152811113418	0.10348864469174494	0.19233911347678684	7.230660809320025e-33	7.385265170877255e-32	7	7	7
ENSG00000143442	POGZ	2.4000842795489095	NA	0.016391297429114726	0.0160665714999078	0.18370123679601189	2.582921818789757e-31	2.4800966556789217e-30	6	10	10
ENSG00000227598	Z94721.1	2.4000144352478596	NA	0.016394425319200726	0.022575176936127726	0.05509236731612306	7.734006378617748e-10	2.5768501143756706e-09	10	11	11
ENSG00000251323	LINC02728	-2.398760147394913	NA	0.016450686371942295	0.008466791419110564	0.013788012619417386	0.0023324983996311655	0.004212745134836741	8	11	11
ENSG00000116903	EXOC8	-2.3984005076920925	NA	0.016466849257258054	0.006587246990082944	0.03493170809871335	1.106131704128361e-06	2.8710538208108465e-06	10	12	12
ENSG00000269514	AC024257.3	2.3976004411711433	NA	0.016502855794490623	0.02736335486709371	0.03746071713056129	4.457236283243067e-07	1.1947037358758262e-06	3	3	3
ENSG00000182885	ADGRG3	2.3966549424110726	NA	0.016545496563535936	0.03837527404739979	0.09846165408789852	8.94817280528345e-17	4.498745688590029e-16	4	4	4
ENSG00000070540	WIPI1	-2.3961225563792836	NA	0.016569549041717094	0.13579336470965495	0.18786437469594988	4.6307167583975527e-32	4.582352088272339e-31	12	15	15
ENSG00000111011	RSRC2	2.3958084542630007	NA	0.016583754147464103	0.02429517490453199	0.0313877431117052	3.953584110322825e-06	9.762421009060638e-06	4	5	5
ENSG00000237604	AP001056.1	-2.3946901206143156	NA	0.016634417071536175	0.12933958163855683	0.1456437955485748	1.178797037326997e-24	8.679772603315016e-24	12	18	18
ENSG00000204560	DHX16	2.390069096716019	NA	0.016845203268787082	0.010732527032483539	0.042632874896164255	6.938023252811799e-08	1.996981550226075e-07	9	12	12
ENSG00000101439	CST3	-2.3891009732247737	NA	0.016889659723502426	0.011106650174542538	0.10096467981191158	3.492595119806459e-17	1.8013387581822847e-16	8	10	10
ENSG00000120314	WDR55	-2.3885634115261865	NA	0.016914389118671134	0.0413746960441083	0.05878497719683997	2.0277261129468152e-10	7.04629688164639e-10	6	6	6
ENSG00000166508	MCM7	2.3869345797706063	NA	0.01698951422862211	0.02678902929752206	0.013814183535055728	0.0023100501237116374	0.004177040233185457	10	11	11
ENSG00000265458	AC132938.3	2.3856295730020958	NA	0.017049914972019353	0.008208889080592044	0.013936101883555194	0.0022083201230838055	0.0040027990477501515	3	9	9
ENSG00000059122	FLYWCH1	-2.3841499124525227	NA	0.017118627223375014	0.40466032003278984	0.7449311626874089	2.3805757081910053e-200	1.0206123204941887e-196	46	72	72
ENSG00000259940	AC109449.1	2.380758674614365	NA	0.017277026186813805	0.02356800108134895	0.04176757695888582	9.472439567817705e-08	2.690752542905599e-07	8	10	10
ENSG00000133895	MEN1	-2.379729137304011	NA	0.017325367816829966	0.025040491198616278	0.06428785546207046	2.7407559926696546e-11	1.0081772740946355e-10	10	15	15
ENSG00000111199	TRPV4	2.379000318146046	NA	0.017359660984099252	0.026390887711203542	0.039036502742682985	2.52957806361271e-07	6.941868172970773e-07	20	22	22
ENSG00000104388	RAB2A	-2.378578690961336	NA	0.01737952699752058	0.0831636653045372	0.10925081642101221	1.5253096370803108e-18	8.41619529159918e-18	6	8	8
ENSG00000117479	SLC19A2	2.376818127541556	NA	0.017462695903132344	0.004183957224070037	0.05270888696325602	1.8321723097077952e-09	5.951870229054552e-09	9	12	12
ENSG00000259248	USP3-AS1	-2.375955827242292	NA	0.01750355807914044	0.010728312545613395	0.01280213670375602	0.003360510133593056	0.005943012094564022	5	6	6
ENSG00000240053	LY6G5B	2.3750284196461284	NA	0.017547599059057093	0.09492946644476885	0.21966618077971467	6.884907679066613e-38	8.367773337229862e-37	20	24	24
ENSG00000143740	SNAP47	-2.3747738602623047	NA	0.0175597046219678	0.05067632496989538	0.04020129197366976	1.6639776122578196e-07	4.6369112890167934e-07	7	10	10
ENSG00000163902	RPN1	2.3745644638624013	NA	0.017569667947922567	0.0386934642418086	0.05240935978149498	2.0417352593263197e-09	6.601379706294694e-09	9	11	11
ENSG00000053918	KCNQ1	2.372889703503836	NA	0.01764953348384651	0.0025556031949777198	0.023127862644435337	7.746407084753802e-05	0.00016832632424790034	6	10	10
ENSG00000224389	C4B	2.3720236509748305	NA	0.017690958253929228	0.19693935005668456	0.22002432658760832	5.901452495404816e-38	7.198009163847596e-37	10	10	10
ENSG00000143409	MINDY1	-2.3719240820254774	NA	0.017695726263800542	0.016163802631638496	0.014669531048525449	0.0016850254489883722	0.003101148467986864	9	10	10
ENSG00000130520	LSM4	-2.369482843845368	NA	0.01781298149012157	0.033204816428428215	0.025241319617995157	3.612381464416643e-05	8.142577514889722e-05	20	26	26
ENSG00000262039	AC091180.5	-2.368482217460531	NA	0.017861238987037842	0.048707311826949935	0.051301432853131095	3.047204291340918e-09	9.731192996686295e-09	27	36	36
ENSG00000205639	MFSD2B	-2.3683775227445665	NA	0.017866294742414666	0.00719542077241594	0.017388591666024394	0.0006219853454468581	0.0012082495116751437	3	4	4
ENSG00000107290	SETX	-2.3665810303183474	NA	0.017953243729808843	0.01901991291191429	0.016875718080481456	0.0007501500104239479	0.0014438072422851048	11	12	12
ENSG00000175137	SH3BP5L	2.3662807716257546	NA	0.01796781213960366	0.025695080902640794	0.034252952088916946	1.411704241633103e-06	3.6274072579811332e-06	11	15	15
ENSG00000185745	IFIT1	-2.3658081518300715	NA	0.017990764407332743	0.006199627046958258	0.010289735360481559	0.00860037873635235	0.014370542660469152	5	5	5
ENSG00000167792	NDUFV1	2.3649741170993903	NA	0.018031331053906956	0.01966461676916827	0.014596676082468845	0.0017308463399896	0.0031820630236365404	6	6	6
ENSG00000160685	ZBTB7B	-2.363141574171471	NA	0.018120745691482698	0.027699930415990177	0.02492457251411696	4.049531419511806e-05	9.09566657671355e-05	13	17	17
ENSG00000171766	GATM	2.362042388168136	NA	0.018174563995418277	0.061734145335223034	0.1134145720878197	3.131871334471688e-19	1.784334269596511e-18	3	6	6
ENSG00000197747	S100A10	2.3586029462675095	NA	0.018343871032294713	0.015621226207551393	0.018903009905515432	0.000358193527299128	0.0007181878638668007	5	7	7
ENSG00000206573	THUMPD3-AS1	-2.3584206756580444	NA	0.0183528817265312	0.12948694579035994	0.19639576467222858	1.3314063449214532e-33	1.388825268190876e-32	4	4	4
ENSG00000113734	BNIP1	-2.357348733103687	NA	0.01840595250571512	0.04530676747585379	0.11968993209654506	2.8446592700940965e-20	1.7068950952709468e-19	18	23	23
ENSG00000102962	CCL22	2.3572060239806674	NA	0.018413028010477082	0.00759188751440325	0.011619649835995975	0.005220178444448451	0.008992550491596835	5	8	8
ENSG00000272870	AC097534.2	-2.354061145770551	NA	0.01856955620842613	0.022324210862423238	0.012111502342915581	0.004344777261951895	0.007585887320832117	9	10	10
ENSG00000123338	NCKAP1L	-2.353825442312822	NA	0.018581334505676436	0.02702408178312407	0.027365812348741265	1.680148921467453e-05	3.9110728728444894e-05	10	14	14
ENSG00000226337	TMEM252-DT	2.353090445467511	NA	0.018618104892296122	0.019226951309291612	0.08071116154487908	6.634262030351909e-14	2.8400139680106064e-13	18	23	23
ENSG00000256948	AC026369.3	-2.3527966248365155	NA	0.01863282193965817	0.026042003067316005	0.01847686915966605	0.0004182846690711224	0.0008324432853546105	25	30	30
ENSG00000185808	PIGP	2.3499137943135047	NA	0.018777759418028363	0.0005420957306975309	0.1976032225337565	8.033106104476048e-34	8.430828432414918e-33	4	6	6
ENSG00000141219	C17orf80	-2.3474146729071816	NA	0.018904202529221117	0.09721103350790974	0.17539526385038037	7.77123306437732e-30	7.040088527258672e-29	9	9	9
ENSG00000242797	GLYCTK-AS1	-2.3442203799045735	NA	0.019066901499950287	0.004644369479065131	0.014314335255507286	0.0019206403497687256	0.0035125372036028447	6	8	8
ENSG00000153922	CHD1	-2.341936033182468	NA	0.01918400255104932	0.02567896482387	0.01682428767971859	0.0007643880351513557	0.0014693969750936666	14	15	15
ENSG00000167088	SNRPD1	-2.338995965077138	NA	0.01933564231571253	0.009635204054803522	0.013620237732797877	0.0024817478313887173	0.004465844025234534	27	37	37
ENSG00000174718	RESF1	-2.3369194636835164	NA	0.01944337209485732	0.01705669916848903	0.04051140322174576	1.4883671674514023e-07	4.1644654192566646e-07	15	18	18
ENSG00000226763	SRRM5	2.335710054013259	NA	0.019506358142544578	0.008125519046961125	0.022588099282681486	9.415294868951674e-05	0.00020238517386268772	11	13	13
ENSG00000264920	AC018521.5	2.3353817585659367	NA	0.019523486497660676	0.08742000507787796	0.09564204512380163	2.5752468701082093e-16	1.260716773493739e-15	13	16	16
ENSG00000275963	AC008115.4	-2.330584479949125	NA	0.019775280643357096	0.012980072712861484	0.02473174781242833	4.341232432315076e-05	9.708893450935215e-05	18	24	24
ENSG00000205426	KRT81	2.32990588773171	NA	0.01981112577671286	0.013312538188536454	0.04390162768782439	4.3942758873541804e-08	1.2848667892964508e-07	7	7	7
ENSG00000257017	HP	-2.3279627314128937	NA	0.01991408270539615	0.054029426113615255	0.07738135174553401	2.265076728038451e-13	9.40300189037313e-13	8	9	9
ENSG00000213722	DDAH2	-2.3267841360148607	NA	0.01997675716493657	0.008756181992495452	0.046749398505907196	1.575177427751341e-08	4.775940188915797e-08	8	10	10
ENSG00000269858	EGLN2	2.326475264582109	NA	0.019993210544469127	0.1676055289435921	0.29944170567675754	1.3431326722610775e-53	2.7486136272798588e-52	38	55	55
ENSG00000272183	AC005041.3	-2.3238892050311377	NA	0.020131432981492805	0.10083144271808586	0.15297852949026883	6.460886017092353e-26	5.008939163974538e-25	13	19	19
ENSG00000054277	OPN3	-2.321577708574427	NA	0.02025568534421519	0.018621371491502697	0.12024490516504949	2.2991861339575584e-20	1.3872331761650567e-19	11	20	20
ENSG00000250616	AC012645.1	-2.320493881786031	NA	0.020314175511573305	0.03508305164604528	0.07816009863309147	1.7001958441021102e-13	7.102718277833639e-13	2	2	2
ENSG00000136104	RNASEH2B	-2.319341267814946	NA	0.020376539485846123	0.20389760860092035	0.10279204836374567	1.7547881695842726e-17	9.183052279585196e-17	24	30	30
ENSG00000100697	DICER1	-2.3188792962287543	NA	0.020401582021960827	0.058005516706437756	0.048989231742899424	7.022490792835151e-09	2.1848456931482223e-08	22	28	28
ENSG00000232912	RERE-AS1	-2.3178777641460666	NA	0.0204559652345873	0.03774035330658156	0.03837434208742347	3.209484229995646e-07	8.721192372079755e-07	12	12	12
ENSG00000132823	OSER1	-2.3173667760362253	NA	0.020483760578541916	0.1654963163845438	0.28593707902562876	8.084163979320255e-51	1.5184592341879854e-49	9	10	10
ENSG00000258429	PDF	2.3146980160079074	NA	0.020629464430050603	0.021519162626848692	0.05062268958999251	3.893906213628858e-09	1.2331781654205222e-08	9	14	14
ENSG00000078018	MAP2	2.3129855107923323	NA	0.020723435779438967	0.012785337405454778	0.010465761015306685	0.008048208453766626	0.013497675136237156	11	13	13
ENSG00000188822	CNR2	-2.311833976555184	NA	0.020786834262057664	0.0033045992961432073	0.03647399603839827	6.354593412938617e-07	1.6843110114139773e-06	3	5	5
ENSG00000121892	PDS5A	2.3103985117452592	NA	0.020866101417215108	0.003249334556966062	0.021710938388038132	0.00012931738231927132	0.000273920922602913	3	7	7
ENSG00000100902	PSMA6	2.3100585347687295	NA	0.020884913674725936	0.02443020150495484	0.013384614842802608	0.0027078297569359555	0.004847241388485877	14	16	16
ENSG00000088854	C20orf194	-2.3074098073333933	NA	0.02103198501359065	0.057901388731940395	0.07805924018763048	1.7645703594919227e-13	7.362680558376395e-13	11	16	16
ENSG00000106009	BRAT1	-2.307116669568065	NA	0.021048316901732696	0.09660436158167539	0.09825202100705267	9.680756847678555e-17	4.857088916935037e-16	34	49	49
ENSG00000139531	SUOX	2.3063607086155264	NA	0.021090485540396386	0.09637009391915842	0.19045703592241092	1.5809032709725085e-32	1.6013532305911132e-31	26	34	34
ENSG00000249249	AC010226.1	2.306014884988654	NA	0.021109800627156953	0.01749183715529979	0.017350746753442156	0.0006306385325107135	0.0012239497729771645	6	8	8
ENSG00000119203	CPSF3	-2.3048106803726145	NA	0.021177178685234204	0.2062236459717044	0.04059916372126076	1.4421211493596387e-07	4.041002547445824e-07	25	31	31
ENSG00000120156	TEK	-2.303487068409686	NA	0.021251453918240036	0.13727790450047914	0.2490269919724887	1.7695311475159662e-43	2.604780227360627e-42	45	55	55
ENSG00000157985	AGAP1	2.302032232284546	NA	0.021333354538783027	2.472234938753969e-06	0.1061573839949152	4.923914580914016e-18	2.64952027449308e-17	1	4	4
ENSG00000116574	RHOU	-2.3019904836918883	NA	0.021335708845375258	0.008755061132862587	0.01309554238774844	0.003013916092493189	0.0053649208086117605	7	10	10
ENSG00000101246	ARFRP1	2.3015366931349717	NA	0.021361313819618324	0.01683879547745267	0.07338434402488088	9.845398774752706e-13	3.95036835723524e-12	14	17	17
ENSG00000169223	LMAN2	-2.30053002001456	NA	0.021418210546040276	0.023714559963520607	0.038929279562837336	2.6289988156322217e-07	7.203179531758584e-07	4	4	4
ENSG00000026297	RNASET2	2.299793768464091	NA	0.021459906671726085	0.34443579644569783	0.49258753293256097	1.7104131747130647e-100	1.4520730461957596e-98	15	20	20
ENSG00000108784	NAGLU	-2.299230731295891	NA	0.021491840824418143	0.08416315855439656	0.05082195616032167	3.6234964892185315e-09	1.1492387884891549e-08	10	15	15
ENSG00000150995	ITPR1	-2.2962955680616033	NA	0.02165898734304039	0.013330555900607726	0.02927545797876082	8.450390944946348e-06	2.0250943867367932e-05	12	14	14
ENSG00000006042	TMEM98	2.2942924876049604	NA	0.02177370380397351	0.04152635782805361	0.1436219243473565	2.613885161408627e-24	1.896974889250806e-23	19	29	29
ENSG00000231249	ITPR1-DT	-2.2933186799990595	NA	0.021829664553398048	0.02045102745564536	0.01831220749843921	0.0004441346343595471	0.0008800074921585065	9	12	12
ENSG00000256249	AC026333.3	2.292557028333554	NA	0.021873520751998592	0.04610384734223459	0.07915593374909032	1.1777783941747066e-13	4.962585179779372e-13	6	6	6
ENSG00000151553	FAM160B1	-2.291275045456033	NA	0.021947510952577153	0.02166888434233367	0.10770672140572941	2.7390481723636833e-18	1.494969354165016e-17	5	6	6
ENSG00000141744	PNMT	2.2903430429608735	NA	0.02200143849046591	0.007793203815479197	0.016306770667302403	0.0009237376496405924	0.0017577870565564269	2	2	2
ENSG00000009335	UBE3C	-2.287364225709592	NA	0.022174572573375018	0.013494873210169338	0.020677905063549322	0.000188014953909719	0.00039128020417070745	9	11	11
ENSG00000278259	MYO19	2.2838011418780395	NA	0.022383220542414452	0.012365745603549418	0.1126218346082992	4.235755748978293e-19	2.3973259187864273e-18	8	15	15
ENSG00000108387	SEPTIN4	-2.2835553456218305	NA	0.022397676671220276	0.010555643501679198	0.012392166489406605	0.003913630448547112	0.006872296596573257	18	27	27
ENSG00000169884	WNT10B	-2.2832191199467986	NA	0.022417464412648296	0.013688397448146044	0.021731138420096944	0.00012837520588805854	0.00027212687339608357	5	6	6
ENSG00000185015	CA13	-2.2813197802909664	NA	0.02252953107722892	0.07186580174143824	0.06478201779473532	2.289032250549135e-11	8.458223241686516e-11	8	11	11
ENSG00000013725	CD6	-2.2806338342422463	NA	0.02257012344693051	0.014755003438924622	0.011959199013173202	0.004598620266811883	0.007996525953716993	14	18	18
ENSG00000204525	HLA-C	2.280307682733132	NA	0.022589446469246065	0.46366282915169726	0.5372451652889626	7.095266887233374e-114	8.277328697222118e-112	37	43	43
ENSG00000197465	GYPE	2.2792163794367246	NA	0.02265420590022694	0.09007248813486388	0.11377099744318131	2.734091099163775e-19	1.5623768163798594e-18	6	7	7
ENSG00000260711	AL121839.2	2.2790373497612646	NA	0.022664845156659154	0.029084898117064596	0.057018646344432225	3.8484764133792546e-10	1.3139064704965326e-09	11	14	14
ENSG00000144744	UBA3	2.2788335936580526	NA	0.02267695912165011	0.0016476470725193182	0.015868979706045908	0.001084462948767117	0.002048629115268483	4	6	6
ENSG00000150510	FAM124A	-2.277326253012809	NA	0.02276675034100239	0.01800031306858658	0.03936575292034489	2.2471661107187072e-07	6.18963244984181e-07	5	5	5
ENSG00000175334	BANF1	-2.2747043376428477	NA	0.022923672113894372	0.09201774683461708	0.07850116660429829	1.4993694036161923e-13	6.283647581283988e-13	19	21	21
ENSG00000253967	AC022730.4	-2.268580010084171	NA	0.02329387837367536	0.03790748295193648	0.03638697016209835	6.556488541063379e-07	1.7348745871114934e-06	9	10	10
ENSG00000099957	P2RX6	2.267577552469695	NA	0.023354967141724883	0.009850686947752787	0.02023619499368201	0.00022068450597229148	0.00045557031056602985	5	6	6
ENSG00000126861	OMG	-2.2667162430374574	NA	0.023407565508756025	0.07398607612448653	0.020358360124573052	0.00021111681566602348	0.0004367068618573073	15	17	17
ENSG00000070729	CNGB1	-2.2657294699837354	NA	0.023467952027173628	0.008723662262257948	0.013519473216244873	0.002575995732574728	0.004625248750698776	5	5	5
ENSG00000197728	RPS26	-2.265714832312462	NA	0.023468848810180656	0.672543524455328	0.6570993551783486	2.120552227982317e-157	9.091337539417189e-155	23	30	30
ENSG00000104886	PLEKHJ1	-2.2654614619665723	NA	0.0234843763633293	0.023808896909122697	0.06316199701770871	4.1301912692569305e-11	1.4990190492378224e-10	11	14	14
ENSG00000024048	UBR2	-2.265335201018201	NA	0.023492117469814288	0.0012975007883000481	0.014124233121086911	0.002060155755384533	0.003752481258533123	2	6	6
ENSG00000156467	UQCRB	-2.2639981455434213	NA	0.023574228836207002	0.017571197792300024	0.02328039618891843	7.331028196691301e-05	0.00015968474856478993	25	32	32
ENSG00000085662	AKR1B1	-2.2635094146423778	NA	0.023604304915061367	0.07798924802316935	0.06723950651775479	9.337606158755765e-12	3.533332039199087e-11	34	38	38
ENSG00000166888	STAT6	-2.262536889129048	NA	0.023664252357963343	0.0023406750072813725	0.010852167300805193	0.006959387652715567	0.011771036478589531	3	4	4
ENSG00000003249	DBNDD1	2.262324710494155	NA	0.023677348800489002	0.07361349690474046	0.10614708792019037	4.94312814761891e-18	2.6590246111517153e-17	23	26	26
ENSG00000176732	PFN4	2.260605799133997	NA	0.023783678330310844	0.07216578730508781	0.011278304124438145	0.005931320557728645	0.010143220606749954	8	10	10
ENSG00000132514	CLEC10A	-2.2600027949757124	NA	0.023821077370648296	0.03347521938251024	0.04516970834189707	2.7832359474318296e-08	8.277785858915791e-08	20	27	27
ENSG00000138449	SLC40A1	2.259923654888964	NA	0.023825989518504922	0.02913488613735907	0.05404159856882503	1.1313525803818848e-09	3.729635794111677e-09	7	7	7
ENSG00000055955	ITIH4	2.2580466435617557	NA	0.02394275159951189	0.41110113315306823	0.454949222721427	4.261676028350486e-90	2.6383928595733746e-88	21	21	21
ENSG00000072274	TFRC	2.257371163459972	NA	0.023984892032305617	0.007715316942541354	0.015776649723861298	0.0011218107165568414	0.0021154532634960715	8	12	12
ENSG00000235151	AC131097.3	2.2556514533633294	NA	0.024092468133609397	0.030214503194270163	0.07269670270751936	1.2670855913783638e-12	5.046272830131807e-12	20	25	25
ENSG00000141854	MISP3	-2.254474040518029	NA	0.02416636199022374	0.027891092391862854	0.029482211584494596	7.844713770494717e-06	1.8862730853927914e-05	9	11	11
ENSG00000278311	GGNBP2	-2.2540295829086565	NA	0.024194306975031117	0.05012901746992207	0.16915447779192777	9.815097569281009e-29	8.51386485663126e-28	16	26	26
ENSG00000090238	YPEL3	-2.253865134659882	NA	0.024204653650190488	0.19725768263280447	0.11539983101071379	1.4687780677822898e-19	8.523883277292213e-19	6	8	8
ENSG00000268970	AC022150.2	2.252834576773754	NA	0.024269581172947592	0.03264294975849746	0.039170343945369064	2.410732434795744e-07	6.623141705272704e-07	45	53	53
ENSG00000268355	AC243960.3	-2.252488958652147	NA	0.024291389690753798	0.029199976037560294	0.03853559806770451	3.0287160354472943e-07	8.249595186131775e-07	2	5	5
ENSG00000158477	CD1A	-2.252139399733326	NA	0.02431346414922733	0.020066159525830702	0.04482164917339166	3.154997144043366e-08	9.333283771467948e-08	3	5	5
ENSG00000204444	APOM	-2.2518900362667216	NA	0.024329221942442865	0.012441169597217623	0.017649025493773427	0.0005655927910839131	0.001104583848570553	7	8	8
ENSG00000106392	C1GALT1	-2.251782278925534	NA	0.02433603409029571	0.07580830630775533	0.2995333465890164	1.2855149601171812e-53	2.6338466010811874e-52	18	32	32
ENSG00000159111	MRPL10	-2.2485406089306466	NA	0.024541738672197166	0.04559432015512756	0.06853719723996082	5.81172997217868e-12	2.225169843556423e-11	15	16	16
ENSG00000196284	SUPT3H	2.248005485999233	NA	0.024575840103141965	0.08083492671831027	0.0998291006821318	5.3535218764445326e-17	2.7339948379734157e-16	28	34	34
ENSG00000172244	C5orf34	2.2468157644254565	NA	0.024651803850209892	0.02678525072942778	0.09918911701503122	6.809068955337526e-17	3.449593013739534e-16	6	11	11
ENSG00000273611	ZNHIT3	-2.245649094633098	NA	0.02472649319567881	0.17651904191739703	0.21709320900397508	2.079309835682575e-37	2.4711077180956674e-36	3	4	4
ENSG00000104320	NBN	2.2455645469629437	NA	0.024731913484872973	0.028650616082290685	0.0362012998699095	7.008927183471536e-07	1.849170650297744e-06	12	15	15
ENSG00000001461	NIPAL3	2.245214774492743	NA	0.02475434807930173	0.032497597897724315	0.027922961047524973	1.3747961031615704e-05	3.232740761431204e-05	16	16	16
ENSG00000153179	RASSF3	-2.2451021124992256	NA	0.024761578032476205	0.004682167115654343	0.022247936685146373	0.00010647867697532608	0.0002277663504365557	7	7	7
ENSG00000144792	ZNF660	2.245011674173133	NA	0.024767383130843795	0.059669150417078244	0.06904525391389811	4.826420711711843e-12	1.856623795090767e-11	7	10	10
ENSG00000270972	AC136475.9	2.2446342542451414	NA	0.024791621867359864	0.4488000161655542	0.4985710683248889	3.234536153650945e-102	2.8890135676541693e-100	42	54	54
ENSG00000110719	TCIRG1	2.244590796504346	NA	0.024794414137521776	0.18663484205960124	0.28622085248665385	7.075626152642046e-51	1.3319419636845054e-49	10	13	13
ENSG00000184076	UQCR10	-2.242040249960855	NA	0.02495877105973425	0.03308147257647177	0.033817843681884716	1.650647141883464e-06	4.2179925251318025e-06	12	21	21
ENSG00000117016	RIMS3	2.2418089251506492	NA	0.024973724158532884	0.003754139310041889	0.012435859755725018	0.0038505278538562993	0.006769113497261063	13	16	16
ENSG00000180104	EXOC3	-2.239370286688969	NA	0.02513183303819549	0.2645425707581209	0.35274335156708214	4.11183985516691e-65	1.1791629042852398e-63	23	31	31
ENSG00000198818	SFT2D1	-2.2392079527219333	NA	0.025142388638029582	0.06474568928705252	0.32649614182367037	2.4929445364803753e-59	6.046889088557562e-58	14	17	17
ENSG00000167107	ACSF2	2.239080699075257	NA	0.025150665859215927	0.04057330199811989	0.07012851880624216	3.247077772719022e-12	1.2618204560244393e-11	36	47	47
ENSG00000230433	AL031770.1	2.23894072990137	NA	0.025159772886756387	0.017783699581616796	0.020444058835782587	0.00020465486168581571	0.0004242265469660406	16	21	21
ENSG00000066933	MYO9A	-2.2386706219245625	NA	0.02517735540321816	0.006889045940081242	0.020069291841381322	0.00023446426309771588	0.00048228711141450514	8	9	9
ENSG00000111860	CEP85L	-2.238584291799904	NA	0.025182977253320932	0.0830947544186434	0.10808228896698692	2.3757300552420237e-18	1.3008108147300595e-17	9	10	10
ENSG00000225828	FAM229A	-2.2385735443808854	NA	0.025183677205330244	0.005259192701446759	0.01298267034187606	0.0031427449222982315	0.005578030705080974	4	6	6
ENSG00000107779	BMPR1A	-2.2382682940061245	NA	0.02520356441704767	0.07290637320219377	0.026726953896007898	2.114789771172625e-05	4.8719142646210835e-05	25	29	29
ENSG00000187475	HIST1H1T	-2.237476646882507	NA	0.02525520396936134	0.007823470485092016	0.02364253091641954	6.432137688962409e-05	0.00014087449454408218	6	7	7
ENSG00000164040	PGRMC2	-2.2374130976313698	NA	0.02525935328777701	0.009538723337951052	0.019009200577789844	0.0003446221032613261	0.0006930023978457412	6	6	6
ENSG00000272221	AL645933.2	-2.236537851672902	NA	0.025316560734667932	0.35101554468625235	0.6440391212177244	5.661531299979291e-152	1.9814204135376503e-149	27	38	38
ENSG00000225938	AL109741.1	-2.235726190621416	NA	0.025369712343708172	0.017321489575810336	0.023829460413060482	6.012285598866021e-05	0.00013213467350372087	13	16	16
ENSG00000240350	AC017002.3	-2.2354940678059427	NA	0.02538493064810608	0.0019003057207635256	0.0487815094181827	7.569095920677158e-09	2.3506415418995398e-08	3	4	4
ENSG00000227507	LTB	-2.2337217114817114	NA	0.025501389517315624	0.01674075820589848	0.028285443642410726	1.2066416758144817e-05	2.8529847095743208e-05	13	24	24
ENSG00000113558	SKP1	2.2289278624268465	NA	0.02581870491766476	0.014932489968391461	0.041768898063064254	9.46793817403517e-08	2.689954800306977e-07	13	14	14
ENSG00000271936	AC012073.1	-2.2274783724508773	NA	0.02591531967152205	0.0033662717318639263	0.02823145433720037	1.2303163331310847e-05	2.9057560662257225e-05	6	9	9
ENSG00000213015	ZNF580	2.2236778575807037	NA	0.026170126031020764	0.005279061016321797	0.014285875920606457	0.0019409023070151477	0.0035473232082492557	6	9	9
ENSG00000071242	RPS6KA2	2.223456188466641	NA	0.026185054488588867	0.05676493473445247	0.16348998717780752	9.654949338321636e-28	8.088555261498668e-27	9	13	13
ENSG00000131844	MCCC2	-2.2231186372161154	NA	0.026207801244961818	0.0074041390538851825	0.01851596181520188	0.00041237327021788464	0.0008214414230417591	4	10	10
ENSG00000091436	MAP3K20	2.222887229573807	NA	0.0262234051074003	0.021699158845735828	0.034496909690217806	1.2932066319521078e-06	3.335920657543125e-06	14	19	19
ENSG00000176946	THAP4	-2.2205908716777443	NA	0.026378684640344537	0.008962337917185616	0.01199652399868931	0.00453505022007715	0.007897996976145329	18	24	24
ENSG00000065618	COL17A1	2.2204164823354438	NA	0.02639050922443236	0.10831809395265922	0.14102257248168046	7.257505939408311e-24	5.1514474070742183e-23	5	6	6
ENSG00000175970	UNC119B	-2.2192084796273326	NA	0.02647254445377317	0.043138318487362916	0.06975599824249955	3.721375482472777e-12	1.4402588162700442e-11	19	25	25
ENSG00000244355	LY6G6D	-2.218794185408273	NA	0.02650072978332819	0.001625070670032976	0.010949097297965006	0.006710623142145508	0.011379459731499389	5	8	8
ENSG00000095932	SMIM24	2.2182425113374156	NA	0.026538301602775215	0.01096827887061068	0.02403513019987051	5.5820206347468576e-05	0.00012308868698119308	4	4	4
ENSG00000272308	AC104113.1	2.2181036604690973	NA	0.026547765300610527	0.03341322908104408	0.03211830484331069	3.0404430758959006e-06	7.594022474299272e-06	4	4	4
ENSG00000145819	ARHGAP26	2.2165144544440394	NA	0.026656289061843096	0.0022688899036981958	0.07178116710767851	1.7725431493297947e-12	6.997546608622618e-12	5	6	6
ENSG00000241945	PWP2	-2.2158771355011346	NA	0.02669991784245205	0.5443239258393364	0.6324197839211662	2.60688349840076e-147	8.12826274801357e-145	15	18	18
ENSG00000197536	C5orf56	2.214808105237062	NA	0.026773238661361314	0.08858623054978118	0.11748891243799957	6.609793580498993e-20	3.90462797492171e-19	13	16	16
ENSG00000181722	ZBTB20	2.214652812650953	NA	0.026783904053694692	0.0233578879517454	0.030877551181304443	4.749543290092878e-06	1.1639027991112142e-05	15	19	19
ENSG00000272858	Z93930.3	-2.21362454510301	NA	0.02685461740838469	0.05553529863795791	0.03413767978916237	1.4714143467647415e-06	3.7746125104964173e-06	15	19	19
ENSG00000168300	PCMTD1	-2.213468013347197	NA	0.026865396130196745	0.02769122254847492	0.042451755678707744	7.405316632928272e-08	2.1275552846052428e-07	20	24	24
ENSG00000118508	RAB32	-2.2132896196334073	NA	0.026877684813015595	0.024870194315602365	0.015341446945092908	0.0013161106110989012	0.002460211561994229	30	34	34
ENSG00000180871	CXCR2	2.2100561251212145	NA	0.02710126734559474	0.012372038157991025	0.0816915809918843	4.6182477015932467e-14	1.9929121750030846e-13	6	6	6
ENSG00000175471	MCTP1	2.2094262733010406	NA	0.027145005254793665	0.006600745671963827	0.016765048465800462	0.0007811257049224602	0.0015000587585347446	5	5	5
ENSG00000168067	MAP4K2	2.208173791995584	NA	0.027232160592360315	0.009893315307551402	0.011908288518330876	0.004686790541156944	0.008139116049650676	13	17	17
ENSG00000243224	AC006252.1	-2.2078175662637203	NA	0.027256993031207596	0.01684535825781682	0.011995202523864698	0.004537285577501774	0.007901087567889717	7	9	9
ENSG00000128253	RFPL2	2.207670896144953	NA	0.027267223059347017	0.016629593521069165	0.019422912142182194	0.0002965001902463333	0.0006023790738697274	6	7	7
ENSG00000134262	AP4B1	2.2053972638834654	NA	0.02742622988093629	0.11233761756967249	0.19289533771977355	5.736263961033027e-33	5.883444417927954e-32	11	14	14
ENSG00000272573	MUSTN1	2.2050792349805826	NA	0.02744853492989346	0.1318911963198035	0.13712733479521966	3.334581571345535e-23	2.3002710927998624e-22	19	20	20
ENSG00000099968	BCL2L13	-2.2028587967373934	NA	0.02760470249882871	0.08035577830790175	0.10631630990880242	4.636616751100573e-18	2.4996334694946157e-17	11	12	12
ENSG00000167995	BEST1	-2.202237080855465	NA	0.02764856602803225	0.00900998029379322	0.04659023972253253	1.66818978410758e-08	5.048135981588299e-08	28	31	31
ENSG00000104324	CPQ	-2.2021622592320376	NA	0.02765384892112211	0.08509833111978966	0.13969341940710256	1.2220266675908858e-23	8.60991590900415e-23	41	53	53
ENSG00000178445	GLDC	-2.2005770102849835	NA	0.027765982592491426	0.008838882994890006	0.04274696622002003	6.658908714347254e-08	1.9208347441941306e-07	16	25	25
ENSG00000178665	ZNF713	-2.199914354299058	NA	0.027812972092233677	0.05914123336455842	0.06842690060524086	6.0508511135629086e-12	2.3146563851548144e-11	12	13	13
ENSG00000267270	PARD6G-AS1	-2.199132937346545	NA	0.02786847111918387	0.011954393292928798	0.06385229812816505	3.21209794083002e-11	1.1742542653441486e-10	4	5	5
ENSG00000255398	HCAR3	2.1975095876578523	NA	0.027984072498056362	0.01714152071412736	0.02174983775258086	0.00012750916880070113	0.0002703913361893438	3	3	3
ENSG00000107833	NPM3	-2.196735654849148	NA	0.02803933087212825	0.0037734160694663367	0.015243577304600457	0.0013642920243541051	0.0025441761554641745	6	7	7
ENSG00000115274	INO80B	2.195775845738199	NA	0.02810799133679811	0.031125284883417058	0.030668579470335914	5.1201586120860525e-06	1.251326778376282e-05	7	9	9
ENSG00000116786	PLEKHM2	2.194918631505631	NA	0.02816943507205911	0.013734821022832279	0.08610595861375168	9.004464781503137e-15	4.06362017205256e-14	5	8	8
ENSG00000173269	MMRN2	-2.1943008456809365	NA	0.02821378870368921	0.011195528887243261	0.019338886006817383	0.0003056940183692618	0.0006201025220031311	12	15	15
ENSG00000227467	LINC01537	-2.193978965394758	NA	0.028236921778319345	0.0049109796391774135	0.016480734600630792	0.0008667452498727966	0.0016572432032633058	8	10	10
ENSG00000171055	FEZ2	2.192666122543961	NA	0.02833144326775503	0.22532979317185658	0.3200030105170925	6.2055492359524504e-58	1.4577940253061448e-56	19	29	29
ENSG00000235351	AC114730.3	2.1925532833547874	NA	0.028339580122375866	0.030033892346702513	0.012511963954187426	0.0037430708887946865	0.006586283877687264	9	12	12
ENSG00000198105	ZNF248	-2.1916340994242067	NA	0.028405937679344236	0.016138944465204256	0.012897764665602955	0.0032433203027781377	0.005745243246807383	11	12	12
ENSG00000257702	LBX2-AS1	-2.190974387545957	NA	0.028453645949631002	0.05483429301874205	0.15949242010304515	4.803675769643127e-27	3.8912723558625406e-26	7	7	7
ENSG00000237773	AC073332.1	-2.189468505186974	NA	0.02856280525195341	0.05027451348445396	0.014769485630661315	0.0016241477070644264	0.0029942495192913188	18	26	26
ENSG00000261644	AC007728.2	-2.187582455470104	NA	0.02870003096956517	0.12670707245277493	0.17335895355228204	1.7813323850913202e-29	1.5869126790613534e-28	11	12	12
ENSG00000187147	RNF220	2.1864208238734557	NA	0.028784831484808295	0.0034642013062895632	0.02090287038746026	0.00017329048454821255	0.0003619681509765283	7	10	10
ENSG00000233930	KRTAP5-AS1	-2.1854461108659273	NA	0.028856153090842974	0.10493644495800454	0.12884112332707706	8.367671925476002e-22	5.410905197963347e-21	15	17	17
ENSG00000273765	AC024257.4	2.1849553066215703	NA	0.028892123728216316	0.014366450875172437	0.020605038818209426	0.00019304872992328007	0.0004010409048400157	3	4	4
ENSG00000174501	ANKRD36C	2.184581951632338	NA	0.028919512451472125	0.021558172783061914	0.019515187881501795	0.00028672361617330987	0.0005834151985946952	11	12	12
ENSG00000125384	PTGER2	2.1830534982513905	NA	0.029031870510482352	0.011298579776328777	0.05656079331621847	4.5432795131337265e-10	1.5446609906964765e-09	18	19	19
ENSG00000173535	TNFRSF10C	2.1830031764340374	NA	0.029035576095013844	0.006958330890088845	0.15544982800185286	2.4156992608470974e-26	1.9038063706004996e-25	9	13	13
ENSG00000198933	TBKBP1	-2.1814433875618993	NA	0.029150637455463504	0.20210908465623076	0.32554129089633	4.007246577932818e-59	9.651723534405884e-58	18	20	20
ENSG00000160336	ZNF761	-2.1788655091338236	NA	0.02934166067753129	0.05756102847724543	0.08118846328235393	5.561898204745018e-14	2.389303414658625e-13	24	27	27
ENSG00000139211	AMIGO2	2.1781255583428187	NA	0.029396690266559226	0.01307139496856712	0.02022889165402805	0.00022127009714060787	0.0004565709175627823	4	4	4
ENSG00000176715	ACSF3	2.1779775554216294	NA	0.029407707782558336	0.09532434927142863	0.1280915986134532	1.1183847469537638e-21	7.191293597866552e-21	26	32	32
ENSG00000156261	CCT8	-2.177425781863145	NA	0.029448813785096797	0.2626090248449714	0.26704173473500054	5.138149549525463e-47	8.52992513308927e-46	8	9	9
ENSG00000165476	REEP3	-2.175683910325159	NA	0.02957890411200206	0.03929736499783417	0.019499137374722315	0.0002884005725140912	0.0005866881871938493	10	11	11
ENSG00000197353	LYPD2	2.174709662162295	NA	0.029651880382308694	0.014565004702730356	0.0193683186031588	0.0003024414444809782	0.0006136498262428177	5	5	5
ENSG00000161904	LEMD2	-2.172117698765283	NA	0.029846786327990073	0.057394904550000535	0.01150790891400245	0.00544288472759091	0.009346153018269401	7	9	9
ENSG00000267302	RNFT1-DT	2.17200268431129	NA	0.02985546044659501	0.03255268718228288	0.024189101556379586	5.2802410379970105e-05	0.00011685488909615529	8	9	9
ENSG00000108244	KRT23	2.170383848825208	NA	0.02997777931206735	0.1495149973429899	0.42521356567534907	2.2355692430856854e-82	1.0799373788641244e-80	47	60	60
ENSG00000188761	BCL2L15	2.1701080476350003	NA	0.029998661680808412	0.03574948320304775	0.06227133968055744	5.7116265309559356e-11	2.0538620964429302e-10	4	5	5
ENSG00000100580	TMED8	2.1700781935235196	NA	0.030000922843485527	0.10307955655721776	0.09585943855113967	2.37392649035736e-16	1.163821194486517e-15	16	19	19
ENSG00000204577	LILRB3	2.1684056773292406	NA	0.030127834124377667	0.21880632840449077	0.4101859301000606	1.261318179747867e-78	5.421139214159442e-77	12	20	20
ENSG00000268810	AC007193.1	-2.167400588789107	NA	0.030204322419345602	0.018364501300864	0.05563368831127603	6.357122408742401e-10	2.1363568917798047e-09	5	6	6
ENSG00000104863	LIN7B	-2.1670921735828816	NA	0.030227826573332433	0.005559877083746619	0.01756864796903447	0.0005824250315301302	0.0011361627648402005	3	6	6
ENSG00000250312	ZNF718	-2.1670168608585	NA	0.030233568501725858	0.02694256833986702	0.32620276837126183	2.8845425115978653e-59	6.967185849491802e-58	31	37	37
ENSG00000171488	LRRC8C	-2.166254509333987	NA	0.030291743833279622	0.02831596722493973	0.05292074228182104	1.6970510824703595e-09	5.521291787760235e-09	4	4	4
ENSG00000189366	ALG1L	2.1645205949431223	NA	0.030424417737454097	0.30931557747575683	0.21288580766035176	1.2576436964931257e-36	1.4602120346080306e-35	20	23	23
ENSG00000204387	SNHG32	-2.1636288228769227	NA	0.030492847623882626	0.7128989763336602	0.18301087598543878	3.431939290849015e-31	3.271502329003322e-30	42	53	53
ENSG00000090565	RAB11FIP3	-2.1634540517243432	NA	0.030506274122931738	0.0055386960918328305	0.011455100742916705	0.0055514730565209705	0.009524983636446036	4	6	6
ENSG00000184489	PTP4A3	2.1625068187713623	NA	0.03057913207304996	0.0003940449453035758	0.018625855212977282	0.00039620203893082955	0.0007911584496535627	1	3	3
ENSG00000145569	OTULINL	2.162205388576061	NA	0.030602348385777106	0.015246937389563628	0.02026117118673654	0.00021869362572951877	0.00045163499369406515	5	7	7
ENSG00000158006	PAFAH2	2.1620149329933294	NA	0.030617025177988397	0.0034774937364639665	0.010507347034789035	0.007923125663713351	0.013297483069780803	3	5	5
ENSG00000266472	MRPS21	2.160447980895402	NA	0.03073800647823907	0.008741357717236801	0.07232894177395575	1.4500456864132868e-12	5.756211452847559e-12	11	17	17
ENSG00000100003	SEC14L2	-2.158433715194435	NA	0.03089412677920484	0.021732093076841354	0.022632817458123365	9.26428340372662e-05	0.00019941407818565055	5	7	7
ENSG00000204713	TRIM27	2.156806685934156	NA	0.031020729965404618	0.17118357608575058	0.26773580207818387	3.739611067590156e-47	6.244458636621576e-46	8	12	12
ENSG00000185359	HGS	-2.1563469929797288	NA	0.031056580397630967	0.004172111159132605	0.010267536647039515	0.00867270697127048	0.014477587058339089	5	6	6
ENSG00000233214	AC002511.2	-2.155957786678726	NA	0.03108696152623682	0.07325703659178967	0.10869514607005716	1.883201386741906e-18	1.0357607627080484e-17	5	5	5
ENSG00000163125	RPRD2	-2.155418850808234	NA	0.031129072535654497	0.020057408505401438	0.04088739683397882	1.300100714138756e-07	3.656786476425378e-07	13	16	16
ENSG00000144635	DYNC1LI1	2.154987947612616	NA	0.031162777370365807	0.05481032231509859	0.11396459955339198	2.539577518945936e-19	1.4521912261555139e-18	20	22	22
ENSG00000213901	SLC23A3	-2.1513577055547137	NA	0.03144797678643307	0.1327117964122117	0.24511923003060662	1.0094846052698806e-42	1.440237229265656e-41	5	5	5
ENSG00000261186	LINC01238	2.150652913704326	NA	0.03150360548964872	0.13964791975314375	0.14508342404116104	1.4701765446969198e-24	1.0788214619173076e-23	20	30	30
ENSG00000241404	EGFL8	-2.1506411417724243	NA	0.031504535355800535	0.004586179411525534	0.017857159915481285	0.0005242468910800175	0.0010292283841020287	5	10	10
ENSG00000122359	ANXA11	-2.1505292016786273	NA	0.031513378692058606	0.03799761731464062	0.08189625080884773	4.2817305408146024e-14	1.853759077112588e-13	22	29	29
ENSG00000002587	HS3ST1	-2.150467608414049	NA	0.031518245505876674	0.008424715339017971	0.01765298283423866	0.0005647768331787305	0.0011032415892678036	5	5	5
ENSG00000205959	AC105345.1	-2.147042653304877	NA	0.03178988607432169	0.04457198814833984	0.08461164368683324	1.5671903852081278e-14	6.959023282220142e-14	18	23	23
ENSG00000108094	CUL2	2.1449541583324825	NA	0.031956512394306566	0.0018645837116705686	0.03592472888788163	7.741395102123933e-07	2.033346371669832e-06	5	7	7
ENSG00000101574	METTL4	-2.1441056356866963	NA	0.03202442361602747	0.007727676212687071	0.1015585690697592	2.7929140813300413e-17	1.4456892116127038e-16	6	8	8
ENSG00000261079	AC009053.2	-2.143766583326084	NA	0.032051594126063614	0.052299466282156946	0.018552303596684624	0.0004069532503341456	0.0008112101929536514	31	39	39
ENSG00000135549	PKIB	-2.1407146629735347	NA	0.032297055326524444	0.017952774890564675	0.018970690649186234	0.00034948294981296035	0.0007018717772973951	20	21	21
ENSG00000277476	AC005332.5	2.138112275739034	NA	0.03250763185235378	0.02528208955374391	0.027846888714434	1.4129622378628655e-05	3.317482121729228e-05	12	16	16
ENSG00000129245	FXR2	2.1378092765808105	NA	0.03253222580408638	9.897311799441207e-05	0.03187639580741483	3.316664770122398e-06	8.249091246240608e-06	1	3	3
ENSG00000129472	RAB2B	-2.13762754781974	NA	0.03254698407844536	0.024447772142361192	0.023836645336953576	5.996708269868478e-05	0.0001318261121907121	8	11	11
ENSG00000170604	IRF2BP1	2.1370092242923704	NA	0.03259724136739058	0.008695143029812046	0.012042060368799939	0.004458702017578888	0.00777450746308697	5	6	6
ENSG00000137714	FDX1	-2.136859710391782	NA	0.032609403820119155	0.06572945562826066	0.08730013900933664	5.779590584396974e-15	2.6374188113843454e-14	13	16	16
ENSG00000175575	PAAF1	2.135771644590357	NA	0.032698031426281346	0.17881822178323348	0.11155842410794926	6.348401203573523e-19	3.567127530802174e-18	4	10	10
ENSG00000124279	FASTKD3	2.1348172816923507	NA	0.03277593809502105	0.01957722690479069	0.02039494899047449	0.00020833319178550994	0.00043132994155857903	26	35	35
ENSG00000247828	TMEM161B-AS1	-2.1331564080818652	NA	0.032911897744003146	0.025443855409741485	0.14176934263906643	5.413807680166661e-24	3.8683911627990866e-23	21	23	23
ENSG00000152439	ZNF773	-2.1328877392479164	NA	0.03293393636899224	0.0069216153097736875	0.09307918187902042	6.714770615744685e-16	3.2147292375601785e-15	6	10	10
ENSG00000110921	MVK	2.131578922271728	NA	0.03304147803343036	0.00015075839414005314	0.1342277669107701	1.0332446380628964e-22	6.959588491021449e-22	1	2	2
ENSG00000139719	VPS33A	2.1315356974051802	NA	0.03304503481580652	0.02441792075828276	0.033743118172185095	1.6955763129370465e-06	4.330221621825378e-06	16	25	25
ENSG00000204642	HLA-F	-2.131478252457157	NA	0.03304976221273726	0.03174010637622528	0.3564608499143648	5.973952233224162e-66	1.769383537954424e-64	14	15	15
ENSG00000257252	AC124947.1	-2.1300503534162702	NA	0.03316745645937772	0.09719833310480308	0.12687404162447932	1.7907523333714248e-21	1.1399261976609712e-20	22	28	28
ENSG00000100014	SPECC1L	-2.1300358748201007	NA	0.03316865168891224	0.033502791361057466	0.05131653588660861	3.0306214829929694e-09	9.68201155534979e-09	4	4	4
ENSG00000157315	TMED6	-2.128618704123261	NA	0.033285819745610526	0.09646421515171398	0.22061229051138212	4.581423740346386e-38	5.6119168373714405e-37	16	18	18
ENSG00000125868	DSTN	2.126726169904746	NA	0.03344284179545614	0.08341936598099493	0.11947643675834135	3.0873330610880184e-20	1.851859904323135e-19	10	12	12
ENSG00000164674	SYTL3	2.125482920464783	NA	0.03354633773212317	0.009241968531656458	0.011552534446999581	0.005352807205209312	0.00920438090465602	9	11	11
ENSG00000068903	SIRT2	-2.124786806002556	NA	0.03360440625423348	0.00586805841128361	0.03204469388741955	3.1219662306389144e-06	7.784035895496763e-06	17	22	22
ENSG00000231613	AC099568.1	-2.1246025121199876	NA	0.03361979407945219	0.21731541211963384	0.21841293916662183	1.1800467267398946e-37	1.4171303443180989e-36	7	7	7
ENSG00000146776	ATXN7L1	-2.1227641451913164	NA	0.03377362077561832	0.020463762738319874	0.021576200457094276	0.00013578196399636686	0.0002869408380251011	13	18	18
ENSG00000188428	BLOC1S5	-2.1227326343564688	NA	0.03377626270568116	0.056055203423243424	0.05455464085685477	9.396255612121942e-10	3.1119425935163994e-09	20	22	22
ENSG00000197535	MYO5A	2.1209149057400873	NA	0.03392896405698806	0.0649560023437786	0.04720927610393424	1.334524275560187e-08	4.064965684117522e-08	19	24	24
ENSG00000163950	SLBP	-2.120560828433123	NA	0.03395877749958705	0.002532266825048149	0.013710987262681176	0.0023998566845065445	0.004327564908791034	8	11	11
ENSG00000198793	MTOR	2.11974255544139	NA	0.0340277620903998	0.06566218536870763	0.1257298206927428	2.7856465784425762e-21	1.759523137153287e-20	13	14	14
ENSG00000104219	ZDHHC2	2.119514113078233	NA	0.03404704232497271	0.0400838489857562	0.1402635133354318	9.773727706020143e-24	6.908889382957107e-23	7	8	8
ENSG00000230074	AL162231.2	2.1187114349689558	NA	0.034114861368938154	0.1998293264608431	0.1765912856031056	4.7697566457174654e-30	4.3788306593901934e-29	23	28	28
ENSG00000132541	RIDA	2.111516568953226	NA	0.034727935289266154	0.03217000754484627	0.036765878228138156	5.721740913502605e-07	1.5198595868286275e-06	20	28	28
ENSG00000275734	AC010538.1	-2.1111385121016735	NA	0.03476040803879213	0.002188361592613542	0.013455416134160746	0.002637786003016694	0.0047302511937397556	7	10	10
ENSG00000228242	AC093495.1	2.1080391004043086	NA	0.0350276074291592	0.12250129154268975	0.17376431422695887	1.5104222024640136e-29	1.3533035710582742e-28	14	18	18
ENSG00000168374	ARF4	2.1067780815734425	NA	0.03513682027145129	0.007019493579591788	0.05018667681018116	4.557936687079828e-09	1.4381611084955285e-08	8	9	9
ENSG00000166086	JAM3	-2.1065056414032046	NA	0.03516045359481297	0.017464085795766606	0.020244771378937786	0.00021999882804173333	0.00045422103323954793	15	17	17
ENSG00000117500	TMED5	-2.106309625123794	NA	0.03517746577906632	0.051213533556497284	0.06422669699779655	2.8025207702602664e-11	1.0293516532275286e-10	5	6	6
ENSG00000114686	MRPL3	2.105754811162864	NA	0.03522565597957842	0.010815471190029624	0.022632324423587157	9.26593503920377e-05	0.00019942459837764238	5	5	5
ENSG00000132749	TESMIN	-2.1057469755711815	NA	0.035226336969090104	0.061269332571048093	0.0859455882255844	9.556560416758612e-15	4.3037146687760884e-14	17	22	22
ENSG00000111490	TBC1D30	-2.1055492011197674	NA	0.03524352922361527	0.03936599339208002	0.1325443119097504	1.9891292866769587e-22	1.3236933697021018e-21	8	12	12
ENSG00000156136	DCK	-2.1033343867759364	NA	0.03543654956466156	0.004689503270343414	0.018853519017809392	0.00036470097489957234	0.0007309790811772752	5	7	7
ENSG00000224186	C5orf66	-2.1028093728804467	NA	0.035482436376437894	0.01228461871023472	0.02302778842668443	8.03167544865215e-05	0.00017432629068337644	15	16	16
ENSG00000185009	AP3M1	-2.102401056990104	NA	0.03551815868709815	0.2568283364175699	0.2980857535310843	2.5679146479946297e-53	5.2053390423711475e-52	2	3	3
ENSG00000198346	ZNF813	2.102153637857529	NA	0.035539819557486085	0.001714283351788418	0.015477592790277486	0.0012519279326819745	0.002347655781034793	3	4	4
ENSG00000131355	ADGRE3	-2.100514934113954	NA	0.03568356830214391	0.07433013351525586	0.04242969918009807	7.464329795024568e-08	2.1437915199275886e-07	31	36	36
ENSG00000215067	ALOX12-AS1	-2.100102435089323	NA	0.035719831167600274	0.009892150729096062	0.07894339911395604	1.2738032370303782e-13	5.357971967582525e-13	7	10	10
ENSG00000139154	AEBP2	-2.100067615509033	NA	0.035722893601437086	0.0008375278237905963	0.02419471954725619	5.2695447847933423e-05	0.00011664828128878408	1	5	5
ENSG00000277161	PIGW	2.099256089356819	NA	0.0357943319919463	0.001954419906660819	0.018398119562488654	0.00043045294958396366	0.0008543793556036334	7	11	11
ENSG00000126581	BECN1	2.0981156826019287	NA	0.035894927528469	2.206735618567299e-05	0.09404272437263227	4.684563285129651e-16	2.260427005534282e-15	1	3	3
ENSG00000234336	JAZF1-AS1	2.0979988189863357	NA	0.03590524969952592	0.008785746780555805	0.15895442857740014	5.958140541986254e-27	4.8082895131539894e-26	10	12	12
ENSG00000222009	BTBD19	-2.0957318414587247	NA	0.03610598557785961	0.026791602814322812	0.019085421057787235	0.0003352008331761959	0.0006755622385872115	9	12	12
ENSG00000197191	CYSRT1	-2.0957217517240063	NA	0.036106881135929574	0.016442760420424953	0.02537884714729406	3.437614620116637e-05	7.760881137490813e-05	15	20	20
ENSG00000167523	SPATA33	-2.0954862037405584	NA	0.03612779359864709	0.03060343275584891	0.06294658062371739	4.46714651258069e-11	1.616865672103129e-10	18	26	26
ENSG00000010165	EEF1AKNMT	-2.0948006313027503	NA	0.03618871898303299	0.1325338716520226	0.14392487172138635	2.3201463556953715e-24	1.6880861202299503e-23	13	14	14
ENSG00000137747	TMPRSS13	2.093668914624249	NA	0.03628948388793162	0.0076099552800428585	0.012966643431509198	0.003161484659061742	0.005608969627379455	9	10	10
ENSG00000156795	WDYHV1	2.0927713488741473	NA	0.03636957059432984	0.09948409695942273	0.1383896956698497	2.0357595926206434e-23	1.4214674777626797e-22	3	3	3
ENSG00000137288	UQCC2	-2.092138783474848	NA	0.03642610267152738	0.0052764302836646486	0.012114830048020385	0.004339392723233736	0.007577257490147168	14	21	21
ENSG00000164124	TMEM144	2.092060964480312	NA	0.03643306248903578	0.17661186074729057	0.20319414089133112	7.667772176180198e-35	8.34886508249614e-34	33	40	40
ENSG00000171806	METTL18	-2.0911725259652028	NA	0.03651260120515479	0.09995379356630105	0.12948662039287806	6.516636694314878e-22	4.241131031150127e-21	5	7	7
ENSG00000180257	ZNF816	-2.090034246444702	NA	0.03661472347087673	1.1681687737965263e-05	0.024097120117270585	5.458495979186301e-05	0.0001205683641483146	1	2	2
ENSG00000273032	DGCR9	-2.0899723880313026	NA	0.036620280145464125	0.022680937612253396	0.11737521746657055	6.903659939473364e-20	4.0754170155603687e-19	6	10	10
ENSG00000137486	ARRB1	-2.0892338896849223	NA	0.03668667416251062	0.0673606350431803	0.07747302579325406	2.1898845146382756e-13	9.097463551727662e-13	18	22	22
ENSG00000124207	CSE1L	2.0889550336706693	NA	0.03671177111424734	0.028499612134197112	0.03679591467863063	5.660303995836177e-07	1.5044723066428176e-06	4	4	4
ENSG00000174851	YIF1A	2.0882599356722173	NA	0.036774393382837174	0.010224986092424107	0.03039278721525422	5.653951537219734e-06	1.3747286957575675e-05	3	4	4
ENSG00000240403	KIR3DL2	2.0876100879424704	NA	0.036833021269981676	0.02702296514767858	0.2400380412064325	9.587375193031101e-42	1.3323654553102944e-40	14	27	27
ENSG00000168237	GLYCTK	-2.0868835475764516	NA	0.036898662442297156	0.0267013254643978	0.17180166270169794	3.3548978968399965e-29	2.9640980954615713e-28	17	21	21
ENSG00000183032	SLC25A21	2.0865675035601376	NA	0.03692724733776458	0.007771353455444423	0.04740726310059452	1.2425760274146756e-08	3.78960275549249e-08	4	5	5
ENSG00000112149	CD83	-2.0856423040424374	NA	0.03701103630485065	0.018995373556992826	0.02052020656831248	0.00019907997781423644	0.00041306987774184395	18	23	23
ENSG00000162408	NOL9	2.085566005575325	NA	0.03701795335327733	0.0006999154794977142	0.04788723092204347	1.0450837170398046e-08	3.2055340124334835e-08	2	7	7
ENSG00000139433	GLTP	2.0847479249808387	NA	0.03709218791356495	0.06862370958560582	0.08501506424224589	1.3495272567317493e-14	6.017431857954438e-14	9	10	10
ENSG00000178074	C2orf69	-2.0841973614987928	NA	0.03714221866554538	0.015839672436951117	0.03532561260205117	9.601256381513518e-07	2.5030700165183235e-06	7	10	10
ENSG00000274070	CASTOR2	-2.082701131580976	NA	0.0372784742490605	0.007218448577355064	0.040754096599950274	1.3639554789967252e-07	3.828227906598173e-07	4	9	9
ENSG00000135898	GPR55	-2.082539720319069	NA	0.037293198712077896	0.05236456858230741	0.044706318556133946	3.288812660587396e-08	9.712389928777899e-08	27	31	31
ENSG00000156110	ADK	-2.0817978897322904	NA	0.037360934600894624	0.5727218892567596	0.5962228963997211	1.1286804904039737e-133	2.332017075896114e-131	13	15	15
ENSG00000176658	MYO1D	2.0814609850052506	NA	0.037391731631830925	0.05045614581857692	0.0907719966982111	1.5880440667243477e-15	7.477585859488148e-15	6	6	6
ENSG00000138744	NAAA	2.081357331535093	NA	0.03740121111621267	0.5683836343764196	0.5880762254639871	8.975327698913055e-131	1.6550311258995698e-128	42	50	50
ENSG00000213625	LEPROT	-2.0806984637308	NA	0.037461514792358444	0.011975484335876179	0.48030354423205246	5.109177765564414e-97	3.842863574634392e-95	14	21	21
ENSG00000130332	LSM7	2.0795674974783265	NA	0.03756522077995568	0.06594147302779588	0.22265792755413838	1.8958411265617652e-38	2.3593453903779183e-37	24	33	33
ENSG00000214309	MBLAC1	2.0792134972585075	NA	0.0375977316266641	0.12384387187819856	0.15066508532087858	1.6187546350533919e-25	1.2354260452394579e-24	12	14	14
ENSG00000110455	ACCS	2.0791743051355405	NA	0.03760133244375737	0.35705988866106947	0.5848884968732314	1.1814803752478387e-129	2.155447548417573e-127	33	38	38
ENSG00000257337	AC068888.1	2.0781238675724643	NA	0.03769795187484973	0.028906098981382997	0.015338421195673212	0.00131757414640226	0.0024624105314573186	13	15	15
ENSG00000145725	PPIP5K2	-2.0765219167956337	NA	0.03784570624054965	0.3919650267774983	0.3857013541221558	1.0327845884130192e-72	3.744444589153248e-71	13	16	16
ENSG00000139117	CPNE8	2.0721834470232054	NA	0.03824833650833807	0.0011868487122958953	0.011527609332983585	0.005402930534379595	0.009284984039891338	2	2	2
ENSG00000185504	FAAP100	-2.072139246348276	NA	0.03825245720558252	0.004737499390654683	0.010346458126529548	0.008418347160037502	0.014084510775364207	3	3	3
ENSG00000148700	ADD3	-2.0712860641377175	NA	0.03833207082849903	0.05062450749396197	0.06738104389850297	8.867171496870478e-12	3.362740468815388e-11	18	21	21
ENSG00000133103	COG6	2.0700685753801062	NA	0.038445923150782296	0.02415618713714739	0.1281810730153841	1.0803310792825122e-21	6.959653523146432e-21	2	3	3
ENSG00000185885	IFITM1	2.069012486897877	NA	0.03854491495347816	0.12999180392283377	0.1636273470734686	9.135874039441482e-28	7.672434079450636e-27	37	55	55
ENSG00000139083	ETV6	2.0686495247291514	NA	0.03857898696976041	0.00914576580874921	0.019912693291183566	0.000248178707435828	0.0005088494325462715	5	6	6
ENSG00000142694	EVA1B	-2.06753504845202	NA	0.03868376517981678	0.02000585663668443	0.11169305520289717	6.031515244916939e-19	3.3924058686481006e-18	13	15	15
ENSG00000170606	HSPA4	2.066427914267814	NA	0.038788092444268445	0.0680151356078615	0.09568065136834167	2.538291050624229e-16	1.2429798180226984e-15	13	16	16
ENSG00000142599	RERE	-2.0663754654541626	NA	0.038793040716105134	0.1939560372244508	0.26587395071668235	8.763378437972016e-47	1.442256975362592e-45	14	18	18
ENSG00000159648	TEPP	-2.0651227768656466	NA	0.03891138482248568	0.006091387316559208	0.08258267254719213	3.32182768734646e-14	1.446572448204785e-13	8	11	11
ENSG00000065989	PDE4A	2.064338981276132	NA	0.038985587496546736	0.015080531195773668	0.014908805700108987	0.00154298172498895	0.002853817256453355	15	19	19
ENSG00000107341	UBE2R2	2.0643260452604735	NA	0.03898681316897871	0.017615146205351033	0.0203744414169163	0.00020988880262626963	0.0004343409045780014	9	11	11
ENSG00000139428	MMAB	2.0642612244306946	NA	0.038992955360116946	0.02901914780409717	0.04503555430084792	2.9210395819393347e-08	8.666593043369835e-08	4	6	6
ENSG00000108239	TBC1D12	-2.063408649122542	NA	0.0390738188939375	0.03431268327323062	0.03174752716907108	3.473922161850402e-06	8.623956449561746e-06	14	18	18
ENSG00000143315	PIGM	-2.061980606505984	NA	0.03920958238643026	0.1144043782370065	0.18284951199283056	3.667541678422645e-31	3.490270379759708e-30	10	11	11
ENSG00000281332	LINC00997	2.0606705098393134	NA	0.03933448490181869	0.017201850214099236	0.22534585788996034	5.926319468629862e-39	7.467336705917231e-38	6	8	8
ENSG00000108654	DDX5	-2.0606327287692996	NA	0.03933809189417709	0.2010265662703091	0.2374946469587726	2.9419352184118536e-41	4.016819033482872e-40	9	12	12
ENSG00000141293	SKAP1	2.0594454724432034	NA	0.039451583469238376	0.028407049194787693	0.055651333694377476	6.316618680747134e-10	2.123161382911262e-09	26	30	30
ENSG00000128408	RIBC2	-2.0576947011156594	NA	0.039619449359469754	0.06113312423456818	0.08085638576964688	6.287802446745757e-14	2.69371781561936e-13	19	22	22
ENSG00000260231	KDM7A-DT	-2.0571684141816364	NA	0.03967002868687005	0.06492757904964516	0.12811642932747141	1.1076921516589837e-21	7.12788469373355e-21	11	15	15
ENSG00000131979	GCH1	2.0564269902189825	NA	0.03974137694556223	0.17141845893924515	0.27621852238544115	7.515777122774215e-49	1.3328651693738883e-47	12	15	15
ENSG00000086102	NFX1	-2.0562809171872027	NA	0.03975544658962325	0.016042004621780674	0.11682196700794403	8.530522233238367e-20	5.015188396772364e-19	4	5	5
ENSG00000127951	FGL2	-2.056248956460921	NA	0.03975852558617073	0.0375739469739049	0.06212709212426558	6.019397958983617e-11	2.1636272395432835e-10	7	10	10
ENSG00000223891	OSER1-DT	-2.0550857323550686	NA	0.03987072475039624	0.19077630198385379	0.23855835360822944	1.8415362357741095e-41	2.530489175263638e-40	36	47	47
ENSG00000133030	MPRIP	2.054412296109675	NA	0.039935803969433505	0.058128815347075855	0.0865555134365933	7.620650362816866e-15	3.457315689734032e-14	10	11	11
ENSG00000197880	MDS2	-2.0485915123930787	NA	0.04050207529458492	0.006974231628717881	0.011719261148492937	0.005029463794948968	0.008691079667430457	11	11	11
ENSG00000119718	EIF2B2	-2.0482001702261683	NA	0.04054038978601298	0.030185462948061854	0.19395399606947228	3.69036632085689e-33	3.805537705133783e-32	16	19	19
ENSG00000204267	TAP2	2.047939664745106	NA	0.04056591169768506	0.20901696082070717	0.28698185645971186	4.948348677698002e-51	9.407897059184372e-50	26	31	31
ENSG00000260279	AC137932.1	-2.047441259066111	NA	0.04061477882504883	0.028985191600211225	0.033546898821784125	1.81946354134399e-06	4.633498703669154e-06	28	35	35
ENSG00000175567	UCP2	-2.046365555328304	NA	0.04072041832861824	0.057200094061159806	0.263573498225913	2.5024673184196163e-46	4.0257797414238275e-45	14	18	18
ENSG00000183336	BOLA2	2.0454341686800963	NA	0.04081207320093523	0.15401458541479018	0.16919846497434987	9.641827431823428e-29	8.367798513579957e-28	29	39	39
ENSG00000161180	CCDC116	2.0437442147875378	NA	0.04097882276481301	0.04497733672980665	0.03529319240460114	9.713775904902103e-07	2.530096339507384e-06	5	8	8
ENSG00000027847	B4GALT7	-2.0435054029895534	NA	0.041002433069611745	0.04201980818719469	0.47380128630988205	3.2726643359150076e-95	2.3191289544052257e-93	4	6	6
ENSG00000106638	TBL2	-2.0427523762366264	NA	0.04107695710143622	0.05865707311913065	0.06764747157647813	8.044852519943587e-12	3.056972653767174e-11	6	7	7
ENSG00000179526	SHARPIN	-2.0422141674019607	NA	0.04113029176036512	0.0014260243898396828	0.01215067028275634	0.004281827511814355	0.007481310239440079	7	10	10
ENSG00000164654	MIOS	-2.0419277255578567	NA	0.041158701081806796	0.02677819239904133	0.01829136904914596	0.00044751862708077304	0.0008863029144021454	14	21	21
ENSG00000105245	NUMBL	2.041438203413923	NA	0.04120729039988243	0.05016152345906601	0.024056471877648918	5.539180751798694e-05	0.00012225406784117864	28	32	32
ENSG00000175274	TP53I11	2.040612844877115	NA	0.041289324418637925	0.004777975802567477	0.03665264239964855	5.959409117534243e-07	1.5822558748505148e-06	3	6	6
ENSG00000226167	AP4B1-AS1	2.0390443778387257	NA	0.0414455986882665	0.012169493631819822	0.04773457550110672	1.104235271107101e-08	3.381523332895656e-08	3	4	4
ENSG00000160714	UBE2Q1	-2.0389366149902344	NA	0.04145635400801036	0.0037477888616309477	0.012580795174116928	0.003648504304369162	0.0064251592026727	1	2	2
ENSG00000160200	CBS	-2.038903303430009	NA	0.04145967916150924	0.21926163168609072	0.3431443796374943	5.693405731521816e-63	1.5255658576541817e-61	14	17	17
ENSG00000153339	TRAPPC8	-2.038787841796875	NA	0.04147120626754808	0.0005376296232150465	0.01198408400034621	0.004556137628314371	0.007930721053943506	1	2	2
ENSG00000108786	HSD17B1	-2.035918283561608	NA	0.0417585615445913	0.026967966896748054	0.1237035413530175	6.083793690576195e-21	3.7719080983257834e-20	8	11	11
ENSG00000146555	SDK1	2.0356852543226296	NA	0.04178197072260157	0.10432534425137922	0.18363653639513594	2.6526698606579843e-31	2.5427968384809264e-30	11	15	15
ENSG00000183018	SPNS2	2.0350908720708794	NA	0.04184173027456753	0.032297229700124865	0.06538208566958281	1.8392101900979872e-11	6.838815166953682e-11	10	16	16
ENSG00000253738	OTUD6B-AS1	2.0331237285603536	NA	0.04204002425386199	0.10076523987565203	0.09087957510874493	1.5256313993544696e-15	7.19160331707801e-15	14	16	16
ENSG00000110514	MADD	-2.0316086027502167	NA	0.042193295099396476	0.060911043713196465	0.04812647836386323	9.586808461323002e-09	2.9463114391259527e-08	12	14	14
ENSG00000134539	KLRD1	2.0312857715499217	NA	0.04222601388547504	0.009628308272852614	0.02096132889535427	0.0001696575987228385	0.000354725452389412	8	11	11
ENSG00000163389	POGLUT1	-2.0305475223393725	NA	0.04230091576291494	0.21654264438260024	0.22473450039590534	7.72323368576973e-39	9.717221898552097e-38	14	15	15
ENSG00000146070	PLA2G7	-2.0302062196184187	NA	0.04233558190130508	0.03887238548105146	0.0409762289472725	1.2592149286504057e-07	3.5476058504067366e-07	11	18	18
ENSG00000164329	TENT2	-2.030044703484905	NA	0.04235199548049343	0.0050170160797324325	0.020379378771141748	0.0002095132141453475	0.0004336159919597591	3	5	5
ENSG00000254910	AC136475.2	-2.0290439742882276	NA	0.04245381154290534	0.1958518299994082	0.3763613034507339	1.6149522793254294e-70	5.561208160271444e-69	28	46	46
ENSG00000267249	AP005482.3	-2.024505746089495	NA	0.04291814135313208	0.018576269891273752	0.013092953061148353	0.003016810661303194	0.005369515934684844	8	8	8
ENSG00000013583	HEBP1	-2.0235256233091197	NA	0.04301898455716662	0.05295304062704074	0.1138781930414229	2.6246243650569966e-19	1.5003227745454145e-18	5	7	7
ENSG00000177757	FAM87B	-2.0229386226645016	NA	0.04307947591432889	6.627634524813557e-05	0.035468966061456914	9.119141930653693e-07	2.380638833441622e-06	3	6	6
ENSG00000105771	SMG9	2.022586637310278	NA	0.043115783035665135	0.07555764865392424	0.08506466071747608	1.3249402812943597e-14	5.912412407992968e-14	17	18	18
ENSG00000173436	MICOS10	2.022299350466818	NA	0.04314543570048894	0.02267045693554474	0.08686622655111935	6.790306921415109e-15	3.088779135155112e-14	20	22	22
ENSG00000197265	GTF2E2	2.0198196865593343	NA	0.04340209434171874	0.0056699750857510415	0.01213027598980592	0.004314488311740175	0.007535305026788092	5	6	6
ENSG00000140332	TLE3	2.0198178469767085	NA	0.04340228522625307	0.0068020109321868605	0.017315094606348478	0.0006389012365171443	0.0012384443658904156	8	10	10
ENSG00000237892	KLF7-IT1	2.0194483818028757	NA	0.0434406372075606	0.04902579169454882	0.03360368159546908	1.7827097169637248e-06	4.545976049994189e-06	17	20	20
ENSG00000236935	AP003774.2	2.0192815659183476	NA	0.0434579627511132	0.4476003113694029	0.45469526082645784	4.980489489970495e-90	3.061305170734911e-88	12	13	13
ENSG00000242485	MRPL20	2.01849528477432	NA	0.04353970474800753	0.04334174339145554	0.03341153169252824	1.9101689328853365e-06	4.855118872098805e-06	16	26	26
ENSG00000130024	PHF10	2.018242416439578	NA	0.04356602059182242	0.0617932621509659	0.08113085218350786	5.6815497313192996e-14	2.4388709973064995e-13	22	25	25
ENSG00000136261	BZW2	2.01784488745402	NA	0.04360741833754006	0.021806193534850058	0.037607190901261044	4.2286355809848776e-07	1.1362718830822575e-06	13	17	17
ENSG00000058056	USP13	-2.017663814241897	NA	0.043626285892492504	0.0029517340895704337	0.015807415895800158	0.0011092237117031006	0.002092868019803771	3	4	4
ENSG00000112874	NUDT12	-2.0170791377720794	NA	0.04368725537828939	0.14950301416125164	0.14712423979269745	6.572263547054203e-25	4.885468035042589e-24	9	11	11
ENSG00000131966	ACTR10	-2.0169553165425147	NA	0.04370017656352034	0.29658527140917423	0.07448609359558336	6.569684714613915e-13	2.6577854015313527e-12	18	24	24
ENSG00000110237	ARHGEF17	-2.015951865393039	NA	0.043805009365681734	0.17342757666756364	0.2536953218899372	2.1844665970641163e-44	3.33583416500913e-43	7	9	9
ENSG00000181097	AC105219.1	2.015425957522113	NA	0.043860036908358824	0.13762200301546199	0.1319810458538795	2.475857309373713e-22	1.6368544561476686e-21	17	22	22
ENSG00000104738	MCM4	2.01449958734894	NA	0.04395710815199956	0.002064718997112987	0.042911244614446724	6.276605410986453e-08	1.814523030900315e-07	6	7	7
ENSG00000266993	AL050343.2	2.0139282408708574	NA	0.044017068031310704	0.02468097489574255	0.0242413036233225	5.181684886593648e-05	0.0001148219590647299	10	10	10
ENSG00000140543	DET1	2.0137245666600587	NA	0.04403845928156438	0.0012145220172504305	0.010017890261324923	0.009530193741105197	0.015793708201218885	4	8	8
ENSG00000182584	ACTL10	2.0136944224107025	NA	0.04404162598098679	0.007319574231699324	0.011061338190546421	0.006433850076951544	0.010946928759762083	10	13	13
ENSG00000266913	LINC01841	-2.0135302879010353	NA	0.04405887193498129	0.005516727350416971	0.029037913159237646	9.204284378713403e-06	2.1974700377357117e-05	14	18	18
ENSG00000110917	MLEC	-2.0132853366026153	NA	0.04408462007918097	0.010741514803974022	0.010970687919806153	0.006656456881144394	0.011297662218403129	13	16	16
ENSG00000258811	AL583810.2	2.0132753999815445	NA	0.04408566483872453	0.02341361850624471	0.06938419339783626	4.263664779785623e-12	1.6449400969301158e-11	15	23	23
ENSG00000215440	NPEPL1	-2.0122154688487366	NA	0.04419722855947864	0.030868624131131554	0.06310601651772509	4.2152360205082136e-11	1.528268129295885e-10	5	6	6
ENSG00000136273	HUS1	2.0108558984282943	NA	0.04434067977849065	0.01932840418274894	0.08500474537642959	1.3546996559644605e-14	6.03892498053926e-14	11	16	16
ENSG00000140368	PSTPIP1	-2.0103404074381195	NA	0.04439517298486514	0.07460005404164342	0.045213740702002125	2.7394364729981524e-08	8.153175299452503e-08	30	38	38
ENSG00000101049	SGK2	2.010263889292894	NA	0.04440326662989419	0.015113962246606955	0.050055637087007505	4.778779864788106e-09	1.5047979416314953e-08	7	8	8
ENSG00000146247	PHIP	2.00765097130245	NA	0.04468039405322278	0.032744008194923	0.07462085402231503	6.252362121617216e-13	2.53299688220207e-12	9	10	10
ENSG00000123892	RAB38	2.006819209885228	NA	0.04476891666518398	0.07478140145243456	0.0968557568483847	1.6343921096580058e-16	8.081946449978415e-16	34	39	39
ENSG00000106771	TMEM245	2.0068182319484307	NA	0.04476902083193618	0.029101044347476245	0.05588247353293842	5.809244458598179e-10	1.9583788720365672e-09	15	21	21
ENSG00000138119	MYOF	-2.0061864168132146	NA	0.04483636253827733	0.04319232281906641	0.07770231794531662	2.0125412823628635e-13	8.368833766062256e-13	26	33	33
ENSG00000167526	RPL13	-2.005573719007054	NA	0.04490174820756073	0.12280470946022184	0.12490793232509305	3.824875045226795e-21	2.3956458053540652e-20	12	17	17
ENSG00000162600	OMA1	-2.0043186365671084	NA	0.04503593875641817	0.07742180694799637	0.13269754907874426	1.8740932479272079e-22	1.2485946040677424e-21	3	3	3
ENSG00000262319	AC007952.6	-2.004248359930634	NA	0.04504346256056421	0.08936667620364645	0.08185207483928376	4.3522304975520544e-14	1.88333083024275e-13	18	25	25
ENSG00000141030	COPS3	-2.003697872580286	NA	0.04510243431185223	0.15517137482510895	0.20460194392304623	4.233322675703934e-35	4.671637745537115e-34	18	20	20
ENSG00000163464	CXCR1	2.00260638031919	NA	0.04521955450060858	0.054878685728552416	0.04695400219237472	1.4631759843335122e-08	4.4442091667260714e-08	12	14	14
ENSG00000227218	AL157935.1	-2.001594577588271	NA	0.04532835267041989	0.0379128328392141	0.09794914671564389	1.0846072461029487e-16	5.421139511343477e-16	10	12	12
ENSG00000267122	AC004490.1	-2.001342540533536	NA	0.04535548827202692	0.005953021608758229	0.017590399217942674	0.0005778208365121444	0.001127565945078148	6	6	6
ENSG00000100350	FOXRED2	-1.99910271559973	NA	0.04559724137772177	0.05672758309002952	0.20181051202921743	1.373395532404512e-34	1.4812805022141496e-33	15	17	17
ENSG00000213190	MLLT11	1.9988362145130032	NA	0.04562607803836028	0.018853153493704155	0.02804401822203727	1.3161778865072265e-05	3.0991534499124575e-05	5	5	5
ENSG00000109066	TMEM104	1.9984087103067965	NA	0.04567236808321066	0.011596902759585167	0.012364556443768394	0.003954045393817875	0.006938291666692187	27	33	33
ENSG00000114544	SLC41A3	1.9974018601191779	NA	0.045781545924054666	0.22371295276114797	0.3038868605439224	1.5908330693797675e-54	3.3597532397529107e-53	18	23	23
ENSG00000277324	AC093462.1	-1.9956758118328275	NA	0.0459692215733973	0.008940348919864134	0.03983467453490221	1.898479698796382e-07	5.257069006080923e-07	3	7	7
ENSG00000171097	KYAT1	-1.995009432658577	NA	0.04604185109346456	0.034150938670715045	0.03939446947958971	2.2240823910194177e-07	6.129988576597878e-07	7	10	10
ENSG00000139190	VAMP1	1.9940931186859228	NA	0.04614187912146833	0.005111863848840747	0.3136396384941643	1.40669381653412e-56	3.169959561070122e-55	4	7	7
ENSG00000137802	MAPKBP1	1.9929531582623752	NA	0.04626657656869732	0.024794461944063373	0.022913366889617516	8.37078010604937e-05	0.00018127352953484108	15	21	21
ENSG00000156711	MAPK13	1.9928429945513357	NA	0.04627864212514655	0.03409361757748077	0.03182860397584189	3.374136196965221e-06	8.381092358307732e-06	9	14	14
ENSG00000172006	ZNF554	1.991681575775146	NA	0.04640600648161556	0.02291102271623585	0.2799671339132349	1.3178298709214873e-49	2.3889497311239518e-48	1	2	2
ENSG00000133704	IPO8	1.9911097671825182	NA	0.04646882089971361	0.049808080753902015	0.10571924463452906	5.8112471629989774e-18	3.112338463406292e-17	15	18	18
ENSG00000170545	SMAGP	1.9910147065994546	NA	0.04647927044681289	0.014326239133120618	0.02638291248680975	2.39382945455202e-05	5.486739015786233e-05	6	7	7
ENSG00000154328	NEIL2	-1.9907947925522145	NA	0.04650345210858846	0.07125393434298724	0.12929985348434955	7.005640259563639e-22	4.54730222601275e-21	14	18	18
ENSG00000128881	TTBK2	1.9863129522752738	NA	0.04699858534232886	0.019626496246256443	0.0183733237555998	0.00043435761526892914	0.0008617305349660881	11	12	12
ENSG00000139192	TAPBPL	-1.9863091760754081	NA	0.04699900438228744	0.370971313665528	0.5739300408144895	7.179685171411648e-126	1.1615511415522486e-123	37	49	49
ENSG00000035862	TIMP2	-1.9855623129361208	NA	0.04708194461658071	0.006926577787540103	0.055873958973903216	5.827192080001958e-10	1.9640431796374524e-09	9	12	12
ENSG00000111802	TDP2	1.985223067221536	NA	0.04711965898930456	0.02502304773727263	0.03415544885865727	1.46204807110517e-06	3.7522691366929906e-06	13	18	18
ENSG00000152503	TRIM36	-1.984860849601267	NA	0.04715995522539246	0.014010342331049773	0.031170057953649508	4.275421664058666e-06	1.0523784429014218e-05	6	9	9
ENSG00000171163	ZNF692	1.9848573780676129	NA	0.04716034156915399	0.00256184245567497	0.010581492145516137	0.007705008090152358	0.012944081479038283	5	8	8
ENSG00000273179	AC092535.5	1.9843758928839172	NA	0.047213951404176	0.04225266907720062	0.08512718935770063	1.2945781576911024e-14	5.779932524406331e-14	4	5	5
ENSG00000245904	AC025164.1	1.9843152330607463	NA	0.047220709063514076	0.007367774123152455	0.01352734846792452	0.00256850100199639	0.00461420738353615	9	10	10
ENSG00000204010	IFIT1B	1.9835466675990787	NA	0.04730639969072757	0.020328340321601725	0.0330603188189261	2.167160346899086e-06	5.4807008979460884e-06	7	8	8
ENSG00000175264	CHST1	1.9822455484000194	NA	0.04745176507466192	0.0045532278953677756	0.01004993231194298	0.009415460379488321	0.015618662221691355	2	4	4
ENSG00000137040	RANBP6	-1.980193104484254	NA	0.04768183439750511	0.0008847272685615255	0.012441285227341184	0.003842764674550735	0.006756158643004978	3	6	6
ENSG00000103145	HCFC1R1	-1.977993230061882	NA	0.0479294703935612	0.010419316308805306	0.010044037043888896	0.009436463199996166	0.0156489611659157	8	11	11
ENSG00000133104	SPART	-1.976959323192925	NA	0.04804622829201596	0.1705381154676482	0.21085540702060346	2.9874682371016663e-36	3.4291896116503664e-35	16	22	22
ENSG00000051009	FAM160A2	-1.9762537681200107	NA	0.04812604292193552	0.22508455426863716	0.24782467914613696	3.026523759029622e-43	4.409673402174935e-42	18	28	28
ENSG00000256806	C17orf100	1.975693402900709	NA	0.048189512558583475	0.00976213546013616	0.03758284089962776	4.265809601769784e-07	1.1457223000900554e-06	4	7	7
ENSG00000137168	PPIL1	-1.974386170388302	NA	0.04833784935948246	0.0021511919851619336	0.04424873435206547	3.877992615536259e-08	1.1399330710289904e-07	5	7	7
ENSG00000140416	TPM1	-1.9741959273821652	NA	0.04835946891630494	0.042107549696079244	0.03928090675379036	2.316777762311752e-07	6.375228152420449e-07	17	21	21
ENSG00000255760	LINC02422	-1.974192907395409	NA	0.04835981217850042	0.0700288563826078	0.09491395637948742	3.3819275456747745e-16	1.6466972027477769e-15	14	15	15
ENSG00000248429	FAM198B-AS1	1.9720122835726606	NA	0.04860820428358748	1.0365004567654996	0.27436454352805767	1.772168191613843e-48	3.10428113564717e-47	50	62	62
ENSG00000174579	MSL2	-1.9718728636047327	NA	0.04862412180730519	0.011875990388055441	0.012836335308665464	0.0033181153940027674	0.005871064887717031	6	7	7
ENSG00000162972	MAIP1	-1.9717752824866914	NA	0.04863526520929534	0.008954285809065309	0.08710982222185758	6.202968438108858e-15	2.826108016608098e-14	9	11	11
ENSG00000267082	AC011472.1	-1.9714730953899304	NA	0.04866978745911191	0.1076253031169971	0.14189097757301922	5.1613189024692265e-24	3.6895147085637667e-23	13	15	15
ENSG00000164609	SLU7	1.9713708262600382	NA	0.0486814754774292	0.025744779721852264	0.027058560406120737	1.8767137866582474e-05	4.351509562926215e-05	25	29	29
ENSG00000197670	AL157838.1	-1.9701194763183596	NA	0.048824679280331615	0.05913316356634643	0.10847720487470126	2.045434305353721e-18	1.1231877330294896e-17	1	1	1
ENSG00000139946	PELI2	1.969538400606195	NA	0.04889129740791005	0.03218227521681093	0.05910503410171113	1.8053036368826584e-10	6.300193746215041e-10	9	13	13
ENSG00000168234	TTC39C	1.969162913155129	NA	0.04893438619102856	0.011933086334587164	0.14191594241860964	5.1109679022220705e-24	3.6550453942955084e-23	4	7	7
ENSG00000152495	CAMK4	1.9690737709026611	NA	0.048944620324598946	0.008278894228505392	0.09300478980084133	6.903947764227812e-16	3.3006913913783875e-15	3	3	3
ENSG00000254428	AP003392.1	1.9685349560377283	NA	0.04900651817204934	0.008642957534007288	0.010422700511450885	0.008179850116692616	0.013702867016817591	8	10	10
ENSG00000070019	GUCY2C	1.9674291142986815	NA	0.04913376061002245	0.03123655742039636	0.051595443684250154	2.7400826283971757e-09	8.7847592062784e-09	9	13	13
ENSG00000242498	ARPIN	-1.967341546182205	NA	0.04914384837290998	0.18496792272393514	0.37118895485088865	2.56586898221775e-69	8.429518616101952e-68	25	33	33
ENSG00000085832	EPS15	-1.9655247528393458	NA	0.0493535336450541	0.04906633468032172	0.019219870605699525	0.00031920896242212813	0.0006456846539958806	11	13	13
ENSG00000183549	ACSM5	-1.965420492482095	NA	0.04936558959777036	0.007089470090829061	0.02262141175462784	9.302567550458984e-05	0.0002001376626807441	8	14	14
ENSG00000165555	NOXRED1	-1.9653673291319316	NA	0.04937173799409513	0.052163004073866856	0.022590013833445572	9.408779180809772e-05	0.00020227047031679427	11	12	12
ENSG00000272361	AC005014.2	1.963956991141508	NA	0.049535079779227435	0.12000227715307885	0.041649963756318534	9.88187220388317e-08	2.804306245646078e-07	21	23	23
ENSG00000104714	ERICH1	1.9625846619388851	NA	0.04969445438228302	0.28939918781810037	0.3393455344503022	3.928768917720376e-62	1.02861768198453e-60	45	58	58
ENSG00000152778	IFIT5	-1.9622732958549345	NA	0.04973067448357388	0.18637362719433861	0.2055999176337645	2.7766938187826213e-35	3.088036465519012e-34	10	12	12
ENSG00000113552	GNPDA1	-1.9617419999974257	NA	0.049792529345997615	0.009550826809324304	0.019776268639397677	0.00026078204208180867	0.0005334149856465812	5	6	6
ENSG00000186642	PDE2A	-1.9609246105071938	NA	0.04988781795473473	0.011611729513741639	0.02091805110147951	0.00017233964022160154	0.00036011362131841654	7	8	8
ENSG00000090487	SPG21	1.9604299677253023	NA	0.049945556028294626	0.007920171148481843	0.014923514739770029	0.001534655159572847	0.0028405613957382353	2	2	2
ENSG00000244482	LILRA6	-1.959892703758079	NA	0.05000833260260063	0.3006284264720061	0.4803422247303283	4.98352887429152e-97	3.764869456617854e-95	20	30	30
ENSG00000171953	ATPAF2	-1.9592615013462376	NA	0.050082169906341505	0.7544978321816738	0.11251298444809013	4.4149684691714535e-19	2.49217558518174e-18	39	47	47
ENSG00000273796	BX322562.1	-1.9588554222631838	NA	0.05012972084669764	0.010244373536686982	0.02328617961430197	7.315726172809745e-05	0.00015939193004384998	13	20	20
ENSG00000225062	CATIP-AS1	-1.9576744513757824	NA	0.05026822498377747	0.04473373061971633	0.10064485564807474	3.939224197145591e-17	2.0262074312192484e-16	11	14	14
ENSG00000168679	SLC16A4	1.9567492782921858	NA	0.05037695310263277	0.007582133787558245	0.010732198653042932	0.007280338700432209	0.01227876950960975	6	7	7
ENSG00000257495	KRT73-AS1	-1.9561733246707578	NA	0.05044473976215944	0.061364193046316934	0.12701605596519674	1.695129823117848e-21	1.0802594327999991e-20	11	12	12
ENSG00000100577	GSTZ1	-1.9555905645655114	NA	0.050513405284502856	0.06527484080491106	0.08504604439401711	1.3341163157643977e-14	5.951810795796998e-14	6	8	8
ENSG00000145365	TIFA	-1.9546632446434213	NA	0.05062283109210675	0.0007207795631146544	0.01514931836185749	0.0014123791311364624	0.002627279501015207	2	3	3
ENSG00000115963	RND3	1.954554913509363	NA	0.05063562735177986	0.007184327218509227	0.010108779455188672	0.009208407468752162	0.015303321996475513	9	12	12
ENSG00000130309	COLGALT1	-1.9534204570755165	NA	0.05076979414663411	0.052060150186111605	0.08208015323642769	4.000280017619123e-14	1.735411131347087e-13	15	18	18
ENSG00000250850	AL161781.2	1.952183635648183	NA	0.050916406333058835	0.017100419140214027	0.019224258587467586	0.000318700171493225	0.0006448076027533407	4	5	5
ENSG00000150625	GPM6A	-1.9520375336239093	NA	0.050933748587149365	0.012849423897644017	0.023503395049240032	6.76362441436557e-05	0.00014788906678816162	5	7	7
ENSG00000168575	SLC20A2	1.9519458528553586	NA	0.05094463358501934	0.03554356240743517	0.041720762904002555	9.633336886013431e-08	2.735134010898085e-07	11	12	12
ENSG00000183307	TMEM121B	1.9517180641341731	NA	0.050971686728111844	0.0983513363643257	0.13237825763612485	2.121749011910348e-22	1.4097587681228422e-21	13	14	14
ENSG00000184292	TACSTD2	-1.950975881391133	NA	0.05105991493386484	0.2673715999769175	0.4082865540807582	3.6999231315914864e-78	1.547560531308839e-76	3	3	3
ENSG00000184743	ATL3	-1.9505465711080472	NA	0.051111008261604265	0.0275763434548415	0.056943502954053586	3.954761092403273e-10	1.3485821828121642e-09	5	6	6
ENSG00000128271	ADORA2A	-1.9494075496670251	NA	0.05124677365105705	0.22671855098223434	0.0960682791678351	2.195328838555139e-16	1.0788541006000126e-15	18	25	25
ENSG00000088808	PPP1R13B	-1.9493388583630376	NA	0.05125497093862658	0.00014414914413597807	0.01349218990377551	0.0026021323899676533	0.004670221701261673	2	3	3
ENSG00000249096	LINC02362	1.949273454379608	NA	0.05126277695344849	0.044284452701573114	0.16962431807494388	8.114310426389225e-29	7.0635690102613605e-28	14	19	19
ENSG00000119537	KDSR	1.9486419007698	NA	0.05133820457265155	0.07236605302136372	0.05264829419517551	1.872757397863916e-09	6.0768054145635375e-09	25	29	29
ENSG00000164691	TAGAP	1.9474083525074206	NA	0.0514857974919995	0.006898686418940264	0.014999048644871539	0.0014926060212208838	0.002767210881936966	9	13	13
ENSG00000197256	KANK2	-1.9472966821867383	NA	0.05149917625635798	0.12145726240062486	0.1535934470302697	5.0593300227976974e-26	3.9348050141023906e-25	7	9	9
ENSG00000176014	TUBB6	1.946687423399655	NA	0.05157222031330223	0.06993499978900425	0.30523949113585735	8.289673937450853e-55	1.7681544571311527e-53	8	12	12
ENSG00000248936	AC027607.1	1.9466074261696686	NA	0.05158181762049903	0.07147354387427779	0.05300576322834333	1.6456649284713112e-09	5.360210419440554e-09	43	49	49
ENSG00000175322	ZNF519	1.9464661053076622	NA	0.05159877560664022	0.006584527827604317	0.01781468257254615	0.000532430355869397	0.0010433834045028326	8	12	12
ENSG00000258890	CEP95	1.9460117303302193	NA	0.05165333055973698	0.017391962652591308	0.06866248044448857	5.551536977350005e-12	2.1298279110643228e-11	2	2	2
ENSG00000146007	ZMAT2	-1.9458036254665882	NA	0.0516783329745235	0.00506690364583391	0.025690407850518446	3.072391223216064e-05	6.975829086049554e-05	7	10	10
ENSG00000237686	AL109615.3	1.94574977371229	NA	0.05168480455363828	0.028651238560396773	0.03552129095101395	8.949262890279458e-07	2.3394955686799153e-06	13	15	15
ENSG00000138078	PREPL	1.9452645650850928	NA	0.051743144588336516	0.005733863094068893	0.01594681211304435	0.0010539552918241608	0.0019934134001866697	7	9	9
ENSG00000072310	SREBF1	1.9438933089473729	NA	0.05190831830225493	0.12209253401741296	0.1595252024061789	4.741024498709426e-27	3.842335970149714e-26	5	6	6
ENSG00000276814	AC004801.6	1.9437273019463692	NA	0.0519283444610951	0.007240757609201401	0.023205546813661486	7.531988821033676e-05	0.00016385395952290562	11	12	12
ENSG00000266601	AC018521.6	-1.9425746287829055	NA	0.05206757484201296	0.002286538284112068	0.01567036917187079	0.0011664113979716199	0.002195936882623264	4	5	5
ENSG00000139187	KLRG1	1.939277715120529	NA	0.05246753092723824	0.04755450154121144	0.07004408047099445	3.3490019499650046e-12	1.2999555101844696e-11	15	16	16
ENSG00000118473	SGIP1	-1.9372010141942722	NA	0.05272077634411916	0.12396340622867186	0.17400438519788558	1.3697787590289083e-29	1.230504763676624e-28	13	16	16
ENSG00000160948	VPS28	-1.9361163934341876	NA	0.05285344715974009	0.41407873589451427	0.46843278896202567	9.76712418704772e-94	6.568486771909072e-92	18	20	20
ENSG00000109390	NDUFC1	1.9360676688695773	NA	0.05285941369130268	0.023005422518523555	0.010350353383093654	0.008405991937438831	0.01406521179970129	8	9	9
ENSG00000174529	TMEM81	-1.935649473100106	NA	0.05291064670560575	0.009619786576715975	0.061214664543554176	8.388335325810275e-11	2.992543426301652e-10	8	9	9
ENSG00000169683	LRRC45	-1.9355329861472887	NA	0.05292492486734037	0.051266981530085375	0.11933326959659717	3.261524192309587e-20	1.9549765247786475e-19	7	11	11
ENSG00000163818	LZTFL1	-1.9332749397817084	NA	0.05320233725475846	0.012851702209834753	0.019135422469547258	0.0003291614993645791	0.0006644056676792805	5	7	7
ENSG00000101191	DIDO1	-1.9330423051992411	NA	0.053230986480857716	0.04201145515731835	0.03989779211690915	1.8558744193206695e-07	5.142412411848467e-07	22	26	26
ENSG00000120832	MTERF2	1.9329532879226226	NA	0.053241952473189434	0.011204663515954604	0.035599141758121164	8.702349414254439e-07	2.2770306698969996e-06	7	9	9
ENSG00000100373	UPK3A	-1.9313763844000351	NA	0.053436523419831586	0.5075528344304459	0.196187841119687	1.4523241836061296e-33	1.512198386439679e-32	52	65	65
ENSG00000149503	INCENP	1.930769682880446	NA	0.053511541120770556	0.022543882847209613	0.06437295362971124	2.657067952966092e-11	9.78652455442773e-11	11	14	14
ENSG00000157538	VPS26C	-1.9305714864390284	NA	0.053536066853106926	0.06581244173551244	0.038669679258295446	2.8861843511705126e-07	7.876380559870007e-07	33	48	48
ENSG00000070526	ST6GALNAC1	1.9298896847732128	NA	0.05362050780081008	0.15335106117467773	0.1706433512596692	5.368508857228135e-29	4.704371915820403e-28	16	19	19
ENSG00000177556	ATOX1	-1.9297493015714362	NA	0.053637908020820996	0.029260381593317574	0.03566796660173941	8.489741788418256e-07	2.2237754991535768e-06	6	8	8
ENSG00000231389	HLA-DPA1	-1.9296556557624935	NA	0.05364951785480029	0.029937546857861663	0.04997738279739929	4.91572569441848e-09	1.545933980076701e-08	8	12	12
ENSG00000160199	PKNOX1	-1.929402921939543	NA	0.05368086125948412	0.03259374604756284	0.1059726605169315	5.2802297334544225e-18	2.836800115883768e-17	16	18	18
ENSG00000100422	CERK	1.928765417819097	NA	0.05375999082403566	0.02686968376071623	0.19898149110842175	4.508412567471577e-34	4.78137087937972e-33	22	26	26
ENSG00000106086	PLEKHA8	1.9275119627033	NA	0.05391585867369637	0.05844404081017627	0.1017134930964076	2.6346377126448857e-17	1.365822313607834e-16	2	2	2
ENSG00000120889	TNFRSF10B	-1.9272668871476013	NA	0.053946378002376214	0.035841287623142024	0.21612196275121012	3.1529533219912566e-37	3.7366963731049107e-36	10	13	13
ENSG00000176049	JAKMIP2	1.9253193587760185	NA	0.0541894172209897	0.1757959920219394	0.19871511489333835	5.041266499366867e-34	5.336585135656938e-33	13	18	18
ENSG00000185591	SP1	-1.9249113584652637	NA	0.05424044866695076	0.11104687862289092	0.05522781616796018	7.363810058283993e-10	2.4578041784646204e-09	4	4	4
ENSG00000145012	LPP	-1.9248457271860098	NA	0.054248661371953055	0.033985286402763173	0.08093907371366935	6.098661793160425e-14	2.615302602923434e-13	17	23	23
ENSG00000057704	TMCC3	-1.9243547839440416	NA	0.05431012798357658	0.08345335039618634	0.10800130232365188	2.4497741094601377e-18	1.339215052697861e-17	17	20	20
ENSG00000009790	TRAF3IP3	1.9238102535623594	NA	0.054378371719565166	0.26123972594891554	0.2980873491980072	2.5659588072548663e-53	5.2053390423711475e-52	16	17	17
ENSG00000186908	ZDHHC17	1.923124601004816	NA	0.05446440345560215	0.004043245812841193	0.05532098003710661	7.119503678824088e-10	2.380432220474835e-09	11	14	14
ENSG00000162733	DDR2	1.9226932320534142	NA	0.05451858731555693	0.010686094237017678	0.03718368458716281	4.923917900803669e-07	1.3148593597147636e-06	11	14	14
ENSG00000135094	SDS	1.9224015747347394	NA	0.054555247597923205	0.008980425327597935	0.011371131711607516	0.0057286939010140325	0.009817265085289262	9	13	13
ENSG00000002919	SNX11	-1.9222833372919585	NA	0.05457011547848902	0.05937967406011038	0.2711848210545	7.677967193392145e-48	1.3153792147800388e-46	10	12	12
ENSG00000100583	SAMD15	1.9209082970748266	NA	0.05474326956571082	0.02859635677094357	0.05050972161956726	4.056061589502344e-09	1.283346867128703e-08	5	5	5
ENSG00000242616	GNG10	-1.920563538660556	NA	0.054786755578913965	0.3216639794426307	0.22510103905753817	6.58951192708887e-39	8.296882528461604e-38	18	20	20
ENSG00000173992	CCS	-1.9202156634902352	NA	0.05483066391808586	0.09346519943499741	0.12051780421541729	2.0705741126714912e-20	1.2498513008871314e-19	27	31	31
ENSG00000171310	CHST11	1.9196603213605297	NA	0.054900819270853246	0.009953811063967427	0.04143657046261846	1.0670404142907647e-07	3.020580400243038e-07	3	6	6
ENSG00000070614	NDST1	-1.919250349363807	NA	0.05495265828997585	0.10557607523390002	0.40926637668516275	2.1246153266950071e-78	9.035183117513391e-77	14	18	18
ENSG00000135426	TESPA1	-1.9174318218282678	NA	0.05518309474990266	0.016963156089851363	0.08223418769452456	3.778797441697952e-14	1.6418190354111522e-13	18	23	23
ENSG00000108055	SMC3	-1.9170103449481672	NA	0.05523661741711167	0.009803358329710736	0.028734130243568974	1.0267327114385875e-05	2.4414086617388152e-05	3	4	4
ENSG00000111652	COPS7A	-1.916612121615178	NA	0.055287226901593274	0.018596128534233498	0.043439151103276834	5.1903690405452206e-08	1.5117126133884168e-07	27	37	37
ENSG00000049860	HEXB	1.9164285711613036	NA	0.05531056700634075	0.08723947034479203	0.14709896267837247	6.638203180614475e-25	4.929226797669988e-24	7	11	11
ENSG00000142621	FHAD1	-1.9161011318127856	NA	0.05535222428084515	0.029479897463160827	0.055942666335216024	5.683929805127329e-10	1.9172642059033942e-09	15	22	22
ENSG00000260097	SPDYE6	1.9154020419289295	NA	0.05544125094780395	0.04925909047257	0.14950760339772093	2.5607703129379635e-25	1.941408050246381e-24	14	21	21
ENSG00000165322	ARHGAP12	-1.9147178285607718	NA	0.0555284986506503	0.008043252228396811	0.013072030670393609	0.003040303050908442	0.005408522512451127	8	8	8
ENSG00000164687	FABP5	1.914706589712863	NA	0.0555299327307031	0.001968573604150096	0.013398236720813576	0.00269420882996736	0.004825507518545764	8	8	8
ENSG00000268858	AL118506.1	-1.913802119758495	NA	0.05564544456165488	0.028047701867012765	0.02155737336215589	0.00013671074281309989	0.0002887256808499815	15	19	19
ENSG00000132002	DNAJB1	-1.9131092758827222	NA	0.055734064514453785	0.009570252680700352	0.01114361313099149	0.006238375092472316	0.01063967125418277	7	9	9
ENSG00000197763	TXNRD3	1.9123085475395132	NA	0.05583663013255982	0.04150679564417616	0.034475969894434105	1.302975062630166e-06	3.360613528206455e-06	17	20	20
ENSG00000086619	ERO1B	-1.911337688631448	NA	0.05596119867251315	0.011972007133862797	0.03727696162175444	4.761571467578647e-07	1.2738875054213139e-06	13	25	25
ENSG00000157778	PSMG3	1.9111273280481555	NA	0.05598822001248961	0.03041037113466358	0.12352176872068076	6.524877644511612e-21	4.03662073325143e-20	9	11	11
ENSG00000164125	GASK1B	-1.9111116458750685	NA	0.05599023486177388	0.013711620444591406	0.17265844165542377	2.3685327819665738e-29	2.104557962587812e-28	12	15	15
ENSG00000230513	THAP7-AS1	1.9104124959517572	NA	0.05608012318594696	0.237028947383878	0.32836234603606823	9.840082202713729e-60	2.4175869583716012e-58	18	26	26
ENSG00000130638	ATXN10	-1.9094952450277727	NA	0.05619823454698775	0.06569135203730243	0.13701946872495022	3.4780874829757674e-23	2.397336103117019e-22	11	14	14
ENSG00000151470	C4orf33	1.908892803063537	NA	0.05627592163859828	0.2196066011647133	0.22148608390301602	3.143675123517876e-38	3.875692645090442e-37	15	20	20
ENSG00000103852	TTC23	1.9078233911014892	NA	0.05641404644464732	0.04575078960324581	0.050841680263141925	3.59777227318327e-09	1.141924795721264e-08	9	11	11
ENSG00000186166	CCDC84	1.907033103292165	NA	0.05651630092909337	0.012735140636500206	0.039306975054808395	2.2951638345192568e-07	6.318793481806186e-07	7	9	9
ENSG00000090659	CD209	1.9064088465776938	NA	0.05659718184809539	0.013905153129838274	0.027885118306126784	1.3936513082917736e-05	3.2739351076569345e-05	12	16	16
ENSG00000116288	PARK7	-1.9059107028507947	NA	0.05666179220844317	0.09590055136033444	0.124397895984065	4.655903486464616e-21	2.904477587827636e-20	11	11	11
ENSG00000164967	RPP25L	-1.904691651007727	NA	0.05682016491866222	0.032904224867378186	0.04235735253634449	7.661214561041463e-08	2.198496795637551e-07	10	16	16
ENSG00000272333	KMT2B	1.9035832731505637	NA	0.05696447897621966	0.027753893482824532	0.05855708196566853	2.2025805742795074e-10	7.630718034003894e-10	14	15	15
ENSG00000213793	ZNF888	-1.9032874098531436	NA	0.05700305276975299	0.04426016861222005	0.13390333954075478	1.1723652086173054e-22	7.881180306773096e-22	43	53	53
ENSG00000072864	NDE1	1.9030206661351683	NA	0.05703784866226788	0.10250798436225611	0.24951889071732888	1.4203349898165953e-43	2.101581081998688e-42	9	10	10
ENSG00000144118	RALB	1.9027867317199705	NA	0.057068379224086994	0.0014490498863036466	0.042283723023876285	7.866918536571047e-08	2.25488527467252e-07	1	3	3
ENSG00000115109	EPB41L5	1.9025966094460502	NA	0.05709320191688023	0.030196806856936025	0.060849279680331866	9.579969597552214e-11	3.4018446439079915e-10	14	15	15
ENSG00000277481	PKD1L3	1.9024244127095842	NA	0.057115691970902584	0.08527164079390002	0.04124490078225789	1.1432113049610306e-07	3.229275353117561e-07	21	24	24
ENSG00000170889	RPS9	1.9010780655623585	NA	0.05729178815466801	0.20733403175421541	0.45796055964380744	6.676180332355661e-91	4.2091844308664424e-89	18	30	30
ENSG00000272540	AL662797.1	-1.899762446016443	NA	0.05746430126450408	0.005916202472514396	0.012045622045122169	0.004452785681811527	0.0077657705336505525	15	19	19
ENSG00000273837	AC018755.4	-1.8993150952267523	NA	0.057523059301865125	0.09831719604885715	0.3572609707280001	3.9383895601698517e-66	1.1807594854432305e-64	67	80	80
ENSG00000139977	NAA30	-1.8988234791460645	NA	0.057587689042288066	0.0637012509248699	0.125474678837737	3.0738507144933378e-21	1.9372828336216924e-20	15	24	24
ENSG00000163634	THOC7	-1.8982476565501913	NA	0.057663465650946336	0.018558246613651012	0.02554572235697416	3.236892251256466e-05	7.329917498586708e-05	12	14	14
ENSG00000214688	C10orf105	-1.8972294028348928	NA	0.057797667820561144	0.007166215646781656	0.02477130806106683	4.2797168346213757e-05	9.578812842198118e-05	6	11	11
ENSG00000133739	LRRCC1	-1.8970607671122905	NA	0.05781991843925457	0.13122174588128926	0.016136279761321606	0.0009832586045215846	0.0018660803241412852	8	13	13
ENSG00000122335	SERAC1	-1.8969845578040037	NA	0.05782997620219554	0.12295897475070389	0.2702606642601391	1.174345058335521e-47	1.995921051079866e-46	20	22	22
ENSG00000203697	CAPN8	-1.8969229294008334	NA	0.0578381107060498	0.009442821851482711	0.018629420609541498	0.0003956881990626498	0.0007903019743207196	5	6	6
ENSG00000163754	GYG1	1.8966747114977565	NA	0.057870883305158244	0.01894877411526225	0.04760225157332818	1.1582070579160695e-08	3.544270670271712e-08	3	3	3
ENSG00000231064	AC234582.1	1.8964493441570525	NA	0.05790065227547334	0.0012624813202565736	0.10135052285075694	3.0204799301054214e-17	1.5620690687990912e-16	3	5	5
ENSG00000259772	AC012236.1	-1.896325782802858	NA	0.05791697900448341	0.030573338868818276	0.042119413159117366	8.346078730304224e-08	2.386243817038799e-07	26	34	34
ENSG00000124214	STAU1	-1.8951073463604364	NA	0.05807818159052426	0.028117200164468	0.02158213403905261	0.00013549056327146245	0.0002863603240747239	7	7	7
ENSG00000143761	ARF1	1.8946727345555707	NA	0.05813577209867564	0.001446467363447838	0.011833961608893356	0.0048186089836213235	0.008353651987476958	6	9	9
ENSG00000074696	HACD3	1.8943137750817236	NA	0.05818337367186439	0.04708702904344931	0.03951848389871109	2.127084629880807e-07	5.873027582969885e-07	6	9	9
ENSG00000198538	ZNF28	-1.894143840362551	NA	0.05820591998647978	0.01380277474957692	0.0505372234269844	4.015974761351142e-09	1.271367014628221e-08	23	32	32
ENSG00000232642	AC008073.2	1.8940779941308534	NA	0.058214658173779736	0.06971482395470248	0.03817116904597791	3.452672426637634e-07	9.353851413018766e-07	10	11	11
ENSG00000132740	IGHMBP2	-1.8935901899481418	NA	0.05827942664626923	0.12464730705370027	0.6805305592188428	1.1273405021204736e-167	8.405548813419131e-165	14	18	18
ENSG00000163521	GLB1L	1.893574698314219	NA	0.0582814845370024	0.09110980523474861	0.3651843133611046	6.1848431454671e-68	1.949703586426752e-66	8	9	9
ENSG00000176396	EID2	1.891955409074573	NA	0.058496922231323266	0.006943972255864348	0.013946449611927014	0.0021998973421022924	0.003988796735008692	15	18	18
ENSG00000090339	ICAM1	1.8904199600219724	NA	0.058701815997494244	0.001100736227787068	0.06127850659235669	8.195861934801108e-11	2.9259917998496865e-10	1	2	2
ENSG00000196110	ZNF699	1.8900340426900792	NA	0.05875340728365853	0.0047418066857285385	0.013291631863931393	0.002802687787380764	0.005009724084406163	9	12	12
ENSG00000172243	CLEC7A	1.889874381868889	NA	0.05877476251816144	0.06490676369107948	0.07926465828289073	1.131483538266482e-13	4.775734973598795e-13	15	15	15
ENSG00000114744	COMMD2	1.8887418744666609	NA	0.05892642470258716	0.09376474270218763	0.010872351609189602	0.006906822738466136	0.011689046002364133	13	13	13
ENSG00000198478	SH3BGRL2	1.8884953217278724	NA	0.05895948537629013	0.02738264924329821	0.0382604788105735	3.3435832464032545e-07	9.069773662222304e-07	21	25	25
ENSG00000115750	TAF1B	-1.8882532183444773	NA	0.05899196441117764	0.23667776559799306	0.25246069985482056	3.8032918563971326e-44	5.761718378564878e-43	20	22	22
ENSG00000231852	CYP21A2	1.887960265008391	NA	0.05903128500731649	0.21878050607828176	0.16028595143053567	3.495452863407434e-27	2.847673213994019e-26	38	46	46
ENSG00000141698	NT5C3B	1.8877078214841774	NA	0.05906518577039961	0.584595352374603	0.6682031956702473	3.531247529373955e-162	1.953463351007547e-159	11	17	17
ENSG00000060749	QSER1	1.8871623111399531	NA	0.05913849781262795	0.1274946768485001	0.0742825813345172	7.079610989351885e-13	2.8573369935607316e-12	28	34	34
ENSG00000269951	AC090181.2	1.8864361383188588	NA	0.059236206559066404	0.00611341037475137	0.05752095552651364	3.207633354329971e-10	1.1021379361531693e-09	16	24	24
ENSG00000183396	TMEM89	-1.8863566920913506	NA	0.05924690441498172	0.025774727014021687	0.03267218524951909	2.4915833963969564e-06	6.2669644565578475e-06	2	2	2
ENSG00000117091	CD48	-1.885714122887634	NA	0.059333488708695675	0.022228242063208833	0.050123301002938006	4.663442418527693e-09	1.4703690758472404e-08	21	28	28
ENSG00000119280	C1orf198	-1.885332653612035	NA	0.0593849402156084	0.02573060309269156	0.01713970815455331	0.0006811642058323477	0.001316794607802833	19	26	26
ENSG00000283445	AL136985.3	-1.8847796984188696	NA	0.059459586986002455	0.31530239666857185	0.4118367004757944	4.9364161466239126e-79	2.1540610813855846e-77	11	12	12
ENSG00000152213	ARL11	-1.8841917131598103	NA	0.05953904806857414	0.007017376809969052	0.05121917485260137	3.1391251964128426e-09	1.0019143494004065e-08	10	12	12
ENSG00000256433	AC005840.2	-1.8841570865289923	NA	0.059543730301540976	0.07068224117397252	0.09445342334306384	4.0177070679254396e-16	1.9468679996567776e-15	20	27	27
ENSG00000272669	AL021707.6	1.884034874867623	NA	0.05956025827468401	0.009297991745891328	0.01715750033694825	0.0006767514658229297	0.0013084115994811071	4	4	4
ENSG00000273344	PAXIP1-AS1	-1.8840230289502269	NA	0.05956186052547686	0.07437242329095614	0.030311119355794034	5.822456826690418e-06	1.4146969696927456e-05	15	19	19
ENSG00000196693	ZNF33B	1.8832755846207037	NA	0.059663030414990534	0.09379232779172804	0.11450209231005491	2.0689236995519428e-19	1.188608794761014e-18	21	27	27
ENSG00000120029	ARMH3	-1.882889878549219	NA	0.05971529317034666	0.1658816012834024	0.12995707016453095	5.430510522055032e-22	3.545025692528426e-21	26	32	32
ENSG00000259326	AC116158.1	-1.8817427158355713	NA	0.0598709569515605	0.005677608408498559	0.019382418181272548	0.00030089565965548846	0.0006106579488085174	1	1	1
ENSG00000165795	NDRG2	-1.8805780916487949	NA	0.060029334271357385	0.004125462174828034	0.014730769158201281	0.0016474599714491102	0.0030355959009756945	13	19	19
ENSG00000175390	EIF3F	-1.8799574713301173	NA	0.0601138742645695	0.06461924171854568	0.20230054814221238	1.1173656678858138e-34	1.2097035251624886e-33	17	19	19
ENSG00000154134	ROBO3	-1.8798471242950794	NA	0.060128915908066405	0.07683505436529846	0.267804778520796	3.623321834078524e-47	6.05617408699928e-46	15	20	20
ENSG00000112210	RAB23	-1.877661701850702	NA	0.060427459066182805	0.036506766385881365	0.057505433164142104	3.225741680858024e-10	1.1079159640503555e-09	10	19	19
ENSG00000183873	SCN5A	-1.8756640921910042	NA	0.06070141953641099	0.2312781487230784	0.3012065610278738	5.767285774935787e-54	1.1988264697499855e-52	11	15	15
ENSG00000136802	LRRC8A	-1.8741261414339796	NA	0.06091304101019173	0.007989062725929062	0.010743565143416086	0.007249293649849889	0.012232425150179645	2	3	3
ENSG00000176720	BOK	1.8740550781549878	NA	0.060922834046717764	0.11867617187769898	0.2948656252472223	1.190832939593299e-52	2.3746039629169168e-51	11	13	13
ENSG00000278535	DHRS11	1.873308262273077	NA	0.061025829606986444	0.02039982346925126	0.030502013854729913	5.436188017986253e-06	1.3255409590702029e-05	8	12	12
ENSG00000187037	GPR141	1.8716088932914867	NA	0.06126073213647959	0.0103788996979416	0.06494665685663133	2.1556866136810237e-11	7.979250968706211e-11	7	9	9
ENSG00000181577	C6orf223	1.8710208347644792	NA	0.06134219322802561	0.01830492428817385	0.01650805504555573	0.000858122521407993	0.0016418546379142777	16	20	20
ENSG00000113282	CLINT1	1.8706208970544347	NA	0.06139764602300625	0.0646494281660092	0.11751955992072198	6.532736624028395e-20	3.860437641814712e-19	10	11	11
ENSG00000185619	PCGF3	1.8703728592015734	NA	0.061432058208641706	0.23698311406421504	0.5985988928931444	1.5690211387304806e-134	3.3633929385111265e-132	21	26	26
ENSG00000204347	BTBD17	1.8696547123233835	NA	0.06153178227498085	0.018356810016744773	0.04863601205147482	7.977069086976526e-09	2.47331579981405e-08	5	8	8
ENSG00000160284	SPATC1L	1.8696164866104887	NA	0.06153709416873944	0.18702339588937067	0.417210562467	2.2867005979096584e-80	1.0485194800415168e-78	37	46	46
ENSG00000111863	ADTRP	-1.8685489976566978	NA	0.061685587197770335	0.006538461240802506	0.054364242603245176	1.0066667500862584e-09	3.3275497488876725e-09	7	9	9
ENSG00000263335	AF001548.2	-1.8679596641417306	NA	0.06176769342177788	0.41072273153542155	0.5891544996813989	3.736409565539685e-131	7.041284355982424e-129	31	42	42
ENSG00000173960	UBXN2A	1.8678348175530797	NA	0.06178509871364996	0.13500634357376357	0.23606436398390038	5.517750634828511e-41	7.462453125920673e-40	14	19	19
ENSG00000142197	DOP1B	1.8659582255761962	NA	0.0620472103047773	0.029407726477862144	0.05092173250463822	3.4952264177739233e-09	1.1110220173939761e-08	13	15	15
ENSG00000181458	TMEM45A	1.8642677691348146	NA	0.0622841106459078	0.20996069424600053	0.26663316502004564	6.1939838470173735e-47	1.0243069333895943e-45	6	6	6
ENSG00000136193	SCRN1	-1.8637441898272897	NA	0.062357636569317004	0.02684175110638519	0.07436237480872328	6.875133942679978e-13	2.777424546125299e-12	6	11	11
ENSG00000153071	DAB2	1.862815354208729	NA	0.062488249047910005	0.015184824389597966	0.0179112304952469	0.0005140128209985718	0.0010105245749517948	12	18	18
ENSG00000112667	DNPH1	1.8627452653473706	NA	0.062498114088870516	0.12207172396273687	0.07303336527709596	1.1198709608899532e-12	4.473484069019755e-12	8	11	11
ENSG00000170085	SIMC1	-1.862202595373174	NA	0.0625745387519951	0.019159607902056872	0.10688605741801793	3.737366554148985e-18	2.0256668469374508e-17	22	30	30
ENSG00000162688	AGL	-1.862087018808546	NA	0.0625908254746527	0.0006156828265913814	0.018721009783986043	0.00038271583094568595	0.0007654762986806122	2	4	4
ENSG00000160746	ANO10	1.8610477975699964	NA	0.0627374271259322	0.011662540796182785	0.07067375470127499	2.6594855964482935e-12	1.0374776727363918e-11	15	20	20
ENSG00000159714	ZDHHC1	-1.8609671592712402	NA	0.06274881453113612	0.007668544327201704	0.010182002797150804	0.008957250541382265	0.01492063035785959	1	2	2
ENSG00000196365	LONP1	1.8606272879265398	NA	0.06279682853202642	0.14198252486420046	0.07790301613537508	1.8691158377699503e-13	7.778079956786429e-13	21	28	28
ENSG00000166341	DCHS1	1.8602730959761655	NA	0.06284689793992153	0.16027273858749455	0.13871802294998764	1.7903470857116857e-23	1.2521477232002325e-22	44	53	53
ENSG00000173262	SLC2A14	-1.8602190719533342	NA	0.06285453780326537	0.18943084487653802	0.36246526228572845	2.5876789057743823e-67	8.010127356520737e-66	43	54	54
ENSG00000170558	CDH2	-1.859778543785889	NA	0.06291686421449293	0.010803569416819408	0.053779301155245804	1.243992746624577e-09	4.089176080480137e-09	6	10	10
ENSG00000179477	ALOX12B	-1.8587477824977994	NA	0.06306289711234418	0.002019011437237206	0.014357769280594625	0.001890128384594922	0.0034607956083085967	12	16	16
ENSG00000155636	RBM45	1.855447717906865	NA	0.06353231859656949	0.003235321083006135	0.03279296656481446	2.3857349144991113e-06	6.0139597308165895e-06	2	2	2
ENSG00000205786	LINC01531	-1.851828932762146	NA	0.06405039157072395	0.04297803705137041	0.10419445065199885	1.0338415423968193e-17	5.4754010532930985e-17	1	2	2
ENSG00000042429	MED17	-1.849201686945079	NA	0.06442869524614837	0.040196571706635806	0.050284758174469237	4.399333830914902e-09	1.3896514250572786e-08	6	9	9
ENSG00000115268	RPS15	1.8489841834606648	NA	0.06446009660543343	0.0057180997337159195	0.015708851389595747	0.00115005933488882	0.002167054997693481	12	15	15
ENSG00000139725	RHOF	1.8458663169084693	NA	0.06491161849192463	0.0038279677856386837	0.020672034146144994	0.00018841560099905767	0.0003919382752951043	8	10	10
ENSG00000120705	ETF1	-1.8455063648752248	NA	0.06496391347326833	0.007195771005942059	0.02662427053631674	2.194476518922472e-05	5.0460013171093415e-05	2	2	2
ENSG00000076928	ARHGEF1	-1.8453979553888908	NA	0.06497967035820114	0.006003990035880756	0.015205180571281108	0.0013836777077655688	0.002577804346602036	6	9	9
ENSG00000198791	CNOT7	1.8452557210274079	NA	0.06500034833496786	0.027026624564186242	0.03887675893922431	2.679113192195312e-07	7.3357994783582e-07	10	16	16
ENSG00000176731	RBIS	-1.8450635430807345	NA	0.06502829571242988	0.011352262790664938	0.09103949282999067	1.437347177954875e-15	6.782902244014352e-15	7	10	10
ENSG00000157343	ARMC12	1.8450150150828832	NA	0.06503535443844129	0.005743994636765517	0.017955272923506606	0.0005058255824054049	0.0009955701724630194	2	5	5
ENSG00000093167	LRRFIP2	1.844842386495712	NA	0.06506046955922694	0.010700705316199488	0.09172602560684487	1.1127046355318359e-15	5.2784984217802086e-15	3	7	7
ENSG00000173517	PEAK1	1.8447766319579364	NA	0.06507003805746657	0.04609030831425067	0.05691097299330201	4.001676328429485e-10	1.3640379120699113e-09	6	7	7
ENSG00000151445	VIPAS39	1.8436384231632352	NA	0.06523585246692502	0.02062774894310239	0.136496149695145	4.2666762082135104e-23	2.9255989721972605e-22	3	4	4
ENSG00000116874	WARS2	-1.843511703664015	NA	0.06525433451927484	0.311079890883713	0.07246539243881545	1.3792733200324855e-12	5.484154455190608e-12	11	12	12
ENSG00000167034	NKX3-1	-1.8407604027897124	NA	0.06565667790082429	0.11389579781305278	0.19797448454670213	6.8762388961633695e-34	7.229958358694397e-33	19	21	21
ENSG00000173171	MTX1	1.8400568625100697	NA	0.065759889563801	0.005155747954366974	0.021402844261709485	0.0001445790529455516	0.00030455548200015537	2	4	4
ENSG00000196235	SUPT5H	1.8397976117090513	NA	0.06579795621004149	0.015431418124176005	0.03512424339214311	1.0321834476866115e-06	2.6848041778215838e-06	6	8	8
ENSG00000230487	PSMG3-AS1	1.8396087297110515	NA	0.06582570180933513	0.09239335809998231	0.14418272826006065	2.096217375594313e-24	1.5284027114824353e-23	21	27	27
ENSG00000170571	EMB	1.8391941980627282	NA	0.06588662775471002	0.02222387258910483	0.18585346703970282	1.0633353968412165e-31	1.0360874272971603e-30	6	8	8
ENSG00000132405	TBC1D14	-1.838940211968631	NA	0.0659239804129207	0.035920770819612584	0.06643631372198817	1.2519600603650126e-11	4.70211631081901e-11	2	3	3
ENSG00000253986	AC104561.3	1.8376419771651256	NA	0.06611517898216349	0.004244220211008504	0.04451531591394743	3.523012658438762e-08	1.0386134447235057e-07	2	4	4
ENSG00000133069	TMCC2	-1.8370040868727968	NA	0.06620929206222076	0.02280576376773433	0.019869974693668177	0.00025205791967745445	0.0005164943559025769	9	9	9
ENSG00000128534	LSM8	-1.835979618464111	NA	0.06636067107645895	0.015447345865485414	0.02074125752805773	0.00018374567413775825	0.0003828276717031243	4	5	5
ENSG00000188897	AC099489.1	1.8353905695317898	NA	0.06644784001487222	0.033427922101483265	0.14430255482476392	1.9996243362737853e-24	1.4617032285916088e-23	22	28	28
ENSG00000042088	TDP1	1.8347420317680987	NA	0.06654392131980243	0.04641094351225673	0.03805207938286993	3.6036913860569435e-07	9.747587315377055e-07	13	16	16
ENSG00000127481	UBR4	1.834035278441995	NA	0.06664875756155397	0.08164623174304722	0.0373891102178685	4.5734479491932093e-07	1.2248955002454215e-06	7	8	8
ENSG00000189068	VSTM1	-1.8328842464292865	NA	0.06681978699186468	0.3291753281137793	0.5003200155662026	1.0051544330966447e-102	9.3175099314456e-101	11	13	13
ENSG00000151490	PTPRO	-1.8313611751018823	NA	0.06704665224592313	0.009235063179284247	0.026890703366295676	1.9936665238543746e-05	4.607113221611463e-05	10	17	17
ENSG00000139921	TMX1	1.8313543289496146	NA	0.06704767342694402	0.011494410487779072	0.1302697325304047	4.810536842935535e-22	3.1486983328054e-21	10	12	12
ENSG00000197959	DNM3	1.829769467522729	NA	0.0672844182147974	0.011411017484319852	0.01638591547313046	0.0008973549209630093	0.0017092901854487	14	19	19
ENSG00000152784	PRDM8	1.8296920809848465	NA	0.0672959957214168	0.022072466659869172	0.014356780619860674	0.001890817429389555	0.0034616876370878063	15	18	18
ENSG00000145723	GIN1	-1.829320360414396	NA	0.06735163028038772	0.018779393559362773	0.020337807429370924	0.00021269679223166342	0.00043983326781391486	3	3	3
ENSG00000263065	AF001548.1	-1.829172991641726	NA	0.0673736970988138	0.041259659070689556	0.1899361963015573	1.9623895096501153e-32	1.9807544261912787e-31	8	12	12
ENSG00000176890	TYMS	1.8284776255402928	NA	0.06747790064502178	0.040051481251416686	0.04945543937430249	5.934960416312753e-09	1.8570016657646874e-08	8	11	11
ENSG00000168090	COPS6	-1.828200684327251	NA	0.06751943836287858	0.0423635300735422	0.08954895167387264	2.504410921829955e-15	1.1664351683449728e-14	4	5	5
ENSG00000215595	C20orf202	-1.8276429845920366	NA	0.06760315018988534	0.00705015488702157	0.013040228948506712	0.0030763666435803133	0.005468706496398755	5	6	6
ENSG00000128604	IRF5	-1.827137581166235	NA	0.06767908597288691	0.1572749370461261	0.4311645349973759	6.866936025336992e-84	3.494394240311693e-82	38	45	45
ENSG00000121807	CCR2	1.8270795612875943	NA	0.06768780782373979	0.05123496595113709	0.05552036700488001	6.623494445070662e-10	2.2215197777922312e-09	10	13	13
ENSG00000198053	SIRPA	-1.827026301874852	NA	0.06769581487046253	0.015760840645532695	0.03397027574331876	1.5626543269446177e-06	4.000889676436735e-06	16	24	24
ENSG00000117595	IRF6	-1.8270233047058628	NA	0.0676962654895032	0.16681480827303993	0.28345951798665503	2.581812386086078e-50	4.786540606377313e-49	13	16	16
ENSG00000138448	ITGAV	-1.8256561682578096	NA	0.06790206944846437	0.013958868809288212	0.022374142737624413	0.00010172717320799551	0.00021809217318963808	4	7	7
ENSG00000211452	DIO1	-1.8248434336662547	NA	0.06802465937982125	0.04000816159826879	0.023393327921052018	7.037953584814561e-05	0.00015359361927460538	47	54	54
ENSG00000168071	CCDC88B	-1.8245562261088033	NA	0.06806802422404161	0.024690186922514634	0.03425348004297619	1.4114364171253228e-06	3.627262568152579e-06	5	6	6
ENSG00000263874	LINC00672	1.8244576524131975	NA	0.06808291289089637	0.03225462918627098	0.050340842869867335	4.311130932994643e-09	1.3625430219300616e-08	16	21	21
ENSG00000181555	SETD2	-1.8242774315446781	NA	0.06811014054991733	0.016097739211240063	0.0753176551205845	4.839874265626457e-13	1.9711043254243877e-12	6	8	8
ENSG00000178409	BEND3	-1.8232082128524782	NA	0.06827186165594856	0.0046343583201708515	0.012178476335574128	0.0042377010026777955	0.007410251299573929	1	1	1
ENSG00000116688	MFN2	1.8230818151380876	NA	0.06829100036961239	0.22639546538925237	0.6583396203017686	6.315843474364659e-158	2.8502736774178828e-155	6	8	8
ENSG00000160447	PKN3	1.822690452296849	NA	0.06835028717921998	0.2695007131733964	0.3609815462071432	5.636148203643574e-67	1.7228931469569279e-65	10	12	12
ENSG00000272369	AC008035.1	1.8217006289970643	NA	0.06850042247959492	0.05053699508756817	0.0597115764126398	1.4484209848125313e-10	5.082662465428709e-10	4	6	6
ENSG00000156265	MAP3K7CL	1.8212578161787947	NA	0.06856767554070171	0.09840302681130625	0.09128632619487011	1.3109798390195055e-15	6.198509307787565e-15	23	28	28
ENSG00000148153	INIP	1.8210002850837939	NA	0.06860681353100671	0.014869763921070414	0.017470657495211653	0.0006036296220382581	0.0011752548124811634	5	6	6
ENSG00000143207	COP1	1.8203591814667526	NA	0.06870432426208865	0.0012458867241556784	0.010108895083865834	0.009208005242326118	0.015303321996475513	7	10	10
ENSG00000171443	ZNF524	-1.8203295871908634	NA	0.06870882824802868	0.0017200474917881859	0.01571620500142836	0.0011469610213513302	0.0021616918952801364	6	7	7
ENSG00000141376	BCAS3	-1.8203012501602356	NA	0.06871314111980546	0.07442706162528588	0.10098567787742907	3.465104845832908e-17	1.7876980445604252e-16	9	14	14
ENSG00000162076	FLYWCH2	1.8200124831366158	NA	0.06875710389959888	0.04347988867244879	0.2746088226893903	1.582975454010883e-48	2.7785512856532885e-47	7	11	11
ENSG00000049167	ERCC8	1.8183078256067373	NA	0.06901709739178227	0.05680397131278826	0.0738793496474426	8.209521843658392e-13	3.3048143215234213e-12	9	11	11
ENSG00000102837	OLFM4	-1.8174203020798074	NA	0.06915278142206184	0.31109808683439355	0.36181730383396443	3.636192663492033e-67	1.1175101789646035e-65	7	11	11
ENSG00000102755	FLT1	1.8169147563464465	NA	0.06923016683218763	0.009306735371028607	0.02157081935463397	0.00013604677624705222	0.00028746502782906586	4	6	6
ENSG00000173540	GMPPB	-1.8159414158250997	NA	0.06937935930462666	0.013613460508256247	0.07347005289088361	9.54051083043242e-13	3.831621082695213e-12	9	13	13
ENSG00000006715	VPS41	1.8154729481394138	NA	0.06945125953784112	0.06501902271179787	0.05855957617195101	2.2005876910913743e-10	7.625354276525758e-10	24	30	30
ENSG00000165879	FRAT1	-1.814827939152374	NA	0.06955035536872826	0.014627254075516554	0.024563696468465512	4.6125867964010143e-05	0.000102835739692513	6	6	6
ENSG00000074356	NCBP3	1.814222236739061	NA	0.06964351801342052	0.0380645041278753	0.13906924292447134	1.5604002664598823e-23	1.095794601536467e-22	10	14	14
ENSG00000007866	TEAD3	-1.8137076926284992	NA	0.0697227401302303	0.017025212796117413	0.02270854878007204	9.01406385677368e-05	0.0001943207807414354	4	4	4
ENSG00000065548	ZC3H15	1.8137068547351227	NA	0.06972286919733582	0.0028908634432440105	0.046691964350425656	1.6081289983038582e-08	4.873264568282888e-08	10	12	12
ENSG00000228804	AC072022.1	-1.8133987455183176	NA	0.06977034290795234	0.02947418459056362	0.23627797866858696	5.02344608209887e-41	6.8100456017322935e-40	6	8	8
ENSG00000100060	MFNG	-1.813306185566553	NA	0.06978460980023198	0.11468279173350604	0.16155340191445972	2.102401426648269e-27	1.7308728788089855e-26	16	19	19
ENSG00000168118	RAB4A	1.8132025138754697	NA	0.06980059226340368	0.002275945644424493	0.013570250540111012	0.002528057843720047	0.004545362126436893	5	8	8
ENSG00000196455	PIK3R4	1.812893224258362	NA	0.06984829150407049	0.03783240071649041	0.0389848785807308	2.5769675976281297e-07	7.066264363883082e-07	11	13	13
ENSG00000129437	KLK14	-1.8125026944953064	NA	0.06990855797431723	0.008520263042589656	0.023452437541251762	6.889270623437246e-05	0.00015052121534122223	4	5	5
ENSG00000188372	ZP3	1.8116993124581842	NA	0.07003266993270535	0.2305815503091561	0.47234400114161107	8.255300229619048e-95	5.778373209703553e-93	12	20	20
ENSG00000147604	RPL7	1.8115518872818468	NA	0.07005546480839783	0.006343034941265944	0.014077374270975896	0.0020960924199560785	0.0038102489834457064	8	12	12
ENSG00000175866	BAIAP2	1.8106256735376667	NA	0.07019881527923467	0.03165575733349724	0.046858029573249305	1.5146855569022043e-08	4.5957789482158354e-08	20	23	23
ENSG00000150637	CD226	-1.8104213602639891	NA	0.07023046930762811	0.015743453127376864	0.018427302080240994	0.00042590271185578014	0.0008460333146779536	21	23	23
ENSG00000138311	ZNF365	1.8102314427972794	NA	0.07025990351172554	0.005086579756627881	0.031029968375813403	4.496271802041221e-06	1.1046785835702707e-05	14	19	19
ENSG00000144036	EXOC6B	-1.8096204340204367	NA	0.07035466888249457	0.003639622131674523	0.011045105952539639	0.006473146474077734	0.011007237370744577	7	8	8
ENSG00000173264	GPR137	-1.809546951970804	NA	0.07036607275773032	0.004895430087744696	0.020441463145166486	0.0002048476356910307	0.00042457482529193683	7	9	9
ENSG00000018280	SLC11A1	-1.809267053139987	NA	0.0704095248943056	0.03235343937068532	0.19373640559120187	4.0407448383953427e-33	4.1643469491371233e-32	13	14	14
ENSG00000147874	HAUS6	-1.8080979661430283	NA	0.07059125469003294	0.02035717085837553	0.0291052381783769	8.984026548037312e-06	2.1484740102118516e-05	12	20	20
ENSG00000140451	PIF1	-1.8070151845503635	NA	0.07075991166687451	0.02631366174808063	0.04268956605227782	6.797902034739959e-08	1.9586226813466996e-07	11	12	12
ENSG00000196421	C20orf204	-1.806986386948265	NA	0.0707644017663248	0.2856917218605421	0.36009656031542975	8.959008728436998e-67	2.719257357238338e-65	12	14	14
ENSG00000097033	SH3GLB1	-1.8061870847467263	NA	0.07088912161226557	0.02888725334013026	0.025655821066187145	3.110936409409956e-05	7.058672728892741e-05	15	18	18
ENSG00000197323	TRIM33	-1.805709931557352	NA	0.07096366052091609	0.12842334449261752	0.07813613200544596	1.7152774328281657e-13	7.160489945367628e-13	22	30	30
ENSG00000236279	CLEC2L	1.8050189706097777	NA	0.07107171349396224	0.04954413390770195	0.09361787704018008	5.490730863688708e-16	2.641249469323917e-15	5	9	9
ENSG00000251405	AC016571.1	-1.804559844431581	NA	0.07114358654154962	0.04576669623325629	0.07555948984256873	4.428145295426538e-13	1.8054746474386518e-12	15	19	19
ENSG00000172757	CFL1	-1.804286814737156	NA	0.07118635570822733	0.0022209757390891332	0.03832372552228356	3.2684195268040533e-07	8.875712821086732e-07	7	11	11
ENSG00000262528	AL022341.2	1.803898058052306	NA	0.07124728947972013	0.03016642683280241	0.010574450012673308	0.007725458572243778	0.012975895108267242	5	7	7
ENSG00000185651	UBE2L3	-1.8037890275814672	NA	0.07126438660397495	0.09596597153597941	0.14590673666529963	1.0626873081070154e-24	7.831553350548865e-24	21	26	26
ENSG00000105254	TBCB	1.8030394175056628	NA	0.07138202440763025	0.05263278382645766	0.06557553804112697	1.713914329100464e-11	6.38399583617373e-11	31	38	38
ENSG00000108469	RECQL5	1.8027268615830465	NA	0.07143112142341441	0.00938482438486846	0.05637709813983315	4.85604771464108e-10	1.6480578321468412e-09	8	12	12
ENSG00000256427	AC010175.1	1.8021013703026159	NA	0.07152945816733308	0.061443075550318145	0.09041077159764982	1.816848295791497e-15	8.531525581743808e-15	18	24	24
ENSG00000128536	CDHR3	-1.8011878318286139	NA	0.07167327961497051	0.013954427584112073	0.010503733490873687	0.007933915407098435	0.013314288611051087	12	14	14
ENSG00000181929	PRKAG1	1.8008654356197764	NA	0.0717240920668738	0.013261784531411028	0.05507278047298929	7.78905529971118e-10	2.5946874385149e-09	18	30	30
ENSG00000100360	IFT27	-1.8007662191107998	NA	0.07173973539092551	0.07926507735079641	0.13830912913410168	2.1009382470414713e-23	1.4639979682451926e-22	11	17	17
ENSG00000100490	CDKL1	1.8002585680364314	NA	0.07181981975114528	0.15912195485453987	0.19910408240797514	4.282431449215076e-34	4.5473323171881945e-33	10	11	11
ENSG00000254554	AC080023.1	-1.7999502032761037	NA	0.07186850149672062	0.016280818352267766	0.13055061477584165	4.314025507452097e-22	2.8291098824969792e-21	5	7	7
ENSG00000106682	EIF4H	1.7991580944872236	NA	0.07199367613651232	0.033006526502749545	0.065502334165887	1.7602927565991965e-11	6.552476770766143e-11	7	9	9
ENSG00000167733	HSD11B1L	-1.7990196818532473	NA	0.07201556739848113	0.016749155192762013	0.016749121461921403	0.000785688449917608	0.001508145425076904	7	13	13
ENSG00000165916	PSMC3	1.7979085314217975	NA	0.07219150394047914	0.04696997708232456	0.025828906211204858	2.9227778961645055e-05	6.65022132696366e-05	8	9	9
ENSG00000161265	U2AF1L4	-1.7961384709971713	NA	0.07247249733713829	0.09770555150087565	0.5555807649625303	9.534760420129239e-120	1.2874929641322545e-117	16	21	21
ENSG00000114650	SCAP	-1.795531658218742	NA	0.07256903345317979	0.06474655313023286	0.11566031089735243	1.329717826613339e-19	7.727323283155591e-19	24	31	31
ENSG00000274038	AC007014.2	1.7941611432855187	NA	0.07278745214641354	0.033983042612627044	0.027369156013414154	1.6781273633795324e-05	3.9079584674898967e-05	6	7	7
ENSG00000114993	RTKN	-1.7936881810117087	NA	0.07286295281013443	0.010991837125174927	0.020509030448121194	0.00019988854412536427	0.00041464722912856804	5	7	7
ENSG00000088876	ZNF343	1.7933457173039071	NA	0.0729176615144046	0.04305416751875328	0.03940428933998662	2.2162432234502575e-07	6.109818923610073e-07	28	33	33
ENSG00000136271	DDX56	-1.7929820216502639	NA	0.07297579883040832	0.012666931642027549	0.048720652456531	7.737140029941706e-09	2.4006552265871235e-08	10	14	14
ENSG00000170876	TMEM43	1.7917339621539172	NA	0.07317559154989291	0.057544897021844246	0.0644591037074535	2.5749429272390115e-11	9.494236994027479e-11	10	11	11
ENSG00000179134	SAMD4B	-1.7915265764568797	NA	0.07320883372720498	0.016090465661789115	0.01512872399965416	0.0014231113167044716	0.0026455215143810283	6	8	8
ENSG00000164823	OSGIN2	-1.7910937070846558	NA	0.07327825883975086	0.005407767682951941	0.1431222502515916	3.1815512218052933e-24	2.3011565543120616e-23	1	3	3
ENSG00000260698	AL591848.3	-1.7905578790241836	NA	0.07336427141334342	0.013075530291418828	0.016740214884856476	0.0007882516929232174	0.0015127269787310043	10	16	16
ENSG00000177731	FLII	-1.7902305762518915	NA	0.07341685155764294	0.021096593938994088	0.052413155809352664	2.038935136481015e-09	6.593569424007718e-09	16	28	28
ENSG00000183570	PCBP3	1.7901029799566375	NA	0.07343735784293093	0.08339715673953975	0.1028515456447734	1.7158647467524773e-17	8.984844134979614e-17	27	31	31
ENSG00000078177	N4BP2	1.7899685678898196	NA	0.07345896457249335	0.026265251844937696	0.06694367696021425	1.0402834149170385e-11	3.9217015349334564e-11	13	16	16
ENSG00000231889	TRAF3IP2-AS1	-1.7894746040848641	NA	0.07353841388479927	0.023628592026744034	0.019183336052610866	0.00032347701629266846	0.0006535470490578431	10	12	12
ENSG00000178803	ADORA2A-AS1	-1.7886155879126813	NA	0.07367674570398006	0.031659335696759786	0.05261522578885489	1.8952839694890987e-09	6.146411647649121e-09	13	18	18
ENSG00000169246	NPIPB3	1.7884888801736358	NA	0.07369716810257763	0.04219546941569632	0.07326647927212382	1.028061151222144e-12	4.1192104397917164e-12	15	23	23
ENSG00000089876	DHX32	1.78824061440067	NA	0.07373719630458467	0.030712549058064666	0.19597431917403976	1.5879000731142316e-33	1.6523603370046091e-32	10	11	11
ENSG00000143951	WDPCP	-1.787500057481873	NA	0.0738567028358226	0.06484935544663326	0.06718089998371363	9.539616445695452e-12	3.60738439751337e-11	16	16	16
ENSG00000103507	BCKDK	-1.786053597766852	NA	0.07409058031773949	0.012522195177754172	0.08740584081090735	5.557028522696945e-15	2.5378823471565886e-14	4	4	4
ENSG00000142655	PEX14	1.7848349794888396	NA	0.07428808772045119	0.02045004474804855	0.07711263677402952	2.500648776813511e-13	1.0360866362303674e-12	7	9	9
ENSG00000113649	TCERG1	1.7837571575981566	NA	0.07446313393790013	0.018653943128766805	0.040239824893304514	1.6410774973998852e-07	4.5760712199854683e-07	7	11	11
ENSG00000124882	EREG	-1.7834351930828567	NA	0.07451548867053598	0.022797147752868015	0.06498226669940636	2.1278808980298358e-11	7.87972997631476e-11	6	8	8
ENSG00000254019	AC011676.2	-1.7834172353486557	NA	0.0745184096675859	0.013517646631119542	0.026752765221336593	2.095219167762011e-05	4.828774829720565e-05	10	16	16
ENSG00000176102	CSTF3	-1.7825461400759013	NA	0.07466021400770347	0.001635728168433535	0.021746128233223663	0.0001276805031216911	0.00027072118546412965	2	3	3
ENSG00000260401	AP002761.4	1.7811858140963963	NA	0.07488210034924536	0.024849186602279052	0.05434487738336189	1.013747444835342e-09	3.3503092949472503e-09	6	9	9
ENSG00000141664	ZCCHC2	1.7801790666470159	NA	0.07504666011609239	0.010203919067827432	0.038284990060283984	3.314250674524107e-07	8.996544399795038e-07	19	24	24
ENSG00000160799	CCDC12	-1.77894102524318	NA	0.07524943120541919	0.005483269873081261	0.020297402426385995	0.0002158376247307442	0.0004460592222833854	7	9	9
ENSG00000154122	ANKH	-1.778897436659483	NA	0.07525657845141191	0.16899850232153088	0.23003038737629175	7.736259220123971e-40	1.0073584613964008e-38	11	11	11
ENSG00000136014	USP44	1.7788038443261704	NA	0.07527192671457472	0.03602261044038079	0.06266018747708146	4.957974545036931e-11	1.7903622967538077e-10	11	14	14
ENSG00000204520	MICA	-1.7783980907620203	NA	0.07533849604396317	0.22715583901511277	0.38513637401340467	1.404989514304321e-72	5.061799407732101e-71	27	33	33
ENSG00000151952	TMEM132D	1.7780926005177664	NA	0.07538864753500045	0.09548824827104614	0.12801258535412147	1.1530990944333442e-21	7.406727259872915e-21	18	25	25
ENSG00000134324	LPIN1	1.7766953886514618	NA	0.07561837142805415	0.21715264123353842	0.2735841423626351	2.5411777327616185e-48	4.415264127571327e-47	27	32	32
ENSG00000085978	ATG16L1	-1.7765810598200127	NA	0.07563719416857942	0.003532232084228521	0.021339356604101193	0.00014794205798760308	0.00031144836145708386	7	9	9
ENSG00000183486	MX2	-1.775919223918177	NA	0.07574623190698682	0.07060659840252685	0.10498577316614634	7.667658399193985e-18	4.0861614011117975e-17	31	38	38
ENSG00000162927	PUS10	1.7751463989890655	NA	0.07587371743586895	0.016520937658668466	0.05162310028191571	2.7128340934965357e-09	8.702280559179217e-09	13	15	15
ENSG00000234484	AL032821.1	1.7744917997358876	NA	0.07598183730264196	0.16619611107083393	0.31703628351729957	2.66844621972531e-57	6.167275501626596e-56	24	31	31
ENSG00000258515	AL355075.2	1.7738956085569655	NA	0.07608041927560277	0.09520535126345822	0.037818330369251474	3.919578163015972e-07	1.0570348469501636e-06	3	3	3
ENSG00000140455	USP3	-1.7737274710876079	NA	0.0761082401571984	0.05102550103336005	0.11723587596503213	7.281641280561124e-20	4.294115072914124e-19	8	9	9
ENSG00000158470	B4GALT5	1.773315104363149	NA	0.07617650759121397	0.08048606048577184	0.06322693963180835	4.033674730283089e-11	1.4652295689393073e-10	29	31	31
ENSG00000087157	PGS1	-1.7731473182331763	NA	0.07620429892723043	0.000505487930229425	0.020675025797667848	0.00018821133565970088	0.00039160837117546834	4	7	7
ENSG00000160408	ST6GALNAC6	-1.7729225268046722	NA	0.07624154532446058	0.030386893872309802	0.060874851185179754	9.491334666145602e-11	3.37340721636748e-10	8	10	10
ENSG00000102699	PARP4	-1.772615016025448	NA	0.07629252179877608	0.10277720169626162	0.12176771449107295	1.2811692112121397e-20	7.813218635518131e-20	24	26	26
ENSG00000134697	GNL2	1.7711989043438021	NA	0.07652763140872716	0.00493986625086404	0.02231458843990687	0.00010394220805601537	0.00022261832470995475	7	9	9
ENSG00000139890	REM2	1.7698961496353152	NA	0.0767444423713102	0.009573450953680722	0.02722899044706186	1.764996655033501e-05	4.0991234611551345e-05	1	1	1
ENSG00000272562	AL512343.2	1.7689403310942113	NA	0.07690383274255287	0.003193309645784872	0.0145116403273116	0.0017859235197799344	0.003276294655616827	9	12	12
ENSG00000278765	AC004477.3	1.7688431710894994	NA	0.07692005004601708	0.0711044106327069	0.021882698792249085	0.00012152242498318735	0.0002581429538011495	23	27	27
ENSG00000109854	HTATIP2	1.766988440535854	NA	0.07723016421421443	0.08563075405114719	0.1396809247437109	1.2280226897315655e-23	8.648608257169042e-23	10	13	13
ENSG00000184209	SNRNP35	-1.7666134610087816	NA	0.07729298508087612	0.026194278041712076	0.03440413649803113	1.3370495987795223e-06	3.4428023377582624e-06	13	17	17
ENSG00000204531	POU5F1	1.7659967530255058	NA	0.0773963936097015	0.13574334725751294	0.2015365590331685	1.5412144918648523e-34	1.6549960752029024e-33	23	33	33
ENSG00000121578	B4GALT4	1.763293633204004	NA	0.07785097857411077	0.11443903239675665	0.17616312388791713	5.680956770669044e-30	5.195878808544183e-29	20	23	23
ENSG00000187189	TSPYL4	1.762349197386904	NA	0.0780103164231759	0.03682263978272617	0.01834684610487132	0.0004385664827124175	0.0008696781466275726	26	34	34
ENSG00000235513	AL035681.1	-1.7622784507969074	NA	0.07802226291874959	0.053158846094303054	0.016060795132127614	0.0010108326294160565	0.0019158674582068914	5	6	6
ENSG00000126467	TSKS	1.7622119118356687	NA	0.07803350025994008	0.06703329042943022	0.20217439326131714	1.1783305408900954e-34	1.2732949241162095e-33	5	5	5
ENSG00000105443	CYTH2	-1.761720538540148	NA	0.07811652596788514	0.08718609820400644	0.2465432551022885	5.357526786427547e-43	7.727184765386543e-42	16	21	21
ENSG00000176903	PNMA1	-1.7614668315108915	NA	0.07815942214329265	0.025750226768853246	0.027340214311508793	1.6957063633918732e-05	3.9456809261610906e-05	15	16	16
ENSG00000115808	STRN	-1.7610293797174212	NA	0.0782334304790866	0.014857600324997168	0.12159977735422767	1.366576962237772e-20	8.325196563202684e-20	17	22	22
ENSG00000172785	CBWD1	1.7600562026689495	NA	0.0783982777307203	0.11786299742434074	0.22295657852451137	1.666382917841454e-38	2.0783127751318613e-37	22	37	37
ENSG00000168246	UBTD2	-1.759838239283243	NA	0.07843523744936823	0.015427092343634517	0.027284724393199226	1.729928070720549e-05	4.0209455793964075e-05	17	18	18
ENSG00000255026	AC136475.3	-1.7596595286781322	NA	0.07846555171301314	0.035168414000864665	0.033344777180693126	1.956550501051619e-06	4.967853796644095e-06	21	29	29
ENSG00000139132	FGD4	1.7588650462956905	NA	0.07860043334796393	0.04049434220335558	0.03276401239534868	2.4106920384781516e-06	6.0715167818860075e-06	41	60	60
ENSG00000196152	ZNF79	-1.7588620106117505	NA	0.07860094908665288	0.003298005857470591	0.18827049835353116	3.9140936840528015e-32	3.8889219344044897e-31	2	3	3
ENSG00000130348	QRSL1	-1.7585475446432919	NA	0.07865438928658368	0.047121800079239724	0.043651816718160125	4.8078205371201414e-08	1.4026763251288415e-07	24	26	26
ENSG00000163510	CWC22	1.7575530792089444	NA	0.07882358288715105	0.17039049750508808	0.2578875449115452	3.301528268947115e-45	5.151765994920298e-44	13	15	15
ENSG00000141959	PFKL	-1.756315174331293	NA	0.07903460768089907	0.07977961499115305	0.10851896408981836	2.0133050239714986e-18	1.1058990344678804e-17	20	21	21
ENSG00000137492	THAP12	1.7559054941788004	NA	0.07910454669591532	0.00964411855579719	0.03410222383161294	1.4902832947325426e-06	3.821302066592161e-06	6	7	7
ENSG00000254415	SIGLEC14	-1.7559011472230763	NA	0.0791052890612279	0.18003026448966608	0.3940529015727425	1.0563652697749942e-74	4.061795518244702e-73	67	85	85
ENSG00000139613	SMARCC2	-1.7556441427461371	NA	0.0791491898974127	0.014621099553810664	0.04588065261368176	2.1543114250067336e-08	6.463311166452147e-08	9	12	12
ENSG00000223745	CCDC18-AS1	-1.7551864122912155	NA	0.07922742729409975	0.4110594220660848	0.5127672097290326	2.1767529667078787e-106	2.1702986410507797e-104	32	39	39
ENSG00000182557	SPNS3	-1.752481299242813	NA	0.07969108272302762	0.0165247207107417	0.01501173280660406	0.0014856598168049655	0.002754630792343859	12	16	16
ENSG00000100395	L3MBTL2	-1.751849768170699	NA	0.07979964389349731	0.015960546866311005	0.04571691374731129	2.2852392766113125e-08	6.836979824600034e-08	6	7	7
ENSG00000099953	MMP11	1.7515120658238188	NA	0.07985774475645187	0.041415666373253765	0.018337416757120896	0.0004400752538525254	0.0008723674174450305	23	27	27
ENSG00000132879	FBXO44	-1.7513306885069242	NA	0.07988896446923184	0.09603252215075521	0.08303765902345331	2.8071612213328613e-14	1.2283747839917641e-13	26	35	35
ENSG00000140948	ZCCHC14	1.7510113932099756	NA	0.07994394752271801	0.02582995666815196	0.09674382894526594	1.7044166086332778e-16	8.423354588314721e-16	26	36	36
ENSG00000081014	AP4E1	1.7496484790412516	NA	0.0801789889586741	0.0762980798941631	0.11824828857444195	4.942578315583258e-20	2.938983201592832e-19	3	3	3
ENSG00000196296	ATP2A1	-1.7493802229008848	NA	0.08022531715154707	0.02989232963265034	0.026139792110859185	2.6129888390751056e-05	5.969910152051558e-05	8	8	8
ENSG00000204920	ZNF155	-1.749333367003834	NA	0.08023341145811082	0.332637608953516	0.4009662903210873	2.2677433513364206e-76	9.044076914434482e-75	7	9	9
ENSG00000219545	UMAD1	1.7488666236740258	NA	0.08031407710219804	0.010383792709391059	0.028143930652119616	1.2696883018818432e-05	2.9933853023057094e-05	12	19	19
ENSG00000101057	MYBL2	-1.7488143220975545	NA	0.08032312030732729	0.12279845993435419	0.08813437160841846	4.2388983397953235e-15	1.9493930713100026e-14	29	35	35
ENSG00000112079	STK38	1.7484431639084541	NA	0.08038731918804141	0.021318342044431112	0.030276706644372205	5.894957208147562e-06	1.4312986147886527e-05	8	11	11
ENSG00000068745	IP6K2	1.747089717245549	NA	0.08062177678310797	0.10580418000781013	0.057143975609311046	3.67751361903436e-10	1.2572902921216157e-09	32	39	39
ENSG00000260304	AC009088.2	-1.746952443200323	NA	0.08064558775741036	0.04333177057079022	0.01908246240001591	0.0003355616615030186	0.000676209980389573	6	6	6
ENSG00000119383	PTPA	-1.746821800343712	NA	0.08066825381750033	0.23949878184006806	0.31025638346241063	7.3078230229267025e-56	1.612893912743501e-54	6	8	8
ENSG00000196873	CBWD3	1.745760599484874	NA	0.08085256005302252	0.04015114748372146	0.028021352203161605	1.3269594787388747e-05	3.12325392545882e-05	9	16	16
ENSG00000141579	ZNF750	-1.7442422797166965	NA	0.08111685175329203	0.003543690279423759	0.011158613376750996	0.006203393307311621	0.010583040574035632	7	8	8
ENSG00000130402	ACTN4	1.744047645517075	NA	0.08115078209747818	0.005289557642766448	0.042958006726310866	6.171847859249299e-08	1.785141152610326e-07	10	13	13
ENSG00000179428	AC073072.1	1.7436600997151226	NA	0.08121837679466598	0.11566629005743752	0.026164308736306843	2.5900062289307494e-05	5.9213460631826984e-05	18	19	19
ENSG00000167528	ZNF641	1.7428282649522782	NA	0.08136361749744334	0.40203598993229805	0.5187554363808864	3.4793498353231245e-108	3.683171007775078e-106	8	9	9
ENSG00000136732	GYPC	-1.742476108753416	NA	0.08142516843959749	0.01075825539953891	0.042727159314179496	6.70654691935124e-08	1.9339258974265076e-07	3	5	5
ENSG00000184281	TSSC4	1.7409949832097498	NA	0.08168445790311168	8.322288792685769e-05	0.06402240205368863	3.019088252065713e-11	1.1065258481443666e-10	4	7	7
ENSG00000227373	RABGAP1L-DT	-1.7408390551139878	NA	0.08171179398722966	0.05490780728481967	0.06846788009451947	5.960883189918387e-12	2.2812583312633434e-11	5	8	8
ENSG00000226742	HSBP1L1	1.740168397489704	NA	0.08182945301360871	0.20382899335299048	0.46400447520288884	1.5675134831660775e-92	1.0182306334399645e-90	29	34	34
ENSG00000183087	GAS6	-1.7397540807723997	NA	0.0819022086809059	0.001180013575744189	0.02448614631283578	4.743479781147892e-05	0.00010563035289820181	1	12	12
ENSG00000100814	CCNB1IP1	1.7395502846071254	NA	0.08193801534761455	0.041727387133182796	0.05794589501937271	2.749441556887781e-10	9.479327153009358e-10	23	31	31
ENSG00000117480	FAAH	1.7395471636074027	NA	0.08193856380107045	0.29668503112540845	0.2515677965402012	5.67646357658169e-44	8.531610330832551e-43	25	32	32
ENSG00000106341	PPP1R17	-1.7388620303729059	NA	0.08205903439557301	0.1716275726855361	0.19672238311134804	1.1614137384905175e-33	1.2137162828381404e-32	8	10	10
ENSG00000077097	TOP2B	-1.7387157113388283	NA	0.08208478104973153	0.012597277331489468	0.027927424573248115	1.3725890549479615e-05	3.22799365102888e-05	10	11	11
ENSG00000169629	RGPD8	1.738710158803907	NA	0.08208575821632919	0.1341312069409616	0.3881123643448152	2.7684382573686195e-73	1.0231885274916908e-71	7	10	10
ENSG00000256751	PLBD1-AS1	1.7385295695841982	NA	0.08211754447508135	0.04327255475540357	0.049681139980566766	5.470603696777379e-09	1.7163443614349663e-08	8	9	9
ENSG00000273076	AL021707.7	-1.736188901273899	NA	0.0825304390615972	0.031140605351014577	0.028038688283732443	1.3187052739764219e-05	3.104678300854154e-05	11	13	13
ENSG00000165655	ZNF503	1.7350999878209676	NA	0.08272309647927518	0.04392644332330864	0.05331352401535	1.4723075615579547e-09	4.812924585047153e-09	12	13	13
ENSG00000261064	LINC02256	1.734966654357589	NA	0.08274671170283072	0.01117505490025717	0.012201104759028207	0.004202131951713314	0.007351051804542652	12	13	13
ENSG00000188959	C9orf152	1.7346960287129642	NA	0.08279466009370891	0.008449986257398266	0.16276775009945105	1.2908606354708208e-27	1.0735678485785212e-26	16	20	20
ENSG00000178685	PARP10	1.7338191309474518	NA	0.08295018011034702	0.06983494515254779	0.19307816790530963	5.3157456362481346e-33	5.458665982995166e-32	14	19	19
ENSG00000121350	PYROXD1	1.7336121939938283	NA	0.0829869153986342	0.012078609063357034	0.01793272814972173	0.0005099999966906558	0.0010034407920201992	6	7	7
ENSG00000234506	LINC01506	1.733058539743145	NA	0.0830852644915348	0.10681939274805052	0.1871921907799945	6.115369334135441e-32	5.999569148231618e-31	19	25	25
ENSG00000072736	NFATC3	-1.7313227357857566	NA	0.08339421857133486	0.07759463534464449	0.0901409113807985	2.008984738012204e-15	9.410565220478362e-15	14	15	15
ENSG00000152804	HHEX	-1.7310013561009872	NA	0.08345152259739255	0.003482059379957222	0.01465742364096094	0.0016925543951359214	0.0031140022875427442	4	5	5
ENSG00000136930	PSMB7	1.7308635275493756	NA	0.08347610806751457	0.008628710133140007	0.011234863937230105	0.006028633262286281	0.010301418076419632	6	8	8
ENSG00000106701	FSD1L	-1.7306614458058491	NA	0.08351216544701408	0.00740112383513659	0.034247598088855816	1.4144231318644847e-06	3.633849031961655e-06	8	14	14
ENSG00000214772	AC010168.1	1.7306070588637192	NA	0.0835218718452557	0.012774690196735324	0.034968210624906966	1.0917160960221523e-06	2.8344949781504753e-06	9	12	12
ENSG00000273382	AL356488.3	1.7296790174922236	NA	0.0836876395709601	0.07501327449055904	0.07310059537017055	1.0925842360294696e-12	4.3695725428333425e-12	19	23	23
ENSG00000160209	PDXK	-1.729530871149312	NA	0.08371412626793884	0.18656650322224766	0.2708258867631255	9.056304221326487e-48	1.548895786632628e-46	10	11	11
ENSG00000259291	ZNF710-AS1	-1.728439682563057	NA	0.0839094262077087	0.040676791907777884	0.11925596172079195	3.359624820496093e-20	2.0109670522404014e-19	7	9	9
ENSG00000171291	ZNF439	1.727343069135714	NA	0.08410606852907328	0.018497591443782855	0.017909786041504474	0.0005142835843082133	0.0010109409889158126	8	9	9
ENSG00000079246	XRCC5	-1.7271009880755979	NA	0.08414952819610781	0.027285763185634436	0.030939710798513306	4.6445728759924816e-06	1.1393188420883289e-05	7	7	7
ENSG00000259207	ITGB3	1.7266756258814029	NA	0.08422593548359138	0.011989101802443527	0.014334203641199776	0.001906621698538115	0.0034890634308774584	6	7	7
ENSG00000168427	KLHL30	-1.7259755567007036	NA	0.08435181029136919	0.029978886852032063	0.04744948618852682	1.223800799493847e-08	3.735663921416871e-08	12	13	13
ENSG00000197451	HNRNPAB	1.7258751135329888	NA	0.08436988279395835	0.02505658984505669	0.031068884089765655	4.433800811322916e-06	1.0899548468087255e-05	31	38	38
ENSG00000115290	GRB14	-1.725482293771542	NA	0.08444059201931577	0.02435943030847446	0.021033272764062787	0.0001652914814957765	0.0003462298297509553	9	12	12
ENSG00000251409	AC008592.4	1.7249943675089952	NA	0.084528487581059	0.03766473964405613	0.05792749025423688	2.7678602803614964e-10	9.537077747221078e-10	14	19	19
ENSG00000176182	MYPOP	1.7249735004496152	NA	0.08453224824555915	0.05487016314503602	0.05151590689783213	2.8199784153245105e-09	9.032463549570421e-09	33	38	38
ENSG00000119522	DENND1A	-1.7237989156368707	NA	0.08474415045178084	0.009992785340035525	0.027778571547427185	1.4481410754889231e-05	3.391719653586389e-05	5	7	7
ENSG00000272979	AC093388.1	1.723658736544865	NA	0.08476946828327778	0.016795404837385623	0.017515206261463107	0.0005938948094419681	0.0011570895350057158	6	7	7
ENSG00000137460	FHDC1	-1.7233982112373627	NA	0.08481653817047721	0.0121194160912564	0.018137062032200987	0.00047339771012715914	0.0009347492609062351	9	10	10
ENSG00000166035	LIPC	-1.7233884819202183	NA	0.08481829640474259	0.20207563353363425	0.28259540119543536	3.8672715826287593e-50	7.131165631236624e-49	17	26	26
ENSG00000171649	ZIK1	1.7227960603596542	NA	0.08492541147351704	0.01732959690158218	0.018554062544676515	0.00040669274642752526	0.0008107851556016775	6	7	7
ENSG00000087088	BAX	-1.7227035627317904	NA	0.08494214573478807	0.03129771299201553	0.055601341270264074	6.432047222473858e-10	2.159842917920583e-09	5	5	5
ENSG00000101188	NTSR1	-1.7225748227992619	NA	0.08496544123218246	0.2121773907595423	0.3141196408400112	1.1127360466605574e-56	2.520780774660753e-55	64	79	79
ENSG00000272927	AC107464.3	1.7219998964618306	NA	0.0850695372502274	0.0010040885482897612	0.05350790618278521	1.3723364489350802e-09	4.497266914348881e-09	8	10	10
ENSG00000101751	POLI	-1.7214142252196554	NA	0.08517568475547406	0.13477883266214322	0.2893190833671903	1.646103673807794e-51	3.1933294006934227e-50	2	4	4
ENSG00000135218	CD36	1.721068874710759	NA	0.0852383265243188	0.1229810850426789	0.06957679484151473	3.973570996189279e-12	1.5361309516151925e-11	48	57	57
ENSG00000168350	DEGS2	-1.7207689998662454	NA	0.08529274985109585	0.008087572619132982	0.03801020409794472	3.658348317012683e-07	9.892307677144514e-07	7	10	10
ENSG00000155749	FLACC1	-1.7188286756753703	NA	0.08564557241546682	0.049811922553484135	0.083334577843757	2.515016483985125e-14	1.1027874631516468e-13	8	10	10
ENSG00000169330	MINAR1	1.7184823547858001	NA	0.08570867022399908	0.03311555533645392	0.06189471859731913	6.550381090992378e-11	2.349069120230621e-10	27	32	32
ENSG00000269956	MKNK1-AS1	-1.7184412348809188	NA	0.08571616454463617	0.07590501700695441	0.09359535229033936	5.537141122609987e-16	2.662265022787904e-15	25	28	28
ENSG00000135046	ANXA1	-1.7179843459818191	NA	0.08579947060665674	0.020114767176803897	0.156798184340382	1.4106917665247593e-26	1.1225964317463154e-25	5	11	11
ENSG00000151498	ACAD8	1.7178425972304032	NA	0.08582532941872473	0.05426146584961123	0.20422424744545278	4.965236357672611e-35	5.454762222788444e-34	6	8	8
ENSG00000105968	H2AFV	-1.7173906817000857	NA	0.08590781310126656	0.0339394582974192	0.04307148661351495	5.924833127169198e-08	1.717750858796696e-07	6	7	7
ENSG00000141527	CARD14	-1.7161065474071753	NA	0.08614254310811931	0.0672998908974599	0.11589776259141082	1.2144276132129105e-19	7.069320821109369e-19	17	19	19
ENSG00000179902	C1orf194	1.7160435891857706	NA	0.08615406470405511	0.16394549921493307	0.18306668018866104	3.354024304943396e-31	3.199007942462419e-30	17	24	24
ENSG00000146285	SCML4	-1.7144647247306322	NA	0.08644341024171287	0.11910034004456421	0.2040848222578995	5.266212457101739e-35	5.770624755708482e-34	10	12	12
ENSG00000143297	FCRL5	1.7143267734943781	NA	0.08646872866993564	0.0012559033956072246	0.3758677134625467	2.104761466333504e-70	7.204501873483684e-69	3	5	5
ENSG00000136052	SLC41A2	1.7135606411684623	NA	0.086609447260269	0.007978540031953198	0.015031799260626241	0.0014747374716365825	0.002735858167578511	5	9	9
ENSG00000118418	HMGN3	1.7131006107975102	NA	0.0866940316946207	0.015955293427074885	0.03049925097374642	5.441591467085681e-06	1.3266683546922425e-05	8	9	9
ENSG00000198821	CD247	1.7123775576208402	NA	0.08682711215008992	0.004525203278502212	0.027800454758932343	1.4367782111793791e-05	3.367866257998247e-05	3	3	3
ENSG00000185000	DGAT1	-1.7122672156229068	NA	0.08684743547598413	0.02586910617524643	0.06440680872216623	2.6244873759148022e-11	9.668600216877109e-11	17	23	23
ENSG00000281468	AC006504.7	1.7116883802002458	NA	0.08695411112115922	0.04120898592940559	0.054307609124466825	1.027514421603516e-09	3.393845303559071e-09	11	14	14
ENSG00000170075	GPR37L1	1.7116110860647868	NA	0.08696836393470164	0.004707385768703583	0.014829646699919216	0.0015885824514620653	0.002932780757898908	10	11	11
ENSG00000124784	RIOK1	-1.711261416396627	NA	0.08703286556759969	0.05568383383655749	0.1444430014576149	1.8920449998669557e-24	1.384244014621093e-23	8	11	11
ENSG00000057663	ATG5	-1.7111837125336862	NA	0.08704720441259275	0.0024436976673759647	0.019893947339867345	0.0002498735563912949	0.0005121526981529732	10	16	16
ENSG00000272491	AL109659.2	1.7110976179465063	NA	0.08706309384091379	0.21850074703607952	0.04732837283847256	1.278430218494613e-08	3.896871634725225e-08	15	15	15
ENSG00000136144	RCBTB1	-1.7108142305960818	NA	0.08711541172463658	0.08165625847358826	0.3501611329413534	1.560122540657938e-64	4.357417174225241e-63	27	39	39
ENSG00000152700	SAR1B	1.7106598439869685	NA	0.08714392466263658	0.005463666299258855	0.024830332313797582	4.1895556689104554e-05	9.390496688817853e-05	9	11	11
ENSG00000100503	NIN	1.71047862730962	NA	0.08717740232839584	0.012596405224265658	0.012782591206991718	0.0033849861398942993	0.005985063131564835	14	17	17
ENSG00000075651	PLD1	1.7102537383706136	NA	0.08721896236668948	0.027752803741452618	0.05346085141577524	1.395896912887172e-09	4.571855645359456e-09	15	21	21
ENSG00000159322	ADPGK	-1.7097198809487302	NA	0.08731768458480792	0.03045314309979677	0.045162842482378306	2.7901282500435866e-08	8.29684573608418e-08	19	23	23
ENSG00000158201	ABHD3	1.7094491272975791	NA	0.08736778746202735	0.014676238150535254	0.03043542342286208	5.567928403252418e-06	1.3553499529790732e-05	12	12	12
ENSG00000091622	PITPNM3	-1.7094092148198945	NA	0.08737517521481901	0.012905198668535059	0.03321522173418882	2.0498057828933405e-06	5.1961743341962895e-06	8	11	11
ENSG00000135698	MPHOSPH6	-1.70804135848211	NA	0.08762866862334567	0.13698324331440453	0.18325160243691846	3.1082217123237583e-31	2.9678671572739494e-30	35	49	49
ENSG00000110619	CARS	1.7080079577853715	NA	0.08763486590833533	0.004816866138007306	0.0548055645584755	8.580328317666972e-10	2.851076347988198e-09	7	11	11
ENSG00000165125	TRPV6	-1.7073643181639067	NA	0.08775435817832376	0.006319072921130989	0.024700252900428415	4.390839720890374e-05	9.812159287666019e-05	5	7	7
ENSG00000171747	LGALS4	-1.7071789219755682	NA	0.08778880151475664	0.02307698628925812	0.011677032199548763	0.005109434756719119	0.008820239238698077	9	11	11
ENSG00000112297	CRYBG1	-1.706954450880375	NA	0.08783051887113807	0.00855010772543386	0.03698678932184177	5.285006289541217e-07	1.4075566525755915e-06	11	12	12
ENSG00000129991	TNNI3	-1.7045416821248929	NA	0.08827993583444209	0.004077376760151598	0.013927938961528788	0.002214987540778613	0.004013611721979336	7	11	11
ENSG00000102977	ACD	-1.7043842403009293	NA	0.08830932622222193	0.0011766463746029597	0.020231958378726482	0.00022102401328890034	0.00045611802694240093	14	18	18
ENSG00000138376	BARD1	-1.70397675070122	NA	0.08838543080549831	0.12791450855244396	0.2699447516255506	1.3577789637233776e-47	2.300845004831245e-46	20	22	22
ENSG00000182257	PRR34	1.7035170286715653	NA	0.08847135401250183	0.02326620318259418	0.014325155558547333	0.0019129929334984884	0.0034989530247007614	6	8	8
ENSG00000198171	DDRGK1	-1.7034626339920858	NA	0.08848152496832536	0.01998933145554455	0.11437291884912067	2.173411840862677e-19	1.2465498213697006e-18	6	10	10
ENSG00000265992	ESRG	1.7032673196418573	NA	0.08851805347064441	0.03632055861637366	0.31204758171005686	3.057507330591248e-56	6.827238699519442e-55	11	14	14
ENSG00000185728	YTHDF3	-1.703260898590088	NA	0.08851925456879758	0.006232140896652066	0.017309773677787157	0.0006401437258333754	0.001240712562648797	1	1	1
ENSG00000175166	PSMD2	1.7030804117847143	NA	0.08855302113624716	0.08572058444582037	0.11321132029860059	3.3840279683470817e-19	1.925437811187263e-18	29	33	33
ENSG00000178719	GRINA	1.7026047396624606	NA	0.08864206250191221	0.010839745476947825	0.05966058820002126	1.4754941455996693e-10	5.170259318121931e-10	10	13	13
ENSG00000178607	ERN1	-1.7025419626966192	NA	0.08865381914981815	0.02222178529585894	0.13738589487926345	3.01417661600201e-23	2.0842788220894543e-22	2	3	3
ENSG00000164236	ANKRD33B	-1.7021043686562016	NA	0.0887358051263327	0.02166161721360657	0.10875436967073539	1.841378012480335e-18	1.0130828211750166e-17	7	8	8
ENSG00000130413	STK33	-1.7010998117048381	NA	0.08892424627873105	0.03884145368205029	0.05809249536517876	2.6070318853506705e-10	8.993761778692144e-10	13	17	17
ENSG00000130396	AFDN	1.700112483374366	NA	0.08910976962476969	0.1441185071418685	0.2845146681821227	1.5753144481407453e-50	2.9332320815597873e-49	27	34	34
ENSG00000258867	LINC01146	1.7000012581862767	NA	0.08913068885482217	0.015253903876526914	0.020646219586663992	0.00019018745630630676	0.000395336325842043	14	20	20
ENSG00000240859	AC093627.4	-1.69933979902753	NA	0.08925517780646769	0.012298648164977973	0.08869788113996603	3.43751781547671e-15	1.5915224896762986e-14	9	17	17
ENSG00000108342	CSF3	1.6990855932235716	NA	0.08930305747462006	0.0005453224050949016	0.012189459852444604	0.0042203982760993936	0.007381500258728047	1	3	3
ENSG00000171798	KNDC1	-1.6987209302926278	NA	0.0893717778652101	0.1753169505739428	0.220431185390804	4.953116975827355e-38	6.054241127474221e-37	23	30	30
ENSG00000115590	IL1R2	-1.6985697762095309	NA	0.08940027519426447	0.01638623428532464	0.015168517141437805	0.0014024478241939692	0.0026107878568283087	8	9	9
ENSG00000151692	RNF144A	-1.697827807499447	NA	0.08954026592268095	0.014990338362903649	0.03794864569727768	3.7402041846236076e-07	1.0099316889011217e-06	5	10	10
ENSG00000100726	TELO2	1.6972020146095852	NA	0.08965847438680744	0.12672996634303482	0.2361671789103994	5.274060460563391e-41	7.138505354238484e-40	31	39	39
ENSG00000156650	KAT6B	1.6971155575891634	NA	0.08967481546532566	0.0025832843285933716	0.013684151574328124	0.0024237839475436	0.004367038339611809	6	10	10
ENSG00000119408	NEK6	-1.6962043393188209	NA	0.08984718897406148	0.05526514529013147	0.12884488133176802	8.355505199661614e-22	5.4050757702375334e-21	27	35	35
ENSG00000110274	CEP164	1.6946330226804556	NA	0.09014505855960357	0.028107318011668648	0.18043500748026445	9.88981557878294e-31	9.308476803542736e-30	28	36	36
ENSG00000174485	DENND4A	-1.6942488148174644	NA	0.0902180124323545	0.044635393136746804	0.05456126085180736	9.373765540679192e-10	3.105093785147913e-09	20	24	24
ENSG00000078140	UBE2K	1.6940655876756503	NA	0.09025282056074606	0.024417125769215654	0.055529501643513245	6.601615882360012e-10	2.214614842851953e-09	7	7	7
ENSG00000147457	CHMP7	-1.6930406178548068	NA	0.0904477360587836	0.031238399489608583	0.04643000709161859	1.7673711074151948e-08	5.3379089681337047e-08	13	13	13
ENSG00000116016	EPAS1	-1.6929484543053506	NA	0.09046527911314492	0.005525503917076641	0.021501666487286006	0.00013949640335205092	0.00029428266958842674	10	13	13
ENSG00000122378	PRXL2A	-1.6924253740657	NA	0.09056489772848016	0.08932224783716174	0.10346424906692443	1.3618534366885071e-17	7.181557375698404e-17	14	15	15
ENSG00000270419	CAHM	-1.6923761249138713	NA	0.09057428158334342	0.011980587476982626	0.013913973996453199	0.0022264412823048076	0.004032661760693404	8	10	10
ENSG00000140022	STON2	-1.6923077106475832	NA	0.0905873184265098	0.0035068637645179535	0.017099390887161482	0.0006912710790277932	0.0013352790869844138	1	1	1
ENSG00000283994	AC092652.3	1.6920568144565402	NA	0.09063514146592347	0.00826989414760988	0.012033475882073732	0.004472994622091456	0.007797843323599306	3	4	4
ENSG00000107372	ZFAND5	-1.692015136408467	NA	0.0906430876382273	0.019668950207263447	0.022666929120646617	9.150725764665838e-05	0.00019709343900810658	4	5	5
ENSG00000203666	EFCAB2	1.6917409176606528	NA	0.09069538307736943	0.06756473796737994	0.17604956541351882	5.950483673098055e-30	5.427917261168007e-29	8	11	11
ENSG00000126860	EVI2A	1.6914353912396451	NA	0.09075367768944201	0.06944945222394064	0.11468540022478928	1.929188717231741e-19	1.1109354369310654e-18	21	25	25
ENSG00000138085	ATRAID	-1.691402033531856	NA	0.09076004418315749	0.16440922981259123	0.148835247681518	3.341625725979073e-25	2.5145037110493692e-24	15	20	20
ENSG00000125482	TTF1	-1.6913635699297829	NA	0.09076738560951143	0.02877038570027909	0.03364809664912159	1.7544795041787389e-06	4.477316818029939e-06	20	24	24
ENSG00000246067	RAB30-DT	-1.6913149104282272	NA	0.09077667377933803	0.2189396879663233	0.07305862554164708	1.1095397172683095e-12	4.434280263676122e-12	20	24	24
ENSG00000010292	NCAPD2	-1.6902766508816647	NA	0.09097503994061658	0.1084121808303032	0.3010875274206142	6.106089371354087e-54	1.263128186120039e-52	8	12	12
ENSG00000107672	NSMCE4A	1.6891055525195195	NA	0.09119920397994351	0.0027691649506053273	0.03013213213552988	6.209549546664998e-06	1.5057630822363978e-05	5	6	6
ENSG00000181074	OR52N4	1.6887674400022297	NA	0.09126400582936825	0.046255444765181106	0.05570846112598941	6.187245512776051e-10	2.0813078324557964e-09	23	33	33
ENSG00000165861	ZFYVE1	-1.6884902349002278	NA	0.09131716191782603	0.012423332771183439	0.013104354025150622	0.003004086760819068	0.005347979223636063	10	12	12
ENSG00000131873	CHSY1	1.6871344825128278	NA	0.09157749590077811	0.027372525531678817	0.21605346855269184	3.2468299558346335e-37	3.845296057500562e-36	9	13	13
ENSG00000269892	AC125494.2	1.6871261833295839	NA	0.09157909135962448	0.04884205164338366	0.04411007232911876	4.076540138380113e-08	1.1950185783432575e-07	15	17	17
ENSG00000258839	MC1R	1.6869429922718664	NA	0.09161431422439895	0.04351274745560038	0.17752545449891732	3.25618871200346e-30	3.008641175762249e-29	18	23	23
ENSG00000280434	AL031595.3	1.686271917146379	NA	0.09174343748026524	0.020398619800732713	0.0386018840551929	2.9573940628166883e-07	8.063012843122954e-07	30	37	37
ENSG00000151500	THYN1	-1.6837319033530933	NA	0.09223349276632288	0.05460125352525619	0.05008316836367397	4.731511283035753e-09	1.491008581271226e-08	13	18	18
ENSG00000180694	TMEM64	1.6827646844129163	NA	0.09242065413727138	0.013795768767536859	0.019965765677327326	0.00024344274832173993	0.0004999161406980622	5	5	5
ENSG00000182853	VMO1	-1.6825498422748315	NA	0.09246226846127076	0.02151022533288227	0.029491746554650807	7.817854438003213e-06	1.880428976274821e-05	13	15	15
ENSG00000095321	CRAT	-1.682533044820905	NA	0.0924655227154405	0.13879229523518125	0.3462104073138102	1.1879458493194169e-63	3.2543264169295014e-62	11	12	12
ENSG00000141503	MINK1	-1.6819070240981415	NA	0.09258687042157132	0.006027242920133876	0.01963317585878423	0.0002746933920082306	0.0005603326965087603	6	7	7
ENSG00000138606	SHF	1.6817824482175177	NA	0.09261103342799605	0.009134818566690388	0.03394728525297083	1.5756190467244578e-06	4.032277426097258e-06	10	10	10
ENSG00000251364	AC107884.1	-1.6807114233854807	NA	0.09281898066122296	0.16030809818429645	0.14116857914385791	6.853449280739642e-24	4.872711513905643e-23	24	33	33
ENSG00000167522	ANKRD11	-1.6803344568678278	NA	0.09289226056101679	0.012411647119576048	0.08148221620038403	4.989795098721764e-14	2.1494598379296544e-13	4	8	8
ENSG00000103707	MTFMT	-1.6800916102866668	NA	0.09293949298584511	0.011912171172888933	0.028913215161965322	9.626621090047091e-06	2.29414848628707e-05	4	8	8
ENSG00000189325	BNIP5	-1.679718888982825	NA	0.09301202287925038	0.009474301987121493	0.03354899555306504	1.8180930075185673e-06	4.631383984838965e-06	7	7	7
ENSG00000163141	BNIPL	1.6789830989936831	NA	0.09315533767004215	0.019888277394913157	0.031351390878729644	4.005591645271514e-06	9.882708268865586e-06	6	9	9
ENSG00000170006	TMEM154	1.678630050345871	NA	0.09322416622894628	0.009737109143346676	0.022039151067800588	0.00011483332378102398	0.00024463064217649446	5	7	7
ENSG00000100012	SEC14L3	1.6780694508089071	NA	0.09333354168795055	0.2031059855912793	0.25045300097231216	9.352546440601323e-44	1.39709772569575e-42	12	12	12
ENSG00000261098	AP000766.1	1.6779128063723576	NA	0.09336412211107364	0.02733393048642522	0.04809105619832739	9.710085311622035e-09	2.9831288607847774e-08	9	10	10
ENSG00000064607	SUGP2	1.6765926903065378	NA	0.09362215713528758	0.005795155425617304	0.023254693574976774	7.39942257633092e-05	0.00016107222361195602	6	10	10
ENSG00000185101	ANO9	1.6758754481443667	NA	0.09376259173331378	0.0675813434094574	0.10954730593313848	1.3629963701934388e-18	7.549749597043695e-18	18	21	21
ENSG00000100242	SUN2	1.6757790465815192	NA	0.09378147984249363	0.0035184435795819462	0.02905126709687215	9.160170516431135e-06	2.1878518688896592e-05	4	6	6
ENSG00000197818	SLC9A8	1.675475316827771	NA	0.09384101004365843	0.048357149642529275	0.04477802218790072	3.204964754333634e-08	9.471297703268566e-08	11	15	15
ENSG00000177683	THAP5	1.6750800965610835	NA	0.09391851750510866	0.06602555443742249	0.09422932689496055	4.368889965953834e-16	2.11226653583711e-15	14	15	15
ENSG00000052795	FNIP2	1.674700521908011	NA	0.09399300499392907	0.00029669647531704803	0.029599860375182314	7.5196695306046015e-06	1.8116719974759526e-05	2	4	4
ENSG00000228022	HCG20	-1.6745483414289082	NA	0.09402288209494093	0.09134995673401106	0.037991259335383366	3.6833470947174335e-07	9.95519611147506e-07	12	13	13
ENSG00000213047	DENND1B	1.6737168462684078	NA	0.0941862613484419	0.08360346288669956	0.027181600487330388	1.7953746813812416e-05	4.167981644917681e-05	13	18	18
ENSG00000172432	GTPBP2	1.6735628560474083	NA	0.09421654362392601	0.024054919234417566	0.014915978308496966	0.001538915734524253	0.0028475254565555044	36	42	42
ENSG00000115604	IL18R1	-1.672926807417177	NA	0.09434170570766684	0.03245281613208858	0.07531097458102573	4.85177449746873e-13	1.975381786730562e-12	11	14	14
ENSG00000149485	FADS1	-1.6728637698236226	NA	0.09435411754444056	0.01390970101154225	0.02479654197037617	4.2409357211859904e-05	9.496971361010519e-05	3	4	4
ENSG00000116260	QSOX1	-1.6717473217828143	NA	0.09457415842592831	0.31224822169404975	0.40926312884754584	2.1285287652197855e-78	9.035183117513391e-77	18	23	23
ENSG00000102781	KATNAL1	-1.6706285573812414	NA	0.09479506819172412	0.015358627807167966	0.018582854202019227	0.00040245240990020853	0.0008027982293100705	14	17	17
ENSG00000255587	RAB44	-1.670299499405168	NA	0.09486012218394588	0.07278746069484054	0.12246773115743682	9.788708647582799e-21	6.012412772113088e-20	21	22	22
ENSG00000131899	LLGL1	1.6697231311664074	NA	0.0949741550305909	0.03164321386912362	0.0189280416405854	0.0003549467594405983	0.0007119277166838387	9	11	11
ENSG00000248092	NNT-AS1	-1.6686137270022345	NA	0.09519395666498727	0.04612855017717016	0.044071900373703295	4.1329587082269045e-08	1.210522782021916e-07	7	8	8
ENSG00000271789	AL080317.1	1.668356977728016	NA	0.09524488334689547	0.012301531373055641	0.011549132685371923	0.005359620043203131	0.009215171858922247	6	9	9
ENSG00000133639	BTG1	-1.6683167547361695	NA	0.09525286362663937	0.00423593896578474	0.0187744882973462	0.0003753400282083827	0.0007512495499236176	6	7	7
ENSG00000184271	POU6F1	-1.6682869608515623	NA	0.09525877510686347	0.08289013339106625	0.10069374592876192	3.8674311763187424e-17	1.9904735066833766e-16	11	13	13
ENSG00000187474	FPR3	1.667794593991503	NA	0.0953565094229694	0.047648365569519756	0.04409792566660327	4.0944090781323785e-08	1.1996415732255622e-07	19	24	24
ENSG00000007129	CEACAM21	1.667496049302316	NA	0.09541580933536598	0.019076918057791863	0.6065001034393733	2.0373152464671573e-137	4.721340427252065e-135	11	15	15
ENSG00000164465	DCBLD1	1.6671354908383373	NA	0.09548746640631131	0.04013933510542755	0.2956203611652472	8.316874242365585e-53	1.6700945712216324e-51	11	14	14
ENSG00000180785	OR51E1	-1.6665774394936328	NA	0.09559845799340004	0.028628291783087713	0.011815059103244515	0.004852729244812545	0.008404307596373494	30	36	36
ENSG00000146425	DYNLT1	-1.6663699749609966	NA	0.0956397472254219	0.033619049714219425	0.058679092586876806	2.1071734458916944e-10	7.312002716227573e-10	3	4	4
ENSG00000203804	ADAMTSL4-AS1	1.6662064935928727	NA	0.0956722930615097	0.12035833493649638	0.040588633830284736	1.447593249226845e-07	4.05501088386004e-07	31	43	43
ENSG00000203757	OR6K3	1.6655115638051519	NA	0.09581073850620687	0.02101124365850959	0.0835873699007391	2.29032577754585e-14	1.0063232579844678e-13	18	28	28
ENSG00000114209	PDCD10	-1.665190278872553	NA	0.09587479978966851	0.018276899047586136	0.03576367117512421	8.202704286511718e-07	2.149246383642314e-06	16	19	19
ENSG00000153208	MERTK	1.665020345325395	NA	0.09590869684885145	0.11560023215528223	0.13287488239935097	1.7492254911666042e-22	1.166762658421474e-21	15	20	20
ENSG00000166439	RNF169	-1.6649578205706406	NA	0.09592117122807635	0.00319210851397323	0.010544186121972018	0.007813977498701942	0.013119434122306598	2	4	4
ENSG00000213390	ARHGAP19	-1.6641610396930684	NA	0.09608025156732877	0.17626162483202631	0.20282029213755604	8.976450321704296e-35	9.74902764831583e-34	27	32	32
ENSG00000267767	LINC01801	1.6640133719266492	NA	0.0961097571787692	0.012967945074452678	0.026904273550966622	1.9839462676871528e-05	4.586505061278914e-05	18	20	20
ENSG00000185022	MAFF	1.6635881623453033	NA	0.09619475914125299	0.024421911764544075	0.02744802337928864	1.631144713918714e-05	3.8021613020241984e-05	8	10	10
ENSG00000078699	CBFA2T2	-1.6635801047886571	NA	0.09619637047609116	0.024674321144548223	0.018078037459153685	0.0004836904960554734	0.0009541939856039703	10	12	12
ENSG00000167460	TPM4	1.6618692885255406	NA	0.0965389857052359	0.037119761874011295	0.10247014885931358	1.9811633609554206e-17	1.0333020218073147e-16	31	48	48
ENSG00000170689	HOXB9	1.6614591328271562	NA	0.09662127010405555	0.010656512979034288	0.016030568637320122	0.001022091645170296	0.0019367789638702108	8	10	10
ENSG00000229191	AL358473.1	-1.6612536910060502	NA	0.09666250640550784	0.0036870576923491503	0.047111211376241156	1.382552839126995e-08	4.2075241593946476e-08	3	7	7
ENSG00000121691	CAT	-1.6610314143596343	NA	0.09670713764816985	0.31178700714018387	0.3935587854152925	1.3877782966121307e-74	5.324163312886226e-73	16	18	18
ENSG00000188529	SRSF10	-1.659307425636158	NA	0.09705385972357125	0.0021330819541382612	0.0662720036081672	1.3293335704666843e-11	4.9839836904095254e-11	8	14	14
ENSG00000242689	CNTF	1.659269841500013	NA	0.09706142955889217	0.05083333140692832	0.020997472835483116	0.00016744981181291744	0.0003504083981427359	3	3	3
ENSG00000173726	TOMM20	-1.6591106725118807	NA	0.097093493079396	0.026168557765516194	0.015077621631087999	0.0014500989734039652	0.0026927717698868	13	14	14
ENSG00000140092	FBLN5	1.6584192406778382	NA	0.09723287567814944	0.13318061527017447	0.18805603129388002	4.2775457588257065e-32	4.237760382328252e-31	12	14	14
ENSG00000033030	ZCCHC8	-1.6576924966370556	NA	0.09737954908509586	0.007115000124200058	0.029087980713523923	9.039977330876753e-06	2.1600469729302696e-05	16	21	21
ENSG00000186522	SEPTIN10	1.6569804035323046	NA	0.09752343709641444	0.015049343957998996	0.03235411950962311	2.7933479479390203e-06	7.0003103842183635e-06	4	5	5
ENSG00000164211	STARD4	-1.6564879618353858	NA	0.0976230409306969	0.004889189848490288	0.012899057891209407	0.003241764199921942	0.0057430799859980765	6	12	12
ENSG00000106236	NPTX2	-1.6554970741271973	NA	0.09782370943718081	0.00971520316424151	0.020646706691289717	0.00019015386805609747	0.000395336325842043	1	1	1
ENSG00000168216	LMBRD1	1.6553432941436765	NA	0.09785488154012684	0.0008893202168852144	0.01172399739356407	0.00502057424526944	0.008678341672424717	1	2	2
ENSG00000130592	LSP1	1.655320150979226	NA	0.09785957348206635	0.06500159367739927	0.13339222238839088	1.430383854259133e-22	9.58563998307537e-22	30	38	38
ENSG00000186814	ZSCAN30	-1.6546282542107238	NA	0.09799992858242615	0.07115150476001984	0.07081346706867031	2.526833493667146e-12	9.873016081772132e-12	22	23	23
ENSG00000163945	UVSSA	1.6543839726829703	NA	0.09804952084248739	0.3696942389133216	0.4089140926562976	2.5938409670937857e-78	1.0983155245602798e-76	49	65	65
ENSG00000258908	AL355075.3	-1.6535427945256147	NA	0.09822044411188242	0.012422694521796732	0.025503182404543204	3.286916873518264e-05	7.436324203689275e-05	3	4	4
ENSG00000160570	DEDD2	-1.6529627242948859	NA	0.09833845011677367	0.01260487600006663	0.018589937726206186	0.0004014160079369518	0.0008010103700384904	6	7	7
ENSG00000056736	IL17RB	1.652869871073848	NA	0.09835735012736342	0.028651906493063775	0.08575412603923445	1.0260082287936398e-14	4.613270874562698e-14	6	8	8
ENSG00000169860	P2RY1	-1.6525088851659389	NA	0.09843085535204449	0.013787333385706589	0.01153884369078952	0.005380279916099773	0.009248839242301023	10	13	13
ENSG00000187193	MT1X	1.6521321650538099	NA	0.09850761120183388	0.015241290099878353	0.01708721929465811	0.0006943518835808087	0.0013407769903757785	11	16	16
ENSG00000187918	OR51I2	-1.652125968257837	NA	0.09850887418409827	0.004334920591344169	0.010424710476864702	0.008173656781641642	0.013695167576782854	9	9	9
ENSG00000258810	AL133371.2	-1.6513695927414924	NA	0.09866312983409763	0.03249932942153088	0.16098453221041215	2.6415032513755633e-27	2.1622500839064218e-26	7	10	10
ENSG00000188710	QRFP	-1.6513567339745876	NA	0.09866575392451102	0.010159714571486846	0.010791099989668594	0.007120917696417174	0.012026454360435111	4	5	5
ENSG00000143819	EPHX1	-1.6511172050377396	NA	0.09871464481635223	0.014280323164209137	0.019139081695498533	0.0003287238468511353	0.0006636003825368004	5	9	9
ENSG00000180902	D2HGDH	1.6508678278259714	NA	0.098765566414773	0.20471475851302995	0.3406322473126526	2.0448128667911487e-62	5.4031580666566114e-61	44	59	59
ENSG00000116983	HPCAL4	1.6507968861442623	NA	0.09878005618744252	0.24817107310925615	0.3361512545236549	1.9767123555850312e-61	5.074646734420315e-60	30	36	36
ENSG00000139641	ESYT1	-1.650751445603796	NA	0.09878933826728417	0.00700249202975677	0.012718534272004358	0.0034664760721444927	0.0061228342940782676	4	6	6
ENSG00000176435	CLEC14A	1.6503260033033853	NA	0.09887627659187535	0.004364992755180914	0.011316551575959441	0.0058469640631533485	0.010008942575266197	3	4	4
ENSG00000110108	TMEM109	1.6498408950575452	NA	0.09897548204888468	0.007617556748670117	0.022265886320940054	0.00010578954399642726	0.00022640520279479983	4	4	4
ENSG00000143093	STRIP1	1.649762070352955	NA	0.09899160933519616	0.03429318567045414	0.06371154803328025	3.381076421849136e-11	1.2344492135041693e-10	24	29	29
ENSG00000167333	TRIM68	1.6493776724025684	NA	0.09907028600153642	0.012171012409850593	0.05163545862262722	2.7007457165893604e-09	8.666745563957885e-09	10	14	14
ENSG00000278090	LUNAR1	1.6485506810188557	NA	0.09923971967522141	0.14821624416681284	0.0923546303455015	8.800690427261132e-16	4.187653721895148e-15	38	51	51
ENSG00000197299	BLM	1.6483120272583967	NA	0.09928865793442261	0.14030841525667626	0.2169413424806788	2.219237196769283e-37	2.6355747013432434e-36	7	8	8
ENSG00000075073	TACR2	-1.6481734258700251	NA	0.09931708832630576	0.005097645352817254	0.03548699198616243	9.060257600186987e-07	2.3670682142840744e-06	2	3	3
ENSG00000083454	P2RX5	1.6479271908578723	NA	0.099367612916691	0.024294619679837023	0.03217064562334588	2.9837752117766666e-06	7.455742547975821e-06	18	27	27
ENSG00000170271	FAXDC2	1.647601160235466	NA	0.09943454219916827	0.053279152070558264	0.07268182030758263	1.2740213727441693e-12	5.071539582448876e-12	6	10	10
ENSG00000118640	VAMP8	1.6471920918649208	NA	0.09951856877642928	0.008503387555669744	0.030418437505649282	5.602041220764545e-06	1.362879910553145e-05	6	8	8
ENSG00000122550	KLHL7	1.6470891726086128	NA	0.09953971829787152	0.023373722686420656	0.03742632167634397	4.512683950354374e-07	1.2089988605628365e-06	8	13	13
ENSG00000204860	FAM201A	-1.6466899292385935	NA	0.09962179524961672	0.008315014965197738	0.014045684255199335	0.0021207546414504968	0.003851813317754138	8	16	16
ENSG00000113073	SLC4A9	-1.6464867128950125	NA	0.09966359344827246	0.02185493287555073	0.013611766395087837	0.0024895351360630963	0.004478447293438166	10	12	12
ENSG00000105146	AURKC	1.646305033399142	NA	0.09970097372059028	0.009542046967570252	0.01758325495331988	0.0005793290425399955	0.001130380447208827	14	20	20
ENSG00000164889	SLC4A2	1.645568957186543	NA	0.09985253470067838	0.006207440024334582	0.04151938951833401	1.0357168859662081e-07	2.9362719255140526e-07	11	14	14
ENSG00000175581	MRPL48	-1.6451904786039955	NA	0.09993053642520121	0.15537535274131337	0.21178148371456448	2.013912789609585e-36	2.3225682870890905e-35	15	17	17
ENSG00000117697	NSL1	1.6448526146461873	NA	0.10000020880968155	0.023350436545770122	0.01369266003526614	0.002416171600389172	0.004354695404632045	11	16	16
ENSG00000159625	DRC7	1.644751678466825	NA	0.10002103080774478	0.2746872426741954	0.35961619777053216	1.1518501062335121e-66	3.4837879138974425e-65	7	8	8
ENSG00000108179	PPIF	1.6438918213000198	NA	0.10019854986742248	0.026533270270535064	0.027028741906096942	1.896975615672338e-05	4.394924997725605e-05	8	11	11
ENSG00000251584	AC096751.2	-1.6434881972989759	NA	0.10028196535459902	0.12768848825271956	0.18642808115273815	8.386808335054414e-32	8.195178127512714e-31	13	14	14
ENSG00000171916	LGALS9C	1.6428096501585794	NA	0.10042232295315962	0.28294175260220805	0.3233967062297994	1.160827511642208e-58	2.772566991246828e-57	6	15	15
ENSG00000180422	LINC00304	1.6427364443560715	NA	0.10043747494037063	0.028099494050928528	0.02963544093276949	7.424047488462791e-06	1.7901432843032677e-05	15	20	20
ENSG00000087470	DNM1L	-1.6426497420615604	NA	0.1004554227610516	0.03313676133503802	0.016490525912285735	0.0008636449735985556	0.0016518271028067833	41	55	55
ENSG00000122068	FYTTD1	1.6422794851536722	NA	0.10053209661506882	0.00037600227101021455	0.0145844548436529	0.0017386550939045712	0.0031949001449905296	2	2	2
ENSG00000155906	RMND1	1.6417249344229712	NA	0.10064702179787083	0.018464345802794168	0.04566700286423621	2.326707485346269e-08	6.952553871093077e-08	5	6	6
ENSG00000041802	LSG1	1.6414432255324336	NA	0.10070544328437904	0.4140561369129128	0.4515463081324465	3.419813450692239e-89	2.0363326689555977e-87	24	32	32
ENSG00000146373	RNF217	-1.6411283730510793	NA	0.10077077014756855	0.010267212064822447	0.02844308571587588	1.1400930334862892e-05	2.700850315134186e-05	2	2	2
ENSG00000086288	NME8	1.6410835919485005	NA	0.10078006425377109	0.09138164402769722	0.20421737428004458	4.979663190925798e-35	5.467109094826282e-34	26	30	30
ENSG00000177483	RBM44	1.640984336681285	NA	0.10080066665019674	0.18688331061886437	0.2236433782461054	1.2383710803896812e-38	1.5478735902042743e-37	13	15	15
ENSG00000167702	KIFC2	1.6408154996647497	NA	0.10083571982641555	0.08162254176341038	0.09876335512852483	7.989840520878765e-17	4.0346812453636615e-16	8	11	11
ENSG00000155530	LRGUK	1.6395748512338129	NA	0.10109359563296633	0.2268739383667921	0.2290984505648076	1.161080961277405e-39	1.4993507082037815e-38	42	53	53
ENSG00000182700	IGIP	1.6390769472699627	NA	0.10119723540722478	0.009232826949306421	0.014390843710056904	0.0018672229321846031	0.0034203168194866223	11	13	13
ENSG00000005206	SPPL2B	1.6390570431067757	NA	0.10120138025994169	0.03788139662855931	0.04867063088053246	7.87805039547881e-09	2.4434922451088103e-08	11	13	13
ENSG00000154027	AK5	-1.6389723253627968	NA	0.10121902343721842	0.19025705575592336	0.23961090760246873	1.1576734882900873e-41	1.603630262575663e-40	10	14	14
ENSG00000185787	MORF4L1	1.6386438656105682	NA	0.10128745108693586	0.007280954894444209	0.026582331986747774	2.227881554427464e-05	5.1214397824231336e-05	2	2	2
ENSG00000073614	KDM5A	-1.638066182468918	NA	0.10140788854511056	0.11237929743396888	0.2439848791491837	1.670716897740298e-42	2.3698200231057376e-41	5	7	7
ENSG00000111077	TNS2	-1.6367015914566774	NA	0.10169283629197684	0.03434491957898178	0.040940542187978934	1.2754833745115109e-07	3.5910793612703823e-07	5	7	7
ENSG00000197586	ENTPD6	1.636670174327732	NA	0.10169940417498627	0.052632107882847765	0.045839354444215184	2.1866099931882528e-08	6.553333584967728e-08	20	23	23
ENSG00000134291	TMEM106C	1.6363432604168784	NA	0.10176776694671597	0.00038346324131285404	0.03162347182580189	3.6323494657868162e-06	9.001612859650016e-06	2	3	3
ENSG00000104419	NDRG1	-1.635108613966369	NA	0.10202628073087668	0.0007726600442739112	0.01551167015046721	0.0012363633479337355	0.0023202445889380203	3	7	7
ENSG00000124459	ZNF45	-1.6347904543761786	NA	0.1020929825201071	0.020452344118770213	0.015313787782486305	0.0013295504659892707	0.0024837103421840962	13	15	15
ENSG00000164366	CCDC127	1.6347091843549837	NA	0.1021100262496513	0.02437567497488124	0.07324201928831665	1.0373306850739645e-12	4.152500272942398e-12	7	10	10
ENSG00000122687	MRM2	-1.6345448238906672	NA	0.10214450240366135	0.09790441952776309	0.12618466042548643	2.3370892366130365e-21	1.4805594133238626e-20	40	52	52
ENSG00000230266	XXYLT1-AS2	1.6341302525485417	NA	0.10223150379759703	0.020663513074501608	0.013913551215669773	0.0022267889701982654	0.004032865566578314	13	14	14
ENSG00000255477	AC021713.1	-1.6334786496522504	NA	0.10236836749297025	0.0008812342049896757	0.028172529448296638	1.2566864671675082e-05	2.9647704258433894e-05	2	5	5
ENSG00000178773	CPNE7	1.6333711119813399	NA	0.10239096888369281	0.017990959099350116	0.01527385249546261	0.0013492002393945466	0.0025176751801280826	7	8	8
ENSG00000106034	CPED1	-1.6333424564121068	NA	0.1023969921474696	0.07658987211132423	0.11467324154960544	1.9381585113402691e-19	1.1153516882877273e-18	24	33	33
ENSG00000103502	CDIPT	-1.6332633119959608	NA	0.10241362939032886	0.00246636342158726	0.03190709817738604	3.2802617939537434e-06	8.16091825105364e-06	4	7	7
ENSG00000118579	MED28	1.6331142080522034	NA	0.10244497892919649	0.11870352152203262	0.024540161622676252	4.6519226858631435e-05	0.00010364534512130316	5	8	8
ENSG00000270127	AC027020.2	1.6330155685473013	NA	0.10246572236859122	0.27950865144522574	0.6452912703392268	1.74326219750981e-152	6.228167380228277e-150	56	65	65
ENSG00000171236	LRG1	1.6327988425927564	NA	0.10251131058872587	0.01786754505910009	0.04275380018796025	6.64255069228298e-08	1.9164384559549263e-07	4	6	6
ENSG00000026950	BTN3A1	-1.6326267620783388	NA	0.10254751914949907	0.05920956848185921	0.07889185329531952	1.2982454043913666e-13	5.458105035525263e-13	21	25	25
ENSG00000109084	TMEM97	-1.6323803363257743	NA	0.10259938888421591	0.005774089012579522	0.0641162410866508	2.917612634973753e-11	1.0704779434566729e-10	5	6	6
ENSG00000139998	RAB15	1.6323295084157285	NA	0.10261009015998702	0.2986510635552952	0.17363836829517287	1.5898737550645106e-29	1.421519552951058e-28	29	37	37
ENSG00000182310	SPACA6	-1.631891671886887	NA	0.10270230875488887	0.1942278165276624	0.29331898859087135	2.4819566835932168e-52	4.8699170671556147e-51	18	23	23
ENSG00000100979	PLTP	1.6316082384451038	NA	0.102762041598728	0.0030880099459849666	0.06102962500979198	8.972064360248278e-11	3.1954710636323514e-10	5	6	6
ENSG00000264247	LINC00909	-1.6311861796556562	NA	0.10285104057335838	0.10082287143338325	0.1607639795839342	2.8858188528552972e-27	2.355492979896025e-26	4	4	4
ENSG00000041880	PARP3	-1.6296922625103865	NA	0.10316655350868058	0.07581510540680132	0.02565659621871478	3.110067255561631e-05	7.057634427104197e-05	21	25	25
ENSG00000166441	RPL27A	-1.6292934175207934	NA	0.10325091896602362	0.010589057902526108	0.04716482498595103	1.3560848048113504e-08	4.129172286525186e-08	10	15	15
ENSG00000157045	NTAN1	-1.6291834586739835	NA	0.10327418759086941	0.033408503293215146	0.06920602593431743	4.550798280224595e-12	1.7533507011361848e-11	8	12	12
ENSG00000173531	MST1	-1.629158358763182	NA	0.10327949962063113	0.07897858317137571	0.03427653325250247	1.3997912307236032e-06	3.5978746726137697e-06	9	16	16
ENSG00000267077	AC020663.2	-1.6289432656797864	NA	0.10332502983950607	0.13387121938180027	0.21740387670488245	1.8198766125269535e-37	2.1703104331171576e-36	12	19	19
ENSG00000152193	OBI1	1.6284736566826499	NA	0.10342449062633459	0.03462541597685903	0.0424939775479673	7.293647185803813e-08	2.0968777131491968e-07	9	10	10
ENSG00000169118	CSNK1G1	-1.6283636862715898	NA	0.10344779279198502	0.058451978804754716	0.1288899150973866	8.211071353764521e-22	5.31364764700784e-21	5	9	9
ENSG00000124602	UNC5CL	-1.6275493752504104	NA	0.10362047100858367	0.02284114230515686	0.03828273541617082	3.3169380276412695e-07	9.001767722111114e-07	22	25	25
ENSG00000049759	NEDD4L	-1.626633009935159	NA	0.10381506415132802	0.014288353027926713	0.02705116809507155	1.881716600887218e-05	4.361929979537024e-05	9	10	10
ENSG00000255557	AP001266.2	-1.625326056522179	NA	0.10409310223942782	0.004019017534198443	0.09524463546691218	2.988305707763295e-16	1.4591815086114107e-15	5	6	6
ENSG00000188511	C22orf34	1.6246697192030992	NA	0.10423295280611176	0.05039736318371351	0.24076316258883182	6.9595682858607e-42	9.750787298547806e-41	23	29	29
ENSG00000129055	ANAPC13	1.6242320967507398	NA	0.10432628310872402	0.11241456880105627	0.32781222164899565	1.2945592525647896e-59	3.1656803921658137e-58	22	26	26
ENSG00000228801	AC064807.1	-1.6236551416773053	NA	0.10444942984620945	0.0044201424642183506	0.029026550155921052	9.241988767734036e-06	2.205550589728235e-05	11	16	16
ENSG00000173530	TNFRSF10D	-1.6234799940859128	NA	0.1044868366206792	0.05377978613745867	0.08001511213022076	8.578211566695295e-14	3.6494108200758523e-13	12	13	13
ENSG00000157551	KCNJ15	-1.6221652606790211	NA	0.1047679677791868	0.09429523782399289	0.11199419850303846	5.378653415543435e-19	3.0291798825338054e-18	21	30	30
ENSG00000140650	PMM2	1.6219154943290077	NA	0.10482144346283721	0.045026009678637326	0.10742761262642077	3.044487381622005e-18	1.6590376265470532e-17	4	7	7
ENSG00000148337	CIZ1	1.6216364649172446	NA	0.10488121007520172	0.006050507809000661	0.01111871404100812	0.006296885698300998	0.01073199094018722	5	11	11
ENSG00000138433	CIR1	-1.6211140086120877	NA	0.10499319017672411	0.005034980777425258	0.03636613495124602	6.605768965592489e-07	1.74737516567863e-06	7	11	11
ENSG00000132141	CCT6B	-1.6208094369625288	NA	0.1050585139845973	0.08385983077711819	0.027146396660765917	1.8182796572757378e-05	4.220013241659443e-05	8	9	9
ENSG00000182196	ARL6IP4	1.6205233618624837	NA	0.10511990007247785	0.015525493448235866	0.026467989719209533	2.321568674312559e-05	5.327523243113351e-05	3	3	3
ENSG00000162377	COA7	-1.6202647251153317	NA	0.10517542292984366	0.0507446516707577	0.012310790442913985	0.004033966427375142	0.007072742077809662	17	18	18
ENSG00000142166	IFNAR1	1.6202380212143774	NA	0.10518115691655064	0.0403678257261471	0.09820718451850616	9.845046699777457e-17	4.9380727070629895e-16	21	25	25
ENSG00000262877	AC110285.2	-1.6200619774822458	NA	0.10521896406062536	0.12359125227655163	0.2685622369918075	2.5607276383823234e-47	4.296860887536053e-46	9	10	10
ENSG00000101166	PRELID3B	1.619200942530656	NA	0.10540403528769375	0.012165575185138564	0.026346491727626827	2.4254484294907784e-05	5.555889134381044e-05	6	8	8
ENSG00000267480	AP001542.3	-1.6189708769082827	NA	0.10545352939619426	0.011348502470931037	0.05235223066103553	2.0843429721756443e-09	6.735330248697969e-09	21	28	28
ENSG00000133318	RTN3	1.6185566632999429	NA	0.10554268581931453	0.004453808786658054	0.06428097610491887	2.7476351801342697e-11	1.0104910080232166e-10	11	13	13
ENSG00000105321	CCDC9	-1.6177622700745184	NA	0.10571384041987116	0.01412851441737288	0.07961044654236062	9.959773073973847e-14	4.2204138484204966e-13	4	5	5
ENSG00000113119	TMCO6	-1.6176143533410299	NA	0.10574573386209658	0.0697080922782839	0.0508762911924957	3.553072575262504e-09	1.1289909504016431e-08	6	7	7
ENSG00000268069	AC004466.1	1.617473029571458	NA	0.10577621287508324	0.03185973335079139	0.05967008049146502	1.4704160511449307e-10	5.154571721399104e-10	11	15	15
ENSG00000197497	ZNF665	-1.617237561738189	NA	0.10582701122590572	0.0054600691818831905	0.024048385154583126	5.55537457647358e-05	0.00012254839029064244	11	16	16
ENSG00000224870	MRPL20-AS1	-1.6169962196184071	NA	0.10587909693654637	0.004891209150097629	0.0556750397932159	6.2626082584479e-10	2.105419898532112e-09	10	13	13
ENSG00000081692	JMJD4	1.6169374335111553	NA	0.10589178705155025	0.012762932293005689	0.022123937096778505	0.00011136401837429063	0.00023762368434748166	6	10	10
ENSG00000078269	SYNJ2	-1.61665626843909	NA	0.10595249863833589	0.059681031433914365	0.18647844256146148	8.2140927137636e-32	8.030984945742986e-31	13	18	18
ENSG00000113575	PPP2CA	-1.6164427650031394	NA	0.10599861857888705	0.00402852171801362	0.0212405860137763	0.00015333088420966252	0.00032251580195161324	4	5	5
ENSG00000167703	SLC43A2	-1.616225765442159	NA	0.10604551004747477	0.0073604686554377035	0.058873089965713436	1.9638975888735672e-10	6.834188261281008e-10	6	8	8
ENSG00000197472	ZNF695	1.614697021285736	NA	0.10637632293197907	0.01069467777519875	0.03724800100848713	4.811395546472668e-07	1.2864144406994044e-06	15	17	17
ENSG00000172366	MCRIP2	1.6143097157480484	NA	0.1064602637479319	0.007279263172088762	0.016459489424512773	0.0008735108619679249	0.0016686908512741387	9	16	16
ENSG00000101639	CEP192	-1.614211741819887	NA	0.10648150597836545	0.31062403628813434	0.42951175875177877	1.813184147748789e-83	9.145380867571759e-82	43	52	52
ENSG00000100316	RPL3	1.614077910223293	NA	0.10651052812328868	0.013633694735238601	0.010843531707969646	0.006982001186665637	0.011808120152872683	16	18	18
ENSG00000176024	ZNF613	-1.6139933799234427	NA	0.10652886223154591	0.06432624327048567	0.09873420801133276	8.077771244469179e-17	4.0778833992170133e-16	5	6	6
ENSG00000108384	RAD51C	-1.6138377565215716	NA	0.10656262254371379	0.37483439692905257	0.3922231546210752	2.8984798413817703e-74	1.1021292860278488e-72	6	6	6
ENSG00000174373	RALGAPA1	-1.6126680979234451	NA	0.10681663502985612	0.17427719071902145	0.16103353219090608	2.5900882879805143e-27	2.1211919182350135e-26	15	17	17
ENSG00000171940	ZNF217	-1.6125332026823787	NA	0.10684596080142027	0.02127810118223023	0.04843599040923208	8.574008932533441e-09	2.6502000203448388e-08	18	23	23
ENSG00000204291	COL15A1	1.6123991270820528	NA	0.10687511470754033	0.013739181602521182	0.011963034321727564	0.004592046651407818	0.007985904880335936	7	8	8
ENSG00000270673	YTHDF3-AS1	1.611352918886467	NA	0.10710282273524784	0.03814709048542779	0.012986581256256768	0.0031381891300088227	0.005571097866513592	3	3	3
ENSG00000099999	RNF215	-1.610442683831902	NA	0.1073012486305644	0.015804472552276523	0.020215905009514257	0.000222315242315206	0.0004585619545902656	9	11	11
ENSG00000141469	SLC14A1	1.6100253255178736	NA	0.10739232760700498	0.023841396781844514	0.03783765797003099	3.8924411087497126e-07	1.0500467606410071e-06	6	11	11
ENSG00000082146	STRADB	1.609945012944598	NA	0.10740986102592931	0.005628068916623919	0.018979823923105196	0.00034832391729621825	0.000699707960374001	3	4	4
ENSG00000188177	ZC3H6	-1.6095051765441895	NA	0.10750592400999674	0.0013905457242453796	0.01674951197192159	0.0007855762566191135	0.001508098872132674	1	2	2
ENSG00000180979	LRRC57	-1.6087531485060242	NA	0.10767032918528972	0.06460046878906318	0.017795875972841962	0.0005360944937926677	0.001049844064639769	5	6	6
ENSG00000185432	METTL7A	-1.608253454594314	NA	0.10777968019301837	0.01938398724039386	0.033894936275281	1.6055422775474817e-06	4.103344935568072e-06	3	4	4
ENSG00000198755	RPL10A	-1.6074015068833265	NA	0.10796631974816916	0.0442323237277001	0.17062732628908642	5.403516232732996e-29	4.732630228556596e-28	17	27	27
ENSG00000146859	TMEM140	1.606691665996207	NA	0.10812202271872301	0.05096166640700558	0.11035410179966919	1.00335796312158e-18	5.5774994196343516e-18	18	19	19
ENSG00000112234	FBXL4	1.6065487704944426	NA	0.108153388200824	0.00310484445624466	0.01026896495482026	0.008668034598159709	0.014471196001152731	3	5	5
ENSG00000254639	AC116021.1	1.6058955172521296	NA	0.10829686864601366	0.017534930865065232	0.022403421943069747	0.00010065560810480324	0.00021590281718439908	6	7	7
ENSG00000115155	OTOF	-1.605641883847286	NA	0.10835261723097799	0.005190417106354692	0.018343343108346604	0.00043912638161267936	0.0008706654153945391	12	17	17
ENSG00000083444	PLOD1	1.6051176293530767	NA	0.10846792027483236	0.16671230716806085	0.35123239949510715	8.978006988620146e-65	2.5448568900470555e-63	12	14	14
ENSG00000164659	KIAA1324L	1.6047271072210567	NA	0.10855387368412453	0.012116679889655979	0.020577688481488634	0.00019497291189357111	0.00040484204698666313	10	13	13
ENSG00000261754	AC008555.1	1.6040877519967853	NA	0.10869471125975856	0.023190608362422004	0.02971735658344558	7.2085020140362195e-06	1.7396369411582766e-05	21	27	27
ENSG00000023892	DEF6	1.6035385489222345	NA	0.10881580544441889	0.027025576288810003	0.24437915938232715	1.4024498098644104e-42	1.9959013933082799e-41	7	9	9
ENSG00000143850	PLEKHA6	1.602601263463202	NA	0.10902271464049093	0.04130793590450821	0.054870283905621625	8.381612249889554e-10	2.7861265453257603e-09	16	23	23
ENSG00000204655	MOG	-1.6022755688898764	NA	0.10909468571288905	0.003009227872086013	0.017342671919138953	0.0006325004702967235	0.0012272856489158757	8	14	14
ENSG00000167074	TEF	-1.601571595632691	NA	0.10925037612013966	0.1263015863010522	0.17917313609136237	1.659028427096804e-30	1.5470733276934798e-29	9	13	13
ENSG00000174840	PDE12	1.6011881357607758	NA	0.10933525581494319	0.008328922574250223	0.01547238838947876	0.0012543223511064512	0.002351631573097686	6	8	8
ENSG00000105983	LMBR1	-1.6011231282626184	NA	0.10934965053660581	0.04002591306720263	0.045670030218145655	2.324170947981644e-08	6.947662880266108e-08	15	18	18
ENSG00000279141	AL590226.2	-1.6010891199111938	NA	0.10935718166106868	0.0003012522437990107	0.016864648977093884	0.0007531916484420817	0.0014493361287178253	1	1	1
ENSG00000262999	AC099489.3	1.6007883008734023	NA	0.10942381567431853	0.017053390299551007	0.030395679062972848	5.648075103696133e-06	1.3734946107953062e-05	13	18	18
ENSG00000261655	AC100803.3	1.6007223672066335	NA	0.10943842483850169	0.04390913394319965	0.0642278717905536	2.801321344935997e-11	1.029266245401121e-10	5	6	6
ENSG00000165895	ARHGAP42	1.5997364789949573	NA	0.1096570556641789	0.008136301222026346	0.016625767623472797	0.0008219485470121817	0.0015752789039686973	6	8	8
ENSG00000174171	AC020659.1	1.5996707354533648	NA	0.10967164723865794	0.07293878971627049	0.19160767653674224	9.801625294225101e-33	9.9992904325203e-32	28	40	40
ENSG00000005844	ITGAL	-1.5990911253739863	NA	0.10980035630908482	0.020033075200164688	0.012733802494849001	0.0034468738435479594	0.006089465287215819	17	21	21
ENSG00000214087	ARL16	-1.5989007683937126	NA	0.1098426532930951	0.5691987632053197	0.64676999648469	4.3141443379583835e-153	1.6440724722588517e-150	22	27	27
ENSG00000224272	AC131097.2	1.597778342794988	NA	0.1100923161404623	0.052703332401671646	0.0561893277367644	5.197977078417262e-10	1.7592285162379637e-09	19	26	26
ENSG00000246174	KCTD21-AS1	1.5975462819985964	NA	0.11014398966794177	0.29392360532963197	0.33201342277128626	1.5846767147617225e-60	3.984695158570202e-59	19	24	24
ENSG00000270574	AC010680.2	-1.5970786759205524	NA	0.11024817082844558	0.0017103095043847854	0.028788476617179773	1.0068507379554992e-05	2.3957934376576736e-05	3	7	7
ENSG00000256128	LINC00944	-1.5970598017513677	NA	0.11025237756780233	0.00798678720114309	0.1794702404016844	1.468881813938217e-30	1.3742419109234306e-29	10	16	16
ENSG00000029364	SLC39A9	1.5966295582578027	NA	0.11034830610459087	0.16250717241689924	0.20436757020226495	4.673717560233379e-35	5.144389116844815e-34	12	15	15
ENSG00000156875	MFSD14A	-1.5965727300291641	NA	0.11036098164552945	0.019218498656968924	0.01577698751795092	0.0011216717393827264	0.002115423804979036	21	24	24
ENSG00000170209	ANKK1	1.596213301930615	NA	0.11044117875543057	0.15879025706631597	0.1747014114380429	1.031191107123648e-29	9.302417830648838e-29	9	11	11
ENSG00000237927	AL078604.2	1.5957737081654306	NA	0.11053932533442418	0.11692332655365201	0.2086609098209577	7.592050007245968e-36	8.605159654610781e-35	31	40	40
ENSG00000132846	ZBED3	1.5955833680626548	NA	0.11058184327583923	0.01352041841566318	0.015754031137898198	0.0011311562216692157	0.0021323730950209277	7	8	8
ENSG00000203279	AL590705.1	1.5953833621980285	NA	0.11062653425867396	0.0836882364412694	0.06734118536987287	8.997205821950311e-12	3.409791881560793e-11	4	6	6
ENSG00000118369	USP35	-1.5951554198938203	NA	0.11067748498325125	0.023066362538856515	0.027897897718221685	1.3872551612379418e-05	3.25980251576726e-05	6	9	9
ENSG00000132305	IMMT	1.594894058360171	NA	0.11073592853305655	0.2886652753366328	0.32779328970769306	1.306831851623476e-59	3.187888964934707e-58	10	11	11
ENSG00000164880	INTS1	1.5947130612306457	NA	0.11077641592535831	0.20556745953584238	0.4235656246793924	5.827850500173266e-82	2.7761613396519817e-80	21	26	26
ENSG00000172543	CTSW	1.594531607770309	NA	0.11081701712680996	0.34782811779554806	0.3744168558348358	4.579711035337347e-70	1.5490624170611474e-68	21	25	25
ENSG00000164733	CTSB	1.5943816865923517	NA	0.11085057167184141	0.024066863203002952	0.20514084004644043	3.37138306984837e-35	3.737288187771797e-34	10	18	18
ENSG00000205560	CPT1B	1.5943272902434378	NA	0.11086274835085635	0.1317728648620724	0.48960398747879874	1.215689892516593e-99	1.0023012484022622e-97	22	32	32
ENSG00000130312	MRPL34	-1.5934830451567978	NA	0.11105186890999673	0.2818017745273193	0.3102742806881297	7.244555528026926e-56	1.6009907570893523e-54	8	10	10
ENSG00000171492	LRRC8D	-1.5931444179320542	NA	0.11112779680966801	0.03023714329261721	0.06110483652621168	8.730063586725327e-11	3.1099264738004287e-10	2	2	2
ENSG00000248544	AC008676.1	-1.5930204675163055	NA	0.11115559954547896	0.01872571392081497	0.031655395732593884	3.590902503953425e-06	8.902759439106157e-06	5	6	6
ENSG00000283646	LINC02009	1.5929130493410433	NA	0.11117969845276769	0.014743221757272117	0.0264794532984708	2.312000569833373e-05	5.3062764684251224e-05	8	10	10
ENSG00000126858	RHOT1	1.5924245945689475	NA	0.11128933365994993	0.10358364009897078	0.09004477609149016	2.0822206931131954e-15	9.745633915447103e-15	18	21	21
ENSG00000186792	HYAL3	-1.5919389934146235	NA	0.11139841292788939	0.1736882145948194	0.2671476141850148	4.89515299859414e-47	8.13864062415736e-46	13	18	18
ENSG00000283440	LINC01260	-1.5916969686464968	NA	0.111452809790374	0.021210468067003663	0.15003675186885204	2.0765479924231767e-25	1.5805912792749693e-24	7	11	11
ENSG00000111666	CHPT1	-1.5914957738277293	NA	0.11149804577235684	0.08290521356996143	0.17602377244492623	6.013457937677586e-30	5.479531890182408e-29	26	32	32
ENSG00000169762	TAPT1	-1.5909756133393014	NA	0.11161506409705788	0.0487060205144	0.08182190375422417	4.4010445739227653e-14	1.903493402224502e-13	36	44	44
ENSG00000269825	AC022150.4	1.589557419190842	NA	0.11193460158303485	0.03294976041430696	0.053979069792738685	1.1572439514748097e-09	3.8113263921339566e-09	23	31	31
ENSG00000140623	SEPTIN12	-1.5889085181591234	NA	0.1120810477897453	0.20542479506611971	0.20043564037153874	2.4484884647673576e-34	2.6161450892395897e-33	22	27	27
ENSG00000125485	DDX31	-1.5887600265191484	NA	0.11211458112869452	0.13561428198252645	0.11930128181295263	3.301764088436569e-20	1.9777140186028194e-19	12	16	16
ENSG00000092094	OSGEP	1.587938721276737	NA	0.11230019650384404	0.20022637293879403	0.10312623026926389	1.547037474498323e-17	8.120644521019817e-17	27	35	35
ENSG00000235641	LINC00484	1.587250582590179	NA	0.11245590267062183	0.01230765973605968	0.04744533262409824	1.2256351190996454e-08	3.7405973763018005e-08	8	11	11
ENSG00000274425	AC114271.1	-1.5865404729419867	NA	0.11261675863983309	0.01089687772798714	0.07562896728558212	4.316456687492079e-13	1.7620308434611205e-12	10	13	13
ENSG00000122679	RAMP3	1.5856416823586577	NA	0.11282061513849635	0.02922327360412597	0.047081331623747745	1.397527166635509e-08	4.250078627528347e-08	9	13	13
ENSG00000261373	VPS9D1-AS1	1.5847689435987755	NA	0.11301884098511673	0.09294584466681695	0.22607547413653856	4.3192347628247053e-39	5.474542272555866e-38	23	27	27
ENSG00000258376	AC004846.1	1.5844826892803983	NA	0.1130839178953146	0.06342442897128898	0.07162745439203465	1.8752688480870755e-12	7.389472765589442e-12	13	16	16
ENSG00000161905	ALOX15	1.584226842774893	NA	0.1131421068942966	0.058557305069336776	0.07071501928887015	2.619599136935779e-12	1.0223829221509257e-11	7	9	9
ENSG00000170298	LGALS9B	-1.5839796399488242	NA	0.11319835240731758	0.1838328302152636	0.28634399501451735	6.677981622387018e-51	1.2598537606415289e-49	22	27	27
ENSG00000177663	IL17RA	-1.5830460008358003	NA	0.11341098000139134	0.10576209622933717	0.12862110993001344	9.111644978670896e-22	5.883117460061265e-21	16	17	17
ENSG00000144567	RETREG2	-1.5829857706920414	NA	0.11342470765011599	0.01459949723359148	0.018117054649997615	0.00047686169165944876	0.0009412639445520128	11	15	15
ENSG00000272908	AC006033.2	1.5825424532517995	NA	0.1135257887966642	0.02517950418975117	0.237910309441496	2.4499848323082397e-41	3.350461713656619e-40	22	28	28
ENSG00000159063	ALG8	1.5818177987771553	NA	0.11369117058326234	0.05500460817195458	0.08015874181390806	8.135285782254159e-14	3.466998406557569e-13	4	6	6
ENSG00000231964	AL731567.1	1.5815695508826346	NA	0.11374786972265259	0.010236807708514054	0.023328636244465795	7.204369252980927e-05	0.00015708547783772398	3	5	5
ENSG00000160410	SHKBP1	-1.581418461532977	NA	0.11378238901562593	0.07690478642063697	0.35681716284148324	4.962620474224243e-66	1.4826477092765076e-64	16	20	20
ENSG00000075426	FOSL2	1.5812150974152397	NA	0.11382886451725921	0.013584725367654687	0.01447512616377581	0.001810113969674199	0.0033188970882008805	4	4	4
ENSG00000177666	PNPLA2	-1.580725908279419	NA	0.11394072182180028	0.013968649241724133	0.04519412484104149	2.7588628979425478e-08	8.208143621932122e-08	1	2	2
ENSG00000196655	TRAPPC4	1.5806993872874846	NA	0.11394678854714659	0.3022389482481062	0.3735279789064007	7.367299071302838e-70	2.4676135112064916e-68	6	7	7
ENSG00000262714	AC007342.5	-1.580642963074019	NA	0.11395969653519998	0.1652750306971582	0.34286368540535445	6.569331446340447e-63	1.7575267546535463e-61	7	10	10
ENSG00000162601	MYSM1	-1.5801498302066879	NA	0.11407255798097239	0.02921040675520893	0.0247523385367223	4.309104345213263e-05	9.642070774538393e-05	12	12	12
ENSG00000214851	LINC00612	1.5792373159361366	NA	0.11428163371103535	0.029129103116278053	0.08504090662809843	1.3366598775510571e-14	5.961607344635392e-14	2	3	3
ENSG00000181090	EHMT1	-1.5790299302322122	NA	0.11432919206747971	0.038050298749054356	0.33647658359059485	1.6773811777491017e-61	4.319130603186088e-60	7	10	10
ENSG00000244242	IFITM10	1.5786953634711605	NA	0.11440594882817084	0.028803083006983317	0.051898587483939905	2.4557526492691883e-09	7.907191547562395e-09	5	5	5
ENSG00000180263	FGD6	-1.578545943786434	NA	0.11444024199399719	0.06470726373808422	0.032651780665180936	2.509923531136344e-06	6.309392939820752e-06	15	22	22
ENSG00000120709	FAM53C	1.578064064166361	NA	0.11455089283322176	0.0004135441774148553	0.010742246321974602	0.0072528887883712145	0.012237287468691259	4	7	7
ENSG00000136875	PRPF4	-1.57784175361922	NA	0.11460196891008567	0.13313037786847412	0.15352994291041794	5.188763170816956e-26	4.031812397659265e-25	4	5	5
ENSG00000198363	ASPH	1.5752794829437007	NA	0.11519194764228549	0.051811679210361845	0.08481632725891518	1.4527003274360647e-14	6.464026444006506e-14	22	28	28
ENSG00000185189	NRBP2	1.5735978258140566	NA	0.11558045622299859	0.008537140242171703	0.020884494918395936	0.0001744484843006757	0.00036425387279584654	13	17	17
ENSG00000094975	SUCO	-1.5735394962220979	NA	0.11559395041036732	0.0018763631834659966	0.03750242941881877	4.3909063708738784e-07	1.1778453520118277e-06	4	7	7
ENSG00000158517	NCF1	1.573258094371441	NA	0.11565906837652394	0.06029046740063783	0.06876757373016933	5.342262795807942e-12	2.0513762804592565e-11	10	12	12
ENSG00000010361	FUZ	-1.5731962366162828	NA	0.11567338647361493	0.046865225744719595	0.06758019041878724	8.245037379729434e-12	3.131653289589813e-11	21	27	27
ENSG00000263033	AC007220.1	-1.5731950065443066	NA	0.11567367121016849	0.00816276011902746	0.023259854816673857	7.385637397579843e-05	0.00016079255520007202	13	20	20
ENSG00000144021	CIAO1	1.5731109680761504	NA	0.11569312570490663	0.16317029524955334	0.24627522091238416	6.036568301857033e-43	8.677377184287197e-42	6	8	8
ENSG00000204991	SPIRE2	-1.5727254662103987	NA	0.11578240046715925	0.0704256190829301	0.17840027561967683	2.276622149217513e-30	2.1115085579735605e-29	16	20	20
ENSG00000151466	SCLT1	-1.5725620204399453	NA	0.11582026768349499	0.017122002051345953	0.02509563649076508	3.807236528129058e-05	8.55956088107946e-05	9	12	12
ENSG00000243772	KIR2DL3	-1.570958431009653	NA	0.11619230475014068	0.00442677451115961	0.1159171034919764	1.205488283496694e-19	7.022051145952719e-19	12	24	24
ENSG00000084733	RAB10	-1.5703406421700803	NA	0.11633588374963154	0.006232173275400873	0.011308255750240295	0.005865156616708738	0.010037079215640968	3	3	3
ENSG00000135622	SEMA4F	1.570095960066777	NA	0.11639278832365195	0.031005132398972887	0.03868066199069615	2.8748108689456484e-07	7.847840113267896e-07	7	9	9
ENSG00000172890	NADSYN1	-1.5700467102353355	NA	0.11640424477025746	0.12157354630829395	0.318361285905103	1.3921024231954248e-57	3.2348461321650866e-56	28	35	35
ENSG00000173068	BNC2	1.569094796227515	NA	0.1166258521443045	0.001138782183559564	0.013371983632308036	0.0027205223879582267	0.00486945396420996	7	8	8
ENSG00000172771	EFCAB12	-1.5690028080282938	NA	0.11664728471747642	0.08484815800915746	0.09948219269602653	6.099082819398314e-17	3.0999754377552365e-16	12	13	13
ENSG00000168918	INPP5D	1.5686260896574022	NA	0.11673508960362776	0.015222016279551557	0.09998376171495722	5.051129400974164e-17	2.5818723724979414e-16	10	11	11
ENSG00000006534	ALDH3B1	-1.568551501756418	NA	0.11675248058137622	0.03205683735941436	0.02767159430773636	1.504997817489793e-05	3.520077410274476e-05	24	31	31
ENSG00000003147	ICA1	-1.5677581687046889	NA	0.11693758072861321	0.10506126167794982	0.10806942514024243	2.3873402444656427e-18	1.3067506496119154e-17	39	46	46
ENSG00000040199	PHLPP2	1.5663961009585032	NA	0.11725591519537862	0.09616620944613566	0.016527648385471768	0.0008519918695751958	0.0016306705994804725	13	16	16
ENSG00000166788	SAAL1	1.5661485406123588	NA	0.11731384653645181	0.12815299367839147	0.09347121638983309	5.800021845512711e-16	2.7845625595939946e-15	9	9	9
ENSG00000271855	AC073195.1	-1.5655069269236541	NA	0.11746409446970389	0.03657472037637752	0.044799976215588656	3.179721958661238e-08	9.40156066708303e-08	26	36	36
ENSG00000025156	HSF2	1.5653864247337406	NA	0.11749232954266318	0.23933458094855853	0.2367943047853078	4.003447828316649e-41	5.440184374627751e-40	12	15	15
ENSG00000140564	FURIN	1.5647529574193788	NA	0.11764084595987281	0.001067955149875906	0.011930232308959742	0.004648578126041229	0.008078482598650287	2	4	4
ENSG00000262580	AC087741.1	-1.5644943719535263	NA	0.11770151365232988	0.3219672998710716	0.36535801756820063	5.643255292142821e-68	1.782250184253356e-66	15	18	18
ENSG00000185252	ZNF74	1.5643314841465445	NA	0.11773974196488024	0.02084140839892376	0.05327051253324478	1.4953927979716388e-09	4.88373473479635e-09	7	8	8
ENSG00000116095	PLEKHA3	-1.5642434247693715	NA	0.11776041277064542	0.006566718243483229	0.03245804915856919	2.6909245612348594e-06	6.75053617621659e-06	4	7	7
ENSG00000185482	STAC3	1.56402051448822	NA	0.11781275081881172	0.00724123582796104	0.02091923450364043	0.0001722657383378429	0.00036000306443525077	1	1	1
ENSG00000066923	STAG3	1.5638839179961852	NA	0.11784483190519937	0.022108420715523117	0.01551076692587744	0.0012367733589232434	0.0023207600757385602	15	20	20
ENSG00000178404	CEP295NL	-1.5635076676424864	NA	0.11793323360038477	0.07386093671614433	0.0836222246353696	2.2609587714690524e-14	9.941841531262252e-14	15	19	19
ENSG00000100311	PDGFB	-1.5628423573699624	NA	0.11808967853947645	0.019266339529293637	0.09309353160824455	6.678878965791636e-16	3.1984388546316885e-15	11	17	17
ENSG00000244151	AC010973.2	1.56222160938995	NA	0.11823579160468407	0.011386441183486562	0.013361551946634834	0.0027310502110166855	0.004886257701484104	5	7	7
ENSG00000180155	LYNX1	1.5621330088385625	NA	0.11825665816215078	0.10761257756906895	0.13089380795383432	3.7762191447644315e-22	2.4802137921702505e-21	4	5	5
ENSG00000198805	PNP	-1.5618682421925116	NA	0.11831903128952792	0.06378089624832381	0.1082625868720198	2.218806409402822e-18	1.2164421711908247e-17	2	4	4
ENSG00000179743	AL450998.2	1.5609470081174583	NA	0.11853625461400183	0.028543911637752904	0.04260222804043422	7.014969648307272e-08	2.018451585550695e-07	9	11	11
ENSG00000109790	KLHL5	1.5603448113135727	NA	0.11867841915837271	0.06793354638225221	0.09704491980632172	1.5225097306569184e-16	7.543923539738657e-16	13	15	15
ENSG00000182544	MFSD5	1.5595134507505772	NA	0.11887490351791818	0.016169860268838612	0.025711685154302943	3.048916923989367e-05	6.927116630828519e-05	3	4	4
ENSG00000149328	GLB1L2	1.559073285425088	NA	0.11897903570806337	0.028573575234417267	0.02200058337984242	0.00011644714852742635	0.00024794538739717343	14	16	16
ENSG00000116171	SCP2	1.558756275184166	NA	0.11905407674224346	0.010615070434733058	0.14670237989162144	7.763493322153524e-25	5.748538297997011e-24	6	6	6
ENSG00000272686	AC006333.2	-1.5586050653063268	NA	0.1190898834314055	0.027335048135399307	0.05134438440131356	3.000280299912539e-09	9.58848432038765e-09	9	11	11
ENSG00000197872	FAM49A	1.5584801266188975	NA	0.11911947543727774	0.00986669352653478	0.019003574824993277	0.0003453279403330123	0.0006943403504245313	22	32	32
ENSG00000112062	MAPK14	-1.5582203951892095	NA	0.11918101184640356	0.0031452151727693347	0.017456236409629993	0.0006068152259015995	0.001181054852909605	7	10	10
ENSG00000247708	STX18-AS1	1.5575411122780043	NA	0.1193420675278631	0.053235751403552384	0.016347870135134574	0.0009099410620104763	0.001732302317097875	10	12	12
ENSG00000105298	CACTIN	1.5570087930331875	NA	0.11946839776635672	0.001839563316185431	0.039011931016310876	2.552024604027536e-07	7.001226993196003e-07	9	14	14
ENSG00000175170	FAM182B	1.5565556405141039	NA	0.11957602266057124	0.059672257166442	0.04549363313016271	2.4766782235040558e-08	7.38653127910801e-08	31	43	43
ENSG00000106290	TAF6	-1.5562476365871882	NA	0.11964921773689402	0.014281318732317503	0.0335887492089953	1.7923024303591226e-06	4.5697583077949145e-06	5	7	7
ENSG00000073150	PANX2	-1.5555087706293134	NA	0.11982494738237871	0.047358160994759875	0.03878056478442638	2.773388980403059e-07	7.583043307546565e-07	19	20	20
ENSG00000170468	RIOX1	-1.5554837953215623	NA	0.11983089096419511	0.011640969107561098	0.025000900602654263	3.9395670409303536e-05	8.853313482494383e-05	14	18	18
ENSG00000254860	TMEM9B-AS1	-1.555413534734445	NA	0.1198476126992924	0.04159735082053264	0.24824219295350833	2.512143525057672e-43	3.6821153257447877e-42	16	21	21
ENSG00000164120	HPGD	-1.5552169736259924	NA	0.11989440315513565	0.29851264145937706	0.41397028670797664	1.4626838333746695e-79	6.464836355294383e-78	29	39	39
ENSG00000010072	SPRTN	-1.5544349144560057	NA	0.12008071041173034	0.028658917694178967	0.013739101069321311	0.002375046136331216	0.004285077979162969	3	3	3
ENSG00000129354	AP1M2	-1.553764864220151	NA	0.12024051442211177	0.17889810249370436	0.33352270127466094	7.427650130468228e-61	1.8870632901836983e-59	19	22	22
ENSG00000167257	RNF214	-1.5534200169458268	NA	0.12032282384162722	0.024169431999338235	0.024885119488450878	4.107571527085119e-05	9.218786038212629e-05	14	15	15
ENSG00000054793	ATP9A	-1.553167389249387	NA	0.12038314994105503	0.11132011018177879	0.2797825313828898	1.4361025301735351e-49	2.5978610010491514e-48	21	23	23
ENSG00000230910	AL391807.1	-1.5527117002804816	NA	0.12049202582301177	0.16561741801128535	0.24546430458941243	8.659140403980408e-43	1.2395292052409015e-41	18	21	21
ENSG00000120699	EXOSC8	1.5516140869861088	NA	0.12075459045347822	0.012713033803905422	0.021148937612187887	0.00015850730387290642	0.00033295464896086134	3	3	3
ENSG00000081760	AACS	-1.55057829034314	NA	0.12100277810761458	0.023652952666088002	0.02738063553895455	1.6712054381639645e-05	3.8923675212649505e-05	15	16	16
ENSG00000263276	AC020978.7	-1.5504904739351655	NA	0.12102383817223024	0.004241693875394815	0.01281259060366539	0.0033474928724377554	0.00592121250845127	9	10	10
ENSG00000133226	SRRM1	1.5502947437822139	NA	0.12107078834890793	0.00936589411329752	0.011898069437211063	0.004704694562526709	0.008166900197668846	8	10	10
ENSG00000166189	HPS6	-1.5502642597792213	NA	0.12107810188898027	0.05285142587476208	0.16554686654014336	4.21669150804293e-28	3.5833519658785034e-27	5	7	7
ENSG00000134825	TMEM258	-1.5497609608519107	NA	0.12119890033224757	0.040572756165999875	0.06329886318138975	3.929408048951937e-11	1.4276571743956943e-10	10	11	11
ENSG00000026103	FAS	-1.5497168401819978	NA	0.12120949437348602	0.07965526343092784	0.10841638132155429	2.0931485969812607e-18	1.1490206558780935e-17	15	18	18
ENSG00000100883	SRP54	-1.5490230860019716	NA	0.12137617052621053	0.06908642201501214	0.08588326307031006	9.780122662892512e-15	4.4009268839135054e-14	8	11	11
ENSG00000214279	SCART1	1.5478460490228219	NA	0.12165936658584639	0.11834826446216552	0.023504205295342417	6.761645261582546e-05	0.00014786464497689247	27	38	38
ENSG00000213279	Z97192.2	-1.5475300422530123	NA	0.12173548598482306	0.0031014719635603003	0.06525121541917292	1.9291156917330033e-11	7.165346544840649e-11	4	10	10
ENSG00000242574	HLA-DMB	-1.5470112086431378	NA	0.12186054286847725	0.012415909231567601	0.030827421461261786	4.835925411465286e-06	1.1843942428051727e-05	7	9	9
ENSG00000221829	FANCG	-1.5468399123710672	NA	0.12190185325453295	0.011238036995189353	0.026625621217204378	2.1934090513258185e-05	5.0442231220579944e-05	3	4	4
ENSG00000163541	SUCLG1	1.5463002059058841	NA	0.12203208227535374	0.009164815186625333	0.022898482485461533	8.415935365526433e-05	0.00018218237261223528	10	12	12
ENSG00000135632	SMYD5	1.5459061712352722	NA	0.12212722993751443	0.03317788919315167	0.02736767625342414	1.6790217160369914e-05	3.908979555840126e-05	9	12	12
ENSG00000071794	HLTF	1.545706588691554	NA	0.1221754453085429	0.010034338966584165	0.010033941701823373	0.009472540678309192	0.0157042343476725	20	21	21
ENSG00000136026	CKAP4	-1.545407140707121	NA	0.12224781418829633	0.013742161695355732	0.052294946526605726	2.1279576469673464e-09	6.872381485469496e-09	19	24	24
ENSG00000105732	ZNF574	-1.545179106904553	NA	0.12230294656298195	0.00404728329251089	0.023553913166790393	6.641330407149028e-05	0.000145270631571682	7	8	8
ENSG00000236263	AC234582.2	1.5448049551685892	NA	0.12239344837689396	0.0020789396426633354	0.09026458263248704	1.9185382701863267e-15	8.991804535508422e-15	4	6	6
ENSG00000213963	AC019080.1	-1.543662717488474	NA	0.12267006268509704	0.027281163324510343	0.026781035068553224	2.0739925842249027e-05	4.782425551549395e-05	7	9	9
ENSG00000118690	ARMC2	1.5435613983961398	NA	0.12269462257012315	0.09226701525585869	0.11590790495056617	1.2097316195367233e-19	7.044376075869361e-19	13	15	15
ENSG00000272195	AL356512.1	-1.5433445198034472	NA	0.12274720714628495	0.05265875078830025	0.19865192433920498	5.176622186508135e-34	5.4764894433330044e-33	4	5	5
ENSG00000080854	IGSF9B	-1.5431909445713052	NA	0.12278445377963003	0.03430024465353322	0.10072682364337175	3.819599810120531e-17	1.967036550863573e-16	13	16	16
ENSG00000103152	MPG	-1.54317385596534	NA	0.12278859882863308	0.008626292435214046	0.015100387042980286	0.0014380130836780488	0.0026717753382442967	17	22	22
ENSG00000002549	LAP3	-1.5428414175638392	NA	0.12286925755139222	0.29399579158293176	0.3583925792172742	2.1828773895544417e-66	6.567397254994582e-65	11	13	13
ENSG00000166323	C11orf65	-1.5423700510756746	NA	0.12298369499530289	0.01284001329488746	0.014145282177250423	0.002044216380364933	0.0037254268551411515	3	4	4
ENSG00000213927	CCL27	-1.5423441517400063	NA	0.12298998519772504	0.019365394666626425	0.014848794664627508	0.0015774286580266363	0.002913443624824856	6	6	6
ENSG00000037637	FBXO42	-1.5420548855692675	NA	0.12306025669305498	0.039857026866659644	0.03761535463648563	4.2162450073162085e-07	1.1331199754030036e-06	9	10	10
ENSG00000151465	CDC123	-1.541272310056051	NA	0.12325052510664637	0.007125684798991826	0.05104144778133473	3.3472929056173443e-09	1.0661724747108439e-08	9	12	12
ENSG00000176209	SMIM19	1.5412627056784034	NA	0.1232528616552421	0.19012278014358686	0.16354223546080685	9.454128047296285e-28	7.928060727779168e-27	12	13	13
ENSG00000169189	NSMCE1	-1.5410765409469602	NA	0.12329815855898495	0.0015315386489084973	0.011533673025286269	0.005390692951103475	0.009265810706472236	1	2	2
ENSG00000089685	BIRC5	-1.5410019039015859	NA	0.12331632261461506	0.0189452899525853	0.039969623754888946	1.808548326433429e-07	5.017763347355909e-07	9	11	11
ENSG00000186111	PIP5K1C	-1.5405564831628127	NA	0.12342476594251002	0.045059972327465364	0.0981106424109531	1.0208297832288372e-16	5.114288621849644e-16	7	11	11
ENSG00000143369	ECM1	1.5404629840711994	NA	0.12344753893397806	0.02410930337816009	0.06006574916961135	1.2735652040938647e-10	4.486518012531981e-10	9	13	13
ENSG00000196345	ZKSCAN7	1.5402988753263152	NA	0.12348751781064307	0.09532651323499419	0.13806750438989204	2.309158708604378e-23	1.605178868822719e-22	21	25	25
ENSG00000186854	TRABD2A	-1.5402359354373152	NA	0.12350285341083642	0.009917115501615502	0.031989260085116676	3.184798833689296e-06	7.931471855785324e-06	10	14	14
ENSG00000186318	BACE1	1.5401507867219812	NA	0.1235236026623193	0.08170083068208361	0.10510357119175272	7.333867512048954e-18	3.909496237616646e-17	16	18	18
ENSG00000215244	LINC02649	-1.5399111974849797	NA	0.12358200096740193	0.026302424094483155	0.13325759584311633	1.5072991713585687e-22	1.0089255850752574e-21	20	28	28
ENSG00000214237	MINDY4B	-1.539323859986356	NA	0.12372525180595181	0.01687116719717897	0.011082576357043896	0.006382801420957009	0.010867619297854621	14	17	17
ENSG00000169599	NFU1	-1.5382547685387937	NA	0.12398633442047548	0.018557595853872445	0.017816227830904044	0.0005321304124262452	0.0010431532284748146	4	8	8
ENSG00000076555	ACACB	-1.5372256986381458	NA	0.12423804926029303	0.03612077565452212	0.20217921011818143	1.1759429949180022e-34	1.2715161677079963e-33	9	13	13
ENSG00000175445	LPL	1.5366481348810888	NA	0.12437949836401545	0.018655214514336767	0.12364148801307495	6.230922199983019e-21	3.85894130760234e-20	9	11	11
ENSG00000136908	DPM2	-1.5364010741474274	NA	0.12444004348644627	0.022025832442314198	0.012156571898657832	0.004272423174077298	0.007465639393952678	2	3	3
ENSG00000183520	UTP11	1.536267097394918	NA	0.12447288566868425	0.048688192743619955	0.08289075360436142	2.9639861062613594e-14	1.2950165028350585e-13	28	34	34
ENSG00000172538	FAM170B	-1.5351609136823037	NA	0.12474430670015918	0.1370169328480611	0.1519207499279115	9.835683945281057e-26	7.58417913568457e-25	14	16	16
ENSG00000243335	KCTD7	-1.5347344839490378	NA	0.1248490616739248	0.033142305559698056	0.060172165309556956	1.225266350261655e-10	4.321697375696652e-10	5	5	5
ENSG00000136147	PHF11	-1.5343037319147974	NA	0.12495494807267071	0.06377773548885383	0.17342377522935867	1.734962699901821e-29	1.5488222457374455e-28	24	28	28
ENSG00000109047	RCVRN	-1.5339127566475237	NA	0.12505111725018955	0.16829387225939416	0.3691692079153165	7.508948231539073e-69	2.4250650324418753e-67	44	66	66
ENSG00000119906	SLF2	1.533506033172771	NA	0.12515122127906092	0.00971978873453462	0.032000114534035604	3.1723968092124893e-06	7.904029185120584e-06	9	11	11
ENSG00000234553	AC022431.1	1.533483298903416	NA	0.12515681855002608	0.06366987861068248	0.15479672460278904	3.133787615791969e-26	2.459557154380617e-25	19	24	24
ENSG00000075234	TTC38	-1.5329463678693056	NA	0.1252890699238919	0.28732377144987875	0.24695979026223355	4.4502994208566925e-43	6.429501665397761e-42	25	36	36
ENSG00000157856	DRC1	-1.532932550331357	NA	0.12529247475591473	0.07967280652397002	0.06571764640250613	1.627334139785758e-11	6.068091577122409e-11	25	32	32
ENSG00000154655	L3MBTL4	-1.5325679867045734	NA	0.1253823343204234	0.004999152944472609	0.05589438010394749	5.784239400031223e-10	1.950332706864637e-09	13	18	18
ENSG00000100031	GGT1	1.5324335997576324	NA	0.1254154713909153	0.16175193510252728	0.13700795299051868	3.4937673748727304e-23	2.407176243941039e-22	42	64	64
ENSG00000283787	PRR33	1.5321889445627475	NA	0.12547581587742432	0.014298206367425879	0.021682291957081372	0.00013066543373558713	0.0002766396942137758	4	6	6
ENSG00000215717	TMEM167B	1.5309104203556765	NA	0.1257915335119832	0.13426895492345448	0.19805242573785825	6.655330151896608e-34	7.001978943243861e-33	11	12	12
ENSG00000167535	CACNB3	1.5308114778790358	NA	0.1258159920574417	0.10137561353948714	0.15202057562456373	9.453433161207702e-26	7.292709189453481e-25	3	7	7
ENSG00000273253	AL022328.4	-1.530294199025637	NA	0.12594392353180842	0.09199835156085331	0.15996050013695556	3.982403653769067e-27	3.235160599644042e-26	13	20	20
ENSG00000073711	PPP2R3A	-1.5297720634311658	NA	0.12607315889785917	0.0032032796013952507	0.01896504481203595	0.0003502013580177094	0.0007030675589610979	7	10	10
ENSG00000182986	ZNF320	-1.5296077596149802	NA	0.126113847592783	0.3711833199155085	0.21041791405420518	3.5986725202413835e-36	4.114242336641299e-35	37	50	50
ENSG00000175582	RAB6A	1.5286924988216526	NA	0.12634069275498808	0.0056358932471274326	0.031994059257699735	3.1793094469495154e-06	7.918951010274109e-06	10	14	14
ENSG00000104899	AMH	1.5286229136256275	NA	0.12635795226506122	0.20152171261476673	0.21250924343391495	1.4767801253339998e-36	1.7111690790103218e-35	2	4	4
ENSG00000095261	PSMD5	-1.528480670566947	NA	0.12639323912422976	0.043581037836280125	0.03845895423827443	3.113328524137426e-07	8.468985042670994e-07	8	9	9
ENSG00000220161	LINC02076	-1.5283064995512654	NA	0.12643645694114844	0.047040515462133003	0.01549639153990595	0.0012433174441628437	0.0023322742124205435	10	19	19
ENSG00000117625	RCOR3	1.5279205327522638	NA	0.12653226957458696	0.01856103950425012	0.01584618730830526	0.0010935643030231252	0.0020651397679268334	10	11	11
ENSG00000232112	TMA7	-1.52765953540802	NA	0.1265970917455275	0.00415294408837714	0.02998706465818695	6.542105856387963e-06	1.5830474577564156e-05	1	2	2
ENSG00000119403	PHF19	1.5275485246423977	NA	0.12662467058508475	0.0023634723238459936	0.029623947370911435	7.45480236966533e-06	1.7968012064285417e-05	7	11	11
ENSG00000076984	MAP2K7	1.5270659761731564	NA	0.12674460635056872	0.007519416085547433	0.01461371351878802	0.00172001938187574	0.003162497306721032	6	10	10
ENSG00000004838	ZMYND10	1.5265759863548225	NA	0.12686648210484547	0.008994683158140808	0.020045856981846782	0.00023646710586154563	0.0004861736480541477	8	10	10
ENSG00000272732	AC004982.1	-1.5265584922339457	NA	0.12687083512439642	0.034451998534916095	0.031517108824015226	3.773926340804224e-06	9.337622683372045e-06	11	17	17
ENSG00000115084	SLC35F5	-1.5256839436835197	NA	0.1270885951191043	0.06706948908793496	0.044781183947743705	3.2013170539649566e-08	9.462148596767501e-08	15	20	20
ENSG00000241163	LINC00877	-1.5254225915785944	NA	0.1271537274346185	0.0077718653352519505	0.0246602882678309	4.454606515512476e-05	9.946881137307741e-05	14	18	18
ENSG00000095464	PDE6C	-1.5252783096246942	NA	0.1271896954847587	0.007101279227880527	0.013595061343402779	0.002504963859779501	0.004505729518707642	9	11	11
ENSG00000146376	ARHGAP18	-1.5251849412248382	NA	0.12721297551330138	0.010199964118722992	0.044961290329075566	3.000233139286809e-08	8.889253300903505e-08	18	22	22
ENSG00000204070	SYS1	1.5237719789939144	NA	0.12756568160984605	0.06081437987228413	0.09231051157371262	8.946805425003858e-16	4.254818808468973e-15	13	15	15
ENSG00000164929	BAALC	-1.523291190208337	NA	0.12768587024568764	0.014071747448136919	0.04373841273763855	4.6602405550196295e-08	1.3612411050593022e-07	17	18	18
ENSG00000152766	ANKRD22	-1.5229974442074048	NA	0.12775934484787976	0.09803750209484906	0.1583309481352852	7.646099678139938e-27	6.144468761969156e-26	32	41	41
ENSG00000170430	MGMT	-1.5227780982561328	NA	0.12781423122828653	0.274294344213718	0.4885143339077636	2.4811483541674296e-99	2.0261530059817737e-97	52	73	73
ENSG00000181222	POLR2A	-1.5225645487037271	NA	0.1278676848060302	0.006726963353609493	0.018740098719769328	0.00038006648276882137	0.0007603546562065465	11	15	15
ENSG00000074966	TXK	-1.5218873225429899	NA	0.12803731624089051	0.02905849827205305	0.04673330216373068	1.5843437313723228e-08	4.802883268393842e-08	9	10	10
ENSG00000206052	DOK6	1.5218704620064603	NA	0.12804154169501747	0.009812418885259534	0.0852291954355916	1.2465295583893023e-14	5.572663033581373e-14	9	14	14
ENSG00000188033	ZNF490	1.5216382129821895	NA	0.12809975713986707	0.021269178864979355	0.032013776685389995	3.1568554329454903e-06	7.867593928147392e-06	18	20	20
ENSG00000246084	LINC02325	-1.5212752526901505	NA	0.12819077782588706	0.004226673191970369	0.019207703241989275	0.00032062405696117876	0.0006482412111326638	5	6	6
ENSG00000004139	SARM1	-1.5202627872856516	NA	0.12844494268989193	0.02208755139627431	0.03685216257837975	5.547022171568105e-07	1.4748198948871542e-06	3	3	3
ENSG00000196923	PDLIM7	1.5199625045605716	NA	0.12852039960797143	0.005670403923930761	0.028845508383958593	9.864007096447439e-06	2.348762256275717e-05	6	9	9
ENSG00000235271	Z97353.2	1.5199302687398535	NA	0.12852850207362612	0.03768874433737472	0.07575048666725198	4.1278229179374137e-13	1.6874382650705293e-12	16	21	21
ENSG00000063245	EPN1	-1.5197662868134945	NA	0.12856972503729622	0.08402057603719942	0.1104932335347563	9.517052426072323e-19	5.295520183475479e-18	18	24	24
ENSG00000171136	RLN3	-1.5193320451055394	NA	0.12867893749448228	0.013502486170663556	0.01208017564428532	0.004395800530108778	0.007671848492859295	8	8	8
ENSG00000161031	PGLYRP2	-1.5192255340197216	NA	0.1287057362030795	0.0029659357889475317	0.02063709148585583	0.00019081798703318324	0.0003965989164503768	11	12	12
ENSG00000128191	DGCR8	1.5187255435631	NA	0.12883159420829401	0.013980491527696034	0.07229691632183273	1.467174463000287e-12	5.822859260817385e-12	4	7	7
ENSG00000126351	THRA	-1.5181086657154417	NA	0.12898700695235224	0.019234632890139117	0.024891444148303302	4.0982113812501797e-05	9.200186801552471e-05	9	11	11
ENSG00000148824	MTG1	-1.517954142642062	NA	0.12902595943088785	0.051113258463983284	0.24620573667373954	6.226188926059953e-43	8.934971873891392e-42	15	22	22
ENSG00000179528	LBX2	-1.5176251804753893	NA	0.12910891529213175	0.05123206536034806	0.13937355464949086	1.385128072883291e-23	9.735066115522769e-23	10	12	12
ENSG00000074855	ANO8	-1.5165405879615952	NA	0.12938271534459464	0.0065388924932842304	0.013259219688331722	0.002836538819501287	0.005066007520894353	12	15	15
ENSG00000110448	CD5	-1.5154599174580017	NA	0.12965597358716957	0.003803768235463078	0.014104049181647843	0.002075558060977502	0.0037762975919869383	4	5	5
ENSG00000141568	FOXK2	1.5148286372216249	NA	0.12981580625740202	0.02248877043777277	0.04336639896747619	5.328099815284038e-08	1.5513002331461114e-07	34	40	40
ENSG00000104332	SFRP1	1.514695063360391	NA	0.129849645173678	0.05444147390015118	0.04058194463764405	1.4510802138210337e-07	4.064114745519664e-07	27	30	30
ENSG00000184992	BRI3BP	1.5146802006268596	NA	0.12985341084560045	0.019755558197892882	0.03294948287341387	2.255232548033902e-06	5.694196549798791e-06	8	9	9
ENSG00000144455	SUMF1	-1.5144970562403848	NA	0.12989981987926605	0.08632232212157989	0.1496703278060512	2.400949819970946e-25	1.8226599585073815e-24	17	19	19
ENSG00000205133	TRIQK	-1.5121855175521008	NA	0.13048667424505536	0.12499577432290376	0.07046996757632328	2.8655314204373778e-12	1.1165871013197135e-11	24	31	31
ENSG00000169136	ATF5	1.511599346073595	NA	0.1306358181545385	0.17735891169284546	0.07980737910438193	9.26171484544029e-14	3.9314145515954337e-13	40	50	50
ENSG00000261701	HPR	-1.5108015145375793	NA	0.13083902873398187	0.07530935169295337	0.05274396294448479	1.8090809231276159e-09	5.877970585584594e-09	20	21	21
ENSG00000271032	AC020907.4	-1.510693940047378	NA	0.13086644709337686	0.05578055854250943	0.10187214049748716	2.4818259724583976e-17	1.2887934556028403e-16	9	11	11
ENSG00000262874	C19orf84	1.5103543460840312	NA	0.13095303132694897	0.16631082057615415	0.26103514238252457	7.935386565993547e-46	1.2635463715898175e-44	18	22	22
ENSG00000152133	GPATCH11	-1.5094512461927514	NA	0.13118350545947505	0.027456352966216787	0.04351983431193895	5.041779244543041e-08	1.4696833633294e-07	8	10	10
ENSG00000231128	AL137856.1	1.5084638783013722	NA	0.1314358448435994	0.017902283412030144	0.010973774503221867	0.006648749763896461	0.011286815452490636	14	15	15
ENSG00000262905	AC015853.1	-1.5073102361223687	NA	0.13173115505211472	0.019573173958198346	0.03634262230447768	6.661827089084592e-07	1.7619320288511978e-06	6	9	9
ENSG00000137331	IER3	-1.5063236391362207	NA	0.1319841126028837	0.07427738882945077	0.14365060926200893	2.584551763077572e-24	1.8764808715079288e-23	20	26	26
ENSG00000133106	EPSTI1	-1.5056828254914905	NA	0.13214861489270321	0.040743785980845694	0.17805572233813424	2.621334638739906e-30	2.4285936099271012e-29	9	11	11
ENSG00000197614	MFAP5	-1.5052174063155508	NA	0.13226819148265925	0.008485663013018185	0.011125496544294525	0.006280892286699736	0.010705796821848104	3	3	3
ENSG00000052126	PLEKHA5	1.5051742631331537	NA	0.13227928017414917	0.00946510315348135	0.010156435472713075	0.009044141994983275	0.015053672820728737	6	6	6
ENSG00000138688	KIAA1109	-1.5050778492341548	NA	0.1323040631459661	0.0033099314939559425	0.01455163058259403	0.0017598048184764771	0.003230107335122884	10	13	13
ENSG00000179242	CDH4	1.5050643396777093	NA	0.13230753603376844	0.020733375808559697	0.06004754172214407	1.2820173132989189e-10	4.514438379006809e-10	7	9	9
ENSG00000213719	CLIC1	-1.5040104848988713	NA	0.13257866706984153	0.0014577544501739427	0.01600090886016044	0.0010332625144060387	0.0019568656940418725	2	5	5
ENSG00000183474	GTF2H2C	-1.5035512286477983	NA	0.1326969569899684	0.10686786659709135	0.17537428476401906	7.83801008460781e-30	7.096833946195318e-29	4	7	7
ENSG00000138757	G3BP2	-1.5033687349734777	NA	0.13274398428609666	0.056075786809967956	0.022216362631674594	0.0001077018379103058	0.00023018180686986968	12	16	16
ENSG00000153391	INO80C	-1.5031939492036497	NA	0.13278903740906056	0.08115742572544939	0.12464447702206688	4.233785111390332e-21	2.6469260253457094e-20	30	34	34
ENSG00000164904	ALDH7A1	-1.5028697707556395	NA	0.13287262962428675	0.06009086212938675	0.04974421749587394	5.347440929901259e-09	1.6783174324098954e-08	16	18	18
ENSG00000198517	MAFK	1.5028578572073203	NA	0.132875702411671	0.007191038269111313	0.012072636512669089	0.0044081704372092275	0.0076910891064911014	9	14	14
ENSG00000138061	CYP1B1	1.5028167570918305	NA	0.13288630353100434	0.025716870769964456	0.05071685046441774	3.763704402153644e-09	1.1928251116712779e-08	13	16	16
ENSG00000169026	SLC49A3	1.5016527743411763	NA	0.1331868062739257	0.0681383853721132	0.16832920632221413	1.3707182398962868e-28	1.1818223778773968e-27	19	23	23
ENSG00000249684	AC106795.2	-1.5011367802092868	NA	0.13332018743681232	0.0869120841817344	0.06721743317447035	9.413184507577688e-12	3.561144961845351e-11	13	18	18
ENSG00000188321	ZNF559	-1.5008793342350533	NA	0.1333867742092772	0.37669315801091124	0.3835784604563581	3.2780366511527894e-72	1.1711468860545664e-70	6	6	6
ENSG00000147996	CBWD5	-1.5008525086253985	NA	0.13339371396382196	0.0045910616486257855	0.02858937286076294	1.0816295971653965e-05	2.5676724753307562e-05	11	21	21
ENSG00000121413	ZSCAN18	1.5008034362309355	NA	0.13340640965923137	0.06945460858295954	0.06637778685888382	1.2789909734782429e-11	4.802587301111975e-11	32	36	36
ENSG00000168395	ING5	1.5005008014745163	NA	0.13348472605009734	0.05272531950161798	0.08602877186143615	9.266100935584477e-15	4.175101548721445e-14	7	8	8
ENSG00000092036	HAUS4	1.5000537465412087	NA	0.1336004808533267	0.4187474299157293	0.43727938164400254	1.8449483868385987e-85	9.887193714342229e-84	20	21	21
ENSG00000148334	PTGES2	-1.5	NA	0.13361440253771614	0.005833851779105234	0.015930237970750133	0.00106037841154427	0.0020048984982990836	1	1	1
ENSG00000261468	AC096921.2	1.4998870156243047	NA	0.133643671947199	0.013133443913574145	0.04358920019814125	4.917433843665334e-08	1.4336802615609793e-07	20	27	27
ENSG00000231365	WARS2-AS1	-1.4996053988509712	NA	0.13371664837596028	0.3154856564258872	0.13423037524686304	1.0321956400568241e-22	6.955254629208047e-22	14	16	16
ENSG00000142025	DMRTC2	1.4993181667614803	NA	0.133791111676644	0.09141059136195474	0.17717493271545942	3.757835640312207e-30	3.4591048521585633e-29	6	10	10
ENSG00000270137	AF230666.2	-1.4991183526307994	NA	0.13384293128110533	0.007017917433483873	0.019242789280289843	0.00031656049637252443	0.0006406296851890986	6	6	6
ENSG00000159784	FAM131B	-1.499030182527762	NA	0.13386580216727975	0.01735406890925639	0.052491633479171636	1.981897766913285e-09	6.415168894827468e-09	9	11	11
ENSG00000243795	LINC02044	1.49859843480411	NA	0.13397783902856247	0.0926324919118184	0.07543852418432852	4.629527446758366e-13	1.8866864587561602e-12	10	10	10
ENSG00000126838	PZP	1.4984191771435853	NA	0.13402437699878625	0.02162183110020065	0.08497727093191684	1.3685680309561693e-14	6.099161424861576e-14	3	4	4
ENSG00000074842	MYDGF	1.4981689334673773	NA	0.13408936490929987	0.00425035900146124	0.021026261381471754	0.0001657119770033062	0.0003469834790756652	19	23	23
ENSG00000021355	SERPINB1	-1.4979631643841158	NA	0.13414282109134312	0.031981686910944364	0.05997649188318955	1.315538406588715e-10	4.626777714230901e-10	9	12	12
ENSG00000113532	ST8SIA4	1.4974705985579122	NA	0.13427085035247002	0.009332761666124536	0.02043033385755734	0.0002056762439575651	0.0004261377199019311	5	7	7
ENSG00000128918	ALDH1A2	-1.4974012028827	NA	0.13428889548636214	0.014514750200818575	0.05574969344251171	6.095515831996282e-10	2.051658508398513e-09	7	8	8
ENSG00000125633	CCDC93	1.4972797206934672	NA	0.13432048932368743	0.009338491366682538	0.010405707975933813	0.008232401181520986	0.013786860142764003	9	12	12
ENSG00000164172	MOCS2	1.4971659880035637	NA	0.13435007295995935	0.04172229562566296	0.05300821924674558	1.644203841188638e-09	5.356468782778106e-09	24	30	30
ENSG00000187535	IFT140	1.4968779893416555	NA	0.1344250084093635	0.09988668420474238	0.09337010104818888	6.023324809077726e-16	2.8901510114961927e-15	13	16	16
ENSG00000188559	RALGAPA2	1.4965921835020888	NA	0.13449940524355572	0.013491718474203766	0.02695382644956734	1.948853222539247e-05	4.509023733584127e-05	12	16	16
ENSG00000240972	MIF	-1.4959777827241958	NA	0.13465944491634502	0.10275039841274561	0.43236413452115374	3.38797473135305e-84	1.739532295448307e-82	29	36	36
ENSG00000243244	STON1	1.4952845601360674	NA	0.13484019286542523	0.05046278156155227	0.09590961136704758	2.3297393450273226e-16	1.1428117856943236e-15	7	10	10
ENSG00000176454	LPCAT4	-1.49520456569848	NA	0.13486106234111955	0.00674339407634281	0.06282111857345384	4.675896204280774e-11	1.6913508544022567e-10	3	6	6
ENSG00000275481	AC025031.4	1.4947850682863748	NA	0.13497054446261186	0.00496594403896989	0.010664130717024912	0.007469108136695999	0.012577350298134296	3	4	4
ENSG00000166002	SMCO4	1.4944518694552014	NA	0.13505755296754446	0.006165436597049965	0.3821736106987083	7.024461982713316e-72	2.49404758885198e-70	8	10	10
ENSG00000116685	KIAA2013	1.4943850203472118	NA	0.13507501455321042	0.02728903553509272	0.22130989306361445	3.391819481491821e-38	4.172619245918454e-37	4	5	5
ENSG00000110107	PRPF19	1.4943769182175315	NA	0.13507713102056643	0.00884124088450518	0.04309284442590665	5.879459564675669e-08	1.7051725363541866e-07	5	5	5
ENSG00000162302	RPS6KA4	1.4941758236434393	NA	0.13512966987752317	0.15745635672593053	0.22002441087479255	5.901238380782879e-38	7.198009163847596e-37	6	8	8
ENSG00000273002	AL355388.2	-1.4934569087875107	NA	0.1353176258857154	0.0016879627922935182	0.09526618381639328	2.96430287661458e-16	1.448285755870753e-15	5	7	7
ENSG00000159259	CHAF1B	-1.4930682042981236	NA	0.1354193344500496	0.0034418290568133105	0.018605484849117115	0.0003991506868658889	0.0007967263909623163	8	12	12
ENSG00000214013	GANC	1.4928126003547875	NA	0.13548624805295587	0.01558438779950107	0.03208164717641149	3.0807712058299863e-06	7.688030472755885e-06	8	9	9
ENSG00000133256	PDE6B	1.492198586463928	NA	0.13564709282400297	0.006019778225974288	0.020616307017933055	0.0001922615360212412	0.0003995023726194433	1	2	2
ENSG00000183735	TBK1	-1.490816036691849	NA	0.13600980022410303	0.021947361337287915	0.05241574353723893	2.0370285087045828e-09	6.588646151598433e-09	10	12	12
ENSG00000112624	BICRAL	1.4904104234606441	NA	0.13611635347066775	0.007447417289699541	0.03802200087834161	3.642867494747207e-07	9.852000420662334e-07	13	16	16
ENSG00000166579	NDEL1	-1.4895251989364622	NA	0.1363491228000313	0.024121684806564164	0.05302831141981548	1.6322995243588627e-09	5.31869742413645e-09	1	1	1
ENSG00000258056	AC009779.2	-1.489046618488067	NA	0.1364750931703395	0.03941672466027293	0.08046580980187377	7.263399233980517e-14	3.1008223416363425e-13	11	16	16
ENSG00000188242	AC010442.1	1.4888447205911735	NA	0.13652826300164073	0.01692492428626817	0.04151054344898787	1.0390183060221822e-07	2.9451446165246947e-07	5	7	7
ENSG00000111642	CHD4	1.4885943225960125	NA	0.13659422754502318	0.009490341224317203	0.03476470056388307	1.1745526854226647e-06	3.0399040148375003e-06	7	8	8
ENSG00000254528	AP000757.1	-1.4882434606552124	NA	0.13668669956112817	0.014973345176506258	0.137142659892128	3.314677768414805e-23	2.2874611287945873e-22	1	2	2
ENSG00000163126	ANKRD23	-1.4869537481415696	NA	0.1370270271132336	0.0007202412759832259	0.03611294750321791	7.235054900562966e-07	1.9055059780929054e-06	6	8	8
ENSG00000249786	EAF1-AS1	-1.4861091542949625	NA	0.13725025131656327	0.0013780480650684632	0.018459557989793283	0.00042092954440159304	0.0008372211501905496	3	5	5
ENSG00000198848	CES1	1.4861051556692384	NA	0.1372513088107581	0.29279949173604247	0.36737909841460875	1.9393858309464583e-68	6.193394341694752e-67	11	18	18
ENSG00000269918	AF131215.6	-1.4852767894785943	NA	0.1374705177125751	0.078020310676686	0.11971086920081841	2.8219102009634525e-20	1.6944306035126838e-19	21	26	26
ENSG00000254997	KRTAP5-9	-1.4850834660612742	NA	0.13752171533874524	0.05115256286620213	0.030721035100326376	5.0244917642420576e-06	1.2289974221221943e-05	17	24	24
ENSG00000057294	PKP2	1.4840090214884092	NA	0.13780652726681955	0.016504926307780915	0.03307961391832849	2.152183567933547e-06	5.445233993285984e-06	15	18	18
ENSG00000103415	HMOX2	1.483634352684021	NA	0.137905950687087	0.0013492303793036676	0.03068749091509089	5.085460207738246e-06	1.2432010991090974e-05	1	2	2
ENSG00000095209	TMEM38B	-1.4833475498684323	NA	0.13798209503672315	0.0216351346532982	0.04482405912169043	3.152259733019056e-08	9.326794713861938e-08	7	12	12
ENSG00000106443	PHF14	-1.4828780541600206	NA	0.13810681314095827	0.010517363721809751	0.03622274127671722	6.955124365061821e-07	1.8355405930508643e-06	10	17	17
ENSG00000226711	FAM66C	1.4826443212771596	NA	0.13816893495606833	0.011076309010250624	0.01710651725344824	0.0006894736887421023	0.001331957225215536	14	23	23
ENSG00000139737	SLAIN1	-1.482635064292892	NA	0.13817139573205164	0.012372117775138207	0.01164966963838018	0.005161941433401245	0.008905647247625548	5	6	6
ENSG00000187775	DNAH17	-1.482575960971448	NA	0.1381871079122083	0.023333008400594633	0.0865963372741683	7.50602458606004e-15	3.406213697442276e-14	20	25	25
ENSG00000237248	LINC00987	1.4824213586317494	NA	0.13822821431028343	0.04006914257052547	0.12814881293594715	1.0939001680535924e-21	7.041777020251899e-21	11	14	14
ENSG00000121297	TSHZ3	1.4822499983360007	NA	0.13827378740205218	0.042755863376517406	0.08630236014115847	8.371487883636455e-15	3.7869334137821574e-14	25	33	33
ENSG00000203782	LOR	1.4813625321206407	NA	0.1385099933856462	0.023653620786749784	0.029092131681229632	9.026487611759277e-06	2.15742489273951e-05	11	14	14
ENSG00000242612	DECR2	1.481332279862422	NA	0.13851805073318046	0.23602166768085908	0.2386089432193508	1.8009313775202849e-41	2.4806564010518363e-40	27	37	37
ENSG00000135074	ADAM19	-1.479428957273336	NA	0.13902570559372293	0.05265268383246398	0.15878475884399218	6.376733821418924e-27	5.1388443751650906e-26	20	27	27
ENSG00000099250	NRP1	1.4787590371746457	NA	0.1392047273949233	0.03418474131256152	0.057925094594736354	2.770266798308991e-10	9.543452254761126e-10	6	8	8
ENSG00000156639	ZFAND3	1.478754238630486	NA	0.13920601034300975	0.016622676019812953	0.03562695938054441	8.615784062146681e-07	2.2554126222218505e-06	6	6	6
ENSG00000104852	SNRNP70	1.478495776382711	NA	0.13927512676335066	0.058752636479895724	0.02234595421671022	0.00010276963675599149	0.00022024450146569582	17	22	22
ENSG00000188636	RTL6	-1.4784382581710813	NA	0.13929051153103594	0.003104818389055353	0.10837639649392469	2.1251186496761526e-18	1.1658240474502987e-17	1	3	3
ENSG00000140575	IQGAP1	1.4781048632875116	NA	0.1393797125865998	0.19210557681692625	0.20254096174720337	1.0097584792708494e-34	1.0945858508859543e-33	16	20	20
ENSG00000124588	NQO2	-1.4778838363198896	NA	0.13943887341972103	0.4267054762137461	0.4679113963855921	1.3558610282441077e-93	9.082679989593048e-92	22	24	24
ENSG00000197498	RPF2	-1.4773069915953565	NA	0.13959336470396982	0.02660268583995825	0.015537023835622193	0.0012249100601099295	0.002299757238978014	9	10	10
ENSG00000163938	GNL3	-1.4771634324485836	NA	0.13963183336210958	0.023545854830732425	0.012998310843807186	0.003124565523964989	0.005547486713994782	7	9	9
ENSG00000205038	PKHD1L1	1.4764370009217809	NA	0.1398266158445125	0.009835769688110615	0.020659003828433924	0.00018930789142101404	0.00039365114950636233	8	10	10
ENSG00000106344	RBM28	1.4751795930113072	NA	0.14016426634129947	0.07338918411918638	0.06007920791347055	1.26735326973914e-10	4.466469630652797e-10	30	40	40
ENSG00000172456	FGGY	1.4748746476924242	NA	0.14024624743263528	0.03512570004367746	0.05619660095844638	5.184295669227802e-10	1.7549444617368253e-09	59	72	72
ENSG00000183562	AC131971.1	-1.4746245925917432	NA	0.14031349943047286	0.09735465705156116	0.02393018406874869	5.7975660708565624e-05	0.00012762831906177046	9	9	9
ENSG00000189337	KAZN	1.4745270724372466	NA	0.14033973407308092	0.2098379780513058	0.3517174270970222	6.9887192909610885e-65	1.984264025177015e-63	29	36	36
ENSG00000186432	KPNA4	1.4745111043838501	NA	0.1403440301206922	0.01814780477156027	0.015186932779798322	0.0013929878826469937	0.00259374041254216	6	7	7
ENSG00000139579	NABP2	1.4741699909379313	NA	0.14043582749874858	0.019314760448566552	0.03581117998957859	8.063840385479592e-07	2.1148004093988303e-06	11	11	11
ENSG00000076242	MLH1	-1.4741045268226305	NA	0.14045344989228084	0.0642566244540945	0.057567508473681986	3.153931110935944e-10	1.0839030986260622e-09	4	8	8
ENSG00000142192	APP	-1.4740251724637492	NA	0.14047481370369128	0.04780484751823859	0.09630938721238931	2.0057426666318273e-16	9.872698332396443e-16	13	15	15
ENSG00000078114	NEBL	-1.4738955043737325	NA	0.14050972837563655	0.29322110866487605	0.36130283424708515	4.7625713524000333e-67	1.4584524307555032e-65	21	27	27
ENSG00000162383	SLC1A7	-1.4732388290096958	NA	0.1406866484987249	0.08709135714760526	0.1015321576848971	2.820827821780286e-17	1.4596975351753206e-16	13	16	16
ENSG00000154447	SH3RF1	-1.4722250325003141	NA	0.14096011975225375	0.10584190421418592	0.20953107312676958	5.2465903631996414e-36	5.96643091104182e-35	6	6	6
ENSG00000156886	ITGAD	-1.4721912709470526	NA	0.14096923394557437	0.02565916979788905	0.024351292013357385	4.980024945740142e-05	0.00011055333047831417	9	10	10
ENSG00000108528	SLC25A11	1.4720808290939014	NA	0.1409990517458447	0.007656772007741078	0.04863600518083297	7.977088861607971e-09	2.47331579981405e-08	11	13	13
ENSG00000163596	ICA1L	1.4719056058498252	NA	0.14104636958975647	0.011079178499859895	0.014584290324830516	0.0017387604556065434	0.0031949001449905296	3	5	5
ENSG00000188004	SNHG28	1.471644498154279	NA	0.14111690259062	0.04576553993957786	0.023403335299563864	7.012556803004998e-05	0.00015307833072140113	10	12	12
ENSG00000104980	TIMM44	-1.471546306176962	NA	0.14114343419521547	0.10628843344154779	0.06635752473742366	1.2884842114996423e-11	4.837175075089178e-11	4	5	5
ENSG00000158428	CATIP	-1.4715012140107475	NA	0.14115561944385804	0.10246901167318966	0.13441328719768608	9.612217563469064e-23	6.487206572055529e-22	11	15	15
ENSG00000138018	SELENOI	-1.4712724685668945	NA	0.14121744574247513	5.804547025368402e-05	0.020596333201451846	0.00019365911870711748	0.00040226020187843485	1	2	2
ENSG00000203747	FCGR3A	1.4707666833460404	NA	0.14135422542543716	0.004578906991823709	0.07589605472199303	3.9126554123133546e-13	1.602152045505294e-12	8	14	14
ENSG00000112343	TRIM38	1.4706568946719838	NA	0.14138392906070357	0.07659652445804685	0.11259165478728239	4.284704511519518e-19	2.4234300022443344e-18	7	9	9
ENSG00000119684	MLH3	-1.470647419913985	NA	0.14138649270800877	0.0392060202506192	0.04887431116350423	7.319832947202528e-09	2.276529111562861e-08	2	3	3
ENSG00000131943	C19orf12	-1.470473445189212	NA	0.14143357253862807	0.002226576409620797	0.12267456031005693	9.040136424993447e-21	5.560591806033451e-20	5	10	10
ENSG00000000460	C1orf112	1.470456241338783	NA	0.1414382287794902	0.05265769433547635	0.06396446257016004	3.083493771058414e-11	1.1289247369743967e-10	11	12	12
ENSG00000172247	C1QTNF4	-1.469606292303679	NA	0.14166841510884384	0.1361551126022079	0.16197894530116408	1.772210491999889e-27	1.4646572398701734e-26	7	9	9
ENSG00000166340	TPP1	1.469517606022783	NA	0.14169245002697925	0.007787564201386149	0.017137604997146318	0.0006816877337558342	0.001317475584927213	4	6	6
ENSG00000127720	METTL25	-1.469515232399263	NA	0.14169309334704647	0.028589228960100615	0.024763662969952	4.291536331612988e-05	9.604013643590124e-05	9	9	9
ENSG00000105851	PIK3CG	-1.4691784887956123	NA	0.14178438326695186	0.015092267421294154	0.01960361314042331	0.0002776591578384319	0.0005659784735256472	4	5	5
ENSG00000130429	ARPC1B	-1.4689858552941464	NA	0.14183662579425538	0.00026547811609630453	0.02825893369092629	1.2182089039473871e-05	2.8787466575435775e-05	3	7	7
ENSG00000163257	DCAF16	-1.4688570565247825	NA	0.14187156448335317	0.030317792615909656	0.061211122185453576	8.399146093640705e-11	2.9957769625591606e-10	3	4	4
ENSG00000137656	BUD13	-1.4685698972591053	NA	0.14194948474422273	0.004558573657732564	0.07643502576724402	3.208963261388715e-13	1.3190438870938418e-12	14	18	18
ENSG00000022556	NLRP2	1.4680515471456725	NA	0.14209022153030584	0.14095720090107258	0.3402603502187985	2.469899770241573e-62	6.496366742311769e-61	25	36	36
ENSG00000175220	ARHGAP1	-1.4673239141565262	NA	0.14228796128991034	0.027450083664092274	0.02540854667999776	3.401000099216892e-05	7.683276340596823e-05	6	8	8
ENSG00000122223	CD244	1.4673040118241472	NA	0.1422933728663508	0.02664895683073561	0.09305207538826898	6.783095365084603e-16	3.2447225220595777e-15	9	11	11
ENSG00000188282	RUFY4	-1.4670350771886662	NA	0.14236651347789459	0.013347033846144484	0.05654934664708788	4.562167785321911e-10	1.5507753290482745e-09	6	7	7
ENSG00000132842	AP3B1	1.4669985843762863	NA	0.1423764404427432	0.12875447367952952	0.1359261712020933	5.329600774831073e-23	3.636980648132832e-22	28	37	37
ENSG00000205307	SAP25	-1.4666699981514226	NA	0.14246584811675603	0.009974859708866584	0.011298484326026466	0.005886659012020855	0.01007086147218133	7	7	7
ENSG00000101782	RIOK3	-1.4659071930742658	NA	0.14267357207658088	0.04471174718197317	0.04349946380223297	5.078888597653331e-08	1.4799976306058958e-07	16	18	18
ENSG00000178996	SNX18	1.465692893007186	NA	0.14273197120596764	0.0055311987210961274	0.03637200059871347	6.591857926972351e-07	1.7439643873750207e-06	3	6	6
ENSG00000226266	AC009961.1	-1.4654042573016495	NA	0.14281065661172473	0.11801581635435539	0.21757733002357119	1.6893432756003348e-37	2.0160436905546378e-36	7	11	11
ENSG00000225850	AL355490.1	-1.4652612179549007	NA	0.1428496631147649	0.005514500651468096	0.019116658405501585	0.00033141495099408376	0.0006684821212182478	6	7	7
ENSG00000160949	TONSL	-1.4649403679279902	NA	0.1429371879245525	0.15246573711171504	0.16405020767709805	7.70625015610839e-28	6.490888208600333e-27	33	42	42
ENSG00000133401	PDZD2	1.464630491909933	NA	0.14302175819145782	0.0030369673166001127	0.015407962008806368	0.0012843489791880228	0.0024039839166225064	5	8	8
ENSG00000107669	ATE1	-1.4639539569955238	NA	0.14320652912605492	0.12779655416006977	0.16554753227493194	4.2155597132361535e-28	3.5833519658785034e-27	42	58	58
ENSG00000204257	HLA-DMA	1.4636325718585173	NA	0.14329436794213085	0.036928178913973514	0.04964139225819154	5.549664316010464e-09	1.7389218592227928e-08	14	19	19
ENSG00000235027	AC068580.3	-1.4604281489953148	NA	0.14417244119871134	0.007294720832281449	0.011951808674666272	0.004611314073859284	0.008016973342722309	14	19	19
ENSG00000103423	DNAJA3	-1.460224254759011	NA	0.14422845139503024	0.0006907400310999428	0.014869198286007631	0.0015656304762607586	0.002892899152827901	2	2	2
ENSG00000278970	HEIH	1.4594662900100857	NA	0.14443681224745133	0.5803703348053432	0.37181297815334646	1.8401415360355892e-69	6.068574461821985e-68	49	70	70
ENSG00000244607	CCDC13	1.4591257155393174	NA	0.14453050961109162	0.08741637664272224	0.10681073907864343	3.845448335179781e-18	2.0835890521326403e-17	11	13	13
ENSG00000221025	MIR1250	1.4586732128570974	NA	0.14465507222648272	0.010602144211519005	0.03352213866823235	1.835726445363422e-06	4.672832538449951e-06	10	13	13
ENSG00000221823	PPP3R1	1.4579266932624215	NA	0.1448607500872933	0.01222681147190731	0.02642251558913585	2.3599162005233087e-05	5.4133497756519824e-05	2	2	2
ENSG00000105750	ZNF85	-1.4575660722131314	NA	0.14496018706735475	0.037634075305773236	0.026158502810862298	2.595430505103197e-05	5.9313749642876765e-05	18	24	24
ENSG00000171631	P2RY6	-1.4575094664938688	NA	0.1449758001703938	0.013886597803387878	0.031206178057598427	4.220260646781855e-06	1.0395468232068664e-05	5	6	6
ENSG00000267390	AC036176.1	1.457246478827354	NA	0.14504835485215012	0.07982262878012568	0.040918279814447976	1.2857382753548523e-07	3.618169623245875e-07	9	11	11
ENSG00000264954	PRR29-AS1	1.4569532618836176	NA	0.1451292821660571	0.013784039882170345	0.028780831129700257	1.0096242756973726e-05	2.4017265506913917e-05	18	20	20
ENSG00000197361	FBXL22	-1.456471814182616	NA	0.1452622358142274	0.023439589059914896	0.010236331234834858	0.00877543237729627	0.014637670444339435	11	11	11
ENSG00000146904	EPHA1	1.4560002381608275	NA	0.14539255377271174	0.2398334228802124	0.283938237398309	2.0635695125035548e-50	3.838194530360462e-49	23	27	27
ENSG00000168661	ZNF30	-1.4546996261861542	NA	0.14575243613119343	0.09305553709587477	0.03081774960068694	4.852771742693518e-06	1.1883504585956181e-05	7	7	7
ENSG00000141298	SSH2	-1.454583708982268	NA	0.14578454375918687	0.022257310996292825	0.09041434376146154	1.8144319638522912e-15	8.522512667242657e-15	6	7	7
ENSG00000178971	CTC1	1.4540386341966065	NA	0.1459355953101864	0.182520853191096	0.27069580358096473	9.614557376103355e-48	1.6422315183545462e-46	9	9	9
ENSG00000188566	NDOR1	1.454034500226646	NA	0.14593674137671878	0.0074294027075609585	0.11827516710815358	4.8919680599341495e-20	2.9098980319046386e-19	6	9	9
ENSG00000153048	CARHSP1	1.4536621397772593	NA	0.14603999966681547	0.10909734411479434	0.2691043514211468	1.9970158905734514e-47	3.357531912494521e-46	8	18	18
ENSG00000232093	DCST1-AS1	-1.4532354942112569	NA	0.14615838034715442	0.028464001631732933	0.0508729302347626	3.5573888004724507e-09	1.1301530296276779e-08	4	5	5
ENSG00000068097	HEATR6	1.4529782265660125	NA	0.14622979948287598	0.28748880893274714	0.2651775106606674	1.2044192128722358e-46	1.9671033410996164e-45	17	19	19
ENSG00000272155	AC055822.1	-1.4528346931880605	NA	0.14626965686615573	0.011842363627054379	0.033006397102740406	2.2095692297768923e-06	5.583834765906857e-06	3	4	4
ENSG00000067208	EVI5	1.4525628478378034	NA	0.1463451676237818	0.05617239970797851	0.07132776242107926	2.09294238435004e-12	8.222650389282665e-12	8	9	9
ENSG00000177105	RHOG	1.452468948202582	NA	0.14637125714981075	0.028931224673800004	0.13371817305809147	1.2599853030992877e-22	8.463567553015936e-22	9	12	12
ENSG00000148985	PGAP2	1.4523231143311355	NA	0.1464117833887575	0.025212343833960885	0.05913993033141104	1.782575690204816e-10	6.223410120383222e-10	2	2	2
ENSG00000147853	AK3	1.451923475675961	NA	0.14652288424455392	0.07225313610410733	0.08643797566318487	7.960518642682512e-15	3.6086421941147866e-14	36	43	43
ENSG00000260276	AC022167.2	1.4518613126617022	NA	0.14654017156105226	0.18768229437829856	0.3289748208969022	7.248705286484832e-60	1.7963590600856702e-58	6	9	9
ENSG00000166881	NEMP1	1.4514074840161806	NA	0.14666642699869434	0.12389404319416994	0.06429427219244305	2.7343549147709328e-11	1.006254344064522e-10	19	23	23
ENSG00000149547	EI24	1.4504711430091948	NA	0.14692718061843307	0.025513664343570327	0.012267483722379154	0.004099530929281298	0.00718255577301236	12	15	15
ENSG00000101017	CD40	-1.4504356952105983	NA	0.146937059133851	0.18318900734258764	0.2737263941455362	2.3796607143062e-48	4.147235933906202e-47	5	7	7
ENSG00000204351	SKIV2L	1.4503865726169292	NA	0.14695074935103955	0.34351934369902093	0.2792260479090455	1.8605773127595865e-49	3.3551041363316664e-48	22	24	24
ENSG00000105711	SCN1B	-1.4503788697763227	NA	0.14695289618203491	0.01856280728900731	0.041998782824499384	8.716323660391437e-08	2.487125365258781e-07	5	7	7
ENSG00000138246	DNAJC13	-1.4500464317302257	NA	0.14704557165026744	0.0356870438234732	0.01412341772751503	0.002060775733706073	0.0037532026335597005	13	15	15
ENSG00000135862	LAMC1	1.4494620399179305	NA	0.14720859389466961	0.11547891492294249	0.21145055371761384	2.3187995929817865e-36	2.668798269801655e-35	5	6	6
ENSG00000197345	MRPL21	1.4486994643074858	NA	0.1474215301447974	0.005245235024469824	0.5016442913176877	4.1373464354931473e-103	3.8560518490365206e-101	6	10	10
ENSG00000157335	CLEC18C	1.448433052543915	NA	0.1474959765626613	0.036216801980083174	0.3878799356499191	3.143787066776817e-73	1.156927133222224e-71	8	13	13
ENSG00000269086	AC008555.2	-1.4473593351501837	NA	0.1477963087376468	0.05445975412490498	0.03887423644615158	2.681544001571943e-07	7.340111425851117e-07	21	25	25
ENSG00000160007	ARHGAP35	-1.4469919387498817	NA	0.14789918134144764	0.0024933457800611104	0.020529367191584134	0.00019841967896636555	0.0004117994765332449	6	8	8
ENSG00000015676	NUDCD3	-1.4466192459050675	NA	0.14800359286526446	0.040277883490287276	0.1526348236584257	7.406615561079922e-26	5.734358928079439e-25	23	31	31
ENSG00000168538	TRAPPC11	1.446228805784439	NA	0.14811303675991047	0.01043386514222173	0.020943142473815356	0.00017077951558874937	0.00035702766217621154	4	6	6
ENSG00000138326	RPS24	1.4460987855926657	NA	0.14814949631424876	0.0658445882149502	0.019642797202016782	0.0002737350524296729	0.0005585106976938085	13	18	18
ENSG00000204498	NFKBIL1	-1.4460655307365848	NA	0.14815882256091462	0.010726588308557166	0.016360283379698717	0.0009058150772069613	0.0017248304196116123	12	14	14
ENSG00000136710	CCDC115	1.445899726032472	NA	0.1482053287955749	0.06336139370895787	0.045494865513024244	2.475578812529107e-08	7.384536624815039e-08	17	21	21
ENSG00000124785	NRN1	1.4458457194313725	NA	0.14822047940813268	0.03647443484262661	0.2194834381355989	7.448040988299874e-38	9.039381097548092e-37	18	22	22
ENSG00000183020	AP2A2	-1.4457189014102647	NA	0.1482560606490243	0.015518047422430051	0.020409131121955942	0.0002072641803794093	0.00042922031509799415	6	8	8
ENSG00000147443	DOK2	-1.44510875307226	NA	0.14842734074470834	0.008102561701601086	0.07968137141684674	9.702518979224726e-14	4.1134362910933207e-13	5	6	6
ENSG00000261386	AC027682.4	-1.445050723346437	NA	0.148443638645538	0.006218806498352125	0.01047069997366081	0.008033248210455438	0.01347702734896305	2	3	3
ENSG00000136315	AL355922.1	1.4440778822949811	NA	0.1487170688477976	0.12701101978763643	0.37342166514497555	7.798006616688103e-70	2.6067839272823443e-68	10	13	13
ENSG00000073169	SELENOO	-1.4439688381456797	NA	0.14874774114129463	0.03741168297080953	0.07834933148220573	1.5856703040698202e-13	6.638833018675133e-13	7	8	8
ENSG00000196776	CD47	-1.443863908089062	NA	0.14877726076942135	0.057734382416545084	0.05860307904374525	2.1661167110763525e-10	7.510460064344595e-10	13	13	13
ENSG00000142867	BCL10	1.4431438824727205	NA	0.14897994387692295	0.07739400591525561	0.0733813973379226	9.856051982851402e-13	3.9537177883957584e-12	24	31	31
ENSG00000168894	RNF181	1.4428583296547877	NA	0.1490603837163311	0.01719089734602406	0.011509514492063824	0.005439617257552567	0.009341477703762164	10	11	11
ENSG00000105255	FSD1	1.442550560320112	NA	0.14914711903635114	0.007088461170077557	0.032639882752543876	2.520679931268451e-06	6.335408526633599e-06	6	10	10
ENSG00000273449	AC093788.1	1.4423961474900826	NA	0.1491906500521218	0.22829035205590856	0.07986864942051249	9.054654022933261e-14	3.8454250084022413e-13	12	13	13
ENSG00000262246	CORO7	-1.4416812065623963	NA	0.14939232773989533	0.013181557594450836	0.014503869639711297	0.0017910440455465512	0.003284985490596557	9	9	9
ENSG00000091039	OSBPL8	1.4415332161809749	NA	0.14943410032450022	0.016983208482160117	0.2145211858118315	6.254998115763763e-37	7.347052238851558e-36	6	7	7
ENSG00000257704	INAFM1	-1.4414480032496706	NA	0.14945815704164994	0.028037860115093065	0.18814887006694755	4.116256967482988e-32	4.082688880009587e-31	2	5	5
ENSG00000073578	SDHA	1.4413872747171446	NA	0.1494753032984645	0.17942861080117237	0.22230590064902966	2.2070665879563873e-38	2.740694056253735e-37	29	35	35
ENSG00000235621	LINC00494	1.4407137648113757	NA	0.1496655645376907	0.09052767155903924	0.07808885815445253	1.7454180534063292e-13	7.28453983885742e-13	31	37	37
ENSG00000171475	WIPF2	1.4404387602664717	NA	0.14974330425515908	0.020587819147651905	0.027025055025901173	1.8994960446523516e-05	4.4001698864977954e-05	15	16	16
ENSG00000198890	PRMT6	-1.4402572853623279	NA	0.1497946213952077	0.10115416027357498	0.23053010264645662	6.221483852405815e-40	8.125835992757603e-39	10	12	12
ENSG00000128254	C22orf24	1.440219563491581	NA	0.14980529000045945	0.006776735792967258	0.029856643887749047	6.8562769549464136e-06	1.65719934461418e-05	9	10	10
ENSG00000235111	Z97192.3	-1.4401031917905194	NA	0.14983820622353547	0.019391539471483414	0.3678514981372623	1.5101840813632638e-68	4.840775104915628e-67	28	33	33
ENSG00000147421	HMBOX1	1.439247083050331	NA	0.15008052977688016	0.01416948682208039	0.014148384091915345	0.002041878024743867	0.0037215608721790387	13	16	16
ENSG00000267491	AC100788.1	-1.439009619429469	NA	0.1501477973221476	0.02863011705327556	0.09112172822128857	1.3939515466488637e-15	6.581738731685398e-15	5	6	6
ENSG00000211584	SLC48A1	1.438970510093804	NA	0.15015887823035887	0.05041321422757271	0.06331642842803926	3.904355296903301e-11	1.4191561887790315e-10	14	19	19
ENSG00000188612	SUMO2	1.4383121696503074	NA	0.15034550045848974	0.004572008573779343	0.042918407220130544	6.260445115284391e-08	1.8101563527569047e-07	6	9	9
ENSG00000183475	ASB7	1.4381300695495745	NA	0.15039715226620637	0.02061151161282099	0.03995592166495435	1.8174818716438383e-07	5.040918100731067e-07	14	17	17
ENSG00000178567	EPM2AIP1	-1.4373815790541868	NA	0.15060960005803675	0.011196799639263936	0.023565357092970512	6.613936559078674e-05	0.0001447083414795103	6	7	7
ENSG00000173801	JUP	1.437287065906646	NA	0.15063644245524035	0.014684843224636694	0.6157287170254566	7.300619746608059e-141	1.763356732881431e-138	16	22	22
ENSG00000072694	FCGR2B	-1.4372248642885073	NA	0.15065411014099453	0.26881843709695125	0.3696306447522382	5.877161038623075e-69	1.908852929002786e-67	20	25	25
ENSG00000150967	ABCB9	-1.4372026784874103	NA	0.15066041215602938	0.0017870561200064193	0.03155676927157596	3.720501104626793e-06	9.213411327544385e-06	4	5	5
ENSG00000162511	LAPTM5	1.4371116535289776	NA	0.15068627046618224	0.0304968607785621	0.07968326773672327	9.695732535178124e-14	4.1115755995492004e-13	7	7	7
ENSG00000140848	CPNE2	-1.4368126903186285	NA	0.15077122354014869	0.07702727100298366	0.10269395799742509	1.820891418745999e-17	9.523167715789916e-17	24	28	28
ENSG00000093134	VNN3	-1.435738659396134	NA	0.15107672020388865	0.0231011007057156	0.39482966455427854	6.875833835400523e-75	2.6497454931074957e-73	12	18	18
ENSG00000167447	SMG8	1.4355650946823806	NA	0.15112613307862552	0.03275439202392562	0.032291554421501244	2.856877539477767e-06	7.152203346642953e-06	4	4	4
ENSG00000065361	ERBB3	1.4345839294702147	NA	0.1514056967635348	0.0077415733614989496	0.011425072463777953	0.0056141996224240475	0.009631643589930971	7	7	7
ENSG00000258623	AL121820.1	-1.434545345899675	NA	0.1514166984365083	0.015237346689481039	0.02285818083823212	8.5394301948006e-05	0.0001847158027379358	11	14	14
ENSG00000105205	CLC	-1.4340141365021253	NA	0.15156822876014697	0.011858329962297777	0.038337998124840504	3.2516925983947705e-07	8.831687736755134e-07	9	13	13
ENSG00000271869	AC026979.2	-1.4337207139081585	NA	0.15165197863067256	0.17386093585658868	0.1826579490767256	3.968257841025814e-31	3.772264618389782e-30	19	23	23
ENSG00000131061	ZNF341	1.4331729674023994	NA	0.1518084129656688	0.00779223853488711	0.02384570164465359	5.9771313210824966e-05	0.00013141259618620993	9	9	9
ENSG00000227678	AL355581.1	-1.431711916601598	NA	0.1522262845824623	0.01268755872780345	0.010680334170711812	0.00742372415675966	0.01250461109559684	15	20	20
ENSG00000009950	MLXIPL	1.430540084838867	NA	0.15256206965997215	0.0003789364175269137	0.014645858448206713	0.0016997779080371838	0.0031262860730297795	1	4	4
ENSG00000104805	NUCB1	-1.4303124340908286	NA	0.15262736767613194	0.19822956203593092	0.2649157517016202	1.3572252186042347e-46	2.2061663766676793e-45	9	10	10
ENSG00000232125	DYTN	1.4302424041322863	NA	0.1526474589388402	0.0262058366579155	0.025528997289999456	3.2564683296218355e-05	7.370354412654727e-05	13	15	15
ENSG00000074803	SLC12A1	1.4297458585605978	NA	0.15278997323454302	0.021424697462660118	0.5620858101837937	6.885197897220747e-122	1.0006293113511745e-119	3	7	7
ENSG00000130758	MAP3K10	1.4296806917773572	NA	0.1528086843639551	0.12487114550731437	0.1713379529889688	4.049951307375919e-29	3.567160501807377e-28	8	10	10
ENSG00000130559	CAMSAP1	1.4295870925875074	NA	0.15283556224931455	0.009911964220735264	0.028122850029472717	1.2793583233993281e-05	3.0149396575477636e-05	4	4	4
ENSG00000162885	B3GALNT2	1.4293505896007446	NA	0.15290349232672926	0.07253900419635811	0.16749506758875227	1.920526485175616e-28	1.646755434713832e-27	4	6	6
ENSG00000221914	PPP2R2A	1.428194795303632	NA	0.15323579828038073	0.011807441225073972	0.016311583764365114	0.0009221111095269861	0.0017548866293727982	5	6	6
ENSG00000133818	RRAS2	1.4278964063194566	NA	0.1533216781524667	0.024358514126090226	0.023083205096316128	7.87242858898058e-05	0.000170978062148465	10	13	13
ENSG00000167315	ACAA2	-1.427603564986639	NA	0.1534059969291294	0.032923592023081906	0.03490480295281479	1.1168788223199846e-06	2.8963186033517943e-06	23	27	27
ENSG00000249252	AC098829.1	1.4275712548245139	NA	0.15341530226084438	0.0006080975709153964	0.011127779612674244	0.006275518028542763	0.010697699669133184	5	7	7
ENSG00000168291	PDHB	1.427504492352735	NA	0.1534345312228493	0.03174415954963132	0.13516507274310413	7.171329713867146e-23	4.866685131108338e-22	2	4	4
ENSG00000177462	OR2T8	-1.4274796782387709	NA	0.15344167866408367	0.03179674289127456	0.0260464457796801	2.702380346989544e-05	6.165928761378884e-05	15	16	16
ENSG00000116830	TTF2	-1.4273492060166135	NA	0.1534792639634771	0.20847748682951428	0.30381377795315095	1.6477992728316575e-54	3.4757822545867278e-53	16	20	20
ENSG00000196683	TOMM7	1.4268032900669374	NA	0.15363660259588946	0.03431813072446839	0.31629215171887914	3.843472485260017e-57	8.811725889000539e-56	25	29	29
ENSG00000113368	LMNB1	-1.42679800228611	NA	0.15363812718853992	0.047428811520129614	0.05503964506231534	7.883074571498934e-10	2.6234590690206717e-09	22	27	27
ENSG00000130508	PXDN	-1.4261804888369884	NA	0.15381625008260583	0.06804097594054513	0.16822753585764166	1.428264784265799e-28	1.2308197379585019e-27	10	13	13
ENSG00000137513	NARS2	-1.426036498602791	NA	0.15385780689271947	0.012181631388825774	0.12752050939988718	1.3948183588909314e-21	8.931941761247417e-21	27	38	38
ENSG00000142453	CARM1	-1.4252530706840327	NA	0.15408406042761372	0.017661304768468094	0.011712490377128	0.005042199774626011	0.008712209968268157	11	13	13
ENSG00000187997	C17orf99	-1.4250760338760302	NA	0.1541352235657223	0.008518506985728026	0.015613443231486685	0.0011910319111194062	0.002238602174899901	14	17	17
ENSG00000127415	IDUA	1.4250515890305746	NA	0.15414228907139496	0.15043442656757208	0.17581110578040915	6.558671777533975e-30	5.973163160537978e-29	37	51	51
ENSG00000112303	VNN2	-1.424953817894283	NA	0.15417055117180167	0.026055480487538512	0.3398621911659625	3.0230590590734137e-62	7.926978563310393e-61	8	16	16
ENSG00000099814	CEP170B	-1.4248179875385105	NA	0.15420982135184555	0.0900691256814108	0.17992425212800855	1.2194500730804804e-30	1.1446277670091493e-29	2	3	3
ENSG00000172005	MAL	1.4247417599849705	NA	0.15423186297870725	0.01351114731374238	0.024360098221924243	4.964223430248102e-05	0.00011021681461072592	6	6	6
ENSG00000260351	AC024270.2	-1.424342155456543	NA	0.154347450053318	0.008766343196085135	0.04373723668137342	4.662214199168669e-08	1.361585682928193e-07	1	2	2
ENSG00000162722	TRIM58	-1.4242476640246955	NA	0.15437479166597706	0.052244583493154986	0.08136446781556406	5.21170682582152e-14	2.2427995070517753e-13	17	21	21
ENSG00000160233	LRRC3	1.4238740049747054	NA	0.15448294800606105	0.0898083113622556	0.13463745412946254	8.808436547838566e-23	5.958811769581206e-22	43	50	50
ENSG00000231621	AC013264.1	-1.4229894781204229	NA	0.1547392054535749	0.05912642613094229	0.1446619037276666	1.7357647755023653e-24	1.2704494295813087e-23	12	14	14
ENSG00000214021	TTLL3	-1.4229605052377419	NA	0.15474760468367155	0.03908163589571633	0.05259481739402104	1.9093211897376687e-09	6.1895933993972175e-09	7	11	11
ENSG00000130517	PGPEP1	-1.4228403695509564	NA	0.1547824356785501	0.013524380339255378	0.07864513222624973	1.4218740535724817e-13	5.964706004088672e-13	9	13	13
ENSG00000270760	AD001527.1	-1.4227222761044123	NA	0.15481668036911148	0.00729957731129208	0.016078100927221107	0.0010044428168827083	0.0019043880449664528	6	7	7
ENSG00000198829	SUCNR1	1.4225164745920866	NA	0.1548763723613174	0.006789762020802844	0.05984506369872372	1.3798685234967326e-10	4.848056814063812e-10	5	8	8
ENSG00000203760	CENPW	1.4224161260586368	NA	0.15490548443294685	0.0021925809231355966	0.015703798796569225	0.0011521930481895348	0.002170837023006189	4	7	7
ENSG00000275479	AC087741.2	-1.4222249258258683	NA	0.15496096495624972	0.008277691363859637	0.06212585982601833	6.02209729618951e-11	2.1641438921281204e-10	6	9	9
ENSG00000116133	DHCR24	-1.4220709164007972	NA	0.15500566480401448	0.001720732488021455	0.01198169882647937	0.004560192170558692	0.007936141215030548	3	6	6
ENSG00000165806	CASP7	-1.4218433135612873	NA	0.15507174240403104	0.25196769869209135	0.29532510505721143	9.571167795328076e-53	1.9174761275944063e-51	31	38	38
ENSG00000009413	REV3L	1.4217601150282737	NA	0.15509590191921283	0.013681859399004995	0.01980999355560309	0.00025760779968544056	0.0005272366818004083	7	8	8
ENSG00000221983	UBA52	-1.42112139517647	NA	0.15528147108913692	0.06234916998167576	0.015364673224866931	0.0013049307184313222	0.002440376978231052	10	13	13
ENSG00000165410	CFL2	-1.4210233861622996	NA	0.155309960849402	0.0010834438507578616	0.13481988763268155	8.204040755716408e-23	5.556520336484229e-22	6	10	10
ENSG00000278053	DDX52	-1.4198152288854091	NA	0.15566148020335646	0.042252486688344304	0.06482899426130681	2.250166965552962e-11	8.319989929337591e-11	7	8	8
ENSG00000204710	SPDYC	-1.4192780894990267	NA	0.1558179573429667	0.3952786881720387	0.44503372603695784	1.775945818880692e-87	9.888212612982139e-86	8	12	12
ENSG00000110583	NAA40	1.4190518060409223	NA	0.15588391299173623	0.050036717147164775	0.08363195596932944	2.2528268828943432e-14	9.908624830663015e-14	5	7	7
ENSG00000255517	AP002748.4	-1.4190198397768916	NA	0.15589323202048436	0.04411349947338966	0.11566393359961248	1.3278794162696082e-19	7.719255630375428e-19	10	11	11
ENSG00000118454	ANKRD13C	-1.4189316068542974	NA	0.15591895649260484	0.01611821338731955	0.013712327153524387	0.002398668294616196	0.004325876809798417	16	23	23
ENSG00000237883	DGUOK-AS1	1.418744645047033	NA	0.15597347619737678	0.0037809457173105946	0.015291574683242272	0.001340444279553734	0.002502697762663798	2	2	2
ENSG00000197563	PIGN	1.4182981224509643	NA	0.15610374463207638	0.18473201438340228	0.1885654199987631	3.4640574918440106e-32	3.449774792545467e-31	19	22	22
ENSG00000103647	CORO2B	1.417900800704956	NA	0.15621972860398314	2.3097281900897563e-06	0.04460404057043064	3.412219022931879e-08	1.0069892277449457e-07	1	2	2
ENSG00000231887	PRH1	1.4178013485079708	NA	0.15624877036732646	0.23528560473157942	0.20965206980648893	4.9836603836334763e-36	5.682499462694846e-35	20	30	30
ENSG00000242220	TCP10L	1.4174081565307757	NA	0.15636362933651154	0.05889734929042868	0.03234828288643843	2.799214284605854e-06	7.013986815708034e-06	15	15	15
ENSG00000198742	SMURF1	-1.4164623884090048	NA	0.15664016874205253	0.04223690027309043	0.03745362687897949	4.468610219936602e-07	1.1975651924002624e-06	24	26	26
ENSG00000178913	TAF7	-1.4158574074364059	NA	0.1568172575314364	0.0020839238048540694	0.04593204337300766	2.1147842560190915e-08	6.348054473389007e-08	6	8	8
ENSG00000180988	OR52N2	-1.415835863565346	NA	0.1568235666070494	0.025407781276122973	0.02040924764298557	0.00020725542019788877	0.00042922031509799415	38	47	47
ENSG00000128683	GAD1	-1.4153888667507104	NA	0.1569545120722063	0.09031291319407489	0.17074057876875626	5.16090660617889e-29	4.524764181460214e-28	11	14	14
ENSG00000205571	SMN2	1.415193021366632	NA	0.15701191009817625	0.2060815931614643	0.1582120034434418	8.018586544943534e-27	6.428739628762818e-26	43	63	63
ENSG00000099958	DERL3	1.4148353368267494	NA	0.15711678073009924	0.01693418934611387	0.046917085888049825	1.4827790129896033e-08	4.499765934128244e-08	6	8	8
ENSG00000187049	TMEM216	1.4147727489471436	NA	0.15713513651999658	0.06807522631153572	0.02072739952057056	0.0001846711575910216	0.00038466241728755366	1	2	2
ENSG00000221923	ZNF880	-1.4145399835211365	NA	0.15720341628958867	0.26278729274336543	0.08468095180849837	1.5274487631521e-14	6.784309463686961e-14	9	11	11
ENSG00000181026	AEN	-1.4143133360144107	NA	0.1572699230257603	0.04299302626771126	0.0418551271487614	9.178705884431251e-08	2.612541530491478e-07	13	16	16
ENSG00000185122	HSF1	1.4140683604448916	NA	0.15734183186977735	0.00901059808588294	0.02909698257821545	9.01074881256713e-06	2.154263646824393e-05	4	6	6
ENSG00000048544	MRPS10	-1.4140124180377913	NA	0.1573582564047724	0.2400883400309958	0.28385064954722	2.149944273690468e-50	3.990194193670761e-49	12	20	20
ENSG00000221988	PPT2	-1.4136073781725598	NA	0.15747721374402068	0.0008008512709276235	0.010375964818299166	0.008325215466792442	0.013935492439240957	4	9	9
ENSG00000198399	ITSN2	1.4134623431100952	NA	0.15751982607923554	0.03004803154946396	0.05035105341367893	4.295264133523091e-09	1.3577785184476957e-08	29	34	34
ENSG00000184898	RBM43	-1.412954550848472	NA	0.15766908791203849	0.03145113326307656	0.1936140323120449	4.2521737779592684e-33	4.3769824800854436e-32	4	6	6
ENSG00000186583	SPATC1	1.4127100902753646	NA	0.15774098351497212	0.0002668918278829505	0.03090890077839754	4.696309063196188e-06	1.1511864511828392e-05	2	3	3
ENSG00000154229	PRKCA	1.412663854896868	NA	0.1577545840846445	0.01109910399146852	0.04208296587152771	8.456256760557078e-08	2.416536363719269e-07	3	5	5
ENSG00000065802	ASB1	1.4125411592868238	NA	0.15779068045440303	0.06401547026134809	0.18613966905012838	9.448013473887704e-32	9.226878306588851e-31	19	24	24
ENSG00000088205	DDX18	-1.412482576911847	NA	0.1578079172717881	0.033767630236546234	0.04312685667680367	5.80791782481905e-08	1.685278896409846e-07	7	8	8
ENSG00000142459	EVI5L	1.4113378765483822	NA	0.1581450112126821	0.06527707596899389	0.1026818325343196	1.8292333987221743e-17	9.56096420441529e-17	18	23	23
ENSG00000281162	LINC01127	1.4106873808865283	NA	0.1583368134782691	0.3379213293773947	0.37232165264324135	1.4029795739830199e-69	4.644729095412125e-68	25	28	28
ENSG00000073060	SCARB1	1.4096111200542014	NA	0.15865454169765525	0.004338633400890689	0.06416277247718377	2.8685641972618068e-11	1.0529325218074214e-10	12	14	14
ENSG00000196182	STK40	-1.4096104720243	NA	0.15865473315100787	0.003911872171241973	0.01986800732311073	0.0002522380343687569	0.0005168016787801448	6	7	7
ENSG00000146242	TPBG	1.4093969770538581	NA	0.15871781742716473	0.047702848645673306	0.0496478923413928	5.536657658133297e-09	1.735163417019881e-08	10	13	13
ENSG00000132953	XPO4	-1.4079462725954075	NA	0.15914697983109471	0.02551415075555543	0.01028810629901181	0.008605665576300403	0.014372668384103586	9	10	10
ENSG00000069966	GNB5	-1.4070752723661002	NA	0.15940506964265366	0.01548977865724813	0.04385096862230501	4.4751620093010386e-08	1.3082944646693405e-07	7	11	11
ENSG00000224877	NDUFAF8	1.4068861091522489	NA	0.15946116323146065	0.036860692498230825	0.11757446090604565	6.396932251480003e-20	3.782792799332089e-19	8	13	13
ENSG00000123200	ZC3H13	1.4065806465949893	NA	0.15955177521399777	0.016631145599931122	0.02466077185898864	4.45382938464024e-05	9.946440958092914e-05	6	8	8
ENSG00000267702	AP005131.6	1.4064489447821968	NA	0.15959085506779414	0.04929957606802686	0.09815139107616269	1.0053373579047559e-16	5.038144462509836e-16	8	10	10
ENSG00000235532	LINC00402	-1.4062334258566815	NA	0.15965482157436806	0.0357633996952727	0.04965986801724547	5.512773997612749e-09	1.727994174466478e-08	20	31	31
ENSG00000168487	BMP1	1.4059582109645365	NA	0.15973653416872302	0.11200266523477154	0.22109975720456707	3.7134289209771127e-38	4.561718665174535e-37	6	7	7
ENSG00000175221	MED16	-1.4054000270900548	NA	0.15990235870176694	0.16472689536167145	0.3454657418770648	1.7393337403081354e-63	4.734576875007018e-62	16	22	22
ENSG00000135002	RFK	1.4053906120330648	NA	0.15990515683043383	0.03369781691537438	0.02152880148237135	0.00013813245141950555	0.0002915487273099201	10	10	10
ENSG00000254986	DPP3	-1.405176256670279	NA	0.1599688726639389	0.14705250883758386	0.20155111888880736	1.531801728043411e-34	1.646018873072389e-33	6	6	6
ENSG00000239998	LILRA2	-1.4049499771478176	NA	0.1600361537076348	0.0895022634787741	0.282695212406739	3.6910185628988796e-50	6.813485181394282e-49	25	27	27
ENSG00000110925	CSRNP2	1.404419800336689	NA	0.16019387813777242	0.024210411847077683	0.021374099373396776	0.00014609208300711492	0.0003076293137879437	7	7	7
ENSG00000140391	TSPAN3	1.4044159645840923	NA	0.16019501967923921	0.08471964715690422	0.24925800692248654	1.5959916529261957e-43	2.353367227517741e-42	17	23	23
ENSG00000225880	LINC00115	-1.4042496928099608	NA	0.16024450900201337	0.0014020695949107948	0.17546619217530898	7.54963934421989e-30	6.846576685035795e-29	5	10	10
ENSG00000242252	BGLAP	-1.403280210336768	NA	0.16053329706183583	0.0056716124984979716	0.022896055173757764	8.423322315307122e-05	0.00018229625742705936	14	19	19
ENSG00000105835	NAMPT	1.4031955824356668	NA	0.16055852455411246	0.0007633675376017779	0.018715075155556177	0.0003835432759349229	0.0007669523832798498	2	2	2
ENSG00000187266	EPOR	1.4025843040746901	NA	0.16074083500427427	0.054187633500868214	0.06396615550945671	3.081592594345913e-11	1.1284696006926771e-10	19	22	22
ENSG00000133056	PIK3C2B	1.401210904121399	NA	0.16115101453316882	0.006630024662746512	0.012607379561707181	0.003612632201318024	0.006366563520748412	1	1	1
ENSG00000143224	PPOX	1.4009343838684611	NA	0.1612336955835858	0.024834960862786876	0.019617053636806457	0.0002763068222403952	0.0005632888367333021	12	15	15
ENSG00000056972	TRAF3IP2	1.4004729797711875	NA	0.16137172923131304	0.027798490607251616	0.044883847601731794	3.0851015650508556e-08	9.131240376088562e-08	19	23	23
ENSG00000186049	KRT73	-1.4002886357888689	NA	0.16142690251951453	0.20670639510831748	0.3348631143367387	3.784098144453662e-61	9.642421854269813e-60	9	11	11
ENSG00000100297	MCM5	1.4001530783652565	NA	0.16146748330800942	0.04155800918883567	0.0896686710355211	2.395241832191148e-15	1.116802669392224e-14	6	7	7
ENSG00000125447	GGA3	1.4001462102055573	NA	0.16146953958143861	0.025115724240569053	0.075841540030403	3.9918918808269596e-13	1.6342075403270836e-12	22	28	28
ENSG00000275895	U2AF1L5	-1.4001180635930766	NA	0.1614779666641869	0.032017523074551836	0.044207505275617974	3.9359967584742454e-08	1.1557946645731992e-07	6	7	7
ENSG00000143919	CAMKMT	-1.399465990676262	NA	0.16167328997622166	0.031131358624259368	0.07706798306900405	2.5420977503520496e-13	1.0521781935486965e-12	26	37	37
ENSG00000065029	ZNF76	1.3988662559523903	NA	0.16185309322162722	0.03136559953676978	0.12211270428259945	1.1220560807530916e-20	6.87219276029813e-20	5	7	7
ENSG00000267940	AC022762.2	-1.3988585752455023	NA	0.16185539691167083	0.05596181279361598	0.07019248808831781	3.1719273716877292e-12	1.2334553854211535e-11	12	14	14
ENSG00000125870	SNRPB2	-1.3984721350602694	NA	0.16197133465614066	0.024873106316859947	0.03810384212844324	3.5372557731455837e-07	9.572415851928928e-07	8	12	12
ENSG00000171574	ZNF584	1.397908136345813	NA	0.1621406550606015	0.2246497203655895	0.11221313511073486	4.948718992081541e-19	2.7916309866844194e-18	20	24	24
ENSG00000173597	SULT1B1	1.3978848407881692	NA	0.16214765158865985	0.01565535671951834	0.06028234491431328	1.1771849797179258e-10	4.155525981305622e-10	7	9	9
ENSG00000142949	PTPRF	-1.397827283690579	NA	0.1621649391166966	0.00548884668958638	0.014172923896872885	0.0020234739568660088	0.0036903706143034333	5	5	5
ENSG00000163682	RPL9	1.396905387832867	NA	0.1624420241968283	0.3364462338315555	0.3060766732319031	5.534181673187346e-55	1.187805776138796e-53	16	25	25
ENSG00000275066	SYNRG	-1.3967035792107727	NA	0.16250272743837102	0.17173983217263306	0.08558688332425633	1.0916749744384807e-14	4.8995378530870205e-14	16	20	20
ENSG00000171295	ZNF440	1.3964996411651138	NA	0.16256408858661897	0.006309740321076072	0.03068604572357942	5.0881034964001e-06	1.2436699951505887e-05	12	15	15
ENSG00000090989	EXOC1	-1.3962280840256318	NA	0.16264582218903756	0.005971752028040169	0.020457631255612653	0.0002036498435841127	0.0004221942900899357	4	6	6
ENSG00000106565	TMEM176B	1.3961830533478137	NA	0.16265937857383628	0.5272301591538326	0.6598420174947363	1.4477000184874855e-158	6.709893950551862e-156	21	25	25
ENSG00000007520	TSR3	1.3958580905319515	NA	0.16275723317309987	0.0004931376865194253	0.017525742371323975	0.000591615665310865	0.00115317311257286	3	4	4
ENSG00000226891	LINC01359	1.3956102580123222	NA	0.16283189171184154	0.00367190206410161	0.06506354424615081	2.0657493097673593e-11	7.65460996395861e-11	6	9	9
ENSG00000110395	CBL	-1.39500710254018	NA	0.1630136977691392	0.04347101319801491	0.02263115614958957	9.269849865124782e-05	0.000199483818969789	11	14	14
ENSG00000160094	ZNF362	1.3946802031095087	NA	0.1631122973307817	0.023080803425024343	0.06615914479385317	1.385225385308066e-11	5.1855992431015114e-11	9	10	10
ENSG00000173852	DPY19L1	-1.3939401012742159	NA	0.16333569334849007	0.1285890409434921	0.21230347379994127	1.612206851653403e-36	1.8655691834685702e-35	29	32	32
ENSG00000128266	GNAZ	1.393877710187681	NA	0.1633545363213149	0.02711965200682691	0.0785413494598006	1.47732498363957e-13	6.1942900108643e-13	7	10	10
ENSG00000137474	MYO7A	-1.3932875772355966	NA	0.16353284571757287	0.07302935413502228	0.11598527712096705	1.1744986878624401e-19	6.84618558740754e-19	10	12	12
[truncated: 8,287 more rows]
