# Supplementary material for: SUMMIT: An integrative approach for better transcriptomic data imputation improves causal gene identification
Source: Nat Commun. 2022 Oct 25;13:6336. doi: 10.1038/s41467-022-34016-y (PMC9593997; doi:10.1038/s41467-022-34016-y)
Supplement: Supplementary file 7 — Source Data [file 41467_2022_34016_MOESM7_ESM.zip › Source Data/Figure-3/real-data-new/JTI/GOUT]

gene	gene_name	zscore	effect_size	pvalue	var_g	pred_perf_r2	pred_perf_pval	pred_perf_qval	n_snps_used	n_snps_in_cov	n_snps_in_model
ENSG00000261490	AC005674.2	-13.497640103317883	NA	1.6146575436608793e-41	0.020014938492590246	0.0896166905694084	2.4420459461164435e-15	1.1383160078812419e-14	16	30	30
ENSG00000109667	SLC2A9	-9.139522635942592	NA	6.272860664065848e-20	0.043900522828746756	0.11680410864450072	8.588969580314339e-20	5.0459828479894e-19	22	34	34
ENSG00000112343	TRIM38	8.894684917166966	NA	5.858528085401423e-19	0.07659652445804685	0.11259165478728239	4.284704511519518e-19	2.4234300022443344e-18	7	9	9
ENSG00000118777	ABCG2	-8.497268080849905	NA	1.9410479881155055e-17	0.07845064874547644	0.08727875056598938	5.8256956378635375e-15	2.657044002492601e-14	23	28	28
ENSG00000157992	KRTCAP3	8.177253961383709	NA	2.9038556289906253e-16	0.027567616865601902	0.07599716115103188	3.769829160035512e-13	1.544405166398686e-12	6	7	7
ENSG00000115241	PPM1G	-7.698079541409314	NA	1.3812638561010131e-14	0.02140606459146388	0.024553826363963128	4.629042819652827e-05	0.00010317579323398276	3	4	4
ENSG00000106635	BCL7B	-7.363611101711974	NA	1.7900068467347567e-13	0.013032076690243888	0.016942678286097863	0.0007320123261124462	0.0014103223660827254	2	3	3
ENSG00000163644	PPM1K	6.3405712510604815	NA	2.2891477414763875e-10	0.002127005010602723	0.012794528252982693	0.0033700164788932705	0.0059592093830213135	8	9	9
ENSG00000179912	R3HDM2	6.290926933330033	NA	3.155758575857933e-10	0.020982825803342726	0.03188463555863788	3.3068556219005658e-06	8.225887301997795e-06	9	12	12
ENSG00000185633	NDUFA4L2	-6.008251667022706	NA	1.8753458405704244e-09	0.0026505848820973896	0.016968994837946005	0.0007250054325703494	0.0013977648300336056	1	1	1
ENSG00000255557	AP001266.2	-5.924944017615731	NA	3.1240379788617647e-09	0.004019017534198443	0.09524463546691218	2.988305707763295e-16	1.4591815086114107e-15	5	6	6
ENSG00000187626	ZKSCAN4	-5.743607787375582	NA	9.268032122366566e-09	0.009128040064104271	0.02238488336235906	0.00010133276296946916	0.00021730093186987957	2	4	4
ENSG00000163795	ZNF513	-5.652954307088072	NA	1.577132438395383e-08	0.0008830229736096357	0.011612142917319997	0.005234845625594383	0.009015100184105049	5	6	6
ENSG00000197062	ZSCAN26	5.527349206644216	NA	3.251054484261334e-08	0.09017268493868211	0.05124873252496348	3.105780960473673e-09	9.916409922018808e-09	12	20	20
ENSG00000118762	PKD2	-5.429452077854476	NA	5.652732875614862e-08	0.03893549132355517	0.08543640216992622	1.1543356922470366e-14	5.172642484019971e-14	10	14	14
ENSG00000115216	NRBP1	-5.250387969973534	NA	1.5177919180604897e-07	0.09648832994506408	0.08472807811688036	1.5010020947168795e-14	6.668571223393721e-14	13	15	15
ENSG00000173327	MAP3K11	-5.121462207392588	NA	3.0317550667324195e-07	0.1196197128713736	0.22784882248745128	1.9997566998822437e-39	2.563066341276577e-38	16	19	19
ENSG00000158019	BABAM2	-4.775909487240369	NA	1.7889685114930375e-06	0.005197236259676141	0.01653653799231391	0.0008492249366927808	0.0016257377137022212	12	14	14
ENSG00000158113	LRRC43	4.7386472722765856	NA	2.151496354964173e-06	0.004180270010167796	0.06364950936632366	3.458347033348413e-11	1.2615867533480523e-10	2	4	4
ENSG00000168060	NAALADL1	-4.6406299716396715	NA	3.4734862303178124e-06	0.0058832255328421885	0.07898499153495199	1.254415904526238e-13	5.279013091219743e-13	7	9	9
ENSG00000112812	PRSS16	-4.607122855676018	NA	4.082787993233927e-06	0.024452585314062903	0.05312448721670823	1.576497761478984e-09	5.1427354216479165e-09	8	11	11
ENSG00000187475	HIST1H1T	-4.547155317820353	NA	5.437587062095786e-06	0.007823470485092016	0.02364253091641954	6.432137688962409e-05	0.00014087449454408218	6	7	7
ENSG00000115234	SNX17	-4.491323458941811	NA	7.0781958262104734e-06	0.011161149980537974	0.04380353089668536	4.55225263038404e-08	1.3300464125911533e-07	5	5	5
ENSG00000084774	CAD	-4.410855119192295	NA	1.0296319497927554e-05	0.0170226772242666	0.0714673740512246	1.98856855149675e-12	7.825140451954513e-12	6	10	10
ENSG00000213445	SIPA1	-4.336357538073255	NA	1.4486324128987303e-05	0.05060809041887062	0.0645246911155003	2.5141225380818547e-11	9.275965448701748e-11	24	30	30
ENSG00000231064	AC234582.1	4.285901524957856	NA	1.8199960022930326e-05	0.0012624813202565736	0.10135052285075694	3.0204799301054214e-17	1.5620690687990912e-16	3	5	5
ENSG00000160685	ZBTB7B	4.257669799684503	NA	2.0656875333524197e-05	0.027699930415990177	0.02492457251411696	4.049531419511806e-05	9.09566657671355e-05	13	17	17
ENSG00000035928	RFC1	4.14369769526807	NA	3.417501904632776e-05	0.007158599182683392	0.015156227556132681	0.0014087969317712777	0.002621469030267539	6	7	7
ENSG00000163933	RFT1	4.122691023634551	NA	3.7447184218930775e-05	0.1929723465241558	0.052228938116020536	2.179345833925361e-09	7.0343688511172625e-09	7	9	9
ENSG00000133895	MEN1	-4.101422626055078	NA	4.1061781233465145e-05	0.025040491198616278	0.06428785546207046	2.7407559926696546e-11	1.0081772740946355e-10	10	15	15
ENSG00000141027	NCOR1	-4.100246599664946	NA	4.1271012283851926e-05	0.14248054028239032	0.1704248212585233	5.866013572875826e-29	5.132462589859569e-28	10	13	13
ENSG00000146285	SCML4	-4.086313785341499	NA	4.3828094345423e-05	0.11910034004456421	0.2040848222578995	5.266212457101739e-35	5.770624755708482e-34	10	12	12
ENSG00000109917	ZPR1	4.0732465692591635	NA	4.636229581667743e-05	0.021914366128325754	0.016644516913633934	0.0008163303370739972	0.0015652111975046933	14	15	15
ENSG00000186470	BTN3A2	4.005876578535203	NA	6.178790775764546e-05	0.5103298692756525	0.6020287926395996	8.904411023180898e-136	1.9831395407341455e-133	22	24	24
ENSG00000265678	AC129510.1	3.972674379480052	NA	7.107017225191668e-05	0.007403934476046411	0.026002081940743185	2.745932556936783e-05	6.261135144117656e-05	12	13	13
ENSG00000176155	CCDC57	3.8883656692534943	NA	0.00010092150052353716	0.08881454419950262	0.2659506731759279	8.46153955037628e-47	1.3939187487934948e-45	8	11	11
ENSG00000138085	ATRAID	3.863269842895354	NA	0.00011187930302638995	0.16440922981259123	0.148835247681518	3.341625725979073e-25	2.5145037110493692e-24	15	20	20
ENSG00000204438	GPANK1	3.8461514918378454	NA	0.00011998759320822113	0.03729149333241734	0.051476141953143935	2.860790784519862e-09	9.158055098699107e-09	16	23	23
ENSG00000099308	MAST3	3.8443370214533683	NA	0.00012087878800060004	0.048024309228209106	0.0853603052930074	1.1873757716484501e-14	5.313754464509204e-14	8	9	9
ENSG00000173264	GPR137	-3.8170519619648253	NA	0.00013505573481597825	0.004895430087744696	0.020441463145166486	0.0002048476356910307	0.00042457482529193683	7	9	9
ENSG00000198830	HMGN2	-3.7799983323864494	NA	0.00015682940915627411	0.03006229307907101	0.03869620510097482	2.8587912735332256e-07	7.806594195831416e-07	10	13	13
ENSG00000204657	OR2H2	-3.7576600107706413	NA	0.00017150969417774125	0.025961424649637098	0.024600758231260938	4.551317099470858e-05	0.00010153575769328184	11	16	16
ENSG00000163798	SLC4A1AP	3.7544036376951246	NA	0.00017375467326959332	0.03725008125008848	0.0794579966714816	1.0535993954302858e-13	4.4579758283330795e-13	10	14	14
ENSG00000278022	AC118658.1	3.745842556508431	NA	0.0001797893282719137	0.020819259681381177	0.028782582221071783	1.0089883612873059e-05	2.400546810171477e-05	13	15	15
ENSG00000160117	ANKLE1	-3.728702058827884	NA	0.00019246854855674902	0.04693928981455604	0.08337454273082506	2.4780835451898024e-14	1.0871490078398547e-13	17	24	24
ENSG00000113810	SMC4	3.7285283660187822	NA	0.00019260123204645573	0.015695437569406376	0.02932003789234913	8.315955767113715e-06	1.995108078486753e-05	2	3	3
ENSG00000142765	SYTL1	3.6951577735473267	NA	0.00021975028784834108	0.009109275098211958	0.049434477354620594	5.980035827661055e-09	1.8703562722699147e-08	10	11	11
ENSG00000100300	TSPO	3.6802235911455825	NA	0.00023302953465717904	0.10484046516069338	0.1322300958602579	2.2475037814460513e-22	1.4910035724571889e-21	25	35	35
ENSG00000203791	EEF1AKMT2	-3.678996384939239	NA	0.00023415358674300297	0.022621739143954534	0.10605131155931492	5.125478741953535e-18	2.7562507038495194e-17	6	12	12
ENSG00000185156	MFSD6L	3.6661105173736077	NA	0.00024626752931843413	0.01277869519659507	0.04010294220790888	1.7238850072261912e-07	4.793725310348946e-07	6	7	7
ENSG00000175334	BANF1	-3.6402646728418318	NA	0.0002723579324686838	0.09201774683461708	0.07850116660429829	1.4993694036161923e-13	6.283647581283988e-13	19	21	21
ENSG00000149575	SCN2B	3.615036018115015	NA	0.0003003058671314042	0.010981853785564124	0.01625776265977548	0.0009404650329561547	0.001788625357676067	2	3	3
ENSG00000169228	RAB24	3.612996054621402	NA	0.0003026793109168945	0.02076480846225136	0.04420361898232086	3.941508781651667e-08	1.1570202999304961e-07	5	9	9
ENSG00000073605	GSDMB	3.5819696736460775	NA	0.00034101338665033516	0.23070530787477345	0.42727016761335945	6.736097751295698e-83	3.3483287054194186e-81	4	5	5
ENSG00000011295	TTC19	3.565788691471624	NA	0.0003627635824493623	0.08653615115631545	0.17198365568122884	3.1158367189168375e-29	2.7571457116978766e-28	2	2	2
ENSG00000270820	AC016727.1	3.5627113971444593	NA	0.00036704412643466506	0.10906801654494537	0.07710773069724623	2.5051695798686354e-13	1.0377090126851987e-12	15	17	17
ENSG00000138246	DNAJC13	-3.5617879129369685	NA	0.00036833788481957237	0.0356870438234732	0.01412341772751503	0.002060775733706073	0.0037532026335597005	13	15	15
ENSG00000096996	IL12RB1	3.5538743115917986	NA	0.00037960058281951206	0.040574656186958824	0.23673026493157892	4.1177790984401765e-41	5.591115895419683e-40	12	15	15
ENSG00000112787	FBRSL1	3.5192694317599758	NA	0.00043273699372877963	0.04311218279840278	0.17844697175705845	2.233523652532155e-30	2.072656770415256e-29	18	21	21
ENSG00000167920	TMEM99	3.5024895631711237	NA	0.0004609318411460066	0.08135253927845769	0.0826769605312699	3.207959028961724e-14	1.3984059325791715e-13	21	29	29
ENSG00000266498	AC055811.3	3.4976097317412376	NA	0.00046944754522631555	0.044971152103711894	0.025636281972392528	3.132925556788433e-05	7.104805656356102e-05	29	30	30
ENSG00000178425	NT5DC1	-3.4896077370137557	NA	0.00048373002619097986	0.036736724366574484	0.051931863116978554	2.426394701336501e-09	7.814130090745475e-09	20	25	25
ENSG00000275413	AC002553.2	3.4795105694159454	NA	0.0005023305540605359	0.003966326759937326	0.013523262019523426	0.0025723872395562513	0.004620220859986401	4	4	4
ENSG00000136141	LRCH1	3.4731904248552334	NA	0.0005143103081707425	0.0027098426096842103	0.05705681861063976	3.795581625836268e-10	1.2967631139768676e-09	8	11	11
ENSG00000175416	CLTB	-3.4574723607860722	NA	0.000545268171805637	0.06466820536191609	0.1768606054682544	4.272860196674098e-30	3.92896941087207e-29	20	25	25
ENSG00000100439	ABHD4	-3.4565701677130645	NA	0.0005470967515235132	0.07379969322890305	0.09704015995206386	1.525229024327282e-16	7.555214482434592e-16	19	25	25
ENSG00000106211	HSPB1	-3.4400581424191663	NA	0.0005815892308625439	0.00024545392047161714	0.04766640686978167	1.131718350631091e-08	3.4644480533689e-08	3	6	6
ENSG00000247400	DNAJC3-DT	3.4374863390955794	NA	0.0005871403357286276	0.06450067393268441	0.07296035895464648	1.1502726729312001e-12	4.591719289594309e-12	11	14	14
ENSG00000068784	SRBD1	-3.4356755049472856	NA	0.0005910784767148154	0.024161980570013102	0.08541691053602912	1.1627102482583143e-14	5.208808267341127e-14	28	37	37
ENSG00000204160	ZDHHC18	-3.430330923702923	NA	0.0006028455405030566	0.0859579339382534	0.13426027731875675	1.0202454947354734e-22	6.87743317186267e-22	9	11	11
ENSG00000141526	SLC16A3	3.416163289404844	NA	0.0006351015149443198	0.004355009163877913	0.10803019156294204	2.4231009836136816e-18	1.325478748580256e-17	4	8	8
ENSG00000110047	EHD1	3.410528852105884	NA	0.0006483702377916672	0.004454467610356223	0.013950768929458367	0.00219639115067234	0.003983281709272415	4	7	7
ENSG00000214894	LINC00243	-3.40780445034706	NA	0.0006548780767868497	0.1436718059800823	0.252806973918797	3.255802306410619e-44	4.941040155100504e-43	39	49	49
ENSG00000169223	LMAN2	-3.4041309582654984	NA	0.0006637492283611956	0.023714559963520607	0.038929279562837336	2.6289988156322217e-07	7.203179531758584e-07	4	4	4
ENSG00000110871	COQ5	-3.3821088648076736	NA	0.000719316322049949	0.1948586333830242	0.08316388798517035	2.6790384387196894e-14	1.1738076184364833e-13	15	18	18
ENSG00000161955	TNFSF13	-3.376233828906662	NA	0.0007348543678690714	0.03404239077803771	0.05912828944428161	1.790125486445404e-10	6.248496227773709e-10	9	10	10
ENSG00000115295	CLIP4	-3.36292610263901	NA	0.0007712100512375847	0.03153551882799294	0.048154427391835244	9.490643911998251e-09	2.918849577597884e-08	23	29	29
ENSG00000189298	ZKSCAN3	-3.3587183989232665	NA	0.0007830481789380861	0.03580125909322596	0.023568585692168475	6.606228630871279e-05	0.0001445581406033068	13	19	19
ENSG00000157379	DHRS1	3.3571043925052995	NA	0.000787633683368581	0.2966796398684575	0.3202620492452445	5.4618334578879874e-58	1.2866068951829821e-56	25	32	32
ENSG00000172728	FUT10	3.335158286908784	NA	0.0008525085813403852	0.3843825903052288	0.42553899300371223	1.8495852280173523e-82	8.960038721827563e-81	10	13	13
ENSG00000172057	ORMDL3	3.3351238587921896	NA	0.0008526141387014923	0.2026663279397403	0.3315929218709288	1.9565779212102283e-60	4.90546122380617e-59	14	14	14
ENSG00000272009	AL121944.1	3.323895638512362	NA	0.0008876940836985804	0.025020025828633743	0.010899917727138064	0.0068356864674551	0.011575509749223611	4	5	5
ENSG00000212978	AC016747.1	-3.3203436083793862	NA	0.0008990671631914295	0.02273741758749688	0.1093906641459347	1.4464787368215271e-18	7.994090833951779e-18	5	7	7
ENSG00000187049	TMEM216	-3.312355995178223	NA	0.0009251374047435702	0.06807522631153572	0.02072739952057056	0.0001846711575910216	0.00038466241728755366	1	2	2
ENSG00000131626	PPFIA1	-3.306818407983979	NA	0.0009436204123582524	0.04876871804901533	0.08017860273298219	8.075861596511704e-14	3.442529219949769e-13	23	32	32
ENSG00000283078	AL137077.2	-3.2932806866694424	NA	0.0009902556254948653	0.01007417403547195	0.010389892830046574	0.008281620546725018	0.013865226081791205	8	14	14
ENSG00000161405	IKZF3	-3.286589290779761	NA	0.0010140861819995053	0.04380962668354154	0.06358291781314145	3.543250487971113e-11	1.291460204425433e-10	5	5	5
ENSG00000122376	SHLD2	3.2758889888627696	NA	0.0010532995351323186	0.052175956050073996	0.035323206415882595	9.609562477986095e-07	2.5048546425746093e-06	24	30	30
ENSG00000236263	AC234582.2	3.261931501343811	NA	0.0011065587880834257	0.0020789396426633354	0.09026458263248704	1.9185382701863267e-15	8.991804535508422e-15	4	6	6
ENSG00000185344	ATP6V0A2	-3.2564097538326156	NA	0.0011283079222606236	0.06699843329310978	0.12370713359220328	6.075383375909127e-21	3.768056040270004e-20	12	14	14
ENSG00000162086	ZNF75A	-3.2542139555938743	NA	0.001137066064955651	0.014214896389555426	0.030690264408008282	5.0803912738299115e-06	1.2421390070560188e-05	14	25	25
ENSG00000149806	FAU	-3.246357571803115	NA	0.001168919211628991	0.014195011422598706	0.045588546203330464	2.393417345480287e-08	7.145667489143705e-08	7	11	11
ENSG00000125503	PPP1R12C	3.2381975776351957	NA	0.0012028747453073539	0.02158268877892286	0.02227591348751346	0.00010540652563972038	0.00022564180604113903	19	26	26
ENSG00000149782	PLCB3	3.233436574055633	NA	0.0012231049198443136	0.0034421163790740693	0.03148899232021723	3.8122654701243866e-06	9.427042616750267e-06	10	12	12
ENSG00000169710	FASN	-3.2298749662531563	NA	0.001238443657202257	0.05971915705321464	0.07010556020492888	3.2744803313257512e-12	1.2721808609403104e-11	15	20	20
ENSG00000110011	DNAJC4	-3.229051699543866	NA	0.0012420143956487785	0.010192905362666739	0.022272766135004184	0.00010552659831295976	0.00022587064833611418	8	13	13
ENSG00000138606	SHF	-3.2277561059468822	NA	0.0012476530061600166	0.009134818566690388	0.03394728525297083	1.5756190467244578e-06	4.032277426097258e-06	10	10	10
ENSG00000197136	PCNX3	-3.2271425166517322	NA	0.001250331675270194	0.016377814152212747	0.012055968729718865	0.004435643878763287	0.00773823569449762	5	7	7
ENSG00000109323	MANBA	-3.22221848952604	NA	0.0012720209517052636	0.012051997452899567	0.026311346081317622	2.4563570792897274e-05	5.62404106178098e-05	22	27	27
ENSG00000100599	RIN3	3.2173614350180815	NA	0.0012937550335200352	0.012263332282740196	0.026667391392288263	2.1606528754507826e-05	4.972227074759188e-05	22	29	29
ENSG00000132906	CASP9	3.2173162492181007	NA	0.0012939588280321017	0.031197699133005154	0.04326572322307478	5.5247365524887423e-08	1.605825544722533e-07	4	7	7
ENSG00000168014	C2CD3	3.212612283981866	NA	0.0013153372209746231	0.018424539157870682	0.01027625087369843	0.00864424038217989	0.01443287686827017	10	11	11
ENSG00000172977	KAT5	3.207634118714358	NA	0.0013383164208495113	0.0381870657753472	0.05097161320324138	3.432811073767663e-09	1.092194380408936e-08	6	7	7
ENSG00000115750	TAF1B	-3.2019233625259393	NA	0.0013651331142802774	0.23667776559799306	0.25246069985482056	3.8032918563971326e-44	5.761718378564878e-43	20	22	22
ENSG00000272338	AC067838.1	3.1917948722839355	NA	0.0014139170706674996	0.02894438844737473	0.17998739455353	1.1882834329124764e-30	1.1159842601870788e-29	1	3	3
ENSG00000153157	SYCP2L	3.184637818329738	NA	0.0014493527850247365	0.10931045723896926	0.38127099082046995	1.1452138242715108e-71	4.041002442887271e-70	15	21	21
ENSG00000171729	TMEM51	-3.18089741383309	NA	0.0014681960990880483	0.0503779681510548	0.08028680539504456	7.759642235958815e-14	3.309378381110612e-13	18	24	24
ENSG00000162889	MAPKAPK2	-3.1805850222494283	NA	0.0014697800286327587	0.012650658557628746	0.014774961131043984	0.0016208777630471443	0.0029885423888286722	9	10	10
ENSG00000185198	PRSS57	3.175664704424119	NA	0.0014949363046744186	0.008603562492261152	0.07444220238713528	6.676466070328666e-13	2.6997103664245764e-12	13	21	21
ENSG00000181908	LINC02724	3.160568943216052	NA	0.0015746133567535812	0.023042405603166945	0.01801315619406753	0.000495264669243779	0.000976128469470356	10	13	13
ENSG00000185262	UBALD2	-3.140253347622482	NA	0.001688017854786451	0.028035891622134407	0.04124953617296816	1.1413065683834186e-07	3.224426085866103e-07	17	20	20
ENSG00000142694	EVA1B	-3.1333841354497816	NA	0.001728031271682905	0.02000585663668443	0.11169305520289717	6.031515244916939e-19	3.3924058686481006e-18	13	15	15
ENSG00000137103	TMEM8B	3.1110253175364506	NA	0.0018643895391496923	0.1684296991861295	0.02123801599246039	0.00015347370267594128	0.0003227370358295177	10	11	11
ENSG00000106628	POLD2	-3.110783287363687	NA	0.0018659182247451824	0.021761567685886912	0.015246172500408184	0.0013629917016586546	0.0025420276989390174	16	19	19
ENSG00000130305	NSUN5	-3.086744262180563	NA	0.0020236161176732277	0.006742737780100429	0.014401399890173153	0.0018599715546706113	0.0034077619862228964	5	7	7
ENSG00000138074	SLC5A6	-3.0830710537765795	NA	0.0020487623125969093	0.06255826964056624	0.10254850565349072	1.9235109221904333e-17	1.0041488220591702e-16	8	11	11
ENSG00000205352	PRR13	3.0749595165252686	NA	0.0021053112839594813	0.009435943647122327	0.01883164131710796	0.00036761540078962405	0.0007364762275865961	1	1	1
ENSG00000062282	DGAT2	3.07030788930907	NA	0.0021383820502244495	0.011289203761368239	0.06584321684272232	1.5544696048380138e-11	5.805226318241964e-11	6	8	8
ENSG00000139546	TARBP2	-3.064620280477886	NA	0.002179465165813642	0.016902056065970856	0.04118617515841663	1.1676191669150573e-07	3.2971350392600554e-07	13	14	14
ENSG00000273456	AC064836.3	-3.060135240999322	NA	0.0022123706544450576	0.08407457064546311	0.07506413460474667	5.312557903878111e-13	2.159399276928318e-12	5	8	8
ENSG00000280734	LINC01232	3.054242272599773	NA	0.002256297879972846	0.011345668388951551	0.033655321204237025	1.7499300440968837e-06	4.4663715324032535e-06	5	5	5
ENSG00000204147	ASAH2B	-3.049157576441916	NA	0.0022948407813282536	0.09515409112388969	0.022535751518076557	9.595212364804972e-05	0.00020612338324444503	5	5	5
ENSG00000162129	CLPB	-3.0472360593841934	NA	0.0023095625651549335	0.054898451017057114	0.06129440985246785	8.148605940985242e-11	2.9106528490305334e-10	7	8	8
ENSG00000099949	LZTR1	3.042395986844469	NA	0.002347029147580695	0.04887986445035937	0.35652536823733294	5.776696469637605e-66	1.7139198574016488e-64	30	37	37
ENSG00000238121	LINC00426	-3.0253317684733854	NA	0.002483605283115947	0.031664903991798554	0.041877580170299966	9.104852979074726e-08	2.5928117525432165e-07	8	8	8
ENSG00000161996	WDR90	-3.0216843385418235	NA	0.0025137253238653335	0.11208499921458623	0.04796617119807405	1.0157478717266581e-08	3.11722624413752e-08	4	4	4
ENSG00000124383	MPHOSPH10	3.0111769592616096	NA	0.0026023714250213302	0.01006967946513349	0.013299912842582416	0.002794105003972828	0.004994903232891695	7	10	10
ENSG00000213347	MXD3	3.000443223877043	NA	0.0026958700720355754	0.10556756615337452	0.08872252895482802	3.4061455637834475e-15	1.577849548171862e-14	17	25	25
ENSG00000181652	ATG9B	-2.9971466710064143	NA	0.002725195626881404	0.01860740103905878	0.022518634513832167	9.654788256186582e-05	0.0002073252739861554	20	32	32
ENSG00000107833	NPM3	2.9878765518152184	NA	0.002809229987939682	0.0037734160694663367	0.015243577304600457	0.0013642920243541051	0.0025441761554641745	6	7	7
ENSG00000235313	HM13-IT1	2.9868165762832777	NA	0.0028189880163728507	0.030634138963075756	0.02827745998175921	1.2101136075490634e-05	2.8604049973616665e-05	30	38	38
ENSG00000186638	KIF24	-2.985814290068902	NA	0.0028282434234490317	0.0187893982915677	0.015860194291225097	0.0010879620146290597	0.002055012731454317	6	9	9
ENSG00000228300	FAM174C	2.9674647619130363	NA	0.0030026669888392867	0.08261607262924792	0.1686804108912213	1.1891474151714426e-28	1.0288945016536363e-27	22	34	34
ENSG00000078237	TIGAR	2.9643443202795283	NA	0.003033286785733036	0.08437158211022668	0.09113676974218644	1.3861566998932541e-15	6.546736779528894e-15	27	36	36
ENSG00000280832	GSEC	2.9641561169017754	NA	0.0030351426345122117	0.024149377919579783	0.07838905556759214	1.56262427031343e-13	6.543942273896218e-13	14	17	17
ENSG00000160191	PDE9A	-2.9609264497851218	NA	0.0030671517573383276	0.09938818433525129	0.12992134274529102	5.506243881589145e-22	3.591729795563798e-21	22	25	25
ENSG00000173338	KCNK7	-2.9560663364892235	NA	0.003115900668007355	0.025393620617403002	0.033388383895338034	1.9261263051738778e-06	4.894227294032721e-06	6	9	9
ENSG00000166478	ZNF143	2.95444452876384	NA	0.003132324588599421	0.06540351622744417	0.08909704799483084	2.9631255691825335e-15	1.3748549887963005e-14	9	13	13
ENSG00000126467	TSKS	-2.946417119979054	NA	0.003214785581925738	0.06703329042943022	0.20217439326131714	1.1783305408900954e-34	1.2732949241162095e-33	5	5	5
ENSG00000215041	NEURL4	-2.9449095186198804	NA	0.003230491197715101	0.010326870544088545	0.029566906073864366	7.609332942170016e-06	1.8319872332622995e-05	3	7	7
ENSG00000176422	SPRYD4	-2.944349307736871	NA	0.003236345055222052	0.20418787698839988	0.23495410804343067	8.983238185246968e-41	1.2054268516338048e-39	18	22	22
ENSG00000146109	ABT1	-2.9438241583651283	NA	0.003241841316697225	0.08774027616794824	0.11203394919694742	5.297916194109235e-19	2.9846900398416317e-18	8	12	12
ENSG00000255468	AP001107.9	-2.9408454914902085	NA	0.0032731775640269904	0.013616677550812844	0.012212694417538993	0.004184031967676239	0.007322376182639027	3	4	4
ENSG00000114902	SPCS1	2.9393000513360743	NA	0.003289544439361631	0.0006479170317379818	0.016076724800149246	0.0010049494295677338	0.0019051379358453534	5	6	6
ENSG00000272573	MUSTN1	2.9324260104893782	NA	0.00336325051107563	0.1318911963198035	0.13712733479521966	3.334581571345535e-23	2.3002710927998624e-22	19	20	20
ENSG00000129696	TTI2	-2.931826354668583	NA	0.0033697510341362015	0.006311939738878592	0.06100895589282692	9.039734379430949e-11	3.2175675565143493e-10	7	9	9
ENSG00000272823	AL445423.1	2.9217102293675774	NA	0.0034811525110128353	0.12530750805039487	0.16020058394625464	3.617119902967041e-27	2.943995691313801e-26	19	26	26
ENSG00000169683	LRRC45	2.917780102196765	NA	0.0035253286427372934	0.051266981530085375	0.11933326959659717	3.261524192309587e-20	1.9549765247786475e-19	7	11	11
ENSG00000124635	HIST1H2BJ	2.9167736439983956	NA	0.00353672335600895	0.009878248814346818	0.01902005644390033	0.000343264166654842	0.0006905956351435811	4	4	4
ENSG00000275120	AC048382.5	-2.9159968630568036	NA	0.0035455406563970125	0.0749983183871735	0.0459017174931198	2.138020917993529e-08	6.416681960565458e-08	12	18	18
ENSG00000205629	LCMT1	2.9139998891522128	NA	0.00356830033283253	0.026146011225664425	0.014012470059876147	0.00214691812310562	0.0038976814411537455	21	30	30
ENSG00000238078	LINC01352	2.904460931360985	NA	0.003678861140622036	0.12980724423078474	0.14409065303084603	2.17358922207578e-24	1.5841428631269676e-23	14	19	19
ENSG00000072736	NFATC3	-2.9019978302318776	NA	0.0037079110848396287	0.07759463534464449	0.0901409113807985	2.008984738012204e-15	9.410565220478362e-15	14	15	15
ENSG00000178573	MAF	-2.9014153803940186	NA	0.0037148109454296055	0.018141501976036537	0.013695099378765346	0.002413993635259314	0.004351227333515028	10	10	10
ENSG00000196950	SLC39A10	2.8957959337691164	NA	0.003781982474387554	0.10002290868319659	0.0420586469736264	8.530578484941275e-08	2.4373690509539807e-07	14	20	20
ENSG00000267078	AC015802.1	-2.8897013269840253	NA	0.0038560800087137238	0.036187655296429026	0.10673670341740443	3.954726983402193e-18	2.1421229639407522e-17	9	13	13
ENSG00000138080	EMILIN1	-2.8893227631714713	NA	0.003860725761457893	0.011226701209084445	0.025590269242432254	3.185325222318165e-05	7.22077227198073e-05	4	4	4
ENSG00000206562	METTL6	-2.884086019404348	NA	0.00392551510062153	0.041057335121866344	0.061857649659445894	6.639305535852801e-11	2.3798454267471994e-10	7	12	12
ENSG00000079785	DDX1	2.875508361683446	NA	0.004033774613177573	0.033403096477297965	0.0741093787778448	7.544576040415486e-13	3.0421334238675094e-12	6	8	8
ENSG00000203485	INF2	2.87012646624214	NA	0.0041030765848783	0.07938242835127957	0.1814109053950285	6.62535344973532e-31	6.2737816846775814e-30	14	17	17
ENSG00000204710	SPDYC	2.868350853898357	NA	0.004126176870408753	0.3952786881720387	0.44503372603695784	1.775945818880692e-87	9.888212612982139e-86	8	12	12
ENSG00000223522	AC093690.1	-2.8675051663225335	NA	0.004137220495235909	0.04519366022307687	0.10941396451850252	1.43374526013371e-18	7.928828592722667e-18	6	6	6
ENSG00000224138	AC000123.1	2.8635413159623044	NA	0.004189341748130004	0.028737600476279383	0.034425964965906046	1.326601955532462e-06	3.417439828064622e-06	14	17	17
ENSG00000258559	AC005519.1	2.8632758580628064	NA	0.004192853484325887	0.06465596341137053	0.04735202696855719	1.2675727258155187e-08	3.86446305333517e-08	11	12	12
ENSG00000124657	OR2B6	2.8601625843642497	NA	0.004234238678491988	0.010167137918216052	0.016186232852899836	0.000965429376310467	0.0018332574880243824	6	11	11
ENSG00000255521	AL356215.1	-2.8596054689491206	NA	0.004241683456470884	0.028106249032158765	0.01931121136466174	0.00030878439802530774	0.0006258531664975774	5	7	7
ENSG00000272716	AL121658.1	2.8556102574872573	NA	0.004295420567941649	0.02349989871031373	0.02202518208475253	0.0001154152318858902	0.0002457786926128314	7	8	8
ENSG00000140367	UBE2Q2	-2.8543010493989978	NA	0.004313163743867326	0.040024814290973404	0.05368181796060056	1.2886519106339346e-09	4.2319210293874656e-09	10	10	10
ENSG00000268996	MAN1B1-DT	2.852106553829776	NA	0.004343053971846176	0.1479149294831838	0.09698867219873454	1.5549552852055012e-16	7.698016219973771e-16	17	20	20
ENSG00000269293	ZSCAN16-AS1	2.8495170462848707	NA	0.004378565936723633	0.004667699312321371	0.01489248026575488	0.0015522767493597815	0.0028700802129133034	7	9	9
ENSG00000261338	AC021016.2	2.847725864037586	NA	0.004403283613711819	0.32475734620218566	0.3200448234697512	6.0790044512458964e-58	1.4300253406641409e-56	15	20	20
ENSG00000175170	FAM182B	-2.8454720590927547	NA	0.004434564976441751	0.059672257166442	0.04549363313016271	2.4766782235040558e-08	7.38653127910801e-08	31	43	43
ENSG00000021762	OSBPL5	2.844367328740159	NA	0.004449971353756206	0.09968905807742748	0.1581004688804593	8.384288226936012e-27	6.715654311243609e-26	16	25	25
ENSG00000176681	LRRC37A	2.8428941624034203	NA	0.004470591337978588	0.36644068013709497	0.3148146222685088	7.922515806021322e-57	1.8018995166771837e-55	16	18	18
ENSG00000070610	GBA2	-2.83843792510007	NA	0.004533493639021869	0.1866078859378946	0.25534667279346224	1.0390461066064558e-44	1.600952532092912e-43	2	2	2
ENSG00000166986	MARS	-2.836039719574854	NA	0.0045676764976309995	0.00336681957071347	0.012603792237310611	0.003617451864673534	0.006373747254421703	13	15	15
ENSG00000167196	FBXO22	-2.834807351343965	NA	0.004585332728913704	0.013855900666594204	0.017386372323595908	0.0006224894784820396	0.0012090918639130702	8	11	11
ENSG00000101191	DIDO1	-2.8335131907145095	NA	0.004603940783301338	0.04201145515731835	0.03989779211690915	1.8558744193206695e-07	5.142412411848467e-07	22	26	26
ENSG00000216863	LY86-AS1	-2.829509973526001	NA	0.004661934694592405	0.00558242378711308	0.018802106506757357	0.00037158705950276414	0.0007441721923873529	1	1	1
ENSG00000130479	MAP1S	-2.825393987634115	NA	0.004722251146617342	0.02634172633048417	0.06067574209740948	1.0203700861468362e-10	3.617599050513147e-10	5	5	5
ENSG00000115457	IGFBP2	2.8221005227127107	NA	0.004771022005268301	0.25493151525968477	0.3279389260809161	1.2153296330004786e-59	2.9816434730078984e-58	14	16	16
ENSG00000007255	TRAPPC6A	-2.8216710793454567	NA	0.00477741484670724	0.009683054106517024	0.03534024784656282	9.550890267160137e-07	2.490696733447828e-06	6	9	9
ENSG00000141551	CSNK1D	-2.8211304142911127	NA	0.004785474395782526	0.048990498455193494	0.10727328339692663	3.227724503607015e-18	1.7549856535306502e-17	12	17	17
ENSG00000178074	C2orf69	2.8137648805842628	NA	0.004896502737432893	0.015839672436951117	0.03532561260205117	9.601256381513518e-07	2.5030700165183235e-06	7	10	10
ENSG00000183562	AC131971.1	2.8052243936017223	NA	0.005028156155365659	0.09735465705156116	0.02393018406874869	5.7975660708565624e-05	0.00012762831906177046	9	9	9
ENSG00000261211	AL031123.2	-2.7982355388303333	NA	0.005138262775404939	0.09326387327082813	0.15844190302006453	7.314206616498728e-27	5.883270603486712e-26	4	6	6
ENSG00000254860	TMEM9B-AS1	2.798177952753255	NA	0.005139179002498131	0.04159735082053264	0.24824219295350833	2.512143525057672e-43	3.6821153257447877e-42	16	21	21
ENSG00000129991	TNNI3	2.7956671148669257	NA	0.00517927170780289	0.004077376760151598	0.013927938961528788	0.002214987540778613	0.004013611721979336	7	11	11
ENSG00000239305	RNF103	2.793480495807213	NA	0.005214417343517463	0.00520018306851875	0.01643008267871458	0.0008829634960563809	0.0016844967175292998	4	5	5
ENSG00000117505	DR1	2.792554581558387	NA	0.005229364439481922	0.05456958029583241	0.03271566500697059	2.4529486965448437e-06	6.172504357600517e-06	13	15	15
ENSG00000175348	TMEM9B	2.7918719885790066	NA	0.005240408359102662	0.08713647438089363	0.17302267835276983	2.0424680011750588e-29	1.8176587313000043e-28	14	19	19
ENSG00000168395	ING5	2.783856069987385	NA	0.005371686531198885	0.05272531950161798	0.08602877186143615	9.266100935584477e-15	4.175101548721445e-14	7	8	8
ENSG00000247317	LY6E-DT	-2.7831947182487937	NA	0.0053826491126736506	0.15229051700714732	0.09177358662434842	1.0931377717048028e-15	5.1899832909650224e-15	27	32	32
ENSG00000169230	PRELID1	-2.780953969873035	NA	0.005419942141514057	0.01647244688783424	0.19111751239266578	1.2016337863811578e-32	1.2236827673782943e-31	19	27	27
ENSG00000272588	AC139887.4	2.780668726806633	NA	0.005424706174016626	0.00403340108126635	0.016252287088353308	0.0009423528198621099	0.001792016911489834	5	6	6
ENSG00000270175	AC023509.3	-2.7789572573213137	NA	0.005453370030169314	0.0270331495599605	0.021483403252205185	0.0001404220178882609	0.0002961260679741498	15	17	17
ENSG00000142733	MAP3K6	2.7768644817022925	NA	0.005488605808099577	0.05087566048532512	0.06387571739874673	3.1848112778925934e-11	1.1645272623577843e-10	9	10	10
ENSG00000166896	ATP23	-2.7695977030660575	NA	0.005612556816192572	0.015834482869456445	0.49219535865756503	2.2148319273746706e-100	1.8710420060368587e-98	7	10	10
ENSG00000120889	TNFRSF10B	2.766052078835337	NA	0.005673947269164544	0.035841287623142024	0.21612196275121012	3.1529533219912566e-37	3.7366963731049107e-36	10	13	13
ENSG00000204681	GABBR1	-2.7657829156962137	NA	0.005678632318881184	0.008128770507691068	0.05616332692882531	5.247181700454147e-10	1.7751808834304235e-09	8	12	12
ENSG00000166436	TRIM66	2.762101211017852	NA	0.005743067236429178	0.3809108127684719	0.5502196121814671	5.257325368215292e-118	6.935220979963388e-116	37	51	51
ENSG00000261801	LOXL1-AS1	-2.7617593739138893	NA	0.005749083181937405	0.0655016925184458	0.11319113504358068	3.410149473926735e-19	1.9390137045215376e-18	26	37	37
ENSG00000151806	GUF1	2.7615759380558855	NA	0.005752313787480527	0.13491115722856228	0.21447349216310993	6.3838419971554675e-37	7.493258481123827e-36	11	16	16
ENSG00000258366	RTEL1	2.7592485441077597	NA	0.005793445388795087	0.014707091875973227	0.02953409917936197	7.699658324414754e-06	1.852693147262363e-05	3	3	3
ENSG00000085733	CTTN	2.752041466906886	NA	0.00592250210729507	0.024624162336969353	0.02452736005771724	4.67346012669107e-05	0.00010409815263362147	4	6	6
ENSG00000101294	HM13	2.7486196096081312	NA	0.0059846795059210695	0.022222409480843176	0.18992579008123908	1.970880584264679e-32	1.988154772914999e-31	6	8	8
ENSG00000213186	TRIM59	2.7429414914490033	NA	0.006089153393761471	0.018856609043702833	0.04419927176036036	3.947683688477176e-08	1.1586313122316464e-07	5	6	6
ENSG00000009413	REV3L	2.7415551776130953	NA	0.00611490893486094	0.013681859399004995	0.01980999355560309	0.00025760779968544056	0.0005272366818004083	7	8	8
ENSG00000118898	PPL	2.741235862159243	NA	0.006120855200950056	0.015243278663967949	0.021684389518799377	0.0001305662492076677	0.00027646383598744204	9	12	12
ENSG00000065361	ERBB3	-2.7402045223756977	NA	0.006140096315002254	0.0077415733614989496	0.011425072463777953	0.0056141996224240475	0.009631643589930971	7	7	7
ENSG00000198677	TTC37	-2.738682427773133	NA	0.006168592684466013	0.252682019542091	0.3239812211377052	8.689866136726825e-59	2.0784172158818453e-57	11	16	16
ENSG00000258572	AL133467.1	-2.7362114282544394	NA	0.006215107946231521	0.1438243197483217	0.31034892609261355	6.986516383568976e-56	1.5459583156364436e-54	26	31	31
ENSG00000186998	EMID1	-2.7351391228859794	NA	0.006235391603700293	0.015013232749565227	0.015535998498155752	0.001225371162400363	0.0023003711071706433	13	16	16
ENSG00000223482	NUTM2A-AS1	2.734521644381921	NA	0.006247098807870078	0.11138097995641559	0.28587327209969815	8.329984718213181e-51	1.5629202180813766e-49	30	40	40
ENSG00000127580	WDR24	-2.7318863344094098	NA	0.006297286237348725	0.03593798277234815	0.15832713208545024	7.65777771313155e-27	6.15097096030412e-26	9	12	12
ENSG00000168778	TCTN2	-2.73054287743383	NA	0.006323010739395353	0.13330901984996507	0.1754315060116076	7.657207047473043e-30	6.940456852913066e-29	5	5	5
ENSG00000170606	HSPA4	2.7288150621935054	NA	0.006356233952889527	0.0680151356078615	0.09568065136834167	2.538291050624229e-16	1.2429798180226984e-15	13	16	16
ENSG00000099624	ATP5F1D	2.7287105002378227	NA	0.006358249549558677	0.01668952872424612	0.06561107637112051	1.6918406761889333e-11	6.304514505859196e-11	5	7	7
ENSG00000261226	AC092384.3	2.723972904969158	NA	0.006450179794510512	0.0017674697956878303	0.02480491342195001	4.228147910184474e-05	9.47080832180689e-05	2	2	2
ENSG00000103064	SLC7A6	-2.720823188337575	NA	0.006511958176974003	0.0196602265300825	0.14118466922009087	6.810317491395905e-24	4.84405369804846e-23	8	9	9
ENSG00000178222	RNF212	-2.717304032603594	NA	0.006581611811323885	0.03240893048310901	0.023830556287683827	6.0099070594107764e-05	0.00013209932858476725	24	34	34
ENSG00000153815	CMIP	-2.7162378859266876	NA	0.006602845583001693	0.01964640434993317	0.046427538969804116	1.7689440170958756e-08	5.3398382237594034e-08	6	8	8
ENSG00000174684	B4GAT1	-2.714723263726101	NA	0.006633117280340861	0.035809656281944435	0.017358241006635338	0.0006289154075222264	0.0012210200751272117	30	38	38
ENSG00000127952	STYXL1	-2.7140284783683755	NA	0.006647045173769334	0.42400476937137244	0.43556216200282444	5.114606361639258e-85	2.7071106325849272e-83	41	54	54
ENSG00000107185	RGP1	2.7136162454357646	NA	0.006655321352421643	0.02926433151447749	0.1490602098198669	3.0569851931778284e-25	2.306389752653171e-24	7	9	9
ENSG00000264701	AC018521.4	-2.7122333637203	NA	0.006683152434513373	0.0029868694801957556	0.015634538780039866	0.0011818474943937397	0.002222313890499807	8	9	9
ENSG00000185591	SP1	2.7056675428241133	NA	0.006816725224656119	0.11104687862289092	0.05522781616796018	7.363810058283993e-10	2.4578041784646204e-09	4	4	4
ENSG00000070087	PFN2	2.7036581596903435	NA	0.00685808017761427	0.028488362681708033	0.049204882024770163	6.496692698591176e-09	2.0282501927569647e-08	12	15	15
ENSG00000283839	AC096667.1	-2.7024691944134354	NA	0.006882656195638619	0.012286028915348248	0.05454130594568904	9.441721903763834e-10	3.1263967740422085e-09	11	16	16
ENSG00000107593	PKD2L1	2.6984411230041423	NA	0.006966505974521867	0.032922106992480306	0.18855630406886548	3.4771626701579085e-32	3.4608161712442238e-31	14	18	18
ENSG00000113575	PPP2CA	-2.695704479005385	NA	0.00702399519090036	0.00402852171801362	0.0212405860137763	0.00015333088420966252	0.00032251580195161324	4	5	5
ENSG00000213903	LTB4R	2.689308524829165	NA	0.007160020991474666	0.08201772046200383	0.01530529615799057	0.0013337043612763311	0.002490656222533791	7	9	9
ENSG00000146066	HIGD2A	-2.688858700296109	NA	0.007169676040005785	0.02378068086682646	0.28068355774720904	9.438675126468176e-50	1.718299784966059e-48	2	5	5
ENSG00000259514	AC027243.1	-2.6868074122385677	NA	0.007213853277386479	0.05118133388968335	0.06269591186659139	4.893925579040976e-11	1.7683508165818312e-10	4	5	5
ENSG00000077157	PPP1R12B	2.6810949634814443	NA	0.007338168835635698	0.008031929039130015	0.010794643219088759	0.007111441881156554	0.01201281686563768	5	6	6
ENSG00000171208	NETO2	-2.6780036169720516	NA	0.007406241855275638	0.02187043149702778	0.01659681978729325	0.00083069937734948	0.0015913386530569964	19	25	25
ENSG00000100427	MLC1	2.677452724511167	NA	0.007418432078634936	0.0392663027233828	0.06067886192011246	1.0192137434069575e-10	3.614246585129428e-10	9	10	10
ENSG00000175866	BAIAP2	-2.677182035228969	NA	0.00742442851943263	0.03165575733349724	0.046858029573249305	1.5146855569022043e-08	4.5957789482158354e-08	20	23	23
ENSG00000089157	RPLP0	-2.674372446418813	NA	0.007486925120529563	0.015671234905796305	0.016226165707708424	0.0009514112917081804	0.0018082403016184845	6	7	7
ENSG00000116701	NCF2	-2.6737088512796534	NA	0.007501754855690982	0.018345926780656142	0.021552494502386353	0.00013695246574714327	0.00028916496369093327	5	7	7
ENSG00000196814	MVB12B	-2.669252932304959	NA	0.007602017906941482	0.047535128879166756	0.09861992876491384	8.431938278238778e-17	4.2491715995743995e-16	19	23	23
ENSG00000224389	C4B	-2.6679444789323608	NA	0.007631686845101094	0.19693935005668456	0.22002432658760832	5.901452495404816e-38	7.198009163847596e-37	10	10	10
ENSG00000116691	MIIP	-2.6610038456150806	NA	0.007790806730554146	0.050055631685790754	0.3018443014967038	4.246930324985282e-54	8.849405606703839e-53	20	26	26
ENSG00000182149	IST1	2.658989320552962	NA	0.00783754472919068	0.0026949132748655025	0.01905827181524928	0.0003385265578881425	0.0006817841387226959	2	5	5
ENSG00000214401	KANSL1-AS1	2.6586824545878445	NA	0.007844686177421248	0.4806678398413295	0.6552891261823591	1.2325283858432647e-156	5.15527543629906e-154	21	27	27
ENSG00000146416	AIG1	2.6582869685952057	NA	0.007853898606653278	0.011360298944140873	0.02149655097387944	0.00013975504766841745	0.0002947920433537135	7	9	9
ENSG00000111361	EIF2B1	-2.6537419803551887	NA	0.007960467091986388	0.030406424460061733	0.07665332341453972	2.961269865762306e-13	1.2204474147550535e-12	5	5	5
ENSG00000186575	NF2	-2.6534179166281193	NA	0.007968114796866935	0.004847722367059637	0.010146114722120287	0.009079460861401902	0.01510806077160695	4	7	7
ENSG00000128268	MGAT3	-2.6502361723736207	NA	0.008043552160255436	0.01312640884648753	0.016783226601087147	0.0007759506784670688	0.0014906215061086328	4	6	6
ENSG00000197457	STMN3	2.6497455127934293	NA	0.008055242157535955	0.08457052216688934	0.16043277469808037	3.295667215987335e-27	2.686188074475609e-26	12	14	14
ENSG00000148344	PTGES	-2.648453696291786	NA	0.008086092546424381	0.00969975594316248	0.06295351920604939	4.455877091022107e-11	1.6131272162537072e-10	6	11	11
ENSG00000124508	BTN2A2	-2.648013987515104	NA	0.008096617511819584	0.02429837537258763	0.031394012218638884	3.944683729581031e-06	9.74184638228472e-06	6	12	12
ENSG00000268081	AC123912.1	2.6466313627969713	NA	0.008129792273420684	0.12610843790207335	0.2112972058249902	2.4752799397795976e-36	2.845078799415571e-35	16	21	21
ENSG00000204851	PNMA8B	-2.6425406579694783	NA	0.008228658511597502	0.1786620004026785	0.22136723822556148	3.308983207477528e-38	4.076562717315527e-37	20	24	24
ENSG00000158062	UBXN11	-2.6418682024568256	NA	0.008245013330559124	0.03497139476735174	0.07211473041273415	1.5685286121630984e-12	6.216477275244968e-12	2	3	3
ENSG00000149289	ZC3H12C	2.6415448409519198	NA	0.008252888170878514	0.043004576856891095	0.06466000083116451	2.3931396180762322e-11	8.837198817913286e-11	8	11	11
ENSG00000159556	ISL2	-2.6372182821938086	NA	0.008358902423950492	0.22616373370984416	0.30762105859674227	2.6228917814546823e-55	5.679289287899791e-54	20	23	23
ENSG00000100461	RBM23	-2.636859777623853	NA	0.008367741325978884	0.061750743567942946	0.0871914154611625	6.017794448930862e-15	2.7424702897878116e-14	21	30	30
ENSG00000196562	SULF2	-2.6361200529563784	NA	0.008386005606937613	0.2483338013749167	0.24112697479154915	5.92562790573627e-42	8.308960993906074e-41	51	63	63
ENSG00000099804	CDC34	2.6348439095125213	NA	0.008417598250300173	0.1198333883200496	0.1832555814772606	3.1031350073294036e-31	2.9646608490636178e-30	12	16	16
ENSG00000116329	OPRD1	-2.634728193283081	NA	0.008420468218009064	1.54575078854179e-05	0.08409174590929047	1.9001019691800315e-14	8.393830156998547e-14	1	3	3
ENSG00000171368	TPPP	-2.6290550174105074	NA	0.008562250725045701	0.021356198489801977	0.06185721138527281	6.640364083611493e-11	2.3798454267471994e-10	16	24	24
ENSG00000147650	LRP12	-2.6280064865487596	NA	0.008588687796452074	0.03392088383480618	0.04665903232476414	1.627332645178316e-08	4.9271058496050383e-08	7	7	7
ENSG00000149485	FADS1	-2.6279197397652907	NA	0.008590878246287686	0.01390970101154225	0.02479654197037617	4.2409357211859904e-05	9.496971361010519e-05	3	4	4
ENSG00000177082	WDR73	2.626075550442004	NA	0.00863756433521476	0.02516672532957379	0.01676591086883674	0.0007808794084078076	0.0014997537209973674	4	6	6
ENSG00000001561	ENPP4	2.622413603307494	NA	0.008730940155265755	0.026588766941562387	0.17337828804933167	1.7673737501785257e-29	1.5752958649590195e-28	17	23	23
ENSG00000254858	MPV17L2	-2.620396121134922	NA	0.008782768307498797	0.0007612289801148999	0.0487601118003237	7.627761505949181e-09	2.368002933843637e-08	4	9	9
ENSG00000272468	AL021807.1	-2.6199133367757477	NA	0.008795211496376413	0.012433040924229165	0.012460296812033077	0.0038156865363830924	0.006709239045671451	11	14	14
ENSG00000271966	AC021321.1	-2.6124705563628985	NA	0.008989043486933907	0.005012356851018789	0.02007817955440281	0.0002337091475982583	0.0004808492108173403	4	7	7
ENSG00000227782	AC002553.1	-2.6124008460781565	NA	0.00899087683963213	0.009333441555378939	0.021651432243929316	0.00013213342805113327	0.00027960959497148126	3	3	3
ENSG00000141219	C17orf80	-2.612004802803165	NA	0.009001298958615423	0.09721103350790974	0.17539526385038037	7.77123306437732e-30	7.040088527258672e-29	9	9	9
ENSG00000108474	PIGL	-2.611966231238442	NA	0.009002314569021418	0.044989727809792664	0.03785373313593352	3.870013771344666e-07	1.0441608899431983e-06	9	10	10
ENSG00000276649	AL117335.1	-2.61080269908862	NA	0.0090329991468502	0.050683492479597504	0.013795406501499338	0.0023261339697505153	0.004203906781246874	26	31	31
ENSG00000139505	MTMR6	2.610185693378228	NA	0.009049308635174827	0.010077212645773683	0.11112823036173874	7.476564697861124e-19	4.185948677885093e-18	5	11	11
ENSG00000175874	CREG2	-2.606154014701848	NA	0.009156527873731843	0.03523594167495692	0.04861030175517827	8.051410485729328e-09	2.4950061152831992e-08	29	31	31
ENSG00000107902	LHPP	2.6032256684721586	NA	0.009235114319952704	0.15928539309661233	0.28273375114452454	3.6251281994649636e-50	6.6990650315328296e-49	24	33	33
ENSG00000163082	SGPP2	2.6019589715589313	NA	0.00926929407724745	0.0197763263820172	0.03824132765006542	3.366681863243477e-07	9.130986441999428e-07	19	25	25
ENSG00000076984	MAP2K7	2.6009245533433267	NA	0.009297289855438378	0.007519416085547433	0.01461371351878802	0.00172001938187574	0.003162497306721032	6	10	10
ENSG00000167895	TMC8	-2.598313611596619	NA	0.009368288930782469	0.07064506261794964	0.22975860036361334	8.709181083832322e-40	1.1280494441589161e-38	36	46	46
ENSG00000141504	SAT2	2.597817180297508	NA	0.009381842933526025	0.004520255929459814	0.07286962199530583	1.1892080672814968e-12	4.744934654679011e-12	7	10	10
ENSG00000155428	TRIM74	2.597139428414796	NA	0.00940037575423852	0.004108014762042831	0.01183950597289972	0.004808647350071586	0.008338911255574642	3	6	6
ENSG00000164654	MIOS	-2.596763793827228	NA	0.009410661372920862	0.02677819239904133	0.01829136904914596	0.00044751862708077304	0.0008863029144021454	14	21	21
ENSG00000067606	PRKCZ	2.5965383054337456	NA	0.009416840512346274	0.029199720880453778	0.06652867035239998	1.2104596584203125e-11	4.5512327740078797e-11	9	11	11
ENSG00000112210	RAB23	-2.5962846299185567	NA	0.009423796399399702	0.036506766385881365	0.057505433164142104	3.225741680858024e-10	1.1079159640503555e-09	10	19	19
ENSG00000163464	CXCR1	2.59418940514294	NA	0.009481423803829223	0.054878685728552416	0.04695400219237472	1.4631759843335122e-08	4.4442091667260714e-08	12	14	14
ENSG00000213809	KLRK1	-2.5932030887120323	NA	0.009508660249636642	0.022771610547343297	0.04330481666732252	5.447533833819499e-08	1.5847287144388566e-07	10	13	13
ENSG00000231500	RPS18	-2.5920961485036	NA	0.009539310714712871	0.3695952405294826	0.3959951388000704	3.6063358176714366e-75	1.4087711375227212e-73	16	22	22
ENSG00000186468	RPS23	2.591682052885797	NA	0.009550799381366912	0.14664718659668402	0.21528275047634512	4.516080939692646e-37	5.333765291652148e-36	8	8	8
ENSG00000166170	BAG5	-2.590950701977804	NA	0.009571120117998539	0.008901759150723224	0.0458548840416734	2.1744082150044282e-08	6.51904309075366e-08	6	9	9
ENSG00000260063	AL512408.1	2.5905085204591636	NA	0.00958342491526616	0.009650663430805312	0.02823577828609287	1.2284032392048345e-05	2.902037077989214e-05	5	6	6
ENSG00000182957	SPATA13	-2.5905058657790123	NA	0.009583498830898901	0.03188787337627593	0.11988706262119123	2.6375169300287124e-20	1.587044836247803e-19	13	17	17
ENSG00000272462	U91328.1	-2.5887852560969082	NA	0.009631513725114864	0.06091645478911884	0.08970216789281746	2.365555890614364e-15	1.1035614245959122e-14	5	6	6
ENSG00000161542	PRPSAP1	-2.5866361235435957	NA	0.009691788037293704	0.10777839697243638	0.025110180406230132	3.78731936070368e-05	8.516750552938291e-05	30	32	32
ENSG00000206527	HACD2	2.585703992166619	NA	0.00971803485722925	0.006259433216108518	0.01647884652263044	0.0008673443712952877	0.0016582038599044471	6	9	9
ENSG00000270210	AC104695.3	-2.5842483941688155	NA	0.009759148100059449	0.03701258080825255	0.021427617680852242	0.00014328769594376637	0.00030194650992131355	9	11	11
ENSG00000133193	FAM104A	-2.58260887324543	NA	0.009805641803260304	0.0043054035464331775	0.011023903680794955	0.006524843120999651	0.011089646648366997	2	2	2
ENSG00000259772	AC012236.1	2.5812304271630517	NA	0.009844884551634197	0.030573338868818276	0.042119413159117366	8.346078730304224e-08	2.386243817038799e-07	26	34	34
ENSG00000142166	IFNAR1	2.5778893380012566	NA	0.009940582686840846	0.0403678257261471	0.09820718451850616	9.845046699777457e-17	4.9380727070629895e-16	21	25	25
ENSG00000160781	PAQR6	-2.577167129992586	NA	0.009961377343650043	0.4058675962993434	0.6304536197108068	1.5510071732904541e-146	4.5859003473720684e-144	31	36	36
ENSG00000164758	MED30	-2.5771130843853958	NA	0.00996293504516935	0.019357149588311293	0.025298679605495856	3.538432362976074e-05	7.981135945373758e-05	6	8	8
ENSG00000118402	ELOVL4	-2.5758478693357483	NA	0.009999463099824215	0.02189313094416505	0.022223086198382726	0.00010744019445295836	0.00022967986719942446	14	16	16
ENSG00000156564	LRFN2	2.575326281744841	NA	0.010014556559852051	0.08954316709155209	0.10547085226275153	6.3833807294357944e-18	3.4123627222286295e-17	45	56	56
ENSG00000273302	AC016747.3	2.5747637592985497	NA	0.010030857313299913	0.011839846554689828	0.055781216232360945	6.026303751269159e-10	2.029557797142867e-09	5	10	10
ENSG00000102908	NFAT5	-2.5745613318472724	NA	0.0100367290274046	0.0045221319172326635	0.02642111611783006	2.3611063624571992e-05	5.415355491477666e-05	6	8	8
ENSG00000100731	PCNX1	-2.5744392217533716	NA	0.010040272495232577	0.0875257171500546	0.09927832430912467	6.584648446931249e-17	3.3408324324385797e-16	10	11	11
ENSG00000155287	SLC25A28	2.5723142772260807	NA	0.010102114123480327	0.003105748523100509	0.011764494153645843	0.004945214056101786	0.008553250211607619	7	12	12
ENSG00000233608	TWIST2	2.56817164844428	NA	0.010223651768315141	0.12212700223815164	0.2268878420344645	3.0359756694282076e-39	3.862310590135336e-38	9	10	10
ENSG00000105583	WDR83OS	2.5662325594384634	NA	0.010280987255757957	0.02580536172388307	0.04081659200405508	1.3336372249966876e-07	3.7480407688410674e-07	7	10	10
ENSG00000183542	KLRC4	-2.564556768443055	NA	0.010330767837264101	0.05640912634441311	0.07335000799695678	9.970250698811144e-13	3.998592825863244e-12	13	21	21
ENSG00000031823	RANBP3	2.562959808627852	NA	0.010378406179385334	0.00817151911908088	0.01349625635157239	0.002598219886122539	0.004663687756658512	12	15	15
ENSG00000152683	SLC30A6	2.5623612486192586	NA	0.010396311913854317	0.006861600298516186	0.014948618339481372	0.001520549072705934	0.0028162756288836878	3	4	4
ENSG00000233006	MIR3936HG	-2.5622180524130798	NA	0.010400599655993678	0.04176407572169541	0.06579965664028976	1.5793697738999514e-11	5.894366105029437e-11	6	10	10
ENSG00000109063	MYH3	2.5621522405235595	NA	0.010402570797460577	0.0587692541161543	0.06657477602499977	1.1902587182214277e-11	4.4772421054571754e-11	15	19	19
ENSG00000125510	OPRL1	-2.561651910746943	NA	0.010417567120150725	0.14581814725382491	0.187667405534676	5.023988155651222e-32	4.960067523388764e-31	11	15	15
ENSG00000186529	CYP4F3	-2.5614011567080475	NA	0.010425090173638133	0.048146738797913466	0.04654662943844075	1.6946196829805006e-08	5.1244988438428154e-08	14	14	14
ENSG00000112701	SENP6	-2.5598962129387366	NA	0.010470342729066811	0.04488169522242685	0.3755223377173254	2.5330711602171134e-70	8.65331420847874e-69	12	16	16
ENSG00000205464	ATP6AP1L	-2.559415551294473	NA	0.010484832648029312	0.4603136477469584	0.4439241941099185	3.4648357186904965e-87	1.910561663659914e-85	10	11	11
ENSG00000167670	CHAF1A	2.558328920834116	NA	0.01051765573787699	0.20823760234647032	0.140289804645316	9.673517905826016e-24	6.840872518227231e-23	11	13	13
ENSG00000231769	AL035701.1	2.5577684226567263	NA	0.010534622024024136	0.06871624761142801	0.11369877322132597	2.810401275646221e-19	1.6049141350668345e-18	11	12	12
ENSG00000130723	PRRC2B	2.5575966925977545	NA	0.010539825164811185	0.0040737490748257235	0.06480877934481773	2.2668100988520875e-11	8.377915169227252e-11	6	8	8
ENSG00000119599	DCAF4	2.5566021115779956	NA	0.01057000432910932	0.2772192946840819	0.3366372769347911	1.5466612383463383e-61	3.9885253498347906e-60	31	37	37
ENSG00000117586	TNFSF4	2.5555609013618206	NA	0.010601680717209338	0.0074004554722392	0.02026393199587511	0.00021847466915925033	0.0004513193559938933	11	15	15
ENSG00000166166	TRMT61A	2.5550495245171665	NA	0.010617269056064627	0.025552123418207225	0.060343846282421405	1.1511701595780551e-10	4.067879057614685e-10	10	12	12
ENSG00000185100	ADSSL1	2.550622193973015	NA	0.010753082171087744	0.0071455875991433045	0.020049156082435383	0.0002361841142323636	0.000485650044960528	7	10	10
ENSG00000258875	AL135818.1	2.5475850294340687	NA	0.010847141504586124	0.03500660992987227	0.0397326755721472	1.9694062378762023e-07	5.446435667366391e-07	30	35	35
ENSG00000146729	NIPSNAP2	-2.547188137466986	NA	0.010859486905536654	0.009639193821440949	0.015421337725123356	0.00127805596835576	0.002393249814515498	3	7	7
ENSG00000116095	PLEKHA3	-2.5445371083700605	NA	0.01094226845360641	0.006566718243483229	0.03245804915856919	2.6909245612348594e-06	6.75053617621659e-06	4	7	7
ENSG00000166228	PCBD1	2.5431469596576632	NA	0.010985901244335607	0.027294902116002998	0.04110151520416761	1.203725250110382e-07	3.395736850492341e-07	6	6	6
ENSG00000273542	HIST1H4K	2.5428650355502906	NA	0.010994768867752506	0.008181046135546346	0.025243668513716115	3.609323043824972e-05	8.136753106159385e-05	2	7	7
ENSG00000169583	CLIC3	2.541723335146816	NA	0.01103074490532073	0.030708130035054477	0.05381570898653839	1.2277127534837836e-09	4.036435201206557e-09	5	6	6
ENSG00000058799	YIPF1	-2.538396720411716	NA	0.01113616667504791	0.03922632362395952	0.06404609869556295	2.993135507175208e-11	1.0972484141203003e-10	14	21	21
ENSG00000262370	AC108134.3	-2.5327774884479015	NA	0.01131627618968485	0.2546038682439357	0.3295031836242202	5.567430791956738e-60	1.3817057981369913e-58	16	23	23
ENSG00000134824	FADS2	-2.5324217460180414	NA	0.011327765134156245	0.5026038014125119	0.5930427116021051	1.5549346587843003e-132	3.030178916305905e-130	7	8	8
ENSG00000261118	AC092123.1	2.5318353176116943	NA	0.011346726847622038	7.497912455882365e-05	0.03892336728441161	2.6345930959120426e-07	7.217354153641473e-07	1	2	2
ENSG00000060642	PIGV	2.5284889026335717	NA	0.011455470784120165	0.04429066101965661	0.15159883189408344	1.117651663298433e-25	8.594891647490953e-25	4	7	7
ENSG00000241484	ARHGAP8	2.527935544276997	NA	0.011473541378678382	0.05373809473295666	0.06206831009158177	6.149514271861602e-11	2.2090075460442945e-10	40	51	51
ENSG00000139291	TMEM19	-2.5247148095453182	NA	0.011579221447767109	0.00776875487851989	0.013997674522332085	0.00215867773791982	0.003918615912732825	9	13	13
ENSG00000148572	NRBF2	-2.5220705965489447	NA	0.011666629167067467	0.01937938946189788	0.011055314405676068	0.006448404550189723	0.010967340040781867	11	12	12
ENSG00000198715	GLMP	-2.5219645073486774	NA	0.01167014825777986	0.5407439526252842	0.6200947588742557	1.6006974522815237e-142	3.9214800870251217e-140	16	19	19
ENSG00000104886	PLEKHJ1	-2.5193743577194136	NA	0.01175635892113329	0.023808896909122697	0.06316199701770871	4.1301912692569305e-11	1.4990190492378224e-10	11	14	14
ENSG00000166347	CYB5A	-2.5184718140603457	NA	0.011786531669263306	0.003907758323550295	0.016128153000300578	0.0009861904482245804	0.0018714374235480058	12	14	14
ENSG00000226571	AL592429.2	-2.5129758214503655	NA	0.011971753960832944	0.01849425377138901	0.040947741869707316	1.2721844469073874e-07	3.5823794876871573e-07	2	2	2
ENSG00000050438	SLC4A8	-2.5129102175086007	NA	0.01197398039910403	0.018087415496658068	0.04313771646089701	5.7852589163623995e-08	1.67927226060763e-07	19	22	22
ENSG00000213793	ZNF888	2.510987867834468	NA	0.012039383454363384	0.04426016861222005	0.13390333954075478	1.1723652086173054e-22	7.881180306773096e-22	43	53	53
ENSG00000169629	RGPD8	2.508532305675718	NA	0.012123388186428908	0.1341312069409616	0.3881123643448152	2.7684382573686195e-73	1.0231885274916908e-71	7	10	10
ENSG00000174996	KLC2	2.503159773438374	NA	0.012308996282135222	0.011196058697362725	0.013432348808868688	0.002660402711724121	0.004767817546593892	8	10	10
ENSG00000244355	LY6G6D	-2.502797631805117	NA	0.012321597492507469	0.001625070670032976	0.010949097297965006	0.006710623142145508	0.011379459731499389	5	8	8
ENSG00000189403	HMGB1	2.5009914347493902	NA	0.01238461736255117	0.059516325408263876	0.0698665686411939	3.5738025846349205e-12	1.3850201248339945e-11	27	38	38
ENSG00000015153	YAF2	-2.496623015854143	NA	0.012538217152958043	0.0058880845298521	0.02786543037232364	1.4035630439654036e-05	3.296767927812999e-05	7	8	8
ENSG00000148337	CIZ1	2.4956589138927736	NA	0.012572342692009084	0.006050507809000661	0.01111871404100812	0.006296885698300998	0.01073199094018722	5	11	11
ENSG00000205238	SPDYE2	-2.4950917342961647	NA	0.01259245708676603	0.01873226569778605	0.020393670051228014	0.00020842986670719965	0.00043147800388239577	6	8	8
ENSG00000168454	TXNDC2	-2.4936414710322268	NA	0.012644018681692836	0.01667125218153835	0.03378966895494633	1.6674458022056018e-06	4.260284276225249e-06	6	7	7
ENSG00000160606	TLCD1	2.4919496240999686	NA	0.012704405480528314	0.005018028680109598	0.022304443721305436	0.00010432432226048467	0.00022338092176864174	10	14	14
ENSG00000136197	C7orf25	2.486309419398899	NA	0.012907568413914893	0.2578484737662397	0.48959607655577486	1.2220094300020787e-99	1.0026908954596004e-97	23	29	29
ENSG00000166582	CENPV	-2.484254915505096	NA	0.012982283760611817	6.546264798501702e-05	0.08849572878305785	3.705940451448905e-15	1.7125619186714435e-14	2	5	5
ENSG00000204406	MBD5	-2.4831390914526366	NA	0.013023022602535909	0.008546281654298594	0.08165835098889024	4.6753210587912523e-14	2.0170334801814137e-13	10	14	14
ENSG00000075426	FOSL2	2.4831364640852476	NA	0.013023118661255488	0.013584725367654687	0.01447512616377581	0.001810113969674199	0.0033188970882008805	4	4	4
ENSG00000236935	AP003774.2	2.4830205031263293	NA	0.013027358913867545	0.4476003113694029	0.45469526082645784	4.980489489970495e-90	3.061305170734911e-88	12	13	13
ENSG00000170801	HTRA3	-2.4787438799114394	NA	0.013184594206117815	0.07502236712560141	0.1420611454137051	4.8276716339634846e-24	3.456774148260534e-23	10	17	17
ENSG00000267980	AC007292.1	2.4786844884839687	NA	0.013186789567214889	0.10454602353658725	0.0989573216278806	7.428511422764214e-17	3.757862607344646e-16	14	15	15
ENSG00000149532	CPSF7	2.4784879527464043	NA	0.013194056673043651	0.020169613896695825	0.013994718417228899	0.00216103507230808	0.003922064816913035	7	9	9
ENSG00000143614	GATAD2B	2.4768730478352174	NA	0.013253903608706432	0.003879626364756574	0.010247421700498935	0.0087387820315688	0.014582210086540173	5	8	8
ENSG00000267769	AC011498.6	2.4767101403165257	NA	0.013259954121468983	0.35370260450083973	0.37050007001537444	3.7021998785268565e-69	1.2093147755591821e-67	28	34	34
ENSG00000198952	SMG5	-2.4750127762848333	NA	0.013323140960727668	0.4159880736335643	0.6453599309653726	1.634026011554991e-152	5.962108951522668e-150	10	13	13
ENSG00000175573	C11orf68	-2.4734603457018913	NA	0.01338116532416042	0.006385170127427998	0.011460151409985509	0.005540992873802198	0.009508904912722296	17	21	21
ENSG00000206561	COLQ	2.4732639551861912	NA	0.01338852159846514	0.08739983496383973	0.07997508972944116	8.705863601063507e-14	3.701880855309648e-13	18	21	21
ENSG00000127418	FGFRL1	2.472192390446359	NA	0.013428722596281965	0.018203603502369263	0.04602942763244041	2.0418573318477902e-08	6.138816862527657e-08	7	10	10
ENSG00000182013	PNMA8A	-2.4715848907592233	NA	0.013451561003831972	0.24208038313501146	0.0944394998290448	4.038681885007614e-16	1.9559264514542663e-15	11	16	16
ENSG00000241837	ATP5PO	2.470388711266853	NA	0.013496630653645916	0.01813202735356519	0.06003211547786544	1.2892221518434273e-10	4.5388771673091635e-10	8	9	9
ENSG00000119139	TJP2	2.468843370279956	NA	0.01355505351815472	0.11478071488784969	0.3337593351006984	6.594590918146194e-61	1.67790266550874e-59	14	18	18
ENSG00000014138	POLA2	-2.4658973988947275	NA	0.013667047603863728	0.032017398731133184	0.09056135982190221	1.7177175499216506e-15	8.074873427523681e-15	4	5	5
ENSG00000185189	NRBP2	-2.46556366114851	NA	0.01367978638076821	0.008537140242171703	0.020884494918395936	0.0001744484843006757	0.00036425387279584654	13	17	17
ENSG00000186395	KRT10	2.465320027514089	NA	0.01368909250324755	0.019793000315438288	0.028154308629533168	1.2649546761089946e-05	2.983045618893447e-05	10	11	11
ENSG00000090060	PAPOLA	2.464862845486376	NA	0.0137065706687806	0.02473482271690093	0.017361445107553757	0.0006281801485920264	0.0012197306802767959	12	17	17
ENSG00000082212	ME2	2.46411243103294	NA	0.013735301901103522	0.1879659830353807	0.33836635702736906	6.452219344495459e-62	1.6765016596780702e-60	8	13	13
ENSG00000175115	PACS1	2.4619804791361672	NA	0.013817218685658062	0.09316862150625561	0.10625194641767664	4.750898155341e-18	2.5588301653876508e-17	24	26	26
ENSG00000274943	AC079684.1	2.4617676503997394	NA	0.013825419918499402	0.01579974111292589	0.018163096159301718	0.00046892817206836164	0.0009265640307409072	5	5	5
ENSG00000197147	LRRC8B	2.461079354176111	NA	0.013851972453444073	0.28606279237811705	0.33729243409204474	1.1108254346215482e-61	2.873234597032418e-60	7	8	8
ENSG00000260233	SSSCA1-AS1	2.4600597383994565	NA	0.013891389121186561	0.045064441166928315	0.04226031409205465	7.933466812417167e-08	2.2732000395345362e-07	6	9	9
ENSG00000126773	PCNX4	-2.459524408073258	NA	0.013912123728898508	0.11864211994313265	0.15095547478629734	1.4426732162210892e-25	1.1039894236936841e-24	8	9	9
ENSG00000075975	MKRN2	2.458928246934749	NA	0.013935246610072937	0.056168897832822966	0.08681142406658961	6.929906262370064e-15	3.1514442453827695e-14	2	2	2
ENSG00000204536	CCHCR1	-2.457518356271431	NA	0.013990066089861072	0.21413054239905813	0.29094983224649074	7.621152266110417e-52	1.486861663384841e-50	14	18	18
ENSG00000136802	LRRC8A	-2.45687719539306	NA	0.014015058662457848	0.007989062725929062	0.010743565143416086	0.007249293649849889	0.012232425150179645	2	3	3
ENSG00000111875	ASF1A	2.4542063282766144	NA	0.01411959407935448	0.008306590237423321	0.1061748351572561	4.8915188265045035e-18	2.63374117286423e-17	9	16	16
ENSG00000169696	ASPSCR1	2.452455815147763	NA	0.014188480347357731	0.07719240743020285	0.11142153156245038	6.687637633271785e-19	3.751510180543236e-18	6	9	9
ENSG00000072609	CHFR	-2.451196977215861	NA	0.014238201325420467	0.024509367737635374	0.04608098177286643	2.0042730681875045e-08	6.028991202656993e-08	19	26	26
ENSG00000169490	TM2D2	2.450628971193041	NA	0.014260686440388822	0.008052175921607788	0.05606099048883366	5.44540412557582e-10	1.8407891848905921e-09	5	7	7
ENSG00000183020	AP2A2	2.4500420234024185	NA	0.01428395429011598	0.015518047422430051	0.020409131121955942	0.0002072641803794093	0.00042922031509799415	6	8	8
ENSG00000105048	TNNT1	2.449023297105722	NA	0.01432441826762033	0.11204244815264704	0.16112762482260437	2.4941397928137852e-27	2.0465073352614166e-26	19	23	23
ENSG00000222009	BTBD19	-2.4482931033099407	NA	0.014353483864594039	0.026791602814322812	0.019085421057787235	0.0003352008331761959	0.0006755622385872115	9	12	12
ENSG00000113140	SPARC	2.4478442139643235	NA	0.014371377856730209	0.022911196506472335	0.01533711693454889	0.0013182055156212838	0.002463322042866884	15	20	20
ENSG00000109111	SUPT6H	-2.446487676666168	NA	0.014425572879612986	0.006129116694031947	0.01333316761472261	0.0027599054628514638	0.004935309570640224	2	5	5
ENSG00000171160	MORN4	2.446143003519612	NA	0.014439371600066666	0.19528108383659348	0.03854151282881492	3.022282656161847e-07	8.233379709375617e-07	14	15	15
ENSG00000128271	ADORA2A	2.4459038918513714	NA	0.014448951086476279	0.22671855098223434	0.0960682791678351	2.195328838555139e-16	1.0788541006000126e-15	18	25	25
ENSG00000158985	CDC42SE2	-2.4456489138481254	NA	0.014459172397268821	0.04067684834742086	0.029246278325105728	8.539561015733243e-06	2.045605976516404e-05	10	12	12
ENSG00000100304	TTLL12	-2.4453627754929497	NA	0.014470650426419564	0.11757294363564036	0.1754845448172894	7.493335579410239e-30	6.799111738164348e-29	15	19	19
ENSG00000114315	HES1	2.4415161581038283	NA	0.01462573381120128	0.016222467204550894	0.027040886948540812	1.888696678458206e-05	4.376926937686456e-05	6	7	7
ENSG00000268087	AC008764.2	-2.4405303517986825	NA	0.014665713497106877	0.007515577184276596	0.012077048785546276	0.004400926672112061	0.007680013381505009	7	9	9
ENSG00000010165	EEF1AKNMT	2.439207609068642	NA	0.014719509080636415	0.1325338716520226	0.14392487172138635	2.3201463556953715e-24	1.6880861202299503e-23	13	14	14
ENSG00000160221	GATD3A	2.4344492646572227	NA	0.014914470553634577	0.3746699745636257	0.5749816679978791	3.1422718801167456e-126	5.231730142924473e-124	24	27	27
ENSG00000174282	ZBTB4	-2.4333187397440743	NA	0.014961124175818612	0.05507808797199578	0.03345625756885358	1.8797099187458353e-06	4.779117182590412e-06	28	33	33
ENSG00000129646	QRICH2	-2.4329200055318587	NA	0.014977609471278557	0.0711173825123576	0.06749113998552868	8.517656772329414e-12	3.2323367114113103e-11	19	22	22
ENSG00000181381	DDX60L	-2.431655471505133	NA	0.015029996348664752	0.24550546936148315	0.26509224874962645	1.2522080903179542e-46	2.043208043849914e-45	31	34	34
ENSG00000119616	FCF1	2.4315186166595146	NA	0.015035675613067677	0.003425225444438813	0.022151780098021295	0.00011024783006806015	0.0002354177609061342	2	3	3
ENSG00000267751	AC009005.1	2.431096098822979	NA	0.01505322137810789	0.23761863659405094	0.4677916121960878	1.4619128855747082e-93	9.75499769444384e-92	22	33	33
ENSG00000204624	DISP3	-2.428508929379317	NA	0.015161051771854468	0.017640050432427057	0.029108346914720435	8.973984562838039e-06	2.1463718447435083e-05	10	12	12
ENSG00000251417	AC145285.2	2.4269223331329743	NA	0.015227515332851225	0.10767228661164858	0.021926951368480198	0.00011959169778857825	0.00025429361752961295	9	11	11
ENSG00000144161	ZC3H8	-2.4265699386596675	NA	0.015242312140817248	0.0010042072356324832	0.023059329126800504	7.940647135429515e-05	0.0001723941735985324	1	3	3
ENSG00000161395	PGAP3	2.4253628959304137	NA	0.01529309104704824	0.04185318909716433	0.0322432017191948	2.906964201955927e-06	7.272004113103871e-06	19	24	24
ENSG00000244731	C4A	2.4238121913089814	NA	0.015358545953793861	0.2534848324885098	0.252998044089072	2.988121246288891e-44	4.5428449692028545e-43	16	20	20
ENSG00000005249	PRKAR2B	2.422395814758954	NA	0.015418546262892532	0.019287355816178374	0.03873167687468326	2.8225654408863993e-07	7.713812708487788e-07	2	2	2
ENSG00000066379	ZNRD1	2.421661563459191	NA	0.015449731618451097	0.21365807725290534	0.20189566183576865	1.325044035352941e-34	1.4300302178897158e-33	37	53	53
ENSG00000236753	MKLN1-AS	-2.4198485795534697	NA	0.01552697112649969	0.010783781723648867	0.017172279857783933	0.0006731078151773343	0.0013021010628850656	6	7	7
ENSG00000108091	CCDC6	-2.419640438137565	NA	0.015535860393952884	0.02531801797470506	0.049089861465785777	6.7720467629149514e-09	2.1107566328104055e-08	8	9	9
ENSG00000160007	ARHGAP35	2.412804550892457	NA	0.015830305929052137	0.0024933457800611104	0.020529367191584134	0.00019841967896636555	0.0004117994765332449	6	8	8
ENSG00000069482	GAL	-2.411628413856044	NA	0.015881458123588325	0.027224497302849704	0.21797105083868568	1.4266576758102975e-37	1.7073100127334817e-36	2	4	4
ENSG00000079150	FKBP7	-2.411076367710088	NA	0.015905517629454094	0.02149584451535909	0.02273811870614456	8.918214454341534e-05	0.0001923996221883293	17	22	22
ENSG00000107736	CDH23	2.4110649213165933	NA	0.015906016829945642	0.05371634112406607	0.07833816256832347	1.5922108371849766e-13	6.662963310611314e-13	19	27	27
ENSG00000163406	SLC15A2	-2.410599578109488	NA	0.01592632306198165	0.003414328471256359	0.01685295208427975	0.0007564193000126312	0.0014553836616085058	4	6	6
ENSG00000175283	DOLK	-2.410144783533065	NA	0.0159461910044269	0.010546691699828765	0.012600360163563164	0.00362206904866645	0.006380571352396605	9	10	10
ENSG00000154122	ANKH	2.4095920660158354	NA	0.015970366096463823	0.16899850232153088	0.23003038737629175	7.736259220123971e-40	1.0073584613964008e-38	11	11	11
ENSG00000100852	ARHGAP5	-2.4086935549629547	NA	0.016009734489057344	0.02487230736763795	0.030753774981039705	4.965690637017369e-06	1.214961174692693e-05	10	14	14
ENSG00000092295	TGM1	-2.408550741519519	NA	0.0160159997329195	0.15600826611708313	0.09142747629235594	1.2437633670076083e-15	5.887192376708108e-15	28	38	38
ENSG00000139725	RHOF	-2.4069594951078157	NA	0.016085953859555333	0.0038279677856386837	0.020672034146144994	0.00018841560099905767	0.0003919382752951043	8	10	10
ENSG00000115970	THADA	-2.4044677223625417	NA	0.01619603641455531	0.01949755434990364	0.031161842121227905	4.288068894943178e-06	1.0551885992162512e-05	31	43	43
ENSG00000255201	AC087623.1	-2.404005558288434	NA	0.01621652671746334	0.006752314821656283	0.05561077566728004	6.410103913863434e-10	2.1533177672643296e-09	4	5	5
ENSG00000033050	ABCF2	2.401632015956551	NA	0.016322118386774016	0.056395147540614685	0.13554110185714183	6.193355020939277e-23	4.2079970385930134e-22	14	18	18
ENSG00000101608	MYL12A	-2.401069402694702	NA	0.01634723572977715	0.005105422169719866	0.03653404480881524	6.218919322309097e-07	1.6491146970508536e-06	1	1	1
ENSG00000124228	DDX27	-2.4005006623506135	NA	0.016372661120718193	0.02240509987361057	0.02165366470333045	0.00013202667675705219	0.0002794181759480054	31	39	39
ENSG00000177885	GRB2	-2.4003539134560783	NA	0.016379227128439776	0.014696120498264615	0.046277245976574725	1.86740629459637e-08	5.626168402324868e-08	2	5	5
ENSG00000130956	HABP4	-2.399930679279595	NA	0.016398176917423617	0.012232699653052868	0.04837447960495047	8.766398089420241e-09	2.706299925030922e-08	5	7	7
ENSG00000081985	IL12RB2	2.398943551489452	NA	0.016442449213447903	0.14628663346175572	0.17159403590840316	3.650039894609376e-29	3.219883444066676e-28	9	12	12
ENSG00000159322	ADPGK	2.3986688771744054	NA	0.016454786907363825	0.03045314309979677	0.045162842482378306	2.7901282500435866e-08	8.29684573608418e-08	19	23	23
ENSG00000182952	HMGN4	2.3952135856835572	NA	0.01661068608092589	0.21490885648144786	0.30443940375555456	1.2191316936806903e-54	2.590692616472139e-53	10	14	14
ENSG00000166685	COG1	2.3951668195001234	NA	0.01661280498913437	0.04989894383342934	0.10820768682677628	2.2654616915318732e-18	1.2416236033263053e-17	11	11	11
ENSG00000256683	ZNF350	-2.39368696760672	NA	0.01667997764746799	0.0011746610814013215	0.013866522826109437	0.002265809240726541	0.004099204839035705	3	3	3
ENSG00000146242	TPBG	2.3935126307797363	NA	0.016687906734251048	0.047702848645673306	0.0496478923413928	5.536657658133297e-09	1.735163417019881e-08	10	13	13
ENSG00000155229	MMS19	-2.3929879665374756	NA	0.0167117891805597	0.00871792178869044	0.015087519583189303	0.00144483171400673	0.002683862550205959	1	1	1
ENSG00000197728	RPS26	2.392974369104648	NA	0.01671240852743996	0.672543524455328	0.6570993551783486	2.120552227982317e-157	9.091337539417189e-155	23	30	30
ENSG00000197696	NMB	2.3908034348369727	NA	0.016811550828918418	0.023061801381417855	0.040092470286637955	1.7303893501347385e-07	4.811032257694655e-07	11	15	15
ENSG00000263072	ZNF213-AS1	-2.3870564808762045	NA	0.016983881776316757	0.2182225400572895	0.12393274837064439	5.5697519993650685e-21	3.4644786738161606e-20	30	44	44
ENSG00000173273	TNKS	2.38577547212241	NA	0.01704315285631862	0.01985670558856133	0.011971443876171339	0.004577666288412878	0.007963319048487771	36	44	44
ENSG00000231852	CYP21A2	-2.3849111572741606	NA	0.017083246368850086	0.21878050607828176	0.16028595143053567	3.495452863407434e-27	2.847673213994019e-26	38	46	46
ENSG00000145241	CENPC	-2.384569973103882	NA	0.01709909585862173	0.17322267629007515	0.22745615100550945	2.3718894097378762e-39	3.0264532356841395e-38	6	7	7
ENSG00000183773	AIFM3	2.384340755610452	NA	0.017109751252923168	0.25681549814032034	0.3522925560784648	5.191615809150105e-65	1.4838503251852527e-63	12	14	14
ENSG00000011600	TYROBP	2.3812239170074463	NA	0.017255219700577515	6.825918626741066e-05	0.012208830595073375	0.004190057426649173	0.007330676883248997	1	2	2
ENSG00000196313	POM121	2.38096651913642	NA	0.017267281271787203	0.02071364495726788	0.14704987079502346	6.768158372413968e-25	5.022377668910737e-24	9	13	13
ENSG00000253214	AC079209.1	2.380510044383536	NA	0.017288689700240143	0.03964119478235066	0.18052876719499902	9.516598827772105e-31	8.962117149778355e-30	3	3	3
ENSG00000140398	NEIL1	2.3803237309584877	NA	0.01729743439069485	0.004132122238061385	0.010868466342982427	0.0069169093991904625	0.01170380654037664	5	5	5
ENSG00000163833	FBXO40	2.3787412946899904	NA	0.017371863158007744	0.009318891145980807	0.062370545036108074	5.509123558591376e-11	1.9835389440748163e-10	7	9	9
ENSG00000197461	PDGFA	2.3787265965711804	NA	0.017372555787939687	0.014514107335175039	0.04513682107682428	2.8164049770069812e-08	8.37353137147932e-08	11	14	14
ENSG00000280433	FP565260.6	-2.3780706313453797	NA	0.017403491972664973	0.16267978647472014	0.3530636467969435	3.483716270241611e-65	1.0023867503082783e-63	14	16	16
ENSG00000263276	AC020978.7	-2.377666641451919	NA	0.017422568695927048	0.004241693875394815	0.01281259060366539	0.0033474928724377554	0.00592121250845127	9	10	10
ENSG00000232093	DCST1-AS1	-2.3762517102966734	NA	0.017489527510915114	0.028464001631732933	0.0508729302347626	3.5573888004724507e-09	1.1301530296276779e-08	4	5	5
ENSG00000025156	HSF2	2.376104592991733	NA	0.017496502478000213	0.23933458094855853	0.2367943047853078	4.003447828316649e-41	5.440184374627751e-40	12	15	15
ENSG00000175906	ARL4D	-2.3720282532219636	NA	0.017690737895584896	0.019739488910824204	0.04542138061313778	2.5419945746193236e-08	7.577379621092783e-08	14	19	19
ENSG00000036054	TBC1D23	2.370436835140853	NA	0.017767079496543502	0.006719940729481025	0.01243390933513329	0.0038533225512323186	0.006773332147507485	6	8	8
ENSG00000166199	ALKBH3	2.370143175125122	NA	0.017781198109558444	0.001536219112995895	0.024800943616360007	4.234207160620737e-05	9.483142039634977e-05	1	2	2
ENSG00000205309	NT5M	-2.369534283492819	NA	0.017810503785792985	0.1394826137591994	0.3887742866738487	1.926935098190774e-73	7.168114967217696e-72	20	25	25
ENSG00000261064	LINC02256	-2.3687128735812806	NA	0.01785010492081151	0.01117505490025717	0.012201104759028207	0.004202131951713314	0.007351051804542652	12	13	13
ENSG00000100612	DHRS7	2.367220747793773	NA	0.01792223944387795	0.029094179929367005	0.03413511272023675	1.4727724294552194e-06	3.7775313180866825e-06	12	15	15
ENSG00000119457	SLC46A2	-2.36507899213922	NA	0.018026225633031436	0.05948789773531227	0.13590374690581855	5.376431663128869e-23	3.666020938011808e-22	24	33	33
ENSG00000162994	CLHC1	-2.3609108835224473	NA	0.018230110828904866	0.32519290574125975	0.45660066957252904	1.5439457397893039e-90	9.69858076617098e-89	16	21	21
ENSG00000134030	CTIF	2.360496172805009	NA	0.018250506635424085	0.030087822478248656	0.0100556887053258	0.009394998403951168	0.015587648634826158	14	19	19
ENSG00000108010	GLRX3	-2.360160729491231	NA	0.018267018619944925	0.017713987639018387	0.01328745232516072	0.0028070297856824683	0.005015394227408695	6	8	8
ENSG00000053501	USE1	-2.3597678362958097	NA	0.01828637516825216	0.05502677669218722	0.09794822490817111	1.0849824616193506e-16	5.421434800206947e-16	6	9	9
ENSG00000108465	CDK5RAP3	-2.359139945755952	NA	0.01831734653864738	0.12994492051848067	0.15969180973362634	4.434989904919209e-27	3.596011436381065e-26	12	16	16
ENSG00000119927	GPAM	2.3577004814246445	NA	0.018388523018202246	0.006488264821689807	0.01800883749603245	0.00049604490469609	0.000977441579987734	10	16	16
ENSG00000134825	TMEM258	-2.3564720521255116	NA	0.018449455886536317	0.040572756165999875	0.06329886318138975	3.929408048951937e-11	1.4276571743956943e-10	10	11	11
ENSG00000121895	TMEM156	-2.3559114093803415	NA	0.01847732371315759	0.04091347263347453	0.051222237344368544	3.135653842419813e-09	1.0009926981321178e-08	17	22	22
ENSG00000157168	NRG1	2.3559008244548303	NA	0.018477850211391873	0.1267876986915624	0.23463608905291145	1.0327802851634342e-40	1.3824467789653158e-39	29	35	35
ENSG00000005189	REXO5	2.3529516437917204	NA	0.018625055998091573	0.005749202432064544	0.013232189592219019	0.0028650853429846588	0.005111667555851427	2	3	3
ENSG00000162267	ITIH3	2.3521915228493198	NA	0.018663162685320703	0.008248335353969521	0.02483634088889294	4.180484868485647e-05	9.371390197341223e-05	14	18	18
ENSG00000186318	BACE1	2.349473172678402	NA	0.01879999881796224	0.08170083068208361	0.10510357119175272	7.333867512048954e-18	3.909496237616646e-17	16	18	18
ENSG00000231133	HAR1B	2.3489316509992877	NA	0.018827362476918973	0.005190826474552603	0.0401138660240012	1.7171260176898104e-07	4.77570452114216e-07	4	5	5
ENSG00000198130	HIBCH	2.348412750127438	NA	0.018853615758969922	0.06337919400516318	0.12146964833620601	1.4366414642137877e-20	8.739611376304451e-20	3	4	4
ENSG00000169738	DCXR	2.347555100398937	NA	0.01889707790283904	0.11765079757525809	0.13481414423266064	8.222422485149501e-23	5.566771543538444e-22	34	49	49
ENSG00000140365	COMMD4	2.3458068568285353	NA	0.018985943075080863	0.012764727029705299	0.026217353816944042	2.540971021023993e-05	5.8115646891891774e-05	6	7	7
ENSG00000172292	CERS6	-2.345752728931998	NA	0.018988700278549774	0.0030218189439349635	0.026290210363006977	2.4751344835554846e-05	5.6655207232371866e-05	5	7	7
ENSG00000105771	SMG9	-2.345537993223608	NA	0.01899964208147575	0.07555764865392424	0.08506466071747608	1.3249402812943597e-14	5.912412407992968e-14	17	18	18
ENSG00000157796	WDR19	2.3451489456334467	NA	0.019019479943929496	0.023760582334642937	0.07131938439147315	2.099376867552902e-12	8.246040747060174e-12	10	14	14
ENSG00000182873	PRKCZ-AS1	2.344846907244494	NA	0.01903489361969373	0.018108174878683346	0.04523693469672935	2.7166426879830774e-08	8.08814330837184e-08	5	6	6
ENSG00000257433	AC004241.1	2.344332625595316	NA	0.01906116366114254	0.03328446368117349	0.1690530090320597	1.0226727522988114e-28	8.861958074367012e-28	7	9	9
ENSG00000169026	SLC49A3	2.342461907420808	NA	0.019156989428065985	0.0681383853721132	0.16832920632221413	1.3707182398962868e-28	1.1818223778773968e-27	19	23	23
ENSG00000136444	RSAD1	-2.340791863626816	NA	0.01924289133789084	0.021417108795988023	0.025584889037617273	3.191509317968344e-05	7.231923003942803e-05	7	8	8
ENSG00000261019	AC010132.4	2.3392073286450326	NA	0.019324705987404867	0.04622038688704869	0.05020892953032292	4.521459343857922e-09	1.4269139913106278e-08	13	18	18
ENSG00000144040	SFXN5	2.3384836368726507	NA	0.019362173537283124	0.008004853404774527	0.016214682775400415	0.0009554211205421692	0.001815259727770169	6	9	9
ENSG00000267080	ASB16-AS1	2.335985630742129	NA	0.01949199044892399	0.08845662557994229	0.188569122148184	3.458749306962944e-32	3.448216735358668e-31	9	10	10
ENSG00000164038	SLC9B2	2.332496633707818	NA	0.019674579802761192	0.0028211390444965235	0.014195188500077014	0.0020069213745070843	0.0036629091795893983	2	2	2
ENSG00000106588	PSMA2	2.332444442945145	NA	0.01967732239833226	0.1087353176975667	0.16839935007326348	1.3323697406302543e-28	1.1504938913428113e-27	12	16	16
ENSG00000149091	DGKZ	-2.3320982629409714	NA	0.019695522418836677	0.0022830877295337802	0.014132151113300557	0.0020541451700932115	0.0037419306906658683	3	3	3
ENSG00000164713	BRI3	2.3297849381036935	NA	0.01981752062676794	0.007360979315833789	0.030535420797308598	5.371276501626436e-06	1.310643436630503e-05	5	6	6
ENSG00000099331	MYO9B	2.328990111842702	NA	0.019859589545441765	0.031214538255070843	0.06263757003259789	4.998956326643727e-11	1.8040215076938822e-10	24	31	31
ENSG00000074356	NCBP3	2.3284308512409306	NA	0.019889237051490778	0.0380645041278753	0.13906924292447134	1.5604002664598823e-23	1.095794601536467e-22	10	14	14
ENSG00000116199	FAM20B	2.327147812271853	NA	0.01995739952021916	0.020631089153886076	0.026286137089230954	2.4787697588779278e-05	5.6730845582540484e-05	8	8	8
ENSG00000162384	CZIB	-2.3238957416285095	NA	0.020131082557943717	0.05025615091738004	0.13446296794754406	9.427995093920903e-23	6.365381412033448e-22	4	5	5
ENSG00000257605	AC073611.1	2.323363223230179	NA	0.02015964804267286	0.007977665122881434	0.042185849400676774	8.1489226398074e-08	2.3325968010358386e-07	4	4	4
ENSG00000162729	IGSF8	2.3226409195516085	NA	0.020198450558637716	0.07204340750634024	0.10183753095868424	2.5143901614613317e-17	1.305062859530883e-16	13	15	15
ENSG00000182463	TSHZ2	-2.3206709750768604	NA	0.02030460837540167	0.012812615417005476	0.01281570454446968	0.0033436252634587347	0.005914981394992144	14	15	15
ENSG00000198189	HSD17B11	2.317224239029817	NA	0.020491519792822203	0.12372531931802375	0.13044350470430824	4.497028408378284e-22	2.9479946550183174e-21	38	49	49
ENSG00000088038	CNOT3	2.3172109859514354	NA	0.020492241374119965	0.009651449307897467	0.04819125161621985	9.365411573526548e-09	2.8834370390378233e-08	15	19	19
ENSG00000172732	MUS81	-2.3170997857807314	NA	0.020498296686859097	0.001956809755825583	0.052940225949120054	1.6851355600521268e-09	5.483565411638315e-09	5	7	7
ENSG00000269973	AC010969.2	-2.3155635008151663	NA	0.02058211364544171	0.18677764117813284	0.15825201531909258	7.891308453990591e-27	6.329656158909478e-26	28	33	33
ENSG00000108039	XPNPEP1	-2.314779411178905	NA	0.020625007247107578	0.015120431543300583	0.05116612700566429	3.1998678300316844e-09	1.020731648385665e-08	10	16	16
ENSG00000169919	GUSB	-2.3144958397825066	NA	0.020640539192932815	0.12444820516505022	0.1822582042117288	4.677284584618737e-31	4.438890611047411e-30	21	27	27
ENSG00000235530	AC087294.1	2.311577986916387	NA	0.02080095088953652	0.026381386030431636	0.023996070375075975	5.661289133543487e-05	0.00012478849273925098	7	8	8
ENSG00000167608	TMC4	-2.3114224110517116	NA	0.02080953425048004	0.13684707604413784	0.4786104525054043	1.5167357841394435e-96	1.1259957559397106e-94	14	19	19
ENSG00000168237	GLYCTK	-2.3111695125897858	NA	0.02082349363795571	0.0267013254643978	0.17180166270169794	3.3548978968399965e-29	2.9640980954615713e-28	17	21	21
ENSG00000225756	DBH-AS1	2.3083032259505725	NA	0.020982277147709547	0.13230078521752023	0.16612640598738834	3.337711994560303e-28	2.842026961008671e-27	29	38	38
ENSG00000139835	GRTP1	2.3081324048837386	NA	0.020991773336391923	0.10058914837794945	0.05305616353534277	1.6159397438115961e-09	5.2673922574843304e-09	25	27	27
ENSG00000130731	METTL26	-2.3073859486947783	NA	0.02103331386175021	0.3350066084942567	0.4280800336715852	4.195091142228281e-83	2.0974232652499357e-81	9	17	17
ENSG00000119041	GTF3C3	-2.3051832371040892	NA	0.021156313280577762	0.06753468525721593	0.11224839581553339	4.882755418126267e-19	2.7553265108735555e-18	2	2	2
ENSG00000105983	LMBR1	-2.3050731876890507	NA	0.02116247484126811	0.04002591306720263	0.045670030218145655	2.324170947981644e-08	6.947662880266108e-08	15	18	18
ENSG00000096080	MRPS18A	2.3027016347659233	NA	0.0212956361600581	0.0007260457623850899	0.01311520578831868	0.00299202629365586	0.005328168111101178	3	4	4
ENSG00000130726	TRIM28	2.302273115317486	NA	0.02131977496594809	0.03255043770286694	0.03401417874219702	1.5381923586486087e-06	3.939366791329286e-06	22	28	28
ENSG00000180917	CMTR2	2.2994924847887046	NA	0.021476989635096096	0.07961530539808098	0.07488081665953823	5.682787938481869e-13	2.3059654468589508e-12	16	20	20
ENSG00000101605	MYOM1	2.298598159502061	NA	0.021527768166638976	0.1693957687088447	0.25958008769734986	1.5349912702718868e-45	2.42167114019251e-44	55	77	77
ENSG00000077782	FGFR1	-2.2977711253725146	NA	0.021574818991962223	0.18931017288262733	0.29750160111734625	3.3936760220909616e-53	6.83879554674946e-52	12	13	13
ENSG00000125868	DSTN	-2.297221648805241	NA	0.021606128756220994	0.08341936598099493	0.11947643675834135	3.0873330610880184e-20	1.851859904323135e-19	10	12	12
ENSG00000263155	MYZAP	-2.296953699767269	NA	0.02162141112160045	0.05811149974535647	0.34341970360782276	4.947508395096676e-63	1.3277749838421424e-61	19	23	23
ENSG00000126264	HCST	-2.2947795230668753	NA	0.021745762727332592	0.0037163214632364313	0.01541348404926476	0.0012817471861056007	0.0023996378269132037	9	11	11
ENSG00000164896	FASTK	2.294122763892754	NA	0.021783448140333544	0.04591027459957306	0.03217548951767035	2.978584589050906e-06	7.444942008108728e-06	4	4	4
ENSG00000083444	PLOD1	-2.2937479410098263	NA	0.021804981268062743	0.16671230716806085	0.35123239949510715	8.978006988620146e-65	2.5448568900470555e-63	12	14	14
ENSG00000105393	BABAM1	2.2934378789294763	NA	0.021822807961810787	0.030405080587395234	0.040921190214905215	1.2843929664841774e-07	3.6149770198977777e-07	15	20	20
ENSG00000140830	TXNL4B	-2.292699992779752	NA	0.02186528296385566	0.0307866412773048	0.02059158849584813	0.0001939926066137047	0.00040290410691757564	9	11	11
ENSG00000130475	FCHO1	-2.292405152508161	NA	0.02188227498298884	0.08716962870158892	0.2977479172937677	3.017333288918682e-53	6.094728924813484e-52	29	31	31
ENSG00000049089	COL9A2	-2.2921088798569906	NA	0.021899361124516865	0.009430650866032779	0.023806633012313557	6.0620465105900515e-05	0.00013314297593507786	5	7	7
ENSG00000077514	POLD3	2.2893647427196973	NA	0.022058168878384007	0.004715522599732623	0.01826814177476713	0.0004513211327106866	0.0008932147841725983	8	16	16
ENSG00000268119	AC010615.2	2.28835413375131	NA	0.022116906382287204	0.148483152299949	0.24033699802179687	8.401550625966344e-42	1.1721657138629149e-40	5	7	7
ENSG00000249931	GOLGA8K	2.286356452643381	NA	0.022233413756995887	6.368672854099182e-06	0.024733041490413204	4.3392068313794014e-05	9.705629053257514e-05	2	9	9
ENSG00000103269	RHBDL1	-2.2848540299509343	NA	0.02232138830958924	0.043037892144401714	0.06734426100549895	8.987104482060629e-12	3.406716506694468e-11	7	9	9
ENSG00000230753	ZNF341-AS1	2.2814403626380146	NA	0.02252240191283186	0.013335553906553253	0.06834219508536915	6.2411346717842586e-12	2.3847865081646225e-11	2	2	2
ENSG00000197070	ARRDC1	2.278189184162401	NA	0.022715308412343233	0.04267776029103769	0.18887364403722326	3.0487822115141824e-32	3.04860443995666e-31	17	23	23
ENSG00000122203	KIAA1191	-2.276426525933509	NA	0.022820493544589874	0.03702386630374923	0.13365259759535011	1.292556618354995e-22	8.678955931154976e-22	12	15	15
ENSG00000157693	TMEM268	2.274587035880094	NA	0.02293071453439989	0.006077714658235611	0.03550601343017781	8.998533473981082e-07	2.3513004806536887e-06	10	12	12
ENSG00000110025	SNX15	2.274440164952597	NA	0.022939534842035213	0.020690038384452887	0.1190135607053418	3.686709363437388e-20	2.202905187233023e-19	2	4	4
ENSG00000223745	CCDC18-AS1	-2.2742676014702234	NA	0.02294990187684438	0.4110594220660848	0.5127672097290326	2.1767529667078787e-106	2.1702986410507797e-104	32	39	39
ENSG00000129437	KLK14	2.2710302962898643	NA	0.023145143985617782	0.008520263042589656	0.023452437541251762	6.889270623437246e-05	0.00015052121534122223	4	5	5
ENSG00000075790	BCAP29	2.2702589248290668	NA	0.02319187767595687	0.007624539601351921	0.01774775773166555	0.0005455854849263394	0.0010676989023167631	6	8	8
ENSG00000179021	C3orf38	-2.2672342970537476	NA	0.023375916723367036	0.00651904146847271	0.05028297794434356	4.402162863685345e-09	1.3902757057652943e-08	3	5	5
ENSG00000197020	ZNF100	2.267210472225181	NA	0.02337737140669181	0.1996959252870719	0.4742883241030063	2.400813965226428e-95	1.7154816120695006e-93	13	17	17
ENSG00000189046	ALKBH2	-2.26632189374911	NA	0.023431681890878516	0.023997901016718108	0.019649889127445995	0.00027303080926672075	0.0005571400937785571	9	9	9
ENSG00000167644	C19orf33	-2.26567026964772	NA	0.02347157914344054	0.09217498049330913	0.20395624006096544	5.55987856342785e-35	6.084643106842641e-34	13	16	16
ENSG00000105576	TNPO2	-2.2654225826263428	NA	0.023486759834450515	9.886426357646333e-06	0.023762401635020827	6.159644056650099e-05	0.00013514807564929957	1	2	2
ENSG00000120158	RCL1	2.2646786114161506	NA	0.023532408938356425	0.027291666830636063	0.023943003826392167	5.7707947965826315e-05	0.00012705528304865265	39	51	51
ENSG00000204644	ZFP57	-2.2632214937268795	NA	0.023622038901131362	0.025602410047139864	0.6365487605831015	5.971997767669163e-149	1.96949595611074e-146	17	27	27
ENSG00000214941	ZSWIM7	2.2623429715803574	NA	0.02367622141209516	0.049281484908061064	0.0789560175004258	1.26789009370714e-13	5.334408051271772e-13	25	27	27
ENSG00000162433	AK4	2.260771010855809	NA	0.023773440595004754	0.005778513348787039	0.02697498463209781	1.934059209994439e-05	4.477815767813506e-05	9	14	14
ENSG00000169246	NPIPB3	2.259225480627184	NA	0.023869362593094957	0.04219546941569632	0.07326647927212382	1.028061151222144e-12	4.1192104397917164e-12	15	23	23
ENSG00000103266	STUB1	-2.257583313780117	NA	0.023971649921101644	0.010939489537760994	0.03403466017632903	1.5269118430088094e-06	3.911713653384833e-06	8	10	10
ENSG00000138079	SLC3A1	2.256948569542599	NA	0.024011288628190592	0.02204165053000847	0.010080567392351386	0.009307084447016022	0.015458323601150388	13	14	14
ENSG00000118680	MYL12B	-2.2556323741183357	NA	0.024093663974390604	0.012516262842372313	0.041890284254522396	9.063329772821304e-08	2.5827025967782073e-07	3	6	6
ENSG00000055955	ITIH4	2.2540449848590476	NA	0.024193338118988546	0.41110113315306823	0.454949222721427	4.261676028350486e-90	2.6383928595733746e-88	21	21	21
ENSG00000035141	FAM136A	-2.2527851185549097	NA	0.024272700947662033	0.02375067819659658	0.015224752945450948	0.001373761534413633	0.0025609997340645062	5	6	6
ENSG00000232788	ITGA6-AS1	-2.2526133148744325	NA	0.024283540852359512	0.05212756828637112	0.09320810167241694	6.399094542284819e-16	3.067880131552764e-15	29	34	34
ENSG00000173171	MTX1	2.2495460359275423	NA	0.024477777354605455	0.005155747954366974	0.021402844261709485	0.0001445790529455516	0.00030455548200015537	2	4	4
ENSG00000139428	MMAB	-2.247936388451124	NA	0.02458024642910725	0.02901914780409717	0.04503555430084792	2.9210395819393347e-08	8.666593043369835e-08	4	6	6
ENSG00000177335	C8orf31	2.2474003406599237	NA	0.024614453264081217	0.16304699807299702	0.2272841148334228	2.555964912342681e-39	3.2564815959706266e-38	4	4	4
ENSG00000100321	SYNGR1	-2.2455606384536333	NA	0.024732164081428688	0.015913911327561203	0.24687115616465546	4.6295459095519795e-43	6.68283525276994e-42	6	9	9
ENSG00000133612	AGAP3	2.243914006456995	NA	0.02483793478178817	0.09474928711242085	0.15773118625325752	9.717980834940332e-27	7.769401088036912e-26	21	24	24
ENSG00000054219	LY75	-2.24348476769186	NA	0.024865571037812315	0.4941871456846957	0.3749659153944273	3.413152504716064e-70	1.1590525208589264e-68	28	35	35
ENSG00000066933	MYO9A	-2.2430399505055676	NA	0.024894238393851097	0.006889045940081242	0.020069291841381322	0.00023446426309771588	0.00048228711141450514	8	9	9
ENSG00000169371	SNUPN	-2.2411685949594036	NA	0.025015156292084634	0.11305916200913632	0.14337053368706568	2.8855854915885344e-24	2.088852072404043e-23	10	12	12
ENSG00000105953	OGDH	-2.2399685158590934	NA	0.02509296691112412	0.0029201076302229592	0.038514345408254984	3.0519453267948133e-07	8.308907828100374e-07	11	14	14
ENSG00000135862	LAMC1	2.23979044062188	NA	0.025104530771570016	0.11547891492294249	0.21145055371761384	2.3187995929817865e-36	2.668798269801655e-35	5	6	6
ENSG00000100294	MCAT	-2.2388943682811777	NA	0.025162790012741847	0.027926165827675615	0.04096540602366391	1.2641267237894855e-07	3.5608589333551064e-07	13	17	17
ENSG00000048162	NOP16	2.2381791562996263	NA	0.02520937434613053	0.025503878779124967	0.048562630292673124	8.191088208444457e-09	2.5359987666837695e-08	13	16	16
ENSG00000066136	NFYC	-2.2376448731754714	NA	0.0252442228252565	0.011712594107539035	0.015361177661018466	0.001306607148427319	0.0024432456644182853	7	7	7
ENSG00000095787	WAC	-2.2348413329775174	NA	0.025427767225885262	0.042403381213297876	0.0485251287868423	8.302666316454283e-09	2.5686028229820008e-08	12	16	16
ENSG00000189430	NCR1	2.232147530180074	NA	0.025605213932427023	0.06431382404051662	0.15942529844012812	4.9345414606107285e-27	3.9944700951858226e-26	14	23	23
ENSG00000137449	CPEB2	2.2318429942074314	NA	0.02562534162193339	0.008716712402208233	0.06838877667501363	6.135766016361485e-12	2.346092562198063e-11	12	14	14
ENSG00000157978	LDLRAP1	2.2308937228971066	NA	0.025688169636729524	0.07271595117723324	0.2430081876117294	2.5765428275314312e-42	3.6456380321234745e-41	6	7	7
ENSG00000122490	SLC66A2	2.230783662781158	NA	0.0256954626349337	0.038323670710404656	0.15713558284389406	1.232878553673743e-26	9.833783403233031e-26	9	14	14
ENSG00000176973	FAM89B	2.229594950188382	NA	0.025774345407244496	0.013446266227598076	0.04570845715671771	2.2922130858450515e-08	6.85664786484507e-08	8	9	9
ENSG00000130584	ZBTB46	2.227573178267606	NA	0.025908990914371367	0.004111960255356493	0.0119827431521718	0.0045584164769979065	0.007933856101089728	13	15	15
ENSG00000236008	LINC01814	2.226208772143209	NA	0.02600020066315869	0.06666547652483071	0.137683324174295	2.68340044009026e-23	1.8615547794137488e-22	2	3	3
ENSG00000242797	GLYCTK-AS1	-2.226189150825621	NA	0.026001514358906384	0.004644369479065131	0.014314335255507286	0.0019206403497687256	0.0035125372036028447	6	8	8
ENSG00000072952	MRVI1	2.2258348028944748	NA	0.026025248707206218	0.033555925357405106	0.05522715365474391	7.365577019784939e-10	2.4579155538488407e-09	16	17	17
ENSG00000156206	CFAP161	-2.2254990497377287	NA	0.02604775484966021	0.029332705731360688	0.06337218459351902	3.825883294385739e-11	1.390927975735023e-10	7	7	7
ENSG00000162231	NXF1	-2.22341891807103	NA	0.026187565211437294	0.011714632591031492	0.01511285437357491	0.0014314374809350416	0.00266042282004498	9	11	11
ENSG00000163485	ADORA1	-2.2228011425818046	NA	0.026229212018811128	0.08121908565047359	0.16025873910118626	3.5337865138014175e-27	2.8775358463998343e-26	17	21	21
ENSG00000120253	NUP43	-2.222783424199824	NA	0.02623040733233078	0.16947848845413738	0.2951553509533135	1.0375941181539041e-52	2.07385798743838e-51	3	4	4
ENSG00000271119	AC026412.3	2.2227386278771126	NA	0.02623342958180148	0.07809131636973332	0.04022792098248078	1.6481181699848067e-07	4.594956673235157e-07	33	37	37
ENSG00000163281	GNPDA2	-2.2224664694646323	NA	0.026251797616522382	0.004947344154051069	0.1837417176357346	2.540215959679392e-31	2.4404573385177533e-30	3	4	4
ENSG00000146376	ARHGAP18	2.222293415735086	NA	0.026263482832712483	0.010199964118722992	0.044961290329075566	3.000233139286809e-08	8.889253300903505e-08	18	22	22
ENSG00000284526	AC015802.6	-2.2222653146841425	NA	0.026265380741866032	0.02405609504050532	0.12337027148591255	6.916762733663765e-21	4.274434743048646e-20	9	13	13
ENSG00000123268	ATF1	-2.222156825951869	NA	0.026272709044657644	0.13186312445334583	0.16268670048604097	1.3336047703225419e-27	1.1075054821434028e-26	10	12	12
ENSG00000178199	ZC3H12D	2.2219683242649295	NA	0.02628544634298537	0.010304668127650152	0.0806000400018208	6.912168815061796e-14	2.954555907514824e-13	19	25	25
ENSG00000108387	SEPTIN4	-2.2217697965877052	NA	0.026298866879577408	0.010555643501679198	0.012392166489406605	0.003913630448547112	0.006872296596573257	18	27	27
ENSG00000271959	AC100803.4	-2.2195866046014916	NA	0.026446842405033602	0.03951761778857322	0.03974285541909384	1.9622101693368958e-07	5.428285561212845e-07	14	18	18
ENSG00000276289	KCNE1B	-2.2191448975266432	NA	0.026476868398234814	0.19860241512346427	0.3032022621897563	2.211538220396824e-54	4.647753546762884e-53	45	52	52
ENSG00000136247	ZDHHC4	-2.2174860028409733	NA	0.026589898501775445	0.0039439440014979715	0.2592616526152803	1.7731280257978235e-45	2.789667203156594e-44	8	18	18
ENSG00000117500	TMED5	-2.2145434829665707	NA	0.026791414944808977	0.051213533556497284	0.06422669699779655	2.8025207702602664e-11	1.0293516532275286e-10	5	6	6
ENSG00000136167	LCP1	-2.2144421508364087	NA	0.02679837803222496	0.012422622307198258	0.02348273543528117	6.814285516683922e-05	0.00014895880474902814	4	8	8
ENSG00000110042	DTX4	-2.2138880726621277	NA	0.02683647942784216	0.0279181497503411	0.015275855585182565	0.0013482076902156085	0.0025160968200574024	16	17	17
ENSG00000158286	RNF207	-2.213643684713605	NA	0.026853299717742637	0.0860636254927009	0.10555162442390477	6.1914242828360865e-18	3.3128466466881763e-17	19	27	27
ENSG00000164466	SFXN1	-2.2131339505606866	NA	0.02688841206988914	0.019519270074286665	0.034728340898763005	1.1900010026812185e-06	3.0794216379930912e-06	10	12	12
ENSG00000081014	AP4E1	2.2123046391957204	NA	0.02694562277857741	0.0762980798941631	0.11824828857444195	4.942578315583258e-20	2.938983201592832e-19	3	3	3
ENSG00000141503	MINK1	2.211971048055694	NA	0.026968665451866443	0.006027242920133876	0.01963317585878423	0.0002746933920082306	0.0005603326965087603	6	7	7
ENSG00000129667	RHBDF2	-2.211844465040995	NA	0.026977413573648305	0.06013027298778149	0.09451202201471712	3.930616576330449e-16	1.906282343537638e-15	9	13	13
ENSG00000204217	BMPR2	-2.2106912063190896	NA	0.027057227900885675	0.06233987456695109	0.1301945673627302	4.952810413233859e-22	3.2393495719507037e-21	13	18	18
ENSG00000167447	SMG8	-2.209551704396485	NA	0.027136290265752618	0.03275439202392562	0.032291554421501244	2.856877539477767e-06	7.152203346642953e-06	4	4	4
ENSG00000162972	MAIP1	2.2095419905593614	NA	0.027136965099707182	0.008954285809065309	0.08710982222185758	6.202968438108858e-15	2.826108016608098e-14	9	11	11
ENSG00000144746	ARL6IP5	-2.207505323060812	NA	0.02727877552296303	0.009545861713046147	0.02844113266188496	1.1408946020686804e-05	2.702002697262229e-05	12	14	14
ENSG00000173585	CCR9	2.2070792158596424	NA	0.02730852555044605	0.007308934934019764	0.02172782407965359	0.00012852932050512938	0.00027241988843683894	4	5	5
ENSG00000239697	TNFSF12	-2.2064270511562296	NA	0.027354112713386846	0.07975422678290488	0.18676236192521248	7.304684988241545e-32	7.150002446538484e-31	20	22	22
ENSG00000111913	RIPOR2	2.205201494773702	NA	0.027439958353022365	0.005000365974673844	0.05181275928378398	2.5331234425178766e-09	8.153253362563639e-09	17	20	20
ENSG00000130751	NPAS1	2.2045670538812496	NA	0.027484489795279295	0.028609374219169675	0.032047083876063184	3.1192853132438603e-06	7.778482454096112e-06	33	36	36
ENSG00000178980	SELENOW	2.2036665699082185	NA	0.027547801845892676	0.04668876028044498	0.07126108648237117	2.1447006185890763e-12	8.41442940017938e-12	10	14	14
ENSG00000163472	TMEM79	-2.2019083592211004	NA	0.02767178240257537	0.2228846937957093	0.30396157093602955	1.5346273795912283e-54	3.245046230901353e-53	10	12	12
ENSG00000168556	ING2	2.201691982985272	NA	0.027687073417302012	0.00783674912679511	0.01348652929355222	0.002607588638296912	0.004679035006608114	8	11	11
ENSG00000123200	ZC3H13	-2.2016263064506028	NA	0.027691716130128257	0.016631145599931122	0.02466077185898864	4.45382938464024e-05	9.946440958092914e-05	6	8	8
ENSG00000277481	PKD1L3	2.2012125810683876	NA	0.027720978059047816	0.08527164079390002	0.04124490078225789	1.1432113049610306e-07	3.229275353117561e-07	21	24	24
ENSG00000105323	HNRNPUL1	-2.201202334279367	NA	0.027721703131207646	0.006524384637740709	0.026965850220737202	1.9404322315051262e-05	4.490667525566191e-05	3	6	6
ENSG00000100227	POLDIP3	-2.2005999056297214	NA	0.027764360288314485	0.01724122576143857	0.04279848605899792	6.536574086670172e-08	1.8871331483553326e-07	8	10	10
ENSG00000101247	NDUFAF5	-2.200381279447952	NA	0.027779854903712105	0.09700604259182068	0.12498594295417821	3.7115320943238805e-21	2.3255047090084115e-20	12	15	15
ENSG00000255423	EBLN2	-2.199512844641741	NA	0.02784147682967533	0.015935873471998274	0.012279506689507239	0.004081220969661361	0.007151937299072418	3	4	4
ENSG00000187837	HIST1H1C	-2.1993256711373954	NA	0.02785477361278316	0.15620700552761121	0.027384179146116468	1.6690744954485493e-05	3.88793242630361e-05	29	40	40
ENSG00000137216	TMEM63B	2.1987907162468057	NA	0.027892806934020305	0.04328707760721836	0.167356378957796	2.0312340101688094e-28	1.73907299253045e-27	14	15	15
ENSG00000121210	TMEM131L	2.19753669637615	NA	0.027982138653437075	0.020336437726706468	0.01589917877805072	0.0010725215704986302	0.0020274109802117515	21	27	27
ENSG00000111300	NAA25	2.197500202393367	NA	0.027984742038047263	0.02545092681688598	0.020043138323155598	0.0002367005641790138	0.0004865952979028899	8	10	10
ENSG00000187824	TMEM220	-2.1954518207586986	NA	0.028131203332977656	0.012145463894241548	0.018386169749132743	0.00043233029174608663	0.000857807725691732	5	7	7
ENSG00000222041	CYTOR	2.1947345618834837	NA	0.02818264397180051	0.06491986564608004	0.11375858618441302	2.7470558724081307e-19	1.5692625301774495e-18	13	19	19
ENSG00000165113	GKAP1	-2.1934874273588485	NA	0.028272279448296606	0.011574259048289971	0.02989067222493722	6.772878506601002e-06	1.6372722513349393e-05	3	6	6
ENSG00000076864	RAP1GAP	-2.193334700650517	NA	0.028283273261817052	0.011735007954540263	0.3042952687186264	1.3067957506631868e-54	2.7701162333897394e-53	16	20	20
ENSG00000270882	HIST2H4A	-2.19277892420665	NA	0.028323311131132595	0.007358658870480912	0.012263971239515937	0.004104895863342152	0.0071912206722294985	5	8	8
ENSG00000268555	AC123912.4	2.1925501488161485	NA	0.028339806183271136	0.5594806643736888	0.5843549969545903	1.815211973008426e-129	3.2426114713668226e-127	28	32	32
ENSG00000174903	RAB1B	2.1924696979373097	NA	0.028345608780200277	0.001975881002539691	0.02561461344558018	3.1574933536196235e-05	7.158626853678335e-05	2	2	2
ENSG00000163683	SMIM14	-2.190805743043779	NA	0.028465852857066126	0.021365125541851982	0.02033272425070581	0.00021308938774507213	0.00044059198341454565	12	15	15
ENSG00000275759	AC026367.3	2.1901627572079154	NA	0.028512435163722594	0.10584511856121459	0.12114666618895616	1.6264132128838018e-20	9.855604306623433e-20	8	14	14
ENSG00000174718	RESF1	-2.190054656272273	NA	0.028520273181402846	0.01705669916848903	0.04051140322174576	1.4883671674514023e-07	4.1644654192566646e-07	15	18	18
ENSG00000151353	TMEM18	2.189379872724555	NA	0.028569241319296012	0.06325637569945135	0.08517427039972887	1.2721758938069022e-14	5.682871686088712e-14	22	29	29
ENSG00000251381	LINC00958	-2.1891764660069075	NA	0.028584016469248567	0.38242427847701044	0.45916396180051144	3.173680656719386e-91	2.008319172770507e-89	7	7	7
ENSG00000197013	ZNF429	2.1886951270297264	NA	0.028619006405325352	0.5318194436273177	0.5964086130445846	9.677671023966814e-134	2.0239314681708157e-131	12	14	14
ENSG00000276691	AC004466.3	2.1886428280382884	NA	0.02862281039255616	0.2026089977975275	0.22626430675473555	3.9795246004810604e-39	5.047697290950422e-38	23	30	30
ENSG00000176024	ZNF613	2.1873745578226913	NA	0.0287151919253466	0.06432624327048567	0.09873420801133276	8.077771244469179e-17	4.0778833992170133e-16	5	6	6
ENSG00000175224	ATG13	2.186835238219944	NA	0.028754554013596993	0.03391498457905843	0.01489319204629301	0.0015518703143421598	0.0028696381303271188	17	21	21
ENSG00000160404	TOR2A	2.186409933282714	NA	0.028785627530833056	0.020475645620446035	0.014108408413616227	0.002072221713960202	0.003771254395914625	6	6	6
ENSG00000196715	VKORC1L1	-2.1863168512888573	NA	0.02879243211798728	0.014056189865096956	0.4049988879450294	2.364029472771675e-77	9.53899798319093e-76	2	4	4
ENSG00000127084	FGD3	-2.1849895089656313	NA	0.028889615816007633	0.11424912831925055	0.27001939126055957	1.3120150573973624e-47	2.225494185885991e-46	30	37	37
ENSG00000089597	GANAB	2.183719604503341	NA	0.02898285829826851	0.0018554817280079258	0.09368180612413993	5.361113267741962e-16	2.5803460967866095e-15	10	13	13
ENSG00000100228	RAB36	-2.182889912109672	NA	0.029043918112422337	0.015159810567486075	0.024412174066049296	4.8718028329508786e-05	0.00010829105221292887	3	3	3
ENSG00000124380	SNRNP27	2.1807009575873835	NA	0.02920554217871096	0.019810906490856765	0.014406723857017344	0.0018563251568350088	0.0034014446110229263	9	11	11
ENSG00000145390	USP53	2.1797192104698047	NA	0.02927828167758708	0.34693776267483967	0.3401857232537531	2.5652728051560476e-62	6.736885656297253e-61	10	13	13
ENSG00000110057	UNC93B1	2.1795764761196077	NA	0.029288870103418164	0.025549468286808506	0.02406000787666713	5.532114725356906e-05	0.0001221138311560633	7	9	9
ENSG00000170004	CHD3	2.1789686012657534	NA	0.029334000830946425	0.08197359619263764	0.09970457447537252	5.610064880344233e-17	2.861600316270769e-16	12	14	14
ENSG00000171860	C3AR1	2.177210826578876	NA	0.029464840887380613	0.5408031612366643	0.5435073859380993	7.449344427839113e-116	9.257159970508185e-114	23	26	26
ENSG00000180694	TMEM64	2.1761454505677924	NA	0.02954438629650434	0.013795768767536859	0.019965765677327326	0.00024344274832173993	0.0004999161406980622	5	5	5
ENSG00000064607	SUGP2	2.1754488036247466	NA	0.029596500675453868	0.005795155425617304	0.023254693574976774	7.39942257633092e-05	0.00016107222361195602	6	10	10
ENSG00000171262	FAM98B	-2.1744250494837845	NA	0.02967322855826292	0.014219652822293729	0.017925291925103937	0.0005113844874318809	0.0010059339957523888	8	9	9
ENSG00000111880	RNGTT	2.173699842741238	NA	0.02972768448798258	0.03115838896145718	0.045021552585016986	2.9358092989807094e-08	8.705895498568249e-08	9	9	9
ENSG00000139610	CELA1	-2.1732512771707033	NA	0.029761410369635206	0.08774977062385679	0.15454448390534542	3.4649771696095943e-26	2.715762956199037e-25	9	12	12
ENSG00000131023	LATS1	2.1727843964309552	NA	0.02979654823278959	0.015885909881870178	0.012632227834407731	0.003579426197241103	0.0063132345836149	5	6	6
ENSG00000105821	DNAJC2	2.1727312283408122	NA	0.029800551972288793	0.0059264927842466305	0.015810692868193144	0.0011078914661959212	0.002090814433123567	12	15	15
ENSG00000167747	C19orf48	-2.170011940836343	NA	0.030005941372553593	0.004368340845572313	0.15397845245827413	4.3407378087529935e-26	3.386683925491587e-25	20	30	30
ENSG00000237651	C2orf74	2.169815483822753	NA	0.03002082690167109	0.1943429272845034	0.24221368281642244	3.663554578084553e-42	5.153921038521083e-41	4	5	5
ENSG00000281831	AL645929.2	-2.1694437887140117	NA	0.030049007569573145	0.16501745869626397	0.4524472874985597	1.9728158483841973e-89	1.1829307337042167e-87	25	40	40
ENSG00000162585	FAAP20	2.1684976411175714	NA	0.030120843902877222	0.2808027278646271	0.17736305823888335	3.4797094671170214e-30	3.2099805084233355e-29	83	103	103
ENSG00000140320	BAHD1	2.167696697191283	NA	0.030181770938981927	0.033602386050527976	0.05169195830163634	2.646161646176324e-09	8.504315230561803e-09	12	15	15
ENSG00000070731	ST6GALNAC2	-2.1650705390652787	NA	0.030382283719267777	0.08051258979241763	0.27367302337286953	2.4390234177698515e-48	4.2463769128259067e-47	28	37	37
ENSG00000089327	FXYD5	2.164768285723235	NA	0.030405434677614893	0.06348418838330286	0.14248256792783795	4.091087191998205e-24	2.9441063472755865e-23	22	31	31
ENSG00000179242	CDH4	2.1629829001043293	NA	0.030542494850770374	0.020733375808559697	0.06004754172214407	1.2820173132989189e-10	4.514438379006809e-10	7	9	9
ENSG00000112992	NNT	2.1627796286745364	NA	0.03055813315259556	0.09355222911419755	0.1492364142961381	2.851032355236858e-25	2.153848187663299e-24	14	16	16
ENSG00000175164	ABO	-2.1627629036831117	NA	0.03055942016422645	0.3727063142823559	0.5996800903339806	6.367944985137988e-135	1.3823277031662198e-132	25	40	40
ENSG00000186409	CCDC30	2.1604811974283464	NA	0.030735437642544182	0.08464260581689638	0.06137347271708519	7.917679395551566e-11	2.8322962860724614e-10	25	29	29
ENSG00000158201	ABHD3	-2.160347013584682	NA	0.03074581602386831	0.014676238150535254	0.03043542342286208	5.567928403252418e-06	1.3553499529790732e-05	12	12	12
ENSG00000196267	ZNF836	2.159520385228161	NA	0.030809817565130748	0.013470759031940099	0.019046813230177862	0.00033994014957063696	0.0006844703093796939	15	20	20
ENSG00000100865	CINP	2.1593319202352643	NA	0.030824425432928026	0.09825494732419465	0.04189351278036097	9.052807545580649e-08	2.580132900102419e-07	29	32	32
ENSG00000100600	LGMN	2.1579320448021218	NA	0.03093311561443436	0.011303336298945477	0.021529697418421565	0.00013808764588607483	0.00029149003437965254	24	27	27
ENSG00000130684	ZNF337	2.1579128578701376	NA	0.030934607623258246	0.07436163137534417	0.02830195922479011	1.1994910122071004e-05	2.83685993219412e-05	7	7	7
ENSG00000137075	RNF38	-2.1578494802623887	NA	0.030939536414072554	0.015774051040630937	0.036985301899753374	5.287832472432295e-07	1.4080906687848048e-06	7	8	8
ENSG00000257727	CNPY2	-2.1571655158897594	NA	0.030992770305261225	0.02712721578885293	0.031813678547492646	3.392287941975509e-06	8.423739634656533e-06	16	20	20
ENSG00000160471	COX6B2	-2.156236393923733	NA	0.03106521107739318	0.20105873162418952	0.26434726503745315	1.758933836274171e-46	2.845656260213751e-45	15	23	23
ENSG00000120029	ARMH3	2.1550284223814806	NA	0.031159610140653955	0.1658816012834024	0.12995707016453095	5.430510522055032e-22	3.545025692528426e-21	26	32	32
ENSG00000118046	STK11	-2.153905352160459	NA	0.031247595157529274	0.07938123099740815	0.12943570339525404	6.646471225381388e-22	4.32071019878944e-21	6	6	6
ENSG00000125870	SNRPB2	-2.15190367457433	NA	0.03140494179182859	0.024873106316859947	0.03810384212844324	3.5372557731455837e-07	9.572415851928928e-07	8	12	12
ENSG00000160233	LRRC3	2.150839822703619	NA	0.031488844681857545	0.0898083113622556	0.13463745412946254	8.808436547838566e-23	5.958811769581206e-22	43	50	50
ENSG00000273759	AL117379.1	-2.1501060950246824	NA	0.03154682361398669	0.0102779888302587	0.04677606062285158	1.5601106658538407e-08	4.731094219049958e-08	17	22	22
ENSG00000161551	ZNF577	-2.1489432470981162	NA	0.03163889903915418	0.0834550672300887	0.07527277547171776	4.92038250228238e-13	2.0018894313556472e-12	24	29	29
ENSG00000115947	ORC4	-2.148651863589354	NA	0.03166200714578255	0.02132103585307529	0.010058171082464628	0.009386188442179588	0.015574624634246519	6	8	8
ENSG00000268658	LINC00664	2.1469243110805953	NA	0.03179930781866428	0.19004411017138162	0.29439721231599636	1.4877112115665348e-52	2.956287319484879e-51	3	5	5
ENSG00000171159	C9orf16	2.14587690895364	NA	0.03188280052138212	0.0023266645792732626	0.010798464704232043	0.007101236315894344	0.011997941042489864	6	7	7
ENSG00000082196	C1QTNF3	2.1452427627740156	NA	0.03193344218849626	0.005159817340688385	0.011559023996589125	0.00533983474745236	0.009185758459630908	2	2	2
ENSG00000198168	SVIP	2.143172237905033	NA	0.03209927063542653	0.017807651154481824	0.03336794396853314	1.94032777212862e-06	4.928852164750957e-06	4	5	5
ENSG00000095574	IKZF5	-2.1426593460415995	NA	0.03214046204262284	0.020880136067599444	0.011265970742571626	0.00595878561876907	0.010187141319536514	10	12	12
ENSG00000198521	ZNF43	2.1405637656916783	NA	0.03230923343412158	0.019063766924373605	0.15309281496626556	6.173905639560605e-26	4.788616364216409e-25	4	5	5
ENSG00000180901	KCTD2	2.1402599689214155	NA	0.0323337631711854	0.005099346839602012	0.029272941065674712	8.458045504172464e-06	2.0266455547164117e-05	2	2	2
ENSG00000069275	NUCKS1	-2.1381426663252174	NA	0.032505165976644435	0.04686405363561763	0.07186293929390997	1.7202031915723787e-12	6.800739510006136e-12	14	21	21
ENSG00000068489	PRR11	2.138136287909806	NA	0.03250568350453212	0.02118831324455079	0.03531574494716466	9.63536500088568e-07	2.510817115942691e-06	15	17	17
ENSG00000034713	GABARAPL2	-2.1350851945626377	NA	0.032754051768540994	0.004000110491382635	0.014119116622547499	0.0020640491701805785	0.003758375368382538	8	13	13
ENSG00000162302	RPS6KA4	2.131250844332091	NA	0.033068482307756907	0.15745635672593053	0.22002441087479255	5.901238380782879e-38	7.198009163847596e-37	6	8	8
ENSG00000156453	PCDH1	-2.130942277672694	NA	0.033093897834620266	0.010272690377568143	0.018780078784868523	0.0003745772856721745	0.0007498104204496464	9	13	13
ENSG00000187775	DNAH17	2.1306041874685646	NA	0.03312176430300163	0.023333008400594633	0.0865963372741683	7.50602458606004e-15	3.406213697442276e-14	20	25	25
ENSG00000142039	CCDC97	-2.1302521228790283	NA	0.03315080392737928	0.006460462952093495	0.012986108798656543	0.00313873913641995	0.005571497510657874	1	1	1
ENSG00000204267	TAP2	-2.1300049584814604	NA	0.033171204001799154	0.20901696082070717	0.28698185645971186	4.948348677698002e-51	9.407897059184372e-50	26	31	31
ENSG00000172273	HINFP	-2.1299755319803957	NA	0.033173633476569715	0.04385983307555705	0.07009235805326756	3.290342314351114e-12	1.278053915035272e-11	16	17	17
ENSG00000216490	IFI30	2.1296258069590452	NA	0.033202518707151414	0.0062699429452845075	0.015446352637305108	0.0012663703477163479	0.0023731816296566114	7	7	7
ENSG00000133101	CCNA1	-2.128916119094094	NA	0.03326120091343108	0.21576677314281179	0.2245911156361667	8.217906193595141e-39	1.0332028835334535e-37	19	25	25
ENSG00000178188	SH2B1	2.127918385510072	NA	0.033343850934949806	0.03322314641799382	0.029016384072602243	9.275852608619604e-06	2.2130160877186647e-05	5	6	6
ENSG00000148700	ADD3	-2.126433079521336	NA	0.033467215850460724	0.05062450749396197	0.06738104389850297	8.867171496870478e-12	3.362740468815388e-11	18	21	21
ENSG00000172671	ZFAND4	2.1257515749039517	NA	0.03352395006444584	0.02043575744832575	0.04314773681984711	5.764429813368983e-08	1.6735095119259299e-07	10	16	16
ENSG00000164916	FOXK1	2.1256356153973703	NA	0.03353361170118014	0.029984574583507447	0.05323466599508616	1.5149082950174908e-09	4.944644528217539e-09	10	14	14
ENSG00000031691	CENPQ	2.1252794968384845	NA	0.03356329805463263	0.1618958753737501	0.19532831962861547	2.0798287447085402e-33	2.1590183500609414e-32	17	22	22
ENSG00000232442	MHENCR	2.1251297499617126	NA	0.033575787796858395	0.01728843249271778	0.036432379605516846	6.450353736105504e-07	1.7078449316114452e-06	2	2	2
ENSG00000099769	IGFALS	-2.1247936791361117	NA	0.03360383249074941	0.01524588238052113	0.03124813664849057	4.157076830385446e-06	1.0245718678396094e-05	3	3	3
ENSG00000126861	OMG	-2.124436547986725	NA	0.033633656598613636	0.07398607612448653	0.020358360124573052	0.00021111681566602348	0.0004367068618573073	15	17	17
ENSG00000177666	PNPLA2	2.1239554882049556	NA	0.033673865800351366	0.013968649241724133	0.04519412484104149	2.7588628979425478e-08	8.208143621932122e-08	1	2	2
ENSG00000136014	USP44	2.1238539550752598	NA	0.03368235766123562	0.03602261044038079	0.06266018747708146	4.957974545036931e-11	1.7903622967538077e-10	11	14	14
ENSG00000204444	APOM	2.1234563936309745	NA	0.0337156258789971	0.012441169597217623	0.017649025493773427	0.0005655927910839131	0.001104583848570553	7	8	8
ENSG00000172757	CFL1	-2.1230463734428264	NA	0.033749966084882725	0.0022209757390891332	0.03832372552228356	3.2684195268040533e-07	8.875712821086732e-07	7	11	11
ENSG00000175806	MSRA	-2.122365042634614	NA	0.0338070953729024	0.04574004448256798	0.07642900056276278	3.216085294039481e-13	1.3213379661591531e-12	27	32	32
ENSG00000128340	RAC2	2.1222373415081437	NA	0.03381781225280082	0.004108108183466999	0.06376211174532428	3.319374378462004e-11	1.2126960207977185e-10	9	16	16
ENSG00000163346	PBXIP1	-2.1212588345356567	NA	0.0339000265505135	0.007259821720124592	0.013395381974955297	0.0026970576187438466	0.004829470721921084	5	5	5
ENSG00000163584	RPL22L1	2.1210804729490493	NA	0.033915030915791074	0.15837936174367037	0.21970435979023342	6.772729116593691e-38	8.237271746132284e-37	5	5	5
ENSG00000160199	PKNOX1	2.1203381679117386	NA	0.033977537067357226	0.03259374604756284	0.1059726605169315	5.2802297334544225e-18	2.836800115883768e-17	16	18	18
ENSG00000197363	ZNF517	-2.119638407693999	NA	0.034036550865224016	0.008451679215441698	0.058802513427204765	2.0148600079253073e-10	7.005846365756507e-10	4	9	9
ENSG00000118600	RXYLT1	2.118866443634033	NA	0.03410175554921438	0.007003817960296642	0.015174740023107428	0.001399243953785426	0.0026051063471356282	1	2	2
ENSG00000118690	ARMC2	2.1179268293815348	NA	0.03418126501191239	0.09226701525585869	0.11590790495056617	1.2097316195367233e-19	7.044376075869361e-19	13	15	15
ENSG00000137266	SLC22A23	2.1154128893512882	NA	0.034394772189672664	0.06264851858504936	0.04459406129598301	3.424504717598756e-08	1.0104410082949253e-07	35	42	42
ENSG00000166189	HPS6	2.114625058507423	NA	0.03446191618578015	0.05285142587476208	0.16554686654014336	4.21669150804293e-28	3.5833519658785034e-27	5	7	7
ENSG00000105538	RASIP1	-2.114094406994231	NA	0.0345072048004959	0.025433010371618197	0.010624870417681065	0.007580248260900879	0.012754481694092344	11	11	11
ENSG00000108828	VAT1	-2.113246698491923	NA	0.03457965822811892	0.024261410145477183	0.031532561870844786	3.7530193938639417e-06	9.292597398985378e-06	9	10	10
ENSG00000249685	AC079921.2	2.1123359203338627	NA	0.034657646976235336	0.000255912361943479	0.10020913873734917	4.640716193498812e-17	2.3749221725547933e-16	1	2	2
ENSG00000076321	KLHL20	2.1117649073119242	NA	0.034706618659279174	0.024104662780769028	0.02086239729895158	0.00017585134754833176	0.0003670043518445103	6	9	9
ENSG00000167107	ACSF2	-2.110581340036869	NA	0.03480831294781613	0.04057330199811989	0.07012851880624216	3.247077772719022e-12	1.2618204560244393e-11	36	47	47
ENSG00000157107	FCHO2	-2.108299397415305	NA	0.03500510005051777	0.02529151925878013	0.16994939459167543	7.112884251376618e-29	6.201263448238822e-28	8	17	17
ENSG00000172270	BSG	2.10705493816805	NA	0.03511281772968458	0.20062147362068483	0.24738147491106494	3.6878512489570195e-43	5.341466306449656e-42	15	18	18
ENSG00000131165	CHMP1A	-2.1068935881957875	NA	0.03512680453104291	0.09529071037534134	0.08196941603287139	4.167464183760263e-14	1.8065683338550238e-13	55	74	74
ENSG00000075275	CELSR1	-2.106796380450905	NA	0.035135233387766834	0.013095087470247048	0.07193461317640236	1.675596671584585e-12	6.628559935641072e-12	20	27	27
ENSG00000213906	LTB4R2	2.1066606797790093	NA	0.03514700284279413	0.02515960639473181	0.024730234167437054	4.343603654233063e-05	9.712929856101551e-05	13	14	14
ENSG00000167641	PPP1R14A	-2.1057322546833275	NA	0.03522761638852901	0.026548114777645127	0.044401586746255245	3.670301359301307e-08	1.080920453557584e-07	8	10	10
ENSG00000170209	ANKK1	2.1056037276321278	NA	0.03523878859582176	0.15879025706631597	0.1747014114380429	1.031191107123648e-29	9.302417830648838e-29	9	11	11
ENSG00000169169	CPT1C	2.1053114951439857	NA	0.03526420214491419	0.014493036955208781	0.04511332913593315	2.8403396655100145e-08	8.44176515144389e-08	13	17	17
ENSG00000179743	AL450998.2	2.1045879798407396	NA	0.035327188852979266	0.028543911637752904	0.04260222804043422	7.014969648307272e-08	2.018451585550695e-07	9	11	11
ENSG00000164978	NUDT2	2.101589585492028	NA	0.03558924294039801	0.192039855429477	0.5670897915885563	1.475516809319647e-123	2.2592533716984487e-121	21	26	26
ENSG00000105364	MRPL4	-2.100987569515739	NA	0.03564205744385088	0.013850683551124518	0.02622112916641946	2.537516731220665e-05	5.8052127032688357e-05	10	11	11
ENSG00000176182	MYPOP	2.100915504521864	NA	0.03564838414131374	0.05487016314503602	0.05151590689783213	2.8199784153245105e-09	9.032463549570421e-09	33	38	38
ENSG00000269235	ZNF350-AS1	2.1002635477816387	NA	0.035705663981893836	0.005518868528036748	0.019938296015940337	0.0002458825765732214	0.0005045035062998533	12	16	16
ENSG00000204304	PBX2	-2.0966923483654525	NA	0.03602081829318995	0.0410807933986678	0.08455785271997343	1.598743930269625e-14	7.097297349260628e-14	25	32	32
ENSG00000234616	JRK	2.096612605468845	NA	0.03602788249838386	0.040325786830772495	0.15177383360055294	1.0426460229391382e-25	8.028889379157288e-25	13	15	15
ENSG00000107175	CREB3	2.096452291215452	NA	0.03604208787418012	0.0059441461156925866	0.032766310991885296	2.4087012491470666e-06	6.068623453891413e-06	13	17	17
ENSG00000160746	ANO10	-2.0959768651061874	NA	0.03608424325666012	0.011662540796182785	0.07067375470127499	2.6594855964482935e-12	1.0374776727363918e-11	15	20	20
ENSG00000235321	AC007556.1	2.0955132482966037	NA	0.03612539199950092	0.027896109085036716	0.09236433393381802	8.768874252260928e-16	4.173672621482727e-15	17	21	21
ENSG00000180871	CXCR2	2.094894716271074	NA	0.03618035266779853	0.012372038157991025	0.0816915809918843	4.6182477015932467e-14	1.9929121750030846e-13	6	6	6
ENSG00000161202	DVL3	-2.0945772607355546	NA	0.036208588363817025	0.01877944115337049	0.02610643199252206	2.644590161724996e-05	6.0380876958357015e-05	7	10	10
ENSG00000119723	COQ6	2.09331941662505	NA	0.036320650506074845	0.01478457482577122	0.03935520027318192	2.2557088542676057e-07	6.212164949708554e-07	16	21	21
ENSG00000253616	AC107959.3	-2.092428640303457	NA	0.03640018901262914	0.08726459499794095	0.27028934368774576	1.1589696158512482e-47	1.971743049824708e-46	4	7	7
ENSG00000087111	PIGS	2.091937379952467	NA	0.03644411772036253	0.020432322575460078	0.021995151457767016	0.00011667626328798703	0.0002483407272093446	8	10	10
ENSG00000033100	CHPF2	2.0913705608406428	NA	0.036494859049691325	0.025317974806058567	0.053251801609708084	1.50554783953728e-09	4.9150275842803765e-09	22	28	28
ENSG00000272264	AC009686.2	-2.091301375287526	NA	0.03650105662200593	0.010024048555114034	0.0200958640806324	0.00023221390084043886	0.00047800218287272667	4	6	6
ENSG00000198538	ZNF28	2.090522189837686	NA	0.03657091721798392	0.01380277474957692	0.0505372234269844	4.015974761351142e-09	1.271367014628221e-08	23	32	32
ENSG00000011485	PPP5C	2.0904040723218644	NA	0.03658151739418576	0.22047245815073716	0.45359525488101543	9.774804088457472e-90	5.944259408260894e-88	4	5	5
ENSG00000198121	LPAR1	2.0896321583051187	NA	0.03665085545935638	0.13083172589413847	0.32237317378060226	1.9262609593976967e-58	4.5816156994051456e-57	13	16	16
ENSG00000176623	RMDN1	-2.089051772345746	NA	0.0367030630082878	0.3022666604266753	0.3060005961757081	5.741280689978564e-55	1.2307152819055299e-53	9	11	11
ENSG00000183077	AFMID	-2.087438291259689	NA	0.036848533701426295	0.05043057999905383	0.06242903633806827	5.393102645861219e-11	1.9421738192749695e-10	18	24	24
ENSG00000182986	ZNF320	-2.0870414827607147	NA	0.036884384910428274	0.3711833199155085	0.21041791405420518	3.5986725202413835e-36	4.114242336641299e-35	37	50	50
ENSG00000257218	GATC	2.086979223102379	NA	0.03689001269701471	0.08954439570768423	0.12136809961415307	1.493796821208322e-20	9.077647656591606e-20	18	22	22
ENSG00000109618	SEPSECS	-2.086652655562128	NA	0.03691954383018867	0.007075181046994182	0.011905975253621009	0.004690837354305274	0.008144494258274897	3	3	3
ENSG00000139613	SMARCC2	-2.0859882606934974	NA	0.036979686455889525	0.014621099553810664	0.04588065261368176	2.1543114250067336e-08	6.463311166452147e-08	9	12	12
ENSG00000259330	INAFM2	2.0859611964058553	NA	0.0369821381479498	0.058757600753359125	0.10670769507169633	3.9983837684454154e-18	2.1650863039176013e-17	11	11	11
ENSG00000167244	IGF2	2.085859023881447	NA	0.03699139497144961	0.004382848359607197	0.022826250485315645	8.638562819567677e-05	0.00018669529148426732	6	7	7
ENSG00000090020	SLC9A1	2.0842995551935304	NA	0.037132927789842986	0.0008627916950919746	0.01819970902783576	0.0004627142364314283	0.0009149183028436024	2	3	3
ENSG00000280071	GATD3B	-2.0831278621041975	NA	0.03723957032998642	0.2978861772035049	0.6522136867451922	2.4000482702704957e-155	9.354188133379257e-153	11	14	14
ENSG00000232859	LYRM9	-2.0830452921358256	NA	0.03724709532268088	0.04069858298807646	0.09836583613038638	9.275892808720533e-17	4.661866866813306e-16	6	9	9
ENSG00000146426	TIAM2	-2.082853351578084	NA	0.0372645927776981	0.27657905306956193	0.30719687402448026	3.220454708353638e-55	6.96438559817863e-54	36	44	44
ENSG00000196268	ZNF493	2.08270616883761	NA	0.03727801481368348	0.0993989245514411	0.277793348396547	3.620719070449738e-49	6.46788659782735e-48	2	3	3
ENSG00000261786	AC006058.1	2.082389940129308	NA	0.037306866578807545	0.016602155428703243	0.010599716080914853	0.007652341334694584	0.012865686426340924	10	10	10
ENSG00000270673	YTHDF3-AS1	2.0809997660543327	NA	0.03743392747094026	0.03814709048542779	0.012986581256256768	0.0031381891300088227	0.005571097866513592	3	3	3
ENSG00000198105	ZNF248	2.0796219052722327	NA	0.03756022617160524	0.016138944465204256	0.012897764665602955	0.0032433203027781377	0.005745243246807383	11	12	12
ENSG00000072274	TFRC	-2.079512180146402	NA	0.03757029946283859	0.007715316942541354	0.015776649723861298	0.0011218107165568414	0.0021154532634960715	8	12	12
ENSG00000166105	GLB1L3	-2.079155583849357	NA	0.037603052584972506	0.023255423304967056	0.023325318249395103	7.213010237425026e-05	0.00015723390436202082	30	46	46
ENSG00000129673	AANAT	-2.0788055619667682	NA	0.037635225476735416	0.022462511670869	0.17103060398688272	4.5880008298512235e-29	4.030718556922061e-28	14	19	19
ENSG00000151014	NOCT	-2.0783269156228856	NA	0.03767925902823823	0.031837414918110526	0.06506801536038398	2.062384450521097e-11	7.643793157982774e-11	5	7	7
ENSG00000116213	WRAP73	-2.078093921730526	NA	0.03770070939240897	0.1955292441775348	0.18123180786183518	7.131038981363806e-31	6.745184086674457e-30	28	41	41
ENSG00000135127	BICDL1	-2.0780682650026416	NA	0.03770307208988602	0.008974495991963958	0.026928638284900337	1.9666129141170252e-05	4.547659771331292e-05	8	9	9
ENSG00000283646	LINC02009	-2.07798791826251	NA	0.03771047194036117	0.014743221757272117	0.0264794532984708	2.312000569833373e-05	5.3062764684251224e-05	8	10	10
ENSG00000133065	SLC41A1	2.0774804811916416	NA	0.03775723491200308	0.03963882483346381	0.09484063830606772	3.475978399105796e-16	1.6913096447525968e-15	9	12	12
ENSG00000171574	ZNF584	-2.077346302984207	NA	0.03776960837714301	0.2246497203655895	0.11221313511073486	4.948718992081541e-19	2.7916309866844194e-18	20	24	24
ENSG00000196678	ERI2	2.075881319996432	NA	0.03790492878953827	0.015107103135254074	0.022157439793497043	0.00011002231736701496	0.0002349947341545572	3	3	3
ENSG00000141965	FEM1A	-2.074959429041534	NA	0.03799029504139562	0.06733190675614079	0.0676718446932	7.973537013697304e-12	3.0318888303302673e-11	21	23	23
ENSG00000113558	SKP1	2.0733818244603355	NA	0.038136759088064236	0.014932489968391461	0.041768898063064254	9.46793817403517e-08	2.689954800306977e-07	13	14	14
ENSG00000231680	LINC02723	2.0731729681806557	NA	0.03815618514742451	0.07315653303172408	0.23975833986097114	1.0847427300101132e-41	1.5038199738838667e-40	4	5	5
ENSG00000162949	CAPN13	2.0705160403370746	NA	0.03840404552133358	0.00623284197351182	0.018972164390739347	0.0003492956666773183	0.0007015778153957989	10	11	11
ENSG00000275426	AC253576.2	-2.0702123618122594	NA	0.03843246214616118	0.19213765489025234	0.16318028320847375	1.0935748590187932e-27	9.134785804828683e-27	21	29	29
ENSG00000130699	TAF4	-2.0697299195549896	NA	0.03847764328227649	0.004087900050012669	0.022976034466980055	8.183314325501556e-05	0.00017746036591809078	6	7	7
ENSG00000141569	TRIM65	-2.069305343297422	NA	0.0385174425570022	0.08399202756999695	0.10361365781874946	1.2872118493210033e-17	6.796304188425458e-17	9	11	11
ENSG00000139970	RTN1	2.068101127665332	NA	0.038630514696032375	0.06471882424900142	0.04574327085778339	2.2636392965791788e-08	6.775903350852913e-08	11	14	14
ENSG00000182934	SRPRA	2.0680108039981278	NA	0.0386390071706388	0.000555869498104024	0.011061549393672123	0.006433340382179339	0.010946928759762083	2	2	2
ENSG00000116127	ALMS1	2.067563505344789	NA	0.0386810867812959	0.0007310805010525837	0.1297066903853769	5.983947675965813e-22	3.898887488417086e-21	4	7	7
ENSG00000171680	PLEKHG5	2.06666714526138	NA	0.03876552904946432	0.13259373645917408	0.21399234835468492	7.841216145648643e-37	9.166258737677477e-36	34	42	42
ENSG00000163633	C4orf36	-2.0665147224185416	NA	0.03877990372659592	0.011055585125591492	0.04210063844671435	8.402653286413085e-08	2.402018689926621e-07	9	10	10
ENSG00000111877	MCM9	-2.06534538438509	NA	0.0388903322456307	0.02952162638013814	0.10388732258359032	1.1609171591744897e-17	6.142723962568134e-17	11	14	14
ENSG00000189077	TMEM120A	-2.06462890469037	NA	0.0389581261761753	0.03578049658358098	0.02331133751610876	7.249534306052208e-05	0.00015800999468033723	11	12	12
ENSG00000164620	RELL2	2.0625970363616943	NA	0.03915092956704887	0.00099274005622225	0.05538238670384519	6.96291643283999e-10	2.329893734766302e-09	1	2	2
ENSG00000088826	SMOX	-2.0624545320949492	NA	0.03916448211114859	0.04599282333617176	0.05764382642305666	3.067827512560204e-10	1.0545234318078762e-09	35	43	43
ENSG00000139842	CUL4A	2.0622051518864493	NA	0.03918820843495384	0.03386181460163813	0.010055447362237561	0.009395855381549828	0.015587648634826158	23	31	31
ENSG00000065970	FOXJ2	2.061560460110681	NA	0.039249601733584924	0.18939371954113593	0.22780641228316284	2.036966657208994e-39	2.606861283916197e-38	6	7	7
ENSG00000170468	RIOX1	2.059125851369623	NA	0.03948218396137	0.011640969107561098	0.025000900602654263	3.9395670409303536e-05	8.853313482494383e-05	14	18	18
ENSG00000205056	LINC02397	2.0586979165205364	NA	0.03952318594969994	0.009942538379086884	0.07430066683387121	7.032740067016652e-13	2.8397565201146358e-12	9	14	14
ENSG00000173113	TRMT112	2.0586818146109214	NA	0.03952472943731451	0.15275639548461836	0.16778842199104405	1.7057847456312832e-28	1.4648223636870743e-27	3	3	3
ENSG00000225331	LINC01678	2.057575207133088	NA	0.03963092864166185	0.08092609552784893	0.06951585724031716	4.063158285008086e-12	1.569702667934302e-11	8	11	11
ENSG00000161513	FDXR	2.057500530695001	NA	0.039638103924845416	0.05237999615909693	0.030756161080057035	4.961432202755537e-06	1.2140924778118535e-05	16	19	19
ENSG00000129657	SEC14L1	-2.0545676924752803	NA	0.03992077885445942	0.032865519720649695	0.06467805159901362	2.377445590314889e-11	8.781135995759213e-11	14	16	16
ENSG00000115310	RTN4	-2.054318090398289	NA	0.03994491495859466	0.0534241174985226	0.07985238690314216	9.109158090290636e-14	3.8676145602969575e-13	13	13	13
ENSG00000141076	UTP4	2.053550063253558	NA	0.040019259571002865	0.1470875060678337	0.07945720812901788	1.05390592832326e-13	4.4581728576259463e-13	23	26	26
ENSG00000157036	EXOG	2.053107176231213	NA	0.0400621841316885	0.036524406032631185	0.04043586020285671	1.5293601637947266e-07	4.2742825047124785e-07	43	54	54
ENSG00000131400	NAPSA	-2.052515273951314	NA	0.04011961220609214	0.014442643959441365	0.037652788898328224	4.159891984804452e-07	1.1192028184407208e-06	13	15	15
ENSG00000237945	LINC00649	-2.051866151647494	NA	0.04018267219583644	0.28465280609567506	0.46644669082237367	3.401269984154983e-93	2.226274006040985e-91	11	15	15
ENSG00000103005	USB1	2.051715066683986	NA	0.04019736163261949	0.009338558612949284	0.01768021284033156	0.0005591943629552363	0.0010932084051891641	8	10	10
ENSG00000124839	RAB17	-2.050428143885181	NA	0.04032266913357242	0.01091944430697671	0.028464328197761183	1.1314110723413177e-05	2.681023694843341e-05	15	17	17
ENSG00000140299	BNIP2	-2.049807968545446	NA	0.04038317370485405	0.015629440610518415	0.030591202758448406	5.264613452679948e-06	1.2849822957587307e-05	3	3	3
ENSG00000228223	HCG11	2.049267914923489	NA	0.040435924256682	0.022587119024099184	0.032094491538542845	3.0665802175783343e-06	7.655959259171765e-06	13	22	22
ENSG00000102580	DNAJC3	2.0485978085848027	NA	0.04050145911475833	0.029457176638157834	0.02932098035178733	8.313136917203434e-06	1.994710857606292e-05	8	13	13
ENSG00000105227	PRX	2.0483509715469186	NA	0.04052562189264781	0.07712931580917136	0.1160998877971447	1.1241805844470408e-19	6.555108072996362e-19	14	18	18
ENSG00000166444	ST5	2.0469088109854257	NA	0.04066703882529493	0.0013247722349267002	0.026593801797113972	2.2186952951294946e-05	5.101006249654874e-05	8	13	13
ENSG00000066185	ZMYND12	-2.045697644737999	NA	0.040786127622189104	0.09164312958857505	0.03589165581495355	7.833958819331218e-07	2.0570289357328288e-06	13	17	17
ENSG00000166839	ANKDD1A	2.0448264733072374	NA	0.040871968822477574	0.15435768086268153	0.20464966622071662	4.1488546040465835e-35	4.581372028641008e-34	24	31	31
ENSG00000162591	MEGF6	-2.0438854013378136	NA	0.04096486967141449	0.0611228865785854	0.06283441770900486	4.653314952781937e-11	1.6838931868591988e-10	30	38	38
ENSG00000178913	TAF7	2.043746917939785	NA	0.040978555581617844	0.0020839238048540694	0.04593204337300766	2.1147842560190915e-08	6.348054473389007e-08	6	8	8
ENSG00000141458	NPC1	2.043255401302706	NA	0.041027162018742167	0.07776285936948536	0.043198038764753734	5.6609948551281235e-08	1.6445942871521632e-07	27	32	32
ENSG00000138073	PREB	-2.0428696146441414	NA	0.041065346950452455	0.011496005833692879	0.05775324592312088	2.9484557119442987e-10	1.014507764930433e-09	8	12	12
ENSG00000196345	ZKSCAN7	2.0419095649312036	NA	0.04116050281421387	0.09532651323499419	0.13806750438989204	2.309158708604378e-23	1.605178868822719e-22	21	25	25
ENSG00000170234	PWWP2A	2.0413720801992903	NA	0.04121385742584944	0.01229288924322958	0.023821399241149267	6.0298109956124105e-05	0.00013246890694819014	14	17	17
ENSG00000006534	ALDH3B1	2.0407143073527756	NA	0.04127923241122339	0.03205683735941436	0.02767159430773636	1.504997817489793e-05	3.520077410274476e-05	24	31	31
ENSG00000198719	DLL1	-2.0401274198311614	NA	0.04133763634392113	0.009699496544940287	0.019898973148995306	0.0002494180276126511	0.000511329319250371	3	3	3
ENSG00000139343	SNRPF	2.0399364784676273	NA	0.04135665289784694	0.046999570216520216	0.06834002983428446	6.246076198262225e-12	2.3861430323902625e-11	14	18	18
ENSG00000093217	XYLB	-2.0389005351633727	NA	0.04145995549951344	0.006452945401664798	0.010819356913652016	0.007045705320544993	0.011908811407650906	12	15	15
ENSG00000104738	MCM4	2.0388415940808287	NA	0.04146583957353477	0.002064718997112987	0.042911244614446724	6.276605410986453e-08	1.814523030900315e-07	6	7	7
ENSG00000164587	RPS14	-2.037265543919369	NA	0.041623438741333015	0.005431322039154457	0.029692187861286638	7.274053488842443e-06	1.7547157586180765e-05	10	16	16
ENSG00000133962	CATSPERB	-2.0363136645862063	NA	0.04171886856017599	0.04003356927657245	0.053532806935477906	1.3600296334932016e-09	4.459492960760022e-09	22	27	27
ENSG00000154134	ROBO3	-2.035497064762232	NA	0.041800883594109176	0.07683505436529846	0.267804778520796	3.623321834078524e-47	6.05617408699928e-46	15	20	20
ENSG00000204366	ZBTB12	2.0344803251223724	NA	0.041903190343133945	0.12145645654052405	0.30541711430410917	7.608917147889543e-55	1.6249728539123011e-53	41	55	55
ENSG00000143153	ATP1B1	2.034371684161013	NA	0.0419141345753314	0.042229993635502644	0.06166186636739255	7.129344456277604e-11	2.554023983302792e-10	10	11	11
ENSG00000042286	AIFM2	2.0340922024048633	NA	0.041942300020425906	0.017706395156144077	0.030134686135581647	6.2038488446614204e-06	1.5045934639668886e-05	18	23	23
ENSG00000166851	PLK1	2.033672167695827	NA	0.04198466015287621	0.020124289261981815	0.06301231857028185	4.3615089615579594e-11	1.5799644525086067e-10	13	17	17
ENSG00000163635	ATXN7	2.032804321838246	NA	0.042072296337678644	0.01669252524331338	0.013794936246718376	0.0023265382270932556	0.004204194315745231	8	9	9
ENSG00000136868	SLC31A1	-2.0317580173258825	NA	0.04217815926693438	0.05885698686051718	0.04980383843964557	5.233573864703026e-09	1.642880435764089e-08	37	43	43
ENSG00000069011	PITX1	-2.0315563210719048	NA	0.04219859236619183	0.08495061300600612	0.049577358914425135	5.679437041682339e-09	1.7789345356677705e-08	31	39	39
ENSG00000170619	COMMD5	-2.030595770250629	NA	0.04229601715738387	0.013584723602191288	0.07676195787984154	2.845210482212561e-13	1.1737434341944483e-12	6	9	9
ENSG00000272273	IER3-AS1	-2.0279642041630552	NA	0.04256390150062936	0.0048127709480491575	0.028204140834499503	1.2424700944098654e-05	2.9328450996606716e-05	10	14	14
ENSG00000234572	LINC01800	-2.027832402311851	NA	0.042577356120784206	0.011818599448118581	0.03216866417046203	2.9859011052046687e-06	7.459967665086664e-06	9	11	11
ENSG00000168488	ATXN2L	2.025766114493843	NA	0.04278875790956827	0.05684534901076661	0.05549125126037459	6.693714374796924e-10	2.244193701141592e-09	10	11	11
ENSG00000111666	CHPT1	2.025436641477954	NA	0.042822548171302856	0.08290521356996143	0.17602377244492623	6.013457937677586e-30	5.479531890182408e-29	26	32	32
ENSG00000139132	FGD4	2.0251355386629375	NA	0.04285344855404513	0.04049434220335558	0.03276401239534868	2.4106920384781516e-06	6.0715167818860075e-06	41	60	60
ENSG00000198496	NBR2	-2.024754392616775	NA	0.04289259032603747	0.3922834557486795	0.3216772143105457	2.716954524790466e-58	6.435504578125927e-57	8	9	9
ENSG00000125247	TMTC4	-2.024514708646668	NA	0.04291722013331404	0.12464953898039609	0.3651273142298672	6.373616619086207e-68	2.0055257137744837e-66	14	20	20
ENSG00000141293	SKAP1	2.0235255220035184	NA	0.0430189949906739	0.028407049194787693	0.055651333694377476	6.316618680747134e-10	2.123161382911262e-09	26	30	30
ENSG00000050393	MCUR1	2.0217273327726426	NA	0.043204528532860796	0.042628667295711326	0.042697542394343556	6.778415442000287e-08	1.9533363538037795e-07	39	44	44
ENSG00000124602	UNC5CL	-2.021593560661951	NA	0.043218357851179875	0.02284114230515686	0.03828273541617082	3.3169380276412695e-07	9.001767722111114e-07	22	25	25
ENSG00000103254	ANTKMT	-2.0211064661598237	NA	0.04326874513778219	0.01025577172251848	0.02049616586257278	0.00020082335236469042	0.0004165360026248278	6	6	6
ENSG00000188612	SUMO2	-2.0209159582415213	NA	0.0432884656485865	0.004572008573779343	0.042918407220130544	6.260445115284391e-08	1.8101563527569047e-07	6	9	9
ENSG00000055211	GINM1	-2.0200562741414214	NA	0.04337755071055208	0.17278629603359813	0.2350126231676572	8.75557139320547e-41	1.1776415201731813e-39	16	22	22
ENSG00000109519	GRPEL1	2.018377186198664	NA	0.043551993518698325	0.015852155573050492	0.017667966211404984	0.0005616981580061283	0.0010976027474529505	8	10	10
ENSG00000132003	ZSWIM4	2.0180079384502583	NA	0.043590434567934135	0.01617595727790464	0.020436367248860283	0.0002052266231262966	0.0004253089256788955	16	17	17
ENSG00000240859	AC093627.4	-2.0174075700933822	NA	0.0436529979275829	0.012298648164977973	0.08869788113996603	3.43751781547671e-15	1.5915224896762986e-14	9	17	17
ENSG00000268240	AC123912.2	2.0167135985605626	NA	0.04372540999403306	0.15575904740616112	0.26457760870856917	1.5835679444670033e-46	2.5643632369843852e-45	17	23	23
ENSG00000273487	AC104836.1	2.016689231930337	NA	0.04372795435857719	0.009181041642353983	0.015871417456785216	0.001083494051935606	0.0020472498343591565	7	10	10
ENSG00000179195	ZNF664	-2.016366229768631	NA	0.043761694073634415	0.02326921142127845	0.03701473219661562	5.232193062149138e-07	1.3939238592946338e-06	8	9	9
ENSG00000204020	LIPN	2.0152351866388303	NA	0.04388001234076222	0.42977323737560624	0.5604680841379094	2.3626858049257762e-121	3.40484864442623e-119	5	7	7
ENSG00000214087	ARL16	-2.015080188268425	NA	0.0438962477238407	0.5691987632053197	0.64676999648469	4.3141443379583835e-153	1.6440724722588517e-150	22	27	27
ENSG00000030582	GRN	2.014708618187591	NA	0.04393518867500819	0.022761007002814502	0.10729061490779519	3.2066101897702923e-18	1.744611616255417e-17	3	4	4
ENSG00000120903	CHRNA2	-2.0140758718862806	NA	0.04400156830246004	0.01239493446707663	0.04480029860006278	3.1793527635907085e-08	9.40156066708303e-08	12	16	16
ENSG00000232995	AL592435.1	-2.013719398282831	NA	0.04403900221383031	0.14098201467385205	0.06626688373040673	1.3318196899993575e-11	4.9918752605515386e-11	19	23	23
ENSG00000215244	LINC02649	2.0131642452938197	NA	0.04409735332684464	0.026302424094483155	0.13325759584311633	1.5072991713585687e-22	1.0089255850752574e-21	20	28	28
ENSG00000023734	STRAP	-2.012495517730713	NA	0.04416772869975947	0.0012950442296585558	0.012199377866295063	0.004204835697523334	0.007355031352185603	1	1	1
ENSG00000197959	DNM3	-2.011649582329965	NA	0.04425688881162649	0.011411017484319852	0.01638591547313046	0.0008973549209630093	0.0017092901854487	14	19	19
ENSG00000110583	NAA40	-2.0108726687022584	NA	0.04433890792002525	0.050036717147164775	0.08363195596932944	2.2528268828943432e-14	9.908624830663015e-14	5	7	7
ENSG00000151651	ADAM8	-2.0106801169146746	NA	0.044359255519542166	0.00865451961190088	0.016144093701466047	0.0009804479041085423	0.0018609519764867064	10	15	15
ENSG00000204843	DCTN1	2.0098309321589705	NA	0.04444908577868689	0.019208588873344683	0.025857730232318715	2.8925705115073106e-05	6.584110924056128e-05	4	4	4
ENSG00000205356	TECPR1	2.0088478026043575	NA	0.044553276942932825	0.04729201806529812	0.06279085795021612	4.7276855524059525e-11	1.7097233137538946e-10	7	9	9
ENSG00000060762	MPC1	-2.008653520989675	NA	0.04457389109369245	0.06300308617598722	0.1265071816643886	2.063405931027949e-21	1.310083239955509e-20	4	4	4
ENSG00000204277	LINC01993	2.0084884418880864	NA	0.04459141304963187	0.040028221057112394	0.0801504913482573	8.160099367402811e-14	3.4767091689836225e-13	15	17	17
ENSG00000189241	TSPYL1	-2.008011975670746	NA	0.04464201909529133	0.032525191284781575	0.03441933713908705	1.3297655363368625e-06	3.4245606221115567e-06	12	15	15
ENSG00000062650	WAPL	-2.0076198246073518	NA	0.044683706267213505	0.02080180444501966	0.03599486251094119	7.548709808517029e-07	1.984255433878886e-06	8	9	9
ENSG00000277476	AC005332.5	2.006889297755178	NA	0.044761451658026696	0.02528208955374391	0.027846888714434	1.4129622378628655e-05	3.317482121729228e-05	12	16	16
ENSG00000126251	GPR42	2.0066482966346064	NA	0.044787124911655186	0.009469140829298072	0.06859262479239964	5.695147865394973e-12	2.181020338179062e-11	8	10	10
ENSG00000273369	AC096586.2	2.006476640701294	NA	0.04480541856643515	2.613390772875074e-09	0.012840214050936357	0.003313341419727909	0.005863272271086119	1	4	4
ENSG00000256806	C17orf100	-2.006321936529555	NA	0.04482191104317137	0.00976213546013616	0.03758284089962776	4.265809601769784e-07	1.1457223000900554e-06	4	7	7
ENSG00000204396	VWA7	2.0054899345189106	NA	0.044910695738118	0.021252149042751592	0.030302825566007854	5.839848066289719e-06	1.4185206018243964e-05	9	12	12
ENSG00000221946	FXYD7	2.0053963661193843	NA	0.04492068989138251	0.024406436434876513	0.10426818460449454	1.00545945419892e-17	5.3366215351461707e-17	1	2	2
ENSG00000215014	AL645728.1	-2.0053662679029407	NA	0.04492390511673652	0.030269287064360974	0.04310178592144	5.860567063915838e-08	1.6999807946395923e-07	8	11	11
ENSG00000141956	PRDM15	2.0041411034113232	NA	0.045054947467461554	0.14196653961178243	0.17767327867149035	3.06519885897505e-30	2.835226280073524e-29	31	33	33
ENSG00000149328	GLB1L2	-2.003737805715602	NA	0.045098154228447915	0.028573575234417267	0.02200058337984242	0.00011644714852742635	0.00024794538739717343	14	16	16
ENSG00000143390	RFX5	-2.0027421811836827	NA	0.045204968735022034	0.017201361793658644	0.03872459308286331	2.8297629697885146e-07	7.731018825697505e-07	10	14	14
ENSG00000261000	AC244034.2	2.002720438199283	NA	0.04520730378535594	0.20687392114544886	0.3482654347122843	4.138676732325367e-64	1.1484493087807074e-62	20	27	27
ENSG00000203999	LINC01270	2.0023330925191702	NA	0.04524891915109465	0.2591650348395989	0.3720338978091109	1.6356931905626713e-69	5.4047211030749994e-68	21	24	24
ENSG00000213533	STIMATE	2.000418794040736	NA	0.04545506064111803	0.04885792923148537	0.14712711779030235	6.564797343259922e-25	4.882034242825863e-24	27	31	31
ENSG00000119684	MLH3	-1.9993267972941942	NA	0.04557300657993961	0.0392060202506192	0.04887431116350423	7.319832947202528e-09	2.276529111562861e-08	2	3	3
ENSG00000103642	LACTB	1.9971175957562126	NA	0.045812409913299525	0.0034572236726271716	0.10344258351584139	1.373029701084954e-17	7.233820689372005e-17	10	14	14
ENSG00000153832	FBXO36	1.9944830225279389	NA	0.046099293513216996	0.014723000095316456	0.011048040525607143	0.006466024153337765	0.010996216601109613	12	15	15
ENSG00000242252	BGLAP	1.992931452661311	NA	0.046268953640682016	0.0056716124984979716	0.022896055173757764	8.423322315307122e-05	0.00018229625742705936	14	19	19
ENSG00000139832	RAB20	1.9928576124200699	NA	0.046277040967098296	0.18091493352760837	0.23169497756804777	3.741570482287681e-40	4.9017717494844484e-39	9	13	13
ENSG00000131437	KIF3A	-1.9911195918670275	NA	0.046467741032740977	0.02396562498377083	0.022519879259156706	9.650443421282345e-05	0.00020725792640146641	8	10	10
ENSG00000227107	AC104667.1	-1.990405067904538	NA	0.0465463320899955	0.032497240501619916	0.03703077754060994	5.202105475558151e-07	1.3867698865280078e-06	14	14	14
ENSG00000235271	Z97353.2	-1.9903157932202933	NA	0.04655615934141045	0.03768874433737472	0.07575048666725198	4.1278229179374137e-13	1.6874382650705293e-12	16	21	21
ENSG00000090266	NDUFB2	-1.989137435099373	NA	0.04668603534082391	0.02638396733249867	0.027748428420891265	1.4639404153731056e-05	3.42685151286287e-05	9	13	13
ENSG00000163590	PPM1L	1.988847892582429	NA	0.04671799469453442	0.010955384740412757	0.07030759062283941	3.0410503383737213e-12	1.1833667404758554e-11	10	17	17
ENSG00000198373	WWP2	-1.9885256131648674	NA	0.04675358915729325	0.02760255933184346	0.05079472950964738	3.6593075369599777e-09	1.1603821181828156e-08	14	16	16
ENSG00000225978	HAR1A	1.9879198305231314	NA	0.04682055717390459	0.10993253899243928	0.17714050641899842	3.811080426161149e-30	3.5062348834891386e-29	18	22	22
ENSG00000100100	PIK3IP1	-1.9876274620030863	NA	0.04685290677483832	0.013910169053287152	0.04818637995864891	9.381883980360809e-09	2.8879900983523154e-08	6	7	7
ENSG00000150403	TMCO3	-1.9854972193563483	NA	0.04708917918238527	0.13028392689297275	0.20696945378980963	1.5553167679992354e-35	1.7421376390867988e-34	13	16	16
ENSG00000164118	CEP44	1.9853497256299721	NA	0.0471055752431596	0.05888027552298499	0.01101943318642312	0.006535796906200573	0.011107162931764308	13	16	16
ENSG00000156869	FRRS1	-1.984916203063562	NA	0.047153795349520404	0.08128017879953718	0.11764008697559501	6.238287563333646e-20	3.6940743585500244e-19	5	7	7
ENSG00000107341	UBE2R2	-1.9842652523114785	NA	0.047226277657972486	0.017615146205351033	0.0203744414169163	0.00020988880262626963	0.0004343409045780014	9	11	11
ENSG00000257303	AC073896.2	1.9820877081612995	NA	0.04746942503154005	0.14910718286978453	0.04410469601580183	4.084439596350816e-08	1.1969250621637072e-07	15	18	18
ENSG00000128604	IRF5	-1.981673733710283	NA	0.04751576882289334	0.1572749370461261	0.4311645349973759	6.866936025336992e-84	3.494394240311693e-82	38	45	45
ENSG00000166441	RPL27A	1.9814232265423368	NA	0.04754383117794054	0.010589057902526108	0.04716482498595103	1.3560848048113504e-08	4.129172286525186e-08	10	15	15
ENSG00000156968	MPV17L	1.9807242287961788	NA	0.047622208111362814	0.1618497060843188	0.2087536065643098	7.299135496356267e-36	8.278629274273387e-35	12	17	17
ENSG00000171049	FPR2	-1.978608731239187	NA	0.0478600758551819	0.0034208327787338213	0.027559461448993662	1.5669962396778683e-05	3.6590983815680507e-05	8	10	10
ENSG00000213676	ATF6B	-1.9782067015850093	NA	0.04790539302445399	0.07842821343421462	0.016460619812534966	0.0008731495480630814	0.0016681864527332646	20	27	27
ENSG00000280739	EIF1B-AS1	-1.9780781550893893	NA	0.04791989051528733	0.0016437222347771856	0.1716634864846565	3.5485413658859164e-29	3.131957585361687e-28	15	20	20
ENSG00000165060	FXN	1.9775372848859294	NA	0.04798093032836134	0.01194079241385267	0.010994870890794258	0.006596315403316739	0.011203348801770699	9	14	14
ENSG00000163938	GNL3	-1.9773598131678571	NA	0.04800097309917005	0.023545854830732425	0.012998310843807186	0.003124565523964989	0.005547486713994782	7	9	9
ENSG00000114125	RNF7	1.9764244298082592	NA	0.048106726923261574	0.03490446283735252	0.03646389983250515	6.377693616319262e-07	1.6899784229294855e-06	13	17	17
ENSG00000073737	DHRS9	1.9763977639940011	NA	0.04810974461017628	0.015869128932149004	0.269911106329611	1.3789250582354067e-47	2.332069607857889e-46	11	14	14
ENSG00000164574	GALNT10	1.9762774374190235	NA	0.04812336357096731	0.03603903264228352	0.039991851225634874	1.79414960419332e-07	4.980231719377023e-07	21	22	22
ENSG00000258172	AC073655.1	1.976225922234908	NA	0.048129195220494296	0.03855684102816904	0.07654617517752131	3.080366943245811e-13	1.267095531535678e-12	15	20	20
ENSG00000087301	TXNDC16	1.9753240209359002	NA	0.048231388964849985	0.09518311354762815	0.038989149316571534	2.5730137414529285e-07	7.056550879925838e-07	16	20	20
ENSG00000167094	TTC16	1.9752564801111947	NA	0.048239049295024185	0.07838896338671374	0.08606776928638687	9.132979001106259e-15	4.117283304152766e-14	6	6	6
ENSG00000189238	LINC00943	1.9745665563754755	NA	0.04831735747098691	0.012556927200003766	0.014468512927493299	0.0018145304981629629	0.0033266392466320986	19	23	23
ENSG00000180881	CAPS2	1.9733332710089606	NA	0.0484576046762286	0.03830247670239126	0.06143138601237427	7.752681641976008e-11	2.7744310826011386e-10	4	7	7
ENSG00000100596	SPTLC2	1.9730086090246368	NA	0.0484945815052449	0.02893148216517584	0.12646926681761542	2.0938443645665587e-21	1.3289169877110256e-20	19	28	28
ENSG00000196141	SPATS2L	1.9729167271436487	NA	0.04850505053816	0.03846092677307291	0.058725722565567066	2.071810224250217e-10	7.192201120580359e-10	26	37	37
ENSG00000152256	PDK1	-1.9722253193744903	NA	0.04858389051971379	0.04043792806315686	0.11614362202915962	1.1055515828951725e-19	6.4574605228437705e-19	15	15	15
ENSG00000133063	CHIT1	-1.9721983104682843	NA	0.04858697247921713	0.02742039601044882	0.1582843583203876	7.789899051576914e-27	6.25123906576942e-26	6	10	10
ENSG00000196876	SCN8A	1.9712572026686883	NA	0.04869446392523611	0.005751434875531357	0.011209559143983194	0.00608606723137869	0.010393824932857733	4	5	5
ENSG00000273014	AC018645.3	-1.9700917952183503	NA	0.04882785108400934	0.05715752749085887	0.0692334804833775	4.5053266537032555e-12	1.7362212760529694e-11	8	11	11
ENSG00000065615	CYB5R4	1.9697189035474192	NA	0.048870595265142903	0.031135415359978054	0.010681166130578434	0.0074214015361138514	0.012501926811671556	22	23	23
ENSG00000166224	SGPL1	1.9692368154179836	NA	0.04892590307326321	0.022216335064861897	0.059691400983927834	1.4590737211654988e-10	5.117949528383542e-10	6	7	7
ENSG00000161243	FBXO27	-1.966734164019289	NA	0.049213866062296836	0.04048199174589043	0.036999535641851135	5.260849418935169e-07	1.4013405822509973e-06	7	9	9
ENSG00000132522	GPS2	-1.9662584215077539	NA	0.049268767064608046	0.030254345256287472	0.04711962015284787	1.378367723531439e-08	4.1959774643627726e-08	15	17	17
ENSG00000176340	COX8A	1.9659761085354983	NA	0.049301370458601695	0.00660583400392027	0.02835734687209782	1.1758184430074768e-05	2.782407959036183e-05	6	7	7
ENSG00000102978	POLR2C	1.9653700590133665	NA	0.04937142226484204	0.001171534526272055	0.04646279702897185	1.746606478189838e-08	5.277053293600693e-08	1	2	2
ENSG00000197646	PDCD1LG2	1.9649546340605881	NA	0.049419488459810916	0.023407766654703146	0.05502088894297203	7.93679493648729e-10	2.640824531738854e-09	6	8	8
ENSG00000175567	UCP2	-1.963250242411853	NA	0.0496171039790905	0.057200094061159806	0.263573498225913	2.5024673184196163e-46	4.0257797414238275e-45	14	18	18
ENSG00000117280	RAB29	1.9621839193616535	NA	0.04974107541958284	0.19944251785996786	0.2875938239928523	3.710667901655548e-51	7.086218691034631e-50	10	12	12
ENSG00000117713	ARID1A	1.9618964642096763	NA	0.04977453956752354	0.001531411724928423	0.015426226008172284	0.0012757639007310243	0.002389218645149758	9	11	11
ENSG00000156735	BAG4	1.9616167225444237	NA	0.04980712387295634	0.010632221179545556	0.033311031385221804	1.9804243144022843e-06	5.026982914103726e-06	4	5	5
ENSG00000214402	LCNL1	1.9606751065553936	NA	0.04991693475586709	0.09118815605786912	0.11650992828214661	9.61131772316542e-20	5.633099372336425e-19	5	5	5
ENSG00000008283	CYB561	1.9604049385177893	NA	0.0499484790964291	0.00785713767119609	0.012746093200834625	0.0034311759964895023	0.006063331236607496	3	5	5
ENSG00000124444	ZNF576	-1.9602030585430952	NA	0.04997206115292745	0.005980920720658588	0.01999133302206578	0.00024119374718907895	0.0004954757511434493	15	17	17
ENSG00000122543	OCM	1.9601416737151665	NA	0.04997923350394859	0.014315815196932792	0.040175801101269656	1.679302061639397e-07	4.678094713296624e-07	15	26	26
ENSG00000100629	CEP128	1.9599000414578158	NA	0.05000747478418797	0.011387284757722771	0.028124584276302156	1.2785600200030722e-05	3.0134724825498466e-05	12	15	15
ENSG00000132561	MATN2	-1.9593293269742549	NA	0.0500742313653369	0.07226773402318795	0.14525880481841985	1.3719942210460336e-24	1.0080689330213553e-23	27	43	43
ENSG00000258082	AL391832.3	-1.9582408581545099	NA	0.05020175688554648	0.03329894533219469	0.046672733517527806	1.619315404183488e-08	4.9054301124081675e-08	14	20	20
ENSG00000006047	YBX2	-1.9579765762923336	NA	0.0502327613117401	0.014797408424163066	0.03419118935972207	1.443389046674918e-06	3.706600593205776e-06	6	9	9
ENSG00000127191	TRAF2	-1.9575745624473282	NA	0.05027995464342548	0.03181385857850286	0.04039401162860816	1.5525527013350584e-07	4.3362746376538946e-07	4	4	4
ENSG00000138750	NUP54	1.9559748227479403	NA	0.05046812007993903	0.11183877762526984	0.02469828291071709	4.393961447808546e-05	9.81785600892101e-05	8	9	9
ENSG00000167600	CYP2S1	1.955046464054276	NA	0.05057758629813047	0.09945494007222407	0.21218233576666568	1.6976527564122696e-36	1.9617956280130734e-35	8	10	10
ENSG00000115425	PECR	-1.95482266147059	NA	0.05060400542951431	0.014095816147378861	0.01566879840665523	0.0011670838166067867	0.002196961621403928	7	8	8
ENSG00000108654	DDX5	-1.9544131868946364	NA	0.05065237243459659	0.2010265662703091	0.2374946469587726	2.9419352184118536e-41	4.016819033482872e-40	9	12	12
ENSG00000070190	DAPP1	1.953566268428376	NA	0.05075253306806516	0.05279900798504118	0.14925439389079664	2.8308115110470764e-25	2.1395146144974133e-24	20	27	27
ENSG00000171227	TMEM37	-1.951918930191102	NA	0.050947830406683235	0.007233548108819669	0.012965381098942252	0.0031629654649777362	0.0056110163193238026	15	18	18
ENSG00000132744	ACY3	1.9510577762484553	NA	0.051050173274085425	0.011052044594435094	0.04332392117607498	5.410198750739658e-08	1.574669015214433e-07	6	7	7
ENSG00000138757	G3BP2	-1.950418661423962	NA	0.05112623939911409	0.056075786809967956	0.022216362631674594	0.0001077018379103058	0.00023018180686986968	12	16	16
ENSG00000114554	PLXNA1	1.9484705450281568	NA	0.051358685922937165	0.005754266979875175	0.027512971468905013	1.5934448209150777e-05	3.718327015086769e-05	3	4	4
ENSG00000111011	RSRC2	-1.9479553551297988	NA	0.05142030536238558	0.02429517490453199	0.0313877431117052	3.953584110322825e-06	9.762421009060638e-06	4	5	5
ENSG00000159917	ZNF235	-1.946139594472595	NA	0.05163797355476483	0.027686026490383972	0.011372843008602335	0.005725025281595463	0.00981195868019994	10	14	14
ENSG00000060491	OGFR	-1.9445805253655426	NA	0.051825485067330895	0.027972035083860168	0.0837843824810266	2.1291951806533238e-14	9.381697881044154e-14	4	4	4
ENSG00000276517	AL133243.3	-1.9406253760645649	NA	0.052303733806805225	0.013846212292398215	0.012853455658007294	0.0032970959808434723	0.00583748698900317	6	7	7
ENSG00000197497	ZNF665	1.9391927462973286	NA	0.05247787254601359	0.0054600691818831905	0.024048385154583126	5.55537457647358e-05	0.00012254839029064244	11	16	16
ENSG00000104980	TIMM44	1.9389714929147532	NA	0.052504809456737446	0.10628843344154779	0.06635752473742366	1.2884842114996423e-11	4.837175075089178e-11	4	5	5
ENSG00000116688	MFN2	-1.9384904767994693	NA	0.05256341155669426	0.22639546538925237	0.6583396203017686	6.315843474364659e-158	2.8502736774178828e-155	6	8	8
ENSG00000109046	WSB1	-1.9383973913460741	NA	0.05257475845160734	0.0494955599214303	0.08278131484273793	3.086468100123585e-14	1.3471580923649623e-13	2	3	3
ENSG00000142751	GPN2	1.9377024931895697	NA	0.0526595295963702	0.023031900630041985	0.0341229900070162	1.4792027900493203e-06	3.7934572523636597e-06	5	5	5
ENSG00000161016	RPL8	-1.9375723607006252	NA	0.052675417250334144	0.2099549017065539	0.41557203637970236	5.852065879515467e-80	2.6619914527270754e-78	27	37	37
ENSG00000005175	RPAP3	-1.9347210572691576	NA	0.05302453492853422	0.07833018332507374	0.12800594359415784	1.1560656420830737e-21	7.422452151285148e-21	20	23	23
ENSG00000167114	SLC27A4	1.934684160492051	NA	0.05302906526295825	0.025464231056670714	0.02184149836608455	0.0001233481054257563	0.00026185895765613946	21	27	27
ENSG00000138642	HERC6	-1.932043447817352	NA	0.05335414345864683	0.00755433709406637	0.031259080837840264	4.140752623557037e-06	1.0208419600543362e-05	3	6	6
ENSG00000259488	AC023355.1	-1.9314147119469882	NA	0.05343178722921587	0.009866999241780791	0.30235699776655767	3.320085177455424e-54	6.943431793680861e-53	6	11	11
ENSG00000138035	PNPT1	1.9287832640706037	NA	0.05375777435167611	0.010328372752127522	0.011060799979708363	0.006435149122652062	0.010948052807972244	10	13	13
ENSG00000259442	AC105339.3	1.9285924225217363	NA	0.05378148048369644	0.002718334259100455	0.014987344174113505	0.0014990448139647632	0.002778847639680221	8	8	8
ENSG00000141452	RMC1	1.9285222792766756	NA	0.05379019579526511	0.04398448419092763	0.08171394666251815	4.580225973521307e-14	1.977002144976514e-13	6	8	8
ENSG00000253368	TRNP1	1.928286766688717	NA	0.05381946690505485	0.06180313695635426	0.016874341045713833	0.0007505277256231854	0.0014443721206050955	10	16	16
ENSG00000117242	PINK1-AS	-1.9275932356051146	NA	0.053905740918842815	0.048089035826527765	0.0777493385889191	1.9779837682405424e-13	8.227126762444108e-13	44	59	59
ENSG00000124151	NCOA3	-1.9271448034793481	NA	0.05396158649624546	0.037007784928928776	0.26562769380231066	9.806629666022218e-47	1.610861035848803e-45	8	13	13
ENSG00000171604	CXXC5	1.9270725665984587	NA	0.05397058704399988	0.021986117161884273	0.02886232016055895	9.804522092105696e-06	2.336219943831049e-05	33	43	43
ENSG00000181915	ADO	-1.926921795448444	NA	0.053989376816511406	0.01587067915628071	0.0324410541832443	2.707412546436435e-06	6.790905040052424e-06	6	6	6
ENSG00000186642	PDE2A	-1.9265673644744323	NA	0.0540335690887122	0.011611729513741639	0.02091805110147951	0.00017233964022160154	0.00036011362131841654	7	8	8
ENSG00000163344	PMVK	-1.9264858961105351	NA	0.05404373124844148	0.005115123125487253	0.027504306895195216	1.5984233836086594e-05	3.7289297518031426e-05	1	2	2
ENSG00000169299	PGM2	1.926461591010771	NA	0.05404676331463834	0.050763129608518975	0.09437559895064818	4.1363537961557585e-16	2.00209797488781e-15	3	4	4
ENSG00000182141	ZNF708	1.9264583522036567	NA	0.05404716736721213	0.2428248622095072	0.35063581309683994	1.2214400322382186e-64	3.4394868822419066e-63	6	6	6
ENSG00000101350	KIF3B	-1.9245225417031442	NA	0.054289118002886216	0.0046335674030008114	0.01679952312937379	0.0007713406911289105	0.001482429845586651	2	3	3
ENSG00000127838	PNKD	1.924190721040774	NA	0.054330681781716426	0.16029863062280053	0.1439505777032326	2.2967919370959237e-24	1.6718032652486417e-23	17	21	21
ENSG00000104835	SARS2	1.9241583463179548	NA	0.05433473845312749	0.25905062579623234	0.36634272136631896	3.3551377082788977e-68	1.0655047510976817e-66	18	22	22
ENSG00000151135	TMEM263	1.923196863847279	NA	0.054455330980569504	0.01017687793916829	0.019825951371469655	0.0002561193882246487	0.0005243781505091332	8	13	13
ENSG00000088448	ANKRD10	-1.9217623436280369	NA	0.05463566858879835	0.022845293411693564	0.10138503021005822	2.981494490549382e-17	1.5423725194096938e-16	13	22	22
ENSG00000172869	DMXL1	1.921485934945199	NA	0.05467047388256745	0.006045216385584834	0.013333211932593314	0.0027598601699001185	0.004935309570640224	8	14	14
ENSG00000158805	ZNF276	1.9206634267567253	NA	0.05477415325676416	0.02444523365396512	0.015633846167699795	0.0011821479009231385	0.0022226350567844427	6	8	8
ENSG00000147799	ARHGAP39	1.9202491697882065	NA	0.05482643352126039	0.021334695918545414	0.019113289215325294	0.0003318212103394605	0.000669144159937842	7	8	8
ENSG00000166532	RIMKLB	-1.9201638068576468	NA	0.05483721170543572	0.018445754300905413	0.019014451431211936	0.000343964612199134	0.0006918424976076647	19	22	22
ENSG00000235351	AC114730.3	1.9189329339448788	NA	0.05499282199307792	0.030033892346702513	0.012511963954187426	0.0037430708887946865	0.006586283877687264	9	12	12
ENSG00000126215	XRCC3	-1.9188060904793163	NA	0.05500887879119053	0.17679615620589917	0.1845019670294726	1.8570514414641817e-31	1.7921539206341727e-30	22	29	29
ENSG00000274902	AC004241.2	1.9184612467118163	NA	0.05505255146311846	0.0863951449222352	0.11503599181664842	1.6876180930682838e-19	9.767452810674317e-19	7	8	8
ENSG00000227512	AL592301.1	1.917468717238637	NA	0.055178411519904026	0.012977242312081763	0.013076049300765988	0.0030357764553474156	0.005401030234749749	9	13	13
ENSG00000136986	DERL1	1.9151656392936953	NA	0.055471382985811724	0.024148640205019188	0.0281464595736492	1.2685331725951824e-05	2.9910731990698178e-05	13	14	14
ENSG00000167633	KIR3DL1	1.9133658757379954	NA	0.055701229760307246	0.11237406005606591	0.2492613209985604	1.5936297656780035e-43	2.351906785853019e-42	26	49	49
ENSG00000248098	BCKDHA	-1.9130509845165728	NA	0.055741525778509646	0.12803153549505122	0.18192393694685063	5.3662099088950085e-31	5.087072068968519e-30	11	14	14
ENSG00000175691	ZNF77	-1.911726470536236	NA	0.055911287256782474	0.08815992676486666	0.03499199745995115	1.0824234322375354e-06	2.812070813428495e-06	37	60	60
ENSG00000125124	BBS2	-1.9114973525818955	NA	0.055940696692286115	0.3305356261481764	0.4869689996838901	6.806496728935612e-99	5.480028751385765e-97	9	12	12
ENSG00000141577	CEP131	-1.910700761700962	NA	0.056043046879122954	0.0304964974967915	0.010893950841163555	0.006851020871451164	0.01160033144989297	8	9	9
ENSG00000124422	USP22	1.9102506036651152	NA	0.0561009544836276	0.08695442732462041	0.12524871180887223	3.353828163208948e-21	2.108313752597883e-20	10	10	10
ENSG00000121989	ACVR2A	-1.9097923512852082	NA	0.056159954500418253	0.08277386724061374	0.07202007948896481	1.6239125835670712e-12	6.430033917245833e-12	13	16	16
ENSG00000173535	TNFRSF10C	-1.9088769347618868	NA	0.05627796912201707	0.006958330890088845	0.15544982800185286	2.4156992608470974e-26	1.9038063706004996e-25	9	13	13
ENSG00000163517	HDAC11	1.908423066139221	NA	0.056336557950413285	0.0028144763485425882	0.0236277124516312	6.46665254546236e-05	0.000141594260089548	1	2	2
ENSG00000109113	RAB34	1.9077993036219973	NA	0.05641716082049176	0.0361402761310151	0.03144774801130409	3.869211677752473e-06	9.563723127958656e-06	4	5	5
ENSG00000104812	GYS1	1.9072422169219247	NA	0.056489228944559	0.06127797098371152	0.0995607627793749	5.921631728108359e-17	3.013354970484577e-16	9	11	11
ENSG00000104081	BMF	1.906487187098626	NA	0.05658702648849647	0.003815885501074116	0.010167989137533784	0.009004770354679554	0.014993961240159207	11	13	13
ENSG00000164078	MST1R	1.9064715443223699	NA	0.056589054155941995	0.029667712027627937	0.030244510505877543	5.96360563172068e-06	1.447146922009027e-05	7	13	13
ENSG00000006453	BAIAP2L1	1.9062322371656297	NA	0.05662008146609755	0.019499818652383722	0.029590422703176467	7.5452393145580536e-06	1.817321755693203e-05	8	8	8
ENSG00000151466	SCLT1	1.904204577812178	NA	0.05688354576919439	0.017122002051345953	0.02509563649076508	3.807236528129058e-05	8.55956088107946e-05	9	12	12
ENSG00000145332	KLHL8	1.903008863883104	NA	0.05703938863762682	0.10997917329797698	0.03453733663098696	1.274554137661008e-06	3.289784603664754e-06	35	47	47
ENSG00000240403	KIR3DL2	-1.9020026941885964	NA	0.05717080237634876	0.02702296514767858	0.2400380412064325	9.587375193031101e-42	1.3323654553102944e-40	14	27	27
ENSG00000271538	LINC02427	1.9005624352410075	NA	0.0573593497659545	0.20993380645906104	0.08837033038006309	3.882852302435468e-15	1.7914187283956377e-14	23	30	30
ENSG00000141068	KSR1	-1.899373668400285	NA	0.05751536306947148	0.16421274425632704	0.2996890252128411	1.193228216805281e-53	2.4506192443106304e-52	10	13	13
ENSG00000267475	AC008736.1	1.8985914813331297	NA	0.05761820932745727	0.021718662345755018	0.05264058784325943	1.8779830451779534e-09	6.091456637366507e-09	8	10	10
ENSG00000027001	MIPEP	-1.8983019657513287	NA	0.057656315176712075	0.03026189268900602	0.013856762600205373	0.002273993759023139	0.004113144074832592	17	22	22
ENSG00000147996	CBWD5	1.897506074064902	NA	0.057761177888296066	0.0045910616486257855	0.02858937286076294	1.0816295971653965e-05	2.5676724753307562e-05	11	21	21
ENSG00000160710	ADAR	1.8971128446859613	NA	0.05781304631076952	0.04325951272204199	0.06671762049234949	1.1297833455168881e-11	4.2525580755638965e-11	7	7	7
ENSG00000231925	TAPBP	-1.8970180805942929	NA	0.05782555183545109	0.045512754241344086	0.08539438643152966	1.1724632141330663e-14	5.251128665230597e-14	2	3	3
ENSG00000131013	PPIL4	-1.8968026091869434	NA	0.057853994845682856	0.038975390543781185	0.018456650862354856	0.0004213753551406438	0.000838010665117349	11	15	15
ENSG00000169976	SF3B5	1.8964619560576828	NA	0.05789898602230559	0.023930666093629073	0.043477504813242474	5.119197380717343e-08	1.4914902460401243e-07	9	11	11
ENSG00000159352	PSMD4	1.8954573744202428	NA	0.058031833765311756	0.03428384046703905	0.05636212676613809	4.882466575768724e-10	1.6557132550495915e-09	8	8	8
ENSG00000227598	Z94721.1	-1.894294158963268	NA	0.058185975895921935	0.022575176936127726	0.05509236731612306	7.734006378617748e-10	2.5768501143756706e-09	10	11	11
ENSG00000124942	AHNAK	-1.8938280363510953	NA	0.0582478389827177	0.016725111353466417	0.03010525346235817	6.269863445846895e-06	1.5190998620066177e-05	11	13	13
ENSG00000146826	MAP11	-1.8937254916710438	NA	0.058261455887765774	0.07773663670460576	0.14154998100243726	5.90069396716406e-24	4.2075260225736577e-23	4	6	6
ENSG00000047188	YTHDC2	-1.8932005581086584	NA	0.05833120322683796	0.014339818829411302	0.20781022324595638	1.0891380293983217e-35	1.2279834363018948e-34	7	12	12
ENSG00000168724	DNAJC21	-1.8925783816653898	NA	0.05841396093333342	0.08423533624006349	0.02598785947116495	2.760043173116794e-05	6.292472796567389e-05	12	13	13
ENSG00000139269	INHBE	-1.8920649921692676	NA	0.05848232195483411	0.0005713257651440164	0.014115924288997866	0.002066482154722747	0.0037616073104065795	2	5	5
ENSG00000135974	C2orf49	-1.8904224141722257	NA	0.05870148803529143	0.031722620445612366	0.022810544420710115	8.687747520040538e-05	0.0001876873043854563	19	27	27
ENSG00000116120	FARSB	-1.8901119924072127	NA	0.05874298355708658	0.00986327557213875	0.043803276735572834	4.5526692179777657e-08	1.3300464125911533e-07	16	24	24
ENSG00000226029	LINC01772	1.8897658642008373	NA	0.05878928084249646	0.06765500200965818	0.14480470163690107	1.6408245682581728e-24	1.203014130870432e-23	22	26	26
ENSG00000215022	AL008729.1	-1.8897584731068513	NA	0.05879026978793255	0.21736433920637413	0.3124250467063882	2.5438842938423444e-56	5.6951790803005704e-55	25	29	29
ENSG00000185619	PCGF3	1.88805020292865	NA	0.05901921110338261	0.23698311406421504	0.5985988928931444	1.5690211387304806e-134	3.3633929385111265e-132	21	26	26
ENSG00000115350	POLE4	-1.8878802095664124	NA	0.059042033942062117	0.04015346622636708	0.020106641247299356	0.0002313073972928109	0.0004762505170097748	11	13	13
ENSG00000230325	AL359921.1	1.8875878801183237	NA	0.059081298416730696	0.022939174085493848	0.024265491479342375	5.136646260530517e-05	0.00011386808004374073	5	8	8
ENSG00000121410	A1BG	-1.8875128526593206	NA	0.05909137928726759	0.02232541204849122	0.09072003069163857	1.6190985451968276e-15	7.617536612230561e-15	19	25	25
ENSG00000073350	LLGL2	1.8872016624812729	NA	0.05913320679400829	0.0017411257613514771	0.06510631914594338	2.033781121733304e-11	7.544302932425791e-11	4	9	9
ENSG00000263345	AC006435.2	-1.8870936084305985	NA	0.05914773623669398	0.03307870236869437	0.01240126427710255	0.0039004053320336103	0.006850476345662063	16	19	19
ENSG00000180340	FZD2	1.8870346549037946	NA	0.059155664647251485	0.05191408260921039	0.05018594500356183	4.559141264793775e-09	1.4382765553706485e-08	13	17	17
ENSG00000107854	TNKS2	-1.8865075777281313	NA	0.059226588232653254	0.050866858698899606	0.019414714201016665	0.0002973848041726983	0.0006040331643678317	12	19	19
ENSG00000130347	RTN4IP1	1.886414141415573	NA	0.05923916839826709	0.014447296428965032	0.023181578212167132	7.59750234465913e-05	0.00016515346394797747	17	19	19
ENSG00000242114	MTFP1	-1.8863319804375198	NA	0.05925023229715383	0.02150645310655877	0.04304009464240513	5.992159454708354e-08	1.7355099221211546e-07	15	19	19
ENSG00000119714	GPR68	-1.8861310059841843	NA	0.059277302993597895	0.011635356529180931	0.030660734064112162	5.1346226736581915e-06	1.2545041206805005e-05	7	7	7
ENSG00000115084	SLC35F5	-1.885184115174794	NA	0.059404984675944884	0.06706948908793496	0.044781183947743705	3.2013170539649566e-08	9.462148596767501e-08	15	20	20
ENSG00000154813	DPH3	1.8848908351990852	NA	0.05944457771084152	0.019271238157904894	0.06538581683446017	1.8367092018284096e-11	6.83099676906428e-11	3	4	4
ENSG00000119535	CSF3R	1.8841939603847804	NA	0.05953874420807501	0.0032774779517464625	0.02720421319922087	1.7808146465484468e-05	4.135299982892256e-05	6	11	11
ENSG00000028203	VEZT	1.8814420911709553	NA	0.05991180570052357	0.009604326376621893	0.03210616743715783	3.0537369496319524e-06	7.625261372072173e-06	7	10	10
ENSG00000188672	RHCE	-1.8811492947999664	NA	0.059951612960298	0.06633388215983528	0.05629696888792643	4.999126963965686e-10	1.6935999270060757e-09	11	11	11
ENSG00000146425	DYNLT1	-1.8811340396569858	NA	0.059953687581019405	0.033619049714219425	0.058679092586876806	2.1071734458916944e-10	7.312002716227573e-10	3	4	4
ENSG00000071967	CYBRD1	-1.8808311615458373	NA	0.05999488976797168	0.2162222016248688	0.3796580312241482	2.7380981818251865e-71	9.602381537856876e-70	10	15	15
ENSG00000172269	DPAGT1	1.8804369178260927	NA	0.06004855609589241	0.00922496728500661	0.04906536692168483	6.8321743195147546e-09	2.129110619759377e-08	5	5	5
ENSG00000134198	TSPAN2	-1.8796632004815739	NA	0.060153993897100376	0.0070653279277807035	0.029178406314875456	8.750631787530496e-06	2.09382704791908e-05	18	20	20
ENSG00000174871	CNIH2	-1.8789582440178587	NA	0.06025019495473265	0.008411796832862627	0.011495510346260321	0.005468184038674438	0.009387715294747015	7	10	10
ENSG00000119718	EIF2B2	-1.8778524485186905	NA	0.060401352965320114	0.030185462948061854	0.19395399606947228	3.69036632085689e-33	3.805537705133783e-32	16	19	19
ENSG00000198355	PIM3	-1.8774743812909536	NA	0.06045310536198938	0.10551596102807866	0.1364143616410847	4.405097307081404e-23	3.0180988301693566e-22	29	35	35
ENSG00000226091	LINC00937	-1.8755896020428624	NA	0.06071165529660231	0.26657211381641466	0.26564054314780117	9.74925302676723e-47	1.6029716218219677e-45	25	43	43
ENSG00000275491	LINC01730	-1.8755466282901982	NA	0.06071756101024547	0.4066330463025641	0.6203074552915759	1.327398268607631e-142	3.3475813100518036e-140	52	59	59
ENSG00000134077	THUMPD3	1.87539856143598	NA	0.06073791290085208	0.13980893655785462	0.13145403543344608	3.038207663839409e-22	2.001622098623973e-21	5	5	5
ENSG00000000457	SCYL3	1.8734595916159877	NA	0.06100494769098184	0.13869558154139117	0.16510143984677716	5.046093440053429e-28	4.2775806427818214e-27	26	30	30
ENSG00000185499	MUC1	1.873291209673079	NA	0.06102818306415263	0.08697828278220057	0.10436072528127108	9.709354310810979e-18	5.1565722228583924e-17	50	57	57
ENSG00000269194	AC006942.1	-1.8729653323620847	NA	0.061073172372195846	0.00011289825747024958	0.07324199979545251	1.037338105387208e-12	4.152500272942398e-12	4	6	6
ENSG00000153982	GDPD1	-1.8721480924549758	NA	0.06118611806315717	0.017098336549308184	0.03378139015180981	1.6724143109726338e-06	4.272342174716177e-06	5	6	6
ENSG00000226763	SRRM5	-1.872023325779118	NA	0.061203376508309995	0.008125519046961125	0.022588099282681486	9.415294868951674e-05	0.00020238517386268772	11	13	13
ENSG00000144713	RPL32	-1.8712341722008998	NA	0.061312630194730315	0.02786171433040484	0.024144822826450373	5.3653101460487604e-05	0.00011858448729809278	14	14	14
ENSG00000260996	BX255925.1	1.8709466566399826	NA	0.061352475156612796	0.011357470720250526	0.02210775298425531	0.0001120180229009452	0.0002389299844189439	2	2	2
ENSG00000171109	MFN1	-1.8707871702273313	NA	0.06137458661332734	0.10291385622878631	0.21544748366150124	4.208660252910111e-37	4.977538943252103e-36	25	27	27
ENSG00000174446	SNAPC5	1.8707842364965799	NA	0.06137499341234909	0.047070713005075496	0.13460127603453506	8.933468123860701e-23	6.038630069219045e-22	7	9	9
ENSG00000082781	ITGB5	1.8700972201769637	NA	0.061470318448427555	0.021559302271264087	0.04840438327806031	8.672334921294404e-09	2.6784217723389817e-08	7	8	8
ENSG00000166741	NNMT	-1.8691497634043421	NA	0.06160198124116062	0.005713434024437437	0.010759526658597102	0.00720592591451312	0.012165231690095047	3	3	3
ENSG00000147454	SLC25A37	1.8675588027157615	NA	0.06182359329898028	0.02173008092037232	0.019804805061877907	0.0002580936093820893	0.000528104916751396	7	8	8
ENSG00000055130	CUL1	-1.867440467935407	NA	0.06184010301296325	0.025396409628264248	0.03193706668965053	3.24511449856122e-06	8.076991079220082e-06	16	18	18
ENSG00000141540	TTYH2	1.8673109896072237	NA	0.06185817162172594	0.06026206762142521	0.05542259471554084	6.862253255844074e-10	2.2971067945436275e-09	30	37	37
ENSG00000129538	RNASE1	-1.8671872243229215	NA	0.06187544706343422	0.033080608422078425	0.02558672944716168	3.189392568251797e-05	7.228081558471002e-05	22	23	23
ENSG00000157353	FCSK	-1.865023525919228	NA	0.06217810666792351	0.06602884614779243	0.03240410908668082	2.743605005710366e-06	6.879672794696165e-06	14	18	18
ENSG00000107554	DNMBP	1.8649150833347594	NA	0.06219330786610515	0.03316202898482651	0.024777820925704075	4.2696735326458204e-05	9.558829165971695e-05	11	14	14
ENSG00000277161	PIGW	1.864034178145293	NA	0.06231690482079377	0.001954419906660819	0.018398119562488654	0.00043045294958396366	0.0008543793556036334	7	11	11
ENSG00000224950	AL390066.1	-1.8612937546183776	NA	0.0627027046483811	0.06193564593624161	0.1532446911345493	5.812108643681023e-26	4.510038512691668e-25	14	23	23
ENSG00000231908	IDH1-AS1	1.8609248399734497	NA	0.06275479137015082	0.0001176628779114359	0.01749925223421898	0.0005973627851946468	0.0011635818268176962	1	4	4
ENSG00000082996	RNF13	-1.8608445545197914	NA	0.06276613153884679	0.09526509324360927	0.12936651624236453	6.827037017197508e-22	4.434729462421215e-21	13	16	16
ENSG00000144792	ZNF660	1.8593333684038456	NA	0.06297990001406661	0.059669150417078244	0.06904525391389811	4.826420711711843e-12	1.856623795090767e-11	7	10	10
ENSG00000163935	SFMBT1	-1.859251097098579	NA	0.06299155515344816	0.04157865696214308	0.07706749523479277	2.5425543379006346e-13	1.0521781935486965e-12	10	11	11
ENSG00000188566	NDOR1	-1.8592262937887947	NA	0.06299506931684469	0.0074294027075609585	0.11827516710815358	4.8919680599341495e-20	2.9098980319046386e-19	6	9	9
ENSG00000105072	C19orf44	1.858594280322959	NA	0.06308466845142076	0.13283562092296816	0.06899632604697445	4.913561620847322e-12	1.889297494078716e-11	16	18	18
ENSG00000116299	KIAA1324	-1.8584665456769662	NA	0.06310278989626424	0.4998752662459992	0.5467476010833939	6.879507255123184e-117	8.73901258652648e-115	16	17	17
ENSG00000247903	AC024896.1	-1.8578291738955133	NA	0.06319327679583729	0.3729787223790342	0.3136913422876059	1.3716291520282877e-56	3.0950089905438297e-55	15	19	19
ENSG00000267731	AC005332.2	1.8575149646457547	NA	0.06323792415067588	0.02131112555066652	0.10627312020376185	4.7129960319581765e-18	2.539213602012277e-17	4	10	10
ENSG00000113734	BNIP1	-1.8575128603891484	NA	0.06323822324147622	0.04530676747585379	0.11968993209654506	2.8446592700940965e-20	1.7068950952709468e-19	18	23	23
ENSG00000100372	SLC25A17	-1.8571743296192302	NA	0.06328635590553582	0.00907777814674126	0.013642805272981498	0.002461122651778596	0.0044315195669205314	10	11	11
ENSG00000076554	TPD52	-1.8569625779974634	NA	0.0633164783640399	0.03579039397492346	0.11255129854680006	4.351041114178341e-19	2.4585174321925653e-18	7	8	8
ENSG00000132329	RAMP1	1.8566629995224417	NA	0.0633591147574343	0.11858914848590797	0.16398744887440064	7.903405360717049e-28	6.650417003480701e-27	15	18	18
ENSG00000176083	ZNF683	1.8560760058448782	NA	0.06344272523702885	0.005984220635600754	0.0414036714895263	1.0797444516076668e-07	3.0545261630847705e-07	10	13	13
ENSG00000107331	ABCA2	1.855900967884665	NA	0.06346767501403913	0.056538215846330356	0.09641260349642938	1.9296601769488834e-16	9.51458952688223e-16	2	4	4
ENSG00000272625	AP000919.4	1.854384766892921	NA	0.06368413257170524	0.015266383889037467	0.052642191996374356	1.876894076726253e-09	6.089076148652764e-09	18	26	26
ENSG00000235750	KIAA0040	-1.8541990677879545	NA	0.06371068542052383	0.026996328381359302	0.045009117809991075	2.9489886568437288e-08	8.743465849967688e-08	12	15	15
ENSG00000119965	C10orf88	1.8541521820763505	NA	0.06371739098698079	0.03660641329545561	0.05586912780942321	5.83740017071513e-10	1.967097180734796e-09	7	11	11
ENSG00000155465	SLC7A7	-1.853585399946286	NA	0.06379849795792804	0.016888646794952944	0.034152292731127895	1.463707335505368e-06	3.7559654491368475e-06	21	28	28
ENSG00000167549	CORO6	-1.8531492046832077	NA	0.06386097589466468	0.01607270809242381	0.016830180747236665	0.0007627428772178982	0.0014663988342387597	6	7	7
ENSG00000156650	KAT6B	1.852046391163249	NA	0.06401916155504996	0.0025832843285933716	0.013684151574328124	0.0024237839475436	0.004367038339611809	6	10	10
ENSG00000156042	CFAP70	1.8520410462044614	NA	0.0640199290138462	0.027960938518326317	0.07518985824489056	5.072656203676655e-13	2.0628641507434422e-12	5	6	6
ENSG00000143742	SRP9	-1.8519848579063132	NA	0.06402799730072929	0.007619631649242728	0.017992007518905014	0.0004990973075013873	0.0009828915625104836	7	8	8
ENSG00000180370	PAK2	1.8518986878234056	NA	0.0640403724149016	0.012231339721302924	0.08538811928109179	1.1751913816076518e-14	5.261973107882408e-14	13	19	19
ENSG00000172375	C2CD2L	1.8513108498089728	NA	0.06412484609406552	0.004813390710400547	0.2523009319453646	4.0859586753277557e-44	6.179021633438773e-43	3	5	5
ENSG00000125454	SLC25A19	-1.8498984101114624	NA	0.06432819309232098	0.011969520533753702	0.015556828703827333	0.0012160379308188047	0.002284100161622309	2	5	5
ENSG00000167711	SERPINF2	1.849529611963327	NA	0.06438137600582955	0.1520852857897107	0.18363922435141247	2.6497351579816135e-31	2.541404263099927e-30	6	9	9
ENSG00000066654	THUMPD1	1.8490553052347336	NA	0.06444982724059223	0.03808128406945041	0.056083081195922244	5.401991983525147e-10	1.826473985123674e-09	3	4	4
ENSG00000167525	PROCA1	1.8488673178276958	NA	0.0644769739180567	0.17270741317927368	0.1644847483821831	6.469302410008509e-28	5.462435599666958e-27	7	9	9
ENSG00000260528	FAM157C	1.8487674543462507	NA	0.06449139873111195	0.2122089236278522	0.29962268929193997	1.231715830915764e-53	2.5266381321022054e-52	39	56	56
ENSG00000263307	AC007216.4	1.847666864716346	NA	0.06465055026270385	0.004050575811067626	0.01189726579046452	0.004706105510094624	0.008168522610588331	7	7	7
ENSG00000101577	LPIN2	-1.8475349273902308	NA	0.0646696508889301	0.16719223661012342	0.27057499334578433	1.0163695439855973e-47	1.7343006278416922e-46	20	23	23
ENSG00000140718	FTO	1.8468446950754398	NA	0.06476965205282846	0.01507091102459107	0.03821487493242753	3.398849574874206e-07	9.215315629963281e-07	4	4	4
ENSG00000274180	NATD1	-1.8465651593316963	NA	0.06481018759931269	0.025021781297958675	0.08652545812560207	7.706154603420285e-15	3.495182366941404e-14	18	22	22
ENSG00000131435	PDLIM4	1.8465651165734955	NA	0.06481019380129054	0.030430098170981808	0.0179770891306005	0.0005018188144410422	0.000988024207675021	7	9	9
ENSG00000139737	SLAIN1	-1.8454325170519825	NA	0.0649746466164989	0.012372117775138207	0.01164966963838018	0.005161941433401245	0.008905647247625548	5	6	6
ENSG00000116783	TNNI3K	1.8452845620493572	NA	0.06499615499960437	0.1156180513445386	0.07334539171490154	9.987156353469903e-13	4.004436387787126e-12	13	16	16
ENSG00000165424	ZCCHC24	1.844620523058397	NA	0.06509275943144767	0.0252352650185157	0.04230064153167265	7.81916909672204e-08	2.2415735680322012e-07	18	25	25
ENSG00000214562	NUTM2D	1.8439207068500365	NA	0.06519469688113823	0.051859179478282606	0.14849332973583382	3.825648830233877e-25	2.8749365376722504e-24	2	5	5
ENSG00000267342	AC087289.2	-1.8436295153399225	NA	0.06523715153280926	0.0023823614747480026	0.028623552851000825	1.0684080220218189e-05	2.5373395886514572e-05	3	4	4
ENSG00000117682	DHDDS	-1.8433468748477377	NA	0.06527838128090828	0.030603032991888164	0.07629367188897163	3.3802705361961704e-13	1.3868004647183764e-12	10	11	11
ENSG00000198829	SUCNR1	-1.8431833855394624	NA	0.06530223984120707	0.006789762020802844	0.05984506369872372	1.3798685234967326e-10	4.848056814063812e-10	5	8	8
ENSG00000174839	DENND6A	1.8420170404203133	NA	0.06547265734302918	0.05989741604038742	0.10004351789812982	4.938911557360912e-17	2.526018320822615e-16	3	4	4
ENSG00000167634	NLRP7	1.841797207742596	NA	0.06550481866104195	0.004875319663769772	0.025698021167535435	3.063971053302758e-05	6.958553780040922e-05	17	29	29
ENSG00000176658	MYO1D	1.8414398629711113	NA	0.06555712566638099	0.05045614581857692	0.0907719966982111	1.5880440667243477e-15	7.477585859488148e-15	6	6	6
ENSG00000227028	SLC8A1-AS1	1.8404586581996396	NA	0.06570092845370479	0.03177787268445427	0.06005675819102008	1.2777319470930824e-10	4.500272162805354e-10	16	24	24
ENSG00000232118	BACH1-AS1	1.8401643143894117	NA	0.06574411737363765	0.0001997640908736748	0.034419924717532205	1.3294847700706042e-06	3.4243518056384487e-06	5	8	8
ENSG00000181031	RPH3AL	-1.8395078462809942	NA	0.06584052491257485	0.2322505507873846	0.28686883128359825	5.2183914300932924e-51	9.899357813569677e-50	58	68	68
ENSG00000085465	OVGP1	1.8391702308431366	NA	0.06589015176660962	0.05994118756301181	0.0930545220017558	6.776900053067234e-16	3.2426634768429127e-15	5	5	5
ENSG00000187764	SEMA4D	1.8390076412399612	NA	0.06591406217464041	0.16341956394252025	0.24513099015322987	1.004221739410268e-42	1.4339216160821554e-41	13	16	16
ENSG00000269609	RPARP-AS1	-1.8380242363665984	NA	0.06605883404928979	0.11972422913350592	0.0646232222256954	2.4254369980992814e-11	8.954535862304537e-11	23	27	27
ENSG00000126368	NR1D1	1.8378382958567934	NA	0.06608623670038742	0.010825409642998152	0.013199168503011463	0.0029003541915469983	0.005172439063107267	6	8	8
ENSG00000180549	FUT7	-1.8358948332012397	NA	0.06637321200577088	0.03428973094308833	0.258232209247452	2.825166533962875e-45	4.4306588458818277e-44	6	7	7
ENSG00000175414	ARL10	1.835509526806797	NA	0.06643022882295764	0.007779322999967186	0.014847597477224429	0.0015781237020486309	0.0029144134575093657	13	18	18
ENSG00000128891	CCDC32	-1.8347726484424924	NA	0.06653938286694222	0.18520555112087292	0.3021927200898552	3.5926820703232126e-54	7.504373303772567e-53	10	13	13
ENSG00000164366	CCDC127	1.8331198831189475	NA	0.06678474484488833	0.02437567497488124	0.07324201928831665	1.0373306850739645e-12	4.152500272942398e-12	7	10	10
ENSG00000138678	GPAT3	-1.8328827227407813	NA	0.06682001363281206	0.1017711735669188	0.06628588811494684	1.322614790957227e-11	4.960962609388776e-11	24	28	28
ENSG00000170364	SETMAR	-1.8328285201032894	NA	0.06682807641234784	0.015843238188115585	0.01027706372052164	0.008641589939884557	0.014429856463396328	10	12	12
ENSG00000138698	RAP1GDS1	1.8325526879027896	NA	0.06686911956190277	0.01564034420859481	0.028921095808876043	9.599365108311283e-06	2.287970983216542e-05	9	14	14
ENSG00000112425	EPM2A	-1.832145707642088	NA	0.0669297151179055	0.0002150689610172275	0.04620448184318098	1.9170247627404366e-08	5.772168401652003e-08	2	3	3
ENSG00000204370	SDHD	1.8320735893757396	NA	0.06694045756729489	0.018121350915196874	0.019634591748690467	0.00027455215010093977	0.0005601112089080437	8	11	11
ENSG00000132604	TERF2	1.8315916723700378	NA	0.06701227844346619	0.0018069595292663665	0.011524526298259152	0.005409163462314206	0.009294763949421475	6	10	10
ENSG00000006607	FARP2	1.8313135000700704	NA	0.06705376378185253	0.11381332390273055	0.16867339022931732	1.1925307547335666e-28	1.0313015588969206e-27	26	32	32
ENSG00000129003	VPS13C	-1.8303252317370906	NA	0.06720132058691966	0.05038590793171591	0.14754201952348253	5.572359888915443e-25	4.154799988478736e-24	13	21	21
ENSG00000163393	SLC22A15	-1.8299141776048673	NA	0.0672627730864841	0.08396094575549196	0.18458095779856148	1.7975521870127991e-31	1.7357107238222126e-30	8	11	11
ENSG00000104325	DECR1	-1.8291095041588603	NA	0.06738320546974821	0.15179461862521515	0.2685235302703575	2.606575018870617e-47	4.369516617655152e-46	3	3	3
ENSG00000089639	GMIP	1.828952671454737	NA	0.06740669866811505	0.017586075831466715	0.03580076564147739	8.094078022041491e-07	2.121432737276319e-06	6	7	7
ENSG00000083937	CHMP2B	-1.8288370559243705	NA	0.06742402193891198	0.027581564061441036	0.105423653869296	6.498284326261624e-18	3.4694607070691343e-17	22	28	28
ENSG00000196655	TRAPPC4	1.828475225126111	NA	0.06747826058676917	0.3022389482481062	0.3735279789064007	7.367299071302838e-70	2.4676135112064916e-68	6	7	7
ENSG00000105928	GSDME	-1.8280709584558805	NA	0.06753890285522822	0.04132011042202656	0.20776341509761997	1.1109684736337001e-35	1.25095196023272e-34	34	36	36
ENSG00000178952	TUFM	-1.8267785761173603	NA	0.06773306832613528	0.3134897778597561	0.606399743364041	2.218628701699139e-137	5.072968480725138e-135	11	13	13
ENSG00000136045	PWP1	-1.82554064589474	NA	0.06791948333574663	0.12962048181111896	0.17660067911358948	4.7514926223323995e-30	4.3643999453871624e-29	6	6	6
ENSG00000105248	YJU2	-1.824979197537987	NA	0.0680041685976732	0.08861719377068103	0.1498536784014077	2.232759269885094e-25	1.697233542520367e-24	15	17	17
ENSG00000072682	P4HA2	-1.824838507930427	NA	0.06802540291442917	0.022953233250402532	0.024880010196396476	4.1151486426679914e-05	9.233374862372548e-05	15	20	20
ENSG00000171853	TRAPPC12	-1.8240973498994022	NA	0.06813735611799004	0.1185731878719536	0.09027078190320276	1.9141129286856068e-15	8.9735162968916e-15	38	47	47
ENSG00000140374	ETFA	-1.8237851490264974	NA	0.06818455992848299	0.19517841102295364	0.24028051279985976	8.613805822631378e-42	1.1990110069180642e-40	12	14	14
ENSG00000188152	NUTM2G	-1.823529362678528	NA	0.06822325407276576	0.001855831204108483	0.011816397150878725	0.004850305927886716	0.008400959131131128	1	3	3
ENSG00000255507	UVRAG-DT	1.8231613193806198	NA	0.06827896159198352	0.005597779793126954	0.048435539511666945	8.57540376283953e-09	2.6502000203448388e-08	5	6	6
ENSG00000168894	RNF181	1.8219433035581667	NA	0.0684635888120578	0.01719089734602406	0.011509514492063824	0.005439617257552567	0.009341477703762164	10	11	11
ENSG00000164828	SUN1	1.821796519750297	NA	0.0684858660284875	0.01000748034818562	0.0202838645884887	0.00021690036059198985	0.00044820150425256463	3	3	3
ENSG00000136052	SLC41A2	1.8217679919726517	NA	0.0684901963492587	0.007978540031953198	0.015031799260626241	0.0014747374716365825	0.002735858167578511	5	9	9
ENSG00000254827	SLC22A18AS	-1.8217243087482076	NA	0.0684968275989562	0.1330358108716818	0.21895396223473762	9.352466372670925e-38	1.1278863982062848e-36	11	14	14
ENSG00000184925	LCN12	1.8215061431861956	NA	0.0685299537114855	0.009254666189125444	0.019580188442202027	0.0002800319914871686	0.0005706117659236519	4	4	4
ENSG00000151065	DCP1B	1.8211512998363808	NA	0.06858386101271649	0.015303173837316072	0.017481852781840675	0.0006011682097239824	0.0011705953932731434	5	5	5
ENSG00000170458	CD14	1.8199743526244128	NA	0.06876291073321554	0.014976632379313806	0.05687865726097952	4.048832658588139e-10	1.3795635061022847e-09	5	6	6
ENSG00000113758	DBN1	1.819568634033203	NA	0.0688247219168731	7.850591473253261e-05	0.09863838682693467	8.373702843481526e-17	4.221064963635058e-16	1	4	4
ENSG00000049245	VAMP3	1.8195587721145314	NA	0.06882622494729856	0.1787084434677267	0.22196465184590924	2.5572896167319854e-38	3.168710956454972e-37	46	55	55
ENSG00000166845	C18orf54	1.8194690209989461	NA	0.06883990493065367	0.0982764500014149	0.09836521270450209	9.278063803390175e-17	4.661866866813306e-16	26	29	29
ENSG00000013288	MAN2B2	-1.8192785909102243	NA	0.06886893793508855	0.20403005737654586	0.23929353140006013	1.3316849899741433e-41	1.8431853021038405e-40	14	18	18
ENSG00000273329	AC078846.1	-1.8182528059723728	NA	0.06902550239461785	0.02917127271648864	0.016631551130913306	0.0008202113795128322	0.001572125287500342	11	15	15
ENSG00000166405	RIC3	1.8179805631066384	NA	0.06906710359706429	0.012417391734329559	0.0649906332836961	2.1214000035470224e-11	7.857427356550299e-11	4	4	4
ENSG00000116698	SMG7	1.8172076010272897	NA	0.06918533155077608	0.00728281923499781	0.15877001153958373	6.414473442617561e-27	5.166829735436758e-26	8	13	13
ENSG00000065457	ADAT1	1.8160441458492171	NA	0.06936360051658862	0.029034409844658816	0.15232698951772264	8.37020869458966e-26	6.474547086311144e-25	20	35	35
ENSG00000135437	RDH5	1.815228837378544	NA	0.06948874980217178	0.1714901899757498	0.3471506869830027	7.33576601400975e-64	2.0192785132303884e-62	13	16	16
ENSG00000196810	CTBP1-DT	1.8144046749093263	NA	0.06961544655585583	0.19853000305763238	0.1890775633806868	2.801715495208356e-32	2.803279238475417e-31	16	19	19
ENSG00000276231	PIK3R6	-1.812794238636783	NA	0.06986356290797859	0.021605161301978926	0.025976312581458588	2.7715526763591607e-05	6.317872769757177e-05	4	4	4
ENSG00000255545	AP004608.1	1.8115477869756378	NA	0.07005609888462302	0.029701443700046647	0.06253008518002325	5.198382700930669e-11	1.8736247359869703e-10	17	19	19
ENSG00000166529	ZSCAN21	1.8105462903226657	NA	0.07021111264159217	0.0337589871046064	0.06875954842284145	5.357962286382033e-12	2.0569441515371724e-11	6	10	10
ENSG00000072694	FCGR2B	1.810404202550207	NA	0.07023312806612557	0.26881843709695125	0.3696306447522382	5.877161038623075e-69	1.908852929002786e-67	20	25	25
ENSG00000089818	NECAP1	1.8097229122024299	NA	0.07033876755201898	0.41338890918339305	0.433754805147961	1.4908636071976655e-84	7.724114803574854e-83	16	20	20
ENSG00000125821	DTD1	-1.8093813435487032	NA	0.07039177953072154	0.1620803437017249	0.13415471494944967	1.0630598422572245e-22	7.151986361266828e-22	33	41	41
ENSG00000129559	NEDD8	-1.8092114422714338	NA	0.07041816067380546	0.00025158734230328446	0.012704753288703526	0.003484265936576251	0.006152989037827837	2	3	3
ENSG00000136240	KDELR2	-1.809189462597742	NA	0.07042157412415362	0.17775905966602623	0.22094260579299643	3.973660760151233e-38	4.8779032480911596e-37	8	8	8
ENSG00000089356	FXYD3	1.808690126613723	NA	0.07049915773966295	0.020950320575154897	0.03040741216320825	5.6242952832775325e-06	1.3679058263072813e-05	21	26	26
ENSG00000229832	AL360091.1	1.8085662812429693	NA	0.0705184108848971	0.007585502906327698	0.03477850953154674	1.1687382863796824e-06	3.0262257093651177e-06	8	12	12
ENSG00000255438	AL354813.1	-1.8084105496252936	NA	0.07054262722464266	0.007456742205249249	0.024297307217001667	5.0780014119621676e-05	0.00011268458360991097	13	17	17
ENSG00000262652	AC124283.3	-1.8070205382112596	NA	0.07075907695403809	0.024601358104325174	0.032401577086229684	2.746103074178328e-06	6.884930061269613e-06	15	17	17
ENSG00000145982	FARS2	-1.8069302793344526	NA	0.07077315069241852	0.019532520274766152	0.04944507036613427	5.957214715632845e-09	1.8635584669534412e-08	3	3	3
ENSG00000188227	ZNF793	1.8066819439649953	NA	0.07081188457049016	0.009711943511406914	0.09810007093893686	1.0248877552367489e-16	5.133119192334991e-16	3	6	6
ENSG00000072818	ACAP1	1.8055836712299373	NA	0.07098339513845874	0.1617809057137468	0.2586800991282986	2.3070642002790456e-45	3.626383498678767e-44	3	5	5
ENSG00000177409	SAMD9L	-1.8054486905702298	NA	0.07100449772918276	0.3040214550295487	0.2745172982344107	1.65137808734727e-48	2.8956526400734496e-47	34	47	47
ENSG00000258890	CEP95	1.8052593369716072	NA	0.07103410953871703	0.017391962652591308	0.06866248044448857	5.551536977350005e-12	2.1298279110643228e-11	2	2	2
ENSG00000154124	OTULIN	1.8049242496490479	NA	0.07108653653364207	0.0038730887415444775	0.18778329675161942	4.788737155914148e-32	4.733259566960906e-31	1	2	2
ENSG00000275464	FP565260.1	-1.8044086892026985	NA	0.07116726188698129	0.4021074802318912	0.6020515940184921	8.735464972373092e-136	1.9711116948845546e-133	9	10	10
ENSG00000255974	CYP2A6	1.8040849261170677	NA	0.07121799442178349	0.06407926172696772	0.027094065267287925	1.852870586670623e-05	4.2985494711599725e-05	28	35	35
ENSG00000164332	UBLCP1	-1.8039281492383625	NA	0.0712425714574014	0.025077975736287665	0.02319289534996838	7.566498212434803e-05	0.00016455579240572495	12	14	14
ENSG00000182230	FAM153B	1.8037385973048796	NA	0.071272295738992	0.157343170623702	0.2803007661803592	1.1281735343039917e-49	2.0494754173494866e-48	12	17	17
ENSG00000130714	POMT1	1.8035668760845154	NA	0.07129923270119042	0.0500327881628448	0.03755910293301743	4.3023636887674816e-07	1.15517825111435e-06	13	13	13
ENSG00000095066	HOOK2	-1.8030060434333353	NA	0.07138726556572869	0.03475741568457377	0.05969260452386835	1.4584360578850947e-10	5.116759401937702e-10	2	2	2
ENSG00000228022	HCG20	1.802819495912719	NA	0.07141656732131801	0.09134995673401106	0.037991259335383366	3.6833470947174335e-07	9.95519611147506e-07	12	13	13
ENSG00000114686	MRPL3	1.8016689444238383	NA	0.07159750692942882	0.010815471190029624	0.022632324423587157	9.26593503920377e-05	0.00019942459837764238	5	5	5
ENSG00000136478	TEX2	-1.8014192230451604	NA	0.07163682852688208	0.012453082508914103	0.019384522820424684	0.00030066560319918687	0.000610263277223678	7	10	10
ENSG00000232956	SNHG15	1.800018823328835	NA	0.07185766606662085	0.039829580538521966	0.0309977893901948	4.548593142521138e-06	1.1167333400299927e-05	18	21	21
ENSG00000115677	HDLBP	1.7992612791158802	NA	0.07197736006189617	0.08908844288679539	0.05967322516654508	1.4687375928993542e-10	5.149740539895936e-10	17	27	27
ENSG00000232642	AC008073.2	1.7992320265705783	NA	0.0719819853144574	0.06971482395470248	0.03817116904597791	3.452672426637634e-07	9.353851413018766e-07	10	11	11
ENSG00000103356	EARS2	-1.7989700432809403	NA	0.07202341953441915	0.01539167666398697	0.0657215461805626	1.6250207486065007e-11	6.060783126979747e-11	2	5	5
ENSG00000172379	ARNT2	1.798737223219954	NA	0.07206025780772662	0.004676674197356965	0.01345440981638106	0.002638768589679873	0.004731518459266013	5	8	8
ENSG00000180104	EXOC3	-1.7978047367361232	NA	0.07220795646911206	0.2645425707581209	0.35274335156708214	4.11183985516691e-65	1.1791629042852398e-63	23	31	31
ENSG00000229124	VIM-AS1	-1.7972883853907604	NA	0.07228984912279258	0.010981436449169168	0.019272208428458934	0.00031319319689652493	0.0006343392150204921	6	9	9
ENSG00000219607	PPP1R3G	1.7965414319933037	NA	0.07240844952781054	0.07446777487671849	0.1368097094058444	3.7750214496585984e-23	2.597826759237372e-22	10	14	14
ENSG00000149600	COMMD7	-1.796517504781687	NA	0.07241225129479531	0.04929598188530807	0.050877148584719714	3.5519723282956865e-09	1.1288505088573523e-08	13	17	17
ENSG00000153214	TMEM87B	1.796377704567307	NA	0.07243446725623434	0.21237682793150559	0.2621508847518831	4.780499123568062e-46	7.633219689950531e-45	20	21	21
ENSG00000226137	BAIAP2-DT	-1.7962882117722303	NA	0.07244869168354574	0.15167159589323334	0.21406555880995054	7.599742035059243e-37	8.890039301448224e-36	16	21	21
ENSG00000108344	PSMD3	-1.796152326865574	NA	0.07247029427482164	0.0022193104852945163	0.02010334239389069	0.00023158449659422086	0.00047676380937506524	5	7	7
ENSG00000106069	CHN2	1.7953808821037562	NA	0.07259303631569664	0.07123233854957191	0.11483437130248571	1.8225924128444104e-19	1.0513164240790042e-18	29	33	33
ENSG00000169682	SPNS1	-1.7952127271937017	NA	0.07261981346751452	0.2972521856540473	0.31396966543363314	1.197317078117756e-56	2.7088114211927967e-55	19	22	22
ENSG00000010292	NCAPD2	-1.794619868446479	NA	0.07271428538228457	0.1084121808303032	0.3010875274206142	6.106089371354087e-54	1.263128186120039e-52	8	12	12
ENSG00000164077	MON1A	1.7944434398768219	NA	0.07274241865086555	0.011510668309790577	0.04328324002606465	5.490009688625462e-08	1.5962729086171253e-07	5	6	6
ENSG00000213203	GIMAP1	-1.794075740531631	NA	0.07280108055530919	0.05561885822577789	0.10965044100600185	1.3106718842774333e-18	7.262265636017352e-18	3	3	3
ENSG00000073861	TBX21	-1.7940458685388194	NA	0.07280584796401211	0.006045073937487372	0.012025808106979945	0.004485800298429874	0.007817783467253446	4	5	5
ENSG00000181444	ZNF467	-1.7933605522341436	NA	0.07291529093247368	0.07316236126771218	0.18021861085711835	1.0807853877288688e-30	1.0161397266536387e-29	12	17	17
ENSG00000267302	RNFT1-DT	-1.7932901649811746	NA	0.07292653918637561	0.03255268718228288	0.024189101556379586	5.2802410379970105e-05	0.00011685488909615529	8	9	9
ENSG00000204301	NOTCH4	-1.7930290222422494	NA	0.07296828357924863	0.035595442015597854	0.5288439039212358	2.9120447101489162e-111	3.263964361721815e-109	18	26	26
ENSG00000108384	RAD51C	1.792390159942542	NA	0.07307048992667649	0.37483439692905257	0.3922231546210752	2.8984798413817703e-74	1.1021292860278488e-72	6	6	6
ENSG00000163606	CD200R1	1.7915932973846758	NA	0.0731981375778028	0.023797845983100224	0.04746298147672548	1.2178598417792472e-08	3.718852996202334e-08	13	15	15
ENSG00000160193	WDR4	-1.7913350796602938	NA	0.07323954001738124	0.06056260028844686	0.09228736212953123	9.024438432559412e-16	4.290548785138934e-15	10	11	11
ENSG00000185482	STAC3	1.7911089658737178	NA	0.07327581066605195	0.00724123582796104	0.02091923450364043	0.0001722657383378429	0.00036000306443525077	1	1	1
ENSG00000131669	NINJ1	-1.7907933888911431	NA	0.0733264565645798	0.05332560029868881	0.18482393848061207	1.6261859419331392e-31	1.5711246601809241e-30	41	47	47
ENSG00000084092	NOA1	1.7889665024477361	NA	0.07362021043569024	0.020550037685016866	0.03259296748117253	2.56354535836724e-06	6.439466727792559e-06	10	12	12
ENSG00000159433	STARD9	-1.788928964215029	NA	0.07362625646415058	0.00950753643756602	0.02727574333540164	1.7355315421871696e-05	4.033423284587041e-05	19	23	23
ENSG00000172367	PDZD3	1.7883217408564156	NA	0.07372411422945936	0.027516971005235626	0.13759300990834178	2.779818305633578e-23	1.9268837559947545e-22	4	4	4
ENSG00000167553	TUBA1C	1.7878157298222437	NA	0.07380574222170423	0.038154514107752016	0.04232316690822144	7.756044387154132e-08	2.2249649581014755e-07	18	21	21
ENSG00000139531	SUOX	-1.7871372829709067	NA	0.0739153029183125	0.09637009391915842	0.19045703592241092	1.5809032709725085e-32	1.6013532305911132e-31	26	34	34
ENSG00000258725	PRC1-AS1	-1.7866070132964367	NA	0.07400102738979432	0.028643848163527937	0.027892647791764355	1.3898792050194584e-05	3.26552109698297e-05	16	22	22
ENSG00000184232	OAF	1.785988287297232	NA	0.07410115460790319	0.014425485968014119	0.012173369796969381	0.0042457700217173955	0.007421334227136032	9	10	10
ENSG00000162910	MRPL55	-1.7859442433801138	NA	0.07410828636862521	0.01629727585032589	0.013806455471564028	0.00231665608210632	0.004188543505750267	8	9	9
ENSG00000255529	POLR2M	1.7855668039447623	NA	0.07416942582254976	0.0321476200120306	0.04270268800171156	6.765874095703016e-08	1.950377792355203e-07	4	9	9
ENSG00000121690	DEPDC7	-1.7848789488454138	NA	0.07428095391792386	0.02064892525231365	0.05967738835762603	1.4665184469700974e-10	5.143011216173865e-10	5	6	6
ENSG00000181847	TIGIT	-1.7840598052125896	NA	0.07441394773965297	0.018531247932955904	0.057156903713693925	3.660315482937335e-10	1.2519096572974144e-09	4	4	4
ENSG00000281501	SEPSECS-AS1	1.7835729091169175	NA	0.07449309095116526	0.35507251327308764	0.3557281760489967	8.744929390803857e-66	2.5767490399122912e-64	33	44	44
ENSG00000273449	AC093788.1	1.7835636074702672	NA	0.07449460356962001	0.22829035205590856	0.07986864942051249	9.054654022933261e-14	3.8454250084022413e-13	12	13	13
ENSG00000064115	TM7SF3	1.7835414873271291	NA	0.07449820081165458	0.17924998237265302	0.23502905510644836	8.692680086733439e-41	1.1701002418162617e-39	25	27	27
ENSG00000105355	PLIN3	-1.7829580263413762	NA	0.07459313618862178	0.014006415999242372	0.013307602980545416	0.00278615843284852	0.004981216739461975	12	12	12
ENSG00000108342	CSF3	-1.7826087474822998	NA	0.07465001489159649	0.0005453224050949016	0.012189459852444604	0.0042203982760993936	0.007381500258728047	1	3	3
ENSG00000197272	IL27	-1.782269663878776	NA	0.07470526722603855	0.014657912945186898	0.06443917754634113	2.593710005336601e-11	9.557269635048854e-11	2	3	3
ENSG00000280374	AC019080.6	1.7819093362007847	NA	0.07476401780455985	0.06631596855148204	0.037215227984206505	4.868407406245116e-07	1.3006436923149632e-06	9	12	12
ENSG00000175387	SMAD2	1.7818720799039156	NA	0.07477009450813475	0.017272823381679223	0.011913144931613079	0.004678306291246867	0.00812520504239341	7	8	8
ENSG00000197451	HNRNPAB	1.7814862172016828	NA	0.07483305453174696	0.02505658984505669	0.031068884089765655	4.433800811322916e-06	1.0899548468087255e-05	31	38	38
ENSG00000116260	QSOX1	1.780830969791035	NA	0.07494006841853668	0.31224822169404975	0.40926312884754584	2.1285287652197855e-78	9.035183117513391e-77	18	23	23
ENSG00000144214	LYG1	1.780712671627344	NA	0.07495940198457539	0.15607735667793832	0.24346697232167394	2.102296558365373e-42	2.9795275768105606e-41	11	12	12
ENSG00000268069	AC004466.1	1.7801491034197272	NA	0.07505156233252185	0.03185973335079139	0.05967008049146502	1.4704160511449307e-10	5.154571721399104e-10	11	15	15
ENSG00000035687	ADSS	-1.7796439157107935	NA	0.07513425433888381	0.14142615104181422	0.17745121714503487	3.356534157412462e-30	3.0996878979788e-29	15	21	21
ENSG00000145287	PLAC8	-1.7794632462491464	NA	0.07516384540098044	0.0046122807222337015	0.012222563106932625	0.004168682075780277	0.007297746929109429	5	8	8
ENSG00000274767	AC243829.1	-1.7790320843853724	NA	0.07523450197183014	0.061403867297177735	0.29398964425204466	1.8054194620745246e-52	3.562846761233144e-51	10	20	20
ENSG00000159648	TEPP	1.7786286838515573	NA	0.07530065825323928	0.006091387316559208	0.08258267254719213	3.32182768734646e-14	1.446572448204785e-13	8	11	11
ENSG00000130702	LAMA5	-1.7782665950440582	NA	0.075360079993815	0.05081912970459374	0.06938022305170682	4.269862044790042e-12	1.646960508459389e-11	22	28	28
ENSG00000183628	DGCR6	1.7779022789167171	NA	0.07541990588314597	0.1514222548638832	0.09634703119821239	1.9776540874545354e-16	9.742829631070908e-16	16	24	24
ENSG00000135919	SERPINE2	1.776861942996806	NA	0.07559095728388349	0.08055676965278469	0.12224393625643576	1.0668454418530867e-20	6.538717827855105e-20	5	6	6
ENSG00000112137	PHACTR1	-1.776473222840932	NA	0.0756549516149228	0.0398883673446801	0.1359074647841432	5.368638966462344e-23	3.6621634700024955e-22	8	10	10
ENSG00000203778	FAM229B	1.776406764451655	NA	0.07566589696974271	0.07306174161775243	0.02130217927015497	0.0001499477302167608	0.00031555450061200525	7	10	10
ENSG00000082701	GSK3B	1.7758838900370821	NA	0.07575205678341648	0.023360825645745976	0.03611143969554058	7.238976603718369e-07	1.9060526604815957e-06	15	21	21
ENSG00000188234	AGAP4	1.7751003503799436	NA	0.0758813191571687	0.0070502302282645455	0.41797994473124606	1.4695651804195938e-80	6.792876894613372e-79	1	11	11
ENSG00000253230	LINC00599	-1.7743619573696203	NA	0.07600329824015378	0.007917330397574845	0.010186048851896857	0.008943578213485265	0.014903646174624313	7	8	8
ENSG00000168734	PKIG	1.773582245875379	NA	0.07613227653912197	0.017570410958873926	0.09283601377180294	7.353086177285506e-16	3.5095484234419468e-15	9	16	16
ENSG00000127578	WFIKKN1	-1.773171990644252	NA	0.07620021178205089	0.3515026388260567	0.18729662687099305	5.856855360201849e-32	5.7558288006934956e-31	9	13	13
ENSG00000188554	NBR1	-1.7730979196164978	NA	0.07621248266640554	0.023368904332734995	0.023988750552834177	5.6762691865628126e-05	0.00012507046162195254	5	7	7
ENSG00000206190	ATP10A	1.7725607437889852	NA	0.07630152146552516	0.0813416343334275	0.09351439803665046	5.707194003453698e-16	2.740763650664449e-15	42	53	53
ENSG00000143633	C1orf131	-1.7715069448207423	NA	0.07647643884626562	0.010099186460889711	0.015193483128262573	0.0013896385854542186	0.0025877850040128565	5	6	6
ENSG00000105085	MED26	1.7714262833448464	NA	0.07648984109826583	0.002750301756839833	0.030416457399113722	5.6060314571991445e-06	1.3636572121916047e-05	3	5	5
ENSG00000163468	CCT3	-1.771318765547936	NA	0.07650770862157595	0.0485815395843805	0.06829516233981163	6.3493558120063e-12	2.4245179875327554e-11	9	10	10
ENSG00000144635	DYNC1LI1	-1.7710055781107572	NA	0.07655977413445941	0.05481032231509859	0.11396459955339198	2.539577518945936e-19	1.4521912261555139e-18	20	22	22
ENSG00000145555	MYO10	1.7697022876371875	NA	0.07677674861677655	0.061462519926095034	0.06837690662253557	6.162446615106552e-12	2.3552439715280202e-11	26	32	32
ENSG00000230091	TMEM254-AS1	1.7686143231154428	NA	0.07695825884679501	0.3303261251356067	0.15149279417419875	1.1656926822885523e-25	8.952290106836714e-25	30	36	36
ENSG00000196230	TUBB	-1.7684495681339345	NA	0.07698577616166331	0.04246648196155276	0.024054929515199344	5.542265706062135e-05	0.00012230641435241225	20	25	25
ENSG00000134686	PHC2	-1.7683467195600764	NA	0.07700295795679098	0.007112483231559705	0.01071439596144048	0.00732923538420165	0.012353947081155305	5	6	6
ENSG00000146904	EPHA1	-1.7682043051555982	NA	0.07702675474575872	0.2398334228802124	0.283938237398309	2.0635695125035548e-50	3.838194530360462e-49	23	27	27
ENSG00000126217	MCF2L	1.7681983108071273	NA	0.07702775650512302	0.035440066028327534	0.05745746355575741	3.2823503088681303e-10	1.1266818544191267e-09	7	7	7
ENSG00000154803	FLCN	1.7671459470960658	NA	0.0772037893214666	0.18243318215218854	0.11024217186508686	1.046934115929837e-18	5.815961501159954e-18	31	38	38
ENSG00000011523	CEP68	-1.7668660090534334	NA	0.07725067076296019	0.17660294273024474	0.21018939990152247	3.965969291785292e-36	4.528122994995072e-35	8	9	9
ENSG00000110455	ACCS	-1.7664654200913052	NA	0.07731779805227647	0.35705988866106947	0.5848884968732314	1.1814803752478387e-129	2.155447548417573e-127	33	38	38
ENSG00000133704	IPO8	-1.7664433093996024	NA	0.07732150455739116	0.049808080753902015	0.10571924463452906	5.8112471629989774e-18	3.112338463406292e-17	15	18	18
ENSG00000196417	ZNF765	-1.7647241892656165	NA	0.07761013115677162	0.05988680337162857	0.14282953801732173	3.569580403582688e-24	2.5763777079562083e-23	21	29	29
ENSG00000103591	AAGAB	-1.7646401992583967	NA	0.07762425486549027	0.008817963179535046	0.01894021556218133	0.00035337844216735536	0.0007088650023076357	8	10	10
ENSG00000254528	AP000757.1	-1.7636457681655884	NA	0.07779163697983228	0.014973345176506258	0.137142659892128	3.314677768414805e-23	2.2874611287945873e-22	1	2	2
ENSG00000107771	CCSER2	1.762399011109721	NA	0.07800190561210528	0.09090690116712327	0.15089150612748128	1.4797437775897089e-25	1.1313475720858635e-24	17	24	24
ENSG00000010539	ZNF200	1.7623086775440129	NA	0.0780171585512668	0.09978063972033686	0.15184410358143638	1.0139603555141249e-25	7.815013994027743e-25	14	20	20
ENSG00000241973	PI4KA	1.7620571821671736	NA	0.07805963666281172	0.12438957962560636	0.05313901085095838	1.5682382149195736e-09	5.116765058534203e-09	25	30	30
ENSG00000006194	ZNF263	1.7620568254767053	NA	0.07805969692197058	0.0034040698396582904	0.06991494610813778	3.511085863866819e-12	1.3616375278030775e-11	10	16	16
ENSG00000169359	SLC33A1	1.761970637481768	NA	0.07807425860095736	0.029045923319197354	0.010359190526964289	0.008378030290373881	0.014019793271821008	4	5	5
ENSG00000111639	MRPL51	-1.7619551977501335	NA	0.07807686741609787	0.015443252857315452	0.03462756589136718	1.2338880674461303e-06	3.187699076323243e-06	9	11	11
ENSG00000110031	LPXN	-1.7609802880211556	NA	0.07824173939825789	0.0070404369441159865	0.01567704193075384	0.001163559254868823	0.0021910483871467492	6	6	6
ENSG00000142686	C1orf216	1.760974472038167	NA	0.07824272381869087	0.036447246336736974	0.04586575493802737	2.1659073186826476e-08	6.495828018203694e-08	4	4	4
ENSG00000197191	CYSRT1	1.7599508129728998	NA	0.07841614673031909	0.016442760420424953	0.02537884714729406	3.437614620116637e-05	7.760881137490813e-05	15	20	20
ENSG00000181804	SLC9A9	1.7595884722116932	NA	0.07847760750490324	0.00923097625534226	0.03831586331883121	3.2776704278302917e-07	8.899425295576579e-07	15	17	17
ENSG00000179152	TCAIM	-1.7592934655540524	NA	0.07852767591728282	0.0028392459618788684	0.125175730786696	3.449577994207704e-21	2.166122776370118e-20	4	7	7
ENSG00000156136	DCK	-1.7591118828282184	NA	0.07855850698782622	0.004689503270343414	0.018853519017809392	0.00036470097489957234	0.0007309790811772752	5	7	7
ENSG00000181830	SLC35C1	-1.7579601273243661	NA	0.07875429390389517	0.031657480899483254	0.09642039593381764	1.9240345001041666e-16	9.489579419696967e-16	7	8	8
ENSG00000140526	ABHD2	-1.7578435114042792	NA	0.07877413955798815	0.04996370436585745	0.07814866530796585	1.707373970615757e-13	7.129525167597497e-13	10	14	14
ENSG00000103150	MLYCD	-1.7572796413687022	NA	0.0788701561604864	0.017011343133887635	0.039593191428624	2.0707047370065563e-07	5.721965120033103e-07	12	19	19
ENSG00000103657	HERC1	1.757273571741704	NA	0.07887119022303331	0.07869192071843727	0.09234971978760635	8.816835043338897e-16	4.1941720987023235e-15	11	13	13
ENSG00000269300	AC008734.1	1.7566117626454496	NA	0.07898400666128728	0.001290756213286194	0.012877770796373247	0.0032674749403828647	0.0057862378926709776	2	5	5
ENSG00000176208	ATAD5	1.7557002356062765	NA	0.07913960657092839	0.013255695786971507	0.012653905393456788	0.0035507102487308284	0.006266453643664195	3	4	4
ENSG00000274209	ANTXRL	-1.7554878654020731	NA	0.07917589447317157	0.13547285265473397	0.1810944539227477	7.544780965002302e-31	7.128674863296115e-30	12	18	18
ENSG00000116985	BMP8B	-1.7553027014617004	NA	0.07920754465667988	0.020804252470052083	0.021446686850892027	0.00014230157604427088	0.00029997906915589447	31	34	34
ENSG00000025039	RRAGD	-1.755280412656668	NA	0.07921135518923718	0.038990946274474095	0.048249985192410326	9.16907586556018e-09	2.8260331060117097e-08	8	11	11
ENSG00000158485	CD1B	1.7549188422129454	NA	0.07927319072399272	0.03055450643971485	0.053148014254309456	1.563139713818352e-09	5.101100466654789e-09	11	12	12
ENSG00000138641	HERC3	-1.7540952177937117	NA	0.07941419297728286	0.009377142712118878	0.024560497205193543	4.6179143632847145e-05	0.00010294113273881395	5	7	7
ENSG00000267279	AC090409.1	-1.7540338369496082	NA	0.07942470937015653	0.046989040929568265	0.051729138784688385	2.6108440858210578e-09	8.393956735610296e-09	20	23	23
ENSG00000162434	JAK1	1.7539492206239597	NA	0.0794392085593332	0.04962633602171493	0.038000722284884166	3.6708388806236264e-07	9.922953336036343e-07	18	24	24
ENSG00000100347	SAMM50	-1.7533592402222722	NA	0.0795403627928293	0.09742604427891204	0.24267192992775116	2.9905677159109585e-42	4.21753665790765e-41	16	19	19
ENSG00000129925	TMEM8A	-1.7531864031293933	NA	0.07957001615005402	0.14057675221334037	0.1809431851840698	8.028182848601534e-31	7.577067015446764e-30	34	42	42
ENSG00000105619	TFPT	1.7531757927519795	NA	0.0795718368466807	0.03827469452133346	0.16575164738530215	3.882453758342251e-28	3.302589261002543e-27	19	24	24
ENSG00000111490	TBC1D30	-1.7529369260645231	NA	0.07961283434121394	0.03936599339208002	0.1325443119097504	1.9891292866769587e-22	1.3236933697021018e-21	8	12	12
ENSG00000008869	HEATR5B	-1.752867817878723	NA	0.07962469881420495	0.0067491571908117705	0.02296483479029304	8.21650552869909e-05	0.0001781350863611387	1	1	1
ENSG00000055147	FAM114A2	-1.7522772336332468	NA	0.07972614878130163	0.007734515797492783	0.05542555024943782	6.854911476068863e-10	2.2953238036825765e-09	5	5	5
ENSG00000173992	CCS	1.7518596150709864	NA	0.07979795027403733	0.09346519943499741	0.12051780421541729	2.0705741126714912e-20	1.2498513008871314e-19	27	31	31
ENSG00000063169	BICRA	-1.7514098341657354	NA	0.07987534024108794	0.01513659638148503	0.036983747307755804	5.290787896535965e-07	1.4086589293230132e-06	9	11	11
ENSG00000227467	LINC01537	-1.7495426619200811	NA	0.08019726111977646	0.0049109796391774135	0.016480734600630792	0.0008667452498727966	0.0016572432032633058	8	10	10
ENSG00000026950	BTN3A1	-1.7494100297212698	NA	0.08022016840017755	0.05920956848185921	0.07889185329531952	1.2982454043913666e-13	5.458105035525263e-13	21	25	25
ENSG00000087008	ACOX3	1.7492609135835395	NA	0.0802459290159011	0.03817675327480503	0.04502328502872322	2.933977793584127e-08	8.703474343915273e-08	27	34	34
ENSG00000265511	AC020558.2	1.7485170846655065	NA	0.08037452986169207	0.0004052258758020753	0.019682809127560333	0.00026978555646803325	0.0005509112298011791	7	9	9
ENSG00000104897	SF3A2	-1.7482028456975929	NA	0.0804289090282412	0.013252656486489087	0.029102297691375144	8.993535399127317e-06	2.150448111539799e-05	10	12	12
ENSG00000112763	BTN2A1	-1.7480797762925262	NA	0.08045021437562554	0.02320422976550699	0.3437368528661929	4.2082835800866264e-63	1.1311576036819053e-61	3	5	5
ENSG00000114796	KLHL24	1.7479863492135397	NA	0.0804663912074122	0.04208250984125569	0.046663801561751594	1.6245374422346577e-08	4.920380183130015e-08	10	12	12
ENSG00000118620	ZNF430	1.7477053952682788	NA	0.08051505410180654	0.026057650077481148	0.11057873528630219	9.212873335233505e-19	5.131262254820376e-18	8	11	11
ENSG00000277595	AC007546.1	1.7474416134570574	NA	0.08056076443426458	0.020204615559567866	0.053520538334918905	1.3660793694812268e-09	4.478473543726546e-09	3	3	3
ENSG00000066827	ZFAT	-1.746829554656399	NA	0.08066690832806683	0.010567819494156604	0.024067087839523296	5.5179939117219626e-05	0.00012183349760798242	11	18	18
ENSG00000163710	PCOLCE2	-1.7467652339733613	NA	0.08067806948169712	0.011203122495100911	0.011776202479654246	0.004923641055985367	0.00851851497872206	11	15	15
ENSG00000137393	RNF144B	-1.7462533214916551	NA	0.08076694307119782	0.008526812045549526	0.023408917298857388	6.998430732599045e-05	0.00015280887271879425	5	8	8
ENSG00000273855	AC020658.5	-1.7453997619400918	NA	0.08091530709376418	0.1045603034484523	0.4140115916984445	1.4285806359014754e-79	6.330421014231111e-78	16	24	24
ENSG00000172426	RSPH9	1.7439274696188936	NA	0.08117173796826933	0.020811043254009544	0.04370573920911107	4.715384676506099e-08	1.3768794792678886e-07	8	11	11
ENSG00000100592	DAAM1	-1.7437955234205005	NA	0.08119475136334238	0.0024162354982307987	0.028720300845083358	1.0318544678065202e-05	2.4522273099243368e-05	7	10	10
ENSG00000205045	SLFN12L	1.743770662509026	NA	0.08119908807188243	0.009976906821444568	0.0140839434103703	0.0020910165026354886	0.0038018280326225606	12	14	14
ENSG00000089177	KIF16B	-1.7423997941532694	NA	0.08143851192008215	0.4471667335341768	0.5176762843126942	7.359634261435413e-108	7.695754143253408e-106	10	12	12
ENSG00000077238	IL4R	-1.7422034257439394	NA	0.08147285476628215	0.08062533170501973	0.1594246973688514	4.9357292738344854e-27	3.9944700951858226e-26	10	10	10
ENSG00000172159	FRMD3	1.7419443644284112	NA	0.08151817994493578	0.005295306056238071	0.0162200438603947	0.0009535469184635864	0.0018120984158612639	24	28	28
ENSG00000197763	TXNRD3	1.7416994481630097	NA	0.08156104912927573	0.04150679564417616	0.034475969894434105	1.302975062630166e-06	3.360613528206455e-06	17	20	20
ENSG00000168310	IRF2	1.7407072694792378	NA	0.08173490339207598	0.02400926905255428	0.027818887540314207	1.4272762940453481e-05	3.34833942087328e-05	25	29	29
ENSG00000204172	AGAP10	1.7400357519516703	NA	0.08185274039113015	0.0016041862198781065	0.3216935625825398	2.6951034154169154e-58	6.392576552003415e-57	7	22	22
ENSG00000168792	ABHD15	1.738634274679656	NA	0.08209911368053725	0.03955169639320375	0.06968517957332214	3.819072287606113e-12	1.4777362513573383e-11	9	12	12
ENSG00000153406	NMRAL1	-1.7385209768709562	NA	0.0821190571629762	0.28085295869494104	0.49133496602078264	3.901948417737953e-100	3.248277350280979e-98	17	20	20
ENSG00000099991	CABIN1	1.7385059119782422	NA	0.08212170928796214	0.005915498161791362	0.058957114951638794	1.9048993090324205e-10	6.638308931232875e-10	2	3	3
ENSG00000146674	IGFBP3	1.7384233949997312	NA	0.08213623736383711	0.019603604693781022	0.032282620523951935	2.8660663432943448e-06	7.1741602278725326e-06	9	11	11
ENSG00000127586	CHTF18	-1.7378067856189725	NA	0.08224486462230779	0.017494383262099296	0.022096158236121613	0.00011248893885127596	0.00023987475906000143	8	9	9
ENSG00000196705	ZNF431	1.7375808247795985	NA	0.0822847009988562	0.14088696881607993	0.1903027471858924	1.685471879122007e-32	1.7042545551334492e-31	18	24	24
ENSG00000185024	BRF1	1.7372504815214191	NA	0.08234296791002352	0.012182570863425665	0.017377757935224575	0.0006244501749546833	0.0012126255294188498	14	27	27
ENSG00000167861	HID1	-1.73697364355235	NA	0.08239182316178993	0.008675090989847823	0.024441617678526772	4.820313842978973e-05	0.00010721603384338057	3	4	4
ENSG00000183401	CCDC159	1.736228735080475	NA	0.08252339831594876	0.004703082278592063	0.027621281356673154	1.5325061149871926e-05	3.580998414758872e-05	4	6	6
ENSG00000126860	EVI2A	1.7362049978777576	NA	0.08252759387961035	0.06944945222394064	0.11468540022478928	1.929188717231741e-19	1.1109354369310654e-18	21	25	25
ENSG00000176974	SHMT1	-1.7356856726639156	NA	0.08261942817992822	0.37668716968083094	0.41923699270429454	7.127117309374214e-81	3.3394244464059673e-79	11	12	12
ENSG00000214922	HLA-F-AS1	-1.7354767336959445	NA	0.08265639903068038	0.10459823739915075	0.17966511350824355	1.3561288863351158e-30	1.271528391020279e-29	30	43	43
ENSG00000170954	ZNF415	1.7354414045646223	NA	0.08266265169354073	0.11422696284864758	0.15485488949559228	3.062011751004972e-26	2.4043241537538584e-25	22	23	23
ENSG00000167186	COQ7	-1.7338801621030335	NA	0.08293934842323407	0.023798176642371428	0.04431353216080702	3.788550999108531e-08	1.114214733042569e-07	11	15	15
ENSG00000164615	CAMLG	1.7326816705060983	NA	0.08315226415085043	0.17296718711352455	0.0642928757929344	2.7357466367108863e-11	1.0065505057488735e-10	8	10	10
ENSG00000152359	POC5	1.7301800988978924	NA	0.08359810282554735	0.11656547448698844	0.16251395413719952	1.429476023439934e-27	1.1854005960334346e-26	8	11	11
ENSG00000054523	KIF1B	-1.728291234487551	NA	0.08393602378965212	0.02965382073806919	0.12209255440625855	1.1307820745130205e-20	6.923163797152369e-20	10	12	12
ENSG00000131203	IDO1	-1.7281756805706698	NA	0.08395673241797184	0.013979716213736101	0.02264789242203465	9.21392554907188e-05	0.00019837992371755638	10	16	16
ENSG00000035681	NSMAF	1.72779794878465	NA	0.08402445528049006	0.0018375272869720597	0.03617842440875834	7.066787338126992e-07	1.8635758274879252e-06	4	5	5
ENSG00000277586	NEFL	1.726435695541493	NA	0.08426905863714015	0.017800878606658282	0.03547394718857479	9.102832192086596e-07	2.3767428328576895e-06	8	10	10
ENSG00000170445	HARS	-1.7261966129434185	NA	0.0843120471961493	0.007532182222790523	0.03393975905723899	1.579886522943972e-06	4.042595341982419e-06	3	3	3
ENSG00000099326	MZF1	1.7261539511727995	NA	0.08431971991716154	0.04093868709389103	0.023623036826205885	6.477581419063538e-05	0.0001417973497006901	9	11	11
ENSG00000133028	SCO1	1.7255874660852646	NA	0.0844216558573506	0.004320858936604629	0.031091783553432048	4.397447232851375e-06	1.0816383045922007e-05	10	13	13
ENSG00000148204	CRB2	1.7250401673535065	NA	0.08452023400096317	0.02960186024446675	0.06657995194980625	1.1880120243745253e-11	4.469771436155931e-11	4	4	4
ENSG00000026508	CD44	1.7249231502483882	NA	0.084541322923589	0.0023293320864694006	0.012966776794713421	0.0031613282555730936	0.005608969627379455	9	12	12
ENSG00000182179	UBA7	1.7246293625874063	NA	0.084594288349106	0.052931912860715594	0.31118721444916825	4.6478914418062645e-56	1.0338092131716683e-54	7	9	9
ENSG00000165118	C9orf64	-1.7242888329346013	NA	0.08465571423095553	0.05936043711574043	0.05556053661948081	6.527820886485926e-10	2.19071625014378e-09	18	19	19
ENSG00000177427	MIEF2	-1.7235414774769264	NA	0.08479065121451088	0.014308005873687387	0.01929759238780333	0.00031031671906912406	0.0006288102818523464	4	4	4
ENSG00000187608	ISG15	-1.722987318563802	NA	0.08489081834263822	0.07116235945246775	0.08844007820482014	3.7834374296488625e-15	1.7474324934297963e-14	18	33	33
ENSG00000110851	PRDM4	-1.7229566755259174	NA	0.08489636002363504	0.04010536740866986	0.09001221783441078	2.1076224816209672e-15	9.859142917980896e-15	7	9	9
ENSG00000111731	C2CD5	1.7229488331594502	NA	0.08489777833386568	0.07751917747479885	0.14812948665663533	4.417687986575139e-25	3.312589911752386e-24	12	14	14
ENSG00000267397	AC090229.1	-1.7227924907490646	NA	0.08492605722219176	0.010371977442031608	0.010880562363108165	0.0068855558109569915	0.011655354516049892	6	7	7
ENSG00000254019	AC011676.2	1.7222686713127726	NA	0.08502086011335126	0.013517646631119542	0.026752765221336593	2.095219167762011e-05	4.828774829720565e-05	10	16	16
ENSG00000170222	ADPRM	1.7222222089767456	NA	0.0850292731793716	1.1304925982941944e-05	0.04161007195858173	1.0024720867967248e-07	2.843903030021015e-07	1	2	2
ENSG00000187116	LILRA5	-1.7220146689112785	NA	0.08506686126391114	0.06738839848734487	0.22080088316352428	4.2238989867961097e-38	5.181376518209334e-37	13	19	19
ENSG00000278765	AC004477.3	1.721496982276433	NA	0.08516067930891733	0.0711044106327069	0.021882698792249085	0.00012152242498318735	0.0002581429538011495	23	27	27
ENSG00000008513	ST3GAL1	-1.721002614002767	NA	0.0852503495511412	0.03355672715593014	0.05530003521905543	7.173713104299428e-10	2.397622413284562e-09	24	32	32
ENSG00000143740	SNAP47	-1.720616013709598	NA	0.08532052563992133	0.05067632496989538	0.04020129197366976	1.6639776122578196e-07	4.6369112890167934e-07	7	10	10
ENSG00000171105	INSR	-1.7198655865996184	NA	0.08545687726293069	0.04929144003570023	0.07947080712330663	1.0486319850722056e-13	4.4380527917086013e-13	9	10	10
ENSG00000074803	SLC12A1	-1.7193523664872974	NA	0.08555023007325048	0.021424697462660118	0.5620858101837937	6.885197897220747e-122	1.0006293113511745e-119	3	7	7
ENSG00000141424	SLC39A6	-1.719061638834469	NA	0.085603148902885	0.014943050443675679	0.051436908711089455	2.9016353721826114e-09	9.285341481164323e-09	6	7	7
ENSG00000020181	ADGRA2	1.719037036310228	NA	0.08560762831755561	0.04570004328495109	0.08707536208430264	6.2828720835281535e-15	2.861752280489357e-14	5	6	6
ENSG00000116151	MORN1	-1.7187325912574796	NA	0.085663074716733	0.061770631176925654	0.10424746410014052	1.0133558626214867e-17	5.373543502812577e-17	9	9	9
ENSG00000179913	B3GNT3	-1.7185596687218059	NA	0.08569458078319143	0.04922129601770262	0.02684103241584585	2.0296542606899062e-05	4.684595008959785e-05	24	28	28
ENSG00000221025	MIR1250	1.7185310369028495	NA	0.08569979833470377	0.010602144211519005	0.03352213866823235	1.835726445363422e-06	4.672832538449951e-06	10	13	13
ENSG00000180773	SLC36A4	-1.7183783829353734	NA	0.08572762066826674	0.009722858211613006	0.011616996073087825	0.005225358644337349	0.009000570047382604	3	3	3
ENSG00000119878	CRIPT	1.7183584084856416	NA	0.0857312617019459	0.109175684234353	0.15899844084057216	5.854108401899096e-27	4.7279738321563226e-26	6	10	10
ENSG00000213246	SUPT4H1	-1.7182770355668884	NA	0.08574609601986961	0.038617907309760655	0.029578919925209623	7.576521870469489e-06	1.8246001061182596e-05	2	2	2
ENSG00000177628	GBA	1.716099402710033	NA	0.08614385055247721	0.14247101991865083	0.2044181036095883	4.575055170213534e-35	5.039025119716885e-34	3	3	3
ENSG00000167291	TBC1D16	1.7155442495837026	NA	0.08624548986369754	0.032408260585168186	0.06851455865264243	5.860028445031736e-12	2.2431613349073493e-11	9	12	12
ENSG00000106804	C5	-1.7146795151380074	NA	0.08640400130632478	0.07896958724010764	0.0937036962947412	5.317435629129683e-16	2.560042212351065e-15	11	12	12
ENSG00000120805	ARL1	-1.7142616778302182	NA	0.08648067786892386	0.011053448923198785	0.029593421098385832	7.537106248225272e-06	1.8156178543449245e-05	5	7	7
ENSG00000167333	TRIM68	-1.7126147697028558	NA	0.08678343427432844	0.012171012409850593	0.05163545862262722	2.7007457165893604e-09	8.666745563957885e-09	10	14	14
ENSG00000278075	AC114341.1	1.7120887187631246	NA	0.08688032002665663	0.01973448123970601	0.011058313811598856	0.006441153297430243	0.010956093820435551	13	14	14
ENSG00000130309	COLGALT1	1.7110411648742332	NA	0.08707351396693369	0.052060150186111605	0.08208015323642769	4.000280017619123e-14	1.735411131347087e-13	15	18	18
ENSG00000237604	AP001056.1	1.710694487821303	NA	0.08713752580018264	0.12933958163855683	0.1456437955485748	1.178797037326997e-24	8.679772603315016e-24	12	18	18
ENSG00000232104	RFX3-AS1	-1.7101640216516387	NA	0.08723554670178267	0.08810316487527035	0.031496114120910905	3.802517619162887e-06	9.404294007935441e-06	21	29	29
ENSG00000225489	AL354707.1	1.70985815780417	NA	0.0872921054421939	0.03188182045317355	0.060443538214893344	1.110214288978724e-10	3.9255803797311627e-10	15	20	20
ENSG00000104833	TUBB4A	-1.7086382950404753	NA	0.08751797048368501	0.03660749621597891	0.1303935604241282	4.58498741806873e-22	3.004507039834186e-21	14	18	18
ENSG00000161677	JOSD2	1.7084964638972098	NA	0.08754426195552506	0.031616961360077925	0.08832544689388404	3.948200495981023e-15	1.8210782761048566e-14	4	5	5
ENSG00000245532	NEAT1	1.7084579450065283	NA	0.0875514033656719	0.21442191386365553	0.09666624273065974	1.7547045805353515e-16	8.664390685747407e-16	15	19	19
ENSG00000066427	ATXN3	-1.7077429586384365	NA	0.08768404733126423	0.2326663156578812	0.21867846778332795	1.0528128782630669e-37	1.2678853967228463e-36	30	34	34
ENSG00000213123	TCTEX1D2	-1.7068406480440907	NA	0.08785167493286707	0.09192046895116694	0.08956965743122478	2.4851810677226494e-15	1.1581078839776009e-14	22	28	28
ENSG00000179902	C1orf194	-1.7066335600449993	NA	0.08789018334440457	0.16394549921493307	0.18306668018866104	3.354024304943396e-31	3.199007942462419e-30	17	24	24
ENSG00000261286	ATP2C2-AS1	-1.7051737994571392	NA	0.08816201497106492	0.015947965197934903	0.06597509874791688	1.4814457445443742e-11	5.537339379509911e-11	14	21	21
ENSG00000196189	SEMA4A	-1.70417557352696	NA	0.08834829116142184	0.2061922292551411	0.264602905279478	1.565404584954393e-46	2.5397467575575106e-45	5	6	6
ENSG00000269463	AP001160.4	1.7037082561168644	NA	0.0884356049457031	0.04289406339779666	0.03278472214352383	2.3928147787278565e-06	6.030033892785307e-06	9	12	12
ENSG00000249992	TMEM158	-1.7036116558567753	NA	0.08845366245198687	0.01160746573970252	0.023814517361671395	6.0448130834435206e-05	0.00013278147760724087	3	3	3
ENSG00000119397	CNTRL	-1.7026757579411267	NA	0.08862876396491136	0.026168366095349734	0.04568756640267558	2.3095321007998094e-08	6.906044637596501e-08	7	8	8
ENSG00000088992	TESC	-1.7022531286449665	NA	0.08870792716120386	0.05160947262878934	0.07134752205435778	2.077844444512391e-12	8.165204944762372e-12	38	45	45
ENSG00000087365	SF3B2	-1.7022319187126889	NA	0.08871190151996967	0.10251956415825103	0.26367038182413005	2.394445860954297e-46	3.8556199126296e-45	5	7	7
ENSG00000102781	KATNAL1	1.7016699843969925	NA	0.08881725014815177	0.015358627807167966	0.018582854202019227	0.00040245240990020853	0.0008027982293100705	14	17	17
ENSG00000006007	GDE1	-1.7010515562371022	NA	0.08893330645475495	0.045661858045081646	0.053887729852619436	1.1961320622275934e-09	3.936378571318557e-09	16	20	20
ENSG00000150477	KIAA1328	1.700212459126723	NA	0.08909096956377976	0.02326738411060207	0.03974187543901507	1.9629017664022593e-07	5.42932296645683e-07	4	4	4
ENSG00000163961	RNF168	1.6998123174855992	NA	0.08916623388396619	0.023181808397331506	0.10642195215705093	4.4549554887056835e-18	2.4039657544308926e-17	8	9	9
ENSG00000101310	SEC23B	-1.6993643171792607	NA	0.08925056090561499	0.13352207531543553	0.119008130655519	3.694389050207729e-20	2.206725107001475e-19	14	16	16
ENSG00000119333	WDR34	-1.6993071765252397	NA	0.08926132109870803	0.016992913578293224	0.021446796889106057	0.00014229590548053676	0.00029997906915589447	31	41	41
ENSG00000164465	DCBLD1	1.6991841663613458	NA	0.0892844887672139	0.04013933510542755	0.2956203611652472	8.316874242365585e-53	1.6700945712216324e-51	11	14	14
ENSG00000145075	CCDC39	-1.6986843972367527	NA	0.08937866483209825	0.006312353113281096	0.012094694673368041	0.0043720774902803365	0.007631998868161389	14	17	17
ENSG00000061337	LZTS1	1.6985283660288477	NA	0.08940808360096024	0.06894746647809746	0.1268925651409073	1.7779811379091763e-21	1.1322168040848298e-20	5	11	11
ENSG00000228800	AL590068.1	1.6969294671089061	NA	0.0897099962116941	0.007514878676868064	0.010044585792388521	0.009434506178350002	0.01564722886388048	5	7	7
ENSG00000124713	GNMT	1.6968221294801216	NA	0.08973029363985922	0.17064505741516617	0.13865860972140734	1.8324586504916983e-23	1.2810775946711022e-22	18	22	22
ENSG00000154229	PRKCA	-1.696683059768105	NA	0.08975659706851681	0.01109910399146852	0.04208296587152771	8.456256760557078e-08	2.416536363719269e-07	3	5	5
ENSG00000270055	AC127502.2	-1.6961895706165206	NA	0.08984998493771414	0.13592062480155032	0.22607050830824985	4.328548076503723e-39	5.482294753616126e-38	13	18	18
ENSG00000130725	UBE2M	1.695283015066714	NA	0.09002174529468847	0.019320957394969578	0.01409999886654685	0.002078662846260977	0.003781371502124694	11	12	12
ENSG00000168071	CCDC88B	-1.695206334828451	NA	0.09003628561380354	0.024690186922514634	0.03425348004297619	1.4114364171253228e-06	3.627262568152579e-06	5	6	6
ENSG00000197483	ZNF628	-1.69514268964604	NA	0.09004835562505863	0.01414967879720048	0.021165877078188074	0.0001575374933730861	0.00033095803918351755	15	19	19
ENSG00000106153	CHCHD2	1.6948625789644554	NA	0.09010149278556837	0.38611977670916536	0.4764407672803886	6.0849940515622956e-96	4.4404920421379493e-94	15	19	19
ENSG00000135111	TBX3	1.6938731351907836	NA	0.09028939288706483	0.018885524504796643	0.011583051242824105	0.005292082466563585	0.00910909587665351	22	30	30
ENSG00000129204	USP6	-1.6936515702957946	NA	0.09033151229891946	0.09860741362063112	0.11493520041685895	1.753798125439505e-19	1.0129971051923904e-18	10	11	11
ENSG00000257497	AC121761.1	-1.693412659524839	NA	0.09037694686935506	0.2573045604307294	0.2225758766122097	1.964224266543212e-38	2.440904488909387e-37	13	16	16
ENSG00000176485	PLAAT3	1.6933707910895484	NA	0.09038491104219402	0.16462266698529432	0.37167005171019796	1.985790257103292e-69	6.536337258937495e-68	24	34	34
ENSG00000184967	NOC4L	-1.6929707335004323	NA	0.09046103808451549	0.13987344790299877	0.20320693052624428	7.626537732633313e-35	8.309243683413512e-34	30	44	44
ENSG00000072858	SIDT1	1.6928949205770842	NA	0.09047547035406275	0.05311050299843524	0.08411411094182762	1.88442571755811e-14	8.328870265568048e-14	17	24	24
ENSG00000143595	AQP10	1.6928024963708146	NA	0.09049306736738567	0.045406189020822815	0.03940897927338746	2.2125090119381666e-07	6.102013034050759e-07	15	15	15
ENSG00000068097	HEATR6	-1.692732674126578	NA	0.09050636292869305	0.28748880893274714	0.2651775106606674	1.2044192128722358e-46	1.9671033410996164e-45	17	19	19
ENSG00000249790	AC092490.1	-1.6925015891252981	NA	0.09055037737424843	0.07897668625596777	0.12240938441446268	1.0010845632297832e-20	6.146652049705532e-20	16	21	21
ENSG00000259291	ZNF710-AS1	1.6922498521082567	NA	0.09059834497611186	0.040676791907777884	0.11925596172079195	3.359624820496093e-20	2.0109670522404014e-19	7	9	9
ENSG00000155097	ATP6V1C1	-1.691835205329632	NA	0.09067739902037497	0.23476508781283148	0.3023815576869606	3.2811429800443865e-54	6.870368860168643e-53	9	12	12
ENSG00000107036	RIC1	-1.690665524144729	NA	0.09090070241357173	0.07197250444537939	0.050291850640803513	4.388080929536699e-09	1.3863522450373039e-08	26	30	30
ENSG00000159164	SV2A	-1.6905617869038128	NA	0.09092052818253843	0.01676969086257079	0.011839227161737916	0.004809147793849131	0.008338935845977629	6	9	9
ENSG00000133812	SBF2	1.6904271567335714	NA	0.09094626324624629	0.02473897654569063	0.05879662930791349	2.019168000597047e-10	7.019402400616006e-10	23	29	29
ENSG00000133874	RNF122	-1.6899749490221345	NA	0.09103274733711722	0.11941819647210146	0.032460900183628814	2.688168443070017e-06	6.744608724243997e-06	18	25	25
ENSG00000160712	IL6R	1.6898221903732569	NA	0.09106197715295955	0.06134821532792172	0.08317604705370642	2.6670093179931783e-14	1.1688357473617434e-13	8	8	8
ENSG00000135452	TSPAN31	1.6894463336334022	NA	0.09113392811098261	0.05697368777286265	0.060095848130368675	1.2597147084080566e-10	4.4413749042947705e-10	7	7	7
ENSG00000114850	SSR3	-1.6885899794377683	NA	0.0912980323136085	0.017337681728168707	0.05153062424732587	2.805021245909594e-09	8.986233765384573e-09	19	22	22
ENSG00000112941	TENT4A	1.6884892876667237	NA	0.09131734359937896	0.015767376239164313	0.022225914757565673	0.00010733031353993992	0.00022947357522708263	13	16	16
ENSG00000253549	CA3-AS1	1.688488126830715	NA	0.0913175662507772	0.04798914487689693	0.17646093343684366	5.030549096633454e-30	4.6108437444236826e-29	20	24	24
ENSG00000280604	AJ239328.1	1.6878158955732172	NA	0.09144657529217078	0.04706939889687268	0.07657886652669575	3.0435320321544743e-13	1.252469633477777e-12	5	5	5
ENSG00000111405	ENDOU	1.6867010180654083	NA	0.09166085624386057	0.0064577502118109585	0.016520029758132042	0.0008543704342536643	0.001634858131780416	10	12	12
ENSG00000004534	RBM6	1.68660404770878	NA	0.09167951313535118	0.24480235363398847	0.5392038122816606	1.717614415723123e-114	2.0598160570094992e-112	13	21	21
ENSG00000261613	AC093525.6	-1.6865407256549823	NA	0.09169169781150896	0.1352518865721921	0.40887132197578147	2.6574284243277366e-78	1.122468966719122e-76	4	7	7
ENSG00000168538	TRAPPC11	1.6865004631841565	NA	0.09169944594969032	0.01043386514222173	0.020943142473815356	0.00017077951558874937	0.00035702766217621154	4	6	6
ENSG00000138942	RNF185	1.6864231582853189	NA	0.09171432403366872	0.005484195226998754	0.1551577823425198	2.713906122076906e-26	2.1348979856649937e-25	5	7	7
ENSG00000197114	ZGPAT	1.6863747417049155	NA	0.09172364326605796	0.016897975821343017	0.012343158503338069	0.003985658303540878	0.006991617660333726	15	16	16
ENSG00000170430	MGMT	-1.6858977625719807	NA	0.09181549297822267	0.274294344213718	0.4885143339077636	2.4811483541674296e-99	2.0261530059817737e-97	52	73	73
ENSG00000177700	POLR2L	1.6858622797562015	NA	0.09182232869573793	0.09347263194303303	0.12132834659629549	1.5167839620845194e-20	9.214073030742977e-20	11	11	11
ENSG00000235831	BHLHE40-AS1	1.6854180356105084	NA	0.09190794635664647	0.009040882742966336	0.029454317207253868	7.923821832695877e-06	1.904760591658279e-05	5	10	10
ENSG00000104714	ERICH1	-1.6842462073459679	NA	0.09213409659303844	0.28939918781810037	0.3393455344503022	3.928768917720376e-62	1.02861768198453e-60	45	58	58
ENSG00000116663	FBXO6	-1.6836709144581705	NA	0.09224528540183653	0.012044367502197867	0.05251929690478137	1.9621741344477523e-09	6.356124713193144e-09	11	16	16
ENSG00000002919	SNX11	-1.6833702562825512	NA	0.0923034374943948	0.05937967406011038	0.2711848210545	7.677967193392145e-48	1.3153792147800388e-46	10	12	12
ENSG00000177556	ATOX1	-1.682939511834911	NA	0.09238680165307869	0.029260381593317574	0.03566796660173941	8.489741788418256e-07	2.2237754991535768e-06	6	8	8
ENSG00000228274	AL021707.2	-1.6817760101619592	NA	0.09261228230471456	0.054328169348540276	0.03392704563205387	1.5871215158546254e-06	4.058685785176107e-06	14	15	15
ENSG00000171649	ZIK1	-1.6815084411466912	NA	0.092664198246127	0.01732959690158218	0.018554062544676515	0.00040669274642752526	0.0008107851556016775	6	7	7
ENSG00000238083	LRRC37A2	1.6813064885730156	NA	0.09270339821705123	0.33115989007078467	0.49473186835051725	4.148220663381946e-101	3.5747656359968338e-99	45	57	57
ENSG00000138095	LRPPRC	1.6809660289978194	NA	0.09276951320663916	0.051874005995274315	0.10806847652797931	2.3881986472144158e-18	1.3068034014384178e-17	16	22	22
ENSG00000164331	ANKRA2	1.6806944664399999	NA	0.09282227598677745	0.020492838715673357	0.05891738066629667	1.9325750018635233e-10	6.72928501664113e-10	6	8	8
ENSG00000121741	ZMYM2	-1.6793209367128994	NA	0.0930895127450417	0.009725168238757204	0.014553831806194073	0.0017583784011345517	0.0032281801949530487	11	13	13
ENSG00000086475	SEPHS1	-1.6790084588339247	NA	0.09315039521557002	0.006004701231654261	0.013370220994392437	0.002722298380597942	0.004872124288131299	3	4	4
ENSG00000171130	ATP6V0E2	1.6788886664309186	NA	0.09317374376315281	0.18099777730386798	0.24801106826748578	2.7850552581253345e-43	4.0647585209864986e-42	18	23	23
ENSG00000230989	HSBP1	-1.6783811237161375	NA	0.09327272021738585	0.002730073826898362	0.011357081229344711	0.005758905409058229	0.00986706652612045	11	11	11
ENSG00000242550	SERPINB10	1.6777755726702903	NA	0.09339091974007865	0.2412078415754852	0.41650848552882175	3.4214632714215174e-80	1.5646579637762026e-78	28	36	36
ENSG00000084444	FAM234B	-1.6777146032282446	NA	0.09340282722450911	0.0025264284351993057	0.034531209861042134	1.2773635602599686e-06	3.296539908938781e-06	4	5	5
ENSG00000188487	INSC	1.6774964922887752	NA	0.09344543480971967	0.04230943700636285	0.1148899005709891	1.7843792109514587e-19	1.0299669837969224e-18	11	16	16
ENSG00000104177	MYEF2	-1.6774898948977977	NA	0.09344672384127548	0.03827439301512147	0.34720681966367684	7.127515896624132e-64	1.9651088442316275e-62	4	5	5
ENSG00000129422	MTUS1	1.6774487436869803	NA	0.09345476449460738	0.2418071711559106	0.26393525732753803	2.1222692178629654e-46	3.4205634226627815e-45	36	44	44
ENSG00000134873	CLDN10	1.6769152212870524	NA	0.09355906122613288	0.03019562749728024	0.05972223577055203	1.4428241635697715e-10	5.064058858178063e-10	14	18	18
ENSG00000226124	FTCDNL1	-1.676837111349475	NA	0.0935743385419164	0.19836540758921592	0.12823561952261403	1.0577687490778063e-21	6.81686444116321e-21	45	54	54
ENSG00000272092	AC087623.2	-1.676610552806518	NA	0.09361866184758433	0.002931343606202714	0.032658831315634386	2.5035710159065697e-06	6.296192895113912e-06	13	14	14
ENSG00000111707	SUDS3	-1.6765427371665462	NA	0.09363193239196405	0.005263737893964932	0.01098933059838866	0.006610044702705545	0.011225555219518459	5	6	6
ENSG00000132471	WBP2	1.6759931325987016	NA	0.09373953776991835	0.01676011110515183	0.019122173622256156	0.0003307510014758644	0.0006672213768156215	13	17	17
ENSG00000160013	PTGIR	1.6757413223764959	NA	0.09378887203577237	0.01294644920329208	0.010721674298969981	0.007309204456783495	0.012322605901433362	8	9	9
ENSG00000116273	PHF13	-1.6755353128464445	NA	0.09382924858674277	0.030575073425580256	0.16201261400385228	1.7484092229244917e-27	1.445683209447064e-26	15	19	19
ENSG00000243716	NPIPB5	-1.675287387683534	NA	0.09387785881631847	0.008674979321896412	0.01589405946872661	0.0010745364814063855	0.002030995935152442	3	6	6
ENSG00000221571	RNU6ATAC35P	1.674910246008888	NA	0.09395184301555912	0.02985795882929155	0.055425277618034154	6.855588385598085e-10	2.2953238036825765e-09	8	10	10
ENSG00000228037	AL139246.3	1.6745644877161616	NA	0.09401971178553853	0.020136541056059103	0.08854205620700818	3.642635770972385e-15	1.6837617476120064e-14	6	12	12
ENSG00000141012	GALNS	-1.674511689680372	NA	0.09403007895189953	0.20551368664944902	0.18571128782554602	1.1276215149957631e-31	1.0956136748250618e-30	66	85	85
ENSG00000054148	PHPT1	-1.6741958672007353	NA	0.09409211146482345	0.006448507841521569	0.03326868308524303	2.010796750883321e-06	5.101058207233442e-06	2	3	3
ENSG00000103496	STX4	-1.6738320913326725	NA	0.09416360343847731	0.016789255516722893	0.011951153941715722	0.004612440372256861	0.008018118595421482	7	7	7
ENSG00000178803	ADORA2A-AS1	1.6737766378481587	NA	0.09417450539940407	0.031659335696759786	0.05261522578885489	1.8952839694890987e-09	6.146411647649121e-09	13	18	18
ENSG00000127948	POR	1.6736850075615903	NA	0.09419252181051614	0.03743399663090028	0.09030507394855009	1.8898169034732877e-15	8.862037210189611e-15	9	12	12
ENSG00000122507	BBS9	1.6721695222217994	NA	0.09449089858315285	0.018404650473006448	0.022744627180048976	8.897255263258897e-05	0.00019197160356017467	11	14	14
ENSG00000150459	SAP18	-1.6717876922436299	NA	0.09456619464643141	0.019848311358863117	0.012344623013470342	0.003983486510961405	0.006988522780202264	13	17	17
ENSG00000111886	GABRR2	-1.6716610037340995	NA	0.09459118797403962	0.016742395010413854	0.07450531701264067	6.523454957577743e-13	2.6403287483479046e-12	12	17	17
ENSG00000273344	PAXIP1-AS1	-1.6710706844984515	NA	0.09470771698334203	0.07437242329095614	0.030311119355794034	5.822456826690418e-06	1.4146969696927456e-05	15	19	19
ENSG00000186566	GPATCH8	-1.6706867437630786	NA	0.09478356860045163	0.0034627214591191943	0.01477876908717432	0.0016186075907173624	0.002984998556104102	4	4	4
ENSG00000138688	KIAA1109	-1.6697449103144448	NA	0.09496984409136859	0.0033099314939559425	0.01455163058259403	0.0017598048184764771	0.003230107335122884	10	13	13
ENSG00000185339	TCN2	-1.6696656642248728	NA	0.0949855307227187	0.10780146319871609	0.1002624620406214	4.5485845632910743e-17	2.3298589210238537e-16	30	35	35
ENSG00000205593	DENND6B	-1.6687559077055432	NA	0.09516576425066425	0.04853557312362816	0.07352690649451271	9.343483807795247e-13	3.7551301574849e-12	19	25	25
ENSG00000171045	TSNARE1	1.6676834161015976	NA	0.09537858923004952	0.15767850379017176	0.1715584897385987	3.7031036120126237e-29	3.265014079301002e-28	22	26	26
ENSG00000180822	PSMG4	-1.667607470916835	NA	0.0953936742140516	0.13325970980854046	0.08264597306967818	3.244945386542199e-14	1.413810173623277e-13	16	20	20
ENSG00000154743	TSEN2	1.6666783978773698	NA	0.09557837059389561	0.03945207244583246	0.06699053184105885	1.0226372076228756e-11	3.856873867060632e-11	15	20	20
ENSG00000083544	TDRD3	-1.6657847233867045	NA	0.09575629993370446	0.009765090376798359	0.012779196877613303	0.003389255098161427	0.0059919933689041565	12	17	17
ENSG00000164823	OSGIN2	1.6655340194702146	NA	0.09580626233300067	0.005407767682951941	0.1431222502515916	3.1815512218052933e-24	2.3011565543120616e-23	1	3	3
ENSG00000163155	LYSMD1	1.6639945581159323	NA	0.09611351690168589	0.03952089148482723	0.03995982991046658	1.8149292717795444e-07	5.034652552854644e-07	14	17	17
ENSG00000249096	LINC02362	1.6639233702121698	NA	0.09612774404788126	0.044284452701573114	0.16962431807494388	8.114310426389225e-29	7.0635690102613605e-28	14	19	19
ENSG00000154025	SLC5A10	-1.6636142612070386	NA	0.09618954008885114	0.015618665785995483	0.01565690904681522	0.001172186156230495	0.002205840051925465	13	15	15
ENSG00000197506	SLC28A3	-1.6633527291918497	NA	0.09624184952027803	0.10093922488198691	0.15086973702537115	1.492574627447056e-25	1.1406489432303727e-24	7	10	10
ENSG00000175538	KCNE3	1.663346237437874	NA	0.09624314823571159	0.07921546227785414	0.12125849902094206	1.5580309728954765e-20	9.457937399711337e-20	5	5	5
ENSG00000083642	PDS5B	1.6631093740264755	NA	0.0962905438138622	0.009699911369764953	0.020625922671275058	0.00019159233897523737	0.00039816008495956683	2	2	2
ENSG00000105617	LENG1	-1.6617226063584027	NA	0.09656840626910454	0.0071799324580991255	0.011760439272230076	0.004952707689434825	0.008565347334219223	14	23	23
ENSG00000272186	AP003392.5	1.6611128438911429	NA	0.0966907853844607	0.005302397638579623	0.026160083769020563	2.593952343591218e-05	5.929577278091949e-05	5	5	5
ENSG00000156299	TIAM1	-1.6602127810993257	NA	0.0968716543366284	0.0823749904054787	0.08667572735149344	7.288013503652354e-15	3.309908463298046e-14	19	25	25
ENSG00000185261	KIAA0825	1.6586011409556836	NA	0.0971961917315783	0.08144890216227707	0.1356820844042808	5.862008953491739e-23	3.989190140612295e-22	3	4	4
ENSG00000237940	LINC01238	1.6585264033372331	NA	0.09721126277598177	0.03751764286865079	0.15030546616163973	1.8667876328073818e-25	1.4228240495561686e-24	15	22	22
ENSG00000118181	RPS25	-1.6584155906533062	NA	0.09723361189422215	0.07648326838167344	0.11659966149767496	9.287233553277324e-20	5.446879897577046e-19	45	56	56
ENSG00000107938	EDRF1	1.6581148269153498	NA	0.09729429175956973	0.005860283549422253	0.012273185427768885	0.004090837344364467	0.007168056566721799	6	9	9
ENSG00000205537	AC121338.1	-1.6579706861428183	NA	0.09732338326339281	0.006724197718950391	0.023275236447103664	7.344707150738477e-05	0.00015994207355938305	6	8	8
ENSG00000040275	SPDL1	1.657814850977519	NA	0.09735484283401065	0.11891484401105173	0.09856210792954344	8.616991353907718e-17	4.3386020178556504e-16	7	11	11
ENSG00000145220	LYAR	-1.6575039305196848	NA	0.09741763488214557	0.08491377989524017	0.11266830318723303	4.1614764307737824e-19	2.3560633645209506e-18	15	17	17
ENSG00000221923	ZNF880	1.6573968393897591	NA	0.09743927000197686	0.26278729274336543	0.08468095180849837	1.5274487631521e-14	6.784309463686961e-14	9	11	11
ENSG00000099940	SNAP29	-1.6572787254823953	NA	0.09746313645565877	0.10782665717738882	0.30866610176176046	1.5810570965629263e-55	3.4583607332854115e-54	12	20	20
ENSG00000139168	ZCRB1	-1.6572354053873162	NA	0.0974718910162408	0.0391272651149617	0.016122871363283844	0.0009881005983321698	0.0018746473239073327	10	12	12
ENSG00000138078	PREPL	1.6572125640607394	NA	0.09747650727435088	0.005733863094068893	0.01594681211304435	0.0010539552918241608	0.0019934134001866697	7	9	9
ENSG00000166888	STAT6	-1.6568578004715384	NA	0.09754822783605409	0.0023406750072813725	0.010852167300805193	0.006959387652715567	0.011771036478589531	3	4	4
ENSG00000113504	SLC12A7	1.6564623256541824	NA	0.09762822846437867	0.6214259379105364	0.7077731919244763	1.302186496936112e-180	1.5950854454255273e-177	39	41	41
ENSG00000275765	AC091982.3	-1.6564325013596113	NA	0.09763426374858232	0.09690113961294958	0.07995691496382626	8.764456284628174e-14	3.7249482236701e-13	9	11	11
ENSG00000255237	AC138230.1	1.6564043767233119	NA	0.09763995536081921	0.033113583042786804	0.024741653340144915	4.3257467898061987e-05	9.67804718830874e-05	16	21	21
ENSG00000266714	MYO15B	-1.6557558666767833	NA	0.09777126858436966	0.06403198983762395	0.5583169589074628	1.2089811569879224e-120	1.685594948063893e-118	15	24	24
ENSG00000089022	MAPKAPK5	-1.6552368598941254	NA	0.09787646103274808	0.04970978003492397	0.015910130551191223	0.0010682238463627432	0.0020195095073613366	8	9	9
ENSG00000272562	AL512343.2	1.6538008663814905	NA	0.09816797989006733	0.003193309645784872	0.0145116403273116	0.0017859235197799344	0.003276294655616827	9	12	12
ENSG00000116521	SCAMP3	1.6534307495174148	NA	0.09824322905766378	0.016424658939765586	0.023686972725600296	6.329728763571772e-05	0.00013873788160338998	3	3	3
ENSG00000135211	TMEM60	-1.6533739512847816	NA	0.0982547808914191	0.04506072866103595	0.12373638571183006	6.007327209152917e-21	3.728543406071783e-20	7	10	10
ENSG00000157111	TMEM171	-1.6531171796985082	NA	0.0983070175814712	0.03573399165955114	0.04749534488983905	1.2037297671173753e-08	3.6776700118111296e-08	10	11	11
ENSG00000184557	SOCS3	1.6531171107397902	NA	0.0983070316131639	0.012686260068778989	0.014558396661073503	0.0017554240472827517	0.0032231013904552366	13	18	18
ENSG00000100902	PSMA6	-1.6531009319081857	NA	0.09831032371963895	0.02443020150495484	0.013384614842802608	0.0027078297569359555	0.004847241388485877	14	16	16
ENSG00000278970	HEIH	-1.6523060655994852	NA	0.09847217343163094	0.5803703348053432	0.37181297815334646	1.8401415360355892e-69	6.068574461821985e-68	49	70	70
ENSG00000123453	SARDH	1.6519998413312305	NA	0.09853458319326573	0.18666807083683382	0.24615805464042742	6.3597365728126194e-43	9.118990174512007e-42	16	22	22
ENSG00000270108	AL049840.6	1.65145149128945	NA	0.09864641809320364	0.024177880768384407	0.017060791528435124	0.0007010888364550661	0.0013533287321440713	9	10	10
ENSG00000084072	PPIE	1.6514178007222964	NA	0.09865329252054429	0.4754362351522742	0.5452006947749671	2.149724261339093e-116	2.690921266985701e-114	39	46	46
ENSG00000278845	MRPL45	-1.6508085977119775	NA	0.09877766399365429	0.007207079369310341	0.04368025548304834	4.7588464217431185e-08	1.389333627621259e-07	5	11	11
ENSG00000109861	CTSC	-1.650419511684593	NA	0.09885716309745952	0.20957367505601024	0.35672917055492437	5.195260809303993e-66	1.5494526542392033e-64	14	15	15
ENSG00000125445	MRPS7	-1.6492375738850145	NA	0.09909897307739499	0.07485367283226703	0.24113274326890782	5.910532754911324e-42	8.294576613254852e-41	8	10	10
ENSG00000155542	SETD9	1.6486788901980887	NA	0.0992134370932934	0.36825595241576997	0.49925429649447334	2.0499158374556077e-102	1.8502108787645377e-100	9	13	13
ENSG00000171763	SPATA5L1	1.6482912172763773	NA	0.09929292613490086	0.20728270554975933	0.3675307971387326	1.7897317777723424e-68	5.726139973324235e-67	4	7	7
ENSG00000146197	SCUBE3	-1.647106144431039	NA	0.09953623040509964	0.000506700388460549	0.010442394054967302	0.008119373898631752	0.01360953406193294	4	6	6
ENSG00000122696	SLC25A51	-1.6467890364144562	NA	0.09960141563668741	0.2051735362661275	0.047563376013109386	1.1745585111039926e-08	3.591104280071737e-08	13	13	13
ENSG00000137404	NRM	1.6465677430140886	NA	0.09964692523318604	0.1326872330911296	0.05718841202042766	3.6187358030400365e-10	1.2384294609126638e-09	30	39	39
ENSG00000153048	CARHSP1	-1.6463064542884125	NA	0.09970068133146158	0.10909734411479434	0.2691043514211468	1.9970158905734514e-47	3.357531912494521e-46	8	18	18
ENSG00000177000	MTHFR	-1.6457204876905898	NA	0.09982131896475249	0.07353306289075374	0.36834508845247177	1.1626161430526965e-68	3.7406574553866215e-67	11	17	17
ENSG00000125386	FAM193A	-1.645502958412377	NA	0.09986613307869399	0.008450918348988016	0.024201741993986312	5.256205095187073e-05	0.00011641309721989296	15	19	19
ENSG00000174720	LARP7	1.645238895444081	NA	0.09992055535166615	0.020355563616303536	0.019618394676579443	0.00027617225531329626	0.0005630814417272284	9	11	11
ENSG00000063854	HAGH	-1.6451842114977413	NA	0.09993182843975888	0.02396823574605644	0.04541832732788497	2.5447923228345735e-08	7.584401033070925e-08	10	11	11
ENSG00000171517	LPAR3	1.644983601942503	NA	0.09997319275787012	0.08181995530865152	0.12143188957848129	1.457634216879107e-20	8.864173469950286e-20	17	17	17
ENSG00000048707	VPS13D	-1.6443881541556564	NA	0.10009605043135542	0.00524438550540006	0.013117700991957429	0.002989260109589225	0.005323794954756009	4	5	5
ENSG00000134759	ELP2	-1.644337277599487	NA	0.1001065532798781	0.06834488987291355	0.2546238488766085	1.4387228540568413e-44	2.2029159128768545e-43	6	9	9
ENSG00000021488	SLC7A9	-1.6442881956460471	NA	0.10011668648715416	0.15756770030268177	0.10883347845995817	1.786953502420955e-18	9.837709667100146e-18	16	21	21
ENSG00000186166	CCDC84	1.6435608373728612	NA	0.10026694901402716	0.012735140636500206	0.039306975054808395	2.2951638345192568e-07	6.318793481806186e-07	7	9	9
ENSG00000172775	FAM192A	-1.6434855836175952	NA	0.10028250569486588	0.04884606290970105	0.08636596559297029	8.176167088187659e-15	3.7024845364491725e-14	17	21	21
ENSG00000108823	SGCA	1.6431859715306558	NA	0.10034446148133629	0.02834982421597036	0.043183064132218056	5.691591564203519e-08	1.652923009898834e-07	12	14	14
ENSG00000105270	CLIP3	-1.6427970484253522	NA	0.10042493110428012	0.04181146061094942	0.07237572348255591	1.425382522189851e-12	5.6596167800494916e-12	9	11	11
ENSG00000134852	CLOCK	1.6412512516379294	NA	0.10074527078594613	0.008733648945776435	0.03309480375324482	2.1404661473291966e-06	5.417985824435188e-06	9	14	14
ENSG00000163960	UBXN7	1.6407924375106517	NA	0.10084050864021135	0.01938237316605386	0.05617445463511516	5.226066673730553e-10	1.768386294155589e-09	9	13	13
ENSG00000086289	EPDR1	-1.6406098824396873	NA	0.10087842225920504	0.09800139499773963	0.09719269287873958	1.440450644245417e-16	7.145585217866548e-16	28	35	35
ENSG00000168393	DTYMK	-1.6405830560101997	NA	0.10088399461460161	0.002185401964350789	0.01110130724203242	0.006338121625580913	0.01079583311055692	2	3	3
ENSG00000119673	ACOT2	1.6405289278532995	NA	0.10089523880039794	0.02164597898692556	0.02837754604436769	1.1673022569240083e-05	2.7630181371966624e-05	14	19	19
ENSG00000124205	EDN3	-1.6403377779691912	NA	0.1009349548632264	0.0575612094258232	0.052471903532784116	1.9960857566769806e-09	6.458655592689347e-09	37	47	47
ENSG00000230641	USP12-AS2	-1.640316331651213	NA	0.10093941163728307	0.03364950925995758	0.07220558819033736	1.5171380124845711e-12	6.0169749713454934e-12	16	18	18
ENSG00000184445	KNTC1	1.6398913032647937	NA	0.10102776942599322	0.03494701702326767	0.019627764388144783	0.0002752338859014384	0.0005613684478263281	12	18	18
ENSG00000276754	AC006111.3	1.6398880839230037	NA	0.10102843891968873	0.02270323182824395	0.02927655169184941	8.447066853084287e-06	2.0245807052906004e-05	8	9	9
ENSG00000112308	C6orf62	-1.6397182922033269	NA	0.10106375378218176	0.013341728709565365	0.17387178881451837	1.4457619909917397e-29	1.2974030551291126e-28	17	23	23
ENSG00000146707	POMZP3	-1.6396348052067657	NA	0.10108112179109166	0.12930443237067069	0.5744802546591684	4.6607793645926576e-126	7.612162411752333e-124	29	38	38
ENSG00000204219	TCEA3	1.6395959605197705	NA	0.10108920355905696	0.026295408888481298	0.045969744131838075	2.0862481331511784e-08	6.268980065780543e-08	12	14	14
ENSG00000213722	DDAH2	1.6394874961170025	NA	0.10111177266873239	0.008756181992495452	0.046749398505907196	1.575177427751341e-08	4.775940188915797e-08	8	10	10
ENSG00000103653	CSK	-1.6393753056268228	NA	0.10113512132000017	0.013450760972850176	0.014539783933630295	0.001767501684838842	0.0032438876705159782	7	7	7
ENSG00000090615	GOLGA3	-1.6393216544862128	NA	0.10114628850600618	0.03637284376836433	0.07186923035982017	1.7162409395674268e-12	6.7877804134321496e-12	10	12	12
ENSG00000237781	AL356356.1	-1.6388225314652476	NA	0.10125022526236625	0.12277752504324897	0.06330068078056332	3.926808241079064e-11	1.4270149295669605e-10	14	25	25
ENSG00000128272	ATF4	-1.6381968393855395	NA	0.10138063874581847	0.008474893719703617	0.06422751256518436	2.8016880480100486e-11	1.029266245401121e-10	3	5	5
ENSG00000134058	CDK7	1.6380853847229173	NA	0.1014038833584796	0.03942437984441857	0.034448621016982935	1.3158445454933368e-06	3.3917658365647427e-06	9	11	11
ENSG00000263874	LINC00672	1.6380038141330648	NA	0.10142089813836715	0.03225462918627098	0.050340842869867335	4.311130932994643e-09	1.3625430219300616e-08	16	21	21
ENSG00000278740	AC005332.7	1.6378186407593573	NA	0.10145953182461688	0.040940835552262446	0.04844673159117472	8.54084849555794e-09	2.6414249026207955e-08	9	12	12
ENSG00000092529	CAPN3	1.6376045210400616	NA	0.10150421934756684	0.05983755455167679	0.0537156882099089	1.2729566305141794e-09	4.18197955108959e-09	15	16	16
ENSG00000095906	NUBP2	1.6375447404753263	NA	0.10151669855576993	0.0010427704305403687	0.020558156311980255	0.0001963588432228999	0.0004075717504756125	3	4	4
ENSG00000102547	CAB39L	-1.63729971389979	NA	0.10156786068284458	0.043075440271078284	0.05859839253402983	2.169804171429336e-10	7.521724628227549e-10	26	32	32
ENSG00000248925	AC021087.1	1.637119139255862	NA	0.10160557823379059	0.05518536749117302	0.0523876794089035	2.057801429743692e-09	6.650817323534598e-09	12	12	12
ENSG00000229474	PATL2	1.6370067368475156	NA	0.10162906193184149	0.04544925241108171	0.05925642751120502	1.7087490779015205e-10	5.969309011394007e-10	15	17	17
ENSG00000149657	LSM14B	-1.6363771070231665	NA	0.10176068739875059	0.008073475582914007	0.023667240787060652	6.374994399093639e-05	0.00013967647751380712	9	12	12
ENSG00000134779	TPGS2	1.6362763643264773	NA	0.1017817604654187	0.025324468997944286	0.15164941879534113	1.0954337058153097e-25	8.427811853309443e-25	1	2	2
ENSG00000206077	ZDHHC11B	-1.6360436363285333	NA	0.1018304551198426	0.017400486438806265	0.1144946749901746	2.0747856148521713e-19	1.1915773110884088e-18	6	24	24
ENSG00000021300	PLEKHB1	1.6358721007156205	NA	0.10186635810615188	0.02735028390060124	0.032465410539131594	2.6838139979731323e-06	6.734668752010719e-06	7	7	7
ENSG00000129347	KRI1	1.635866056103056	NA	0.10186762344786751	0.12234091963436357	0.1059978532566061	5.230160752005232e-18	2.8107811575098e-17	20	25	25
ENSG00000267249	AP005482.3	-1.6352881152391088	NA	0.10198866380512124	0.018576269891273752	0.013092953061148353	0.003016810661303194	0.005369515934684844	8	8	8
ENSG00000115825	PRKD3	-1.634875679259082	NA	0.10207511181986526	0.06039552341669595	0.1365953185414523	4.104644915643074e-23	2.8156222263345234e-22	19	24	24
ENSG00000137726	FXYD6	-1.6345841018468372	NA	0.1021362626404615	0.03554397714806575	0.07280072450358509	1.2196479985817964e-12	4.8641264017858665e-12	12	16	16
ENSG00000255121	CCDC84-DT	1.6339511668439899	NA	0.10226910472130327	0.027561385553289432	0.015287004188848976	0.0013426969086647827	0.0025066306647825343	10	11	11
ENSG00000139112	GABARAPL1	-1.6338830959421957	NA	0.10228339980794818	0.020018368596477685	0.036112665112457136	7.235789217645926e-07	1.9055059780929054e-06	16	21	21
ENSG00000132334	PTPRE	1.6330488390290274	NA	0.10245872536410211	0.004339798208285617	0.01110839330509645	0.006321301983889179	0.010770393216265824	13	17	17
ENSG00000231249	ITPR1-DT	-1.6330235915944171	NA	0.10246403503342072	0.02045102745564536	0.01831220749843921	0.0004441346343595471	0.0008800074921585065	9	12	12
ENSG00000146776	ATXN7L1	1.6328138119847981	NA	0.10250816126423658	0.020463762738319874	0.021576200457094276	0.00013578196399636686	0.0002869408380251011	13	18	18
ENSG00000168116	KIAA1586	1.632570838612108	NA	0.10255928855379197	0.08875667555821719	0.06475563019934077	2.3111567331351866e-11	8.538135893264824e-11	14	17	17
ENSG00000197165	SULT1A2	-1.6325636416265534	NA	0.10256080327744634	0.3765283618293372	0.559270280252966	5.869887240373639e-121	8.388558023763962e-119	9	10	10
ENSG00000109736	MFSD10	1.6322358555533412	NA	0.10262981009915075	0.010750138240199993	0.03180090998115063	3.4078941159725285e-06	8.461267727640493e-06	8	11	11
ENSG00000100890	PRORP	-1.6322337320211815	NA	0.10263025727393334	0.10564505180507182	0.18280175288702738	3.740317527979144e-31	3.557554369790035e-30	24	30	30
ENSG00000213578	CPLX3	1.6320792821276169	NA	0.10266278558914967	0.008625969286516886	0.019956436607779314	0.00024426860656887343	0.000501552003597894	9	10	10
ENSG00000005882	PDK2	-1.6311200697548038	NA	0.10286498663168553	0.094717333270443	0.08071227640557196	6.631531090710072e-14	2.839553724708789e-13	32	44	44
ENSG00000214237	MINDY4B	1.6307250028136415	NA	0.10294835839813836	0.01687116719717897	0.011082576357043896	0.006382801420957009	0.010867619297854621	14	17	17
ENSG00000152520	PAN3	1.6307124711253198	NA	0.10295100386445248	0.017110558325096222	0.023425087071852983	6.957671630503952e-05	0.00015197695935742232	8	11	11
ENSG00000225484	NUTM2B-AS1	-1.6305675848332728	NA	0.10298159359777675	0.34384273797995124	0.37032208917009335	4.0697649644212364e-69	1.326851699141821e-67	30	46	46
ENSG00000137040	RANBP6	1.6303981899055164	NA	0.10301736698580079	0.0008847272685615255	0.012441285227341184	0.003842764674550735	0.006756158643004978	3	6	6
ENSG00000114166	KAT2B	1.6303440138644663	NA	0.10302881014894433	0.08322117259096733	0.09372445092478786	5.276351602958048e-16	2.5409759516744615e-15	16	17	17
ENSG00000140941	MAP1LC3B	-1.6290013117091355	NA	0.10331274126911104	0.07897645103812549	0.147933344371471	4.77388507869513e-25	3.573433226300427e-24	43	49	49
ENSG00000149311	ATM	1.628863324020051	NA	0.10334195570223492	0.07406800080200535	0.12997541183165956	5.392035137604246e-22	3.522590879039056e-21	7	8	8
ENSG00000162711	NLRP3	-1.628663572326239	NA	0.10338425830136504	0.04182518593175918	0.08955966231811872	2.4944452716043563e-15	1.162109262774874e-14	7	9	9
ENSG00000176595	KBTBD11	-1.6285945299356617	NA	0.1033988830181345	0.03542000751496756	0.0986125710077421	8.455264551353355e-17	4.25967484697881e-16	23	33	33
ENSG00000134884	ARGLU1	-1.6281434103021093	NA	0.10349448069097889	0.04994592635333536	0.16167464388076164	2.0025290012064887e-27	1.6502340144973608e-26	3	4	4
ENSG00000139190	VAMP1	1.6275456922058165	NA	0.10362125253440072	0.005111863848840747	0.3136396384941643	1.40669381653412e-56	3.169959561070122e-55	4	7	7
ENSG00000184489	PTP4A3	1.6273138523101804	NA	0.10367045736726621	0.0003940449453035758	0.018625855212977282	0.00039620203893082955	0.0007911584496535627	1	3	3
ENSG00000150054	MPP7	1.6269214042770077	NA	0.10375379138972565	0.025895851309918318	0.05636258017382012	4.881664378364142e-10	1.6557132550495915e-09	11	14	14
ENSG00000269191	AC005387.2	1.6266737873861365	NA	0.10380639875843825	0.0044550161518155384	0.01091648948412798	0.006793281553976834	0.011507110368347366	7	10	10
ENSG00000167065	DUSP18	1.6260133257880565	NA	0.1039468205902613	0.21991327307400507	0.26505715811654673	1.2724211377110376e-46	2.074215788080474e-45	31	37	37
ENSG00000156265	MAP3K7CL	-1.6259741582720035	NA	0.10395515279881923	0.09840302681130625	0.09128632619487011	1.3109798390195055e-15	6.198509307787565e-15	23	28	28
ENSG00000245937	LINC01184	-1.6258864507201949	NA	0.10397381298131782	0.03456681194344621	0.08158319788551689	4.8070069361735656e-14	2.073323992667014e-13	22	27	27
ENSG00000136830	NIBAN2	1.6258367705762844	NA	0.10398438383956816	0.015466560525954225	0.021089937848584605	0.00016193218050223373	0.00033973268454034816	15	19	19
ENSG00000085365	SCAMP1	-1.6252875337103048	NA	0.10410130645519719	0.006717603558219263	0.09964277571909756	5.74189598648724e-17	2.92449582038223e-16	2	3	3
ENSG00000204209	DAXX	1.6247786081719704	NA	0.10420974072053685	0.045634499503673424	0.07646888991405668	3.169226248743642e-13	1.3030223193407988e-12	5	6	6
ENSG00000138131	LOXL4	-1.6247079361498824	NA	0.10422480555320021	0.023742134248698497	0.04033214350689497	1.587485518376752e-07	4.4309552660551623e-07	5	6	6
ENSG00000146094	DOK3	-1.623690451639981	NA	0.10444188988433901	0.014663334742667558	0.021056714480113606	0.00016389337018947944	0.00034371098125753513	7	9	9
ENSG00000262528	AL022341.2	-1.623537968808878	NA	0.10447445361471634	0.03016642683280241	0.010574450012673308	0.007725458572243778	0.012975895108267242	5	7	7
ENSG00000198053	SIRPA	1.6231121743844183	NA	0.10456542756216673	0.015760840645532695	0.03397027574331876	1.5626543269446177e-06	4.000889676436735e-06	16	24	24
ENSG00000182774	RPS17	-1.6230159092401995	NA	0.10458600399758715	0.027354305740356112	0.023419848181794385	6.970851143670519e-05	0.00015222606171247388	6	7	7
ENSG00000182362	YBEY	1.6223510412184834	NA	0.10472820568793564	0.1609442276597816	0.470260494749699	3.0854724055642006e-94	2.099712947738908e-92	48	69	69
ENSG00000150048	CLEC1A	-1.6221750916128852	NA	0.104765863391503	0.004518903664030198	0.02043164738899653	0.00020557827267080492	0.00042598620082547533	5	5	5
ENSG00000215012	RTL10	-1.6216439898272526	NA	0.10487959792472862	0.07911586192401719	0.08068011786627266	6.710758224095172e-14	2.872043743074822e-13	13	16	16
ENSG00000104497	SNX16	-1.6213250353765403	NA	0.1049479485661035	0.15952216690684912	0.2904116199100282	9.82838099046503e-52	1.9131317321848447e-50	18	22	22
ENSG00000127511	SIN3B	-1.6211528118308909	NA	0.10498487006999621	0.11149684192821743	0.18819389197253134	4.0402383382822147e-32	4.011930935912085e-31	13	20	20
ENSG00000183569	SERHL2	1.620444269189096	NA	0.10513687682645852	0.03806115384670236	0.019329244395195087	0.00030676713482702877	0.000621985054995119	26	31	31
ENSG00000105287	PRKD2	-1.620342592569637	NA	0.10515870428169907	0.05574999979526894	0.3093171173629374	1.15301561730185e-55	2.538262493082083e-54	21	25	25
ENSG00000178623	GPR35	1.619788703264556	NA	0.10527767378349108	0.08896469774916727	0.191365256680852	1.084079358366561e-32	1.1046272677735089e-31	14	20	20
ENSG00000127954	STEAP4	1.6193793438063049	NA	0.10536566844035096	0.010317566978246408	0.06409102682074463	2.944539555477445e-11	1.079895398564643e-10	6	10	10
ENSG00000165389	SPTSSA	1.6192305105105955	NA	0.1053976756533669	0.08653256859270932	0.09085989533261156	1.5368630540147071e-15	7.240567173983025e-15	21	29	29
ENSG00000176435	CLEC14A	-1.6173477075548146	NA	0.10580324665132622	0.004364992755180914	0.011316551575959441	0.0058469640631533485	0.010008942575266197	3	4	4
ENSG00000254428	AP003392.1	1.6169381518176238	NA	0.10589163198396598	0.008642957534007288	0.010422700511450885	0.008179850116692616	0.013702867016817591	8	10	10
ENSG00000070526	ST6GALNAC1	1.6168585085572365	NA	0.105908826421978	0.15335106117467773	0.1706433512596692	5.368508857228135e-29	4.704371915820403e-28	16	19	19
ENSG00000072062	PRKACA	-1.6167847053292044	NA	0.10592476201343937	0.005122666619703362	0.024608951528817136	4.537882627844917e-05	0.00010127557155766851	4	8	8
ENSG00000134780	DAGLA	-1.6167468526413877	NA	0.10593293590276374	0.008667369879375797	0.027510925512536304	1.5946190010483756e-05	3.720560714146747e-05	12	15	15
ENSG00000151092	NGLY1	-1.6165661906354218	NA	0.10597195485216744	0.006345340627529253	0.018940377924343058	0.0003533575728662775	0.0007088650023076357	10	11	11
ENSG00000272686	AC006333.2	1.6164613192669586	NA	0.10599460994838125	0.027335048135399307	0.05134438440131356	3.000280299912539e-09	9.58848432038765e-09	9	11	11
ENSG00000182010	RTKN2	1.6163694177758163	NA	0.10601446635250658	0.018534156140929507	0.08591569206191509	9.663155413395707e-15	4.3494344405334113e-14	14	15	15
ENSG00000122642	FKBP9	-1.6153744936002397	NA	0.10622962037471587	0.016120625275044417	0.11144282618970261	6.633703300114799e-19	3.7237766904637865e-18	5	8	8
ENSG00000107371	EXOSC3	1.6153741007485714	NA	0.10622970539787617	0.02480210979059777	0.03375701989322518	1.6871261919942335e-06	4.309283149614107e-06	7	7	7
ENSG00000234193	AC013476.1	-1.6153249674664496	NA	0.10624033952359799	0.00767531009786517	0.018800454773365116	0.00037181044445323	0.0007445326146576883	14	17	17
ENSG00000185414	MRPL30	-1.615232269762881	NA	0.10626040478115148	0.03597154940519045	0.019763578452359504	0.00026198661647656307	0.0005357510715426401	11	14	14
ENSG00000103018	CYB5B	1.614413499832153	NA	0.10643776545190117	0.012735803537105867	0.03494355866682785	1.1014309216461718e-06	2.8592853277793217e-06	1	1	1
ENSG00000248099	INSL3	1.614352002227532	NA	0.10645109643708875	0.08077793375265052	0.26553513685903113	1.022999585539219e-46	1.6771911943032567e-45	16	20	20
ENSG00000116685	KIAA2013	-1.6142573384959717	NA	0.10647161951096135	0.02728903553509272	0.22130989306361445	3.391819481491821e-38	4.172619245918454e-37	4	5	5
ENSG00000244754	N4BP2L2	1.6140733131935188	NA	0.10651152512678803	0.03378556381088101	0.02439214631920895	4.907140759805059e-05	0.00010903414989621268	18	23	23
ENSG00000073111	MCM2	-1.6140137237979688	NA	0.10652444954024708	0.034548745461869194	0.020659502135114086	0.00018927369043031177	0.00039362776099798887	14	14	14
ENSG00000203801	LINC00222	1.6137997853791701	NA	0.10657086113686653	0.004014080009623769	0.014679438506106892	0.0016788897140817686	0.003090851283605824	3	3	3
ENSG00000271781	AC026740.1	-1.6134595185649223	NA	0.10664471131240065	0.030684971762859437	0.03361094418803635	1.77806273388529e-06	4.534800390154497e-06	17	29	29
ENSG00000134283	PPHLN1	-1.6132116053004564	NA	0.1066985429728731	0.06423789966610796	0.06587474655159678	1.5366911533206056e-11	5.742583697601888e-11	16	18	18
ENSG00000167306	MYO5B	-1.6130119490920058	NA	0.10674191179404931	0.025687766420654765	0.07694423418444277	2.660582122059374e-13	1.099429465330029e-12	5	6	6
ENSG00000006432	MAP3K9	1.6128229810346961	NA	0.10678297182917307	0.0573977610878595	0.17398299316221708	1.3817622449780935e-29	1.2406199339858286e-28	3	5	5
ENSG00000171298	GAA	1.6125048142112062	NA	0.10685213317208916	0.26510670890835975	0.43702618452390707	2.1446771364955142e-85	1.1422070873838999e-83	25	34	34
ENSG00000173653	RCE1	1.6124160437771438	NA	0.10687143592985561	0.03353040096306839	0.040561455423549254	1.461813213664294e-07	4.0935066624965674e-07	9	13	13
ENSG00000107968	MAP3K8	-1.6117712272049824	NA	0.10701173152945094	0.011812752387552987	0.06244355994627838	5.3646741644466674e-11	1.9327478413045359e-10	12	17	17
ENSG00000182923	CEP63	-1.6114841062803948	NA	0.10707424863773218	0.041737181607770506	0.22283283385442657	1.7578910142629352e-38	2.1892572987360257e-37	15	20	20
ENSG00000163602	RYBP	1.61134362168902	NA	0.10710484799917863	0.277252778654303	0.3673520905987759	1.9673089813175197e-68	6.270888795653186e-67	24	27	27
ENSG00000108666	C17orf75	-1.6112313875298054	NA	0.10712929902896333	0.003630609856321798	0.015638151357873678	0.0011802818604144825	0.0022198567256249135	3	5	5
ENSG00000112365	ZBTB24	-1.6107649504707073	NA	0.10723096312484334	0.027617298541771952	0.017188440110802266	0.0006691463788976324	0.0012951683128347062	9	9	9
ENSG00000113141	IK	1.6105193465790477	NA	0.10728452538013661	0.06391249625346267	0.05830803796067399	2.410913647479337e-10	8.340681488929422e-10	17	18	18
ENSG00000280798	LINC00294	-1.6104370307608207	NA	0.10730248187608886	0.27807520860333323	0.46249619350416526	4.0134778799062265e-92	2.5777952120790966e-90	26	33	33
ENSG00000147576	ADHFE1	-1.6095235539279904	NA	0.10750190891435275	0.08045481626861697	0.2298541146271828	8.354097526104797e-40	1.0845149014017499e-38	12	16	16
ENSG00000233411	AL359962.1	-1.6090577840805051	NA	0.10760370707703641	0.0003823263276147827	0.019423088227485487	0.0002964812184878676	0.0006023790738697274	1	2	2
ENSG00000142330	CAPN10	-1.608051930850423	NA	0.10782380571384483	0.054156509809615075	0.0639382343139768	3.1130981862955435e-11	1.1392770123086273e-10	14	16	16
ENSG00000172992	DCAKD	1.607744877688864	NA	0.10789106539135594	0.10905102114573864	0.23011413936891878	7.458888154525418e-40	9.719792778264164e-39	10	15	15
ENSG00000115486	GGCX	1.607660254453172	NA	0.10790960786104269	0.16657368635127648	0.31913181719442074	9.52988025861039e-58	2.226538372682692e-56	12	15	15
ENSG00000159840	ZYX	-1.6075446704133016	NA	0.10793493847476843	0.46285460585737	0.5229069008296414	1.918822155208158e-109	2.08265070504207e-107	16	17	17
ENSG00000276007	AC079414.3	-1.607543923344637	NA	0.10793510221257631	0.09408631961544281	0.03516138071188442	1.0184991513861463e-06	2.6496119458618057e-06	15	19	19
ENSG00000162551	ALPL	1.607400041400629	NA	0.10796664101755399	0.006134194165140693	0.012639534570371522	0.003569720851438244	0.006297412085311639	3	5	5
ENSG00000178307	TMEM11	1.6073691254562126	NA	0.10797341871950526	0.004351825499148282	0.021018781033509324	0.00016616178248789225	0.00034788284798985036	15	22	22
ENSG00000173825	TIGD3	1.6069479888763991	NA	0.10806577803228565	0.014671512891747531	0.03432527380045341	1.3754856112914168e-06	3.5380535095299994e-06	5	6	6
ENSG00000162819	BROX	1.6068729026016026	NA	0.10808225174333311	0.01032672681483611	0.014341510182758305	0.0019014924331926507	0.0034808597071755727	6	6	6
ENSG00000168569	TMEM223	1.6065024989972996	NA	0.10816354631181732	0.08473300662762852	0.09140171678105241	1.2557684138797406e-15	5.9423765258343466e-15	13	17	17
ENSG00000169429	CXCL8	-1.60628553207686	NA	0.10821118773822515	0.0006797875124687042	0.023563557923459384	6.618235793129753e-05	0.00014478393368590653	4	6	6
ENSG00000197043	ANXA6	-1.606030905497668	NA	0.10826711962351504	0.09095930350330113	0.15210483455518245	9.142343942428686e-26	7.059075023354774e-25	12	12	12
ENSG00000136404	TM6SF1	-1.605111674871917	NA	0.10846923044391069	0.0084572032191436	0.017733677674803845	0.000548394539691529	0.0010728288798961933	7	8	8
ENSG00000108379	WNT3	1.6041336906685018	NA	0.1086845870422414	0.058213808831125036	0.019671438078578154	0.0002709021073251764	0.0005529937196190276	9	11	11
ENSG00000119285	HEATR1	1.6037964820861814	NA	0.10875892029011978	5.779795221124051e-06	0.017730717146558123	0.0005489870328072962	0.001073743000183887	1	3	3
ENSG00000110876	SELPLG	1.6036382360820174	NA	0.10879381742656762	0.0038801775755228185	0.023680028560173687	6.34562200092821e-05	0.00013905069217214143	9	15	15
ENSG00000125744	RTN2	-1.6032995288062144	NA	0.10886854048070622	0.0033563324784411986	0.022447745576615576	9.905495792415905e-05	0.00021257583199116553	4	5	5
ENSG00000142089	IFITM3	1.6028768027068065	NA	0.10896185607876395	0.440483826991521	0.5574235476674749	2.3761659273431247e-120	3.2861991522586492e-118	44	56	56
ENSG00000100346	CACNA1I	1.6023356441655174	NA	0.10908140762181721	0.014578960515187395	0.014455574661453035	0.0018232026054960308	0.0033421808104384214	14	18	18
ENSG00000271806	AL590822.2	1.601479652823321	NA	0.10927072311507263	0.05031046317678567	0.09699551918280448	1.5509691338012372e-16	7.680499473161251e-16	20	26	26
ENSG00000227533	SLC2A1-AS1	-1.6004478882796072	NA	0.1094992587121442	0.02520775873600863	0.12003734573996977	2.4897679515602965e-20	1.5002470344802364e-19	17	20	20
ENSG00000187239	FNBP1	1.600324252920145	NA	0.10952666924758873	0.013924803541932686	0.0535653234496628	1.3441245814740113e-09	4.411558363195755e-09	9	11	11
ENSG00000204084	INPP5B	1.600033543733575	NA	0.10959114220095081	0.3791715524471248	0.452347590676086	2.0967312338889388e-89	1.2528517048767043e-87	20	26	26
ENSG00000167074	TEF	-1.5998279531801585	NA	0.10963675580636119	0.1263015863010522	0.17917313609136237	1.659028427096804e-30	1.5470733276934798e-29	9	13	13
ENSG00000091640	SPAG7	1.5992262453767419	NA	0.10977034069574532	0.23156230368356778	0.35404013903357145	2.1005649361651787e-65	6.105523405135025e-64	48	61	61
ENSG00000146205	ANO7	1.598927665122337	NA	0.10983667610656185	0.015579402939282144	0.014832781374165488	0.0015867510479449056	0.0029297150862626167	10	12	12
ENSG00000152990	ADGRA3	1.5983425925430765	NA	0.10996675321788434	0.02832010576487506	0.02419638335086747	5.2663811935886086e-05	0.00011659974445415278	15	19	19
ENSG00000272010	AC100814.1	-1.5978305211604367	NA	0.11008070009815679	0.09551353110333488	0.021425373364805798	0.00014340420615506434	0.0003021549000311093	5	7	7
ENSG00000078687	TNRC6C	1.5975740804344192	NA	0.11013779871431024	0.00829503010580445	0.023191454238979906	7.570439179235047e-05	0.00016460689930861141	13	17	17
ENSG00000198836	OPA1	1.5975293403176767	NA	0.11014776286259395	0.025805742920287547	0.04842201824225291	8.617336619793036e-09	2.662679381852807e-08	15	19	19
ENSG00000010327	STAB1	-1.5973584398646263	NA	0.1101858309526296	0.07699121069232763	0.08564308117780549	1.0691544130928907e-14	4.8009764415108624e-14	10	10	10
ENSG00000092108	SCFD1	1.5972003385619045	NA	0.11022105728597836	0.12155292978579688	0.2578307486397292	3.387375658667996e-45	5.280918651863405e-44	6	8	8
ENSG00000134748	PRPF38A	-1.5971417520838747	NA	0.11023411311749118	0.019606797078109337	0.06395221731168076	3.097280137238951e-11	1.1337301403097283e-10	18	23	23
ENSG00000011258	MBTD1	-1.5969681143660006	NA	0.11027281496998396	0.002479254899864406	0.024455730579047374	4.795827947733353e-05	0.00010668524254206677	4	5	5
ENSG00000176920	FUT2	1.5968712394411104	NA	0.11029441194227314	0.006679547439034907	0.013040518181539326	0.0030760367038441447	0.005468686858202699	3	3	3
ENSG00000154227	CERS3	1.5968368866433877	NA	0.11030207124277272	0.06629854091836229	0.14139109950562662	6.2803831285785306e-24	4.470829816189009e-23	33	43	43
ENSG00000096006	CRISP3	1.5964918288780274	NA	0.11037902863786354	0.02561878144445975	0.10040606880458261	4.309434059479252e-17	2.2113250953324266e-16	12	17	17
ENSG00000225062	CATIP-AS1	1.5963930478544328	NA	0.11040106733647562	0.04473373061971633	0.10064485564807474	3.939224197145591e-17	2.0262074312192484e-16	11	14	14
ENSG00000259287	AC010809.1	-1.5963848720574723	NA	0.11040289156649567	0.004600540111745437	0.010792096592469082	0.007118251137651018	0.012023134911807083	7	12	12
ENSG00000230433	AL031770.1	1.595877117660825	NA	0.11051623126006614	0.017783699581616796	0.020444058835782587	0.00020465486168581571	0.0004242265469660406	16	21	21
ENSG00000225830	ERCC6	-1.5936604013019395	NA	0.11101211798698503	0.013901428185684534	0.018497094023590063	0.00041521579706885165	0.0008269115902837924	7	7	7
ENSG00000121297	TSHZ3	1.5936021788218426	NA	0.11102516618236785	0.042755863376517406	0.08630236014115847	8.371487883636455e-15	3.7869334137821574e-14	25	33	33
ENSG00000196712	NF1	-1.5927495262462554	NA	0.11121639222791896	0.021373898232085013	0.019503839095808263	0.00028790831831862	0.0005857562879162432	12	15	15
ENSG00000093010	COMT	-1.5924634416826238	NA	0.11128061118125065	0.015692208765133716	0.04074643023217079	1.36772175936056e-07	3.8375426131011526e-07	6	9	9
ENSG00000175445	LPL	1.5920670695670416	NA	0.11136963534103198	0.018655214514336767	0.12364148801307495	6.230922199983019e-21	3.85894130760234e-20	9	11	11
ENSG00000213928	IRF9	-1.5920028370557957	NA	0.1113840670888527	0.005610002054193344	0.017170419185293592	0.0006735654442425132	0.0013028393642358289	8	9	9
ENSG00000135480	KRT7	1.5919476723092165	NA	0.11139646267114181	0.04046094822249114	0.02025156095308558	0.00021945752324295216	0.00045315798508048	27	34	34
ENSG00000213190	MLLT11	-1.5913818789917211	NA	0.1115236599345851	0.018853153493704155	0.02804401822203727	1.3161778865072265e-05	3.0991534499124575e-05	5	5	5
ENSG00000180233	ZNRF2	1.591059815323145	NA	0.11159611495898504	0.006645918592868967	0.012052717154990879	0.004441023671603191	0.007746832971653252	19	23	23
ENSG00000138386	NAB1	-1.590541903126939	NA	0.11171270812947867	0.01091116265441332	0.017650490737750272	0.000565290536412943	0.0011041192948685148	12	12	12
ENSG00000188037	CLCN1	-1.5905134072982305	NA	0.1117191259414929	0.37098294616455857	0.41873064529896226	9.540855439701196e-81	4.458205175352474e-79	20	22	22
ENSG00000109814	UGDH	1.590155526430152	NA	0.11179975240746562	0.08175808365897323	0.09030858535690356	1.887346488452879e-15	8.852873339846395e-15	16	18	18
ENSG00000151690	MFSD6	1.5900969119752857	NA	0.1118129619473532	0.09198742475708735	0.18836065227339102	3.7706623638221707e-32	3.7485848624455886e-31	21	27	27
ENSG00000101751	POLI	-1.5900844825053768	NA	0.11181576325042904	0.13477883266214322	0.2893190833671903	1.646103673807794e-51	3.1933294006934227e-50	2	4	4
ENSG00000140307	GTF2A2	1.5900291177203865	NA	0.11182824181172352	0.09936295291951337	0.17458811448485093	1.0799145440267479e-29	9.731715457443352e-29	5	5	5
ENSG00000100918	REC8	1.5893554687499996	NA	0.11198016226382783	0.0028410646090953505	0.014553488224592435	0.0017586009688504546	0.0032282432043263163	1	1	1
ENSG00000175395	ZNF25	1.588964996827708	NA	0.11206829548961654	0.07991200694804351	0.0779670900295157	1.825510057651826e-13	7.602154438725392e-13	12	12	12
ENSG00000099822	HCN2	1.5879505541528047	NA	0.11229752054884386	0.0013923544822145922	0.05559170745143445	6.454531745690841e-10	2.166968772647851e-09	7	11	11
ENSG00000248049	UBA6-AS1	1.5878080114507482	NA	0.11232975932506904	0.023904479154947547	0.02518894411462253	3.681256720358537e-05	8.293467091096761e-05	3	3	3
ENSG00000274512	TBC1D3L	1.5872805872062214	NA	0.11244910993420817	0.12296686306315821	0.34881627455106273	3.117962040046436e-64	8.694297727602656e-63	4	8	8
ENSG00000130270	ATP8B3	1.586941964891687	NA	0.11252578932115616	0.0914469479191953	0.14232205766934844	4.3573990943042214e-24	3.1318121151811856e-23	4	4	4
ENSG00000270000	AC005479.2	-1.5863819784550905	NA	0.11265268598999333	0.0771877070306394	0.11500699233343434	1.706399829716132e-19	9.87282411599256e-19	2	3	3
ENSG00000073921	PICALM	-1.5858897643996803	NA	0.11276431811368101	0.002560026895091785	0.023326301823282464	7.210447653176054e-05	0.00015719802543137068	5	9	9
ENSG00000175264	CHST1	1.5856403885531998	NA	0.11282090879861012	0.0045532278953677756	0.01004993231194298	0.009415460379488321	0.015618662221691355	2	4	4
ENSG00000096968	JAK2	1.585590963667169	NA	0.11283212741049482	0.003583462555406825	0.014587643482005079	0.001736614289139868	0.003191640600627971	2	3	3
ENSG00000224043	CCNT2-AS1	1.5855833277036349	NA	0.11283386072327527	0.002185932856863951	0.014704093329600649	0.001663718667327027	0.0030639080139595347	2	6	6
ENSG00000177873	ZNF619	-1.5851904625118172	NA	0.11292306681973015	0.027512462913872795	0.03224290422173676	2.9072750714000896e-06	7.272004113103871e-06	5	6	6
ENSG00000198502	HLA-DRB5	1.5840491019830822	NA	0.113182545639083	0.494522305295901	0.6762866411866431	9.282434927455232e-166	6.122479868112684e-163	36	47	47
ENSG00000251580	LINC02482	1.583682431861173	NA	0.11326600467014236	0.09490719105959723	0.08676433925821084	7.05213048318396e-15	3.204477627348218e-14	24	29	29
ENSG00000158815	FGF17	1.5836021154452817	NA	0.11328429223393006	0.01640990511006153	0.02307066311627302	7.908189972757663e-05	0.0001717112558151699	9	15	15
ENSG00000060982	BCAT1	-1.5834246734968165	NA	0.11332470294270869	0.011474696284223512	0.29510358607483944	1.0634518576903695e-52	2.123065879805838e-51	10	14	14
ENSG00000100504	PYGL	1.5833610114707135	NA	0.11333920412885223	0.019105798922064945	0.045805809512236326	2.2132005360128003e-08	6.630708594004806e-08	3	3	3
ENSG00000122705	CLTA	1.5831931086521063	NA	0.11337745670376649	0.00925840512836066	0.01241377338870626	0.0038822953008681104	0.006820764482592688	13	16	16
ENSG00000100266	PACSIN2	1.5831306901945725	NA	0.11339167982467051	0.16413591150087903	0.14420103443393895	2.0811649746608516e-24	1.5180730816868968e-23	28	30	30
ENSG00000128872	TMOD2	1.583126303030447	NA	0.11339267956846559	0.27796639371643295	0.24504912836279494	1.04143184752362e-42	1.4845814424923158e-41	20	22	22
ENSG00000228452	AC098484.1	-1.5829273312164152	NA	0.11343802842103774	0.01407498043652326	0.03660989944938309	6.051665415590676e-07	1.606253060083029e-06	3	5	5
ENSG00000225032	AL162586.1	1.5826098789495877	NA	0.11351041043853188	0.021512652313871235	0.027594843066380558	1.54716234138768e-05	3.6132761803700565e-05	16	18	18
ENSG00000100201	DDX17	1.582054658104423	NA	0.11363709331354202	0.08951534425814413	0.19285236143163884	5.8398320758372394e-33	5.982513755587384e-32	21	30	30
ENSG00000165548	TMEM63C	1.581934949757248	NA	0.11366442135166666	0.21426135791324877	0.4488524365333591	1.7620614059478535e-88	1.0313171007030628e-86	18	24	24
ENSG00000167768	KRT1	1.5816667442379049	NA	0.11372566837452924	0.11219288834567366	0.2387358428133156	1.7029628467847506e-41	2.3513776054357238e-40	32	37	37
ENSG00000187997	C17orf99	-1.581428218698464	NA	0.11378015955274952	0.008518506985728026	0.015613443231486685	0.0011910319111194062	0.002238602174899901	14	17	17
ENSG00000196455	PIK3R4	1.5803309140856523	NA	0.11403110378210052	0.03783240071649041	0.0389848785807308	2.5769675976281297e-07	7.066264363883082e-07	11	13	13
ENSG00000274750	HIST1H3E	1.580137564628158	NA	0.11407536627850912	0.00560505124244837	0.33350473723156177	7.495018923317653e-61	1.898553611757377e-59	8	13	13
ENSG00000101367	MAPRE1	-1.5800306201973309	NA	0.11409985432597597	0.10094447328139401	0.22688851572610302	3.035087733789335e-39	3.862310590135336e-38	6	7	7
ENSG00000104903	LYL1	-1.5796066605522339	NA	0.11419697297961587	0.03252982961124474	0.02222843010529461	0.00010723269468477366	0.00022929345151486078	34	41	41
ENSG00000128731	HERC2	-1.5791696156526265	NA	0.11429715724545582	0.2226698269489339	0.34501533523649996	2.190010343301736e-63	5.9424821799496e-62	9	12	12
ENSG00000167657	DAPK3	-1.5786976518405789	NA	0.11440542368963036	0.021379203180240607	0.11836256692163864	4.730946259320032e-20	2.8170485208708067e-19	3	5	5
ENSG00000125810	CD93	-1.5784521326044654	NA	0.11446177664044412	0.18190197492843427	0.30904491863087347	1.3157680471635394e-55	2.8854355806659254e-54	6	8	8
ENSG00000123329	ARHGAP9	1.5759560964816834	NA	0.11503592155319993	0.09127777721246502	0.3011394491799908	5.955931343017792e-54	1.2365407578863453e-52	16	21	21
ENSG00000104154	SLC30A4	-1.575227249050124	NA	0.11520399961853264	0.014507954150451679	0.014959122010995548	0.0015146858301865044	0.002805719086397533	17	20	20
ENSG00000167394	ZNF668	-1.574959436521968	NA	0.11526580783736659	0.006875079027785502	0.11517781996183811	1.5986901135246816e-19	9.262140796227961e-19	3	5	5
ENSG00000110075	PPP6R3	-1.574208991154268	NA	0.11543914139426767	0.006379461787231841	0.045691106778352135	2.3065878599594315e-08	6.89844353164358e-08	3	4	4
ENSG00000176919	C8G	1.5732911633379234	NA	0.11565141453721334	0.03441903045614526	0.040869614986902766	1.3084429518944703e-07	3.679647127261114e-07	9	12	12
ENSG00000244045	TMEM199	1.5731519764188389	NA	0.11568363215264206	0.046698712095861815	0.1157382423052124	1.2907243193800392e-19	7.508355275796572e-19	4	5	5
ENSG00000196724	ZNF418	1.5731456583760923	NA	0.11568509475825975	0.018950619157490193	0.01745315423026224	0.0006074982691994843	0.001182115944457274	7	9	9
ENSG00000166928	MS4A14	-1.572908869673801	NA	0.11573992102811827	0.08933825250203295	0.2809446531253144	8.35699767423146e-50	1.531134114480719e-48	12	17	17
ENSG00000119862	LGALSL	1.5716497082266778	NA	0.11603181158406414	0.08916608510511106	0.18862430912118597	3.3805764186492245e-32	3.3725133800707126e-31	4	4	4
ENSG00000273319	AC058791.1	-1.5710713965599887	NA	0.11616606572986263	8.963999692869473e-05	0.02526478104298772	3.5819493470581045e-05	8.07716625282044e-05	7	9	9
ENSG00000203279	AL590705.1	-1.5710234278503332	NA	0.11617720707056946	0.0836882364412694	0.06734118536987287	8.997205821950311e-12	3.409791881560793e-11	4	6	6
ENSG00000156795	WDYHV1	1.570536850906931	NA	0.11629026819366955	0.09948409695942273	0.1383896956698497	2.0357595926206434e-23	1.4214674777626797e-22	3	3	3
ENSG00000175581	MRPL48	-1.570348341620538	NA	0.1163340934791903	0.15537535274131337	0.21178148371456448	2.013912789609585e-36	2.3225682870890905e-35	15	17	17
ENSG00000100726	TELO2	1.5701911780591657	NA	0.11637064132128987	0.12672996634303482	0.2361671789103994	5.274060460563391e-41	7.138505354238484e-40	31	39	39
ENSG00000164597	COG5	1.5694277080978911	NA	0.11654831198267027	0.04166583880637787	0.3729199618381831	1.0194648421212226e-69	3.394718947094533e-68	9	10	10
ENSG00000230438	SERPINB9P1	1.569205709748163	NA	0.11660001422394384	0.19079860967283738	0.28676552645262954	5.47804062733359e-51	1.0357543408836134e-49	24	26	26
ENSG00000223797	ENTPD3-AS1	-1.5690121270552249	NA	0.11664511331199005	0.1138465882412748	0.14243016358850707	4.176199705526196e-24	3.004096004616977e-23	6	9	9
ENSG00000157870	PRXL2B	1.5685111343195375	NA	0.11676189353552759	0.010451927213708596	0.15691179870031793	1.348129317769778e-26	1.0743062114513906e-25	5	7	7
ENSG00000110274	CEP164	1.5684417764475649	NA	0.11677806792514009	0.028107318011668648	0.18043500748026445	9.88981557878294e-31	9.308476803542736e-30	28	36	36
ENSG00000206560	ANKRD28	-1.5683968102203623	NA	0.11678855507630254	0.05726595060688689	0.09012457208766399	2.0212482474733734e-15	9.465424957924873e-15	15	21	21
ENSG00000069493	CLEC2D	-1.568171403673852	NA	0.11684113617819339	0.11003365651455853	0.1479787236775568	4.689009885238074e-25	3.5114336472466265e-24	27	33	33
ENSG00000260276	AC022167.2	-1.5679963192133188	NA	0.11688199135906846	0.18768229437829856	0.3289748208969022	7.248705286484832e-60	1.7963590600856702e-58	6	9	9
ENSG00000154099	DNAAF1	-1.5678001662338212	NA	0.11692777610889071	0.005876701941199588	0.2942816098699157	1.5716871695839633e-52	3.119544360092059e-51	8	14	14
ENSG00000255559	ZNF252P-AS1	1.5672667783703464	NA	0.11705234724530877	0.01514259916837495	0.04014849576888525	1.695873799126139e-07	4.720425220128901e-07	14	21	21
ENSG00000184113	CLDN5	-1.567188760745386	NA	0.11707057676003986	0.01824713399618303	0.013934125585189227	0.0022099324848155353	0.004005298264859608	9	11	11
ENSG00000148384	INPP5E	-1.5671634790043323	NA	0.11707648454277757	0.038094616096709596	0.04301143526961924	6.054292371046389e-08	1.752617486007335e-07	6	8	8
ENSG00000137310	TCF19	-1.5669388387374308	NA	0.11712898827684298	0.03297187161886944	0.14361557311198261	2.620424739126394e-24	1.9009164065684655e-23	16	22	22
ENSG00000164494	PDSS2	-1.566211675976924	NA	0.11729907016107542	0.0039153483907495715	0.018688926052185268	0.0003872106429616017	0.0007739248620219706	13	17	17
ENSG00000117450	PRDX1	-1.5660400209659338	NA	0.11733924818891565	0.018987733397627674	0.04488989432892434	3.0783895962104606e-08	9.112947209634591e-08	16	22	22
ENSG00000176994	SMCR8	-1.5660312504767466	NA	0.11734130132295535	0.18574313232196912	0.14974465612051582	2.3312959556834743e-25	1.7713511007539166e-24	17	23	23
ENSG00000086730	LAT2	-1.565582426849506	NA	0.11744640666762023	0.08483186419663849	0.10705493037820442	3.505919611374358e-18	1.9008224917944632e-17	26	31	31
ENSG00000123411	IKZF4	-1.5654145256573289	NA	0.11748574469127149	0.02263756695423829	0.014845375667376941	0.0015794144249796915	0.002916483038007616	7	11	11
ENSG00000140632	GLYR1	1.565217124175297	NA	0.11753200764329821	0.01895629115854973	0.016590570903330853	0.0008326006825988007	0.0015948027595093079	19	21	21
ENSG00000185133	INPP5J	-1.5639009524064849	NA	0.11784083082527223	0.005510215446239574	0.010184818182155927	0.008947734605514877	0.014909123664008416	4	4	4
ENSG00000196576	PLXNB2	-1.5634005339273862	NA	0.11795841465758676	0.04159560911548058	0.06091937113640743	9.338969886839829e-11	3.3226969831829093e-10	9	9	9
ENSG00000129219	PLD2	1.563371735556321	NA	0.11796518423977319	0.041982644544997554	0.3485567262057936	3.5631592884519476e-64	9.919580947672477e-63	22	31	31
ENSG00000151725	CENPU	-1.5630488597473746	NA	0.118041102952093	0.12016743520994405	0.06312636992435859	4.1841151009949044e-11	1.5176266892335366e-10	13	16	16
ENSG00000227403	LINC01806	1.562646754585224	NA	0.11813570467369916	0.3037945460989892	0.2599901186380179	1.2747245379186304e-45	2.018490406349639e-44	10	11	11
ENSG00000105289	TJP3	-1.5619745603315618	NA	0.11829398200345276	0.040523523079665995	0.1275835346063415	1.3612381035261722e-21	8.723420118598777e-21	21	33	33
ENSG00000151715	TMEM45B	1.5617729522474915	NA	0.11834148579212818	0.08090203040826452	0.356857308701718	4.85995919299448e-66	1.4545103001860792e-64	12	13	13
ENSG00000184203	PPP1R2	-1.561678907220207	NA	0.11836365021409756	0.00901389105266427	0.03263951670266177	2.521011591681595e-06	6.335408526633599e-06	2	5	5
ENSG00000137747	TMPRSS13	1.5614467444575655	NA	0.11841838000090857	0.0076099552800428585	0.012966643431509198	0.003161484659061742	0.005608969627379455	9	10	10
ENSG00000070950	RAD18	1.5611104785725638	NA	0.1184976861267165	0.03187584220877096	0.03460068890195472	1.2458638553108417e-06	3.217184046788981e-06	28	32	32
ENSG00000184613	NELL2	-1.5588341951370241	NA	0.11903562849419111	0.015084938317527026	0.03477408419117324	1.170598477759707e-06	3.0301272898265985e-06	1	2	2
ENSG00000246090	AP002026.1	1.5585228261859847	NA	0.11910936130174381	0.0799193228196942	0.02440646692457102	4.881846714919733e-05	0.00010850024535271966	17	21	21
ENSG00000130734	ATG4D	-1.5584851505830557	NA	0.11911828538900106	0.009462021161167974	0.02795673958033065	1.3581817830514325e-05	3.1949875716802494e-05	6	8	8
ENSG00000220161	LINC02076	1.5577915504231232	NA	0.11928266965498868	0.047040515462133003	0.01549639153990595	0.0012433174441628437	0.0023322742124205435	10	19	19
ENSG00000106290	TAF6	1.5570478648562043	NA	0.11945912166257869	0.014281318732317503	0.0335887492089953	1.7923024303591226e-06	4.5697583077949145e-06	5	7	7
ENSG00000231890	DARS-AS1	1.557042977302358	NA	0.11946028199364703	0.06007918068941839	0.11614067488032617	1.1067972161481366e-19	6.462535056085937e-19	9	11	11
ENSG00000111252	SH2B3	-1.556812585367023	NA	0.11951498827401902	0.007975460299912624	0.02325033766968293	7.411076860923914e-05	0.00016130544115748724	20	23	23
ENSG00000076513	ANKRD13A	-1.5567493888848154	NA	0.11952999763039408	0.0033779437542424086	0.01585750598299557	0.0010890349913656816	0.0020568128928337088	6	8	8
ENSG00000110080	ST3GAL4	1.5566168343781237	NA	0.11956148452532966	0.02554016966750784	0.039256080912652064	2.337550612731613e-07	6.431358167452982e-07	17	23	23
ENSG00000167720	SRR	-1.555416513494849	NA	0.11984690372928725	0.34703740996234633	0.23441554151860183	1.1376338319023384e-40	1.519414531409128e-39	16	22	22
ENSG00000126254	RBM42	-1.5552133949666944	NA	0.11989525517089546	0.0024456285492509278	0.011474216210359862	0.005511914185284251	0.009460896443142791	2	3	3
ENSG00000097021	ACOT7	-1.555208411545835	NA	0.11989644164354514	0.03244449213499862	0.017527600718257416	0.0005912145871575248	0.0011525223320637027	9	9	9
ENSG00000179104	TMTC2	-1.5550917180686887	NA	0.11992422711930946	0.027456361520899492	0.018275834280717055	0.00045005821574009135	0.000890818137318424	14	17	17
ENSG00000108448	TRIM16L	1.5546695842271487	NA	0.120024782050986	0.10074667250271399	0.14116583556085918	6.860830990900661e-24	4.875938278613984e-23	11	16	16
ENSG00000119138	KLF9	1.554459410803441	NA	0.1200748712941927	0.007696636461611855	0.01878669265450042	0.0003736769302172334	0.0007480954560232705	3	3	3
ENSG00000132478	UNK	-1.5540207063702267	NA	0.12017947756417613	0.024010357995779136	0.01821277610715745	0.00046051661312546024	0.000910783000632974	21	31	31
ENSG00000259956	RBM15B	-1.5539661229970827	NA	0.1201924976105211	0.021996097195616286	0.03888775519608866	2.66854231013515e-07	7.308021730518635e-07	7	7	7
ENSG00000269970	AL162424.1	-1.5538805018378679	NA	0.12021292348097742	0.014108471185630429	0.02113483013250179	0.00015931955305547465	0.00033453789829170256	13	15	15
ENSG00000049449	RCN1	1.5537575654345623	NA	0.1202422560664128	0.05935505840102299	0.07008358643391407	3.3009235170774007e-12	1.2818735822998267e-11	31	43	43
ENSG00000227053	AC105446.1	-1.5535473940640343	NA	0.12029241586516025	0.018832545595866914	0.01491877403668428	0.0015373338317728766	0.002844905350283054	4	7	7
ENSG00000116857	TMEM9	1.5533036256856583	NA	0.12035061449132194	0.1865691449432754	0.5046606783001513	5.429908910204949e-104	5.1163465879727845e-102	11	12	12
ENSG00000259475	AC036108.1	1.552491996902254	NA	0.12054454617523586	0.05634894658253485	0.11276176160042696	4.015995461104805e-19	2.2759519551383443e-18	12	14	14
ENSG00000069020	MAST4	1.5524664161067394	NA	0.12055066245909067	0.007238793674529705	0.085706237256743	1.0443980689702157e-14	4.6922668286010555e-14	3	7	7
ENSG00000117385	P3H1	1.5516701209691386	NA	0.12074117549505468	0.05487653654711579	0.037902288491054745	3.803052820429852e-07	1.0264172618437446e-06	12	13	13
ENSG00000254477	AP000640.1	-1.5515683104130396	NA	0.12076555057620056	0.016102070407471473	0.015679285898816498	0.0011626016956172523	0.00218972613708295	7	7	7
ENSG00000274029	AC069209.1	-1.5512685449966201	NA	0.12083734158964074	0.010126859437345872	0.01718584566376121	0.0006697807814041946	0.0012962499289358462	7	9	9
ENSG00000149761	NUDT22	-1.5507926663217597	NA	0.12095137866611742	0.19968805161440076	0.027793792824817195	1.4402279363227859e-05	3.3745687771552746e-05	26	32	32
ENSG00000229873	OGFR-AS1	-1.5506557041968811	NA	0.12098421515378349	0.004250156534196097	0.015357071292238676	0.001308579290271454	0.0024466666211148238	4	5	5
ENSG00000243224	AC006252.1	-1.5497073435977111	NA	0.12121177474197685	0.01684535825781682	0.011995202523864698	0.004537285577501774	0.007901087567889717	7	9	9
ENSG00000130695	CEP85	-1.549204028337846	NA	0.1213326814129483	0.03663086049217631	0.11525694607961981	1.551124328467602e-19	8.98960159137915e-19	11	14	14
ENSG00000264247	LINC00909	-1.54914667842281	NA	0.1213464640259705	0.10082287143338325	0.1607639795839342	2.8858188528552972e-27	2.355492979896025e-26	4	4	4
ENSG00000177352	CCDC71	1.5489068649695923	NA	0.12140411043893318	0.019665260152971348	0.047722324203427986	1.1091249366171744e-08	3.395890651320822e-08	8	8	8
ENSG00000257815	AC025159.1	1.5486716341251248	NA	0.1214606760900179	0.05296483611029884	0.16808348781838447	1.513945319782403e-28	1.3026918358729769e-27	10	15	15
ENSG00000108557	RAI1	1.5484780376805998	NA	0.12150724543296484	0.02000992266203361	0.018958365845244747	0.000351053145486504	0.0007046951178682028	30	36	36
ENSG00000164691	TAGAP	-1.5482197919061973	NA	0.12156938781370187	0.006898686418940264	0.014999048644871539	0.0014926060212208838	0.002767210881936966	9	13	13
ENSG00000181135	ZNF707	1.5479996071241284	NA	0.12162239110129158	0.04529144010848343	0.051164579547658774	3.201657259840378e-09	1.021112522763672e-08	12	13	13
ENSG00000197956	S100A6	1.5479181943876668	NA	0.12164199350107915	0.0072037656289636095	0.011374771145348309	0.005720894671836342	0.009806687121024778	8	11	11
ENSG00000125812	GZF1	1.546260444994932	NA	0.12204168072430464	0.011691769812110427	0.012621828624337137	0.0035932853596124907	0.006335723898004792	16	22	22
ENSG00000274818	AC004825.2	1.5457273780741219	NA	0.12217042229252363	0.0014689025346947399	0.023639927475103736	6.438188162786901e-05	0.00014098900370786944	3	4	4
ENSG00000233885	YEATS2-AS1	1.5453575030266433	NA	0.12225981357594845	0.11636613604106172	0.0481751767775411	9.419874859047663e-09	2.898644068864317e-08	6	8	8
ENSG00000172687	ZNF738	1.5447752757788948	NA	0.12240062962538294	0.07632986867949422	0.14828994180691904	4.1461024027704965e-25	3.113025836475974e-24	7	9	9
ENSG00000084110	HAL	1.5445407984252837	NA	0.12245737552696152	0.06245510290818472	0.10064370369302413	3.940931720649986e-17	2.0264779033711126e-16	13	17	17
ENSG00000198711	SSBP3-AS1	1.5442135414678293	NA	0.12253660939997398	0.035929577581905674	0.04821619824726063	9.281511740122376e-09	2.858118959083473e-08	14	17	17
ENSG00000145107	TM4SF19	-1.5434524031040056	NA	0.12272104746521136	0.0025144100071738743	0.026745234647770212	2.1009101614899456e-05	4.841240037542472e-05	3	5	5
ENSG00000258365	AC073655.2	1.543299449056331	NA	0.12275813724886167	0.015411616855267731	0.031743351289874905	3.4791408776741804e-06	8.63441199873148e-06	7	10	10
ENSG00000122034	GTF3A	1.5428598000113023	NA	0.12286479638205917	0.06262806823950254	0.08985353615345434	2.2359195332335073e-15	1.0447897568234719e-14	10	15	15
ENSG00000205559	CHKB-DT	-1.5428553584800433	NA	0.12286587426953818	0.058860082611047596	0.07319619430038965	1.0549219008093346e-12	4.22190330851325e-12	11	15	15
ENSG00000142632	ARHGEF19	-1.542595195125946	NA	0.12292902457779446	0.009580919649912794	0.3844424870190041	2.0495870258484494e-72	7.353215043153779e-71	14	17	17
ENSG00000091073	DTX2	-1.5422022319280515	NA	0.12302445789208862	0.06586803971877378	0.2581373230253085	2.949014996371887e-45	4.61429362890342e-44	10	14	14
ENSG00000227500	SCAMP4	1.5420186975594117	NA	0.12306905006068282	0.039600226343947366	0.0615812655226077	7.341426799162184e-11	2.6289022380211377e-10	16	20	20
ENSG00000176915	ANKLE2	1.5419066850052316	NA	0.12309627123487299	0.047122733613569966	0.3607379991782688	6.403262793442189e-67	1.9539066484829196e-65	13	22	22
ENSG00000148426	PROSER2	-1.5417347131496317	NA	0.12313807280694457	0.10023326312646004	0.11199142969810608	5.384322604873625e-19	3.0313771618837098e-18	16	21	21
ENSG00000258429	PDF	1.541243721876745	NA	0.12325748012756392	0.021519162626848692	0.05062268958999251	3.893906213628858e-09	1.2331781654205222e-08	9	14	14
ENSG00000169397	RNASE3	-1.5411461985703896	NA	0.12328120820583748	0.013003055654897146	0.12520760313289703	3.407431228339088e-21	2.140440957318206e-20	10	13	13
ENSG00000102572	STK24	1.5400349637283741	NA	0.12355183106686762	0.12948427495280873	0.19443491010583444	3.019740543789733e-33	3.119610276231936e-32	9	10	10
ENSG00000204428	LY6G5C	-1.5399655113134705	NA	0.1235687604392187	0.20093783855288264	0.4817618750353739	1.9956509898832098e-97	1.534682458542922e-95	30	36	36
ENSG00000168961	LGALS9	1.539503593483902	NA	0.1236814012883465	0.46849421106776024	0.6206780971336234	9.576488589887368e-143	2.451152281014604e-140	18	20	20
ENSG00000180900	SCRIB	1.5393401453903566	NA	0.12372127807123691	0.0010934370618435746	0.010140009801124126	0.009100418917505248	0.015141465413437227	4	7	7
ENSG00000261471	AC092145.1	-1.5393272974690682	NA	0.12372441303158305	0.06096941192458112	0.08429809924100484	1.7602643792836628e-14	7.800199958743032e-14	12	14	14
ENSG00000172346	CSDC2	-1.5390987261956457	NA	0.12378019598803676	0.005588231344762452	0.013398472463641658	0.002693973715305282	0.004825507518545764	2	2	2
ENSG00000165802	NSMF	1.5387105885134245	NA	0.12387496618781334	0.03132084266975504	0.07019597031644371	3.1678866650505293e-12	1.23216349328536e-11	19	29	29
ENSG00000188846	RPL14	-1.5376350743567413	NA	0.12413786651992971	0.12167094613888652	0.13276159187410852	1.8280045131123143e-22	1.2188355130389999e-21	5	5	5
ENSG00000258944	AC004846.2	1.5373344571505583	NA	0.12421142764286386	0.04290304370080072	0.04366860910967523	4.778841980646055e-08	1.3949338064016883e-07	9	13	13
ENSG00000228201	AL022341.1	-1.537240886334158	NA	0.12423433138935197	0.010265800349172556	0.011354646595899735	0.005764156838512845	0.009874091062197263	7	7	7
ENSG00000184992	BRI3BP	-1.5369106736732678	NA	0.12431518534823936	0.019755558197892882	0.03294948287341387	2.255232548033902e-06	5.694196549798791e-06	8	9	9
ENSG00000262873	AC127496.5	1.5367376281784777	NA	0.12435757265502743	0.01610911108089784	0.02880618356244158	1.0004564828851492e-05	2.3812391707144238e-05	12	17	17
ENSG00000021852	C8B	1.5364247491459242	NA	0.12443424065542587	0.2114293382606509	0.2873945865212152	4.075327194550348e-51	7.765309562149324e-50	11	11	11
ENSG00000108799	EZH1	1.5359964901646772	NA	0.12453924116809761	0.03163560634469316	0.053917153041103644	1.183464726893865e-09	3.8961867155889595e-09	5	5	5
ENSG00000127452	FBXL12	1.5359551347920593	NA	0.12454938433373543	0.007157585266006164	0.016257844693294055	0.0009404367796577517	0.001788625357676067	13	14	14
ENSG00000158748	HTR6	-1.53562492991301	NA	0.1246303962654717	0.013366607349208786	0.2010635089508554	1.8805206399654416e-34	2.0130492169018324e-33	14	18	18
ENSG00000121570	DPPA4	-1.5352480202040388	NA	0.12472291690326706	0.049850657097868976	0.06433868287286784	2.6904596542923694e-11	9.905258181936419e-11	12	13	13
ENSG00000172244	C5orf34	1.5349734605942236	NA	0.12479034720881985	0.02678525072942778	0.09918911701503122	6.809068955337526e-17	3.449593013739534e-16	6	11	11
ENSG00000050130	JKAMP	1.533926263150736	NA	0.12504779405939254	0.04643262327075489	0.019043110335055645	0.00034039822621146856	0.00068531218376385	12	13	13
ENSG00000170915	PAQR8	1.5335616327699237	NA	0.1251375332508871	0.029675108466198242	0.09594055669204284	2.3028958610079324e-16	1.1299674140321897e-15	11	15	15
ENSG00000169641	LUZP1	1.5325230554960998	NA	0.12539341267736523	0.016209221007982094	0.03407919935889201	1.5026658612159792e-06	3.851325191151222e-06	6	9	9
ENSG00000166025	AMOTL1	-1.5323420960875587	NA	0.12543803822863608	0.028760213920881267	0.056060317937957585	5.44673125552329e-10	1.8408749369524813e-09	4	4	4
ENSG00000144118	RALB	1.5320173501968384	NA	0.12551815332482322	0.0014490498863036466	0.042283723023876285	7.866918536571047e-08	2.25488527467252e-07	1	3	3
ENSG00000241106	HLA-DOB	1.531619446554311	NA	0.12561637085605487	0.44387514962310315	0.5186163489544028	3.832418967428729e-108	4.032033918554311e-106	20	23	23
ENSG00000158865	SLC5A11	1.5315970616458372	NA	0.12562189806915508	0.048980198748495976	0.4929159220725604	1.3773679195987137e-100	1.1751483807561365e-98	12	14	14
ENSG00000182566	CLEC4G	-1.531503565205163	NA	0.1256449859729349	0.07211362608835865	0.13834686590064108	2.0701539435319343e-23	1.4437198038889445e-22	16	18	18
ENSG00000274523	RCC1L	1.5306636894942174	NA	0.12585253219413237	0.04775733005423869	0.14807396479657947	4.515737460742351e-25	3.384632067931406e-24	2	9	9
ENSG00000107317	PTGDS	1.530462731077251	NA	0.12590223168978257	0.23266544954805474	0.20806144308631222	9.790777731653096e-36	1.1068032123936647e-34	39	42	42
ENSG00000235652	AL356599.1	1.5294636310783996	NA	0.12614954844083354	0.032842090551663254	0.02630966147936055	2.4578484650889168e-05	5.626704489094891e-05	8	10	10
ENSG00000198752	CDC42BPB	-1.529233616883941	NA	0.1262065395949884	0.045520770338379465	0.04509336303651823	2.8608417140866044e-08	8.498280712778656e-08	20	29	29
ENSG00000186666	BCDIN3D	-1.5286537531715407	NA	0.12635030277570442	0.03529055417455363	0.04408693545436672	4.110644179715995e-08	1.2041926381610795e-07	11	15	15
ENSG00000138760	SCARB2	-1.5281091582572925	NA	0.12648543800404147	0.07741586430992699	0.09791175698815657	1.0999308221572346e-16	5.492927684675135e-16	15	20	20
ENSG00000137331	IER3	-1.526993674847363	NA	0.12676258421181294	0.07427738882945077	0.14365060926200893	2.584551763077572e-24	1.8764808715079288e-23	20	26	26
ENSG00000143786	CNIH3	1.5262346444713988	NA	0.12695143837251308	0.015312578974307219	0.021722882191667008	0.0001287594600074375	0.00027284022978716737	10	10	10
ENSG00000130511	SSBP4	1.5249669296340074	NA	0.1272673463856605	0.003310325604776926	0.025539833757664224	3.2437711523114354e-05	7.343555312341757e-05	4	5	5
ENSG00000099377	HSD3B7	-1.5248287124344952	NA	0.1273018263469632	0.04648550720170856	0.06926042027258132	4.461148336075837e-12	1.7199692629353538e-11	3	3	3
ENSG00000206535	LNP1	1.5247233175282793	NA	0.1273281232718227	0.21900030787332134	0.032177663532318546	2.976257895379649e-06	7.4402108816130625e-06	33	41	41
ENSG00000178726	THBD	-1.5238386032070466	NA	0.1275490336872935	0.08085205550006397	0.08413944284330035	1.8668256820249437e-14	8.253207945616334e-14	8	10	10
ENSG00000173715	C11orf80	-1.523780101894068	NA	0.1275636517856451	0.09531430344191646	0.07333561885813605	1.002304073809043e-12	4.017885124299037e-12	15	17	17
ENSG00000261097	LINC00563	-1.5235510646084867	NA	0.12762089534037066	0.048996006374201824	0.028328650583233365	1.1880241887237589e-05	2.810515493505827e-05	19	22	22
ENSG00000138756	BMP2K	1.5234993385619353	NA	0.1276338260565988	0.005163542365790267	0.01632454218217083	0.0009177462743287751	0.0017467736801847018	6	10	10
ENSG00000176148	TCP11L1	-1.5230026406382549	NA	0.12775804478049485	0.019707945245650435	0.3541699494577652	1.96383272337261e-65	5.717787329901e-64	6	7	7
ENSG00000032389	EIPR1	-1.5228806225066494	NA	0.1277885745633738	0.004552551280899378	0.05327415001458244	1.4934265695394034e-09	4.878242331624996e-09	4	5	5
ENSG00000171940	ZNF217	1.5224376357148628	NA	0.12789946062481497	0.02127810118223023	0.04843599040923208	8.574008932533441e-09	2.6502000203448388e-08	18	23	23
ENSG00000277324	AC093462.1	-1.5218261702660385	NA	0.1280526422567326	0.008940348919864134	0.03983467453490221	1.898479698796382e-07	5.257069006080923e-07	3	7	7
ENSG00000130783	CCDC62	-1.5213922600084604	NA	0.1281614300450968	0.009446301284369761	0.01274593795897952	0.0034313738207053324	0.006063331236607496	10	11	11
ENSG00000275074	NUDT18	-1.520693930723567	NA	0.12833666249390555	0.37244820718800614	0.3824230021287146	6.136321821751559e-72	2.1832320108136407e-70	20	22	22
ENSG00000132382	MYBBP1A	-1.520397788507275	NA	0.12841102996248482	0.014928468781433358	0.0311706339250583	4.274536430582636e-06	1.0523115884016886e-05	28	36	36
ENSG00000134324	LPIN1	-1.520367988610724	NA	0.12841851519068864	0.21715264123353842	0.2735841423626351	2.5411777327616185e-48	4.415264127571327e-47	27	32	32
ENSG00000132294	EFR3A	1.5200866815160419	NA	0.1284891914705673	0.020035190236259597	0.01470959241322313	0.00166035380871115	0.0030580396805485457	12	12	12
ENSG00000257715	AC007298.1	-1.5194859234313958	NA	0.1286402286150585	0.04428098806553835	0.06942391299430489	4.202158830019171e-12	1.6219406206616873e-11	6	7	7
ENSG00000110628	SLC22A18	-1.5190184652526508	NA	0.1287578481260808	0.28876543079162303	0.4557334981868583	2.632323868108944e-90	1.6415171641527377e-88	11	16	16
ENSG00000204991	SPIRE2	1.5181224995036882	NA	0.12898352014956474	0.0704256190829301	0.17840027561967683	2.276622149217513e-30	2.1115085579735605e-29	16	20	20
ENSG00000139146	SINHCAF	1.5174068990768756	NA	0.12916398315162705	0.009370674715472595	0.018853711224880252	0.00036467547339140037	0.0007309790811772752	9	10	10
ENSG00000186132	C2orf76	-1.5173494065208177	NA	0.1291784903635214	0.005196734250268561	0.041819361824783574	9.297583874013499e-08	2.644622090818668e-07	8	12	12
ENSG00000112299	VNN1	1.517320962666534	NA	0.12918566812623902	0.16510297077869343	0.46101970806331305	1.0048903848457236e-91	6.406269594691195e-90	45	58	58
ENSG00000204625	HCG9	-1.5169915373697904	NA	0.12926882066362835	0.025723725170031214	0.0960242457498422	2.2318352374798285e-16	1.0960407356111564e-15	14	18	18
ENSG00000066455	GOLGA5	1.5165998028179972	NA	0.12936775521654592	0.002182070254694164	0.010308189792461396	0.008540719026568694	0.014278103976079794	5	7	7
ENSG00000165699	TSC1	1.5156814190735275	NA	0.12959992823025657	0.034275728950791444	0.012922282053572449	0.003213947656879763	0.0056979208485300374	7	7	7
ENSG00000149273	RPS3	1.5156351337897254	NA	0.1296116379905615	0.11625116197075755	0.1172162963542489	7.336381842885843e-20	4.324909323604308e-19	9	9	9
ENSG00000134851	TMEM165	1.5155255840850674	NA	0.1296393563532328	0.027089622505563543	0.02410920863435512	5.434728995550912e-05	0.00012007236220652227	19	22	22
ENSG00000211584	SLC48A1	1.5153312529051437	NA	0.12968853752291568	0.05041321422757271	0.06331642842803926	3.904355296903301e-11	1.4191561887790315e-10	14	19	19
ENSG00000133454	MYO18B	1.5151042358889688	NA	0.1297460091405434	0.008258440102097078	0.03136741853131395	3.982577745517675e-06	9.831182633925811e-06	3	4	4
ENSG00000265749	AC135178.4	1.5150182814845798	NA	0.12976777451355725	0.0066572141795456065	0.01679732533343768	0.0007719607933948781	0.0014834553614891041	3	3	3
ENSG00000092931	MFSD11	1.5147673283344483	NA	0.12983133708605732	0.04772007880153841	0.04361765765139982	4.8673115628375087e-08	1.419308382776746e-07	12	12	12
ENSG00000152348	ATG10	-1.5143034548838572	NA	0.12994889272118465	0.2840017024261261	0.4635595493114929	2.069078022859983e-92	1.3339330456400694e-90	28	31	31
ENSG00000268218	AC137932.3	-1.5142882471111563	NA	0.1299527481002934	0.013636302619225714	0.011706997162005359	0.00505255672215467	0.008728346451922074	6	8	8
ENSG00000114650	SCAP	-1.513977302927565	NA	0.13003159618670979	0.06474655313023286	0.11566031089735243	1.329717826613339e-19	7.727323283155591e-19	24	31	31
ENSG00000151233	GXYLT1	-1.5137030737492378	NA	0.13010116502681998	0.03701557935905757	0.0661341939928483	1.3978950623573872e-11	5.231886168565437e-11	22	28	28
ENSG00000167323	STIM1	1.5134138096197813	NA	0.13017457936702181	0.008176169905065724	0.022697360389336365	9.05059939998484e-05	0.00019503484432060824	11	16	16
ENSG00000177051	FBXO46	-1.5131864920006626	NA	0.13023229443134632	0.012690070622520882	0.01155695696473008	0.0053439632228335955	0.009191016478625346	6	6	6
ENSG00000107020	PLGRKT	1.5130711550394869	NA	0.13026158563255752	0.016882399256371323	0.1425316921306544	4.012873637702395e-24	2.889033165951233e-23	7	11	11
ENSG00000269386	RAB11B-AS1	-1.512616866787362	NA	0.1303770072971126	0.08694991523728457	0.03617332562328301	7.079748920076837e-07	1.8665344389863968e-06	10	15	15
ENSG00000146842	TMEM209	-1.5117384991248703	NA	0.13060040045796964	0.0251534633122981	0.06512558008603819	2.01954796035623e-11	7.493125913489611e-11	22	30	30
ENSG00000108370	RGS9	-1.5116459671237144	NA	0.13062395118018016	0.008004974684512084	0.01128262401290572	0.005921731138908452	0.010127831584835049	11	15	15
ENSG00000140451	PIF1	1.5106342868527207	NA	0.13088165329459484	0.02631366174808063	0.04268956605227782	6.797902034739959e-08	1.9586226813466996e-07	11	12	12
ENSG00000167702	KIFC2	-1.5103663255230317	NA	0.1309499762455433	0.08162254176341038	0.09876335512852483	7.989840520878765e-17	4.0346812453636615e-16	8	11	11
ENSG00000103811	CTSH	1.5102116448523386	NA	0.13098942825733492	0.08550951998908334	0.3956433171547045	4.382527144300666e-75	1.7042167346397306e-73	24	34	34
ENSG00000076641	PAG1	1.5098726419745132	NA	0.13107592472808674	0.0644211298471997	0.09729801931621229	1.3846695263405233e-16	6.872850277051703e-16	3	3	3
ENSG00000180376	CCDC66	1.509698566870971	NA	0.13112035713990167	0.22419345318263292	0.23171336526964914	3.7116354529880475e-40	4.866271894747097e-39	20	21	21
ENSG00000131018	SYNE1	-1.5094939730238246	NA	0.13117259434492562	0.015197031656834104	0.05045668331165423	4.134502337373795e-09	1.307683153515736e-08	16	21	21
ENSG00000178921	PFAS	-1.509317359049147	NA	0.13121770066329302	0.05827632617467823	0.11539249673724382	1.472896707802345e-19	8.544893654297163e-19	6	8	8
ENSG00000154822	PLCL2	1.5091478542372498	NA	0.13126100264641738	0.0761413338067332	0.11100650393142222	7.830637631787731e-19	4.375614361274936e-18	21	27	27
ENSG00000088387	DOCK9	1.5080977530509412	NA	0.13152951022268547	0.07353662807176321	0.10992828650825165	1.1794657637648572e-18	6.5416100849946754e-18	19	20	20
ENSG00000156886	ITGAD	-1.507806210497019	NA	0.1316041321980614	0.02565916979788905	0.024351292013357385	4.980024945740142e-05	0.00011055333047831417	9	10	10
ENSG00000164039	BDH2	-1.5075462612896582	NA	0.13167069534601877	0.04472799577309227	0.11556101926044098	1.3811055858924612e-19	8.020514626640642e-19	7	8	8
ENSG00000229833	PET100	-1.5074990336798473	NA	0.1316827913488842	0.06966372678479446	0.2650331884610832	1.2864149165193745e-46	2.0930483304924812e-45	16	24	24
ENSG00000156261	CCT8	1.5061881635347942	NA	0.13201887710419918	0.2626090248449714	0.26704173473500054	5.138149549525463e-47	8.52992513308927e-46	8	9	9
ENSG00000103168	TAF1C	1.5060887241142296	NA	0.13204439884736704	0.014279359325584058	0.11306557855322844	3.5772071086882834e-19	2.031981606720615e-18	11	17	17
ENSG00000138185	ENTPD1	1.5056584853365362	NA	0.13215486634647305	0.03035659539908689	0.030503633961487833	5.43302202460526e-06	1.3251442853072905e-05	10	14	14
ENSG00000166262	FAM227B	-1.5052971227129008	NA	0.13224770461181123	0.0467592510057356	0.016758306414776835	0.0007830538896598105	0.001503593231863855	16	20	20
ENSG00000137817	PARP6	1.5046523359039221	NA	0.1324134833397231	0.02084749599393947	0.02765138960497776	1.515984690995186e-05	3.543358520631927e-05	6	14	14
ENSG00000118454	ANKRD13C	1.504051771284436	NA	0.13256803700142414	0.01611821338731955	0.013712327153524387	0.002398668294616196	0.004325876809798417	16	23	23
ENSG00000124207	CSE1L	1.5038980881163422	NA	0.13260760938486577	0.028499612134197112	0.03679591467863063	5.660303995836177e-07	1.5044723066428176e-06	4	4	4
ENSG00000277767	AL442128.2	-1.5033369388025857	NA	0.13275217924864113	0.12296961425461705	0.08344199088187006	2.4169753934595933e-14	1.0606118480664935e-13	4	5	5
ENSG00000259182	AC019254.1	-1.5031286590465198	NA	0.13280586976505698	0.01826282636434997	0.07147141961553621	1.9856227952309917e-12	7.815342050818518e-12	14	23	23
ENSG00000108244	KRT23	-1.5030485085752723	NA	0.1328265354948119	0.1495149973429899	0.42521356567534907	2.2355692430856854e-82	1.0799373788641244e-80	47	60	60
ENSG00000221968	FADS3	1.5028616567427826	NA	0.13287472241515721	0.036072299528026715	0.05862524716216883	2.1487588870068468e-10	7.451782841917173e-10	6	6	6
ENSG00000105939	ZC3HAV1	-1.5027057883137285	NA	0.13291492942835906	0.026247388972581394	0.021756104812254644	0.00012722023166053328	0.0002698453621207774	17	21	21
ENSG00000178951	ZBTB7A	1.5026685318406199	NA	0.13292454130997342	0.011349358326143286	0.04258954817947217	7.047054336133288e-08	2.0273433116985364e-07	9	10	10
ENSG00000142002	DPP9	-1.5024116024661798	NA	0.13299084175195877	0.004276021024120452	0.13498563111823564	7.690875439531281e-23	5.213076004447507e-22	5	7	7
ENSG00000128266	GNAZ	1.5018209014855686	NA	0.1331433688058367	0.02711965200682691	0.0785413494598006	1.47732498363957e-13	6.1942900108643e-13	7	10	10
ENSG00000092020	PPP2R3C	-1.5017742302409725	NA	0.13315542572754524	0.2748597255503798	0.43922452862781525	5.7909704431868215e-86	3.1327871334451355e-84	13	13	13
ENSG00000274561	AC005332.3	-1.5001520614330173	NA	0.13357501776732136	0.015276508043664394	0.013788664520751665	0.002331936555138743	0.004212174002957057	11	14	14
ENSG00000171766	GATM	-1.500096021171828	NA	0.13358953146629304	0.061734145335223034	0.1134145720878197	3.131871334471688e-19	1.784334269596511e-18	3	6	6
ENSG00000185745	IFIT1	1.4995706203333774	NA	0.13372566280422143	0.006199627046958258	0.010289735360481559	0.00860037873635235	0.014370542660469152	5	5	5
ENSG00000106415	GLCCI1	-1.4993588764092767	NA	0.13378055597918942	0.0497136067219456	0.07908638822014845	1.2083769385392143e-13	5.09026188135814e-13	11	13	13
ENSG00000017797	RALBP1	-1.4991434698857198	NA	0.1338364165433337	0.19267098445102027	0.41459122924206737	1.02576962145158e-79	4.592930349418575e-78	13	14	14
ENSG00000107951	MTPAP	-1.4987469028172111	NA	0.1339393039753765	0.013171735750017321	0.03554877658627955	8.861298879222927e-07	2.317560080521488e-06	4	5	5
ENSG00000259005	AC005479.1	-1.498610882213651	NA	0.1339746079589933	0.14586271427383993	0.11904935897835021	3.63647701621423e-20	2.175163737393018e-19	16	20	20
ENSG00000132386	SERPINF1	1.4984281503548655	NA	0.1340220471216766	0.03150641213708647	0.05545038946669233	6.793517957458407e-10	2.275874964884826e-09	26	34	34
ENSG00000145779	TNFAIP8	1.4979187732817285	NA	0.13415435549425453	0.0194765136178036	0.059668350597198536	1.4713401916862758e-10	5.156757193384007e-10	21	29	29
ENSG00000177697	CD151	-1.4978588078132125	NA	0.1341699378947641	0.3519665960077203	0.6806392543041301	1.006142358376417e-167	7.842879683544171e-165	13	19	19
ENSG00000113108	APBB3	-1.4973992308775697	NA	0.13428940829927133	0.006458096594725003	0.013153422838493207	0.002949941701168322	0.005254861351753979	4	5	5
ENSG00000166997	CNPY4	1.4968663874785433	NA	0.13442802781852842	0.0714309455638117	0.0711837252461944	2.206356050883028e-12	8.648411409506982e-12	12	15	15
ENSG00000038358	EDC4	-1.4965915623008035	NA	0.13449956698033447	0.01079945740091683	0.026727655795149744	2.1142551642681745e-05	4.8713370700033494e-05	8	8	8
ENSG00000172551	MUCL1	1.4963634762060625	NA	0.13455896193790717	0.023162226780663066	0.05156593880254296	2.7694535130769344e-09	8.877263232851654e-09	15	20	20
ENSG00000241560	ZBTB20-AS1	-1.4960700634043131	NA	0.13463539817091993	0.016536622126594704	0.10300908387266809	1.616911143781666e-17	8.484825338039104e-17	18	22	22
ENSG00000007047	MARK4	-1.495959946584648	NA	0.13466409308793603	0.33349047588460223	0.5218651172216495	3.9798036246235146e-109	4.292430965954003e-107	8	11	11
ENSG00000118514	ALDH8A1	1.4958407863021737	NA	0.13469514993164233	0.18302556682354296	0.18432166095764346	2.000326068204842e-31	1.9282513627681185e-30	39	48	48
ENSG00000136003	ISCU	1.4954013778017863	NA	0.13480972118757323	0.03518895152439862	0.06635372453301253	1.2902725035791266e-11	4.8428284447096613e-11	18	20	20
ENSG00000052126	PLEKHA5	-1.494924405299455	NA	0.1349341721130168	0.00946510315348135	0.010156435472713075	0.009044141994983275	0.015053672820728737	6	6	6
ENSG00000246089	AC016065.1	-1.4946794791327596	NA	0.1349981123616341	0.019431056778959135	0.1135837746619182	2.936313035011114e-19	1.6757015719602526e-18	16	24	24
ENSG00000164967	RPP25L	1.4946747279442414	NA	0.13499935293495274	0.032904224867378186	0.04235735253634449	7.661214561041463e-08	2.198496795637551e-07	10	16	16
ENSG00000179954	SSC5D	-1.4943774455941328	NA	0.1350769932565806	0.030896799557181814	0.054098929752958665	1.1081219205544837e-09	3.656567792108686e-09	6	8	8
ENSG00000170464	DNAJC18	1.4941896225823292	NA	0.13512606420127435	0.1492697435177945	0.11279785296224744	3.9611818005196214e-19	2.246372575962665e-18	7	8	8
ENSG00000168566	SNRNP48	1.4937404252740845	NA	0.13524347808282206	0.04606991939490657	0.04011777544766488	1.7147135454497451e-07	4.769768465680078e-07	35	42	42
ENSG00000181481	RNF135	-1.4937176704406736	NA	0.13524942797437875	0.0002860555242182696	0.011085521010733531	0.006375756192845218	0.010856701712948332	1	2	2
ENSG00000070882	OSBPL3	1.4911124741597923	NA	0.13593196782839023	0.026518808259882273	0.020195903168550623	0.00022393467162844564	0.00046162467649431597	29	36	36
ENSG00000156574	NODAL	1.4910577484267635	NA	0.13594633398609213	0.01926745327619173	0.01421307226818413	0.001993724917606259	0.003639986012139863	10	11	11
ENSG00000184787	UBE2G2	-1.4909327712388023	NA	0.1359791463843642	0.024530375018777716	0.03546249661064305	9.140368525017938e-07	2.3858170446808617e-06	12	17	17
ENSG00000198860	TSEN15	-1.4907010952190975	NA	0.13603998842542264	0.005476808993539202	0.08976171703912127	2.3136849035158182e-15	1.0799505283177127e-14	15	19	19
ENSG00000159176	CSRP1	-1.4906546101513805	NA	0.13605219872171107	0.026883188016382908	0.017671841365638385	0.0005609046733335166	0.0010961771217090003	19	23	23
ENSG00000263002	ZNF234	-1.4903454780578613	NA	0.13613342039582618	0.004516467920660532	0.013985855592741127	0.0021681183147591833	0.003934087501831047	1	1	1
ENSG00000196312	MFSD14C	-1.4902935175851457	NA	0.1361470762162325	0.021654663438647893	0.016206115393843225	0.0009584239383313138	0.0018205596054988592	8	11	11
ENSG00000104763	ASAH1	1.4892545172440836	NA	0.13642035971409738	0.2078284107288034	0.42836056900572184	3.5598469643968695e-83	1.7850238477322195e-81	8	10	10
ENSG00000159069	FBXW5	-1.4889383715741515	NA	0.13650359801840684	0.017771468116864603	0.07700224620351233	2.6043672418468666e-13	1.0769783899308395e-12	17	24	24
ENSG00000109794	FAM149A	1.488563335263036	NA	0.13660239252022885	0.09094524057384148	0.05870069521695256	2.0907161659420575e-10	7.256363393997235e-10	21	30	30
ENSG00000100345	MYH9	1.4885436659536282	NA	0.13660757545994548	0.0034249338385911004	0.017714398360034096	0.0005522645118335078	0.001080030118991085	10	11	11
ENSG00000143653	SCCPDH	-1.48795831392476	NA	0.13676188746893372	0.04971342691899858	0.09801920007307334	1.0564679221899952e-16	5.286655499747951e-16	25	34	34
ENSG00000225733	FGD5-AS1	-1.4876106358526107	NA	0.1368536069044182	0.019167261151054465	0.12944496347555207	6.622668291310955e-22	4.306869113678102e-21	16	22	22
ENSG00000171033	PKIA	-1.4867054914425653	NA	0.13709261170447792	0.005312377845164718	0.12178751448935793	1.2714570097067075e-20	7.759507565644246e-20	9	13	13
ENSG00000237772	LINC02631	1.4863298376883034	NA	0.13719189815618457	0.01444196552685307	0.01933787660254116	0.00030580618848434564	0.0006202566914628083	14	14	14
ENSG00000198093	ZNF649	-1.486147048837604	NA	0.13724022987064574	0.06112456238728282	0.06681418565507186	1.0906478953094863e-11	4.1097606584624e-11	27	28	28
[truncated: 8,287 more rows]
