# Supplementary material for: SUMMIT: An integrative approach for better transcriptomic data imputation improves causal gene identification
Source: Nat Commun. 2022 Oct 25;13:6336. doi: 10.1038/s41467-022-34016-y (PMC9593997; doi:10.1038/s41467-022-34016-y)
Supplement: Supplementary file 7 — Source Data [file 41467_2022_34016_MOESM7_ESM.zip › Source Data/Figure-3/real-data-new/JTI/HCH]

gene	gene_name	zscore	effect_size	pvalue	var_g	pred_perf_r2	pred_perf_pval	pred_perf_qval	n_snps_used	n_snps_in_cov	n_snps_in_model
ENSG00000134222	PSRC1	21.215154974574038	NA	6.919837316320064e-100	0.060752071859661826	0.09431074836059121	4.2378863801702716e-16	2.050085007998307e-15	12	14	14
ENSG00000109917	ZPR1	16.32211368379965	NA	6.871461448167972e-60	0.021914366128325754	0.016644516913633934	0.0008163303370739972	0.0015652111975046933	14	15	15
ENSG00000169174	PCSK9	-13.66316648392335	NA	1.684945037839925e-42	0.09960225218384178	0.11461654017682497	1.980541068609548e-19	1.1385953330735883e-18	16	20	20
ENSG00000127616	SMARCA4	-11.274792035680266	NA	1.747911544171365e-29	0.01784264498716598	0.03286111680615435	2.3280079708490814e-06	5.87275797176977e-06	8	10	10
ENSG00000116641	DOCK7	-10.726012205142284	NA	7.684110158632584e-27	0.0713427932841045	0.11653087657898428	9.534665039861737e-20	5.590084470720989e-19	15	17	17
ENSG00000031698	SARS	9.181322299605844	NA	4.2582983445574515e-20	0.013633280204573264	0.01876039653964596	0.0003772695875898466	0.0007549353742798458	15	17	17
ENSG00000162399	BSND	-8.997409831633707	NA	2.311054991776818e-19	0.015030248097705947	0.14737095239550663	5.962001273329561e-25	4.4376024234517636e-24	8	9	9
ENSG00000157992	KRTCAP3	8.527378110841974	NA	1.4970192999395646e-17	0.027567616865601902	0.07599716115103188	3.769829160035512e-13	1.544405166398686e-12	6	7	7
ENSG00000105538	RASIP1	-8.074572038402039	NA	6.771371446946808e-16	0.025433010371618197	0.010624870417681065	0.007580248260900879	0.012754481694092344	11	11	11
ENSG00000175445	LPL	8.03431028607515	NA	9.410676634706335e-16	0.018655214514336767	0.12364148801307495	6.230922199983019e-21	3.85894130760234e-20	9	11	11
ENSG00000162607	USP1	-8.022230391581367	NA	1.0384213847339481e-15	0.007897506873323157	0.017907489048941256	0.0005147144520020113	0.0010115560551664556	8	9	9
ENSG00000271815	AC008897.3	7.732447502107742	NA	1.0549833090572992e-14	0.005643700566629373	0.013335889241584093	0.00275712535065288	0.004931366566369028	4	5	5
ENSG00000129933	MAU2	-7.699419070326693	NA	1.3668620752883338e-14	0.03649970598253719	0.08784239419938478	4.724865866097118e-15	2.164753532933462e-14	3	4	4
ENSG00000115241	PPM1G	-7.4734406629448005	NA	7.812467599702028e-14	0.02140606459146388	0.024553826363963128	4.629042819652827e-05	0.00010317579323398276	3	4	4
ENSG00000115216	NRBP1	-7.266472496114223	NA	3.689963028868308e-13	0.09648832994506408	0.08472807811688036	1.5010020947168795e-14	6.668571223393721e-14	13	15	15
ENSG00000161888	SPC24	-7.038199463103308	NA	1.947397894477107e-12	0.06450377958198199	0.08222126450136201	3.796899572503633e-14	1.6492662302144073e-13	20	27	27
ENSG00000099203	TMED1	-6.954354780818177	NA	3.5417926151933476e-12	0.007076788629983525	0.03761970208881425	4.2096614432914676e-07	1.1315279638088618e-06	14	22	22
ENSG00000125510	OPRL1	-6.784348095102085	NA	1.1661185790458996e-11	0.14581814725382491	0.187667405534676	5.023988155651222e-32	4.960067523388764e-31	11	15	15
ENSG00000273456	AC064836.3	-6.70972853447509	NA	1.949868166504352e-11	0.08407457064546311	0.07506413460474667	5.312557903878111e-13	2.159399276928318e-12	5	8	8
ENSG00000204385	SLC44A4	6.476751238944703	NA	9.371850997318232e-11	0.014820488426273612	0.01577465870132158	0.001122630227466966	0.0021167658901408465	4	4	4
ENSG00000138439	FAM117B	-6.407154586197423	NA	1.4826047810805772e-10	0.08066950096095904	0.26405468186393083	2.009864320221871e-46	3.245495595808368e-45	4	6	6
ENSG00000167491	GATAD2A	6.321897520537073	NA	2.583707149920987e-10	0.11250815384808702	0.17049624806709157	5.69854296802334e-29	4.9884794976330915e-28	4	6	6
ENSG00000149577	SIDT2	6.140568347945231	NA	8.222674520541392e-10	0.3046434362174185	0.35111597107504844	9.5341192348595e-65	2.6980298805050425e-63	4	5	5
ENSG00000060642	PIGV	6.1156267380369815	NA	9.617820849276048e-10	0.04429066101965661	0.15159883189408344	1.117651663298433e-25	8.594891647490953e-25	4	7	7
ENSG00000260063	AL512408.1	6.106004343617778	NA	1.0215622866891937e-09	0.009650663430805312	0.02823577828609287	1.2284032392048345e-05	2.902037077989214e-05	5	6	6
ENSG00000204469	PRRC2A	-6.093212657715744	NA	1.1066689047297471e-09	0.05391212900370326	0.11791896508283789	5.606741784859378e-20	3.3269901338599815e-19	3	3	3
ENSG00000204366	ZBTB12	-6.021513862907483	NA	1.7279322003281512e-09	0.12145645654052405	0.30541711430410917	7.608917147889543e-55	1.6249728539123011e-53	41	55	55
ENSG00000092929	UNC13D	-6.000844519231823	NA	1.962938847978687e-09	0.054302127386143303	0.15604118262615183	1.9082305109419285e-26	1.5101174449535362e-25	7	9	9
ENSG00000105717	PBX4	6.000475292760567	NA	1.967407871572969e-09	0.009797199259124895	0.020936740435814276	0.0001711762267846845	0.0003577697883157288	7	13	13
ENSG00000204160	ZDHHC18	-5.8708977658567525	NA	4.334415076527247e-09	0.0859579339382534	0.13426027731875675	1.0202454947354734e-22	6.87743317186267e-22	9	11	11
ENSG00000142453	CARM1	5.79688920135803	NA	6.755629135544182e-09	0.017661304768468094	0.011712490377128	0.005042199774626011	0.008712209968268157	11	13	13
ENSG00000143126	CELSR2	-5.765321244528979	NA	8.150244649649475e-09	0.036458305841903044	0.045628411313476724	2.3592856173527033e-08	7.046218922323495e-08	10	10	10
ENSG00000137656	BUD13	-5.760927566390901	NA	8.365293596011514e-09	0.004558573657732564	0.07643502576724402	3.208963261388715e-13	1.3190438870938418e-12	14	18	18
ENSG00000186010	NDUFA13	5.7129470751440445	NA	1.1103622009978652e-08	0.0026380752199313684	0.017517325255736262	0.0005934357248875686	0.0011565424544957386	3	5	5
ENSG00000137154	RPS6	5.513781308442601	NA	3.5120495936710776e-08	0.00940793040968923	0.021222506967563334	0.00015433839338616708	0.0003243962627992866	2	2	2
ENSG00000240053	LY6G5B	5.481930744365595	NA	4.20708934899392e-08	0.09492946644476885	0.21966618077971467	6.884907679066613e-38	8.367773337229862e-37	20	24	24
ENSG00000132478	UNK	-5.42309009191783	NA	5.857744975326246e-08	0.024010357995779136	0.01821277610715745	0.00046051661312546024	0.000910783000632974	21	31	31
ENSG00000204388	HSPA1B	5.415491885090784	NA	6.112044422523322e-08	0.0020082185901084976	0.024260080429854083	5.1466876172373144e-05	0.00011407592858731125	9	13	13
ENSG00000114054	PCCB	-5.401733457294472	NA	6.599997023657962e-08	0.0018711118302576135	0.0564860280638622	4.668075424761263e-10	1.5861467299233384e-09	6	8	8
ENSG00000106635	BCL7B	-5.3618194856163015	NA	8.238785005723702e-08	0.013032076690243888	0.016942678286097863	0.0007320123261124462	0.0014103223660827254	2	3	3
ENSG00000204386	NEU1	-5.317289576009576	NA	1.0532437746058478e-07	0.0018270545166870081	0.01130672388450251	0.005868522256861821	0.010041836777382096	3	5	5
ENSG00000198933	TBKBP1	5.264059319076875	NA	1.4090895202243003e-07	0.20210908465623076	0.32554129089633	4.007246577932818e-59	9.651723534405884e-58	18	20	20
ENSG00000261338	AC021016.2	5.1772666785676	NA	2.2516026251997763e-07	0.32475734620218566	0.3200448234697512	6.0790044512458964e-58	1.4300253406641409e-56	15	20	20
ENSG00000175003	SLC22A1	5.160636356534079	NA	2.461118268180087e-07	0.10646495899502997	0.18999235140825008	1.9171946959028425e-32	1.9362763156677179e-31	18	22	22
ENSG00000105518	TMEM205	-5.137645625348514	NA	2.78201867016327e-07	0.030222081108247718	0.032988253355679856	2.2240249602418462e-06	5.619537946543012e-06	31	37	37
ENSG00000267801	AC087289.5	4.990216746131103	NA	6.031158004909186e-07	0.04036974293386183	0.031983412991427936	3.191499669027549e-06	7.947005637309923e-06	3	3	3
ENSG00000204396	VWA7	4.962671469765416	NA	6.953013566418038e-07	0.021252149042751592	0.030302825566007854	5.839848066289719e-06	1.4185206018243964e-05	9	12	12
ENSG00000132481	TRIM47	4.943713075193297	NA	7.66484895251728e-07	0.14397282146793494	0.08664396350808268	7.37447087775453e-15	3.3482870289280495e-14	23	28	28
ENSG00000204348	DXO	4.928066587233082	NA	8.304731644829609e-07	0.011711358194047778	0.011632342818511818	0.005195473587071639	0.008953590246677873	5	5	5
ENSG00000277481	PKD1L3	4.910575138042631	NA	9.080965080473094e-07	0.08527164079390002	0.04124490078225789	1.1432113049610306e-07	3.229275353117561e-07	21	24	24
ENSG00000163596	ICA1L	4.886726241110443	NA	1.0252649766467208e-06	0.011079178499859895	0.014584290324830516	0.0017387604556065434	0.0031949001449905296	3	5	5
ENSG00000272842	AL391834.1	-4.80608407481286	NA	1.5391519434189131e-06	0.01200662192686565	0.056588041983292765	4.498629692802465e-10	1.5300872788946742e-09	8	12	12
ENSG00000198502	HLA-DRB5	4.8015217085663915	NA	1.5746443453588933e-06	0.494522305295901	0.6762866411866431	9.282434927455232e-166	6.122479868112684e-163	36	47	47
ENSG00000181027	FKRP	-4.795221062615468	NA	1.624955349242072e-06	0.034478561414774726	0.1286939623816531	8.858264340678297e-22	5.721671381479929e-21	10	15	15
ENSG00000163795	ZNF513	-4.773869207787441	NA	1.8071977283929757e-06	0.0008830229736096357	0.011612142917319997	0.005234845625594383	0.009015100184105049	5	6	6
ENSG00000272221	AL645933.2	4.662956253435015	NA	3.1169903164167067e-06	0.35101554468625235	0.6440391212177244	5.661531299979291e-152	1.9814204135376503e-149	27	38	38
ENSG00000117682	DHDDS	-4.655020395938631	NA	3.2394863741336825e-06	0.030603032991888164	0.07629367188897163	3.3802705361961704e-13	1.3868004647183764e-12	10	11	11
ENSG00000102967	DHODH	-4.633665701917718	NA	3.592469555786523e-06	0.09792685629670514	0.014514179307449375	0.0017842536574749531	0.00327358146699882	9	10	10
ENSG00000113249	HAVCR1	-4.6090819839850505	NA	4.044508354865651e-06	0.054958273987670406	0.07688875144507022	2.71547823220552e-13	1.1213035445242587e-12	23	29	29
ENSG00000179119	SPTY2D1	4.593789362436252	NA	4.352687453476065e-06	0.004783788096861702	0.010661958811681655	0.0074752128496335234	0.012586394222716278	4	5	5
ENSG00000280620	SCAANT1	4.577629618712554	NA	4.702743945859875e-06	0.016803927037915795	0.08220347471962258	3.8219601584232655e-14	1.6593112596658377e-13	6	9	9
ENSG00000165661	QSOX2	4.565934181213378	NA	4.972747888928952e-06	0.006165150173688992	0.02012329446922621	0.00022991362680686373	0.00047355137954731036	1	1	1
ENSG00000114988	LMAN2L	-4.535689399970983	NA	5.741562575554355e-06	0.02954566851844508	0.027646222029870212	1.518807581410571e-05	3.549472773727158e-05	11	17	17
ENSG00000163798	SLC4A1AP	4.530620301319306	NA	5.88107542491061e-06	0.03725008125008848	0.0794579966714816	1.0535993954302858e-13	4.4579758283330795e-13	10	14	14
ENSG00000204632	HLA-G	-4.4994061969442445	NA	6.814354021121292e-06	0.07454495943346708	0.20617940396376838	2.173075838815674e-35	2.4277574957556996e-34	31	44	44
ENSG00000090857	PDPR	4.495908765131806	NA	6.927343705806185e-06	0.03909145142663867	0.0966802316296904	1.7455294810332776e-16	8.624052166591668e-16	5	6	6
ENSG00000115507	OTX1	-4.479135502523271	NA	7.494594880095513e-06	0.1673589941757283	0.20778292985388883	1.1018146218139029e-35	1.2414598521344693e-34	7	8	8
ENSG00000099381	SETD1A	-4.435978045206255	NA	9.165518961321195e-06	0.00548624085213486	0.010315026954348947	0.0085187231556898	0.014245498137193991	5	7	7
ENSG00000166928	MS4A14	4.406560985462448	NA	1.0502474818396632e-05	0.08933825250203295	0.2809446531253144	8.35699767423146e-50	1.531134114480719e-48	12	17	17
ENSG00000173264	GPR137	-4.401631498021739	NA	1.0743992091098062e-05	0.004895430087744696	0.020441463145166486	0.0002048476356910307	0.00042457482529193683	7	9	9
ENSG00000273226	AL391834.2	-4.398204220970461	NA	1.0915024948903472e-05	0.0016902272231530723	0.030758854849658436	4.95662906521906e-06	1.2130902217702533e-05	8	12	12
ENSG00000157322	CLEC18A	4.390662555347652	NA	1.1300579719818693e-05	0.2669200463919372	0.6201078228079846	1.582401115775388e-142	3.9214800870251217e-140	31	41	41
ENSG00000117713	ARID1A	4.38262346628151	NA	1.1725867322664217e-05	0.001531411724928423	0.015426226008172284	0.0012757639007310243	0.002389218645149758	9	11	11
ENSG00000167397	VKORC1	4.358179570742507	NA	1.3114875980299103e-05	0.053453316711869404	0.049031402714071415	6.91643046722363e-09	2.1534107858100588e-08	11	12	12
ENSG00000138085	ATRAID	4.319537942287677	NA	1.5635622588484404e-05	0.16440922981259123	0.148835247681518	3.341625725979073e-25	2.5145037110493692e-24	15	20	20
ENSG00000100029	PES1	-4.315884561764103	NA	1.589650419742212e-05	0.006352611004424293	0.18931981585716115	2.5340237461360316e-32	2.5457512139711074e-31	10	15	15
ENSG00000149485	FADS1	4.311730891890999	NA	1.6198150625069265e-05	0.01390970101154225	0.02479654197037617	4.2409357211859904e-05	9.496971361010519e-05	3	4	4
ENSG00000142765	SYTL1	4.311647827970846	NA	1.6204238151296944e-05	0.009109275098211958	0.049434477354620594	5.980035827661055e-09	1.8703562722699147e-08	10	11	11
ENSG00000139722	VPS37B	-4.3112203208323265	NA	1.6235603481769788e-05	0.012801777953452158	0.015990345267635382	0.0010372707895001476	0.0019640230505838614	10	12	12
ENSG00000167394	ZNF668	4.249423380842369	NA	2.1432149992240905e-05	0.006875079027785502	0.11517781996183811	1.5986901135246816e-19	9.262140796227961e-19	3	5	5
ENSG00000138036	DYNC2LI1	-4.248352130849685	NA	2.153487161358537e-05	0.049281364883074434	0.05467630077399311	8.991411470783263e-10	2.983624522299965e-09	25	29	29
ENSG00000108592	FTSJ3	4.2215672351505695	NA	2.426095648522014e-05	0.20367982176977548	0.24514316071838374	9.98803997964933e-43	1.4273741467583865e-41	12	19	19
ENSG00000159202	UBE2Z	4.214138157744091	NA	2.507337759314372e-05	0.17497501252158343	0.2379548586203357	2.402390506229898e-41	3.287996391966203e-40	5	6	6
ENSG00000188672	RHCE	-4.198681197538336	NA	2.684739787611533e-05	0.06633388215983528	0.05629696888792643	4.999126963965686e-10	1.6935999270060757e-09	11	11	11
ENSG00000232642	AC008073.2	-4.187957071864247	NA	2.8147674007318297e-05	0.06971482395470248	0.03817116904597791	3.452672426637634e-07	9.353851413018766e-07	10	11	11
ENSG00000198231	DDX42	-4.18341812582449	NA	2.871585378805467e-05	0.09719938746095978	0.17656664851920648	4.81799236846254e-30	4.420746448730021e-29	12	17	17
ENSG00000204304	PBX2	-4.179593839302681	NA	2.920301983776983e-05	0.0410807933986678	0.08455785271997343	1.598743930269625e-14	7.097297349260628e-14	25	32	32
ENSG00000134825	TMEM258	4.171196224298087	NA	3.030047950511101e-05	0.040572756165999875	0.06329886318138975	3.929408048951937e-11	1.4276571743956943e-10	10	11	11
ENSG00000168092	PAFAH1B2	4.168211534611115	NA	3.069989645180755e-05	0.02056420636365785	0.049189198447035676	6.5335698027302595e-09	2.039391855606502e-08	7	9	9
ENSG00000171132	PRKCE	-4.1653743425828775	NA	3.108420964877779e-05	0.022547245625761804	0.06548747835728796	1.7698564559135497e-11	6.585217696346597e-11	26	30	30
ENSG00000138095	LRPPRC	4.159228674649608	NA	3.193240875550505e-05	0.051874005995274315	0.10806847652797931	2.3881986472144158e-18	1.3068034014384178e-17	16	22	22
ENSG00000137449	CPEB2	4.143180871020266	NA	3.425215908315766e-05	0.008716712402208233	0.06838877667501363	6.135766016361485e-12	2.346092562198063e-11	12	14	14
ENSG00000232748	AC135050.1	4.117772840131685	NA	3.825514940932695e-05	0.010148358727307879	0.019760415983343632	0.00026228767298151057	0.0005362388297520177	6	6	6
ENSG00000206344	HCG27	-4.111512773604984	NA	3.930751232974091e-05	0.11591609580032025	0.2769125340178031	5.44853694710112e-49	9.682586539464985e-48	33	42	42
ENSG00000083444	PLOD1	-4.1103734348915335	NA	3.9501975245478483e-05	0.16671230716806085	0.35123239949510715	8.978006988620146e-65	2.5448568900470555e-63	12	14	14
ENSG00000175164	ABO	4.105162465106092	NA	4.040308257877184e-05	0.3727063142823559	0.5996800903339806	6.367944985137988e-135	1.3823277031662198e-132	25	40	40
ENSG00000263293	AC068234.2	-4.095388529640282	NA	4.21460977725044e-05	0.008379360143811496	0.014096951929229244	0.0020810015836230378	0.0037852244545557357	11	15	15
ENSG00000261098	AP000766.1	4.071434114954714	NA	4.67245786823143e-05	0.02733393048642522	0.04809105619832739	9.710085311622035e-09	2.9831288607847774e-08	9	10	10
ENSG00000099377	HSD3B7	4.067869632950594	NA	4.7444911245838256e-05	0.04648550720170856	0.06926042027258132	4.461148336075837e-12	1.7199692629353538e-11	3	3	3
ENSG00000116685	KIAA2013	-4.061464676882458	NA	4.8765797602327946e-05	0.02728903553509272	0.22130989306361445	3.391819481491821e-38	4.172619245918454e-37	4	5	5
ENSG00000136271	DDX56	-4.009980200335613	NA	6.072383958811087e-05	0.012666931642027549	0.048720652456531	7.737140029941706e-09	2.4006552265871235e-08	10	14	14
ENSG00000063180	CA11	4.007669098692795	NA	6.13209543563468e-05	0.010570864360170377	0.026438231612726504	2.346591919825747e-05	5.383505663289864e-05	16	17	17
ENSG00000173068	BNC2	3.996957767985518	NA	6.416174224052253e-05	0.001138782183559564	0.013371983632308036	0.0027205223879582267	0.00486945396420996	7	8	8
ENSG00000005844	ITGAL	3.9964658142819176	NA	6.42951614497512e-05	0.020033075200164688	0.012733802494849001	0.0034468738435479594	0.006089465287215819	17	21	21
ENSG00000157335	CLEC18C	-3.995425050664197	NA	6.457828535306704e-05	0.036216801980083174	0.3878799356499191	3.143787066776817e-73	1.156927133222224e-71	8	13	13
ENSG00000198830	HMGN2	-3.994900247982515	NA	6.47214970807336e-05	0.03006229307907101	0.03869620510097482	2.8587912735332256e-07	7.806594195831416e-07	10	13	13
ENSG00000159111	MRPL10	3.988851457905573	NA	6.639397873970431e-05	0.04559432015512756	0.06853719723996082	5.81172997217868e-12	2.225169843556423e-11	15	16	16
ENSG00000178209	PLEC	3.972093410473629	NA	7.124377066133727e-05	0.14670600357381824	0.42096909594979676	2.622765464229976e-81	1.2390579874953128e-79	9	11	11
ENSG00000149591	TAGLN	3.9600943236532014	NA	7.492016531212314e-05	0.34308698970496626	0.4373811842482276	1.736559413346511e-85	9.335503880714519e-84	15	19	19
ENSG00000104870	FCGRT	3.9547824417076147	NA	7.660432725129993e-05	0.04232177257289831	0.07463859755070831	6.211736791409268e-13	2.517728060408356e-12	13	18	18
ENSG00000186583	SPATC1	3.9545117163578176	NA	7.669111383541034e-05	0.0002668918278829505	0.03090890077839754	4.696309063196188e-06	1.1511864511828392e-05	2	3	3
ENSG00000076067	RBMS2	3.9540460868442064	NA	7.684059845753299e-05	0.2615054554194197	0.4101047615173389	1.3207722212962693e-78	5.6624807057524305e-77	16	23	23
ENSG00000110063	DCPS	3.952113773597918	NA	7.746389280307111e-05	0.06191819303892768	0.12230277275764573	1.0429801372655165e-20	6.39473234678811e-20	21	31	31
ENSG00000204580	DDR1	-3.9284713603239383	NA	8.548752907252333e-05	0.08005996974666063	0.19640477257066966	1.3264009751613751e-33	1.3844461547804273e-32	7	11	11
ENSG00000101665	SMAD7	-3.927158474274347	NA	8.595534880490278e-05	0.002193209661488257	0.01169773907988388	0.0050700609301537365	0.008755057385077678	6	8	8
ENSG00000136490	LIMD2	3.9119023568888363	NA	9.15719371976184e-05	0.021771800210701485	0.04187030839818872	9.128706192968281e-08	2.5991728790173176e-07	4	5	5
ENSG00000158234	FAIM	3.9113763035077147	NA	9.177165505532053e-05	0.028994887108949034	0.01828764979458659	0.00044812532638072075	0.0008874019886954943	8	10	10
ENSG00000102908	NFAT5	-3.910298581184866	NA	9.218210131281806e-05	0.0045221319172326635	0.02642111611783006	2.3611063624571992e-05	5.415355491477666e-05	6	8	8
ENSG00000085433	WDR47	3.9043018728534298	NA	9.449776996032548e-05	0.0033854785254470894	0.014640787532636066	0.0017029549711077836	0.003131793544185242	11	17	17
ENSG00000204435	CSNK2B	3.857876467554941	NA	0.00011437642696840539	0.020859356795486575	0.018160730188602835	0.0004693326014520515	0.0009272563113250266	9	11	11
ENSG00000050438	SLC4A8	-3.850277533284502	NA	0.00011798405501544614	0.018087415496658068	0.04313771646089701	5.7852589163623995e-08	1.67927226060763e-07	19	22	22
ENSG00000250131	AC078881.1	3.8497684223052295	NA	0.00011822955371192529	0.009235479613453383	0.030474178612028304	5.49087261010358e-06	1.337352285054201e-05	10	14	14
ENSG00000152749	GPR180	-3.839582595829167	NA	0.00012324366307025833	0.2936453733257857	0.29655709524188123	5.324121819014076e-53	1.070379426427578e-51	18	20	20
ENSG00000130921	C12orf65	-3.8394434505248674	NA	0.0001233135272139365	0.06022332387315453	0.08573181360262151	1.034535920117063e-14	4.650394887047841e-14	3	3	3
ENSG00000116688	MFN2	-3.835894175134725	NA	0.0001251082734523162	0.22639546538925237	0.6583396203017686	6.315843474364659e-158	2.8502736774178828e-155	6	8	8
ENSG00000204261	PSMB8-AS1	3.8357762099547066	NA	0.0001251683450784075	0.02425509492334184	0.09920353084966195	6.772297745267036e-17	3.431977956075189e-16	12	15	15
ENSG00000176920	FUT2	3.833932036387401	NA	0.0001261109990968034	0.006679547439034907	0.013040518181539326	0.0030760367038441447	0.005468686858202699	3	3	3
ENSG00000099917	MED15	-3.829350901737065	NA	0.00012848169709082628	0.044626019051648244	0.09019589109979118	1.968262003150721e-15	9.222329260117953e-15	9	11	11
ENSG00000130202	NECTIN2	-3.821584545583331	NA	0.00013259693904171222	0.4987750959222141	0.6248135665242457	2.4528209124299595e-144	6.57241028550959e-142	26	29	29
ENSG00000089639	GMIP	-3.819669720920165	NA	0.00013363048567071586	0.017586075831466715	0.03580076564147739	8.094078022041491e-07	2.121432737276319e-06	6	7	7
ENSG00000204482	LST1	3.81690218830699	NA	0.00013513771127735604	0.01595336331366849	0.07872759383985796	1.3792993345447067e-13	5.788938885978262e-13	14	24	24
ENSG00000260911	AC135050.3	-3.8109230392397935	NA	0.00013844886820327902	0.1891624201937766	0.18726318785519638	5.938419456243275e-32	5.832643485401829e-31	13	14	14
ENSG00000131351	HAUS8	3.7974170007724757	NA	0.00014621170958303476	0.0721815204605203	0.10638870968269114	4.5113399984881355e-18	2.432860680316762e-17	10	13	13
ENSG00000163257	DCAF16	3.7971396627968392	NA	0.00014637532840985467	0.030317792615909656	0.061211122185453576	8.399146093640705e-11	2.9957769625591606e-10	3	4	4
ENSG00000182934	SRPRA	3.783432121562276	NA	0.00015468052265934433	0.000555869498104024	0.011061549393672123	0.006433340382179339	0.010946928759762083	2	2	2
ENSG00000257017	HP	3.779854747189675	NA	0.00015691987480254545	0.054029426113615255	0.07738135174553401	2.265076728038451e-13	9.40300189037313e-13	8	9	9
ENSG00000196126	HLA-DRB1	3.7780362651940873	NA	0.00015806986483110318	0.14707719888684115	0.20536432220071196	3.067509214999361e-35	3.40483595650641e-34	6	9	9
ENSG00000132881	CPLANE2	3.771137940269459	NA	0.00016250480849316204	0.09464149059074282	0.059640969457298444	1.4860451336440147e-10	5.20524205407413e-10	11	13	13
ENSG00000111328	CDK2AP1	-3.756519788440534	NA	0.00017229265364504458	0.1979411063779999	0.2815577548892768	6.278395248137352e-50	1.155238198608449e-48	5	6	6
ENSG00000176390	CRLF3	-3.7503848464153284	NA	0.00017656337577705818	0.1003014678531925	0.055228956888753906	7.360768680692098e-10	2.457267317601495e-09	12	13	13
ENSG00000243410	PSMD6-AS1	3.745021730559111	NA	0.00018037816233047087	0.02098988202043927	0.1127078563023658	4.099275807086544e-19	2.3223812624951153e-18	13	17	17
ENSG00000153774	CFDP1	3.7408303847263538	NA	0.00018341327211271173	0.10006760541560106	0.15682716522250434	1.3944634166432427e-26	1.110197452739785e-25	11	14	14
ENSG00000152439	ZNF773	3.7327842139668648	NA	0.00018937482379209465	0.0069216153097736875	0.09307918187902042	6.714770615744685e-16	3.2147292375601785e-15	6	10	10
ENSG00000163464	CXCR1	3.7312020318626797	NA	0.0001905683163280217	0.054878685728552416	0.04695400219237472	1.4631759843335122e-08	4.4442091667260714e-08	12	14	14
ENSG00000142733	MAP3K6	3.7222779213549217	NA	0.00019743353524370215	0.05087566048532512	0.06387571739874673	3.1848112778925934e-11	1.1645272623577843e-10	9	10	10
ENSG00000122085	MTERF4	3.7111622517558986	NA	0.00020630980665175836	0.06518654503666908	0.1871051649868657	6.339455674450674e-32	6.2158562241940885e-31	7	9	9
ENSG00000163584	RPL22L1	3.7110806667210374	NA	0.00020637631972617553	0.15837936174367037	0.21970435979023342	6.772729116593691e-38	8.237271746132284e-37	5	5	5
ENSG00000105287	PRKD2	-3.7060818386184393	NA	0.00021049030929907908	0.05574999979526894	0.3093171173629374	1.15301561730185e-55	2.538262493082083e-54	21	25	25
ENSG00000150527	MIA2	3.685023219095225	NA	0.00022868179184742354	0.003721545227955642	0.012004307291675058	0.004521906967195707	0.00787830768875741	5	7	7
ENSG00000205643	CDPF1	-3.6785593286765166	NA	0.0002345551329853337	0.002419428609958276	0.11677409588140646	8.688097159107734e-20	5.102471855532141e-19	4	6	6
ENSG00000235111	Z97192.3	3.67688861517857	NA	0.00023609606795557466	0.019391539471483414	0.3678514981372623	1.5101840813632638e-68	4.840775104915628e-67	28	33	33
ENSG00000223496	EXOSC6	3.6598351410495984	NA	0.00025237756603625804	0.4479780471506775	0.3977605560615455	1.3536739800422128e-75	5.348883659848826e-74	8	10	10
ENSG00000137310	TCF19	-3.656512973377587	NA	0.0002556694774970827	0.03297187161886944	0.14361557311198261	2.620424739126394e-24	1.9009164065684655e-23	16	22	22
ENSG00000262766	AC135050.5	-3.6549903306689275	NA	0.0002571916711687063	0.002570869189850857	0.01669536871288227	0.000801286690252726	0.0015368823902409123	6	8	8
ENSG00000111886	GABRR2	-3.651618480249977	NA	0.0002605928256086879	0.016742395010413854	0.07450531701264067	6.523454957577743e-13	2.6403287483479046e-12	12	17	17
ENSG00000158158	CNNM4	-3.649176940844241	NA	0.0002630818579313146	0.00726353148178947	0.044386863477143115	3.689813558652357e-08	1.0861073243619854e-07	7	11	11
ENSG00000166278	C2	3.6385156678463053	NA	0.00027421394824286236	0.03583059207096412	0.028653944207569792	1.0567879425434897e-05	2.5104386240030894e-05	33	39	39
ENSG00000203875	SNHG5	3.6238720826457107	NA	0.00029022518363084547	0.2348017170750775	0.6869999303677178	1.2090858382724907e-170	1.0912954231860496e-167	28	32	32
ENSG00000188582	PAQR9	3.616703706204265	NA	0.00029837851677926036	0.014790053325180932	0.022554117391079938	9.531699953444093e-05	0.0002048359931097904	3	5	5
ENSG00000161647	MPP3	-3.6130777616291416	NA	0.00030258391022297814	0.002011415011180717	0.019075386523559962	0.000336426197423807	0.0006777928641471881	6	8	8
ENSG00000077044	DGKD	-3.590623607374848	NA	0.0003298877380653315	0.028695008126890936	0.039574759592781325	2.0844744489103822e-07	5.757231812588846e-07	6	7	7
ENSG00000152642	GPD1L	3.5779580567567155	NA	0.00034628900336809693	0.044059246331917136	0.09074290199707637	1.6053568908298557e-15	7.557031380961075e-15	8	10	10
ENSG00000125703	ATG4C	-3.5738217581058183	NA	0.0003518084596521812	0.01869281856942163	0.02289207967680402	8.435434855862563e-05	0.00018253535942357993	8	10	10
ENSG00000174564	IL20RB	-3.573761260875144	NA	0.00035188979401884983	0.022123842272671397	0.031695028847522407	3.5401044235789816e-06	8.780626375463691e-06	2	2	2
ENSG00000197020	ZNF100	3.5608831387416413	NA	0.0003696095651066569	0.1996959252870719	0.4742883241030063	2.400813965226428e-95	1.7154816120695006e-93	13	17	17
ENSG00000277476	AC005332.5	3.55313925847322	NA	0.0003806628935184725	0.02528208955374391	0.027846888714434	1.4129622378628655e-05	3.317482121729228e-05	12	16	16
ENSG00000138430	OLA1	3.545233564590257	NA	0.0003922653318671663	0.007754220938802344	0.014164243059415264	0.002029965055319074	0.0037010281451910266	4	7	7
ENSG00000079387	SENP1	3.5380894777820564	NA	0.0004030334560288143	0.004849436005173534	0.01692072242070378	0.0007379103515218202	0.0014212067181320412	7	7	7
ENSG00000112339	HBS1L	-3.5330316743919163	NA	0.0004108232480945678	0.021989175185596715	0.05646909961991244	4.696803642452717e-10	1.5955920298023303e-09	10	13	13
ENSG00000186567	CEACAM19	-3.5308550133230185	NA	0.00041421873232850816	0.07391895595245002	0.10899251625306652	1.6823471869502062e-18	9.264795089598294e-18	16	24	24
ENSG00000104866	PPP1R37	-3.522052271368009	NA	0.0004282197002099379	0.019745435131658003	0.04180837048840489	9.334425349402311e-08	2.6542208641502275e-07	32	42	42
ENSG00000179902	C1orf194	-3.520109923831965	NA	0.0004313679824446494	0.16394549921493307	0.18306668018866104	3.354024304943396e-31	3.199007942462419e-30	17	24	24
ENSG00000158019	BABAM2	-3.519810170776066	NA	0.00043185576200848775	0.005197236259676141	0.01653653799231391	0.0008492249366927808	0.0016257377137022212	12	14	14
ENSG00000154127	UBASH3B	3.5160945390963585	NA	0.0004379450111664898	0.06492141483861637	0.10321208404054405	1.4977487718766233e-17	7.871557980052778e-17	18	20	20
ENSG00000181754	AMIGO1	3.5030113835656365	NA	0.0004600298027635985	0.19311866923779505	0.18744706082185264	5.503517454585473e-32	5.4179001623815315e-31	6	7	7
ENSG00000248144	ADH1C	3.5024943365878545	NA	0.0004609235821639585	0.04623781274698482	0.018242073023028584	0.0004556275500395969	0.0009014255717153953	16	20	20
ENSG00000125388	GRK4	-3.494648090233973	NA	0.0004746871864370593	0.0850930908161524	0.15593713806011375	1.9890899930859682e-26	1.5726557995127372e-25	8	10	10
ENSG00000076003	MCM6	-3.4835703436430605	NA	0.0004947730804835647	0.06584074692619592	0.07017326575093039	3.1943253066741115e-12	1.2418835793279152e-11	8	9	9
ENSG00000108861	DUSP3	-3.4799325172124504	NA	0.0005015400944192649	0.1057589660084395	0.13349330845161858	1.3752152069685592e-22	9.223138671999932e-22	11	13	13
ENSG00000118369	USP35	3.472120608393137	NA	0.0005163642964150473	0.023066362538856515	0.027897897718221685	1.3872551612379418e-05	3.25980251576726e-05	6	9	9
ENSG00000138380	CARF	-3.4695994232510547	NA	0.0005212351116030343	0.030112346565790257	0.020405892990232592	0.00020750777562302593	0.00042967288627858874	8	10	10
ENSG00000134824	FADS2	3.4689013968131954	NA	0.0005225912166384698	0.5026038014125119	0.5930427116021051	1.5549346587843003e-132	3.030178916305905e-130	7	8	8
ENSG00000112514	CUTA	3.465767383016528	NA	0.0005287205077312263	0.04634274670847925	0.08758401115628313	5.201061809838846e-15	2.3778461470788156e-14	18	22	22
ENSG00000137343	ATAT1	-3.460236578760812	NA	0.0005397009950451871	0.006161149947561622	0.011913943747926408	0.004676912238282993	0.008123606601267604	6	8	8
ENSG00000100036	SLC35E4	-3.4592845500791367	NA	0.0005416123887077108	0.041974192623044436	0.08008476502308391	8.360489495614061e-14	3.5594348153000375e-13	19	24	24
ENSG00000142082	SIRT3	-3.4484418818970104	NA	0.0005638307939939358	0.04466427615049406	0.0552005820291892	7.436795103100611e-10	2.4802333571192603e-09	18	25	25
ENSG00000267100	ILF3-DT	-3.446301669880721	NA	0.000568315553266755	0.11800238358051536	0.127398615195187	1.4621261093125478e-21	9.352480659679553e-21	15	15	15
ENSG00000231925	TAPBP	-3.435782030880048	NA	0.0005908461287018161	0.045512754241344086	0.08539438643152966	1.1724632141330663e-14	5.251128665230597e-14	2	3	3
ENSG00000204209	DAXX	3.4357236123910173	NA	0.0005909735370967043	0.045634499503673424	0.07646888991405668	3.169226248743642e-13	1.3030223193407988e-12	5	6	6
ENSG00000178685	PARP10	3.435315256992262	NA	0.000591864858405987	0.06983494515254779	0.19307816790530963	5.3157456362481346e-33	5.458665982995166e-32	14	19	19
ENSG00000157429	ZNF19	-3.4335918076736216	NA	0.0005956404513060876	0.008478049002798615	0.016408384766613625	0.000890004225106263	0.0016967962708557315	7	10	10
ENSG00000249572	AC034231.1	-3.418046806403841	NA	0.0006307225918571278	0.2849082171906363	0.13666076759260812	4.001084362534118e-23	2.747888711531898e-22	7	10	10
ENSG00000167780	SOAT2	-3.416142875053951	NA	0.000635149130100352	0.05049615449284861	0.055450925765563555	6.792198492860533e-10	2.275874964884826e-09	8	10	10
ENSG00000270820	AC016727.1	3.406557502892126	NA	0.0006578769062649364	0.10906801654494537	0.07710773069724623	2.5051695798686354e-13	1.0377090126851987e-12	15	17	17
ENSG00000050820	BCAR1	3.4030673861383325	NA	0.000666338441278582	0.007912327388372121	0.031528767146419466	3.7581426445576545e-06	9.303939398227113e-06	5	7	7
ENSG00000128408	RIBC2	-3.398616594494988	NA	0.0006772758784071981	0.06113312423456818	0.08085638576964688	6.287802446745757e-14	2.69371781561936e-13	19	22	22
ENSG00000198843	SELENOT	-3.3951334315555055	NA	0.0006859516138408347	0.1129659959091974	0.04034907812929799	1.577846327309472e-07	4.404767486086625e-07	20	29	29
ENSG00000137825	ITPKA	-3.3874267772117026	NA	0.0007055154681396172	0.01767903738367691	0.024574570716374904	4.5945245014187665e-05	0.00010247301427341712	4	4	4
ENSG00000275464	FP565260.1	-3.3834620063480294	NA	0.0007157811038344083	0.4021074802318912	0.6020515940184921	8.735464972373092e-136	1.9711116948845546e-133	9	10	10
ENSG00000182853	VMO1	-3.3834452513554747	NA	0.0007158247790579358	0.02151022533288227	0.029491746554650807	7.817854438003213e-06	1.880428976274821e-05	13	15	15
ENSG00000272750	AL592148.3	3.3780085116270864	NA	0.0007301282068441128	0.16941375926192778	0.03291364578958715	2.284468395049527e-06	5.766315647145178e-06	15	16	16
ENSG00000273356	LINC02019	-3.374561981598946	NA	0.0007393326468416816	0.04262471241440129	0.08269635691419476	3.185022003211848e-14	1.3891134876164798e-13	25	32	32
ENSG00000090020	SLC9A1	3.361399910995998	NA	0.0007754845651633506	0.0008627916950919746	0.01819970902783576	0.0004627142364314283	0.0009149183028436024	2	3	3
ENSG00000141551	CSNK1D	-3.3552227127995256	NA	0.0007930111285225823	0.048990498455193494	0.10727328339692663	3.227724503607015e-18	1.7549856535306502e-17	12	17	17
ENSG00000204301	NOTCH4	-3.3523717554774093	NA	0.0008012235210188948	0.035595442015597854	0.5288439039212358	2.9120447101489162e-111	3.263964361721815e-109	18	26	26
ENSG00000204103	MAFB	3.3356295514728154	NA	0.0008510648917007754	0.005570618308872359	0.02411736002972686	5.4187613107505996e-05	0.00011973500543494658	2	4	4
ENSG00000205420	KRT6A	3.3341326713562007	NA	0.000855658344005442	5.5865782556185307e-05	0.02098871287246071	0.0001679822346952847	0.00035147966603092206	1	3	3
ENSG00000280071	GATD3B	-3.323617182493714	NA	0.0008885808183150106	0.2978861772035049	0.6522136867451922	2.4000482702704957e-155	9.354188133379257e-153	11	14	14
ENSG00000108479	GALK1	-3.3199127168905984	NA	0.0009004559624193462	0.012922842333933073	0.055056518996236585	7.835055319146838e-10	2.608997352777653e-09	10	13	13
ENSG00000183150	GPR19	-3.3139490087899244	NA	0.0009198828104042851	0.02730796128237841	0.1330354865410382	1.643313630307917e-22	1.0969710177559543e-21	5	8	8
ENSG00000198373	WWP2	-3.313110691081824	NA	0.0009226445646155229	0.02760255933184346	0.05079472950964738	3.6593075369599777e-09	1.1603821181828156e-08	14	16	16
ENSG00000142552	RCN3	3.305265125540457	NA	0.0009488659578571364	0.10488260772363	0.17934851188263365	1.5440080172807435e-30	1.442953323615666e-29	9	10	10
ENSG00000177731	FLII	-3.3051685666690522	NA	0.0009491929341335283	0.021096593938994088	0.052413155809352664	2.038935136481015e-09	6.593569424007718e-09	16	28	28
ENSG00000164040	PGRMC2	3.3037275626250495	NA	0.000954085008415037	0.009538723337951052	0.019009200577789844	0.0003446221032613261	0.0006930023978457412	6	6	6
ENSG00000095321	CRAT	-3.302651881623659	NA	0.0009577520571702622	0.13879229523518125	0.3462104073138102	1.1879458493194169e-63	3.2543264169295014e-62	11	12	12
ENSG00000119965	C10orf88	3.3026162099603176	NA	0.0009578738869395092	0.03660641329545561	0.05586912780942321	5.83740017071513e-10	1.967097180734796e-09	7	11	11
ENSG00000118217	ATF6	-3.3019370372719545	NA	0.0009601962118744109	0.05772733276164054	0.07821685611983684	1.6650053373004144e-13	6.962491228813657e-13	15	18	18
ENSG00000137411	VARS2	-3.3007537345587683	NA	0.0009642547923000218	0.40205723630509915	0.5482923257338581	2.1965722017726875e-117	2.853713385469683e-115	30	40	40
ENSG00000105085	MED26	-3.297843665051984	NA	0.0009743036445655888	0.002750301756839833	0.030416457399113722	5.6060314571991445e-06	1.3636572121916047e-05	3	5	5
ENSG00000099331	MYO9B	3.296683979217842	NA	0.0009783351475642268	0.031214538255070843	0.06263757003259789	4.998956326643727e-11	1.8040215076938822e-10	24	31	31
ENSG00000136144	RCBTB1	3.2919933533451076	NA	0.0009947996279489413	0.08165625847358826	0.3501611329413534	1.560122540657938e-64	4.357417174225241e-63	27	39	39
ENSG00000172785	CBWD1	3.2900003188262645	NA	0.0010018726923764316	0.11786299742434074	0.22295657852451137	1.666382917841454e-38	2.0783127751318613e-37	22	37	37
ENSG00000159199	ATP5MC1	3.2889833828419865	NA	0.0010054995993098947	0.011545081711448114	0.013799704343107054	0.0023224425959779945	0.004198120383517089	2	2	2
ENSG00000274818	AC004825.2	3.2883978289201767	NA	0.0010075934904218917	0.0014689025346947399	0.023639927475103736	6.438188162786901e-05	0.00014098900370786944	3	4	4
ENSG00000163913	IFT122	3.285503006025729	NA	0.0010180045614191146	0.06327824225645816	0.0365665528747696	6.146682882220443e-07	1.6307157293811628e-06	14	17	17
ENSG00000198885	ITPRIPL1	-3.2845832506867025	NA	0.0010213331970971376	0.03379452286484358	0.13196128233584004	2.494939770675062e-22	1.648140297662043e-21	6	8	8
ENSG00000145214	DGKQ	3.2772387142082606	NA	0.0010482770218979117	0.11699925013028112	0.6277777880122767	1.730080231034431e-145	4.944857647001576e-143	27	38	38
ENSG00000241878	PISD	3.2759451742499164	NA	0.001053090018259861	0.06915884100299961	0.11613470322490234	1.1093254715004867e-19	6.472889591957076e-19	4	4	4
ENSG00000227507	LTB	3.275383327740206	NA	0.0010551868957545763	0.01674075820589848	0.028285443642410726	1.2066416758144817e-05	2.8529847095743208e-05	13	24	24
ENSG00000197780	TAF13	3.2748910565550355	NA	0.0010570272842458273	0.04096857101199883	0.05094249661334468	3.4691079445727456e-09	1.1029242147103822e-08	15	18	18
ENSG00000104957	CCDC130	3.2748134775928577	NA	0.0010573175890812915	0.014345624843196616	0.05983966100606812	1.3825791374795338e-10	4.856585339745294e-10	10	12	12
ENSG00000124126	PREX1	-3.2744214520177555	NA	0.001058785699316508	0.06498764657242993	0.07095358702782203	2.4004257292277816e-12	9.396233926164626e-12	30	37	37
ENSG00000278607	AC015819.2	-3.272363066894473	NA	0.001066525213773197	0.004009863944350225	0.03364531241842922	1.7562359513590345e-06	4.481132321061759e-06	10	13	13
ENSG00000173511	VEGFB	3.2697941704870837	NA	0.001076257660452832	0.015663222477618616	0.028505117939450354	1.1149251661999104e-05	2.643053867177532e-05	10	13	13
ENSG00000170606	HSPA4	-3.268261842086341	NA	0.0010821020446285664	0.0680151356078615	0.09568065136834167	2.538291050624229e-16	1.2429798180226984e-15	13	16	16
ENSG00000167994	RAB3IL1	3.2681843038191016	NA	0.0010823985586439647	0.10787607446805389	0.23196231038620405	3.329093738238941e-40	4.3747608059049505e-39	3	4	4
ENSG00000141452	RMC1	3.267153224197543	NA	0.001086348659883901	0.04398448419092763	0.08171394666251815	4.580225973521307e-14	1.977002144976514e-13	6	8	8
ENSG00000275476	AC009318.4	3.262170396871733	NA	0.001105626630308576	0.1336170124310898	0.20457916909996243	4.274236210802602e-35	4.713754133701211e-34	3	6	6
ENSG00000138028	CGREF1	3.258623018740345	NA	0.001119543258607484	0.019689694472370938	0.029550230806928816	7.655110681266985e-06	1.842232571892331e-05	11	13	13
ENSG00000171428	NAT1	3.2513964742172132	NA	0.0011483959006058522	0.024783510772807958	0.035481236203557004	9.079018274696504e-07	2.371247097057118e-06	13	16	16
ENSG00000172466	ZNF24	3.2513103486120865	NA	0.0011487438723153049	0.08061348177477863	0.10129518000698472	3.084069073932164e-17	1.593993386041672e-16	9	9	9
ENSG00000106052	TAX1BP1	3.2509818077087402	NA	0.00115007216527023	0.0033546917114909134	0.021802218939008283	0.00012511429506344499	0.00026550984358903823	1	3	3
ENSG00000163466	ARPC2	3.2507711936512695	NA	0.0011509244258115742	0.005289603200593611	0.03535340711611358	9.505829217053297e-07	2.4793226652965323e-06	3	5	5
ENSG00000198089	SFI1	3.2504365538673277	NA	0.001152279763447955	0.14607049180012985	0.17893454147082782	1.8293474545590574e-30	1.7040456001213077e-29	13	14	14
ENSG00000234745	HLA-B	-3.2444658712179195	NA	0.0011767111755159065	0.10724903004284286	0.2285114396147088	1.499075897532122e-39	1.9314539869856017e-38	33	42	42
ENSG00000214078	CPNE1	-3.2417281072346094	NA	0.0011880731178722994	0.482949065452817	0.7285250692059322	2.6525038209196413e-191	5.685973503118866e-188	9	10	10
ENSG00000178093	TSSK6	3.239925007568461	NA	0.0011956113979283696	0.010818710669426768	0.05669284655278999	4.3309409634853243e-10	1.4742220441208778e-09	4	6	6
ENSG00000213760	ATP6V1G2	-3.23352972485123	NA	0.0012227061131082032	0.05310325383014563	0.09221245568964614	9.280275971506161e-16	4.410960438895764e-15	10	11	11
ENSG00000186496	ZNF396	3.2309084609772354	NA	0.0012339745215221168	0.047309519148500824	0.11425944537746162	2.269533276766202e-19	1.3012446059265665e-18	7	9	9
ENSG00000090382	LYZ	-3.230755676100891	NA	0.0012346342688353644	0.2659339572608501	0.706818914001219	3.871451288023179e-180	4.426101209220633e-177	19	24	24
ENSG00000103510	KAT8	-3.2302642630275136	NA	0.0012367584714136192	0.10994238427533545	0.043365484847429324	5.32985340846383e-08	1.5515473790824348e-07	5	5	5
ENSG00000151116	UEVLD	-3.2248240333415534	NA	0.001260501197334027	0.05228017938274038	0.1597423164811435	4.3461673565954895e-27	3.52732721241155e-26	11	17	17
ENSG00000117450	PRDX1	-3.2234428689940064	NA	0.0012665956154613346	0.018987733397627674	0.04488989432892434	3.0783895962104606e-08	9.112947209634591e-08	16	22	22
ENSG00000136870	ZNF189	3.2228666091367537	NA	0.0012691464083340244	0.0538945285144111	0.04078307311064803	1.349813471439323e-07	3.789775904013254e-07	6	8	8
ENSG00000091536	MYO15A	-3.2189663304106304	NA	0.001286535905873962	0.013074493356331497	0.0100380718573469	0.009457763839177203	0.015682768524274786	11	16	16
ENSG00000119383	PTPA	-3.206886595723148	NA	0.0013417987954806206	0.23949878184006806	0.31025638346241063	7.3078230229267025e-56	1.612893912743501e-54	6	8	8
ENSG00000103507	BCKDK	3.2061511057962235	NA	0.0013452332706703962	0.012522195177754172	0.08740584081090735	5.557028522696945e-15	2.5378823471565886e-14	4	4	4
ENSG00000177427	MIEF2	-3.204891786966715	NA	0.001351132676452332	0.014308005873687387	0.01929759238780333	0.00031031671906912406	0.0006288102818523464	4	4	4
ENSG00000205517	RGL3	-3.2019413245962034	NA	0.0013650479960795605	0.09097529970353462	0.09548045987832614	2.735838351598096e-16	1.3385703820700642e-15	17	22	22
ENSG00000162402	USP24	-3.195603216562017	NA	0.0013953886238916038	0.016473336433671933	0.017538809555073996	0.0005888012367817694	0.0011482092801422064	12	15	15
ENSG00000187446	CHP1	3.193530872546459	NA	0.001405443086873769	0.02886068593520865	0.06192475606512459	6.479197010177927e-11	2.3249999901138578e-10	8	10	10
ENSG00000115687	PASK	3.1906345601847876	NA	0.0014196071704183342	0.15058190672738386	0.23264552705306143	2.4694669313768116e-40	3.2576068004754575e-39	22	26	26
ENSG00000167525	PROCA1	-3.1856153731569834	NA	0.0014444649587719636	0.17270741317927368	0.1644847483821831	6.469302410008509e-28	5.462435599666958e-27	7	9	9
ENSG00000166166	TRMT61A	3.1838987908599488	NA	0.0014530580753991736	0.025552123418207225	0.060343846282421405	1.1511701595780551e-10	4.067879057614685e-10	10	12	12
ENSG00000178719	GRINA	3.1836571022718827	NA	0.0014542717319364492	0.010839745476947825	0.05966058820002126	1.4754941455996693e-10	5.170259318121931e-10	10	13	13
ENSG00000100982	PCIF1	-3.1799077756332617	NA	0.0014732193037486755	0.013231967976714273	0.047373163921134775	1.2579485812324553e-08	3.835803737474285e-08	8	11	11
ENSG00000279278	AC245060.6	-3.1777168409075722	NA	0.0014843964387064288	0.19532138275134417	0.3902558864091641	8.550893272426598e-74	3.208736733672729e-72	16	22	22
ENSG00000108439	PNPO	3.1726460775650276	NA	0.0015105654614585532	0.07145180287202313	0.03123514116559531	4.1765443725498e-06	1.0292220066799328e-05	10	11	11
ENSG00000084774	CAD	-3.1711006470080654	NA	0.0015186251673342133	0.0170226772242666	0.0714673740512246	1.98856855149675e-12	7.825140451954513e-12	6	10	10
ENSG00000132155	RAF1	3.170490646890437	NA	0.0015218173197264432	0.012886032430556221	0.015544667173358123	0.0012214783045177797	0.0022938164086920066	3	3	3
ENSG00000245105	A2M-AS1	-3.169035603434461	NA	0.001529456584436883	0.05554736969144484	0.07931945706559496	1.1088429146732715e-13	4.684786189635854e-13	12	13	13
ENSG00000121350	PYROXD1	3.1662028692183863	NA	0.0015444304072823414	0.012078609063357034	0.01793272814972173	0.0005099999966906558	0.0010034407920201992	6	7	7
ENSG00000142168	SOD1	-3.1606061841407223	NA	0.0015744120730577192	0.026946348578341914	0.03656541052206301	6.149207035252054e-07	1.6311330463656221e-06	5	7	7
ENSG00000154822	PLCL2	3.1554654969624853	NA	0.0016024221793615216	0.0761413338067332	0.11100650393142222	7.830637631787731e-19	4.375614361274936e-18	21	27	27
ENSG00000121101	TEX14	-3.1516711727632902	NA	0.001623389791943186	0.045303193063059494	0.0207484671955094	0.00018326603258258002	0.0003818747500314295	6	8	8
ENSG00000068878	PSME4	3.148141442285501	NA	0.0016431216640325345	0.01133752494426336	0.015660944681396474	0.0011704517381232254	0.0022028179167115003	3	3	3
ENSG00000172830	SSH3	-3.1396405221597585	NA	0.0016915526507474605	0.1627754277972967	0.13446816310010623	9.408935338031249e-23	6.355015049700586e-22	6	7	7
ENSG00000232063	AL691447.2	-3.1357673036412654	NA	0.0017140514592565005	0.17062230617468163	0.20024366601504626	2.65415518092324e-34	2.8323651025297227e-33	10	10	10
ENSG00000241945	PWP2	3.1322011539896035	NA	0.0017350095866290674	0.5443239258393364	0.6324197839211662	2.60688349840076e-147	8.12826274801357e-145	15	18	18
ENSG00000103642	LACTB	3.1288829299736016	NA	0.0017547220467695355	0.0034572236726271716	0.10344258351584139	1.373029701084954e-17	7.233820689372005e-17	10	14	14
ENSG00000152219	ARL14EP	3.1281305621070516	NA	0.001759220155440949	0.09176899252945304	0.12617242574840357	2.348155387574675e-21	1.4870205591402546e-20	13	16	16
ENSG00000168297	PXK	3.1272143236442655	NA	0.0017647122964390427	0.017629253536314577	0.1476052573742417	5.434842368958004e-25	4.054028350816042e-24	13	18	18
ENSG00000135956	TMEM127	-3.1260124597834165	NA	0.0017719404410029337	0.02855912415388622	0.04478400660693652	3.198064075501396e-08	9.454163218543947e-08	6	8	8
ENSG00000184939	ZFP90	-3.121425771992373	NA	0.0017997761361436652	0.39488689955915957	0.5475832622725243	3.711453442342653e-117	4.785542487423621e-115	5	7	7
ENSG00000205352	PRR13	-3.113886594772339	NA	0.001846404433321096	0.009435943647122327	0.01883164131710796	0.00036761540078962405	0.0007364762275865961	1	1	1
ENSG00000040199	PHLPP2	3.112549448186755	NA	0.0018547893904216422	0.09616620944613566	0.016527648385471768	0.0008519918695751958	0.0016306705994804725	13	16	16
ENSG00000157349	DDX19B	3.1100437153342373	NA	0.0018705965699125394	0.022516573210299422	0.02557108196054091	3.207434514920172e-05	7.266089101237255e-05	11	12	12
ENSG00000223522	AC093690.1	-3.1082802924864428	NA	0.001881795044665737	0.04519366022307687	0.10941396451850252	1.43374526013371e-18	7.928828592722667e-18	6	6	6
ENSG00000177051	FBXO46	3.103863608823574	NA	0.0019101136376759762	0.012690070622520882	0.01155695696473008	0.0053439632228335955	0.009191016478625346	6	6	6
ENSG00000256357	AL132708.1	3.0955687243609655	NA	0.001964358454377518	0.013341931524549799	0.026034921193846837	2.7136270964613346e-05	6.189942947222057e-05	7	9	9
ENSG00000066933	MYO9A	-3.094914787561187	NA	0.0019686944824859305	0.006889045940081242	0.020069291841381322	0.00023446426309771588	0.00048228711141450514	8	9	9
ENSG00000137135	ARHGEF39	3.093695359631378	NA	0.0019768035619236253	0.1067743353458201	0.0714077870141144	2.0324650687794965e-12	7.994207216628345e-12	11	19	19
ENSG00000234936	AC010883.1	3.0885125916384855	NA	0.0020116116885093944	0.0026889481139318726	0.04497409641152626	2.986425573197329e-08	8.85140203158676e-08	5	9	9
ENSG00000254477	AP000640.1	3.0862900565721723	NA	0.002026710117235041	0.016102070407471473	0.015679285898816498	0.0011626016956172523	0.00218972613708295	7	7	7
ENSG00000225940	C5orf67	-3.083149337626594	NA	0.0020482234174534113	0.24103828442042546	0.30908720355907704	1.2890585096503001e-55	2.8304819951335464e-54	24	30	30
ENSG00000240230	COX19	-3.0789049003415068	NA	0.0020776299104099424	0.007788894218921346	0.01709276916642032	0.0006929454196207131	0.0013382118244454515	6	9	9
ENSG00000087502	ERGIC2	-3.0787492348984276	NA	0.002078715724162706	0.016617794211491493	0.04882325326084741	7.45594112450361e-09	2.3167590930261354e-08	7	11	11
ENSG00000221988	PPT2	3.0749816614838794	NA	0.002105154972315348	0.0008008512709276235	0.010375964818299166	0.008325215466792442	0.013935492439240957	4	9	9
ENSG00000127838	PNKD	3.0736667668100535	NA	0.002114454712055186	0.16029863062280053	0.1439505777032326	2.2967919370959237e-24	1.6718032652486417e-23	17	21	21
ENSG00000110367	DDX6	3.072674125205883	NA	0.002121500220935306	0.04166387327747216	0.07599789183145594	3.768816142264624e-13	1.5443590925614345e-12	13	17	17
ENSG00000215114	UBXN2B	3.0622833017740216	NA	0.0021965545307933896	0.01611670487335699	0.02731917575771588	1.7086007054590987e-05	3.9740666618632963e-05	6	8	8
ENSG00000257176	AC009318.1	3.061218087983611	NA	0.002204384677017254	0.30825826020848734	0.3648696153392966	7.301373361618924e-68	2.2890539630421012e-66	11	15	15
ENSG00000268810	AC007193.1	-3.0586416678968407	NA	0.0022234292405613437	0.018364501300864	0.05563368831127603	6.357122408742401e-10	2.1363568917798047e-09	5	6	6
ENSG00000158161	EYA3	3.0563164649094774	NA	0.002240746160035153	0.3403779357165444	0.39201090705920627	3.2578712267282982e-74	1.2360449926363626e-72	37	43	43
ENSG00000082641	NFE2L1	-3.0543263277225634	NA	0.0022556657402545226	0.01761644492810143	0.022963300363590938	8.221063441485567e-05	0.00017821137271904435	14	16	16
ENSG00000160606	TLCD1	-3.052818072006124	NA	0.0022670333374151365	0.005018028680109598	0.022304443721305436	0.00010432432226048467	0.00022338092176864174	10	14	14
ENSG00000116544	DLGAP3	-3.0509166170683018	NA	0.00228143923078068	0.0062756276088095555	0.018191973277035853	0.00046402020630095233	0.0009173948026118321	8	14	14
ENSG00000134202	GSTM3	3.050378149928734	NA	0.002285534000540677	0.3855718335225023	0.4070610674722319	7.395191347185299e-78	3.0485609714634785e-76	23	29	29
ENSG00000106624	AEBP1	-3.0492413275452788	NA	0.0022942010779324713	0.015723080162996336	0.03014923579444483	6.171472790700423e-06	1.4969531384401916e-05	3	4	4
ENSG00000182873	PRKCZ-AS1	-3.0489033914243486	NA	0.0022967832848984336	0.018108174878683346	0.04523693469672935	2.7166426879830774e-08	8.08814330837184e-08	5	6	6
ENSG00000160221	GATD3A	3.0473565591982967	NA	0.002308636814670336	0.3746699745636257	0.5749816679978791	3.1422718801167456e-126	5.231730142924473e-124	24	27	27
ENSG00000253230	LINC00599	-3.0471140480100303	NA	0.0023105002747479822	0.007917330397574845	0.010186048851896857	0.008943578213485265	0.014903646174624313	7	8	8
ENSG00000152359	POC5	-3.0394698119153705	NA	0.002369949528349246	0.11656547448698844	0.16251395413719952	1.429476023439934e-27	1.1854005960334346e-26	8	11	11
ENSG00000164002	EXO5	3.037300361362653	NA	0.002387074667457972	0.08488844055923687	0.06880962724933241	5.2607430860881095e-12	2.0214313955483976e-11	22	25	25
ENSG00000157895	C12orf43	3.036574250334918	NA	0.0023928316741152252	0.1561680238309131	0.16470264592620137	5.925714705120671e-28	5.0083825272604434e-27	10	14	14
ENSG00000119927	GPAM	-3.0325503318963984	NA	0.0024249665359358926	0.006488264821689807	0.01800883749603245	0.00049604490469609	0.000977441579987734	10	16	16
ENSG00000160218	TRAPPC10	-3.0324047368797182	NA	0.0024261366223044764	0.005520266515641014	0.01897015671467568	0.0003495508271511951	0.0007019258940065392	3	4	4
ENSG00000238287	AL603839.3	-3.0321875678082764	NA	0.0024278828797004797	0.23753507329581777	0.08901663643568765	3.0531234538187167e-15	1.416229756817343e-14	26	29	29
ENSG00000198909	MAP3K3	3.032070759719568	NA	0.0024288226097181403	0.05599145483519068	0.02605898168579523	2.6901996863064445e-05	6.139770351406602e-05	7	9	9
ENSG00000148308	GTF3C5	3.0310710489410355	NA	0.0024368789865439394	0.021492443742464357	0.029034718073445803	9.21487062981807e-06	2.199385058187197e-05	30	39	39
ENSG00000185896	LAMP1	-3.0309634208679195	NA	0.0024377477863338913	0.0006604445368960497	0.010154716763706353	0.00905001387482892	0.015061984466172471	1	1	1
ENSG00000179818	PCBP1-AS1	3.025916971500019	NA	0.002478803601512168	0.07301940372272317	0.15330316061826746	5.67852985831914e-26	4.40837974378972e-25	9	9	9
ENSG00000278535	DHRS11	-3.024929676475529	NA	0.0024869094411018203	0.02039982346925126	0.030502013854729913	5.436188017986253e-06	1.3255409590702029e-05	8	12	12
ENSG00000232677	LINC00665	3.0185692072705175	NA	0.0025397138630647072	0.17134338828709691	0.1600667483439348	3.816418972707034e-27	3.101789998244214e-26	25	31	31
ENSG00000118454	ANKRD13C	3.0163189701956843	NA	0.0025586394875992207	0.01611821338731955	0.013712327153524387	0.002398668294616196	0.004325876809798417	16	23	23
ENSG00000102886	GDPD3	-3.0157535030646705	NA	0.0025634155843567443	0.11601527280744042	0.13304460203133742	1.6374978962022367e-22	1.0939404527453118e-21	14	19	19
ENSG00000089094	KDM2B	-3.015531410497333	NA	0.0025652936704360727	0.026855829369885603	0.012211708523087105	0.0041855685898380774	0.007323962166476067	18	22	22
ENSG00000224934	AL391684.1	-3.014642160748177	NA	0.002572826064139972	0.01153432634276185	0.0193890391767128	0.0003001725205703501	0.0006093345827723642	6	7	7
ENSG00000282608	ADORA3	-3.0098792238830856	NA	0.002613515918594132	0.006735893278308705	0.01369577435678235	0.00241339133290312	0.004351038235383074	9	10	10
ENSG00000180871	CXCR2	3.004499537786917	NA	0.0026601816300683197	0.012372038157991025	0.0816915809918843	4.6182477015932467e-14	1.9929121750030846e-13	6	6	6
ENSG00000130584	ZBTB46	3.0028216188734693	NA	0.0026748916768669305	0.004111960255356493	0.0119827431521718	0.0045584164769979065	0.007933856101089728	13	15	15
ENSG00000138641	HERC3	2.9927389986154584	NA	0.0027648608905200913	0.009377142712118878	0.024560497205193543	4.6179143632847145e-05	0.00010294113273881395	5	7	7
ENSG00000170689	HOXB9	-2.992381902023438	NA	0.0027680974341395994	0.010656512979034288	0.016030568637320122	0.001022091645170296	0.0019367789638702108	8	10	10
ENSG00000090686	USP48	2.9874536851785334	NA	0.002813119151556175	0.027794478433525702	0.017432249723364466	0.000612151406250245	0.0011903599575672358	34	41	41
ENSG00000117586	TNFSF4	2.9861936837279695	NA	0.002824736731479527	0.0074004554722392	0.02026393199587511	0.00021847466915925033	0.0004513193559938933	11	15	15
ENSG00000023734	STRAP	-2.979904413223267	NA	0.002883383426245603	0.0012950442296585558	0.012199377866295063	0.004204835697523334	0.007355031352185603	1	1	1
ENSG00000187239	FNBP1	2.979177789391516	NA	0.00289023025200245	0.013924803541932686	0.0535653234496628	1.3441245814740113e-09	4.411558363195755e-09	9	11	11
ENSG00000244731	C4A	-2.9777259507075073	NA	0.0029039550965018496	0.2534848324885098	0.252998044089072	2.988121246288891e-44	4.5428449692028545e-43	16	20	20
ENSG00000164597	COG5	-2.9766779617809203	NA	0.0029138991184528935	0.04166583880637787	0.3729199618381831	1.0194648421212226e-69	3.394718947094533e-68	9	10	10
ENSG00000170234	PWWP2A	2.9754344907041643	NA	0.002925738315688295	0.01229288924322958	0.023821399241149267	6.0298109956124105e-05	0.00013246890694819014	14	17	17
ENSG00000213719	CLIC1	-2.973885461233614	NA	0.0029405481628976106	0.0014577544501739427	0.01600090886016044	0.0010332625144060387	0.0019568656940418725	2	5	5
ENSG00000136169	SETDB2	2.973342151422325	NA	0.0029457587832660208	0.02931390037018858	0.019448340855814563	0.00029377305217353	0.000597303894968382	21	25	25
ENSG00000129244	ATP1B2	-2.9715039578528817	NA	0.0029634505425721793	0.026494163795194207	0.0277175725998367	1.4802921283140776e-05	3.463709879718668e-05	20	26	26
ENSG00000115738	ID2	-2.968809325489322	NA	0.002989560397735942	0.021938680150096448	0.046660839886437155	1.626272686213798e-08	4.924766077323048e-08	10	14	14
ENSG00000273611	ZNHIT3	2.9679073248064696	NA	0.002998347180343939	0.17651904191739703	0.21709320900397508	2.079309835682575e-37	2.4711077180956674e-36	3	4	4
ENSG00000134184	GSTM1	-2.9652650620793635	NA	0.0030242223812910023	0.26812052722166496	0.3781346745212033	6.224215346017761e-71	2.1563448276537087e-69	42	54	54
ENSG00000011485	PPP5C	-2.9630995533137074	NA	0.003045580509949632	0.22047245815073716	0.45359525488101543	9.774804088457472e-90	5.944259408260894e-88	4	5	5
ENSG00000116489	CAPZA1	2.9587509713791347	NA	0.0030888860529849826	0.006194347644783986	0.014069600783971192	0.0021021150270117634	0.0038199820491919816	4	8	8
ENSG00000185591	SP1	-2.955059889224347	NA	0.003126083612029016	0.11104687862289092	0.05522781616796018	7.363810058283993e-10	2.4578041784646204e-09	4	4	4
ENSG00000173786	CNP	-2.9538152190068225	NA	0.0031387187846635615	0.11701376977066012	0.15428523254858015	3.841766590858798e-26	3.0069582504170483e-25	9	14	14
ENSG00000101019	UQCC1	-2.952843989666925	NA	0.003148610461745196	0.02976653040422747	0.09708387213417122	1.5004372993853954e-16	7.43885494280432e-16	9	14	14
ENSG00000261221	ZNF865	2.9484982763611955	NA	0.0031932192031339604	0.00942745969191287	0.012840191313519022	0.0033133693847510397	0.005863272271086119	8	11	11
ENSG00000172922	RNASEH2C	2.9472749823984135	NA	0.003205879790434103	0.15347387566251658	0.13207748742320108	2.384806812629737e-22	1.5790367579068478e-21	17	22	22
ENSG00000186432	KPNA4	2.9458937952287716	NA	0.003220229477776605	0.01814780477156027	0.015186932779798322	0.0013929878826469937	0.00259374041254216	6	7	7
ENSG00000153214	TMEM87B	2.9420939396053774	NA	0.0032600101696389243	0.21237682793150559	0.2621508847518831	4.780499123568062e-46	7.633219689950531e-45	20	21	21
ENSG00000117222	RBBP5	-2.9411949058469893	NA	0.0032694874134335493	0.009476768707368907	0.027998487685431856	1.3379251032003781e-05	3.148631480003195e-05	3	3	3
ENSG00000007341	ST7L	2.940053469588877	NA	0.0032815561261720287	0.19689817695798206	0.0826840910978402	3.199507747120272e-14	1.3950764900932e-13	10	12	12
ENSG00000234630	AC245060.2	-2.9383335609739367	NA	0.0032998178407042905	0.09625346180973102	0.18784756871671515	4.663038545033639e-32	4.611675202351896e-31	17	21	21
ENSG00000151327	FAM177A1	2.9321489314386566	NA	0.003366252744878703	0.14110911449558128	0.2115977439286895	2.1778897615881567e-36	2.509988677518501e-35	9	11	11
ENSG00000174953	DHX36	2.9302657477578777	NA	0.003386722339708565	0.04011383771849496	0.01753667236101803	0.0005892606247785881	0.0011489744689400804	7	11	11
ENSG00000236104	ZBTB22	-2.9277329628009667	NA	0.0034144316040864413	0.022040778129426248	0.05387683000087406	1.200858973475846e-09	3.9511762348690104e-09	7	7	7
ENSG00000161395	PGAP3	-2.9275336052546588	NA	0.003416621360398697	0.04185318909716433	0.0322432017191948	2.906964201955927e-06	7.272004113103871e-06	19	24	24
ENSG00000228804	AC072022.1	2.9214268614812147	NA	0.0034843207417183395	0.02947418459056362	0.23627797866858696	5.02344608209887e-41	6.8100456017322935e-40	6	8	8
ENSG00000131899	LLGL1	-2.91895748749003	NA	0.003512041162241177	0.03164321386912362	0.0189280416405854	0.0003549467594405983	0.0007119277166838387	9	11	11
ENSG00000104343	UBE2W	2.9175189214377846	NA	0.0035282824119752514	0.02712567898244853	0.02523213432452254	3.6243662962964195e-05	8.167445153112654e-05	27	36	36
ENSG00000232931	LINC00342	-2.910719176238522	NA	0.003605979562609	0.01936962710461862	0.023272642497882568	7.351593618859063e-05	0.00016007171022068824	10	13	13
ENSG00000267279	AC090409.1	2.9101975333565444	NA	0.003612003903237686	0.046989040929568265	0.051729138784688385	2.6108440858210578e-09	8.393956735610296e-09	20	23	23
ENSG00000274070	CASTOR2	2.9098568622071075	NA	0.003615943180137028	0.007218448577355064	0.040754096599950274	1.3639554789967252e-07	3.828227906598173e-07	4	9	9
ENSG00000132514	CLEC10A	-2.9098449107046918	NA	0.0036160814496580557	0.03347521938251024	0.04516970834189707	2.7832359474318296e-08	8.277785858915791e-08	20	27	27
ENSG00000120903	CHRNA2	2.905544325615494	NA	0.0036661491830015077	0.01239493446707663	0.04480029860006278	3.1793527635907085e-08	9.40156066708303e-08	12	16	16
ENSG00000272540	AL662797.1	2.905468339199787	NA	0.0036670394620826685	0.005916202472514396	0.012045622045122169	0.004452785681811527	0.0077657705336505525	15	19	19
ENSG00000090661	CERS4	-2.904922115754147	NA	0.0036734449635033063	0.023891401640929188	0.19828966891339658	6.025528159740904e-34	6.354968167982582e-33	22	27	27
ENSG00000198723	TEX45	-2.9037724247109735	NA	0.0036869605158891083	0.03063929595642663	0.048236900208000144	9.21245765714313e-09	2.838893735172462e-08	6	9	9
ENSG00000226849	AL109811.1	-2.902281927713345	NA	0.003704549817263525	0.033408159407997164	0.028494633900949647	1.1191393711946784e-05	2.6526774121102337e-05	9	10	10
ENSG00000108468	CBX1	-2.899601085825646	NA	0.003736378447812986	0.05776627207823459	0.03763907941531132	4.180442140251077e-07	1.1245553296182858e-06	14	19	19
ENSG00000126464	PRR12	-2.8991348886688084	NA	0.0037419387362255564	0.10902098287505606	0.03835723548172547	3.229282477010345e-07	8.773600316579597e-07	7	11	11
ENSG00000235560	AC002310.1	-2.897081928449723	NA	0.0037665137889795345	0.05085479403636576	0.06135315535766023	7.976391168893797e-11	2.851514116225969e-10	24	28	28
ENSG00000268573	AC011815.1	-2.896017803441647	NA	0.0037793095837689115	0.029712081698154702	0.024729380804538487	4.344941074242336e-05	9.714653778641697e-05	8	11	11
ENSG00000007255	TRAPPC6A	2.8873057411307403	NA	0.003885564581355456	0.009683054106517024	0.03534024784656282	9.550890267160137e-07	2.490696733447828e-06	6	9	9
ENSG00000165895	ARHGAP42	-2.8795157998659473	NA	0.003982863405461281	0.008136301222026346	0.016625767623472797	0.0008219485470121817	0.0015752789039686973	6	8	8
ENSG00000205356	TECPR1	2.8762622096671464	NA	0.004024152715914878	0.04729201806529812	0.06279085795021612	4.7276855524059525e-11	1.7097233137538946e-10	7	9	9
ENSG00000145423	SFRP2	2.869076892333269	NA	0.004116717062120818	0.017816911734560948	0.018654161336505094	0.00039214101869343676	0.0007835053395751773	5	6	6
ENSG00000135597	REPS1	-2.8672102833635305	NA	0.004141077600771272	0.14713782642142004	0.2562904051343461	6.79035469141334e-45	1.0509728574282252e-43	15	18	18
ENSG00000007520	TSR3	-2.864217183101231	NA	0.004180412759589284	0.0004931376865194253	0.017525742371323975	0.000591615665310865	0.00115317311257286	3	4	4
ENSG00000198793	MTOR	2.860796893278258	NA	0.004225776787403972	0.06566218536870763	0.1257298206927428	2.7856465784425762e-21	1.759523137153287e-20	13	14	14
ENSG00000146701	MDH2	2.8570977711782235	NA	0.004275341226026169	0.021521873103747678	0.017032648177238166	0.0007083355470792825	0.001366240726224566	8	9	9
ENSG00000118705	RPN2	-2.856472671798806	NA	0.004283768796304478	0.0221321117039132	0.014978267143633494	0.0015040575223352096	0.002787537279858047	12	15	15
ENSG00000121933	TMIGD3	2.853493956387764	NA	0.004324135038465824	0.13724550176291703	0.2750190034573082	1.3095065492995433e-48	2.310362943820768e-47	28	37	37
ENSG00000105048	TNNT1	2.851678643762487	NA	0.0043489041730507124	0.11204244815264704	0.16112762482260437	2.4941397928137852e-27	2.0465073352614166e-26	19	23	23
ENSG00000023171	GRAMD1B	-2.8494043575709704	NA	0.004380117285573743	0.02146286629017698	0.1072835297309389	3.2152250904829484e-18	1.7487438971358096e-17	24	30	30
ENSG00000247796	AC008966.1	-2.848438556481464	NA	0.004393433602120095	0.08277325260296517	0.046128453072668246	1.970276669005859e-08	5.9288076148063654e-08	14	19	19
ENSG00000204475	NCR3	2.847564326970144	NA	0.004405518973057486	0.0320772848195758	0.13309218530482442	1.6074710747753533e-22	1.074299355468532e-21	23	33	33
ENSG00000124226	RNF114	-2.8451740995204795	NA	0.0044387155012023385	0.06886084978338008	0.03135127692913968	4.005755739511615e-06	9.882708268865586e-06	6	8	8
ENSG00000161654	LSM12	-2.8440609897739373	NA	0.004454252084822283	0.006993559594029061	0.01942113115571018	0.0002966921456598866	0.0006026976552856426	5	5	5
ENSG00000169016	E2F6	2.841971354060087	NA	0.004483551996138747	0.001965852515786461	0.01151601360040942	0.005426411456479553	0.009321599726251413	4	7	7
ENSG00000086504	MRPL28	2.84043630024331	NA	0.004505186954892879	0.002414515552550317	0.0992340476638305	6.695098423087067e-17	3.3948622962010673e-16	4	5	5
ENSG00000140043	PTGR2	2.839622938851064	NA	0.004516688716994472	0.26818432658355823	0.25437290780892935	1.6107016705772106e-44	2.464043081956163e-43	53	71	71
ENSG00000126838	PZP	-2.838790452334426	NA	0.004528488469375561	0.02162183110020065	0.08497727093191684	1.3685680309561693e-14	6.099161424861576e-14	3	4	4
ENSG00000163563	MNDA	-2.838628107886765	NA	0.0045307928081390085	0.03526509851153327	0.1110756076753168	7.627628610360326e-19	4.266347131085102e-18	9	11	11
ENSG00000214851	LINC00612	-2.83758369724535	NA	0.004545642727525288	0.029129103116278053	0.08504090662809843	1.3366598775510571e-14	5.961607344635392e-14	2	3	3
ENSG00000073921	PICALM	-2.8370432423393677	NA	0.004553344465956292	0.002560026895091785	0.023326301823282464	7.210447653176054e-05	0.00015719802543137068	5	9	9
ENSG00000088832	FKBP1A	2.8363778310016174	NA	0.004562843126994942	0.04630403397941593	0.07600981513202469	3.752323961742914e-13	1.537968537761215e-12	6	13	13
ENSG00000162194	LBHD1	-2.834992263530506	NA	0.004582679542751033	0.1890375116813541	0.1395318524532162	1.3018643012037814e-23	9.153616605716952e-23	21	31	31
ENSG00000170340	B3GNT2	2.8332155615625716	NA	0.004608229896870063	0.21777739821674405	0.3517317905284861	6.93705160201735e-65	1.9728606620728942e-63	27	37	37
ENSG00000129515	SNX6	-2.833166694737457	NA	0.004608934459118643	0.11870785561407499	0.1271945653147454	1.582125052567931e-21	1.010497673239756e-20	24	27	27
ENSG00000142669	SH3BGRL3	2.8318041236379217	NA	0.004628619344511638	0.019472841020360006	0.05824322268805545	2.4682867075091465e-10	8.534001763523055e-10	6	7	7
ENSG00000204428	LY6G5C	2.8315483466779536	NA	0.004632322996403553	0.20093783855288264	0.4817618750353739	1.9956509898832098e-97	1.534682458542922e-95	30	36	36
ENSG00000242852	ZNF709	2.8285751499890908	NA	0.0046755722276496225	0.00018303705060855458	0.010289531278040004	0.008601040869266743	0.014370542660469152	3	5	5
ENSG00000236935	AP003774.2	2.828357275649825	NA	0.004678755840199155	0.4476003113694029	0.45469526082645784	4.980489489970495e-90	3.061305170734911e-88	12	13	13
ENSG00000204444	APOM	-2.8276287782419205	NA	0.004689415010570336	0.012441169597217623	0.017649025493773427	0.0005655927910839131	0.001104583848570553	7	8	8
ENSG00000135912	TTLL4	2.826901098432707	NA	0.004700084160733358	0.10722776596701589	0.020211626369766304	0.00022266066587588184	0.00045916399219642827	11	13	13
ENSG00000215788	TNFRSF25	2.8204160623798775	NA	0.004796141916498131	0.02945440470613112	0.03692409005333599	5.405458176283919e-07	1.4378501980005108e-06	8	8	8
ENSG00000131473	ACLY	-2.8192755682907773	NA	0.004813217689441153	0.013110173479275502	0.01696791552954864	0.0007252914697190269	0.0013980139682050637	9	10	10
ENSG00000266173	STRADA	2.8171890986790484	NA	0.004844599294640742	0.029136476239461025	0.029333002367813197	8.277263467594113e-06	1.987215332574149e-05	5	6	6
ENSG00000107566	ERLIN1	2.8170882389255354	NA	0.0048461209586567865	0.0030449461047092306	0.014878251619200854	0.0015604240685642141	0.002884211290343577	6	9	9
ENSG00000179051	RCC2	2.8149385883527436	NA	0.004878655579933372	0.002133813951278036	0.08265856085711246	3.2298696852423076e-14	1.407599370577391e-13	4	5	5
ENSG00000150540	HNMT	-2.8144002844779505	NA	0.004886833598862124	0.0029902859921054755	0.022978242478036322	8.176786586311479e-05	0.00017736366451891672	6	8	8
ENSG00000227495	AC004771.1	-2.8123805592672517	NA	0.004917628333948699	0.007475534037439	0.0744938250691194	6.551052384838897e-13	2.6508729907409685e-12	12	15	15
ENSG00000066084	DIP2B	-2.8122846566195183	NA	0.0049190949164893685	0.15707778326546867	0.18075658227872377	8.667247604238414e-31	8.171227551681395e-30	20	25	25
ENSG00000015676	NUDCD3	-2.8106424666796586	NA	0.0049442694196546524	0.040277883490287276	0.1526348236584257	7.406615561079922e-26	5.734358928079439e-25	23	31	31
ENSG00000120071	KANSL1	2.808800115350562	NA	0.004972651009408966	0.20631163036095168	0.3662192930066769	3.5812523388492622e-68	1.1352106535845841e-66	26	37	37
ENSG00000099991	CABIN1	2.804279538307214	NA	0.00504291620077648	0.005915498161791362	0.058957114951638794	1.9048993090324205e-10	6.638308931232875e-10	2	3	3
ENSG00000143776	CDC42BPA	2.800183113720163	NA	0.005107362548321124	0.023865351012461018	0.05332041388734417	1.4686428175630777e-09	4.802775682377807e-09	23	30	30
ENSG00000233806	LINC01237	-2.7980066042158587	NA	0.005141906128120021	0.1471550221288662	0.22057615069428158	4.653304897602789e-38	5.6958976223404875e-37	40	55	55
ENSG00000134201	GSTM5	-2.7964279748394807	NA	0.0051670926584221925	0.24796537701686133	0.3639648300583505	1.1760663523837374e-67	3.6736542581108766e-66	16	21	21
ENSG00000160183	TMPRSS3	-2.792653177447509	NA	0.005227770959958918	0.0934955525487377	0.1654260156328262	4.4272478788884595e-28	3.760419706540772e-27	12	16	16
ENSG00000105552	BCAT2	2.791923822757016	NA	0.00523956897643007	0.012849868474737883	0.03338693706453725	1.927128121371164e-06	4.896047430132458e-06	15	18	18
ENSG00000152128	TMEM163	2.7881264799472465	NA	0.00530138418276744	0.007469033799624895	0.1320475771317376	2.412682041368528e-22	1.5968050147214996e-21	7	11	11
ENSG00000175592	FOSL1	-2.7858307631742387	NA	0.005339073836049218	0.0018806728978395205	0.013622665693646015	0.0024795204695359937	0.0044627725159606165	3	5	5
ENSG00000162650	ATXN7L2	2.783823702167431	NA	0.005372222591356388	0.009199779084104437	0.015201300836486704	0.0013856519077439988	0.0025809215342567434	11	15	15
ENSG00000177963	RIC8A	2.782279523449161	NA	0.005397852722362947	0.11574140764516544	0.1674366652213669	1.9663929421742831e-28	1.6843992290383007e-27	20	24	24
ENSG00000166261	ZNF202	-2.7814255412489075	NA	0.0054120744007441655	0.03879968107501568	0.02299374762599824	8.131094248648421e-05	0.00017641717518986812	15	20	20
ENSG00000078043	PIAS2	2.7807950194373148	NA	0.0054225964113589304	0.013992937588265416	0.06955049381012086	4.011993059255298e-12	1.5506348652956754e-11	18	23	23
ENSG00000198429	ZNF69	-2.780724053703659	NA	0.005423781827615919	0.013813223421443777	0.018432459743688356	0.0004251035584247298	0.0008446415158644065	17	22	22
ENSG00000116574	RHOU	-2.776457232988967	NA	0.005495486436764054	0.008755061132862587	0.01309554238774844	0.003013916092493189	0.0053649208086117605	7	10	10
ENSG00000272950	AC093799.1	-2.7750492878018767	NA	0.005519334254799978	0.08249899258989102	0.2740295106808443	2.0688307395346718e-48	3.6165523294882864e-47	8	12	12
ENSG00000103591	AAGAB	-2.7717058659857416	NA	0.005576339895892835	0.008817963179535046	0.01894021556218133	0.00035337844216735536	0.0007088650023076357	8	10	10
ENSG00000095539	SEMA4G	2.770748496242653	NA	0.005592760691083523	0.017196785762485574	0.02158244064812757	0.00013547552264148567	0.0002863603240747239	9	11	11
ENSG00000117748	RPA2	2.770323177579154	NA	0.0056000697386273165	0.011134755168969359	0.4035387256611518	5.369897422789684e-77	2.1566363209231918e-75	9	11	11
ENSG00000101421	CHMP4B	2.7687716019477957	NA	0.0056268064926592335	0.17290476797316648	0.24274959300085913	2.88940940497176e-42	4.0815882937282305e-41	15	18	18
ENSG00000137270	GCM1	2.7670412494820877	NA	0.005656759714470488	0.09113220878620942	0.12283079494793513	8.512778447707236e-21	5.238092486535034e-20	9	10	10
ENSG00000141279	NPEPPS	2.766505558062702	NA	0.005666061900953281	0.054401486501843656	0.04743574340306555	1.2298804568470423e-08	3.752886112895005e-08	14	15	15
ENSG00000197857	ZNF44	2.766255235720783	NA	0.005670413432529362	0.003547998184010691	0.013793637841645539	0.002327654777941967	0.004205768811181835	3	4	4
ENSG00000081913	PHLPP1	2.764700668411979	NA	0.00569750514025202	0.005895926596501597	0.02052485955283712	0.0001987443147172115	0.0004124233123288311	9	11	11
ENSG00000183625	CCR3	-2.762483431428881	NA	0.005736347313482485	0.20696802959716432	0.2886165391505474	2.2924640702223392e-51	4.417243409016056e-50	35	47	47
ENSG00000275371	AC012645.4	-2.759589671016338	NA	0.005787400178040126	0.17745846765016884	0.16134494438933017	2.2858643803370677e-27	1.8792084495877455e-26	19	21	21
ENSG00000259548	AC021483.1	2.7591111075706665	NA	0.005795882550822966	0.1852330868639306	0.22806343244271865	1.8216026707897946e-39	2.339974846544883e-38	11	12	12
ENSG00000273230	AC102953.2	2.757070171037652	NA	0.005832183426817672	0.01883920522194998	0.07996113116636837	8.750828938315837e-14	3.72007846958796e-13	10	12	12
ENSG00000274501	AL121845.4	-2.7549683773438387	NA	0.005869780835897589	0.009477071482534327	0.01704173549100919	0.0007059874172064426	0.001362171266614906	5	9	9
ENSG00000160360	GPSM1	2.753555901433111	NA	0.005895170156506067	0.033817009350022235	0.12193960441072013	1.19926211256202e-20	7.337190855628283e-20	23	30	30
ENSG00000138750	NUP54	-2.7531859887700927	NA	0.005901835688943926	0.11183877762526984	0.02469828291071709	4.393961447808546e-05	9.81785600892101e-05	8	9	9
ENSG00000129991	TNNI3	2.7529442845795873	NA	0.005906194674959912	0.004077376760151598	0.013927938961528788	0.002214987540778613	0.004013611721979336	7	11	11
ENSG00000170779	CDCA4	2.752724087537521	NA	0.00591016831842786	0.011450347936879351	0.028645833079484487	1.0598767810931147e-05	2.5174275511032994e-05	4	5	5
ENSG00000185627	PSMD13	2.752612817306773	NA	0.005912177200933661	0.07566557952857526	0.14199957841246255	4.945826815740533e-24	3.539899167910451e-23	6	7	7
ENSG00000066923	STAG3	-2.749598842394413	NA	0.005966826399272208	0.022108420715523117	0.01551076692587744	0.0012367733589232434	0.0023207600757385602	15	20	20
ENSG00000103351	CLUAP1	-2.74731290134987	NA	0.00600857802076862	0.2460822561931799	0.18806697266753244	4.258214433386156e-32	4.221047359430012e-31	24	34	34
ENSG00000129925	TMEM8A	-2.7442416238848204	NA	0.006065087799381368	0.14057675221334037	0.1809431851840698	8.028182848601534e-31	7.577067015446764e-30	34	42	42
ENSG00000182903	ZNF721	-2.7436120963998216	NA	0.006076729702911263	0.03618193327829755	0.061307371501604736	8.110292058920111e-11	2.897570802467104e-10	14	18	18
ENSG00000146112	PPP1R18	-2.7434781345016996	NA	0.006079209667221708	0.019153277177552212	0.03978611569160018	1.9319217062755203e-07	5.347945979163663e-07	8	13	13
ENSG00000173801	JUP	2.739969112189846	NA	0.00614449585611772	0.014684843224636694	0.6157287170254566	7.300619746608059e-141	1.763356732881431e-138	16	22	22
ENSG00000108091	CCDC6	-2.7365474600027864	NA	0.006208763828187303	0.02531801797470506	0.049089861465785777	6.7720467629149514e-09	2.1107566328104055e-08	8	9	9
ENSG00000124588	NQO2	2.735221382536875	NA	0.006233833477632418	0.4267054762137461	0.4679113963855921	1.3558610282441077e-93	9.082679989593048e-92	22	24	24
ENSG00000115866	DARS	2.731887168725267	NA	0.006297270291188023	0.41673284095645247	0.16513203659114373	4.984249907114439e-28	4.227245383635287e-27	35	46	46
ENSG00000078304	PPP2R5C	-2.7318239984890718	NA	0.006298477757766075	0.06251952917694295	0.07422070098974963	7.242352131790464e-13	2.922331687248816e-12	13	16	16
ENSG00000262873	AC127496.5	2.7290741202578017	NA	0.006351242676844901	0.01610911108089784	0.02880618356244158	1.0004564828851492e-05	2.3812391707144238e-05	12	17	17
ENSG00000087053	MTMR2	2.728467926670614	NA	0.006362927752969127	6.859274298218636e-05	0.012135413765438998	0.004306236572321368	0.007522425484235422	3	6	6
ENSG00000168807	SNTB2	-2.726500643218159	NA	0.006400982785454681	0.031049092909175697	0.10263297178976133	1.8632362703015718e-17	9.729792569854341e-17	16	20	20
ENSG00000004700	RECQL	2.7256907508825456	NA	0.006416708720579726	0.04878429574845494	0.04404235038994284	4.177168974495646e-08	1.2229648696146815e-07	14	14	14
ENSG00000099365	STX1B	2.7256382359164375	NA	0.006417729619343734	0.06982469287667663	0.02327986124109684	7.33244520475174e-05	0.00015969532996734518	14	17	17
ENSG00000160124	CCDC58	-2.7225710025752905	NA	0.006477611227674418	0.0032645006063884274	0.019194198524806572	0.0003222020764463278	0.0006511246062901338	7	13	13
ENSG00000106484	MEST	-2.719540595111041	NA	0.006537267013121938	0.05491250173665227	0.09959733479407706	5.840799212635798e-17	2.9739865112081743e-16	12	16	16
ENSG00000243156	MICAL3	2.718710206216376	NA	0.00655369984861907	0.02721480589972952	0.059831693999811274	1.3865860070473406e-10	4.86966279640689e-10	6	10	10
ENSG00000225756	DBH-AS1	2.7186112495716888	NA	0.0065556606090932685	0.13230078521752023	0.16612640598738834	3.337711994560303e-28	2.842026961008671e-27	29	38	38
ENSG00000070729	CNGB1	2.7177307758426164	NA	0.006573129857786246	0.008723662262257948	0.013519473216244873	0.002575995732574728	0.004625248750698776	5	5	5
ENSG00000233695	GAS6-AS1	2.7160966858161264	NA	0.006605662391197037	7.19415389623051e-05	0.5169363663386206	1.2289040125858e-107	1.2772409037475082e-105	3	34	34
ENSG00000239213	NCK1-DT	-2.716078624661835	NA	0.006606022772019009	0.011871869129442257	0.015365414908667637	0.0013045752951860794	0.0024399783768291063	7	11	11
ENSG00000175662	TOM1L2	2.7130037204630835	NA	0.006667635796987832	0.044658337885629416	0.048325726311118505	8.92194301493488e-09	2.7528319676703538e-08	10	13	13
ENSG00000104783	KCNN4	2.7118384116211978	NA	0.006691120198104908	0.02974288547576389	0.33228621604990793	1.3820199633207052e-60	3.485332404556878e-59	17	22	22
ENSG00000138942	RNF185	-2.711660707389802	NA	0.006694707987932035	0.005484195226998754	0.1551577823425198	2.713906122076906e-26	2.1348979856649937e-25	5	7	7
ENSG00000090674	MCOLN1	-2.7106983194713035	NA	0.006714168343074757	0.02910518500927626	0.0331525181599871	2.096524214817078e-06	5.311463105318079e-06	7	9	9
ENSG00000152213	ARL11	2.70923888845052	NA	0.006743776391187943	0.007017376809969052	0.05121917485260137	3.1391251964128426e-09	1.0019143494004065e-08	10	12	12
ENSG00000225791	TRAM2-AS1	-2.708885568200104	NA	0.0067509619584873205	0.00484685286651289	0.03781674428954282	3.921813487880659e-07	1.0574713758437959e-06	21	27	27
ENSG00000107614	TRDMT1	-2.7081987188270227	NA	0.006764950289952781	0.023938982400488026	0.05527830292195423	7.23039630217162e-10	2.415155165289075e-09	5	9	9
ENSG00000115234	SNX17	-2.7072013303397053	NA	0.006785309421757827	0.011161149980537974	0.04380353089668536	4.55225263038404e-08	1.3300464125911533e-07	5	5	5
ENSG00000163126	ANKRD23	-2.704732191480837	NA	0.006835947656916962	0.0007202412759832259	0.03611294750321791	7.235054900562966e-07	1.9055059780929054e-06	6	8	8
ENSG00000183396	TMEM89	-2.7038597592484814	NA	0.006853920923548825	0.025774727014021687	0.03267218524951909	2.4915833963969564e-06	6.2669644565578475e-06	2	2	2
ENSG00000100448	CTSG	2.698734377313485	NA	0.0069603706625394205	0.018085899251157948	0.030073483450184887	6.341909744816803e-06	1.536338610168998e-05	2	2	2
ENSG00000158604	TMED4	-2.697134971618653	NA	0.006993891624095916	0.02207653048003923	0.05205999097508078	2.316587462532185e-09	7.468914907870736e-09	1	2	2
ENSG00000259207	ITGB3	-2.6970403339983693	NA	0.006995879611596238	0.011989101802443527	0.014334203641199776	0.001906621698538115	0.0034890634308774584	6	7	7
ENSG00000143575	HAX1	2.6970293420608855	NA	0.006996110544570948	0.0478480623964221	0.04133341607151107	1.1073820311225496e-07	3.130645310207814e-07	6	7	7
ENSG00000167378	IRGQ	2.6967540369467686	NA	0.007001896747412306	0.018066579075398763	0.028413006640721335	1.152500803871304e-05	2.7287361984797725e-05	6	7	7
ENSG00000204044	SLC12A5-AS1	2.6959653499367153	NA	0.007018496711996128	0.009131497024265613	0.016214679858167783	0.0009554221413991222	0.001815259727770169	3	4	4
ENSG00000111266	DUSP16	2.694957494314587	NA	0.0070397610836481295	0.023647764388170615	0.0591572154338584	1.7714238823744088e-10	6.185735727721184e-10	7	12	12
ENSG00000185829	ARL17A	2.6915109169808376	NA	0.007112917031882273	0.2211741362196908	0.4067776963259912	8.677723946645934e-78	3.56015042968974e-76	35	43	43
ENSG00000169180	XPO6	2.6896693130067617	NA	0.007152285458552671	0.05532972573292076	0.08046618522183334	7.262392483015973e-14	3.1008223416363425e-13	8	8	8
ENSG00000179743	AL450998.2	-2.6893418211025297	NA	0.0071593067833125665	0.028543911637752904	0.04260222804043422	7.014969648307272e-08	2.018451585550695e-07	9	11	11
ENSG00000151474	FRMD4A	2.6870590880540948	NA	0.007208419984736371	0.040233961021784795	0.07830456688933796	1.6120472054259453e-13	6.742682323377935e-13	17	22	22
ENSG00000189091	SF3B3	2.68465518951416	NA	0.007260466765728744	0.004220344076679954	0.04668076270897238	1.6146354749805206e-08	4.892117272162712e-08	1	3	3
ENSG00000006625	GGCT	2.6832969115086365	NA	0.007290023700880822	0.023621481920184	0.04262137113428028	6.966806893590545e-08	2.0049298778013804e-07	8	12	12
ENSG00000038002	AGA	2.6804741770084717	NA	0.007351793653458068	0.12423561577265602	0.573610798475863	9.222954850721019e-126	1.4644856734723589e-123	4	6	6
ENSG00000124104	SNX21	-2.679339618111731	NA	0.007376753233204209	0.038899931786759975	0.07880025620627606	1.342839364409822e-13	5.640056884708311e-13	9	10	10
ENSG00000082701	GSK3B	-2.678848377045626	NA	0.007387583788813686	0.023360825645745976	0.03611143969554058	7.238976603718369e-07	1.9060526604815957e-06	15	21	21
ENSG00000139436	GIT2	2.6771048466972394	NA	0.007426139233797318	0.023291526561145387	0.04081038746672211	1.3366168605403921e-07	3.755183902589644e-07	21	23	23
ENSG00000168653	NDUFS5	2.6746625867594456	NA	0.007480449454689085	0.1654682824269217	0.281061740625808	7.9129581735483e-50	1.4513296226543292e-48	11	17	17
ENSG00000230433	AL031770.1	2.6679998857649228	NA	0.007630428403938063	0.017783699581616796	0.020444058835782587	0.00020465486168581571	0.0004242265469660406	16	21	21
ENSG00000273486	AC096992.2	-2.666618908229181	NA	0.007661849713468192	0.017643361758140064	0.01658893507389789	0.0008330991292403112	0.0015955792905229056	20	26	26
ENSG00000236255	AC009404.1	-2.6657404168354337	NA	0.007681898286051764	0.07360794112064437	0.03814691157361261	3.482911746002363e-07	9.432794303884164e-07	17	19	19
ENSG00000106477	CEP41	-2.66457637499907	NA	0.007708535997191346	0.028192314754530327	0.03752687341019655	4.352495586435563e-07	1.1680899344567051e-06	8	11	11
ENSG00000197958	RPL12	-2.663974360343565	NA	0.007722344836431467	0.031318554712044554	0.327337986433336	1.6395878759189107e-59	3.993933591496222e-58	5	9	9
ENSG00000227053	AC105446.1	-2.663904656320178	NA	0.007723945118388742	0.018832545595866914	0.01491877403668428	0.0015373338317728766	0.002844905350283054	4	7	7
ENSG00000115896	PLCL1	2.662936925808861	NA	0.0077461932355067245	0.15055978065597586	0.21910438965933088	8.766762081451374e-38	1.0594869833319917e-36	17	19	19
ENSG00000184708	EIF4ENIF1	2.6617889616372343	NA	0.007772659374089806	0.0194290953219919	0.02199473259246024	0.0001166939495202361	0.000248347547818631	4	4	4
ENSG00000184787	UBE2G2	-2.661736490678622	NA	0.007773871018059508	0.024530375018777716	0.03546249661064305	9.140368525017938e-07	2.3858170446808617e-06	12	17	17
ENSG00000178425	NT5DC1	-2.661052524678036	NA	0.0077896804483026105	0.036736724366574484	0.051931863116978554	2.426394701336501e-09	7.814130090745475e-09	20	25	25
ENSG00000221968	FADS3	2.6603766000078126	NA	0.007805332302784426	0.036072299528026715	0.05862524716216883	2.1487588870068468e-10	7.451782841917173e-10	6	6	6
ENSG00000130332	LSM7	-2.660061188782075	NA	0.00781264566894942	0.06594147302779588	0.22265792755413838	1.8958411265617652e-38	2.3593453903779183e-37	24	33	33
ENSG00000134851	TMEM165	2.659880975387845	NA	0.00781682699004855	0.027089622505563543	0.02410920863435512	5.434728995550912e-05	0.00012007236220652227	19	22	22
ENSG00000278376	AP004609.3	-2.6594180270211907	NA	0.007827577535529793	0.144665215880483	0.14891362633680025	3.23957383900283e-25	2.4409249457407527e-24	11	14	14
ENSG00000177951	BET1L	-2.658229530821265	NA	0.00785523736470429	0.08874598954011266	0.2838619975280173	2.138553339558653e-50	3.973353328287253e-49	17	22	22
ENSG00000238078	LINC01352	-2.6528522820179985	NA	0.007981479192184138	0.12980724423078474	0.14409065303084603	2.17358922207578e-24	1.5841428631269676e-23	14	19	19
ENSG00000113812	ACTR8	2.652507854236811	NA	0.007989626905719173	0.008578733710535925	0.021417669535826155	0.00014380486271170484	0.00030296186617236195	8	10	10
ENSG00000235576	LINC01871	-2.652370830627509	NA	0.007992870378692549	0.0036234037407846488	0.020207318262508916	0.00022300901328609234	0.0004598270492777681	9	13	13
ENSG00000272823	AL445423.1	-2.6492516045469947	NA	0.008067024914238238	0.12530750805039487	0.16020058394625464	3.617119902967041e-27	2.943995691313801e-26	19	26	26
ENSG00000129810	SGO1	2.647037127213849	NA	0.008120043751599009	0.0017659092389285453	0.011992567664679004	0.004541745947360878	0.00790805170588808	2	2	2
ENSG00000115526	CHST10	2.6469554427280553	NA	0.00812200538613801	0.026050074017658943	0.01931350265051645	0.0003085273457035208	0.0006254060817340046	9	17	17
ENSG00000143486	EIF2D	2.6465671993867286	NA	0.008131334763253421	0.06764676884710592	0.037477105824296066	4.431056736515053e-07	1.1882438150820431e-06	20	26	26
ENSG00000204463	BAG6	-2.6446022868701915	NA	0.008178698329964488	0.0056309784759827385	0.03510641648468853	1.0388174327131958e-06	2.701650008128389e-06	6	8	8
ENSG00000158373	HIST1H2BD	-2.6411590633459183	NA	0.008262291837412474	0.024560737503256595	0.14337677034050597	2.8785158335291023e-24	2.0846143593408183e-23	2	3	3
ENSG00000070269	TMEM260	-2.6379930725504774	NA	0.008339828552207837	0.010295695159587805	0.025353393745931523	3.46930861001122e-05	7.828312283300318e-05	12	16	16
ENSG00000125741	OPA3	2.6351876943846575	NA	0.008409076935668641	0.01244778893621976	0.01173362744621033	0.005002548623175162	0.00864892694211421	16	19	19
ENSG00000260910	LINC00565	2.6305971374207737	NA	0.0085235007538059	0.12885883752031993	0.20023384903708893	2.6651234381692133e-34	2.8423011095251146e-33	33	45	45
ENSG00000224152	AC009506.1	-2.629507938513863	NA	0.008550853543428702	0.08478414754438064	0.1476958789589872	5.2436550991227645e-25	3.916526188800361e-24	9	12	12
ENSG00000140386	SCAPER	2.6294080819447196	NA	0.008553365140373564	0.21566714841536505	0.38152941933128787	9.957312711382692e-72	3.520782591494882e-70	11	14	14
ENSG00000276289	KCNE1B	-2.6261640262995565	NA	0.008635319379495987	0.19860241512346427	0.3032022621897563	2.211538220396824e-54	4.647753546762884e-53	45	52	52
ENSG00000198890	PRMT6	2.6231587256794078	NA	0.008711867538798415	0.10115416027357498	0.23053010264645662	6.221483852405815e-40	8.125835992757603e-39	10	12	12
ENSG00000280832	GSEC	2.6167936031238774	NA	0.008875999338417734	0.024149377919579783	0.07838905556759214	1.56262427031343e-13	6.543942273896218e-13	14	17	17
ENSG00000122779	TRIM24	2.616259361804296	NA	0.008889900201721186	0.0117574146952965	0.03693808236138591	5.378341777170871e-07	1.4310811968456674e-06	2	2	2
ENSG00000110025	SNX15	2.6161148918478894	NA	0.008893662622908444	0.020690038384452887	0.1190135607053418	3.686709363437388e-20	2.202905187233023e-19	2	4	4
ENSG00000251022	THAP9-AS1	-2.615334734317984	NA	0.008914004801779028	0.10763685059607914	0.022765140708375414	8.831518517305894e-05	0.0001906491830982865	5	6	6
ENSG00000152484	USP12	2.6120181864364187	NA	0.009000946584138914	0.012437249947609717	0.026969899839070034	1.9376042465338126e-05	4.485417821788385e-05	13	17	17
ENSG00000154229	PRKCA	-2.6062529329680744	NA	0.009153883711465414	0.01109910399146852	0.04208296587152771	8.456256760557078e-08	2.416536363719269e-07	3	5	5
ENSG00000213889	PPM1N	-2.604622291831814	NA	0.009197559122369107	0.09405138191446552	0.04697321077846991	1.4530785760759084e-08	4.414321435097564e-08	9	11	11
ENSG00000102595	UGGT2	2.6034475893633124	NA	0.009229137737970381	0.053727049466901176	0.0676371916758023	8.075121921906482e-12	3.0677949897823274e-11	7	7	7
ENSG00000095066	HOOK2	-2.602450478381181	NA	0.009256018184567253	0.03475741568457377	0.05969260452386835	1.4584360578850947e-10	5.116759401937702e-10	2	2	2
ENSG00000185085	INTS5	-2.5993031626526943	NA	0.009341323445451424	0.02838861994830872	0.05634814227279201	4.907273547357648e-10	1.6634677616848449e-09	17	25	25
ENSG00000073584	SMARCE1	-2.598736000974443	NA	0.009356770243581154	0.08020886721016048	0.03645581767234739	6.396246153986213e-07	1.6945655074109312e-06	6	7	7
ENSG00000103227	LMF1	2.5987296959895616	NA	0.0093569420895059	0.07173818389197865	0.18582461818080886	1.0760768543850977e-31	1.0479069832964247e-30	7	10	10
ENSG00000154743	TSEN2	-2.5979037966322136	NA	0.009379476799263356	0.03945207244583246	0.06699053184105885	1.0226372076228756e-11	3.856873867060632e-11	15	20	20
ENSG00000250548	LINC01303	-2.591420174978162	NA	0.009558071287649678	0.002766854082914539	0.014293727715921764	0.0019352906390170865	0.0035378210391753566	8	9	9
ENSG00000149806	FAU	-2.588603157273067	NA	0.009636607857350012	0.014195011422598706	0.045588546203330464	2.393417345480287e-08	7.145667489143705e-08	7	11	11
ENSG00000042429	MED17	2.5878373305302405	NA	0.009658057816286852	0.040196571706635806	0.050284758174469237	4.399333830914902e-09	1.3896514250572786e-08	6	9	9
ENSG00000215021	PHB2	2.5875114951192884	NA	0.009667197004994202	0.0012131226306790822	0.017893885142379523	0.0005172737190496967	0.0010163527736002805	2	3	3
ENSG00000069020	MAST4	2.5848482567692868	NA	0.009742186290185278	0.007238793674529705	0.085706237256743	1.0443980689702157e-14	4.6922668286010555e-14	3	7	7
ENSG00000203801	LINC00222	-2.583506822727469	NA	0.009780153268710972	0.004014080009623769	0.014679438506106892	0.0016788897140817686	0.003090851283605824	3	3	3
ENSG00000141505	ASGR1	-2.583398848826163	NA	0.009783215010346886	0.09402122368792064	0.0442846257827745	3.828193547088706e-08	1.1254875902455722e-07	24	33	33
ENSG00000032444	PNPLA6	-2.5833557071332396	NA	0.009784438588465501	0.03163410208124211	0.03309136221773311	2.1431153401402352e-06	5.423890933893875e-06	17	22	22
ENSG00000170128	GPR25	-2.5819777875450747	NA	0.00982359074198767	0.021950749660772727	0.07736415964784536	2.2794620907336255e-13	9.460429669407296e-13	10	15	15
ENSG00000163646	CLRN1	-2.58142336888974	NA	0.00983938331676913	0.017869737763446122	0.013732934161520676	0.0023804661403274766	0.004294404990582358	21	23	23
ENSG00000215790	SLC35E2A	-2.5813424076702107	NA	0.009841691383150664	0.2631352881369775	0.285825293706432	8.51972123318973e-51	1.5967726713439418e-49	41	55	55
ENSG00000163956	LRPAP1	2.5802995138791425	NA	0.009871465668334108	0.036657891696459596	0.2726233743802621	3.9583570929971626e-48	6.836038850735986e-47	9	32	32
ENSG00000204604	ZNF468	-2.579336144240872	NA	0.009899040846575582	0.06862058499227769	0.09606797325848378	2.1955803901650497e-16	1.0788541006000126e-15	18	32	32
ENSG00000101350	KIF3B	-2.5792818357762717	NA	0.009900597395769227	0.0046335674030008114	0.01679952312937379	0.0007713406911289105	0.001482429845586651	2	3	3
ENSG00000260528	FAM157C	-2.578707924506169	NA	0.009917059750317325	0.2122089236278522	0.29962268929193997	1.231715830915764e-53	2.5266381321022054e-52	39	56	56
ENSG00000180233	ZNRF2	2.578030046670283	NA	0.009936535742388633	0.006645918592868967	0.012052717154990879	0.004441023671603191	0.007746832971653252	19	23	23
ENSG00000258366	RTEL1	-2.5775521828556083	NA	0.009950285634405332	0.014707091875973227	0.02953409917936197	7.699658324414754e-06	1.852693147262363e-05	3	3	3
ENSG00000182010	RTKN2	2.575499536318617	NA	0.01000954075014219	0.018534156140929507	0.08591569206191509	9.663155413395707e-15	4.3494344405334113e-14	14	15	15
ENSG00000135535	CD164	2.5725162290497154	NA	0.010096222228279748	0.06168214932905722	0.14626055738191066	9.242437170089172e-25	6.823011408947879e-24	24	27	27
ENSG00000251230	MIR3945HG	2.5712022603580773	NA	0.01013461182238261	0.05272882195432096	0.08679409239385659	6.974648639082395e-15	3.1701099791047966e-14	11	13	13
ENSG00000253958	CLDN23	-2.5708527316319953	NA	0.010144845696742429	0.036787047067953646	0.04682026538519199	1.53544704015143e-08	4.6579482206893466e-08	14	15	15
ENSG00000173917	HOXB2	-2.569014364541222	NA	0.010198822976980467	0.2638102880090903	0.4031154648608026	6.809091294356086e-77	2.7282501543671153e-75	24	29	29
ENSG00000070081	NUCB2	2.5688787835083104	NA	0.010202813949306637	0.03634847578310323	0.10857906659967759	1.9679440959487153e-18	1.0816754263277089e-17	5	6	6
ENSG00000142632	ARHGEF19	-2.5685928127197832	NA	0.010211236363713109	0.009580919649912794	0.3844424870190041	2.0495870258484494e-72	7.353215043153779e-71	14	17	17
ENSG00000065308	TRAM2	2.567455456500025	NA	0.010244795082818201	0.03599191941175757	0.09265179136005852	7.876657395718511e-16	3.7552626544113636e-15	20	29	29
ENSG00000128918	ALDH1A2	-2.5674014771640854	NA	0.01024639022916807	0.014514750200818575	0.05574969344251171	6.095515831996282e-10	2.051658508398513e-09	7	8	8
ENSG00000136141	LRCH1	2.565222440803504	NA	0.010310967934899294	0.0027098426096842103	0.05705681861063976	3.795581625836268e-10	1.2967631139768676e-09	8	11	11
ENSG00000237036	ZEB1-AS1	2.5651195452501603	NA	0.010314026273925235	0.0005079330662409454	0.02042896175901951	0.00020577863363212737	0.0004262983556604678	2	4	4
ENSG00000174791	RIN1	-2.5649870762422053	NA	0.010317964806156592	0.2739364421172848	0.392916931786706	1.977494622497592e-74	7.56965519669893e-73	13	17	17
ENSG00000178449	COX14	-2.56479769629222	NA	0.010323597723541777	0.07660289154354875	0.12646558598455562	2.0968231161974897e-21	1.3303151912567795e-20	12	13	13
ENSG00000132591	ERAL1	-2.564577695396698	NA	0.01033014486664396	0.018474671501991387	0.025404414478135903	3.406070904944247e-05	7.693718381044374e-05	2	2	2
ENSG00000105808	RASA4	-2.5627000570061567	NA	0.010386173194255681	0.04860945396190499	0.05769039916465731	3.016440125404916e-10	1.03727555064305e-09	28	34	34
ENSG00000261172	AC133919.2	-2.560551543512548	NA	0.01045061598277738	0.2078701433763266	0.3335165376974822	7.450696477322826e-61	1.8901182528048691e-59	19	26	26
ENSG00000078246	TULP3	-2.558839376567121	NA	0.01050222539009578	0.0012244120200669577	0.0274196368282818	1.647901354730874e-05	3.840176699589585e-05	7	8	8
ENSG00000091844	RGS17	-2.557134520877844	NA	0.010553839570572708	0.011828376005938905	0.018437844643981505	0.0004242708056414002	0.000843280023869306	3	4	4
ENSG00000260966	AP001486.2	2.552601021024524	NA	0.010692189781655944	0.005570908941431248	0.011011194370135856	0.006556033066021754	0.011137138291154735	18	22	22
ENSG00000237248	LINC00987	-2.546410537323498	NA	0.010883710515860777	0.04006914257052547	0.12814881293594715	1.0939001680535924e-21	7.041777020251899e-21	11	14	14
ENSG00000174106	LEMD3	-2.5458435836648894	NA	0.010901402378327759	0.040115389041760936	0.012000361069451996	0.004528565911180449	0.00788750526212	7	8	8
ENSG00000129450	SIGLEC9	-2.5441195593430024	NA	0.010955357913516811	0.017831903785174255	0.03137154756235187	3.976670386294167e-06	9.818013310474903e-06	16	20	20
ENSG00000249790	AC092490.1	2.543366767726245	NA	0.010978991824521377	0.07897668625596777	0.12240938441446268	1.0010845632297832e-20	6.146652049705532e-20	16	21	21
ENSG00000158517	NCF1	-2.5423596526584724	NA	0.011010681070494497	0.06029046740063783	0.06876757373016933	5.342262795807942e-12	2.0513762804592565e-11	10	12	12
ENSG00000173928	SWSAP1	2.5388692630206022	NA	0.011121137281025194	0.051923143673216855	0.027935710001629952	1.3685016192355118e-05	3.21882242055545e-05	24	30	30
ENSG00000127948	POR	-2.5380080551092066	NA	0.01114854183915311	0.03743399663090028	0.09030507394855009	1.8898169034732877e-15	8.862037210189611e-15	9	12	12
ENSG00000272391	POM121C	-2.533521390945861	NA	0.011292284783143453	0.1082714677230544	0.14160828370779957	5.767181140948886e-24	4.1140345002550934e-23	13	17	17
ENSG00000129518	EAPP	2.5331783096035143	NA	0.011303343793479626	0.0024055701237973843	0.012603848169903472	0.0036173766677617	0.006373747254421703	11	13	13
ENSG00000159363	ATP13A2	-2.5325731049656164	NA	0.011322875628529174	0.034062570843007414	0.046481903635681526	1.7346195270875616e-08	5.241760400004334e-08	11	11	11
ENSG00000117461	PIK3R3	2.531953089008977	NA	0.01134291653988637	0.004801611640074162	0.03617315486770801	7.080183407549426e-07	1.8665344389863968e-06	6	7	7
ENSG00000270108	AL049840.6	2.526448719400236	NA	0.01152222084367951	0.024177880768384407	0.017060791528435124	0.0007010888364550661	0.0013533287321440713	9	10	10
ENSG00000138821	SLC39A8	-2.5257126738273405	NA	0.011546387140338892	0.009538455468528587	0.050063788574345416	4.764735610243332e-09	1.5009267263053435e-08	3	3	3
ENSG00000271789	AL080317.1	2.524841386781858	NA	0.011575051893599564	0.012301531373055641	0.011549132685371923	0.005359620043203131	0.009215171858922247	6	9	9
ENSG00000111181	SLC6A12	-2.524727215753846	NA	0.011578812718554252	0.012820672214726873	0.04522204874529852	2.731249908778166e-08	8.130221261176318e-08	3	5	5
ENSG00000177576	C18orf32	-2.5237692596146366	NA	0.011610410795520614	0.026734525018883796	0.1647189107006181	5.887015347666068e-28	4.978127524513087e-27	3	5	5
ENSG00000269191	AC005387.2	2.5236805264988615	NA	0.011613341515579342	0.0044550161518155384	0.01091648948412798	0.006793281553976834	0.011507110368347366	7	10	10
ENSG00000121988	ZRANB3	2.522945291744376	NA	0.01163765046549073	0.019015143022878586	0.015962441132523524	0.0010479343974936738	0.001982681705937667	5	5	5
ENSG00000278259	MYO19	-2.5227240234829376	NA	0.011644975055057766	0.012365745603549418	0.1126218346082992	4.235755748978293e-19	2.3973259187864273e-18	8	15	15
ENSG00000237513	AC007384.1	-2.522227771765092	NA	0.011661417229874252	0.0190108517689982	0.12158536768261477	1.374164566229637e-20	8.368447495125016e-20	17	21	21
ENSG00000180376	CCDC66	2.518265595380343	NA	0.011793435354418636	0.22419345318263292	0.23171336526964914	3.7116354529880475e-40	4.866271894747097e-39	20	21	21
ENSG00000197872	FAM49A	-2.518012442470211	NA	0.011801915183518915	0.00986669352653478	0.019003574824993277	0.0003453279403330123	0.0006943403504245313	22	32	32
ENSG00000237886	NALT1	2.5176219732421643	NA	0.011815005281956382	0.14771227544158536	0.25065088837965566	8.559720966146047e-44	1.2797790309366918e-42	26	36	36
ENSG00000148110	MFSD14B	-2.517171663373264	NA	0.011830117465344405	0.45619176625619695	0.5162575592251734	1.9655802910830427e-107	2.0184273300468923e-105	11	12	12
ENSG00000230641	USP12-AS2	2.513880225392293	NA	0.011941098073912535	0.03364950925995758	0.07220558819033736	1.5171380124845711e-12	6.0169749713454934e-12	16	18	18
ENSG00000144231	POLR2D	-2.513449917986531	NA	0.011955675183945576	0.05775596211835653	0.05898737450085619	1.8840886066452778e-10	6.571127824966416e-10	6	6	6
ENSG00000100441	KHNYN	2.51323933556364	NA	0.011962814629963892	0.4125324609858806	0.4556690032549121	2.738782882639309e-90	1.7017169439993302e-88	31	40	40
ENSG00000106290	TAF6	2.5131087107899197	NA	0.011967245144414773	0.014281318732317503	0.0335887492089953	1.7923024303591226e-06	4.5697583077949145e-06	5	7	7
ENSG00000167384	ZNF180	2.512739944229866	NA	0.01197976077305847	0.039000464643130416	0.03233184886853794	2.8157982587537547e-06	7.053480037886085e-06	6	7	7
ENSG00000108433	GOSR2	-2.5094402422755424	NA	0.012092267357984804	0.020041457773611698	0.024159036789135176	5.337853301212349e-05	0.00011802326748644993	13	16	16
ENSG00000158406	HIST1H4H	-2.5089899374219686	NA	0.012107693341275544	0.0024796089818195617	0.037488375173911494	4.4131441478446326e-07	1.1836254143163529e-06	3	6	6
ENSG00000281649	EBLN3P	-2.5084776838102423	NA	0.012125262690750881	0.01639877172546981	0.021401226909388695	0.00014466376543467664	0.0003046965012821506	10	12	12
ENSG00000235313	HM13-IT1	2.507727189708135	NA	0.012151044048098232	0.030634138963075756	0.02827745998175921	1.2101136075490634e-05	2.8604049973616665e-05	30	38	38
ENSG00000100372	SLC25A17	2.5059896109977684	NA	0.012210920761387356	0.00907777814674126	0.013642805272981498	0.002461122651778596	0.0044315195669205314	10	11	11
ENSG00000095970	TREM2	-2.505922373891794	NA	0.01221324298736242	0.012193333664709155	0.019669058299916196	0.00027113637070737224	0.0005534060487099175	3	5	5
ENSG00000249673	NOP14-AS1	2.5048346987977395	NA	0.012250863364859952	0.10434214875939549	0.08600726340994896	9.34034873710262e-15	4.207450498885548e-14	22	25	25
ENSG00000099977	DDT	2.503788745616075	NA	0.012287137471494387	0.03095707338465439	0.44141036146143464	1.5673717756303292e-86	8.5329709778681e-85	12	17	17
ENSG00000262039	AC091180.5	-2.501414847356057	NA	0.012369818545578327	0.048707311826949935	0.051301432853131095	3.047204291340918e-09	9.731192996686295e-09	27	36	36
ENSG00000108654	DDX5	-2.5008839951908084	NA	0.012388375007307344	0.2010265662703091	0.2374946469587726	2.9419352184118536e-41	4.016819033482872e-40	9	12	12
ENSG00000163041	H3F3A	2.500522050772031	NA	0.01240104126435517	0.3522139838357498	0.23491597590697302	9.134767077482731e-41	1.2248015685047018e-39	25	29	29
ENSG00000101161	PRPF6	2.50041589645811	NA	0.012404758312831431	0.07932642301147622	0.0946449077797884	3.7400330094024796e-16	1.817450441435056e-15	22	29	29
ENSG00000070061	ELP1	2.4995396100050957	NA	0.012435479651096261	0.03455662678786293	0.07325001493851713	1.0342914572091075e-12	4.14320583968208e-12	11	13	13
ENSG00000163328	GPR155	2.4994526893860662	NA	0.012438530632849196	0.03890598100314451	0.037622780594202605	4.2050057245354204e-07	1.1304589350744707e-06	10	14	14
ENSG00000204560	DHX16	-2.4992775251309918	NA	0.01244468104944396	0.010732527032483539	0.042632874896164255	6.938023252811799e-08	1.996981550226075e-07	9	12	12
ENSG00000125375	DMAC2L	2.497667359513941	NA	0.012501343925984574	0.031060962747950453	0.012707339578122773	0.0034809202548638086	0.0061477138466178635	16	20	20
ENSG00000133985	TTC9	-2.4952317123200234	NA	0.012587490275306713	0.024000498072147432	0.14807108734286623	4.520877668966041e-25	3.387004418746118e-24	20	26	26
ENSG00000037757	MRI1	-2.4939763762720832	NA	0.01263209513899572	0.13094483858642117	0.14748459932116562	5.700229500767747e-25	4.248293598812086e-24	21	33	33
ENSG00000129195	PIMREG	-2.490536497827251	NA	0.012755039457358945	0.002427164008152879	0.04157714078149227	1.0144197541019068e-07	2.8768454379185707e-07	8	10	10
ENSG00000110080	ST3GAL4	2.4861939310367753	NA	0.012911758221112674	0.02554016966750784	0.039256080912652064	2.337550612731613e-07	6.431358167452982e-07	17	23	23
ENSG00000077514	POLD3	2.48597868310068	NA	0.01291957042138445	0.004715522599732623	0.01826814177476713	0.0004513211327106866	0.0008932147841725983	8	16	16
ENSG00000089091	DZANK1	2.485965991167601	NA	0.01292003119244136	0.029618589349180293	0.015431619549437942	0.0012732397365057318	0.002384751883064307	15	17	17
ENSG00000172915	NBEA	2.485868623059278	NA	0.012923566551786132	0.006938659586617987	0.011971731708760923	0.004577174904177505	0.007963272033249471	13	19	19
ENSG00000213186	TRIM59	2.4844529326232627	NA	0.01297506592646567	0.018856609043702833	0.04419927176036036	3.947683688477176e-08	1.1586313122316464e-07	5	6	6
ENSG00000272182	AC135507.1	2.4831497102245677	NA	0.01302263437785738	0.008461919879370153	0.01782005816220282	0.0005313876565056428	0.0010419353900543414	8	10	10
ENSG00000254986	DPP3	-2.4800577266891306	NA	0.013136111389889881	0.14705250883758386	0.20155111888880736	1.531801728043411e-34	1.646018873072389e-33	6	6	6
ENSG00000164118	CEP44	2.479206507008469	NA	0.013167504590385449	0.05888027552298499	0.01101943318642312	0.006535796906200573	0.011107162931764308	13	16	16
ENSG00000140548	ZNF710	-2.4787389887136833	NA	0.013184774993488045	0.0244832114587674	0.041284786035742135	1.1269253499681689e-07	3.1848455548128093e-07	12	15	15
ENSG00000130402	ACTN4	2.4786242147256066	NA	0.013189017873481241	0.005289557642766448	0.042958006726310866	6.171847859249299e-08	1.785141152610326e-07	10	13	13
ENSG00000182173	TSEN54	2.478590645961829	NA	0.0131902590468978	0.033023223697729344	0.025135045164570234	3.753509918113101e-05	8.450694707328551e-05	12	18	18
ENSG00000153113	CAST	2.4754858691230335	NA	0.013305502694931148	0.415574427281054	0.46713012658738895	2.2151542501306855e-93	1.466705800598113e-91	23	32	32
ENSG00000072110	ACTN1	-2.475307663690793	NA	0.013312144282835354	0.007512720079154339	0.01024053404075323	0.008761525053515682	0.014617316192503204	14	16	16
ENSG00000187912	CLEC17A	2.475223484532293	NA	0.01331528259831504	0.01854455142198291	0.020882272875950406	0.00017458904044115482	0.000364502977176207	10	11	11
ENSG00000167083	GNGT2	-2.4722533297163016	NA	0.013426433531122892	0.025648160553371352	0.04298460783397719	6.113036792165676e-08	1.7690257838145322e-07	7	9	9
ENSG00000084710	EFR3B	-2.4717649096512333	NA	0.013444789778607203	0.0016646008104639375	0.08315473041145179	2.68813386164781e-14	1.1774918925516804e-13	6	8	8
ENSG00000245025	AC107959.1	2.470980928388076	NA	0.013474300447246575	0.037504532644557616	0.0720796917663394	1.5888078986261675e-12	6.292486525067008e-12	6	7	7
ENSG00000175931	UBE2O	-2.470629178046832	NA	0.013487559645697695	0.002601897272013414	0.0185482420318709	0.0004075554181838049	0.0008123161165079115	2	3	3
ENSG00000234465	PINLYP	2.468935171118596	NA	0.013551576681174484	0.026961432903164398	0.025714204361424516	3.0461495221386883e-05	6.921746144846476e-05	5	7	7
ENSG00000275491	LINC01730	-2.468491890834042	NA	0.013568372629841254	0.4066330463025641	0.6203074552915759	1.327398268607631e-142	3.3475813100518036e-140	52	59	59
ENSG00000172869	DMXL1	2.467261322789396	NA	0.013615095448238702	0.006045216385584834	0.013333211932593314	0.0027598601699001185	0.004935309570640224	8	14	14
ENSG00000114650	SCAP	-2.4667304345962147	NA	0.013635296321100013	0.06474655313023286	0.11566031089735243	1.329717826613339e-19	7.727323283155591e-19	24	31	31
ENSG00000176208	ATAD5	2.466166666101845	NA	0.013656777307388256	0.013255695786971507	0.012653905393456788	0.0035507102487308284	0.006266453643664195	3	4	4
ENSG00000139269	INHBE	-2.4652368414333727	NA	0.013692271258861457	0.0005713257651440164	0.014115924288997866	0.002066482154722747	0.0037616073104065795	2	5	5
ENSG00000174501	ANKRD36C	-2.4638599106249472	NA	0.013744982142174398	0.021558172783061914	0.019515187881501795	0.00028672361617330987	0.0005834151985946952	11	12	12
ENSG00000104884	ERCC2	-2.4634027374801466	NA	0.01376252297088745	0.04488585907907917	0.020711332003693805	0.00018575006274164867	0.00038676879868340615	13	17	17
ENSG00000065883	CDK13	2.4623115062713623	NA	0.013804471282496818	0.0036164904716427053	0.013014293698642505	0.003106098272762969	0.005516983871528965	1	2	2
ENSG00000006638	TBXA2R	-2.462197644437837	NA	0.013808854774114877	0.030929868601165048	0.032843798481227364	2.3425437513632874e-06	5.907688645901326e-06	14	18	18
ENSG00000132716	DCAF8	-2.46086761073189	NA	0.01386014997232396	0.005173091166259494	0.013014437592302038	0.0031059325154047233	0.005516983871528965	13	15	15
ENSG00000139428	MMAB	2.4607332336299863	NA	0.01386534181840258	0.02901914780409717	0.04503555430084792	2.9210395819393347e-08	8.666593043369835e-08	4	6	6
ENSG00000256433	AC005840.2	-2.4604114222469606	NA	0.013877782429199948	0.07068224117397252	0.09445342334306384	4.0177070679254396e-16	1.9468679996567776e-15	20	27	27
ENSG00000149499	EML3	-2.453246174251724	NA	0.01415734146792377	0.032503351587152646	0.2887517068067225	2.1509879258637265e-51	4.1493016806115916e-50	6	9	9
ENSG00000251323	LINC02728	2.452969957140752	NA	0.014168217117025999	0.008466791419110564	0.013788012619417386	0.0023324983996311655	0.004212745134836741	8	11	11
ENSG00000196187	TMEM63A	2.4517747063476034	NA	0.014215363402746437	0.013588724511693235	0.044747902516167164	3.239922442073351e-08	9.569657244077833e-08	14	19	19
ENSG00000225329	LHFPL3-AS2	-2.4505394592840406	NA	0.014264232719190808	0.02040791660929541	0.07603094935141402	3.723268064911667e-13	1.526424194242653e-12	15	18	18
ENSG00000035141	FAM136A	2.4500262937877855	NA	0.014284578305770325	0.02375067819659658	0.015224752945450948	0.001373761534413633	0.0025609997340645062	5	6	6
ENSG00000259865	AL390728.6	-2.448704718335892	NA	0.014337093006699254	0.183690093496874	0.07572258818836411	4.1703888253468275e-13	1.7040266372616807e-12	22	25	25
ENSG00000073711	PPP2R3A	-2.448566981994673	NA	0.014342575945171203	0.0032032796013952507	0.01896504481203595	0.0003502013580177094	0.0007030675589610979	7	10	10
ENSG00000258890	CEP95	2.4479336207004003	NA	0.014367812284336668	0.017391962652591308	0.06866248044448857	5.551536977350005e-12	2.1298279110643228e-11	2	2	2
ENSG00000241399	CD302	2.445305250883209	NA	0.014472958913304508	0.12777343159904886	0.1613837426846098	2.2505488543514103e-27	1.8510629402049084e-26	13	15	15
ENSG00000145331	TRMT10A	2.4444195565737377	NA	0.014508543215511212	0.035466954701722855	0.01051827378409204	0.007890590255993086	0.013245471055210007	15	19	19
ENSG00000101216	GMEB2	2.444007743932116	NA	0.014525114759237628	0.0421259918121597	0.049103408533187724	6.739019576487189e-09	2.1008443322519323e-08	9	11	11
ENSG00000169442	CD52	2.442147731614059	NA	0.014600170671790072	0.04394803976579227	0.3078107420755972	2.3927834499508137e-55	5.200740606236566e-54	9	12	12
ENSG00000137145	DENND4C	-2.4419174105397694	NA	0.014609488424087914	0.0070330544355090225	0.010842132666015919	0.00698567181859927	0.011813163003368392	5	7	7
ENSG00000150753	CCT5	2.4415925808870274	NA	0.014622638477746744	0.048431337518580364	0.08014025175706625	8.191000352725379e-14	3.489008073742859e-13	4	7	7
ENSG00000181915	ADO	-2.4413489536472395	NA	0.014632508067201202	0.01587067915628071	0.0324410541832443	2.707412546436435e-06	6.790905040052424e-06	6	6	6
ENSG00000092529	CAPN3	2.4407339494260567	NA	0.014657448646631089	0.05983755455167679	0.0537156882099089	1.2729566305141794e-09	4.18197955108959e-09	15	16	16
ENSG00000172175	MALT1	2.440260189846789	NA	0.014676686804514248	0.015763407241901336	0.0133373878822625	0.0027555957164291205	0.0049291447732390725	10	11	11
ENSG00000124780	KCNK17	2.438495929927431	NA	0.014748524777086465	0.05882653214489201	0.1566783125715236	1.4798408115444717e-26	1.1765317606479437e-25	21	26	26
ENSG00000158195	WASF2	2.4377653467696145	NA	0.01477836362942381	0.0051780856298152215	0.024381040476360326	4.926847099659411e-05	0.00010942947922815599	7	12	12
ENSG00000197386	HTT	-2.437193393707276	NA	0.014801760746284772	1.3085758629150075e-06	0.09099972797908601	1.4588118710868878e-15	6.8804083545844435e-15	1	3	3
ENSG00000157800	SLC37A3	-2.436823565666709	NA	0.014816906824773955	0.07402484796460507	0.12379553188820035	5.872035393602144e-21	3.6458919248690497e-20	20	22	22
ENSG00000154217	PITPNC1	-2.436585783612262	NA	0.014826652253629963	0.015292745419570772	0.025958196509676765	2.789707087892023e-05	6.356721611780534e-05	10	10	10
ENSG00000104361	NIPAL2	-2.4361575580310495	NA	0.014844217201915227	0.4269082231045016	0.4249870798926161	2.5506343346456604e-82	1.2252332830486956e-80	44	47	47
ENSG00000158806	NPM2	-2.434544756350341	NA	0.014910535753602539	0.005379749866675461	0.025339518804844648	3.486708535044502e-05	7.865504428765872e-05	11	14	14
ENSG00000149541	B3GAT3	-2.432615985344245	NA	0.0149901896531997	0.05069491449213226	0.018346926685919203	0.00043855361155478175	0.0008696781466275726	10	13	13
ENSG00000124784	RIOK1	2.432612739681013	NA	0.014990324007094297	0.05568383383655749	0.1444430014576149	1.8920449998669557e-24	1.384244014621093e-23	8	11	11
ENSG00000174885	NLRP6	2.4255847742878127	NA	0.015283745721405584	0.058388231763107375	0.0753175174878097	4.84011914068581e-13	1.9711043254243877e-12	21	26	26
ENSG00000168906	MAT2A	-2.4242663003634086	NA	0.015339352621665017	0.0005581586255260275	0.08406017632191258	1.922451609196811e-14	8.488188116919698e-14	3	8	8
ENSG00000177462	OR2T8	-2.420706824233915	NA	0.015490364621623263	0.03179674289127456	0.0260464457796801	2.702380346989544e-05	6.165928761378884e-05	15	16	16
ENSG00000160113	NR2F6	-2.420696120844946	NA	0.015490820682605776	0.012380814158450517	0.25800389542324376	3.132379426639258e-45	4.892274570804794e-44	7	12	12
ENSG00000215717	TMEM167B	-2.420094768319256	NA	0.015516462717533604	0.13426895492345448	0.19805242573785825	6.655330151896608e-34	7.001978943243861e-33	11	12	12
ENSG00000162688	AGL	2.419448030046431	NA	0.015544081708324735	0.0006156828265913814	0.018721009783986043	0.00038271583094568595	0.0007654762986806122	2	4	4
ENSG00000119397	CNTRL	-2.4173284029482938	NA	0.01563490395175084	0.026168366095349734	0.04568756640267558	2.3095321007998094e-08	6.906044637596501e-08	7	8	8
ENSG00000170468	RIOX1	2.416815382175524	NA	0.015656956028269265	0.011640969107561098	0.025000900602654263	3.9395670409303536e-05	8.853313482494383e-05	14	18	18
ENSG00000276649	AL117335.1	-2.4158029961054295	NA	0.015700553496235947	0.050683492479597504	0.013795406501499338	0.0023261339697505153	0.004203906781246874	26	31	31
ENSG00000184619	KRBA2	2.41518354137089	NA	0.01572728237251726	0.08434758004270868	0.035335790068193804	9.566203339039047e-07	2.4943107961255987e-06	11	16	16
ENSG00000179912	R3HDM2	2.4147315696401583	NA	0.015746809767025742	0.020982825803342726	0.03188463555863788	3.3068556219005658e-06	8.225887301997795e-06	9	12	12
ENSG00000115596	WNT6	2.413342116224587	NA	0.015806974588388017	0.006598690778324017	0.0119503737972606	0.0046137827734866075	0.008019639244123437	2	3	3
ENSG00000189077	TMEM120A	2.411982559074879	NA	0.015866040474899937	0.03578049658358098	0.02331133751610876	7.249534306052208e-05	0.00015800999468033723	11	12	12
ENSG00000134812	CBLIF	-2.4103300226112654	NA	0.015938096108018978	0.012562198820380975	0.02729473926961037	1.723700945511679e-05	4.007557960219601e-05	9	11	11
ENSG00000173221	GLRX	2.4097364486202864	NA	0.015964047895648918	0.04215528308619293	0.058254359636366895	2.458332450443603e-10	8.501299292731871e-10	21	29	29
ENSG00000152404	CWF19L2	-2.409448381536044	NA	0.01597665592984016	0.07852551965830791	0.13612915755371452	4.9237679841639725e-23	3.3653924735124734e-22	20	23	23
ENSG00000182141	ZNF708	2.409442132611955	NA	0.01597692952787582	0.2428248622095072	0.35063581309683994	1.2214400322382186e-64	3.4394868822419066e-63	6	6	6
ENSG00000225331	LINC01678	2.407699302793766	NA	0.016053397210893675	0.08092609552784893	0.06951585724031716	4.063158285008086e-12	1.569702667934302e-11	8	11	11
ENSG00000157014	TATDN2	-2.4074397536121115	NA	0.016064812565604325	0.03611513115879569	0.03704133055256821	5.18241123970049e-07	1.3817346136446473e-06	17	20	20
ENSG00000230148	HOXB-AS1	-2.404654601654109	NA	0.01618775747926349	0.0863110893522814	0.1903954977129081	1.6218117256852152e-32	1.6408524651195135e-31	10	11	11
ENSG00000075856	SART3	2.4046055360432494	NA	0.016189930773642683	0.014430594316314039	0.02816058962454968	1.2620983635127061e-05	2.9767191357281523e-05	12	13	13
ENSG00000108465	CDK5RAP3	-2.403602380041487	NA	0.0162344204530239	0.12994492051848067	0.15969180973362634	4.434989904919209e-27	3.596011436381065e-26	12	16	16
ENSG00000277232	GTSE1-DT	-2.401482491372619	NA	0.016328790461405764	0.08320231472281035	0.06580806562298766	1.5745321696690154e-11	5.878870493719562e-11	20	28	28
ENSG00000116521	SCAMP3	-2.4011674705468353	NA	0.01634285513992954	0.016424658939765586	0.023686972725600296	6.329728763571772e-05	0.00013873788160338998	3	3	3
ENSG00000280670	CCDC163	-2.4007342955945643	NA	0.01636221240502928	0.27850848583042825	0.689189169716141	1.1578176435789537e-171	1.1030785983186375e-168	22	31	31
ENSG00000116030	SUMO1	-2.3989691731679983	NA	0.016441298765202936	0.03341816091340872	0.043314056645885377	5.4294445287511566e-08	1.5797343777325006e-07	5	6	6
ENSG00000135929	CYP27A1	2.398505351198465	NA	0.016462135952802128	0.03268554287507513	0.18391387088151345	2.3663256650576867e-31	2.275946092544827e-30	8	8	8
ENSG00000111254	AKAP3	2.3981477229439734	NA	0.016478218226213936	0.06783524517337236	0.128030387807951	1.145185004787594e-21	7.360861187069882e-21	11	16	16
ENSG00000152457	DCLRE1C	2.398056293320964	NA	0.016482331961963647	0.0322493383645873	0.11975296236425738	2.7767217578524826e-20	1.669635393597904e-19	14	18	18
ENSG00000214029	ZNF891	-2.3970647253470125	NA	0.016527004017315536	0.0033398361638602046	0.03520766918505512	1.001696547717609e-06	2.6074824069230837e-06	6	12	12
ENSG00000157152	SYN2	2.396928758257383	NA	0.016533137880919264	0.04827294496283053	0.02514410941579801	3.74126033826482e-05	8.424221840979964e-05	24	30	30
ENSG00000263001	GTF2I	-2.3951961721477963	NA	0.016611475035339298	0.20016260882461856	0.15023264395441271	1.9214511310414562e-25	1.463836759050641e-24	12	14	14
ENSG00000197321	SVIL	2.394995106440092	NA	0.016620587095726055	0.07391176552183813	0.0686238625879334	5.63047589334423e-12	2.1576990188817923e-11	34	45	45
ENSG00000088543	C3orf18	2.3942422477560052	NA	0.016654744760134302	0.013049776171530117	0.022133879308710545	0.00011096415250940294	0.00023682940278578108	13	14	14
ENSG00000113758	DBN1	2.392915964126587	NA	0.01671506903386434	7.850591473253261e-05	0.09863838682693467	8.373702843481526e-17	4.221064963635058e-16	1	4	4
ENSG00000177628	GBA	-2.390261744857405	NA	0.01683636908507764	0.14247101991865083	0.2044181036095883	4.575055170213534e-35	5.039025119716885e-34	3	3	3
ENSG00000176472	ZNF575	2.3884567486660937	NA	0.016919299695759064	0.15214596535773822	0.09504461353348531	3.220571756330627e-16	1.5699142992982922e-15	7	8	8
ENSG00000198171	DDRGK1	-2.386049120975075	NA	0.017030476156563452	0.01998933145554455	0.11437291884912067	2.173411840862677e-19	1.2465498213697006e-18	6	10	10
ENSG00000099956	SMARCB1	-2.3840235908603877	NA	0.017124504566466525	0.17910340112532366	0.21786016570013983	1.496217839808623e-37	1.7893054208422644e-36	30	38	38
ENSG00000157985	AGAP1	2.3828284740448	NA	0.017180197223803203	2.472234938753969e-06	0.1061573839949152	4.923914580914016e-18	2.64952027449308e-17	1	4	4
ENSG00000143409	MINDY1	-2.3827169057142354	NA	0.01718540442772973	0.016163802631638496	0.014669531048525449	0.0016850254489883722	0.003101148467986864	9	10	10
ENSG00000111711	GOLT1B	-2.3818974964518267	NA	0.017223690977245576	0.04157618678630974	0.03525958532759926	9.8318067125068e-07	2.559672890735982e-06	4	6	6
ENSG00000168067	MAP4K2	-2.381461601678599	NA	0.017244088446062296	0.009893315307551402	0.011908288518330876	0.004686790541156944	0.008139116049650676	13	17	17
ENSG00000076321	KLHL20	2.380660426888571	NA	0.017281634269051983	0.024104662780769028	0.02086239729895158	0.00017585134754833176	0.0003670043518445103	6	9	9
ENSG00000141295	SCRN2	-2.378509234128472	NA	0.01738280154081456	0.3953359990565644	0.37627760895895995	1.6891690086657954e-70	5.80512211014223e-69	29	36	36
ENSG00000146587	RBAK	2.37651936131932	NA	0.017476844180932018	0.010595731372284112	0.09463487655386148	3.754092318915876e-16	1.8237656990676587e-15	4	7	7
ENSG00000254815	AP006284.1	2.3758899881131454	NA	0.017506681466628045	0.024922582944036226	0.048397360021427346	8.694335882996197e-09	2.684536659299636e-08	18	23	23
ENSG00000183161	FANCF	-2.3749573160383233	NA	0.017550979652150068	0.0521046869659624	0.0652950148815502	1.8985482963964578e-11	7.05639461094557e-11	8	10	10
ENSG00000084090	STARD7	2.373163483552341	NA	0.01763645581514441	0.009487017910925832	0.0212293437061819	0.00015395661629992368	0.0003236731657383096	7	10	10
ENSG00000213390	ARHGAP19	2.372644531541239	NA	0.017661251841172662	0.17626162483202631	0.20282029213755604	8.976450321704296e-35	9.74902764831583e-34	27	32	32
ENSG00000104497	SNX16	-2.371811735467018	NA	0.017701107501090965	0.15952216690684912	0.2904116199100282	9.82838099046503e-52	1.9131317321848447e-50	18	22	22
ENSG00000280433	FP565260.6	-2.371434135108508	NA	0.017719204522920917	0.16267978647472014	0.3530636467969435	3.483716270241611e-65	1.0023867503082783e-63	14	16	16
ENSG00000214309	MBLAC1	-2.369898277081873	NA	0.017792979857056843	0.12384387187819856	0.15066508532087858	1.6187546350533919e-25	1.2354260452394579e-24	12	14	14
ENSG00000280206	AC026401.3	-2.367731930854813	NA	0.017897498380313855	0.002218619582796585	0.020069774308440175	0.00023442320899764765	0.00048226050996888904	5	8	8
ENSG00000050730	TNIP3	2.366974320969627	NA	0.017934177107118657	0.009253161044725967	0.011825854020605082	0.004833213758281148	0.008374738076261838	10	13	13
ENSG00000164308	ERAP2	-2.3644593606343385	NA	0.018056408276705897	0.7364575787740684	0.7741602123921822	5.177707597781449e-218	8.879250759435408e-214	17	24	24
ENSG00000129673	AANAT	-2.364393757864492	NA	0.01805960641894028	0.022462511670869	0.17103060398688272	4.5880008298512235e-29	4.030718556922061e-28	14	19	19
ENSG00000081692	JMJD4	2.3631061385441825	NA	0.018122478509858646	0.012762932293005689	0.022123937096778505	0.00011136401837429063	0.00023762368434748166	6	10	10
ENSG00000124299	PEPD	2.3630608363471293	NA	0.01812469401934799	0.03139881886440752	0.04966767747706381	5.4972546672185085e-09	1.7240887896422435e-08	20	24	24
ENSG00000197498	RPF2	-2.3625530926770613	NA	0.01814954151712915	0.02660268583995825	0.015537023835622193	0.0012249100601099295	0.002299757238978014	9	10	10
ENSG00000224043	CCNT2-AS1	2.3617507837930805	NA	0.018188864987708546	0.002185932856863951	0.014704093329600649	0.001663718667327027	0.0030639080139595347	2	6	6
ENSG00000168765	GSTM4	2.3595085890356247	NA	0.0182991572546639	0.4272370576851803	0.6259218719476183	9.123391434763122e-145	2.483445074837346e-142	18	21	21
ENSG00000187097	ENTPD5	2.3592538629641178	NA	0.018311724043321962	0.05053837659073249	0.06017759061698515	1.2228535567922864e-10	4.314074397332014e-10	4	6	6
ENSG00000275888	AC132872.3	-2.358726737944405	NA	0.018337753499608915	0.008550279150949767	0.01250990738369433	0.003745934332596321	0.006590646134163774	12	12	12
ENSG00000146416	AIG1	2.357854618972191	NA	0.018380889899274548	0.011360298944140873	0.02149655097387944	0.00013975504766841745	0.0002947920433537135	7	9	9
ENSG00000148219	ASTN2	2.3552406443016234	NA	0.01851071378123982	0.0048890453253486385	0.01896819184540409	0.00034980072871003724	0.0007023454743763527	10	12	12
ENSG00000167552	TUBA1A	2.352499741839808	NA	0.018647702713557725	0.017538456095552053	0.013619141552789118	0.002482754108061389	0.004467186045445888	8	9	9
ENSG00000235652	AL356599.1	-2.351973550219003	NA	0.018674102753541682	0.032842090551663254	0.02630966147936055	2.4578484650889168e-05	5.626704489094891e-05	8	10	10
ENSG00000143740	SNAP47	-2.3518493469179895	NA	0.018680339038629885	0.05067632496989538	0.04020129197366976	1.6639776122578196e-07	4.6369112890167934e-07	7	10	10
ENSG00000144455	SUMF1	-2.3510288301331665	NA	0.01872158322836819	0.08632232212157989	0.1496703278060512	2.400949819970946e-25	1.8226599585073815e-24	17	19	19
ENSG00000172006	ZNF554	-2.3487379550933833	NA	0.018837158589409476	0.02291102271623585	0.2799671339132349	1.3178298709214873e-49	2.3889497311239518e-48	1	2	2
ENSG00000196235	SUPT5H	-2.3475971136755556	NA	0.0188949468044193	0.015431418124176005	0.03512424339214311	1.0321834476866115e-06	2.6848041778215838e-06	6	8	8
ENSG00000166508	MCM7	-2.3472677766846863	NA	0.01891165786215712	0.02678902929752206	0.013814183535055728	0.0023100501237116374	0.004177040233185457	10	11	11
ENSG00000151006	PRSS53	2.346317817034466	NA	0.018959932682722606	0.011914317275645738	0.045021907603178514	2.9354338877557263e-08	8.705895498568249e-08	4	5	5
ENSG00000177757	FAM87B	2.344170758139971	NA	0.019069438574727576	6.627634524813557e-05	0.035468966061456914	9.119141930653693e-07	2.380638833441622e-06	3	6	6
ENSG00000163938	GNL3	2.344143222287009	NA	0.01907084656246672	0.023545854830732425	0.012998310843807186	0.003124565523964989	0.005547486713994782	7	9	9
ENSG00000169246	NPIPB3	2.343986730744131	NA	0.019078850153453248	0.04219546941569632	0.07326647927212382	1.028061151222144e-12	4.1192104397917164e-12	15	23	23
ENSG00000278311	GGNBP2	2.3435236187112167	NA	0.019102552724483097	0.05012901746992207	0.16915447779192777	9.815097569281009e-29	8.51386485663126e-28	16	26	26
ENSG00000163823	CCR1	2.343435200588524	NA	0.01910708098436452	0.2561753187956296	0.3287427504629047	8.138978531974944e-60	2.0111720871014166e-58	14	17	17
ENSG00000101347	SAMHD1	2.34311794240636	NA	0.0191233368209388	0.09255043116393596	0.09802126618940273	1.0556491452355011e-16	5.284100172692238e-16	11	14	14
ENSG00000132906	CASP9	-2.342490762768185	NA	0.019155508148502653	0.031197699133005154	0.04326572322307478	5.5247365524887423e-08	1.605825544722533e-07	4	7	7
ENSG00000213279	Z97192.2	2.3413455270038557	NA	0.019214375368327832	0.0031014719635603003	0.06525121541917292	1.9291156917330033e-11	7.165346544840649e-11	4	10	10
ENSG00000186283	TOR3A	-2.3411621303002543	NA	0.0192238169686778	0.09125621995381722	0.1386272105880946	1.8551115503601277e-23	1.296337229133197e-22	19	24	24
ENSG00000168350	DEGS2	2.340124907146857	NA	0.019277291483590774	0.008087572619132982	0.03801020409794472	3.658348317012683e-07	9.892307677144514e-07	7	10	10
ENSG00000128708	HAT1	2.339744430286337	NA	0.019296939706745297	0.023072067581758223	0.11156192226905377	6.339961032195672e-19	3.563552662770356e-18	10	11	11
ENSG00000024862	CCDC28A	-2.3371228507342305	NA	0.019432797170965938	0.008338643175150064	0.08240136748037637	3.552237328793392e-14	1.5449484644047143e-13	19	25	25
ENSG00000096696	DSP	2.3353674589797735	NA	0.019524232857051963	0.030018900312922026	0.04582640803894544	2.1968343835829797e-08	6.582825938155604e-08	9	13	13
ENSG00000177981	ASB8	-2.333168204225869	NA	0.019639318920103073	0.038916941730769955	0.0456473921318488	2.343205887078476e-08	6.99941434549883e-08	8	8	8
ENSG00000169228	RAB24	2.333050127694227	NA	0.01964551453921387	0.02076480846225136	0.04420361898232086	3.941508781651667e-08	1.1570202999304961e-07	5	9	9
ENSG00000144712	CAND2	2.332514274440837	NA	0.019673652867539304	0.0853127758889225	0.11080253779181672	8.461805576594819e-19	4.722144608949709e-18	15	17	17
ENSG00000167767	KRT80	2.3310044580097653	NA	0.019753124612675654	0.053856303928173435	0.042249976437256434	7.963034053332402e-08	2.2812908616872262e-07	22	26	26
ENSG00000106976	DNM1	-2.3309649266840133	NA	0.01975520917151347	0.046964539546763245	0.04424724638205118	3.880071074181458e-08	1.1403485664290972e-07	24	29	29
ENSG00000185633	NDUFA4L2	-2.3303716182708745	NA	0.01978651848997306	0.0026505848820973896	0.016968994837946005	0.0007250054325703494	0.0013977648300336056	1	1	1
ENSG00000124788	ATXN1	-2.3275030144485225	NA	0.019938508739321906	0.02486196086431499	0.10722963669172317	3.281513941772287e-18	1.7821731042398488e-17	8	11	11
ENSG00000110931	CAMKK2	2.325838541257763	NA	0.020027165709298418	0.01404028628043357	0.03012431417957342	6.227032365460825e-06	1.5095756012904677e-05	15	21	21
ENSG00000100030	MAPK1	-2.3257149065625162	NA	0.020033764729455318	0.003040804183483635	0.019691427604563817	0.0002689423699783543	0.0005492548175251636	14	17	17
ENSG00000233431	LINC02596	-2.324210062676901	NA	0.020114238252730315	0.011265431036595292	0.023291411906770813	7.301909965651442e-05	0.00015911112325407443	6	9	9
ENSG00000113269	RNF130	2.3219150916950957	NA	0.02023750802470649	0.06128112392734028	0.11149917301443618	6.493073393262959e-19	3.646028671285739e-18	3	4	4
ENSG00000139636	LMBR1L	2.3199683788887038	NA	0.020342587982117806	0.016178799619538036	0.026414923775237773	2.366379780241441e-05	5.426724639122823e-05	10	12	12
ENSG00000168394	TAP1	-2.319856503588286	NA	0.020348641240145255	0.021187992606744335	0.0768918997902352	2.712333149981513e-13	1.1202745951115838e-12	4	5	5
ENSG00000169689	CENPX	2.3167394769809047	NA	0.020517927723637506	0.17144138807436957	0.07529268925577082	4.884496176237806e-13	1.98823225554954e-12	15	17	17
ENSG00000168917	SLC35G2	2.3125483989715576	NA	0.020747481384384963	0.007787769958443063	0.012646706094191402	0.0035602210539767993	0.006281945761359001	1	1	1
ENSG00000272146	ARF4-AS1	2.312045055337508	NA	0.020775200540258547	0.021809520490861694	0.035065038720054044	1.054380268005462e-06	2.7408772496628264e-06	6	7	7
ENSG00000105677	TMEM147	2.309825249173661	NA	0.020897830830307964	0.00862406916165004	0.02840701925135521	1.1549867216848995e-05	2.734244518246044e-05	9	12	12
ENSG00000235162	C12orf75	2.3063415633474404	NA	0.021091554447207075	0.006724782735073745	0.024276148871014317	5.116926605316829e-05	0.00011348962022061343	14	15	15
ENSG00000105771	SMG9	-2.3053171989016663	NA	0.021148814997784884	0.07555764865392424	0.08506466071747608	1.3249402812943597e-14	5.912412407992968e-14	17	18	18
ENSG00000134852	CLOCK	2.304954978966574	NA	0.02116909497508759	0.008733648945776435	0.03309480375324482	2.1404661473291966e-06	5.417985824435188e-06	9	14	14
ENSG00000235351	AC114730.3	-2.3045425141516755	NA	0.021192208690692483	0.030033892346702513	0.012511963954187426	0.0037430708887946865	0.006586283877687264	9	12	12
ENSG00000186654	PRR5	2.304300338598515	NA	0.021205789972298036	0.01080315543376535	0.022918417683047965	8.355512665444486e-05	0.00018098861525793546	11	15	15
ENSG00000278869	BX539320.1	2.3032917675771545	NA	0.02126243252291743	0.0669718390168724	0.07452411073678451	6.478572347486617e-13	2.6234011142160093e-12	22	30	30
ENSG00000242252	BGLAP	-2.3006695825337844	NA	0.021410314662163955	0.0056716124984979716	0.022896055173757764	8.423322315307122e-05	0.00018229625742705936	14	19	19
ENSG00000157017	GHRL	-2.2981955295920367	NA	0.021550663027100566	0.004882722849149611	0.054469128292743176	9.691655321671245e-10	3.20667947349682e-09	2	4	4
ENSG00000119778	ATAD2B	-2.295940406930944	NA	0.021679288976305847	0.007932837478598206	0.04810708228259699	9.654116164477723e-09	2.966465474012336e-08	7	9	9
ENSG00000138463	SLC49A4	2.2957886852034353	NA	0.02168796670434203	0.05799712690406381	0.08334616412544062	2.5042530371906746e-14	1.0983487297898435e-13	11	13	13
ENSG00000130167	TSPAN16	-2.2929324000480737	NA	0.021851897130958375	0.02281055345306843	0.12003151177388861	2.4953464651593596e-20	1.5030803136992574e-19	17	22	22
ENSG00000185168	LINC00482	-2.29091084417551	NA	0.02196857066630032	0.0036260668234251105	0.01292944878779676	0.0032054126992070962	0.0056845524693591	7	9	9
ENSG00000169385	RNASE2	2.2901884440609814	NA	0.022010395031292	0.0037071026129498097	0.11861183937516959	4.3001530744053846e-20	2.563202122800763e-19	13	14	14
ENSG00000072364	AFF4	2.2889044193271215	NA	0.022084906440286153	0.01691661231147933	0.03873914406311065	2.8149981681810274e-07	7.694358238147344e-07	8	10	10
ENSG00000128272	ATF4	2.2871735870114245	NA	0.022185693060930538	0.008474893719703617	0.06422751256518436	2.8016880480100486e-11	1.029266245401121e-10	3	5	5
ENSG00000245904	AC025164.1	2.2869156333548517	NA	0.022200747939222908	0.007367774123152455	0.01352734846792452	0.00256850100199639	0.00461420738353615	9	10	10
ENSG00000173930	SLCO4C1	-2.28448064827459	NA	0.022343298621819954	0.06289264895196649	0.08762521086914969	5.1220418295750544e-15	2.342343875610203e-14	6	10	10
ENSG00000168374	ARF4	-2.2838324205024634	NA	0.022381381520170943	0.007019493579591788	0.05018667681018116	4.557936687079828e-09	1.4381611084955285e-08	8	9	9
ENSG00000100764	PSMC1	2.2808377742767334	NA	0.02255804821082908	0.001264988733055221	0.011117642337988249	0.006299416606805272	0.010735237542492657	1	2	2
ENSG00000101400	SNTA1	-2.2805219580494227	NA	0.022576749993029	0.025674265825691336	0.05721014573045309	3.590330189099526e-10	1.2291988902548966e-09	13	16	16
ENSG00000196460	RFX8	2.280063847359454	NA	0.02260390201883954	0.013131989044833	0.0276684566169605	1.5066987796442728e-05	3.52268866987308e-05	5	7	7
ENSG00000114956	DGUOK	-2.279729767906479	NA	0.02262372065644159	0.008875572473617546	0.06865038949696095	5.576132643728217e-12	2.1378291685064877e-11	12	16	16
ENSG00000198719	DLL1	-2.279263708881005	NA	0.022651393962970928	0.009699496544940287	0.019898973148995306	0.0002494180276126511	0.000511329319250371	3	3	3
ENSG00000163935	SFMBT1	-2.278430219476666	NA	0.022700957628502348	0.04157865696214308	0.07706749523479277	2.5425543379006346e-13	1.0521781935486965e-12	10	11	11
ENSG00000142544	CTU1	2.2782004484781284	NA	0.02271463758087216	0.014186595442950051	0.012556875369529288	0.003681089608547368	0.006481212083878729	4	4	4
ENSG00000264920	AC018521.5	-2.27816433954322	NA	0.0227167880617398	0.08742000507787796	0.09564204512380163	2.5752468701082093e-16	1.260716773493739e-15	13	16	16
ENSG00000272555	AC009974.1	2.2778007984161373	NA	0.02273844874553606	0.0016394394113381778	0.06907888719962252	4.767415620616224e-12	1.834748888643349e-11	1	1	1
ENSG00000141076	UTP4	-2.277269599416406	NA	0.022770131170847318	0.1470875060678337	0.07945720812901788	1.05390592832326e-13	4.4581728576259463e-13	23	26	26
ENSG00000261701	HPR	2.2763040933399825	NA	0.022827815297443026	0.07530935169295337	0.05274396294448479	1.8090809231276159e-09	5.877970585584594e-09	20	21	21
ENSG00000166037	CEP57	2.2754082600530188	NA	0.022881450330190633	0.03875473148105986	0.028938740680623735	9.538618433897386e-06	2.273808278049851e-05	7	12	12
ENSG00000197912	SPG7	-2.2752346749704015	NA	0.022891855810615182	0.003201940771359246	0.07805061758744546	1.7701854223754834e-13	7.382516976730828e-13	4	7	7
ENSG00000253986	AC104561.3	-2.2744735266407643	NA	0.022937531053098665	0.004244220211008504	0.04451531591394743	3.523012658438762e-08	1.0386134447235057e-07	2	4	4
ENSG00000162654	GBP4	-2.2696794913341622	NA	0.023227036636048984	0.0058539755848388796	0.024811750869444163	4.2177320512877896e-05	9.449946034430925e-05	6	8	8
ENSG00000161791	FMNL3	-2.269672155380249	NA	0.023227482064757107	0.006241735239754672	0.010088839155614884	0.009278040995283648	0.015413070331116855	1	2	2
ENSG00000170442	KRT86	2.2694337246687653	NA	0.023241963277459754	0.011420078493561532	0.018421457916845803	0.00042681006184297515	0.0008477375203318487	6	6	6
ENSG00000184500	PROS1	2.2683836328726783	NA	0.023305834467894963	0.021233574764327624	0.032559900460297546	2.5941953389478666e-06	6.515503202638688e-06	9	11	11
ENSG00000238083	LRRC37A2	2.26680907857709	NA	0.02340189129672093	0.33115989007078467	0.49473186835051725	4.148220663381946e-101	3.5747656359968338e-99	45	57	57
ENSG00000163320	CGGBP1	2.2662229277887493	NA	0.023437737526132207	0.004150896452845023	0.043297972445138874	5.4609717197364086e-08	1.5883684535576607e-07	3	4	4
ENSG00000120875	DUSP4	-2.2659710242148456	NA	0.02345315740136758	0.018773696603052527	0.025390232479283598	3.4235319575782416e-05	7.732141385553703e-05	10	15	15
ENSG00000165071	TMEM71	-2.265579335578812	NA	0.023477151485829188	0.0434813481064875	0.03762276777438722	4.205025101661933e-07	1.1304589350744707e-06	11	13	13
ENSG00000062282	DGAT2	-2.2650480678656204	NA	0.02350972995692887	0.011289203761368239	0.06584321684272232	1.5544696048380138e-11	5.805226318241964e-11	6	8	8
ENSG00000188305	PEAK3	2.264908585326781	NA	0.0235182898240307	0.005515202306014079	0.03626822522102562	6.842354834819749e-07	1.8068916393951937e-06	15	24	24
ENSG00000178927	CYBC1	-2.26214812239565	NA	0.02368825325901058	0.07044134321450049	0.0771790086222943	2.4402830221410784e-13	1.0120535319636603e-12	8	11	11
ENSG00000138399	FASTKD1	-2.261809212072773	NA	0.02370919345279444	0.056590128531779055	0.10428621109271417	9.9863965076942e-18	5.302065439951945e-17	12	17	17
ENSG00000224903	AC005534.1	-2.2595887545853026	NA	0.02384678618066266	0.009657458675789907	0.013620566780128473	0.0024814458514768327	0.004465769221007053	8	8	8
ENSG00000164713	BRI3	2.2588555378473023	NA	0.023892372503361407	0.007360979315833789	0.030535420797308598	5.371276501626436e-06	1.310643436630503e-05	5	6	6
ENSG00000118579	MED28	2.2583002228134075	NA	0.023926948415568687	0.11870352152203262	0.024540161622676252	4.6519226858631435e-05	0.00010364534512130316	5	8	8
ENSG00000266472	MRPS21	2.2567294496700896	NA	0.024024985485883266	0.008741357717236801	0.07232894177395575	1.4500456864132868e-12	5.756211452847559e-12	11	17	17
ENSG00000204387	SNHG32	-2.256728001154998	NA	0.0240250760529471	0.7128989763336602	0.18301087598543878	3.431939290849015e-31	3.271502329003322e-30	42	53	53
ENSG00000107338	SHB	-2.2560127658100635	NA	0.02406983165950668	0.010033230117593609	0.01781123190939929	0.0005331007637593693	0.001044577810524386	5	7	7
ENSG00000093144	ECHDC1	2.2556664497882593	NA	0.024091528230205515	0.009622131295875773	0.04903236569753596	6.91402732939356e-09	2.15305347143218e-08	3	4	4
ENSG00000116260	QSOX1	2.2549443680166554	NA	0.02413682093067514	0.31224822169404975	0.40926312884754584	2.1285287652197855e-78	9.035183117513391e-77	18	23	23
ENSG00000180739	S1PR5	2.254860126005604	NA	0.024142109830846796	0.021010862523408176	0.03872842707469077	2.8258651451254556e-07	7.721599963950994e-07	6	7	7
ENSG00000143297	FCRL5	-2.2547687499812596	NA	0.02414784775616531	0.0012559033956072246	0.3758677134625467	2.104761466333504e-70	7.204501873483684e-69	3	5	5
ENSG00000143153	ATP1B1	2.2534206197425295	NA	0.02423264062414996	0.042229993635502644	0.06166186636739255	7.129344456277604e-11	2.554023983302792e-10	10	11	11
ENSG00000186814	ZSCAN30	-2.2525363789308805	NA	0.024288396464127445	0.07115150476001984	0.07081346706867031	2.526833493667146e-12	9.873016081772132e-12	22	23	23
ENSG00000105393	BABAM1	-2.2520049726493796	NA	0.024321957775311584	0.030405080587395234	0.040921190214905215	1.2843929664841774e-07	3.6149770198977777e-07	15	20	20
ENSG00000281468	AC006504.7	2.2513056922314316	NA	0.024366182530046385	0.04120898592940559	0.054307609124466825	1.027514421603516e-09	3.393845303559071e-09	11	14	14
ENSG00000153207	AHCTF1	-2.2503958242381987	NA	0.024423829849359983	0.15450148800240773	0.22189718895815014	2.6328254816740925e-38	3.259951204709676e-37	20	25	25
ENSG00000204536	CCHCR1	-2.246490473981303	NA	0.024672609030409236	0.21413054239905813	0.29094983224649074	7.621152266110417e-52	1.486861663384841e-50	14	18	18
ENSG00000116127	ALMS1	2.2460112845250633	NA	0.024703285111197897	0.0007310805010525837	0.1297066903853769	5.983947675965813e-22	3.898887488417086e-21	4	7	7
ENSG00000256427	AC010175.1	-2.245440600331379	NA	0.024739861472978623	0.061443075550318145	0.09041077159764982	1.816848295791497e-15	8.531525581743808e-15	18	24	24
ENSG00000164082	GRM2	2.244399033259195	NA	0.024806738665916074	0.07035611629241913	0.06262749616065129	5.0173183821629554e-11	1.810267051035399e-10	9	13	13
ENSG00000128159	TUBGCP6	2.2443669191847575	NA	0.02480880314010842	0.022040999140116504	0.034926574149576645	1.1081744186460985e-06	2.8754854146409355e-06	12	16	16
ENSG00000182511	FES	2.244294565368495	NA	0.024813454997629786	0.022385493272768876	0.1422186320094824	4.538086645402705e-24	3.256219576653179e-23	30	38	38
ENSG00000261220	AC103706.1	2.244212521689838	NA	0.024818730761279814	0.018470743375155606	0.01746043034893234	0.0006058870468828588	0.0011793821755952491	21	29	29
ENSG00000110583	NAA40	-2.2439326951486773	NA	0.024836732127208466	0.050036717147164775	0.08363195596932944	2.2528268828943432e-14	9.908624830663015e-14	5	7	7
ENSG00000235888	AF064858.1	2.2422339828716145	NA	0.02494625390989593	0.11833616676038841	0.1597126310601643	4.3981557385662275e-27	3.567832202491591e-26	31	35	35
ENSG00000137815	RTF1	-2.2416569991131152	NA	0.02498354905010444	0.019315829438533622	0.043062470748662526	5.944091712126447e-08	1.722701278606914e-07	6	8	8
ENSG00000055208	TAB2	-2.241181030069105	NA	0.025014351120377507	0.01081368046104229	0.013235413677784755	0.0028616651543411846	0.0051066280678248675	12	14	14
ENSG00000112149	CD83	-2.2405118932064725	NA	0.02505770953993696	0.018995373556992826	0.02052020656831248	0.00019907997781423644	0.00041306987774184395	18	23	23
ENSG00000257303	AC073896.2	-2.240303764552198	NA	0.02507120902381441	0.14910718286978453	0.04410469601580183	4.084439596350816e-08	1.1969250621637072e-07	15	18	18
ENSG00000185482	STAC3	2.2400498390197754	NA	0.02508768747685394	0.00724123582796104	0.02091923450364043	0.0001722657383378429	0.00036000306443525077	1	1	1
ENSG00000136827	TOR1A	-2.2392164434132904	NA	0.025141836444423034	0.1742630550779507	0.28092916414055497	8.417568769064239e-50	1.5405857718322588e-48	8	11	11
ENSG00000184220	CMSS1	2.238942040330843	NA	0.02515968761105198	0.030463874876199386	0.07243588068235716	1.394282030575741e-12	5.542545790992903e-12	17	21	21
ENSG00000159788	RGS12	2.238400283073325	NA	0.025194963597013197	0.01707210290505143	0.05703672414342372	3.823335156819625e-10	1.3055829272062874e-09	30	41	41
ENSG00000171033	PKIA	-2.2373739910309953	NA	0.0252619069665402	0.005312377845164718	0.12178751448935793	1.2714570097067075e-20	7.759507565644246e-20	9	13	13
ENSG00000100014	SPECC1L	2.236372119576811	NA	0.025327405861142786	0.033502791361057466	0.05131653588660861	3.0306214829929694e-09	9.68201155534979e-09	4	4	4
ENSG00000197879	MYO1C	2.2356391198714647	NA	0.025375419901284106	0.01963709685837733	0.06934105595091798	4.331481248232299e-12	1.6703524156945288e-11	23	33	33
ENSG00000182149	IST1	-2.2348304874015645	NA	0.025428479508956367	0.0026949132748655025	0.01905827181524928	0.0003385265578881425	0.0006817841387226959	2	5	5
ENSG00000141698	NT5C3B	2.2341403088515617	NA	0.02547384249837878	0.584595352374603	0.6682031956702473	3.531247529373955e-162	1.953463351007547e-159	11	17	17
ENSG00000138346	DNA2	2.233577279360262	NA	0.025510900272339737	0.02635335205776393	0.10966892905315431	1.3015061950805395e-18	7.213810516947696e-18	20	28	28
ENSG00000162736	NCSTN	-2.2322780162940967	NA	0.025596593902703923	0.14857307851619425	0.3890071119667309	1.6961884583447836e-73	6.323464320033629e-72	20	23	23
ENSG00000188375	H3F3C	-2.2322039732348378	NA	0.02560148494546714	0.14178532679215994	0.20121597897682203	1.7637250355777172e-34	1.8915647676749388e-33	2	4	4
ENSG00000156510	HKDC1	2.232193115961394	NA	0.025602202209467375	0.040146350004275314	0.13659653309225206	4.102698992145051e-23	2.8154135660782504e-22	13	17	17
ENSG00000136379	ABHD17C	2.2318857615311387	NA	0.025622514176321894	0.07854484784152121	0.12702068112459816	1.692102704277119e-21	1.0787311998382273e-20	14	16	16
ENSG00000157110	RBPMS	2.231308794579319	NA	0.025660681528144186	0.0076347393701763095	0.012502743574040697	0.0037559261486116635	0.0066075479608680154	11	12	12
ENSG00000237604	AP001056.1	2.230529873861139	NA	0.02571228647188597	0.12933958163855683	0.1456437955485748	1.178797037326997e-24	8.679772603315016e-24	12	18	18
ENSG00000072518	MARK2	-2.2302304752054933	NA	0.0257321460572914	0.023504842121228633	0.014596162445981758	0.001731173813199094	0.0031823239063727368	9	13	13
ENSG00000234553	AC022431.1	-2.2280099306224073	NA	0.02587985279052764	0.06366987861068248	0.15479672460278904	3.133787615791969e-26	2.459557154380617e-25	19	24	24
ENSG00000271387	AL445228.2	-2.226561646610502	NA	0.025976584638452736	0.0028412391139200598	0.01379216248311065	0.0023289241562906597	0.004207619085148391	5	7	7
ENSG00000174483	BBS1	-2.2261892659680322	NA	0.02600150664966977	0.08110521056040024	0.10512502140361396	7.274665228690433e-18	3.87914284847053e-17	8	8	8
ENSG00000215375	MYL5	-2.2247815861227362	NA	0.0260959041328158	0.12697305708587336	0.1570325482924569	1.2846681830160721e-26	1.0242108168546081e-25	46	56	56
ENSG00000188282	RUFY4	2.223432072546683	NA	0.026186679035492353	0.013347033846144484	0.05654934664708788	4.562167785321911e-10	1.5507753290482745e-09	6	7	7
ENSG00000142230	SAE1	2.22213623821092	NA	0.026274099924937434	0.022669875957745698	0.0581659540266891	2.538466581261035e-10	8.766041764407066e-10	15	15	15
ENSG00000116983	HPCAL4	-2.2220097881279366	NA	0.026282644119394277	0.24817107310925615	0.3361512545236549	1.9767123555850312e-61	5.074646734420315e-60	30	36	36
ENSG00000159388	BTG2	-2.2212288710284347	NA	0.02633546367651693	0.012932129135865365	0.044169386323143336	3.990396107874667e-08	1.1706190378607134e-07	2	3	3
ENSG00000166793	YPEL4	-2.22068642347635	NA	0.02637220762932513	0.012750430749022747	0.0378103288513716	3.9308680271611895e-07	1.0595796258690229e-06	4	5	5
ENSG00000138080	EMILIN1	-2.219009373400271	NA	0.02648608684594892	0.011226701209084445	0.025590269242432254	3.185325222318165e-05	7.22077227198073e-05	4	4	4
ENSG00000145217	SLC26A1	-2.218867181122383	NA	0.026495761846760734	0.31901611354685067	0.25969190497395234	1.4591699086409847e-45	2.3041717093263583e-44	20	25	25
ENSG00000139160	ETFBKMT	-2.218186540589718	NA	0.02654211606616929	0.014864710076763784	0.044893177133908405	3.074751738655094e-08	9.103749579799068e-08	12	15	15
ENSG00000008517	IL32	2.217656176845803	NA	0.02657828440784946	0.05330745880297397	0.2001455118908857	2.7658757652651383e-34	2.9460871738218547e-33	9	13	13
ENSG00000087258	GNAO1	2.2145642132907675	NA	0.026789990642851015	0.009200774406928746	0.01800582343708146	0.0004965901710792621	0.000978291194007842	11	13	13
ENSG00000143498	TAF1A	-2.2142370647500558	NA	0.026812475406089487	0.06309437937164222	0.0600176111658351	1.296033259636644e-10	4.5609838640485956e-10	17	18	18
ENSG00000213231	TCL1B	2.2136729362471113	NA	0.026851285966868553	0.08484828686266316	0.08376317731268366	2.1459804757062208e-14	9.450801021542367e-14	24	30	30
ENSG00000130653	PNPLA7	2.2133216984063937	NA	0.02687547470318563	0.2679409871977918	0.31596843408541664	4.504091733675468e-57	1.028504249544615e-55	26	31	31
ENSG00000171310	CHST11	-2.2130619005181558	NA	0.026893378336371055	0.009953811063967427	0.04143657046261846	1.0670404142907647e-07	3.020580400243038e-07	3	6	6
ENSG00000141699	RETREG3	2.2127194100476553	NA	0.026916996356235273	0.010935366687579377	0.059545195794463955	1.5386434816824582e-10	5.384938177014791e-10	18	25	25
ENSG00000157240	FZD1	-2.212544796534462	NA	0.02692904453219219	0.13737712537213964	0.2629273297446511	3.358272040902595e-46	5.3873720513974365e-45	28	34	34
ENSG00000169258	GPRIN1	-2.2123930993417096	NA	0.026939515281707037	0.012876764006532536	0.07144658142039181	2.0037775341524735e-12	7.883179842436516e-12	3	3	3
ENSG00000127418	FGFRL1	2.2121801027397674	NA	0.0269542230949308	0.018203603502369263	0.04602942763244041	2.0418573318477902e-08	6.138816862527657e-08	7	10	10
ENSG00000130518	IQCN	-2.211716264863494	NA	0.02698627595396832	0.09191579908071497	0.2221656720866175	2.3447876963532493e-38	2.909606671835157e-37	11	14	14
ENSG00000120694	HSPH1	-2.2112467645066087	NA	0.027018753614897695	0.006628032823191378	0.016744991099365128	0.0007868760897470663	0.0015102560786874582	4	4	4
ENSG00000250696	AC111000.4	2.210857658943506	NA	0.027045695534081853	0.009784303325571982	0.02610686344088038	2.644179025551226e-05	6.037952877387213e-05	2	4	4
ENSG00000131944	FAAP24	-2.208974586994589	NA	0.02717640856590246	0.2266617366723892	0.35022680675138346	1.508197278740139e-64	4.219261848795211e-63	12	15	15
ENSG00000231852	CYP21A2	2.2070930057989173	NA	0.027307562323871232	0.21878050607828176	0.16028595143053567	3.495452863407434e-27	2.847673213994019e-26	38	46	46
ENSG00000138768	USO1	-2.2058845138601315	NA	0.027392086794766523	0.04071322449551621	0.05445984439361346	9.724278941878074e-10	3.2168530010468192e-09	7	7	7
ENSG00000113441	LNPEP	-2.205719707100983	NA	0.027403631198650174	0.00889580533663071	0.08157845102964309	4.815447699901784e-14	2.076442358702934e-13	9	14	14
ENSG00000130193	THEM6	2.2047724723815914	NA	0.02747006463915988	0.06931393013548555	0.1241875023930964	5.049091782469507e-21	3.144040485750529e-20	1	1	1
ENSG00000113312	TTC1	2.2041005336555735	NA	0.027517274638797756	0.00752948021550986	0.011555543084978593	0.005346789028859195	0.009194954377848608	8	13	13
ENSG00000125246	CLYBL	2.2029426571024966	NA	0.027598790547579088	0.07256050255263895	0.09789536193611034	1.1067179924094539e-16	5.52521305730123e-16	29	33	33
ENSG00000131652	THOC6	2.2023815284630532	NA	0.027638369549909652	0.0020844985299797907	0.017553205049673167	0.0005857163187814892	0.0011423233425206139	5	17	17
ENSG00000137871	ZNF280D	-2.2021590609614075	NA	0.027654074759223168	0.008315042323387558	0.011381313932084757	0.005706900771512845	0.009784807171633051	4	7	7
ENSG00000104883	PEX11G	-2.201961873006304	NA	0.027668001779585838	0.4306438304009431	0.47139090317127225	1.509878914319421e-94	1.0398760442435242e-92	7	11	11
ENSG00000172819	RARG	-2.20121510970109	NA	0.02772079913320169	0.043271077420900236	0.01980941427640355	0.0002576619932180251	0.0005272846684601327	13	15	15
ENSG00000141664	ZCCHC2	-2.2008040257383	NA	0.027749900484180454	0.010203919067827432	0.038284990060283984	3.314250674524107e-07	8.996544399795038e-07	19	24	24
ENSG00000175215	CTDSP2	2.200271798296458	NA	0.02778761692373391	0.002459930189736863	0.01046559755636629	0.00804870406106252	0.013497675136237156	5	7	7
ENSG00000131196	NFATC1	-2.199398756840075	NA	0.02784958096189143	0.03863568329385319	0.07799714891436693	1.805404568562634e-13	7.523908370906589e-13	15	21	21
ENSG00000204472	AIF1	2.197653217667251	NA	0.027973827728851347	0.026339527610772608	0.09586836534281616	2.366003991092178e-16	1.1602688716968761e-15	5	8	8
ENSG00000058453	CROCC	2.1967726490186945	NA	0.0280366873700947	0.21897273370800804	0.2788787158556613	2.186745430489633e-49	3.930869747113912e-48	19	27	27
ENSG00000139187	KLRG1	-2.1949514045541587	NA	0.028167083826372202	0.04755450154121144	0.07004408047099445	3.3490019499650046e-12	1.2999555101844696e-11	15	16	16
ENSG00000078687	TNRC6C	-2.194861432926133	NA	0.028173539090434265	0.00829503010580445	0.023191454238979906	7.570439179235047e-05	0.00016460689930861141	13	17	17
ENSG00000148484	RSU1	-2.1939890541454368	NA	0.0282361964662391	0.17114604383464987	0.27468745362474506	1.5264698257801523e-48	2.690383457585183e-47	19	23	23
ENSG00000178074	C2orf69	-2.193277972382718	NA	0.02828735770308198	0.015839672436951117	0.03532561260205117	9.601256381513518e-07	2.5030700165183235e-06	7	10	10
ENSG00000133030	MPRIP	2.1900101647352126	NA	0.028523499644951364	0.058128815347075855	0.0865555134365933	7.620650362816866e-15	3.457315689734032e-14	10	11	11
ENSG00000268119	AC010615.2	2.18835873013414	NA	0.02864348197114396	0.148483152299949	0.24033699802179687	8.401550625966344e-42	1.1721657138629149e-40	5	7	7
ENSG00000117408	IPO13	-2.1872974576868756	NA	0.02872081621291186	0.03570794611784829	0.0686584527117047	5.5597182301033815e-12	2.1324895532999975e-11	11	13	13
ENSG00000108786	HSD17B1	2.1871529326057564	NA	0.028731361559572063	0.026967966896748054	0.1237035413530175	6.083793690576195e-21	3.7719080983257834e-20	8	11	11
ENSG00000112312	GMNN	2.186508324891777	NA	0.028778436299495995	0.00725076672277365	0.014649169371742609	0.001697706759090952	0.003122811671312961	13	18	18
ENSG00000235478	LINC01664	-2.185713802370044	NA	0.028836550455789832	0.075494553975891	0.09119147108998377	1.3581740515531139e-15	6.416343473852438e-15	12	13	13
ENSG00000262999	AC099489.3	-2.1845391075050697	NA	0.028922656857079954	0.017053390299551007	0.030395679062972848	5.648075103696133e-06	1.3734946107953062e-05	13	18	18
ENSG00000164307	ERAP1	2.1837194526584613	NA	0.02898286946291956	0.5369588415524869	0.6626771744900275	8.824347271466979e-160	4.2035758710663115e-157	24	36	36
ENSG00000112297	CRYBG1	2.1826358482129695	NA	0.029062637646077916	0.00855010772543386	0.03698678932184177	5.285006289541217e-07	1.4075566525755915e-06	11	12	12
ENSG00000119242	CCDC92	2.1821600904872973	NA	0.029097719604017646	0.133639330875476	0.10022764832038215	4.608526450832337e-17	2.359152838964888e-16	34	44	44
ENSG00000261367	AC012645.2	2.1820540262506225	NA	0.029105545654379464	0.15092709414088623	0.11406778068604885	2.441613351505082e-19	1.3975710068411432e-18	5	5	5
ENSG00000253182	AC084026.1	-2.1815902813718093	NA	0.0291397847896666	0.05429028323093254	0.04999427904214228	4.8858291706414774e-09	1.5376598357006917e-08	20	28	28
ENSG00000272444	AL118558.4	-2.1805114050992573	NA	0.029219574354486112	0.06604941634938702	0.08389538510462109	2.043443222608092e-14	9.013119296426484e-14	19	26	26
ENSG00000270696	AC005034.3	-2.1794405373590555	NA	0.02929895747677483	0.19054392960387095	0.11973404310675596	2.796942240224332e-20	1.6806153636162253e-19	15	15	15
ENSG00000178222	RNF212	2.1791990099488685	NA	0.02931688745879684	0.03240893048310901	0.023830556287683827	6.0099070594107764e-05	0.00013209932858476725	24	34	34
ENSG00000275393	AC018695.6	-2.17890996508408	NA	0.02933835734578498	0.001358965223127543	0.010840789787208621	0.006989196946016496	0.011817958827374964	8	12	12
ENSG00000164867	NOS3	-2.178498429806262	NA	0.029368949006007616	0.009636175014603305	0.020719143170815035	0.0001852247682198101	0.0003857687090358907	2	2	2
ENSG00000109113	RAB34	-2.177384822182297	NA	0.02945186716735063	0.0361402761310151	0.03144774801130409	3.869211677752473e-06	9.563723127958656e-06	4	5	5
ENSG00000155287	SLC25A28	2.1773492494288496	NA	0.029454519196425052	0.003105748523100509	0.011764494153645843	0.004945214056101786	0.008553250211607619	7	12	12
ENSG00000149922	TBX6	2.1768746859970727	NA	0.029489918626232823	0.07333638131947112	0.22211253852915092	2.3991812210539876e-38	2.9749500187892143e-37	8	10	10
ENSG00000113810	SMC4	2.1765748387931376	NA	0.029512304191433133	0.015695437569406376	0.02932003789234913	8.315955767113715e-06	1.995108078486753e-05	2	3	3
ENSG00000232442	MHENCR	-2.176529089276868	NA	0.029515720978447207	0.01728843249271778	0.036432379605516846	6.450353736105504e-07	1.7078449316114452e-06	2	2	2
ENSG00000152315	KCNK13	2.176343775265788	NA	0.02952956457280255	0.06396406203423621	0.2133045727110083	1.0518250629475206e-36	1.2245585882204367e-35	8	10	10
ENSG00000104147	OIP5	-2.176013558745325	NA	0.029554246725778492	0.015257668099096258	0.01166732232095395	0.005128004847920438	0.008848878560775568	5	5	5
ENSG00000197128	ZNF772	2.1751302043451237	NA	0.029620360607925347	0.05569458761770838	0.15226429860375035	8.581264778038846e-26	6.634811076581973e-25	20	28	28
ENSG00000002726	AOC1	2.17492922689364	NA	0.029635420337140565	0.3096467499964891	0.44549955339114866	1.3409026663543318e-87	7.514751576898835e-86	12	13	13
ENSG00000125445	MRPS7	-2.1748323289151026	NA	0.029642683490685606	0.07485367283226703	0.24113274326890782	5.910532754911324e-42	8.294576613254852e-41	8	10	10
ENSG00000130956	HABP4	-2.173679723573873	NA	0.02972919646483992	0.012232699653052868	0.04837447960495047	8.766398089420241e-09	2.706299925030922e-08	5	7	7
ENSG00000128881	TTBK2	-2.1734534742710543	NA	0.02974620389431332	0.019626496246256443	0.0183733237555998	0.00043435761526892914	0.0008617305349660881	11	12	12
ENSG00000011021	CLCN6	2.1734238091680083	NA	0.029748434475684784	0.038426676156687205	0.3266326573717475	2.3292599183922014e-59	5.6578581218849656e-58	18	28	28
ENSG00000233077	LINC01271	2.173248026831815	NA	0.029761654869844657	0.07325807046375948	0.09267525518640284	7.807958615864325e-16	3.7235451141117154e-15	9	11	11
ENSG00000162341	TPCN2	-2.1731681063640873	NA	0.029767667269733303	0.06870810962995075	0.11619730137060937	1.0831067119955056e-19	6.328516866783961e-19	18	23	23
ENSG00000140367	UBE2Q2	-2.1729274661778857	NA	0.029785776886860633	0.040024814290973404	0.05368181796060056	1.2886519106339346e-09	4.2319210293874656e-09	10	10	10
ENSG00000118971	CCND2	2.170582919990371	NA	0.029962714345291887	0.04590387879953335	0.05562369459360165	6.380177176314934e-10	2.143684529714436e-09	11	13	13
ENSG00000139531	SUOX	-2.170562580132956	NA	0.029964253291645447	0.09637009391915842	0.19045703592241092	1.5809032709725085e-32	1.6013532305911132e-31	26	34	34
ENSG00000078269	SYNJ2	-2.168747577525244	NA	0.030101853131154793	0.059681031433914365	0.18647844256146148	8.2140927137636e-32	8.030984945742986e-31	13	18	18
ENSG00000235513	AL035681.1	-2.168639851653029	NA	0.030110037140867515	0.053158846094303054	0.016060795132127614	0.0010108326294160565	0.0019158674582068914	5	6	6
ENSG00000138621	PPCDC	-2.1678338391796683	NA	0.03017133117137876	0.05550695559229141	0.03901994486851984	2.5446820728156003e-07	6.982200458674357e-07	23	32	32
ENSG00000101457	DNTTIP1	2.1677280370672807	NA	0.03017938495532417	0.18528243982404952	0.28575333932272917	8.812380622739163e-51	1.64802088657965e-49	12	14	14
ENSG00000164008	C1orf50	2.1676373280507426	NA	0.030186291305510506	0.008494997468377811	0.08035703806481609	7.561031415221293e-14	3.2254758144186555e-13	3	4	4
ENSG00000141562	NARF	-2.1667923527926334	NA	0.030250690815334037	0.025812466922391235	0.01852009912539669	0.0004117525856335974	0.0008203956188022031	5	5	5
ENSG00000152242	C18orf25	-2.166413140528785	NA	0.03027963070908387	0.006520140799882975	0.0585913687489311	2.1753423925933851e-10	7.539399088638634e-10	6	8	8
ENSG00000100376	FAM118A	2.165832994523884	NA	0.030323951058739317	0.45304973014103816	0.7027854335472307	3.7248980479956883e-178	3.9923922890673784e-175	18	23	23
ENSG00000106460	TMEM106B	-2.165524380092595	NA	0.03034755041126352	0.12765427117287048	0.1982254844568996	6.1898039494220215e-34	6.524213148656315e-33	25	33	33
ENSG00000145779	TNFAIP8	-2.1644753021823324	NA	0.030427890082518456	0.0194765136178036	0.059668350597198536	1.4713401916862758e-10	5.156757193384007e-10	21	29	29
ENSG00000150756	ATPSCKMT	2.164312311143607	NA	0.03044038851954262	0.024256480494941158	0.05268640554472873	1.84712689286041e-09	5.995907455170011e-09	14	17	17
ENSG00000221821	C6orf226	-2.1624555647783215	NA	0.030583078614935078	0.19765630035752166	0.017837523273009658	0.0005280141286439762	0.0010357943596563197	17	20	20
ENSG00000158470	B4GALT5	2.1620561914214838	NA	0.030613845228945887	0.08048606048577184	0.06322693963180835	4.033674730283089e-11	1.4652295689393073e-10	29	31	31
ENSG00000248049	UBA6-AS1	2.1601279654443335	NA	0.030762764656734918	0.023904479154947547	0.02518894411462253	3.681256720358537e-05	8.293467091096761e-05	3	3	3
ENSG00000151640	DPYSL4	-2.159949038465985	NA	0.030776614906522885	0.22801342344317432	0.37622957754458763	1.7332869904383482e-70	5.944827719805447e-69	34	44	44
ENSG00000173442	EHBP1L1	-2.15985912570171	NA	0.030783576829605298	0.005827714985125617	0.054592552794535	9.268182822806492e-10	3.0713056469238366e-09	4	6	6
ENSG00000163050	COQ8A	-2.1598323779623883	NA	0.03078564816138047	0.2526710827198081	0.39197020814584965	3.3317003389511125e-74	1.2612655433261067e-72	5	7	7
ENSG00000272109	AC008906.2	2.159338142608334	NA	0.030823943043662087	0.11873019073743091	0.23336928059840525	1.799120300831907e-40	2.3843210231040473e-39	21	26	26
ENSG00000204852	TCTN1	2.1593159487888505	NA	0.030825663648451487	0.015061965233669438	0.024170062073700052	5.316653030323484e-05	0.00011760000363345471	7	10	10
ENSG00000155465	SLC7A7	-2.159220496315545	NA	0.03083306466588793	0.016888646794952944	0.034152292731127895	1.463707335505368e-06	3.7559654491368475e-06	21	28	28
ENSG00000267265	AC011476.3	-2.15915621610063	NA	0.030838049565939985	0.21241495763954588	0.28317839694061	2.944666222673102e-50	5.447473684209388e-49	17	20	20
ENSG00000268658	LINC00664	2.1591010293672226	NA	0.030842329822837772	0.19004411017138162	0.29439721231599636	1.4877112115665348e-52	2.956287319484879e-51	3	5	5
ENSG00000197457	STMN3	-2.158113828948833	NA	0.030918982831485933	0.08457052216688934	0.16043277469808037	3.295667215987335e-27	2.686188074475609e-26	12	14	14
ENSG00000198270	TMEM116	2.1580324599112157	NA	0.030925308170469408	0.12857316639540223	0.09520145995184617	3.036984089879805e-16	1.4821070050469201e-15	18	22	22
ENSG00000173214	MFSD4B	2.1578048195223567	NA	0.030943010024284026	0.03702258194694016	0.05131428344158137	3.0330888905769487e-09	9.687919795959042e-09	9	13	13
ENSG00000197536	C5orf56	2.1564146917149993	NA	0.031051298491840303	0.08858623054978118	0.11748891243799957	6.609793580498993e-20	3.90462797492171e-19	13	16	16
ENSG00000128534	LSM8	-2.156151242021166	NA	0.03107185737207512	0.015447345865485414	0.02074125752805773	0.00018374567413775825	0.0003828276717031243	4	5	5
ENSG00000198865	CCDC152	2.1559815027265743	NA	0.031085109541237638	0.01691390390274717	0.027824014340367346	1.4246446829412577e-05	3.3430028788323054e-05	10	13	13
ENSG00000182093	GET1	2.1553779489414358	NA	0.031132270496022272	0.04193014761240998	0.2876052280949227	3.6908086993756586e-51	7.056151436520978e-50	9	13	13
ENSG00000125952	MAX	-2.1549205800757356	NA	0.031168049624294886	0.0344159504752572	0.07167540933572522	1.8425988426566698e-12	7.265745585817252e-12	2	2	2
ENSG00000226334	AL359182.1	2.154661422946269	NA	0.031188338669243497	0.13155004031506676	0.12177952643374092	1.2753664055752716e-20	7.780597114624807e-20	11	16	16
ENSG00000173992	CCS	-2.1524272907412274	NA	0.03136371619002109	0.09346519943499741	0.12051780421541729	2.0705741126714912e-20	1.2498513008871314e-19	27	31	31
ENSG00000205927	OLIG2	-2.1497952140894565	NA	0.031571416931183566	0.01235671961611687	0.08115923667805254	5.622280919919381e-14	2.4146380038992603e-13	4	7	7
ENSG00000229191	AL358473.1	2.1492895559026217	NA	0.03161145390507333	0.0036870576923491503	0.047111211376241156	1.382552839126995e-08	4.2075241593946476e-08	3	7	7
ENSG00000189223	PAX8-AS1	2.149263691537296	NA	0.03161350296232478	0.08727442333424609	0.5001113060562582	1.1558392376491447e-102	1.0543344194917649e-100	24	30	30
ENSG00000110925	CSRNP2	-2.149191263847092	NA	0.03161924152033113	0.024210411847077683	0.021374099373396776	0.00014609208300711492	0.0003076293137879437	7	7	7
ENSG00000250365	AL139353.2	2.149121848809817	NA	0.031624742219554844	0.014767887372107723	0.011458635425932581	0.005544136440182425	0.009513347589822734	9	10	10
ENSG00000171204	TMEM126B	-2.1485917568206787	NA	0.031666775700501255	0.015339514916324676	0.027039536423465724	1.8896155023312163e-05	4.378464565528716e-05	1	1	1
ENSG00000267198	AC091132.4	2.14853018387237	NA	0.03167166121278892	0.1064722101170091	0.33533587169819307	2.9821001208745363e-61	7.644250369637881e-60	20	24	24
ENSG00000205791	LOH12CR2	2.1482691764831543	NA	0.031692378050441915	0.04373616246226873	0.10970403464533929	1.284277717523085e-18	7.120620296735656e-18	1	1	1
ENSG00000260708	AL118516.1	2.147526959375704	NA	0.031751353277372676	0.3205968630226415	0.05694245596865334	3.956262485722486e-10	1.3488259516432387e-09	10	12	12
ENSG00000106804	C5	-2.1464859025924232	NA	0.03183423231087256	0.07896958724010764	0.0937036962947412	5.317435629129683e-16	2.560042212351065e-15	11	12	12
ENSG00000143158	MPC2	-2.1464324511704	NA	0.03183849260580403	0.012711919020970314	0.011821111385281963	0.0048417778454955505	0.00838788243988314	13	14	14
ENSG00000169696	ASPSCR1	2.14527167388356	NA	0.03193113190483138	0.07719240743020285	0.11142153156245038	6.687637633271785e-19	3.751510180543236e-18	6	9	9
ENSG00000188707	ZBED6CL	-2.1452257258718106	NA	0.0319348036726242	0.05595376278660245	0.17857624108739148	2.118410465938886e-30	1.9668988132315082e-29	13	21	21
ENSG00000103365	GGA2	-2.1448860605935365	NA	0.0319619580137885	0.02639378250747324	0.03536126520470391	9.479022342919511e-07	2.4727069388306463e-06	20	27	27
ENSG00000134900	TPP2	2.1441704392424894	NA	0.03201923272605219	0.0285281463131974	0.051654693707033766	2.6820377280258123e-09	8.613158239309861e-09	7	7	7
ENSG00000198521	ZNF43	2.143112451499381	NA	0.03210406987459097	0.019063766924373605	0.15309281496626556	6.173905639560605e-26	4.788616364216409e-25	4	5	5
ENSG00000107438	PDLIM1	2.1427714857689373	NA	0.03213145200153636	0.020779861645668585	0.03959094295197057	2.0723796066877752e-07	5.725670674253047e-07	17	22	22
ENSG00000108788	MLX	-2.142528126129822	NA	0.03215100785998305	0.3097925910269688	0.1320787508670796	2.383636428245463e-22	1.5788714217065062e-21	30	35	35
ENSG00000157734	SNX22	-2.1425148710112403	NA	0.032152073305723644	0.035503614653506564	0.02571766563914748	3.042351340777364e-05	6.91403169135847e-05	10	12	12
ENSG00000100395	L3MBTL2	-2.142118053942384	NA	0.03218398345597775	0.015960546866311005	0.04571691374731129	2.2852392766113125e-08	6.836979824600034e-08	6	7	7
ENSG00000213015	ZNF580	-2.141441363708391	NA	0.03223846228492697	0.005279061016321797	0.014285875920606457	0.0019409023070151477	0.0035473232082492557	6	9	9
ENSG00000036054	TBC1D23	2.138898701340056	NA	0.03244387325724485	0.006719940729481025	0.01243390933513329	0.0038533225512323186	0.006773332147507485	6	8	8
ENSG00000105497	ZNF175	2.138235114388947	NA	0.032497665775819466	0.015577666628646982	0.12221770665855164	1.0776594780723495e-20	6.602637509632984e-20	13	20	20
ENSG00000137819	PAQR5	-2.137473187459737	NA	0.032559524256483174	0.09952814214057908	0.11463499765889677	1.9666441591194665e-19	1.1313646657074716e-18	12	12	12
ENSG00000142459	EVI5L	-2.137281561003204	NA	0.03257509767579934	0.06527707596899389	0.1026818325343196	1.8292333987221743e-17	9.56096420441529e-17	18	23	23
ENSG00000161551	ZNF577	2.136972365103111	NA	0.03260023937751312	0.0834550672300887	0.07527277547171776	4.92038250228238e-13	2.0018894313556472e-12	24	29	29
ENSG00000254505	CHMP4A	-2.1362155735167936	NA	0.03266184663856524	0.04524328333959712	0.04274605386985613	6.661095590178045e-08	1.9211424197101128e-07	21	24	24
ENSG00000176485	PLAAT3	-2.135698129310192	NA	0.032704026992140305	0.16462266698529432	0.37167005171019796	1.985790257103292e-69	6.536337258937495e-68	24	34	34
ENSG00000167766	ZNF83	-2.134630796661207	NA	0.03279117981288579	0.30465904144723394	0.5127323062912629	2.229536525470539e-106	2.2100764089765475e-104	24	33	33
ENSG00000196268	ZNF493	2.132319379748837	NA	0.032980599943142806	0.0993989245514411	0.277793348396547	3.620719070449738e-49	6.46788659782735e-48	2	3	3
ENSG00000112343	TRIM38	-2.1323008692339087	NA	0.032982120648623194	0.07659652445804685	0.11259165478728239	4.284704511519518e-19	2.4234300022443344e-18	7	9	9
ENSG00000180846	CSNK1G2-AS1	2.1318468122233316	NA	0.033019441866573504	0.004183821269170349	0.011574187222983614	0.0053096482684231484	0.009137497055212098	10	15	15
ENSG00000120697	ALG5	2.1316318511962886	NA	0.03303712319350586	0.006923880605746004	0.013678708321155595	0.0024286666418762374	0.004375376010246412	1	2	2
ENSG00000014138	POLA2	-2.131148267912305	NA	0.03307692930442734	0.032017398731133184	0.09056135982190221	1.7177175499216506e-15	8.074873427523681e-15	4	5	5
ENSG00000153071	DAB2	2.1299472657356615	NA	0.033175967303067676	0.015184824389597966	0.0179112304952469	0.0005140128209985718	0.0010105245749517948	12	18	18
ENSG00000125485	DDX31	-2.1296056911581474	NA	0.03320418080845709	0.13561428198252645	0.11930128181295263	3.301764088436569e-20	1.9777140186028194e-19	12	16	16
ENSG00000243317	STMP1	-2.1283115149065415	NA	0.033311264018881605	0.027647883369697843	0.1855672277424856	1.1967110355937635e-31	1.1607690921604893e-30	16	19	19
ENSG00000038358	EDC4	-2.12755358195556	NA	0.03337411428649695	0.01079945740091683	0.026727655795149744	2.1142551642681745e-05	4.8713370700033494e-05	8	8	8
ENSG00000196670	ZFP62	-2.126606436696145	NA	0.033452797242795665	0.08351161303064114	0.16852505243322688	1.2663036122202303e-28	1.0945484196554804e-27	8	18	18
ENSG00000149761	NUDT22	-2.1258551711654725	NA	0.03351532053565775	0.19968805161440076	0.027793792824817195	1.4402279363227859e-05	3.3745687771552746e-05	26	32	32
ENSG00000005882	PDK2	2.1256755023513754	NA	0.03353028808908076	0.094717333270443	0.08071227640557196	6.631531090710072e-14	2.839553724708789e-13	32	44	44
ENSG00000183397	C19orf71	2.1251459612850114	NA	0.03357443548831815	0.04030407344694813	0.10999515574248869	1.1498961873197354e-18	6.3817377722803056e-18	5	6	6
ENSG00000124783	SSR1	2.124698755478034	NA	0.03361175738023045	0.09488418546974085	0.10364374387269429	1.2726824348761712e-17	6.723731076922817e-17	17	24	24
ENSG00000096433	ITPR3	-2.1235780328667575	NA	0.0337054440409229	0.10936774665405577	0.2663292668106597	7.117234578579162e-47	1.1758521752221007e-45	32	50	50
ENSG00000170293	CMTM8	2.1228561436624704	NA	0.03376590845482588	0.050389943904415264	0.06884799916189425	5.187443619460431e-12	1.9937129231314865e-11	21	23	23
ENSG00000143390	RFX5	2.120574310745416	NA	0.033957641873787046	0.017201361793658644	0.03872459308286331	2.8297629697885146e-07	7.731018825697505e-07	10	14	14
ENSG00000188191	PRKAR1B	2.11950623473684	NA	0.03404770741315469	0.00902445378988312	0.027532834787455024	1.58209012380787e-05	3.6928356517192277e-05	14	18	18
ENSG00000139505	MTMR6	2.1178965151190727	NA	0.03418383281841066	0.010077212645773683	0.11112823036173874	7.476564697861124e-19	4.185948677885093e-18	5	11	11
ENSG00000088448	ANKRD10	-2.1176101245224963	NA	0.03420810001973343	0.022845293411693564	0.10138503021005822	2.981494490549382e-17	1.5423725194096938e-16	13	22	22
ENSG00000228278	ORM2	-2.1161113181452667	NA	0.03433534111035616	0.03714796134561502	0.14534578686504557	1.325753437357205e-24	9.745111743351353e-24	16	19	19
ENSG00000272462	U91328.1	-2.113886277220137	NA	0.03452498157619556	0.06091645478911884	0.08970216789281746	2.365555890614364e-15	1.1035614245959122e-14	5	6	6
ENSG00000169764	UGP2	-2.1135395297616566	NA	0.03455461533688343	0.011917275809001662	0.02448183571765646	4.750863708918486e-05	0.00010575358481859179	4	6	6
ENSG00000133740	E2F5	-2.112980739614402	NA	0.03460241642911515	0.007957993479296035	0.010066772365977961	0.009355727699835857	0.015530091406880758	6	9	9
ENSG00000145284	SCD5	2.112364198352662	NA	0.03465522330836206	0.06862350907220427	0.12896311346051767	7.981600761906876e-22	5.171003833242955e-21	3	3	3
ENSG00000171136	RLN3	2.1120815113586957	NA	0.03467945851078455	0.013502486170663556	0.01208017564428532	0.004395800530108778	0.007671848492859295	8	8	8
ENSG00000135090	TAOK3	-2.1106057094600956	NA	0.034806216518998505	0.0026804081914189107	0.012538081710527347	0.003706898663331574	0.006524643865079869	8	14	14
ENSG00000072858	SIDT1	-2.1104407614944685	NA	0.03482040860594307	0.05311050299843524	0.08411411094182762	1.88442571755811e-14	8.328870265568048e-14	17	24	24
ENSG00000186862	PDZD7	-2.1103991558128516	NA	0.03482398913002725	0.03924806841109535	0.033918173264941925	1.5921902511424096e-06	4.071040795712119e-06	2	3	3
ENSG00000042445	RETSAT	-2.10987736758522	NA	0.03486892016491513	0.08011219131451076	0.2555645340538146	9.419055748748866e-45	1.4538918725048992e-43	6	8	8
ENSG00000135862	LAMC1	2.109351089791427	NA	0.034914287928000935	0.11547891492294249	0.21145055371761384	2.3187995929817865e-36	2.668798269801655e-35	5	6	6
ENSG00000272572	AL138762.1	2.1093027143104113	NA	0.03491846066323667	0.067036645596784	0.01596483363588491	0.0010470157807509117	0.0019811622668098185	8	9	9
ENSG00000253210	AC040970.1	-2.10910873846359	NA	0.03493519676059296	0.3430144454184383	0.4264309594729224	1.0995669207828244e-82	5.403000895273541e-81	10	14	14
ENSG00000135506	OS9	2.10898310109773	NA	0.034946040316874094	0.03204387465598042	0.03779777143045164	3.9486516843525136e-07	1.0640387764764496e-06	7	8	8
ENSG00000134548	SPX	-2.1089803512263035	NA	0.03494627768592869	0.014492073762659022	0.0454151319988814	2.5477235204849233e-08	7.591817663387653e-08	9	13	13
ENSG00000149782	PLCB3	2.1086828678590455	NA	0.03497196459779834	0.0034421163790740693	0.03148899232021723	3.8122654701243866e-06	9.427042616750267e-06	10	12	12
ENSG00000174840	PDE12	-2.10834699825404	NA	0.035000985433845666	0.008328922574250223	0.01547238838947876	0.0012543223511064512	0.002351631573097686	6	8	8
ENSG00000143889	HNRNPLL	-2.10834360748831	NA	0.035001278517988066	0.0034978197084350017	0.014151705598635026	0.002039377129983403	0.0037173977893373068	9	13	13
ENSG00000187621	TCL6	2.107633604909005	NA	0.03506269445369054	0.0608411023667536	0.06628343477439513	1.3237995044437518e-11	4.9643205120721406e-11	20	26	26
ENSG00000113575	PPP2CA	2.107315643153594	NA	0.03509022827530626	0.00402852171801362	0.0212405860137763	0.00015333088420966252	0.00032251580195161324	4	5	5
ENSG00000157315	TMED6	-2.10580214476803	NA	0.03522154246553993	0.09646421515171398	0.22061229051138212	4.581423740346386e-38	5.6119168373714405e-37	16	18	18
ENSG00000172661	WASHC2C	2.1056894364261907	NA	0.03523133802746454	0.007848577983378631	0.5121176250002932	3.398930321638542e-106	3.330757490615963e-104	5	15	15
ENSG00000005884	ITGA3	-2.104354018453424	NA	0.03534757724361385	0.004326755866544389	0.02782369866516684	1.4248065800562901e-05	3.3430028788323054e-05	14	19	19
ENSG00000162543	UBXN10	-2.104055007143341	NA	0.035373648977727455	0.007379268438880113	0.0219093233915241	0.00012035708392382439	0.000255794228802784	16	19	19
ENSG00000168995	SIGLEC7	-2.103584324375567	NA	0.03541472253026957	0.05890149820882682	0.11701489999520714	7.92382599330736e-20	4.668007281320093e-19	21	30	30
ENSG00000213246	SUPT4H1	-2.1018161284953396	NA	0.03556938575369552	0.038617907309760655	0.029578919925209623	7.576521870469489e-06	1.8246001061182596e-05	2	2	2
ENSG00000148120	AOPEP	2.1016205955777854	NA	0.03558652425305922	0.03121720097437513	0.038422792524595906	3.154066299131342e-07	8.576039791311779e-07	5	8	8
ENSG00000161203	AP2M1	2.101567383652639	NA	0.035591189508208915	0.015972294216860073	0.06045031503100727	1.1074835940023361e-10	3.9183487009585437e-10	8	8	8
ENSG00000095932	SMIM24	-2.1009281406308764	NA	0.035647274728470714	0.01096827887061068	0.02403513019987051	5.5820206347468576e-05	0.00012308868698119308	4	4	4
ENSG00000271780	AL118558.3	-2.1003262116990165	NA	0.03570015502574498	0.20558923024352305	0.19044914706301908	1.5860894602675812e-32	1.6056580964656876e-31	22	33	33
ENSG00000164695	CHMP4C	2.1000674076184844	NA	0.03572291188639236	0.03483284135622527	0.019946137420034003	0.0002451836152424695	0.0005031897819283281	8	8	8
ENSG00000176340	COX8A	2.0997256989538315	NA	0.035752977569130734	0.00660583400392027	0.02835734687209782	1.1758184430074768e-05	2.782407959036183e-05	6	7	7
ENSG00000163684	RPP14	2.0985790600396936	NA	0.03585402385991252	0.05246845743157572	0.09034935657484769	1.85889708600059e-15	8.724199816043821e-15	4	4	4
ENSG00000253829	AC067817.2	-2.098016998353478	NA	0.035903643810790656	0.024572655479287792	0.01222579246599094	0.004163671510302909	0.007289719523244981	19	20	20
ENSG00000113658	SMAD5	-2.097568931075911	NA	0.03594324204033087	0.048435354988736454	0.14890506996005365	3.2505616977542957e-25	2.448128351110602e-24	7	7	7
ENSG00000139629	GALNT6	2.0965541223637456	NA	0.036033064107549286	0.021564880430735657	0.21945799759365678	7.529996802830801e-38	9.132384382725983e-37	13	16	16
ENSG00000196357	ZNF565	-2.0945469395808365	NA	0.03621128622443766	0.011853958693991782	0.013263180134124763	0.0028323804512006973	0.005059107630209432	5	6	6
ENSG00000129355	CDKN2D	-2.0899712477735792	NA	0.03662038258032947	0.07965059105247246	0.0660492271917399	1.4419137902998664e-11	5.391927516321938e-11	30	33	33
ENSG00000112787	FBRSL1	2.089607489623964	NA	0.036653073197035285	0.04311218279840278	0.17844697175705845	2.233523652532155e-30	2.072656770415256e-29	18	21	21
ENSG00000099849	RASSF7	2.0884666612399214	NA	0.036755759712564263	0.022244736329154583	0.026123720779109256	2.628165351610292e-05	6.002185059896777e-05	16	20	20
ENSG00000144895	EIF2A	2.087447840798431	NA	0.036847671277017206	0.20189532944407554	0.2256978853469643	5.0876612734521347e-39	6.434240647376892e-38	19	20	20
ENSG00000175611	LINC00476	2.0863446130151253	NA	0.03694741821885322	0.45105441399770196	0.4534101942563378	1.0947524333765104e-89	6.633890275609108e-88	14	15	15
ENSG00000137965	IFI44	2.0858263947125937	NA	0.03699435158748178	0.024630462288026886	0.019493336990138527	0.0002890090189745533	0.0005877864879500254	8	11	11
ENSG00000268555	AC123912.4	2.0852518612886555	NA	0.03704644456967955	0.5594806643736888	0.5843549969545903	1.815211973008426e-129	3.2426114713668226e-127	28	32	32
ENSG00000180543	TSPYL5	2.0850139012912217	NA	0.037068038702961284	0.0295662598151553	0.051662969943712854	2.674028149417946e-09	8.59065356582397e-09	18	21	21
ENSG00000169242	EFNA1	-2.0843854475778687	NA	0.037125120468051595	0.01040516955523541	0.016462990479221465	0.0008723922843523696	0.001666957318606937	19	25	25
ENSG00000177868	SVBP	-2.0840222349405977	NA	0.03715814478872565	0.16730648241318538	0.37274524869819375	1.1191330451520874e-69	3.719382285138207e-68	17	18	18
ENSG00000166529	ZSCAN21	2.0829853098267086	NA	0.03725256260657087	0.0337589871046064	0.06875954842284145	5.357962286382033e-12	2.0569441515371724e-11	6	10	10
ENSG00000100034	PPM1F	-2.082786192093312	NA	0.037270716742361154	0.25840301724132325	0.3216658808096869	2.732206474682927e-58	6.462704666805175e-57	11	13	13
ENSG00000197013	ZNF429	2.082048525490694	NA	0.03733803756973833	0.5318194436273177	0.5964086130445846	9.677671023966814e-134	2.0239314681708157e-131	12	14	14
ENSG00000135945	REV1	2.0814125575467806	NA	0.0373961602433491	0.06347234825524994	0.07209770721263285	1.5783486517074561e-12	6.2525065900048895e-12	27	37	37
ENSG00000116752	BCAS2	-2.080928630054125	NA	0.03744043914250453	0.1380176592038047	0.0503094682328393	4.3602530806045646e-09	1.3778142634842027e-08	11	13	13
ENSG00000143093	STRIP1	-2.0808568021765743	NA	0.03744701512547105	0.03429318567045414	0.06371154803328025	3.381076421849136e-11	1.2344492135041693e-10	24	29	29
ENSG00000159214	CCDC24	-2.080350365868391	NA	0.037493408265907906	0.2159246463637174	0.27975296587196413	1.4560042130573363e-49	2.6310870653024508e-48	13	15	15
ENSG00000160593	JAML	-2.0802177860896895	NA	0.037505561584881636	0.010342505586660954	0.040636473406128616	1.4228981520435935e-07	3.989092759423833e-07	16	20	20
ENSG00000163576	EFHB	2.0780159693451745	NA	0.03770788832469943	0.008554180840666581	0.486509860236645	9.180920663836245e-99	7.322958533215245e-97	20	27	27
ENSG00000276814	AC004801.6	-2.0756245573249963	NA	0.03792868836736407	0.007240757609201401	0.023205546813661486	7.531988821033676e-05	0.00016385395952290562	11	12	12
ENSG00000135913	USP37	2.075584489856507	NA	0.03793239715975983	0.02230304130362851	0.053392797183333146	1.4306880359314548e-09	4.68312065817685e-09	5	7	7
ENSG00000270210	AC104695.3	-2.075084151244418	NA	0.03797873632496181	0.03701258080825255	0.021427617680852242	0.00014328769594376637	0.00030194650992131355	9	11	11
ENSG00000023839	ABCC2	-2.074675974303123	NA	0.03801657553217307	0.023999954410556777	0.025959511374505466	2.788385439237606e-05	6.354554404981489e-05	15	20	20
ENSG00000105968	H2AFV	2.072373507364688	NA	0.03823062204900991	0.0339394582974192	0.04307148661351495	5.924833127169198e-08	1.717750858796696e-07	6	7	7
ENSG00000267283	AC005306.1	2.072192832984857	NA	0.03824746153167588	0.09978457774837797	0.12180509513343739	1.2628949957208562e-20	7.715492084651572e-20	30	37	37
ENSG00000101294	HM13	2.0713244169113665	NA	0.038328488966424816	0.022222409480843176	0.18992579008123908	1.970880584264679e-32	1.988154772914999e-31	6	8	8
ENSG00000121671	CRY2	-2.071223439564384	NA	0.038337920106708924	0.03577592151739019	0.05462497241809627	9.160047215936447e-10	3.036645074542705e-09	15	19	19
ENSG00000101057	MYBL2	2.0711323770485355	NA	0.038346426907550205	0.12279845993435419	0.08813437160841846	4.2388983397953235e-15	1.9493930713100026e-14	29	35	35
ENSG00000198920	KIAA0753	2.071012144451843	NA	0.03835766115215144	0.14266828231086182	0.2406428306034638	7.339686107540613e-42	1.0258213289177994e-40	16	22	22
ENSG00000225205	AC078883.1	-2.070637148580083	NA	0.03839271783724809	0.019306449830977353	0.03634191333266697	6.663524764245402e-07	1.7621092703476393e-06	3	5	5
ENSG00000160993	ALKBH4	-2.069870089244911	NA	0.038464511618703415	0.11783826385088109	0.18916827164394834	2.698329991098113e-32	2.706062047797751e-31	7	11	11
ENSG00000152969	JAKMIP1	-2.068845164140312	NA	0.03856061871130703	0.03526630904479474	0.155218114522584	2.649432857618826e-26	2.0851364880819296e-25	9	13	13
ENSG00000198740	ZNF652	-2.068411549773769	NA	0.038601340065023075	0.01956021899886248	0.010080768195732568	0.009306378296255888	0.015458323601150388	17	17	17
ENSG00000261654	AL360270.2	-2.0674694527216695	NA	0.038689939732732395	0.0034001394411225455	0.012376925516570577	0.0039358877279756215	0.006907136578699747	7	9	9
ENSG00000124570	SERPINB6	2.0672980974394206	NA	0.0387060734268864	0.21831443524149508	0.3975558225494143	1.5168003867932732e-75	5.965965558054551e-74	19	23	23
ENSG00000064547	LPAR2	-2.0666380547501415	NA	0.03876827216466642	0.09208276051655911	0.24768176353388058	3.2257152370413008e-43	4.6879483559340057e-42	13	17	17
ENSG00000239697	TNFSF12	2.063157395230446	NA	0.03909767652653775	0.07975422678290488	0.18676236192521248	7.304684988241545e-32	7.150002446538484e-31	20	22	22
ENSG00000244701	AC004918.1	-2.063016099307212	NA	0.039111098613410285	0.004966492377585433	0.01644979940804742	0.0008766143407106627	0.0016736873000275166	10	12	12
ENSG00000104381	GDAP1	-2.0623057969606324	NA	0.03917863147663166	0.020545990842023708	0.022599592671377924	9.376247919139663e-05	0.00020166516316860904	11	15	15
ENSG00000227456	LINC00310	2.0608078117432695	NA	0.03932137893137685	0.06721857163717446	0.038347021904766604	3.2411612606692206e-07	8.804478767498252e-07	25	27	27
ENSG00000203760	CENPW	-2.060715966590561	NA	0.03933014547752313	0.0021925809231355966	0.015703798796569225	0.0011521930481895348	0.002170837023006189	4	7	7
ENSG00000164074	ABHD18	-2.0606911202860707	NA	0.039332517322513624	0.02385806689755277	0.018390080330261994	0.00043171502566960565	0.000856686065171033	15	17	17
ENSG00000136720	HS6ST1	-2.0589578442064287	NA	0.039498277029080056	0.05004021409163889	0.06766076778272177	8.005869407182629e-12	3.043508190285411e-11	20	25	25
ENSG00000228672	PROB1	-2.057961893985052	NA	0.0395937914788574	0.026801355754447146	0.07097573561876556	2.3810304557651414e-12	9.324569830079107e-12	6	8	8
ENSG00000140262	TCF12	2.0577314010774814	NA	0.039615924315668787	0.0065358742359708615	0.012675809737967494	0.003521931140312736	0.006216942575936501	11	18	18
ENSG00000158477	CD1A	-2.05673043834381	NA	0.03971216255753778	0.020066159525830702	0.04482164917339166	3.154997144043366e-08	9.333283771467948e-08	3	5	5
ENSG00000135838	NPL	2.056353330612183	NA	0.0397484712550005	1.6485109526733934e-06	0.015826170726347868	0.001101620763681563	0.002079666939275113	1	2	2
ENSG00000204356	NELFE	-2.055323093115909	NA	0.039847808248743025	0.04661568290491426	0.0458568249757954	2.1728879902678055e-08	6.515624435233886e-08	10	10	10
ENSG00000188612	SUMO2	-2.054204074467734	NA	0.039955944227316416	0.004572008573779343	0.042918407220130544	6.260445115284391e-08	1.8101563527569047e-07	6	9	9
ENSG00000132824	SERINC3	-2.0536490394049154	NA	0.04000967214914928	0.029384864463856124	0.010645024924903239	0.007522984784006102	0.01266310032007466	14	22	22
ENSG00000180370	PAK2	2.053330657662831	NA	0.040040519457332766	0.012231339721302924	0.08538811928109179	1.1751913816076518e-14	5.261973107882408e-14	13	19	19
ENSG00000168778	TCTN2	-2.0530913504172417	NA	0.04006371869024963	0.13330901984996507	0.1754315060116076	7.657207047473043e-30	6.940456852913066e-29	5	5	5
ENSG00000171714	ANO5	-2.052553378680533	NA	0.04011591307309126	0.11457053880747298	0.05964089630250142	1.4860846169891504e-10	5.20524205407413e-10	22	30	30
ENSG00000154930	ACSS1	2.0522087449150637	NA	0.040149379975266145	0.06290691231520841	0.03354046858297738	1.8236731309477853e-06	4.6435294020228015e-06	24	28	28
ENSG00000228452	AC098484.1	-2.0509087852180197	NA	0.04027583045041801	0.01407498043652326	0.03660989944938309	6.051665415590676e-07	1.606253060083029e-06	3	5	5
ENSG00000114316	USP4	-2.05022126852685	NA	0.04034284343183185	0.0327124215907519	0.025706489979073724	3.054631890973775e-05	6.939181652975131e-05	15	20	20
ENSG00000174516	PELI3	-2.049815839032836	NA	0.040382405374724865	0.05021295174136968	0.0793922996189922	1.0794455371710262e-13	4.563957474592192e-13	5	5	5
ENSG00000215014	AL645728.1	2.048963560230869	NA	0.04046567829248479	0.030269287064360974	0.04310178592144	5.860567063915838e-08	1.6999807946395923e-07	8	11	11
ENSG00000164331	ANKRA2	-2.048595035735858	NA	0.04050173047997251	0.020492838715673357	0.05891738066629667	1.9325750018635233e-10	6.72928501664113e-10	6	8	8
ENSG00000009844	VTA1	2.0484611323475166	NA	0.04051483678680018	0.018467773376626955	0.018948225550233802	0.00035235035081862206	0.0007070508034388661	10	13	13
ENSG00000261644	AC007728.2	2.0480243474681132	NA	0.0405576137758525	0.12670707245277493	0.17335895355228204	1.7813323850913202e-29	1.5869126790613534e-28	11	12	12
ENSG00000115459	ELMOD3	-2.047915319693244	NA	0.040568297495926255	0.007700789522950809	0.013770789113837832	0.002347392285066784	0.004237413715432661	4	9	9
ENSG00000176209	SMIM19	-2.0463462384885105	NA	0.04072231746578948	0.19012278014358686	0.16354223546080685	9.454128047296285e-28	7.928060727779168e-27	12	13	13
ENSG00000122299	ZC3H7A	2.0450956477965483	NA	0.040845429284616354	0.03981845007804878	0.06710361596995386	9.812688156577566e-12	3.707375836024426e-11	5	7	7
ENSG00000196218	RYR1	2.0450109876651412	NA	0.04085377486329775	0.03753562377199909	0.02085203380033943	0.00017651317003579723	0.0003682959426869311	19	25	25
ENSG00000143569	UBAP2L	-2.0444807027972507	NA	0.04090608186550726	0.00955939356418295	0.021136718392709582	0.00015921059317120157	0.000334350044366022	4	6	6
ENSG00000164346	NSA2	-2.0437278822577127	NA	0.0409804371253779	0.09683689641712069	0.4452496892665315	1.5590737817790917e-87	8.708975988185551e-86	14	17	17
ENSG00000115364	MRPL19	2.0436911586078335	NA	0.04098406720761904	0.11739994476054982	0.03044534125345495	5.548106636028817e-06	1.3511002655674266e-05	12	18	18
ENSG00000152527	PLEKHH2	-2.0436692202388445	NA	0.040986235915191904	0.030303204151596645	0.05355502799577399	1.3491402819137017e-09	4.427173114148119e-09	6	6	6
ENSG00000100425	BRD1	-2.043635594525018	NA	0.04098956015870422	0.018185678378839627	0.02903934766278776	9.199535411319124e-06	2.1969479566733278e-05	7	7	7
ENSG00000002822	MAD1L1	-2.0436198516830952	NA	0.04099111657711783	0.19732885431958777	0.22978938182120912	8.593134705538337e-40	1.1138599173490321e-38	63	81	81
ENSG00000277117	FP565260.3	2.0423089264966143	NA	0.04112089720447741	0.02695452556852746	0.2171568814119419	2.023293521356219e-37	2.4078737403010272e-36	18	27	27
ENSG00000076650	GPATCH1	-2.0421845803039065	NA	0.04113322544121087	0.03786427232961095	0.09940459689165293	6.279538103966705e-17	3.188859903610454e-16	31	40	40
ENSG00000100106	TRIOBP	-2.040653639068019	NA	0.04128526655626867	0.0294300398205462	0.2103354494342846	3.727134620045263e-36	4.258269926659308e-35	12	19	19
ENSG00000132749	TESMIN	2.038718194612534	NA	0.041478160802702384	0.061269332571048093	0.0859455882255844	9.556560416758612e-15	4.3037146687760884e-14	17	22	22
ENSG00000130544	ZNF557	-2.037822504893238	NA	0.041567686866726815	0.010132161430586662	0.01890890741048507	0.00035742590553811446	0.0007168163786777131	20	21	21
ENSG00000168575	SLC20A2	-2.037639376561185	NA	0.04158601105835022	0.03554356240743517	0.041720762904002555	9.633336886013431e-08	2.735134010898085e-07	11	12	12
ENSG00000274979	AC020656.2	-2.036830446991014	NA	0.04166703604187995	0.037450760670966865	0.2606830644502598	9.31005411277513e-46	1.4796859868394877e-44	10	16	16
ENSG00000224397	SMIM25	-2.0341840128600914	NA	0.04193304583515872	0.06925199593356315	0.10949545634038872	1.3900834897920386e-18	7.689852182723765e-18	13	17	17
ENSG00000277283	AC004812.2	2.0331866596603883	NA	0.042033668318341946	0.0013528357438960142	0.0227310753582459	8.940951914419993e-05	0.00019284163549287945	8	12	12
ENSG00000151164	RAD9B	-2.03227380500146	NA	0.042125944802664884	0.06540980895194809	0.09319698581716873	6.425719731239521e-16	3.078923377229018e-15	4	5	5
ENSG00000157778	PSMG3	2.0313521614962	NA	0.04221928354381157	0.03041037113466358	0.12352176872068076	6.524877644511612e-21	4.03662073325143e-20	9	11	11
ENSG00000125901	MRPS26	2.030945431566881	NA	0.04226053041883624	0.02353557161779658	0.02586370628193665	2.886346913366436e-05	6.571689221630512e-05	23	30	30
ENSG00000143869	GDF7	2.0299586106279257	NA	0.04236074660082944	0.14814637080131118	0.23831421436530015	2.050694057465423e-41	2.8156407038810676e-40	16	21	21
ENSG00000227076	AL158166.1	2.029853350857888	NA	0.04237144806744213	0.0050884630630549915	0.013925901717707698	0.002216654720284831	0.004016208325215485	13	17	17
ENSG00000146426	TIAM2	-2.0297254276209635	NA	0.04238445674370448	0.27657905306956193	0.30719687402448026	3.220454708353638e-55	6.96438559817863e-54	36	44	44
ENSG00000241563	CORT	-2.0293918879399833	NA	0.04241839070533312	0.0377605508237553	0.05083629257377478	3.6047807523109287e-09	1.1439375485081442e-08	6	8	8
ENSG00000160783	PMF1	-2.0290218456215676	NA	0.04245606529240718	0.010922690119874364	0.02989261992106525	6.768135830564021e-06	1.636356426876391e-05	6	11	11
ENSG00000122705	CLTA	2.0288319743062035	NA	0.04247540737184286	0.00925840512836066	0.01241377338870626	0.0038822953008681104	0.006820764482592688	13	16	16
ENSG00000149503	INCENP	2.0268036241841743	NA	0.04268249968707959	0.022543882847209613	0.06437295362971124	2.657067952966092e-11	9.78652455442773e-11	11	14	14
ENSG00000186184	POLR1D	-2.0262540880926747	NA	0.04273875348381767	0.10559564366344054	0.25930281082456874	1.740387772839679e-45	2.740671250360666e-44	22	27	27
ENSG00000077458	FAM76B	-2.0258853312465406	NA	0.042776536772404644	0.004607296779897003	0.11631197509201033	1.0366691833401364e-19	6.069593658279276e-19	2	4	4
ENSG00000168754	FAM178B	-2.0256492886259094	NA	0.0428007368161827	0.008529667023562592	0.011069876580103409	0.006413277182173074	0.010916257111373303	3	6	6
ENSG00000136381	IREB2	2.0240980949962593	NA	0.04296005959843704	0.0848914908318415	0.2132049070759802	1.0975371771707625e-36	1.2769107904546408e-35	4	5	5
ENSG00000182247	UBE2E2	-2.0239179676862777	NA	0.042978592882880404	0.029922692373492307	0.048596902408510216	8.090428576254488e-09	2.506191467741839e-08	10	14	14
ENSG00000118855	MFSD1	2.0234568399567103	NA	0.043026069076376676	0.011250816380409917	0.026383513193172975	2.393311423321441e-05	5.486284934973853e-05	14	19	19
ENSG00000176244	ACBD7	-2.0228655511410265	NA	0.04308701108103873	0.015178109171749934	0.022334757748422276	0.0001031866716579383	0.00022105536942685622	13	15	15
ENSG00000084112	SSH1	-2.02185728365971	NA	0.04319109783236733	0.008700944962198984	0.014233030794954695	0.001979101055058326	0.003614826285354695	3	3	3
ENSG00000060749	QSER1	2.021579841148082	NA	0.04321977638163089	0.1274946768485001	0.0742825813345172	7.079610989351885e-13	2.8573369935607316e-12	28	34	34
ENSG00000066583	ISOC1	-2.02103189863806	NA	0.0432764631232125	0.01606122063082082	0.08361444944519131	2.2674770681483805e-14	9.96794776766895e-14	6	7	7
ENSG00000181896	ZNF101	2.0208664672321697	NA	0.04329358997469128	0.010896598686802771	0.01993661882926872	0.0002460323361820974	0.000504690015931434	16	19	19
ENSG00000124233	SEMG1	2.020727240302604	NA	0.043308008356059316	0.05228478414390492	0.052326419578025536	2.103883287400038e-09	6.797191879356303e-09	9	13	13
ENSG00000088726	TMEM40	-2.02063024072871	NA	0.04331805605802297	0.013018865364109958	0.011917492688468114	0.0046707239105346545	0.008113679532187884	6	8	8
ENSG00000167004	PDIA3	-2.0200005356142956	NA	0.04338333197757744	0.05428941134170935	0.05180433410219997	2.540848373680292e-09	8.17658261592106e-09	15	22	22
ENSG00000168090	COPS6	2.019195070790083	NA	0.04346694845670275	0.0423635300735422	0.08954895167387264	2.504410921829955e-15	1.1664351683449728e-14	4	5	5
ENSG00000181481	RNF135	-2.0183398723602295	NA	0.0435558768265621	0.0002860555242182696	0.011085521010733531	0.006375756192845218	0.010856701712948332	1	2	2
ENSG00000179833	SERTAD2	2.018294357805194	NA	0.043560613991416586	0.012912684363835955	0.036862069161152214	5.527306614043665e-07	1.469805878806556e-06	6	6	6
ENSG00000172270	BSG	2.0180298659119287	NA	0.043588150978972215	0.20062147362068483	0.24738147491106494	3.6878512489570195e-43	5.341466306449656e-42	15	18	18
ENSG00000177613	CSTF2T	2.0172370518338516	NA	0.04367078116655543	0.006995899887861621	0.08810027273629165	4.292976718631932e-15	1.9705636442135707e-14	6	10	10
ENSG00000118777	ABCG2	-2.0172277606913482	NA	0.04367175030954325	0.07845064874547644	0.08727875056598938	5.8256956378635375e-15	2.657044002492601e-14	23	28	28
ENSG00000174136	RGMB	-2.0147645247726707	NA	0.043929327740309214	0.005349973248050848	0.0179222715228301	0.0005119479116155154	0.0010068113229695498	4	7	7
ENSG00000042493	CAPG	2.0139322591547115	NA	0.04401664609207609	0.09728581573742491	0.2645982857794806	1.5687058895197336e-46	2.542697287275417e-45	21	31	31
ENSG00000204219	TCEA3	-2.0137833955581037	NA	0.04403227976960667	0.026295408888481298	0.045969744131838075	2.0862481331511784e-08	6.268980065780543e-08	12	14	14
ENSG00000176749	CDK5R1	2.01240731754182	NA	0.04417701776008628	0.02688310785990955	0.1393378726479955	1.4046182066677315e-23	9.868003943525165e-23	15	20	20
ENSG00000128872	TMOD2	-2.011590225485627	NA	0.04426315061839679	0.27796639371643295	0.24504912836279494	1.04143184752362e-42	1.4845814424923158e-41	20	22	22
ENSG00000171476	HOPX	2.010637571856498	NA	0.044363752462665634	0.07638678874223208	0.07303438550327299	1.1194518426402866e-12	4.472851735656634e-12	20	27	27
ENSG00000255517	AP002748.4	-2.0102034251664618	NA	0.044409663054680464	0.04411349947338966	0.11566393359961248	1.3278794162696082e-19	7.719255630375428e-19	10	11	11
ENSG00000124459	ZNF45	-2.0101460795084174	NA	0.04441573029895659	0.020452344118770213	0.015313787782486305	0.0013295504659892707	0.0024837103421840962	13	15	15
ENSG00000102572	STK24	2.0099486307793613	NA	0.04443662597852232	0.12948427495280873	0.19443491010583444	3.019740543789733e-33	3.119610276231936e-32	9	10	10
ENSG00000102763	VWA8	2.008849905845712	NA	0.044553053823606595	0.05452561969986054	0.09663375769249918	1.7761969908273314e-16	8.767991420753572e-16	5	6	6
ENSG00000261587	TMEM249	-2.008555847872007	NA	0.04458425768881134	0.046491001843496194	0.02155315318451649	0.00013691980632559174	0.0002891316043193662	11	13	13
ENSG00000268240	AC123912.2	2.008159927302219	NA	0.04462629979206779	0.15575904740616112	0.26457760870856917	1.5835679444670033e-46	2.5643632369843852e-45	17	23	23
ENSG00000267751	AC009005.1	2.0077402210434596	NA	0.04467090416946416	0.23761863659405094	0.4677916121960878	1.4619128855747082e-93	9.75499769444384e-92	22	33	33
ENSG00000162572	SCNN1D	-2.0071796787072986	NA	0.04473053458277413	0.0316916906793564	0.030261494194492946	5.9272939831446265e-06	1.4385389826910161e-05	14	25	25
ENSG00000171169	NAIF1	2.0067996202634095	NA	0.044771003329062226	0.0023898095838183558	0.010541966768097297	0.007820509460055242	0.01312911568580395	2	4	4
ENSG00000089022	MAPKAPK5	-2.006117515275172	NA	0.04484371153859753	0.04970978003492397	0.015910130551191223	0.0010682238463627432	0.0020195095073613366	8	9	9
ENSG00000145425	RPS3A	2.0058142259682676	NA	0.044876072288967984	0.06069984355596078	0.034846504702097984	1.140525350055586e-06	2.9554048395441594e-06	14	17	17
ENSG00000152782	PANK1	-2.0056557277193616	NA	0.044892991771951746	0.006726003092466715	0.016619026549063328	0.000823978015463218	0.001578991952975609	4	5	5
ENSG00000204977	TRIM13	-2.005490922091803	NA	0.04491059026427089	0.04427106459065542	0.09969966406761331	5.62042858559788e-17	2.866034190140293e-16	7	9	9
ENSG00000040633	PHF23	2.005144834518432	NA	0.044947565582352376	4.572558167963179e-05	0.03267975642540549	2.4848123928448374e-06	6.250850480401367e-06	1	3	3
ENSG00000170464	DNAJC18	2.0047124766523097	NA	0.04499379391417286	0.1492697435177945	0.11279785296224744	3.9611818005196214e-19	2.246372575962665e-18	7	8	8
ENSG00000144741	SLC25A26	2.004424641579841	NA	0.04502459188343437	0.06942040103934284	0.03723695356726056	4.830538682230555e-07	1.291331377421228e-06	20	23	23
ENSG00000163833	FBXO40	2.003214251345954	NA	0.04515429663664079	0.009318891145980807	0.062370545036108074	5.509123558591376e-11	1.9835389440748163e-10	7	9	9
ENSG00000162542	TMCO4	2.002880016929768	NA	0.04519016846787651	0.06596747677408835	0.07350816920152974	9.407965511027475e-13	3.779273847472714e-12	17	21	21
ENSG00000118200	CAMSAP2	-2.00201301239818	NA	0.04528333205256294	0.0037552041384506644	0.027075190293358278	1.8655080030688514e-05	4.326696881880948e-05	6	9	9
ENSG00000137764	MAP2K5	-2.0010067993688563	NA	0.04539165715459218	0.18933736167888504	0.22133423103914895	3.3564131779948447e-38	4.132026531904781e-37	28	37	37
ENSG00000163959	SLC51A	2.000748338399656	NA	0.04541951731778335	0.014818699166755099	0.02621882115060636	2.5396279115662378e-05	5.809267581092359e-05	7	8	8
ENSG00000157578	LCA5L	2.00035323511262	NA	0.0454621343571559	0.04005906617463588	0.17772745657309397	2.998033616494055e-30	2.774596788411039e-29	9	13	13
ENSG00000133048	CHI3L1	-1.9999083346209459	NA	0.04551016300854455	0.030943559833087813	0.25579081697755107	8.505877332663351e-45	1.3153046923159946e-43	12	13	13
ENSG00000265992	ESRG	1.9997803663943898	NA	0.04552398556715369	0.03632055861637366	0.31204758171005686	3.057507330591248e-56	6.827238699519442e-55	11	14	14
ENSG00000004838	ZMYND10	-1.999265265896123	NA	0.04557966021891354	0.008994683158140808	0.020045856981846782	0.00023646710586154563	0.0004861736480541477	8	10	10
ENSG00000160613	PCSK7	-1.998853196115748	NA	0.04562424009145557	0.030770992279815158	0.08973423633562741	2.3374797874378747e-15	1.0907602959121664e-14	15	17	17
ENSG00000172005	MAL	-1.9986944365315373	NA	0.04564142533831503	0.01351114731374238	0.024360098221924243	4.964223430248102e-05	0.00011021681461072592	6	6	6
ENSG00000277791	PSMB3	-1.998225650164037	NA	0.04569220188459725	0.08612205004986066	0.21780039705130777	1.535103936639413e-37	1.8332519087346305e-36	34	42	42
ENSG00000184990	SIVA1	-1.9981840053899091	NA	0.04569671493491508	0.01739389231419323	0.0482527446418639	9.159953302236647e-09	2.823728908503618e-08	7	11	11
ENSG00000131507	NDFIP1	1.9980095039267853	NA	0.04571562976844208	0.0024944510192399546	0.03808064832747118	3.5668714394335765e-07	9.651037916510951e-07	4	6	6
ENSG00000023892	DEF6	1.997582519046984	NA	0.0457619399953676	0.027025576288810003	0.24437915938232715	1.4024498098644104e-42	1.9959013933082799e-41	7	9	9
ENSG00000173578	XCR1	-1.9973288770055369	NA	0.04578946839016286	0.054438725521950664	0.0836957425721457	2.2002419243867085e-14	9.684791776516341e-14	25	27	27
ENSG00000181016	LSMEM1	1.9964822759737213	NA	0.04588145309787676	0.07683565216899448	0.08474674856765319	1.4906512628796515e-14	6.626018275563281e-14	20	26	26
ENSG00000265975	AC002091.1	1.995519204801096	NA	0.045986281694281275	0.11764247067156836	0.11889758260516856	3.8542519583858344e-20	2.300611445679035e-19	21	25	25
ENSG00000145075	CCDC39	-1.9946705619899145	NA	0.04607882209563938	0.006312353113281096	0.012094694673368041	0.0043720774902803365	0.007631998868161389	14	17	17
ENSG00000123454	DBH	1.9943884673167167	NA	0.04610961786739746	0.06277145651855338	0.07497697524774866	5.485484331536198e-13	2.227049498141909e-12	25	30	30
ENSG00000134077	THUMPD3	1.993878290641358	NA	0.04616535696324644	0.13980893655785462	0.13145403543344608	3.038207663839409e-22	2.001622098623973e-21	5	5	5
ENSG00000183542	KLRC4	1.9936418244115417	NA	0.04619121119979074	0.05640912634441311	0.07335000799695678	9.970250698811144e-13	3.998592825863244e-12	13	21	21
ENSG00000267757	EML2-AS1	-1.993514010799978	NA	0.04620519088522782	0.0005285360234928303	0.4461475187180897	9.067349546705014e-88	5.148873423061069e-86	9	11	11
ENSG00000090372	STRN4	1.9931105973267766	NA	0.0462493378298787	0.10078347587150635	0.1297193619877114	5.954633152764024e-22	3.881262027242503e-21	55	71	71
ENSG00000177989	ODF3B	-1.9922183506279667	NA	0.04634710565686374	0.09777334299940958	0.19471931605359408	2.6818609836023187e-33	2.777248430422474e-32	25	28	28
ENSG00000105355	PLIN3	-1.9904585555069636	NA	0.04654044507459613	0.014006415999242372	0.013307602980545416	0.00278615843284852	0.004981216739461975	12	12	12
ENSG00000163702	IL17RC	1.9899999199253404	NA	0.04659094432127304	0.0518045911180417	0.18393622735552537	2.344632346831117e-31	2.2563468078455013e-30	20	31	31
ENSG00000140299	BNIP2	-1.989869957714858	NA	0.04660526252676211	0.015629440610518415	0.030591202758448406	5.264613452679948e-06	1.2849822957587307e-05	3	3	3
ENSG00000123636	BAZ2B	-1.9897515753824366	NA	0.046618308176146095	0.014095792481753276	0.238843996666581	1.623672688824274e-41	2.2437037019055175e-40	10	14	14
ENSG00000179253	AL162457.1	1.9888422170035114	NA	0.04671862134202743	0.03711870525831031	0.09497863722440363	3.3010661183312674e-16	1.6077813934468307e-15	11	13	13
ENSG00000164849	GPR146	-1.9887734849307541	NA	0.04672621069436348	0.10102159603676007	0.2733278331923001	2.8602794438474344e-48	4.964669249244903e-47	22	40	40
ENSG00000103995	CEP152	-1.9886125728464976	NA	0.04674398256354811	0.034630382742665125	0.04134271421182918	1.103684064777624e-07	3.121099676234616e-07	11	12	12
ENSG00000177697	CD151	1.9884670340843444	NA	0.04676006143105607	0.3519665960077203	0.6806392543041301	1.006142358376417e-167	7.842879683544171e-165	13	19	19
ENSG00000136247	ZDHHC4	-1.9881100281001067	NA	0.04679952253852512	0.0039439440014979715	0.2592616526152803	1.7731280257978235e-45	2.789667203156594e-44	8	18	18
ENSG00000213445	SIPA1	-1.9871309189930424	NA	0.04690789069382669	0.05060809041887062	0.0645246911155003	2.5141225380818547e-11	9.275965448701748e-11	24	30	30
ENSG00000205937	RNPS1	1.9858675330994626	NA	0.04704803461020163	0.05902274357848215	0.09174925377211961	1.1031051772939215e-15	5.234408047983802e-15	8	10	10
ENSG00000188897	AC099489.1	-1.9853719102842635	NA	0.047103108791209734	0.033427922101483265	0.14430255482476392	1.9996243362737853e-24	1.4617032285916088e-23	22	28	28
ENSG00000002549	LAP3	-1.9852590555028247	NA	0.047115656922305744	0.29399579158293176	0.3583925792172742	2.1828773895544417e-66	6.567397254994582e-65	11	13	13
ENSG00000139174	PRICKLE1	1.985001416500571	NA	0.04714431390156277	0.01657133028296855	0.02124024728021434	0.00015334970030917182	0.00032251582175643704	9	9	9
ENSG00000100241	SBF1	-1.9849701382117333	NA	0.047147793958269964	0.020476684075823818	0.019026203100315702	0.0003424976820998385	0.0006891344304036291	20	23	23
ENSG00000267317	AC027307.2	1.9848987257880386	NA	0.04715574019265225	0.010538622925476051	0.02111369845062917	0.00016054405283911875	0.00033690283432917864	9	10	10
ENSG00000156958	GALK2	1.9844808670455334	NA	0.04720225893597361	0.10514199593210044	0.12117335339422786	1.6098277340314746e-20	9.761999933134992e-20	10	12	12
ENSG00000133069	TMCC2	-1.9844005977855832	NA	0.047211199448083246	0.02280576376773433	0.019869974693668177	0.00025205791967745445	0.0005164943559025769	9	9	9
ENSG00000142039	CCDC97	1.9840478897094727	NA	0.047250501489924816	0.006460462952093495	0.012986108798656543	0.00313873913641995	0.005571497510657874	1	1	1
ENSG00000002933	TMEM176A	1.983597860616681	NA	0.0473006879014567	0.5797452650946917	0.643178370086862	1.2692769330786677e-151	4.353366025073214e-149	24	28	28
ENSG00000262663	AC087222.1	-1.9832076307613107	NA	0.047344241894091414	0.12983920865536755	0.09101467881307702	1.4507042971664025e-15	6.844051717223283e-15	59	80	80
ENSG00000169169	CPT1C	-1.982388737003322	NA	0.04743574919533174	0.014493036955208781	0.04511332913593315	2.8403396655100145e-08	8.44176515144389e-08	13	17	17
ENSG00000244617	ASPRV1	1.982261297441414	NA	0.04745000329612595	0.07229508218344648	0.12318908893621437	7.416372320857145e-21	4.573296257834563e-20	12	14	14
ENSG00000273018	FAM106A	1.9821000994543956	NA	0.04746803843171422	0.3319983967142806	0.3976321724574908	1.4537931508992286e-75	5.731287067763419e-74	7	11	11
ENSG00000143546	S100A8	-1.981880733128499	NA	0.04749259080942854	0.015140972812731465	0.04906391900723952	6.835745203948498e-09	2.129449491417126e-08	3	3	3
ENSG00000176731	RBIS	-1.9812410256961706	NA	0.047564250462653654	0.011352262790664938	0.09103949282999067	1.437347177954875e-15	6.782902244014352e-15	7	10	10
ENSG00000182858	ALG12	1.9806767779420764	NA	0.04762753259602872	0.021063302709705755	0.05028249441346317	4.402931575025548e-09	1.3902757057652943e-08	25	33	33
ENSG00000111897	SERINC1	-1.980654367325901	NA	0.047630047476748975	0.04215385604260799	0.09352421943754027	5.686288601618565e-16	2.7314891660828227e-15	12	14	14
ENSG00000157111	TMEM171	-1.9804505420630008	NA	0.047652925521630925	0.03573399165955114	0.04749534488983905	1.2037297671173753e-08	3.6776700118111296e-08	10	11	11
ENSG00000224389	C4B	1.9802230077056506	NA	0.04767847566763265	0.19693935005668456	0.22002432658760832	5.901452495404816e-38	7.198009163847596e-37	10	10	10
ENSG00000185324	CDK10	-1.977856314671427	NA	0.04794491837887099	0.4318645766617837	0.5124728790066261	2.663986487806311e-106	2.6255577172063466e-104	17	23	23
ENSG00000261087	AP003469.4	1.9777386283964713	NA	0.047958200111796294	0.02250953918342225	0.014781383800744913	0.001617050648785167	0.0029824480077454106	19	23	23
ENSG00000106263	EIF3B	1.977439014150976	NA	0.047992027666020794	0.012160467943852064	0.020582194585105615	0.0001946545728173792	0.00040422999143197334	3	5	5
ENSG00000148803	FUOM	1.9768924533798882	NA	0.0480537880434016	0.03643777781227173	0.054646729560122155	9.088183498609143e-10	3.0151530047910272e-09	24	35	35
ENSG00000133243	BTBD2	1.9765238264657357	NA	0.048095479915179117	0.09261884536297359	0.10771044996235932	2.7351819466290652e-18	1.4933344540828348e-17	29	33	33
ENSG00000263335	AF001548.2	1.9758281572507415	NA	0.04817424321988549	0.41072273153542155	0.5891544996813989	3.736409565539685e-131	7.041284355982424e-129	31	42	42
ENSG00000182670	TTC3	-1.9744342605313359	NA	0.04833238559494583	0.3333639857771579	0.13608431351973457	5.010687121321527e-23	3.420711522434031e-22	15	15	15
ENSG00000001460	STPG1	1.9741395511044495	NA	0.048365877177556624	0.04688339394424685	0.07312202020616122	1.0840286936498708e-12	4.336367638768751e-12	8	9	9
ENSG00000124767	GLO1	-1.9740523996132284	NA	0.04837578504438875	0.0651119007583559	0.0974960857570915	1.2855430414938825e-16	6.391933203415074e-16	12	16	16
ENSG00000125826	RBCK1	1.9738991711157323	NA	0.04839320904680008	0.05226974695416908	0.12333696297267381	7.00602301524882e-21	4.328036336041139e-20	5	8	8
ENSG00000254427	LINC02696	1.973714398241597	NA	0.0484142270507906	0.013689096399148334	0.0442280905066929	3.906928388585691e-08	1.1480451496891025e-07	15	21	21
ENSG00000197256	KANK2	1.9734914156015135	NA	0.048439601642767824	0.12145726240062486	0.1535934470302697	5.0593300227976974e-26	3.9348050141023906e-25	7	9	9
ENSG00000203804	ADAMTSL4-AS1	1.9724692995837743	NA	0.04855605761864986	0.12035833493649638	0.040588633830284736	1.447593249226845e-07	4.05501088386004e-07	31	43	43
ENSG00000106565	TMEM176B	1.972303709264111	NA	0.04857494645679627	0.5272301591538326	0.6598420174947363	1.4477000184874855e-158	6.709893950551862e-156	21	25	25
ENSG00000258711	AL358334.2	-1.9711460679237922	NA	0.04870717068464038	0.04171286382482564	0.0132458203368784	0.00285065370665085	0.005088566713371024	12	17	17
ENSG00000185736	ADARB2	-1.970885267391532	NA	0.04873700064129309	0.3280215402912989	0.48680678162482405	7.565781995197796e-99	6.062878291385375e-97	21	26	26
ENSG00000143458	GABPB2	1.9705044941532872	NA	0.04878058043217222	0.04834936057031797	0.07268109210213003	1.2743617154252608e-12	5.071717117156602e-12	5	7	7
ENSG00000090565	RAB11FIP3	1.97023686564414	NA	0.04881123029561074	0.0055386960918328305	0.011455100742916705	0.0055514730565209705	0.009524983636446036	4	6	6
ENSG00000158623	COPG2	-1.969819925576233	NA	0.0488590121149164	0.3423949688782703	0.38650261216364035	6.671722489636839e-73	2.4343269994634498e-71	20	23	23
ENSG00000076826	CAMSAP3	-1.968889568320454	NA	0.04896577371903424	0.007083460354187442	0.14208214273322914	4.788022150905064e-24	3.43053213004426e-23	5	6	6
ENSG00000167447	SMG8	-1.968642361577278	NA	0.04899417442337922	0.03275439202392562	0.032291554421501244	2.856877539477767e-06	7.152203346642953e-06	4	4	4
ENSG00000257261	AC008014.1	-1.968576620567582	NA	0.049001729501309654	0.011439724498829766	0.2184883662413366	1.142420734426927e-37	1.3729063191792132e-36	13	19	19
ENSG00000126254	RBM42	1.9672404973889046	NA	0.04915549125680067	0.0024456285492509278	0.011474216210359862	0.005511914185284251	0.009460896443142791	2	3	3
ENSG00000270681	AC095055.1	1.9663682991949107	NA	0.04925608254469581	0.028788523269784514	0.05097472770012095	3.428951048462532e-09	1.0911687053272213e-08	17	20	20
ENSG00000070882	OSBPL3	-1.9648704381370037	NA	0.0494292350209346	0.026518808259882273	0.020195903168550623	0.00022393467162844564	0.00046162467649431597	29	36	36
ENSG00000256092	SBNO1-AS1	1.9644343248946883	NA	0.0494797455150838	0.20240426266983894	0.14682282931650553	7.402961307016673e-25	5.4886892976233866e-24	18	29	29
ENSG00000258303	AC012464.2	-1.9644230476857094	NA	0.049481052211849855	0.04909597434218705	0.18747145264743095	5.44826362112533e-32	5.366586607620809e-31	7	12	12
ENSG00000167792	NDUFV1	1.964243320241764	NA	0.04950188124265556	0.01966461676916827	0.014596676082468845	0.0017308463399896	0.0031820630236365404	6	6	6
ENSG00000139631	CSAD	-1.9641079916652378	NA	0.04951756963922835	0.030371916151484418	0.015141901073779896	0.0014162349983912396	0.002633595097312011	8	8	8
ENSG00000232093	DCST1-AS1	1.9640281138570133	NA	0.049526831686019526	0.028464001631732933	0.0508729302347626	3.5573888004724507e-09	1.1301530296276779e-08	4	5	5
ENSG00000064652	SNX24	1.963281394100922	NA	0.049613486162187755	0.007543901980735643	0.02196805514253335	0.00011782594355151153	0.00025066333035167736	7	14	14
ENSG00000188976	NOC2L	-1.9630631136662067	NA	0.04963884092609398	0.034735889542448155	0.056988840256842734	3.890289357763264e-10	1.3276531780354669e-09	11	16	16
ENSG00000021488	SLC7A9	1.9630055990861848	NA	0.04964552344626059	0.15756770030268177	0.10883347845995817	1.786953502420955e-18	9.837709667100146e-18	16	21	21
ENSG00000103152	MPG	-1.962325543913029	NA	0.04972459510875083	0.008626292435214046	0.015100387042980286	0.0014380130836780488	0.0026717753382442967	17	22	22
ENSG00000083520	DIS3	1.9604742032223903	NA	0.04994039027970996	0.032950606121984916	0.016417935871727258	0.0008868980516985816	0.001691250382361723	14	20	20
ENSG00000144161	ZC3H8	-1.9602165222167969	NA	0.04997048814029013	0.0010042072356324832	0.023059329126800504	7.940647135429515e-05	0.0001723941735985324	1	3	3
ENSG00000145555	MYO10	-1.960195576472237	NA	0.04997293532990843	0.061462519926095034	0.06837690662253557	6.162446615106552e-12	2.3552439715280202e-11	26	32	32
ENSG00000136478	TEX2	1.9596024923215591	NA	0.0500422698475405	0.012453082508914103	0.019384522820424684	0.00030066560319918687	0.000610263277223678	7	10	10
ENSG00000110031	LPXN	-1.957535635210882	NA	0.050284526374099026	0.0070404369441159865	0.01567704193075384	0.001163559254868823	0.0021910483871467492	6	6	6
ENSG00000137216	TMEM63B	1.957112283768294	NA	0.050334268530701186	0.04328707760721836	0.167356378957796	2.0312340101688094e-28	1.73907299253045e-27	14	15	15
ENSG00000239839	DEFA3	-1.9570895525130574	NA	0.0503369405313691	0.36427862359542434	0.3413422899029994	1.425341142026332e-62	3.7837732576794994e-61	58	80	80
ENSG00000029639	TFB1M	-1.9569420158163207	NA	0.05035428598088862	0.02041190289614762	0.014739039162513115	0.001642452141885457	0.0030272189154569367	29	33	33
ENSG00000228382	ITPKB-IT1	-1.9563365021846342	NA	0.050425526886572744	0.028741145306472878	0.05812484200663344	2.576615098361839e-10	8.895987985062849e-10	14	16	16
ENSG00000139624	CERS5	1.9557426886685367	NA	0.0504954732396451	0.026709119830790898	0.011613771626736168	0.005231659863012121	0.009010518729616838	7	11	11
ENSG00000101605	MYOM1	1.9549121716908104	NA	0.050593437666403486	0.1693957687088447	0.25958008769734986	1.5349912702718868e-45	2.42167114019251e-44	55	77	77
ENSG00000266498	AC055811.3	1.954327106761732	NA	0.05066254511721801	0.044971152103711894	0.025636281972392528	3.132925556788433e-05	7.104805656356102e-05	29	30	30
ENSG00000184445	KNTC1	1.9536759937269959	NA	0.05073954708118252	0.03494701702326767	0.019627764388144783	0.0002752338859014384	0.0005613684478263281	12	18	18
ENSG00000183336	BOLA2	-1.9534809783932958	NA	0.05076262906498017	0.15401458541479018	0.16919846497434987	9.641827431823428e-29	8.367798513579957e-28	29	39	39
ENSG00000165006	UBAP1	1.9531291927684888	NA	0.050804288599098864	0.026227780316574214	0.05229533756814711	2.127656850618879e-09	6.872381485469496e-09	11	11	11
ENSG00000232803	SLCO4A1-AS1	-1.952487847090173	NA	0.050880312420383066	0.011408935059363974	0.010076695152894489	0.009320712381937782	0.015475970846273654	7	8	8
ENSG00000189306	RRP7A	1.9523631932784282	NA	0.05089509968530835	0.641390923548863	0.34752827268496206	6.043557638851034e-64	1.668936714149056e-62	74	98	98
ENSG00000162892	IL24	1.9506462167846557	NA	0.05109914535829031	0.0012931368313073598	0.045941169595114906	2.1078409544332872e-08	6.330536694847012e-08	2	4	4
ENSG00000184903	IMMP2L	-1.9504334014146598	NA	0.05112448400736467	0.04592078362527864	0.076357664043866	3.301616214518923e-13	1.3555043443328945e-12	8	10	10
ENSG00000275963	AC008115.4	1.9498684679725224	NA	0.05119179827894203	0.012980072712861484	0.02473174781242833	4.341232432315076e-05	9.708893450935215e-05	18	24	24
ENSG00000179941	BBS10	1.9492445715104754	NA	0.05126622446249055	0.002430238325856471	0.020848794470106992	0.0001767205493856011	0.00036868378362696754	9	10	10
ENSG00000078699	CBFA2T2	1.9491048488349179	NA	0.051282904742658376	0.024674321144548223	0.018078037459153685	0.0004836904960554734	0.0009541939856039703	10	12	12
ENSG00000184897	H1FX	1.949081936440855	NA	0.051285640488524915	0.005890330802834849	0.021027933062844596	0.00016561162337864143	0.00034681569536211033	7	8	8
ENSG00000142655	PEX14	-1.9487443995183131	NA	0.05132595664513018	0.02045004474804855	0.07711263677402952	2.500648776813511e-13	1.0360866362303674e-12	7	9	9
ENSG00000067208	EVI5	1.947946533564861	NA	0.051421361006896746	0.05617239970797851	0.07132776242107926	2.09294238435004e-12	8.222650389282665e-12	8	9	9
ENSG00000146109	ABT1	1.9477784775373477	NA	0.051441475123784844	0.08774027616794824	0.11203394919694742	5.297916194109235e-19	2.9846900398416317e-18	8	12	12
ENSG00000198837	DENND4B	-1.9473701616496486	NA	0.05149037265510632	0.1119227108066298	0.13772616784394054	2.6388348564773288e-23	1.831379156362999e-22	5	7	7
ENSG00000182648	LINC01006	1.9464743307442727	NA	0.05159778845649561	0.07306946811535972	0.07409183000564082	7.593353364535278e-13	3.0610817312744585e-12	13	20	20
ENSG00000082196	C1QTNF3	-1.946140303990917	NA	0.051637888349381475	0.005159817340688385	0.011559023996589125	0.00533983474745236	0.009185758459630908	2	2	2
ENSG00000154845	PPP4R1	-1.9457030907750454	NA	0.05169041517628137	0.045609220126822766	0.10176340638524628	2.5855750001080758e-17	1.3411985988158922e-16	17	22	22
ENSG00000164038	SLC9B2	1.9454395108858817	NA	0.05172210327953702	0.0028211390444965235	0.014195188500077014	0.0020069213745070843	0.0036629091795893983	2	2	2
ENSG00000277767	AL442128.2	-1.9448514265431205	NA	0.05179286255415359	0.12296961425461705	0.08344199088187006	2.4169753934595933e-14	1.0606118480664935e-13	4	5	5
ENSG00000142188	TMEM50B	-1.944756102315867	NA	0.0518043397466694	0.23856593562042683	0.16846691230269648	1.2964445057543346e-28	1.1200366160796515e-27	13	15	15
ENSG00000205571	SMN2	1.9447457108239719	NA	0.05180559102787062	0.2060815931614643	0.1582120034434418	8.018586544943534e-27	6.428739628762818e-26	43	63	63
ENSG00000184574	LPAR5	1.943274974822998	NA	0.051982943483391025	0.00010756434484386702	0.017886037622692436	0.0005187558741106524	0.0010189419726639168	1	2	2
ENSG00000197520	FAM177B	-1.9426777777387645	NA	0.05205510286257994	0.05732587943360896	0.11058871503957084	9.178007569362358e-19	5.11350395734227e-18	7	8	8
ENSG00000268081	AC123912.1	1.9426444360956043	NA	0.05205913400461973	0.12610843790207335	0.2112972058249902	2.4752799397795976e-36	2.845078799415571e-35	16	21	21
ENSG00000090612	ZNF268	-1.9417500394270022	NA	0.05216736773536425	0.019669647727607827	0.018882436088953895	0.00036088442918209	0.0007234986060373699	4	11	11
ENSG00000136514	RTP4	1.9416602153871225	NA	0.05217824801444106	0.06674667112261348	0.10263511624333285	1.8617307730732098e-17	9.724892180150008e-17	14	18	18
ENSG00000042088	TDP1	1.9414528079693782	NA	0.052203378278742274	0.04641094351225673	0.03805207938286993	3.6036913860569435e-07	9.747587315377055e-07	13	16	16
ENSG00000187122	SLIT1	-1.9413837649482986	NA	0.0522117460366034	0.2676433118121504	0.3011324161160362	5.976053389900131e-54	1.239218132810125e-52	18	23	23
ENSG00000074966	TXK	-1.940551409411194	NA	0.0523127127424884	0.02905849827205305	0.04673330216373068	1.5843437313723228e-08	4.802883268393842e-08	9	10	10
ENSG00000136783	NIPSNAP3A	1.9391955538939363	NA	0.05247753080411555	0.12658989795824757	0.14632894837673094	8.996354534890679e-25	6.647069535495056e-24	13	18	18
ENSG00000260304	AC009088.2	1.9389321310216163	NA	0.052509602855684116	0.04333177057079022	0.01908246240001591	0.0003355616615030186	0.000676209980389573	6	6	6
ENSG00000198160	MIER1	-1.9387310730000433	NA	0.05253409293702794	0.028373582014812052	0.06527051030040307	1.915589844422953e-11	7.118190734996581e-11	4	5	5
ENSG00000149418	ST14	1.9377822117758643	NA	0.05264979886852546	0.03239890272561546	0.07633802458716117	3.325559349660319e-13	1.3650075942394642e-12	20	23	23
ENSG00000181555	SETD2	-1.9377756906534715	NA	0.05265059480295039	0.016097739211240063	0.0753176551205845	4.839874265626457e-13	1.9711043254243877e-12	6	8	8
ENSG00000188549	CCDC9B	1.9374379080983348	NA	0.05269183654773902	0.026005845094818326	0.01926495533595865	0.0003140200219724994	0.0006357885899417227	25	28	28
ENSG00000203709	MIR29B2CHG	1.9365331924833562	NA	0.05280243132730183	0.002494185826653234	0.011659724917934954	0.005142582669129517	0.008873141180491205	5	5	5
ENSG00000225855	RUSC1-AS1	-1.9358802578265775	NA	0.052882368222469736	0.005664230559497656	0.011406388327568595	0.0056535925746363114	0.009697285363316474	3	4	4
ENSG00000145725	PPIP5K2	-1.9358781833881933	NA	0.05288262235101095	0.3919650267774983	0.3857013541221558	1.0327845884130192e-72	3.744444589153248e-71	13	16	16
ENSG00000095739	BAMBI	-1.935749673515473	NA	0.05289836740995708	0.008292641015170852	0.2515541045229792	5.711407872413348e-44	8.576614150964668e-43	6	9	9
ENSG00000174373	RALGAPA1	1.9354117819192702	NA	0.05293978465770794	0.17427719071902145	0.16103353219090608	2.5900882879805143e-27	2.1211919182350135e-26	15	17	17
ENSG00000244045	TMEM199	-1.9351934809741294	NA	0.052966557421872645	0.046698712095861815	0.1157382423052124	1.2907243193800392e-19	7.508355275796572e-19	4	5	5
ENSG00000183562	AC131971.1	1.9351204110869653	NA	0.05297552135222915	0.09735465705156116	0.02393018406874869	5.7975660708565624e-05	0.00012762831906177046	9	9	9
ENSG00000106012	IQCE	1.9347296213301466	NA	0.053023483444985677	0.030135911238957393	0.03760429708247193	4.233036429704467e-07	1.1372762295629313e-06	22	23	23
ENSG00000100577	GSTZ1	-1.9330630663704347	NA	0.053228429194251387	0.06527484080491106	0.08504604439401711	1.3341163157643977e-14	5.951810795796998e-14	6	8	8
ENSG00000228486	C2orf92	1.932125574995921	NA	0.05334400838169615	0.1764586217168512	0.09776975716405771	1.1601203898048505e-16	5.786766889110931e-16	38	49	49
ENSG00000009335	UBE3C	1.9316565007229833	NA	0.05340191712045707	0.013494873210169338	0.020677905063549322	0.000188014953909719	0.00039128020417070745	9	11	11
ENSG00000088992	TESC	-1.9312898507178684	NA	0.053447217801972965	0.05160947262878934	0.07134752205435778	2.077844444512391e-12	8.165204944762372e-12	38	45	45
ENSG00000137767	SQOR	1.9311728293456012	NA	0.05346168288953265	0.00436743668788193	0.03848225165820958	3.087361927889631e-07	8.401328102408645e-07	15	18	18
ENSG00000176788	BASP1	-1.9310780432157277	NA	0.05347340186089121	0.011758611078924843	0.0430535274933403	5.963256982516506e-08	1.7274306417766142e-07	13	17	17
ENSG00000134215	VAV3	-1.9309703739961182	NA	0.053486716247458176	0.0031781612632054146	0.09905926469813071	7.149444566103824e-17	3.618825999531124e-16	14	19	19
ENSG00000104763	ASAH1	1.9306406024822271	NA	0.05352751305270273	0.2078284107288034	0.42836056900572184	3.5598469643968695e-83	1.7850238477322195e-81	8	10	10
ENSG00000260661	AC116903.2	-1.9304190588170953	NA	0.05355493532781032	0.012161705541611546	0.012379281161849016	0.003932439268726543	0.006902497545485311	8	10	10
ENSG00000072694	FCGR2B	-1.9302662278290135	NA	0.05357385930869097	0.26881843709695125	0.3696306447522382	5.877161038623075e-69	1.908852929002786e-67	20	25	25
ENSG00000172967	XKR3	-1.930263987074971	NA	0.05357413680695274	0.009785761199942206	0.4280691270656702	4.221949931253932e-83	2.1047156793916767e-81	7	12	12
ENSG00000050327	ARHGEF5	1.9299306452621807	NA	0.05361543171759585	0.02113260181581383	0.031027623189877826	4.500064520569443e-06	1.1054520335660418e-05	8	9	9
ENSG00000114023	FAM162A	1.929315763935988	NA	0.053691673917814486	0.019537399362727203	0.015610902203363385	0.0011921430535277075	0.00224019956442545	10	15	15
ENSG00000147883	CDKN2B	1.929101347923279	NA	0.053718281705391245	0.04151993522700547	0.13862626515575732	1.8557979459571978e-23	1.296337229133197e-22	1	2	2
ENSG00000232284	GNG12-AS1	1.9286994132784454	NA	0.05376818913226808	0.07950744244000937	0.08491773358466094	1.3991088224116292e-14	6.230412151528702e-14	23	27	27
ENSG00000185689	C6orf201	1.9278943173734517	NA	0.05386827272131724	0.021400623517660717	0.01217400229310181	0.004244769746908356	0.007420342139626035	6	8	8
ENSG00000147471	PLPBP	-1.9259029626846311	NA	0.0541164914543317	0.09547497926836156	0.15786883479828828	9.197768886688776e-27	7.360361112357714e-26	1	1	1
ENSG00000204099	NEU4	1.925262208024141	NA	0.05419656305044651	0.09185725549166043	0.15755286547460343	1.043576036785686e-26	8.335484608680824e-26	21	30	30
ENSG00000172977	KAT5	-1.9248029546282688	NA	0.054254014231958705	0.0381870657753472	0.05097161320324138	3.432811073767663e-09	1.092194380408936e-08	6	7	7
ENSG00000163389	POGLUT1	1.9246018343671043	NA	0.05427918975064477	0.21654264438260024	0.22473450039590534	7.72323368576973e-39	9.717221898552097e-38	14	15	15
ENSG00000223855	AC147651.1	1.922644980765684	NA	0.05452465091091392	0.015564223970849608	0.12097299059894237	1.7385907715503624e-20	1.052049863843231e-19	4	7	7
ENSG00000139641	ESYT1	1.922288734388763	NA	0.054569436741769686	0.00700249202975677	0.012718534272004358	0.0034664760721444927	0.0061228342940782676	4	6	6
ENSG00000034677	RNF19A	-1.9220396334845316	NA	0.05460077090977055	0.01247013216555848	0.017908498159686325	0.0005145251192287881	0.0010112998589861877	13	16	16
ENSG00000148600	CDHR1	-1.9219219822828182	NA	0.054615575360572224	0.04345970035187819	0.053959557712869186	1.1654438087365764e-09	3.837595214290236e-09	12	15	15
ENSG00000008083	JARID2	-1.9218548128455366	NA	0.05462402902056837	0.025421185177720164	0.05892933328832365	1.924207828790315e-10	6.701510978051404e-10	12	14	14
ENSG00000112078	KCTD20	-1.9212497267224933	NA	0.054700231799100954	0.013542981429578374	0.01492787204266358	0.0015321972804475978	0.0028366243293097113	13	14	14
ENSG00000100294	MCAT	1.9211280299195963	NA	0.0547155686429027	0.027926165827675615	0.04096540602366391	1.2641267237894855e-07	3.5608589333551064e-07	13	17	17
ENSG00000134571	MYBPC3	1.9204104649451768	NA	0.05480607272487256	0.1049967210116861	0.2268100690459662	3.1402420103628735e-39	3.9890377952379935e-38	22	30	30
ENSG00000022556	NLRP2	-1.9201988724673162	NA	0.054832784000717116	0.14095720090107258	0.3402603502187985	2.469899770241573e-62	6.496366742311769e-61	25	36	36
ENSG00000179965	ZNF771	-1.919537901861836	NA	0.0549162943655026	0.0022308645585743534	0.01128744767873413	0.005911042060208097	0.010110558576751312	5	5	5
ENSG00000139517	LNX2	-1.9195287219744561	NA	0.05491745494508013	0.008933491128243862	0.07560455013859435	4.355384515587916e-13	1.7774985496862724e-12	2	5	5
ENSG00000148218	ALAD	-1.9192970866465295	NA	0.054946746521408116	0.02660154208187246	0.049377706749507665	6.103835785210368e-09	1.9083806723896553e-08	21	27	27
ENSG00000139644	TMBIM6	1.9188995846349546	NA	0.054997043220409485	0.033068374491524936	0.015443734572789473	0.0012675882969158268	0.0023749450129803905	19	25	25
ENSG00000162976	SLC66A3	1.9183223634668256	NA	0.055070148467934565	0.04248251863431103	0.03174635700423663	3.4753837599786892e-06	8.626336097825234e-06	13	21	21
ENSG00000224738	AC099850.1	-1.9170946100356923	NA	0.055225913270705154	0.0144066312167209	0.03746587215758785	4.4489849401744354e-07	1.1928649583966759e-06	4	6	6
ENSG00000239665	AL157392.3	1.916970646917727	NA	0.05524166083468469	0.09133077618769006	0.1757312936395048	6.775773115801849e-30	6.167607917350633e-29	8	10	10
ENSG00000185669	SNAI3	1.9168156320498688	NA	0.055261358301312825	0.21863706508596079	0.31277062293678953	2.1494962093380697e-56	4.8185242475736675e-55	12	16	16
ENSG00000169136	ATF5	-1.9168098406514613	NA	0.05526209431754774	0.17735891169284546	0.07980737910438193	9.26171484544029e-14	3.9314145515954337e-13	40	50	50
ENSG00000204147	ASAH2B	1.9151548571980452	NA	0.055472757604269576	0.09515409112388969	0.022535751518076557	9.595212364804972e-05	0.00020612338324444503	5	5	5
ENSG00000235321	AC007556.1	-1.9147959470645242	NA	0.05551853156099704	0.027896109085036716	0.09236433393381802	8.768874252260928e-16	4.173672621482727e-15	17	21	21
ENSG00000241404	EGFL8	-1.914552408124087	NA	0.055549609459272814	0.004586179411525534	0.017857159915481285	0.0005242468910800175	0.0010292283841020287	5	10	10
ENSG00000215252	GOLGA8B	1.9138873134334191	NA	0.055634555758349	0.19889683710778885	0.19621733377832398	1.4345283174867233e-33	1.4954848703088037e-32	39	52	52
ENSG00000166035	LIPC	-1.9136995944244866	NA	0.05565855091900128	0.20207563353363425	0.28259540119543536	3.8672715826287593e-50	7.131165631236624e-49	17	26	26
ENSG00000241679	AC018450.1	-1.9133385598759247	NA	0.055704724356583794	0.025593301632973995	0.05878861340337576	2.0250515534786994e-10	7.038429082003692e-10	12	16	16
ENSG00000162877	PM20D1	1.9130682426490746	NA	0.05573931665996675	0.12063114237018185	0.4048873076664508	2.5171651442389394e-77	1.013306691515342e-75	29	39	39
ENSG00000126581	BECN1	-1.91304349899292	NA	0.05574248398186624	2.206735618567299e-05	0.09404272437263227	4.684563285129651e-16	2.260427005534282e-15	1	3	3
ENSG00000245156	AP001107.1	1.9127009855375847	NA	0.05578634296223528	0.0018142693100573022	0.01906804611109336	0.00033732542174261064	0.0006795246866514778	6	7	7
ENSG00000246548	LINC02288	1.9126561943233236	NA	0.055792080619375774	0.11202623989000106	0.10347692510802922	1.3553565704251586e-17	7.149495486379897e-17	23	24	24
ENSG00000174851	YIF1A	1.9112273534372737	NA	0.05597537014782279	0.010224986092424107	0.03039278721525422	5.653951537219734e-06	1.3747286957575675e-05	3	4	4
ENSG00000167554	ZNF610	-1.9111742531690914	NA	0.05598219142259506	0.005440163918696839	0.017498321301690763	0.0005975657733726622	0.0011638450252774316	5	8	8
ENSG00000166780	BMERB1	1.9111262368936535	NA	0.05598836020232188	0.07897166026384118	0.081470608383945	5.011245976266125e-14	2.1581581428173728e-13	19	22	22
ENSG00000073849	ST6GAL1	1.910813954438867	NA	0.05602849378218423	0.007227176429884046	0.013649882637274265	0.00245469022832843	0.004420865650662072	19	23	23
ENSG00000129003	VPS13C	1.9102131651332006	NA	0.05610577275949676	0.05038590793171591	0.14754201952348253	5.572359888915443e-25	4.154799988478736e-24	13	21	21
ENSG00000065361	ERBB3	-1.9097820473057308	NA	0.056161281731995125	0.0077415733614989496	0.011425072463777953	0.0056141996224240475	0.009631643589930971	7	7	7
ENSG00000162972	MAIP1	-1.9093754304608734	NA	0.05621367795530537	0.008954285809065309	0.08710982222185758	6.202968438108858e-15	2.826108016608098e-14	9	11	11
ENSG00000108387	SEPTIN4	1.9092682256611138	NA	0.05622749903234325	0.010555643501679198	0.012392166489406605	0.003913630448547112	0.006872296596573257	18	27	27
ENSG00000168411	RFWD3	1.9092098309932544	NA	0.05623502859075304	0.32955897433173237	0.36041522996546466	7.582543322725297e-67	2.309645389723199e-65	18	20	20
ENSG00000142920	AZIN2	1.9091797626975118	NA	0.05623890600143312	0.021865592616567044	0.016442273619607893	0.000879032336248348	0.0016773701495852809	10	10	10
ENSG00000088881	EBF4	1.908919037330436	NA	0.056272536773020354	0.014255039683361725	0.096896787398517	1.6094476679328014e-16	7.963190437789848e-16	3	4	4
ENSG00000100258	LMF2	-1.9085515064891942	NA	0.0563199727396203	0.055512115151270344	0.05541579569968918	6.879172361311867e-10	2.302320976271218e-09	26	33	33
ENSG00000135046	ANXA1	1.9084893897387327	NA	0.05632799322694403	0.020114767176803897	0.156798184340382	1.4106917665247593e-26	1.1225964317463154e-25	5	11	11
ENSG00000136404	TM6SF1	1.90774081082358	NA	0.05642472420665271	0.0084572032191436	0.017733677674803845	0.000548394539691529	0.0010728288798961933	7	8	8
ENSG00000111832	RWDD1	1.9076201867375029	NA	0.056440324117343794	0.015472164941605221	0.023396112471072907	7.030877688210999e-05	0.00015345872658155838	4	6	6
ENSG00000006831	ADIPOR2	1.9065278595204262	NA	0.05658175468014154	0.06236114137824077	0.08244088231269807	3.500698465437102e-14	1.5236923346137275e-13	13	16	16
ENSG00000166847	DCTN5	1.9064458659276924	NA	0.056592382803938766	0.27227250477716136	0.6809788883755912	7.050289433779502e-168	5.757400642851651e-165	20	24	24
ENSG00000066735	KIF26A	-1.9063815496753127	NA	0.05660072072901076	0.007812802740023876	0.08436234833972142	1.7188579062572142e-14	7.620655179525585e-14	5	9	9
ENSG00000133055	MYBPH	-1.9057454664631481	NA	0.05668323729184902	0.03335431356250988	0.15613430420291027	1.8386439323356706e-26	1.4570658408329212e-25	10	13	13
ENSG00000105993	DNAJB6	1.905093045131672	NA	0.056767977312675716	0.09037744009013639	0.151219339345257	1.2992992542182638e-25	9.960519852744303e-25	8	9	9
ENSG00000144230	GPR17	1.9050487609216722	NA	0.0567737330045415	0.05378317916285056	0.057923648239181794	2.7717207205252767e-10	9.546543208734277e-10	17	21	21
ENSG00000224086	AC245452.1	-1.904913546532244	NA	0.05679131004691491	0.061064467876935126	0.22996515963189357	7.959385367545904e-40	1.034840785959399e-38	4	6	6
ENSG00000240005	STIM2-AS1	-1.9048228912088148	NA	0.056803097219170734	0.24924042835329474	0.25363860799089905	2.2408670392449309e-44	3.418917158008124e-43	3	4	4
ENSG00000242220	TCP10L	1.903396499905064	NA	0.05698882739882284	0.05889734929042868	0.03234828288643843	2.799214284605854e-06	7.013986815708034e-06	15	15	15
ENSG00000111300	NAA25	1.903020722524262	NA	0.05703784130461829	0.02545092681688598	0.020043138323155598	0.0002367005641790138	0.0004865952979028899	8	10	10
ENSG00000142186	SCYL1	1.9022510527588707	NA	0.057138341392133134	0.004760299463201426	0.018709412852287697	0.00038433442908577484	0.0007684448087200597	6	8	8
ENSG00000128383	APOBEC3A	-1.902230257182958	NA	0.057141058829142916	0.16346908217423953	0.2021916347228681	1.169806801142908e-34	1.2656792954447779e-33	29	41	41
ENSG00000144115	THNSL2	1.9018793442717812	NA	0.05718693016838608	0.28393271989311714	0.5847095535816443	1.3646087106241884e-129	2.4633341872099164e-127	27	36	36
ENSG00000067221	STOML1	1.9007819348294406	NA	0.057330581248864594	0.16267622741262794	0.2134296552681358	9.97132440286295e-37	1.1632533481952159e-35	6	8	8
ENSG00000157693	TMEM268	-1.8997381172112464	NA	0.05746749548834339	0.006077714658235611	0.03550601343017781	8.998533473981082e-07	2.3513004806536887e-06	10	12	12
ENSG00000108107	RPL28	1.8995861928096203	NA	0.05748744557601065	0.1612845712661681	0.13735984237647816	3.04501796553112e-23	2.1039086660311515e-22	10	10	10
ENSG00000105767	CADM4	-1.8991276025772095	NA	0.05754770068885647	0.007469483769129761	0.01644832972020652	0.0008770860161227157	0.0016744014349870256	1	1	1
ENSG00000125430	HS3ST3B1	-1.8987910597885884	NA	0.05759195313667137	0.019318887085162908	0.08243221874176429	3.5119340604571744e-14	1.5281948034199462e-13	19	25	25
ENSG00000163393	SLC22A15	-1.8986467297824678	NA	0.05761093994264865	0.08396094575549196	0.18458095779856148	1.7975521870127991e-31	1.7357107238222126e-30	8	11	11
ENSG00000144566	RAB5A	-1.898643488101331	NA	0.05761136644989887	0.024641661683221936	0.03069550278027944	5.070831228579773e-06	1.2399783935393486e-05	8	8	8
ENSG00000127483	HP1BP3	-1.898599550943771	NA	0.057617147510646005	0.13562426787654344	0.2488926876258698	1.878941446655001e-43	2.763461995599195e-42	5	5	5
ENSG00000175137	SH3BP5L	1.898546233278875	NA	0.0576241634655997	0.025695080902640794	0.034252952088916946	1.411704241633103e-06	3.6274072579811332e-06	11	15	15
ENSG00000187775	DNAH17	-1.8985113265083082	NA	0.05762875715592224	0.023333008400594633	0.0865963372741683	7.50602458606004e-15	3.406213697442276e-14	20	25	25
ENSG00000113303	BTNL8	1.8981458919683725	NA	0.05767686619458108	0.369769514476811	0.6315583530451983	5.701065293916526e-147	1.7458494415245446e-144	11	17	17
ENSG00000159399	HK2	1.898023462439858	NA	0.0576929913663519	0.012410272592361951	0.05280677621782263	1.7684530614085794e-09	5.748142826022693e-09	12	15	15
ENSG00000042980	ADAM28	1.8961256493111789	NA	0.05794343167904572	0.02091420081999685	0.08572677870216414	1.0364699881755016e-14	4.657867879250964e-14	30	34	34
ENSG00000103502	CDIPT	-1.8957435807768714	NA	0.05799395952718402	0.00246636342158726	0.03190709817738604	3.2802617939537434e-06	8.16091825105364e-06	4	7	7
ENSG00000196262	PPIA	1.8957183034538327	NA	0.05799730369679922	0.02510483369676117	0.02730131124412463	1.7196267796283574e-05	3.999170008658354e-05	12	13	13
ENSG00000104219	ZDHHC2	1.8951689884918816	NA	0.05807001721779012	0.0400838489857562	0.1402635133354318	9.773727706020143e-24	6.908889382957107e-23	7	8	8
ENSG00000183023	SLC8A1	-1.894632023922239	NA	0.05814116910355651	0.10379353985312588	0.17930966969152787	1.568777027053344e-30	1.4653026817504248e-29	14	21	21
ENSG00000248727	LINC01948	-1.8936183882057214	NA	0.05827568097728976	0.020595259935473835	0.04418586628818096	3.966786080508301e-08	1.1640385779369756e-07	10	11	11
ENSG00000160439	RDH13	-1.8918621939673608	NA	0.05850934410586943	0.3651694720844213	0.550798691196283	3.417150690431617e-118	4.5426912550551784e-116	28	37	37
ENSG00000188542	DUSP28	1.8916723996012308	NA	0.05853464293464425	0.014852798809399858	0.026805202712013365	2.0560170525536603e-05	4.742888947301954e-05	11	11	11
ENSG00000025708	TYMP	-1.8907960897885203	NA	0.058651569365572566	0.095920096025849	0.3380056720296409	7.744484834555884e-62	2.0092310200877285e-60	13	15	15
ENSG00000037280	FLT4	-1.890252535155914	NA	0.05872419353745845	0.053994926775263644	0.18358735123123032	2.706945966047054e-31	2.591927212269175e-30	13	17	17
ENSG00000182117	NOP10	-1.8894804389970874	NA	0.05882748142789105	0.25880068174836923	0.35489664975086116	1.3469555642734126e-65	3.941798800635624e-64	7	7	7
ENSG00000135775	COG2	1.8894649314909138	NA	0.05882955750334238	0.034288705465720735	0.03420731787948903	1.43504700634186e-06	3.686282371443463e-06	19	23	23
ENSG00000143384	MCL1	1.8888689925990243	NA	0.05890938523124472	0.053390453480016885	0.05386179032235741	1.207411826620025e-09	3.971213159705947e-09	18	26	26
ENSG00000150459	SAP18	1.888677759689877	NA	0.058935020480356454	0.019848311358863117	0.012344623013470342	0.003983486510961405	0.006988522780202264	13	17	17
ENSG00000131389	SLC6A6	1.8881743326416733	NA	0.05900255041804267	0.001021619920093236	0.05835111706301371	2.373519300889884e-10	8.212970639822562e-10	13	17	17
ENSG00000185522	LMNTD2	1.8880733421015397	NA	0.05901610506837261	0.03568830615469052	0.14892632418794063	3.223335846115565e-25	2.4297576450565197e-24	29	34	34
ENSG00000158156	XKR8	1.8877589169193505	NA	0.05905832283553551	0.05237876492300445	0.03990815945732831	1.8489682552297656e-07	5.124104170804016e-07	21	25	25
ENSG00000116299	KIAA1324	-1.8876056610011904	NA	0.059078909543633776	0.4998752662459992	0.5467476010833939	6.879507255123184e-117	8.73901258652648e-115	16	17	17
ENSG00000198130	HIBCH	-1.8873531919620818	NA	0.0591128364360078	0.06337919400516318	0.12146964833620601	1.4366414642137877e-20	8.739611376304451e-20	3	4	4
ENSG00000010295	IFFO1	-1.8865954546517518	NA	0.059214758600573805	0.09557049726033212	0.16316136462925512	1.101926329568422e-27	9.191116063117153e-27	4	5	5
ENSG00000198912	C1orf174	-1.8865718330771086	NA	0.059217938247620394	0.29042607712384727	0.22930789036320554	1.059870104235305e-39	1.3717518805683959e-38	31	39	39
ENSG00000170209	ANKK1	1.8864897934828908	NA	0.059228982513632886	0.15879025706631597	0.1747014114380429	1.031191107123648e-29	9.302417830648838e-29	9	11	11
ENSG00000105698	USF2	1.8854948057210668	NA	0.059363065071424505	0.028644385645607846	0.03847204574082287	3.0987103831925314e-07	8.430871705754199e-07	29	37	37
ENSG00000158525	CPA5	-1.8851643632807968	NA	0.05940765051027106	0.06843986745186514	0.5624674658977763	5.143933536082025e-122	7.604596225023331e-120	13	17	17
ENSG00000089505	CMTM1	-1.8845751488090103	NA	0.05948722009605532	0.00045539573644100896	0.016917935028059158	0.0007386625488148964	0.0014224956821590857	4	6	6
ENSG00000156232	WHAMM	-1.8838109921343726	NA	0.05959054617325046	0.04099259533866447	0.09460948069057791	3.7899221257280236e-16	1.840129516820778e-15	4	5	5
ENSG00000119669	IRF2BPL	1.8833586600226557	NA	0.05965177875571285	0.020410305360904487	0.08179570475771503	4.443875002250048e-14	1.920080937606099e-13	9	10	10
ENSG00000095397	WHRN	-1.8824659011693383	NA	0.05977278545462875	0.07111166394233868	0.10934464324238677	1.4719611424133823e-18	8.132300783262595e-18	13	14	14
ENSG00000134815	DHX34	1.8823622135349407	NA	0.05978685271546416	0.09036693480138384	0.041007934239449075	1.2449355211890203e-07	3.509105728611195e-07	21	25	25
ENSG00000213347	MXD3	1.8815985425249369	NA	0.059890544274989396	0.10556756615337452	0.08872252895482802	3.4061455637834475e-15	1.577849548171862e-14	17	25	25
ENSG00000243389	AC012442.2	1.8798398662871763	NA	0.060129905372222986	0.048711475262001896	0.11682191123370574	8.530704153819456e-20	5.015188396772364e-19	14	18	18
ENSG00000259687	LINC01220	-1.8796188142344854	NA	0.06016004725510705	0.04739970085295079	0.12539164334594935	3.1739158511263838e-21	1.9974122176501417e-20	16	21	21
ENSG00000163545	NUAK2	-1.8786156117256683	NA	0.06029699790951262	0.08117295572430558	0.17773987502947206	2.9828461744540693e-30	2.762031805924019e-29	16	19	19
ENSG00000254635	WAC-AS1	-1.8765241327559326	NA	0.06058334409877016	0.08478746378137308	0.14555165097328016	1.2224114586188229e-24	8.997053263456735e-24	6	9	9
ENSG00000225697	SLC26A6	-1.876205112286822	NA	0.06062712036602068	0.021618336070842865	0.016227355971994067	0.0009509966244149306	0.0018078529112173422	6	7	7
ENSG00000243927	MRPS6	1.8757827552677835	NA	0.060685116886635124	0.050602637607907654	0.05165327195868534	2.683416076993194e-09	8.615971223433118e-09	16	19	19
ENSG00000049860	HEXB	1.8756624570302307	NA	0.06070164421001458	0.08723947034479203	0.14709896267837247	6.638203180614475e-25	4.929226797669988e-24	7	11	11
ENSG00000233452	STXBP5-AS1	1.873934490622362	NA	0.06093945487000228	0.014497534347408516	0.024817120304410346	4.2095705308402065e-05	9.434125069704483e-05	10	12	12
ENSG00000172548	NIPAL4	-1.8735584085549457	NA	0.06099131514939094	0.040596832381378914	0.0148680687653532	0.0015662812730830073	0.002893789867711753	15	16	16
ENSG00000197136	PCNX3	1.8734758178381457	NA	0.061002708988133834	0.016377814152212747	0.012055968729718865	0.004435643878763287	0.00773823569449762	5	7	7
ENSG00000197324	LRP10	-1.8724293341043068	NA	0.06114722988097653	0.017733387054892386	0.029074966380099238	9.082401986145785e-06	2.1695794910212295e-05	7	7	7
ENSG00000160991	ORAI2	-1.872390300817641	NA	0.06115262591461129	0.4314825534370249	0.46089480676624295	1.0858944581072114e-91	6.897038541511322e-90	6	7	7
ENSG00000120156	TEK	1.871987964597694	NA	0.061208268603755674	0.13727790450047914	0.2490269919724887	1.7695311475159662e-43	2.604780227360627e-42	45	55	55
ENSG00000143633	C1orf131	1.8716398941981245	NA	0.06125644020799443	0.010099186460889711	0.015193483128262573	0.0013896385854542186	0.0025877850040128565	5	6	6
ENSG00000011478	QPCTL	1.8709927844918506	NA	0.0613460811458781	0.011642449091118426	0.013154887673161968	0.002948340612480105	0.00525255486842108	7	7	7
ENSG00000171492	LRRC8D	-1.8708198427145233	NA	0.06137005630898475	0.03023714329261721	0.06110483652621168	8.730063586725327e-11	3.1099264738004287e-10	2	2	2
ENSG00000159658	EFCAB14	1.8696810746898405	NA	0.06152811914813711	0.11022192953602396	0.13642328094712367	4.389786960398761e-23	3.0088112143836276e-22	10	11	11
ENSG00000105372	RPS19	1.86958335552617	NA	0.061541698413536794	0.001061844322045589	0.024808005442574724	4.2234344755215684e-05	9.461486325371572e-05	3	6	6
ENSG00000137710	RDX	1.8689773959247664	NA	0.06162595927189145	0.016742631650227227	0.08680419163062536	6.948542156187894e-15	3.159081374243537e-14	13	16	16
ENSG00000064989	CALCRL	-1.8678019219186468	NA	0.0617896854827354	0.007439455135644633	0.03270801777969375	2.4597000760835376e-06	6.188585182622738e-06	2	4	4
ENSG00000188511	C22orf34	-1.86740593101639	NA	0.06184492218825834	0.05039736318371351	0.24076316258883182	6.9595682858607e-42	9.750787298547806e-41	23	29	29
ENSG00000272787	AC253536.6	-1.867292320852142	NA	0.06186077719361635	0.028746706033247645	0.17625781245366473	5.465548780783827e-30	5.0042016039328266e-29	9	14	14
ENSG00000180198	RCC1	1.8669784268627876	NA	0.061904600541005994	0.005706005799991242	0.04595884960059808	2.0944545828319793e-08	6.292537077958237e-08	7	7	7
ENSG00000168071	CCDC88B	-1.86641016702554	NA	0.06198400175484047	0.024690186922514634	0.03425348004297619	1.4114364171253228e-06	3.627262568152579e-06	5	6	6
ENSG00000272155	AC055822.1	1.8662928340287914	NA	0.06200040682930148	0.011842363627054379	0.033006397102740406	2.2095692297768923e-06	5.583834765906857e-06	3	4	4
ENSG00000186470	BTN3A2	-1.866226237825106	NA	0.06200971966745001	0.5103298692756525	0.6020287926395996	8.904411023180898e-136	1.9831395407341455e-133	22	24	24
ENSG00000146021	KLHL3	-1.8657463579213958	NA	0.06207686048117058	0.013301688683422516	0.03325716808556072	2.019135643179791e-06	5.120697596109174e-06	6	10	10
ENSG00000137312	FLOT1	1.865047918007831	NA	0.06217468787217945	0.0828239419174461	0.17510243780498982	8.756852183298802e-30	7.907912485065358e-29	19	24	24
ENSG00000127415	IDUA	1.8642216213761906	NA	0.06229058826421912	0.15043442656757208	0.17581110578040915	6.558671777533975e-30	5.973163160537978e-29	37	51	51
ENSG00000240972	MIF	1.8633628845885037	NA	0.062411228203400435	0.10275039841274561	0.43236413452115374	3.38797473135305e-84	1.739532295448307e-82	29	36	36
ENSG00000088970	KIZ	1.8630529320543623	NA	0.06245481943292887	0.17541945346607798	0.23867176563774548	1.7517485324133592e-41	2.4167928867543603e-40	12	12	12
ENSG00000245648	AC022075.1	1.8624405549384777	NA	0.06254101719936386	0.014962832104153336	0.017182202888355536	0.0006706725471723838	0.001297829328758656	7	11	11
ENSG00000164825	DEFB1	-1.8623384279690143	NA	0.06255540208687807	0.01875026350971785	0.027176796521338427	1.7984832176193822e-05	4.1746330128525695e-05	16	23	23
ENSG00000187837	HIST1H1C	1.8622914601300904	NA	0.06256201856525676	0.15620700552761121	0.027384179146116468	1.6690744954485493e-05	3.88793242630361e-05	29	40	40
ENSG00000099957	P2RX6	-1.8614699702573527	NA	0.06267783754207751	0.009850686947752787	0.02023619499368201	0.00022068450597229148	0.00045557031056602985	5	6	6
ENSG00000143184	XCL1	-1.861193034011036	NA	0.06271692175003331	0.14713645863793273	0.21916850122639747	8.528390460318128e-38	1.0321338602963696e-36	19	29	29
ENSG00000128191	DGCR8	1.860508518849949	NA	0.06281361433154524	0.013980491527696034	0.07229691632183273	1.467174463000287e-12	5.822859260817385e-12	4	7	7
ENSG00000072864	NDE1	-1.8597237259388064	NA	0.06292462347724471	0.10250798436225611	0.24951889071732888	1.4203349898165953e-43	2.101581081998688e-42	9	10	10
ENSG00000164258	NDUFS4	1.8593390681596327	NA	0.06297909261207947	0.019317274663549402	0.01596011212511992	0.001048829415420155	0.001984156166027605	7	12	12
ENSG00000168556	ING2	1.8585384872364348	NA	0.06309258316978772	0.00783674912679511	0.01348652929355222	0.002607588638296912	0.004679035006608114	8	11	11
ENSG00000184232	OAF	1.8571323617560036	NA	0.06329232504955626	0.014425485968014119	0.012173369796969381	0.0042457700217173955	0.007421334227136032	9	10	10
ENSG00000166822	TMEM170A	1.8568610542724424	NA	0.06333092469424377	0.020578128450435513	0.031055892428129922	4.454559009431359e-06	1.0949008521246722e-05	8	11	11
ENSG00000168026	TTC21A	-1.8566218142273274	NA	0.06336497815609665	0.04488192720576328	0.043279518727636176	5.497368831685137e-08	1.5981416866344875e-07	11	14	14
ENSG00000212978	AC016747.1	-1.8561183912262074	NA	0.06343668487610869	0.02273741758749688	0.1093906641459347	1.4464787368215271e-18	7.994090833951779e-18	5	7	7
ENSG00000174579	MSL2	1.8560599100899946	NA	0.06344501917523337	0.011875990388055441	0.012836335308665464	0.0033181153940027674	0.005871064887717031	6	7	7
ENSG00000180353	HCLS1	1.8545868039597748	NA	0.06365525396504068	0.08694376860053996	0.1255859158407397	2.944713525861907e-21	1.8572597372197808e-20	23	23	23
ENSG00000159692	CTBP1	-1.854264288507797	NA	0.06370135856157162	0.019812779440562752	0.01793588497056654	0.0005094133950526186	0.0010024016421982048	18	26	26
ENSG00000114268	PFKFB4	-1.8542219373033124	NA	0.06370741484761785	0.0051354919150583085	0.014914773634368585	0.0015395978802641903	0.0028482995904505312	5	5	5
ENSG00000114554	PLXNA1	-1.853600807585927	NA	0.06379629198551084	0.005754266979875175	0.027512971468905013	1.5934448209150777e-05	3.718327015086769e-05	3	4	4
ENSG00000112130	RNF8	1.8522944508656551	NA	0.06398355212570421	0.04245919766785476	0.026319781660767837	2.4489026489707724e-05	5.608471090705098e-05	3	3	3
ENSG00000184545	DUSP8	1.850666946879124	NA	0.06421748199106057	0.016507845812899304	0.021910938405820833	0.00012028675776046032	0.00025567645126848464	7	8	8
ENSG00000267796	LIN37	-1.8502937446025514	NA	0.06427122375764945	0.010270257534998446	0.0836735878381984	2.2183657749287017e-14	9.762061758853556e-14	21	29	29
ENSG00000067606	PRKCZ	-1.849686183682709	NA	0.06435879298941244	0.029199720880453778	0.06652867035239998	1.2104596584203125e-11	4.5512327740078797e-11	9	11	11
ENSG00000258429	PDF	1.8495756795850262	NA	0.06437473079441791	0.021519162626848692	0.05062268958999251	3.893906213628858e-09	1.2331781654205222e-08	9	14	14
ENSG00000182400	TRAPPC6B	-1.8495370533437372	NA	0.06438030255531096	0.005692867927300139	0.011703493090819455	0.005059174615782357	0.008738018479811828	4	5	5
ENSG00000101654	RNMT	1.8493412037985226	NA	0.06440855960135776	0.1177044841541811	0.20489468394712876	3.7409280884469263e-35	4.133580914225279e-34	7	7	7
ENSG00000140961	OSGIN1	1.8490658778999507	NA	0.06444830075510027	0.09434083909410404	0.21220079113769122	1.6843493000505423e-36	1.9477347367880478e-35	16	17	17
ENSG00000141504	SAT2	-1.8489107843666435	NA	0.06447069621154637	0.004520255929459814	0.07286962199530583	1.1892080672814968e-12	4.744934654679011e-12	7	10	10
ENSG00000204252	HLA-DOA	1.8486668086939406	NA	0.06450593921988387	0.02132985320692426	0.09500807004159344	3.264911637351366e-16	1.5906241383221187e-15	11	19	19
ENSG00000113615	SEC24A	1.8482205951832305	NA	0.06457043721686868	0.006088203589619763	0.015635978487281904	0.0011812232970855674	0.002221383739633775	10	12	12
ENSG00000168903	BTNL3	-1.847822245768716	NA	0.06462806164769709	0.4118767570641585	0.6645889349018128	1.3201796953311611e-160	6.8605338167376e-158	9	15	15
ENSG00000088808	PPP1R13B	-1.8473204049884917	NA	0.06470071733496162	0.00014414914413597807	0.01349218990377551	0.0026021323899676533	0.004670221701261673	2	3	3
ENSG00000068615	REEP1	-1.84579972275315	NA	0.06492129088443845	0.0387723966791619	0.06670244466423401	1.1360598818132909e-11	4.2752448789151034e-11	10	11	11
ENSG00000090905	TNRC6A	-1.8456983681455952	NA	0.06493601430133779	0.14813687493673733	0.14738714132540595	5.923992384594242e-25	4.411226461285569e-24	34	41	41
ENSG00000146830	GIGYF1	-1.845387256519618	NA	0.06498122556693833	0.18057491127814937	0.17608969585622214	5.8538090649381724e-30	5.345419150938483e-29	18	20	20
ENSG00000225889	AC012368.1	1.844970603164607	NA	0.06504181500668764	0.172128506597873	0.32506348466843993	5.080266416072546e-59	1.2219002632430307e-57	16	19	19
ENSG00000149313	AASDHPPT	-1.8439283295659055	NA	0.06519358582331837	0.013813651248270838	0.01444580507646939	0.0018297785953758573	0.0033538769914600876	8	10	10
ENSG00000230513	THAP7-AS1	-1.8437693354262314	NA	0.06521676343352717	0.237028947383878	0.32836234603606823	9.840082202713729e-60	2.4175869583716012e-58	18	26	26
ENSG00000001036	FUCA2	-1.8433459176725038	NA	0.06527852094387802	0.05850444582621459	0.07578917893447067	4.069504999497247e-13	1.6639947838907553e-12	19	28	28
ENSG00000152495	CAMK4	1.8432117036090137	NA	0.0652981067725215	0.008278894228505392	0.09300478980084133	6.903947764227812e-16	3.3006913913783875e-15	3	3	3
ENSG00000164576	SAP30L	1.8430380846130645	NA	0.06532345014316171	0.004600049055094967	0.12946080605114332	6.582142095462862e-22	4.2821378905573825e-21	4	9	9
ENSG00000240859	AC093627.4	-1.8428666501816473	NA	0.06534848258871222	0.012298648164977973	0.08869788113996603	3.43751781547671e-15	1.5915224896762986e-14	9	17	17
ENSG00000171121	KCNMB3	-1.8421647928155473	NA	0.06545104862070382	0.03858674002324089	0.014974891729853758	0.001505925879365431	0.002790698390451456	13	13	13
ENSG00000143761	ARF1	1.8411326753976507	NA	0.06560211833890404	0.001446467363447838	0.011833961608893356	0.0048186089836213235	0.008353651987476958	6	9	9
ENSG00000177733	HNRNPA0	1.8408783430932854	NA	0.06563938874867617	0.00861761290530088	0.010865100822947941	0.006925658860214886	0.011717454991498132	3	3	3
ENSG00000102780	DGKH	1.8395777940750122	NA	0.0658302469821598	0.003961705801964404	0.04966765529968376	5.497298677336164e-09	1.7240887896422435e-08	1	1	1
ENSG00000099860	GADD45B	1.8391171505689834	NA	0.0658979569594774	0.025627421125804416	0.030814846322775563	4.8578400885572325e-06	1.1894196895762237e-05	23	29	29
ENSG00000115523	GNLY	1.8383633068300742	NA	0.06600888824864318	0.12370141127444988	0.3539036783950109	2.25454541535502e-65	6.541996502186673e-64	24	30	30
ENSG00000275720	AC243830.2	1.837780611529136	NA	0.0660947397287036	0.0007191549378144454	0.018998659877831784	0.00034594578576512973	0.0006953380543936017	4	7	7
ENSG00000064393	HIPK2	-1.8375395466280233	NA	0.06613028394910613	0.019992542877431557	0.03203562632030344	3.132158556457778e-06	7.808313284589975e-06	5	6	6
ENSG00000170846	AC093323.1	-1.8369242131516685	NA	0.06622108424582338	0.08920232648095641	0.13709548177158148	3.37633350243191e-23	2.328136036719132e-22	9	11	11
ENSG00000146842	TMEM209	-1.836663184443289	NA	0.06625963337472578	0.0251534633122981	0.06512558008603819	2.01954796035623e-11	7.493125913489611e-11	22	30	30
ENSG00000188687	SLC4A5	-1.8366195384135122	NA	0.0662660808925583	0.02702976876467231	0.01566764138815841	0.0011675793672589474	0.0021976532289675874	8	9	9
ENSG00000182463	TSHZ2	-1.8362166523240802	NA	0.0663256208010341	0.012812615417005476	0.01281570454446968	0.0033436252634587347	0.005914981394992144	14	15	15
ENSG00000168291	PDHB	1.8361380878618185	NA	0.06633723646400977	0.03174415954963132	0.13516507274310413	7.171329713867146e-23	4.866685131108338e-22	2	4	4
ENSG00000182621	PLCB1	-1.8356954388778546	NA	0.06640271291691681	0.09256135908547876	0.14421872908279013	2.066717860114656e-24	1.508176365238563e-23	6	7	7
ENSG00000105379	ETFB	-1.8353801773827247	NA	0.06644937871738371	0.019233791829797432	0.04074956011387411	1.3661828789879653e-07	3.833852101417872e-07	10	12	12
ENSG00000183520	UTP11	1.835216085615606	NA	0.06647367868119756	0.048688192743619955	0.08289075360436142	2.9639861062613594e-14	1.2950165028350585e-13	28	34	34
ENSG00000008438	PGLYRP1	1.8345538525472136	NA	0.06657182160542992	0.02532725218345161	0.04633267844548708	1.8304690449474246e-08	5.5207023657761844e-08	4	4	4
ENSG00000087116	ADAMTS2	-1.8339592822233062	NA	0.06666003855395196	0.0005412290363735822	0.027047492376280687	1.8842091477304576e-05	4.36711753945528e-05	2	3	3
ENSG00000102882	MAPK3	-1.8331919711591653	NA	0.06677402746755363	0.018342117777058627	0.24990833512587404	1.193339535474079e-43	1.7702923610592544e-42	4	5	5
ENSG00000124214	STAU1	-1.8324775924083547	NA	0.06688029717940232	0.028117200164468	0.02158213403905261	0.00013549056327146245	0.0002863603240747239	7	7	7
ENSG00000144580	CNOT9	-1.8317198088959634	NA	0.06699317586016725	0.17051207608898244	0.22053177067062169	4.743115701823778e-38	5.801689812451923e-37	5	6	6
ENSG00000227502	LINC01268	-1.8314187266509951	NA	0.0670380682878236	0.0696579420201267	0.09488192898420784	3.422695263138116e-16	1.666074398738449e-15	21	24	24
ENSG00000165626	BEND7	-1.8308552246164145	NA	0.06712215497953275	0.034517678265231846	0.06266878568611893	4.9424830947043884e-11	1.7852620186724536e-10	12	13	13
ENSG00000140022	STON2	-1.8300122022628786	NA	0.06724811422445226	0.0035068637645179535	0.017099390887161482	0.0006912710790277932	0.0013352790869844138	1	1	1
ENSG00000165046	LETM2	-1.8299975859068893	NA	0.067250299825492	0.0020025979045320153	0.01029064049393735	0.008597442713643301	0.01436765980119564	3	3	3
ENSG00000232995	AL592435.1	-1.8299944474965781	NA	0.06725076912333058	0.14098201467385205	0.06626688373040673	1.3318196899993575e-11	4.9918752605515386e-11	19	23	23
ENSG00000158321	AUTS2	1.8299314806327385	NA	0.0672601853556269	0.02666630125822232	0.024483140397798298	4.7486276133754404e-05	0.00010571753205475196	18	23	23
ENSG00000116161	CACYBP	-1.8298620414863112	NA	0.06727057072835617	0.02717273987068192	0.051646653963164965	2.6898413700025436e-09	8.63336882915471e-09	3	3	3
ENSG00000125637	PSD4	-1.8294110245676556	NA	0.0673380572972148	0.004616515095275274	0.5819540344126307	1.2453997377892051e-128	2.179322459525212e-126	14	23	23
ENSG00000259953	AL138756.1	-1.829125124228153	NA	0.06738086598630696	0.07134750866342962	0.1795211131754854	1.4385755140806874e-30	1.3466228979786958e-29	11	13	13
ENSG00000273137	AL022328.2	-1.8288439492007862	NA	0.06742298898108916	0.07934092157958125	0.07131345223759383	2.103944804773804e-12	8.262090555774208e-12	20	29	29
ENSG00000135823	STX6	-1.8282698039986338	NA	0.06750906930710945	0.04818929557163777	0.0727126708727154	1.2596856930316566e-12	5.017967468013909e-12	7	7	7
ENSG00000165730	STOX1	-1.8278949837489906	NA	0.06756531405233096	0.07386899568547782	0.37923416371533025	3.441665461213821e-71	1.2020594907200778e-69	14	16	16
ENSG00000106948	AKNA	-1.8277486393605378	NA	0.0675872846487085	0.008374228499947836	0.015739965317750963	0.0011370074831230509	0.002143167875145878	9	9	9
ENSG00000229832	AL360091.1	1.8267969304231546	NA	0.06773030759349241	0.007585502906327698	0.03477850953154674	1.1687382863796824e-06	3.0262257093651177e-06	8	12	12
ENSG00000197467	COL13A1	-1.8265685071666296	NA	0.06776467209405417	0.05376071169010187	0.03772986399100152	4.04622397395491e-07	1.0896465912272732e-06	20	27	27
ENSG00000112655	PTK7	-1.8263420221657942	NA	0.06779875915802724	0.04592655402697562	0.0470483529117927	1.41424266396854e-08	4.300150256098669e-08	14	18	18
ENSG00000238243	OR2W3	1.826286473466557	NA	0.0678071216534785	0.09457208057431282	0.20601248887481088	2.332090277614532e-35	2.6020179681725185e-34	31	40	40
ENSG00000183688	RFLNB	-1.8259640991920618	NA	0.06785566975500384	0.06403523760457085	0.16692579781866346	2.4171389928601035e-28	2.0632910198386217e-27	30	38	38
ENSG00000143185	XCL2	1.8257795924413978	NA	0.06788346849522181	0.10534042616716106	0.2503017562788255	1.0007505630810907e-43	1.4923366440241412e-42	22	28	28
ENSG00000152672	CLEC4F	1.8257687002374121	NA	0.06788510986370246	0.017770303691842675	0.3542593222470127	1.8748887931378388e-65	5.468106788013741e-64	31	35	35
ENSG00000163655	GMPS	-1.8255470109453258	NA	0.06791852376986932	0.007152350709218565	0.010290579726082822	0.008597639797065116	0.01436765980119564	8	9	9
ENSG00000187116	LILRA5	1.825545431996894	NA	0.06791876180386415	0.06738839848734487	0.22080088316352428	4.2238989867961097e-38	5.181376518209334e-37	13	19	19
ENSG00000156599	ZDHHC5	-1.8248111791865624	NA	0.06802952828078632	0.05251603345944946	0.05798440671081831	2.7112955476558705e-10	9.349689794238997e-10	8	9	9
ENSG00000272716	AL121658.1	1.8230078633852511	NA	0.06830219993862761	0.02349989871031373	0.02202518208475253	0.0001154152318858902	0.0002457786926128314	7	8	8
ENSG00000152256	PDK1	-1.8219245581120926	NA	0.06846643345589322	0.04043792806315686	0.11614362202915962	1.1055515828951725e-19	6.4574605228437705e-19	15	15	15
ENSG00000062194	GPBP1	-1.8207445681130736	NA	0.06864569398694916	0.011692215349939564	0.022705895975212304	9.022713149616651e-05	0.0001944827900990145	10	12	12
ENSG00000078237	TIGAR	1.8203239157719895	NA	0.06870969141531408	0.08437158211022668	0.09113676974218644	1.3861566998932541e-15	6.546736779528894e-15	27	36	36
ENSG00000121741	ZMYM2	-1.8198719704760602	NA	0.0687785043376229	0.009725168238757204	0.014553831806194073	0.0017583784011345517	0.0032281801949530487	11	13	13
ENSG00000172831	CES2	1.819761552084213	NA	0.06879532518174658	0.0030596068555294362	0.01497197084618406	0.0015075445368587686	0.002793094345569471	8	10	10
ENSG00000167778	SPRYD3	1.8194757532967674	NA	0.06883887870744178	0.017774192623377493	0.04896419650202203	7.086221303947252e-09	2.2042737010954366e-08	16	19	19
ENSG00000182628	SKA2	1.8192974038591534	NA	0.06886606926182827	0.008746295179411022	0.011209435830469842	0.006086348473716098	0.010393824932857733	13	16	16
ENSG00000075651	PLD1	1.8190044463924149	NA	0.06891075172246758	0.027752803741452618	0.05346085141577524	1.395896912887172e-09	4.571855645359456e-09	15	21	21
ENSG00000135457	TFCP2	-1.8185994447283198	NA	0.06897256261357926	0.03039705648357402	0.024693141011946435	4.402119999613577e-05	9.834804048120536e-05	15	15	15
ENSG00000167632	TRAPPC9	-1.8184729193527807	NA	0.06899188210706601	0.08623065520306633	0.25699836191699577	4.9334808380283686e-45	7.649571689995343e-44	23	32	32
ENSG00000133460	SLC2A11	1.8183013630373508	NA	0.06901808459420182	0.14688300790390674	0.16275090654307656	1.2996296974964572e-27	1.0803368726304771e-26	10	18	18
ENSG00000064419	TNPO3	1.8180738706628308	NA	0.06905284302885982	0.2630607842282258	0.373622134932728	7.0056965711864e-70	2.3510898336453145e-68	14	14	14
ENSG00000161036	LRWD1	-1.8179812118452847	NA	0.06906700443938261	0.29880496594632927	0.3740538193186592	5.5616051899881385e-70	1.873791108116043e-68	9	10	10
ENSG00000178573	MAF	1.8178770893178071	NA	0.06908292074038974	0.018141501976036537	0.013695099378765346	0.002413993635259314	0.004351227333515028	10	10	10
ENSG00000174705	SH3PXD2B	-1.8169888919801322	NA	0.06921881421864631	0.01839703300927565	0.04198511946920113	8.759281270183222e-08	2.4989671352915003e-07	2	2	2
ENSG00000255760	LINC02422	1.816495061431874	NA	0.0692944648211372	0.0700288563826078	0.09491395637948742	3.3819275456747745e-16	1.6466972027477769e-15	14	15	15
ENSG00000160180	TFF3	-1.8164864976247095	NA	0.06929577732167443	0.08186768747626062	0.05949515709931835	1.5668593477551186e-10	5.482569058284539e-10	34	45	45
ENSG00000091947	TMEM101	-1.8161063967376727	NA	0.06935405265931707	0.01856702276433777	0.08592837346360846	9.617795692627234e-15	4.330154327457717e-14	16	20	20
ENSG00000136147	PHF11	1.8155462607120252	NA	0.06944000351664577	0.06377773548885383	0.17342377522935867	1.734962699901821e-29	1.5488222457374455e-28	24	28	28
ENSG00000268087	AC008764.2	1.8151746532432511	NA	0.06949707359582105	0.007515577184276596	0.012077048785546276	0.004400926672112061	0.007680013381505009	7	9	9
ENSG00000235191	NUCB1-AS1	-1.814515824069533	NA	0.06959834877407058	0.012933211671834149	0.01683618180260043	0.0007610712389748505	0.0014635131954675612	3	4	4
ENSG00000266389	AC002091.2	1.8145050251436063	NA	0.06960000979309607	0.021469247719324257	0.07499895359388574	5.441356268441306e-13	2.210180451148743e-12	3	3	3
ENSG00000205581	HMGN1	1.8140139087219325	NA	0.06967558446314256	0.022430183652248865	0.04503964523278143	2.9167382876762217e-08	8.655328758497929e-08	18	24	24
ENSG00000103356	EARS2	-1.8137906953291139	NA	0.06970995556344613	0.01539167666398697	0.0657215461805626	1.6250207486065007e-11	6.060783126979747e-11	2	5	5
ENSG00000174996	KLC2	1.8121012764468736	NA	0.0699705491978116	0.011196058697362725	0.013432348808868688	0.002660402711724121	0.004767817546593892	8	10	10
ENSG00000148483	TMEM236	-1.811505808577283	NA	0.07006259074497782	0.023846790831405038	0.036281459507769016	6.809887377342314e-07	1.7994261730977402e-06	9	17	17
ENSG00000212916	MAP10	-1.811099344889865	NA	0.07012547493278995	0.05353604331667117	0.06537856078399017	1.8415760317620257e-11	6.846127762559501e-11	8	9	9
ENSG00000159556	ISL2	1.8109024816698627	NA	0.07015594837843998	0.22616373370984416	0.30762105859674227	2.6228917814546823e-55	5.679289287899791e-54	20	23	23
ENSG00000187630	DHRS4L2	-1.810707591638056	NA	0.07018612708728497	0.08471394948593547	0.11904735293715607	3.639273764344574e-20	2.17607760755736e-19	39	53	53
ENSG00000090621	PABPC4	1.8106159404261493	NA	0.07020032295377622	0.033782248225482085	0.056946669945504756	3.9502230388277045e-10	1.347302603278765e-09	13	15	15
ENSG00000006194	ZNF263	1.8100399307874333	NA	0.07028959509368102	0.0034040698396582904	0.06991494610813778	3.511085863866819e-12	1.3616375278030775e-11	10	16	16
ENSG00000233387	IATPR	-1.8097038509321164	NA	0.07034172502721435	0.009916590215864367	0.011199162256377335	0.0061098260313626205	0.010431840562707843	6	6	6
ENSG00000130396	AFDN	-1.809625395857692	NA	0.07035389889639222	0.1441185071418685	0.2845146681821227	1.5753144481407453e-50	2.9332320815597873e-49	27	34	34
ENSG00000126264	HCST	1.8090962886687476	NA	0.0704360455724712	0.0037163214632364313	0.01541348404926476	0.0012817471861056007	0.0023996378269132037	9	11	11
ENSG00000148925	BTBD10	1.8088448192540143	NA	0.07047511509904224	0.018735534199725463	0.06045375099954691	1.106101644275804e-10	3.914266838152241e-10	8	15	15
ENSG00000103313	MEFV	1.8077205988124725	NA	0.0706499969699465	0.030872142084428282	0.2653389645553884	1.1188513083199936e-46	1.832586541201487e-45	9	10	10
ENSG00000248489	LINC02062	1.8076988113534729	NA	0.07065338970361222	0.05511750162532972	0.1427385121160767	3.6996090734651725e-24	2.666859857118715e-23	10	13	13
ENSG00000164823	OSGIN2	1.8071219921112056	NA	0.07074326035631874	0.005407767682951941	0.1431222502515916	3.1815512218052933e-24	2.3011565543120616e-23	1	3	3
ENSG00000243144	AC079760.2	-1.8057544197304232	NA	0.07095670804611535	0.19638968195066375	0.16900080390088865	1.0445170114914373e-28	9.042111171159342e-28	46	53	53
ENSG00000244063	AC104653.2	1.8056109460398582	NA	0.070979131676956	0.11775800489423431	0.11018158093515888	1.0713053803865082e-18	5.947496266833354e-18	28	33	33
ENSG00000166927	MS4A7	-1.8044899647141737	NA	0.07115453095373701	0.011005422056082662	0.015148251992828347	0.001412932828548314	0.0026277394075235913	9	10	10
ENSG00000175826	CTDNEP1	1.8037056565202891	NA	0.07127746233177533	0.04252596645994543	0.14075750026425313	8.052729995740384e-24	5.71117728275235e-23	9	11	11
ENSG00000022567	SLC45A4	1.8025289801962923	NA	0.07146221939935686	0.22075553063912123	0.31546019353096183	5.776835350427154e-57	1.3173796466020645e-55	13	18	18
ENSG00000121749	TBC1D15	1.8018122368712708	NA	0.07157495181824863	0.008393153424659322	0.011338051107729853	0.0058000828165761294	0.009931664525358368	8	9	9
ENSG00000213578	CPLX3	1.8013926164018184	NA	0.07164101910180622	0.008625969286516886	0.019956436607779314	0.00024426860656887343	0.000501552003597894	9	10	10
ENSG00000048707	VPS13D	-1.800997285517562	NA	0.07170330780823858	0.00524438550540006	0.013117700991957429	0.002989260109589225	0.005323794954756009	4	5	5
ENSG00000170291	ELP5	-1.8007587636229303	NA	0.07174091099986553	0.015710817045695994	0.13666076067254077	4.001095173301737e-23	2.747888711531898e-22	5	8	8
ENSG00000134709	HOOK1	1.7996967210692238	NA	0.07190853913771963	0.019472019554187994	0.040019955483768625	1.7761078411221993e-07	4.930949225741395e-07	23	28	28
ENSG00000134899	ERCC5	1.7994985270273545	NA	0.07193985671163788	0.006107391831215653	0.01630210516152913	0.0009253170737252344	0.0017604018745633508	5	6	6
ENSG00000171792	RHNO1	-1.7992303857170457	NA	0.07198224476445925	0.06458290415216356	0.1447916553481266	1.6492791320491361e-24	1.2086960613466083e-23	14	17	17
ENSG00000031691	CENPQ	1.798969461680454	NA	0.0720235115397321	0.1618958753737501	0.19532831962861547	2.0798287447085402e-33	2.1590183500609414e-32	17	22	22
ENSG00000178980	SELENOW	1.7986115878682112	NA	0.07208014304314535	0.04668876028044498	0.07126108648237117	2.1447006185890763e-12	8.41442940017938e-12	10	14	14
ENSG00000032389	EIPR1	-1.7963038602025778	NA	0.0724462042796919	0.004552551280899378	0.05327415001458244	1.4934265695394034e-09	4.878242331624996e-09	4	5	5
ENSG00000126005	MMP24OS	-1.7955250094930124	NA	0.07257009176272364	0.08200380991374044	0.13019509334807922	4.951800385280737e-22	3.2393495719507037e-21	28	32	32
ENSG00000171916	LGALS9C	1.794478867063745	NA	0.07273676872316122	0.28294175260220805	0.3233967062297994	1.160827511642208e-58	2.772566991246828e-57	6	15	15
ENSG00000104852	SNRNP70	1.794476473951422	NA	0.07273715036539824	0.058752636479895724	0.02234595421671022	0.00010276963675599149	0.00022024450146569582	17	22	22
ENSG00000117500	TMED5	-1.7940775486617753	NA	0.07280079199570505	0.051213533556497284	0.06422669699779655	2.8025207702602664e-11	1.0293516532275286e-10	5	6	6
ENSG00000091622	PITPNM3	-1.7935753145310653	NA	0.07288097955999466	0.012905198668535059	0.03321522173418882	2.0498057828933405e-06	5.1961743341962895e-06	8	11	11
ENSG00000182685	BRICD5	1.7933720666337774	NA	0.0729134510058698	0.07556001025852715	0.018435541017392185	0.0004246268509872115	0.0008438029720305011	16	19	19
ENSG00000184557	SOCS3	-1.7931187394499597	NA	0.07295393982987038	0.012686260068778989	0.014558396661073503	0.0017554240472827517	0.0032231013904552366	13	18	18
ENSG00000272686	AC006333.2	1.793019530874465	NA	0.07296980116894543	0.027335048135399307	0.05134438440131356	3.000280299912539e-09	9.58848432038765e-09	9	11	11
ENSG00000279873	LINC01126	1.7927110329621574	NA	0.07301914144828794	0.01984145923787289	0.046111013673724666	1.9826983807304823e-08	5.965139391429305e-08	5	12	12
ENSG00000165810	BTNL9	1.7926884804731704	NA	0.07302274949978367	0.07670948885575346	0.0989480697063095	7.45436985261098e-17	3.7687201828545315e-16	10	12	12
ENSG00000183048	SLC25A10	-1.7923627152618251	NA	0.07307488319906746	0.013898082001890261	0.03580289221304119	8.087894410665001e-07	2.1201360631075222e-06	2	2	2
ENSG00000112081	SRSF3	1.7916544005497086	NA	0.07318834314340945	0.004798539079923896	0.01012090447000085	0.009166326908737884	0.015243729650692976	4	4	4
ENSG00000101049	SGK2	-1.791525598421438	NA	0.07320899052729699	0.015113962246606955	0.050055637087007505	4.778779864788106e-09	1.5047979416314953e-08	7	8	8
ENSG00000164010	ERMAP	1.7914133668100904	NA	0.07322698549036923	0.07558232444919905	0.038268126770357666	3.3344032023016447e-07	9.046302881865355e-07	7	9	9
ENSG00000124562	SNRPC	1.7911551392816696	NA	0.07326840284989962	0.06699613465698916	0.026671827625872085	2.1572028973293958e-05	4.965620467959974e-05	6	7	7
ENSG00000273319	AC058791.1	-1.790477494331172	NA	0.07337718210304728	8.963999692869473e-05	0.02526478104298772	3.5819493470581045e-05	8.07716625282044e-05	7	9	9
ENSG00000118922	KLF12	-1.7901293189960275	NA	0.0734331244534872	0.005050318813478054	0.014301852456789565	0.0019295011643621965	0.0035279897076071335	8	10	10
ENSG00000256249	AC026333.3	1.7892080058982704	NA	0.07358132282097683	0.04610384734223459	0.07915593374909032	1.1777783941747066e-13	4.962585179779372e-13	6	6	6
ENSG00000239480	AC073517.1	-1.7890663024953954	NA	0.0736041382936539	0.06896664998800438	0.10188747565914749	2.4675318991701897e-17	1.2819056206867488e-16	3	3	3
ENSG00000111229	ARPC3	1.7887867718053456	NA	0.07364916211292308	0.0063273597486212165	0.03945862191727582	2.173366095505078e-07	5.995986996752989e-07	5	7	7
ENSG00000070047	PHRF1	1.7879715041494721	NA	0.0737806053641803	0.03167762212438893	0.044058878616248805	4.152382896008817e-08	1.2160043422755327e-07	16	19	19
ENSG00000254206	NPIPB11	1.7877133459000163	NA	0.07382226743540592	0.006717408066111287	0.03006671351928793	6.357369002280558e-06	1.5398661161032387e-05	15	18	18
ENSG00000264490	BX640514.1	1.787072353288373	NA	0.07392579521888519	0.0838488120051693	0.07649626292514299	3.1374651852964094e-13	1.2902731525814898e-12	20	22	22
ENSG00000069849	ATP1B3	1.7866578527792456	NA	0.07399280505509394	4.5456880992963606e-05	0.04513105728997049	2.8222586764170974e-08	8.389480679819171e-08	2	3	3
ENSG00000156475	PPP2R2B	1.7859162379361933	NA	0.07411282140975159	0.012402285978364833	0.011785394275522968	0.0049067718761093525	0.008490185743456693	10	12	12
ENSG00000105699	LSR	1.7854194718106648	NA	0.07419330257370269	0.035533897225384165	0.03327174718804182	2.0085836082585606e-06	5.096197706469308e-06	13	17	17
ENSG00000037637	FBXO42	-1.7851779100902567	NA	0.07423246383226832	0.039857026866659644	0.03761535463648563	4.2162450073162085e-07	1.1331199754030036e-06	9	10	10
ENSG00000128731	HERC2	-1.7847493850986005	NA	0.074301976576944	0.2226698269489339	0.34501533523649996	2.190010343301736e-63	5.9424821799496e-62	9	12	12
ENSG00000169683	LRRC45	1.783581363293341	NA	0.07449171616869171	0.051266981530085375	0.11933326959659717	3.261524192309587e-20	1.9549765247786475e-19	7	11	11
ENSG00000113368	LMNB1	1.782815419082267	NA	0.07461635494759236	0.047428811520129614	0.05503964506231534	7.883074571498934e-10	2.6234590690206717e-09	22	27	27
ENSG00000160013	PTGIR	1.7821795027052563	NA	0.07471996425410601	0.01294644920329208	0.010721674298969981	0.007309204456783495	0.012322605901433362	8	9	9
ENSG00000205869	KRTAP5-1	1.7817181844536805	NA	0.07479519996381395	0.003558911232350141	0.018985927378654746	0.0003475515309953408	0.0006983200005904041	4	5	5
ENSG00000140474	ULK3	-1.7807324928826929	NA	0.07495616229649307	0.2173899181024107	0.23702533104902948	3.6166766567693316e-41	4.922411744995021e-40	7	9	9
ENSG00000157551	KCNJ15	1.7803683408812196	NA	0.0750156994253748	0.09429523782399289	0.11199419850303846	5.378653415543435e-19	3.0291798825338054e-18	21	30	30
ENSG00000181074	OR52N4	1.7803083516496796	NA	0.07502551108470291	0.046255444765181106	0.05570846112598941	6.187245512776051e-10	2.0813078324557964e-09	23	33	33
ENSG00000113273	ARSB	1.7802531800054715	NA	0.07503453571892926	0.12343057550089792	0.13832458054447486	2.088278729678569e-23	1.4557679648478772e-22	26	28	28
ENSG00000259250	AC018904.1	1.7793136125474653	NA	0.07518836045495568	0.007900727304354439	0.015612430991796038	0.0011914744186528388	0.002239188471833154	10	11	11
ENSG00000152465	NMT2	1.77904505465337	NA	0.07523237568073415	0.05314999064390189	0.10571386955260229	5.8230690753390444e-18	3.117696271401476e-17	21	30	30
ENSG00000109881	CCDC34	-1.7789362721990025	NA	0.0752502105379789	0.0010736182575842555	0.015554814548807841	0.001216937256189837	0.0022855390435220146	3	3	3
ENSG00000075131	TIPIN	-1.7777494457803698	NA	0.07544501479821662	0.02827379289572294	0.031432113740409454	3.891019775693101e-06	9.614855638812822e-06	3	5	5
ENSG00000167637	ZNF283	-1.7772166905500886	NA	0.07553259436654979	0.054091129939009996	0.07919715066762714	1.1600099329393028e-13	4.891322925983797e-13	6	8	8
ENSG00000105982	RNF32	-1.7770614157727718	NA	0.07555813557962913	0.04095753830633743	0.03903677735403765	2.529328321318706e-07	6.941868172970773e-07	14	18	18
ENSG00000121895	TMEM156	1.7764276418284528	NA	0.07566245843397991	0.04091347263347453	0.051222237344368544	3.135653842419813e-09	1.0009926981321178e-08	17	22	22
ENSG00000111237	VPS29	-1.7759616417712276	NA	0.07573923970327344	0.06804354895299553	0.06483908440524341	2.2419053354447155e-11	8.292478702813691e-11	16	18	18
ENSG00000082146	STRADB	-1.7758622082454965	NA	0.07575563126057089	0.005628068916623919	0.018979823923105196	0.00034832391729621825	0.000699707960374001	3	4	4
ENSG00000144959	NCEH1	1.775347590446472	NA	0.07584051196379105	0.0017700529769051458	0.013490300752395974	0.002603952052134159	0.004672998507958214	1	2	2
ENSG00000047056	WDR37	-1.774775641951202	NA	0.07593493978539514	0.04257021491819459	0.05642960561343316	4.764514513708254e-10	1.6179536513976802e-09	8	12	12
ENSG00000224051	CPTP	-1.7744995917260338	NA	0.07598054956429279	0.002740502305792283	0.06370048424937537	3.3947292634394975e-11	1.2389064085704179e-10	3	9	9
ENSG00000204406	MBD5	-1.77410247575866	NA	0.07604620135845548	0.008546281654298594	0.08165835098889024	4.6753210587912523e-14	2.0170334801814137e-13	10	14	14
ENSG00000178860	MSC	1.7738227389968981	NA	0.07609247562519263	0.06752829797946867	0.09457706826313513	3.8361471682874995e-16	1.8620460738455232e-15	9	11	11
ENSG00000120029	ARMH3	-1.773274008266045	NA	0.07618331379836263	0.1658816012834024	0.12995707016453095	5.430510522055032e-22	3.545025692528426e-21	26	32	32
ENSG00000168899	VAMP5	1.772620280787337	NA	0.07629164881830823	0.043530986372590154	0.11081427202501311	8.424156382293559e-19	4.7026646419255286e-18	17	21	21
ENSG00000179588	ZFPM1	1.772616524178808	NA	0.07629227172235527	0.002320187647626524	0.022670274431728015	9.139664712750931e-05	0.00019687992734451163	12	17	17
ENSG00000144199	FAHD2B	1.772528048274643	NA	0.07630694360091865	0.06891718114307153	0.0401230650034236	1.711454796221861e-07	4.76147603835313e-07	8	9	9
ENSG00000105866	SP4	-1.7724843186337065	NA	0.07631419609714588	0.005391192557936175	0.017058014694299527	0.0007018005177085769	0.001354397600515911	17	21	21
ENSG00000082258	CCNT2	-1.7724113754925366	NA	0.07632629486009936	0.09958063935668306	0.08063271054310715	6.829278163630991e-14	2.921111571425067e-13	4	7	7
ENSG00000230387	AL118508.1	1.7720999558271082	NA	0.07637796628882283	0.17699121837054285	0.22548452154033677	5.580666220814653e-39	7.042151951490102e-38	10	11	11
ENSG00000183844	FAM3B	-1.771835146729966	NA	0.0764219264295355	0.45443606870030423	0.5256112341353835	2.866567022675267e-110	3.1512024276832154e-108	6	6	6
ENSG00000131379	C3orf20	1.7712993013114888	NA	0.07651094359125386	0.07835168141916571	0.05363279420829989	1.3117120498250489e-09	4.306001137528668e-09	25	29	29
ENSG00000136628	EPRS	1.7707427171202104	NA	0.07660349547695686	0.011904624638447483	0.08314484140986202	2.6979903450587827e-14	1.1815075696479332e-13	6	7	7
ENSG00000187815	ZFP69	-1.7699229384062771	NA	0.07673997901260216	0.10271082865543528	0.04143459861662543	1.0677976234261332e-07	3.0222250279146323e-07	16	21	21
ENSG00000144040	SFXN5	1.7699014836735973	NA	0.0767435536340749	0.008004853404774527	0.016214682775400415	0.0009554211205421692	0.001815259727770169	6	9	9
ENSG00000145428	RNF175	1.7696937468302971	NA	0.07677817215944019	0.011889818505332578	0.013939909046383196	0.002205217405266108	0.00399759759861612	7	8	8
ENSG00000029725	RABEP1	1.7694923668686933	NA	0.0768117434863664	0.004690597214223753	0.17192650652978111	3.1890172011642785e-29	2.820446414789387e-28	9	13	13
ENSG00000259539	AC051619.6	-1.7693477267284774	NA	0.07683586330528386	0.015140522260205945	0.02681906399640296	2.0457777510572914e-05	4.720538570086314e-05	8	9	9
ENSG00000274943	AC079684.1	-1.7693204253832227	NA	0.07684041670019377	0.01579974111292589	0.018163096159301718	0.00046892817206836164	0.0009265640307409072	5	5	5
ENSG00000184887	BTBD6	-1.7692220129855982	NA	0.07685683202130685	0.05104171644354978	0.1104172624341576	9.795718416884463e-19	5.447041995173529e-18	11	12	12
ENSG00000151287	TEX30	1.7688375552060485	NA	0.07692098749723722	0.0477067506569082	0.07642202390444279	3.2243516878537694e-13	1.3244169364072885e-12	4	6	6
ENSG00000175691	ZNF77	-1.7687584676757335	NA	0.0769341904521696	0.08815992676486666	0.03499199745995115	1.0824234322375354e-06	2.812070813428495e-06	37	60	60
ENSG00000123329	ARHGAP9	1.7682966693261146	NA	0.07701132043667844	0.09127777721246502	0.3011394491799908	5.955931343017792e-54	1.2365407578863453e-52	16	21	21
ENSG00000074356	NCBP3	-1.7679315373958056	NA	0.07707234971119072	0.0380645041278753	0.13906924292447134	1.5604002664598823e-23	1.095794601536467e-22	10	14	14
ENSG00000163933	RFT1	1.7674864431217745	NA	0.07714679743902084	0.1929723465241558	0.052228938116020536	2.179345833925361e-09	7.0343688511172625e-09	7	9	9
ENSG00000273382	AL356488.3	-1.7674646652862567	NA	0.07715044156468226	0.07501327449055904	0.07310059537017055	1.0925842360294696e-12	4.3695725428333425e-12	19	23	23
ENSG00000108352	RAPGEFL1	-1.7671712630451657	NA	0.07719955078313792	0.04216732162984598	0.09994949922929862	5.1166152917767094e-17	2.613787180181078e-16	18	26	26
ENSG00000269386	RAB11B-AS1	-1.7667682361857757	NA	0.07726705032576948	0.08694991523728457	0.03617332562328301	7.079748920076837e-07	1.8665344389863968e-06	10	15	15
ENSG00000172086	KRCC1	1.766192637503873	NA	0.0773635358312517	0.00541016629116441	0.016201371028386393	0.000960090903352276	0.0018235240781468802	11	14	14
ENSG00000197646	PDCD1LG2	1.7659052034941742	NA	0.07741175408039154	0.023407766654703146	0.05502088894297203	7.93679493648729e-10	2.640824531738854e-09	6	8	8
ENSG00000135899	SP110	-1.765590389039682	NA	0.07746459360316162	0.024867334181081998	0.046618983706598456	1.6509950757240716e-08	4.99698456646525e-08	4	4	4
ENSG00000155530	LRGUK	-1.7653074390001817	NA	0.07751210996272474	0.2268739383667921	0.2290984505648076	1.161080961277405e-39	1.4993507082037815e-38	42	53	53
ENSG00000139546	TARBP2	1.764865280547258	NA	0.07758641004391593	0.016902056065970856	0.04118617515841663	1.1676191669150573e-07	3.2971350392600554e-07	13	14	14
ENSG00000133706	LARS	1.7640300216442408	NA	0.07772692482579481	0.19546908488727344	0.1115413529233084	6.389750677633098e-19	3.589185534580085e-18	5	6	6
ENSG00000132330	SCLY	1.7639857244009145	NA	0.07773438269099603	0.004120031596874099	0.014164900650806375	0.00202947260492639	0.003700523732257593	3	4	4
ENSG00000162267	ITIH3	-1.7636115068005802	NA	0.0777974090684666	0.008248335353969521	0.02483634088889294	4.180484868485647e-05	9.371390197341223e-05	14	18	18
ENSG00000112659	CUL9	-1.7636052472585908	NA	0.07779846366515861	0.028474540474496962	0.06195821478001636	6.400813717502971e-11	2.2978345078806455e-10	13	16	16
ENSG00000145241	CENPC	-1.7635150604232492	NA	0.07781365947781439	0.17322267629007515	0.22745615100550945	2.3718894097378762e-39	3.0264532356841395e-38	6	7	7
ENSG00000270760	AD001527.1	-1.7635023108131878	NA	0.07781580788751215	0.00729957731129208	0.016078100927221107	0.0010044428168827083	0.0019043880449664528	6	7	7
ENSG00000131778	CHD1L	1.7633036821081358	NA	0.07784928462736924	0.05280175820217203	0.2762519280054924	7.400360490871846e-49	1.31375550784639e-47	16	32	32
ENSG00000143178	TBX19	-1.7630278652903433	NA	0.07789579004541808	0.0596150353868704	0.07871431215924092	1.3860696926303514e-13	5.815930794939538e-13	11	13	13
ENSG00000178852	EFCAB13	1.7623770210751053	NA	0.07800561843422452	0.08569919987292543	0.10545930207654713	6.411310779411325e-18	3.426225258838417e-17	10	11	11
ENSG00000214021	TTLL3	-1.760700527934722	NA	0.07828910335744256	0.03908163589571633	0.05259481739402104	1.9093211897376687e-09	6.1895933993972175e-09	7	11	11
ENSG00000176624	MEX3C	-1.7605407323869813	NA	0.07831616754385831	0.018005825662272705	0.01593857656390493	0.001057141964615186	0.0019992200651947315	7	8	8
ENSG00000139832	RAB20	-1.7604219694436813	NA	0.07833628706989869	0.18091493352760837	0.23169497756804777	3.741570482287681e-40	4.9017717494844484e-39	9	13	13
ENSG00000120742	SERP1	1.7601505362391419	NA	0.07838228612675414	0.05012429809258082	0.024375128527549635	4.937369673686567e-05	0.00010963479546037932	30	41	41
ENSG00000187726	DNAJB13	1.7593263219558235	NA	0.07852209825579057	0.015842863720361693	0.023515054083695204	6.735201290376267e-05	0.00014730514848700752	5	5	5
ENSG00000248333	CDK11B	-1.7584641103143948	NA	0.07866857303905657	0.09011022340743843	0.18090893252664605	8.14186134912369e-31	7.680130928279546e-30	12	17	17
ENSG00000136167	LCP1	1.7580131457673076	NA	0.07874527259013174	0.012422622307198258	0.02348273543528117	6.814285516683922e-05	0.00014895880474902814	4	8	8
ENSG00000128294	TPST2	-1.7579329891667763	NA	0.0787589119022897	0.008417463793199229	0.022834051721626582	8.614236618004313e-05	0.00018619302213531127	4	7	7
ENSG00000223704	LINC01422	-1.7578502099712718	NA	0.07877299948820206	0.12332919069481368	0.0842010023228128	1.8247359723958517e-14	8.075457339513925e-14	34	43	43
ENSG00000260296	AC095057.3	-1.7576845688813538	NA	0.07880119488951895	0.005610830624262184	0.024788230365669867	4.2536704702573457e-05	9.524245318506752e-05	8	15	15
ENSG00000084676	NCOA1	1.7573459397874227	NA	0.0788588618333955	0.017174005266205418	0.01479855286592174	0.0016068647734104305	0.0029646179665643326	16	26	26
ENSG00000141577	CEP131	-1.7568294904553388	NA	0.07894687683180314	0.0304964974967915	0.010893950841163555	0.006851020871451164	0.01160033144989297	8	9	9
ENSG00000269480	AC020913.2	1.7565601592745173	NA	0.07899280883344356	0.006507756697458228	0.013429076470322302	0.0026636269893782773	0.004773097099357166	3	3	3
ENSG00000135686	KLHL36	-1.7565522223409522	NA	0.07899416273548099	0.11457212407100187	0.14946674580337488	2.6025379581521443e-25	1.9722016546332797e-24	12	16	16
ENSG00000254852	NPIPA2	-1.756498608528833	NA	0.07900330880845276	0.03535632090302389	0.07556333712191905	4.4218858612435855e-13	1.8033512636020509e-12	9	13	13
ENSG00000175115	PACS1	1.7563892445836569	NA	0.079021968063678	0.09316862150625561	0.10625194641767664	4.750898155341e-18	2.5588301653876508e-17	24	26	26
ENSG00000172687	ZNF738	1.756065959805845	NA	0.07907714662858202	0.07632986867949422	0.14828994180691904	4.1461024027704965e-25	3.113025836475974e-24	7	9	9
ENSG00000137831	UACA	1.7555783876634485	NA	0.0791604251924045	0.023200944486334082	0.025480152688327314	3.31432106033797e-05	7.497334370628655e-05	7	11	11
ENSG00000164465	DCBLD1	-1.7549628434523201	NA	0.07926566356433072	0.04013933510542755	0.2956203611652472	8.316874242365585e-53	1.6700945712216324e-51	11	14	14
ENSG00000124356	STAMBP	1.7530597781047654	NA	0.07959174668735901	0.0680832624497132	0.08429684441138492	1.7610829060020544e-14	7.801811096623413e-14	17	22	22
ENSG00000139970	RTN1	-1.753000445914824	NA	0.07960193053959413	0.06471882424900142	0.04574327085778339	2.2636392965791788e-08	6.775903350852913e-08	11	14	14
ENSG00000255468	AP001107.9	-1.7528254280734932	NA	0.07963197699468055	0.013616677550812844	0.012212694417538993	0.004184031967676239	0.007322376182639027	3	4	4
ENSG00000142166	IFNAR1	1.7526818128324175	NA	0.07965663924651266	0.0403678257261471	0.09820718451850616	9.845046699777457e-17	4.9380727070629895e-16	21	25	25
ENSG00000223534	HLA-DQB1-AS1	1.7512375689953115	NA	0.07990499659127835	0.32619301874753176	0.3978394576536214	1.2955852167794663e-75	5.131175723452902e-74	27	32	32
ENSG00000122912	SLC25A16	-1.7502626221060429	NA	0.0800730074777245	0.06148998523950714	0.044762223008094126	3.223254458936784e-08	9.523706188198986e-08	6	10	10
ENSG00000146223	RPL7L1	1.7501224925121457	NA	0.08009717934192295	0.06031374354681671	0.08120428479470387	5.529481020183163e-14	2.375972688928115e-13	9	10	10
ENSG00000114346	ECT2	1.7498007358069487	NA	0.08015270368378827	0.016974341059807642	0.013957426848402447	0.0021909976760694713	0.0039743409294389	25	30	30
ENSG00000164251	F2RL1	1.7496521735393933	NA	0.08017835106569915	0.12080388685458575	0.42575567481707866	1.630200346041792e-82	7.934931628348298e-81	11	19	19
ENSG00000135018	UBQLN1	-1.7493725816800114	NA	0.08022663711907932	0.017637735292183092	0.018060310413783778	0.00048682552463410697	0.000959936865810084	17	18	18
ENSG00000137942	FNBP1L	-1.749330684287244	NA	0.08023387491464	0.0662877776216128	0.09124459351654952	1.3315385538882777e-15	6.2922443264343e-15	6	7	7
ENSG00000230257	NFE4	-1.7491181915111573	NA	0.08027059131667144	0.0013594768670292868	0.051631998841958765	2.704124488430171e-09	8.67596461217755e-09	4	6	6
ENSG00000184227	ACOT1	1.7489770700778726	NA	0.08029498308203831	0.25364255357793597	0.30037947016838323	8.573286373519713e-54	1.771364915897465e-52	47	56	56
ENSG00000224420	ADM5	-1.7487287521362305	NA	0.08033791756699322	0.0003824971135756736	0.014504303903172228	0.0017907574948560156	0.0032848112396283895	1	3	3
ENSG00000264924	AC090772.1	1.7486994643150602	NA	0.08034298269748684	0.006709967276011415	0.013364174699135544	0.0027283994115031777	0.004882024364343489	17	19	19
ENSG00000165406	MARCH8	1.7480355790587703	NA	0.08045786676570481	0.021619013556982127	0.03895059699006093	2.6089263634891133e-07	7.151610966667967e-07	10	14	14
ENSG00000154188	ANGPT1	-1.7472246230615582	NA	0.08059838215481055	0.0075591255250683645	0.06483867138423903	2.24224291474413e-11	8.292478702813691e-11	6	7	7
ENSG00000164062	APEH	1.7465267073033488	NA	0.08071947042670598	0.011511374681211198	0.027554540058281972	1.5697751274836204e-05	3.665088313303827e-05	8	12	12
ENSG00000213366	GSTM2	-1.7464979734585298	NA	0.0807244589087298	0.1918686867285445	0.3285713898272832	8.865583218347212e-60	2.1844236582102923e-58	36	43	43
ENSG00000152926	ZNF117	-1.7464239381262452	NA	0.08073731333431193	0.169848686320847	0.13065498909386208	4.14284463406684e-22	2.7189300661925847e-21	13	14	14
ENSG00000136816	TOR1B	-1.7459328676432295	NA	0.08082261780189014	0.30852734235988016	0.3418330179273419	1.1104464119649125e-62	2.9524101579513617e-61	20	25	25
ENSG00000213199	ASIC3	1.7455113963032645	NA	0.08089589046259929	0.010882633517039775	0.026779346801766246	2.0752541591420773e-05	4.784691257747712e-05	17	24	24
ENSG00000075303	SLC25A40	1.745347866222717	NA	0.08092433463500079	0.038080916853782606	0.01621248401456476	0.0009561908674217117	0.0018165190190999152	16	19	19
ENSG00000272636	DOC2B	1.7433440809901817	NA	0.08127352975125868	0.12431270855664346	0.2895138982011274	1.5015650006536614e-51	2.91623309130347e-50	9	12	12
ENSG00000146576	C7orf26	1.7432685192554478	NA	0.08128672161452817	0.033573261279096815	0.13817140169912034	2.2172155468752548e-23	1.5418908926749287e-22	8	12	12
ENSG00000076513	ANKRD13A	-1.742949879601099	NA	0.08134237008928244	0.0033779437542424086	0.01585750598299557	0.0010890349913656816	0.0020568128928337088	6	8	8
ENSG00000140199	SLC12A6	1.7428346468375837	NA	0.0813625024003708	0.00317441679995593	0.01709306039746757	0.0006928716943399266	0.0013382118244454515	5	11	11
ENSG00000143155	TIPRL	1.7426629837200156	NA	0.08139250115506778	0.035373696980699865	0.054641855480299935	9.104233478202931e-10	3.0198936154294404e-09	4	4	4
ENSG00000182912	TSPEAR-AS2	1.7420389162243992	NA	0.08150163486122958	0.003633820613471505	0.014594684481553568	0.0017321164510103332	0.0031837154360531837	9	9	9
ENSG00000108559	NUP88	-1.7417998716457497	NA	0.08154346918397044	0.03171491545328131	0.05898354238911829	1.8867115017469875e-10	6.578937686754593e-10	16	18	18
ENSG00000175220	ARHGAP1	-1.7413896339809227	NA	0.0816153039943047	0.027450083664092274	0.02540854667999776	3.401000099216892e-05	7.683276340596823e-05	6	8	8
ENSG00000180611	MB21D2	1.741121313380581	NA	0.08166231613479329	0.023024672508186284	0.03191164677735898	3.2749027464659767e-06	8.149950253830363e-06	15	20	20
ENSG00000095574	IKZF5	-1.7403450166674088	NA	0.08179845392442064	0.020880136067599444	0.011265970742571626	0.00595878561876907	0.010187141319536514	10	12	12
ENSG00000166997	CNPY4	-1.7403208097667873	NA	0.08180270200420398	0.0714309455638117	0.0711837252461944	2.206356050883028e-12	8.648411409506982e-12	12	15	15
ENSG00000174371	EXO1	-1.7399951679587347	NA	0.08185986642965382	0.01151052639881153	0.015162242939430089	0.0014056856160947937	0.002616247300890994	5	7	7
ENSG00000126602	TRAP1	-1.7399207270830757	NA	0.08187293861887407	0.016468993792143706	0.35092061910150363	1.0545414895233867e-64	2.9743967111573285e-63	17	24	24
ENSG00000030582	GRN	1.7393994685246152	NA	0.08196452167103073	0.022761007002814502	0.10729061490779519	3.2066101897702923e-18	1.744611616255417e-17	3	4	4
ENSG00000123453	SARDH	1.739285883939442	NA	0.08198448905176796	0.18666807083683382	0.24615805464042742	6.3597365728126194e-43	9.118990174512007e-42	16	22	22
ENSG00000127831	VIL1	-1.7392788777941879	NA	0.08198572081258533	0.06245212338169591	0.07898595276597979	1.2539713469566387e-13	5.278437562336622e-13	6	8	8
ENSG00000182718	ANXA2	-1.7388133826358187	NA	0.08206759384318008	0.00755995318833946	0.022472207310632358	9.818254074828037e-05	0.00021078272299602653	4	5	5
ENSG00000011454	RABGAP1	-1.738169311666439	NA	0.08218098478627132	0.0017313313848771068	0.020940650662460276	0.00017093381427074866	0.000357306677343865	2	2	2
ENSG00000092009	CMA1	-1.7379033844149752	NA	0.08222783924902644	4.936948885660374e-05	0.011700283360440556	0.005065244339417187	0.008747620863712521	2	7	7
ENSG00000140332	TLE3	1.7373885916196297	NA	0.08231860357842471	0.0068020109321868605	0.017315094606348478	0.0006389012365171443	0.0012384443658904156	8	10	10
ENSG00000145365	TIFA	-1.7360832364325718	NA	0.08254911800062686	0.0007207795631146544	0.01514931836185749	0.0014123791311364624	0.002627279501015207	2	3	3
ENSG00000146376	ARHGAP18	-1.735902269735545	NA	0.08258111641180016	0.010199964118722992	0.044961290329075566	3.000233139286809e-08	8.889253300903505e-08	18	22	22
ENSG00000273270	AC090114.2	1.7354376706765136	NA	0.08266331255142204	0.16498618450695066	0.3093626806148435	1.1278054484876057e-55	2.4859557372897108e-54	22	27	27
ENSG00000218537	MIF-AS1	1.734894773938015	NA	0.08275944499832627	0.08319859303030454	0.5511934199351336	2.5467662463739617e-118	3.4120698718021146e-116	24	28	28
ENSG00000119725	ZNF410	-1.7348628075239811	NA	0.08276510821602308	0.01781426939915961	0.042304479935147514	7.80837625741238e-08	2.238853777601821e-07	12	15	15
ENSG00000181513	ACBD4	-1.734570510350727	NA	0.08281690658762318	0.035012668573645066	0.04142136837671882	1.0728920767315946e-07	3.035642010207906e-07	4	10	10
ENSG00000172638	EFEMP2	1.734194975442407	NA	0.08288349418545807	0.07312731512300549	0.11182837885370106	5.728897405941013e-19	3.2243144606000144e-18	13	16	16
ENSG00000073350	LLGL2	-1.7341502771727124	NA	0.0828914227031191	0.0017411257613514771	0.06510631914594338	2.033781121733304e-11	7.544302932425791e-11	4	9	9
ENSG00000090054	SPTLC1	1.733866210545358	NA	0.08294182441665482	0.01501555583719988	0.04205081708126085	8.554646273114076e-08	2.443431527941927e-07	14	18	18
ENSG00000166165	CKB	1.733141727205132	NA	0.08307048135288607	0.007454766656985866	0.02552645867270618	3.259450042268089e-05	7.376129423971425e-05	6	7	7
ENSG00000147874	HAUS6	1.733053731893754	NA	0.08308611895351975	0.02035717085837553	0.0291052381783769	8.984026548037312e-06	2.1484740102118516e-05	12	20	20
ENSG00000212127	TAS2R14	-1.7317810041303694	NA	0.08331256156350017	0.04400746178871946	0.10593919660657482	5.34747714928727e-18	2.8711297943997304e-17	13	18	18
ENSG00000105509	HAS1	-1.7313804928708585	NA	0.08338392349794613	0.11778673035500482	0.22683655624069543	3.1043370647738584e-39	3.946351098873751e-38	8	11	11
ENSG00000233927	RPS28	-1.7307748606025453	NA	0.0834919273291211	0.2987330869440003	0.18528188845410662	1.3462621198144928e-31	1.3043530560846746e-30	12	14	14
ENSG00000171049	FPR2	1.730305617849022	NA	0.08357568637191505	0.0034208327787338213	0.027559461448993662	1.5669962396778683e-05	3.6590983815680507e-05	8	10	10
ENSG00000121064	SCPEP1	-1.7300752707814029	NA	0.08361682783002182	0.10198165986391326	0.16226284459433823	1.5812221839777255e-27	1.3087055614398653e-26	7	7	7
ENSG00000112249	ASCC3	-1.7296799645676384	NA	0.08368747026765651	0.04918403343626228	0.06390510766702054	3.150894672849401e-11	1.1523713530538363e-10	25	35	35
ENSG00000244687	UBE2V1	-1.7290407644913752	NA	0.08380179953094503	0.021670818103102066	0.04431628973239902	3.784790726084022e-08	1.1132997626349039e-07	7	11	11
ENSG00000123892	RAB38	1.728852405764792	NA	0.0838355140564367	0.07478140145243456	0.0968557568483847	1.6343921096580058e-16	8.081946449978415e-16	34	39	39
ENSG00000155096	AZIN1	-1.7279532319361959	NA	0.08399660948859557	0.02293529454990861	0.023344878280701597	7.162220049830046e-05	0.000156206170207981	11	13	13
ENSG00000261997	AC007336.1	1.7278780583712716	NA	0.08401008888123887	0.01443986809849352	0.042043832707446285	8.576172322268317e-08	2.4491720092352935e-07	6	9	9
ENSG00000100883	SRP54	1.7275589098361812	NA	0.08406733499151087	0.06908642201501214	0.08588326307031006	9.780122662892512e-15	4.4009268839135054e-14	8	11	11
ENSG00000145723	GIN1	-1.726871336313947	NA	0.08419077328841258	0.018779393559362773	0.020337807429370924	0.00021269679223166342	0.00043983326781391486	3	3	3
ENSG00000168269	FOXI1	1.726616152795443	NA	0.08423662303353636	0.05905285314253814	0.09525490195338582	2.976845725783996e-16	1.4539996397456494e-15	3	3	3
ENSG00000109323	MANBA	1.7262674343489246	NA	0.08429931121128477	0.012051997452899567	0.026311346081317622	2.4563570792897274e-05	5.62404106178098e-05	22	27	27
ENSG00000272799	AC006238.1	1.7257225108503684	NA	0.08439734623153322	0.047837256613011615	0.12604913040150142	2.4626335266344984e-21	1.5577905698360386e-20	18	23	23
ENSG00000148339	SLC25A25	1.7256158548397142	NA	0.08441654508162141	0.006893260664367942	0.03516360800206513	1.017684233673817e-06	2.64789363120502e-06	9	10	10
ENSG00000185000	DGAT1	-1.7239432548706335	NA	0.0847180876466056	0.02586910617524643	0.06440680872216623	2.6244873759148022e-11	9.668600216877109e-11	17	23	23
ENSG00000100348	TXN2	-1.7239035590446787	NA	0.0847252547295744	0.013913218134298863	0.049064725622802424	6.833755677706219e-09	2.1292164992184582e-08	5	6	6
ENSG00000172667	ZMAT3	1.723387590654833	NA	0.08481845747130647	0.018124235789798354	0.12550216228228753	3.0414286960518747e-21	1.9175537025218236e-20	7	8	8
ENSG00000120705	ETF1	-1.7232781589822495	NA	0.08483823548516288	0.007195771005942059	0.02662427053631674	2.194476518922472e-05	5.0460013171093415e-05	2	2	2
ENSG00000170921	TANC2	1.7225411950684881	NA	0.08497152702280414	0.06244055659055629	0.07124369899302789	2.158406607324292e-12	8.46432995861063e-12	12	14	14
ENSG00000140943	MBTPS1	1.7223143793347973	NA	0.0850125842899784	0.1034963733618449	0.23270732732652996	2.4036076498682407e-40	3.17806226581268e-39	23	34	34
ENSG00000166704	ZNF606	1.722256478890162	NA	0.08502306776449599	0.0023178339538302206	0.034454516612499354	1.3130595669748691e-06	3.385095988282025e-06	7	9	9
ENSG00000120262	CCDC170	-1.7219709018305527	NA	0.08507478974140713	0.08179608019881676	0.09461757897050949	3.7784597624639387e-16	1.8350837288726728e-15	20	23	23
ENSG00000165684	SNAPC4	1.721954010383224	NA	0.08507784981423569	0.19925828764216713	0.23856384800269453	1.8370824355325954e-41	2.5263934793062132e-40	31	32	32
ENSG00000145982	FARS2	-1.7199480351227066	NA	0.08544188786622407	0.019532520274766152	0.04944507036613427	5.957214715632845e-09	1.8635584669534412e-08	3	3	3
ENSG00000225978	HAR1A	-1.7197547760229654	NA	0.08547702631705159	0.10993253899243928	0.17714050641899842	3.811080426161149e-30	3.5062348834891386e-29	18	22	22
ENSG00000204257	HLA-DMA	1.719120747149395	NA	0.08559238774682242	0.036928178913973514	0.04964139225819154	5.549664316010464e-09	1.7389218592227928e-08	14	19	19
ENSG00000141759	TXNL4A	1.7187673517859345	NA	0.08565674256301312	0.0046153681832534375	0.042962649445723124	6.161542936124926e-08	1.7824611979015919e-07	4	8	8
ENSG00000224805	LINC00853	-1.7186266250708226	NA	0.0856823803879836	0.12277830951900189	0.16328058994520725	1.050338331666534e-27	8.782180424061136e-27	11	14	14
ENSG00000123739	PLA2G12A	-1.718315729074324	NA	0.08573904191824645	0.09150296839020103	0.060769293729932616	9.862582295504445e-11	3.498829619065075e-10	21	24	24
ENSG00000137075	RNF38	-1.7178484096404734	NA	0.08582426895386436	0.015774051040630937	0.036985301899753374	5.287832472432295e-07	1.4080906687848048e-06	7	8	8
ENSG00000271959	AC100803.4	-1.7172246524250274	NA	0.08593813287100897	0.03951761778857322	0.03974285541909384	1.9622101693368958e-07	5.428285561212845e-07	14	18	18
ENSG00000160799	CCDC12	-1.7171449392497338	NA	0.08595269292454323	0.005483269873081261	0.020297402426385995	0.0002158376247307442	0.0004460592222833854	7	9	9
ENSG00000168268	NT5DC2	1.7170831266454112	NA	0.08596398471150259	0.19734293087235977	0.22152430320723004	3.0922842397397437e-38	3.8150778724674005e-37	12	15	15
ENSG00000196739	COL27A1	-1.717058775661594	NA	0.08596843342331376	0.019655453416429002	0.017815494693671278	0.0005322726973232125	0.0010432192656241563	17	24	24
ENSG00000119509	INVS	-1.716881732964044	NA	0.08600078316886368	0.1570088661734458	0.2216332745446567	2.950311212281991e-38	3.6451647679700193e-37	10	12	12
ENSG00000272758	AC083798.2	-1.7163384344247612	NA	0.0861001176295069	0.03131324558955821	0.031592390691154354	3.673162078536746e-06	9.100123733722428e-06	6	6	6
ENSG00000103168	TAF1C	-1.7162356028897199	NA	0.08611892935082811	0.014279359325584058	0.11306557855322844	3.5772071086882834e-19	2.031981606720615e-18	11	17	17
ENSG00000108561	C1QBP	1.7161917420196902	NA	0.08612695414918682	0.017633043618767375	0.027137301567480506	1.824244708665791e-05	4.232711745218462e-05	10	11	11
ENSG00000225963	AC009950.1	-1.7159905775114224	NA	0.08616376700911603	0.009912391957053826	0.01357499113086028	0.0025236286903992855	0.004537874427142429	12	14	14
ENSG00000072071	ADGRL1	1.7159441164905194	NA	0.08617227112595678	0.008455461851864231	0.06319192534706092	4.085429283408027e-11	1.4834009481508417e-10	8	9	9
ENSG00000231249	ITPR1-DT	-1.7147742712377203	NA	0.08638662042708416	0.02045102745564536	0.01831220749843921	0.0004441346343595471	0.0008800074921585065	9	12	12
ENSG00000014123	UFL1	-1.714657429265065	NA	0.08640805286973309	0.042083490586787134	0.04657435533253261	1.6777684677698926e-08	5.076226438564906e-08	11	11	11
ENSG00000164850	GPER1	-1.714644536618837	NA	0.08641041804408199	0.17311486359014663	0.12694917003855452	1.739514575685921e-21	1.1081328179211684e-20	37	38	38
ENSG00000160229	ZNF66	-1.714178466906444	NA	0.08649595431323079	0.041056194744851705	0.07125398169841267	2.1502905632141255e-12	8.434431122726221e-12	16	24	24
ENSG00000272275	AC092687.3	1.7132022046899693	NA	0.08667534618765112	0.041399016896264886	0.06382267905603649	3.246942604026968e-11	1.1867395293362847e-10	4	6	6
ENSG00000097007	ABL1	-1.7120724652361445	NA	0.08688331491994426	0.01027055663069587	0.014565345918217456	0.0017509361466305955	0.003215549794235177	6	7	7
ENSG00000127554	GFER	1.7119128150932643	NA	0.0869127366660249	0.01582017632960864	0.03550992343894656	8.985897781454639e-07	2.348356614662688e-06	6	10	10
ENSG00000169629	RGPD8	1.711761759580226	NA	0.0869405819218732	0.1341312069409616	0.3881123643448152	2.7684382573686195e-73	1.0231885274916908e-71	7	10	10
ENSG00000091164	TXNL1	-1.7113956925354636	NA	0.08700809182427842	0.004331281003773426	0.011827742897797583	0.004829807176094828	0.008369681008776294	2	2	2
ENSG00000100284	TOM1	-1.7112627623111476	NA	0.08703261722017303	0.1458815235648322	0.18736074876451875	5.703561775204334e-32	5.611611066149118e-31	16	18	18
ENSG00000004779	NDUFAB1	-1.7111049469282666	NA	0.08706174112894896	0.01647266895727929	0.013368250985472062	0.002724284704758354	0.004875170447866118	16	17	17
ENSG00000186792	HYAL3	-1.71108807543982	NA	0.08706485512914114	0.1736882145948194	0.2671476141850148	4.89515299859414e-47	8.13864062415736e-46	13	18	18
ENSG00000145020	AMT	-1.709403198691164	NA	0.08737628883690345	0.02782698946393468	0.2575872662652112	3.781343757521733e-45	5.884415979831234e-44	3	9	9
ENSG00000176597	B3GNT5	-1.7092527181856043	NA	0.08740414742139235	0.06293117771624382	0.05050845222710637	4.057921480834065e-09	1.2836984961229179e-08	40	48	48
ENSG00000110074	FOXRED1	1.709110074600623	NA	0.08743056176635579	0.2785539225416017	0.4720571888540298	9.901207292529215e-95	6.902190299567378e-93	40	51	51
ENSG00000159618	ADGRG5	-1.7089369576203282	NA	0.08746262774180412	0.005602453885402706	0.013481180883464507	0.0026127545995028975	0.004687814252654864	13	15	15
ENSG00000026652	AGPAT4	1.7086707258890137	NA	0.08751195961898792	0.059856996033794733	0.08221035096808213	3.812254036127917e-14	1.6555164463296441e-13	17	24	24
ENSG00000096092	TMEM14A	1.7086080240999755	NA	0.08752358132283596	0.020844995535383715	0.025787214804281984	2.967030401220085e-05	6.744645327481871e-05	11	13	13
ENSG00000108384	RAD51C	1.7075614148995932	NA	0.08771775304144373	0.37483439692905257	0.3922231546210752	2.8984798413817703e-74	1.1021292860278488e-72	6	6	6
ENSG00000179428	AC073072.1	-1.7073750037819246	NA	0.08775237331155152	0.11566629005743752	0.026164308736306843	2.5900062289307494e-05	5.9213460631826984e-05	18	19	19
ENSG00000214087	ARL16	-1.7072156725136018	NA	0.08778197304768771	0.5691987632053197	0.64676999648469	4.3141443379583835e-153	1.6440724722588517e-150	22	27	27
ENSG00000175518	UBQLNL	1.7071217412261528	NA	0.08779942688768495	0.009255013232091143	0.07940956153140412	1.0725938171000128e-13	4.536106379641953e-13	15	20	20
ENSG00000136045	PWP1	1.7066247309317872	NA	0.08789182543750343	0.12962048181111896	0.17660067911358948	4.7514926223323995e-30	4.3643999453871624e-29	6	6	6
ENSG00000135932	CAB39	-1.7063721547665265	NA	0.08793881159479144	0.012894160643730418	0.028310503786096817	1.1958081901521323e-05	2.828539952126747e-05	6	8	8
ENSG00000137575	SDCBP	1.7062245519298487	NA	0.08796627918424892	0.02794710634515094	0.027262840367130503	1.74361381350188e-05	4.051108696347885e-05	27	33	33
ENSG00000166025	AMOTL1	-1.7061342910510375	NA	0.08798307934860797	0.028760213920881267	0.056060317937957585	5.44673125552329e-10	1.8408749369524813e-09	4	4	4
ENSG00000227512	AL592301.1	1.704724691833914	NA	0.08824578248350984	0.012977242312081763	0.013076049300765988	0.0030357764553474156	0.005401030234749749	9	13	13
ENSG00000265511	AC020558.2	1.7045490613443532	NA	0.08827855851516925	0.0004052258758020753	0.019682809127560333	0.00026978555646803325	0.0005509112298011791	7	9	9
ENSG00000206527	HACD2	1.7038822547117713	NA	0.08840308684960155	0.006259433216108518	0.01647884652263044	0.0008673443712952877	0.0016582038599044471	6	9	9
ENSG00000140464	PML	1.7029845291058265	NA	0.08857096367211868	0.08636815692818897	0.11345869710827602	3.079655010189225e-19	1.75516795512579e-18	15	18	18
ENSG00000101546	RBFA	-1.7021350433647466	NA	0.08873005603743435	0.03442497474984042	0.06845196884144203	5.995655733832509e-12	2.2940539977575572e-11	11	16	16
ENSG00000153162	BMP6	1.7020435233540656	NA	0.08874720971057691	0.0077233762360924005	0.014681275040855445	0.0016777548220602628	0.0030890935627562216	8	9	9
ENSG00000102753	KPNA3	1.7014317636412335	NA	0.08886194099679733	0.005457510787037762	0.010821999255416284	0.007038713629245384	0.011899339513794271	8	10	10
ENSG00000177535	OR2B11	-1.7012960434781483	NA	0.08888741056216047	0.018991203332248456	0.02297782130959387	8.178031320658203e-05	0.00017736822956616608	10	11	11
ENSG00000131067	GGT7	-1.7011641526646333	NA	0.08891216713778151	0.01371487809113291	0.07300977189114687	1.1296071353240726e-12	4.511325748409996e-12	10	11	11
ENSG00000168000	BSCL2	1.6990899718981007	NA	0.08930223257612736	0.09167042892544713	0.18436451552742567	1.9653049944743229e-31	1.8955576687424164e-30	41	48	48
ENSG00000122378	PRXL2A	-1.6985660987381843	NA	0.08940096860518969	0.08932224783716174	0.10346424906692443	1.3618534366885071e-17	7.181557375698404e-17	14	15	15
ENSG00000069966	GNB5	1.6978261937801518	NA	0.08954057058295509	0.01548977865724813	0.04385096862230501	4.4751620093010386e-08	1.3082944646693405e-07	7	11	11
ENSG00000167333	TRIM68	1.697726677169644	NA	0.08955936031975201	0.012171012409850593	0.05163545862262722	2.7007457165893604e-09	8.666745563957885e-09	10	14	14
ENSG00000278356	AC005911.1	-1.6973307751368065	NA	0.08963414204650645	0.008645756443706739	0.046249543398653926	1.886143869173974e-08	5.680625432466541e-08	2	2	2
ENSG00000091140	DLD	1.6972521643116651	NA	0.08964899678486357	0.01608604547625809	0.021048770638242686	0.00016436582152033223	0.000344417091062094	4	4	4
ENSG00000121690	DEPDC7	1.6965961192566157	NA	0.08977304401454811	0.02064892525231365	0.05967738835762603	1.4665184469700974e-10	5.143011216173865e-10	5	6	6
ENSG00000107263	RAPGEF1	1.6960444321581325	NA	0.08987746581468899	0.0019127746197373462	0.35389611013980665	2.263407359789349e-65	6.556617029227627e-64	3	4	4
ENSG00000180096	SEPTIN1	-1.6958365523491168	NA	0.08991683808012607	0.028675793453351802	0.03140053174843526	3.935449083791051e-06	9.72044020422479e-06	3	3	3
ENSG00000196843	ARID5A	-1.695186638859581	NA	0.09004002072306591	0.03795951045047958	0.06694907238106712	1.0382360419177072e-11	3.9148438616637554e-11	13	18	18
ENSG00000148926	ADM	1.695146211452488	NA	0.09004768769689675	0.012908481743090465	0.016606589517317638	0.0008277355735650606	0.001586015346487958	22	26	26
ENSG00000138107	ACTR1A	-1.6939433935967125	NA	0.09027604008838179	0.022250519610851966	0.022979517478410264	8.173019568988517e-05	0.00017730438025121326	13	17	17
ENSG00000073578	SDHA	1.6936044429214752	NA	0.09034047323561178	0.17942861080117237	0.22230590064902966	2.2070665879563873e-38	2.740694056253735e-37	29	35	35
ENSG00000260948	AL390195.2	1.6932197418176367	NA	0.09041364818059194	0.11283333012064162	0.04158028550062417	1.0132727095097116e-07	2.8740677630469804e-07	5	5	5
ENSG00000261305	AC005586.2	1.6931934045588546	NA	0.09041865959913842	0.08961239089349737	0.14960579685419362	2.4631031209177657e-25	1.8690157265760516e-24	5	7	7
ENSG00000143437	ARNT	1.6930893848393969	NA	0.09043845451734081	0.15034866043792833	0.17361981557024658	1.601924525064136e-29	1.4315478728673719e-28	6	7	7
ENSG00000176182	MYPOP	1.6929935209901472	NA	0.09045670046328415	0.05487016314503602	0.05151590689783213	2.8199784153245105e-09	9.032463549570421e-09	33	38	38
ENSG00000162946	DISC1	1.6920202658930312	NA	0.09064210964068682	0.037496664736290174	0.2746252072552819	1.5710317143838868e-48	2.7632433712789e-47	15	18	18
ENSG00000246174	KCTD21-AS1	-1.6918643863151284	NA	0.0906718337359271	0.29392360532963197	0.33201342277128626	1.5846767147617225e-60	3.984695158570202e-59	19	24	24
ENSG00000113811	SELENOK	1.6912269126969193	NA	0.09079347280743491	0.00718239676129139	0.041901582951547424	9.026559058918433e-08	2.573079476419418e-07	5	10	10
ENSG00000183615	FAM167B	-1.6912255926897883	NA	0.09079372481974766	0.018206559390438644	0.02097337259183015	0.00016891870250361027	0.00035330977304969045	3	4	4
ENSG00000099804	CDC34	1.6908355214471524	NA	0.09086822085326138	0.1198333883200496	0.1832555814772606	3.1031350073294036e-31	2.9646608490636178e-30	12	16	16
ENSG00000162174	ASRGL1	-1.6901451159406262	NA	0.09100019539535245	0.11214586807525474	0.14724122578368917	6.275491823547389e-25	4.668911465597144e-24	12	14	14
ENSG00000128309	MPST	-1.6899666779860323	NA	0.09103432977679772	0.07183606671727405	0.04145162578939207	1.0612766729279104e-07	3.005752875977e-07	41	49	49
ENSG00000140632	GLYR1	-1.6898638552221796	NA	0.09105400398620292	0.01895629115854973	0.016590570903330853	0.0008326006825988007	0.0015948027595093079	19	21	21
ENSG00000120910	PPP3CC	-1.68934629182815	NA	0.09115308700119096	0.03370768150601043	0.021126066804436818	0.00015982621187598335	0.00033551532925655723	14	18	18
ENSG00000167995	BEST1	-1.689320242418878	NA	0.09115807622473342	0.00900998029379322	0.04659023972253253	1.66818978410758e-08	5.048135981588299e-08	28	31	31
ENSG00000117410	ATP6V0B	-1.6885254625955348	NA	0.09131040537163129	0.04736585107796011	0.10940181232634229	1.4403723295786643e-18	7.962909439053679e-18	13	17	17
ENSG00000087253	LPCAT2	-1.688181600658392	NA	0.09137637405030877	0.05865408752603963	0.07140366249742248	2.0355390484708075e-12	8.00446208260167e-12	24	30	30
ENSG00000134864	GGACT	-1.688179358173517	NA	0.09137680438868943	0.15736607852638784	0.15094243136848903	1.4501560931459562e-25	1.1092206441284568e-24	38	55	55
ENSG00000147408	CSGALNACT1	1.6876926838445774	NA	0.09147023694287593	0.3871313882291998	0.5386968947841598	2.4809270932235826e-114	2.934166808392498e-112	26	36	36
ENSG00000148411	NACC2	1.6875281136387916	NA	0.0915018487749275	0.023967442267786028	0.047422742624824106	1.2356596203471149e-08	3.769179443139928e-08	11	17	17
ENSG00000283361	CFAP97D2	1.6870535098706998	NA	0.091593063268614	0.1851002540751233	0.24639724944935926	5.717386181310851e-43	8.239281985151242e-42	22	26	26
ENSG00000121570	DPPA4	-1.6865169648260752	NA	0.0916962702984945	0.049850657097868976	0.06433868287286784	2.6904596542923694e-11	9.905258181936419e-11	12	13	13
ENSG00000183624	HMCES	-1.6864824824977374	NA	0.09170290633556913	0.18235819347332202	0.06298063536410639	4.4121073482551654e-11	1.5976188537843714e-10	18	23	23
ENSG00000182512	GLRX5	-1.6856792544649748	NA	0.09185759477085582	0.04805123717584226	0.03714920330074226	4.985322649941968e-07	1.3308421252156726e-06	14	16	16
ENSG00000166908	PIP4K2C	-1.6849569741370893	NA	0.09199687298084203	0.03569873040283052	0.034353423352097935	1.3616409194048448e-06	3.502967315762629e-06	11	11	11
ENSG00000179082	C9orf106	-1.6848096211711905	NA	0.0920253080616585	0.027111687520449117	0.023403728197499214	7.011561581961273e-05	0.00015307609111273567	21	22	22
ENSG00000188739	RBM34	1.6842824059573078	NA	0.09212710396625379	0.014886702709274106	0.026522442207361496	2.276470312368394e-05	5.227529376915585e-05	5	5	5
ENSG00000198945	L3MBTL3	1.6833139368815582	NA	0.09231433383944547	0.0026582198256703366	0.41980364785900187	5.140707208567299e-81	2.4152873402663178e-79	10	15	15
ENSG00000164930	FZD6	-1.683055375067443	NA	0.09236437211136102	0.05703179511723777	0.0675122009938712	8.452379269547353e-12	3.208274725397688e-11	11	14	14
ENSG00000179165	PXT1	-1.6830254900351902	NA	0.0923701570274762	0.03019728276714405	0.03703026053547712	5.203072240764954e-07	1.3868120276170064e-06	19	23	23
ENSG00000159596	TMEM69	1.682434434179342	NA	0.09248462889965754	0.015522977854289861	0.03276538911739202	2.4094994769674943e-06	6.069404602014624e-06	12	18	18
ENSG00000008311	AASS	-1.6823667344529862	NA	0.0924977478125667	0.058539747312389936	0.07034827731628834	2.9960883430830966e-12	1.1661352472885162e-11	4	7	7
ENSG00000102977	ACD	1.681855767110126	NA	0.09259681172451932	0.0011766463746029597	0.020231958378726482	0.00022102401328890034	0.00045611802694240093	14	18	18
ENSG00000127561	SYNGR3	1.6816328827364393	NA	0.09264005015945444	0.02229634529679405	0.06772365956529572	7.824016406981948e-12	2.977675485204914e-11	9	19	19
ENSG00000130429	ARPC1B	1.681283297517522	NA	0.092707900565121	0.00026547811609630453	0.02825893369092629	1.2182089039473871e-05	2.8787466575435775e-05	3	7	7
ENSG00000196123	KIAA0895L	1.6790655085810289	NA	0.09313927739036403	0.004274224667749566	0.01773128855948786	0.0005488726252675185	0.001073641684808107	14	17	17
ENSG00000023572	GLRX2	1.6784753848143557	NA	0.09325433188198386	0.016121704743143454	0.038226820897524515	3.3842848699493417e-07	9.177277235098239e-07	5	6	6
ENSG00000136273	HUS1	-1.6782633588529472	NA	0.09329569772545009	0.01932840418274894	0.08500474537642959	1.3546996559644605e-14	6.03892498053926e-14	11	16	16
ENSG00000260943	LINC02555	-1.677903040542561	NA	0.09336602888102374	0.08583502996909093	0.3389209449995866	4.872138104155875e-62	1.271724449743822e-60	12	15	15
ENSG00000154734	ADAMTS1	-1.677754606506657	NA	0.09339501434683364	0.011552723187865958	0.02104196048048741	0.00016477193698037117	0.0003452258945969927	10	14	14
ENSG00000275910	AC138932.5	1.6775363719384127	NA	0.09343764322618502	0.009802868338246479	0.02817718916196157	1.2545806948304587e-05	2.960617082103693e-05	10	14	14
ENSG00000072682	P4HA2	-1.6769095459325245	NA	0.0935601711862781	0.022953233250402532	0.024880010196396476	4.1151486426679914e-05	9.233374862372548e-05	15	20	20
ENSG00000205903	ZNF316	1.6755800253470825	NA	0.09382048403815715	0.015763584962381977	0.18285106636276421	3.665196987669908e-31	3.4899757435619795e-30	5	8	8
ENSG00000123737	EXOSC9	1.6755247233245534	NA	0.09383132444199394	0.06929052756845051	0.10289204061805828	1.689866426166034e-17	8.856821314890378e-17	14	19	19
ENSG00000185504	FAAP100	-1.675379898636565	NA	0.09385971800282973	0.004737499390654683	0.010346458126529548	0.008418347160037502	0.014084510775364207	3	3	3
ENSG00000187535	IFT140	-1.674841080765011	NA	0.09396541629189238	0.09988668420474238	0.09337010104818888	6.023324809077726e-16	2.8901510114961927e-15	13	16	16
ENSG00000283064	AL353759.1	-1.6748054767263398	NA	0.09397240399019133	0.030532788504024137	0.05944036243541587	1.5983497495272574e-10	5.59161563742206e-10	6	8	8
ENSG00000096968	JAK2	1.6745320753511843	NA	0.09402607601177297	0.003583462555406825	0.014587643482005079	0.001736614289139868	0.003191640600627971	2	3	3
ENSG00000196177	ACADSB	-1.6739356564040204	NA	0.09414324561751784	0.010383869933607107	0.029809433590054047	6.97368749577616e-06	1.684865692660825e-05	3	3	3
ENSG00000166265	CYYR1	-1.6738805299350465	NA	0.09415408140678824	0.06386878229508362	0.1588531794551804	6.204515775864336e-27	5.0024090757074514e-26	10	14	14
ENSG00000273487	AC104836.1	1.6735286816715487	NA	0.09422326509504164	0.009181041642353983	0.015871417456785216	0.001083494051935606	0.0020472498343591565	7	10	10
ENSG00000160209	PDXK	1.6731898478494158	NA	0.09428992827850606	0.18656650322224766	0.2708258867631255	9.056304221326487e-48	1.548895786632628e-46	10	11	11
ENSG00000128218	VPREB3	1.6726130343131005	NA	0.09440349926920973	0.016301451186958138	0.02844236590700187	1.1403883903935294e-05	2.701176865588209e-05	12	14	14
ENSG00000270426	AC099343.2	1.6725292205810547	NA	0.09442001079088638	0.0003467348802262757	0.012043075861607319	0.00445701435936014	0.0077723550181682975	1	1	1
ENSG00000240065	PSMB9	-1.6719128747245053	NA	0.09454150362968267	0.0769760937033179	0.41434416584613953	1.1813635122908984e-79	5.262130616175744e-78	15	17	17
ENSG00000083828	ZNF586	1.6696965987842431	NA	0.09497940703127275	0.059881028010833656	0.10212074430759624	2.2599544621166177e-17	1.1754916309019677e-16	21	28	28
ENSG00000196730	DAPK1	1.6691646692204751	NA	0.09508474989815446	0.13986336779079356	0.16111511058709968	2.5066935875414713e-27	2.0558244061572784e-26	31	36	36
ENSG00000169230	PRELID1	-1.6690055145430711	NA	0.0951162869363387	0.01647244688783424	0.19111751239266578	1.2016337863811578e-32	1.2236827673782943e-31	19	27	27
ENSG00000140876	NUDT7	-1.6685651062303826	NA	0.0952035990083921	0.030036172611681438	0.3613213100292714	4.7166580408921894e-67	1.4469761850314875e-65	21	27	27
ENSG00000171148	TADA3	-1.6683685362323806	NA	0.09524259022771664	0.02602248752312465	0.10285829564958304	1.7115036102046886e-17	8.96474508594997e-17	6	8	8
ENSG00000261824	LINC00662	1.668091771799057	NA	0.09529751033052271	0.025558022855166927	0.26714647448362155	4.897706644195226e-47	8.13864062415736e-46	6	12	12
ENSG00000204642	HLA-F	-1.668050843658603	NA	0.09530563411050386	0.03174010637622528	0.3564608499143648	5.973952233224162e-66	1.769383537954424e-64	14	15	15
ENSG00000166435	XRRA1	1.6679525005806137	NA	0.09532515638352444	0.6951540712197551	0.6777132005356425	2.121091966447502e-166	1.4549842453043284e-163	27	30	30
ENSG00000259287	AC010809.1	1.6679199558547801	NA	0.0953316176047201	0.004600540111745437	0.010792096592469082	0.007118251137651018	0.012023134911807083	7	12	12
ENSG00000096996	IL12RB1	1.6678487638844566	NA	0.09534575282485093	0.040574656186958824	0.23673026493157892	4.1177790984401765e-41	5.591115895419683e-40	12	15	15
ENSG00000139190	VAMP1	-1.6672109425492492	NA	0.0954724676356534	0.005111863848840747	0.3136396384941643	1.40669381653412e-56	3.169959561070122e-55	4	7	7
ENSG00000126878	AIF1L	1.6671567167381138	NA	0.0954832467963173	0.008817697811248878	0.014870573645169055	0.001564838403239817	0.00289174717426289	5	6	6
ENSG00000178184	PARD6G	-1.6671059570531015	NA	0.09549333783365638	0.09465047382231159	0.10667167784811638	4.053258198243616e-18	2.192723181125545e-17	24	26	26
ENSG00000107611	CUBN	-1.6665277596377361	NA	0.09560834389242583	0.17001443944991665	0.20452824821230595	4.367144223506061e-35	4.813120584119887e-34	13	18	18
ENSG00000043514	TRIT1	1.6664848657782136	NA	0.09561688009020172	0.19398524339106468	0.19503537695266138	2.3504251651283087e-33	2.4369674218129e-32	24	31	31
ENSG00000244355	LY6G6D	1.6658832072098253	NA	0.09573667895078893	0.001625070670032976	0.010949097297965006	0.006710623142145508	0.011379459731499389	5	8	8
ENSG00000177666	PNPLA2	-1.6658583879470823	NA	0.09574162340192634	0.013968649241724133	0.04519412484104149	2.7588628979425478e-08	8.208143621932122e-08	1	2	2
ENSG00000161328	LRRC56	-1.6648057816264092	NA	0.0959515100954872	0.09030581124293778	0.12894199350109412	8.0471455930824965e-22	5.211499236245156e-21	20	25	25
ENSG00000100162	CENPM	-1.6647054664085341	NA	0.09597153187008661	0.005509058214816823	0.014974283969725239	0.0015062625353269242	0.0027910206610828117	9	11	11
ENSG00000145494	NDUFS6	1.6645395347354972	NA	0.09600465728169338	0.00925555449177087	0.01745439411057385	0.0006072234056739282	0.0011817151820134129	15	19	19
ENSG00000160781	PAQR6	1.6642406738163549	NA	0.09606434282026902	0.4058675962993434	0.6304536197108068	1.5510071732904541e-146	4.5859003473720684e-144	31	36	36
ENSG00000134058	CDK7	-1.664118226148013	NA	0.09608880542879392	0.03942437984441857	0.034448621016982935	1.3158445454933368e-06	3.3917658365647427e-06	9	11	11
ENSG00000065615	CYB5R4	1.663963543114957	NA	0.09611971514860355	0.031135415359978054	0.010681166130578434	0.0074214015361138514	0.012501926811671556	22	23	23
ENSG00000164733	CTSB	1.663621090458462	NA	0.09618817446435818	0.024066863203002952	0.20514084004644043	3.37138306984837e-35	3.737288187771797e-34	10	18	18
ENSG00000247556	OIP5-AS1	1.6632846052011259	NA	0.09625547884350374	0.293448609147262	0.041479871488069545	1.0505469616827917e-07	2.976839036004328e-07	12	19	19
ENSG00000205593	DENND6B	1.6632360009895504	NA	0.09626520385833612	0.04853557312362816	0.07352690649451271	9.343483807795247e-13	3.7551301574849e-12	19	25	25
ENSG00000268257	AIRN	1.6632348635528695	NA	0.09626543145273209	0.005275941881340515	0.016096455400798158	0.0009977103062510108	0.0018920418049207769	6	14	14
ENSG00000104517	UBR5	-1.6625693228006904	NA	0.09639867609652744	0.014429011863912627	0.012636134764099525	0.0035742334008206844	0.006304724191593696	8	10	10
ENSG00000204564	C6orf136	-1.6624256637916741	NA	0.09642745671496761	0.009796180959876956	0.015330768855146129	0.0013212828694859349	0.0024685346910136505	12	15	15
ENSG00000204599	TRIM39	-1.6621241691962467	NA	0.09648788043813035	0.014566170534614172	0.010183918267589081	0.008950775172818596	0.01491274103163957	12	13	13
ENSG00000181135	ZNF707	-1.6619557328983752	NA	0.09652165060832275	0.04529144010848343	0.051164579547658774	3.201657259840378e-09	1.021112522763672e-08	12	13	13
ENSG00000178105	DDX10	1.6610459146516763	NA	0.09670422561152327	0.008640139915475836	0.019811031387205896	0.00025751073566851094	0.0005271009317234774	2	4	4
ENSG00000263843	AC022211.2	1.6603616965766157	NA	0.09684171088462466	0.01662916281717165	0.04701457293287024	1.43157131776572e-08	4.351296796945114e-08	10	14	14
ENSG00000175170	FAM182B	-1.6603055965262965	NA	0.09685299043571287	0.059672257166442	0.04549363313016271	2.4766782235040558e-08	7.38653127910801e-08	31	43	43
ENSG00000092010	PSME1	-1.6601538869992714	NA	0.09688349861855247	0.007933762234822835	0.054639681271920856	9.111402107010798e-10	3.02168699928695e-09	6	15	15
ENSG00000164938	TP53INP1	-1.6599991095408086	NA	0.09691463166969054	0.006474039060051279	0.08559272294261627	1.0893129608108725e-14	4.890216744750171e-14	4	7	7
ENSG00000165389	SPTSSA	1.6591323539617349	NA	0.09708912499919603	0.08653256859270932	0.09085989533261156	1.5368630540147071e-15	7.240567173983025e-15	21	29	29
ENSG00000162438	CTRC	-1.6583335214703743	NA	0.09725016656277118	0.01917588585910705	0.030493683737924254	5.45249581036186e-06	1.3289489859564458e-05	4	5	5
ENSG00000132205	EMILIN2	1.658151948960042	NA	0.09728680065341329	0.0024555741075577716	0.05626317103641247	5.060731327816735e-10	1.7141315729948489e-09	2	4	4
ENSG00000196388	INCA1	-1.6581467252220428	NA	0.09728785475863165	0.03696076334207896	0.04005977996400876	1.7508522327406833e-07	4.863982656612664e-07	13	14	14
ENSG00000112110	MRPL18	1.6577862852967375	NA	0.0973606104758877	0.12716259489660142	0.15686825110331995	1.3717751992469392e-26	1.0926415648808992e-25	19	21	21
ENSG00000267321	SNHG30	1.657188723431883	NA	0.09748132567896635	0.00670738146467501	0.03446986276124859	1.3058379191665958e-06	3.366984585143279e-06	10	14	14
ENSG00000107521	HPS1	1.6571579044652454	NA	0.0974875547502595	0.0752022504827037	0.16706968498149813	2.280667890496875e-28	1.9497095540444122e-27	15	20	20
ENSG00000164172	MOCS2	1.6569294110116173	NA	0.09753374733907264	0.04172229562566296	0.05300821924674558	1.644203841188638e-09	5.356468782778106e-09	24	30	30
ENSG00000109920	FNBP4	-1.6557636748802476	NA	0.09776968670542613	0.0011935184991141374	0.0293868233682069	8.118553060247084e-06	1.9502176747664177e-05	6	8	8
ENSG00000169203	RP11-231C14.4	1.6552481756449833	NA	0.0978741665891173	0.11044536063165795	0.07526210617255434	4.939717583736086e-13	2.009279336894927e-12	16	18	18
ENSG00000112715	VEGFA	1.6548951376198273	NA	0.09794577076060096	0.008942126289994894	0.016226594139939352	0.0009512620124027374	0.001808156977465589	15	18	18
ENSG00000172775	FAM192A	-1.654786905358453	NA	0.0979677311144805	0.04884606290970105	0.08636596559297029	8.176167088187659e-15	3.7024845364491725e-14	17	21	21
[truncated: 8,287 more rows]
