# Supplementary material for: SUMMIT: An integrative approach for better transcriptomic data imputation improves causal gene identification
Source: Nat Commun. 2022 Oct 25;13:6336. doi: 10.1038/s41467-022-34016-y (PMC9593997; doi:10.1038/s41467-022-34016-y)
Supplement: Supplementary file 7 — Source Data [file 41467_2022_34016_MOESM7_ESM.zip › Source Data/Figure-3/real-data-new/JTI/HPT]

gene	gene_name	zscore	effect_size	pvalue	var_g	pred_perf_r2	pred_perf_pval	pred_perf_qval	n_snps_used	n_snps_in_cov	n_snps_in_model
ENSG00000103653	CSK	-10.497734405634478	NA	8.847816956673156e-26	0.013450760972850176	0.014539783933630295	0.001767501684838842	0.0032438876705159782	7	7	7
ENSG00000130595	TNNT3	9.644917567699958	NA	5.165267734630628e-22	0.04983340414815936	0.0683804015029449	6.1545790870361505e-12	2.3527614080156697e-11	8	9	9
ENSG00000140474	ULK3	-9.166888130692598	NA	4.868706191884839e-20	0.2173899181024107	0.23702533104902948	3.6166766567693316e-41	4.922411744995021e-40	7	9	9
ENSG00000178802	MPI	9.109727405045001	NA	8.258921986278554e-20	0.07533470375971012	0.14641450572734446	8.69768404802406e-25	6.434710256236609e-24	11	11	11
ENSG00000076685	NT5C2	9.013149431093183	NA	2.0022218281124488e-19	0.04936882767235311	0.06656231721689751	1.1956840664220337e-11	4.4966636085683017e-11	11	12	12
ENSG00000182511	FES	8.867269081647263	NA	7.49616153729011e-19	0.022385493272768876	0.1422186320094824	4.538086645402705e-24	3.256219576653179e-23	30	38	38
ENSG00000255310	AF131215.5	-8.428454455957116	NA	3.502604417382386e-17	0.0704817418187436	0.09563083327789829	2.5860796237127274e-16	1.265658660589314e-15	13	19	19
ENSG00000269918	AF131215.6	-8.345165874208076	NA	7.111400064282647e-17	0.078020310676686	0.11971086920081841	2.8219102009634525e-20	1.6944306035126838e-19	21	26	26
ENSG00000134574	DDB2	-7.781882346422685	NA	7.145330536864634e-15	0.0044501052901900155	0.011992193173249692	0.004542380259201237	0.007908353204572794	5	6	6
ENSG00000204385	SLC44A4	7.74817801762853	NA	9.32203944943088e-15	0.014820488426273612	0.01577465870132158	0.001122630227466966	0.0021167658901408465	4	4	4
ENSG00000204469	PRRC2A	-7.717076037765458	NA	1.1902865015130916e-14	0.05391212900370326	0.11791896508283789	5.606741784859378e-20	3.3269901338599815e-19	3	3	3
ENSG00000213578	CPLX3	7.6599002346972105	NA	1.860775745976628e-14	0.008625969286516886	0.019956436607779314	0.00024426860656887343	0.000501552003597894	9	10	10
ENSG00000140497	SCAMP2	7.646414844171803	NA	2.0666021046741046e-14	0.04543293176003668	0.20876000861642485	7.279326599693689e-36	8.261626198421382e-35	15	19	19
ENSG00000111252	SH2B3	-7.615796991608172	NA	2.6206930962687516e-14	0.007975460299912624	0.02325033766968293	7.411076860923914e-05	0.00016130544115748724	20	23	23
ENSG00000272368	AC074032.1	-7.5044250114083475	NA	6.169881819430277e-14	0.09477866887901304	0.10810086324344578	2.359065215848297e-18	1.2920986709224671e-17	7	11	11
ENSG00000025434	NR1H3	-7.494866666969893	NA	6.63657914461115e-14	0.036463559489813585	0.03861845366778363	2.9398294145532427e-07	8.02022504457104e-07	9	11	11
ENSG00000213445	SIPA1	-7.463848736483478	NA	8.403106521495854e-14	0.05060809041887062	0.0645246911155003	2.5141225380818547e-11	9.275965448701748e-11	24	30	30
ENSG00000111300	NAA25	7.450325848247121	NA	9.310997433611572e-14	0.02545092681688598	0.020043138323155598	0.0002367005641790138	0.0004865952979028899	8	10	10
ENSG00000158406	HIST1H4H	-7.304071557724009	NA	2.791877757656527e-13	0.0024796089818195617	0.037488375173911494	4.4131441478446326e-07	1.1836254143163529e-06	3	6	6
ENSG00000136573	BLK	7.1341431047977935	NA	9.739196487228581e-13	0.12490963974762125	0.15362965517202598	4.986977595597187e-26	3.8820553239626036e-25	33	44	44
ENSG00000170145	SIK2	-7.105807458627495	NA	1.1962108462058743e-12	0.01050919407134225	0.07840732727073489	1.55213639303064e-13	6.50319741120998e-13	6	7	7
ENSG00000131351	HAUS8	7.000072511893416	NA	2.558300672181579e-12	0.0721815204605203	0.10638870968269114	4.5113399984881355e-18	2.432860680316762e-17	10	13	13
ENSG00000154328	NEIL2	-6.996832044014662	NA	2.6181482726017905e-12	0.07125393434298724	0.12929985348434955	7.005640259563639e-22	4.54730222601275e-21	14	18	18
ENSG00000181915	ADO	-6.943423895558104	NA	3.827088246433405e-12	0.01587067915628071	0.0324410541832443	2.707412546436435e-06	6.790905040052424e-06	6	6	6
ENSG00000149177	PTPRJ	6.933467836920786	NA	4.106473093684689e-12	0.016354487862690198	0.0573323434071203	3.4347139495903534e-10	1.1770965132199235e-09	4	4	4
ENSG00000177710	SLC35G5	6.9107702926187375	NA	4.820290489443633e-12	0.03193438716809804	0.060300683699919436	1.1693669462504673e-10	4.129628039795977e-10	9	18	18
ENSG00000229453	SPINK8	6.8536495211750115	NA	7.1989331313793806e-12	0.06806536536059049	0.08184002413709393	4.371662318651486e-14	1.891262288157274e-13	8	12	12
ENSG00000139323	POC1B	-6.84470438316841	NA	7.663395485595208e-12	0.008594853548282582	0.05598299062153302	5.601492250041277e-10	1.8916894563993277e-09	13	16	16
ENSG00000276966	HIST1H4E	-6.802450657894394	NA	1.0285425017702351e-11	0.0009644971030467678	0.020228485321797215	0.0002213027231936074	0.0004565833012568784	2	3	3
ENSG00000274750	HIST1H3E	-6.780702261158462	NA	1.1959311702748999e-11	0.00560505124244837	0.33350473723156177	7.495018923317653e-61	1.898553611757377e-59	8	13	13
ENSG00000272505	AC104964.4	-6.749732807264866	NA	1.481176673093719e-11	0.06772416296797819	0.12499658564232338	3.6963310629029214e-21	2.3168268054723023e-20	22	26	26
ENSG00000099331	MYO9B	6.701582773230497	NA	2.0617401312673022e-11	0.031214538255070843	0.06263757003259789	4.998956326643727e-11	1.8040215076938822e-10	24	31	31
ENSG00000255557	AP001266.2	-6.69050191473117	NA	2.2240644912318726e-11	0.004019017534198443	0.09524463546691218	2.988305707763295e-16	1.4591815086114107e-15	5	6	6
ENSG00000187446	CHP1	6.62617122372921	NA	3.445055449846437e-11	0.02886068593520865	0.06192475606512459	6.479197010177927e-11	2.3249999901138578e-10	8	10	10
ENSG00000089022	MAPKAPK5	-6.578255964381986	NA	4.759983035904949e-11	0.04970978003492397	0.015910130551191223	0.0010682238463627432	0.0020195095073613366	8	9	9
ENSG00000275734	AC010538.1	6.526873524012993	NA	6.715670731534858e-11	0.002188361592613542	0.013455416134160746	0.002637786003016694	0.0047302511937397556	7	10	10
ENSG00000154319	FAM167A	-6.506642421330392	NA	7.68490435045924e-11	0.29862197497861837	0.30612472305644567	5.407234482047181e-55	1.1620133349953273e-53	17	26	26
ENSG00000213676	ATF6B	-6.501392105067701	NA	7.95801039022998e-11	0.07842821343421462	0.016460619812534966	0.0008731495480630814	0.0016681864527332646	20	27	27
ENSG00000170689	HOXB9	-6.4137321929719375	NA	1.41999568358789e-10	0.010656512979034288	0.016030568637320122	0.001022091645170296	0.0019367789638702108	8	10	10
ENSG00000090382	LYZ	-6.3830836395221455	NA	1.735570484916496e-10	0.2659339572608501	0.706818914001219	3.871451288023179e-180	4.426101209220633e-177	19	24	24
ENSG00000204388	HSPA1B	6.380569907384714	NA	1.764301640947514e-10	0.0020082185901084976	0.024260080429854083	5.1466876172373144e-05	0.00011407592858731125	9	13	13
ENSG00000254340	AC022784.5	-6.317860307767387	NA	2.652095728004626e-10	0.0028278907771137466	0.01107868751738987	0.0063921178075635274	0.01088240129871011	15	22	22
ENSG00000247556	OIP5-AS1	6.3092390289130895	NA	2.8041076039494787e-10	0.293448609147262	0.041479871488069545	1.0505469616827917e-07	2.976839036004328e-07	12	19	19
ENSG00000146247	PHIP	-6.278624811026533	NA	3.4158076194634176e-10	0.032744008194923	0.07462085402231503	6.252362121617216e-13	2.53299688220207e-12	9	10	10
ENSG00000141452	RMC1	6.274513027904876	NA	3.507302654436222e-10	0.04398448419092763	0.08171394666251815	4.580225973521307e-14	1.977002144976514e-13	6	8	8
ENSG00000163257	DCAF16	6.2682807369712	NA	3.6505619398167287e-10	0.030317792615909656	0.061211122185453576	8.399146093640705e-11	2.9957769625591606e-10	3	4	4
ENSG00000221988	PPT2	6.1959615397421555	NA	5.793027223777871e-10	0.0008008512709276235	0.010375964818299166	0.008325215466792442	0.013935492439240957	4	9	9
ENSG00000172113	NME6	-6.187264168428574	NA	6.121733053519198e-10	0.15194944020334988	0.20741746226061983	1.2864321156384208e-35	1.4456765629805555e-34	5	7	7
ENSG00000111077	TNS2	6.1330606168092805	NA	8.620428227904442e-10	0.03434491957898178	0.040940542187978934	1.2754833745115109e-07	3.5910793612703823e-07	5	7	7
ENSG00000142599	RERE	-6.132397008817164	NA	8.656474924520629e-10	0.1939560372244508	0.26587395071668235	8.763378437972016e-47	1.442256975362592e-45	14	18	18
ENSG00000263001	GTF2I	-6.130093206355731	NA	8.782760445992659e-10	0.20016260882461856	0.15023264395441271	1.9214511310414562e-25	1.463836759050641e-24	12	14	14
ENSG00000204435	CSNK2B	6.116139908375814	NA	9.586916463115008e-10	0.020859356795486575	0.018160730188602835	0.0004693326014520515	0.0009272563113250266	9	11	11
ENSG00000134575	ACP2	-6.080276126104245	NA	1.1997575681337454e-09	0.052930593990619626	0.17612659004924464	5.766313058588081e-30	5.271135535273294e-29	4	6	6
ENSG00000204386	NEU1	-6.073939616841709	NA	1.2480967563537206e-09	0.0018270545166870081	0.01130672388450251	0.005868522256861821	0.010041836777382096	3	5	5
ENSG00000231050	AL109917.1	6.071547456610864	NA	1.2668351176243868e-09	0.02723965485601508	0.16247978113718373	1.4492404529571e-27	1.2006292042396765e-26	10	20	20
ENSG00000253641	AC104964.1	-6.071157499536344	NA	1.2699156290909354e-09	0.014286973602402598	0.03840033174851134	3.179637152056029e-07	8.642827313458368e-07	18	30	30
ENSG00000226416	MRPL23-AS1	-6.066971055996307	NA	1.303450359304297e-09	0.31102835121048755	0.15118457396489393	1.317344490944511e-25	1.0094343465240132e-24	22	28	28
ENSG00000054282	SDCCAG8	-6.005836211994713	NA	1.9034827510480484e-09	0.2527314190412097	0.3011117082798086	6.03569428377391e-54	1.2500739284110964e-52	8	8	8
ENSG00000149084	HSD17B12	5.987018736149852	NA	2.1372217163837248e-09	0.35595472020075086	0.539644101332411	1.2476255284324943e-114	1.5067274779640032e-112	5	10	10
ENSG00000170004	CHD3	5.9370479752318985	NA	2.901997695345576e-09	0.08197359619263764	0.09970457447537252	5.610064880344233e-17	2.861600316270769e-16	12	14	14
ENSG00000232912	RERE-AS1	-5.92514493175055	NA	3.12022076471341e-09	0.03774035330658156	0.03837434208742347	3.209484229995646e-07	8.721192372079755e-07	12	12	12
ENSG00000272391	POM121C	-5.921916578112671	NA	3.182110434656756e-09	0.1082714677230544	0.14160828370779957	5.767181140948886e-24	4.1140345002550934e-23	13	17	17
ENSG00000105538	RASIP1	-5.903192949679087	NA	3.565328743930749e-09	0.025433010371618197	0.010624870417681065	0.007580248260900879	0.012754481694092344	11	11	11
ENSG00000279873	LINC01126	5.882126219660452	NA	4.050292682325757e-09	0.01984145923787289	0.046111013673724666	1.9826983807304823e-08	5.965139391429305e-08	5	12	12
ENSG00000141504	SAT2	5.844428365599191	NA	5.083107165626477e-09	0.004520255929459814	0.07286962199530583	1.1892080672814968e-12	4.744934654679011e-12	7	10	10
ENSG00000114054	PCCB	-5.838418317762329	NA	5.269870778194934e-09	0.0018711118302576135	0.0564860280638622	4.668075424761263e-10	1.5861467299233384e-09	6	8	8
ENSG00000158373	HIST1H2BD	-5.8038493371998205	NA	6.480951675506648e-09	0.024560737503256595	0.14337677034050597	2.8785158335291023e-24	2.0846143593408183e-23	2	3	3
ENSG00000158792	SPATA2L	-5.771689630100187	NA	7.848057196892767e-09	0.012189900473941175	0.20200245909162656	1.2667927655457951e-34	1.3680245048076097e-33	16	26	26
ENSG00000213516	RBMXL1	5.763901708473337	NA	8.219129381156874e-09	0.013735042696134321	0.04813580728418842	9.554602626865247e-09	2.936939961428789e-08	19	24	24
ENSG00000204160	ZDHHC18	-5.751761652327326	NA	8.831825754650986e-09	0.0859579339382534	0.13426027731875675	1.0202454947354734e-22	6.87743317186267e-22	9	11	11
ENSG00000133794	ARNTL	5.735455304013042	NA	9.725073690574654e-09	0.1644889313226132	0.19306194105297342	5.351790689285919e-33	5.492391294468236e-32	9	13	13
ENSG00000123268	ATF1	-5.707850499762655	NA	1.1441184401964207e-08	0.13186312445334583	0.16268670048604097	1.3336047703225419e-27	1.1075054821434028e-26	10	12	12
ENSG00000076513	ANKRD13A	-5.678106699294603	NA	1.3619375549769747e-08	0.0033779437542424086	0.01585750598299557	0.0010890349913656816	0.0020568128928337088	6	8	8
ENSG00000187475	HIST1H1T	-5.674425627904374	NA	1.3915475533255675e-08	0.007823470485092016	0.02364253091641954	6.432137688962409e-05	0.00014087449454408218	6	7	7
ENSG00000204381	LAYN	5.66836927123858	NA	1.4416300166663862e-08	0.01359596993815285	0.011984075089910878	0.004556152768292695	0.007930721053943506	9	10	10
ENSG00000181652	ATG9B	-5.658896164621686	NA	1.5234969126488966e-08	0.01860740103905878	0.022518634513832167	9.654788256186582e-05	0.0002073252739861554	20	32	32
ENSG00000161955	TNFSF13	-5.655046061766773	NA	1.558044831568928e-08	0.03404239077803771	0.05912828944428161	1.790125486445404e-10	6.248496227773709e-10	9	10	10
ENSG00000137815	RTF1	-5.645179310507971	NA	1.6500917830271194e-08	0.019315829438533622	0.043062470748662526	5.944091712126447e-08	1.722701278606914e-07	6	8	8
ENSG00000172992	DCAKD	5.61866219191185	NA	1.9244169191629962e-08	0.10905102114573864	0.23011413936891878	7.458888154525418e-40	9.719792778264164e-39	10	15	15
ENSG00000011021	CLCN6	5.612606857211476	NA	1.9930105810390217e-08	0.038426676156687205	0.3266326573717475	2.3292599183922014e-59	5.6578581218849656e-58	18	28	28
ENSG00000143761	ARF1	5.588787154337908	NA	2.2866101417093036e-08	0.001446467363447838	0.011833961608893356	0.0048186089836213235	0.008353651987476958	6	9	9
ENSG00000158517	NCF1	-5.558483693854316	NA	2.7212837586388625e-08	0.06029046740063783	0.06876757373016933	5.342262795807942e-12	2.0513762804592565e-11	10	12	12
ENSG00000099377	HSD3B7	5.550321264419943	NA	2.85145107319807e-08	0.04648550720170856	0.06926042027258132	4.461148336075837e-12	1.7199692629353538e-11	3	3	3
ENSG00000239697	TNFSF12	-5.544075732564646	NA	2.955109225878252e-08	0.07975422678290488	0.18676236192521248	7.304684988241545e-32	7.150002446538484e-31	20	22	22
ENSG00000167394	ZNF668	5.524993451676758	NA	3.294979003928248e-08	0.006875079027785502	0.11517781996183811	1.5986901135246816e-19	9.262140796227961e-19	3	5	5
ENSG00000143702	CEP170	-5.512131841628079	NA	3.5451319373759e-08	0.05615965472107062	0.08474483135785904	1.4917108683259565e-14	6.629010023560981e-14	8	11	11
ENSG00000132510	KDM6B	5.5102076770338	NA	3.584105742658794e-08	0.02036012634673396	0.04247307424503303	7.348720885827272e-08	2.1118773953589493e-07	5	5	5
ENSG00000197903	HIST1H2BK	5.473628972212474	NA	4.409117207481423e-08	0.035884604382739056	0.045725676277531324	2.2780355264938e-08	6.81661686334709e-08	4	5	5
ENSG00000118898	PPL	-5.453641677739364	NA	4.9348593625343884e-08	0.015243278663967949	0.021684389518799377	0.0001305662492076677	0.00027646383598744204	9	12	12
ENSG00000104147	OIP5	-5.427402119730012	NA	5.7180205561069366e-08	0.015257668099096258	0.01166732232095395	0.005128004847920438	0.008848878560775568	5	5	5
ENSG00000169504	CLIC4	-5.397343818650983	NA	6.763470402202155e-08	0.009251254242202463	0.04926729054293442	6.351997978239352e-09	1.9841605342227075e-08	4	7	7
ENSG00000060642	PIGV	5.383574140114004	NA	7.302115009538497e-08	0.04429066101965661	0.15159883189408344	1.117651663298433e-25	8.594891647490953e-25	4	7	7
ENSG00000158195	WASF2	5.376672050741614	NA	7.587519310208156e-08	0.0051780856298152215	0.024381040476360326	4.926847099659411e-05	0.00010942947922815599	7	12	12
ENSG00000137449	CPEB2	5.376129251387622	NA	7.610416912744383e-08	0.008716712402208233	0.06838877667501363	6.135766016361485e-12	2.346092562198063e-11	12	14	14
ENSG00000130584	ZBTB46	5.3739025310754	NA	7.7050518788955e-08	0.004111960255356493	0.0119827431521718	0.0045584164769979065	0.007933856101089728	13	15	15
ENSG00000232748	AC135050.1	5.371146386144152	NA	7.823766399066399e-08	0.010148358727307879	0.019760415983343632	0.00026228767298151057	0.0005362388297520177	6	6	6
ENSG00000186998	EMID1	-5.354102267041297	NA	8.598222315796367e-08	0.015013232749565227	0.015535998498155752	0.001225371162400363	0.0023003711071706433	13	16	16
ENSG00000170092	SPDYE5	-5.345507198592898	NA	9.016421431207981e-08	0.04076829352764432	0.15885998137504795	6.187650555453751e-27	4.9911580138982306e-26	9	15	15
ENSG00000153774	CFDP1	5.330598722436262	NA	9.78895017703606e-08	0.10006760541560106	0.15682716522250434	1.3944634166432427e-26	1.110197452739785e-25	11	14	14
ENSG00000043591	ADRB1	-5.329914569854737	NA	9.825897664809425e-08	0.018219149021451983	0.08871298459024077	3.418259800895852e-15	1.5830336841901962e-14	1	2	2
ENSG00000149577	SIDT2	5.302471419298459	NA	1.1424535724312482e-07	0.3046434362174185	0.35111597107504844	9.5341192348595e-65	2.6980298805050425e-63	4	5	5
ENSG00000111405	ENDOU	5.27586761399693	NA	1.321294515032157e-07	0.0064577502118109585	0.016520029758132042	0.0008543704342536643	0.001634858131780416	10	12	12
ENSG00000099785	MARCH2	-5.26117437798045	NA	1.4313820133615035e-07	0.20658884288649287	0.2279844888140996	1.8852171677084518e-39	2.4180694995536453e-38	12	15	15
ENSG00000196126	HLA-DRB1	5.243666053957411	NA	1.5741700443000618e-07	0.14707719888684115	0.20536432220071196	3.067509214999361e-35	3.40483595650641e-34	6	9	9
ENSG00000047849	MAP4	-5.239822029633361	NA	1.6073153174983452e-07	0.07003439313381406	0.08857389007504186	3.599762407241002e-15	1.6643927075162022e-14	4	4	4
ENSG00000121101	TEX14	-5.236237870121385	NA	1.6388271645427114e-07	0.045303193063059494	0.0207484671955094	0.00018326603258258002	0.0003818747500314295	6	8	8
ENSG00000267801	AC087289.5	5.131716624953932	NA	2.871115339541073e-07	0.04036974293386183	0.031983412991427936	3.191499669027549e-06	7.947005637309923e-06	3	3	3
ENSG00000253878	AC087752.3	-5.130746841430665	NA	2.885948323349544e-07	0.012942513790884985	0.025902981857730024	2.8457769586768402e-05	6.481900526543914e-05	1	2	2
ENSG00000164938	TP53INP1	-5.117280560959961	NA	3.0997236802248605e-07	0.006474039060051279	0.08559272294261627	1.0893129608108725e-14	4.890216744750171e-14	4	7	7
ENSG00000104497	SNX16	-5.098461524837757	NA	3.4242511326872934e-07	0.15952216690684912	0.2904116199100282	9.82838099046503e-52	1.9131317321848447e-50	18	22	22
ENSG00000116489	CAPZA1	5.097690082515287	NA	3.4382310678335614e-07	0.006194347644783986	0.014069600783971192	0.0021021150270117634	0.0038199820491919816	4	8	8
ENSG00000116406	EDEM3	5.0862974320875995	NA	3.6512130013726617e-07	0.08583654933510135	0.04232197969540923	7.759358664402262e-08	2.2255434309388592e-07	7	11	11
ENSG00000198270	TMEM116	5.06151363839762	NA	4.159409793337243e-07	0.12857316639540223	0.09520145995184617	3.036984089879805e-16	1.4821070050469201e-15	18	22	22
ENSG00000152404	CWF19L2	-5.047555834797281	NA	4.4749801342353235e-07	0.07852551965830791	0.13612915755371452	4.9237679841639725e-23	3.3653924735124734e-22	20	23	23
ENSG00000196557	CACNA1H	-5.0403933252383855	NA	4.645760304929228e-07	0.03687772689623175	0.04162115812427019	9.984816627665985e-08	2.833051296291264e-07	13	19	19
ENSG00000258302	AC025034.1	5.0336888478963235	NA	4.811303813753258e-07	0.01751980840573187	0.040189051140896714	1.6713189626334896e-07	4.656612329845932e-07	5	6	6
ENSG00000103510	KAT8	-5.013827074990442	NA	5.335794442265246e-07	0.10994238427533545	0.043365484847429324	5.32985340846383e-08	1.5515473790824348e-07	5	5	5
ENSG00000146409	SLC18B1	5.007027662179648	NA	5.527698544558454e-07	0.04890564105290272	0.2978768506910922	2.837238159354994e-53	5.737711933346556e-52	3	4	4
ENSG00000159202	UBE2Z	4.983056749793034	NA	6.258758464059899e-07	0.17497501252158343	0.2379548586203357	2.402390506229898e-41	3.287996391966203e-40	5	6	6
ENSG00000092929	UNC13D	-4.976921367127769	NA	6.460355043058548e-07	0.054302127386143303	0.15604118262615183	1.9082305109419285e-26	1.5101174449535362e-25	7	9	9
ENSG00000104886	PLEKHJ1	-4.972083633387305	NA	6.62371176160094e-07	0.023808896909122697	0.06316199701770871	4.1301912692569305e-11	1.4990190492378224e-10	11	14	14
ENSG00000187961	KLHL17	-4.971886896158344	NA	6.630438559909618e-07	0.04470968855303566	0.08155095461943279	4.864632963581438e-14	2.096596901041922e-13	26	38	38
ENSG00000169228	RAB24	4.971094350777454	NA	6.657603845618081e-07	0.02076480846225136	0.04420361898232086	3.941508781651667e-08	1.1570202999304961e-07	5	9	9
ENSG00000249790	AC092490.1	4.968432522715526	NA	6.749627910173631e-07	0.07897668625596777	0.12240938441446268	1.0010845632297832e-20	6.146652049705532e-20	16	21	21
ENSG00000175826	CTDNEP1	-4.958225676026554	NA	7.113989864721239e-07	0.04252596645994543	0.14075750026425313	8.052729995740384e-24	5.71117728275235e-23	9	11	11
ENSG00000169592	INO80E	4.957764868777695	NA	7.130878999584578e-07	0.0731270472915891	0.09356579637276083	5.598632555814108e-16	2.690135883991486e-15	8	14	14
ENSG00000223935	LGALSL-DT	-4.948261184503794	NA	7.487938836119649e-07	0.04213649091135739	0.08497249372686398	1.3709938513956889e-14	6.108384920131117e-14	7	7	7
ENSG00000251022	THAP9-AS1	-4.942806618946132	NA	7.700585847470782e-07	0.10763685059607914	0.022765140708375414	8.831518517305894e-05	0.0001906491830982865	5	6	6
ENSG00000164307	ERAP1	4.920308224253529	NA	8.640802882691408e-07	0.5369588415524869	0.6626771744900275	8.824347271466979e-160	4.2035758710663115e-157	24	36	36
ENSG00000117222	RBBP5	-4.907991473280086	NA	9.20138539905493e-07	0.009476768707368907	0.027998487685431856	1.3379251032003781e-05	3.148631480003195e-05	3	3	3
ENSG00000130177	CDC16	-4.883782632920442	NA	1.040697977169588e-06	0.19960052849426116	0.5292712399690143	2.149811605521422e-111	2.4254683699399254e-109	15	20	20
ENSG00000167193	CRK	4.867512095497444	NA	1.1301191704856498e-06	0.001460376210906931	0.020010413915874714	0.0002395289352403812	0.0004921147370836584	7	11	11
ENSG00000233885	YEATS2-AS1	4.867253488906499	NA	1.131598463557776e-06	0.11636613604106172	0.0481751767775411	9.419874859047663e-09	2.898644068864317e-08	6	8	8
ENSG00000167083	GNGT2	-4.863341050657374	NA	1.1542071836348182e-06	0.025648160553371352	0.04298460783397719	6.113036792165676e-08	1.7690257838145322e-07	7	9	9
ENSG00000161791	FMNL3	-4.860050678253174	NA	1.1735570754493608e-06	0.006241735239754672	0.010088839155614884	0.009278040995283648	0.015413070331116855	1	2	2
ENSG00000215790	SLC35E2A	-4.859816832440234	NA	1.1749440820549314e-06	0.2631352881369775	0.285825293706432	8.51972123318973e-51	1.5967726713439418e-49	41	55	55
ENSG00000168092	PAFAH1B2	4.84346539661391	NA	1.2759395087633307e-06	0.02056420636365785	0.049189198447035676	6.5335698027302595e-09	2.039391855606502e-08	7	9	9
ENSG00000164181	ELOVL7	4.838030779326828	NA	1.3113183836621988e-06	0.04467859277894397	0.0763305193687233	3.3347549005079224e-13	1.3684544577365486e-12	5	8	8
ENSG00000164823	OSGIN2	4.834645748138428	NA	1.3338294970258883e-06	0.005407767682951941	0.1431222502515916	3.1815512218052933e-24	2.3011565543120616e-23	1	3	3
ENSG00000078403	MLLT10	-4.834475188157904	NA	1.3349735343520128e-06	0.006555291996377124	0.013236703337176154	0.0028602982103878563	0.005104719951081418	10	12	12
ENSG00000053900	ANAPC4	-4.823757096716432	NA	1.4087897022077228e-06	0.26664438402542384	0.10643395916834626	4.434762941952546e-18	2.3938227790854334e-17	20	23	23
ENSG00000234608	MAPKAPK5-AS1	4.809021211661096	NA	1.5167111330973945e-06	0.020118912378702454	0.0857961911782155	1.0101214215404604e-14	4.544221473766358e-14	15	18	18
ENSG00000196652	ZKSCAN5	-4.806015339422982	NA	1.5396809106680967e-06	0.01881452394142794	0.08417415620409772	1.8429736406889495e-14	8.151961558982408e-14	4	7	7
ENSG00000260063	AL512408.1	4.795909447861267	NA	1.6193842636568305e-06	0.009650663430805312	0.02823577828609287	1.2284032392048345e-05	2.902037077989214e-05	5	6	6
ENSG00000110025	SNX15	4.795845131200083	NA	1.6199039983287621e-06	0.020690038384452887	0.1190135607053418	3.686709363437388e-20	2.202905187233023e-19	2	4	4
ENSG00000137825	ITPKA	-4.787102118929354	NA	1.6920674836924358e-06	0.01767903738367691	0.024574570716374904	4.5945245014187665e-05	0.00010247301427341712	4	4	4
ENSG00000152944	MED21	-4.78636556883171	NA	1.6982859993028063e-06	0.04229480253439202	0.016800792304460032	0.0007709828254120574	0.001481908145370026	8	9	9
ENSG00000262766	AC135050.5	-4.774766824473661	NA	1.7991559397792966e-06	0.002570869189850857	0.01669536871288227	0.000801286690252726	0.0015368823902409123	6	8	8
ENSG00000245680	ZNF585B	4.774272851821018	NA	1.8035771986244749e-06	0.01205176066762528	0.03701684660269513	5.228218282496251e-07	1.3930813444146708e-06	4	7	7
ENSG00000101751	POLI	4.7634366167460085	NA	1.9032341157223974e-06	0.13477883266214322	0.2893190833671903	1.646103673807794e-51	3.1933294006934227e-50	2	4	4
ENSG00000160208	RRP1B	4.7605510370565955	NA	1.930651024563464e-06	0.04098962316681519	0.03225838701051172	2.891140450633254e-06	7.235868007575842e-06	13	13	13
ENSG00000205571	SMN2	4.756525520815849	NA	1.9695335022563513e-06	0.2060815931614643	0.1582120034434418	8.018586544943534e-27	6.428739628762818e-26	43	63	63
ENSG00000143387	CTSK	4.755208323582543	NA	1.982418863096694e-06	0.13256275483547156	0.32329228197909576	1.2224259634858573e-58	2.9156304378051416e-57	8	12	12
ENSG00000170291	ELP5	4.75439575997719	NA	1.9904080379913105e-06	0.015710817045695994	0.13666076067254077	4.001095173301737e-23	2.747888711531898e-22	5	8	8
ENSG00000090621	PABPC4	4.753036186724353	NA	2.003844659893377e-06	0.033782248225482085	0.056946669945504756	3.9502230388277045e-10	1.347302603278765e-09	13	15	15
ENSG00000122390	NAA60	4.743814884071011	NA	2.09730520107259e-06	0.054178260517732724	0.15650108608542487	1.588315033196213e-26	1.2621878824968424e-25	5	5	5
ENSG00000115816	CEBPZ	-4.742514872267962	NA	2.110813274415247e-06	0.02236453908132707	0.02234542759010417	0.00010278921405741029	0.0002202589318843595	11	14	14
ENSG00000167523	SPATA33	4.737608361713205	NA	2.1625522657066485e-06	0.03060343275584891	0.06294658062371739	4.46714651258069e-11	1.616865672103129e-10	18	26	26
ENSG00000078304	PPP2R5C	-4.729742340851087	NA	2.2480496306511385e-06	0.06251952917694295	0.07422070098974963	7.242352131790464e-13	2.922331687248816e-12	13	16	16
ENSG00000197119	SLC25A29	4.722972844200245	NA	2.3242189415126202e-06	0.16619018008194208	0.5699324228141261	1.6302282698682974e-124	2.56484262385059e-122	16	21	21
ENSG00000168350	DEGS2	4.722594758101962	NA	2.3285453708998707e-06	0.008087572619132982	0.03801020409794472	3.658348317012683e-07	9.892307677144514e-07	7	10	10
ENSG00000125388	GRK4	-4.69681211363719	NA	2.6425331714680313e-06	0.0850930908161524	0.15593713806011375	1.9890899930859682e-26	1.5726557995127372e-25	8	10	10
ENSG00000170949	ZNF160	4.693681744388994	NA	2.6833137888427006e-06	0.07140663460933426	0.1341838800337126	1.0510549652588964e-22	7.076773301619478e-22	22	33	33
ENSG00000173145	NOC3L	4.693579851928309	NA	2.6846512816884757e-06	0.046546482444808725	0.029488192166263767	7.827856118080967e-06	1.8824835867195413e-05	5	5	5
ENSG00000156398	SFXN2	-4.691005297868989	NA	2.718659307294897e-06	0.07984680476940775	0.07767933344616486	2.0296521195933827e-13	8.437940411856224e-13	11	15	15
ENSG00000140632	GLYR1	-4.681683386618776	NA	2.845286987874059e-06	0.01895629115854973	0.016590570903330853	0.0008326006825988007	0.0015948027595093079	19	21	21
ENSG00000132394	EEFSEC	-4.675469280845992	NA	2.9328217846730095e-06	0.04565309106680419	0.07088252257935165	2.4637267571265368e-12	9.633025571810984e-12	3	3	3
ENSG00000140105	WARS	4.674640719884969	NA	2.9446866947243645e-06	0.132883883402861	0.36675757678651544	2.694439112078983e-68	8.572715460675784e-67	11	12	12
ENSG00000175611	LINC00476	4.659775039744064	NA	3.165551566430015e-06	0.45105441399770196	0.4534101942563378	1.0947524333765104e-89	6.633890275609108e-88	14	15	15
ENSG00000167397	VKORC1	4.658756776322461	NA	3.181248091388291e-06	0.053453316711869404	0.049031402714071415	6.91643046722363e-09	2.1534107858100588e-08	11	12	12
ENSG00000205537	AC121338.1	-4.6532284021859835	NA	3.2677793575221745e-06	0.006724197718950391	0.023275236447103664	7.344707150738477e-05	0.00015994207355938305	6	8	8
ENSG00000070081	NUCB2	4.65220852868535	NA	3.28398734445834e-06	0.03634847578310323	0.10857906659967759	1.9679440959487153e-18	1.0816754263277089e-17	5	6	6
ENSG00000135506	OS9	4.650990906899047	NA	3.303438959724177e-06	0.03204387465598042	0.03779777143045164	3.9486516843525136e-07	1.0640387764764496e-06	7	8	8
ENSG00000277324	AC093462.1	4.642967484189894	NA	3.4344041710670178e-06	0.008940348919864134	0.03983467453490221	1.898479698796382e-07	5.257069006080923e-07	3	7	7
ENSG00000173327	MAP3K11	-4.631811975879545	NA	3.624792756108621e-06	0.1196197128713736	0.22784882248745128	1.9997566998822437e-39	2.563066341276577e-38	16	19	19
ENSG00000108433	GOSR2	-4.631210179613606	NA	3.6353460260890766e-06	0.020041457773611698	0.024159036789135176	5.337853301212349e-05	0.00011802326748644993	13	16	16
ENSG00000107960	STN1	4.61806708630444	NA	3.873310428367527e-06	0.09310913226701589	0.08489041374127385	1.4133496977474399e-14	6.292194695397416e-14	19	21	21
ENSG00000099381	SETD1A	-4.617340816807011	NA	3.886886253339828e-06	0.00548624085213486	0.010315026954348947	0.0085187231556898	0.014245498137193991	5	7	7
ENSG00000104626	ERI1	4.609109642322567	NA	4.0439704055651555e-06	0.05087882036348849	0.10930492138854474	1.4943153757488777e-18	8.253144727445252e-18	8	13	13
ENSG00000211584	SLC48A1	4.607644213418251	NA	4.072567354413608e-06	0.05041321422757271	0.06331642842803926	3.904355296903301e-11	1.4191561887790315e-10	14	19	19
ENSG00000113812	ACTR8	4.599191967986745	NA	4.2413281643701445e-06	0.008578733710535925	0.021417669535826155	0.00014380486271170484	0.00030296186617236195	8	10	10
ENSG00000176890	TYMS	-4.595816202337738	NA	4.310585496450645e-06	0.040051481251416686	0.04945543937430249	5.934960416312753e-09	1.8570016657646874e-08	8	11	11
ENSG00000163482	STK36	4.58821491072325	NA	4.47052286776606e-06	0.015348336256543126	0.011013257703993914	0.0065509591296791184	0.011130724077565364	7	9	9
ENSG00000277566	AC089999.2	-4.583901254112342	NA	4.5637982591151905e-06	0.009974951248364703	0.022959151462314663	8.233400183766961e-05	0.00017841114449256967	8	9	9
ENSG00000170209	ANKK1	4.580024191740523	NA	4.649221506141126e-06	0.15879025706631597	0.1747014114380429	1.031191107123648e-29	9.302417830648838e-29	9	11	11
ENSG00000119487	MAPKAP1	4.57924143707016	NA	4.666652770665735e-06	0.005313790449651694	0.01498087305718306	0.0015026167001081483	0.002785167941002447	6	7	7
ENSG00000125510	OPRL1	-4.577998758274504	NA	4.694454795644857e-06	0.14581814725382491	0.187667405534676	5.023988155651222e-32	4.960067523388764e-31	11	15	15
ENSG00000089094	KDM2B	-4.568166532241916	NA	4.920090627328464e-06	0.026855829369885603	0.012211708523087105	0.0041855685898380774	0.007323962166476067	18	22	22
ENSG00000197054	ZNF763	4.5671548492163625	NA	4.943887954378514e-06	0.02839839379019548	0.10169530021773025	2.652750547392667e-17	1.3747965892184e-16	16	23	23
ENSG00000234290	AC116366.1	4.563722339617088	NA	5.025453409016957e-06	0.14388026100424825	0.1794574389311203	1.4766077302307294e-30	1.3807167920243608e-29	8	8	8
ENSG00000242247	ARFGAP3	4.5398952560418575	NA	5.628218070745339e-06	0.028174379995624582	0.11763341305275699	6.254240242464805e-20	3.702242523922297e-19	4	5	5
ENSG00000143570	SLC39A1	4.531353775525778	NA	5.860689697384807e-06	0.07916927592193107	0.08937180053981798	2.675121089580296e-15	1.243579603285782e-14	11	12	12
ENSG00000164008	C1orf50	4.530910964322789	NA	5.8729888124008e-06	0.008494997468377811	0.08035703806481609	7.561031415221293e-14	3.2254758144186555e-13	3	4	4
ENSG00000155085	AK9	-4.523875751383907	NA	6.071737681529568e-06	0.08271166881914134	0.12346364594294783	6.672537766693313e-21	4.126482155103629e-20	12	16	16
ENSG00000187010	RHD	-4.519072442164385	NA	6.2111141940276024e-06	0.5005953141870584	0.6262147233938574	7.021877373808044e-145	1.9740684439907235e-142	22	25	25
ENSG00000077044	DGKD	-4.502629308394374	NA	6.711789269874894e-06	0.028695008126890936	0.039574759592781325	2.0844744489103822e-07	5.757231812588846e-07	6	7	7
ENSG00000274070	CASTOR2	4.497245484223166	NA	6.883949067616103e-06	0.007218448577355064	0.040754096599950274	1.3639554789967252e-07	3.828227906598173e-07	4	9	9
ENSG00000101158	NELFCD	-4.4961518317430516	NA	6.919433488311802e-06	0.2872423356236289	0.36355868896172255	1.4563554890260674e-67	4.540916414783278e-66	48	61	61
ENSG00000073584	SMARCE1	-4.476268501879759	NA	7.595894689597775e-06	0.08020886721016048	0.03645581767234739	6.396246153986213e-07	1.6945655074109312e-06	6	7	7
ENSG00000177410	ZFAS1	-4.469261783731101	NA	7.849001986075137e-06	0.10832062325455022	0.11625983079504482	1.0575337749988097e-19	6.181202013447372e-19	15	17	17
ENSG00000103671	TRIP4	-4.466406239543385	NA	7.954449961085763e-06	0.08036854997277032	0.0766778045385153	2.934709968214276e-13	1.209791856848717e-12	9	12	12
ENSG00000011523	CEP68	-4.466393381044517	NA	7.954927841516323e-06	0.17660294273024474	0.21018939990152247	3.965969291785292e-36	4.528122994995072e-35	8	9	9
ENSG00000103507	BCKDK	4.464598941881873	NA	8.021887229855578e-06	0.012522195177754172	0.08740584081090735	5.557028522696945e-15	2.5378823471565886e-14	4	4	4
ENSG00000137764	MAP2K5	-4.463273332091779	NA	8.0716979510587e-06	0.18933736167888504	0.22133423103914895	3.3564131779948447e-38	4.132026531904781e-37	28	37	37
ENSG00000270210	AC104695.3	-4.461137231347924	NA	8.15258606556245e-06	0.03701258080825255	0.021427617680852242	0.00014328769594376637	0.00030194650992131355	9	11	11
ENSG00000267852	AC119396.2	4.459355948806672	NA	8.220630130881723e-06	0.012664219642778102	0.016411731122148877	0.000888914690185205	0.0016949074963293394	6	8	8
ENSG00000204366	ZBTB12	-4.455671301131183	NA	8.36310860533316e-06	0.12145645654052405	0.30541711430410917	7.608917147889543e-55	1.6249728539123011e-53	41	55	55
ENSG00000214029	ZNF891	-4.426352790636626	NA	9.583973388485071e-06	0.0033398361638602046	0.03520766918505512	1.001696547717609e-06	2.6074824069230837e-06	6	12	12
ENSG00000228452	AC098484.1	-4.420637895099974	NA	9.840996232015911e-06	0.01407498043652326	0.03660989944938309	6.051665415590676e-07	1.606253060083029e-06	3	5	5
ENSG00000149591	TAGLN	4.418823913584125	NA	9.923946004593728e-06	0.34308698970496626	0.4373811842482276	1.736559413346511e-85	9.335503880714519e-84	15	19	19
ENSG00000196378	ZNF34	-4.412714141715012	NA	1.020827424892842e-05	0.028047351258895986	0.13246091810578525	2.0546650294864848e-22	1.3662446913789736e-21	11	16	16
ENSG00000165626	BEND7	-4.408891520994609	NA	1.039010491959585e-05	0.034517678265231846	0.06266878568611893	4.9424830947043884e-11	1.7852620186724536e-10	12	13	13
ENSG00000233927	RPS28	-4.4080466503444224	NA	1.043070817208231e-05	0.2987330869440003	0.18528188845410662	1.3462621198144928e-31	1.3043530560846746e-30	12	14	14
ENSG00000100439	ABHD4	-4.407255347318453	NA	1.0468874426386643e-05	0.07379969322890305	0.09704015995206386	1.525229024327282e-16	7.555214482434592e-16	19	25	25
ENSG00000272109	AC008906.2	4.406759001317495	NA	1.0492882286088078e-05	0.11873019073743091	0.23336928059840525	1.799120300831907e-40	2.3843210231040473e-39	21	26	26
ENSG00000278834	AC073508.3	4.400819778442382	NA	1.0784266884777848e-05	0.05545550873003962	0.044211470051221	3.9303813568392045e-08	1.1543433788051982e-07	1	2	2
ENSG00000114126	TFDP2	-4.393121895946725	NA	1.1173443587760583e-05	0.012729584490134152	0.015843149122368824	0.0010947833035612096	0.0020672141458677805	6	7	7
ENSG00000109920	FNBP4	4.3920829354233595	NA	1.1226985392918344e-05	0.0011935184991141374	0.0293868233682069	8.118553060247084e-06	1.9502176747664177e-05	6	8	8
ENSG00000197208	SLC22A4	-4.390463386228637	NA	1.1310936036743431e-05	0.0030393622612692483	0.026714406552245405	2.1243694336393522e-05	4.8926687372389536e-05	6	7	7
ENSG00000267082	AC011472.1	4.3875616501788075	NA	1.1462850765143697e-05	0.1076253031169971	0.14189097757301922	5.1613189024692265e-24	3.6895147085637667e-23	13	15	15
ENSG00000139436	GIT2	4.386694451642677	NA	1.150862796617929e-05	0.023291526561145387	0.04081038746672211	1.3366168605403921e-07	3.755183902589644e-07	21	23	23
ENSG00000164062	APEH	4.386654494183529	NA	1.1510741418600205e-05	0.011511374681211198	0.027554540058281972	1.5697751274836204e-05	3.665088313303827e-05	8	12	12
ENSG00000183726	TMEM50A	-4.367709796665896	NA	1.255561696313607e-05	0.224659481117513	0.3166394893371814	3.2417412261252536e-57	7.472126382637362e-56	13	16	16
ENSG00000270344	POC1B-AS1	-4.364212432291321	NA	1.27581554309024e-05	0.007884926516984902	0.0183996884518518	0.0004302070834912224	0.0008539901927064444	17	20	20
ENSG00000133731	IMPA1	-4.3636467180219345	NA	1.2791208440523422e-05	0.1515273031975235	0.09157878611160243	1.175522288868142e-15	5.5672553802263925e-15	13	17	17
ENSG00000124635	HIST1H2BJ	4.3605899630562055	NA	1.2971223750044839e-05	0.009878248814346818	0.01902005644390033	0.000343264166654842	0.0006905956351435811	4	4	4
ENSG00000213760	ATP6V1G2	-4.355346539346965	NA	1.328565669486526e-05	0.05310325383014563	0.09221245568964614	9.280275971506161e-16	4.410960438895764e-15	10	11	11
ENSG00000205869	KRTAP5-1	4.334140772009553	NA	1.4633051997478685e-05	0.003558911232350141	0.018985927378654746	0.0003475515309953408	0.0006983200005904041	4	5	5
ENSG00000276180	HIST1H4I	4.332604229463694	NA	1.4735586272328463e-05	0.014709036693331894	0.01793702531787855	0.0005092016623011819	0.0010020999893049082	4	5	5
ENSG00000158161	EYA3	4.330950618097739	NA	1.4846697861871224e-05	0.3403779357165444	0.39201090705920627	3.2578712267282982e-74	1.2360449926363626e-72	37	43	43
ENSG00000135677	GNS	-4.3291186745675585	NA	1.497072484027079e-05	0.06972999570050663	0.0830354189864657	2.8094892184655033e-14	1.2290798624353297e-13	12	14	14
ENSG00000267288	AC138150.2	4.32774089474388	NA	1.5064654085446594e-05	0.012547505121621148	0.017137367236005563	0.0006817469438826805	0.001317475584927213	11	14	14
ENSG00000221823	PPP3R1	-4.322899949616433	NA	1.539915783710725e-05	0.01222681147190731	0.02642251558913585	2.3599162005233087e-05	5.4133497756519824e-05	2	2	2
ENSG00000267077	AC020663.2	4.314311789551849	NA	1.6010086157455032e-05	0.13387121938180027	0.21740387670488245	1.8198766125269535e-37	2.1703104331171576e-36	12	19	19
ENSG00000174373	RALGAPA1	4.312344355977775	NA	1.6153258980337422e-05	0.17427719071902145	0.16103353219090608	2.5900882879805143e-27	2.1211919182350135e-26	15	17	17
ENSG00000204261	PSMB8-AS1	4.309119318157787	NA	1.6390592644511896e-05	0.02425509492334184	0.09920353084966195	6.772297745267036e-17	3.431977956075189e-16	12	15	15
ENSG00000251417	AC145285.2	4.3086982192542225	NA	1.6421825930947208e-05	0.10767228661164858	0.021926951368480198	0.00011959169778857825	0.00025429361752961295	9	11	11
ENSG00000084090	STARD7	4.308083349273615	NA	1.6467533296641067e-05	0.009487017910925832	0.0212293437061819	0.00015395661629992368	0.0003236731657383096	7	10	10
ENSG00000213347	MXD3	4.298959918133424	NA	1.7160149964511625e-05	0.10556756615337452	0.08872252895482802	3.4061455637834475e-15	1.577849548171862e-14	17	25	25
ENSG00000090857	PDPR	4.291449195893445	NA	1.7751081848802336e-05	0.03909145142663867	0.0966802316296904	1.7455294810332776e-16	8.624052166591668e-16	5	6	6
ENSG00000257433	AC004241.1	4.286135718853134	NA	1.8180794067759526e-05	0.03328446368117349	0.1690530090320597	1.0226727522988114e-28	8.861958074367012e-28	7	9	9
ENSG00000183087	GAS6	-4.284774780273437	NA	1.829243991590765e-05	0.001180013575744189	0.02448614631283578	4.743479781147892e-05	0.00010563035289820181	1	12	12
ENSG00000131067	GGT7	-4.28439726408941	NA	1.832352533214848e-05	0.01371487809113291	0.07300977189114687	1.1296071353240726e-12	4.511325748409996e-12	10	11	11
ENSG00000141076	UTP4	-4.279660476872749	NA	1.8717863522323753e-05	0.1470875060678337	0.07945720812901788	1.05390592832326e-13	4.4581728576259463e-13	23	26	26
ENSG00000170606	HSPA4	-4.277416683896382	NA	1.8907468789638043e-05	0.0680151356078615	0.09568065136834167	2.538291050624229e-16	1.2429798180226984e-15	13	16	16
ENSG00000119969	HELLS	4.276776366641769	NA	1.896191159144393e-05	0.03337735972924115	0.03844928298953873	3.124171814635513e-07	8.49610251334989e-07	11	14	14
ENSG00000242852	ZNF709	4.268840263208592	NA	1.9649191363202005e-05	0.00018303705060855458	0.010289531278040004	0.008601040869266743	0.014370542660469152	3	5	5
ENSG00000169682	SPNS1	-4.264180673040239	NA	2.0063705250784476e-05	0.2972521856540473	0.31396966543363314	1.197317078117756e-56	2.7088114211927967e-55	19	22	22
ENSG00000257704	INAFM1	4.259705531498951	NA	2.0469639827302183e-05	0.028037860115093065	0.18814887006694755	4.116256967482988e-32	4.082688880009587e-31	2	5	5
ENSG00000253320	AZIN1-AS1	-4.255913976124222	NA	2.0819675068882178e-05	0.057975479779750934	0.060298301926480724	1.1703793878757665e-10	4.1323525062140253e-10	9	10	10
ENSG00000177868	SVBP	-4.253566098724535	NA	2.103927961833633e-05	0.16730648241318538	0.37274524869819375	1.1191330451520874e-69	3.719382285138207e-68	17	18	18
ENSG00000178188	SH2B1	4.247000403179661	NA	2.166515698352034e-05	0.03322314641799382	0.029016384072602243	9.275852608619604e-06	2.2130160877186647e-05	5	6	6
ENSG00000233559	LINC00513	-4.230436116946687	NA	2.3323867638961928e-05	0.023540464024702983	0.0134429444759351	0.002649989750754984	0.00475038389912286	34	43	43
ENSG00000269293	ZSCAN16-AS1	-4.22510721672257	NA	2.388270440361045e-05	0.004667699312321371	0.01489248026575488	0.0015522767493597815	0.0028700802129133034	7	9	9
ENSG00000255046	AC069185.1	4.222185729849396	NA	2.4194461116725836e-05	0.027896651569181793	0.11772075602822635	6.048644122380366e-20	3.584250105552899e-19	8	10	10
ENSG00000185324	CDK10	4.217430368129613	NA	2.4710208882768357e-05	0.4318645766617837	0.5124728790066261	2.663986487806311e-106	2.6255577172063466e-104	17	23	23
ENSG00000225889	AC012368.1	4.20266907745818	NA	2.63786082210722e-05	0.172128506597873	0.32506348466843993	5.080266416072546e-59	1.2219002632430307e-57	16	19	19
ENSG00000274902	AC004241.2	4.1983390602501425	NA	2.6887984251969605e-05	0.0863951449222352	0.11503599181664842	1.6876180930682838e-19	9.767452810674317e-19	7	8	8
ENSG00000158865	SLC5A11	4.196788632841868	NA	2.7072637621106055e-05	0.048980198748495976	0.4929159220725604	1.3773679195987137e-100	1.1751483807561365e-98	12	14	14
ENSG00000197894	ADH5	-4.1919059596813835	NA	2.7662066411090867e-05	0.19934690430717114	0.22984684192500565	8.380619186270642e-40	1.0871349351388444e-38	9	14	14
ENSG00000196843	ARID5A	-4.188077341528732	NA	2.8132765137880267e-05	0.03795951045047958	0.06694907238106712	1.0382360419177072e-11	3.9148438616637554e-11	13	18	18
ENSG00000149532	CPSF7	-4.182200606352969	NA	2.8870105952777577e-05	0.020169613896695825	0.013994718417228899	0.00216103507230808	0.003922064816913035	7	9	9
ENSG00000246090	AP002026.1	4.170504667608834	NA	3.0392582978857903e-05	0.0799193228196942	0.02440646692457102	4.881846714919733e-05	0.00010850024535271966	17	21	21
ENSG00000236935	AP003774.2	4.167805829020194	NA	3.07545734768569e-05	0.4476003113694029	0.45469526082645784	4.980489489970495e-90	3.061305170734911e-88	12	13	13
ENSG00000153113	CAST	4.163740389821526	NA	3.130760745830039e-05	0.415574427281054	0.46713012658738895	2.2151542501306855e-93	1.466705800598113e-91	23	32	32
ENSG00000197728	RPS26	4.158285755293153	NA	3.20644764336443e-05	0.672543524455328	0.6570993551783486	2.120552227982317e-157	9.091337539417189e-155	23	30	30
ENSG00000237541	HLA-DQA2	-4.157878753286249	NA	3.212164236632495e-05	0.44101890020743073	0.7377991843045723	2.393089762404568e-196	8.207819267095187e-193	28	36	36
ENSG00000117385	P3H1	4.1576046320572235	NA	3.2160198933339627e-05	0.05487653654711579	0.037902288491054745	3.803052820429852e-07	1.0264172618437446e-06	12	13	13
ENSG00000104320	NBN	-4.156625048268	NA	3.2298342082012444e-05	0.028650616082290685	0.0362012998699095	7.008927183471536e-07	1.849170650297744e-06	12	15	15
ENSG00000187583	PLEKHN1	-4.150199338347305	NA	3.3218585166626695e-05	0.008422607606304366	0.07463644727608852	6.216645971013571e-13	2.5191224422710712e-12	21	27	27
ENSG00000111642	CHD4	4.1497226436861325	NA	3.3287837173796176e-05	0.009490341224317203	0.03476470056388307	1.1745526854226647e-06	3.0399040148375003e-06	7	8	8
ENSG00000136141	LRCH1	4.1398543311612	NA	3.47526429254238e-05	0.0027098426096842103	0.05705681861063976	3.795581625836268e-10	1.2967631139768676e-09	8	11	11
ENSG00000164967	RPP25L	4.133689330874753	NA	3.5698595385511546e-05	0.032904224867378186	0.04235735253634449	7.661214561041463e-08	2.198496795637551e-07	10	16	16
ENSG00000100711	ZFYVE21	-4.125763599331324	NA	3.695066795337048e-05	0.007521270566935715	0.012133153033962922	0.004309865538796894	0.007527997975639431	2	2	2
ENSG00000130592	LSP1	-4.122579467114263	NA	3.746532993715392e-05	0.06500159367739927	0.13339222238839088	1.430383854259133e-22	9.58563998307537e-22	30	38	38
ENSG00000258666	AL157871.4	4.108719726660932	NA	3.978585610593958e-05	0.120162847817951	0.1629290391702039	1.2098215602646903e-27	1.006658415185792e-26	24	29	29
ENSG00000002822	MAD1L1	-4.108401294517505	NA	3.9840741027649126e-05	0.19732885431958777	0.22978938182120912	8.593134705538337e-40	1.1138599173490321e-38	63	81	81
ENSG00000114439	BBX	-4.107694141508609	NA	3.9962882904347114e-05	0.009972489769405868	0.07471540912288549	6.038886260708082e-13	2.44824729278683e-12	10	17	17
ENSG00000137070	IL11RA	4.106736759625834	NA	4.0128811493027424e-05	0.08616872382788232	0.1881861911576572	4.0531410505165335e-32	4.0224141131544e-31	11	15	15
ENSG00000033050	ABCF2	4.1064474803815045	NA	4.017907639333749e-05	0.056395147540614685	0.13554110185714183	6.193355020939277e-23	4.2079970385930134e-22	14	18	18
ENSG00000123545	NDUFAF4	-4.1045817055430005	NA	4.0504710017911744e-05	0.0060419624314335145	0.011391371645990809	0.005685456914998012	0.009749015162013888	6	9	9
ENSG00000149922	TBX6	4.099511508039408	NA	4.140230841382834e-05	0.07333638131947112	0.22211253852915092	2.3991812210539876e-38	2.9749500187892143e-37	8	10	10
ENSG00000168228	ZCCHC4	-4.096713426059806	NA	4.190571372672357e-05	0.021155376708987546	0.031579612329074	3.6900741386118996e-06	9.140702210465906e-06	9	10	10
ENSG00000153214	TMEM87B	4.09123805017386	NA	4.290764145229284e-05	0.21237682793150559	0.2621508847518831	4.780499123568062e-46	7.633219689950531e-45	20	21	21
ENSG00000138829	FBN2	-4.087844420082312	NA	4.3539997856480236e-05	0.15076589868015863	0.3195705750336197	7.678693480657192e-58	1.798933258193855e-56	20	26	26
ENSG00000174428	GTF2IRD2B	4.0875305861454185	NA	4.359892096873259e-05	0.02201809787680693	0.023799841620673858	6.076930472287358e-05	0.00013343569868022522	22	31	31
ENSG00000249700	SRD5A3-AS1	4.086396526853423	NA	4.3812474595503664e-05	0.023032553316996808	0.0830624199448459	2.781555855435117e-14	1.2174808924159474e-13	16	20	20
ENSG00000117713	ARID1A	4.081141315911177	NA	4.481509583435688e-05	0.001531411724928423	0.015426226008172284	0.0012757639007310243	0.002389218645149758	9	11	11
ENSG00000160949	TONSL	-4.080310777265344	NA	4.497552881731974e-05	0.15246573711171504	0.16405020767709805	7.70625015610839e-28	6.490888208600333e-27	33	42	42
ENSG00000152804	HHEX	-4.077591939187802	NA	4.550453839772434e-05	0.003482059379957222	0.01465742364096094	0.0016925543951359214	0.0031140022875427442	4	5	5
ENSG00000167487	KLHL26	-4.06536778836088	NA	4.795677459039321e-05	0.006659021068592694	0.013499261093764812	0.0025953327213375822	0.004658993074240364	5	11	11
ENSG00000009790	TRAF3IP3	-4.064641428992792	NA	4.810636155444443e-05	0.26123972594891554	0.2980873491980072	2.5659588072548663e-53	5.2053390423711475e-52	16	17	17
ENSG00000138433	CIR1	-4.063829732564707	NA	4.827404623888458e-05	0.005034980777425258	0.03636613495124602	6.605768965592489e-07	1.74737516567863e-06	7	11	11
ENSG00000104885	DOT1L	-4.057539942878114	NA	4.959233752358208e-05	0.0025420582296836994	0.027342947882677614	1.6940381524301776e-05	3.94233413977814e-05	2	2	2
ENSG00000178878	APOLD1	-4.055727929047447	NA	4.9978408301473755e-05	0.09802672030167943	0.12964800078551933	6.121608430742404e-22	3.9870665772427454e-21	20	27	27
ENSG00000183396	TMEM89	-4.055427862605312	NA	5.004261527801457e-05	0.025774727014021687	0.03267218524951909	2.4915833963969564e-06	6.2669644565578475e-06	2	2	2
ENSG00000134852	CLOCK	4.042519244675666	NA	5.2879970989903045e-05	0.008733648945776435	0.03309480375324482	2.1404661473291966e-06	5.417985824435188e-06	9	14	14
ENSG00000085662	AKR1B1	4.042259929728734	NA	5.293850163800559e-05	0.07798924802316935	0.06723950651775479	9.337606158755765e-12	3.533332039199087e-11	34	38	38
ENSG00000245937	LINC01184	-4.041671272418944	NA	5.3071596934279344e-05	0.03456681194344621	0.08158319788551689	4.8070069361735656e-14	2.073323992667014e-13	22	27	27
ENSG00000100266	PACSIN2	-4.03115280907622	NA	5.5503941095887295e-05	0.16413591150087903	0.14420103443393895	2.0811649746608516e-24	1.5180730816868968e-23	28	30	30
ENSG00000198502	HLA-DRB5	4.0288648439479875	NA	5.6046827333582954e-05	0.494522305295901	0.6762866411866431	9.282434927455232e-166	6.122479868112684e-163	36	47	47
ENSG00000157349	DDX19B	4.023289005026909	NA	5.739100000927703e-05	0.022516573210299422	0.02557108196054091	3.207434514920172e-05	7.266089101237255e-05	11	12	12
ENSG00000272810	U91328.3	4.016850896598051	NA	5.8981015374649175e-05	0.030544602582201756	0.04240477690007922	7.531576060940536e-08	2.1620231321385463e-07	7	9	9
ENSG00000127663	KDM4B	4.015573657215929	NA	5.930137388812243e-05	0.016377450554668976	0.018459639009416835	0.0004209171267650695	0.0008372211501905496	17	21	21
ENSG00000112763	BTN2A1	-4.011407017483911	NA	6.035794873776222e-05	0.02320422976550699	0.3437368528661929	4.2082835800866264e-63	1.1311576036819053e-61	3	5	5
ENSG00000141564	RPTOR	-4.01002028948538	NA	6.0713530574054946e-05	0.009931000060512944	0.13212070354024844	2.34509738831136e-22	1.5545448439177235e-21	10	13	13
ENSG00000247317	LY6E-DT	-4.006830222808078	NA	6.15390649423021e-05	0.15229051700714732	0.09177358662434842	1.0931377717048028e-15	5.1899832909650224e-15	27	32	32
ENSG00000204387	SNHG32	-4.003424239313366	NA	6.243220029788199e-05	0.7128989763336602	0.18301087598543878	3.431939290849015e-31	3.271502329003322e-30	42	53	53
ENSG00000115808	STRN	-3.9933604221876746	NA	6.514343213635775e-05	0.014857600324997168	0.12159977735422767	1.366576962237772e-20	8.325196563202684e-20	17	22	22
ENSG00000158525	CPA5	-3.983584381626205	NA	6.788355234611045e-05	0.06843986745186514	0.5624674658977763	5.143933536082025e-122	7.604596225023331e-120	13	17	17
ENSG00000099365	STX1B	3.9821002889575543	NA	6.830894286857893e-05	0.06982469287667663	0.02327986124109684	7.33244520475174e-05	0.00015969532996734518	14	17	17
ENSG00000152219	ARL14EP	3.9762301006608154	NA	7.001638105707297e-05	0.09176899252945304	0.12617242574840357	2.348155387574675e-21	1.4870205591402546e-20	13	16	16
ENSG00000189091	SF3B3	3.9719073772430424	NA	7.129944368418161e-05	0.004220344076679954	0.04668076270897238	1.6146354749805206e-08	4.892117272162712e-08	1	3	3
ENSG00000095787	WAC	-3.9715856775662153	NA	7.139581389917134e-05	0.042403381213297876	0.0485251287868423	8.302666316454283e-09	2.5686028229820008e-08	12	16	16
ENSG00000281649	EBLN3P	-3.967761417913936	NA	7.255091026649545e-05	0.01639877172546981	0.021401226909388695	0.00014466376543467664	0.0003046965012821506	10	12	12
ENSG00000137154	RPS6	3.9659992641596666	NA	7.308908757565601e-05	0.00940793040968923	0.021222506967563334	0.00015433839338616708	0.0003243962627992866	2	2	2
ENSG00000197020	ZNF100	3.958177957618285	NA	7.552368137916392e-05	0.1996959252870719	0.4742883241030063	2.400813965226428e-95	1.7154816120695006e-93	13	17	17
ENSG00000204710	SPDYC	3.9581333640379395	NA	7.553777970027425e-05	0.3952786881720387	0.44503372603695784	1.775945818880692e-87	9.888212612982139e-86	8	12	12
ENSG00000204475	NCR3	3.955258918226124	NA	7.645180839776471e-05	0.0320772848195758	0.13309218530482442	1.6074710747753533e-22	1.074299355468532e-21	23	33	33
ENSG00000157322	CLEC18A	3.9552426482956	NA	7.645701162054103e-05	0.2669200463919372	0.6201078228079846	1.582401115775388e-142	3.9214800870251217e-140	31	41	41
ENSG00000075426	FOSL2	3.954058562188786	NA	7.683658981246163e-05	0.013584725367654687	0.01447512616377581	0.001810113969674199	0.0033188970882008805	4	4	4
ENSG00000165219	GAPVD1	3.9533968918038043	NA	7.704947441519651e-05	0.0208229112739444	0.07922588768010591	1.1477799891844236e-13	4.842135063843464e-13	16	20	20
ENSG00000162882	HAAO	3.94817922850675	NA	7.874784108496778e-05	0.06903622618005693	0.08636310526363651	8.18485221562077e-15	3.7054390349968474e-14	20	26	26
ENSG00000169230	PRELID1	-3.9453252666225076	NA	7.969172733810113e-05	0.01647244688783424	0.19111751239266578	1.2016337863811578e-32	1.2236827673782943e-31	19	27	27
ENSG00000167720	SRR	-3.940498520601087	NA	8.131245218526408e-05	0.34703740996234633	0.23441554151860183	1.1376338319023384e-40	1.519414531409128e-39	16	22	22
ENSG00000260461	AL133355.1	3.936721414911895	NA	8.260240590272223e-05	0.01247245796352169	0.023500166817504886	6.77151564622169e-05	0.00014804273561582837	12	14	14
ENSG00000167641	PPP1R14A	-3.9358347921480523	NA	8.290799498903871e-05	0.026548114777645127	0.044401586746255245	3.670301359301307e-08	1.080920453557584e-07	8	10	10
ENSG00000101294	HM13	3.934912182678887	NA	8.322712169843961e-05	0.022222409480843176	0.18992579008123908	1.970880584264679e-32	1.988154772914999e-31	6	8	8
ENSG00000173511	VEGFB	3.9310428787183502	NA	8.457818438639567e-05	0.015663222477618616	0.028505117939450354	1.1149251661999104e-05	2.643053867177532e-05	10	13	13
ENSG00000100285	NEFH	3.9308866550512285	NA	8.463316665178565e-05	0.008894793185060154	0.05576238190132752	6.067561882528132e-10	2.043051614440898e-09	21	29	29
ENSG00000182463	TSHZ2	-3.9282923246549784	NA	8.555118274678286e-05	0.012812615417005476	0.01281570454446968	0.0033436252634587347	0.005914981394992144	14	15	15
ENSG00000197256	KANK2	3.9280634850708287	NA	8.563260872655337e-05	0.12145726240062486	0.1535934470302697	5.0593300227976974e-26	3.9348050141023906e-25	7	9	9
ENSG00000136490	LIMD2	3.9262088314577266	NA	8.629524088124084e-05	0.021771800210701485	0.04187030839818872	9.128706192968281e-08	2.5991728790173176e-07	4	5	5
ENSG00000172037	LAMB2	-3.9258654077691273	NA	8.641846997741847e-05	0.013402261920749114	0.013522843547851469	0.0025727855445300445	0.004620452330416351	10	15	15
ENSG00000249709	ZNF564	3.925429068009936	NA	8.657527954543411e-05	0.014542167889476175	0.035848063944329246	7.957654793976393e-07	2.0885494652877436e-06	3	5	5
ENSG00000258512	LINC00239	-3.9249660973829754	NA	8.674195351643316e-05	0.02663460930512157	0.06187759908909983	6.591300281239335e-11	2.3632491850924803e-10	3	4	4
ENSG00000166822	TMEM170A	3.922933445265327	NA	8.747732234594252e-05	0.020578128450435513	0.031055892428129922	4.454559009431359e-06	1.0949008521246722e-05	8	11	11
ENSG00000198198	SZT2	-3.92239984243136	NA	8.767134193010613e-05	0.023408852175047998	0.03769088075549334	4.103321819729972e-07	1.104156062867555e-06	6	7	7
ENSG00000174282	ZBTB4	-3.921502413055774	NA	8.799856709508664e-05	0.05507808797199578	0.03345625756885358	1.8797099187458353e-06	4.779117182590412e-06	28	33	33
ENSG00000173338	KCNK7	-3.918885794105169	NA	8.895925097603359e-05	0.025393620617403002	0.033388383895338034	1.9261263051738778e-06	4.894227294032721e-06	6	9	9
ENSG00000197165	SULT1A2	-3.9168778682083407	NA	8.970316457053724e-05	0.3765283618293372	0.559270280252966	5.869887240373639e-121	8.388558023763962e-119	9	10	10
ENSG00000149806	FAU	-3.915364275566099	NA	9.026781368798093e-05	0.014195011422598706	0.045588546203330464	2.393417345480287e-08	7.145667489143705e-08	7	11	11
ENSG00000062650	WAPL	-3.913387801506364	NA	9.101019731739999e-05	0.02080180444501966	0.03599486251094119	7.548709808517029e-07	1.984255433878886e-06	8	9	9
ENSG00000127947	PTPN12	-3.912548724516842	NA	9.132710372882524e-05	0.20101839920792505	0.13193000307524907	2.525441340667469e-22	1.6676470370083336e-21	47	57	57
ENSG00000137944	KYAT3	3.9101096982859924	NA	9.225421493642286e-05	0.04195250845720818	0.18777973940354611	4.7957922147999373e-32	4.737502343986412e-31	15	24	24
ENSG00000145284	SCD5	3.909550307326464	NA	9.246809756646388e-05	0.06862350907220427	0.12896311346051767	7.981600761906876e-22	5.171003833242955e-21	3	3	3
ENSG00000171132	PRKCE	-3.907623255820153	NA	9.32084950765005e-05	0.022547245625761804	0.06548747835728796	1.7698564559135497e-11	6.585217696346597e-11	26	30	30
ENSG00000188779	SKOR1	-3.904234736189115	NA	9.452400350019978e-05	0.015332790860639482	0.020264266825427337	0.0002184481291970821	0.0004513193559938933	10	14	14
ENSG00000162913	OBSCN-AS1	-3.902222634329086	NA	9.531342815821919e-05	0.04816007467517628	0.022593090844674486	9.398316831258494e-05	0.0002020962198611309	8	9	9
ENSG00000204315	FKBPL	-3.9008861772597028	NA	9.584120788232879e-05	0.022605502034907344	0.07212275825077241	1.56391883266589e-12	6.199640328568504e-12	12	17	17
ENSG00000170759	KIF5B	-3.8987058576609837	NA	9.670816455503134e-05	0.005706229550551616	0.06456845904047248	2.4743354551043245e-11	9.131133789452133e-11	2	3	3
ENSG00000204977	TRIM13	-3.8815665262662833	NA	0.00010378575143581285	0.04427106459065542	0.09969966406761331	5.62042858559788e-17	2.866034190140293e-16	7	9	9
ENSG00000272483	AC022001.3	-3.875965769996361	NA	0.0001062026146429501	0.017446465745524768	0.067036943031077	1.0054525974214353e-11	3.7954009670218344e-11	12	18	18
ENSG00000187239	FNBP1	3.8733477292650753	NA	0.00010735048882008107	0.013924803541932686	0.0535653234496628	1.3441245814740113e-09	4.411558363195755e-09	9	11	11
ENSG00000119862	LGALSL	-3.8616420754059053	NA	0.00011262748569788381	0.08916608510511106	0.18862430912118597	3.3805764186492245e-32	3.3725133800707126e-31	4	4	4
ENSG00000129625	REEP5	-3.861409165883507	NA	0.00011273492477480453	0.038222090653164766	0.16785557931629658	1.6600946030945493e-28	1.4277313113574936e-27	5	5	5
ENSG00000124788	ATXN1	-3.853178682304303	NA	0.00011659423960160058	0.02486196086431499	0.10722963669172317	3.281513941772287e-18	1.7821731042398488e-17	8	11	11
ENSG00000005175	RPAP3	-3.8527629141626134	NA	0.00011679246401565988	0.07833018332507374	0.12800594359415784	1.1560656420830737e-21	7.422452151285148e-21	20	23	23
ENSG00000198040	ZNF84	-3.851261209015232	NA	0.00011751107723585922	0.0008259971495155269	0.08352043548681516	2.3477928779878192e-14	1.0307808516285998e-13	7	12	12
ENSG00000144580	CNOT9	3.851169789481461	NA	0.00011755495873034759	0.17051207608898244	0.22053177067062169	4.743115701823778e-38	5.801689812451923e-37	5	6	6
ENSG00000138080	EMILIN1	-3.8439765531695516	NA	0.00012105657696839387	0.011226701209084445	0.025590269242432254	3.185325222318165e-05	7.22077227198073e-05	4	4	4
ENSG00000118855	MFSD1	3.842566286278102	NA	0.00012175451597429297	0.011250816380409917	0.026383513193172975	2.393311423321441e-05	5.486284934973853e-05	14	19	19
ENSG00000177981	ASB8	-3.841915699596777	NA	0.00012207776751618543	0.038916941730769955	0.0456473921318488	2.343205887078476e-08	6.99941434549883e-08	8	8	8
ENSG00000243708	PLA2G4B	-3.8386182972154606	NA	0.0001237286002475998	0.021422019402501418	0.06219964013154952	5.862592255779005e-11	2.107706385625873e-10	7	11	11
ENSG00000128829	EIF2AK4	3.83357393068748	NA	0.0001262948198699899	0.09421781233837452	0.12385746774948438	5.7336184476872155e-21	3.561239505953932e-20	17	20	20
ENSG00000162104	ADCY9	3.83118646419372	NA	0.00012752681011541685	0.13167788125654462	0.2275027827963172	2.3243126768929902e-39	2.97016677317719e-38	30	43	43
ENSG00000238083	LRRC37A2	3.8298721255354993	NA	0.00012820986585603575	0.33115989007078467	0.49473186835051725	4.148220663381946e-101	3.5747656359968338e-99	45	57	57
ENSG00000023572	GLRX2	3.8257942255149686	NA	0.0001303511423228757	0.016121704743143454	0.038226820897524515	3.3842848699493417e-07	9.177277235098239e-07	5	6	6
ENSG00000258404	LINC02320	-3.8242066005779316	NA	0.000131193871551043	0.04676333250618424	0.03146555822991562	3.8445173495156935e-06	9.504054782592566e-06	15	21	21
ENSG00000161677	JOSD2	3.823105982998608	NA	0.00013178110217703694	0.031616961360077925	0.08832544689388404	3.948200495981023e-15	1.8210782761048566e-14	4	5	5
ENSG00000063245	EPN1	3.8229185643838055	NA	0.00013188134517526755	0.08402057603719942	0.1104932335347563	9.517052426072323e-19	5.295520183475479e-18	18	24	24
ENSG00000174891	RSRC1	3.81574155721356	NA	0.00013577455707581705	0.09584867042506146	0.09437090354739115	4.143622913040787e-16	2.005050489157349e-15	15	22	22
ENSG00000113811	SELENOK	-3.8131493130629748	NA	0.0001372071624109868	0.00718239676129139	0.041901582951547424	9.026559058918433e-08	2.573079476419418e-07	5	10	10
ENSG00000176208	ATAD5	3.812020710926572	NA	0.00013783532404124403	0.013255695786971507	0.012653905393456788	0.0035507102487308284	0.006266453643664195	3	4	4
ENSG00000118473	SGIP1	3.81061247186461	NA	0.00013862292634730353	0.12396340622867186	0.17400438519788558	1.3697787590289083e-29	1.230504763676624e-28	13	16	16
ENSG00000233232	NPIPB7	3.8088308073160935	NA	0.00013962545383113182	0.058412034522635194	0.1434280118989095	2.8210802787679943e-24	2.0447466483766836e-23	8	14	14
ENSG00000172543	CTSW	3.8055465294423065	NA	0.00014149141075134582	0.34782811779554806	0.3744168558348358	4.579711035337347e-70	1.5490624170611474e-68	21	25	25
ENSG00000139531	SUOX	-3.8035654170805206	NA	0.00014262830652065202	0.09637009391915842	0.19045703592241092	1.5809032709725085e-32	1.6013532305911132e-31	26	34	34
ENSG00000249673	NOP14-AS1	3.801583351363048	NA	0.00014377435480264188	0.10434214875939549	0.08600726340994896	9.34034873710262e-15	4.207450498885548e-14	22	25	25
ENSG00000108654	DDX5	-3.795807978717791	NA	0.00014716337548387808	0.2010265662703091	0.2374946469587726	2.9419352184118536e-41	4.016819033482872e-40	9	12	12
ENSG00000066117	SMARCD1	3.7945355450445777	NA	0.0001479200907917834	0.020922671794769015	0.02284900234525592	8.567808748437082e-05	0.00018528291579690735	5	9	9
ENSG00000144161	ZC3H8	-3.79380464553833	NA	0.000148356411195536	0.0010042072356324832	0.023059329126800504	7.940647135429515e-05	0.0001723941735985324	1	3	3
ENSG00000272501	AL662844.4	3.791391041330085	NA	0.00014980586837357588	0.20778919727043849	0.24068015356151481	7.219622945019269e-42	1.0098638979130133e-40	20	22	22
ENSG00000169016	E2F6	3.790020270381566	NA	0.00015063499167987198	0.001965852515786461	0.01151601360040942	0.005426411456479553	0.009321599726251413	4	7	7
ENSG00000197272	IL27	-3.7826465968364325	NA	0.00015516964997118067	0.014657912945186898	0.06443917754634113	2.593710005336601e-11	9.557269635048854e-11	2	3	3
ENSG00000101246	ARFRP1	3.7800087445992077	NA	0.00015682285086579176	0.01683879547745267	0.07338434402488088	9.845398774752706e-13	3.95036835723524e-12	14	17	17
ENSG00000131435	PDLIM4	-3.779891973971712	NA	0.00015689641540728155	0.030430098170981808	0.0179770891306005	0.0005018188144410422	0.000988024207675021	7	9	9
ENSG00000103932	RPAP1	3.7787777764972703	NA	0.0001575999860128084	0.07872466591991426	0.11445335296535884	2.1077469398041335e-19	1.209697197814628e-18	11	15	15
ENSG00000175283	DOLK	-3.7757940939450014	NA	0.00015949871104074226	0.010546691699828765	0.012600360163563164	0.00362206904866645	0.006380571352396605	9	10	10
ENSG00000157335	CLEC18C	-3.7648822785067884	NA	0.00016662756621571603	0.036216801980083174	0.3878799356499191	3.143787066776817e-73	1.156927133222224e-71	8	13	13
ENSG00000179344	HLA-DQB1	3.7596771751124396	NA	0.00017013275356586458	0.12174496186500613	0.733280937763197	7.220598447333208e-194	1.7689434681902454e-190	15	28	28
ENSG00000147324	MFHAS1	-3.754256075875322	NA	0.0001738570556679441	0.05065039798344764	0.045212664604882304	2.740498626946691e-08	8.154921213518793e-08	12	16	16
ENSG00000197375	SLC22A5	-3.7534240781292896	NA	0.0001744353808873629	0.1916060061716159	0.22373300767936102	1.1912903072443532e-38	1.4901121428835458e-37	8	8	8
ENSG00000011454	RABGAP1	-3.7502433158385946	NA	0.00017666306443089218	0.0017313313848771068	0.020940650662460276	0.00017093381427074866	0.000357306677343865	2	2	2
ENSG00000205593	DENND6B	3.7442962343994393	NA	0.00018090011898302927	0.04853557312362816	0.07352690649451271	9.343483807795247e-13	3.7551301574849e-12	19	25	25
ENSG00000173156	RHOD	3.743619598192274	NA	0.00018138820297389647	0.09834389766523577	0.011012849745753677	0.006551962020957948	0.011131325212741018	4	4	4
ENSG00000113742	CPEB4	3.7433196113719385	NA	0.0001816049910298641	0.03668551712192186	0.058666326946488635	2.1169592608191137e-10	7.344473874931617e-10	9	15	15
ENSG00000143437	ARNT	3.74112507727862	NA	0.00018319831481381928	0.15034866043792833	0.17361981557024658	1.601924525064136e-29	1.4315478728673719e-28	6	7	7
ENSG00000103275	UBE2I	-3.7351373252180875	NA	0.00018761278104613657	0.015656577858607433	0.07241688976415563	1.4040262460750741e-12	5.578694646418315e-12	2	4	4
ENSG00000272777	AC019131.2	3.73455854779637	NA	0.0001880447430100521	0.1511936353252172	0.05409006712853503	1.1116816989502734e-09	3.667608590861531e-09	13	22	22
ENSG00000124207	CSE1L	-3.729132473132406	NA	0.00019214012625637784	0.028499612134197112	0.03679591467863063	5.660303995836177e-07	1.5044723066428176e-06	4	4	4
ENSG00000258890	CEP95	3.7276302241578843	NA	0.00019328869282239555	0.017391962652591308	0.06866248044448857	5.551536977350005e-12	2.1298279110643228e-11	2	2	2
ENSG00000138069	RAB1A	-3.7235313037727593	NA	0.00019645548944184063	0.016272127678027923	0.0198938830595448	0.00024987938803696584	0.0005121526981529732	4	4	4
ENSG00000182732	RGS6	3.7228378349641202	NA	0.00019699605654378694	0.017039802116391452	0.0529070769687824	1.7054584584209095e-09	5.547592394434783e-09	16	21	21
ENSG00000142765	SYTL1	3.7162359550116824	NA	0.000202212752944165	0.009109275098211958	0.049434477354620594	5.980035827661055e-09	1.8703562722699147e-08	10	11	11
ENSG00000213889	PPM1N	-3.7138213446795425	NA	0.00020415294316946723	0.09405138191446552	0.04697321077846991	1.4530785760759084e-08	4.414321435097564e-08	9	11	11
ENSG00000085978	ATG16L1	-3.7129287448177526	NA	0.00020487458261899457	0.003532232084228521	0.021339356604101193	0.00014794205798760308	0.00031144836145708386	7	9	9
ENSG00000266173	STRADA	3.712897027600474	NA	0.00020490026904141636	0.029136476239461025	0.029333002367813197	8.277263467594113e-06	1.987215332574149e-05	5	6	6
ENSG00000198837	DENND4B	3.7066815593158577	NA	0.00020999270981205139	0.1119227108066298	0.13772616784394054	2.6388348564773288e-23	1.831379156362999e-22	5	7	7
ENSG00000132481	TRIM47	3.705118631287177	NA	0.0002112918185818603	0.14397282146793494	0.08664396350808268	7.37447087775453e-15	3.3482870289280495e-14	23	28	28
ENSG00000164687	FABP5	-3.7050501982998263	NA	0.00021134887232284957	0.001968573604150096	0.013398236720813576	0.00269420882996736	0.004825507518545764	8	8	8
ENSG00000066923	STAG3	-3.704448433420889	NA	0.00021185119724928585	0.022108420715523117	0.01551076692587744	0.0012367733589232434	0.0023207600757385602	15	20	20
ENSG00000029639	TFB1M	-3.7003533841174105	NA	0.00021529944194629777	0.02041190289614762	0.014739039162513115	0.001642452141885457	0.0030272189154569367	29	33	33
ENSG00000178096	BOLA1	-3.6985420145376575	NA	0.00021684146041726815	0.031010651600368824	0.02398918366047679	5.675381724244218e-05	0.00012506697659864314	11	14	14
ENSG00000198909	MAP3K3	3.6956444498056014	NA	0.00021932973569538698	0.05599145483519068	0.02605898168579523	2.6901996863064445e-05	6.139770351406602e-05	7	9	9
ENSG00000150527	MIA2	3.6948601925005566	NA	0.0002200078097817371	0.003721545227955642	0.012004307291675058	0.004521906967195707	0.00787830768875741	5	7	7
ENSG00000274818	AC004825.2	3.69329138076556	NA	0.00022137012516602422	0.0014689025346947399	0.023639927475103736	6.438188162786901e-05	0.00014098900370786944	3	4	4
ENSG00000261253	AC137932.2	3.6927092075347896	NA	0.00022187768092223314	0.018522345850792685	0.03817304843318649	3.4503405688434645e-07	9.349010967782678e-07	1	2	2
ENSG00000173264	GPR137	-3.6890371913585733	NA	0.00022510431466464997	0.004895430087744696	0.020441463145166486	0.0002048476356910307	0.00042457482529193683	7	9	9
ENSG00000143549	TPM3	3.6874085232847196	NA	0.0002265494947564539	0.03962887890901138	0.06777243896206425	7.685813026604088e-12	2.927026595452665e-11	3	3	3
ENSG00000065060	UHRF1BP1	-3.686938954891409	NA	0.00022696777552897742	0.2696943157093826	0.4149792662349763	8.216129488429129e-80	3.7078527525545037e-78	24	26	26
ENSG00000115525	ST3GAL5	3.6846758697977147	NA	0.0002289938647434643	0.008744226168155287	0.046395147422372995	1.7897168764140852e-08	5.40159357860351e-08	5	8	8
ENSG00000040633	PHF23	-3.6843876838684078	NA	0.00022925308616926108	4.572558167963179e-05	0.03267975642540549	2.4848123928448374e-06	6.250850480401367e-06	1	3	3
ENSG00000283064	AL353759.1	-3.680817914738323	NA	0.0002324869893787241	0.030532788504024137	0.05944036243541587	1.5983497495272574e-10	5.59161563742206e-10	6	8	8
ENSG00000118777	ABCG2	3.673147244973444	NA	0.00023958133523800852	0.07845064874547644	0.08727875056598938	5.8256956378635375e-15	2.657044002492601e-14	23	28	28
ENSG00000229043	AC091729.3	3.66448835240129	NA	0.00024783351738263786	0.22685860164458835	0.5748781663834004	3.408806726460795e-126	5.620925630007325e-124	9	11	11
ENSG00000175602	CCDC85B	-3.662669022580067	NA	0.00024960095255928356	0.0006278770314341351	0.015930946445736855	0.0010601030440218642	0.002004598864475791	4	5	5
ENSG00000164221	CCDC112	-3.6625296034930668	NA	0.000249736881395265	0.007586808580048389	0.022599342843566246	9.377094939101339e-05	0.00020166516316860904	10	17	17
ENSG00000197536	C5orf56	3.6606644169679354	NA	0.00025156206475621584	0.08858623054978118	0.11748891243799957	6.609793580498993e-20	3.90462797492171e-19	13	16	16
ENSG00000243789	JMJD7	-3.6604855894219317	NA	0.0002517377126130243	0.009567774896198181	0.061655630332886804	7.14553258019033e-11	2.559288601037677e-10	6	10	10
ENSG00000166908	PIP4K2C	3.660474222291433	NA	0.00025174888151444037	0.03569873040283052	0.034353423352097935	1.3616409194048448e-06	3.502967315762629e-06	11	11	11
ENSG00000219665	ZNF433-AS1	3.657191883487383	NA	0.00025499349441115174	0.04020066415929074	0.03199862790227775	3.174092537929494e-06	7.907105306936794e-06	10	12	12
ENSG00000064989	CALCRL	-3.6558624769510932	NA	0.0002563187455188834	0.007439455135644633	0.03270801777969375	2.4597000760835376e-06	6.188585182622738e-06	2	4	4
ENSG00000223496	EXOSC6	3.6505311390573496	NA	0.00026169857838048184	0.4479780471506775	0.3977605560615455	1.3536739800422128e-75	5.348883659848826e-74	8	10	10
ENSG00000112787	FBRSL1	3.6428829995267074	NA	0.0002696014018401425	0.04311218279840278	0.17844697175705845	2.233523652532155e-30	2.072656770415256e-29	18	21	21
ENSG00000143158	MPC2	-3.63586433382967	NA	0.0002770501191575881	0.012711919020970314	0.011821111385281963	0.0048417778454955505	0.00838788243988314	13	14	14
ENSG00000165092	ALDH1A1	-3.6342739925436147	NA	0.00027876449648688484	0.01527026159628823	0.05810214114696946	2.5979242738787515e-10	8.96414554783636e-10	6	8	8
ENSG00000089091	DZANK1	3.630062598753482	NA	0.00028335249250824367	0.029618589349180293	0.015431619549437942	0.0012732397365057318	0.002384751883064307	15	17	17
ENSG00000140993	TIGD7	3.6254850855594163	NA	0.00028841954303652584	0.018979049784876974	0.013896137951445352	0.002241157172684168	0.004058030234860183	7	9	9
ENSG00000231160	KLF3-AS1	-3.6185459353258618	NA	0.0002962629192736443	0.0941329901207455	0.19248777982046156	6.7968875973237e-33	6.950496446422428e-32	15	18	18
ENSG00000273487	AC104836.1	3.617700902513963	NA	0.00029723159625724926	0.009181041642353983	0.015871417456785216	0.001083494051935606	0.0020472498343591565	7	10	10
ENSG00000166582	CENPV	-3.614128538720228	NA	0.0003013595351188152	6.546264798501702e-05	0.08849572878305785	3.705940451448905e-15	1.7125619186714435e-14	2	5	5
ENSG00000268069	AC004466.1	3.6104118428791137	NA	0.000305711197611502	0.03185973335079139	0.05967008049146502	1.4704160511449307e-10	5.154571721399104e-10	11	15	15
ENSG00000170091	NSG2	3.60331467022101	NA	0.0003141847882473061	0.02660142681554362	0.04817180775290175	9.431329508230539e-09	2.901648183291093e-08	8	10	10
ENSG00000273302	AC016747.3	3.59950460008984	NA	0.00031882399355923736	0.011839846554689828	0.055781216232360945	6.026303751269159e-10	2.029557797142867e-09	5	10	10
ENSG00000262001	DLGAP1-AS2	3.591874530905282	NA	0.0003283079165643473	0.023080195580769063	0.05778512192966431	2.914560670704932e-10	1.0030463765185405e-09	3	4	4
ENSG00000172367	PDZD3	-3.5905634086354876	NA	0.00032996394362865396	0.027516971005235626	0.13759300990834178	2.779818305633578e-23	1.9268837559947545e-22	4	4	4
ENSG00000130270	ATP8B3	3.589566274318341	NA	0.0003312286144133684	0.0914469479191953	0.14232205766934844	4.3573990943042214e-24	3.1318121151811856e-23	4	4	4
ENSG00000183386	FHL3	3.5827619101572097	NA	0.0003399804595717902	0.43796170706660126	0.4840031615747833	4.681536849880332e-98	3.6659212529040094e-96	17	21	21
ENSG00000273014	AC018645.3	-3.5825010474608514	NA	0.0003403202516869886	0.05715752749085887	0.0692334804833775	4.5053266537032555e-12	1.7362212760529694e-11	8	11	11
ENSG00000167549	CORO6	-3.576210656713856	NA	0.0003486107695302317	0.01607270809242381	0.016830180747236665	0.0007627428772178982	0.0014663988342387597	6	7	7
ENSG00000271387	AL445228.2	-3.5634738628280918	NA	0.00036597915083463927	0.0028412391139200598	0.01379216248311065	0.0023289241562906597	0.004207619085148391	5	7	7
ENSG00000225697	SLC26A6	-3.56248149995455	NA	0.00036736580391607534	0.021618336070842865	0.016227355971994067	0.0009509966244149306	0.0018078529112173422	6	7	7
ENSG00000182873	PRKCZ-AS1	-3.561602841656354	NA	0.00036859767336522623	0.018108174878683346	0.04523693469672935	2.7166426879830774e-08	8.08814330837184e-08	5	6	6
ENSG00000076555	ACACB	-3.559020235984375	NA	0.0003722408532102503	0.03612077565452212	0.20217921011818143	1.1759429949180022e-34	1.2715161677079963e-33	9	13	13
ENSG00000204257	HLA-DMA	3.5582615861861004	NA	0.0003733174302842673	0.036928178913973514	0.04964139225819154	5.549664316010464e-09	1.7389218592227928e-08	14	19	19
ENSG00000111490	TBC1D30	-3.551757666498529	NA	0.00038266711610930067	0.03936599339208002	0.1325443119097504	1.9891292866769587e-22	1.3236933697021018e-21	8	12	12
ENSG00000169247	SH3TC2	3.5515940047903443	NA	0.00038290518613618265	0.011175989303044143	0.011374545640120411	0.005721377610697586	0.009806687121024778	6	6	6
ENSG00000140623	SEPTIN12	3.55046874031741	NA	0.00038454580041098237	0.20542479506611971	0.20043564037153874	2.4484884647673576e-34	2.6161450892395897e-33	22	27	27
ENSG00000135775	COG2	3.5474107871691714	NA	0.0003890374836022366	0.034288705465720735	0.03420731787948903	1.43504700634186e-06	3.686282371443463e-06	19	23	23
ENSG00000187642	PERM1	-3.5435604026910528	NA	0.00039476286993889804	0.010668574903594	0.03907101647256842	2.49838222634834e-07	6.859551200712086e-07	12	19	19
ENSG00000153037	SRP19	-3.543331576885619	NA	0.00039510559215361334	0.022372914765166577	0.0362746522683728	6.826568181895568e-07	1.8032781539021426e-06	4	4	4
ENSG00000111897	SERINC1	-3.5432276408458234	NA	0.0003952613534129626	0.04215385604260799	0.09352421943754027	5.686288601618565e-16	2.7314891660828227e-15	12	14	14
ENSG00000178252	WDR6	-3.540780383272642	NA	0.0003989454990006385	0.29690096840492547	0.40864289487311173	3.024293254294572e-78	1.2711667896543534e-76	10	11	11
ENSG00000116691	MIIP	3.5407718669002923	NA	0.00039895837553498477	0.050055631685790754	0.3018443014967038	4.246930324985282e-54	8.849405606703839e-53	20	26	26
ENSG00000253982	AC100810.1	-3.5402226043168894	NA	0.0003997896669013834	0.09622785622617872	0.1600830554539165	3.791561442616778e-27	3.0830482304141835e-26	4	5	5
ENSG00000108474	PIGL	-3.537873235846383	NA	0.0004033636584162149	0.044989727809792664	0.03785373313593352	3.870013771344666e-07	1.0441608899431983e-06	9	10	10
ENSG00000166971	AKTIP	3.536937310391911	NA	0.00040479573688699825	0.026353880731056312	0.05309211201130415	1.5950660882878326e-09	5.201328835909496e-09	3	4	4
ENSG00000115828	QPCT	-3.5362229529885716	NA	0.00040589198416325596	0.016145587543757466	0.02223437865872729	0.00010700218995772487	0.00022882910033483276	16	16	16
ENSG00000174989	FBXW8	-3.5350363993879754	NA	0.00040771899090725924	0.22885145829690853	0.26693058246843304	5.406196281094815e-47	8.966234044922144e-46	14	16	16
ENSG00000168488	ATXN2L	3.5338744137685043	NA	0.0004095156113081438	0.05684534901076661	0.05549125126037459	6.693714374796924e-10	2.244193701141592e-09	10	11	11
ENSG00000170035	UBE2E3	3.5324927156131163	NA	0.000411661567175523	0.07940124725350682	0.20643196622369106	1.9527870987099714e-35	2.1844974530839725e-34	16	24	24
ENSG00000138095	LRPPRC	3.527799565179721	NA	0.00041902931925565616	0.051874005995274315	0.10806847652797931	2.3881986472144158e-18	1.3068034014384178e-17	16	22	22
ENSG00000117748	RPA2	3.520858401154618	NA	0.0004301522515558778	0.011134755168969359	0.4035387256611518	5.369897422789684e-77	2.1566363209231918e-75	9	11	11
ENSG00000095066	HOOK2	-3.520831107460593	NA	0.00043019652768660794	0.03475741568457377	0.05969260452386835	1.4584360578850947e-10	5.116759401937702e-10	2	2	2
ENSG00000283375	AC087521.4	3.517163806393535	NA	0.0004361845113709927	0.1440582612843281	0.23470059034596358	1.0039774924102688e-40	1.3450945326049767e-39	23	32	32
ENSG00000148362	PAXX	-3.513329078224063	NA	0.0004425290263742783	0.019798767064925747	0.04366614588144171	4.783081817296248e-08	1.3959337999457687e-07	9	11	11
ENSG00000141699	RETREG3	3.510312329996205	NA	0.0004475806282715903	0.010935366687579377	0.059545195794463955	1.5386434816824582e-10	5.384938177014791e-10	18	25	25
ENSG00000104228	TRIM35	-3.508350765170065	NA	0.00045089412591192067	0.0782518056428758	0.09937200155741117	6.356920483448844e-17	3.2262453202327383e-16	10	11	11
ENSG00000130429	ARPC1B	3.502671219551168	NA	0.0004606176359937696	0.00026547811609630453	0.02825893369092629	1.2182089039473871e-05	2.8787466575435775e-05	3	7	7
ENSG00000140995	DEF8	-3.5025957208769323	NA	0.0004607481993258046	0.021533993758808	0.030744164942932167	4.9828785883520904e-06	1.2189926520920114e-05	14	18	18
ENSG00000168884	TNIP2	3.5025875137126485	NA	0.0004607623944334543	0.011709082929671768	0.017388672558781473	0.000621966978082959	0.0012082495116751437	24	34	34
ENSG00000067208	EVI5	-3.499094457424741	NA	0.00046684116779459133	0.05617239970797851	0.07132776242107926	2.09294238435004e-12	8.222650389282665e-12	8	9	9
ENSG00000064999	ANKS1A	3.498734966464713	NA	0.00046747099842147906	0.014508769984524673	0.01898700096360192	0.0003474158481191439	0.0006981291749935784	6	9	9
ENSG00000160783	PMF1	-3.498658428140161	NA	0.0004676051964091127	0.010922690119874364	0.02989261992106525	6.768135830564021e-06	1.636356426876391e-05	6	11	11
ENSG00000040199	PHLPP2	3.4983213342501185	NA	0.00046819666569256855	0.09616620944613566	0.016527648385471768	0.0008519918695751958	0.0016306705994804725	13	16	16
ENSG00000169118	CSNK1G1	-3.4973283706119167	NA	0.0004699429910857897	0.058451978804754716	0.1288899150973866	8.211071353764521e-22	5.31364764700784e-21	5	9	9
ENSG00000268081	AC123912.1	3.4959426716159805	NA	0.0004723901789218894	0.12610843790207335	0.2112972058249902	2.4752799397795976e-36	2.845078799415571e-35	16	21	21
ENSG00000118260	CREB1	3.4936047186481267	NA	0.0004765460441172506	0.00769201111156471	0.011031792283390936	0.0065055597260223015	0.011059064605626135	3	5	5
ENSG00000204604	ZNF468	-3.4906308218761737	NA	0.00048188162589603083	0.06862058499227769	0.09606797325848378	2.1955803901650497e-16	1.0788541006000126e-15	18	32	32
ENSG00000165118	C9orf64	-3.48984848647427	NA	0.00048329447182851517	0.05936043711574043	0.05556053661948081	6.527820886485926e-10	2.19071625014378e-09	18	19	19
ENSG00000108465	CDK5RAP3	-3.4785662729699824	NA	0.0005041037704033682	0.12994492051848067	0.15969180973362634	4.434989904919209e-27	3.596011436381065e-26	12	16	16
ENSG00000135617	PRADC1	3.477248102454192	NA	0.0005065888143119882	0.0073797606101790834	0.02745684910420597	1.6259697297037736e-05	3.791129149515977e-05	3	5	5
ENSG00000111678	C12orf57	-3.4768829728293644	NA	0.0005072791817940138	0.064094723729197	0.04814607981392223	9.519264188673048e-09	2.9266020360622817e-08	13	15	15
ENSG00000182718	ANXA2	-3.4728311423155063	NA	0.000514999259846707	0.00755995318833946	0.022472207310632358	9.818254074828037e-05	0.00021078272299602653	4	5	5
ENSG00000110934	BIN2	3.4720204069611094	NA	0.0005165570686970063	0.00119594881903744	0.024267614424842068	5.132712049669813e-05	0.00011381029084534215	4	8	8
ENSG00000136877	FPGS	3.4703636123705883	NA	0.0005197542288773923	0.004731347501284572	0.029760358847342103	7.097868679573935e-06	1.713661128903469e-05	9	13	13
ENSG00000254554	AC080023.1	-3.470214395961	NA	0.0005200430792221922	0.016280818352267766	0.13055061477584165	4.314025507452097e-22	2.8291098824969792e-21	5	7	7
ENSG00000170619	COMMD5	3.469259128471432	NA	0.0005218958159579389	0.013584723602191288	0.07676195787984154	2.845210482212561e-13	1.1737434341944483e-12	6	9	9
ENSG00000090238	YPEL3	-3.469026499756892	NA	0.0005223479287558621	0.19725768263280447	0.11539983101071379	1.4687780677822898e-19	8.523883277292213e-19	6	8	8
ENSG00000112343	TRIM38	3.4688934726867524	NA	0.0005226066302549485	0.07659652445804685	0.11259165478728239	4.284704511519518e-19	2.4234300022443344e-18	7	9	9
ENSG00000168071	CCDC88B	-3.4673666084920476	NA	0.0005255845294821874	0.024690186922514634	0.03425348004297619	1.4114364171253228e-06	3.627262568152579e-06	5	6	6
ENSG00000076826	CAMSAP3	-3.46509550002812	NA	0.0005300432215077549	0.007083460354187442	0.14208214273322914	4.788022150905064e-24	3.43053213004426e-23	5	6	6
ENSG00000152503	TRIM36	3.464330876715659	NA	0.0005315522612060571	0.014010342331049773	0.031170057953649508	4.275421664058666e-06	1.0523784429014218e-05	6	9	9
ENSG00000232629	HLA-DQB2	-3.4630332772862773	NA	0.0005341223331627286	0.6713241416087745	0.671875849143407	8.554340624354191e-164	5.239228120251786e-161	30	38	38
ENSG00000157036	EXOG	3.4595015316445976	NA	0.0005411761994439263	0.036524406032631185	0.04043586020285671	1.5293601637947266e-07	4.2742825047124785e-07	43	54	54
ENSG00000104866	PPP1R37	-3.4587260601012795	NA	0.0005427366055051237	0.019745435131658003	0.04180837048840489	9.334425349402311e-08	2.6542208641502275e-07	32	42	42
ENSG00000099810	MTAP	3.4579020764074966	NA	0.0005443992203997	0.03004365317793	0.04005856739515062	1.7516158878071586e-07	4.86531597991658e-07	7	11	11
ENSG00000105085	MED26	-3.4531943319148004	NA	0.0005539897513372714	0.002750301756839833	0.030416457399113722	5.6060314571991445e-06	1.3636572121916047e-05	3	5	5
ENSG00000055208	TAB2	-3.452442908190435	NA	0.0005555350240363183	0.01081368046104229	0.013235413677784755	0.0028616651543411846	0.0051066280678248675	12	14	14
ENSG00000204525	HLA-C	3.452392421179834	NA	0.0005556389923471483	0.46366282915169726	0.5372451652889626	7.095266887233374e-114	8.277328697222118e-112	37	43	43
ENSG00000213186	TRIM59	3.450457882182394	NA	0.0005596364832619511	0.018856609043702833	0.04419927176036036	3.947683688477176e-08	1.1586313122316464e-07	5	6	6
ENSG00000282164	PEG13	3.4503904382069397	NA	0.0005597763300910421	0.006311163061425186	0.03590397625409229	7.799348190569652e-07	2.048254550077779e-06	5	5	5
ENSG00000178952	TUFM	-3.450084996659367	NA	0.0005604100786252339	0.3134897778597561	0.606399743364041	2.218628701699139e-137	5.072968480725138e-135	11	13	13
ENSG00000198740	ZNF652	-3.4491852971899157	NA	0.000562280714618251	0.01956021899886248	0.010080768195732568	0.009306378296255888	0.015458323601150388	17	17	17
ENSG00000196821	ILRUN	-3.447708983994904	NA	0.0005653628386195636	0.08620492910984683	0.09864991149641968	8.337545970180071e-17	4.204074561676508e-16	9	10	10
ENSG00000144455	SUMF1	-3.44703440661961	NA	0.0005667763959196104	0.08632232212157989	0.1496703278060512	2.400949819970946e-25	1.8226599585073815e-24	17	19	19
ENSG00000230753	ZNF341-AS1	-3.4392801780773437	NA	0.0005832632504023303	0.013335553906553253	0.06834219508536915	6.2411346717842586e-12	2.3847865081646225e-11	2	2	2
ENSG00000258944	AC004846.2	-3.433047967370528	NA	0.0005968364980024393	0.04290304370080072	0.04366860910967523	4.778841980646055e-08	1.3949338064016883e-07	9	13	13
ENSG00000179144	GIMAP7	-3.4320282593169624	NA	0.0005990851295003813	0.003852614444790622	0.03758754201021566	4.258607276412572e-07	1.143967045476178e-06	2	5	5
ENSG00000168067	MAP4K2	-3.4262294222305867	NA	0.0006120231990398562	0.009893315307551402	0.011908288518330876	0.004686790541156944	0.008139116049650676	13	17	17
ENSG00000205517	RGL3	-3.423695136797539	NA	0.0006177588153336783	0.09097529970353462	0.09548045987832614	2.735838351598096e-16	1.3385703820700642e-15	17	22	22
ENSG00000183625	CCR3	-3.420672546503625	NA	0.0006246649566235199	0.20696802959716432	0.2886165391505474	2.2924640702223392e-51	4.417243409016056e-50	35	47	47
ENSG00000177272	KCNA3	-3.4197812361355098	NA	0.000626715132762812	0.008477998768745991	0.027705029088457594	1.4869916077809217e-05	3.4789111980675345e-05	6	8	8
ENSG00000143771	CNIH4	3.417935208119574	NA	0.0006309812580357894	0.125335743317688	0.14539627066372354	1.2996317989558294e-24	9.557197993264802e-24	14	18	18
ENSG00000082212	ME2	3.4164617044267684	NA	0.0006344058600914577	0.1879659830353807	0.33836635702736906	6.452219344495459e-62	1.6765016596780702e-60	8	13	13
ENSG00000121797	CCRL2	-3.411694063395831	NA	0.0006456052774974038	0.011213165412543982	0.01399441561061542	0.002161276691225085	0.003922088251621056	12	14	14
ENSG00000128604	IRF5	3.408325948071703	NA	0.0006536276818161806	0.1572749370461261	0.4311645349973759	6.866936025336992e-84	3.494394240311693e-82	38	45	45
ENSG00000260273	AL359711.2	3.4025173658174293	NA	0.0006676811191460228	0.1008089628975023	0.05514166582836993	7.597165545527987e-10	2.532733124810642e-09	8	10	10
ENSG00000175895	PLEKHF2	-3.3996427133677862	NA	0.0006747395772364407	0.053191070574093974	0.09858897620920591	8.530502086589581e-17	4.2963166015543236e-16	14	17	17
ENSG00000157014	TATDN2	-3.3985204082863576	NA	0.0006775140796768375	0.03611513115879569	0.03704133055256821	5.18241123970049e-07	1.3817346136446473e-06	17	20	20
ENSG00000227507	LTB	3.3976782288240597	NA	0.000679603031874267	0.01674075820589848	0.028285443642410726	1.2066416758144817e-05	2.8529847095743208e-05	13	24	24
ENSG00000241563	CORT	-3.3890858235272527	NA	0.000701260583379141	0.0377605508237553	0.05083629257377478	3.6047807523109287e-09	1.1439375485081442e-08	6	8	8
ENSG00000134571	MYBPC3	3.3878129335714653	NA	0.0007045229729025215	0.1049967210116861	0.2268100690459662	3.1402420103628735e-39	3.9890377952379935e-38	22	30	30
ENSG00000233006	MIR3936HG	3.3852912909562853	NA	0.0007110275728837628	0.04176407572169541	0.06579965664028976	1.5793697738999514e-11	5.894366105029437e-11	6	10	10
ENSG00000166278	C2	3.383832442782536	NA	0.0007148161197781791	0.03583059207096412	0.028653944207569792	1.0567879425434897e-05	2.5104386240030894e-05	33	39	39
ENSG00000174292	TNK1	3.3835230730942047	NA	0.000715621942159273	0.02773968751676805	0.03048329957381133	5.4728933667308594e-06	1.3333520151451556e-05	15	16	16
ENSG00000169223	LMAN2	-3.380468053665533	NA	0.0007236248658984023	0.023714559963520607	0.038929279562837336	2.6289988156322217e-07	7.203179531758584e-07	4	4	4
ENSG00000181929	PRKAG1	-3.3784212946737755	NA	0.0007290329784730174	0.013261784531411028	0.05507278047298929	7.78905529971118e-10	2.5946874385149e-09	18	30	30
ENSG00000101310	SEC23B	-3.3766995961104502	NA	0.0007336112396530819	0.13352207531543553	0.119008130655519	3.694389050207729e-20	2.206725107001475e-19	14	16	16
ENSG00000135535	CD164	3.373708952363307	NA	0.0007416273596742212	0.06168214932905722	0.14626055738191066	9.242437170089172e-25	6.823011408947879e-24	24	27	27
ENSG00000087274	ADD1	3.370760140189993	NA	0.0007496109418330487	0.021121704791209513	0.054328488829476246	1.0197785817273647e-09	3.369592080547703e-09	8	10	10
ENSG00000113810	SMC4	3.370266618616937	NA	0.0007509548677300828	0.015695437569406376	0.02932003789234913	8.315955767113715e-06	1.995108078486753e-05	2	3	3
ENSG00000086570	FAT2	3.370115581481732	NA	0.0007513666091973897	0.01454201884102893	0.023182940829264243	7.59376261660735e-05	0.00016509309725177412	7	8	8
ENSG00000130768	SMPDL3B	-3.3697703139752386	NA	0.0007523086284760393	0.0021949136524898683	0.0880202240932971	4.422647660941241e-15	2.0289990566474408e-14	5	10	10
ENSG00000263002	ZNF234	-3.363501787185669	NA	0.0007696033797840984	0.004516467920660532	0.013985855592741127	0.0021681183147591833	0.003934087501831047	1	1	1
ENSG00000164733	CTSB	3.3611754251033363	NA	0.0007761151510843815	0.024066863203002952	0.20514084004644043	3.37138306984837e-35	3.737288187771797e-34	10	18	18
ENSG00000176986	SEC24C	-3.360871370251406	NA	0.0007769700070087654	0.005115707169647452	0.010449567625119782	0.008097458342637469	0.01357545342828135	8	13	13
ENSG00000267122	AC004490.1	-3.3553794481441552	NA	0.0007925619142721055	0.005953021608758229	0.017590399217942674	0.0005778208365121444	0.001127565945078148	6	6	6
ENSG00000260911	AC135050.3	-3.3514071595372816	NA	0.0008040199322033642	0.1891624201937766	0.18726318785519638	5.938419456243275e-32	5.832643485401829e-31	13	14	14
ENSG00000117500	TMED5	-3.3506425676954987	NA	0.0008062429535321419	0.051213533556497284	0.06422669699779655	2.8025207702602664e-11	1.0293516532275286e-10	5	6	6
ENSG00000232388	SMIM26	-3.3501548626160074	NA	0.0008076639151687564	0.12022712160679443	0.1493598288286663	2.715079232034791e-25	2.054761418806912e-24	4	4	4
ENSG00000169629	RGPD8	3.347983317251706	NA	0.0008140191134986325	0.1341312069409616	0.3881123643448152	2.7684382573686195e-73	1.0231885274916908e-71	7	10	10
ENSG00000008382	MPND	-3.3444384279432606	NA	0.0008244932873943732	0.017524602051442652	0.055327166816986385	7.103569418384044e-10	2.3755677058476594e-09	21	26	26
ENSG00000074201	CLNS1A	-3.3439527641926583	NA	0.0008259379895336352	0.024884548356788213	0.012001589636922938	0.004526491731932675	0.007884693419087195	11	14	14
ENSG00000180543	TSPYL5	3.3439403944523303	NA	0.0008259748164042256	0.0295662598151553	0.051662969943712854	2.674028149417946e-09	8.59065356582397e-09	18	21	21
ENSG00000130726	TRIM28	3.3436621714102337	NA	0.0008268035374063734	0.03255043770286694	0.03401417874219702	1.5381923586486087e-06	3.939366791329286e-06	22	28	28
ENSG00000167528	ZNF641	-3.337967305471291	NA	0.0008439367897236423	0.40203598993229805	0.5187554363808864	3.4793498353231245e-108	3.683171007775078e-106	8	9	9
ENSG00000197183	NOL4L	3.3276735946907543	NA	0.0008757440819892384	0.04063327293723571	0.10542915606471133	6.484783817414314e-18	3.4644098967239273e-17	23	35	35
ENSG00000135912	TTLL4	-3.326875065371952	NA	0.0008782573989162305	0.10722776596701589	0.020211626369766304	0.00022266066587588184	0.00045916399219642827	11	13	13
ENSG00000185829	ARL17A	3.3254336446577293	NA	0.000882811110509156	0.2211741362196908	0.4067776963259912	8.677723946645934e-78	3.56015042968974e-76	35	43	43
ENSG00000256448	AP000763.3	3.3217975718182675	NA	0.0008943955562506494	0.038675371254592375	0.06824125614772109	6.4756974403944565e-12	2.4716611485716567e-11	4	6	6
ENSG00000129245	FXR2	3.3202991485595703	NA	0.000899210368991188	9.897311799441207e-05	0.03187639580741483	3.316664770122398e-06	8.249091246240608e-06	1	3	3
ENSG00000134986	NREP	3.320268153420297	NA	0.0008993102173436691	0.04568179692255205	0.062339841945519926	5.571018500064598e-11	2.0054029441143533e-10	23	25	25
ENSG00000093144	ECHDC1	3.31905810092978	NA	0.0009032163454840729	0.009622131295875773	0.04903236569753596	6.91402732939356e-09	2.15305347143218e-08	3	4	4
ENSG00000157107	FCHO2	-3.319027035815929	NA	0.00090331683240609	0.02529151925878013	0.16994939459167543	7.112884251376618e-29	6.201263448238822e-28	8	17	17
ENSG00000115561	CHMP3	3.3173006022424762	NA	0.0009089176767774445	0.0804637106847303	0.040253270655670095	1.6331610246770277e-07	4.5547370974445196e-07	7	8	8
ENSG00000230074	AL162231.2	-3.3167059303139164	NA	0.0009108543338599615	0.1998293264608431	0.1765912856031056	4.7697566457174654e-30	4.3788306593901934e-29	23	28	28
ENSG00000160145	KALRN	3.3117678304567346	NA	0.0009270845002555206	0.019978941289740437	0.022878401910357397	8.477241909274852e-05	0.00018341688304586735	15	16	16
ENSG00000167114	SLC27A4	3.311408135159239	NA	0.0009282771273238488	0.025464231056670714	0.02184149836608455	0.0001233481054257563	0.00026185895765613946	21	27	27
ENSG00000101350	KIF3B	-3.311392940958556	NA	0.0009283275373953137	0.0046335674030008114	0.01679952312937379	0.0007713406911289105	0.001482429845586651	2	3	3
ENSG00000174171	AC020659.1	3.3103741075451105	NA	0.0009317135322430378	0.07293878971627049	0.19160767653674224	9.801625294225101e-33	9.9992904325203e-32	28	40	40
ENSG00000178971	CTC1	-3.3100100577304907	NA	0.0009329261889786836	0.182520853191096	0.27069580358096473	9.614557376103355e-48	1.6422315183545462e-46	9	9	9
ENSG00000277075	HIST1H2AE	3.309498365197503	NA	0.0009346331185922217	0.026321090711790868	0.07269003771525219	1.270187068565897e-12	5.057450206370227e-12	3	3	3
ENSG00000089902	RCOR1	-3.307340988792575	NA	0.0009418616676437953	0.0906915231340353	0.1323664638368758	2.1314968039515833e-22	1.4156870135927848e-21	22	28	28
ENSG00000188897	AC099489.1	3.3070067818516615	NA	0.0009429860900919473	0.033427922101483265	0.14430255482476392	1.9996243362737853e-24	1.4617032285916088e-23	22	28	28
ENSG00000204356	NELFE	-3.3053346248585926	NA	0.00094863067763524	0.04661568290491426	0.0458568249757954	2.1728879902678055e-08	6.515624435233886e-08	10	10	10
ENSG00000068878	PSME4	3.3014808872357495	NA	0.0009617588718466873	0.01133752494426336	0.015660944681396474	0.0011704517381232254	0.0022028179167115003	3	3	3
ENSG00000251247	ZNF345	3.301209893230295	NA	0.00096268834689664	0.004422590643257491	0.01672447037635936	0.0007928034726898454	0.0015209516448325493	8	12	12
ENSG00000165730	STOX1	-3.3009035889326563	NA	0.0009637399333445562	0.07386899568547782	0.37923416371533025	3.441665461213821e-71	1.2020594907200778e-69	14	16	16
ENSG00000223552	CCR5AS	3.3003871596845853	NA	0.0009655153180050801	0.0020879190510790075	0.028523453724064517	1.1075930016350017e-05	2.6260351700592622e-05	7	12	12
ENSG00000258919	AL049836.1	-3.30002452727887	NA	0.0009667637883296979	0.05060367168174072	0.14519032458134842	1.4095278865990338e-24	1.0347600054489226e-23	25	31	31
ENSG00000272092	AC087623.2	3.297585629976693	NA	0.0009751993382925377	0.002931343606202714	0.032658831315634386	2.5035710159065697e-06	6.296192895113912e-06	13	14	14
ENSG00000167094	TTC16	3.295250186972029	NA	0.0009833409019060913	0.07838896338671374	0.08606776928638687	9.132979001106259e-15	4.117283304152766e-14	6	6	6
ENSG00000100207	TCF20	3.294898860481347	NA	0.0009845710894144696	0.0382185059242775	0.029735157969534274	7.162495953689415e-06	1.7290208771089496e-05	16	19	19
ENSG00000126215	XRCC3	-3.2941479201285078	NA	0.0009872053246830351	0.17679615620589917	0.1845019670294726	1.8570514414641817e-31	1.7921539206341727e-30	22	29	29
ENSG00000014123	UFL1	-3.292846585329101	NA	0.0009917857554644144	0.042083490586787134	0.04657435533253261	1.6777684677698926e-08	5.076226438564906e-08	11	11	11
ENSG00000166073	GPR176	-3.292708862721451	NA	0.0009922716603698483	0.008177461053740316	0.01494563076071066	0.0015222209491165342	0.0028187633145879973	9	9	9
ENSG00000127483	HP1BP3	-3.292024427729781	NA	0.0009946897152400837	0.13562426787654344	0.2488926876258698	1.878941446655001e-43	2.763461995599195e-42	5	5	5
ENSG00000162881	OXER1	3.290368292596891	NA	0.0010005632989716746	0.1334622786764773	0.1721539618768889	2.907539055959921e-29	2.574155254034935e-28	9	13	13
ENSG00000115596	WNT6	-3.2869561921595327	NA	0.0010127658750233174	0.006598690778324017	0.0119503737972606	0.0046137827734866075	0.008019639244123437	2	3	3
ENSG00000184110	EIF3C	-3.286286806952962	NA	0.001015175878231455	0.03042183984530844	0.04404207857848364	4.1775778215655745e-08	1.2229648696146815e-07	6	7	7
ENSG00000157429	ZNF19	-3.2851758573451844	NA	0.0010191873748315098	0.008478049002798615	0.016408384766613625	0.000890004225106263	0.0016967962708557315	7	10	10
ENSG00000250616	AC012645.1	-3.284332434948078	NA	0.0010222426569471358	0.03508305164604528	0.07816009863309147	1.7001958441021102e-13	7.102718277833639e-13	2	2	2
ENSG00000090020	SLC9A1	3.2842981059798135	NA	0.0010223671923558066	0.0008627916950919746	0.01819970902783576	0.0004627142364314283	0.0009149183028436024	2	3	3
ENSG00000086504	MRPL28	3.2837307377279377	NA	0.0010244274725378273	0.002414515552550317	0.0992340476638305	6.695098423087067e-17	3.3948622962010673e-16	4	5	5
ENSG00000065361	ERBB3	-3.2821958621124505	NA	0.0010300203293671427	0.0077415733614989496	0.011425072463777953	0.0056141996224240475	0.009631643589930971	7	7	7
ENSG00000108592	FTSJ3	3.2817064239568228	NA	0.0010318097022332144	0.20367982176977548	0.24514316071838374	9.98803997964933e-43	1.4273741467583865e-41	12	19	19
ENSG00000110881	ASIC1	-3.281184109304181	NA	0.001033722443494709	0.0063838446260438214	0.014186947137735259	0.0020130323815208823	0.003673280731081252	2	3	3
ENSG00000088992	TESC	-3.2803505214717505	NA	0.001036781880505562	0.05160947262878934	0.07134752205435778	2.077844444512391e-12	8.165204944762372e-12	38	45	45
ENSG00000240288	GHRLOS	-3.2797754846604055	NA	0.0010388972641500618	0.27184202976665767	0.28010358579749417	1.236696411351231e-49	2.2442441014034136e-48	34	37	37
ENSG00000137411	VARS2	-3.2775990373890185	NA	0.0010469399623850085	0.40205723630509915	0.5482923257338581	2.1965722017726875e-117	2.853713385469683e-115	30	40	40
ENSG00000148219	ASTN2	3.2772865831531366	NA	0.001048099302541844	0.0048890453253486385	0.01896819184540409	0.00034980072871003724	0.0007023454743763527	10	12	12
ENSG00000141298	SSH2	3.2761006979294764	NA	0.001052510267203977	0.022257310996292825	0.09041434376146154	1.8144319638522912e-15	8.522512667242657e-15	6	7	7
ENSG00000272842	AL391834.1	-3.27432250187729	NA	0.0010591565591189513	0.01200662192686565	0.056588041983292765	4.498629692802465e-10	1.5300872788946742e-09	8	12	12
ENSG00000072778	ACADVL	3.274275379098943	NA	0.0010593332149976813	0.006164645445436693	0.1824415690262407	4.33759758069134e-31	4.121078166829683e-30	6	7	7
ENSG00000224091	AC104389.2	-3.272625421888088	NA	0.0010655358588000376	0.007396592028706336	0.033547904267148515	1.8188062004754435e-06	4.6325126291331325e-06	8	13	13
ENSG00000125166	GOT2	-3.271891024002151	NA	0.001068307453580012	0.08097558553672743	0.16367223327887492	8.972359093279736e-28	7.538803826097706e-27	11	14	14
ENSG00000160570	DEDD2	-3.269998165769982	NA	0.0010754818173299588	0.01260487600006663	0.018589937726206186	0.0004014160079369518	0.0008010103700384904	6	7	7
ENSG00000106034	CPED1	-3.269028817077458	NA	0.0010791731006706312	0.07658987211132423	0.11467324154960544	1.9381585113402691e-19	1.1153516882877273e-18	24	33	33
ENSG00000124562	SNRPC	3.2625211824337312	NA	0.0011042591993407759	0.06699613465698916	0.026671827625872085	2.1572028973293958e-05	4.965620467959974e-05	6	7	7
ENSG00000149187	CELF1	3.260951009297795	NA	0.0011103922336935161	0.012281716859238422	0.032083304611148736	3.078936317014925e-06	7.684569771574581e-06	4	9	9
ENSG00000261783	AC009054.2	3.255678665336635	NA	0.0011312169863996883	0.18712738197016443	0.16403976670322573	7.738706786262153e-28	6.515026150103568e-27	14	17	17
ENSG00000115896	PLCL1	3.255338673016241	NA	0.0011325722058217497	0.15055978065597586	0.21910438965933088	8.766762081451374e-38	1.0594869833319917e-36	17	19	19
ENSG00000135913	USP37	-3.252952712212888	NA	0.0011421250220339932	0.02230304130362851	0.053392797183333146	1.4306880359314548e-09	4.68312065817685e-09	5	7	7
ENSG00000276691	AC004466.3	3.2510912549180735	NA	0.001149629511904504	0.2026089977975275	0.22626430675473555	3.9795246004810604e-39	5.047697290950422e-38	23	30	30
ENSG00000101057	MYBL2	3.251051267403798	NA	0.0011497912210003997	0.12279845993435419	0.08813437160841846	4.2388983397953235e-15	1.9493930713100026e-14	29	35	35
ENSG00000274943	AC079684.1	-3.250429683821825	NA	0.0011523076035339932	0.01579974111292589	0.018163096159301718	0.00046892817206836164	0.0009265640307409072	5	5	5
ENSG00000117505	DR1	3.249833343960413	NA	0.001154726574192788	0.05456958029583241	0.03271566500697059	2.4529486965448437e-06	6.172504357600517e-06	13	15	15
ENSG00000229124	VIM-AS1	-3.2478944700373216	NA	0.0011626238228883688	0.010981436449169168	0.019272208428458934	0.00031319319689652493	0.0006343392150204921	6	9	9
ENSG00000124882	EREG	3.2459149073770552	NA	0.0011707382726800983	0.022797147752868015	0.06498226669940636	2.1278808980298358e-11	7.87972997631476e-11	6	8	8
ENSG00000253958	CLDN23	-3.2433887882169814	NA	0.0011811691235959069	0.036787047067953646	0.04682026538519199	1.53544704015143e-08	4.6579482206893466e-08	14	15	15
ENSG00000071575	TRIB2	-3.243146074545534	NA	0.0011821758453831705	0.040363625529178666	0.06946139238608488	4.144933939039633e-12	1.6005735672278915e-11	6	8	8
ENSG00000176974	SHMT1	-3.2428205741685376	NA	0.0011835271924040033	0.37668716968083094	0.41923699270429454	7.127117309374214e-81	3.3394244464059673e-79	11	12	12
ENSG00000241058	NSUN6	-3.241944610226748	NA	0.0011871709353753587	0.053900140400491424	0.15584751595923746	2.061474369501003e-26	1.62688559422792e-25	14	20	20
ENSG00000078804	TP53INP2	-3.240201045985477	NA	0.0011944544973466436	0.013732237352836366	0.017800804618214178	0.0005351317856669465	0.0010480784596165447	6	7	7
ENSG00000168040	FADD	3.23998810386788	NA	0.0011953468647165433	0.017242222581102362	0.03438020917905399	1.3485963611947008e-06	3.4709708837052263e-06	9	11	11
ENSG00000143367	TUFT1	-3.239133164851182	NA	0.0011989358249269578	0.015774864215144756	0.026539800826509696	2.2622789608703273e-05	5.1956370563767566e-05	4	4	4
ENSG00000049167	ERCC8	3.232732337290334	NA	0.0012261238602413128	0.05680397131278826	0.0738793496474426	8.209521843658392e-13	3.3048143215234213e-12	9	11	11
ENSG00000247121	AC009126.1	3.231296496067859	NA	0.0012323003927925246	0.001977693650927258	0.020110738672803607	0.00023096368287000744	0.0004755999276582322	12	16	16
ENSG00000275764	AC092747.4	3.2285447454427025	NA	0.0012442179248044482	0.018972237437038728	0.05173229427578303	2.6078684556955475e-09	8.385962150144935e-09	9	12	12
ENSG00000104325	DECR1	3.228536812064244	NA	0.0012442524367366915	0.15179461862521515	0.2685235302703575	2.606575018870617e-47	4.369516617655152e-46	3	3	3
ENSG00000138035	PNPT1	3.227692783552149	NA	0.0012479291993090045	0.010328372752127522	0.011060799979708363	0.006435149122652062	0.010948052807972244	10	13	13
ENSG00000178381	ZFAND2A	3.225301484004006	NA	0.00125840074090591	0.22894165502271005	0.2627002674147294	3.72374474413658e-46	5.962511542222056e-45	17	22	22
ENSG00000172500	FIBP	-3.2232507389699774	NA	0.0012674455454524676	0.046893585860023	0.030934209493865564	4.653768657676916e-06	1.1412480868082573e-05	16	21	21
ENSG00000239213	NCK1-DT	-3.2228025900000183	NA	0.0012694300791734896	0.011871869129442257	0.015365414908667637	0.0013045752951860794	0.0024399783768291063	7	11	11
ENSG00000187147	RNF220	3.2225114797503447	NA	0.0012707207363896872	0.0034642013062895632	0.02090287038746026	0.00017329048454821255	0.0003619681509765283	7	10	10
ENSG00000100395	L3MBTL2	-3.221951283821099	NA	0.0012732078126485664	0.015960546866311005	0.04571691374731129	2.2852392766113125e-08	6.836979824600034e-08	6	7	7
ENSG00000274964	AC026356.1	-3.2137190994792784	NA	0.0013102778888072204	0.016233342763199442	0.025472195449429337	3.3238429008791676e-05	7.517882076915966e-05	19	24	24
ENSG00000164978	NUDT2	3.2107611941412726	NA	0.0013238389875132703	0.192039855429477	0.5670897915885563	1.475516809319647e-123	2.2592533716984487e-121	21	26	26
ENSG00000172613	RAD9A	-3.2100912159497375	NA	0.0013269285694132561	0.0896796073838811	0.04711932577030931	1.3785140261367928e-08	4.1959774643627726e-08	15	18	18
ENSG00000272361	AC005014.2	3.2078702159553902	NA	0.0013372182834802868	0.12000227715307885	0.041649963756318534	9.88187220388317e-08	2.804306245646078e-07	21	23	23
ENSG00000106460	TMEM106B	-3.205363748098438	NA	0.0013489189365152431	0.12765427117287048	0.1982254844568996	6.1898039494220215e-34	6.524213148656315e-33	25	33	33
ENSG00000166263	STXBP4	-3.2051218339490504	NA	0.0013500532197087856	0.05123682305875426	0.0920737584930906	9.77323720128973e-16	4.642693760801041e-15	5	7	7
ENSG00000162757	C1orf74	-3.202748294107068	NA	0.001361228995934593	0.0025166130854493655	0.09241149876111387	8.615856552497737e-16	4.101980122675838e-15	7	9	9
ENSG00000154025	SLC5A10	-3.2026614423740396	NA	0.0013616395498000742	0.015618665785995483	0.01565690904681522	0.001172186156230495	0.002205840051925465	13	15	15
ENSG00000122085	MTERF4	3.2017556653784247	NA	0.0013659280294942339	0.06518654503666908	0.1871051649868657	6.339455674450674e-32	6.2158562241940885e-31	7	9	9
ENSG00000115568	ZNF142	3.20175463510344	NA	0.001365932914505773	0.02223453514649554	0.06863510885924942	5.607372452404266e-12	2.1493256635288502e-11	10	12	12
ENSG00000174791	RIN1	-3.201565378496775	NA	0.0013668305412611454	0.2739364421172848	0.392916931786706	1.977494622497592e-74	7.56965519669893e-73	13	17	17
ENSG00000159199	ATP5MC1	3.201043353185516	NA	0.00136930928036916	0.011545081711448114	0.013799704343107054	0.0023224425959779945	0.004198120383517089	2	2	2
ENSG00000129055	ANAPC13	3.1996102243401134	NA	0.0013761355544193528	0.11241456880105627	0.32781222164899565	1.2945592525647896e-59	3.1656803921658137e-58	22	26	26
ENSG00000236540	AC006547.1	-3.199157693863794	NA	0.0013782975571433051	0.029716639155838796	0.05447624770616113	9.666711745479138e-10	3.199043607163677e-09	12	12	12
ENSG00000273226	AL391834.2	-3.1982391728000974	NA	0.0013826955047333194	0.0016902272231530723	0.030758854849658436	4.95662906521906e-06	1.2130902217702533e-05	8	12	12
ENSG00000166743	ACSM1	-3.1966666660418785	NA	0.0013902548402979927	0.0789665661039043	0.12823788960086582	1.0568400199632169e-21	6.813439662537296e-21	13	15	15
ENSG00000260661	AC116903.2	-3.1960991360280673	NA	0.0013929924100685113	0.012161705541611546	0.012379281161849016	0.003932439268726543	0.006902497545485311	8	10	10
ENSG00000127337	YEATS4	-3.195214096285146	NA	0.001397271459523961	0.011896141139829912	0.20724586062689304	1.3834591069269707e-35	1.5506496878882759e-34	6	9	9
ENSG00000156931	VPS8	-3.194950007634315	NA	0.0013985506390282465	0.17288024951630718	0.12940911430624713	6.715293433289493e-22	4.363795645603695e-21	15	17	17
ENSG00000272308	AC104113.1	3.194083558210122	NA	0.0014027550909136595	0.03341322908104408	0.03211830484331069	3.0404430758959006e-06	7.594022474299272e-06	4	4	4
ENSG00000120899	PTK2B	3.1917372290536252	NA	0.0014141992524491168	0.06291902867715826	0.11584852174031816	1.2374861973947445e-19	7.201103087588217e-19	14	14	14
ENSG00000279141	AL590226.2	-3.190616846084595	NA	0.001419694202663251	0.0003012522437990107	0.016864648977093884	0.0007531916484420817	0.0014493361287178253	1	1	1
ENSG00000174564	IL20RB	-3.1880439673705885	NA	0.001432387544976417	0.022123842272671397	0.031695028847522407	3.5401044235789816e-06	8.780626375463691e-06	2	2	2
ENSG00000188603	CLN3	3.1855694758895408	NA	0.0014446941072025334	0.05057717746861706	0.0841539319411313	1.8568328021651614e-14	8.211146396165639e-14	5	6	6
ENSG00000162231	NXF1	-3.184443995784628	NA	0.0014503237171566582	0.011714632591031492	0.01511285437357491	0.0014314374809350416	0.00266042282004498	9	11	11
ENSG00000109618	SEPSECS	-3.182922740148459	NA	0.0014579651183131202	0.007075181046994182	0.011905975253621009	0.004690837354305274	0.008144494258274897	3	3	3
ENSG00000167447	SMG8	-3.181884465636914	NA	0.001463201748525622	0.03275439202392562	0.032291554421501244	2.856877539477767e-06	7.152203346642953e-06	4	4	4
ENSG00000213930	GALT	-3.181745288537687	NA	0.0014639050166328732	0.01877198491830354	0.09362222997386192	5.481806866792683e-16	2.637696575719072e-15	11	12	12
ENSG00000198380	GFPT1	-3.1808345162281038	NA	0.0014685148843992409	0.09704115600816893	0.13873442037500214	1.7788956252806362e-23	1.244646310809369e-22	11	14	14
ENSG00000242689	CNTF	-3.1785530098267434	NA	0.0014801215042961106	0.05083333140692832	0.020997472835483116	0.00016744981181291744	0.0003504083981427359	3	3	3
ENSG00000221914	PPP2R2A	3.1772232295468603	NA	0.0014869253763622552	0.011807441225073972	0.016311583764365114	0.0009221111095269861	0.0017548866293727982	5	6	6
ENSG00000179029	TMEM107	-3.176559641216204	NA	0.0014903314193091247	0.0007871229299699122	0.01785761474448697	0.0005241599546972896	0.0010291755281776757	5	8	8
ENSG00000087258	GNAO1	3.1747879302906536	NA	0.0014994604436152782	0.009200774406928746	0.01800582343708146	0.0004965901710792621	0.000978291194007842	11	13	13
ENSG00000169764	UGP2	-3.1728218821579177	NA	0.0015096511085648393	0.011917275809001662	0.02448183571765646	4.750863708918486e-05	0.00010575358481859179	4	6	6
ENSG00000176340	COX8A	-3.1716892047723344	NA	0.0015155510710489935	0.00660583400392027	0.02835734687209782	1.1758184430074768e-05	2.782407959036183e-05	6	7	7
ENSG00000142186	SCYL1	3.1713332507882326	NA	0.0015174095686604735	0.004760299463201426	0.018709412852287697	0.00038433442908577484	0.0007684448087200597	6	8	8
ENSG00000120071	KANSL1	3.1666508565504308	NA	0.0015420533955142913	0.20631163036095168	0.3662192930066769	3.5812523388492622e-68	1.1352106535845841e-66	26	37	37
ENSG00000084710	EFR3B	-3.1660089896221186	NA	0.0015454601743326631	0.0016646008104639375	0.08315473041145179	2.68813386164781e-14	1.1774918925516804e-13	6	8	8
ENSG00000103966	EHD4	3.164843201356322	NA	0.001551665455528961	0.07946623934936314	0.12724445352615427	1.5519089502193586e-21	9.915680546688443e-21	13	17	17
ENSG00000111860	CEP85L	3.163565976515613	NA	0.001558490226817013	0.0830947544186434	0.10808228896698692	2.3757300552420237e-18	1.3008108147300595e-17	9	10	10
ENSG00000123297	TSFM	3.1628949160080446	NA	0.0015620870632711372	0.02340333351091163	0.029092341529327773	9.025806187650043e-06	2.15742489273951e-05	6	9	9
ENSG00000108439	PNPO	3.16208850088617	NA	0.0015664195021621598	0.07145180287202313	0.03123514116559531	4.1765443725498e-06	1.0292220066799328e-05	10	11	11
ENSG00000235513	AL035681.1	-3.1619320031179137	NA	0.001567261562160106	0.053158846094303054	0.016060795132127614	0.0010108326294160565	0.0019158674582068914	5	6	6
ENSG00000229056	HECW2-AS1	-3.1555184588625362	NA	0.0016021312815902048	0.07791008656338806	0.057245468990609796	3.5446373142732595e-10	1.2142825669690797e-09	6	7	7
ENSG00000134910	STT3A	3.15351306030168	NA	0.001613180099126822	0.002907538789434918	0.024773897301835053	4.2757212076033313e-05	9.571119043100056e-05	6	8	8
ENSG00000247828	TMEM161B-AS1	-3.1515315937207538	NA	0.0016241659058900354	0.025443855409741485	0.14176934263906643	5.413807680166661e-24	3.8683911627990866e-23	21	23	23
ENSG00000260997	AC004847.1	-3.148715126648004	NA	0.001639899710726811	0.3180593673706779	0.3165539861100449	3.3805297072934835e-57	7.781571000050463e-56	26	32	32
ENSG00000113758	DBN1	3.1485588550567627	NA	0.001640776794007145	7.850591473253261e-05	0.09863838682693467	8.373702843481526e-17	4.221064963635058e-16	1	4	4
ENSG00000081791	DELE1	3.1483092441975082	NA	0.0016421786447604592	0.0415749222443685	0.088322254524639	3.952890005747094e-15	1.8222610405526053e-14	7	8	8
ENSG00000237803	LINC00211	3.1462665899100517	NA	0.0016536919683940929	0.022223517392164337	0.3776344489607798	8.14711710284839e-71	2.8168328870311905e-69	17	23	23
ENSG00000112877	CEP72	-3.144164163038455	NA	0.0016656197230977762	0.022246257552637164	0.019676005570994998	0.00027045305708451906	0.0005521427947550497	7	12	12
ENSG00000003509	NDUFAF7	-3.1421962012611937	NA	0.0016768562848846153	0.02281962368079849	0.025144708946485735	3.7404515367796077e-05	8.42350668473191e-05	10	13	13
ENSG00000125375	DMAC2L	3.1409102271868443	NA	0.0016842364993923614	0.031060962747950453	0.012707339578122773	0.0034809202548638086	0.0061477138466178635	16	20	20
ENSG00000228486	C2orf92	3.1408235449037054	NA	0.001684735042992062	0.1764586217168512	0.09776975716405771	1.1601203898048505e-16	5.786766889110931e-16	38	49	49
ENSG00000127124	HIVEP3	-3.1399836284548064	NA	0.0016895727651698687	0.009336042275940247	0.08549157341196426	1.130956218351071e-14	5.071853605779947e-14	17	21	21
ENSG00000159596	TMEM69	-3.1360978381352744	NA	0.00171212075822446	0.015522977854289861	0.03276538911739202	2.4094994769674943e-06	6.069404602014624e-06	12	18	18
ENSG00000167778	SPRYD3	3.135844238592043	NA	0.0017136018920839403	0.017774192623377493	0.04896419650202203	7.086221303947252e-09	2.2042737010954366e-08	16	19	19
ENSG00000148814	LRRC27	3.135300474326519	NA	0.0017167816897647227	0.17481807727507878	0.2481047984406576	2.6709858762089772e-43	3.908253992415337e-42	15	17	17
ENSG00000261455	LINC01003	3.1308239778897065	NA	0.0017431660792046808	0.19546380536896546	0.2715415210950518	6.515584096763773e-48	1.1184759927467663e-46	27	33	33
ENSG00000126602	TRAP1	-3.130356687826097	NA	0.001745941662710349	0.016468993792143706	0.35092061910150363	1.0545414895233867e-64	2.9743967111573285e-63	17	24	24
ENSG00000216895	AC009403.1	-3.127942791529302	NA	0.001760344412944594	0.012064351251379887	0.020093862430816033	0.0002323826589923457	0.00047829215303165344	10	10	10
ENSG00000136014	USP44	3.123950153763891	NA	0.0017844068304609672	0.03602261044038079	0.06266018747708146	4.957974545036931e-11	1.7903622967538077e-10	11	14	14
ENSG00000156502	SUPV3L1	-3.1226198229787103	NA	0.001792491241422118	0.01997475196140098	0.13632395450830578	4.563322082813194e-23	3.125256006316432e-22	27	30	30
ENSG00000259291	ZNF710-AS1	3.122123673877747	NA	0.0017955149453852495	0.040676791907777884	0.11925596172079195	3.359624820496093e-20	2.0109670522404014e-19	7	9	9
ENSG00000183751	TBL3	3.1218893225109374	NA	0.0017969447930875069	0.014250445770382458	0.018694460997864912	0.0003864314445492195	0.0007724574941805065	6	8	8
ENSG00000278239	AC243967.3	-3.121309459098185	NA	0.001800487212601046	0.1087471474726947	0.11517602593943925	1.5997852688662138e-19	9.265355479833401e-19	15	21	21
ENSG00000089163	SIRT4	-3.119615759473411	NA	0.0018108709075869858	0.02157800987564197	0.02690286498818742	1.9849530021298653e-05	4.5882139147493006e-05	2	2	2
ENSG00000118046	STK11	-3.117434139072385	NA	0.001824327035792355	0.07938123099740815	0.12943570339525404	6.646471225381388e-22	4.32071019878944e-21	6	6	6
ENSG00000182923	CEP63	3.1141697892336766	NA	0.0018446330572420365	0.041737181607770506	0.22283283385442657	1.7578910142629352e-38	2.1892572987360257e-37	15	20	20
ENSG00000164244	PRRC1	-3.1138323401859926	NA	0.0018467439730851846	0.0545406818178441	0.08812259967849911	4.257490539888624e-15	1.9553215122803966e-14	16	19	19
ENSG00000138311	ZNF365	3.113662895004821	NA	0.0018478047759110127	0.005086579756627881	0.031029968375813403	4.496271802041221e-06	1.1046785835702707e-05	14	19	19
ENSG00000197982	C1orf122	3.112140235958446	NA	0.0018573624544483602	0.013083936996177692	0.012417534239320618	0.003876867238284873	0.00681192584726919	8	9	9
ENSG00000269906	AL606834.1	3.109067501642212	NA	0.0018767883490067563	0.03141271931377465	0.011790892456458188	0.0048967094607911465	0.00847534018400357	19	24	24
ENSG00000253595	LINC01300	-3.1061636922632117	NA	0.0018953176454808809	0.24288689429324672	0.28904903678912186	1.8696727897338208e-51	3.6147709888551625e-50	12	13	13
ENSG00000124198	ARFGEF2	-3.1059959917379363	NA	0.0018963928624426358	0.03259303144328492	0.029631245343721056	7.435259447915221e-06	1.7925947458498263e-05	12	12	12
ENSG00000196912	ANKRD36B	-3.0998844237214085	NA	0.001935961695306954	0.007611233217595116	0.10345832428573169	1.3649007145279307e-17	7.195414187961722e-17	7	14	14
ENSG00000086288	NME8	-3.099177939246436	NA	0.0019405843228753887	0.09138164402769722	0.20421737428004458	4.979663190925798e-35	5.467109094826282e-34	26	30	30
ENSG00000196968	FUT11	3.0985802771501394	NA	0.0019445028210029701	0.0689996576452246	0.03689241982585528	5.467339336703778e-07	1.4540850230324612e-06	8	9	9
ENSG00000274386	TMEM269	3.098514437984828	NA	0.0019449349313303548	0.0014572756957657493	0.010960619475582693	0.006681660828725788	0.011334830502702398	4	5	5
ENSG00000173992	CCS	-3.094477552112392	NA	0.0019715985384214144	0.09346519943499741	0.12051780421541729	2.0705741126714912e-20	1.2498513008871314e-19	27	31	31
ENSG00000166986	MARS	-3.09431554698354	NA	0.0019726755516146846	0.00336681957071347	0.012603792237310611	0.003617451864673534	0.006373747254421703	13	15	15
ENSG00000243509	TNFRSF6B	3.093068537085444	NA	0.0019809837921711576	0.014324983761434314	0.03598920727918412	7.564067652789316e-07	1.9876830551284704e-06	12	15	15
ENSG00000101457	DNTTIP1	3.091445274454592	NA	0.001991846944850258	0.18528243982404952	0.28575333932272917	8.812380622739163e-51	1.64802088657965e-49	12	14	14
ENSG00000110218	PANX1	3.09085181798185	NA	0.0019958320869765335	0.1610238318911111	0.2154295923020683	4.241012168326023e-37	5.012344429677669e-36	6	6	6
ENSG00000154814	OXNAD1	3.0842509425292897	NA	0.0020406539009252943	0.03367327917678497	0.054010427913777366	1.1441863460699768e-09	3.770494167708308e-09	12	15	15
ENSG00000151006	PRSS53	3.082473146050641	NA	0.0020528825191716733	0.011914317275645738	0.045021907603178514	2.9354338877557263e-08	8.705895498568249e-08	4	5	5
ENSG00000196449	YRDC	3.0818799463113593	NA	0.0020569777939329144	0.034247860171070545	0.034647411377293776	1.2251193059844219e-06	3.1659992432680607e-06	12	14	14
ENSG00000103591	AAGAB	-3.07995346027793	NA	0.0020703294310599808	0.008817963179535046	0.01894021556218133	0.00035337844216735536	0.0007088650023076357	8	10	10
ENSG00000197599	CCDC154	-3.0795982708640257	NA	0.002072799757264083	0.12070857274712879	0.13209019427794697	2.3730619415077865e-22	1.572474468118896e-21	20	25	25
ENSG00000146700	SSC4D	3.0774394978505497	NA	0.002087872173331174	0.04459788386012952	0.17609625033779033	5.8381687278134405e-30	5.333977384830724e-29	9	14	14
ENSG00000178951	ZBTB7A	3.071296084022823	NA	0.002131316885533215	0.011349358326143286	0.04258954817947217	7.047054336133288e-08	2.0273433116985364e-07	9	10	10
ENSG00000163219	ARHGAP25	-3.070891872389332	NA	0.002134204232798609	0.010154912572104588	0.022628885193818706	9.277464470110456e-05	0.00019962263261972922	9	10	10
ENSG00000198453	ZNF568	3.06964538540901	NA	0.002143130684088866	0.011704288945118936	0.016029965976505484	0.0010223174106872481	0.0019369927384681933	13	16	16
ENSG00000167981	ZNF597	-3.0685107703469203	NA	0.002151285736761188	0.04134409231593292	0.04067455942822805	1.4035392359633287e-07	3.93610700859119e-07	2	4	4
ENSG00000163013	FBXO41	3.0675983320863898	NA	0.002157864521236319	1.7463673691534513e-05	0.11314202896446802	3.4745398339325527e-19	1.9749712831325602e-18	2	4	4
ENSG00000064652	SNX24	3.063035428965164	NA	0.002191041177079382	0.007543901980735643	0.02196805514253335	0.00011782594355151153	0.00025066333035167736	7	14	14
ENSG00000104714	ERICH1	-3.0605688198267167	NA	0.002209169840750663	0.28939918781810037	0.3393455344503022	3.928768917720376e-62	1.02861768198453e-60	45	58	58
ENSG00000114315	HES1	3.057549075625822	NA	0.002231550975497083	0.016222467204550894	0.027040886948540812	1.888696678458206e-05	4.376926937686456e-05	6	7	7
ENSG00000096006	CRISP3	-3.056538881997501	NA	0.0022390843822286113	0.02561878144445975	0.10040606880458261	4.309434059479252e-17	2.2113250953324266e-16	12	17	17
ENSG00000100241	SBF1	-3.055199925663638	NA	0.0022491054143627402	0.020476684075823818	0.019026203100315702	0.0003424976820998385	0.0006891344304036291	20	23	23
ENSG00000197548	ATG7	-3.054023502930203	NA	0.002257943906560683	0.12698680518794908	0.09398792361217509	4.781519192830822e-16	2.3065618182237907e-15	39	57	57
ENSG00000159023	EPB41	-3.0535598189577446	NA	0.0022614363101058138	0.028653478786865978	0.03136124976809048	3.991419689833798e-06	9.850173587704678e-06	5	6	6
ENSG00000245017	LINC02453	-3.049760016025499	NA	0.002290242895101239	0.02559476955768855	0.0465039115994677	1.7209141385629687e-08	5.2021781354162436e-08	5	6	6
ENSG00000213366	GSTM2	3.045996296378513	NA	0.002319106917727929	0.1918686867285445	0.3285713898272832	8.865583218347212e-60	2.1844236582102923e-58	36	43	43
ENSG00000110851	PRDM4	3.0457408818200173	NA	0.002321077716411108	0.04010536740866986	0.09001221783441078	2.1076224816209672e-15	9.859142917980896e-15	7	9	9
ENSG00000182141	ZNF708	3.042417791682453	NA	0.002346859117399523	0.2428248622095072	0.35063581309683994	1.2214400322382186e-64	3.4394868822419066e-63	6	6	6
ENSG00000148399	DPH7	3.0390268692833513	NA	0.002373436849070053	0.031192334532154753	0.04403851392030735	4.1829433277724454e-08	1.2243265937526824e-07	6	6	6
ENSG00000126838	PZP	-3.034094203515047	NA	0.002412590821356967	0.02162183110020065	0.08497727093191684	1.3685680309561693e-14	6.099161424861576e-14	3	4	4
ENSG00000113615	SEC24A	3.033801181487517	NA	0.002414935239306107	0.006088203589619763	0.015635978487281904	0.0011812232970855674	0.002221383739633775	10	12	12
ENSG00000197530	MIB2	3.0336279178815575	NA	0.0024163224719261542	0.03971260678860103	0.06772947605556731	7.807407584039837e-12	2.972014043478339e-11	5	6	6
ENSG00000188033	ZNF490	3.0331856401072437	NA	0.0024198668705471926	0.021269178864979355	0.032013776685389995	3.1568554329454903e-06	7.867593928147392e-06	18	20	20
ENSG00000149091	DGKZ	-3.031450111219577	NA	0.0024338213603566678	0.0022830877295337802	0.014132151113300557	0.0020541451700932115	0.0037419306906658683	3	3	3
ENSG00000171467	ZNF318	-3.0303302406229697	NA	0.002442864712018566	0.033296121582549854	0.022043805456658787	0.00011464008997558963	0.0002442701036702966	23	27	27
ENSG00000085365	SCAMP1	-3.030164591168352	NA	0.0024442049977079893	0.006717603558219263	0.09964277571909756	5.74189598648724e-17	2.92449582038223e-16	2	3	3
ENSG00000171953	ATPAF2	-3.028531232828125	NA	0.0024574567352092253	0.7544978321816738	0.11251298444809013	4.4149684691714535e-19	2.49217558518174e-18	39	47	47
ENSG00000074755	ZZEF1	-3.02842250252849	NA	0.0024583412138474894	0.06957757679049552	0.0864328714812491	7.975615509002735e-15	3.614530400736995e-14	15	20	20
ENSG00000198858	R3HDM4	-3.0277547587590288	NA	0.0024637794400550555	0.01861777613900443	0.022841779482594273	8.590207293403038e-05	0.0001856970438353318	29	39	39
ENSG00000198121	LPAR1	-3.027115471368527	NA	0.002468996224482968	0.13083172589413847	0.32237317378060226	1.9262609593976967e-58	4.5816156994051456e-57	13	16	16
ENSG00000260051	AL031600.1	3.0267357819517176	NA	0.00247209939059285	0.09205934048326977	0.07921687242514201	1.1516028037979287e-13	4.85706750672176e-13	11	13	13
ENSG00000254614	AP003068.2	3.0259176042010894	NA	0.002478798414701474	0.5232035653772626	0.5655268779237105	4.923564368888207e-123	7.472053571864059e-121	13	16	16
ENSG00000231249	ITPR1-DT	-3.021060969535368	NA	0.0025189063393202846	0.02045102745564536	0.01831220749843921	0.0004441346343595471	0.0008800074921585065	9	12	12
ENSG00000142453	CARM1	3.0185562893122206	NA	0.002539822143215029	0.017661304768468094	0.011712490377128	0.005042199774626011	0.008712209968268157	11	13	13
ENSG00000213420	GPC2	3.017048885858192	NA	0.002552486443941887	0.028066520625577747	0.06259441194757565	5.078097181833101e-11	1.8314256271557486e-10	10	14	14
ENSG00000165476	REEP3	3.0154481156090744	NA	0.0025659983631598367	0.03929736499783417	0.019499137374722315	0.0002884005725140912	0.0005866881871938493	10	11	11
ENSG00000103160	HSDL1	3.010288489185442	NA	0.002609996591169879	0.07961677022456926	0.17237557903344639	2.6571381802215095e-29	2.3561149251612543e-28	16	30	30
ENSG00000223534	HLA-DQB1-AS1	3.010136173770137	NA	0.0026113058654333417	0.32619301874753176	0.3978394576536214	1.2955852167794663e-75	5.131175723452902e-74	27	32	32
ENSG00000132881	CPLANE2	3.0089550706269055	NA	0.002621478801198392	0.09464149059074282	0.059640969457298444	1.4860451336440147e-10	5.20524205407413e-10	11	13	13
ENSG00000174885	NLRP6	3.008020414109699	NA	0.0026295547373375357	0.058388231763107375	0.0753175174878097	4.84011914068581e-13	1.9711043254243877e-12	21	26	26
ENSG00000056558	TRAF1	3.007137987191948	NA	0.002637200247410211	0.1519546443528204	0.12233162291197415	1.0314732102232675e-20	6.328706290561293e-20	15	21	21
ENSG00000171492	LRRC8D	-3.0069206078024946	NA	0.002639086779424831	0.03023714329261721	0.06110483652621168	8.730063586725327e-11	3.1099264738004287e-10	2	2	2
ENSG00000003056	M6PR	3.005763025270492	NA	0.0026491536774953368	0.05753355436618449	0.07503978549186445	5.360312189459351e-13	2.1782936904511467e-12	10	11	11
ENSG00000178301	AQP11	3.0036044977333027	NA	0.0026680190769024377	0.02055866854178044	0.025121473362836058	3.7719262784896825e-05	8.489928304215719e-05	2	2	2
ENSG00000131558	EXOC4	-3.002976325292347	NA	0.0026735322858929197	0.06972264608822484	0.12606478839275378	2.4477922662246024e-21	1.5489737849994725e-20	16	20	20
ENSG00000163935	SFMBT1	-3.0024397741882827	NA	0.0026782496148458216	0.04157865696214308	0.07706749523479277	2.5425543379006346e-13	1.0521781935486965e-12	10	11	11
ENSG00000165995	CACNB2	-2.999376199812971	NA	0.0027053304155177176	0.006182416932881998	0.01816521100150971	0.0004685669664309435	0.000925957007066634	3	5	5
ENSG00000140416	TPM1	2.994618673216727	NA	0.0027478813810868554	0.042107549696079244	0.03928090675379036	2.316777762311752e-07	6.375228152420449e-07	17	21	21
ENSG00000099624	ATP5F1D	2.9942853024457254	NA	0.00275088582539221	0.01668952872424612	0.06561107637112051	1.6918406761889333e-11	6.304514505859196e-11	5	7	7
ENSG00000130167	TSPAN16	-2.991547491428544	NA	0.0027756736064967237	0.02281055345306843	0.12003151177388861	2.4953464651593596e-20	1.5030803136992574e-19	17	22	22
ENSG00000120697	ALG5	2.9911534786224365	NA	0.0027792576916288673	0.006923880605746004	0.013678708321155595	0.0024286666418762374	0.004375376010246412	1	2	2
ENSG00000198189	HSD17B11	-2.9902776103831443	NA	0.002787240057439994	0.12372531931802375	0.13044350470430824	4.497028408378284e-22	2.9479946550183174e-21	38	49	49
ENSG00000177125	ZBTB34	-2.9897606338430065	NA	0.002791961427653997	0.010766888314677179	0.018471487966929254	0.00041910503507836124	0.0008338823815476061	5	6	6
ENSG00000166452	AKIP1	-2.986142239263209	NA	0.0028252119939646907	0.0325038397048297	0.08354730626299342	2.3245519248022833e-14	1.0210999220910439e-13	14	17	17
ENSG00000172803	SNX32	-2.9860591733772286	NA	0.002825979540656896	0.28479594779971096	0.16335497583653388	1.019379469047376e-27	8.527482202289489e-27	14	18	18
ENSG00000182057	OGFRP1	-2.9854265000455693	NA	0.0028318318296236228	0.037794835258539786	0.040893485096726225	1.2972566760283577e-07	3.649984370338032e-07	5	5	5
ENSG00000124104	SNX21	-2.9836808972857276	NA	0.0028480362563126946	0.038899931786759975	0.07880025620627606	1.342839364409822e-13	5.640056884708311e-13	9	10	10
ENSG00000177731	FLII	-2.9829875480320833	NA	0.0028544960740884474	0.021096593938994088	0.052413155809352664	2.038935136481015e-09	6.593569424007718e-09	16	28	28
ENSG00000206177	HBM	2.9813094200280843	NA	0.002870186315467943	0.012500431446250506	0.010631575202747838	0.00756114929929744	0.012724842917924611	9	11	11
ENSG00000059145	UNKL	-2.9796079029808937	NA	0.002886175590622589	0.03209330665914833	0.08617730233376365	8.769193375603947e-15	3.9616147839365666e-14	7	9	9
ENSG00000138131	LOXL4	2.9792628135704704	NA	0.0028894283208168834	0.023742134248698497	0.04033214350689497	1.587485518376752e-07	4.4309552660551623e-07	5	6	6
ENSG00000122958	VPS26A	2.9791869892824874	NA	0.0028901434706552227	0.005821716711419217	0.022772926702189545	8.80669564466739e-05	0.00019013725747249284	5	8	8
ENSG00000272871	AL159169.2	-2.976376782127224	NA	0.0029167626567354185	0.1143013828228749	0.1373543289593059	3.051585070386291e-23	2.10759695417054e-22	22	26	26
ENSG00000125741	OPA3	2.975016944616874	NA	0.002929723643601756	0.01244778893621976	0.01173362744621033	0.005002548623175162	0.00864892694211421	16	19	19
ENSG00000110777	POU2AF1	2.9715950489044185	NA	0.0029625715554244154	0.004955274719644584	0.01268111919853182	0.0035149909715718173	0.0062053304685490114	1	1	1
ENSG00000172640	OR10AD1	-2.9709412397509607	NA	0.002968885793457175	0.011595364911777005	0.010825501324359799	0.007029457974322383	0.011884863926023321	2	2	2
ENSG00000225194	LINC00092	2.9683524993524557	NA	0.002994007600350228	0.0031624532881593097	0.013205649637789287	0.002893397365202695	0.005160569050011546	8	11	11
ENSG00000186026	ZNF284	-2.966963983754862	NA	0.003007561876699605	0.10396848029097314	0.12923385367126833	7.187056978384677e-22	4.661529505382709e-21	20	23	23
ENSG00000249572	AC034231.1	-2.9653934993067823	NA	0.00302295992398616	0.2849082171906363	0.13666076759260812	4.001084362534118e-23	2.747888711531898e-22	7	10	10
ENSG00000005243	COPZ2	-2.964999614450645	NA	0.0030268330890182576	0.05300641093087258	0.053427532248341396	1.41282372172408e-09	4.6255276830557945e-09	7	7	7
ENSG00000158113	LRRC43	2.964962138852153	NA	0.0030272018313608614	0.004180270010167796	0.06364950936632366	3.458347033348413e-11	1.2615867533480523e-10	2	4	4
ENSG00000185236	RAB11B	-2.964279529717678	NA	0.0030339255600916747	0.010615705237571545	0.016431527420485866	0.0008824966922619799	0.001683793477481163	7	7	7
ENSG00000178999	AURKB	-2.963374703804055	NA	0.003042859128281726	0.0037418468787880155	0.01848553130823209	0.0004169675114738592	0.0008303037452699967	7	8	8
ENSG00000175857	GAPT	2.9608861651084117	NA	0.003067552954111149	0.0007347413271690786	0.18186699348116098	5.493269934778588e-31	5.204645641520332e-30	3	5	5
ENSG00000138821	SLC39A8	-2.9606360592291545	NA	0.003070044840055516	0.009538455468528587	0.050063788574345416	4.764735610243332e-09	1.5009267263053435e-08	3	3	3
ENSG00000033100	CHPF2	2.9605508669870146	NA	0.003070894059372446	0.025317974806058567	0.053251801609708084	1.50554783953728e-09	4.9150275842803765e-09	22	28	28
ENSG00000258940	AL132639.2	2.960007392093374	NA	0.003076316608329291	0.0004651286535818849	0.015279082117054591	0.0013466104640413106	0.0025134918593607367	4	6	6
ENSG00000264920	AC018521.5	-2.9588022991689806	NA	0.003088371645020234	0.08742000507787796	0.09564204512380163	2.5752468701082093e-16	1.260716773493739e-15	13	16	16
ENSG00000115234	SNX17	-2.9570451075115867	NA	0.0031060267591070784	0.011161149980537974	0.04380353089668536	4.55225263038404e-08	1.3300464125911533e-07	5	5	5
ENSG00000135587	SMPD2	2.956946243582892	NA	0.0031070228083170445	0.2591774180705315	0.3121422626945222	2.919694740398863e-56	6.528011095580195e-55	31	37	37
ENSG00000169885	CALML6	2.9560301401828255	NA	0.003116266366942565	0.06706555828033879	0.031006429844574027	4.534484676429636e-06	1.1135883963352688e-05	5	10	10
ENSG00000166997	CNPY4	-2.95476308733669	NA	0.0031290923556659207	0.0714309455638117	0.0711837252461944	2.206356050883028e-12	8.648411409506982e-12	12	15	15
ENSG00000073849	ST6GAL1	2.95311405109472	NA	0.0031458571194138973	0.007227176429884046	0.013649882637274265	0.00245469022832843	0.004420865650662072	19	23	23
ENSG00000188529	SRSF10	-2.9528430444091827	NA	0.0031486201027357973	0.0021330819541382612	0.0662720036081672	1.3293335704666843e-11	4.9839836904095254e-11	8	14	14
ENSG00000114770	ABCC5	-2.95248952647279	NA	0.003152227634491968	0.0918117381388857	0.3059695976432357	5.8278651602870716e-55	1.2477161002966665e-53	14	20	20
ENSG00000281332	LINC00997	-2.951293186891084	NA	0.0031644638451443848	0.017201850214099236	0.22534585788996034	5.926319468629862e-39	7.467336705917231e-38	6	8	8
ENSG00000213672	NCKIPSD	2.9497857612578726	NA	0.003179943497017293	0.1824520303790832	0.1481756361097381	4.337807555653798e-25	3.2541146881849073e-24	12	18	18
ENSG00000125743	SNRPD2	2.9496810267788316	NA	0.0031810215681750517	0.100811350333053	0.04833438991201282	8.894102253873174e-09	2.744735640663507e-08	26	30	30
ENSG00000097007	ABL1	-2.9487133429338916	NA	0.003190998068476038	0.01027055663069587	0.014565345918217456	0.0017509361466305955	0.003215549794235177	6	7	7
ENSG00000101216	GMEB2	2.9475330074496506	NA	0.0032032055371585357	0.0421259918121597	0.049103408533187724	6.739019576487189e-09	2.1008443322519323e-08	9	11	11
ENSG00000163938	GNL3	2.94561629071731	NA	0.0032231196308750492	0.023545854830732425	0.012998310843807186	0.003124565523964989	0.005547486713994782	7	9	9
ENSG00000146731	CCT6A	-2.94501246135125	NA	0.00322941655971374	0.016109307197538746	0.019207820238142125	0.0003206104200277545	0.0006482412111326638	6	7	7
ENSG00000188649	CC2D2B	2.9447198659253813	NA	0.0032324718700471756	0.04834987968095131	0.11755218417598555	6.45169370712872e-20	3.8138605785436203e-19	10	13	13
ENSG00000204564	C6orf136	-2.9424335995861095	NA	0.003256436132887162	0.009796180959876956	0.015330768855146129	0.0013212828694859349	0.0024685346910136505	12	15	15
ENSG00000175348	TMEM9B	-2.9406048878531563	NA	0.003275720774542187	0.08713647438089363	0.17302267835276983	2.0424680011750588e-29	1.8176587313000043e-28	14	19	19
ENSG00000106290	TAF6	2.9392634882024526	NA	0.003289932559808061	0.014281318732317503	0.0335887492089953	1.7923024303591226e-06	4.5697583077949145e-06	5	7	7
ENSG00000197457	STMN3	-2.9375129980019197	NA	0.003308563022696951	0.08457052216688934	0.16043277469808037	3.295667215987335e-27	2.686188074475609e-26	12	14	14
ENSG00000275557	AC242842.1	-2.936074700918239	NA	0.0033239426750418	0.0007585310312949417	0.26254919729543613	3.988609366917256e-46	6.380658771759704e-45	6	15	15
ENSG00000158874	APOA2	2.9358931415523184	NA	0.0033258887033881593	0.01865694800303111	0.011643833819055968	0.005173210705422632	0.00892239669991881	9	13	13
ENSG00000122299	ZC3H7A	2.9356960734723443	NA	0.003328002134875035	0.03981845007804878	0.06710361596995386	9.812688156577566e-12	3.707375836024426e-11	5	7	7
ENSG00000159128	IFNGR2	-2.9355194062568595	NA	0.003329897819552173	0.04252219966800548	0.08832239148716108	3.95268869723327e-15	1.8222610405526053e-14	7	12	12
ENSG00000152527	PLEKHH2	-2.935184214186934	NA	0.003333497219925815	0.030303204151596645	0.05355502799577399	1.3491402819137017e-09	4.427173114148119e-09	6	6	6
ENSG00000161016	RPL8	2.9348973395312217	NA	0.0033365805859746638	0.2099549017065539	0.41557203637970236	5.852065879515467e-80	2.6619914527270754e-78	27	37	37
ENSG00000144560	VGLL4	-2.9345137617987676	NA	0.003340707387475507	0.006537826847317167	0.01616101223079268	0.0009743899834212036	0.0018500679612145948	7	13	13
ENSG00000175003	SLC22A1	2.9342534335903943	NA	0.003343510830446979	0.10646495899502997	0.18999235140825008	1.9171946959028425e-32	1.9362763156677179e-31	18	22	22
ENSG00000011009	LYPLA2	-2.9340740016259583	NA	0.0033454443586231146	0.002060677769119238	0.014663846419763442	0.001688556190726044	0.0031069796260473096	3	3	3
ENSG00000204410	MSH5	-2.9335582158744176	NA	0.0033510080495331596	0.032690313611008666	0.048231052350904406	9.231911783800117e-09	2.844377563427744e-08	16	22	22
ENSG00000100138	SNU13	2.9328283060596476	NA	0.0033588958588892355	0.005623400181300008	0.015643754073018042	0.0011778578711568444	0.002216026838449668	11	15	15
ENSG00000007541	PIGQ	-2.932062778219928	NA	0.0033671867378202015	0.010842024218389267	0.02345552422268096	6.881593596594709e-05	0.00015037264091233776	2	4	4
ENSG00000157992	KRTCAP3	2.9295287095442775	NA	0.003394764515559809	0.027567616865601902	0.07599716115103188	3.769829160035512e-13	1.544405166398686e-12	6	7	7
ENSG00000124126	PREX1	-2.929440645839238	NA	0.0033957265826262267	0.06498764657242993	0.07095358702782203	2.4004257292277816e-12	9.396233926164626e-12	30	37	37
ENSG00000227403	LINC01806	2.9292326414625385	NA	0.003397999947816509	0.3037945460989892	0.2599901186380179	1.2747245379186304e-45	2.018490406349639e-44	10	11	11
ENSG00000115419	GLS	2.92881983542756	NA	0.003402515778631404	0.023108594060023167	0.050685129089141634	3.807074485847158e-09	1.2059350594900845e-08	9	11	11
ENSG00000124508	BTN2A2	-2.926341731551206	NA	0.0034297396699025074	0.02429837537258763	0.031394012218638884	3.944683729581031e-06	9.74184638228472e-06	6	12	12
ENSG00000103264	FBXO31	-2.9258212863557365	NA	0.003435482297209543	0.03503686976189662	0.04887306117301986	7.32313530808815e-09	2.2771431985204655e-08	6	7	7
ENSG00000229832	AL360091.1	2.9247135569868905	NA	0.003447734207600573	0.007585502906327698	0.03477850953154674	1.1687382863796824e-06	3.0262257093651177e-06	8	12	12
ENSG00000204428	LY6G5C	-2.9239605122380894	NA	0.003456085864357451	0.20093783855288264	0.4817618750353739	1.9956509898832098e-97	1.534682458542922e-95	30	36	36
ENSG00000131873	CHSY1	-2.923204221991836	NA	0.0034644920441477887	0.027372525531678817	0.21605346855269184	3.2468299558346335e-37	3.845296057500562e-36	9	13	13
ENSG00000196735	HLA-DQA1	2.9225582278078863	NA	0.0034716870125712264	0.29256072183967585	0.41431581482818003	1.2006600854285842e-79	5.334227928760308e-78	33	44	44
ENSG00000278535	DHRS11	-2.9203873202274986	NA	0.0034959659485245664	0.02039982346925126	0.030502013854729913	5.436188017986253e-06	1.3255409590702029e-05	8	12	12
ENSG00000077458	FAM76B	-2.917932492568032	NA	0.0035236062552038644	0.004607296779897003	0.11631197509201033	1.0366691833401364e-19	6.069593658279276e-19	2	4	4
ENSG00000006047	YBX2	-2.9169195989105403	NA	0.0035350688387157255	0.014797408424163066	0.03419118935972207	1.443389046674918e-06	3.706600593205776e-06	6	9	9
ENSG00000167671	UBXN6	2.9154842499141007	NA	0.003551370316434298	0.059663842869196695	0.08125024198908984	5.4363829450583635e-14	2.33714041425936e-13	9	9	9
ENSG00000107331	ABCA2	2.9153485917229474	NA	0.00355291453904862	0.056538215846330356	0.09641260349642938	1.9296601769488834e-16	9.51458952688223e-16	2	4	4
ENSG00000151692	RNF144A	2.9146061400295813	NA	0.003561376831454584	0.014990338362903649	0.03794864569727768	3.7402041846236076e-07	1.0099316889011217e-06	5	10	10
ENSG00000144401	METTL21A	-2.9130526815996496	NA	0.0035791421374218213	0.02096293819240303	0.017255126386817393	0.0006530461176808593	0.0012650048426645268	8	11	11
ENSG00000177302	TOP3A	2.91234326758863	NA	0.0035872817562454264	0.054763766838751	0.05724059417870132	3.550908497857572e-10	1.2161879334883065e-09	8	8	8
ENSG00000168754	FAM178B	-2.911691611440871	NA	0.0035947735109102385	0.008529667023562592	0.011069876580103409	0.006413277182173074	0.010916257111373303	3	6	6
ENSG00000269821	KCNQ1OT1	-2.9115500630832583	NA	0.0035964026995310237	0.0003657734454624506	0.012397425334653212	0.003905980321317214	0.006859565440887752	2	2	2
ENSG00000025039	RRAGD	-2.9108225586320087	NA	0.003604786707361185	0.038990946274474095	0.048249985192410326	9.16907586556018e-09	2.8260331060117097e-08	8	11	11
ENSG00000095321	CRAT	-2.909931546736394	NA	0.0036150792475395737	0.13879229523518125	0.3462104073138102	1.1879458493194169e-63	3.2543264169295014e-62	11	12	12
ENSG00000205269	TMEM170B	-2.909286816055575	NA	0.0036225435252008045	0.014114427545004775	0.17130548164567513	4.1036862420909655e-29	3.612634259015296e-28	10	16	16
ENSG00000232860	SMG7-AS1	2.9088991162238917	NA	0.0036270388106148764	0.004368770890439132	0.03564169313114585	8.57028359381238e-07	2.2445295258138133e-06	2	5	5
ENSG00000283646	LINC02009	-2.90833273430219	NA	0.0036336149908848267	0.014743221757272117	0.0264794532984708	2.312000569833373e-05	5.3062764684251224e-05	8	10	10
ENSG00000184361	SPATA32	-2.9080204987496425	NA	0.0036372449483849925	0.01608151014017918	0.2688486113287634	2.2455944137068105e-47	3.771762840417052e-46	7	13	13
ENSG00000204344	STK19	-2.907683393614012	NA	0.003641167734202246	0.14820195347264856	0.10665445501816072	4.079763053052884e-18	2.2063657078777645e-17	30	38	38
ENSG00000133895	MEN1	2.9054359243346735	NA	0.0036674193039391953	0.025040491198616278	0.06428785546207046	2.7407559926696546e-11	1.0081772740946355e-10	10	15	15
ENSG00000273151	AC073957.3	-2.904522112843283	NA	0.0036781422041531637	0.03444798320996029	0.1155489935141193	1.3874623999238244e-19	8.054703011609229e-19	12	16	16
ENSG00000128218	VPREB3	2.9037281212776715	NA	0.003687482242271189	0.016301451186958138	0.02844236590700187	1.1403883903935294e-05	2.701176865588209e-05	12	14	14
ENSG00000198682	PAPSS2	-2.903564900544034	NA	0.0036894049425712384	0.023927538299908867	0.06739771181766616	8.813351808445959e-12	3.343069457266971e-11	7	11	11
ENSG00000010072	SPRTN	-2.9035425515639384	NA	0.0036896682790214987	0.028658917694178967	0.013739101069321311	0.002375046136331216	0.004285077979162969	3	3	3
ENSG00000057757	PITHD1	-2.9029610747200776	NA	0.0036965257887091167	0.016917427934948437	0.01644438946882547	0.0008783518465944513	0.0016764447208957424	5	8	8
ENSG00000141127	PRPSAP2	-2.9029456940841962	NA	0.0036967073338001546	0.008629629619402859	0.01126860740047183	0.00595290322130501	0.010178099435908236	6	6	6
ENSG00000149179	C11orf49	2.902559595184337	NA	0.003701267302636707	0.019112061984614175	0.020329330943704146	0.0002133518724456132	0.0004410815262893093	25	29	29
ENSG00000137726	FXYD6	-2.900242732347836	NA	0.003728737873298101	0.03554397714806575	0.07280072450358509	1.2196479985817964e-12	4.8641264017858665e-12	12	16	16
ENSG00000120519	SLC10A7	2.899522008884043	NA	0.0037373210616251542	0.02504649792238728	0.04558448503732438	2.3969219984867662e-08	7.154885178772769e-08	5	6	6
ENSG00000249173	LINC01093	-2.898076501887803	NA	0.003754589943250404	0.0420223550226075	0.06231262769811849	5.626460160115551e-11	2.0245103920650773e-10	11	12	12
ENSG00000183605	SFXN4	2.8973925550136395	NA	0.0037627860260936717	0.430983888752298	0.3379024658863131	8.159635343389898e-62	2.1137399773986912e-60	13	17	17
ENSG00000115073	ACTR1B	-2.897185297361827	NA	0.003765272908334235	0.07626801425249968	0.16087330999841779	2.762015279048421e-27	2.2565888528061635e-26	5	5	5
ENSG00000111266	DUSP16	2.8944449186470003	NA	0.0037982954297363937	0.023647764388170615	0.0591572154338584	1.7714238823744088e-10	6.185735727721184e-10	7	12	12
ENSG00000227359	AC017074.1	-2.8926708456404615	NA	0.0038198137423311354	0.03902764418671399	0.033116407563825716	2.1239108281635633e-06	5.3784623142612145e-06	13	16	16
ENSG00000142230	SAE1	2.8913764458998106	NA	0.0038355837694958	0.022669875957745698	0.0581659540266891	2.538466581261035e-10	8.766041764407066e-10	15	15	15
ENSG00000161544	CYGB	2.8913507392129825	NA	0.003835897559303733	0.004822244332187223	0.05177465359704571	2.5682498752656177e-09	8.26166143517728e-09	2	3	3
ENSG00000066933	MYO9A	-2.8897370677738565	NA	0.003855641658565695	0.006889045940081242	0.020069291841381322	0.00023446426309771588	0.00048228711141450514	8	9	9
ENSG00000175279	CENPS	2.8880646947285094	NA	0.003876201387051303	0.03138519822413877	0.015047900707646772	0.0014660319792570127	0.002720591106187481	3	4	4
ENSG00000010030	ETV7	2.8875599481759333	NA	0.003882426148689136	0.29421875316546725	0.431973295926517	4.265561418873807e-84	2.1770866896508013e-82	21	26	26
ENSG00000101782	RIOK3	2.885141659254945	NA	0.003912375733576799	0.04471174718197317	0.04349946380223297	5.078888597653331e-08	1.4799976306058958e-07	16	18	18
ENSG00000141027	NCOR1	-2.8851228494758097	NA	0.003912609505689912	0.14248054028239032	0.1704248212585233	5.866013572875826e-29	5.132462589859569e-28	10	13	13
ENSG00000182179	UBA7	2.884269423787678	NA	0.003923229425239543	0.052931912860715594	0.31118721444916825	4.6478914418062645e-56	1.0338092131716683e-54	7	9	9
ENSG00000151151	IPMK	-2.88324953557333	NA	0.003935955116737037	0.15765659405553845	0.1723068012898025	2.732456409442199e-29	2.420397467227493e-28	13	15	15
ENSG00000182230	FAM153B	-2.8829303213676902	NA	0.003939945819230969	0.157343170623702	0.2803007661803592	1.1281735343039917e-49	2.0494754173494866e-48	12	17	17
ENSG00000125434	SLC25A35	-2.8826131329719598	NA	0.003943914835084611	0.017914507426019508	0.0331589696047538	2.091668701929861e-06	5.299944824083213e-06	11	12	12
ENSG00000115138	POMC	2.88191455609095	NA	0.003952669017703157	0.004826175191713883	0.0979978734202302	1.064956519553559e-16	5.327578574627767e-16	8	10	10
ENSG00000087884	AAMDC	2.881818879705939	NA	0.003953869354603518	0.039002386601576275	0.01106529973809074	0.006424296550216287	0.010932843260857309	10	16	16
ENSG00000135452	TSPAN31	2.8817479709786706	NA	0.003954759174955977	0.05697368777286265	0.060095848130368675	1.2597147084080566e-10	4.4413749042947705e-10	7	7	7
ENSG00000164331	ANKRA2	-2.8813362709093777	NA	0.003959929116070593	0.020492838715673357	0.05891738066629667	1.9325750018635233e-10	6.72928501664113e-10	6	8	8
ENSG00000273765	AC024257.4	-2.8811988944886053	NA	0.003961655591431289	0.014366450875172437	0.020605038818209426	0.00019304872992328007	0.0004010409048400157	3	4	4
ENSG00000114023	FAM162A	2.8799159434941672	NA	0.003977812080899223	0.019537399362727203	0.015610902203363385	0.0011921430535277075	0.00224019956442545	10	15	15
ENSG00000277969	AC006449.6	2.875963782155312	NA	0.004027959263960318	0.0074793465471379664	0.020971674915185375	0.000169022661136853	0.00035348409949218195	6	8	8
ENSG00000144043	TEX261	-2.8757694667032943	NA	0.004030439582803867	0.1262235198307941	0.06675221737196117	1.1156035643769704e-11	4.201028881313277e-11	36	47	47
ENSG00000186994	KANK3	-2.875261321208905	NA	0.004036932306691287	0.00016156074832187475	0.011605054634432099	0.005248733321960357	0.009037201580150417	2	3	3
ENSG00000160948	VPS28	-2.875167765749389	NA	0.004038128726643899	0.41407873589451427	0.46843278896202567	9.76712418704772e-94	6.568486771909072e-92	18	20	20
ENSG00000116273	PHF13	-2.8746021301484275	NA	0.004045369131097127	0.030575073425580256	0.16201261400385228	1.7484092229244917e-27	1.445683209447064e-26	15	19	19
ENSG00000270120	AC007728.3	-2.8721602148833454	NA	0.004076762249948337	0.1968392604323814	0.23729255989276138	3.21554358778088e-41	4.383414704837386e-40	3	3	3
ENSG00000148925	BTBD10	-2.8698556960089263	NA	0.0041065916388503595	0.018735534199725463	0.06045375099954691	1.106101644275804e-10	3.914266838152241e-10	8	15	15
ENSG00000167207	NOD2	-2.867701664828878	NA	0.0041346520806537605	0.16944008103537195	0.44135100770068003	1.6241015141286817e-86	8.813834451200241e-85	4	7	7
ENSG00000180834	MAP6D1	-2.8674560848350192	NA	0.0041378622609369075	0.04637393807804259	0.07390572653371223	8.130399094087107e-13	3.273731252981916e-12	13	15	15
ENSG00000170128	GPR25	-2.8673624965770688	NA	0.004139086225896804	0.021950749660772727	0.07736415964784536	2.2794620907336255e-13	9.460429669407296e-13	10	15	15
ENSG00000104979	C19orf53	-2.8666951996814323	NA	0.004147822786958884	0.07516058409772038	0.022304669342414596	0.00010431580863475092	0.00022338092176864174	8	10	10
ENSG00000242474	AC093627.5	2.8665236910471834	NA	0.00415007095888993	0.005568900231141186	0.011676537378982412	0.005110379443448837	0.008820239238698077	7	9	9
ENSG00000267858	MZF1-AS1	-2.8661348312802635	NA	0.004155172311684486	0.01809093934521574	0.013551361308843744	0.0025457844123809074	0.004576274306909872	10	11	11
ENSG00000144021	CIAO1	-2.864929990202037	NA	0.004171014460535381	0.16317029524955334	0.24627522091238416	6.036568301857033e-43	8.677377184287197e-42	6	8	8
ENSG00000075151	EIF4G3	-2.8644348865690805	NA	0.004177540322750482	0.01839843486510656	0.024193854765340025	5.271189851882045e-05	0.00011666963702881413	8	10	10
ENSG00000074370	ATP2A3	2.863227611185153	NA	0.004193492027820387	0.021741009998529837	0.0570706528949415	3.7765913383121395e-10	1.29064896095486e-09	3	5	5
ENSG00000160959	LRRC14	-2.8620712497308065	NA	0.004208822796663845	0.03571205342115373	0.08845984392463863	3.755729014208435e-15	1.735102286224689e-14	16	20	20
ENSG00000132313	MRPL35	-2.8577908312235007	NA	0.004266014990392538	0.07266694692783456	0.02971466839260997	7.21547505842145e-06	1.7410747400713304e-05	11	18	18
ENSG00000134851	TMEM165	2.8568067023691865	NA	0.004279263534306123	0.027089622505563543	0.02410920863435512	5.434728995550912e-05	0.00012007236220652227	19	22	22
ENSG00000236756	DNAJC9-AS1	2.8562931250819186	NA	0.004286192222836446	0.017497471451557427	0.014182835588363982	0.0020160881452970106	0.0036784653264920132	5	5	5
ENSG00000167434	CA4	2.8559066949790646	NA	0.0042914122695410185	0.0032544833459965945	0.01248029317473582	0.0037874146075166297	0.006661576728646429	4	5	5
ENSG00000171105	INSR	2.855858079031711	NA	0.00429206940057058	0.04929144003570023	0.07947080712330663	1.0486319850722056e-13	4.4380527917086013e-13	9	10	10
ENSG00000117597	UTP25	2.855278942553535	NA	0.004299904481075716	0.023161142131883413	0.1940236910066498	3.584676182439698e-33	3.6987732763332356e-32	9	12	12
ENSG00000128487	SPECC1	-2.8541057304657764	NA	0.00431581651270954	0.05793381977155425	0.04266769657662159	6.85161780094101e-08	1.9727735672991502e-07	19	19	19
ENSG00000140107	SLC25A47	2.8540378214402677	NA	0.004316739181219486	0.033563735245690736	0.010942749386788693	0.006726633939087574	0.011402099972463458	15	20	20
ENSG00000118369	USP35	2.8537317341296076	NA	0.004320900158221777	0.023066362538856515	0.027897897718221685	1.3872551612379418e-05	3.25980251576726e-05	6	9	9
ENSG00000268119	AC010615.2	2.8533848490833322	NA	0.004325620138719199	0.148483152299949	0.24033699802179687	8.401550625966344e-42	1.1721657138629149e-40	5	7	7
ENSG00000239839	DEFA3	-2.8529655600130854	NA	0.0043313315429193795	0.36427862359542434	0.3413422899029994	1.425341142026332e-62	3.7837732576794994e-61	58	80	80
ENSG00000156928	MALSU1	2.8523607866249767	NA	0.004339581590673273	0.020198416889996032	0.01987189494532241	0.00025188224342354834	0.0005161960555055485	5	6	6
ENSG00000166275	BORCS7	2.8517957584519635	NA	0.0043473023220661515	0.24400144356064854	0.15460032530819964	3.3887723144739037e-26	2.657249950659029e-25	16	18	18
ENSG00000147650	LRP12	-2.850624808132281	NA	0.004363342231433905	0.03392088383480618	0.04665903232476414	1.627332645178316e-08	4.9271058496050383e-08	7	7	7
ENSG00000237886	NALT1	2.848044963757685	NA	0.004398870914059133	0.14771227544158536	0.25065088837965566	8.559720966146047e-44	1.2797790309366918e-42	26	36	36
ENSG00000135929	CYP27A1	-2.8468365142256316	NA	0.0044156032501029415	0.03268554287507513	0.18391387088151345	2.3663256650576867e-31	2.275946092544827e-30	8	8	8
ENSG00000283787	PRR33	2.846577215871696	NA	0.004419201033827854	0.014298206367425879	0.021682291957081372	0.00013066543373558713	0.0002766396942137758	4	6	6
ENSG00000218739	CEBPZOS	-2.8458855887807006	NA	0.004428810408166421	0.11231756938254343	0.11253290617135082	4.381612883553337e-19	2.4741613217008946e-18	30	38	38
ENSG00000166532	RIMKLB	2.844008746702928	NA	0.004454982493369304	0.018445754300905413	0.019014451431211936	0.000343964612199134	0.0006918424976076647	19	22	22
ENSG00000148120	AOPEP	2.843791306092767	NA	0.004458023689000269	0.03121720097437513	0.038422792524595906	3.154066299131342e-07	8.576039791311779e-07	5	8	8
ENSG00000223745	CCDC18-AS1	-2.842917529151713	NA	0.004470263597817986	0.4110594220660848	0.5127672097290326	2.1767529667078787e-106	2.1702986410507797e-104	32	39	39
ENSG00000220205	VAMP2	-2.841639055467622	NA	0.0044882273937451155	0.01047208869008748	0.038611745897788936	2.946927402342504e-07	8.038310485568888e-07	7	10	10
ENSG00000198755	RPL10A	2.8397721760728745	NA	0.0045145763593778115	0.0442323237277001	0.17062732628908642	5.403516232732996e-29	4.732630228556596e-28	17	27	27
ENSG00000166265	CYYR1	-2.8387125427778392	NA	0.004529594195493725	0.06386878229508362	0.1588531794551804	6.204515775864336e-27	5.0024090757074514e-26	10	14	14
ENSG00000105968	H2AFV	2.838252345291975	NA	0.004536130507751875	0.0339394582974192	0.04307148661351495	5.924833127169198e-08	1.717750858796696e-07	6	7	7
ENSG00000048649	RSF1	2.8359700766799922	NA	0.004568672632560352	0.00834799070294584	0.019079759750216783	0.0003358916092801418	0.0006767953480842617	6	8	8
ENSG00000177303	CASKIN2	2.8348908477099815	NA	0.004584134520981188	0.01162149303885084	0.017033809292954418	0.000708035080975077	0.0013658148035592347	4	4	4
ENSG00000114859	CLCN2	2.8348225294115883	NA	0.00458511489617391	0.007743745037731145	0.020085257114541684	0.00023310957410880738	0.0004796731565145113	2	2	2
ENSG00000102978	POLR2C	-2.8343312740325923	NA	0.004592170059425917	0.001171534526272055	0.04646279702897185	1.746606478189838e-08	5.277053293600693e-08	1	2	2
ENSG00000066654	THUMPD1	-2.8339704278314244	NA	0.004597358613161081	0.03808128406945041	0.056083081195922244	5.401991983525147e-10	1.826473985123674e-09	3	4	4
ENSG00000262246	CORO7	-2.833694805547716	NA	0.004601325320682951	0.013181557594450836	0.014503869639711297	0.0017910440455465512	0.003284985490596557	9	9	9
ENSG00000111801	BTN3A3	2.8326106062538257	NA	0.004616959021291523	0.06717263823426375	0.04914310987489657	6.643152879684105e-09	2.0720885546326434e-08	30	34	34
ENSG00000119401	TRIM32	2.832589332224705	NA	0.004617266264508687	0.006435917075961457	0.010175891667080024	0.008977941596223749	0.014952191942666901	4	7	7
ENSG00000250361	GYPB	-2.832172049994132	NA	0.004623296471357345	0.017175719932621472	0.033262968028233496	2.0149311463107917e-06	5.110790449354203e-06	3	4	4
ENSG00000150477	KIAA1328	-2.8241525747818192	NA	0.004740581208857787	0.02326738411060207	0.03974187543901507	1.9629017664022593e-07	5.42932296645683e-07	4	4	4
ENSG00000250742	LINC02381	2.8216377166628983	NA	0.004777911819430815	0.02241801487483905	0.0815242851271766	4.912817786965117e-14	2.1168319655443413e-13	5	7	7
ENSG00000276517	AL133243.3	-2.8208887442083825	NA	0.004789080884493258	0.013846212292398215	0.012853455658007294	0.0032970959808434723	0.00583748698900317	6	7	7
ENSG00000228594	FNDC10	2.820783249099723	NA	0.004790655979164183	0.023678193633272136	0.042687552015357004	6.802831268959452e-08	1.959713647427946e-07	3	3	3
ENSG00000099953	MMP11	2.82068728639465	NA	0.004792089157444751	0.041415666373253765	0.018337416757120896	0.0004400752538525254	0.0008723674174450305	23	27	27
ENSG00000236953	ZDHHC20-IT1	-2.820657565783333	NA	0.004792533105804059	0.01109149286553794	0.013141993022764562	0.002962464968097967	0.005276621493343585	5	6	6
ENSG00000169062	UPF3A	-2.8200346758644534	NA	0.004801846023603937	0.06406061951957429	0.16578237702915713	3.8346306786710777e-28	3.263527618289346e-27	15	22	22
ENSG00000070404	FSTL3	2.8188796737774586	NA	0.0048191579747931465	0.04066654192065513	0.07451289378852098	6.505323123960707e-13	2.63361157348447e-12	15	24	24
ENSG00000145982	FARS2	-2.818134094054978	NA	0.004830363201588621	0.019532520274766152	0.04944507036613427	5.957214715632845e-09	1.8635584669534412e-08	3	3	3
ENSG00000224137	LINC01857	-2.817024278543306	NA	0.004847086148498441	0.02769534471537343	0.11081573679987328	8.4194684081905185e-19	4.7015781091520415e-18	6	11	11
ENSG00000132155	RAF1	2.816820925816171	NA	0.0048501559847725665	0.012886032430556221	0.015544667173358123	0.0012214783045177797	0.0022938164086920066	3	3	3
ENSG00000213593	TMX2	2.8158626377116236	NA	0.004864646102266581	0.03301253513391064	0.05161238206005414	2.7233619150333663e-09	8.734418081336674e-09	13	18	18
ENSG00000197070	ARRDC1	-2.814915199949027	NA	0.004879010643753614	0.04267776029103769	0.18887364403722326	3.0487822115141824e-32	3.04860443995666e-31	17	23	23
ENSG00000196576	PLXNB2	2.8138802523817894	NA	0.004894745804093053	0.04159560911548058	0.06091937113640743	9.338969886839829e-11	3.3226969831829093e-10	9	9	9
ENSG00000198563	DDX39B	2.8136463819512523	NA	0.0048983078814679535	0.11265770742953601	0.2759295924040366	8.59195843875243e-49	1.5221435461380724e-47	4	12	12
ENSG00000187741	FANCA	2.8132854685434903	NA	0.0049038095504115005	0.21552239587549527	0.2986337320891859	1.9765087473490688e-53	4.025552079369262e-52	14	22	22
ENSG00000163823	CCR1	2.813231642753054	NA	0.004904630535383808	0.2561753187956296	0.3287427504629047	8.138978531974944e-60	2.0111720871014166e-58	14	17	17
ENSG00000129993	CBFA2T3	2.8118175761524773	NA	0.004926243359117165	0.023050546910823852	0.05039758475472465	4.223691343617294e-09	1.3356460050100124e-08	15	19	19
ENSG00000248746	ACTN3	2.8107420046429046	NA	0.004942740208006511	0.0703929996855875	0.02569729093729109	3.064777669048584e-05	6.959464015693084e-05	15	15	15
ENSG00000260804	LINC01963	2.8100787715475213	NA	0.0049529376000356385	0.1394516868579747	0.1037903877179055	1.2041719814342386e-17	6.367667378851606e-17	20	31	31
ENSG00000124177	CHD6	-2.809910181521256	NA	0.0049555327493755645	0.013404129166828406	0.010783623751104065	0.007140953970880733	0.012059105824385396	13	16	16
ENSG00000172716	SLFN11	-2.8097339112211897	NA	0.004958247438117302	0.020819138446606635	0.03600775310426631	7.513819403580612e-07	1.975386922459051e-06	6	6	6
ENSG00000265148	TSPOAP1-AS1	2.8094598335225047	NA	0.00496247110218724	0.03385981574587511	0.06345206140063449	3.716198428224674e-11	1.3524848651448418e-10	8	9	9
ENSG00000118705	RPN2	-2.8093889181035534	NA	0.004963564471314588	0.0221321117039132	0.014978267143633494	0.0015040575223352096	0.002787537279858047	12	15	15
ENSG00000141577	CEP131	-2.8086605589748905	NA	0.004974806879174871	0.0304964974967915	0.010893950841163555	0.006851020871451164	0.01160033144989297	8	9	9
ENSG00000138381	ASNSD1	2.806195760168416	NA	0.005013022693473385	0.20217570804222776	0.4156288999609071	5.6645516896284845e-80	2.5835477905701827e-78	29	32	32
ENSG00000137145	DENND4C	-2.8055732624753444	NA	0.005022716185500621	0.0070330544355090225	0.010842132666015919	0.00698567181859927	0.011813163003368392	5	7	7
ENSG00000178950	GAK	-2.8050114592167494	NA	0.005031479093714307	0.057349554962711595	0.08378060201084934	2.1321780499627723e-14	9.392427788032772e-14	10	13	13
ENSG00000182628	SKA2	2.804066191968161	NA	0.00504625440425542	0.008746295179411022	0.011209435830469842	0.006086348473716098	0.010393824932857733	13	16	16
ENSG00000139154	AEBP2	-2.8029932975769043	NA	0.005063072152559563	0.0008375278237905963	0.02419471954725619	5.2695447847933423e-05	0.00011664828128878408	1	5	5
ENSG00000100612	DHRS7	2.797813779678735	NA	0.0051449766224806355	0.029094179929367005	0.03413511272023675	1.4727724294552194e-06	3.7775313180866825e-06	12	15	15
ENSG00000170043	TRAPPC1	2.7958806165155208	NA	0.0051758515815697945	0.026441323668599966	0.013543785157322703	0.0025529295447231583	0.004587194966728567	26	29	29
ENSG00000124201	ZNFX1	-2.7932107136356548	NA	0.005218768465311987	0.033921591450670995	0.07089547162344634	2.45206950141608e-12	9.589632811809432e-12	10	12	12
ENSG00000169981	ZNF35	2.793107390760727	NA	0.005220435753885468	0.013790310193498507	0.05027681332334386	4.411973345996084e-09	1.3928742803845148e-08	7	9	9
ENSG00000115687	PASK	2.792653789391569	NA	0.005227761071258028	0.15058190672738386	0.23264552705306143	2.4694669313768116e-40	3.2576068004754575e-39	22	26	26
ENSG00000008869	HEATR5B	-2.7924070358276363	NA	0.005231749852510102	0.0067491571908117705	0.02296483479029304	8.21650552869909e-05	0.0001781350863611387	1	1	1
ENSG00000148843	PDCD11	-2.792388837770077	NA	0.005232044133679423	0.005977791863340368	0.02638359026066733	2.393244970745304e-05	5.486284934973853e-05	3	3	3
ENSG00000108107	RPL28	2.7918017254026157	NA	0.005241546367808321	0.1612845712661681	0.13735984237647816	3.04501796553112e-23	2.1039086660311515e-22	10	10	10
ENSG00000100731	PCNX1	-2.789991754577751	NA	0.005270938389682444	0.0875257171500546	0.09927832430912467	6.584648446931249e-17	3.3408324324385797e-16	10	11	11
ENSG00000114988	LMAN2L	-2.78569979381273	NA	0.00534123128821585	0.02954566851844508	0.027646222029870212	1.518807581410571e-05	3.549472773727158e-05	11	17	17
ENSG00000105486	LIG1	2.7849163611575665	NA	0.005354153186081419	0.09236242683026609	0.04414651540913788	4.023394896315233e-08	1.179842665473836e-07	20	24	24
ENSG00000070495	JMJD6	2.7842273974065384	NA	0.0053655402408564305	0.27394051849183654	0.17627746968125427	5.421861689947586e-30	4.966853959450382e-29	39	49	49
ENSG00000158234	FAIM	2.783473998607958	NA	0.005378017293306825	0.028994887108949034	0.01828764979458659	0.00044812532638072075	0.0008874019886954943	8	10	10
ENSG00000271781	AC026740.1	-2.7814862600064902	NA	0.005411062113006424	0.030684971762859437	0.03361094418803635	1.77806273388529e-06	4.534800390154497e-06	17	29	29
ENSG00000204463	BAG6	-2.781330856976577	NA	0.005413653294131908	0.0056309784759827385	0.03510641648468853	1.0388174327131958e-06	2.701650008128389e-06	6	8	8
ENSG00000123427	EEF1AKMT3	-2.7808689253522805	NA	0.005421362130766104	0.27221178886388486	0.3622416937676428	2.910057205986129e-67	8.975642270765491e-66	15	17	17
ENSG00000172269	DPAGT1	-2.7791970596962834	NA	0.005449345577642259	0.00922496728500661	0.04906536692168483	6.8321743195147546e-09	2.129110619759377e-08	5	5	5
ENSG00000239305	RNF103	2.7789172365359693	NA	0.005454041935039557	0.00520018306851875	0.01643008267871458	0.0008829634960563809	0.0016844967175292998	4	5	5
ENSG00000095906	NUBP2	2.7783405190984007	NA	0.005463732686346463	0.0010427704305403687	0.020558156311980255	0.0001963588432228999	0.0004075717504756125	3	4	4
ENSG00000235560	AC002310.1	-2.778319334986785	NA	0.005464088944914995	0.05085479403636576	0.06135315535766023	7.976391168893797e-11	2.851514116225969e-10	24	28	28
ENSG00000132718	SYT11	2.777705121973964	NA	0.0054744274426994	0.010026071525725764	0.06786333235763348	7.434756884216237e-12	2.8333032401649834e-11	5	8	8
ENSG00000260304	AC009088.2	2.775488563011453	NA	0.005511883793016596	0.04333177057079022	0.01908246240001591	0.0003355616615030186	0.000676209980389573	6	6	6
ENSG00000172031	EPHX4	-2.773281035369922	NA	0.005549417258739016	0.023619728970132283	0.016407799604372057	0.000890194885456272	0.0016969711083469996	15	16	16
ENSG00000107679	PLEKHA1	-2.7718364827911786	NA	0.005574102933618925	0.05644693080184242	0.08178401857004959	4.4631135852857365e-14	1.9279076794474833e-13	14	18	18
ENSG00000268240	AC123912.2	2.77042566392049	NA	0.005598307736087157	0.15575904740616112	0.26457760870856917	1.5835679444670033e-46	2.5643632369843852e-45	17	23	23
ENSG00000124459	ZNF45	-2.7697231883341993	NA	0.005610395132239523	0.020452344118770213	0.015313787782486305	0.0013295504659892707	0.0024837103421840962	13	15	15
ENSG00000175582	RAB6A	-2.7693857154889896	NA	0.00561621034745912	0.0056358932471274326	0.031994059257699735	3.1793094469495154e-06	7.918951010274109e-06	10	14	14
ENSG00000030066	NUP160	-2.7691265086317616	NA	0.005620680602121339	0.0047980921227674	0.02002190494796313	0.00023853191664609719	0.0004902425501634612	10	13	13
ENSG00000156735	BAG4	-2.766922946916233	NA	0.005658812831510144	0.010632221179545556	0.033311031385221804	1.9804243144022843e-06	5.026982914103726e-06	4	5	5
ENSG00000140694	PARN	-2.7654029451575632	NA	0.005685252020384407	0.01761570981290096	0.02459250082650029	4.5648970314789096e-05	0.00010182546721232027	16	19	19
ENSG00000090612	ZNF268	-2.765365874307526	NA	0.005685898227075209	0.019669647727607827	0.018882436088953895	0.00036088442918209	0.0007234986060373699	4	11	11
ENSG00000006194	ZNF263	2.764763161604089	NA	0.005696413812591649	0.0034040698396582904	0.06991494610813778	3.511085863866819e-12	1.3616375278030775e-11	10	16	16
ENSG00000087365	SF3B2	2.7642791689286885	NA	0.0057048707732490845	0.10251956415825103	0.26367038182413005	2.394445860954297e-46	3.8556199126296e-45	5	7	7
ENSG00000260996	BX255925.1	-2.7625852184495403	NA	0.005734558963674735	0.011357470720250526	0.02210775298425531	0.0001120180229009452	0.0002389299844189439	2	2	2
ENSG00000185043	CIB1	2.761356579476306	NA	0.005756179200168403	0.22293865227180956	0.4775351700233551	3.021611717360212e-96	2.214428176966251e-94	15	25	25
ENSG00000063046	EIF4B	-2.7560800466372064	NA	0.005849867887807594	0.03493235116717292	0.036233739073986596	6.927688061827633e-07	1.8287916691772687e-06	13	15	15
ENSG00000137817	PARP6	2.7551173745129676	NA	0.005867108360024645	0.02084749599393947	0.02765138960497776	1.515984690995186e-05	3.543358520631927e-05	6	14	14
ENSG00000167536	DHRS13	-2.7544489619572703	NA	0.005879105870876564	0.013544443424255157	0.01814262328182946	0.0004724393677856065	0.0009331793040952967	2	2	2
ENSG00000213927	CCL27	2.753170757362343	NA	0.005902110292363105	0.019365394666626425	0.014848794664627508	0.0015774286580266363	0.002913443624824856	6	6	6
ENSG00000272182	AC135507.1	2.7517186449372444	NA	0.0059283430239646575	0.008461919879370153	0.01782005816220282	0.0005313876565056428	0.0010419353900543414	8	10	10
ENSG00000278607	AC015819.2	-2.7475440300862055	NA	0.0060043446356805325	0.004009863944350225	0.03364531241842922	1.7562359513590345e-06	4.481132321061759e-06	10	13	13
ENSG00000198553	KCNRG	-2.747327167460475	NA	0.0060083166429144375	0.01785248169678116	0.015398084538390278	0.0012890162022997581	0.0024121932402049926	6	9	9
ENSG00000172785	CBWD1	2.747288098426827	NA	0.0060090324741872165	0.11786299742434074	0.22295657852451137	1.666382917841454e-38	2.0783127751318613e-37	22	37	37
ENSG00000197363	ZNF517	2.746535401974357	NA	0.006022838549690371	0.008451679215441698	0.058802513427204765	2.0148600079253073e-10	7.005846365756507e-10	4	9	9
ENSG00000141867	BRD4	2.7461566977278156	NA	0.0060297956023902585	0.002933375985394091	0.015252284523484256	0.0013599342140704215	0.002536601243973641	5	5	5
ENSG00000167244	IGF2	-2.7458414216231075	NA	0.006035592958870362	0.004382848359607197	0.022826250485315645	8.638562819567677e-05	0.00018669529148426732	6	7	7
ENSG00000248333	CDK11B	-2.741034740499872	NA	0.0061246031444281	0.09011022340743843	0.18090893252664605	8.14186134912369e-31	7.680130928279546e-30	12	17	17
ENSG00000167196	FBXO22	2.7401807109621106	NA	0.006140541193482369	0.013855900666594204	0.017386372323595908	0.0006224894784820396	0.0012090918639130702	8	11	11
ENSG00000257913	DDN-AS1	-2.738211069733109	NA	0.00617744148029091	0.0010017333204116465	0.013950991686961142	0.002196210481377796	0.003983281709272415	6	8	8
ENSG00000166260	COX11	2.7379921133071443	NA	0.006181555831839744	0.12358644538133437	0.03695530332574485	5.345155004860243e-07	1.4226922734494537e-06	7	9	9
ENSG00000126860	EVI2A	2.7367909846007445	NA	0.006204169845191013	0.06944945222394064	0.11468540022478928	1.929188717231741e-19	1.1109354369310654e-18	21	25	25
ENSG00000146243	IRAK1BP1	-2.735851012476532	NA	0.006221918909550618	0.033085042425555135	0.08792035614582915	4.58991492284549e-15	2.1040484098336626e-14	7	9	9
ENSG00000112130	RNF8	2.734682266724099	NA	0.006244051554545924	0.04245919766785476	0.026319781660767837	2.4489026489707724e-05	5.608471090705098e-05	3	3	3
ENSG00000115446	UNC50	2.7328512597575516	NA	0.006278868024284955	0.005889468034311996	0.010022758812316854	0.009512669250559661	0.015767713606983147	3	3	3
ENSG00000103269	RHBDL1	-2.732545935666617	NA	0.00628469071027264	0.043037892144401714	0.06734426100549895	8.987104482060629e-12	3.406716506694468e-11	7	9	9
ENSG00000126822	PLEKHG3	2.7320751120349547	NA	0.0062936790834819175	0.163546920933287	0.24805547601686373	2.7304180279704484e-43	3.991810636118092e-42	9	11	11
ENSG00000223823	LINC01342	2.7319931983947754	NA	0.006295244056933929	4.7110913168201674e-05	0.03210607393288228	3.053839588511965e-06	7.625261372072173e-06	1	4	4
ENSG00000167552	TUBA1A	2.731407788959543	NA	0.00630643860004969	0.017538456095552053	0.013619141552789118	0.002482754108061389	0.004467186045445888	8	9	9
ENSG00000144895	EIF2A	2.728402272128735	NA	0.006364194479938434	0.20189532944407554	0.2256978853469643	5.0876612734521347e-39	6.434240647376892e-38	19	20	20
ENSG00000165895	ARHGAP42	-2.725382660285595	NA	0.006422700134264175	0.008136301222026346	0.016625767623472797	0.0008219485470121817	0.0015752789039686973	6	8	8
ENSG00000133812	SBF2	2.724909865922039	NA	0.006431904318364334	0.02473897654569063	0.05879662930791349	2.019168000597047e-10	7.019402400616006e-10	23	29	29
ENSG00000095794	CREM	-2.724545079974881	NA	0.006439013943489888	0.007555464687164103	0.09290650384573605	7.162062030774795e-16	3.4212312469570183e-15	4	10	10
ENSG00000166037	CEP57	2.7240968480238665	NA	0.006447759600101656	0.03875473148105986	0.028938740680623735	9.538618433897386e-06	2.273808278049851e-05	7	12	12
ENSG00000182010	RTKN2	2.7240528283638223	NA	0.006448619063653872	0.018534156140929507	0.08591569206191509	9.663155413395707e-15	4.3494344405334113e-14	14	15	15
ENSG00000271751	AP003392.4	2.7234641419869856	NA	0.006460122803332235	0.06383466836375637	0.09502660536639354	3.242346308825124e-16	1.5800794785462362e-15	10	14	14
ENSG00000106799	TGFBR1	2.7223301734983774	NA	0.006482334148929577	0.018758661028696597	0.11879663006274645	4.006257377052889e-20	2.390511752229645e-19	8	11	11
ENSG00000196588	MRTFA	-2.720798505900798	NA	0.006512444391541145	0.012043681382982103	0.011622500187246039	0.005214620314819403	0.008983878217685145	9	10	10
ENSG00000131626	PPFIA1	-2.720594834774464	NA	0.006516457716399824	0.04876871804901533	0.08017860273298219	8.075861596511704e-14	3.442529219949769e-13	23	32	32
ENSG00000237651	C2orf74	2.713054607690778	NA	0.006666611960342173	0.1943429272845034	0.24221368281642244	3.663554578084553e-42	5.153921038521083e-41	4	5	5
ENSG00000184227	ACOT1	2.713034427449993	NA	0.0066670179641733695	0.25364255357793597	0.30037947016838323	8.573286373519713e-54	1.771364915897465e-52	47	56	56
ENSG00000240344	PPIL3	-2.7122837891918037	NA	0.006682135765317556	0.336067015465415	0.389647535409717	1.1939839317605658e-73	4.4706616693803365e-72	15	24	24
ENSG00000033800	PIAS1	-2.7120655959499937	NA	0.006686535938848135	0.14570754526103852	0.13005867319569214	5.2207672432216045e-22	3.412002189558205e-21	26	29	29
ENSG00000272316	AL021368.2	2.711943040338566	NA	0.006689008587335641	0.05455082313061091	0.01825855316934342	0.00045290033602207535	0.0008962367715719559	3	5	5
ENSG00000183431	SF3A3	2.7112729190935014	NA	0.006702543311009563	0.31377232158510426	0.422407264619717	1.1410297698880863e-81	5.420365519061161e-80	13	16	16
ENSG00000175634	RPS6KB2	2.7110551149457938	NA	0.00670694769211045	0.011919644470905615	0.01546024738910265	0.0012599261142720985	0.002361621262832246	22	28	28
ENSG00000229431	AL139289.1	2.7104933795367536	NA	0.006718318975286412	0.014003652974755448	0.021858246705274084	0.0001226026520093602	0.00026037311198867094	14	19	19
ENSG00000167384	ZNF180	2.7101384770113364	NA	0.006725512243660299	0.039000464643130416	0.03233184886853794	2.8157982587537547e-06	7.053480037886085e-06	6	7	7
ENSG00000162747	FCGR3B	2.7093912505774203	NA	0.006740679884250659	0.2892499727134293	0.14427166631547594	2.0240907405848166e-24	1.4783276026528543e-23	49	65	65
ENSG00000116783	TNNI3K	-2.7087844246764674	NA	0.00675302020757786	0.1156180513445386	0.07334539171490154	9.987156353469903e-13	4.004436387787126e-12	13	16	16
ENSG00000237248	LINC00987	-2.707353012191466	NA	0.006782209679209345	0.04006914257052547	0.12814881293594715	1.0939001680535924e-21	7.041777020251899e-21	11	14	14
ENSG00000122873	CISD1	-2.7070133801776968	NA	0.006789152103035028	0.33643729097145253	0.4116062168829216	5.628125570004708e-79	2.4434614025319176e-77	16	18	18
ENSG00000196092	PAX5	2.7057342343969433	NA	0.006815356501093009	0.0006174381533168706	0.01703229153955508	0.0007084278612843986	0.0013662651139413125	5	6	6
ENSG00000171574	ZNF584	-2.7033918650997593	NA	0.006863577648233517	0.2246497203655895	0.11221313511073486	4.948718992081541e-19	2.7916309866844194e-18	20	24	24
ENSG00000280206	AC026401.3	-2.7027823319253486	NA	0.006876175952088937	0.002218619582796585	0.020069774308440175	0.00023442320899764765	0.00048226050996888904	5	8	8
ENSG00000135723	FHOD1	-2.701474116831414	NA	0.006903285326563027	0.025425761006051453	0.09547420526202675	2.7422514047723783e-16	1.34132542328698e-15	9	11	11
ENSG00000164695	CHMP4C	2.6995533150971767	NA	0.00694326297054643	0.03483284135622527	0.019946137420034003	0.0002451836152424695	0.0005031897819283281	8	8	8
ENSG00000197888	UGT2B17	-2.6995312350600265	NA	0.006943723728833726	0.017684945766005655	0.16812589268928504	1.4882036989597198e-28	1.2818284898774605e-27	9	13	13
ENSG00000272555	AC009974.1	-2.699418067932129	NA	0.006946085690970936	0.0016394394113381778	0.06907888719962252	4.767415620616224e-12	1.834748888643349e-11	1	1	1
ENSG00000104852	SNRNP70	2.6954620934735503	NA	0.007029107512375292	0.058752636479895724	0.02234595421671022	0.00010276963675599149	0.00022024450146569582	17	22	22
ENSG00000237753	AC079922.2	-2.694774535114326	NA	0.007043627470403803	0.051737032766310954	0.35050898772037237	1.3039994636381218e-64	3.665948656054123e-63	6	8	8
ENSG00000155016	CYP2U1	-2.6947114848962572	NA	0.007044960321360449	0.033365431857156826	0.021035249346149712	0.00016517313315897165	0.0003460241950333747	14	18	18
ENSG00000103248	MTHFSD	-2.694555663572266	NA	0.00704825527993542	0.0056040888938733895	0.2130557187965713	1.1696907774454755e-36	1.359934043553387e-35	19	25	25
ENSG00000272333	KMT2B	-2.6926877759104824	NA	0.007087861019687095	0.027753893482824532	0.05855708196566853	2.2025805742795074e-10	7.630718034003894e-10	14	15	15
ENSG00000237424	FOXD2-AS1	2.6920271682372654	NA	0.007101915967772536	0.0012640583650053864	0.010976395828740134	0.0066422115202130275	0.011276832527485715	5	5	5
ENSG00000012660	ELOVL5	-2.691817325722966	NA	0.007106385766071767	0.017100283703767562	0.03780238103321279	3.9421143014700657e-07	1.0624441011458457e-06	7	15	15
ENSG00000076067	RBMS2	2.690723787369525	NA	0.0071297198300833255	0.2615054554194197	0.4101047615173389	1.3207722212962693e-78	5.6624807057524305e-77	16	23	23
ENSG00000125445	MRPS7	-2.690640921989732	NA	0.007131490822794409	0.07485367283226703	0.24113274326890782	5.910532754911324e-42	8.294576613254852e-41	8	10	10
ENSG00000263264	AC119396.1	2.6902509836027284	NA	0.00713982985960214	0.038531049953664284	0.06021482824319931	1.2064203800344465e-10	4.2578520471724064e-10	5	7	7
ENSG00000120896	SORBS3	-2.6900923643929247	NA	0.007143224518415139	0.028506481899647804	0.016882866472308335	0.0007481923104954363	0.0014402009128618516	10	13	13
ENSG00000106635	BCL7B	-2.689637341567692	NA	0.007152970643906566	0.013032076690243888	0.016942678286097863	0.0007320123261124462	0.0014103223660827254	2	3	3
ENSG00000128699	ORMDL1	-2.6895535565414472	NA	0.007154766534617198	0.2581832475181032	0.11869419925844885	4.166599762529099e-20	2.4853224113951833e-19	13	15	15
ENSG00000171444	MCC	-2.688471498306564	NA	0.00717799631387981	0.14678109926399877	0.21780638592338056	1.5311625157300708e-37	1.829819232212891e-36	7	9	9
ENSG00000071243	ING3	-2.6879824267586483	NA	0.0071885179676968326	0.015083694221143532	0.03336420421588914	1.942937428155945e-06	4.934750289609938e-06	8	11	11
ENSG00000196456	ZNF775	-2.687592147794213	NA	0.007196924173447127	0.00710355539180091	0.04918632262001102	6.540354434767583e-09	2.0410919913157164e-08	7	10	10
ENSG00000127418	FGFRL1	2.685806760142584	NA	0.007235492189668611	0.018203603502369263	0.04602942763244041	2.0418573318477902e-08	6.138816862527657e-08	7	10	10
ENSG00000119714	GPR68	-2.685151076301807	NA	0.007249702801125941	0.011635356529180931	0.030660734064112162	5.1346226736581915e-06	1.2545041206805005e-05	7	7	7
ENSG00000273486	AC096992.2	-2.6842661405681305	NA	0.007268921692458379	0.017643361758140064	0.01658893507389789	0.0008330991292403112	0.0015955792905229056	20	26	26
ENSG00000183020	AP2A2	2.6825081488696094	NA	0.007307237154283008	0.015518047422430051	0.020409131121955942	0.0002072641803794093	0.00042922031509799415	6	8	8
ENSG00000183049	CAMK1D	-2.682322994429839	NA	0.0073112831282039275	0.05969410897570921	0.14701823712449175	6.853239422436586e-25	5.0833132722908746e-24	10	10	10
ENSG00000113368	LMNB1	2.681633177304021	NA	0.007326374634234606	0.047428811520129614	0.05503964506231534	7.883074571498934e-10	2.6234590690206717e-09	22	27	27
ENSG00000187775	DNAH17	-2.6806558523515873	NA	0.007347803955525064	0.023333008400594633	0.0865963372741683	7.50602458606004e-15	3.406213697442276e-14	20	25	25
ENSG00000241484	ARHGAP8	2.6788552566548014	NA	0.007387432013346003	0.05373809473295666	0.06206831009158177	6.149514271861602e-11	2.2090075460442945e-10	40	51	51
ENSG00000204482	LST1	2.6786899095223373	NA	0.007391080616787085	0.01595336331366849	0.07872759383985796	1.3792993345447067e-13	5.788938885978262e-13	14	24	24
ENSG00000186660	ZFP91	2.677484826836042	NA	0.007417721220516479	0.011979234943940681	0.01732054400828209	0.0006376312648868509	0.0012362621324527538	24	28	28
ENSG00000196345	ZKSCAN7	2.675345561071841	NA	0.007465225919194127	0.09532651323499419	0.13806750438989204	2.309158708604378e-23	1.605178868822719e-22	21	25	25
ENSG00000196358	NTNG2	2.6752331327086964	NA	0.007467730041641067	0.011704731220856137	0.014071817250428616	0.0021003960102482957	0.003817667321647909	18	20	20
ENSG00000112715	VEGFA	2.6742456431758033	NA	0.007489756830716278	0.008942126289994894	0.016226594139939352	0.0009512620124027374	0.001808156977465589	15	18	18
ENSG00000084774	CAD	-2.673836273907135	NA	0.007498905228628676	0.0170226772242666	0.0714673740512246	1.98856855149675e-12	7.825140451954513e-12	6	10	10
ENSG00000108055	SMC3	2.673654042094879	NA	0.007502980884326643	0.009803358329710736	0.028734130243568974	1.0267327114385875e-05	2.4414086617388152e-05	3	4	4
ENSG00000152213	ARL11	2.67331699876017	NA	0.007510524169407202	0.007017376809969052	0.05121917485260137	3.1391251964128426e-09	1.0019143494004065e-08	10	12	12
ENSG00000111237	VPS29	-2.6725465170132034	NA	0.007527793682065869	0.06804354895299553	0.06483908440524341	2.2419053354447155e-11	8.292478702813691e-11	16	18	18
ENSG00000204219	TCEA3	2.670455730778804	NA	0.007574835930489828	0.026295408888481298	0.045969744131838075	2.0862481331511784e-08	6.268980065780543e-08	12	14	14
ENSG00000128694	OSGEPL1	-2.6693967275942767	NA	0.007598763689547095	0.01478019162594385	0.020984433727140678	0.00016824293518921202	0.0003519822002634862	5	5	5
ENSG00000255038	AP006287.2	2.6693851376782303	NA	0.007599025933546145	0.001335217570816599	0.016841240672943004	0.0007596649213343815	0.0014611365787307435	3	4	4
ENSG00000164465	DCBLD1	-2.669026994276072	NA	0.007607133612565361	0.04013933510542755	0.2956203611652472	8.316874242365585e-53	1.6700945712216324e-51	11	14	14
ENSG00000173578	XCR1	-2.6687201253156148	NA	0.007614086704545381	0.054438725521950664	0.0836957425721457	2.2002419243867085e-14	9.684791776516341e-14	25	27	27
ENSG00000002016	RAD52	2.668261205945213	NA	0.0076244956129390105	0.05659362695467318	0.17560096994861354	7.145782376497388e-30	6.494065817411431e-29	10	16	16
ENSG00000139269	INHBE	-2.6671994068502842	NA	0.007648627557146778	0.0005713257651440164	0.014115924288997866	0.002066482154722747	0.0037616073104065795	2	5	5
ENSG00000166321	NUDT13	2.6659737240160153	NA	0.007676569264443724	0.20329589729840508	0.1562086773638597	1.7848895865301405e-26	1.4151211983081544e-25	8	8	8
ENSG00000138621	PPCDC	-2.6641496723748133	NA	0.0077183212934081044	0.05550695559229141	0.03901994486851984	2.5446820728156003e-07	6.982200458674357e-07	23	32	32
ENSG00000165806	CASP7	2.662371253988217	NA	0.007759224604041857	0.25196769869209135	0.29532510505721143	9.571167795328076e-53	1.9174761275944063e-51	31	38	38
ENSG00000136104	RNASEH2B	2.6607417256095944	NA	0.007796873881383451	0.20389760860092035	0.10279204836374567	1.7547881695842726e-17	9.183052279585196e-17	24	30	30
ENSG00000277149	TYW1B	-2.6605507893692186	NA	0.00780129604443754	0.2884917620852904	0.5000768009176314	1.182835776967408e-102	1.0732513618631788e-100	23	31	31
ENSG00000276289	KCNE1B	-2.6599318966911087	NA	0.0078156453079963	0.19860241512346427	0.3032022621897563	2.211538220396824e-54	4.647753546762884e-53	45	52	52
ENSG00000205726	ITSN1	2.6594115889790895	NA	0.007827727132503808	0.06921589305435258	0.11538894311674733	1.4748964219691432e-19	8.553601197277254e-19	7	7	7
ENSG00000123636	BAZ2B	-2.6571913507052436	NA	0.007879470504200015	0.014095792481753276	0.238843996666581	1.623672688824274e-41	2.2437037019055175e-40	10	14	14
ENSG00000240403	KIR3DL2	2.6569771416697465	NA	0.007884478884918267	0.02702296514767858	0.2400380412064325	9.587375193031101e-42	1.3323654553102944e-40	14	27	27
ENSG00000248092	NNT-AS1	-2.6567948454464925	NA	0.007888743363970465	0.04612855017717016	0.044071900373703295	4.1329587082269045e-08	1.210522782021916e-07	7	8	8
ENSG00000174579	MSL2	2.656203534461067	NA	0.00790259020114312	0.011875990388055441	0.012836335308665464	0.0033181153940027674	0.005871064887717031	6	7	7
ENSG00000145901	TNIP1	2.6559715270996094	NA	0.007908029103549267	0.016775270142567595	0.08360149143588191	2.278382040982153e-14	1.0013319738801369e-13	1	1	1
ENSG00000250903	GMDS-DT	-2.6553435224677195	NA	0.007922768115378098	0.03632629717714497	0.06381674157621489	3.253972871278409e-11	1.1890556311432653e-10	3	4	4
ENSG00000049246	PER3	2.6549082784386697	NA	0.007932997544576706	0.05836937137634732	0.07730860843450096	2.326570178016167e-13	9.651270436090772e-13	16	20	20
ENSG00000005381	MPO	-2.6547255890960724	NA	0.007937294768902918	0.03659350179946013	0.028858213540735443	9.819019286060872e-06	2.3393492878113073e-05	13	17	17
ENSG00000106153	CHCHD2	-2.65465234754811	NA	0.007939018144190712	0.38611977670916536	0.4764407672803886	6.0849940515622956e-96	4.4404920421379493e-94	15	19	19
ENSG00000175220	ARHGAP1	-2.651838982779068	NA	0.00800547087181196	0.027450083664092274	0.02540854667999776	3.401000099216892e-05	7.683276340596823e-05	6	8	8
ENSG00000267769	AC011498.6	2.6504264924563676	NA	0.00803902186157393	0.35370260450083973	0.37050007001537444	3.7021998785268565e-69	1.2093147755591821e-67	28	34	34
ENSG00000174243	DDX23	-2.649269483058871	NA	0.008066598132491914	0.00725739979309986	0.01981803223476503	0.00025685693550057666	0.0005258254251998794	7	7	7
ENSG00000266126	AC005730.3	-2.649135347822533	NA	0.008069800596289515	0.021562370415618724	0.034177038696117865	1.4507480261606121e-06	3.7243829192557394e-06	4	4	4
ENSG00000176463	SLCO3A1	-2.6490909545449575	NA	0.00807086073149886	0.06763012136695364	0.11744334590321488	6.726040422515353e-20	3.9719306889020586e-19	16	17	17
ENSG00000261367	AC012645.2	2.6477974939309497	NA	0.0081018040536745	0.15092709414088623	0.11406778068604885	2.441613351505082e-19	1.3975710068411432e-18	5	5	5
ENSG00000167969	ECI1	2.6473329789550752	NA	0.00811294248777749	0.06615255486123903	0.0743392796462625	6.933703528502369e-13	2.800425855164558e-12	11	14	14
ENSG00000249412	AC010285.1	-2.646674176902736	NA	0.008128763167046305	0.0033062477293828133	0.02269447316456852	9.060051689875715e-05	0.00019521400481175855	3	4	4
ENSG00000135272	MDFIC	-2.6464770219891993	NA	0.00813350307273276	0.012870389212463744	0.02775688019905991	1.4594931311135252e-05	3.4173740722918955e-05	7	9	9
ENSG00000198521	ZNF43	2.6458327777204387	NA	0.008149008945302665	0.019063766924373605	0.15309281496626556	6.173905639560605e-26	4.788616364216409e-25	4	5	5
ENSG00000111886	GABRR2	-2.645557352753941	NA	0.00815564602933182	0.016742395010413854	0.07450531701264067	6.523454957577743e-13	2.6403287483479046e-12	12	17	17
ENSG00000176994	SMCR8	-2.6416655589625004	NA	0.008249947531687965	0.18574313232196912	0.14974465612051582	2.3312959556834743e-25	1.7713511007539166e-24	17	23	23
ENSG00000054179	ENTPD2	-2.6413949089841102	NA	0.008256541755398824	0.07191257631164939	0.10029261789689342	4.497291450311128e-17	2.304962674279305e-16	13	20	20
ENSG00000171055	FEZ2	-2.6402611921383285	NA	0.008284215367543741	0.22532979317185658	0.3200030105170925	6.2055492359524504e-58	1.4577940253061448e-56	19	29	29
ENSG00000099326	MZF1	2.6400271539926603	NA	0.008289938476327651	0.04093868709389103	0.023623036826205885	6.477581419063538e-05	0.0001417973497006901	9	11	11
ENSG00000272156	AC008280.3	2.638650204875318	NA	0.008323681724141272	0.07710813470181119	0.07499230533769645	5.454667123497084e-13	2.215062431940599e-12	19	23	23
ENSG00000143740	SNAP47	-2.637813068227444	NA	0.008344256442410844	0.05067632496989538	0.04020129197366976	1.6639776122578196e-07	4.6369112890167934e-07	7	10	10
ENSG00000262319	AC007952.6	-2.6377998268552294	NA	0.008344582247294488	0.08936667620364645	0.08185207483928376	4.3522304975520544e-14	1.88333083024275e-13	18	25	25
ENSG00000267543	AC015802.3	2.636218448841688	NA	0.008383574094472674	0.005851896176184904	0.023053101677067388	7.958537545266531e-05	0.00017276070932123515	3	4	4
ENSG00000176390	CRLF3	-2.6338353653973416	NA	0.008442641375234879	0.1003014678531925	0.055228956888753906	7.360768680692098e-10	2.457267317601495e-09	12	13	13
ENSG00000261804	AC007342.4	-2.633696461009523	NA	0.008446095720889312	0.09579115981830456	0.27467122290252133	1.537966387397296e-48	2.70786299563411e-47	5	8	8
ENSG00000125821	DTD1	-2.633675165035168	NA	0.008446625431851292	0.1620803437017249	0.13415471494944967	1.0630598422572245e-22	7.151986361266828e-22	33	41	41
ENSG00000132749	TESMIN	-2.632914998590851	NA	0.008465553098797735	0.061269332571048093	0.0859455882255844	9.556560416758612e-15	4.3037146687760884e-14	17	22	22
ENSG00000103365	GGA2	-2.6328411186150373	NA	0.008467394684584207	0.02639378250747324	0.03536126520470391	9.479022342919511e-07	2.4727069388306463e-06	20	27	27
ENSG00000175193	PARL	2.6326115256441684	NA	0.008473119972081564	0.08674549682940483	0.1887983209487142	3.1454381610297555e-32	3.1397624577124145e-31	2	2	2
ENSG00000123360	PDE1B	2.6324214360331175	NA	0.008477862796103075	0.07233895336344245	0.12396239116029678	5.506516487027447e-21	3.427631623812475e-20	11	16	16
ENSG00000235027	AC068580.3	-2.6309193571926337	NA	0.0085154239354341	0.007294720832281449	0.011951808674666272	0.004611314073859284	0.008016973342722309	14	19	19
ENSG00000134184	GSTM1	2.6302777698743665	NA	0.008531512836158123	0.26812052722166496	0.3781346745212033	6.224215346017761e-71	2.1563448276537087e-69	42	54	54
ENSG00000116044	NFE2L2	2.6302328426939137	NA	0.008532640479736611	0.012060895493705238	0.022970881301566676	8.19856943312881e-05	0.00017776870300761913	7	7	7
ENSG00000050405	LIMA1	2.6289018682682643	NA	0.008566107599232216	0.05090584975679715	0.0397028820914214	1.990618960756001e-07	5.502437872018804e-07	10	16	16
ENSG00000137494	ANKRD42	-2.6259075817287907	NA	0.008641827750430358	0.0364492473235162	0.034693713692018006	1.2049020964525355e-06	3.1165710485768527e-06	21	25	25
ENSG00000221866	PLXNA4	-2.62338351312763	NA	0.008706121054405231	0.05281710461528912	0.05055127351232643	3.995648182176682e-09	1.2651656328683144e-08	41	49	49
ENSG00000049245	VAMP3	-2.6215094840117263	NA	0.008754132656302807	0.1787084434677267	0.22196465184590924	2.5572896167319854e-38	3.168710956454972e-37	46	55	55
ENSG00000090581	GNPTG	-2.6188697150801716	NA	0.008822163436176552	0.04639010125612381	0.06699160030144696	1.0222383132460006e-11	3.8562175173461644e-11	19	24	24
ENSG00000204304	PBX2	-2.6182127146082697	NA	0.00883916855562121	0.0410807933986678	0.08455785271997343	1.598743930269625e-14	7.097297349260628e-14	25	32	32
ENSG00000103642	LACTB	2.6167648586426497	NA	0.008876746770130154	0.0034572236726271716	0.10344258351584139	1.373029701084954e-17	7.233820689372005e-17	10	14	14
ENSG00000170545	SMAGP	2.616585854095578	NA	0.008881402622037118	0.014326239133120618	0.02638291248680975	2.39382945455202e-05	5.486739015786233e-05	6	7	7
ENSG00000162032	SPSB3	2.615431934471328	NA	0.008911468096903243	0.004354778746473004	0.01513486081314556	0.0014199047005364056	0.0026398466727557265	11	14	14
ENSG00000177963	RIC8A	2.6154012612373267	NA	0.008912268529521298	0.11574140764516544	0.1674366652213669	1.9663929421742831e-28	1.6843992290383007e-27	20	24	24
ENSG00000010626	LRRC23	2.6144033013931858	NA	0.008938345823113238	0.25888595059826625	0.17278048092627135	2.2538775341912975e-29	2.0047586013405895e-28	10	13	13
ENSG00000258017	AC011603.2	2.6130576399836443	NA	0.008973616661909744	0.03139299774612714	0.026578033047344577	2.231334417048148e-05	5.128002401227377e-05	4	7	7
ENSG00000119383	PTPA	-2.612887980145323	NA	0.008978072390904389	0.23949878184006806	0.31025638346241063	7.3078230229267025e-56	1.612893912743501e-54	6	8	8
ENSG00000122550	KLHL7	2.61218479093097	NA	0.008996561125259105	0.023373722686420656	0.03742632167634397	4.512683950354374e-07	1.2089988605628365e-06	8	13	13
ENSG00000113555	PCDH12	2.6116604804992676	NA	0.00901036877437523	0.00686699121189164	0.039404082373153806	2.2164081592966507e-07	6.109818923610073e-07	1	3	3
ENSG00000150938	CRIM1	2.611209053412288	NA	0.00902227220676831	0.02212611927868227	0.03885773768031071	2.6974975459445317e-07	7.381424192660408e-07	10	13	13
ENSG00000134779	TPGS2	-2.609911441802978	NA	0.0090565664423844	0.025324468997944286	0.15164941879534113	1.0954337058153097e-25	8.427811853309443e-25	1	2	2
ENSG00000105849	TWISTNB	2.609436505530549	NA	0.009069147473458317	0.05593131480883419	0.09452042302674724	3.918286130021055e-16	1.900839854136664e-15	10	16	16
ENSG00000176978	DPP7	-2.6079336135497613	NA	0.009109061860718491	0.050759374396889635	0.10467631913134716	8.618484599117008e-18	4.582895888070002e-17	7	10	10
ENSG00000134255	CEPT1	2.6072499091600676	NA	0.009127271789973268	0.05427554154584	0.13835081840958874	2.0669557673270455e-23	1.4420758524772785e-22	28	35	35
ENSG00000134278	SPIRE1	2.604885349177691	NA	0.00919050078527356	0.05110609616841486	0.057939575500107726	2.755752035578202e-10	9.499174202639315e-10	19	20	20
ENSG00000131591	C1orf159	-2.604249633117767	NA	0.009207566557847666	0.12232587752494681	0.09171029665988857	1.1192521780575858e-15	5.308090597762594e-15	20	25	25
ENSG00000135116	HRK	-2.602494430194869	NA	0.009254831846746426	0.10240931130894569	0.1262355922715848	2.291578017132393e-21	1.4528011613975384e-20	23	28	28
ENSG00000196268	ZNF493	2.602304287277782	NA	0.009259965119551558	0.0993989245514411	0.277793348396547	3.620719070449738e-49	6.46788659782735e-48	2	3	3
ENSG00000010310	GIPR	2.6022684273440775	NA	0.009260933511977059	0.006686588369863599	0.021695769686069403	0.00013002944677660485	0.00027536119816893017	5	5	5
ENSG00000272498	AC090948.2	2.6020276175513413	NA	0.009267438887743307	0.020580170311671815	0.026682623405385297	2.1488302546363076e-05	4.947675891079221e-05	9	9	9
ENSG00000177352	CCDC71	-2.6012036031341994	NA	0.009289730153794492	0.019665260152971348	0.047722324203427986	1.1091249366171744e-08	3.395890651320822e-08	8	8	8
ENSG00000183662	TAFA1	2.600981959195279	NA	0.009295734232644447	0.050086962993182	0.052131084071148075	2.2578147270228585e-09	7.282163767860636e-09	21	26	26
ENSG00000116127	ALMS1	-2.6009024159488314	NA	0.00929788981165867	0.0007310805010525837	0.1297066903853769	5.983947675965813e-22	3.898887488417086e-21	4	7	7
ENSG00000268658	LINC00664	2.6008626150844254	NA	0.009298968560995616	0.19004411017138162	0.29439721231599636	1.4877112115665348e-52	2.956287319484879e-51	3	5	5
ENSG00000243910	TUBA4B	2.6002529681748534	NA	0.009315506189098342	0.06622090105998593	0.031020464054756527	4.511662344784133e-06	1.1081423310040547e-05	27	31	31
ENSG00000273240	AC013468.1	2.5986677541107635	NA	0.00935863050012292	0.04791941970586505	0.03353458695346623	1.82753210028166e-06	4.652664487489636e-06	7	8	8
ENSG00000168038	ULK4	-2.596518120254238	NA	0.009417393830519087	0.16895096923348824	0.33913441697905117	4.372565621932522e-62	1.14306597333111e-60	13	18	18
ENSG00000166170	BAG5	-2.59541738161771	NA	0.009447611335038969	0.008901759150723224	0.0458548840416734	2.1744082150044282e-08	6.51904309075366e-08	6	9	9
ENSG00000129933	MAU2	2.5947253649453628	NA	0.00946665284048687	0.03649970598253719	0.08784239419938478	4.724865866097118e-15	2.164753532933462e-14	3	4	4
ENSG00000156475	PPP2R2B	2.594417762964954	NA	0.009475127788724402	0.012402285978364833	0.011785394275522968	0.0049067718761093525	0.008490185743456693	10	12	12
ENSG00000134287	ARF3	2.594117600609195	NA	0.009483404285470887	0.03858808531370222	0.14389630861305647	2.3463743837915023e-24	1.7057216747622073e-23	11	13	13
ENSG00000197312	DDI2	-2.5923688773707267	NA	0.009531750858991876	0.0038329842767747336	0.04625409715511715	1.8830509351757812e-08	5.672306426722198e-08	2	2	2
ENSG00000159433	STARD9	-2.5912942252727587	NA	0.009561570455718474	0.00950753643756602	0.02727574333540164	1.7355315421871696e-05	4.033423284587041e-05	19	23	23
ENSG00000248485	PCP4L1	-2.591238037725473	NA	0.00956313184145527	0.01333764118097599	0.013162070569719698	0.002940502319377399	0.005240223867297414	13	15	15
ENSG00000138604	GLCE	2.590238489584681	NA	0.009590946128952064	0.05231081589452482	0.07288010632380024	1.1846428631630847e-12	4.7278195160306585e-12	27	33	33
ENSG00000130559	CAMSAP1	-2.588865962314883	NA	0.009629256773061094	0.009911964220735264	0.028122850029472717	1.2793583233993281e-05	3.0149396575477636e-05	4	4	4
ENSG00000204308	RNF5	2.5882545477270216	NA	0.009646366752875541	0.023992993769293335	0.02733844212125779	1.696788753417053e-05	3.9476638627525495e-05	10	10	10
ENSG00000102882	MAPK3	2.58797602857482	NA	0.009654169884313392	0.018342117777058627	0.24990833512587404	1.193339535474079e-43	1.7702923610592544e-42	4	5	5
ENSG00000197013	ZNF429	2.587790108024844	NA	0.00965938185846451	0.5318194436273177	0.5964086130445846	9.677671023966814e-134	2.0239314681708157e-131	12	14	14
ENSG00000204653	ASPDH	-2.587154613690851	NA	0.009677215832803846	0.044286269193164814	0.039731132434448674	1.9704993715823887e-07	5.44858009082012e-07	7	9	9
ENSG00000198231	DDX42	-2.586023858515243	NA	0.009709020975535977	0.09719938746095978	0.17656664851920648	4.81799236846254e-30	4.420746448730021e-29	12	17	17
ENSG00000176946	THAP4	-2.586016529735557	NA	0.00970922741820128	0.008962337917185616	0.01199652399868931	0.00453505022007715	0.007897996976145329	18	24	24
ENSG00000078399	HOXA9	-2.5842610019963246	NA	0.009758791328529045	0.020118394188758774	0.07073024174028752	2.605036268592762e-12	1.0169307300272541e-11	11	19	19
ENSG00000167004	PDIA3	-2.583534260744515	NA	0.009779375363821324	0.05428941134170935	0.05180433410219997	2.540848373680292e-09	8.17658261592106e-09	15	22	22
ENSG00000168269	FOXI1	2.583293966729609	NA	0.009786189897623143	0.05905285314253814	0.09525490195338582	2.976845725783996e-16	1.4539996397456494e-15	3	3	3
ENSG00000184924	PTRHD1	2.581627368927002	NA	0.009833569762009237	0.004261740865238916	0.023240992425432948	7.436142357178054e-05	0.00016180992930243176	1	3	3
ENSG00000279078	SND1-IT1	-2.581497997616664	NA	0.009837256206172134	0.0037720190999264687	0.013156406127079086	0.002946681846285024	0.005250145140980975	3	4	4
ENSG00000225032	AL162586.1	2.5813657587970242	NA	0.009841025632823956	0.021512652313871235	0.027594843066380558	1.54716234138768e-05	3.6132761803700565e-05	16	18	18
ENSG00000257621	PSMA3-AS1	2.5810015307631353	NA	0.009851414495261439	0.041991755857504635	0.06363254626943753	3.47978009876463e-11	1.269135451163646e-10	13	17	17
ENSG00000226688	ENTPD1-AS1	2.5804757855713505	NA	0.00986642753847395	0.020991604519989673	0.022796867536859684	8.730806506295273e-05	0.0001885462797839789	6	7	7
ENSG00000062282	DGAT2	2.58022155667217	NA	0.009873694542236487	0.011289203761368239	0.06584321684272232	1.5544696048380138e-11	5.805226318241964e-11	6	8	8
ENSG00000102977	ACD	2.5788559090773955	NA	0.009912812556081209	0.0011766463746029597	0.020231958378726482	0.00022102401328890034	0.00045611802694240093	14	18	18
ENSG00000177311	ZBTB38	-2.5787655308804296	NA	0.009915406240288572	0.015066821470014783	0.06908324033615008	4.759831425652521e-12	1.8322412821215507e-11	10	11	11
ENSG00000115241	PPM1G	-2.5786100613943965	NA	0.009919869336572087	0.02140606459146388	0.024553826363963128	4.629042819652827e-05	0.00010317579323398276	3	4	4
ENSG00000100296	THOC5	2.577700847635183	NA	0.009946006189114127	0.015367005370017185	0.13885255129441249	1.6985270791480143e-23	1.189385091070204e-22	4	8	8
ENSG00000206344	HCG27	-2.576685315984326	NA	0.009975271835435244	0.11591609580032025	0.2769125340178031	5.44853694710112e-49	9.682586539464985e-48	33	42	42
ENSG00000198625	MDM4	2.575495327492553	NA	0.010009662571315825	0.0144065280500651	0.04560070265444943	2.3829572882159352e-08	7.115677265473634e-08	25	31	31
ENSG00000128322	IGLL1	-2.5754672414946107	NA	0.010010475532334936	0.006229976452374736	0.012431027330117937	0.0038574558546575653	0.00677990268028314	4	10	10
ENSG00000261098	AP000766.1	2.575404031082439	NA	0.010012305399409003	0.02733393048642522	0.04809105619832739	9.710085311622035e-09	2.9831288607847774e-08	9	10	10
ENSG00000170667	RASA4B	-2.5753509799858554	NA	0.010013841396184775	0.053651506708365854	0.0966769775543732	1.7476594977659942e-16	8.632088919121265e-16	20	25	25
ENSG00000121486	TRMT1L	-2.5752822095674373	NA	0.010015832829332806	0.006649980142005406	0.028113873330319797	1.283498436392593e-05	3.0242806658005742e-05	6	7	7
ENSG00000243566	UPK3B	2.5750643370689157	NA	0.010022144244891788	0.14865632244071345	0.1357559762482047	5.695466361085124e-23	3.8789337818208415e-22	11	15	15
ENSG00000272221	AL645933.2	2.574393048851758	NA	0.010041612659923184	0.35101554468625235	0.6440391212177244	5.661531299979291e-152	1.9814204135376503e-149	27	38	38
ENSG00000163166	IWS1	2.5722328378996595	NA	0.010104490962123085	0.03827186048873672	0.06861571503674066	5.647272882551344e-12	2.1636524276781275e-11	6	6	6
ENSG00000258818	RNASE4	-2.571411008832267	NA	0.010128504247362075	0.2407538477704438	0.2699188910498062	1.3740033426737994e-47	2.3260398147594257e-46	72	86	86
ENSG00000185787	MORF4L1	-2.5708275747963554	NA	0.010145582620203094	0.007280954894444209	0.026582331986747774	2.227881554427464e-05	5.1214397824231336e-05	2	2	2
ENSG00000106009	BRAT1	-2.5697991064227717	NA	0.010175750552585105	0.09660436158167539	0.09825202100705267	9.680756847678555e-17	4.857088916935037e-16	34	49	49
ENSG00000231769	AL035701.1	-2.569050897700098	NA	0.01019774782220506	0.06871624761142801	0.11369877322132597	2.810401275646221e-19	1.6049141350668345e-18	11	12	12
ENSG00000137831	UACA	2.5684455262707107	NA	0.01021557665999798	0.023200944486334082	0.025480152688327314	3.31432106033797e-05	7.497334370628655e-05	7	11	11
ENSG00000035403	VCL	2.567937624626245	NA	0.010230556308884153	0.07321643598028876	0.0652389803500532	1.9377418975799818e-11	7.195828454222414e-11	20	26	26
ENSG00000170540	ARL6IP1	2.566884256264396	NA	0.010261685864510843	0.034904420030432336	0.15529856615873527	2.565829348565482e-26	2.0211946485323588e-25	5	8	8
ENSG00000185885	IFITM1	2.5667723520889556	NA	0.010264997849841508	0.12999180392283377	0.1636273470734686	9.135874039441482e-28	7.672434079450636e-27	37	55	55
ENSG00000155096	AZIN1	-2.5661090998064884	NA	0.01028464741451801	0.02293529454990861	0.023344878280701597	7.162220049830046e-05	0.000156206170207981	11	13	13
ENSG00000262703	AC009121.2	2.5652980687093283	NA	0.010308720580052222	0.0320861603999015	0.10052274471289957	4.1243978309190915e-17	2.1182778796774934e-16	28	34	34
ENSG00000127527	EPS15L1	2.5634703268547367	NA	0.010363155877371416	0.035410309512456065	0.06831968158370647	6.292706051788408e-12	2.4034212935884057e-11	13	19	19
ENSG00000168118	RAB4A	2.562831395611573	NA	0.010382245300547958	0.002275945644424493	0.013570250540111012	0.002528057843720047	0.004545362126436893	5	8	8
ENSG00000048028	USP28	2.5623563856539127	NA	0.010396457500436728	0.009029894029719886	0.010445095644215401	0.008111113336362729	0.013597016872461822	9	11	11
ENSG00000172831	CES2	2.560527511010824	NA	0.010451338824111967	0.0030596068555294362	0.01497197084618406	0.0015075445368587686	0.002793094345569471	8	10	10
ENSG00000198933	TBKBP1	2.5599210604393923	NA	0.01046959416635577	0.20210908465623076	0.32554129089633	4.007246577932818e-59	9.651723534405884e-58	18	20	20
ENSG00000108588	CCDC47	-2.559312934362147	NA	0.010487928425069204	0.031189468855894215	0.022400879486913477	0.00010074820650078107	0.00021607441136591978	10	13	13
ENSG00000124205	EDN3	2.5579485020979233	NA	0.010529168364849465	0.0575612094258232	0.052471903532784116	1.9960857566769806e-09	6.458655592689347e-09	37	47	47
ENSG00000100664	EIF5	2.5548652059894077	NA	0.010622892647336143	0.00881605565457755	0.01318680055035846	0.0029136769601415093	0.0051934982007553	9	13	13
ENSG00000091527	CDV3	-2.5540032317201806	NA	0.010649226812434388	0.03708773799410975	0.08935933327688167	2.6875632780316868e-15	1.2487529026025942e-14	25	30	30
ENSG00000175470	PPP2R2D	2.553548700492953	NA	0.010663136554607275	0.0936679247799538	0.10269279776843511	1.8216879795242285e-17	9.52442901245762e-17	12	16	16
ENSG00000009335	UBE3C	2.552869895714918	NA	0.010683939684804364	0.013494873210169338	0.020677905063549322	0.000188014953909719	0.00039128020417070745	9	11	11
ENSG00000281501	SEPSECS-AS1	2.551307269062543	NA	0.010731966263377706	0.35507251327308764	0.3557281760489967	8.744929390803857e-66	2.5767490399122912e-64	33	44	44
ENSG00000271964	AC090948.1	-2.547548732515628	NA	0.010848270008727824	0.030694472960547912	0.010130371334432661	0.009133608188060067	0.015192264482739292	4	4	4
ENSG00000172375	C2CD2L	-2.5466699928281495	NA	0.010875622687790404	0.004813390710400547	0.2523009319453646	4.0859586753277557e-44	6.179021633438773e-43	3	5	5
ENSG00000120662	MTRF1	-2.546442915512663	NA	0.010882700920989054	0.025161104145955494	0.024139833563421614	5.3749813541214345e-05	0.00011878293201266556	10	13	13
ENSG00000082258	CCNT2	2.545955629740488	NA	0.010897903940889879	0.09958063935668306	0.08063271054310715	6.829278163630991e-14	2.921111571425067e-13	4	7	7
ENSG00000227782	AC002553.1	-2.545706126547161	NA	0.010905695593212293	0.009333441555378939	0.021651432243929316	0.00013213342805113327	0.00027960959497148126	3	3	3
ENSG00000183208	GDPGP1	2.5437343905167262	NA	0.010967444644069055	0.05858453377514355	0.08635399903816453	8.212563769460748e-15	3.7170033275925673e-14	10	11	11
ENSG00000100201	DDX17	-2.5436007036325172	NA	0.010971642553878695	0.08951534425814413	0.19285236143163884	5.8398320758372394e-33	5.982513755587384e-32	21	30	30
ENSG00000156042	CFAP70	2.5415683378065563	NA	0.011035637069758844	0.027960938518326317	0.07518985824489056	5.072656203676655e-13	2.0628641507434422e-12	5	6	6
ENSG00000261338	AC021016.2	2.5414830332076246	NA	0.011038330351994564	0.32475734620218566	0.3200448234697512	6.0790044512458964e-58	1.4300253406641409e-56	15	20	20
ENSG00000165322	ARHGAP12	-2.5410939515192057	NA	0.01105062205397021	0.008043252228396811	0.013072030670393609	0.003040303050908442	0.005408522512451127	8	8	8
ENSG00000073060	SCARB1	2.538979166146805	NA	0.011117644354700649	0.004338633400890689	0.06416277247718377	2.8685641972618068e-11	1.0529325218074214e-10	12	14	14
ENSG00000017797	RALBP1	2.5381679049027652	NA	0.01114345071867246	0.19267098445102027	0.41459122924206737	1.02576962145158e-79	4.592930349418575e-78	13	14	14
ENSG00000103245	CIAO3	-2.5380015958527884	NA	0.011148747606034634	0.20836895863711408	0.218958346178492	9.334857346929596e-38	1.1265550221146773e-36	2	2	2
ENSG00000188761	BCL2L15	2.5374140325333436	NA	0.01116747921223905	0.03574948320304775	0.06227133968055744	5.7116265309559356e-11	2.0538620964429302e-10	4	5	5
ENSG00000158545	ZC3H18	2.536008073660868	NA	0.01121241490563334	0.11851273241711416	0.14166025693890869	5.650704723415293e-24	4.032623191920468e-23	27	35	35
ENSG00000173801	JUP	2.535849979190751	NA	0.011217477775075296	0.014684843224636694	0.6157287170254566	7.300619746608059e-141	1.763356732881431e-138	16	22	22
ENSG00000186469	GNG2	2.534986193134828	NA	0.011245175810793404	0.0391383599111311	0.028853356910462247	9.836191869047916e-06	2.3431150765703944e-05	21	23	23
ENSG00000100403	ZC3H7B	2.533606358157766	NA	0.011289547403480206	0.03887413732843067	0.031741075811119866	3.481987909592144e-06	8.64022726980114e-06	12	16	16
ENSG00000112651	MRPL2	-2.532360315322876	NA	0.011329750128597155	0.0004854309701589163	0.010555911278801863	0.0077795604644173705	0.013062927876656564	1	2	2
ENSG00000197361	FBXL22	2.530357546497466	NA	0.011394634478143961	0.023439589059914896	0.010236331234834858	0.00877543237729627	0.014637670444339435	11	11	11
ENSG00000177096	PHETA2	2.529938331498923	NA	0.01140825759749354	0.0006369171477126532	0.060378170714543114	1.1369013844687791e-10	4.0182856228885186e-10	3	4	4
ENSG00000120784	ZFP30	-2.5298871104816354	NA	0.011409923104194026	0.08616768413301115	0.10930286697972413	1.4954806983242873e-18	8.256921601919897e-18	10	13	13
ENSG00000151611	MMAA	2.5289389858540914	NA	0.011440791399728496	0.020414304730203104	0.016108368111467194	0.0009933650377206191	0.0018840098464798605	16	22	22
ENSG00000163795	ZNF513	-2.5287541796488417	NA	0.011446816799759257	0.0008830229736096357	0.011612142917319997	0.005234845625594383	0.009015100184105049	5	6	6
ENSG00000189339	SLC35E2B	-2.526851949804262	NA	0.011509000777401406	0.17240352237675285	0.548377411480511	2.0624635752053773e-117	2.6999380039081694e-115	28	46	46
ENSG00000164002	EXO5	2.526564417426025	NA	0.011518426260764053	0.08488844055923687	0.06880962724933241	5.2607430860881095e-12	2.0214313955483976e-11	22	25	25
ENSG00000273611	ZNHIT3	2.526438069538081	NA	0.011522570186160715	0.17651904191739703	0.21709320900397508	2.079309835682575e-37	2.4711077180956674e-36	3	4	4
ENSG00000267680	ZNF224	-2.5263791715450927	NA	0.0115245023594081	0.005195800076950729	0.023662779781518224	6.385272988649204e-05	0.0001398659426265745	13	16	16
ENSG00000163872	YEATS2	-2.5245269937789265	NA	0.011585410703379881	0.01140219121563527	0.010819739362631375	0.007044692914754473	0.01190827390784864	16	18	18
ENSG00000105771	SMG9	-2.5244682668045386	NA	0.011587346586579665	0.07555764865392424	0.08506466071747608	1.3249402812943597e-14	5.912412407992968e-14	17	18	18
ENSG00000149809	TM7SF2	-2.524285361496986	NA	0.011593377738830063	0.002868552038009463	0.030966317737243593	4.600353672892683e-06	1.128794750843277e-05	9	12	12
ENSG00000197747	S100A10	2.524213941514079	NA	0.011595733510153609	0.015621226207551393	0.018903009905515432	0.000358193527299128	0.0007181878638668007	5	7	7
ENSG00000168803	ADAL	2.5233052382572607	NA	0.011625743976200744	0.13945485224343399	0.041705714873605595	9.685633866185167e-08	2.749072081615515e-07	5	8	8
ENSG00000234199	LINC01191	-2.5230695922356077	NA	0.011633537569812008	0.03926327115611553	0.10588910395269598	5.449740502944889e-18	2.9223764817073766e-17	10	12	12
ENSG00000247157	LINC01252	-2.5222512651875744	NA	0.011660638364416245	0.08410362099800722	0.3163476877865292	3.740271127596838e-57	8.586601013006449e-56	9	13	13
ENSG00000166166	TRMT61A	2.5214660526963693	NA	0.011686695134117145	0.025552123418207225	0.060343846282421405	1.1511701595780551e-10	4.067879057614685e-10	10	12	12
ENSG00000006282	SPATA20	-2.517450260238432	NA	0.011820765867374279	0.46603273298894937	0.7155689161491479	1.5493269135972114e-184	2.415400658298053e-181	34	44	44
ENSG00000127084	FGD3	-2.5160272876013647	NA	0.011868599329457299	0.11424912831925055	0.27001939126055957	1.3120150573973624e-47	2.225494185885991e-46	30	37	37
ENSG00000114686	MRPL3	2.515986088262196	NA	0.01186998680513584	0.010815471190029624	0.022632324423587157	9.26593503920377e-05	0.00019942459837764238	5	5	5
ENSG00000127054	INTS11	2.5155833088990165	NA	0.01188355883822122	0.005129527124777537	0.022869057327656615	8.505923750529416e-05	0.00018401423791829057	8	18	18
ENSG00000266074	BAHCC1	2.5139939385341585	NA	0.011937248556465722	0.009076082427392239	0.05371327821832383	1.2740670725916157e-09	4.184825939067921e-09	14	21	21
ENSG00000111679	PTPN6	2.5135541111249453	NA	0.011952144086413671	0.006442000279361799	0.015984725278031263	0.0010394096394712525	0.001967638360447346	2	2	2
ENSG00000198920	KIAA0753	2.5128835797464846	NA	0.01197488452476156	0.14266828231086182	0.2406428306034638	7.339686107540613e-42	1.0258213289177994e-40	16	22	22
ENSG00000108578	BLMH	2.5116126041896405	NA	0.012018093740795677	0.019840793775303033	0.01908930171079351	0.00033472815272894365	0.0006747682016161578	10	11	11
ENSG00000099904	ZDHHC8	-2.5100354156748317	NA	0.01207190537606117	0.007082321849014311	0.019268753458973154	0.00031358677696892277	0.0006350613649315135	2	4	4
ENSG00000146166	LGSN	-2.5096364482920492	NA	0.012085551426653896	0.18900861808523292	0.29426790561613336	1.581950477340173e-52	3.136285402994986e-51	5	7	7
ENSG00000116786	PLEKHM2	2.507908178762193	NA	0.012144822178497305	0.013734821022832279	0.08610595861375168	9.004464781503137e-15	4.06362017205256e-14	5	8	8
ENSG00000219607	PPP1R3G	2.5071586597955133	NA	0.012170606805706244	0.07446777487671849	0.1368097094058444	3.7750214496585984e-23	2.597826759237372e-22	10	14	14
ENSG00000163053	SLC16A14	-2.5049115429804742	NA	0.012248202120697906	0.00793518254047165	0.011258003379182192	0.005976596814580993	0.01021657284422343	5	8	8
ENSG00000103479	RBL2	-2.5046384265681176	NA	0.012257662929956904	0.28476711149142014	0.1112084159200308	7.252094060362903e-19	4.06425362879619e-18	9	11	11
ENSG00000135778	NTPCR	-2.504256536721776	NA	0.01227090252933891	0.5352970198671434	0.5951987228509463	2.632718879003907e-133	5.311587771298588e-131	14	21	21
ENSG00000261655	AC100803.3	2.504161862029035	NA	0.01227418673074949	0.04390913394319965	0.0642278717905536	2.801321344935997e-11	1.029266245401121e-10	5	6	6
ENSG00000135457	TFCP2	2.503485128476876	NA	0.012297684848547683	0.03039705648357402	0.024693141011946435	4.402119999613577e-05	9.834804048120536e-05	15	15	15
ENSG00000135250	SRPK2	-2.503013594522628	NA	0.012314081401484383	0.06712927140176077	0.1314312380467253	3.0652196634929156e-22	2.018642550278034e-21	5	5	5
ENSG00000164253	WDR41	2.5022196505743417	NA	0.012341732810081734	0.0928724146362915	0.2537794129993718	2.1034350799718043e-44	3.214956166349062e-43	44	54	54
ENSG00000198429	ZNF69	2.5013531353425353	NA	0.012371974484520471	0.013813223421443777	0.018432459743688356	0.0004251035584247298	0.0008446415158644065	17	22	22
ENSG00000100982	PCIF1	-2.5007885693074168	NA	0.012391713326518304	0.013231967976714273	0.047373163921134775	1.2579485812324553e-08	3.835803737474285e-08	8	11	11
ENSG00000158488	CD1E	-2.5004830910905405	NA	0.01240240534324861	0.014023344012245557	0.04187774049485986	9.10432777703725e-08	2.5928117525432165e-07	3	5	5
ENSG00000118418	HMGN3	-2.500252596710522	NA	0.012410478264953827	0.015955293427074885	0.03049925097374642	5.441591467085681e-06	1.3266683546922425e-05	8	9	9
ENSG00000248487	ABHD14A	-2.4999524690849197	NA	0.012420997022879394	0.03278452270734556	0.03705398557959346	5.1588924406061e-07	1.3761058712700888e-06	45	55	55
ENSG00000259081	AF111169.3	2.497724720763608	NA	0.012499321424960986	0.03491596935924901	0.06462189009519125	2.426614945260628e-11	8.956956456365586e-11	5	5	5
ENSG00000110958	PTGES3	-2.4975202271933994	NA	0.012506532991340594	0.0016769168660658415	0.016601664863796183	0.0008292282113889561	0.0015886978658372483	4	6	6
ENSG00000105656	ELL	-2.496785224743654	NA	0.012532483643196854	0.11108921666049386	0.25814349490574057	2.940797173754004e-45	4.605637509836293e-44	22	25	25
ENSG00000187535	IFT140	-2.4964241333279893	NA	0.012545250115324475	0.09988668420474238	0.09337010104818888	6.023324809077726e-16	2.8901510114961927e-15	13	16	16
ENSG00000197562	RAB40C	-2.4954557220082196	NA	0.012579545394268728	0.019465870588033916	0.103360841136233	1.4160267497829135e-17	7.451194455976429e-17	3	5	5
ENSG00000044459	CNTLN	2.4951659870931486	NA	0.012589822173989365	0.02299194029845228	0.05638146335811702	4.848371644796492e-10	1.6457784112552462e-09	3	5	5
ENSG00000170379	TCAF2	-2.4947908454008885	NA	0.012603139339325414	0.00865937976414487	0.12463918893440121	4.242424240885789e-21	2.6513605432562096e-20	3	11	11
ENSG00000144320	LNPK	2.4941313189405556	NA	0.012626582124754178	0.3425249924729174	0.46213744562467457	5.0173002875711936e-92	3.2105105459536713e-90	5	5	5
ENSG00000203760	CENPW	2.4927145306671625	NA	0.01267707225882913	0.0021925809231355966	0.015703798796569225	0.0011521930481895348	0.002170837023006189	4	7	7
ENSG00000188707	ZBED6CL	-2.491548831230911	NA	0.012718748255559546	0.05595376278660245	0.17857624108739148	2.118410465938886e-30	1.9668988132315082e-29	13	21	21
ENSG00000168566	SNRNP48	2.4912294475446637	NA	0.012730187980085803	0.04606991939490657	0.04011777544766488	1.7147135454497451e-07	4.769768465680078e-07	35	42	42
ENSG00000198208	RPS6KL1	-2.4900706662115493	NA	0.012771769849568432	0.02434572868821875	0.058777849370770734	2.0329791170387882e-10	7.063119707880506e-10	4	5	5
ENSG00000175592	FOSL1	-2.4895833696182392	NA	0.012789291939524128	0.0018806728978395205	0.013622665693646015	0.0024795204695359937	0.0044627725159606165	3	5	5
ENSG00000125450	NUP85	2.488320586080171	NA	0.012834797828200423	0.21126376072610328	0.43627874187774723	3.3433934664980207e-85	1.7751038562530823e-83	25	36	36
ENSG00000102780	DGKH	2.4882013797760014	NA	0.012839100959347325	0.003961705801964404	0.04966765529968376	5.497298677336164e-09	1.7240887896422435e-08	1	1	1
ENSG00000166529	ZSCAN21	2.487963249214888	NA	0.01284770086263118	0.0337589871046064	0.06875954842284145	5.357962286382033e-12	2.0569441515371724e-11	6	10	10
ENSG00000168917	SLC35G2	2.4876019954681396	NA	0.012860756997112997	0.007787769958443063	0.012646706094191402	0.0035602210539767993	0.006281945761359001	1	1	1
ENSG00000040275	SPDL1	2.4872381596702127	NA	0.012873918314365755	0.11891484401105173	0.09856210792954344	8.616991353907718e-17	4.3386020178556504e-16	7	11	11
ENSG00000180901	KCTD2	-2.4870693827037518	NA	0.01288002766098384	0.005099346839602012	0.029272941065674712	8.458045504172464e-06	2.0266455547164117e-05	2	2	2
ENSG00000134668	SPOCD1	-2.4867993797554	NA	0.012889806494783938	0.008602910029799538	0.013170059244344681	0.0029318095168360805	0.00522527555645624	11	16	16
ENSG00000186591	UBE2H	2.4861635997059617	NA	0.012912858812234997	0.045172406763043155	0.08065906496662659	6.763135766632251e-14	2.893737905737936e-13	2	2	2
ENSG00000181045	SLC26A11	-2.4860719750641076	NA	0.012916183973169088	0.02954190389853995	0.027898487185266406	1.3869608409279902e-05	3.259557552566e-05	18	24	24
ENSG00000171206	TRIM8	-2.485732280042243	NA	0.012928518497651002	0.010765743431878484	0.05138464007232605	2.9569567179370438e-09	9.45707772396538e-09	3	6	6
ENSG00000047365	ARAP2	-2.4851954887092047	NA	0.012948030948934743	0.11318506205979384	0.11902267317854265	3.673857408280668e-20	2.1959909618196296e-19	18	22	22
ENSG00000077150	NFKB2	-2.4849870204925537	NA	0.01295561582274851	4.79734622564617e-05	0.014407573298775267	0.0018557440408902607	0.003400743167047134	1	1	1
ENSG00000139610	CELA1	2.4842375187705334	NA	0.012982918050960312	0.08774977062385679	0.15454448390534542	3.4649771696095943e-26	2.715762956199037e-25	9	12	12
ENSG00000125611	CHCHD5	-2.484098971279134	NA	0.012987970514135016	0.01489509139704767	0.04108067876258801	1.2127814145453648e-07	3.4195969217425947e-07	13	20	20
ENSG00000163833	FBXO40	2.483770383878214	NA	0.012999960188293335	0.009318891145980807	0.062370545036108074	5.509123558591376e-11	1.9835389440748163e-10	7	9	9
ENSG00000173811	CCDC13-AS1	2.4818154615161894	NA	0.013071495048077654	0.056700448975764636	0.08477179284695953	1.4768785351596603e-14	6.568202800688024e-14	7	8	8
ENSG00000119318	RAD23B	-2.480764446506563	NA	0.013110097686182527	0.011099870875209094	0.10734715746047273	3.1386796985622927e-18	1.709822685852756e-17	7	9	9
ENSG00000274029	AC069209.1	-2.4805152853975136	NA	0.01311926387238119	0.010126859437345872	0.01718584566376121	0.0006697807814041946	0.0012962499289358462	7	9	9
ENSG00000156299	TIAM1	-2.479843951480665	NA	0.013143989244508084	0.0823749904054787	0.08667572735149344	7.288013503652354e-15	3.309908463298046e-14	19	25	25
ENSG00000181481	RNF135	-2.4796164035797115	NA	0.013152379227989676	0.0002860555242182696	0.011085521010733531	0.006375756192845218	0.010856701712948332	1	2	2
ENSG00000085982	USP40	2.479515864859022	NA	0.013156087727967935	0.10499317558557573	0.12889035533685517	8.209671762523648e-22	5.31364764700784e-21	6	9	9
ENSG00000184162	NR2C2AP	2.4788945614211206	NA	0.013179025823211591	0.0168682020873325	0.013663550455533904	0.002442316038165013	0.00439904187989621	17	19	19
ENSG00000235652	AL356599.1	-2.478653013848025	NA	0.013187953135360923	0.032842090551663254	0.02630966147936055	2.4578484650889168e-05	5.626704489094891e-05	8	10	10
ENSG00000147852	VLDLR	2.4779812740263187	NA	0.013212807960556164	0.18013235099637206	0.3080984543811663	2.081599977369293e-55	4.5358777651723005e-54	41	52	52
ENSG00000185658	BRWD1	-2.4776736485318573	NA	0.013224204130393302	0.1800650413053271	0.19718626050279636	9.565171208995262e-34	1.0020349484609636e-32	20	31	31
ENSG00000142694	EVA1B	-2.4755482829649216	NA	0.013303177268747121	0.02000585663668443	0.11169305520289717	6.031515244916939e-19	3.3924058686481006e-18	13	15	15
ENSG00000114316	USP4	-2.475022702558506	NA	0.013322770668436757	0.0327124215907519	0.025706489979073724	3.054631890973775e-05	6.939181652975131e-05	15	20	20
ENSG00000139597	N4BP2L1	2.474872737476635	NA	0.013328365974387864	0.019344570223584	0.014226937474675171	0.0019835541691248185	0.0036225740624410553	19	24	24
ENSG00000244355	LY6G6D	-2.4745430845340106	NA	0.013340672866751321	0.001625070670032976	0.010949097297965006	0.006710623142145508	0.011379459731499389	5	8	8
ENSG00000237513	AC007384.1	-2.4738054215747347	NA	0.013368248338470742	0.0190108517689982	0.12158536768261477	1.374164566229637e-20	8.368447495125016e-20	17	21	21
ENSG00000275074	NUDT18	2.4728444665459786	NA	0.01340424651612185	0.37244820718800614	0.3824230021287146	6.136321821751559e-72	2.1832320108136407e-70	20	22	22
ENSG00000075399	VPS9D1	-2.4720824927944767	NA	0.013432851559670807	0.12064839839775088	0.050154729429407394	4.610820180132257e-09	1.4543122175664534e-08	11	16	16
ENSG00000059378	PARP12	2.4717261966614164	NA	0.01344624567356937	0.028495498869518594	0.017681445397448876	0.0005589429926934772	0.0010928415667199225	15	17	17
ENSG00000106344	RBM28	2.471425729151785	NA	0.01345755021366573	0.07338918411918638	0.06007920791347055	1.26735326973914e-10	4.466469630652797e-10	30	40	40
ENSG00000178295	GEN1	2.471072689589202	NA	0.013470843411620501	0.07774478243068547	0.03632361912229011	6.707481232617617e-07	1.7730675123588566e-06	32	42	42
ENSG00000253394	LINC00534	2.470537867902145	NA	0.013491003457955775	0.015224383519559615	0.026136362379618833	2.6162202222645457e-05	5.976496681978779e-05	6	7	7
ENSG00000100767	PAPLN	-2.468744061175185	NA	0.013558815608329238	0.04707295071172413	0.03351799258305399	1.8384638432100295e-06	4.678411700134857e-06	16	18	18
ENSG00000171135	JAGN1	-2.4685723305671226	NA	0.013565323392508221	0.011269996382524931	0.075279380419905	4.908450765492862e-13	1.9975088319277905e-12	12	16	16
ENSG00000260708	AL118516.1	2.4670616656499167	NA	0.01362268951557924	0.3205968630226415	0.05694245596865334	3.956262485722486e-10	1.3488259516432387e-09	10	12	12
ENSG00000186088	GSAP	-2.465411121523778	NA	0.013685612312906928	0.12907048540225788	0.1724230660682023	2.6063469649219987e-29	2.3134701915863018e-28	19	24	24
ENSG00000100979	PLTP	-2.463843927425321	NA	0.013745595052681836	0.0030880099459849666	0.06102962500979198	8.972064360248278e-11	3.1954710636323514e-10	5	6	6
ENSG00000221995	TIAF1	-2.4630668339749655	NA	0.013775423518978286	0.07455181946742948	0.06060992869493023	1.0450708915381965e-10	3.7036413967738233e-10	12	16	16
ENSG00000179526	SHARPIN	-2.4623408321105504	NA	0.01380334248536941	0.0014260243898396828	0.01215067028275634	0.004281827511814355	0.007481310239440079	7	10	10
ENSG00000135956	TMEM127	-2.4623395826594434	NA	0.013803390577021946	0.02855912415388622	0.04478400660693652	3.198064075501396e-08	9.454163218543947e-08	6	8	8
ENSG00000004864	SLC25A13	-2.461686265849231	NA	0.013828557161215869	0.06680987945456757	0.09381474056623385	5.101275649700354e-16	2.4594258115465667e-15	23	27	27
ENSG00000163798	SLC4A1AP	2.4613393489121043	NA	0.01384193729962723	0.03725008125008848	0.0794579966714816	1.0535993954302858e-13	4.4579758283330795e-13	10	14	14
ENSG00000050820	BCAR1	2.4610363439735004	NA	0.013853633159981971	0.007912327388372121	0.031528767146419466	3.7581426445576545e-06	9.303939398227113e-06	5	7	7
ENSG00000141404	GNAL	-2.4609988536511156	NA	0.013855080876741477	0.0029509139939088414	0.03583848908605798	7.985084846670237e-07	2.0947869058520407e-06	3	4	4
ENSG00000260351	AC024270.2	-2.460981607437134	NA	0.01385574689701384	0.008766343196085135	0.04373723668137342	4.662214199168669e-08	1.361585682928193e-07	1	2	2
ENSG00000065526	SPEN	2.4605245249196552	NA	0.013873408974090397	0.003731298655993609	0.026350462451341115	2.4219809889764014e-05	5.549038340675525e-05	7	10	10
ENSG00000090432	MUL1	2.459943764989544	NA	0.013895878728684316	0.003421263385968097	0.1669271104846545	2.4158578992213474e-28	2.0632244578559205e-27	5	11	11
ENSG00000101361	NOP56	-2.458570869760534	NA	0.013949124205685863	0.02603213645417821	0.08821530293721226	4.113251921909482e-15	1.8931335804837816e-14	20	27	27
ENSG00000204619	PPP1R11	2.458544596704954	NA	0.013950144916738688	0.0156371058538944	0.05816765448626912	2.536900896569896e-10	8.762399491495901e-10	6	10	10
ENSG00000237773	AC073332.1	2.457093103138441	NA	0.014006638140159499	0.05027451348445396	0.014769485630661315	0.0016241477070644264	0.0029942495192913188	18	26	26
ENSG00000133065	SLC41A1	-2.4565000389857503	NA	0.014029778692750109	0.03963882483346381	0.09484063830606772	3.475978399105796e-16	1.6913096447525968e-15	9	12	12
ENSG00000138375	SMARCAL1	2.4563494089397424	NA	0.014035661442187515	0.007713408076296366	0.03676912040146259	5.715077365542909e-07	1.5183247365096103e-06	5	7	7
ENSG00000125531	FNDC11	2.456342755632649	NA	0.014035921332567498	0.01123854246973387	0.019223286148958678	0.00031881285634540254	0.0006449594990524134	27	35	35
ENSG00000104863	LIN7B	-2.4552766079933037	NA	0.014077621926953762	0.005559877083746619	0.01756864796903447	0.0005824250315301302	0.0011361627648402005	3	6	6
ENSG00000089050	RBBP9	2.4544701810042056	NA	0.014109236571790189	0.023991771982535014	0.02454883338459392	4.6373898167964534e-05	0.00010333497656996152	10	12	12
ENSG00000141391	PRELID3A	2.452784033888093	NA	0.014175541726544786	0.14146294000971724	0.038934541075957174	2.624030283360696e-07	7.190715137320641e-07	8	11	11
ENSG00000108559	NUP88	-2.4522804509546354	NA	0.014195397601141389	0.03171491545328131	0.05898354238911829	1.8867115017469875e-10	6.578937686754593e-10	16	18	18
ENSG00000137210	TMEM14B	-2.4520961564424755	NA	0.01420267031853587	0.039126905099603454	0.0323035831706961	2.8445521185396693e-06	7.123426442879204e-06	27	34	34
ENSG00000124356	STAMBP	-2.450792021339304	NA	0.014254228725751276	0.0680832624497132	0.08429684441138492	1.7610829060020544e-14	7.801811096623413e-14	17	22	22
ENSG00000270179	AP002840.2	-2.4506407009367277	NA	0.014260221789573898	0.09720145970069875	0.0444884029712974	3.5573248422614e-08	1.0481883800677106e-07	27	34	34
ENSG00000126214	KLC1	-2.449953237170807	NA	0.014287476878456322	0.1507449207077984	0.165030173011875	5.193124077546748e-28	4.400043715704011e-27	14	14	14
ENSG00000065717	TLE2	2.4495519904158742	NA	0.014303405878236738	0.01679689402370482	0.032821949949545175	2.361011457511058e-06	5.95338707320352e-06	19	37	37
ENSG00000168575	SLC20A2	-2.4488606593165616	NA	0.01433088761880117	0.03554356240743517	0.041720762904002555	9.633336886013431e-08	2.735134010898085e-07	11	12	12
ENSG00000128266	GNAZ	-2.4481556036450582	NA	0.014358962899035887	0.02711965200682691	0.0785413494598006	1.47732498363957e-13	6.1942900108643e-13	7	10	10
ENSG00000103363	ELOB	-2.4480845760250496	NA	0.01436179390319958	0.00772661917872719	0.02229448380156448	0.00010470084724964461	0.0002241591547420918	6	9	9
ENSG00000164308	ERAP2	-2.4476272764839075	NA	0.014380032644967775	0.7364575787740684	0.7741602123921822	5.177707597781449e-218	8.879250759435408e-214	17	24	24
ENSG00000166446	CDYL2	-2.447488017612907	NA	0.014385590843306338	0.021375511866628283	0.017175046241233748	0.0006724280070257341	0.001300932749603375	9	12	12
ENSG00000227155	AL161725.1	-2.447425981892029	NA	0.014388067466774391	0.002595375999966404	0.017712620726148518	0.0005526227210703285	0.0010806074166060506	11	18	18
ENSG00000235162	C12orf75	2.447358482452968	NA	0.014390762642932155	0.006724782735073745	0.024276148871014317	5.116926605316829e-05	0.00011348962022061343	14	15	15
ENSG00000133104	SPART	-2.4473466425761283	NA	0.014391235441705235	0.1705381154676482	0.21085540702060346	2.9874682371016663e-36	3.4291896116503664e-35	16	22	22
ENSG00000255328	AC136475.5	2.445371431790288	NA	0.014470303073659692	0.42753244982085875	0.5195827025192843	1.9569919001751583e-108	2.0845002544163845e-106	21	27	27
ENSG00000179912	R3HDM2	2.4415276941262993	NA	0.014625266533468888	0.020982825803342726	0.03188463555863788	3.3068556219005658e-06	8.225887301997795e-06	9	12	12
ENSG00000115866	DARS	2.4410327670115346	NA	0.014645325868334202	0.41673284095645247	0.16513203659114373	4.984249907114439e-28	4.227245383635287e-27	35	46	46
ENSG00000246067	RAB30-DT	2.44002485043595	NA	0.014686251604322617	0.2189396879663233	0.07305862554164708	1.1095397172683095e-12	4.434280263676122e-12	20	24	24
ENSG00000144791	LIMD1	-2.438935475591855	NA	0.014730598221598067	0.09580508977664356	0.12305934873366518	7.796091384450664e-21	4.8005447451326544e-20	10	10	10
ENSG00000157978	LDLRAP1	2.43835984090235	NA	0.014754078967335726	0.07271595117723324	0.2430081876117294	2.5765428275314312e-42	3.6456380321234745e-41	6	7	7
ENSG00000141580	WDR45B	2.4376690271369297	NA	0.014782301532138019	0.07508170625626444	0.11425509291162586	2.273303430058742e-19	1.302970605684404e-18	7	8	8
ENSG00000262714	AC007342.5	-2.437501210772457	NA	0.01478916469476632	0.1652750306971582	0.34286368540535445	6.569331446340447e-63	1.7575267546535463e-61	7	10	10
ENSG00000106524	ANKMY2	2.437253104484846	NA	0.014799316608056218	0.008462951272628923	0.013669884960981198	0.0024366025075343127	0.0043892118069018835	10	17	17
ENSG00000133103	COG6	2.436634753716495	NA	0.014824644766328277	0.02415618713714739	0.1281810730153841	1.0803310792825122e-21	6.959653523146432e-21	2	3	3
ENSG00000278769	AC090510.3	2.4337160751610387	NA	0.01494471261529412	0.015974615725616516	0.018140160702599415	0.0004728634906515505	0.0009339094784272072	11	12	12
ENSG00000180776	ZDHHC20	-2.4334517282009775	NA	0.01495562944754556	0.1619352454875696	0.20511072723655063	3.4145598544846144e-35	3.78270587497136e-34	20	26	26
ENSG00000101546	RBFA	-2.433350859872161	NA	0.01495979689493588	0.03442497474984042	0.06845196884144203	5.995655733832509e-12	2.2940539977575572e-11	11	16	16
ENSG00000242574	HLA-DMB	-2.431510764134154	NA	0.015036001538057911	0.012415909231567601	0.030827421461261786	4.835925411465286e-06	1.1843942428051727e-05	7	9	9
ENSG00000167670	CHAF1A	2.4313157526305247	NA	0.015044097634205517	0.20823760234647032	0.140289804645316	9.673517905826016e-24	6.840872518227231e-23	11	13	13
ENSG00000061337	LZTS1	2.4303892680915227	NA	0.015082614037779912	0.06894746647809746	0.1268925651409073	1.7779811379091763e-21	1.1322168040848298e-20	5	11	11
ENSG00000260966	AP001486.2	2.429971059010393	NA	0.015100028523473601	0.005570908941431248	0.011011194370135856	0.006556033066021754	0.011137138291154735	18	22	22
ENSG00000143067	ZNF697	-2.4293015003204346	NA	0.015127946235773997	7.458180206238279e-07	0.03721587970274322	4.867267123796585e-07	1.3005416626049804e-06	1	4	4
ENSG00000105376	ICAM5	2.427348093690715	NA	0.015209654805009465	0.004613656559884075	0.025557044927088764	3.223706587866071e-05	7.30102275162642e-05	6	10	10
ENSG00000175166	PSMD2	2.42721914753644	NA	0.015215062109223394	0.08572058444582037	0.11321132029860059	3.3840279683470817e-19	1.925437811187263e-18	29	33	33
ENSG00000133059	DSTYK	-2.426738696931065	NA	0.0152352245150888	0.02746064763184686	0.04218056903309631	8.164420963105542e-08	2.3366431090837272e-07	4	4	4
ENSG00000237298	TTN-AS1	-2.426023067870132	NA	0.015265299946906834	0.004158492736713964	0.012423077762877233	0.0038688802675309764	0.006798588759902522	9	11	11
ENSG00000137819	PAQR5	-2.425584477774384	NA	0.015283758206940506	0.09952814214057908	0.11463499765889677	1.9666441591194665e-19	1.1313646657074716e-18	12	12	12
ENSG00000184897	H1FX	2.425425699202809	NA	0.015290445316890887	0.005890330802834849	0.021027933062844596	0.00016561162337864143	0.00034681569536211033	7	8	8
ENSG00000124831	LRRFIP1	2.424409702927437	NA	0.015333295970182757	0.02854616040489684	0.08780174666420885	4.796788530568441e-15	2.1959457157159156e-14	19	26	26
ENSG00000005884	ITGA3	-2.420408501555961	NA	0.015503080286373384	0.004326755866544389	0.02782369866516684	1.4248065800562901e-05	3.3430028788323054e-05	14	19	19
ENSG00000154127	UBASH3B	2.4202461531495434	NA	0.015510004061432811	0.06492141483861637	0.10321208404054405	1.4977487718766233e-17	7.871557980052778e-17	18	20	20
ENSG00000114013	CD86	2.4184187102345875	NA	0.0155881280818716	0.017625609744984377	0.050058606956166776	4.773658276295538e-09	1.5034612631807564e-08	6	10	10
ENSG00000232098	AC012313.1	-2.4178650788238487	NA	0.015611864315838027	0.11546326346048388	0.11112289968099247	7.491730657912775e-19	4.191702742334296e-18	27	32	32
ENSG00000158109	TPRG1L	-2.417826427256455	NA	0.015613522638973816	0.009444563707661585	0.013685185317346214	0.0024228577848672606	0.004365828323283456	8	10	10
ENSG00000130175	PRKCSH	2.4175872927222484	NA	0.015623786013908642	0.044567342781514654	0.05846169997744045	2.2801581851701144e-10	7.896290936486732e-10	18	22	22
ENSG00000105364	MRPL4	-2.417163195935708	NA	0.015642002351240577	0.013850683551124518	0.02622112916641946	2.537516731220665e-05	5.8052127032688357e-05	10	11	11
ENSG00000143952	VPS54	2.4165390416380603	NA	0.015668845796598933	0.0037380369990543784	0.014734896678721146	0.0016449586617749	0.0030313127112376703	2	3	3
ENSG00000153885	KCTD15	2.414770086669876	NA	0.015745144811618823	0.04979534306700745	0.09717078676785099	1.4523307767347713e-16	7.202435075252919e-16	28	34	34
ENSG00000047315	POLR2B	-2.4138251059901856	NA	0.015786037728543104	0.00903147024951351	0.011210480877471708	0.006083965443659846	0.010391825039175568	4	6	6
ENSG00000261801	LOXL1-AS1	2.4130368916501665	NA	0.015820218192009988	0.0655016925184458	0.11319113504358068	3.410149473926735e-19	1.9390137045215376e-18	26	37	37
ENSG00000167851	CD300A	-2.412818606533574	NA	0.015829695502555665	0.011285892504864496	0.058733859446868035	2.065700366594932e-10	7.173895420562269e-10	8	8	8
ENSG00000214401	KANSL1-AS1	2.4125955369366197	NA	0.015839385699663748	0.4806678398413295	0.6552891261823591	1.2325283858432647e-156	5.15527543629906e-154	21	27	27
ENSG00000130764	LRRC47	2.4125511129195045	NA	0.01584131611247691	0.07362527302779212	0.09946937826748582	6.12852319448994e-17	3.114016126290607e-16	17	24	24
ENSG00000243176	AC092944.1	-2.4123942456695295	NA	0.01584813431818266	0.028451010711354998	0.08783667286655672	4.734923895039945e-15	2.1687823150651712e-14	7	7	7
ENSG00000166262	FAM227B	-2.411731803188115	NA	0.01587695572640711	0.0467592510057356	0.016758306414776835	0.0007830538896598105	0.001503593231863855	16	20	20
ENSG00000184014	DENND5A	2.4111424705805518	NA	0.015902635018384858	0.007739062028943854	0.010795586346651868	0.00710892179933267	0.012009742876244307	9	10	10
ENSG00000137965	IFI44	2.410822112929158	NA	0.015916609443683172	0.024630462288026886	0.019493336990138527	0.0002890090189745533	0.0005877864879500254	8	11	11
ENSG00000156172	C8orf37	2.4098113426931	NA	0.015960771387432713	0.04021415017692609	0.025812776308925228	2.9398196663368464e-05	6.686335206632703e-05	27	30	30
ENSG00000272455	AL391244.2	-2.408313922466124	NA	0.01602639376571094	0.02119248718437739	0.048181180568055045	9.399496462076197e-09	2.8928924053866603e-08	12	20	20
ENSG00000153487	ING1	2.407221254932206	NA	0.01607442799033084	0.013699561132298995	0.025361036745198202	3.4597610776404016e-05	7.808823732621116e-05	18	24	24
ENSG00000163870	TPRA1	2.4065093661494608	NA	0.01610579103041441	0.12373845872247842	0.09406935033280162	4.638165838686163e-16	2.238668898610442e-15	12	12	12
ENSG00000175445	LPL	2.405174942737891	NA	0.016164725452911522	0.018655214514336767	0.12364148801307495	6.230922199983019e-21	3.85894130760234e-20	9	11	11
ENSG00000198771	RCSD1	2.4050271118928954	NA	0.016171266006816332	0.0171739824000029	0.12263811562284906	9.167766481514564e-21	5.637075202276559e-20	6	6	6
ENSG00000281005	LINC00921	-2.4038751538977405	NA	0.016222312388516884	0.06332634531116246	0.010135911261747357	0.00911451682395074	0.015163450622228488	10	12	12
ENSG00000176209	SMIM19	-2.40376486711708	NA	0.01622720691432429	0.19012278014358686	0.16354223546080685	9.454128047296285e-28	7.928060727779168e-27	12	13	13
ENSG00000204397	CARD16	2.403197606402982	NA	0.016252402446771032	0.006242084822250065	0.014160240277141323	0.0020329652258131966	0.0037061040350239724	3	3	3
ENSG00000139624	CERS5	-2.4029887429741374	NA	0.01626168800988606	0.026709119830790898	0.011613771626736168	0.005231659863012121	0.009010518729616838	7	11	11
ENSG00000196923	PDLIM7	2.4017991945413555	NA	0.016314661393103256	0.005670403923930761	0.028845508383958593	9.864007096447439e-06	2.348762256275717e-05	6	9	9
ENSG00000235169	SMIM1	2.4017796153844535	NA	0.01631553456577765	0.3460210491341511	0.4066875455746934	9.130520646396837e-78	3.736976099404758e-76	31	36	36
ENSG00000111087	GLI1	2.40159354687696	NA	0.016323834722219176	0.004330668531266939	0.01096540227973484	0.006669676123232007	0.01131785828590003	9	13	13
ENSG00000168096	ANKS3	-2.4001176897516765	NA	0.01638980138015706	0.006229131314236164	0.013545689205501118	0.002551131913244824	0.004584925715807533	2	2	2
ENSG00000139428	MMAB	-2.397867724440552	NA	0.01649081917862979	0.02901914780409717	0.04503555430084792	2.9210395819393347e-08	8.666593043369835e-08	4	6	6
ENSG00000212978	AC016747.1	-2.3969032894009543	NA	0.016534287076064982	0.02273741758749688	0.1093906641459347	1.4464787368215271e-18	7.994090833951779e-18	5	7	7
ENSG00000182307	C8orf33	-2.3967884863822837	NA	0.016539468041018524	0.051110112571653266	0.02382443359544838	6.023208150640699e-05	0.00013234080278710746	14	16	16
ENSG00000127948	POR	-2.3966093926231187	NA	0.01654755324088452	0.03743399663090028	0.09030507394855009	1.8898169034732877e-15	8.862037210189611e-15	9	12	12
ENSG00000064607	SUGP2	-2.3963471804363006	NA	0.016559397089414243	0.005795155425617304	0.023254693574976774	7.39942257633092e-05	0.00016107222361195602	6	10	10
ENSG00000187860	CCDC157	2.3957092991521938	NA	0.016588240606474406	0.047992328752803695	0.06348925796953124	3.6661975551527574e-11	1.3345706192594913e-10	15	20	20
ENSG00000103253	HAGHL	-2.3952665311035344	NA	0.016608287486882548	0.04992655341850901	0.1805342420907823	9.495244871537449e-31	8.94692056604372e-30	7	12	12
ENSG00000172667	ZMAT3	2.394429372103534	NA	0.01664624906122451	0.018124235789798354	0.12550216228228753	3.0414286960518747e-21	1.9175537025218236e-20	7	8	8
ENSG00000137103	TMEM8B	-2.3931812698935016	NA	0.01670298662215043	0.1684296991861295	0.02123801599246039	0.00015347370267594128	0.0003227370358295177	10	11	11
ENSG00000072310	SREBF1	2.3928871228015964	NA	0.016716382972217215	0.12209253401741296	0.1595252024061789	4.741024498709426e-27	3.842335970149714e-26	5	6	6
ENSG00000253230	LINC00599	-2.392836072370994	NA	0.016718708923978	0.007917330397574845	0.010186048851896857	0.008943578213485265	0.014903646174624313	7	8	8
ENSG00000236213	AC006369.1	2.3919832789824906	NA	0.016757605804806234	0.07153414517371122	0.13061672923186124	4.204792385541066e-22	2.7585303986091714e-21	13	16	16
ENSG00000234444	ZNF736	2.3912667443454243	NA	0.01679034916627366	0.15408670231589483	0.17508410333591526	8.822555041466777e-30	7.963052442427039e-29	27	42	42
ENSG00000011007	ELOA	-2.391157011959046	NA	0.01679536854455205	0.11171404590306767	0.1395909677201736	1.2720666273348097e-23	8.947773007450636e-23	5	5	5
ENSG00000256269	HMBS	-2.3903777222726195	NA	0.016831052719480908	0.18413523468612492	0.032002727008001254	3.1694190824926903e-06	7.897757606170757e-06	11	16	16
ENSG00000242220	TCP10L	2.390224701245429	NA	0.016838067462326217	0.05889734929042868	0.03234828288643843	2.799214284605854e-06	7.013986815708034e-06	15	15	15
ENSG00000088970	KIZ	-2.3902244130169246	NA	0.016838080677629715	0.17541945346607798	0.23867176563774548	1.7517485324133592e-41	2.4167928867543603e-40	12	12	12
ENSG00000116329	OPRD1	-2.389134645462036	NA	0.01688811175973035	1.54575078854179e-05	0.08409174590929047	1.9001019691800315e-14	8.393830156998547e-14	1	3	3
ENSG00000182957	SPATA13	-2.3890654153746125	NA	0.016891294506945924	0.03188787337627593	0.11988706262119123	2.6375169300287124e-20	1.587044836247803e-19	13	17	17
ENSG00000183682	BMP8A	-2.3881993822108827	NA	0.016931153562851884	0.04038647890149288	0.06828994841232569	6.3614676343661404e-12	2.4286021474119533e-11	28	37	37
ENSG00000150995	ITPR1	-2.388067615516842	NA	0.016937225336345306	0.013330555900607726	0.02927545797876082	8.450390944946348e-06	2.0250943867367932e-05	12	14	14
ENSG00000172244	C5orf34	2.3867946138799785	NA	0.01699598338754729	0.02678525072942778	0.09918911701503122	6.809068955337526e-17	3.449593013739534e-16	6	11	11
ENSG00000103249	CLCN7	2.385952167097453	NA	0.017034966568709415	0.2630888647384502	0.41491535286901193	8.522102820302022e-80	3.8358409780934217e-78	12	14	14
ENSG00000130723	PRRC2B	2.385937901065082	NA	0.017035627386686257	0.0040737490748257235	0.06480877934481773	2.2668100988520875e-11	8.377915169227252e-11	6	8	8
ENSG00000178773	CPNE7	2.385372208437172	NA	0.01706184901452435	0.017990959099350116	0.01527385249546261	0.0013492002393945466	0.0025176751801280826	7	8	8
ENSG00000255507	UVRAG-DT	2.3846077429672516	NA	0.017097340649239377	0.005597779793126954	0.048435539511666945	8.57540376283953e-09	2.6502000203448388e-08	5	6	6
ENSG00000215788	TNFRSF25	2.384438552432953	NA	0.017105204361822394	0.02945440470613112	0.03692409005333599	5.405458176283919e-07	1.4378501980005108e-06	8	8	8
ENSG00000143515	ATP8B2	-2.384392457230932	NA	0.017107347344996464	0.06224749139644061	0.05895287576539895	1.9078330319206778e-10	6.647181768469668e-10	15	17	17
ENSG00000148803	FUOM	2.383983320873248	NA	0.017126378573363934	0.03643777781227173	0.054646729560122155	9.088183498609143e-10	3.0151530047910272e-09	24	35	35
ENSG00000233930	KRTAP5-AS1	-2.3831133683005508	NA	0.017166906696660295	0.10493644495800454	0.12884112332707706	8.367671925476002e-22	5.410905197963347e-21	15	17	17
ENSG00000013364	MVP	-2.3817871801002415	NA	0.017228851172141253	0.011000898017184138	0.041845148689205004	9.21171904031164e-08	2.621502984107274e-07	7	10	10
ENSG00000104880	ARHGEF18	2.381615181071266	NA	0.01723689936219108	0.03499150841021005	0.06488974254682407	2.2008826116231537e-11	8.144785478361128e-11	5	7	7
ENSG00000283994	AC092652.3	-2.3807340280268416	NA	0.017278182076694192	0.00826989414760988	0.012033475882073732	0.004472994622091456	0.007797843323599306	3	4	4
ENSG00000137075	RNF38	-2.3802787026562466	NA	0.017299548392913918	0.015774051040630937	0.036985301899753374	5.287832472432295e-07	1.4080906687848048e-06	7	8	8
ENSG00000176912	TYMSOS	-2.3796984347684105	NA	0.017326811265326408	0.013892605305222657	0.01857483257210887	0.00040362931838238173	0.0008050522424912147	9	11	11
ENSG00000138050	THUMPD2	2.3790446007018806	NA	0.017357575657380685	0.02561621914394208	0.05821980928204287	2.4893451137019963e-10	8.60334126458596e-10	7	8	8
ENSG00000163389	POGLUT1	2.3787545068451337	NA	0.017371240572868585	0.21654264438260024	0.22473450039590534	7.72323368576973e-39	9.717221898552097e-38	14	15	15
ENSG00000083720	OXCT1	2.3770904948205014	NA	0.017449806516787816	0.014239979246795794	0.01062457274284353	0.007581097344066448	0.012754658918217945	3	6	6
ENSG00000181885	CLDN7	2.376239667105815	NA	0.017490098398071776	0.020505123877683832	0.03762674883100407	4.199012029962848e-07	1.1293735461391606e-06	10	15	15
ENSG00000257017	HP	2.3754734138037885	NA	0.01752645494904719	0.054029426113615255	0.07738135174553401	2.265076728038451e-13	9.40300189037313e-13	8	9	9
ENSG00000261596	AC005632.3	-2.3751828275276967	NA	0.01754025976270581	0.13868246644036233	0.1981498817376048	6.389040821000753e-34	6.730077459419036e-33	4	4	4
ENSG00000170627	GTSF1	2.375159978866577	NA	0.017541345632773653	0.0044858933648427865	0.029134651117753933	8.889464050276103e-06	2.126453047819569e-05	1	3	3
ENSG00000136122	BORA	-2.3748108359019535	NA	0.017557945792333562	0.01571396195937045	0.016341140590132284	0.0009121857815676882	0.0017363829468425224	9	15	15
ENSG00000036054	TBC1D23	2.372343071383738	NA	0.01767566992306359	0.006719940729481025	0.01243390933513329	0.0038533225512323186	0.006773332147507485	6	8	8
ENSG00000275023	MLLT6	2.370046704713104	NA	0.017785838367646616	0.00728446850231291	0.05096723167072572	3.4382487761079727e-09	1.0937215407433802e-08	9	13	13
ENSG00000269480	AC020913.2	2.3685075732807572	NA	0.017860014731529227	0.006507756697458228	0.013429076470322302	0.0026636269893782773	0.004773097099357166	3	3	3
ENSG00000168806	LCMT2	2.3680487417332694	NA	0.017882179878875668	0.017565199392851765	0.0487960751986253	7.529419065328072e-09	2.3387431181182956e-08	11	15	15
ENSG00000213988	ZNF90	2.367811135211948	NA	0.01789366759837523	0.07457990875775682	0.1155675260389225	1.3776782187523078e-19	8.003321061444216e-19	20	23	23
ENSG00000136718	IMP4	-2.3675836157144454	NA	0.017904673692870854	0.030220386793741876	0.053375270270902025	1.4397875884289477e-09	4.712007128619852e-09	5	5	5
ENSG00000172346	CSDC2	-2.3666114217438934	NA	0.017951769729043165	0.005588231344762452	0.013398472463641658	0.002693973715305282	0.004825507518545764	2	2	2
ENSG00000171115	GIMAP8	-2.3665882486272225	NA	0.01795289362827955	0.08749100948804998	0.03162563431773886	3.629526840125967e-06	8.995917875606331e-06	14	17	17
ENSG00000232934	AL157786.1	2.365953374396929	NA	0.01798370909914317	0.12270473295777531	0.1507950694055264	1.5374329701489963e-25	1.1744070380884248e-24	31	37	37
ENSG00000198000	NOL8	-2.365236424493384	NA	0.018018564046907326	0.020525285530021052	0.049263728500919535	6.360169320339124e-09	1.986351186933084e-08	5	8	8
ENSG00000059377	TBXAS1	-2.3641166950628656	NA	0.018073118733716306	0.06400987823859408	0.09542622038342069	2.7919531847215065e-16	1.3652467968288884e-15	28	29	29
ENSG00000137462	TLR2	2.364054155571221	NA	0.018076170000741673	0.02032934851201653	0.026800535522098896	2.059476236612919e-05	4.74959090662654e-05	13	14	14
ENSG00000213199	ASIC3	2.3639763671454004	NA	0.018079965884363947	0.010882633517039775	0.026779346801766246	2.0752541591420773e-05	4.784691257747712e-05	17	24	24
ENSG00000138380	CARF	2.363873787644713	NA	0.0180849725786692	0.030112346565790257	0.020405892990232592	0.00020750777562302593	0.00042967288627858874	8	10	10
ENSG00000105355	PLIN3	-2.362783095949884	NA	0.01813828213290723	0.014006415999242372	0.013307602980545416	0.00278615843284852	0.004981216739461975	12	12	12
ENSG00000157693	TMEM268	-2.3626759594773548	NA	0.018143526039245253	0.006077714658235611	0.03550601343017781	8.998533473981082e-07	2.3513004806536887e-06	10	12	12
ENSG00000109519	GRPEL1	2.3616117327770323	NA	0.018195687858741868	0.015852155573050492	0.017667966211404984	0.0005616981580061283	0.0010976027474529505	8	10	10
ENSG00000171488	LRRC8C	-2.361366148506768	NA	0.01820774351318824	0.02831596722493973	0.05292074228182104	1.6970510824703595e-09	5.521291787760235e-09	4	4	4
ENSG00000138744	NAAA	-2.361038707881636	NA	0.01822382834904134	0.5683836343764196	0.5880762254639871	8.975327698913055e-131	1.6550311258995698e-128	42	50	50
ENSG00000122378	PRXL2A	2.3609537235484206	NA	0.018228005059678393	0.08932224783716174	0.10346424906692443	1.3618534366885071e-17	7.181557375698404e-17	14	15	15
ENSG00000152784	PRDM8	-2.3595692952550817	NA	0.018296163456730078	0.022072466659869172	0.014356780619860674	0.001890817429389555	0.0034616876370878063	15	18	18
ENSG00000116161	CACYBP	-2.3586785052076413	NA	0.018340136850883412	0.02717273987068192	0.051646653963164965	2.6898413700025436e-09	8.63336882915471e-09	3	3	3
ENSG00000132950	ZMYM5	2.3584981386494546	NA	0.018349051807918522	0.016948569961645784	0.034870963084572354	1.1305443564701848e-06	2.9313131492451165e-06	11	13	13
ENSG00000163933	RFT1	2.3575157089157583	NA	0.018397676882111705	0.1929723465241558	0.052228938116020536	2.179345833925361e-09	7.0343688511172625e-09	7	9	9
ENSG00000167107	ACSF2	-2.3573602346067766	NA	0.018405382365925708	0.04057330199811989	0.07012851880624216	3.247077772719022e-12	1.2618204560244393e-11	36	47	47
ENSG00000256751	PLBD1-AS1	2.3567744048537915	NA	0.018434442136438037	0.04327255475540357	0.049681139980566766	5.470603696777379e-09	1.7163443614349663e-08	8	9	9
ENSG00000232931	LINC00342	-2.35663856503072	NA	0.018441186130517886	0.01936962710461862	0.023272642497882568	7.351593618859063e-05	0.00016007171022068824	10	13	13
ENSG00000131389	SLC6A6	2.3563881526055086	NA	0.018453623931646703	0.001021619920093236	0.05835111706301371	2.373519300889884e-10	8.212970639822562e-10	13	17	17
ENSG00000261587	TMEM249	-2.35615188039961	NA	0.018465366129620176	0.046491001843496194	0.02155315318451649	0.00013691980632559174	0.0002891316043193662	11	13	13
ENSG00000269243	AC008894.2	-2.3559421848805933	NA	0.018475793002609858	0.027069433953762705	0.03614129401752964	7.161721656217914e-07	1.8871598752686078e-06	7	11	11
ENSG00000278259	MYO19	-2.355794165656328	NA	0.0184831561934798	0.012365745603549418	0.1126218346082992	4.235755748978293e-19	2.3973259187864273e-18	8	15	15
ENSG00000170382	LRRN2	2.355456829071045	NA	0.018499946540318113	0.00563329555314245	0.011682729470785531	0.005098570589399901	0.008802515558000493	1	1	1
ENSG00000183060	LYSMD4	2.3553377820789585	NA	0.01850587508474179	0.312878291754878	0.2993208641040358	1.4230640326901455e-53	2.9087157445295955e-52	19	24	24
ENSG00000183688	RFLNB	-2.3547946958327275	NA	0.01853294189729688	0.06403523760457085	0.16692579781866346	2.4171389928601035e-28	2.0632910198386217e-27	30	38	38
ENSG00000235978	AC018816.1	2.354559796243911	NA	0.018544659759158602	0.011438429119310246	0.03782301758443382	3.912979725396452e-07	1.0554213480783855e-06	2	2	2
ENSG00000240053	LY6G5B	2.353516552795778	NA	0.018596779867396555	0.09492946644476885	0.21966618077971467	6.884907679066613e-38	8.367773337229862e-37	20	24	24
ENSG00000091140	DLD	2.3531549217949888	NA	0.018614876728128085	0.01608604547625809	0.021048770638242686	0.00016436582152033223	0.000344417091062094	4	4	4
ENSG00000158805	ZNF276	-2.3522744136953064	NA	0.018659003857279047	0.02444523365396512	0.015633846167699795	0.0011821479009231385	0.0022226350567844427	6	8	8
ENSG00000149575	SCN2B	-2.351804651557664	NA	0.018682583651871598	0.010981853785564124	0.01625776265977548	0.0009404650329561547	0.001788625357676067	2	3	3
ENSG00000225234	TRAPPC12-AS1	-2.3516068038029747	NA	0.018692522454556302	0.18584750817238344	0.19703602179651253	1.0185885336523228e-33	1.0657580697744774e-32	11	14	14
ENSG00000181090	EHMT1	-2.3514026817849953	NA	0.018702781289908977	0.038050298749054356	0.33647658359059485	1.6773811777491017e-61	4.319130603186088e-60	7	10	10
ENSG00000255221	CARD17	2.351269259285268	NA	0.01870948954593454	0.043662978116674474	0.0700288543519549	3.367718004459069e-12	1.3069245543894223e-11	5	5	5
ENSG00000143183	TMCO1	2.3511543737177827	NA	0.01871526748302625	0.02091423566830296	0.03063337101154612	5.185390915252582e-06	1.2663666876341005e-05	25	30	30
ENSG00000269696	AC005498.3	-2.3509157076461085	NA	0.01872727569998655	0.1349600203856873	0.054943259175085704	8.163052578945794e-10	2.7145276066771655e-09	15	16	16
ENSG00000124780	KCNK17	2.3502097103397737	NA	0.01876283663267819	0.05882653214489201	0.1566783125715236	1.4798408115444717e-26	1.1765317606479437e-25	21	26	26
ENSG00000182578	CSF1R	-2.3474392168657796	NA	0.01890295711553216	0.01785611443436386	0.021891914513690807	0.00012111778279370708	0.0002573152697137367	14	15	15
ENSG00000164142	FAM160A1	2.346951588364975	NA	0.01892771389600763	0.16804952503979484	0.20169069812716794	1.4444243035533542e-34	1.5549549517662568e-33	10	11	11
ENSG00000177239	MAN1B1	-2.346876459662105	NA	0.018931530681642116	0.21028217141730957	0.27366430661453683	2.4488581034514968e-48	4.259175214613561e-47	9	16	16
ENSG00000143458	GABPB2	-2.3467562416194347	NA	0.01893763955445913	0.04834936057031797	0.07268109210213003	1.2743617154252608e-12	5.071717117156602e-12	5	7	7
ENSG00000130332	LSM7	-2.3445974308989617	NA	0.019047633174910126	0.06594147302779588	0.22265792755413838	1.8958411265617652e-38	2.3593453903779183e-37	24	33	33
ENSG00000225138	SLC9A3-AS1	2.3436162091362447	NA	0.019097811789295916	0.48633246354256515	0.5738788686244399	7.473861563668632e-126	1.1978434762182559e-123	13	14	14
ENSG00000144362	PHOSPHO2	2.343239305358642	NA	0.01911711693679739	0.10900892348676464	0.037220848492949044	4.858582229112131e-07	1.2984233543251352e-06	12	14	14
ENSG00000263293	AC068234.2	-2.3432027056538045	NA	0.01911899249529997	0.008379360143811496	0.014096951929229244	0.0020810015836230378	0.0037852244545557357	11	15	15
ENSG00000146112	PPP1R18	-2.342261825032562	NA	0.019167263344739786	0.019153277177552212	0.03978611569160018	1.9319217062755203e-07	5.347945979163663e-07	8	13	13
ENSG00000204577	LILRB3	-2.3407633785346684	NA	0.019244359438671782	0.21880632840449077	0.4101859301000606	1.261318179747867e-78	5.421139214159442e-77	12	20	20
ENSG00000271856	LINC01215	2.3407342675351233	NA	0.01924585989940324	0.00884102711764807	0.010449893399968222	0.008096464520612379	0.013575114398121011	6	6	6
ENSG00000274104	AC020910.5	2.3400095773697447	NA	0.0192832453864802	0.0011574403989973337	0.015161860037873653	0.0014058834560114176	0.002616331566699924	4	9	9
ENSG00000088808	PPP1R13B	-2.3397811730317524	NA	0.019295041509787378	0.00014414914413597807	0.01349218990377551	0.0026021323899676533	0.004670221701261673	2	3	3
ENSG00000075568	TMEM131	2.3392679666618976	NA	0.019321569466168264	0.0054024440993218825	0.04026765230965689	1.6247357604328447e-07	4.5319768307844586e-07	3	4	4
ENSG00000115604	IL18R1	2.3385934875356984	NA	0.019356482177593313	0.03245281613208858	0.07531097458102573	4.85177449746873e-13	1.975381786730562e-12	11	14	14
ENSG00000171425	ZNF581	-2.338247945666809	NA	0.019374389626476432	0.001978055620688576	0.016456244446148113	0.0008745489148939246	0.0016703017420109047	8	10	10
ENSG00000174177	CTU2	2.3380477031131304	NA	0.019384773670822836	0.048002229675878895	0.06085927748249816	9.545217682405044e-11	3.390450249286746e-10	29	41	41
ENSG00000111254	AKAP3	2.337440010874217	NA	0.019416316747128383	0.06783524517337236	0.128030387807951	1.145185004787594e-21	7.360861187069882e-21	11	16	16
ENSG00000231613	AC099568.1	-2.335433625778666	NA	0.019520779524881838	0.21731541211963384	0.21841293916662183	1.1800467267398946e-37	1.4171303443180989e-36	7	7	7
ENSG00000134201	GSTM5	2.335393061727801	NA	0.01952289655269963	0.24796537701686133	0.3639648300583505	1.1760663523837374e-67	3.6736542581108766e-66	16	21	21
ENSG00000157326	DHRS4	-2.3344493267553412	NA	0.019572206493423255	0.1403425083278708	0.12371359075919572	6.060294704009413e-21	3.760057665667779e-20	33	47	47
ENSG00000136045	PWP1	2.3342978889024772	NA	0.019580129208103963	0.12962048181111896	0.17660067911358948	4.7514926223323995e-30	4.3643999453871624e-29	6	6	6
ENSG00000164068	RNF123	-2.3341463179270634	NA	0.019588061692182884	0.07348186055280523	0.010944774296849468	0.0067215224588235	0.01139568844749028	9	11	11
ENSG00000159164	SV2A	-2.3340022324292247	NA	0.019595605025347074	0.01676969086257079	0.011839227161737916	0.004809147793849131	0.008338935845977629	6	9	9
ENSG00000135211	TMEM60	-2.333331302658758	NA	0.01963076375378999	0.04506072866103595	0.12373638571183006	6.007327209152917e-21	3.728543406071783e-20	7	10	10
ENSG00000113318	MSH3	-2.333128918704025	NA	0.019641380089711533	0.2917677434913007	0.4510992440033906	4.4916603713673595e-89	2.6653108549681263e-87	36	43	43
ENSG00000180376	CCDC66	-2.331426490234501	NA	0.01973088205291467	0.22419345318263292	0.23171336526964914	3.7116354529880475e-40	4.866271894747097e-39	20	21	21
ENSG00000172954	LCLAT1	2.3312925080437634	NA	0.019737941007605352	0.11162045168674767	0.20290539148200715	8.660229259778626e-35	9.411550796954604e-34	19	25	25
ENSG00000270820	AC016727.1	2.3300025141821825	NA	0.019806018236719743	0.10906801654494537	0.07710773069724623	2.5051695798686354e-13	1.0377090126851987e-12	15	17	17
ENSG00000171798	KNDC1	2.3296207336044024	NA	0.019826205333210094	0.1753169505739428	0.220431185390804	4.953116975827355e-38	6.054241127474221e-37	23	30	30
ENSG00000143198	MGST3	2.3288067010076454	NA	0.019869308260331425	0.23436544876567397	0.2876422815546706	3.627012105487369e-51	6.941923057701215e-50	12	15	15
ENSG00000271797	AC008494.3	-2.328797340393067	NA	0.01986980437914869	0.0006487011782243892	0.01121230086877628	0.006079817567819397	0.010385774626012036	1	1	1
ENSG00000170921	TANC2	2.328700958411611	NA	0.019874913317473646	0.06244055659055629	0.07124369899302789	2.158406607324292e-12	8.46432995861063e-12	12	14	14
ENSG00000146587	RBAK	2.328235099412701	NA	0.01989962336682946	0.010595731372284112	0.09463487655386148	3.754092318915876e-16	1.8237656990676587e-15	4	7	7
ENSG00000243772	KIR2DL3	-2.3280128899650925	NA	0.019911419224015733	0.00442677451115961	0.1159171034919764	1.205488283496694e-19	7.022051145952719e-19	12	24	24
ENSG00000081014	AP4E1	2.327632662495783	NA	0.01993161753350548	0.0762980798941631	0.11824828857444195	4.942578315583258e-20	2.938983201592832e-19	3	3	3
ENSG00000101460	MAP1LC3A	-2.3264180859745838	NA	0.019996257708754437	0.16995120934007774	0.19686960192315897	1.0920435963166447e-33	1.1419180264167158e-32	6	7	7
ENSG00000180881	CAPS2	2.326328071591496	NA	0.020001055579705485	0.03830247670239126	0.06143138601237427	7.752681641976008e-11	2.7744310826011386e-10	4	7	7
ENSG00000170234	PWWP2A	2.3254952501789665	NA	0.020045493602674613	0.01229288924322958	0.023821399241149267	6.0298109956124105e-05	0.00013246890694819014	14	17	17
ENSG00000148158	SNX30	-2.3251901274020508	NA	0.020061796023230823	0.005592236601025061	0.02291619850574861	8.362217307734977e-05	0.00018111096818684909	19	25	25
ENSG00000244675	AC108676.1	-2.3237409219269893	NA	0.020139383790927695	0.04745462427235748	0.05010030240692294	4.7023297482472305e-09	1.4820851470812674e-08	24	33	33
ENSG00000182022	CHST15	2.3230088220940424	NA	0.020178678513968852	0.0878915569889506	0.13891459720934293	1.657776108730324e-23	1.161798221847827e-22	13	14	14
ENSG00000185482	STAC3	2.321235418319702	NA	0.020274141602723735	0.00724123582796104	0.02091923450364043	0.0001722657383378429	0.00036000306443525077	1	1	1
ENSG00000213203	GIMAP1	2.320429280941717	NA	0.020317666431020412	0.05561885822577789	0.10965044100600185	1.3106718842774333e-18	7.262265636017352e-18	3	3	3
ENSG00000133069	TMCC2	-2.3199776551597244	NA	0.020342086139699414	0.02280576376773433	0.019869974693668177	0.00025205791967745445	0.0005164943559025769	9	9	9
ENSG00000100889	PCK2	-2.3187749633738948	NA	0.02040724140756737	0.018359865799877074	0.039785417933470055	1.9324065113473706e-07	5.348424671255012e-07	11	15	15
ENSG00000231305	AC112484.1	-2.3187374811392436	NA	0.020409274911777124	0.08496264781872338	0.12521592431178785	3.3965124176534226e-21	2.1343639226947066e-20	6	8	8
ENSG00000185591	SP1	-2.3183404018527325	NA	0.02043082830450586	0.11104687862289092	0.05522781616796018	7.363810058283993e-10	2.4578041784646204e-09	4	4	4
ENSG00000240350	AC017002.3	2.317757178910485	NA	0.020462521535682197	0.0019003057207635256	0.0487815094181827	7.569095920677158e-09	2.3506415418995398e-08	3	4	4
ENSG00000139746	RBM26	2.3163001895280035	NA	0.02054188400603563	0.024627700952147315	0.0381903970796057	3.4288893568366043e-07	9.293823862871966e-07	17	22	22
ENSG00000129465	RIPK3	-2.3158934754117126	NA	0.02056408566313935	0.0037684669813929893	0.012142689125775822	0.00429457907635554	0.007502825650002154	5	8	8
ENSG00000172379	ARNT2	2.315777936549978	NA	0.020570396498659386	0.004676674197356965	0.01345440981638106	0.002638768589679873	0.004731518459266013	5	8	8
ENSG00000165115	KIF27	-2.3144905333010923	NA	0.020640829939955984	0.04437296651379697	0.06191947572788533	6.491654409412433e-11	2.3284957428783476e-10	17	21	21
ENSG00000124302	CHST8	-2.312546604657303	NA	0.020747580140059948	0.04127209795846474	0.07392509667424975	8.072779435433915e-13	3.251293906487934e-12	10	12	12
ENSG00000135424	ITGA7	-2.3123893600848913	NA	0.020756236176625607	0.290270173185092	0.36827946912762094	1.2037682446127484e-68	3.865809293420229e-67	14	16	16
ENSG00000108405	P2RX1	2.312279568780508	NA	0.020762281860708373	0.6157524202322993	0.654421893257528	2.8546743928886564e-156	1.1384839805499434e-153	18	26	26
ENSG00000117533	VAMP4	-2.311219412035074	NA	0.020820738662281926	0.01694009842487471	0.15524859125147206	2.617447226404111e-26	2.0609092050323275e-25	6	7	7
ENSG00000261373	VPS9D1-AS1	-2.3110684481598467	NA	0.020829074433919854	0.09294584466681695	0.22607547413653856	4.3192347628247053e-39	5.474542272555866e-38	23	27	27
ENSG00000273230	AC102953.2	2.3108016284491226	NA	0.020843814531018842	0.01883920522194998	0.07996113116636837	8.750828938315837e-14	3.72007846958796e-13	10	12	12
ENSG00000262468	LINC01569	2.3105207467780517	NA	0.020859341284714488	0.07890659982500105	0.08409341678430661	1.898926324883825e-14	8.390798130747928e-14	21	26	26
ENSG00000185650	ZFP36L1	-2.3096888839034238	NA	0.020905384676730438	0.009269107141809351	0.03298590371269484	2.225903905198703e-06	5.623456993260542e-06	11	14	14
ENSG00000168395	ING5	-2.308716465321279	NA	0.020959320057288212	0.05272531950161798	0.08602877186143615	9.266100935584477e-15	4.175101548721445e-14	7	8	8
ENSG00000188641	DPYD	2.30850280120737	NA	0.020971187214150866	0.018382265578756385	0.10852619784719653	2.007790788028688e-18	1.103223461195257e-17	34	43	43
ENSG00000134899	ERCC5	2.308307145623212	NA	0.020982059291413946	0.006107391831215653	0.01630210516152913	0.0009253170737252344	0.0017604018745633508	5	6	6
ENSG00000112514	CUTA	2.308139555924349	NA	0.020991375724668297	0.04634274670847925	0.08758401115628313	5.201061809838846e-15	2.3778461470788156e-14	18	22	22
ENSG00000177951	BET1L	-2.3073579811312834	NA	0.021034871656730687	0.08874598954011266	0.2838619975280173	2.138553339558653e-50	3.973353328287253e-49	17	22	22
ENSG00000103266	STUB1	-2.30675740146388	NA	0.02106834824771549	0.010939489537760994	0.03403466017632903	1.5269118430088094e-06	3.911713653384833e-06	8	10	10
ENSG00000067606	PRKCZ	-2.3057254792911137	NA	0.021125976479197842	0.029199720880453778	0.06652867035239998	1.2104596584203125e-11	4.5512327740078797e-11	9	11	11
ENSG00000270972	AC136475.9	2.305476956770514	NA	0.021139875850898944	0.4488000161655542	0.4985710683248889	3.234536153650945e-102	2.8890135676541693e-100	42	54	54
ENSG00000066230	SLC9A3	2.304672776211717	NA	0.021184906687509608	0.35436870073974147	0.2482250004489052	2.5314924005293046e-43	3.707306846855426e-42	35	41	41
ENSG00000100197	CYP2D6	2.304171056342979	NA	0.021213043265620755	0.23445005674616512	0.4796138714940058	7.962153621206609e-97	5.962575216160355e-95	27	34	34
ENSG00000165097	KDM1B	2.3040552724510692	NA	0.02121954107671446	0.05224897894986631	0.09895301753749251	7.44052988554675e-17	3.762832409532328e-16	8	9	9
ENSG00000261159	AC112484.3	-2.303981726581918	NA	0.02122366938334849	0.060151750027854396	0.1668380164048598	2.5043643569125387e-28	2.136683798840454e-27	13	17	17
ENSG00000173548	SNX33	2.303033677017728	NA	0.02127694835505716	0.0005537465919538204	0.022897534856232204	8.418818477522603e-05	0.00018222178224288162	3	6	6
ENSG00000250067	YJEFN3	-2.3026956577158404	NA	0.02129597268778639	0.10747219482505682	0.08626449991480077	8.489952478758159e-15	3.8374853731740555e-14	10	12	12
ENSG00000186432	KPNA4	2.302588798147824	NA	0.02130199001729981	0.01814780477156027	0.015186932779798322	0.0013929878826469937	0.00259374041254216	6	7	7
ENSG00000228526	MIR34AHG	2.3023288863766163	NA	0.02131663199416546	0.032198158316756945	0.044524955389860246	3.5108035563811646e-08	1.0351920596351547e-07	8	9	9
ENSG00000269560	AC010422.4	-2.302063258203027	NA	0.021331605056909134	0.2670890572315345	0.3185823134330219	1.2487602259251615e-57	2.9096452601074177e-56	8	9	9
ENSG00000070019	GUCY2C	2.3004809336283656	NA	0.02142098825827786	0.03123655742039636	0.051595443684250154	2.7400826283971757e-09	8.7847592062784e-09	9	13	13
ENSG00000198648	STK39	2.3002109202051066	NA	0.02143627345219751	0.033006897568726073	0.021568068653208546	0.00013618234266348406	0.0002876805856536201	20	24	24
ENSG00000102763	VWA8	2.300069532371675	NA	0.021444281066099174	0.05452561969986054	0.09663375769249918	1.7761969908273314e-16	8.767991420753572e-16	5	6	6
ENSG00000102908	NFAT5	-2.2995556484524076	NA	0.021473407237212853	0.0045221319172326635	0.02642111611783006	2.3611063624571992e-05	5.415355491477666e-05	6	8	8
ENSG00000236810	ELOA-AS1	-2.298253579690665	NA	0.02154736080038456	0.013720531022345567	0.04226057385223822	7.932725273807097e-08	2.2732000395345362e-07	3	3	3
ENSG00000242265	PEG10	2.298039518711225	NA	0.021559540015257034	0.01761457471840764	0.04587619836281469	2.1577719637799063e-08	6.472561029711669e-08	7	8	8
ENSG00000130787	HIP1R	-2.296673635107401	NA	0.021637394553100705	0.015469811897790918	0.041100442173647805	1.2041899678550267e-07	3.396489105056884e-07	2	4	4
ENSG00000268555	AC123912.4	2.2959400423243337	NA	0.021679309826367003	0.5594806643736888	0.5843549969545903	1.815211973008426e-129	3.2426114713668226e-127	28	32	32
ENSG00000145868	FBXO38	-2.2924058809456564	NA	0.021882232988056857	0.10135959626119138	0.16320377575613942	1.0832920416014145e-27	9.053301764825856e-27	19	23	23
ENSG00000005194	CIAPIN1	-2.2923541737692243	NA	0.021885214117194303	0.006766651780446787	0.01960325955033689	0.000277694824511214	0.0005659839013005478	5	11	11
ENSG00000143569	UBAP2L	2.290597980516494	NA	0.02198667584977846	0.00955939356418295	0.021136718392709582	0.00015921059317120157	0.000334350044366022	4	6	6
ENSG00000169203	RP11-231C14.4	-2.28970881775015	NA	0.022038201914947094	0.11044536063165795	0.07526210617255434	4.939717583736086e-13	2.009279336894927e-12	16	18	18
ENSG00000186566	GPATCH8	2.28932412787072	NA	0.022060526830309395	0.0034627214591191943	0.01477876908717432	0.0016186075907173624	0.002984998556104102	4	4	4
ENSG00000176046	NUPR1	2.288681488292735	NA	0.02209786536249042	0.056470678121346714	0.04509405150982368	2.8601323055441075e-08	8.497645340917516e-08	29	39	39
ENSG00000214772	AC010168.1	2.288464987173135	NA	0.022110456845605902	0.012774690196735324	0.034968210624906966	1.0917160960221523e-06	2.8344949781504753e-06	9	12	12
ENSG00000214274	ANG	-2.2882017302099333	NA	0.02212577600787911	0.02701915015124691	0.08025674872426503	7.846221803767276e-14	3.3454713503929645e-13	7	9	9
ENSG00000007866	TEAD3	-2.2872132546224937	NA	0.02218337873889334	0.017025212796117413	0.02270854878007204	9.01406385677368e-05	0.0001943207807414354	4	4	4
ENSG00000119121	TRPM6	-2.2863134657669755	NA	0.022235926662723775	0.01503799068984433	0.2185241697346314	1.1249816106816702e-37	1.3538462906371903e-36	11	17	17
ENSG00000110237	ARHGEF17	2.284042504298753	NA	0.02236903307732089	0.17342757666756364	0.2536953218899372	2.1844665970641163e-44	3.33583416500913e-43	7	9	9
ENSG00000228201	AL022341.1	-2.2831239994620947	NA	0.022423065253908542	0.010265800349172556	0.011354646595899735	0.005764156838512845	0.009874091062197263	7	7	7
ENSG00000132640	BTBD3	2.283088829331151	NA	0.022425136433648223	0.036273929701464445	0.051181894092730065	3.1816921124386824e-09	1.0151225681155529e-08	13	15	15
ENSG00000105227	PRX	2.281682193517446	NA	0.022508110106899393	0.07712931580917136	0.1160998877971447	1.1241805844470408e-19	6.555108072996362e-19	14	18	18
ENSG00000182903	ZNF721	-2.2814566228048183	NA	0.022521440716510705	0.03618193327829755	0.061307371501604736	8.110292058920111e-11	2.897570802467104e-10	14	18	18
ENSG00000089006	SNX5	-2.2808579321011067	NA	0.022556854976311144	0.012861166319227057	0.0748119338101992	5.828463473269724e-13	2.363497756044041e-12	24	29	29
ENSG00000112249	ASCC3	-2.2805085540375485	NA	0.022577544040356258	0.04918403343626228	0.06390510766702054	3.150894672849401e-11	1.1523713530538363e-10	25	35	35
ENSG00000006534	ALDH3B1	2.2799354552088813	NA	0.022611516856761604	0.03205683735941436	0.02767159430773636	1.504997817489793e-05	3.520077410274476e-05	24	31	31
ENSG00000198276	UCKL1	2.2783661942951805	NA	0.022704768797326885	0.03363080072590726	0.10032379150205778	4.44487361273209e-17	2.280141716564242e-16	17	18	18
ENSG00000115956	PLEK	2.27834613973228	NA	0.02270596268142439	0.05085096125237518	0.07670085071074255	2.909924091781476e-13	1.1998626653032107e-12	23	29	29
ENSG00000246089	AC016065.1	-2.2782930306875238	NA	0.02270912462163475	0.019431056778959135	0.1135837746619182	2.936313035011114e-19	1.6757015719602526e-18	16	24	24
ENSG00000101400	SNTA1	2.277669158154522	NA	0.022746296624080505	0.025674265825691336	0.05721014573045309	3.590330189099526e-10	1.2291988902548966e-09	13	16	16
ENSG00000225313	AL513327.1	2.2775976182302715	NA	0.022750562542078877	0.002682615193297159	0.010955131441812005	0.0066954397183416016	0.01135708167456381	7	7	7
ENSG00000196526	AFAP1	2.276483568490332	NA	0.022817082964275037	0.28619040769715365	0.5674132609897001	1.1492016112467127e-123	1.7754647235378268e-121	37	48	48
ENSG00000076662	ICAM3	-2.275834039420377	NA	0.02285594457385203	0.007574442981376455	0.0996977565517424	5.624459658280242e-17	2.867237178354574e-16	11	16	16
ENSG00000137547	MRPL15	2.275761913826811	NA	0.0228602634248213	0.017116746747469033	0.022330907823484375	0.00010333046187720836	0.00022133575952188933	3	4	4
ENSG00000198064	NPIPB13	2.275661615860595	NA	0.022866270404353475	0.054260485270267445	0.04857556692353512	8.152946295656569e-09	2.5246456486857078e-08	11	13	13
ENSG00000178904	DPY19L3	-2.2751700394058854	NA	0.02289573141088292	0.14571450214948548	0.21261930839154156	1.4090608787863743e-36	1.6338056125968583e-35	10	11	11
ENSG00000087111	PIGS	2.2750778425103486	NA	0.022901260597031695	0.020432322575460078	0.021995151457767016	0.00011667626328798703	0.0002483407272093446	8	10	10
ENSG00000135972	MRPS9	-2.2748602328003793	NA	0.022914315577831783	0.14045774473704295	0.17459785823590926	1.0756355233106086e-29	9.698251098450907e-29	12	15	15
ENSG00000143457	GOLPH3L	2.2748113697298025	NA	0.02291724789101729	0.0019041213405166695	0.07180956135146298	1.7541911689006978e-12	6.928287507019361e-12	3	4	4
ENSG00000263627	PPP4R1-AS1	2.274447253737994	NA	0.022939109058601016	0.24512593240826672	0.16782762847516244	1.6789606502774715e-28	1.4425098292388957e-27	12	12	12
ENSG00000276814	AC004801.6	-2.2742925613577856	NA	0.022948402118874202	0.007240757609201401	0.023205546813661486	7.531988821033676e-05	0.00016385395952290562	11	12	12
ENSG00000134198	TSPAN2	2.2737090023789346	NA	0.022983488549115565	0.0070653279277807035	0.029178406314875456	8.750631787530496e-06	2.09382704791908e-05	18	20	20
ENSG00000179818	PCBP1-AS1	2.27357124478896	NA	0.02299177800631962	0.07301940372272317	0.15330316061826746	5.67852985831914e-26	4.40837974378972e-25	9	9	9
ENSG00000215440	NPEPL1	2.2732237162388684	NA	0.02301270180986065	0.030868624131131554	0.06310601651772509	4.2152360205082136e-11	1.528268129295885e-10	5	6	6
ENSG00000196951	SCOC-AS1	2.273036630566145	NA	0.02302397260541111	0.0113250956271604	0.018982110279365274	0.0003480343791497429	0.0006992082436784139	15	17	17
ENSG00000164258	NDUFS4	2.270498945414764	NA	0.023177327208856662	0.019317274663549402	0.01596011212511992	0.001048829415420155	0.001984156166027605	7	12	12
ENSG00000204392	LSM2	-2.2702112266935237	NA	0.02319477016475722	0.02034683956390679	0.028293761015687754	1.2030352275781469e-05	2.8448498507636022e-05	16	19	19
ENSG00000079819	EPB41L2	2.269730140180071	NA	0.023223961512382207	0.029596771975993363	0.040785584437369744	1.3485947379910774e-07	3.7875943599425135e-07	12	16	16
ENSG00000143164	DCAF6	2.26939450068791	NA	0.023244346316918643	0.0031375000408417034	0.014093500889102646	0.00208365371225519	0.003789646570311195	7	11	11
ENSG00000175322	ZNF519	2.2689863698700967	NA	0.023269154754373904	0.006584527827604317	0.01781468257254615	0.000532430355869397	0.0010433834045028326	8	12	12
ENSG00000256043	CTSO	2.267839028784199	NA	0.023339019644272884	0.06561983650725937	0.037252665885288874	4.80333498287133e-07	1.284459560599726e-06	7	11	11
ENSG00000163406	SLC15A2	-2.2677605694851115	NA	0.023343803901059355	0.003414328471256359	0.01685295208427975	0.0007564193000126312	0.0014553836616085058	4	6	6
ENSG00000248019	FAM13A-AS1	2.267013605510685	NA	0.023389394594219043	0.0012241481113316932	0.059611133315839386	1.5022355766494736e-10	5.25966474151936e-10	8	9	9
ENSG00000163660	CCNL1	-2.266947796573111	NA	0.023393414922483643	0.027991324290045867	0.09651228175850791	1.8589193815197603e-16	9.173700280196364e-16	8	9	9
ENSG00000259363	AC090825.1	2.266816493798168	NA	0.023401438121608404	0.040993685580155204	0.06356213462831796	3.5701723497722196e-11	1.3007198985817675e-10	25	29	29
ENSG00000071794	HLTF	-2.2666580101636624	NA	0.023411125376594323	0.010034338966584165	0.010033941701823373	0.009472540678309192	0.0157042343476725	20	21	21
ENSG00000115216	NRBP1	-2.2665502328664173	NA	0.023417715213260616	0.09648832994506408	0.08472807811688036	1.5010020947168795e-14	6.668571223393721e-14	13	15	15
ENSG00000213231	TCL1B	2.2665421984855603	NA	0.023418206524587055	0.08484828686266316	0.08376317731268366	2.1459804757062208e-14	9.450801021542367e-14	24	30	30
ENSG00000133246	PRAM1	-2.2663597612171844	NA	0.023429365174901382	0.0715709712080566	0.08230091161241299	3.686694952732407e-14	1.6026142394019784e-13	31	39	39
ENSG00000182272	B4GALNT4	-2.265829042065	NA	0.023461852491511878	0.04256349088858093	0.07199281945204705	1.6402224080071207e-12	6.493114975741946e-12	19	24	24
ENSG00000099889	ARVCF	-2.2647760451917702	NA	0.023526426150619856	0.0769254237412046	0.08145358635144413	5.042868631033458e-14	2.1712315880891982e-13	24	25	25
ENSG00000158863	FAM160B2	2.264536663478407	NA	0.023541127420265703	0.04104063964604175	0.06540108699307393	1.8265089798944238e-11	6.794534164036762e-11	15	21	21
ENSG00000142082	SIRT3	-2.262931978072705	NA	0.02363988276831702	0.04466427615049406	0.0552005820291892	7.436795103100611e-10	2.4802333571192603e-09	18	25	25
ENSG00000273245	AC092653.1	-2.2618451005897637	NA	0.023706975255163094	0.009790998756349046	0.08740185426181234	5.5652652099897344e-15	2.5409673345610746e-14	7	9	9
ENSG00000272894	AC004982.2	2.261084311542746	NA	0.023754036674954057	0.03059279950913453	0.0673043509609158	9.119065389921247e-12	3.45292233101699e-11	23	36	36
ENSG00000109881	CCDC34	-2.2610687525981152	NA	0.023754999976095894	0.0010736182575842555	0.015554814548807841	0.001216937256189837	0.0022855390435220146	3	3	3
ENSG00000205464	ATP6AP1L	-2.261037762917019	NA	0.023756918741597872	0.4603136477469584	0.4439241941099185	3.4648357186904965e-87	1.910561663659914e-85	10	11	11
ENSG00000254473	AL354920.1	2.2608643760048905	NA	0.023767656693436258	0.2851202114621357	0.3559866126535353	7.645442374911581e-66	2.2566556159614235e-64	7	7	7
ENSG00000087448	KLHL42	2.2608249043019524	NA	0.023770101787118508	0.011711009796658728	0.024286154503155168	5.098482008883244e-05	0.00011309515970810858	31	37	37
ENSG00000100325	ASCC2	-2.2601741829054	NA	0.02381044250043064	0.04265679561376377	0.05899598877826669	1.878205829077004e-10	6.551942994882332e-10	16	21	21
ENSG00000198160	MIER1	2.2595019794949858	NA	0.02385217731393997	0.028373582014812052	0.06527051030040307	1.915589844422953e-11	7.118190734996581e-11	4	5	5
ENSG00000257497	AC121761.1	-2.25939589822776	NA	0.023858769330916494	0.2573045604307294	0.2225758766122097	1.964224266543212e-38	2.440904488909387e-37	13	16	16
ENSG00000159377	PSMB4	-2.2584179728938825	NA	0.023919613248717275	0.006089855956779755	0.01831776001857396	0.00044323730320093904	0.0008783310044595451	5	7	7
ENSG00000110931	CAMKK2	-2.258061772628048	NA	0.023941808494782207	0.01404028628043357	0.03012431417957342	6.227032365460825e-06	1.5095756012904677e-05	15	21	21
ENSG00000270681	AC095055.1	2.257724462131145	NA	0.023962843161315847	0.028788523269784514	0.05097472770012095	3.428951048462532e-09	1.0911687053272213e-08	17	20	20
ENSG00000143162	CREG1	2.2567975972861314	NA	0.024020724953929835	0.02636652518300875	0.07278778519589989	1.2254508920269528e-12	4.886132840588285e-12	9	13	13
ENSG00000127616	SMARCA4	-2.256220647104102	NA	0.02405681611241294	0.01784264498716598	0.03286111680615435	2.3280079708490814e-06	5.87275797176977e-06	8	10	10
ENSG00000251323	LINC02728	2.2521514068883737	NA	0.024312705615553112	0.008466791419110564	0.013788012619417386	0.0023324983996311655	0.004212745134836741	8	11	11
ENSG00000168079	SCARA5	2.2520011710841437	NA	0.02432219801037972	0.010077455412574543	0.024568040070645485	4.605363482411378e-05	0.0001027014022885211	13	16	16
ENSG00000159842	ABR	-2.250961249282819	NA	0.024387991823545944	0.04659094411149178	0.0599985045563257	1.3050604167925012e-10	4.5908679153999186e-10	25	35	35
ENSG00000111452	ADGRD1	-2.250582856567358	NA	0.024411970233508728	0.0029831798526138422	0.013528707406435502	0.0025672099604158683	0.004612371253134806	3	5	5
ENSG00000237604	AP001056.1	2.2505813729472637	NA	0.02441206428939211	0.12933958163855683	0.1456437955485748	1.178797037326997e-24	8.679772603315016e-24	12	18	18
ENSG00000214851	LINC00612	-2.2483744516304043	NA	0.024552322878840835	0.029129103116278053	0.08504090662809843	1.3366598775510571e-14	5.961607344635392e-14	2	3	3
ENSG00000135441	BLOC1S1	-2.247537160154101	NA	0.024605718479734914	0.23046901752719226	0.2441482458184533	1.5538575216665452e-42	2.2077135575028654e-41	14	19	19
ENSG00000255449	AP002812.5	2.246185090668932	NA	0.024692154816077297	0.02233174269791597	0.0156463972262361	0.0011767160674215594	0.002214121553677016	8	11	11
ENSG00000262814	MRPL12	-2.24582969637661	NA	0.02471491839671687	0.04255769063516385	0.03498048082068709	1.0869126514214029e-06	2.82287824613443e-06	14	15	15
ENSG00000251301	LINC02384	-2.245731939912398	NA	0.02472118304366757	0.19780816246157984	0.35882442536108033	1.742230113951717e-66	5.25087947700492e-65	22	28	28
ENSG00000162885	B3GALNT2	2.2453831021986477	NA	0.02474354925031996	0.07253900419635811	0.16749506758875227	1.920526485175616e-28	1.646755434713832e-27	4	6	6
ENSG00000277481	PKD1L3	2.244568296895923	NA	0.024795859901493994	0.08527164079390002	0.04124490078225789	1.1432113049610306e-07	3.229275353117561e-07	21	24	24
ENSG00000234511	C5orf58	-2.24425546831202	NA	0.024815968986427482	0.019739959692465305	0.027519035553615095	1.589969710051551e-05	3.710722721512527e-05	21	27	27
ENSG00000183696	UPP1	-2.2441310215483083	NA	0.02482397253498815	0.011886171505951816	0.04247277375853229	7.349515595954405e-08	2.1118773953589493e-07	4	4	4
ENSG00000135299	ANKRD6	-2.2436887286739604	NA	0.024852435825099314	0.018236801304867364	0.013924625792857354	0.0022176995204509116	0.004017676851490881	9	14	14
ENSG00000104219	ZDHHC2	2.2431913221585424	NA	0.024884479658054133	0.0400838489857562	0.1402635133354318	9.773727706020143e-24	6.908889382957107e-23	7	8	8
ENSG00000168427	KLHL30	-2.2422169631027975	NA	0.024947353345159917	0.029978886852032063	0.04744948618852682	1.223800799493847e-08	3.735663921416871e-08	12	13	13
ENSG00000100938	GMPR2	-2.2417171819592743	NA	0.02497965669069323	0.00522758768836489	0.011368063665995147	0.005735277059443264	0.009827564577577191	7	7	7
ENSG00000157111	TMEM171	-2.241653319766923	NA	0.0249837870309217	0.03573399165955114	0.04749534488983905	1.2037297671173753e-08	3.6776700118111296e-08	10	11	11
ENSG00000259330	INAFM2	2.2413335463144812	NA	0.02500447753889875	0.058757600753359125	0.10670769507169633	3.9983837684454154e-18	2.1650863039176013e-17	11	11	11
ENSG00000247796	AC008966.1	-2.2395136722450717	NA	0.025122512730341832	0.08277325260296517	0.046128453072668246	1.970276669005859e-08	5.9288076148063654e-08	14	19	19
ENSG00000164403	SHROOM1	2.2394579197643556	NA	0.025126136381914396	0.28290339097542666	0.3509656433148637	1.0303240038033386e-64	2.9108774861982627e-63	11	13	13
ENSG00000239282	CASTOR1	2.2393756225773416	NA	0.025131486142654473	0.1221002816060336	0.22375573069483698	1.179640636737273e-38	1.4766173196647808e-37	5	7	7
ENSG00000108984	MAP2K6	-2.238593874934768	NA	0.025182353142373593	0.09486308350444954	0.07253398135908916	1.3450110095457912e-12	5.349163683372165e-12	34	40	40
ENSG00000197930	ERO1A	2.2377598173186	NA	0.02523672210496317	0.007482883133021984	0.40990803260028036	1.4767216728295238e-78	6.315286774901123e-77	2	3	3
ENSG00000184389	A3GALT2	2.236816656194405	NA	0.025298325476396287	0.1882906931572674	0.25027830412008906	1.011308111925874e-43	1.5067700096800013e-42	7	10	10
ENSG00000144909	OSBPL11	-2.2366056771457066	NA	0.025312123551076524	0.020800183701729102	0.061220411954421294	8.370824591870186e-11	2.9875394573565414e-10	6	9	9
ENSG00000228804	AC072022.1	2.23632649840758	NA	0.025330391910946645	0.02947418459056362	0.23627797866858696	5.02344608209887e-41	6.8100456017322935e-40	6	8	8
ENSG00000133275	CSNK1G2	-2.2350354003425426	NA	0.02541502477201055	0.02126144675642644	0.07659214625464568	3.0286949403748844e-13	1.2470369635651594e-12	16	29	29
ENSG00000108395	TRIM37	-2.2347956330544436	NA	0.025430768684682727	0.36826409273557376	0.44658182150651465	6.973995318715594e-88	3.973323778094808e-86	8	8	8
ENSG00000219545	UMAD1	-2.2346901070431824	NA	0.025437700545382153	0.010383792709391059	0.028143930652119616	1.2696883018818432e-05	2.9933853023057094e-05	12	19	19
ENSG00000070087	PFN2	2.2343565027000722	NA	0.025459625317734345	0.028488362681708033	0.049204882024770163	6.496692698591176e-09	2.0282501927569647e-08	12	15	15
ENSG00000197614	MFAP5	2.2342557604924345	NA	0.025466249398159505	0.008485663013018185	0.011125496544294525	0.006280892286699736	0.010705796821848104	3	3	3
ENSG00000129667	RHBDF2	-2.2341700676476344	NA	0.025471885114747468	0.06013027298778149	0.09451202201471712	3.930616576330449e-16	1.906282343537638e-15	9	13	13
ENSG00000273061	CDC37L1-DT	2.233708105249206	NA	0.02550228534738534	0.0010251898528946797	0.04631596013630051	1.841531716376796e-08	5.552114522529127e-08	13	16	16
ENSG00000013523	ANGEL1	2.2336440329025407	NA	0.02550650421653795	0.06533063641951792	0.09820524400557766	9.852219573191161e-17	4.940225539785241e-16	20	26	26
ENSG00000166801	FAM111A	2.2335681918263743	NA	0.025511498782748127	0.03344123178949369	0.011967002449240132	0.004585255433215089	0.007974903187039103	5	5	5
ENSG00000137177	KIF13A	-2.2333905317148237	NA	0.025523202024334588	0.007492010089893418	0.025726273586459954	3.0329261036928317e-05	6.893525480745974e-05	7	11	11
ENSG00000185920	PTCH1	-2.2319409837044644	NA	0.02561886371131097	0.024424424946076908	0.05331811406513131	1.4698650863086007e-09	4.805856313652277e-09	6	8	8
ENSG00000272009	AL121944.1	-2.2314709109915007	NA	0.02564995228535079	0.025020025828633743	0.010899917727138064	0.0068356864674551	0.011575509749223611	4	5	5
ENSG00000256128	LINC00944	2.2313403291524705	NA	0.02565859419237406	0.00798678720114309	0.1794702404016844	1.468881813938217e-30	1.3742419109234306e-29	10	16	16
ENSG00000204580	DDR1	-2.230994762983865	NA	0.025681475916028176	0.08005996974666063	0.19640477257066966	1.3264009751613751e-33	1.3844461547804273e-32	7	11	11
ENSG00000135905	DOCK10	2.230870529256416	NA	0.02568970638588948	0.14581911414456833	0.24785831331803865	2.9814572713469675e-43	4.347704995436152e-42	18	27	27
ENSG00000146192	FGD2	2.230250296841666	NA	0.02573083084691511	0.0623743197836691	0.1125700359171409	4.3201146517259214e-19	2.4418472696917543e-18	21	25	25
ENSG00000154188	ANGPT1	2.2297398957864116	NA	0.02576471564315275	0.0075591255250683645	0.06483867138423903	2.24224291474413e-11	8.292478702813691e-11	6	7	7
ENSG00000232956	SNHG15	-2.228369158915945	NA	0.025855907960232523	0.039829580538521966	0.0309977893901948	4.548593142521138e-06	1.1167333400299927e-05	18	21	21
ENSG00000063978	RNF4	-2.2274085311781215	NA	0.02591998277690733	0.006074569607619999	0.013290492964215181	0.0028038702817012656	0.005010793191006149	12	18	18
ENSG00000140983	RHOT2	-2.2273907302642058	NA	0.025921171409886153	0.0014388204358094083	0.015815977178069124	0.0011057465417426214	0.002086996196824149	2	2	2
ENSG00000116809	ZBTB17	-2.226819877241095	NA	0.02595931437950068	0.006662939084312978	0.010301094124461991	0.008563607842377028	0.014314973280916625	6	11	11
ENSG00000160013	PTGIR	2.226595333633314	NA	0.025974331113931153	0.01294644920329208	0.010721674298969981	0.007309204456783495	0.012322605901433362	8	9	9
ENSG00000272277	AL031963.3	2.2260575050108584	NA	0.026010329856030075	0.1982114136333294	0.12262185244821218	9.225298813073967e-21	5.670417539261844e-20	2	2	2
ENSG00000177697	CD151	-2.2245942068408042	NA	0.026108491898227025	0.3519665960077203	0.6806392543041301	1.006142358376417e-167	7.842879683544171e-165	13	19	19
ENSG00000135074	ADAM19	-2.224278010636498	NA	0.026129745228110325	0.05265268383246398	0.15878475884399218	6.376733821418924e-27	5.1388443751650906e-26	20	27	27
ENSG00000104517	UBR5	-2.2237586743104334	NA	0.02616468520342711	0.014429011863912627	0.012636134764099525	0.0035742334008206844	0.006304724191593696	8	10	10
ENSG00000143207	COP1	2.2233367756246105	NA	0.026193099477816117	0.0012458867241556784	0.010108895083865834	0.009208005242326118	0.015303321996475513	7	10	10
ENSG00000271959	AC100803.4	-2.2230215568108576	NA	0.02621434641825441	0.03951761778857322	0.03974285541909384	1.9622101693368958e-07	5.428285561212845e-07	14	18	18
ENSG00000167695	TLCD3A	2.2226626439520847	NA	0.026238556636671826	0.015532461858335298	0.015988560712732143	0.0010379494721716876	0.0019650911347176277	9	12	12
ENSG00000144026	ZNF514	-2.222562822367681	NA	0.026245293466111572	0.4861715304402705	0.3386210985144373	5.671366252601622e-62	1.4780890557122373e-60	49	65	65
ENSG00000164404	GDF9	-2.221382073751132	NA	0.02632509414670848	0.08099270542704523	0.036050826075763376	7.398400948629282e-07	1.9459383108595637e-06	10	13	13
ENSG00000109756	RAPGEF2	-2.2209207293856608	NA	0.026356330939891526	0.022942757846243327	0.04742505337086493	1.234630459110984e-08	3.766710148246622e-08	11	13	13
ENSG00000148600	CDHR1	-2.2205458558184934	NA	0.02638173653188054	0.04345970035187819	0.053959557712869186	1.1654438087365764e-09	3.837595214290236e-09	12	15	15
ENSG00000197958	RPL12	-2.220438426777356	NA	0.02638902101526119	0.031318554712044554	0.327337986433336	1.6395878759189107e-59	3.993933591496222e-58	5	9	9
ENSG00000242114	MTFP1	-2.2199802243399906	NA	0.026420110045966245	0.02150645310655877	0.04304009464240513	5.992159454708354e-08	1.7355099221211546e-07	15	19	19
ENSG00000277157	HIST1H4D	-2.2192442249632545	NA	0.026470113835537143	0.015626517840162824	0.01901626500928431	0.0003437378163587563	0.0006914674267139369	5	5	5
ENSG00000177685	CRACR2B	2.219129243520137	NA	0.026477933053305612	0.20101295069871675	0.32781017293632997	1.2958817629601734e-59	3.1656803921658137e-58	51	72	72
ENSG00000140750	ARHGAP17	-2.218819449900007	NA	0.026499010243485763	0.013031692083539654	0.0248595225196183	4.145673011175136e-05	9.299430538736744e-05	7	8	8
ENSG00000142089	IFITM3	2.2188038787579436	NA	0.026500070027767785	0.440483826991521	0.5574235476674749	2.3761659273431247e-120	3.2861991522586492e-118	44	56	56
ENSG00000153107	ANAPC1	2.2184085097925363	NA	0.026526991423983855	0.005068619380247342	0.01385952920413132	0.002271670767525228	0.004109375737583348	4	4	4
ENSG00000183255	PTTG1IP	2.2180749843816376	NA	0.026549720147967804	0.049922592213569685	0.18982392734081704	2.0559556164922984e-32	2.0715383588264647e-31	13	19	19
ENSG00000188997	KCTD21	2.217614541688633	NA	0.026581125533384875	0.0267143401975979	0.03184445645882465	3.3549634105298395e-06	8.33588344352017e-06	16	21	21
ENSG00000232859	LYRM9	-2.2168716826116346	NA	0.026631861323824235	0.04069858298807646	0.09836583613038638	9.275892808720533e-17	4.661866866813306e-16	6	9	9
ENSG00000164366	CCDC127	2.216420066207724	NA	0.02666274668644082	0.02437567497488124	0.07324201928831665	1.0373306850739645e-12	4.152500272942398e-12	7	10	10
ENSG00000171984	SHLD1	2.2153167204757875	NA	0.0267383329746944	0.06558524826557278	0.08823368020314289	4.0852427008134114e-15	1.8812520697166807e-14	29	37	37
ENSG00000115137	DNAJC27	2.21509032456338	NA	0.02675386541289194	0.10699309815847927	0.20966260935927988	4.961389387624904e-36	5.660869368488322e-35	16	18	18
ENSG00000142937	RPS8	2.2143868340736836	NA	0.02680217981026157	0.10173567728663639	0.09127362464649133	1.317203240263572e-15	6.226217852061742e-15	17	24	24
ENSG00000131899	LLGL1	2.2137790332989993	NA	0.026843983066789052	0.03164321386912362	0.0189280416405854	0.0003549467594405983	0.0007119277166838387	9	11	11
ENSG00000167077	MEI1	-2.213494399238644	NA	0.026863578945243667	0.031718169002895424	0.28653445623011603	6.106395004067384e-51	1.153288193003872e-49	23	30	30
ENSG00000111671	SPSB2	2.213384781195883	NA	0.026871128987984143	0.19621579508835735	0.13076134139932621	3.9753862980148267e-22	2.610026785017468e-21	9	10	10
ENSG00000188312	CENPP	2.212972204971788	NA	0.026899561979051516	0.09303453249660523	0.12639314186782102	2.1563169656175467e-21	1.367554720539028e-20	28	33	33
ENSG00000267787	AC027097.2	2.2127214168719784	NA	0.026916857914210234	0.019612403026682965	0.017854801881369856	0.0005246978403712925	0.0010298779059777147	15	17	17
ENSG00000066027	PPP2R5A	2.2125806299072086	NA	0.026926571681957803	0.2572318128686674	0.3315985309860389	1.951085227530024e-60	4.8988522059901e-59	9	10	10
ENSG00000281538	AC254562.3	-2.21253159125603	NA	0.02692995587390882	0.01566833945940311	0.04966384962583547	5.504856096596926e-09	1.7261433022589264e-08	6	7	7
ENSG00000161202	DVL3	-2.2123853740741026	NA	0.02694004860474888	0.01877944115337049	0.02610643199252206	2.644590161724996e-05	6.0380876958357015e-05	7	10	10
ENSG00000268618	AC092316.1	2.2121867944056084	NA	0.0269537609174527	0.004900018367452808	0.036463789534596225	6.377946441891439e-07	1.6899784229294855e-06	7	9	9
ENSG00000131686	CA6	-2.2117034597042773	NA	0.02698716130288407	0.1391745211800814	0.17082250810941207	4.9921976107661845e-29	4.379089351766204e-28	7	7	7
ENSG00000170439	METTL7B	-2.2114468752484546	NA	0.02700490684205837	0.3575140848937177	0.4547411111378541	4.842317950823866e-90	2.9870831129021037e-88	5	7	7
ENSG00000119431	HDHD3	2.2110463246339154	NA	0.02703262930572902	0.6500519907171728	0.38949000593267763	1.3017234574715254e-73	4.863454373023788e-72	42	50	50
ENSG00000071462	BUD23	2.2090749640925518	NA	0.027169427179704195	0.02763431772361614	0.08888061432199922	3.2116115390530268e-15	1.4885385481951447e-14	19	24	24
ENSG00000197386	HTT	-2.208535432815552	NA	0.027206970641725704	1.3085758629150075e-06	0.09099972797908601	1.4588118710868878e-15	6.8804083545844435e-15	1	3	3
ENSG00000177335	C8orf31	2.2075034799255833	NA	0.027278904147055097	0.16304699807299702	0.2272841148334228	2.555964912342681e-39	3.2564815959706266e-38	4	4	4
ENSG00000224738	AC099850.1	-2.2074664121997407	NA	0.02728149104750524	0.0144066312167209	0.03746587215758785	4.4489849401744354e-07	1.1928649583966759e-06	4	6	6
ENSG00000163534	FCRL1	2.2067578884365133	NA	0.027330978557037585	0.036231635972941455	0.1102809293143423	1.0316356375219527e-18	5.732831998659743e-18	3	4	4
ENSG00000175224	ATG13	2.206226278647919	NA	0.027368160185310988	0.03391498457905843	0.01489319204629301	0.0015518703143421598	0.0028696381303271188	17	21	21
ENSG00000272588	AC139887.4	2.2052823658343117	NA	0.027434286483955524	0.00403340108126635	0.016252287088353308	0.0009423528198621099	0.001792016911489834	5	6	6
ENSG00000085871	MGST2	2.2049328626066598	NA	0.027458806056268818	0.11663829247700604	0.22798714894343325	1.8830379421598894e-39	2.4170821609356244e-38	27	32	32
ENSG00000137845	ADAM10	2.2034672497578254	NA	0.027561832821355495	0.05484713734604567	0.11322736124559926	3.3634119448192675e-19	1.9143428955096455e-18	4	4	4
ENSG00000100902	PSMA6	2.2024451984224345	NA	0.02763387615198184	0.02443020150495484	0.013384614842802608	0.0027078297569359555	0.004847241388485877	14	16	16
ENSG00000177483	RBM44	-2.2018559175100645	NA	0.0276754877182557	0.18688331061886437	0.2236433782461054	1.2383710803896812e-38	1.5478735902042743e-37	13	15	15
ENSG00000139083	ETV6	-2.2015384593725345	NA	0.027697927141272408	0.00914576580874921	0.019912693291183566	0.000248178707435828	0.0005088494325462715	5	6	6
ENSG00000272077	AC124045.1	2.2010090237935374	NA	0.027735385022833042	0.008811875309270155	0.016794831757517035	0.0007726649575339809	0.0014844758409982342	6	7	7
ENSG00000175390	EIF3F	2.200729060537246	NA	0.027755210240691865	0.06461924171854568	0.20230054814221238	1.1173656678858138e-34	1.2097035251624886e-33	17	19	19
ENSG00000178074	C2orf69	-2.2003216526884497	NA	0.027784082103643255	0.015839672436951117	0.03532561260205117	9.601256381513518e-07	2.5030700165183235e-06	7	10	10
ENSG00000100836	PABPN1	2.2001944477529256	NA	0.027793102067775605	0.006683934366827336	0.019156823226603177	0.00032661019740974097	0.0006594887878699692	12	12	12
ENSG00000182557	SPNS3	-2.199005097215598	NA	0.0278775598646388	0.0165247207107417	0.01501173280660406	0.0014856598168049655	0.002754630792343859	12	16	16
ENSG00000142046	TMEM91	2.1988187238201546	NA	0.027890814588696602	0.12517652359903791	0.2573176074628263	4.271181528494898e-45	6.634646017405707e-44	22	29	29
ENSG00000131979	GCH1	-2.1976527701908273	NA	0.02797385964120379	0.17141845893924515	0.27621852238544115	7.515777122774215e-49	1.3328651693738883e-47	12	15	15
ENSG00000103429	BFAR	2.1968278571897337	NA	0.028032742744907437	0.018204362529890862	0.026933208938723762	1.963378236501003e-05	4.5407920941005667e-05	7	8	8
ENSG00000158158	CNNM4	-2.1959148322695135	NA	0.028098039896388923	0.00726353148178947	0.044386863477143115	3.689813558652357e-08	1.0861073243619854e-07	7	11	11
ENSG00000101160	CTSZ	2.1956625200592352	NA	0.028116107707305764	0.013297141024928164	0.04517758955829449	2.775345339647294e-08	8.255749736272584e-08	12	19	19
ENSG00000114902	SPCS1	-2.1952829065459216	NA	0.02814331029535899	0.0006479170317379818	0.016076724800149246	0.0010049494295677338	0.0019051379358453534	5	6	6
ENSG00000269940	AL049840.4	-2.1949431616793658	NA	0.028167675181248256	0.03654225215257855	0.0430624888262522	5.944053034491422e-08	1.722701278606914e-07	6	7	7
ENSG00000213639	PPP1CB	2.1946851058310015	NA	0.028186193864817258	0.09746709223001365	0.12809469792470063	1.1170445205540072e-21	7.185370023623658e-21	9	12	12
ENSG00000263465	SRSF8	2.1936708839333816	NA	0.028259078457526714	0.04470132840332361	0.054603392236860865	9.231886803953921e-10	3.0598690916313453e-09	16	18	18
ENSG00000121210	TMEM131L	-2.1933279505033934	NA	0.0282837592464846	0.020336437726706468	0.01589917877805072	0.0010725215704986302	0.0020274109802117515	21	27	27
ENSG00000072858	SIDT1	-2.193196105328137	NA	0.028293253035605242	0.05311050299843524	0.08411411094182762	1.88442571755811e-14	8.328870265568048e-14	17	24	24
ENSG00000142959	BEST4	2.192223599648941	NA	0.028363365210932353	0.00587655809660848	0.011633691165327573	0.0051928562389434735	0.00894997905946147	6	6	6
ENSG00000162591	MEGF6	-2.192099839913191	NA	0.028372298317533233	0.0611228865785854	0.06283441770900486	4.653314952781937e-11	1.6838931868591988e-10	30	38	38
ENSG00000137135	ARHGEF39	2.191337260044464	NA	0.028427395627124687	0.1067743353458201	0.0714077870141144	2.0324650687794965e-12	7.994207216628345e-12	11	19	19
ENSG00000115507	OTX1	-2.1905133963872907	NA	0.028487024321624064	0.1673589941757283	0.20778292985388883	1.1018146218139029e-35	1.2414598521344693e-34	7	8	8
ENSG00000239264	TXNDC5	-2.189341455143316	NA	0.028572031409115756	0.03447231133537103	0.03866988452783458	2.8859713665698164e-07	7.876380559870007e-07	6	9	9
ENSG00000273076	AL021707.7	-2.1885857162728675	NA	0.028626964936147248	0.031140605351014577	0.028038688283732443	1.3187052739764219e-05	3.104678300854154e-05	11	13	13
ENSG00000154822	PLCL2	2.1865938192730274	NA	0.02877218895488947	0.0761413338067332	0.11100650393142222	7.830637631787731e-19	4.375614361274936e-18	21	27	27
ENSG00000007516	BAIAP3	-2.186300139002914	NA	0.028793653985410925	0.11600435794453086	0.21727874504285383	1.920244885044595e-37	2.286824967613178e-36	52	69	69
ENSG00000273703	HIST1H2BM	2.18538038565829	NA	0.028860967800024475	0.010048223695504031	0.011724774374518328	0.005019117440151947	0.008676698082778805	9	11	11
ENSG00000183161	FANCF	-2.1840470812498904	NA	0.028958788629604028	0.0521046869659624	0.0652950148815502	1.8985482963964578e-11	7.05639461094557e-11	8	10	10
ENSG00000100023	PPIL2	2.1840357321042547	NA	0.028959622508313954	0.1852954013192863	0.14024958049455702	9.827251953133658e-24	6.943862535817432e-23	21	26	26
ENSG00000259539	AC051619.6	-2.183864021478114	NA	0.028972241472463	0.015140522260205945	0.02681906399640296	2.0457777510572914e-05	4.720538570086314e-05	8	9	9
ENSG00000212916	MAP10	-2.1838447033550055	NA	0.028973661451893267	0.05353604331667117	0.06537856078399017	1.8415760317620257e-11	6.846127762559501e-11	8	9	9
ENSG00000028116	VRK2	2.18382587086532	NA	0.028975045792485818	0.025267384182600654	0.05325306432133181	1.504860362710916e-09	4.913718651966775e-09	9	11	11
ENSG00000240891	PLCXD2	-2.18372368812561	NA	0.02898255804443832	0.0016345789760008106	0.0214661977449852	0.00014129966545649587	0.00029794023889259165	1	2	2
ENSG00000255240	AP001636.3	2.181707372485291	NA	0.029131136468416963	0.017242487347088435	0.04745925310556399	1.219498276963745e-08	3.723193155002895e-08	9	11	11
ENSG00000196981	WDR5B	-2.181503215573199	NA	0.0291462168806636	0.002645587519400575	0.06966609361333159	3.845837058165929e-12	1.487756817290492e-11	2	5	5
ENSG00000275491	LINC01730	-2.180702402398934	NA	0.02920543524459395	0.4066330463025641	0.6203074552915759	1.327398268607631e-142	3.3475813100518036e-140	52	59	59
ENSG00000176681	LRRC37A	-2.1804209326264496	NA	0.029226273888195948	0.36644068013709497	0.3148146222685088	7.922515806021322e-57	1.8018995166771837e-55	16	18	18
ENSG00000116133	DHCR24	2.1804009499573698	NA	0.02922775379344206	0.001720732488021455	0.01198169882647937	0.004560192170558692	0.007936141215030548	3	6	6
ENSG00000234699	AL139339.1	-2.1797284218417166	NA	0.02927759846588741	0.019932291015455343	0.031107653810636345	4.3724278614418895e-06	1.0756385797714383e-05	7	8	8
ENSG00000170469	SPATA24	2.17955704442107	NA	0.029290311854918365	0.00617162341726911	0.041002076307042036	1.2475615720778456e-07	3.5159298931081305e-07	6	7	7
ENSG00000256060	TRAPPC2B	2.178940564393211	NA	0.029336083827756397	0.011225010394322605	0.051649583868324966	2.686994884925373e-09	8.625847113737405e-09	13	23	23
ENSG00000115112	TFCP2L1	-2.178464618150262	NA	0.029371463630204	0.07022359229841095	0.12118104856124048	1.6050767731096068e-20	9.736633032209638e-20	6	6	6
ENSG00000135404	CD63	-2.1778653602537403	NA	0.029416062093084037	0.32334253496204524	0.3534410174115169	2.8653323935377554e-65	8.272320743565483e-64	8	9	9
ENSG00000100036	SLC35E4	2.1765210836952265	NA	0.02951631890755848	0.041974192623044436	0.08008476502308391	8.360489495614061e-14	3.5594348153000375e-13	19	24	24
ENSG00000164776	PHKG1	-2.1764513960106533	NA	0.029521524253078614	0.04265188006118499	0.062309118666825807	5.6336488240320226e-11	2.0266717785467832e-10	3	3	3
ENSG00000130714	POMT1	2.1764159933623612	NA	0.029524168968482423	0.0500327881628448	0.03755910293301743	4.3023636887674816e-07	1.15517825111435e-06	13	13	13
ENSG00000178809	TRIM73	-2.175968804212166	NA	0.02955759328451812	0.03294979581319978	0.06340738371274235	3.7771561016887434e-11	1.3737953337828262e-10	11	18	18
ENSG00000205356	TECPR1	2.1745012561987314	NA	0.029667511163570956	0.04729201806529812	0.06279085795021612	4.7276855524059525e-11	1.7097233137538946e-10	7	9	9
ENSG00000259431	THTPA	2.1735496281920055	NA	0.02973897486764625	0.01784984088282432	0.040887541519324666	1.3000330543916863e-07	3.656786476425378e-07	3	4	4
ENSG00000198830	HMGN2	-2.173417968803276	NA	0.029748873641913733	0.03006229307907101	0.03869620510097482	2.8587912735332256e-07	7.806594195831416e-07	10	13	13
ENSG00000090487	SPG21	-2.1731395412772834	NA	0.029769816468503137	0.007920171148481843	0.014923514739770029	0.001534655159572847	0.0028405613957382353	2	2	2
ENSG00000197006	METTL9	-2.1721319509389923	NA	0.029845711613585554	0.12536256318879224	0.18907748368484886	2.8018080440532186e-32	2.803279238475417e-31	8	10	10
ENSG00000121578	B4GALT4	2.1707589998210817	NA	0.02994939470153407	0.11443903239675665	0.17616312388791713	5.680956770669044e-30	5.195878808544183e-29	20	23	23
ENSG00000165629	ATP5F1C	-2.170024220028674	NA	0.030005011190018558	0.036580910028924926	0.04901610695719503	6.954713263903606e-09	2.1645440610287286e-08	17	18	18
ENSG00000085274	MYNN	2.169708946584934	NA	0.03002890187195238	0.005312512960242361	0.011380105430560093	0.005709482924948425	0.009788255791256677	6	8	8
ENSG00000269973	AC010969.2	-2.1689365252128425	NA	0.03008750326058657	0.18677764117813284	0.15825201531909258	7.891308453990591e-27	6.329656158909478e-26	28	33	33
ENSG00000101079	NDRG3	-2.168501293895087	NA	0.030120566281898548	0.02858501769257338	0.06084890799299509	9.581263997944835e-11	3.4018446439079915e-10	13	18	18
ENSG00000253559	OSGEPL1-AS1	2.1682723735565235	NA	0.030137969097365908	0.07838532139822622	0.04403292604305308	4.191368030493765e-08	1.2265831118590028e-07	49	56	56
ENSG00000112365	ZBTB24	2.167832927051434	NA	0.03017140059578266	0.027617298541771952	0.017188440110802266	0.0006691463788976324	0.0012951683128347062	9	9	9
ENSG00000179743	AL450998.2	-2.1676992841957254	NA	0.030181573977683018	0.028543911637752904	0.04260222804043422	7.014969648307272e-08	2.018451585550695e-07	9	11	11
ENSG00000164535	DAGLB	2.167034926975308	NA	0.030232191034844313	0.3996395472627896	0.5085749390877405	3.822310511943634e-105	3.661944299962088e-103	23	27	27
ENSG00000204472	AIF1	-2.1669625097850846	NA	0.030237712872042476	0.026339527610772608	0.09586836534281616	2.366003991092178e-16	1.1602688716968761e-15	5	8	8
ENSG00000270083	AL021878.2	-2.165654716363625	NA	0.030337581838554003	0.19059142646011423	0.11068665954201609	8.84273071821887e-19	4.929908617904272e-18	34	41	41
ENSG00000117305	HMGCL	-2.165292896158439	NA	0.030365262047583514	0.014750499072956513	0.027817516097560096	1.4279810871593007e-05	3.3490765404396676e-05	2	2	2
ENSG00000115677	HDLBP	-2.1649560986855	NA	0.030391047446527056	0.08908844288679539	0.05967322516654508	1.4687375928993542e-10	5.149740539895936e-10	17	27	27
ENSG00000213809	KLRK1	-2.164307883225646	NA	0.030440728121532985	0.022771610547343297	0.04330481666732252	5.447533833819499e-08	1.5847287144388566e-07	10	13	13
ENSG00000186111	PIP5K1C	2.163425076644751	NA	0.030508500575204777	0.045059972327465364	0.0981106424109531	1.0208297832288372e-16	5.114288621849644e-16	7	11	11
ENSG00000257815	AC025159.1	-2.1629855501974764	NA	0.030542291016281312	0.05296483611029884	0.16808348781838447	1.513945319782403e-28	1.3026918358729769e-27	10	15	15
ENSG00000161328	LRRC56	-2.162263741691732	NA	0.030597852816781203	0.09030581124293778	0.12894199350109412	8.0471455930824965e-22	5.211499236245156e-21	20	25	25
ENSG00000187837	HIST1H1C	2.161512109206946	NA	0.030655802582107088	0.15620700552761121	0.027384179146116468	1.6690744954485493e-05	3.88793242630361e-05	29	40	40
ENSG00000100985	MMP9	-2.1610498088435093	NA	0.030691492056317504	0.03165484993276249	0.02075154858882131	0.00018306141882315667	0.0003814947467977049	40	46	46
ENSG00000136280	CCM2	-2.1599682781628498	NA	0.030775125357158466	0.20644460473751658	0.2552059036651754	1.1070612494679163e-44	1.7026899880829863e-43	16	17	17
ENSG00000013392	RWDD2A	2.1595946463529034	NA	0.03080406323918213	0.006496752439512981	0.0322002092303924	2.9522357776654227e-06	7.382311366460242e-06	6	9	9
ENSG00000276791	AC092117.1	2.1593326386271303	NA	0.030824369739291497	0.11135070022999326	0.38807312219209056	2.8285189726642975e-73	1.0431456314455924e-71	5	8	8
ENSG00000130158	DOCK6	-2.1583681684488556	NA	0.030899218546075753	0.16961860749838437	0.08627171760440086	8.467240043979247e-15	3.82822830250989e-14	32	45	45
ENSG00000172869	DMXL1	2.15797073848764	NA	0.03093010691481562	0.006045216385584834	0.013333211932593314	0.0027598601699001185	0.004935309570640224	8	14	14
ENSG00000130165	ELOF1	2.1578562979706386	NA	0.030939006177769256	0.01757887989527353	0.01182805243880884	0.0048292491528570325	0.008369559749605382	11	11	11
ENSG00000047578	KIAA0556	-2.1575297450184987	NA	0.030964412071729727	0.0067352911113244445	0.011480974881467546	0.005497996024287362	0.00943795133338378	10	11	11
ENSG00000141252	VPS53	2.15632811244163	NA	0.03105805360880157	0.5120384288353734	0.6315309999190963	5.844317730049642e-147	1.7583193816249353e-144	23	24	24
ENSG00000186532	SMYD4	2.1554477843699593	NA	0.031126810501490798	0.04249267428688463	0.016546608914457587	0.0008461012548869518	0.0016199386424088796	3	3	3
ENSG00000073803	MAP3K13	2.1551888972201505	NA	0.031147055389833703	0.1725083604343355	0.23862376984785685	1.78920109219004e-41	2.466479865752974e-40	12	15	15
ENSG00000100284	TOM1	-2.1529402183458033	NA	0.03132337715031719	0.1458815235648322	0.18736074876451875	5.703561775204334e-32	5.611611066149118e-31	16	18	18
ENSG00000180785	OR51E1	2.152907645437854	NA	0.03132593751273421	0.028628291783087713	0.011815059103244515	0.004852729244812545	0.008404307596373494	30	36	36
ENSG00000248810	LINC02432	-2.1489571039961666	NA	0.03163780048118604	0.29837754097361163	0.41461164682328056	1.0138646882477915e-79	4.551509303340674e-78	12	21	21
ENSG00000183513	COA5	-2.148303270339966	NA	0.031689671272396094	0.01165794635824788	0.025580341521529732	3.196745689661261e-05	7.2428315275467e-05	1	1	1
ENSG00000111058	ACSS3	-2.1472228945732996	NA	0.031775540874037486	0.00372638964735077	0.04593710764974042	2.110928498167014e-08	6.33758977854799e-08	5	7	7
ENSG00000183576	SETD3	-2.147048315097671	NA	0.031789435374127394	0.047691459012318124	0.07093053968128343	2.4207754149921545e-12	9.473728341328266e-12	6	7	7
ENSG00000261226	AC092384.3	2.146937410942799	NA	0.031798264763256846	0.0017674697956878303	0.02480491342195001	4.228147910184474e-05	9.47080832180689e-05	2	2	2
ENSG00000173531	MST1	2.146381243074364	NA	0.03184257455703229	0.07897858317137571	0.03427653325250247	1.3997912307236032e-06	3.5978746726137697e-06	9	16	16
ENSG00000169871	TRIM56	-2.1461762477769435	NA	0.03185891984186967	0.025726172614643494	0.029338922029690396	8.259656299839905e-06	1.98326583430348e-05	4	11	11
ENSG00000141002	TCF25	-2.1458990378436216	NA	0.03188103459565519	0.07450316669933041	0.07035874873934209	2.9846243199174157e-12	1.161936945794864e-11	30	36	36
ENSG00000231128	AL137856.1	2.1441463668607477	NA	0.03202116088612157	0.017902283412030144	0.010973774503221867	0.006648749763896461	0.011286815452490636	14	15	15
ENSG00000115825	PRKD3	-2.1436574928851604	NA	0.03206034046555865	0.06039552341669595	0.1365953185414523	4.104644915643074e-23	2.8156222263345234e-22	19	24	24
ENSG00000182986	ZNF320	-2.1429143716287227	NA	0.03211997475090582	0.3711833199155085	0.21041791405420518	3.5986725202413835e-36	4.114242336641299e-35	37	50	50
ENSG00000224051	CPTP	2.1417201224995743	NA	0.0322160104694272	0.002740502305792283	0.06370048424937537	3.3947292634394975e-11	1.2389064085704179e-10	3	9	9
ENSG00000152683	SLC30A6	2.1403434777194583	NA	0.03232701875515973	0.006861600298516186	0.014948618339481372	0.001520549072705934	0.0028162756288836878	3	4	4
ENSG00000168306	ACOX2	2.1395309048075575	NA	0.03239269575610268	0.0060371785129623755	0.024173644920685005	5.309781847515992e-05	0.00011746316937958171	9	11	11
ENSG00000272426	BX284668.6	2.138995470688811	NA	0.032436035195092146	0.026966854147667484	0.03304600901441957	2.1783348475156367e-06	5.507336620970906e-06	12	16	16
ENSG00000011114	BTBD7	-2.138804907795078	NA	0.03245147183554858	0.06622568167846711	0.09260330355080222	8.020539121851928e-16	3.822796703742043e-15	14	16	16
ENSG00000179902	C1orf194	-2.138550435294301	NA	0.03247209531784347	0.16394549921493307	0.18306668018866104	3.354024304943396e-31	3.199007942462419e-30	17	24	24
ENSG00000164406	LEAP2	2.137860059671314	NA	0.03252810271133861	0.008945681653087496	0.021925129889524355	0.0001196705574059711	0.00025442975315583915	3	5	5
ENSG00000248932	AC046134.2	2.1374088020913278	NA	0.03256475612275197	0.015887976924005343	0.022208366214194305	0.0001080138462422153	0.0002308198690601558	20	27	27
ENSG00000259293	LIPC-AS1	2.1371351017842204	NA	0.03258700466964554	0.04592599722087036	0.0812969198000544	5.3434257031059514e-14	2.2989063568129444e-13	3	3	3
ENSG00000069275	NUCKS1	2.1368911652424813	NA	0.032606844751080305	0.04686405363561763	0.07186293929390997	1.7202031915723787e-12	6.800739510006136e-12	14	21	21
ENSG00000182359	KBTBD3	-2.136408696750771	NA	0.032646115810050294	0.01211948399315195	0.04506320812904368	2.8920866255933048e-08	8.585146882863005e-08	6	8	8
ENSG00000141295	SCRN2	2.1353949625712914	NA	0.032728761815011775	0.3953359990565644	0.37627760895895995	1.6891690086657954e-70	5.80512211014223e-69	29	36	36
ENSG00000167815	PRDX2	2.1352916209300488	NA	0.032737196931844334	0.020969775188842417	0.06057418138466576	1.0587366122593847e-10	3.750521413682336e-10	4	8	8
ENSG00000186446	ZNF501	2.1352907603925297	NA	0.032737267179829645	0.0663690561164011	0.06314547449884293	4.155112346822069e-11	1.507744850521618e-10	4	4	4
ENSG00000177757	FAM87B	2.134768493197977	NA	0.03277992507013105	6.627634524813557e-05	0.035468966061456914	9.119141930653693e-07	2.380638833441622e-06	3	6	6
ENSG00000135720	DYNC1LI2	2.134303257162254	NA	0.0328179648274762	0.006400242399251314	0.02860575093767403	1.0752738767198811e-05	2.553291569076328e-05	7	9	9
ENSG00000177885	GRB2	-2.1337261432432517	NA	0.03286520473371936	0.014696120498264615	0.046277245976574725	1.86740629459637e-08	5.626168402324868e-08	2	5	5
ENSG00000145780	FEM1C	-2.1322474510291927	NA	0.032986509483118195	0.031550517794480704	0.0734663600136298	9.553450991650789e-13	3.83591971565955e-12	14	17	17
ENSG00000174944	P2RY14	2.1321594411425435	NA	0.032993741457185116	0.00712772955363845	0.028541311930439215	1.100498225465912e-05	2.611018825195756e-05	6	9	9
ENSG00000100504	PYGL	2.1309843632881273	NA	0.03309043040936513	0.019105798922064945	0.045805809512236326	2.2132005360128003e-08	6.630708594004806e-08	3	3	3
ENSG00000183475	ASB7	2.1309429784336715	NA	0.03309384009652064	0.02061151161282099	0.03995592166495435	1.8174818716438383e-07	5.040918100731067e-07	14	17	17
ENSG00000185627	PSMD13	2.1299802654881717	NA	0.03317324266421594	0.07566557952857526	0.14199957841246255	4.945826815740533e-24	3.539899167910451e-23	6	7	7
ENSG00000188511	C22orf34	-2.1286232485550625	NA	0.0332854434582909	0.05039736318371351	0.24076316258883182	6.9595682858607e-42	9.750787298547806e-41	23	29	29
ENSG00000143578	CREB3L4	2.128284999809051	NA	0.0333134610263631	0.06581379308664846	0.05545193653671531	6.789712372019953e-10	2.2754891043144455e-09	4	5	5
ENSG00000184117	NIPSNAP1	2.1276903640105083	NA	0.03336276437621242	0.04868073520020565	0.06880319677679254	5.2731275321138364e-12	2.0257362017970472e-11	11	12	12
ENSG00000160310	PRMT2	-2.1274505453832	NA	0.03338266624336416	0.3145199089165937	0.40578857731224505	1.5156119297676383e-77	6.144498577679724e-76	42	48	48
ENSG00000182175	RGMA	-2.1270059633021754	NA	0.03341958771800957	0.02468381733946926	0.04249819388437214	7.282588527952905e-08	2.0940494746120789e-07	27	38	38
ENSG00000136710	CCDC115	-2.126520366441192	NA	0.03345995528550378	0.06336139370895787	0.045494865513024244	2.475578812529107e-08	7.384536624815039e-08	17	21	21
ENSG00000136059	VILL	-2.126370664904808	NA	0.0334724083525235	0.009692491887846617	0.015371330128509946	0.0013017441502467207	0.002435214403030546	5	5	5
ENSG00000267279	AC090409.1	2.1245429178227835	NA	0.03362477126172519	0.046989040929568265	0.051729138784688385	2.6108440858210578e-09	8.393956735610296e-09	20	23	23
ENSG00000271780	AL118558.3	-2.1242271400320147	NA	0.03365115483412396	0.20558923024352305	0.19044914706301908	1.5860894602675812e-32	1.6056580964656876e-31	22	33	33
ENSG00000196867	ZFP28	-2.124082468821221	NA	0.033663248181403455	0.14182972113260614	0.18924167554781002	2.6174588531072645e-32	2.6280328964834003e-31	13	14	14
ENSG00000204316	MRPL38	2.122909724926223	NA	0.033761417379702396	0.07712290664362502	0.0872983831280293	5.783361819028908e-15	2.6384376651909217e-14	41	49	49
ENSG00000184990	SIVA1	-2.1225729794877926	NA	0.03378965119854262	0.01739389231419323	0.0482527446418639	9.159953302236647e-09	2.823728908503618e-08	7	11	11
ENSG00000162910	MRPL55	-2.12115802170131	NA	0.03390850656131427	0.01629727585032589	0.013806455471564028	0.00231665608210632	0.004188543505750267	8	9	9
ENSG00000128596	CCDC136	-2.120555469418523	NA	0.033959228902631935	0.030304454917460977	0.04475116262917446	3.2361203608211594e-08	9.560073741209659e-08	13	15	15
ENSG00000078142	PIK3C3	2.119516025049278	NA	0.034046880918391136	0.06766682595379288	0.09505733906892093	3.2052727045089234e-16	1.5629008134666911e-15	7	10	10
ENSG00000171421	MRPL36	-2.1190907567434785	NA	0.03408279773158066	0.08442226989117928	0.10994728401951837	1.1709887805430987e-18	6.496695761091427e-18	18	20	20
ENSG00000143502	SUSD4	2.1188823096067266	NA	0.03410041434071968	0.025952802211623487	0.11688555127581873	8.325623759400482e-20	4.897980166379378e-19	23	28	28
ENSG00000110446	SLC15A3	-2.1188545583109515	NA	0.03410276028842963	0.010790961104653829	0.040167362659815666	1.6844060407501036e-07	4.6905925816816156e-07	7	12	12
ENSG00000254872	LINC02688	2.1185059395520125	NA	0.034132242427073384	0.004602405433301432	0.010011295158772884	0.00955398562653032	0.015830077247281978	9	10	10
ENSG00000259475	AC036108.1	2.117681082022162	NA	0.034202086090610734	0.05634894658253485	0.11276176160042696	4.015995461104805e-19	2.2759519551383443e-18	12	14	14
ENSG00000136152	COG3	-2.116374848760223	NA	0.034312939433620834	0.004471201909927793	0.010424226305980538	0.008175148226719824	0.013696328345058446	5	8	8
ENSG00000117280	RAB29	-2.116173336776118	NA	0.034330068032052394	0.19944251785996786	0.2875938239928523	3.710667901655548e-51	7.086218691034631e-50	10	12	12
ENSG00000164818	DNAAF5	-2.1157314402178558	NA	0.034367654994395126	0.10779612388176764	0.10733856200896962	3.148913042571811e-18	1.7148526442382975e-17	11	11	11
ENSG00000183160	TMEM119	2.115460554328305	NA	0.03439071346307144	0.14291015051805467	0.13826830848738952	2.13475244679553e-23	1.4869565276237426e-22	39	44	44
ENSG00000089177	KIF16B	-2.115329279883656	NA	0.034401892618829304	0.4471667335341768	0.5176762843126942	7.359634261435413e-108	7.695754143253408e-106	10	12	12
ENSG00000105185	PDCD5	2.1151415523200923	NA	0.034417884641287484	0.23680047898110865	0.29170114145879905	5.341770845680408e-52	1.0445385203258075e-50	15	18	18
ENSG00000261305	AC005586.2	2.1148149623094143	NA	0.03444572113108346	0.08961239089349737	0.14960579685419362	2.4631031209177657e-25	1.8690157265760516e-24	5	7	7
ENSG00000175215	CTDSP2	2.1133634467080813	NA	0.03456967207843186	0.002459930189736863	0.01046559755636629	0.00804870406106252	0.013497675136237156	5	7	7
ENSG00000006634	DBF4	2.1126896314889505	NA	0.03462734132558612	0.00456030246299627	0.01646293812852613	0.0008724089996208094	0.001666957318606937	2	2	2
ENSG00000197465	GYPE	-2.1122417441785024	NA	0.03466571972157265	0.09007248813486388	0.11377099744318131	2.734091099163775e-19	1.5623768163798594e-18	6	7	7
ENSG00000175061	SNHG29	2.1114295567350876	NA	0.03473540680544832	0.015894366469008776	0.014575151287608995	0.001744623454481094	0.0032049863546755528	14	18	18
ENSG00000110583	NAA40	2.110997206580681	NA	0.03477255196638953	0.050036717147164775	0.08363195596932944	2.2528268828943432e-14	9.908624830663015e-14	5	7	7
ENSG00000143442	POGZ	2.1108922568704673	NA	0.03478157378653624	0.0160665714999078	0.18370123679601189	2.582921818789757e-31	2.4800966556789217e-30	6	10	10
ENSG00000234719	NPIPB2	-2.110610119484365	NA	0.03480583714928208	0.38668250716952035	0.4203826857360813	3.6803460398895507e-81	1.733908083463349e-79	26	31	31
ENSG00000139618	BRCA2	2.110528871698577	NA	0.034812827008527246	0.003835149443251907	0.014533392894787927	0.0017716681142833817	0.003251186355467706	3	7	7
ENSG00000163959	SLC51A	2.1095974325562334	NA	0.034893045686013015	0.014818699166755099	0.02621882115060636	2.5396279115662378e-05	5.809267581092359e-05	7	8	8
ENSG00000129007	CALML4	-2.1095887299516907	NA	0.0348937959272437	0.036214966155889414	0.05308071732763284	1.6016531590379552e-09	5.221815593981349e-09	7	10	10
ENSG00000215256	DHRS4-AS1	2.1094652833936385	NA	0.034904439592331075	0.10562603525033283	0.12438069930473306	4.686861494793362e-21	2.92272682815314e-20	26	33	33
ENSG00000136783	NIPSNAP3A	-2.109048553409254	NA	0.034940390876014804	0.12658989795824757	0.14632894837673094	8.996354534890679e-25	6.647069535495056e-24	13	18	18
ENSG00000139977	NAA30	2.1081501787795056	NA	0.035018001186353405	0.0637012509248699	0.125474678837737	3.0738507144933378e-21	1.9372828336216924e-20	15	24	24
ENSG00000138029	HADHB	2.10800846473137	NA	0.035030257248927756	0.010345221792405102	0.03049142579884529	5.456924584717202e-06	1.3298394159914069e-05	7	7	7
ENSG00000185163	DDX51	-2.107886834212695	NA	0.035040779318517366	0.05357838864981935	0.09829524746244593	9.524956133342432e-17	4.781717585793014e-16	15	22	22
ENSG00000174684	B4GAT1	2.1075233287001747	NA	0.035072241705649765	0.035809656281944435	0.017358241006635338	0.0006289154075222264	0.0012210200751272117	30	38	38
ENSG00000188056	TREML4	-2.1074882108503648	NA	0.03507528252774681	0.5786812048714721	0.6466268669183355	4.93977247972104e-153	1.841568657711655e-150	23	26	26
ENSG00000133422	MORC2	-2.107055238043586	NA	0.03511279173906769	0.046477356957504504	0.03702597458112018	5.211093609502994e-07	1.388734177301738e-06	29	33	33
ENSG00000124767	GLO1	-2.1062182280799333	NA	0.03518540049789757	0.0651119007583559	0.0974960857570915	1.2855430414938825e-16	6.391933203415074e-16	12	16	16
ENSG00000119285	HEATR1	-2.1061577796936035	NA	0.03519064921967728	5.779795221124051e-06	0.017730717146558123	0.0005489870328072962	0.001073743000183887	1	3	3
ENSG00000187166	H1FNT	-2.105987080899821	NA	0.0352054745714682	0.02732449226514852	0.0507418814160661	3.729830110803081e-09	1.1823078848458788e-08	7	9	9
ENSG00000141569	TRIM65	2.1058931393888445	NA	0.035213635754516	0.08399202756999695	0.10361365781874946	1.2872118493210033e-17	6.796304188425458e-17	9	11	11
ENSG00000157985	AGAP1	2.1056182384490967	NA	0.03523752709238858	2.472234938753969e-06	0.1061573839949152	4.923914580914016e-18	2.64952027449308e-17	1	4	4
ENSG00000168874	ATOH8	2.105600456325261	NA	0.03523907299346184	0.26734869558059526	0.3262300042659485	2.8457421361589213e-59	6.883163877713588e-58	16	17	17
ENSG00000269514	AC024257.3	-2.105545772615712	NA	0.035243827321780906	0.02736335486709371	0.03746071713056129	4.457236283243067e-07	1.1947037358758262e-06	3	3	3
ENSG00000140368	PSTPIP1	2.104828452013184	NA	0.03530624354425009	0.07460005404164342	0.045213740702002125	2.7394364729981524e-08	8.153175299452503e-08	30	38	38
ENSG00000164924	YWHAZ	2.1041983312577583	NA	0.03536115005160767	0.1330621375397787	0.14225225747668052	4.478536975791335e-24	3.214835939633554e-23	8	11	11
ENSG00000054965	FAM168A	2.1041807716594234	NA	0.03536268117625231	0.050688608680202585	0.06741859236800378	8.746389522024406e-12	3.318403405159215e-11	5	10	10
ENSG00000111364	DDX55	-2.103890417008678	NA	0.03538800710892736	0.13996379411654863	0.1341801483003953	1.0525834395372979e-22	7.084283125834034e-22	17	18	18
ENSG00000100418	DESI1	-2.1038367763138277	NA	0.03539268756540617	0.07465672370686195	0.140043428153665	1.065423312226746e-23	7.518907152829821e-23	13	19	19
ENSG00000163635	ATXN7	2.103708848976354	NA	0.035403852087191934	0.01669252524331338	0.013794936246718376	0.0023265382270932556	0.004204194315745231	8	9	9
ENSG00000124731	TREM1	2.103259616843957	NA	0.03544308144812791	0.21679649497353698	0.2739921717955876	2.104818403841249e-48	3.675715968174499e-47	16	19	19
ENSG00000127528	KLF2	-2.102316120505444	NA	0.03552559337474926	0.010387950771182859	0.027909075647790552	1.3816846695180318e-05	3.2480480325654184e-05	6	9	9
ENSG00000155158	TTC39B	-2.1019771129516833	NA	0.03555528071955626	0.1537923569088667	0.23188902263075956	3.4374351051921676e-40	4.513673401143988e-39	6	6	6
ENSG00000167676	PLIN4	2.101714105285479	NA	0.03557832722973463	0.09493692164262768	0.05296427328107728	1.6705441659851154e-09	5.439180159954195e-09	39	49	49
ENSG00000113638	TTC33	2.101661289045383	NA	0.035582956882092245	0.0017009912829913615	0.012255004221766695	0.004118624343918883	0.007214534103561279	5	7	7
ENSG00000149150	SLC43A1	2.1015669910499155	NA	0.03559122393085091	0.004268490467886566	0.013276848471759443	0.0028180764064550307	0.005034606968881896	7	8	8
ENSG00000100129	EIF3L	2.101525408581666	NA	0.03559486996147194	0.02750427397454928	0.022959855268637686	8.231306110966897e-05	0.00017838830847588945	6	7	7
ENSG00000134490	TMEM241	-2.1008893714527934	NA	0.03565067864060743	0.026787139197525556	0.041462469888152644	1.0571444295298367e-07	2.994544073671485e-07	15	20	20
ENSG00000122188	LAX1	2.100780126890841	NA	0.03566027174342683	0.015991489897631564	0.07892776130958985	1.2811695090747218e-13	5.387635093458167e-13	7	7	7
ENSG00000184113	CLDN5	2.1000325393502854	NA	0.03572597882815604	0.01824713399618303	0.013934125585189227	0.0022099324848155353	0.004005298264859608	9	11	11
ENSG00000273542	HIST1H4K	2.0997942122376556	NA	0.03574694760921425	0.008181046135546346	0.025243668513716115	3.609323043824972e-05	8.136753106159385e-05	2	7	7
ENSG00000169251	NMD3	-2.099025280239889	NA	0.03581467228672161	0.0040504559610114975	0.014862837409025293	0.0015692989932510689	0.002899052939272065	5	9	9
ENSG00000160818	GPATCH4	-2.097888824033272	NA	0.035914967496980435	0.03570387682237899	0.012911301443422776	0.003227069312177295	0.005718819017725372	6	6	6
ENSG00000253549	CA3-AS1	2.0967120142025153	NA	0.03601907633199852	0.04798914487689693	0.17646093343684366	5.030549096633454e-30	4.6108437444236826e-29	20	24	24
ENSG00000226029	LINC01772	2.096561843912694	NA	0.03603237994110822	0.06765500200965818	0.14480470163690107	1.6408245682581728e-24	1.203014130870432e-23	22	26	26
ENSG00000170779	CDCA4	2.096421267107434	NA	0.036044837458223365	0.011450347936879351	0.028645833079484487	1.0598767810931147e-05	2.5174275511032994e-05	4	5	5
ENSG00000248445	SEMA6A-AS1	-2.0961239758894132	NA	0.03607119465601042	0.017686804313536135	0.0222165335129915	0.00010769518025589409	0.00023018180686986968	15	17	17
ENSG00000164867	NOS3	-2.095862871918483	NA	0.03609435712202904	0.009636175014603305	0.020719143170815035	0.0001852247682198101	0.0003857687090358907	2	2	2
ENSG00000130725	UBE2M	2.093259024949768	NA	0.03632603826780865	0.019320957394969578	0.01409999886654685	0.002078662846260977	0.003781371502124694	11	12	12
ENSG00000187498	COL4A1	2.091680203283109	NA	0.03646713257645421	0.004688240068100253	0.026088150273923437	2.662070182101808e-05	6.077188705120328e-05	11	13	13
ENSG00000248925	AC021087.1	2.090354647230853	NA	0.03658595370850871	0.05518536749117302	0.0523876794089035	2.057801429743692e-09	6.650817323534598e-09	12	12	12
ENSG00000183401	CCDC159	2.090033287472524	NA	0.03661480960883156	0.004703082278592063	0.027621281356673154	1.5325061149871926e-05	3.580998414758872e-05	4	6	6
ENSG00000126790	L3HYPDH	-2.089722363824437	NA	0.036642746871446884	0.28842708394332695	0.20502100931479794	3.5464964196664355e-35	3.926330994245301e-34	31	37	37
ENSG00000147804	SLC39A4	2.08726848651355	NA	0.03686387173795891	0.04540730048121716	0.06622669733528953	1.3514952942517715e-11	5.06043510941564e-11	7	10	10
ENSG00000267475	AC008736.1	2.0869844750631605	NA	0.03688953793255999	0.021718662345755018	0.05264058784325943	1.8779830451779534e-09	6.091456637366507e-09	8	10	10
ENSG00000138073	PREB	-2.086710368609528	NA	0.03691432344048956	0.011496005833692879	0.05775324592312088	2.9484557119442987e-10	1.014507764930433e-09	8	12	12
ENSG00000272979	AC093388.1	2.086176929034192	NA	0.036962599266598756	0.016795404837385623	0.017515206261463107	0.0005938948094419681	0.0011570895350057158	6	7	7
ENSG00000273253	AL022328.4	-2.084230367547734	NA	0.03713921772493332	0.09199835156085331	0.15996050013695556	3.982403653769067e-27	3.235160599644042e-26	13	20	20
ENSG00000244045	TMEM199	2.0832254878437304	NA	0.03723067490318203	0.046698712095861815	0.1157382423052124	1.2907243193800392e-19	7.508355275796572e-19	4	5	5
ENSG00000100348	TXN2	-2.0831140716031102	NA	0.03724082703370202	0.013913218134298863	0.049064725622802424	6.833755677706219e-09	2.1292164992184582e-08	5	6	6
ENSG00000224914	LINC00863	-2.082888927668513	NA	0.03726134910463074	0.037771949159190736	0.1488654426401174	3.3019365893345682e-25	2.485729173419601e-24	14	21	21
ENSG00000108094	CUL2	-2.0825008636029754	NA	0.037296744088004916	0.0018645837116705686	0.03592472888788163	7.741395102123933e-07	2.033346371669832e-06	5	7	7
ENSG00000167522	ANKRD11	2.0819901971966615	NA	0.03734336513124916	0.012411647119576048	0.08148221620038403	4.989795098721764e-14	2.1494598379296544e-13	4	8	8
ENSG00000173402	DAG1	2.081962739082356	NA	0.03734587331119239	0.008764483306506782	0.012545545606218452	0.003696626704743356	0.006507231714190496	6	7	7
ENSG00000154845	PPP4R1	-2.0818115001663062	NA	0.037359690901950036	0.045609220126822766	0.10176340638524628	2.5855750001080758e-17	1.3411985988158922e-16	17	22	22
ENSG00000182782	HCAR2	2.081470621434562	NA	0.03739085044945206	0.010022195086010445	0.029978552110234667	6.562164888959809e-06	1.5876772810492627e-05	6	7	7
ENSG00000077782	FGFR1	-2.0811724581344526	NA	0.03741812353414202	0.18931017288262733	0.29750160111734625	3.3936760220909616e-53	6.83879554674946e-52	12	13	13
ENSG00000270574	AC010680.2	-2.080173768542862	NA	0.037509597325194	0.0017103095043847854	0.028788476617179773	1.0068507379554992e-05	2.3957934376576736e-05	3	7	7
ENSG00000012124	CD22	-2.080021274728384	NA	0.03752358154916821	0.005283042253345519	0.01308030803474775	0.003030986858560208	0.005393628062410398	6	7	7
ENSG00000278311	GGNBP2	2.078989871285295	NA	0.037618281435557545	0.05012901746992207	0.16915447779192777	9.815097569281009e-29	8.51386485663126e-28	16	26	26
ENSG00000073969	NSF	-2.076770208315806	NA	0.03782277310661114	0.049352793627452915	0.0447002829778349	3.295969664171619e-08	9.731849822809761e-08	15	18	18
[truncated: 8,287 more rows]
