# Supplementary material for: SUMMIT: An integrative approach for better transcriptomic data imputation improves causal gene identification
Source: Nat Commun. 2022 Oct 25;13:6336. doi: 10.1038/s41467-022-34016-y (PMC9593997; doi:10.1038/s41467-022-34016-y)
Supplement: Supplementary file 7 — Source Data [file 41467_2022_34016_MOESM7_ESM.zip › Source Data/Figure-3/real-data-new/JTI/HPTHY]

gene	gene_name	zscore	effect_size	pvalue	var_g	pred_perf_r2	pred_perf_pval	pred_perf_qval	n_snps_used	n_snps_in_cov	n_snps_in_model
ENSG00000179344	HLA-DQB1	21.85855377390062	NA	6.445405408957162e-106	0.12174496186500613	0.733280937763197	7.220598447333208e-194	1.7689434681902454e-190	15	28	28
ENSG00000223534	HLA-DQB1-AS1	21.27735247013875	NA	1.840456904571783e-100	0.32619301874753176	0.3978394576536214	1.2955852167794663e-75	5.131175723452902e-74	27	32	32
ENSG00000232629	HLA-DQB2	-20.755596257002143	NA	1.0912028378886132e-95	0.6713241416087745	0.671875849143407	8.554340624354191e-164	5.239228120251786e-161	30	38	38
ENSG00000196735	HLA-DQA1	19.775759373915864	NA	4.815233521199346e-87	0.29256072183967585	0.41431581482818003	1.2006600854285842e-79	5.334227928760308e-78	33	44	44
ENSG00000137310	TCF19	-19.1375271415529	NA	1.2296940914624748e-81	0.03297187161886944	0.14361557311198261	2.620424739126394e-24	1.9009164065684655e-23	16	22	22
ENSG00000237541	HLA-DQA2	-18.394723542380884	NA	1.4479746762624135e-75	0.44101890020743073	0.7377991843045723	2.393089762404568e-196	8.207819267095187e-193	28	36	36
ENSG00000213722	DDAH2	15.61684975397372	NA	5.590010285974374e-55	0.008756181992495452	0.046749398505907196	1.575177427751341e-08	4.775940188915797e-08	8	10	10
ENSG00000224389	C4B	-14.426952171758069	NA	3.5021856891418857e-47	0.19693935005668456	0.22002432658760832	5.901452495404816e-38	7.198009163847596e-37	10	10	10
ENSG00000204396	VWA7	14.21579899892281	NA	7.311217693840945e-46	0.021252149042751592	0.030302825566007854	5.839848066289719e-06	1.4185206018243964e-05	9	12	12
ENSG00000244731	C4A	13.97116277275965	NA	2.337784335477958e-44	0.2534848324885098	0.252998044089072	2.988121246288891e-44	4.5428449692028545e-43	16	20	20
ENSG00000204528	PSORS1C3	13.938227892870016	NA	3.7103875070366156e-44	0.42142484863168533	0.37325874817466337	8.507233792606486e-70	2.838337593568261e-68	33	37	37
ENSG00000204444	APOM	13.603086997279807	NA	3.838819467359455e-42	0.012441169597217623	0.017649025493773427	0.0005655927910839131	0.001104583848570553	7	8	8
ENSG00000204301	NOTCH4	-13.237481998556985	NA	5.3306204809211264e-40	0.035595442015597854	0.5288439039212358	2.9120447101489162e-111	3.263964361721815e-109	18	26	26
ENSG00000204308	RNF5	12.778231591176532	NA	2.1694625137829664e-37	0.023992993769293335	0.02733844212125779	1.696788753417053e-05	3.9476638627525495e-05	10	10	10
ENSG00000204531	POU5F1	12.317010428052548	NA	7.336386071421167e-35	0.13574334725751294	0.2015365590331685	1.5412144918648523e-34	1.6549960752029024e-33	23	33	33
ENSG00000198502	HLA-DRB5	12.197740957089014	NA	3.195670929947032e-34	0.494522305295901	0.6762866411866431	9.282434927455232e-166	6.122479868112684e-163	36	47	47
ENSG00000204248	COL11A2	-12.162578037375983	NA	4.918168794190183e-34	0.006160647350803	0.0158235138620096	0.0011026946150132914	0.0020814650470955347	2	3	3
ENSG00000214894	LINC00243	-12.03006328159048	NA	2.469713989056815e-33	0.1436718059800823	0.252806973918797	3.255802306410619e-44	4.941040155100504e-43	39	49	49
ENSG00000231852	CYP21A2	-11.794326870969533	NA	4.1752569075828483e-32	0.21878050607828176	0.16028595143053567	3.495452863407434e-27	2.847673213994019e-26	38	46	46
ENSG00000204516	MICB	-11.68616669983509	NA	1.5000548191596072e-31	0.23041543688489788	0.3873052093979343	4.3042936507125905e-73	1.5772293123091926e-71	54	69	69
ENSG00000026297	RNASET2	11.596579985868798	NA	4.288770196073415e-31	0.34443579644569783	0.49258753293256097	1.7104131747130647e-100	1.4520730461957596e-98	15	20	20
ENSG00000134242	PTPN22	-11.377154886635097	NA	5.434380898198622e-30	0.005250482803729729	0.014190992335121957	0.0020100305019969886	0.003668193367962792	7	9	9
ENSG00000213676	ATF6B	-11.313247585544145	NA	1.128343228363559e-29	0.07842821343421462	0.016460619812534966	0.0008731495480630814	0.0016681864527332646	20	27	27
ENSG00000204520	MICA	10.74641494051316	NA	6.160991473294692e-27	0.22715583901511277	0.38513637401340467	1.404989514304321e-72	5.061799407732101e-71	27	33	33
ENSG00000213719	CLIC1	10.660889743163226	NA	1.551064024715869e-26	0.0014577544501739427	0.01600090886016044	0.0010332625144060387	0.0019568656940418725	2	5	5
ENSG00000272501	AL662844.4	-10.485437862932203	NA	1.0077776413158969e-25	0.20778919727043849	0.24068015356151481	7.219622945019269e-42	1.0098638979130133e-40	20	22	22
ENSG00000204351	SKIV2L	10.211575362587517	NA	1.7598403340492745e-24	0.34351934369902093	0.2792260479090455	1.8605773127595865e-49	3.3551041363316664e-48	22	24	24
ENSG00000256582	LINC02390	10.13616140902504	NA	3.8180908027346444e-24	0.022736036057002824	0.03286965000611448	2.320879020188049e-06	5.855635474062801e-06	5	5	5
ENSG00000112514	CUTA	10.107640943654634	NA	5.109987928707824e-24	0.04634274670847925	0.08758401115628313	5.201061809838846e-15	2.3778461470788156e-14	18	22	22
ENSG00000184293	CLECL1	-10.010626329290627	NA	1.368831667403415e-23	0.1066084586308214	0.10089600479311171	3.5840313377823886e-17	1.8473866369591278e-16	12	13	13
ENSG00000204356	NELFE	-9.983143432455282	NA	1.8065114882786203e-23	0.04661568290491426	0.0458568249757954	2.1728879902678055e-08	6.515624435233886e-08	10	10	10
ENSG00000204366	ZBTB12	9.928975436151074	NA	3.114390674452234e-23	0.12145645654052405	0.30541711430410917	7.608917147889543e-55	1.6249728539123011e-53	41	55	55
ENSG00000137312	FLOT1	-9.888109538139483	NA	4.6879683125119427e-23	0.0828239419174461	0.17510243780498982	8.756852183298802e-30	7.907912485065358e-29	19	24	24
ENSG00000204536	CCHCR1	-9.774277191206476	NA	1.4518995804872815e-22	0.21413054239905813	0.29094983224649074	7.621152266110417e-52	1.486861663384841e-50	14	18	18
ENSG00000137331	IER3	-9.69348825898526	NA	3.2136133083487496e-22	0.07427738882945077	0.14365060926200893	2.584551763077572e-24	1.8764808715079288e-23	20	26	26
ENSG00000272273	IER3-AS1	-9.64874473785384	NA	4.976108929791186e-22	0.0048127709480491575	0.028204140834499503	1.2424700944098654e-05	2.9328450996606716e-05	10	14	14
ENSG00000071242	RPS6KA2	9.600209411914392	NA	7.978216270305802e-22	0.05676493473445247	0.16348998717780752	9.654949338321636e-28	8.088555261498668e-27	9	13	13
ENSG00000196126	HLA-DRB1	9.482404312722434	NA	2.4849037073663726e-21	0.14707719888684115	0.20536432220071196	3.067509214999361e-35	3.40483595650641e-34	6	9	9
ENSG00000137343	ATAT1	9.17552142569699	NA	4.4939422651934644e-20	0.006161149947561622	0.011913943747926408	0.004676912238282993	0.008123606601267604	6	8	8
ENSG00000240065	PSMB9	-8.8323754747617	NA	1.0247577914824265e-18	0.0769760937033179	0.41434416584613953	1.1813635122908984e-79	5.262130616175744e-78	15	17	17
ENSG00000223501	VPS52	8.6334833168679	NA	5.9511339297972175e-18	0.011545392626356451	0.017444944474213853	0.0006093214174895478	0.0011853847293661194	3	4	4
ENSG00000204388	HSPA1B	8.57299935469831	NA	1.0082406954835632e-17	0.0020082185901084976	0.024260080429854083	5.1466876172373144e-05	0.00011407592858731125	9	13	13
ENSG00000134215	VAV3	-8.297108103783758	NA	1.0667629987463067e-16	0.0031781612632054146	0.09905926469813071	7.149444566103824e-17	3.618825999531124e-16	14	19	19
ENSG00000166278	C2	-7.952042858397444	NA	1.834607580362893e-15	0.03583059207096412	0.028653944207569792	1.0567879425434897e-05	2.5104386240030894e-05	33	39	39
ENSG00000137404	NRM	7.686298602522969	NA	1.514527950804262e-14	0.1326872330911296	0.05718841202042766	3.6187358030400365e-10	1.2384294609126638e-09	30	39	39
ENSG00000111252	SH2B3	-7.580756656122002	NA	3.4354542828767614e-14	0.007975460299912624	0.02325033766968293	7.411076860923914e-05	0.00016130544115748724	20	23	23
ENSG00000139531	SUOX	7.544106122401979	NA	4.554001981180625e-14	0.09637009391915842	0.19045703592241092	1.5809032709725085e-32	1.6013532305911132e-31	26	34	34
ENSG00000198563	DDX39B	7.527195257162587	NA	5.184181829375421e-14	0.11265770742953601	0.2759295924040366	8.59195843875243e-49	1.5221435461380724e-47	4	12	12
ENSG00000277566	AC089999.2	-7.469133895156569	NA	8.072436810206367e-14	0.009974951248364703	0.022959151462314663	8.233400183766961e-05	0.00017841114449256967	8	9	9
ENSG00000197728	RPS26	-7.336853519787595	NA	2.186737076274515e-13	0.672543524455328	0.6570993551783486	2.120552227982317e-157	9.091337539417189e-155	23	30	30
ENSG00000141279	NPEPPS	-7.308720456885723	NA	2.6969817940104566e-13	0.054401486501843656	0.04743574340306555	1.2298804568470423e-08	3.752886112895005e-08	14	15	15
ENSG00000204252	HLA-DOA	-7.299523798838446	NA	2.88787983510411e-13	0.02132985320692426	0.09500807004159344	3.264911637351366e-16	1.5906241383221187e-15	11	19	19
ENSG00000241404	EGFL8	-7.161472614712738	NA	7.981496052715972e-13	0.004586179411525534	0.017857159915481285	0.0005242468910800175	0.0010292283841020287	5	10	10
ENSG00000204228	HSD17B8	-7.150214336076612	NA	8.664250861544198e-13	0.03133520293654552	0.03751512053644151	4.370921704879054e-07	1.1728514523074777e-06	10	17	17
ENSG00000137337	MDC1	-7.06817811021321	NA	1.569809847498384e-12	0.039170230105310566	0.08664009455775014	7.385071354344154e-15	3.352212510737107e-14	21	31	31
ENSG00000204435	CSNK2B	7.052411887317737	NA	1.7584276501235866e-12	0.020859356795486575	0.018160730188602835	0.0004693326014520515	0.0009272563113250266	9	11	11
ENSG00000072818	ACAP1	6.986457405166076	NA	2.8191394016838902e-12	0.1617809057137468	0.2586800991282986	2.3070642002790456e-45	3.626383498678767e-44	3	5	5
ENSG00000168394	TAP1	-6.917941373562911	NA	4.582538477062454e-12	0.021187992606744335	0.0768918997902352	2.712333149981513e-13	1.1202745951115838e-12	4	5	5
ENSG00000204084	INPP5B	-6.885223859670404	NA	5.769673164074949e-12	0.3791715524471248	0.452347590676086	2.0967312338889388e-89	1.2528517048767043e-87	20	26	26
ENSG00000236935	AP003774.2	6.844111575599423	NA	7.695192891259374e-12	0.4476003113694029	0.45469526082645784	4.980489489970495e-90	3.061305170734911e-88	12	13	13
ENSG00000204525	HLA-C	-6.833117033630159	NA	8.308911434183126e-12	0.46366282915169726	0.5372451652889626	7.095266887233374e-114	8.277328697222118e-112	37	43	43
ENSG00000204632	HLA-G	6.817443975858672	NA	9.267452560333288e-12	0.07454495943346708	0.20617940396376838	2.173075838815674e-35	2.4277574957556996e-34	31	44	44
ENSG00000127666	TICAM1	-6.707718882999004	NA	1.976903008752008e-11	0.0234177744309274	0.0441284436731848	4.0496619814227166e-08	1.1873423374836411e-07	14	15	15
ENSG00000042832	TG	-6.68625438755417	NA	2.2895489846562126e-11	0.01449272245416061	0.01301750474712621	0.003102401457476327	0.005511559369549522	22	27	27
ENSG00000272462	U91328.1	-6.46735415917256	NA	9.973371736769081e-11	0.06091645478911884	0.08970216789281746	2.365555890614364e-15	1.1035614245959122e-14	5	6	6
ENSG00000177710	SLC35G5	-6.43619642006612	NA	1.2250448601199012e-10	0.03193438716809804	0.060300683699919436	1.1693669462504673e-10	4.129628039795977e-10	9	18	18
ENSG00000164916	FOXK1	-6.427380169269096	NA	1.29821860461569e-10	0.029984574583507447	0.05323466599508616	1.5149082950174908e-09	4.944644528217539e-09	10	14	14
ENSG00000111300	NAA25	6.396848403264742	NA	1.586166625622235e-10	0.02545092681688598	0.020043138323155598	0.0002367005641790138	0.0004865952979028899	8	10	10
ENSG00000240053	LY6G5B	6.37004029607237	NA	1.8897854273455885e-10	0.09492946644476885	0.21966618077971467	6.884907679066613e-38	8.367773337229862e-37	20	24	24
ENSG00000227057	WDR46	-6.352077116930788	NA	2.1242677524029278e-10	0.031879839136944116	0.013552410315720824	0.0025447966819140467	0.004574978330867385	17	20	20
ENSG00000227598	Z94721.1	6.343596967288043	NA	2.2446157897553014e-10	0.022575176936127726	0.05509236731612306	7.734006378617748e-10	2.5768501143756706e-09	10	11	11
ENSG00000135541	AHI1	6.341683349005129	NA	2.2726806793352144e-10	0.1565518519083755	0.2362305248518113	5.129292737724582e-41	6.948044325374318e-40	8	10	10
ENSG00000152495	CAMK4	6.254203369410044	NA	3.9955008572398135e-10	0.008278894228505392	0.09300478980084133	6.903947764227812e-16	3.3006913913783875e-15	3	3	3
ENSG00000231389	HLA-DPA1	-6.14957406891505	NA	7.769129851446595e-10	0.029937546857861663	0.04997738279739929	4.91572569441848e-09	1.545933980076701e-08	8	12	12
ENSG00000204209	DAXX	6.140890856139044	NA	8.20599547826519e-10	0.045634499503673424	0.07646888991405668	3.169226248743642e-13	1.3030223193407988e-12	5	6	6
ENSG00000170340	B3GNT2	-6.131304992366845	NA	8.716112688111172e-10	0.21777739821674405	0.3517317905284861	6.93705160201735e-65	1.9728606620728942e-63	27	37	37
ENSG00000221988	PPT2	6.104647828780826	NA	1.0302759539880998e-09	0.0008008512709276235	0.010375964818299166	0.008325215466792442	0.013935492439240957	4	9	9
ENSG00000206052	DOK6	-5.9638710113794	NA	2.463312217010238e-09	0.009812418885259534	0.0852291954355916	1.2465295583893023e-14	5.572663033581373e-14	9	14	14
ENSG00000168071	CCDC88B	-5.951053965915524	NA	2.664212136246101e-09	0.024690186922514634	0.03425348004297619	1.4114364171253228e-06	3.627262568152579e-06	5	6	6
ENSG00000134825	TMEM258	5.948410458210192	NA	2.7075893604003742e-09	0.040572756165999875	0.06329886318138975	3.929408048951937e-11	1.4276571743956943e-10	10	11	11
ENSG00000040487	SLC66A1	5.929650875763179	NA	3.03579456108285e-09	0.07889714333894456	0.16671394921274443	2.6330243853810264e-28	2.2453374035255707e-27	15	18	18
ENSG00000204305	AGER	-5.9205225953612075	NA	3.2092019741615154e-09	0.17748816711084198	0.08984403697856175	2.243842333785614e-15	1.0479208110590821e-14	41	53	53
ENSG00000167264	DUS2	-5.894371024176259	NA	3.761112304310385e-09	0.1535935990074154	0.28967994234413447	1.3884076733681237e-51	2.699524171268702e-50	14	17	17
ENSG00000112486	CCR6	-5.888478619492677	NA	3.897669591645362e-09	0.0219431533094228	0.03436217514204198	1.3573650234325592e-06	3.4924910407869403e-06	7	9	9
ENSG00000166164	BRD7	5.876520990472181	NA	4.18978302142061e-09	0.15398944797922723	0.34599190035652166	1.328629718610895e-63	3.6339188268673425e-62	15	17	17
ENSG00000204642	HLA-F	-5.845356264805083	NA	5.054852448560983e-09	0.03174010637622528	0.3564608499143648	5.973952233224162e-66	1.769383537954424e-64	14	15	15
ENSG00000204599	TRIM39	-5.79402402570008	NA	6.871962117270585e-09	0.014566170534614172	0.010183918267589081	0.008950775172818596	0.01491274103163957	12	13	13
ENSG00000075568	TMEM131	-5.773348502934189	NA	7.771147777352526e-09	0.0054024440993218825	0.04026765230965689	1.6247357604328447e-07	4.5319768307844586e-07	3	4	4
ENSG00000149485	FADS1	5.7692261330749135	NA	7.963638298889386e-09	0.01390970101154225	0.02479654197037617	4.2409357211859904e-05	9.496971361010519e-05	3	4	4
ENSG00000162437	RAVER2	5.758424359514791	NA	8.490269624346801e-09	0.03036417396773124	0.0498956187693173	5.063001537783214e-09	1.591374878508877e-08	28	33	33
ENSG00000121281	ADCY7	5.732420131940377	NA	9.900765954229926e-09	0.11799739270057677	0.19009066908145222	1.8405516602915184e-32	1.8599658469262962e-31	17	26	26
ENSG00000159714	ZDHHC1	-5.686347007751466	NA	1.297855480151282e-08	0.007668544327201704	0.010182002797150804	0.008957250541382265	0.01492063035785959	1	2	2
ENSG00000105397	TYK2	5.653620079694168	NA	1.5710326455026845e-08	0.09292652015666238	0.12706193865308452	1.665337491533177e-21	1.0624580596094662e-20	11	14	14
ENSG00000146830	GIGYF1	5.623066042134644	NA	1.875976401198886e-08	0.18057491127814937	0.17608969585622214	5.8538090649381724e-30	5.345419150938483e-29	18	20	20
ENSG00000234745	HLA-B	5.611480056144997	NA	2.0060341124309128e-08	0.10724903004284286	0.2285114396147088	1.499075897532122e-39	1.9314539869856017e-38	33	42	42
ENSG00000269918	AF131215.6	5.600797322629177	NA	2.1336809439597923e-08	0.078020310676686	0.11971086920081841	2.8219102009634525e-20	1.6944306035126838e-19	21	26	26
ENSG00000255310	AF131215.5	5.599211090978485	NA	2.15329468096502e-08	0.0704817418187436	0.09563083327789829	2.5860796237127274e-16	1.265658660589314e-15	13	19	19
ENSG00000270137	AF230666.2	5.57454836269339	NA	2.4817285657362108e-08	0.007017917433483873	0.019242789280289843	0.00031656049637252443	0.0006406296851890986	6	6	6
ENSG00000168385	SEPTIN2	5.555730377955297	NA	2.76453325083981e-08	0.31371205859300344	0.5001790263063453	1.104628554360395e-102	1.0130093624987387e-100	24	37	37
ENSG00000186470	BTN3A2	5.5396884529373365	NA	3.0301021688947904e-08	0.5103298692756525	0.6020287926395996	8.904411023180898e-136	1.9831395407341455e-133	22	24	24
ENSG00000204438	GPANK1	5.454425335231416	NA	4.9131473396850216e-08	0.03729149333241734	0.051476141953143935	2.860790784519862e-09	9.158055098699107e-09	16	23	23
ENSG00000142606	MMEL1	-5.446615102982506	NA	5.1337386528069174e-08	0.0459810275284454	0.17359373476047377	1.619019268803511e-29	1.446070908370386e-28	10	13	13
ENSG00000223374	AC005104.1	5.422471682620199	NA	5.878052851942534e-08	0.0389274001607543	0.01725197145489621	0.0006537989543832412	0.0012663201116690991	6	12	12
ENSG00000204463	BAG6	-5.418736917368144	NA	6.00215628608651e-08	0.0056309784759827385	0.03510641648468853	1.0388174327131958e-06	2.701650008128389e-06	6	8	8
ENSG00000038358	EDC4	-5.309888734342906	NA	1.0969218089181414e-07	0.01079945740091683	0.026727655795149744	2.1142551642681745e-05	4.8713370700033494e-05	8	8	8
ENSG00000231128	AL137856.1	5.290502722429433	NA	1.2198060621463914e-07	0.017902283412030144	0.010973774503221867	0.006648749763896461	0.011286815452490636	14	15	15
ENSG00000065361	ERBB3	5.28224932356895	NA	1.27607373336261e-07	0.0077415733614989496	0.011425072463777953	0.0056141996224240475	0.009631643589930971	7	7	7
ENSG00000204482	LST1	5.281232446689087	NA	1.2831776631065597e-07	0.01595336331366849	0.07872759383985796	1.3792993345447067e-13	5.788938885978262e-13	14	24	24
ENSG00000231925	TAPBP	-5.275249663168205	NA	1.325754738460446e-07	0.045512754241344086	0.08539438643152966	1.1724632141330663e-14	5.251128665230597e-14	2	3	3
ENSG00000260302	AP005482.1	-5.274577115978363	NA	1.330625577311422e-07	0.0862354847044974	0.13360353812896156	1.3174723028005239e-22	8.84279159323921e-22	6	8	8
ENSG00000157870	PRXL2B	-5.265511558892715	NA	1.3979952270011546e-07	0.010451927213708596	0.15691179870031793	1.348129317769778e-26	1.0743062114513906e-25	5	7	7
ENSG00000204387	SNHG32	5.243352894193424	NA	1.576845358452518e-07	0.7128989763336602	0.18301087598543878	3.431939290849015e-31	3.271502329003322e-30	42	53	53
ENSG00000134824	FADS2	5.184683086859763	NA	2.1638248764114685e-07	0.5026038014125119	0.5930427116021051	1.5549346587843003e-132	3.030178916305905e-130	7	8	8
ENSG00000011009	LYPLA2	5.1550775339498065	NA	2.5352600662439514e-07	0.002060677769119238	0.014663846419763442	0.001688556190726044	0.0031069796260473096	3	3	3
ENSG00000163507	CIP2A	5.154575567598727	NA	2.5420603476274217e-07	0.0576607898661369	0.12357890593241215	6.3828982663101e-21	3.9502101179701156e-20	8	9	9
ENSG00000081985	IL12RB2	-5.142985967101555	NA	2.704058277194768e-07	0.14628663346175572	0.17159403590840316	3.650039894609376e-29	3.219883444066676e-28	9	12	12
ENSG00000160856	FCRL3	-5.096049620724651	NA	3.468142589278399e-07	0.11038268570496296	0.2478175179271665	3.0362064445075287e-43	4.4200258333497125e-42	5	6	6
ENSG00000145725	PPIP5K2	-5.075280427317188	NA	3.8692493271186684e-07	0.3919650267774983	0.3857013541221558	1.0327845884130192e-72	3.744444589153248e-71	13	16	16
ENSG00000204657	OR2H2	-5.047290398878757	NA	4.4811995904712275e-07	0.025961424649637098	0.024600758231260938	4.551317099470858e-05	0.00010153575769328184	11	16	16
ENSG00000069696	DRD4	-5.039724263998857	NA	4.6620303996450503e-07	0.01202780701319203	0.02185634208906705	0.00012268719634091056	0.00026052039748022227	5	5	5
ENSG00000159761	C16orf86	4.95662443963946	NA	7.172843363694726e-07	0.0049381093967607245	0.06275542912042935	4.7890479075708915e-11	1.7311991216112451e-10	6	8	8
ENSG00000159111	MRPL10	4.955317464689355	NA	7.221228719622124e-07	0.04559432015512756	0.06853719723996082	5.81172997217868e-12	2.225169843556423e-11	15	16	16
ENSG00000057757	PITHD1	4.922183061734978	NA	8.558409894489935e-07	0.016917427934948437	0.01644438946882547	0.0008783518465944513	0.0016764447208957424	5	8	8
ENSG00000206503	HLA-A	-4.920909102856307	NA	8.614313407786638e-07	0.23470622040379233	0.2860080971553756	7.819058073395028e-51	1.4702744177702997e-49	22	25	25
ENSG00000073861	TBX21	-4.902025746026957	NA	9.48534010247668e-07	0.006045073937487372	0.012025808106979945	0.004485800298429874	0.007817783467253446	4	5	5
ENSG00000132471	WBP2	4.897808364982057	NA	9.691147775123983e-07	0.01676011110515183	0.019122173622256156	0.0003307510014758644	0.0006672213768156215	13	17	17
ENSG00000226891	LINC01359	-4.897020001226043	NA	9.730093787021755e-07	0.00367190206410161	0.06506354424615081	2.0657493097673593e-11	7.65460996395861e-11	6	9	9
ENSG00000278376	AP004609.3	-4.8895753687395604	NA	1.010537268090956e-06	0.144665215880483	0.14891362633680025	3.23957383900283e-25	2.4409249457407527e-24	11	14	14
ENSG00000215912	TTC34	4.880845391936875	NA	1.056320334592912e-06	0.07221936955349242	0.07101309960943591	2.3486649746809925e-12	9.199921345546903e-12	12	13	13
ENSG00000128604	IRF5	-4.848576316421622	NA	1.2435069118311378e-06	0.1572749370461261	0.4311645349973759	6.866936025336992e-84	3.494394240311693e-82	38	45	45
ENSG00000160447	PKN3	4.835726448097998	NA	1.3266025481766287e-06	0.2695007131733964	0.3609815462071432	5.636148203643574e-67	1.7228931469569279e-65	10	12	12
ENSG00000095261	PSMD5	-4.832580795911808	NA	1.3477438603353728e-06	0.043581037836280125	0.03845895423827443	3.113328524137426e-07	8.468985042670994e-07	8	9	9
ENSG00000124635	HIST1H2BJ	4.818273041369419	NA	1.4480611911492388e-06	0.009878248814346818	0.01902005644390033	0.000343264166654842	0.0006905956351435811	4	4	4
ENSG00000105953	OGDH	4.814591000090024	NA	1.4750167713511674e-06	0.0029201076302229592	0.038514345408254984	3.0519453267948133e-07	8.308907828100374e-07	11	14	14
ENSG00000011007	ELOA	4.742819532444936	NA	2.107640155798985e-06	0.11171404590306767	0.1395909677201736	1.2720666273348097e-23	8.947773007450636e-23	5	5	5
ENSG00000182010	RTKN2	-4.725421988204825	NA	2.2963798139531536e-06	0.018534156140929507	0.08591569206191509	9.663155413395707e-15	4.3494344405334113e-14	14	15	15
ENSG00000167074	TEF	4.718827490554064	NA	2.3720786195440876e-06	0.1263015863010522	0.17917313609136237	1.659028427096804e-30	1.5470733276934798e-29	9	13	13
ENSG00000149782	PLCB3	4.706439430677543	NA	2.5208083613986127e-06	0.0034421163790740693	0.03148899232021723	3.8122654701243866e-06	9.427042616750267e-06	10	12	12
ENSG00000173264	GPR137	-4.701069300567731	NA	2.5880265692108034e-06	0.004895430087744696	0.020441463145166486	0.0002048476356910307	0.00042457482529193683	7	9	9
ENSG00000254340	AC022784.5	4.699553517627432	NA	2.6073089092108193e-06	0.0028278907771137466	0.01107868751738987	0.0063921178075635274	0.01088240129871011	15	22	22
ENSG00000142599	RERE	4.6983362013087175	NA	2.622894203684654e-06	0.1939560372244508	0.26587395071668235	8.763378437972016e-47	1.442256975362592e-45	14	18	18
ENSG00000213066	FGFR1OP	-4.69366825853432	NA	2.6834907743819284e-06	0.09385085810356016	0.13698921790145743	3.519427954655985e-23	2.423882329092188e-22	9	11	11
ENSG00000204469	PRRC2A	-4.693356426435043	NA	2.687586319623742e-06	0.05391212900370326	0.11791896508283789	5.606741784859378e-20	3.3269901338599815e-19	3	3	3
ENSG00000118922	KLF12	-4.692791052738077	NA	2.6950271359703625e-06	0.005050318813478054	0.014301852456789565	0.0019295011643621965	0.0035279897076071335	8	10	10
ENSG00000145723	GIN1	-4.6465187875311385	NA	3.3758340145765184e-06	0.018779393559362773	0.020337807429370924	0.00021269679223166342	0.00043983326781391486	3	3	3
ENSG00000161618	ALDH16A1	-4.645050484224225	NA	3.3999330335705137e-06	0.3100599074584831	0.4145078901022978	1.0758252444266555e-79	4.804512269966852e-78	31	31	31
ENSG00000124562	SNRPC	4.627462688933049	NA	3.7017289407279084e-06	0.06699613465698916	0.026671827625872085	2.1572028973293958e-05	4.965620467959974e-05	6	7	7
ENSG00000183431	SF3A3	-4.625503432222858	NA	3.7368961778574834e-06	0.31377232158510426	0.422407264619717	1.1410297698880863e-81	5.420365519061161e-80	13	16	16
ENSG00000090554	FLT3LG	4.621075744763216	NA	3.8175535305640175e-06	0.007433925534376985	0.010944240680519515	0.00672286908244382	0.011396844789919838	5	6	6
ENSG00000147324	MFHAS1	4.6138218768845185	NA	3.9533126077988685e-06	0.05065039798344764	0.045212664604882304	2.740498626946691e-08	8.154921213518793e-08	12	16	16
ENSG00000187626	ZKSCAN4	-4.613786554344578	NA	3.953984868236707e-06	0.009128040064104271	0.02238488336235906	0.00010133276296946916	0.00021730093186987957	2	4	4
ENSG00000093167	LRRFIP2	-4.600795749515295	NA	4.2087997527337976e-06	0.010700705316199488	0.09172602560684487	1.1127046355318359e-15	5.2784984217802086e-15	3	7	7
ENSG00000119403	PHF19	4.586262505506424	NA	4.512511753719152e-06	0.0023634723238459936	0.029623947370911435	7.45480236966533e-06	1.7968012064285417e-05	7	11	11
ENSG00000137265	IRF4	-4.581026984780645	NA	4.626981297359409e-06	0.04210792596736149	0.05881811490084289	2.0034819211566436e-10	6.967696504951386e-10	4	4	4
ENSG00000183520	UTP11	-4.570167407166548	NA	4.873347666691059e-06	0.048688192743619955	0.08289075360436142	2.9639861062613594e-14	1.2950165028350585e-13	28	34	34
ENSG00000253641	AC104964.1	4.566453047871532	NA	4.96046080018173e-06	0.014286973602402598	0.03840033174851134	3.179637152056029e-07	8.642827313458368e-07	18	30	30
ENSG00000175334	BANF1	-4.563782493711884	NA	5.02401295927513e-06	0.09201774683461708	0.07850116660429829	1.4993694036161923e-13	6.283647581283988e-13	19	21	21
ENSG00000105538	RASIP1	-4.555961513557654	NA	5.2146484520851616e-06	0.025433010371618197	0.010624870417681065	0.007580248260900879	0.012754481694092344	11	11	11
ENSG00000105063	PPP6R1	4.542623733087215	NA	5.555836625282602e-06	0.005738448598982463	0.037731773549930965	4.043447581910258e-07	1.0890699321843729e-06	7	8	8
ENSG00000065029	ZNF76	-4.5382413538903545	NA	5.672531524930504e-06	0.03136559953676978	0.12211270428259945	1.1220560807530916e-20	6.87219276029813e-20	5	7	7
ENSG00000172247	C1QTNF4	4.537844875516698	NA	5.683203998847444e-06	0.1361551126022079	0.16197894530116408	1.772210491999889e-27	1.4646572398701734e-26	7	9	9
ENSG00000204257	HLA-DMA	-4.536985044749782	NA	5.706415150938294e-06	0.036928178913973514	0.04964139225819154	5.549664316010464e-09	1.7389218592227928e-08	14	19	19
ENSG00000104388	RAB2A	-4.536241324138789	NA	5.726565069089769e-06	0.0831636653045372	0.10925081642101221	1.5253096370803108e-18	8.41619529159918e-18	6	8	8
ENSG00000107679	PLEKHA1	4.533583154323087	NA	5.799142086245054e-06	0.05644693080184242	0.08178401857004959	4.4631135852857365e-14	1.9279076794474833e-13	14	18	18
ENSG00000281831	AL645929.2	-4.527401062998738	NA	5.971354304042477e-06	0.16501745869626397	0.4524472874985597	1.9728158483841973e-89	1.1829307337042167e-87	25	40	40
ENSG00000178252	WDR6	-4.4997794661068475	NA	6.802399662043164e-06	0.29690096840492547	0.40864289487311173	3.024293254294572e-78	1.2711667896543534e-76	10	11	11
ENSG00000236810	ELOA-AS1	4.475569450827356	NA	7.62079207386292e-06	0.013720531022345567	0.04226057385223822	7.932725273807097e-08	2.2732000395345362e-07	3	3	3
ENSG00000104870	FCGRT	-4.45942084842488	NA	8.218141498722924e-06	0.04232177257289831	0.07463859755070831	6.211736791409268e-13	2.517728060408356e-12	13	18	18
ENSG00000204261	PSMB8-AS1	4.408019639228547	NA	1.0432008783277998e-05	0.02425509492334184	0.09920353084966195	6.772297745267036e-17	3.431977956075189e-16	12	15	15
ENSG00000226167	AP4B1-AS1	4.399869922623414	NA	1.0831578575136404e-05	0.012169493631819822	0.04773457550110672	1.104235271107101e-08	3.381523332895656e-08	3	4	4
ENSG00000118197	DDX59	4.388705101167372	NA	1.1402756536291445e-05	0.1462071649114129	0.08322771680769478	2.616489866508062e-14	1.146988361982279e-13	7	8	8
ENSG00000176681	LRRC37A	-4.362752547804119	NA	1.2843618846880327e-05	0.36644068013709497	0.3148146222685088	7.922515806021322e-57	1.8018995166771837e-55	16	18	18
ENSG00000139725	RHOF	4.359885099802235	NA	1.3013075451492187e-05	0.0038279677856386837	0.020672034146144994	0.00018841560099905767	0.0003919382752951043	8	10	10
ENSG00000065060	UHRF1BP1	-4.341775767819174	NA	1.4133573825987208e-05	0.2696943157093826	0.4149792662349763	8.216129488429129e-80	3.7078527525545037e-78	24	26	26
ENSG00000078808	SDF4	-4.3181552986406935	NA	1.573387108015383e-05	0.010741758588887337	0.02324158194722956	7.434558651761585e-05	0.00016179599786682666	2	3	3
ENSG00000173578	XCR1	-4.304316351077922	NA	1.675021723640364e-05	0.054438725521950664	0.0836957425721457	2.2002419243867085e-14	9.684791776516341e-14	25	27	27
ENSG00000150637	CD226	4.261646178908054	NA	2.0292654973189815e-05	0.015743453127376864	0.018427302080240994	0.00042590271185578014	0.0008460333146779536	21	23	23
ENSG00000188739	RBM34	4.253272757998043	NA	2.1066871191150312e-05	0.014886702709274106	0.026522442207361496	2.276470312368394e-05	5.227529376915585e-05	5	5	5
ENSG00000115419	GLS	-4.248198258322924	NA	2.154966481024648e-05	0.023108594060023167	0.050685129089141634	3.807074485847158e-09	1.2059350594900845e-08	9	11	11
ENSG00000132481	TRIM47	-4.245114282844146	NA	2.1848203852776136e-05	0.14397282146793494	0.08664396350808268	7.37447087775453e-15	3.3482870289280495e-14	23	28	28
ENSG00000183474	GTF2H2C	-4.241897493849646	NA	2.2163792331144462e-05	0.10686786659709135	0.17537428476401906	7.83801008460781e-30	7.096833946195318e-29	4	7	7
ENSG00000141965	FEM1A	-4.241128788821644	NA	2.223984718170303e-05	0.06733190675614079	0.0676718446932	7.973537013697304e-12	3.0318888303302673e-11	21	23	23
ENSG00000227403	LINC01806	4.2402298686274005	NA	2.2329100461860516e-05	0.3037945460989892	0.2599901186380179	1.2747245379186304e-45	2.018490406349639e-44	10	11	11
ENSG00000236304	AP001189.1	-4.2343156466591365	NA	2.2924875806202577e-05	0.01357462740462013	0.4675002721109306	1.7556561379551205e-93	1.1669669422400141e-91	14	17	17
ENSG00000118520	ARG1	4.23356019909948	NA	2.3002057286003216e-05	0.14431792723244147	0.354400091036645	1.7428710906052922e-65	5.09173702432541e-64	5	8	8
ENSG00000180611	MB21D2	4.233098978797691	NA	2.3049300082106803e-05	0.023024672508186284	0.03191164677735898	3.2749027464659767e-06	8.149950253830363e-06	15	20	20
ENSG00000137411	VARS2	4.2297745756099765	NA	2.3392560211919286e-05	0.40205723630509915	0.5482923257338581	2.1965722017726875e-117	2.853713385469683e-115	30	40	40
ENSG00000178467	P4HTM	4.222861021963207	NA	2.412205738982927e-05	0.05944300900752904	0.03983931665519694	1.895313170476854e-07	5.249148184836494e-07	8	8	8
ENSG00000143376	SNX27	-4.218104701222857	NA	2.463644221682213e-05	0.14049937706773952	0.030911102706876446	4.69259252547637e-06	1.1506043640176475e-05	4	5	5
ENSG00000260592	AC130456.3	-4.210980754249343	NA	2.542644097293777e-05	0.0005289472286702914	0.02105101586387173	0.0001642321506867394	0.00034424572837932747	2	3	3
ENSG00000272505	AC104964.4	4.202330010225606	NA	2.6418161998982883e-05	0.06772416296797819	0.12499658564232338	3.6963310629029214e-21	2.3168268054723023e-20	22	26	26
ENSG00000122986	HVCN1	-4.1724433739874245	NA	3.013505072852616e-05	0.002641415401663636	0.01775566001582686	0.0005440152835519175	0.0010648690900161894	4	4	4
ENSG00000107796	ACTA2	4.166304645437136	NA	3.095769408251797e-05	0.004603128595021813	0.28079526517546444	8.959779713114395e-50	1.636328671993597e-48	8	12	12
ENSG00000169972	PUSL1	-4.166090941835516	NA	3.098671311610906e-05	0.03381631228083062	0.03619736390247984	7.01884879646023e-07	1.851503430402961e-06	11	17	17
ENSG00000100316	RPL3	4.161843273288318	NA	3.15688995369462e-05	0.013633694735238601	0.010843531707969646	0.006982001186665637	0.011808120152872683	16	18	18
ENSG00000112282	MED23	4.155368384207937	NA	3.247638534333836e-05	0.020474999273485093	0.10542720110747521	6.489577407990619e-18	3.465891092171633e-17	12	12	12
ENSG00000163684	RPP14	4.151192762246357	NA	3.307470465095021e-05	0.05246845743157572	0.09034935657484769	1.85889708600059e-15	8.724199816043821e-15	4	4	4
ENSG00000198919	DZIP3	4.1294097599758075	NA	3.636957140136356e-05	0.07093351388403031	0.1809487471041722	8.009873770097248e-31	7.563949630143045e-30	15	20	20
ENSG00000167136	ENDOG	-4.127773771756063	NA	3.6629221005995674e-05	0.05743567370941172	0.052497764603648446	1.9775093572128685e-09	6.4021725442407935e-09	11	14	14
ENSG00000089505	CMTM1	4.126096703570304	NA	3.689721672258535e-05	0.00045539573644100896	0.016917935028059158	0.0007386625488148964	0.0014224956821590857	4	6	6
ENSG00000213672	NCKIPSD	4.1217708333759235	NA	3.759711159662278e-05	0.1824520303790832	0.1481756361097381	4.337807555653798e-25	3.2541146881849073e-24	12	18	18
ENSG00000065675	PRKCQ	-4.12036012759225	NA	3.782806600353884e-05	0.002434510015319567	0.014325133423605627	0.0019130085462472645	0.0034989530247007614	4	7	7
ENSG00000130584	ZBTB46	4.107646743816567	NA	3.9971082290003236e-05	0.004111960255356493	0.0119827431521718	0.0045584164769979065	0.007933856101089728	13	15	15
ENSG00000106799	TGFBR1	4.107606348142174	NA	3.997807164807327e-05	0.018758661028696597	0.11879663006274645	4.006257377052889e-20	2.390511752229645e-19	8	11	11
ENSG00000228486	C2orf92	-4.105058318599339	NA	4.042128941053893e-05	0.1764586217168512	0.09776975716405771	1.1601203898048505e-16	5.786766889110931e-16	38	49	49
ENSG00000163633	C4orf36	-4.1045351316674	NA	4.051287050448602e-05	0.011055585125591492	0.04210063844671435	8.402653286413085e-08	2.402018689926621e-07	9	10	10
ENSG00000174891	RSRC1	4.104014185643328	NA	4.060425495190255e-05	0.09584867042506146	0.09437090354739115	4.143622913040787e-16	2.005050489157349e-15	15	22	22
ENSG00000162892	IL24	-4.10305399082498	NA	4.0773205275381875e-05	0.0012931368313073598	0.045941169595114906	2.1078409544332872e-08	6.330536694847012e-08	2	4	4
ENSG00000176720	BOK	4.099753144753775	NA	4.135910555036483e-05	0.11867617187769898	0.2948656252472223	1.190832939593299e-52	2.3746039629169168e-51	11	13	13
ENSG00000235831	BHLHE40-AS1	-4.081419663543413	NA	4.476144969175755e-05	0.009040882742966336	0.029454317207253868	7.923821832695877e-06	1.904760591658279e-05	5	10	10
ENSG00000100417	PMM1	-4.080501585553862	NA	4.4938622754324165e-05	0.02414218378687939	0.08985260887263723	2.2366917024958894e-15	1.0448658677772272e-14	11	12	12
ENSG00000223356	AL590666.1	4.068777931413475	NA	4.726036348602003e-05	0.12675056774590812	0.04830793304818113	8.979395459263847e-09	2.7695620994769016e-08	21	28	28
ENSG00000168291	PDHB	4.064366359828931	NA	4.816312488863209e-05	0.03174415954963132	0.13516507274310413	7.171329713867146e-23	4.866685131108338e-22	2	4	4
ENSG00000110218	PANX1	-4.044279959816653	NA	5.248417414056969e-05	0.1610238318911111	0.2154295923020683	4.241012168326023e-37	5.012344429677669e-36	6	6	6
ENSG00000198380	GFPT1	4.040664217961601	NA	5.3300027243613095e-05	0.09704115600816893	0.13873442037500214	1.7788956252806362e-23	1.244646310809369e-22	11	14	14
ENSG00000137507	LRRC32	-4.034083945866295	NA	5.481572043784049e-05	0.0031552432290588984	0.06087991124533373	9.473892932812351e-11	3.3679060925538764e-10	9	14	14
ENSG00000138821	SLC39A8	-4.027681958097272	NA	5.632947012672891e-05	0.009538455468528587	0.050063788574345416	4.764735610243332e-09	1.5009267263053435e-08	3	3	3
ENSG00000204315	FKBPL	4.00128331880885	NA	6.299987018555322e-05	0.022605502034907344	0.07212275825077241	1.56391883266589e-12	6.199640328568504e-12	12	17	17
ENSG00000178623	GPR35	3.996650142723173	NA	6.424514033141562e-05	0.08896469774916727	0.191365256680852	1.084079358366561e-32	1.1046272677735089e-31	14	20	20
ENSG00000197062	ZSCAN26	3.9853618959528667	NA	6.737735631398835e-05	0.09017268493868211	0.05124873252496348	3.105780960473673e-09	9.916409922018808e-09	12	20	20
ENSG00000177352	CCDC71	-3.976935483434675	NA	6.980909505761843e-05	0.019665260152971348	0.047722324203427986	1.1091249366171744e-08	3.395890651320822e-08	8	8	8
ENSG00000006607	FARP2	-3.962941935443506	NA	7.403179213505472e-05	0.11381332390273055	0.16867339022931732	1.1925307547335666e-28	1.0313015588969206e-27	26	32	32
ENSG00000183735	TBK1	-3.96096533924163	NA	7.464736884061382e-05	0.021947361337287915	0.05241574353723893	2.0370285087045828e-09	6.588646151598433e-09	10	12	12
ENSG00000204410	MSH5	3.9538931267714137	NA	7.688976449255498e-05	0.032690313611008666	0.048231052350904406	9.231911783800117e-09	2.844377563427744e-08	16	22	22
ENSG00000164733	CTSB	-3.949069720326713	NA	7.845550015041154e-05	0.024066863203002952	0.20514084004644043	3.37138306984837e-35	3.737288187771797e-34	10	18	18
ENSG00000023892	DEF6	-3.9462321854987197	NA	7.939063031389873e-05	0.027025576288810003	0.24437915938232715	1.4024498098644104e-42	1.9959013933082799e-41	7	9	9
ENSG00000229453	SPINK8	3.9428965075715015	NA	8.050340061142837e-05	0.06806536536059049	0.08184002413709393	4.371662318651486e-14	1.891262288157274e-13	8	12	12
ENSG00000240005	STIM2-AS1	-3.9394316937937206	NA	8.167485125704248e-05	0.24924042835329474	0.25363860799089905	2.2408670392449309e-44	3.418917158008124e-43	3	4	4
ENSG00000141294	LRRC46	3.9346744919789503	NA	8.330952577471658e-05	0.0537994768440712	0.14399192953998943	2.2597138222896823e-24	1.6455130504647882e-23	11	14	14
ENSG00000117305	HMGCL	3.9266221835538646	NA	8.614713988871723e-05	0.014750499072956513	0.027817516097560096	1.4279810871593007e-05	3.3490765404396676e-05	2	2	2
ENSG00000143799	PARP1	3.9138721777814895	NA	9.082772905541032e-05	0.03185313041060465	0.037336709400359144	4.660404573859756e-07	1.2476003440075078e-06	7	7	7
ENSG00000175756	AURKAIP1	-3.912965408565384	NA	9.116959854730996e-05	0.0074173249183432394	0.011094133053547863	0.0063551968616554575	0.01082276772398505	3	4	4
ENSG00000114423	CBLB	-3.9073904376817934	NA	9.329832487091191e-05	0.009733074493745395	0.025456436442759217	3.342781533760035e-05	7.557727161826084e-05	5	6	6
ENSG00000128340	RAC2	-3.904346955819994	NA	9.448015772490204e-05	0.004108108183466999	0.06376211174532428	3.319374378462004e-11	1.2126960207977185e-10	9	16	16
ENSG00000186448	ZNF197	3.902126321256134	NA	9.53513711632508e-05	0.15041786515941474	0.235004557636794	8.786607053688982e-41	1.1808896893707865e-39	20	24	24
ENSG00000188603	CLN3	3.8981558642463296	NA	9.692802408037912e-05	0.05057717746861706	0.0841539319411313	1.8568328021651614e-14	8.211146396165639e-14	5	6	6
ENSG00000232912	RERE-AS1	3.8922208621201015	NA	9.933075487313457e-05	0.03774035330658156	0.03837434208742347	3.209484229995646e-07	8.721192372079755e-07	12	12	12
ENSG00000198208	RPS6KL1	-3.8800873131110727	NA	0.00010441897401831594	0.02434572868821875	0.058777849370770734	2.0329791170387882e-10	7.063119707880506e-10	4	5	5
ENSG00000148450	MSRB2	3.8782800223494207	NA	0.00010519758929864215	0.01928961287337299	0.04986062374903029	5.127374429210831e-09	1.610427547372464e-08	4	5	5
ENSG00000160613	PCSK7	3.8741193836649246	NA	0.00010701094764479332	0.030770992279815158	0.08973423633562741	2.3374797874378747e-15	1.0907602959121664e-14	15	17	17
ENSG00000140931	CMTM3	3.8666373733184627	NA	0.00011034631777468075	0.04619342618383173	0.1564779039906203	1.6030782982158627e-26	1.2727402655603624e-25	10	15	15
ENSG00000135945	REV1	3.8591337714363196	NA	0.00011378964172804858	0.06347234825524994	0.07209770721263285	1.5783486517074561e-12	6.2525065900048895e-12	27	37	37
ENSG00000186891	TNFRSF18	-3.853139758581306	NA	0.0001166127836676545	0.04868546368588845	0.11220463378648911	4.964755267231635e-19	2.799756266943614e-18	8	9	9
ENSG00000153162	BMP6	-3.8411207211377576	NA	0.0001224738601972763	0.0077233762360924005	0.014681275040855445	0.0016777548220602628	0.0030890935627562216	8	9	9
ENSG00000234936	AC010883.1	3.836775111439532	NA	0.00012466053110613752	0.0026889481139318726	0.04497409641152626	2.986425573197329e-08	8.85140203158676e-08	5	9	9
ENSG00000172113	NME6	-3.833222019186128	NA	0.00012647570708349874	0.15194944020334988	0.20741746226061983	1.2864321156384208e-35	1.4456765629805555e-34	5	7	7
ENSG00000197712	FAM114A1	-3.832172526694065	NA	0.00012701661137183988	0.03723006176796246	0.042857416617455124	6.399393263459678e-08	1.848462103336197e-07	10	12	12
ENSG00000183386	FHL3	-3.827665322121879	NA	0.0001293644921966979	0.43796170706660126	0.4840031615747833	4.681536849880332e-98	3.6659212529040094e-96	17	21	21
ENSG00000135940	COX5B	3.815576005214586	NA	0.00013586562660877272	0.007510884254092989	0.018446416314261346	0.0004229486162960592	0.0008408469534965359	2	3	3
ENSG00000158113	LRRC43	-3.8149853425211027	NA	0.00013619101708585015	0.004180270010167796	0.06364950936632366	3.458347033348413e-11	1.2615867533480523e-10	2	4	4
ENSG00000184584	TMEM173	-3.809703899904451	NA	0.00013913332177969062	0.07663784706061887	0.060915087778315134	9.353522456371573e-11	3.3271843311411767e-10	12	12	12
ENSG00000118363	SPCS2	-3.807405780754766	NA	0.0001404322155284437	0.015099547363372405	0.02824671059424606	1.2235796096687408e-05	2.8910397804090984e-05	8	12	12
ENSG00000254815	AP006284.1	3.804640827747615	NA	0.00014201010024816465	0.024922582944036226	0.048397360021427346	8.694335882996197e-09	2.684536659299636e-08	18	23	23
ENSG00000189298	ZKSCAN3	-3.804282105061	NA	0.00014221603308960435	0.03580125909322596	0.023568585692168475	6.606228630871279e-05	0.0001445581406033068	13	19	19
ENSG00000085999	RAD54L	3.8017482058524577	NA	0.00014367870479288405	0.01936007564650495	0.011817826811962057	0.004847718049995483	0.008397324933269954	12	13	13
ENSG00000271993	AC126118.1	-3.7949428993641527	NA	0.00014767743971644	0.0036325095938200707	0.01954255354305855	0.00028388702517696883	0.0005779862987961343	3	4	4
ENSG00000196396	PTPN1	-3.794181838084347	NA	0.00014813108988383914	0.056554332012735464	0.08544611778611529	1.1501838886063111e-14	5.1553851295634156e-14	18	22	22
ENSG00000177479	ARIH2	3.7940950442099477	NA	0.00014818290887583837	0.034364134165143986	0.018087664359646326	0.00048199649994665395	0.000950961571282233	7	11	11
ENSG00000251661	AC136475.1	3.792317065484992	NA	0.00014924818791543714	0.19982417897340693	0.25334464324903394	2.5573220155846263e-44	3.898268021800956e-43	43	54	54
ENSG00000267801	AC087289.5	-3.7920064372858815	NA	0.0001494350396243025	0.04036974293386183	0.031983412991427936	3.191499669027549e-06	7.947005637309923e-06	3	3	3
ENSG00000204427	ABHD16A	-3.783313243339711	NA	0.0001547544519523402	0.01789246955510088	0.025799243986895853	2.9541937967754252e-05	6.718136775083115e-05	15	23	23
ENSG00000160185	UBASH3A	3.7798874969762655	NA	0.00015689923652421536	0.11185811190756172	0.228189339045442	1.7245442318133927e-39	2.2169571987532136e-38	5	6	6
ENSG00000137714	FDX1	3.777164434575255	NA	0.00015862401034098174	0.06572945562826066	0.08730013900933664	5.779590584396974e-15	2.6374188113843454e-14	13	16	16
ENSG00000040933	INPP4A	3.762910192106712	NA	0.00016794752523954424	0.015264158754017843	0.021989931843325608	0.00011689684935135773	0.0002487484885874716	6	8	8
ENSG00000111775	COX6A1	3.7612546285297097	NA	0.00016906321728198963	0.012147640973622047	0.01208320589160114	0.0043908385565992695	0.007663968489274389	8	10	10
ENSG00000172037	LAMB2	-3.7538923643150763	NA	0.00017410965094441847	0.013402261920749114	0.013522843547851469	0.0025727855445300445	0.004620452330416351	10	15	15
ENSG00000113231	PDE8B	-3.752122244635121	NA	0.00017534392239941738	0.04173409647577308	0.1797940594801992	1.286308766732899e-30	1.2067236893163283e-29	20	24	24
ENSG00000171295	ZNF440	-3.7487071552966182	NA	0.000177748486687659	0.006309740321076072	0.03068604572357942	5.0881034964001e-06	1.2436699951505887e-05	12	15	15
ENSG00000270605	AL353622.1	-3.733020433301577	NA	0.00018919723959694862	0.18564595200822973	0.011978766511279248	0.004565181817341288	0.007943735755530312	11	14	14
ENSG00000169981	ZNF35	3.7285476650418117	NA	0.0001925864853286806	0.013790310193498507	0.05027681332334386	4.411973345996084e-09	1.3928742803845148e-08	7	9	9
ENSG00000198933	TBKBP1	-3.7268646516541115	NA	0.0001938765014515917	0.20210908465623076	0.32554129089633	4.007246577932818e-59	9.651723534405884e-58	18	20	20
ENSG00000232859	LYRM9	3.7231726965613547	NA	0.0001967348537258287	0.04069858298807646	0.09836583613038638	9.275892808720533e-17	4.661866866813306e-16	6	9	9
ENSG00000136271	DDX56	-3.7198212155639223	NA	0.0001993638509241825	0.012666931642027549	0.048720652456531	7.737140029941706e-09	2.4006552265871235e-08	10	14	14
ENSG00000254858	MPV17L2	3.7186416845662755	NA	0.00020029693523262226	0.0007612289801148999	0.0487601118003237	7.627761505949181e-09	2.368002933843637e-08	4	9	9
ENSG00000174123	TLR10	3.7134458608880445	NA	0.00020445621879242924	0.010364198732607122	0.011172566673141785	0.006171032350852714	0.010530053112912755	4	4	4
ENSG00000140691	ARMC5	3.7132615004028895	NA	0.00020460528032114066	0.003989269212255033	0.010942113665138586	0.006728239507661103	0.011403694338493798	5	6	6
ENSG00000165915	SLC39A13	-3.7108547520398494	NA	0.00020656060421428172	0.015680796528402964	0.020206822798116163	0.0002230491109251379	0.0004598544365538819	5	5	5
ENSG00000256092	SBNO1-AS1	3.7100583653238486	NA	0.00020721147114824057	0.20240426266983894	0.14682282931650553	7.402961307016673e-25	5.4886892976233866e-24	18	29	29
ENSG00000172346	CSDC2	3.703742112402904	NA	0.00021244223100331708	0.005588231344762452	0.013398472463641658	0.002693973715305282	0.004825507518545764	2	2	2
ENSG00000136573	BLK	-3.697762978335593	NA	0.00021750783758003804	0.12490963974762125	0.15362965517202598	4.986977595597187e-26	3.8820553239626036e-25	33	44	44
ENSG00000158604	TMED4	-3.6893732547760014	NA	0.00022480719163887712	0.02207653048003923	0.05205999097508078	2.316587462532185e-09	7.468914907870736e-09	1	2	2
ENSG00000159377	PSMB4	-3.6665706299174614	NA	0.00024582504343804296	0.006089855956779755	0.01831776001857396	0.00044323730320093904	0.0008783310044595451	5	7	7
ENSG00000163534	FCRL1	3.663986042302675	NA	0.0002483203228503766	0.036231635972941455	0.1102809293143423	1.0316356375219527e-18	5.732831998659743e-18	3	4	4
ENSG00000278195	SSTR3	3.660861327677576	NA	0.00025136878823457285	0.18101250301576585	0.24045491155570412	7.97512328557067e-42	1.11372466794993e-40	4	4	4
ENSG00000162600	OMA1	-3.6589442598142043	NA	0.00025325641141054115	0.07742180694799637	0.13269754907874426	1.8740932479272079e-22	1.2485946040677424e-21	3	3	3
ENSG00000131435	PDLIM4	3.658462114849573	NA	0.0002537332387078324	0.030430098170981808	0.0179770891306005	0.0005018188144410422	0.000988024207675021	7	9	9
ENSG00000135912	TTLL4	-3.6581194330338893	NA	0.0002540726527274925	0.10722776596701589	0.020211626369766304	0.00022266066587588184	0.00045916399219642827	11	13	13
ENSG00000204618	RNF39	3.656291297302515	NA	0.00025589056152786304	0.016848199286084404	0.030814454086010048	4.858525234988306e-06	1.1894196895762237e-05	3	4	4
ENSG00000168329	CX3CR1	-3.6512927003776685	NA	0.0002609236613266569	0.013636988519450692	0.036597718507309474	6.078217207880363e-07	1.6130508650253845e-06	15	18	18
ENSG00000161714	PLCD3	3.650442541115592	NA	0.00026178887007432416	0.003246046055802032	0.016148445259394503	0.0009788861480514099	0.0018583990427248564	4	8	8
ENSG00000198917	SPOUT1	-3.647958678526336	NA	0.0002643321368615598	0.0868745768923058	0.08217504193314946	3.8623566819507456e-14	1.6760008790175438e-13	11	12	12
ENSG00000123685	BATF3	-3.644637532145437	NA	0.0002677689157374557	0.07789905699759106	0.09706563388116715	1.5107320296749263e-16	7.487729357484195e-16	14	15	15
ENSG00000169203	RP11-231C14.4	3.6428893183841407	NA	0.00026959478119678766	0.11044536063165795	0.07526210617255434	4.939717583736086e-13	2.009279336894927e-12	16	18	18
ENSG00000127831	VIL1	3.6376837156662747	NA	0.00027510095673731634	0.06245212338169591	0.07898595276597979	1.2539713469566387e-13	5.278437562336622e-13	6	8	8
ENSG00000176435	CLEC14A	-3.6354257054613677	NA	0.0002775219682348775	0.004364992755180914	0.011316551575959441	0.0058469640631533485	0.010008942575266197	3	4	4
ENSG00000163156	SCNM1	3.6338097849005373	NA	0.00027926678052376364	0.02812774325035055	0.025939423266113388	2.8086457966660598e-05	6.399025742928957e-05	7	8	8
ENSG00000222004	LINC02860	3.632449685286568	NA	0.00028074332858621354	0.026577694474328697	0.04180058577028559	9.36060687583093e-08	2.6607831479135523e-07	12	17	17
ENSG00000133247	KMT5C	3.6257107836600366	NA	0.0002881677312250499	0.026536193957746427	0.02761168332426546	1.5378106957215295e-05	3.5919253093065256e-05	14	16	16
ENSG00000076513	ANKRD13A	-3.6252767353713335	NA	0.0002886521827204995	0.0033779437542424086	0.01585750598299557	0.0010890349913656816	0.0020568128928337088	6	8	8
ENSG00000181481	RNF135	-3.620822668075561	NA	0.00029366775263749384	0.0002860555242182696	0.011085521010733531	0.006375756192845218	0.010856701712948332	1	2	2
ENSG00000152904	GGPS1	3.6088411375901206	NA	0.00030756787438828326	0.0020241227660303856	0.10580436597293258	5.627191518666376e-18	3.0156471048003026e-17	14	21	21
ENSG00000141569	TRIM65	-3.604314964564728	NA	0.0003129773293004699	0.08399202756999695	0.10361365781874946	1.2872118493210033e-17	6.796304188425458e-17	9	11	11
ENSG00000253958	CLDN23	3.603532914687988	NA	0.00031392097320013005	0.036787047067953646	0.04682026538519199	1.53544704015143e-08	4.6579482206893466e-08	14	15	15
ENSG00000050344	NFE2L3	-3.600980508340756	NA	0.0003170193459343698	0.07955206899371892	0.10670597279036619	4.0009908198020444e-18	2.165814127802565e-17	9	11	11
ENSG00000249412	AC010285.1	3.5987092140252908	NA	0.0003198005246509725	0.0033062477293828133	0.02269447316456852	9.060051689875715e-05	0.00019521400481175855	3	4	4
ENSG00000255422	AP002954.1	-3.598106935014796	NA	0.00032054183145643645	0.42832997276561025	0.5163220244546294	1.8798884773534727e-107	1.942060692658717e-105	7	9	9
ENSG00000249806	AC139720.1	-3.595351464047374	NA	0.0003239539235256874	0.024795119674493698	0.032758681588338834	2.4153153294113006e-06	6.081899327212231e-06	8	9	9
ENSG00000126698	DNAJC8	-3.586575882927501	NA	0.00033504859597899885	0.09688824490597713	0.14847567287015273	3.85246095315851e-25	2.8938174719980415e-24	4	6	6
ENSG00000172757	CFL1	-3.5851895151908897	NA	0.00033683351794565726	0.0022209757390891332	0.03832372552228356	3.2684195268040533e-07	8.875712821086732e-07	7	11	11
ENSG00000108256	NUFIP2	3.5849168445463553	NA	0.00033718562154492506	0.013250519093251038	0.0329331874517277	2.2684796425229065e-06	5.7268007345245585e-06	11	11	11
ENSG00000182463	TSHZ2	-3.577692744224149	NA	0.0003466405896546268	0.012812615417005476	0.01281570454446968	0.0033436252634587347	0.005914981394992144	14	15	15
ENSG00000244754	N4BP2L2	3.5761970260911227	NA	0.00034862893760466754	0.03378556381088101	0.02439214631920895	4.907140759805059e-05	0.00010903414989621268	18	23	23
ENSG00000265975	AC002091.1	-3.5621567482176757	NA	0.00036782065324126245	0.11764247067156836	0.11889758260516856	3.8542519583858344e-20	2.300611445679035e-19	21	25	25
ENSG00000185088	RPS27L	3.5603590758681984	NA	0.0003703480232258256	0.005216995403950008	0.0744237860563107	6.721784607564184e-13	2.716754283175069e-12	7	10	10
ENSG00000272540	AL662797.1	-3.5595349526875957	NA	0.0003715120875571278	0.005916202472514396	0.012045622045122169	0.004452785681811527	0.0077657705336505525	15	19	19
ENSG00000178974	FBXO34	-3.555124224100395	NA	0.00037780054852565043	0.004639524844373439	0.013715053380488592	0.0023962521593223437	0.004322206535674106	3	4	4
ENSG00000236104	ZBTB22	-3.550944204481695	NA	0.00038385178280851657	0.022040778129426248	0.05387683000087406	1.200858973475846e-09	3.9511762348690104e-09	7	7	7
ENSG00000111237	VPS29	-3.5473420788834025	NA	0.000389138966871471	0.06804354895299553	0.06483908440524341	2.2419053354447155e-11	8.292478702813691e-11	16	18	18
ENSG00000030066	NUP160	-3.5429376446324627	NA	0.00039569625271977475	0.0047980921227674	0.02002190494796313	0.00023853191664609719	0.0004902425501634612	10	13	13
ENSG00000141854	MISP3	3.5427948882902944	NA	0.0003959105046402559	0.027891092391862854	0.029482211584494596	7.844713770494717e-06	1.8862730853927914e-05	9	11	11
ENSG00000075975	MKRN2	-3.5395668331277856	NA	0.0004007842749654854	0.056168897832822966	0.08681142406658961	6.929906262370064e-15	3.1514442453827695e-14	2	2	2
ENSG00000153066	TXNDC11	3.531291559851666	NA	0.0004135356470542915	0.03341523635007129	0.030530128217961767	5.381508321588395e-06	1.3127665178793653e-05	8	11	11
ENSG00000167491	GATAD2A	-3.5260435296064547	NA	0.00042181763112653857	0.11250815384808702	0.17049624806709157	5.69854296802334e-29	4.9884794976330915e-28	4	6	6
ENSG00000274425	AC114271.1	-3.520552830643216	NA	0.00043064819431362335	0.01089687772798714	0.07562896728558212	4.316456687492079e-13	1.7620308434611205e-12	10	13	13
ENSG00000104626	ERI1	-3.519536007913368	NA	0.0004323023502246042	0.05087882036348849	0.10930492138854474	1.4943153757488777e-18	8.253144727445252e-18	8	13	13
ENSG00000099308	MAST3	-3.514376843096336	NA	0.00044078701164632203	0.048024309228209106	0.0853603052930074	1.1873757716484501e-14	5.313754464509204e-14	8	9	9
ENSG00000163898	LIPH	3.5113318705044643	NA	0.0004458673981464011	0.03268162386142849	0.04678734028273395	1.5537799376646705e-08	4.7127294218272784e-08	9	10	10
ENSG00000089022	MAPKAPK5	-3.5107733739094997	NA	0.00044680513309411504	0.04970978003492397	0.015910130551191223	0.0010682238463627432	0.0020195095073613366	8	9	9
ENSG00000174373	RALGAPA1	3.5105622692521132	NA	0.0004471600641946727	0.17427719071902145	0.16103353219090608	2.5900882879805143e-27	2.1211919182350135e-26	15	17	17
ENSG00000136238	RAC1	-3.502303844079454	NA	0.0004612532801749255	0.19621174346930428	0.23812560676036434	2.2283551521287127e-41	3.05468125530418e-40	24	29	29
ENSG00000144199	FAHD2B	3.4956480593256267	NA	0.0004729120035501432	0.06891718114307153	0.0401230650034236	1.711454796221861e-07	4.76147603835313e-07	8	9	9
ENSG00000077585	GPR137B	3.486219410457522	NA	0.0004898990146343649	0.07338122247427742	0.10202636187081023	2.3417570727987033e-17	1.217671074633868e-16	15	15	15
ENSG00000100330	MTMR3	-3.485601473026022	NA	0.00049103194806987	0.023383817256973215	0.09872981849755179	8.091096849850671e-17	4.0834084719861435e-16	8	9	9
ENSG00000184292	TACSTD2	-3.4843115131961504	NA	0.0004934048529629145	0.2673715999769175	0.4082865540807582	3.6999231315914864e-78	1.547560531308839e-76	3	3	3
ENSG00000274270	AL137060.3	3.4830209969452004	NA	0.0004957894776393505	0.015628677035190823	0.043110644503626935	5.8419095591662905e-08	1.6948554733571765e-07	10	14	14
ENSG00000164054	SHISA5	-3.477576188991297	NA	0.0005059692331115085	0.010498171996380326	0.011171015307460666	0.006174621824051306	0.010535129804064854	19	22	22
ENSG00000196296	ATP2A1	-3.471886684935205	NA	0.0005168144339860186	0.02989232963265034	0.026139792110859185	2.6129888390751056e-05	5.969910152051558e-05	8	8	8
ENSG00000116030	SUMO1	-3.470621531394673	NA	0.0005192553066200401	0.03341816091340872	0.043314056645885377	5.4294445287511566e-08	1.5797343777325006e-07	5	6	6
ENSG00000165672	PRDX3	3.4696702741804226	NA	0.0005210976480215092	0.008713430400915842	0.03297438071345307	2.235141544959004e-06	5.645131421870685e-06	17	20	20
ENSG00000259514	AC027243.1	-3.4694927271049014	NA	0.0005214421851411583	0.05118133388968335	0.06269591186659139	4.893925579040976e-11	1.7683508165818312e-10	4	5	5
ENSG00000196502	SULT1A1	3.4628309380517006	NA	0.0005345241354809031	0.32942869233331906	0.36230050520136475	2.821562219559518e-67	8.718373063644356e-66	33	43	43
ENSG00000255328	AC136475.5	3.4577058638017886	NA	0.0005447958324463431	0.42753244982085875	0.5195827025192843	1.9569919001751583e-108	2.0845002544163845e-106	21	27	27
ENSG00000230537	AL158071.3	3.4524677749855037	NA	0.0005554838223039929	0.007812610216036062	0.11816734088558091	5.098172788553021e-20	3.028353486349004e-19	6	7	7
ENSG00000106804	C5	3.4504614400490823	NA	0.0005596291068369035	0.07896958724010764	0.0937036962947412	5.317435629129683e-16	2.560042212351065e-15	11	12	12
ENSG00000169764	UGP2	3.4446722770322555	NA	0.000571752152359881	0.011917275809001662	0.02448183571765646	4.750863708918486e-05	0.00010575358481859179	4	6	6
ENSG00000168779	SHOX2	3.439549479668734	NA	0.0005826832616645768	0.033001851678908824	0.044219749450769674	3.918680847265298e-08	1.1511041084233057e-07	3	3	3
ENSG00000165030	NFIL3	-3.4388610790156346	NA	0.0005841669237261403	0.021291479583956597	0.060445199297649785	1.1095443402557972e-10	3.924020600339589e-10	9	11	11
ENSG00000186010	NDUFA13	-3.4359964008642225	NA	0.000590378815352895	0.0026380752199313684	0.017517325255736262	0.0005934357248875686	0.0011565424544957386	3	5	5
ENSG00000164032	H2AFZ	-3.4306855402827074	NA	0.0006020580842899706	0.0013900168011658379	0.02133596523509314	0.00014812389620890662	0.0003117928926091248	3	3	3
ENSG00000035115	SH3YL1	-3.427169444056829	NA	0.0006099083622645675	0.12737058604580384	0.40587828599288117	1.4409194802443367e-77	5.869436619171052e-76	14	17	17
ENSG00000102854	MSLN	-3.42665692864661	NA	0.0006110605615646187	0.15309612391279623	0.06127823638186345	8.196667214693506e-11	2.9259917998496865e-10	53	67	67
ENSG00000166435	XRRA1	-3.424474070658395	NA	0.0006159906236594333	0.6951540712197551	0.6777132005356425	2.121091966447502e-166	1.4549842453043284e-163	27	30	30
ENSG00000142552	RCN3	-3.42322398450786	NA	0.000618830629225504	0.10488260772363	0.17934851188263365	1.5440080172807435e-30	1.442953323615666e-29	9	10	10
ENSG00000272810	U91328.3	-3.4221273854866627	NA	0.0006213319618315448	0.030544602582201756	0.04240477690007922	7.531576060940536e-08	2.1620231321385463e-07	7	9	9
ENSG00000172965	MIR4435-2HG	3.421921302430356	NA	0.0006218030842223984	0.09984663994166414	0.15726376341617787	1.1713463118412454e-26	9.347332667177998e-26	11	20	20
ENSG00000100418	DESI1	3.409120206139196	NA	0.0006517275545829975	0.07465672370686195	0.140043428153665	1.065423312226746e-23	7.518907152829821e-23	13	19	19
ENSG00000224086	AC245452.1	-3.400813115985082	NA	0.000671857424766918	0.061064467876935126	0.22996515963189357	7.959385367545904e-40	1.034840785959399e-38	4	6	6
ENSG00000173113	TRMT112	3.3988268073203454	NA	0.0006767555657903115	0.15275639548461836	0.16778842199104405	1.7057847456312832e-28	1.4648223636870743e-27	3	3	3
ENSG00000267383	AC011447.3	3.3969629243453996	NA	0.0006813819824360082	0.017265415406477663	0.018834023819858558	0.00036729688371227575	0.000735924086783715	9	10	10
ENSG00000109270	LAMTOR3	-3.390045918518178	NA	0.0006988091745743346	0.04173167872221719	0.023895563266276662	5.870488079978469e-05	0.00012918388307911043	8	9	9
ENSG00000161180	CCDC116	3.3827366232191114	NA	0.0007176742278039234	0.04497733672980665	0.03529319240460114	9.713775904902103e-07	2.530096339507384e-06	5	8	8
ENSG00000157343	ARMC12	-3.373238234821799	NA	0.0007428964557737625	0.005743994636765517	0.017955272923506606	0.0005058255824054049	0.0009955701724630194	2	5	5
ENSG00000113812	ACTR8	3.3697434653030895	NA	0.0007523819276650117	0.008578733710535925	0.021417669535826155	0.00014380486271170484	0.00030296186617236195	8	10	10
ENSG00000124508	BTN2A2	-3.369090804869665	NA	0.0007541657882790359	0.02429837537258763	0.031394012218638884	3.944683729581031e-06	9.74184638228472e-06	6	12	12
ENSG00000254206	NPIPB11	3.3562872672913744	NA	0.0007899646844628767	0.006717408066111287	0.03006671351928793	6.357369002280558e-06	1.5398661161032387e-05	15	18	18
ENSG00000260273	AL359711.2	-3.3550216565705915	NA	0.000793587715454785	0.1008089628975023	0.05514166582836993	7.597165545527987e-10	2.532733124810642e-09	8	10	10
ENSG00000007264	MATK	3.3511526745594806	NA	0.0008047592051662551	0.0209327255621801	0.02337539936049083	7.083683712270153e-05	0.00015453261923638323	7	9	9
ENSG00000185482	STAC3	-3.3504133224487305	NA	0.0008069105858305256	0.00724123582796104	0.02091923450364043	0.0001722657383378429	0.00036000306443525077	1	1	1
ENSG00000111325	OGFOD2	-3.3465427655865585	NA	0.0008182605669916149	0.02515834779059526	0.021598417250263093	0.00013469410944978865	0.0002847823058752836	12	13	13
ENSG00000283445	AL136985.3	-3.342208501334892	NA	0.0008311460274907194	0.31530239666857185	0.4118367004757944	4.9364161466239126e-79	2.1540610813855846e-77	11	12	12
ENSG00000146373	RNF217	-3.3405584918646687	NA	0.0008361006663011994	0.010267212064822447	0.02844308571587588	1.1400930334862892e-05	2.700850315134186e-05	2	2	2
ENSG00000117481	NSUN4	-3.3364163262511823	NA	0.0008486597076853135	0.4602455174407886	0.41141267305014895	6.283055759238246e-79	2.714058519273972e-77	22	24	24
ENSG00000225450	AL021707.1	3.335035146660154	NA	0.0008528861879038371	0.026739645254216515	0.03871687328447417	2.8376276068286896e-07	7.751270441144505e-07	11	15	15
ENSG00000198218	QRICH1	-3.329063554409086	NA	0.0008713851772435183	0.0637008638106424	0.0886645446537448	3.480408230618587e-15	1.6109452293354425e-14	4	5	5
ENSG00000090339	ICAM1	-3.327966213226318	NA	0.0008748247556700471	0.001100736227787068	0.06127850659235669	8.195861934801108e-11	2.9259917998496865e-10	1	2	2
ENSG00000162076	FLYWCH2	3.325623068408883	NA	0.0008822114395572488	0.04347988867244879	0.2746088226893903	1.582975454010883e-48	2.7785512856532885e-47	7	11	11
ENSG00000177042	TMEM80	3.320888978687253	NA	0.0008973122357448542	0.247670598117032	0.3450090005789545	2.1971160643958845e-63	5.9523449270655645e-62	25	32	32
ENSG00000170571	EMB	3.32066034522875	NA	0.0008980475602267292	0.02222387258910483	0.18585346703970282	1.0633353968412165e-31	1.0360874272971603e-30	6	8	8
ENSG00000142089	IFITM3	3.3170199975917383	NA	0.000909831040765099	0.440483826991521	0.5574235476674749	2.3761659273431247e-120	3.2861991522586492e-118	44	56	56
ENSG00000169599	NFU1	3.312440796809132	NA	0.0009248569851198446	0.018557595853872445	0.017816227830904044	0.0005321304124262452	0.0010431532284748146	4	8	8
ENSG00000263276	AC020978.7	3.307642133080079	NA	0.0009408495467920543	0.004241693875394815	0.01281259060366539	0.0033474928724377554	0.00592121250845127	9	10	10
ENSG00000159556	ISL2	-3.3058214909221224	NA	0.0009469839753735662	0.22616373370984416	0.30762105859674227	2.6228917814546823e-55	5.679289287899791e-54	20	23	23
ENSG00000143742	SRP9	-3.302300334960411	NA	0.0009589533242896382	0.007619631649242728	0.017992007518905014	0.0004990973075013873	0.0009828915625104836	7	8	8
ENSG00000185798	WDR53	3.3018951578487554	NA	0.0009603395825742494	0.007727280758005827	0.02380065975454123	6.0751355165812736e-05	0.00013341336787533906	3	3	3
ENSG00000110801	PSMD9	-3.3017098693722153	NA	0.0009609741401115011	0.006159523034223545	0.05294313888852784	1.6833613011107938e-09	5.4788314581038155e-09	6	6	6
ENSG00000108528	SLC25A11	3.29755564795183	NA	0.0009753034616054763	0.007656772007741078	0.04863600518083297	7.977088861607971e-09	2.47331579981405e-08	11	13	13
ENSG00000160588	MPZL3	-3.2945759425910053	NA	0.0009857030594387054	0.11371795346849183	0.15400694625946415	4.29179179895265e-26	3.3515454262403913e-25	5	5	5
ENSG00000118579	MED28	-3.291787871714115	NA	0.0009955267167986565	0.11870352152203262	0.024540161622676252	4.6519226858631435e-05	0.00010364534512130316	5	8	8
ENSG00000170234	PWWP2A	3.291718545364032	NA	0.0009957721363993103	0.01229288924322958	0.023821399241149267	6.0298109956124105e-05	0.00013246890694819014	14	17	17
ENSG00000271789	AL080317.1	3.285992301085464	NA	0.0010162378751539824	0.012301531373055641	0.011549132685371923	0.005359620043203131	0.009215171858922247	6	9	9
ENSG00000168488	ATXN2L	3.280687929985772	NA	0.001035542514575051	0.05684534901076661	0.05549125126037459	6.693714374796924e-10	2.244193701141592e-09	10	11	11
ENSG00000028528	SNX1	3.278413800823574	NA	0.0010439224170985513	0.05003934716543324	0.07582764109219546	4.0123486656092556e-13	1.642190149559263e-12	15	20	20
ENSG00000197114	ZGPAT	-3.2757380741294733	NA	0.001053862491308996	0.016897975821343017	0.012343158503338069	0.003985658303540878	0.006991617660333726	15	16	16
ENSG00000196262	PPIA	3.2754174576098256	NA	0.0010550594089324403	0.02510483369676117	0.02730131124412463	1.7196267796283574e-05	3.999170008658354e-05	12	13	13
ENSG00000174775	HRAS	-3.2742631955341124	NA	0.0010593788936993209	0.07482528903821249	0.062287709294037215	5.677707449355265e-11	2.0420932266986877e-10	14	16	16
ENSG00000119684	MLH3	-3.272944071623404	NA	0.0010643353551462135	0.0392060202506192	0.04887431116350423	7.319832947202528e-09	2.276529111562861e-08	2	3	3
ENSG00000272506	AL357078.2	-3.270614184144844	NA	0.0010731420901002474	0.023293513037179973	0.03949709098875187	2.1435100596702756e-07	5.915522049128669e-07	28	35	35
ENSG00000178397	FAM220A	-3.2705851232232233	NA	0.0010732523617926432	0.06577838839549278	0.12590761093830563	2.6009084774928282e-21	1.643440658825516e-20	7	10	10
ENSG00000135736	CCDC102A	3.2684629805000127	NA	0.0010813332215984133	0.07358162984987333	0.04669614070239477	1.6057098703250723e-08	4.866793666702839e-08	42	53	53
ENSG00000112303	VNN2	-3.2682119225124073	NA	0.0010822929334089841	0.026055480487538512	0.3398621911659625	3.0230590590734137e-62	7.926978563310393e-61	8	16	16
ENSG00000129450	SIGLEC9	3.2675817561086604	NA	0.001084705323147057	0.017831903785174255	0.03137154756235187	3.976670386294167e-06	9.818013310474903e-06	16	20	20
ENSG00000167874	TMEM88	-3.264357272901992	NA	0.0010971272396282535	0.010449827228825275	0.018001759560544377	0.0004973263127028704	0.0009796288693477515	9	11	11
ENSG00000186153	WWOX	3.2633406263039517	NA	0.0011010709378626929	0.06879594731848361	0.0895043736709149	2.546316656759159e-15	1.1849873635485163e-14	10	12	12
ENSG00000198590	C3orf35	-3.263284507090058	NA	0.001101289012575019	0.005453232781835357	0.019862688052804847	0.0002527256666952605	0.0005177389150826689	7	8	8
ENSG00000129295	LRRC6	3.2632529004607376	NA	0.0011014118509537695	0.03796403346288362	0.3859342143914826	9.09670194746992e-73	3.305070798668679e-71	24	32	32
ENSG00000267288	AC138150.2	-3.2619777086390185	NA	0.0011063784329816348	0.012547505121621148	0.017137367236005563	0.0006817469438826805	0.001317475584927213	11	14	14
ENSG00000213760	ATP6V1G2	3.2616394566741103	NA	0.0011076993182298918	0.05310325383014563	0.09221245568964614	9.280275971506161e-16	4.410960438895764e-15	10	11	11
ENSG00000114988	LMAN2L	-3.2612772578119396	NA	0.0011091153335238391	0.02954566851844508	0.027646222029870212	1.518807581410571e-05	3.549472773727158e-05	11	17	17
ENSG00000102981	PARD6A	-3.2588866919385424	NA	0.0011185033035249594	0.0034647076658168158	0.021725211156420454	0.00012865095061357767	0.00027264398814535876	12	17	17
ENSG00000272512	AL645608.7	3.25875939038098	NA	0.0011190052828164822	0.0021463748811679376	0.02150967070161051	0.000139092668044921	0.0002935031579060355	5	6	6
ENSG00000140386	SCAPER	-3.2569795490349023	NA	0.0011260454553915099	0.21566714841536505	0.38152941933128787	9.957312711382692e-72	3.520782591494882e-70	11	14	14
ENSG00000176390	CRLF3	-3.249540638671171	NA	0.0011559156093366603	0.1003014678531925	0.055228956888753906	7.360768680692098e-10	2.457267317601495e-09	12	13	13
ENSG00000130518	IQCN	3.2481889957021304	NA	0.0011614209806610964	0.09191579908071497	0.2221656720866175	2.3447876963532493e-38	2.909606671835157e-37	11	14	14
ENSG00000135077	HAVCR2	-3.244897842407227	NA	0.0011749276581904475	1.2406343992972116e-05	0.016352991692667164	0.0009082364384336078	0.0017292491043297369	1	2	2
ENSG00000276231	PIK3R6	3.2447573442807114	NA	0.001175507470839907	0.021605161301978926	0.025976312581458588	2.7715526763591607e-05	6.317872769757177e-05	4	4	4
ENSG00000181284	TMEM102	-3.244352079372454	NA	0.0011771814140072482	0.01630852768349985	0.015504762375381228	0.0012395025633243288	0.0023256268554101654	15	18	18
ENSG00000100034	PPM1F	-3.243665626220732	NA	0.0011800218288034246	0.25840301724132325	0.3216658808096869	2.732206474682927e-58	6.462704666805175e-57	11	13	13
ENSG00000072694	FCGR2B	3.243351389639946	NA	0.0011813241928498128	0.26881843709695125	0.3696306447522382	5.877161038623075e-69	1.908852929002786e-67	20	25	25
ENSG00000108479	GALK1	3.2432447612282225	NA	0.00118176641958695	0.012922842333933073	0.055056518996236585	7.835055319146838e-10	2.608997352777653e-09	10	13	13
ENSG00000153113	CAST	3.240493112333943	NA	0.0011932315484364778	0.415574427281054	0.46713012658738895	2.2151542501306855e-93	1.466705800598113e-91	23	32	32
ENSG00000135124	P2RX4	3.2401802627917986	NA	0.0011945415654711009	0.18428886713130102	0.34598687152582536	1.3320558876330122e-63	3.6374882829647336e-62	13	16	16
ENSG00000230489	VAV3-AS1	3.2395941853084165	NA	0.0011969992660186338	0.04619943061338254	0.089821134924785	2.263059162107834e-15	1.0566077204189284e-14	14	17	17
ENSG00000132329	RAMP1	3.2393481981925154	NA	0.0011980321976778625	0.11858914848590797	0.16398744887440064	7.903405360717049e-28	6.650417003480701e-27	15	18	18
ENSG00000110514	MADD	-3.23898446251368	NA	0.0011995610798908366	0.060911043713196465	0.04812647836386323	9.586808461323002e-09	2.9463114391259527e-08	12	14	14
ENSG00000184990	SIVA1	-3.2367625533143913	NA	0.0012089395840269698	0.01739389231419323	0.0482527446418639	9.159953302236647e-09	2.823728908503618e-08	7	11	11
ENSG00000110871	COQ5	3.231506645775222	NA	0.0012313946040920856	0.1948586333830242	0.08316388798517035	2.6790384387196894e-14	1.1738076184364833e-13	15	18	18
ENSG00000106701	FSD1L	-3.2284930425118827	NA	0.0012444428597595293	0.00740112383513659	0.034247598088855816	1.4144231318644847e-06	3.633849031961655e-06	8	14	14
ENSG00000147454	SLC25A37	3.2255204763879233	NA	0.0012574384056372	0.02173008092037232	0.019804805061877907	0.0002580936093820893	0.000528104916751396	7	8	8
ENSG00000133943	DGLUCY	-3.2244102615111823	NA	0.0012623241281205706	0.16271688142868312	0.18515916635448584	1.4161828985409914e-31	1.3705485624762674e-30	38	46	46
ENSG00000133116	KL	-3.2243125533416945	NA	0.001262754950486388	0.02022556378396949	0.010288388176348456	0.008604750554402742	0.014372539910144406	29	33	33
ENSG00000106367	AP1S1	-3.221428632736206	NA	0.001275532254067382	0.022757303069543044	0.018594859194985106	0.0004006975210010056	0.0007996697064641272	1	1	1
ENSG00000105287	PRKD2	3.2211244082119204	NA	0.0012768870671092955	0.05574999979526894	0.3093171173629374	1.15301561730185e-55	2.538262493082083e-54	21	25	25
ENSG00000176208	ATAD5	3.21935758188021	NA	0.0012847816279111016	0.013255695786971507	0.012653905393456788	0.0035507102487308284	0.006266453643664195	3	4	4
ENSG00000242485	MRPL20	3.214057377522811	NA	0.0013087351827438796	0.04334174339145554	0.03341153169252824	1.9101689328853365e-06	4.855118872098805e-06	16	26	26
ENSG00000111850	SMIM8	-3.212655831234585	NA	0.0013151378231892618	0.046851285515183444	0.07732392454461068	2.313485797159654e-13	9.59931476784198e-13	9	10	10
ENSG00000135211	TMEM60	3.21241824336219	NA	0.0013162260494699132	0.04506072866103595	0.12373638571183006	6.007327209152917e-21	3.728543406071783e-20	7	10	10
ENSG00000175115	PACS1	3.2107644769992185	NA	0.001323823865079806	0.09316862150625561	0.10625194641767664	4.750898155341e-18	2.5588301653876508e-17	24	26	26
ENSG00000100038	TOP3B	-3.209904359674645	NA	0.0013277914365981633	0.01971871443886818	0.019392278127740446	0.0002998194019963892	0.0006086898218108297	8	12	12
ENSG00000204267	TAP2	3.208457690378106	NA	0.001334489424638737	0.20901696082070717	0.28698185645971186	4.948348677698002e-51	9.407897059184372e-50	26	31	31
ENSG00000204592	HLA-E	-3.2051641564499196	NA	0.0013498547151636515	0.03287335650402058	0.036279845487574534	6.813838764932965e-07	1.800192897547919e-06	4	4	4
ENSG00000166446	CDYL2	3.203646248085101	NA	0.0013569909961997479	0.021375511866628283	0.017175046241233748	0.0006724280070257341	0.001300932749603375	9	12	12
ENSG00000156735	BAG4	3.200460157457285	NA	0.0013720833786061177	0.010632221179545556	0.033311031385221804	1.9804243144022843e-06	5.026982914103726e-06	4	5	5
ENSG00000184939	ZFP90	-3.2004527919464554	NA	0.001372118447394316	0.39488689955915957	0.5475832622725243	3.711453442342653e-117	4.785542487423621e-115	5	7	7
ENSG00000176476	SGF29	3.1988060756157073	NA	0.0013799796053308078	0.03483391192686212	0.19063863201540704	1.4660856994573947e-32	1.4876866071002877e-31	6	9	9
ENSG00000221946	FXYD7	-3.1888968944549565	NA	0.0014281680681598645	0.024406436434876513	0.10426818460449454	1.00545945419892e-17	5.3366215351461707e-17	1	2	2
ENSG00000198130	HIBCH	3.182724789812612	NA	0.0014589621639588164	0.06337919400516318	0.12146964833620601	1.4366414642137877e-20	8.739611376304451e-20	3	4	4
ENSG00000163389	POGLUT1	3.178854806165184	NA	0.001478581351194046	0.21654264438260024	0.22473450039590534	7.72323368576973e-39	9.717221898552097e-38	14	15	15
ENSG00000104517	UBR5	3.1624621812312035	NA	0.0015644105429703918	0.014429011863912627	0.012636134764099525	0.0035742334008206844	0.006304724191593696	8	10	10
ENSG00000149573	MPZL2	-3.161471189358096	NA	0.001569743461685804	0.1136198949772421	0.14170441370409415	5.5535908182328e-24	3.9666192812109245e-23	12	12	12
ENSG00000161847	RAVER1	3.154274003575868	NA	0.0016089794230972857	0.003231415512060872	0.028179654157988784	1.2534681672313201e-05	2.9583987888590574e-05	5	8	8
ENSG00000143614	GATAD2B	-3.151265552108377	NA	0.0016256461469088424	0.003879626364756574	0.010247421700498935	0.0087387820315688	0.014582210086540173	5	8	8
ENSG00000173239	LIPM	-3.1419427331509464	NA	0.0016783085818542177	0.04559988858263709	0.09616116208988433	2.120264817238168e-16	1.0430413468392813e-15	9	12	12
ENSG00000129292	PHF20L1	-3.139885229396023	NA	0.0016901403561533032	0.019791292770225306	0.011070934135888461	0.006410733711418256	0.010913010960602706	10	10	10
ENSG00000103018	CYB5B	3.139066696166992	NA	0.0016948686679633953	0.012735803537105867	0.03494355866682785	1.1014309216461718e-06	2.8592853277793217e-06	1	1	1
ENSG00000070081	NUCB2	3.1387094376473397	NA	0.0016969362073757628	0.03634847578310323	0.10857906659967759	1.9679440959487153e-18	1.0816754263277089e-17	5	6	6
ENSG00000134571	MYBPC3	3.138173228851505	NA	0.0017000437286234728	0.1049967210116861	0.2268100690459662	3.1402420103628735e-39	3.9890377952379935e-38	22	30	30
ENSG00000198369	SPRED2	-3.138071980436036	NA	0.0017006310864653143	0.023003345903542475	0.016119974595432122	0.000989149823584172	0.0018764303456465668	25	32	32
ENSG00000266389	AC002091.2	-3.1345408041843497	NA	0.0017212331379049702	0.021469247719324257	0.07499895359388574	5.441356268441306e-13	2.210180451148743e-12	3	3	3
ENSG00000183336	BOLA2	-3.128819526227314	NA	0.0017551007041827647	0.15401458541479018	0.16919846497434987	9.641827431823428e-29	8.367798513579957e-28	29	39	39
ENSG00000263033	AC007220.1	3.1276536184052683	NA	0.0017620771000200527	0.00816276011902746	0.023259854816673857	7.385637397579843e-05	0.00016079255520007202	13	20	20
ENSG00000157045	NTAN1	-3.1264810080459435	NA	0.0017691193081693418	0.033408503293215146	0.06920602593431743	4.550798280224595e-12	1.7533507011361848e-11	8	12	12
ENSG00000182196	ARL6IP4	3.121470009200391	NA	0.001799505760651245	0.015525493448235866	0.026467989719209533	2.321568674312559e-05	5.327523243113351e-05	3	3	3
ENSG00000165699	TSC1	-3.1209510163657956	NA	0.0018026801690688159	0.034275728950791444	0.012922282053572449	0.003213947656879763	0.0056979208485300374	7	7	7
ENSG00000066294	CD84	3.119034841651844	NA	0.0018144450415850868	0.029795141471777364	0.04232051379980948	7.763452877416529e-08	2.2263453744952515e-07	20	26	26
ENSG00000158023	WDR66	3.1180009688058483	NA	0.00182082205038906	0.041482003841593444	0.02254103675920776	9.576891677256011e-05	0.00020575559430376265	7	8	8
ENSG00000132514	CLEC10A	-3.1158961417906346	NA	0.0018338684822097526	0.03347521938251024	0.04516970834189707	2.7832359474318296e-08	8.277785858915791e-08	20	27	27
ENSG00000164967	RPP25L	3.1109966126827686	NA	0.0018645707815820656	0.032904224867378186	0.04235735253634449	7.661214561041463e-08	2.198496795637551e-07	10	16	16
ENSG00000125434	SLC25A35	-3.106182937558934	NA	0.0018951942895099592	0.017914507426019508	0.0331589696047538	2.091668701929861e-06	5.299944824083213e-06	11	12	12
ENSG00000131634	TMEM204	-3.098912802966489	NA	0.0019423217607187615	0.2744417676563397	0.41763932642662893	1.7874365551892457e-80	8.239986420682896e-79	36	46	46
ENSG00000198064	NPIPB13	-3.0985246648592475	NA	0.0019448678053455744	0.054260485270267445	0.04857556692353512	8.152946295656569e-09	2.5246456486857078e-08	11	13	13
ENSG00000167535	CACNB3	-3.095882261477405	NA	0.00196228260944837	0.10137561353948714	0.15202057562456373	9.453433161207702e-26	7.292709189453481e-25	3	7	7
ENSG00000172005	MAL	-3.0950844408992175	NA	0.001967568726813913	0.01351114731374238	0.024360098221924243	4.964223430248102e-05	0.00011021681461072592	6	6	6
ENSG00000139651	ZNF740	3.0949907607025415	NA	0.0019681902802416397	0.08029677674921205	0.08536103556540683	1.1870542581833471e-14	5.3137022901556307e-14	8	8	8
ENSG00000213186	TRIM59	3.0927667198490014	NA	0.001982999480235937	0.018856609043702833	0.04419927176036036	3.947683688477176e-08	1.1586313122316464e-07	5	6	6
ENSG00000228274	AL021707.2	3.092007667253113	NA	0.001988077140851584	0.054328169348540276	0.03392704563205387	1.5871215158546254e-06	4.058685785176107e-06	14	15	15
ENSG00000203288	TDRKH-AS1	-3.0915952728462477	NA	0.0019908408418766142	0.025022972675670104	0.013478243106368694	0.002615596568425967	0.004692422382250957	5	8	8
ENSG00000101367	MAPRE1	3.0908163145435976	NA	0.001996070729295639	0.10094447328139401	0.22688851572610302	3.035087733789335e-39	3.862310590135336e-38	6	7	7
ENSG00000138942	RNF185	-3.088815543856536	NA	0.0020095616452087592	0.005484195226998754	0.1551577823425198	2.713906122076906e-26	2.1348979856649937e-25	5	7	7
ENSG00000128563	PRKRIP1	-3.0879540756178825	NA	0.0020153961344755835	0.050743978327601066	0.056095607641133034	5.377528981445913e-10	1.8185613193219475e-09	14	16	16
ENSG00000146192	FGD2	3.087871792023828	NA	0.0020159542313346753	0.0623743197836691	0.1125700359171409	4.3201146517259214e-19	2.4418472696917543e-18	21	25	25
ENSG00000144580	CNOT9	3.087092847844769	NA	0.0020212445300449348	0.17051207608898244	0.22053177067062169	4.743115701823778e-38	5.801689812451923e-37	5	6	6
ENSG00000144218	AFF3	-3.0808360204164362	NA	0.002064202953407129	0.02728521856186367	0.0403160819128357	1.5966821482337432e-07	4.4558994564785126e-07	11	15	15
ENSG00000014138	POLA2	-3.0729410756150712	NA	0.002119603363935887	0.032017398731133184	0.09056135982190221	1.7177175499216506e-15	8.074873427523681e-15	4	5	5
ENSG00000181778	TMEM252	3.069454980793529	NA	0.002144497236199199	0.08763071166901965	0.1430545706811152	3.2673532122505997e-24	2.3612237773655938e-23	11	17	17
ENSG00000103363	ELOB	3.063553568238757	NA	0.002187250418232072	0.00772661917872719	0.02229448380156448	0.00010470084724964461	0.0002241591547420918	6	9	9
ENSG00000161011	SQSTM1	-3.058276822746205	NA	0.0022261382830162358	0.009134130654599283	0.020896072367056408	0.0001737179850281378	0.00036281691940659303	12	16	16
ENSG00000157240	FZD1	-3.054810255795573	NA	0.0022520294962198126	0.13737712537213964	0.2629273297446511	3.358272040902595e-46	5.3873720513974365e-45	28	34	34
ENSG00000139168	ZCRB1	-3.0538237894790297	NA	0.0022594475143871205	0.0391272651149617	0.016122871363283844	0.0009881005983321698	0.0018746473239073327	10	12	12
ENSG00000162722	TRIM58	-3.0513419181297814	NA	0.0022782097831699007	0.052244583493154986	0.08136446781556406	5.21170682582152e-14	2.2427995070517753e-13	17	21	21
ENSG00000031081	ARHGAP31	3.050730507484207	NA	0.0022828537392755436	0.02242150677005674	0.024466288964971925	4.777590721156067e-05	0.00010633472196898819	13	15	15
ENSG00000183955	KMT5A	-3.0479757478585343	NA	0.002303885200923071	0.028947363062533617	0.0694376120613071	4.181151756753852e-12	1.614195665839077e-11	5	6	6
ENSG00000146828	SLC12A9	3.0415774818053953	NA	0.0023534198666030235	0.017189498631708933	0.021189923524525124	0.00015617102129381868	0.0003281677299556055	5	6	6
ENSG00000170004	CHD3	3.0410573707952997	NA	0.0023574890615018357	0.08197359619263764	0.09970457447537252	5.610064880344233e-17	2.861600316270769e-16	12	14	14
ENSG00000146409	SLC18B1	-3.0397642531759055	NA	0.0023676339665101727	0.04890564105290272	0.2978768506910922	2.837238159354994e-53	5.737711933346556e-52	3	4	4
ENSG00000263293	AC068234.2	3.037507969919003	NA	0.0023854309654901787	0.008379360143811496	0.014096951929229244	0.0020810015836230378	0.0037852244545557357	11	15	15
ENSG00000268081	AC123912.1	-3.0363200216254436	NA	0.002394850341044517	0.12610843790207335	0.2112972058249902	2.4752799397795976e-36	2.845078799415571e-35	16	21	21
ENSG00000231160	KLF3-AS1	-3.0353937897488494	NA	0.0024022181470932506	0.0941329901207455	0.19248777982046156	6.7968875973237e-33	6.950496446422428e-32	15	18	18
ENSG00000111801	BTN3A3	-3.033575920520678	NA	0.002416738930331769	0.06717263823426375	0.04914310987489657	6.643152879684105e-09	2.0720885546326434e-08	30	34	34
ENSG00000139832	RAB20	-3.0335404573020517	NA	0.0024170230008037988	0.18091493352760837	0.23169497756804777	3.741570482287681e-40	4.9017717494844484e-39	9	13	13
ENSG00000167272	POP5	3.031254787479614	NA	0.002435396459488542	0.036050472640440714	0.041354867491314715	1.0988691777234105e-07	3.108116036414113e-07	11	13	13
ENSG00000144668	ITGA9	-3.030099485330469	NA	0.002444731959510013	0.028289696227873175	0.11930206596959793	3.3007717421846234e-20	1.9777140186028194e-19	6	8	8
ENSG00000143442	POGZ	3.029667254207518	NA	0.002448233043198456	0.0160665714999078	0.18370123679601189	2.582921818789757e-31	2.4800966556789217e-30	6	10	10
ENSG00000170265	ZNF282	3.0296052434680134	NA	0.0024487357080331426	0.05075405730537325	0.2754716143263203	1.0621054483129893e-48	1.8758029179319724e-47	17	23	23
ENSG00000135929	CYP27A1	-3.0277624377285304	NA	0.002463716838618849	0.03268554287507513	0.18391387088151345	2.3663256650576867e-31	2.275946092544827e-30	8	8	8
ENSG00000134283	PPHLN1	-3.0268928943345714	NA	0.002470814893209351	0.06423789966610796	0.06587474655159678	1.5366911533206056e-11	5.742583697601888e-11	16	18	18
ENSG00000159164	SV2A	-3.0241164501003355	NA	0.002493604357599696	0.01676969086257079	0.011839227161737916	0.004809147793849131	0.008338935845977629	6	9	9
ENSG00000114796	KLHL24	-3.0214526347218773	NA	0.002515649947672411	0.04208250984125569	0.046663801561751594	1.6245374422346577e-08	4.920380183130015e-08	10	12	12
ENSG00000132002	DNAJB1	3.0214213442499567	NA	0.0025159099620234164	0.009570252680700352	0.01114361313099149	0.006238375092472316	0.01063967125418277	7	9	9
ENSG00000117009	KMO	-3.0196162473878854	NA	0.0025309514520544755	0.014953399355112348	0.05220091644196666	2.2015338874345623e-09	7.1033122550546206e-09	11	15	15
ENSG00000175322	ZNF519	-3.0178589787501564	NA	0.00254567336816098	0.006584527827604317	0.01781468257254615	0.000532430355869397	0.0010433834045028326	8	12	12
ENSG00000037637	FBXO42	3.0137100122847387	NA	0.002580743538787499	0.039857026866659644	0.03761535463648563	4.2162450073162085e-07	1.1331199754030036e-06	9	10	10
ENSG00000076662	ICAM3	-3.013003442718289	NA	0.0025867598306234707	0.007574442981376455	0.0996977565517424	5.624459658280242e-17	2.867237178354574e-16	11	16	16
ENSG00000113249	HAVCR1	3.012261631254642	NA	0.0025930899971912226	0.054958273987670406	0.07688875144507022	2.71547823220552e-13	1.1213035445242587e-12	23	29	29
ENSG00000196961	AP2A1	-3.011905647572394	NA	0.0025961327713696705	0.0287515390197463	0.024882293397539806	4.1117609094036905e-05	9.226980873510062e-05	13	15	15
ENSG00000141380	SS18	-3.0092505382121217	NA	0.0026189305228618586	0.014069021280837183	0.02938680393251786	8.118609819906382e-06	1.9502176747664177e-05	12	17	17
ENSG00000099810	MTAP	3.006864411099713	NA	0.002639574684432996	0.03004365317793	0.04005856739515062	1.7516158878071586e-07	4.86531597991658e-07	7	11	11
ENSG00000176022	B3GALT6	-3.006761050293759	NA	0.0026404722878743646	0.06998000831458386	0.11451967429783635	2.0550945330251464e-19	1.181059522347461e-18	8	10	10
ENSG00000174238	PITPNA	3.003578440046999	NA	0.0026682475676814057	0.2730760522523513	0.31047197922893394	6.580991514846243e-56	1.4618837239390962e-54	21	27	27
ENSG00000186446	ZNF501	3.002838905111311	NA	0.002674739752954457	0.0663690561164011	0.06314547449884293	4.155112346822069e-11	1.507744850521618e-10	4	4	4
ENSG00000135913	USP37	-3.0000667036367594	NA	0.0026992048816002648	0.02230304130362851	0.053392797183333146	1.4306880359314548e-09	4.68312065817685e-09	5	7	7
ENSG00000112511	PHF1	2.9995806339361204	NA	0.0027035155360400354	0.010604803691763556	0.01075493798417346	0.007218366279077592	0.012185034286829573	8	9	9
ENSG00000167815	PRDX2	2.99649478906133	NA	0.002731029056069653	0.020969775188842417	0.06057418138466576	1.0587366122593847e-10	3.750521413682336e-10	4	8	8
ENSG00000249859	PVT1	-2.994362396786804	NA	0.0027501907598469614	0.05905908195098427	0.12655728705465302	2.0238566854909118e-21	1.2854488259068016e-20	22	27	27
ENSG00000233214	AC002511.2	2.993863559468172	NA	0.0027546910077952225	0.07325703659178967	0.10869514607005716	1.883201386741906e-18	1.0357607627080484e-17	5	5	5
ENSG00000106066	CPVL	2.991744027372918	NA	0.0027738874219211795	0.11279754974171267	0.2704800056096058	1.0617327439980703e-47	1.8099060464038673e-46	22	28	28
ENSG00000278834	AC073508.3	-2.9915468692779537	NA	0.0027756792624776196	0.05545550873003962	0.044211470051221	3.9303813568392045e-08	1.1543433788051982e-07	1	2	2
ENSG00000127586	CHTF18	2.9905822179218036	NA	0.002784461596010515	0.017494383262099296	0.022096158236121613	0.00011248893885127596	0.00023987475906000143	8	9	9
ENSG00000162434	JAK1	-2.989285442480165	NA	0.0027963076294625633	0.04962633602171493	0.038000722284884166	3.6708388806236264e-07	9.922953336036343e-07	18	24	24
ENSG00000137193	PIM1	-2.9865220065358815	NA	0.0028217052865260055	0.003470790033040462	0.012919422132982031	0.0032173599999837372	0.005703380880682355	10	15	15
ENSG00000132600	PRMT7	-2.984577301445243	NA	0.002839704393540075	0.2249761164792129	0.1703888759719078	5.952139846531873e-29	5.205162989708063e-28	16	18	18
ENSG00000154319	FAM167A	2.9842829844238734	NA	0.0028424375428213813	0.29862197497861837	0.30612472305644567	5.407234482047181e-55	1.1620133349953273e-53	17	26	26
ENSG00000240403	KIR3DL2	-2.980466745041797	NA	0.0028780948566671455	0.02702296514767858	0.2400380412064325	9.587375193031101e-42	1.3323654553102944e-40	14	27	27
ENSG00000108799	EZH1	-2.9764672498568854	NA	0.0029159022431996993	0.03163560634469316	0.053917153041103644	1.183464726893865e-09	3.8961867155889595e-09	5	5	5
ENSG00000119397	CNTRL	2.9754399008632313	NA	0.002925686710141219	0.026168366095349734	0.04568756640267558	2.3095321007998094e-08	6.906044637596501e-08	7	8	8
ENSG00000151239	TWF1	2.975391047553378	NA	0.002926152734281834	0.09553691780782199	0.1076622397240252	2.7855947937813626e-18	1.5198907132852874e-17	7	7	7
ENSG00000099338	CATSPERG	2.974191103396595	NA	0.0029376205954919953	0.12405944749374025	0.3454620610988655	1.7426129114651087e-63	4.735985549717139e-62	28	34	34
ENSG00000179965	ZNF771	-2.9713217248491035	NA	0.0029652097222884837	0.0022308645585743534	0.01128744767873413	0.005911042060208097	0.010110558576751312	5	5	5
ENSG00000275481	AC025031.4	-2.971097244533994	NA	0.0029673780446926217	0.00496594403896989	0.010664130717024912	0.007469108136695999	0.012577350298134296	3	4	4
ENSG00000110367	DDX6	2.9707950514436017	NA	0.002970299302721287	0.04166387327747216	0.07599789183145594	3.768816142264624e-13	1.5443590925614345e-12	13	17	17
ENSG00000173262	SLC2A14	2.969000840896392	NA	0.002987697788680433	0.18943084487653802	0.36246526228572845	2.5876789057743823e-67	8.010127356520737e-66	43	54	54
ENSG00000140807	NKD1	2.967973648736256	NA	0.002997700288364023	0.03471530925592687	0.054164969148229054	1.0819522955027442e-09	3.5722756864798924e-09	8	10	10
ENSG00000073584	SMARCE1	2.961136129669739	NA	0.003065064319245965	0.08020886721016048	0.03645581767234739	6.396246153986213e-07	1.6945655074109312e-06	6	7	7
ENSG00000090989	EXOC1	2.9611172822583804	NA	0.0030652518989452786	0.005971752028040169	0.020457631255612653	0.0002036498435841127	0.0004221942900899357	4	6	6
ENSG00000164414	SLC35A1	-2.9609219393226263	NA	0.0030671966748431197	0.0461352252437436	0.24411655688383996	1.5758696493155588e-42	2.2371348192146123e-41	4	8	8
ENSG00000187736	NHEJ1	2.9571828723627798	NA	0.0031046392705303518	0.05371393899973339	0.09980757397799374	5.397018264689702e-17	2.7545674470584436e-16	10	11	11
ENSG00000164307	ERAP1	2.9545498345494297	NA	0.0031312557739669924	0.5369588415524869	0.6626771744900275	8.824347271466979e-160	4.2035758710663115e-157	24	36	36
ENSG00000176946	THAP4	-2.9516921866592827	NA	0.0031603780555761285	0.008962337917185616	0.01199652399868931	0.00453505022007715	0.007897996976145329	18	24	24
ENSG00000180902	D2HGDH	-2.9512582246046404	NA	0.0031648220910835386	0.20471475851302995	0.3406322473126526	2.0448128667911487e-62	5.4031580666566114e-61	44	59	59
ENSG00000272077	AC124045.1	2.948381070858259	NA	0.003194430254920036	0.008811875309270155	0.016794831757517035	0.0007726649575339809	0.0014844758409982342	6	7	7
ENSG00000197442	MAP3K5	-2.9470851421356206	NA	0.0032078486539791444	0.0014980618756315785	0.013247473192068903	0.0028489087484404167	0.005085981274932824	1	1	1
ENSG00000115009	CCL20	2.945307528412729	NA	0.003226338105368632	0.007374277541204626	0.15049467936060973	1.7318971038187049e-25	1.321187875150666e-24	17	20	20
ENSG00000203721	LINC00862	2.9440823508771716	NA	0.003239137988273464	0.007416560304478946	0.045752377885994	2.256223474697366e-08	6.754884142385671e-08	12	15	15
ENSG00000154719	MRPL39	-2.9425095323149306	NA	0.0032556376270552684	0.17348712501609584	0.07180398600814104	1.757779646128877e-12	6.940861881525238e-12	10	10	10
ENSG00000139641	ESYT1	-2.941348576931971	NA	0.0032678656997280216	0.00700249202975677	0.012718534272004358	0.0034664760721444927	0.0061228342940782676	4	6	6
ENSG00000161243	FBXO27	-2.937477501766776	NA	0.0033089418011182535	0.04048199174589043	0.036999535641851135	5.260849418935169e-07	1.4013405822509973e-06	7	9	9
ENSG00000130770	ATP5IF1	-2.929554510303417	NA	0.003394482697743722	0.04592384049667428	0.11707501215385614	7.743739019261552e-20	4.563483863962762e-19	9	14	14
ENSG00000151773	CCDC122	-2.929199920737698	NA	0.0033983576921504405	0.29061483449198944	0.1609180572136622	2.7128850922024444e-27	2.2175055503422173e-26	30	35	35
ENSG00000139428	MMAB	2.925517620905279	NA	0.0034388370041078314	0.02901914780409717	0.04503555430084792	2.9210395819393347e-08	8.666593043369835e-08	4	6	6
ENSG00000181444	ZNF467	-2.922337345285407	NA	0.003474150281049635	0.07316236126771218	0.18021861085711835	1.0807853877288688e-30	1.0161397266536387e-29	12	17	17
ENSG00000176124	DLEU1	-2.9218943593667785	NA	0.0034790952276432347	0.010288596055467478	0.02933216363682389	8.279761187256965e-06	1.9875367385256117e-05	7	11	11
ENSG00000166913	YWHAB	-2.9209287432026403	NA	0.003489896377792134	0.03261993467014827	0.09583515397790343	2.3956131320704405e-16	1.174117450753815e-15	3	4	4
ENSG00000185347	TEDC1	-2.9197829262607633	NA	0.0035027527953356385	0.011982306129852464	0.0143357647150353	0.0019055246353765515	0.00348749647514114	6	6	6
ENSG00000015153	YAF2	-2.9176939427275213	NA	0.003526302796477408	0.0058880845298521	0.02786543037232364	1.4035630439654036e-05	3.296767927812999e-05	7	8	8
ENSG00000270882	HIST2H4A	-2.9155096968942202	NA	0.0035510807167118312	0.007358658870480912	0.012263971239515937	0.004104895863342152	0.0071912206722294985	5	8	8
ENSG00000234608	MAPKAPK5-AS1	2.9150093681152365	NA	0.0035567786589278945	0.020118912378702454	0.0857961911782155	1.0101214215404604e-14	4.544221473766358e-14	15	18	18
ENSG00000181722	ZBTB20	-2.910114994871087	NA	0.0036129579606618088	0.0233578879517454	0.030877551181304443	4.749543290092878e-06	1.1639027991112142e-05	15	19	19
ENSG00000181827	RFX7	-2.9092753968808913	NA	0.0036226758553037025	0.016170353020234986	0.01995222629329346	0.00024464224726689353	0.0005021388268557699	8	13	13
ENSG00000100221	JOSD1	2.9065772419205533	NA	0.0036540667112900773	0.005638198216842375	0.03274056951440025	2.431089895216121e-06	6.120193865687208e-06	2	3	3
ENSG00000002549	LAP3	2.906492815177068	NA	0.0036550529271049226	0.29399579158293176	0.3583925792172742	2.1828773895544417e-66	6.567397254994582e-65	11	13	13
ENSG00000174130	TLR6	2.9064047323545483	NA	0.003656082108731743	0.09631693954405716	0.038564291610081854	2.997633916000773e-07	8.167528443834964e-07	29	39	39
ENSG00000104450	SPAG1	-2.9026653429579783	NA	0.003700017874641585	0.08417161059661514	0.27589384196243727	8.73537955779018e-49	1.5459548404184086e-47	9	14	14
ENSG00000145020	AMT	2.901604681765765	NA	0.0037125671501961454	0.02782698946393468	0.2575872662652112	3.781343757521733e-45	5.884415979831234e-44	3	9	9
ENSG00000165118	C9orf64	-2.9011592308762735	NA	0.003717849056550184	0.05936043711574043	0.05556053661948081	6.527820886485926e-10	2.19071625014378e-09	18	19	19
ENSG00000242259	C22orf39	-2.900904820187971	NA	0.0037208687795495824	0.0283672729466065	0.013866980245604586	0.002265426399730065	0.004098944643276101	19	19	19
ENSG00000075073	TACR2	-2.9000203586724895	NA	0.0037313842366067324	0.005097645352817254	0.03548699198616243	9.060257600186987e-07	2.3670682142840744e-06	2	3	3
ENSG00000160685	ZBTB7B	2.8993552866983636	NA	0.0037393091335521096	0.027699930415990177	0.02492457251411696	4.049531419511806e-05	9.09566657671355e-05	13	17	17
ENSG00000102575	ACP5	-2.8982312522105054	NA	0.0037527377440240038	0.273631061437568	0.30789443199584415	2.2977665731595602e-55	5.000558244049911e-54	19	20	20
ENSG00000232093	DCST1-AS1	-2.897094870378082	NA	0.003766358408684169	0.028464001631732933	0.0508729302347626	3.5573888004724507e-09	1.1301530296276779e-08	4	5	5
ENSG00000164038	SLC9B2	-2.8959873996234435	NA	0.0037796757606842696	0.0028211390444965235	0.014195188500077014	0.0020069213745070843	0.0036629091795893983	2	2	2
ENSG00000147601	TERF1	-2.895749342906336	NA	0.0037825439783240114	0.02512069152010374	0.02686443658221983	2.0126170433812425e-05	4.648399956490899e-05	42	55	55
ENSG00000158406	HIST1H4H	-2.895048613308112	NA	0.0037909981774220856	0.0024796089818195617	0.037488375173911494	4.4131441478446326e-07	1.1836254143163529e-06	3	6	6
ENSG00000272334	AC011816.2	-2.8948106588997753	NA	0.0037938729654999463	0.013639132322689942	0.014921073470168118	0.0015360339777312298	0.0028428066786221518	4	5	5
ENSG00000131355	ADGRE3	-2.890501010929017	NA	0.0038462829418552955	0.07433013351525586	0.04242969918009807	7.464329795024568e-08	2.1437915199275886e-07	31	36	36
ENSG00000235750	KIAA0040	2.890029326235109	NA	0.0038520588938139254	0.026996328381359302	0.045009117809991075	2.9489886568437288e-08	8.743465849967688e-08	12	15	15
ENSG00000272463	AL357054.4	-2.886667117973014	NA	0.003893459173549576	0.07617761197642493	0.12024422470537535	2.299786529731912e-20	1.3872331761650567e-19	11	16	16
ENSG00000119669	IRF2BPL	2.8827276190858173	NA	0.003942481838246707	0.020410305360904487	0.08179570475771503	4.443875002250048e-14	1.920080937606099e-13	9	10	10
ENSG00000139405	RITA1	-2.8777259964291355	NA	0.0040055288514871	0.005786172152104913	0.058770094854937845	2.0387094016232578e-10	7.081593584856643e-10	3	7	7
ENSG00000232680	AC002511.1	2.8776426721456296	NA	0.004006586888282331	0.0409499275976661	0.01734042933833721	0.0006330185580242097	0.001228151968724649	28	34	34
ENSG00000260565	ERVK13-1	-2.8762290828856174	NA	0.004024575098491359	0.9523508812331534	0.3438412267187905	3.989954722480661e-63	1.0758448669154223e-61	45	53	53
ENSG00000132185	FCRLA	2.8727757930755615	NA	0.004068827637428663	0.0009642270828789727	0.03527099578663109	9.791572318522874e-07	2.549972265608941e-06	1	4	4
ENSG00000092020	PPP2R3C	-2.8709756805382565	NA	0.0040920700552756345	0.2748597255503798	0.43922452862781525	5.7909704431868215e-86	3.1327871334451355e-84	13	13	13
ENSG00000177556	ATOX1	-2.8703274709395132	NA	0.004100468971178817	0.029260381593317574	0.03566796660173941	8.489741788418256e-07	2.2237754991535768e-06	6	8	8
ENSG00000127947	PTPN12	2.86723038959787	NA	0.004140814505127488	0.20101839920792505	0.13193000307524907	2.525441340667469e-22	1.6676470370083336e-21	47	57	57
ENSG00000205786	LINC01531	2.866506814956665	NA	0.0041502922340370145	0.04297803705137041	0.10419445065199885	1.0338415423968193e-17	5.4754010532930985e-17	1	2	2
ENSG00000214688	C10orf105	2.864804383409731	NA	0.0041726691824785	0.007166215646781656	0.02477130806106683	4.2797168346213757e-05	9.578812842198118e-05	6	11	11
ENSG00000168255	POLR2J3	2.86474673594634	NA	0.004173428819464562	0.17331103767968878	0.09568877108729237	2.530586036235905e-16	1.2395606950988155e-15	13	18	18
ENSG00000243244	STON1	2.8631196339379423	NA	0.004194921417542372	0.05046278156155227	0.09590961136704758	2.3297393450273226e-16	1.1428117856943236e-15	7	10	10
ENSG00000057608	GDI2	-2.8589815990923384	NA	0.004250034368773094	0.02646847854739147	0.27994413494220394	1.3320182890228777e-49	2.4121205531629702e-48	11	12	12
ENSG00000224051	CPTP	2.857902487553706	NA	0.004264514202007082	0.002740502305792283	0.06370048424937537	3.3947292634394975e-11	1.2389064085704179e-10	3	9	9
ENSG00000227507	LTB	2.8563515382240814	NA	0.004285403656764198	0.01674075820589848	0.028285443642410726	1.2066416758144817e-05	2.8529847095743208e-05	13	24	24
ENSG00000147889	CDKN2A	2.8559949131208837	NA	0.004290220077357393	0.016666529863914627	0.02098107328341421	0.00016844794998993975	0.0003523681256864451	5	7	7
ENSG00000071626	DAZAP1	2.8551070924370783	NA	0.004302231918288454	0.00040252612168512384	0.011786616955792055	0.004904532390530753	0.008487167100425014	2	4	4
ENSG00000134882	UBAC2	-2.8536427040691934	NA	0.004322111122961711	0.04521378111115002	0.06481695840715822	2.260061453040406e-11	8.35477341198317e-11	11	16	16
ENSG00000237651	C2orf74	-2.8522495415862483	NA	0.004341100696060867	0.1943429272845034	0.24221368281642244	3.663554578084553e-42	5.153921038521083e-41	4	5	5
ENSG00000185651	UBE2L3	-2.849700743272367	NA	0.004376038107743295	0.09596597153597941	0.14590673666529963	1.0626873081070154e-24	7.831553350548865e-24	21	26	26
ENSG00000188766	SPRED3	-2.8489261635486467	NA	0.004386705971528582	0.00528290621577226	0.041935356275397996	8.917532731770813e-08	2.5428461725496787e-07	9	11	11
ENSG00000143420	ENSA	-2.845879557958007	NA	0.004428894282827167	0.005478379198319842	0.01457417036127932	0.0017452539376855713	0.0032058011758108254	16	18	18
ENSG00000181631	P2RY13	-2.845442130598831	NA	0.004434981716175784	0.00773921070323243	0.015411985707768696	0.0012824526260578313	0.002400696439718999	3	3	3
ENSG00000254477	AP000640.1	-2.8364246217841176	NA	0.004562174608410187	0.016102070407471473	0.015679285898816498	0.0011626016956172523	0.00218972613708295	7	7	7
ENSG00000272555	AC009974.1	-2.8356289863586426	NA	0.004573554249495784	0.0016394394113381778	0.06907888719962252	4.767415620616224e-12	1.834748888643349e-11	1	1	1
ENSG00000265749	AC135178.4	2.833619413975181	NA	0.004602410882698806	0.0066572141795456065	0.01679732533343768	0.0007719607933948781	0.0014834553614891041	3	3	3
ENSG00000109452	INPP4B	-2.832969446916429	NA	0.00461177937137197	0.04567244971081562	0.06816717114215229	6.653435655457086e-12	2.5378062289909602e-11	10	10	10
ENSG00000235576	LINC01871	-2.8270481154716767	NA	0.004697926845651406	0.0036234037407846488	0.020207318262508916	0.00022300901328609234	0.0004598270492777681	9	13	13
ENSG00000162775	RBM15	2.8228031044146924	NA	0.004760579825331259	0.013604183158417021	0.029416879476606775	8.031251301121466e-06	1.9303143456612757e-05	9	9	9
ENSG00000272092	AC087623.2	-2.8216375210660622	NA	0.004777914733192155	0.002931343606202714	0.032658831315634386	2.5035710159065697e-06	6.296192895113912e-06	13	14	14
ENSG00000172932	ANKRD13D	2.81755505270937	NA	0.0048390818010092245	0.04206545313869152	0.0652139446015698	1.955513241828835e-11	7.260250397082202e-11	15	20	20
ENSG00000119718	EIF2B2	-2.8162601292390317	NA	0.004858630951258281	0.030185462948061854	0.19395399606947228	3.69036632085689e-33	3.805537705133783e-32	16	19	19
ENSG00000226979	LTA	-2.8153932685915883	NA	0.004871757635184758	0.007748986266305378	0.042020331878355396	8.649000772802237e-08	2.469147898331706e-07	14	23	23
ENSG00000185917	SETD4	-2.8122990360260176	NA	0.004918874995511409	0.003023537890041405	0.027751231393295578	1.4624640029309087e-05	3.4238628240630925e-05	2	5	5
ENSG00000184986	TMEM121	-2.810080790741038	NA	0.004952906525524028	0.1844537061320009	0.22546880623056134	5.618807891718568e-39	7.085068862873656e-38	4	7	7
ENSG00000165917	RAPSN	2.8096101284027095	NA	0.004960154585842697	0.0022198788874775942	0.013544690620835577	0.0025520745274623165	0.004586139167080715	1	2	2
ENSG00000232112	TMA7	-2.808608055114746	NA	0.004975618178676596	0.00415294408837714	0.02998706465818695	6.542105856387963e-06	1.5830474577564156e-05	1	2	2
ENSG00000179029	TMEM107	-2.808256619377494	NA	0.004981051711076931	0.0007871229299699122	0.01785761474448697	0.0005241599546972896	0.0010291755281776757	5	8	8
ENSG00000184068	SREBF2-AS1	2.805369609635747	NA	0.005025891130939147	0.001248386093509716	0.08606515351048627	9.14184823496047e-15	4.120198564555509e-14	6	11	11
ENSG00000165916	PSMC3	-2.8038163336496997	NA	0.005050166445884992	0.04696997708232456	0.025828906211204858	2.9227778961645055e-05	6.65022132696366e-05	8	9	9
ENSG00000188452	CERKL	2.8034250440719566	NA	0.005056298391558874	0.1641302864271666	0.23416853222126377	1.2677148791137714e-40	1.6892029884943332e-39	3	5	5
ENSG00000275426	AC253576.2	-2.801935219870416	NA	0.005079707254918197	0.19213765489025234	0.16318028320847375	1.0935748590187932e-27	9.134785804828683e-27	21	29	29
ENSG00000198089	SFI1	2.8008843115404636	NA	0.005096278529841094	0.14607049180012985	0.17893454147082782	1.8293474545590574e-30	1.7040456001213077e-29	13	14	14
ENSG00000233411	AL359962.1	-2.7924187183380127	NA	0.005231560942271889	0.0003823263276147827	0.019423088227485487	0.0002964812184878676	0.0006023790738697274	1	2	2
ENSG00000166986	MARS	2.79102079920694	NA	0.0052542095791860855	0.00336681957071347	0.012603792237310611	0.003617451864673534	0.006373747254421703	13	15	15
ENSG00000196169	KIF19	2.790422999823572	NA	0.005263921942152106	0.02690261266453867	0.026251565016675516	2.509840487772598e-05	5.743428679585306e-05	13	18	18
ENSG00000145730	PAM	2.790271541925806	NA	0.0052663852310111	0.2791522169127907	0.48217338730552395	1.5299339436304648e-97	1.1818395134828308e-95	9	10	10
ENSG00000025772	TOMM34	2.7883446696484264	NA	0.005297814614254368	0.16195490478680938	0.3970063214292528	2.0581316951701734e-75	8.076636256401214e-74	17	19	19
ENSG00000146859	TMEM140	2.7853788629204996	NA	0.005346521296502663	0.05096166640700558	0.11035410179966919	1.00335796312158e-18	5.5774994196343516e-18	18	19	19
ENSG00000157578	LCA5L	2.781781475356568	NA	0.0054061427931755635	0.04005906617463588	0.17772745657309397	2.998033616494055e-30	2.774596788411039e-29	9	13	13
ENSG00000175471	MCTP1	2.7809965513480073	NA	0.005419231284342544	0.006600745671963827	0.016765048465800462	0.0007811257049224602	0.0015000587585347446	5	5	5
ENSG00000173535	TNFRSF10C	2.780342823874853	NA	0.0054301539207270095	0.006958330890088845	0.15544982800185286	2.4156992608470974e-26	1.9038063706004996e-25	9	13	13
ENSG00000149196	HIKESHI	2.7783046266609897	NA	0.005464336310887255	0.033610817514905536	0.03548039094905492	9.081776606854189e-07	2.37160631994735e-06	8	9	9
ENSG00000035720	STAP1	-2.7774378351639064	NA	0.005478931953455227	0.009907157415591273	0.020011989196286734	0.00023939200882992892	0.0004918923507577824	8	11	11
ENSG00000178971	CTC1	-2.777034484564188	NA	0.005485735843453986	0.182520853191096	0.27069580358096473	9.614557376103355e-48	1.6422315183545462e-46	9	9	9
ENSG00000204392	LSM2	-2.7766164626837284	NA	0.0054927952614937815	0.02034683956390679	0.028293761015687754	1.2030352275781469e-05	2.8448498507636022e-05	16	19	19
ENSG00000270120	AC007728.3	2.77501966041455	NA	0.00551983708620821	0.1968392604323814	0.23729255989276138	3.21554358778088e-41	4.383414704837386e-40	3	3	3
ENSG00000037280	FLT4	2.77490478061811	NA	0.005521787199212386	0.053994926775263644	0.18358735123123032	2.706945966047054e-31	2.591927212269175e-30	13	17	17
ENSG00000196756	SNHG17	2.771621585501321	NA	0.005577783725570424	0.5924475330260568	0.6214692375147887	4.765182412969537e-143	1.2572017415386862e-140	36	45	45
ENSG00000172116	CD8B	2.7715180926539875	NA	0.0055795571483735805	0.0071310374444948635	0.03206682484604525	3.0972292126182577e-06	7.725728547954983e-06	9	12	12
ENSG00000119899	SLC17A5	-2.768802674759397	NA	0.0056262699178296705	0.022666295612990016	0.09039939443668615	1.8245656032876098e-15	8.565418979134744e-15	5	5	5
ENSG00000273253	AL022328.4	-2.7677640435633744	NA	0.0056442303573746464	0.09199835156085331	0.15996050013695556	3.982403653769067e-27	3.235160599644042e-26	13	20	20
ENSG00000099250	NRP1	-2.766873369729906	NA	0.005659673433379521	0.03418474131256152	0.057925094594736354	2.770266798308991e-10	9.543452254761126e-10	6	8	8
ENSG00000198198	SZT2	-2.7668211038797934	NA	0.005660580835140097	0.023408852175047998	0.03769088075549334	4.103321819729972e-07	1.104156062867555e-06	6	7	7
ENSG00000187475	HIST1H1T	-2.766782150428894	NA	0.005661257202034039	0.007823470485092016	0.02364253091641954	6.432137688962409e-05	0.00014087449454408218	6	7	7
ENSG00000256229	ZNF486	2.7634247455930523	NA	0.005719828033367569	0.04643839164418765	0.1616789180881726	1.9990958304466257e-27	1.6481968459773647e-26	11	12	12
ENSG00000111275	ALDH2	2.762079906159858	NA	0.005743442011832126	0.06428648294612883	0.04171628237454131	9.648878671215447e-08	2.739093201997578e-07	10	12	12
ENSG00000163597	SNHG16	2.760627800884654	NA	0.005769038147089638	0.016082237698052133	0.3190582241593432	9.881314315471267e-58	2.305505567292745e-56	11	18	18
ENSG00000164483	SAMD3	-2.7568088419568353	NA	0.005836846298056459	0.0763504512059834	0.12505380617710274	3.615660542961224e-21	2.2670918702465092e-20	12	15	15
ENSG00000162704	ARPC5	-2.7542664076212193	NA	0.005882386428414791	0.16704261009492433	0.3806182973472045	1.6300167227527803e-71	5.739867921660663e-70	13	18	18
ENSG00000197863	ZNF790	2.7533682454164228	NA	0.005898550720475833	0.001946549971239197	0.012587989587527201	0.0036387608929272165	0.006408658781227158	7	10	10
ENSG00000134815	DHX34	2.7503931922640534	NA	0.0059523792981755275	0.09036693480138384	0.041007934239449075	1.2449355211890203e-07	3.509105728611195e-07	21	25	25
ENSG00000167207	NOD2	2.7487804086242655	NA	0.005981744562949805	0.16944008103537195	0.44135100770068003	1.6241015141286817e-86	8.813834451200241e-85	4	7	7
ENSG00000213689	TREX1	-2.7453706898284085	NA	0.006044258209914261	0.3157795469720212	0.14917726385053878	2.9185780987106936e-25	2.203905584094658e-24	15	22	22
ENSG00000272455	AL391244.2	-2.744864355343523	NA	0.0060535913461061686	0.02119248718437739	0.048181180568055045	9.399496462076197e-09	2.8928924053866603e-08	12	20	20
ENSG00000117308	GALE	2.744191028248433	NA	0.0060660227256228655	0.011394723446030047	0.019189785912125886	0.0003227193789485145	0.0006520931577221722	4	4	4
ENSG00000219626	FAM228B	-2.744066172553011	NA	0.00606833041417694	0.09082738129716535	0.14996096519313395	2.1398470573812483e-25	1.6273275914426175e-24	18	23	23
ENSG00000106976	DNM1	-2.7429413624055266	NA	0.006089155786633162	0.046964539546763245	0.04424724638205118	3.880071074181458e-08	1.1403485664290972e-07	24	29	29
ENSG00000026103	FAS	2.7426627151663654	NA	0.006094324758288088	0.07965526343092784	0.10841638132155429	2.0931485969812607e-18	1.1490206558780935e-17	15	18	18
ENSG00000177427	MIEF2	-2.742094386789147	NA	0.0061048796355969975	0.014308005873687387	0.01929759238780333	0.00031031671906912406	0.0006288102818523464	4	4	4
ENSG00000196345	ZKSCAN7	2.7407939823782255	NA	0.006129092439453959	0.09532651323499419	0.13806750438989204	2.309158708604378e-23	1.605178868822719e-22	21	25	25
ENSG00000257727	CNPY2	2.7406685562276385	NA	0.006131432371409668	0.02712721578885293	0.031813678547492646	3.392287941975509e-06	8.423739634656533e-06	16	20	20
ENSG00000127616	SMARCA4	-2.7380531786272337	NA	0.006180408121721424	0.01784264498716598	0.03286111680615435	2.3280079708490814e-06	5.87275797176977e-06	8	10	10
ENSG00000100395	L3MBTL2	2.7326493308983104	NA	0.006282718366469427	0.015960546866311005	0.04571691374731129	2.2852392766113125e-08	6.836979824600034e-08	6	7	7
ENSG00000157107	FCHO2	-2.7324833118154066	NA	0.006285885579539435	0.02529151925878013	0.16994939459167543	7.112884251376618e-29	6.201263448238822e-28	8	17	17
ENSG00000272144	AC025171.4	2.7324562186252845	NA	0.0062864025836508386	0.01200828133591295	0.020214085280634148	0.0002224620869918336	0.0004588096608325862	7	8	8
ENSG00000126464	PRR12	2.7323217344602555	NA	0.0062889694359261825	0.10902098287505606	0.03835723548172547	3.229282477010345e-07	8.773600316579597e-07	7	11	11
ENSG00000112893	MAN2A1	-2.729377154141646	NA	0.006345408594361261	0.011470854180993013	0.06010570301983478	1.2552125819124595e-10	4.4264117966721714e-10	5	9	9
ENSG00000242574	HLA-DMB	-2.7282549570077066	NA	0.006367037577394787	0.012415909231567601	0.030827421461261786	4.835925411465286e-06	1.1843942428051727e-05	7	9	9
ENSG00000133639	BTG1	-2.7263850349811976	NA	0.006403225463216266	0.00423593896578474	0.0187744882973462	0.0003753400282083827	0.0007512495499236176	6	7	7
ENSG00000115232	ITGA4	2.7259823123168045	NA	0.006411043380029859	0.2347214961325356	0.2557216603515428	8.775177368566566e-45	1.35572537561755e-43	21	24	24
ENSG00000157653	C9orf43	-2.7213417860208517	NA	0.006501749968245493	0.05049526824662472	0.035584415700672445	8.748526755657235e-07	2.2884149684680586e-06	9	9	9
ENSG00000234327	AC012146.1	-2.7211775275852204	NA	0.006504981714441837	0.02121647301347468	0.05694926570856028	3.9465073878560055e-10	1.3463030673233068e-09	3	5	5
ENSG00000163344	PMVK	-2.718948364257813	NA	0.006548983066492398	0.005115123125487253	0.027504306895195216	1.5984233836086594e-05	3.7289297518031426e-05	1	2	2
ENSG00000149150	SLC43A1	-2.7186723162891857	NA	0.006554450550149418	0.004268490467886566	0.013276848471759443	0.0028180764064550307	0.005034606968881896	7	8	8
ENSG00000165131	LLCFC1	-2.71634237141025	NA	0.006600761892154139	0.1436333983403913	0.18803420827748935	4.3163645933697165e-32	4.2737492154559625e-31	10	12	12
ENSG00000116809	ZBTB17	2.711708397841435	NA	0.006693744963701553	0.006662939084312978	0.010301094124461991	0.008563607842377028	0.014314973280916625	6	11	11
ENSG00000100100	PIK3IP1	2.7106658562889203	NA	0.006714825663647256	0.013910169053287152	0.04818637995864891	9.381883980360809e-09	2.8879900983523154e-08	6	7	7
ENSG00000063169	BICRA	-2.710417194284569	NA	0.006719862537113839	0.01513659638148503	0.036983747307755804	5.290787896535965e-07	1.4086589293230132e-06	9	11	11
ENSG00000221926	TRIM16	-2.708015297646662	NA	0.006768690238719526	0.015279092402911455	0.03907652408290551	2.493439774789285e-07	6.848174038735016e-07	3	7	7
ENSG00000117505	DR1	-2.707319511593243	NA	0.006782894181783417	0.05456958029583241	0.03271566500697059	2.4529486965448437e-06	6.172504357600517e-06	13	15	15
ENSG00000137713	PPP2R1B	2.7070592301425966	NA	0.006788214510383441	0.06863463577994623	0.05828425134240995	2.431812763448068e-10	8.411286220324913e-10	14	17	17
ENSG00000134256	CD101	2.7065812472024366	NA	0.006797994572614816	0.19454785252443466	0.27846503058913386	2.650370500889237e-49	4.7443845218945225e-48	11	12	12
ENSG00000204385	SLC44A4	2.705543662739361	NA	0.006819268294247049	0.014820488426273612	0.01577465870132158	0.001122630227466966	0.0021167658901408465	4	4	4
ENSG00000060558	GNA15	2.705422435902692	NA	0.0068217577219849565	0.008620622118707342	0.018320353849762317	0.0004428187449440449	0.0008776029882174305	15	19	19
ENSG00000224635	AL391095.1	2.704856816350893	NA	0.006833383678342226	0.17606135683921503	0.2941147925602847	1.7012644304152166e-52	3.361173239307667e-51	12	14	14
ENSG00000168538	TRAPPC11	-2.704432080331904	NA	0.0068421255624814435	0.01043386514222173	0.020943142473815356	0.00017077951558874937	0.00035702766217621154	4	6	6
ENSG00000239480	AC073517.1	2.70440435393851	NA	0.006842696574221294	0.06896664998800438	0.10188747565914749	2.4675318991701897e-17	1.2819056206867488e-16	3	3	3
ENSG00000159588	CCDC17	-2.7026358557771495	NA	0.006879206529100563	0.01638806868750664	0.023707729939898947	6.28245897680739e-05	0.00013775462088386385	10	14	14
ENSG00000197989	SNHG12	-2.7008948726454434	NA	0.0069153193030650865	0.014721446740628365	0.022592611820788117	9.399944824525133e-05	0.00020210588489942517	4	4	4
ENSG00000112149	CD83	2.6995278382237973	NA	0.0069437946152300905	0.018995373556992826	0.02052020656831248	0.00019907997781423644	0.00041306987774184395	18	23	23
ENSG00000154655	L3MBTL4	-2.697949953849217	NA	0.006976792838179456	0.004999152944472609	0.05589438010394749	5.784239400031223e-10	1.950332706864637e-09	13	18	18
ENSG00000271892	AC026790.1	2.697694189768118	NA	0.006982154865635435	0.08632755600311935	0.1276402621293627	1.3317033095174881e-21	8.543726170937301e-21	23	30	30
ENSG00000181929	PRKAG1	-2.693514178226363	NA	0.007070313824668909	0.013261784531411028	0.05507278047298929	7.78905529971118e-10	2.5946874385149e-09	18	30	30
ENSG00000154330	PGM5	2.6929692288554854	NA	0.007081880477252938	0.14540376213815734	0.22163462220100213	2.948596738652962e-38	3.6451647679700193e-37	21	28	28
ENSG00000182093	GET1	2.691312143414748	NA	0.007117156877947517	0.04193014761240998	0.2876052280949227	3.6908086993756586e-51	7.056151436520978e-50	9	13	13
ENSG00000072042	RDH11	-2.6894946830071342	NA	0.00715602870190114	0.018536931222688728	0.04321294014234164	5.630710941662218e-08	1.6360735672410264e-07	11	15	15
ENSG00000135905	DOCK10	2.6893992145416368	NA	0.0071580758388226865	0.14581911414456833	0.24785831331803865	2.9814572713469675e-43	4.347704995436152e-42	18	27	27
ENSG00000101104	PABPC1L	2.6884941889058	NA	0.007177508494782727	0.1289349452732354	0.1764865891585906	4.97812031859402e-30	4.565229162757692e-29	11	12	12
ENSG00000176531	PHLDB3	2.686598782673779	NA	0.007218360053890249	0.15916415778271373	0.20230889026514826	1.1134470028829715e-34	1.2062225301604599e-33	13	15	15
ENSG00000117385	P3H1	-2.685120289302297	NA	0.007250370661824087	0.05487653654711579	0.037902288491054745	3.803052820429852e-07	1.0264172618437446e-06	12	13	13
ENSG00000113810	SMC4	2.684073092444162	NA	0.007273120350232884	0.015695437569406376	0.02932003789234913	8.315955767113715e-06	1.995108078486753e-05	2	3	3
ENSG00000228278	ORM2	2.682203571702131	NA	0.00731389380637529	0.03714796134561502	0.14534578686504557	1.325753437357205e-24	9.745111743351353e-24	16	19	19
ENSG00000204560	DHX16	2.682096023569479	NA	0.007316245611978258	0.010732527032483539	0.042632874896164255	6.938023252811799e-08	1.996981550226075e-07	9	12	12
ENSG00000116852	KIF21B	2.6804373264312744	NA	0.00735260315096242	0.000878703880556306	0.014070054232335882	0.002101763231994399	0.003819747527074178	1	1	1
ENSG00000137070	IL11RA	2.680177247482985	NA	0.007358318585453079	0.08616872382788232	0.1881861911576572	4.0531410505165335e-32	4.0224141131544e-31	11	15	15
ENSG00000147316	MCPH1	-2.6799639935924677	NA	0.00736300797692383	0.00802230640329471	0.03287507259964592	2.3163601371929263e-06	5.845094171971968e-06	19	23	23
ENSG00000178093	TSSK6	-2.676645032818638	NA	0.007436337327143675	0.010818710669426768	0.05669284655278999	4.3309409634853243e-10	1.4742220441208778e-09	4	6	6
ENSG00000196460	RFX8	2.673455111709322	NA	0.007507432275016181	0.013131989044833	0.0276684566169605	1.5066987796442728e-05	3.52268866987308e-05	5	7	7
ENSG00000137185	ZSCAN9	-2.668722536666034	NA	0.0076140320455344345	0.1516185422645424	0.10930154158260695	1.4962329844399406e-18	8.258416301950608e-18	26	29	29
ENSG00000008311	AASS	-2.667312437852815	NA	0.007646055403063063	0.058539747312389936	0.07034827731628834	2.9960883430830966e-12	1.1661352472885162e-11	4	7	7
ENSG00000240344	PPIL3	2.666495334785152	NA	0.007664667018816622	0.336067015465415	0.389647535409717	1.1939839317605658e-73	4.4706616693803365e-72	15	24	24
ENSG00000073111	MCM2	2.6663068714666864	NA	0.007668965512374639	0.034548745461869194	0.020659502135114086	0.00018927369043031177	0.00039362776099798887	14	14	14
ENSG00000168297	PXK	-2.664919303002463	NA	0.007700679909942466	0.017629253536314577	0.1476052573742417	5.434842368958004e-25	4.054028350816042e-24	13	18	18
ENSG00000115896	PLCL1	2.661855284413234	NA	0.007771128110134773	0.15055978065597586	0.21910438965933088	8.766762081451374e-38	1.0594869833319917e-36	17	19	19
ENSG00000204381	LAYN	2.660037462028621	NA	0.007813196063820966	0.01359596993815285	0.011984075089910878	0.004556152768292695	0.007930721053943506	9	10	10
ENSG00000198643	FAM3D	-2.658486491025511	NA	0.00784924973136237	0.03224907705665361	0.028280053790981845	1.2089845169788937e-05	2.8581300636436515e-05	22	26	26
ENSG00000146426	TIAM2	-2.6579877520441935	NA	0.007860874979407224	0.27657905306956193	0.30719687402448026	3.220454708353638e-55	6.96438559817863e-54	36	44	44
ENSG00000273302	AC016747.3	-2.657247896711661	NA	0.007878148888288188	0.011839846554689828	0.055781216232360945	6.026303751269159e-10	2.029557797142867e-09	5	10	10
ENSG00000153976	HS3ST3A1	2.6531120516596753	NA	0.007975339057236921	0.029760625062911498	0.06101990212370203	9.003833565149905e-11	3.205454469768647e-10	26	30	30
ENSG00000105072	C19orf44	-2.652204077374604	NA	0.007996819169776228	0.13283562092296816	0.06899632604697445	4.913561620847322e-12	1.889297494078716e-11	16	18	18
ENSG00000273542	HIST1H4K	2.6515959884220917	NA	0.00801123379054715	0.008181046135546346	0.025243668513716115	3.609323043824972e-05	8.136753106159385e-05	2	7	7
ENSG00000183150	GPR19	-2.647243672570852	NA	0.008115085503143268	0.02730796128237841	0.1330354865410382	1.643313630307917e-22	1.0969710177559543e-21	5	8	8
ENSG00000178074	C2orf69	-2.646173744620659	NA	0.008140799154411422	0.015839672436951117	0.03532561260205117	9.601256381513518e-07	2.5030700165183235e-06	7	10	10
ENSG00000183011	NAA38	2.6419128042931415	NA	0.008243927667447472	0.07626133893121984	0.10379287358996475	1.2030428907616778e-17	6.36365901717212e-17	12	18	18
ENSG00000185522	LMNTD2	2.6411313459922297	NA	0.008262967841169965	0.03568830615469052	0.14892632418794063	3.223335846115565e-25	2.4297576450565197e-24	29	34	34
ENSG00000178999	AURKB	-2.638887955782882	NA	0.008317846684552228	0.0037418468787880155	0.01848553130823209	0.0004169675114738592	0.0008303037452699967	7	8	8
ENSG00000104361	NIPAL2	-2.637847849600485	NA	0.00834340069851209	0.4269082231045016	0.4249870798926161	2.5506343346456604e-82	1.2252332830486956e-80	44	47	47
ENSG00000160991	ORAI2	2.6361535341806515	NA	0.008385178164004673	0.4314825534370249	0.46089480676624295	1.0858944581072114e-91	6.897038541511322e-90	6	7	7
ENSG00000270972	AC136475.9	2.635634382695558	NA	0.008398016503324763	0.4488000161655542	0.4985710683248889	3.234536153650945e-102	2.8890135676541693e-100	42	54	54
ENSG00000173540	GMPPB	-2.633340359293643	NA	0.008454957215826796	0.013613460508256247	0.07347005289088361	9.54051083043242e-13	3.831621082695213e-12	9	13	13
ENSG00000142655	PEX14	-2.632882607565134	NA	0.008466360456866448	0.02045004474804855	0.07711263677402952	2.500648776813511e-13	1.0360866362303674e-12	7	9	9
ENSG00000167414	GNG8	2.6320827982832027	NA	0.008486317847179093	0.0009990108969853062	0.012300029451454511	0.004050158076466593	0.007100404912423391	7	11	11
ENSG00000100116	GCAT	2.6320229123704366	NA	0.008487813853088801	0.27308873411809875	0.3528297946098924	3.931965473835933e-65	1.1294686082213135e-63	4	5	5
ENSG00000100030	MAPK1	-2.6307538446274985	NA	0.008519571847777857	0.003040804183483635	0.019691427604563817	0.0002689423699783543	0.0005492548175251636	14	17	17
ENSG00000178917	ZNF852	2.6298951030175544	NA	0.00854112179750776	0.008076188982841721	0.010683845186477064	0.00741392732452939	0.012490562893049858	9	13	13
ENSG00000171621	SPSB1	2.627063299447989	NA	0.00861253110782291	0.07055373646826132	0.14776924678594558	5.093793073895471e-25	3.80625086815832e-24	34	44	44
ENSG00000245060	LINC00847	-2.625446695420952	NA	0.00865353572121327	0.03189013837640327	0.23038845344917389	6.617986589706419e-40	8.637127247098583e-39	17	27	27
ENSG00000245680	ZNF585B	2.6217463550308904	NA	0.008748051116281191	0.01205176066762528	0.03701684660269513	5.228218282496251e-07	1.3930813444146708e-06	4	7	7
ENSG00000156886	ITGAD	-2.61838870451492	NA	0.008834610546204096	0.02565916979788905	0.024351292013357385	4.980024945740142e-05	0.00011055333047831417	9	10	10
ENSG00000157152	SYN2	2.618080328442718	NA	0.008842598644578101	0.04827294496283053	0.02514410941579801	3.74126033826482e-05	8.424221840979964e-05	24	30	30
ENSG00000182057	OGFRP1	2.617377961926773	NA	0.008860816664304908	0.037794835258539786	0.040893485096726225	1.2972566760283577e-07	3.649984370338032e-07	5	5	5
ENSG00000197124	ZNF682	2.6171230544031854	NA	0.008867436757043724	0.01879443153883212	0.047583173916335465	1.166202707532721e-08	3.566829005079121e-08	7	8	8
ENSG00000167261	DPEP2	-2.616715899088974	NA	0.00887801997604849	0.03370071106557768	0.13979136257298247	1.176025349002246e-23	8.292622824851775e-23	17	20	20
ENSG00000178952	TUFM	-2.6159959153869554	NA	0.008896762186670504	0.3134897778597561	0.606399743364041	2.218628701699139e-137	5.072968480725138e-135	11	13	13
ENSG00000186049	KRT73	-2.6150085497325373	NA	0.008922522198532366	0.20670639510831748	0.3348631143367387	3.784098144453662e-61	9.642421854269813e-60	9	11	11
ENSG00000132842	AP3B1	2.6144459842877086	NA	0.008937229099799528	0.12875447367952952	0.1359261712020933	5.329600774831073e-23	3.636980648132832e-22	28	37	37
ENSG00000165637	VDAC2	2.6119880317722615	NA	0.009001740536463779	0.056911601667962705	0.08927266144669953	2.7756710975247562e-15	1.288575626731241e-14	12	13	13
ENSG00000163961	RNF168	-2.6107643775290903	NA	0.009034011346623233	0.023181808397331506	0.10642195215705093	4.4549554887056835e-18	2.4039657544308926e-17	8	9	9
ENSG00000196912	ANKRD36B	2.609982554535835	NA	0.00905468401258939	0.007611233217595116	0.10345832428573169	1.3649007145279307e-17	7.195414187961722e-17	7	14	14
ENSG00000184076	UQCR10	2.6079124263403597	NA	0.009109625678071548	0.03308147257647177	0.033817843681884716	1.650647141883464e-06	4.2179925251318025e-06	12	21	21
ENSG00000223969	AC002456.1	2.6078632484825257	NA	0.00911093448062762	0.08264796764557703	0.09286434790354822	7.275698928326894e-16	3.4745463915866867e-15	5	9	9
ENSG00000127054	INTS11	2.6057542232890456	NA	0.009167221556737963	0.005129527124777537	0.022869057327656615	8.505923750529416e-05	0.00018401423791829057	8	18	18
ENSG00000257913	DDN-AS1	-2.605483838832662	NA	0.009174460159913326	0.0010017333204116465	0.013950991686961142	0.002196210481377796	0.003983281709272415	6	8	8
ENSG00000170037	CNTROB	2.6020383642479907	NA	0.009267148483323535	0.02936125091200222	0.0425712596950713	7.093589294750306e-08	2.0400463326458662e-07	11	13	13
ENSG00000182400	TRAPPC6B	2.5975826423580974	NA	0.009388252576744275	0.005692867927300139	0.011703493090819455	0.005059174615782357	0.008738018479811828	4	5	5
ENSG00000170423	KRT78	2.596271554755099	NA	0.009424155049933686	0.002475005758146427	0.010200515450402433	0.008894867110167178	0.014831120668182493	10	10	10
ENSG00000178188	SH2B1	2.5941776362235998	NA	0.00948174838380336	0.03322314641799382	0.029016384072602243	9.275852608619604e-06	2.2130160877186647e-05	5	6	6
ENSG00000158747	NBL1	-2.5939563366848457	NA	0.00948785354222513	0.052822940471123694	0.0796900231342854	9.671595155077162e-14	4.10235432387876e-13	9	11	11
ENSG00000164691	TAGAP	-2.5937006720135773	NA	0.00949491112222097	0.006898686418940264	0.014999048644871539	0.0014926060212208838	0.002767210881936966	9	13	13
ENSG00000162004	CCDC78	-2.5934866882457968	NA	0.009500821706741255	0.019397090657962635	0.02916284633584352	8.799752066191961e-06	2.1052866655011988e-05	3	3	3
ENSG00000182272	B4GALNT4	-2.5912659480017406	NA	0.009562356219347323	0.04256349088858093	0.07199281945204705	1.6402224080071207e-12	6.493114975741946e-12	19	24	24
ENSG00000142347	MYO1F	-2.589635335615289	NA	0.009607764883927889	0.025207835872500077	0.11813276780543784	5.166107637347811e-20	3.0676447324403604e-19	7	12	12
ENSG00000283064	AL353759.1	-2.587105987453131	NA	0.009678581646421363	0.030532788504024137	0.05944036243541587	1.5983497495272574e-10	5.59161563742206e-10	6	8	8
ENSG00000178409	BEND3	2.5864198207855225	NA	0.009697873022328508	0.0046343583201708515	0.012178476335574128	0.0042377010026777955	0.007410251299573929	1	1	1
ENSG00000088280	ASAP3	-2.584572921066156	NA	0.009749968461144733	0.020626976623183642	0.020261382225638908	0.00021867688069879046	0.00045163499369406515	12	19	19
ENSG00000102886	GDPD3	-2.5803500481610993	NA	0.009870021082563137	0.11601527280744042	0.13304460203133742	1.6374978962022367e-22	1.0939404527453118e-21	14	19	19
ENSG00000170759	KIF5B	2.576049841902965	NA	0.009993623955385595	0.005706229550551616	0.06456845904047248	2.4743354551043245e-11	9.131133789452133e-11	2	3	3
ENSG00000197362	ZNF786	2.5759513643945016	NA	0.009996470617948564	0.0703185840955529	0.0807480110765977	6.544587758196847e-14	2.8030253612716713e-13	17	21	21
ENSG00000188672	RHCE	-2.57563729109438	NA	0.01000555427490136	0.06633388215983528	0.05629696888792643	4.999126963965686e-10	1.6935999270060757e-09	11	11	11
ENSG00000230438	SERPINB9P1	2.5749048504835033	NA	0.010026766559785823	0.19079860967283738	0.28676552645262954	5.47804062733359e-51	1.0357543408836134e-49	24	26	26
ENSG00000092929	UNC13D	2.5748125967475413	NA	0.010029441167461779	0.054302127386143303	0.15604118262615183	1.9082305109419285e-26	1.5101174449535362e-25	7	9	9
ENSG00000160993	ALKBH4	2.571496013970402	NA	0.010126018101234126	0.11783826385088109	0.18916827164394834	2.698329991098113e-32	2.706062047797751e-31	7	11	11
ENSG00000146205	ANO7	-2.570040791952656	NA	0.010168654051865119	0.015579402939282144	0.014832781374165488	0.0015867510479449056	0.0029297150862626167	10	12	12
ENSG00000173825	TIGD3	2.569093529219192	NA	0.010196493322949604	0.014671512891747531	0.03432527380045341	1.3754856112914168e-06	3.5380535095299994e-06	5	6	6
ENSG00000169169	CPT1C	-2.5671843406743213	NA	0.010252809075221856	0.014493036955208781	0.04511332913593315	2.8403396655100145e-08	8.44176515144389e-08	13	17	17
ENSG00000167363	FN3K	2.5667023210735755	NA	0.010267071015187102	0.1138128006155933	0.1771924483580133	3.731030767763192e-30	3.436275329558055e-29	7	7	7
ENSG00000169682	SPNS1	-2.565313723065709	NA	0.010308255450488763	0.2972521856540473	0.31396966543363314	1.197317078117756e-56	2.7088114211927967e-55	19	22	22
ENSG00000088543	C3orf18	2.565062788723556	NA	0.010315713579558124	0.013049776171530117	0.022133879308710545	0.00011096415250940294	0.00023682940278578108	13	14	14
ENSG00000168724	DNAJC21	-2.5637591500059678	NA	0.010354536929931152	0.08423533624006349	0.02598785947116495	2.760043173116794e-05	6.292472796567389e-05	12	13	13
ENSG00000197780	TAF13	-2.563595571888902	NA	0.010359417580403558	0.04096857101199883	0.05094249661334468	3.4691079445727456e-09	1.1029242147103822e-08	15	18	18
ENSG00000186409	CCDC30	-2.56313851372008	NA	0.010373065595060096	0.08464260581689638	0.06137347271708519	7.917679395551566e-11	2.8322962860724614e-10	25	29	29
ENSG00000168995	SIGLEC7	2.562602553934501	NA	0.010389090036694186	0.05890149820882682	0.11701489999520714	7.92382599330736e-20	4.668007281320093e-19	21	30	30
ENSG00000138131	LOXL4	-2.560963699563861	NA	0.010438226215262686	0.023742134248698497	0.04033214350689497	1.587485518376752e-07	4.4309552660551623e-07	5	6	6
ENSG00000171595	DNAI2	2.5596310271887663	NA	0.010478334755046457	0.004989217365312616	0.08821296498196661	4.1168289623020575e-15	1.894271528696485e-14	8	8	8
ENSG00000157193	LRP8	-2.557993650436402	NA	0.010527801452941948	6.872981686466005e-06	0.03584320097813859	7.97157442497627e-07	2.0915625736523573e-06	1	2	2
ENSG00000257495	KRT73-AS1	-2.554109393264302	NA	0.010645980340781286	0.061364193046316934	0.12701605596519674	1.695129823117848e-21	1.0802594327999991e-20	11	12	12
ENSG00000042286	AIFM2	-2.554049649810069	NA	0.010647807216370184	0.017706395156144077	0.030134686135581647	6.2038488446614204e-06	1.5045934639668886e-05	18	23	23
ENSG00000275023	MLLT6	-2.553258962126821	NA	0.010672011670856713	0.00728446850231291	0.05096723167072572	3.4382487761079727e-09	1.0937215407433802e-08	9	13	13
ENSG00000140853	NLRC5	2.551706389957631	NA	0.010719681257313322	0.18618550867915878	0.2521106930761753	4.449976329948195e-44	6.7117540969464905e-43	30	35	35
ENSG00000141086	CTRL	-2.5513492672479763	NA	0.010730672963372847	0.021147380145381423	0.03900861762303482	2.5550666178542205e-07	7.008451284322142e-07	4	4	4
ENSG00000121895	TMEM156	-2.545266095416781	NA	0.010919449245313916	0.04091347263347453	0.051222237344368544	3.135653842419813e-09	1.0009926981321178e-08	17	22	22
ENSG00000089177	KIF16B	-2.5441843488063416	NA	0.010953325961221049	0.4471667335341768	0.5176762843126942	7.359634261435413e-108	7.695754143253408e-106	10	12	12
ENSG00000183722	LHFPL6	2.543275091973122	NA	0.010981873079345937	0.009936669125955208	0.0111366948628729	0.006254576651712354	0.010665181962833366	6	6	6
ENSG00000149231	CCDC82	-2.5371487481978687	NA	0.01117594567203222	0.3834396019182895	0.10368576624988383	1.2526620197581269e-17	6.62204099162519e-17	10	14	14
ENSG00000112299	VNN1	2.536889746387378	NA	0.01118421712664585	0.16510297077869343	0.46101970806331305	1.0048903848457236e-91	6.406269594691195e-90	45	58	58
ENSG00000112339	HBS1L	-2.536037804788921	NA	0.011211463012920392	0.021989175185596715	0.05646909961991244	4.696803642452717e-10	1.5955920298023303e-09	10	13	13
ENSG00000048392	RRM2B	2.535449756356462	NA	0.011230303719597962	0.009402119449951958	0.04188929241442776	9.06656477445844e-08	2.5831952038077387e-07	9	11	11
ENSG00000142039	CCDC97	-2.534837484359741	NA	0.011249950407452126	0.006460462952093495	0.012986108798656543	0.00313873913641995	0.005571497510657874	1	1	1
ENSG00000180370	PAK2	2.533386100214287	NA	0.01129664464660645	0.012231339721302924	0.08538811928109179	1.1751913816076518e-14	5.261973107882408e-14	13	19	19
ENSG00000245937	LINC01184	-2.533238138637987	NA	0.011301414550351876	0.03456681194344621	0.08158319788551689	4.8070069361735656e-14	2.073323992667014e-13	22	27	27
ENSG00000261386	AC027682.4	2.532718875145993	NA	0.011318168434084886	0.006218806498352125	0.01047069997366081	0.008033248210455438	0.01347702734896305	2	3	3
ENSG00000186666	BCDIN3D	2.531535511218961	NA	0.011356431739324362	0.03529055417455363	0.04408693545436672	4.110644179715995e-08	1.2041926381610795e-07	11	15	15
ENSG00000235513	AL035681.1	2.530475659502309	NA	0.011390798799451284	0.053158846094303054	0.016060795132127614	0.0010108326294160565	0.0019158674582068914	5	6	6
ENSG00000127249	ATP13A4	2.5295838610399146	NA	0.011419788009702052	0.0796292455918466	0.11140203293928504	6.737406576551297e-19	3.777044307985557e-18	2	4	4
ENSG00000241399	CD302	-2.5289394494991337	NA	0.011440776286640413	0.12777343159904886	0.1613837426846098	2.2505488543514103e-27	1.8510629402049084e-26	13	15	15
ENSG00000171051	FPR1	-2.528318186771273	NA	0.011461043023197764	0.11808985131850218	0.14607887848296155	9.929238373691926e-25	7.32372081163195e-24	27	33	33
ENSG00000155849	ELMO1	2.5267559889527416	NA	0.011512145670225007	0.049228751610521454	0.06575944463587712	1.6027091864655816e-11	5.978868792407714e-11	17	21	21
ENSG00000115085	ZAP70	-2.5259473030353297	NA	0.011538678772091068	0.02605729914771004	0.014057277317786087	0.002111698674035488	0.0038369909473442024	25	27	27
ENSG00000107554	DNMBP	2.5256758222787354	NA	0.01154759825430915	0.03316202898482651	0.024777820925704075	4.2696735326458204e-05	9.558829165971695e-05	11	14	14
ENSG00000107020	PLGRKT	2.5242843799892647	NA	0.01159341011075308	0.016882399256371323	0.1425316921306544	4.012873637702395e-24	2.889033165951233e-23	7	11	11
ENSG00000105793	GTPBP10	2.524121616256134	NA	0.01159877946647863	0.11952286435791938	0.1610526947586311	2.5702538153751163e-27	2.1069446787699747e-26	31	42	42
ENSG00000165661	QSOX2	-2.522415399551391	NA	0.011655198188937135	0.006165150173688992	0.02012329446922621	0.00022991362680686373	0.00047355137954731036	1	1	1
ENSG00000223855	AC147651.1	-2.5221455082802344	NA	0.011664144833009605	0.015564223970849608	0.12097299059894237	1.7385907715503624e-20	1.052049863843231e-19	4	7	7
ENSG00000280734	LINC01232	2.5220579537197887	NA	0.011667048493634133	0.011345668388951551	0.033655321204237025	1.7499300440968837e-06	4.4663715324032535e-06	5	5	5
ENSG00000115825	PRKD3	2.5172450443605805	NA	0.011827653666082818	0.06039552341669595	0.1365953185414523	4.104644915643074e-23	2.8156222263345234e-22	19	24	24
ENSG00000096996	IL12RB1	-2.516761360095883	NA	0.011843901969326154	0.040574656186958824	0.23673026493157892	4.1177790984401765e-41	5.591115895419683e-40	12	15	15
ENSG00000115596	WNT6	-2.513826928234164	NA	0.01194290271505052	0.006598690778324017	0.0119503737972606	0.0046137827734866075	0.008019639244123437	2	3	3
ENSG00000126231	PROZ	2.5122082297526624	NA	0.0119978271455939	0.07448358209998386	0.15337250626738874	5.524066630212244e-26	4.290408452966928e-25	12	17	17
ENSG00000117480	FAAH	-2.5122002790470788	NA	0.011998097474529052	0.29668503112540845	0.2515677965402012	5.67646357658169e-44	8.531610330832551e-43	25	32	32
ENSG00000103932	RPAP1	2.511869426825926	NA	0.012009351444292844	0.07872466591991426	0.11445335296535884	2.1077469398041335e-19	1.209697197814628e-18	11	15	15
ENSG00000007376	RPUSD1	2.510817022378494	NA	0.012045211329661128	0.008773569248943291	0.031338822762708794	4.023731088898411e-06	9.925627796823769e-06	23	33	33
ENSG00000271869	AC026979.2	2.510255929742386	NA	0.012064368901557078	0.17386093585658868	0.1826579490767256	3.968257841025814e-31	3.772264618389782e-30	19	23	23
ENSG00000119632	IFI27L2	2.5100235610271335	NA	0.012072310648654905	0.31339973129567555	0.21483852755411664	5.4612895894810784e-37	6.427979078243721e-36	23	31	31
ENSG00000164332	UBLCP1	2.5091152267090133	NA	0.012103399586535895	0.025077975736287665	0.02319289534996838	7.566498212434803e-05	0.00016455579240572495	12	14	14
ENSG00000149575	SCN2B	2.5079572609637295	NA	0.012143135363963388	0.010981853785564124	0.01625776265977548	0.0009404650329561547	0.001788625357676067	2	3	3
ENSG00000155530	LRGUK	-2.507921409974769	NA	0.012144367439216328	0.2268739383667921	0.2290984505648076	1.161080961277405e-39	1.4993507082037815e-38	42	53	53
ENSG00000204977	TRIM13	2.5074926783322384	NA	0.012159110058345435	0.04427106459065542	0.09969966406761331	5.62042858559788e-17	2.866034190140293e-16	7	9	9
ENSG00000150977	RILPL2	2.5072421127296862	NA	0.01216773349600661	0.10023021710412894	0.05576092000223837	6.070776059096583e-10	2.0437325998713642e-09	16	24	24
ENSG00000237879	LINC00398	2.5051771741229785	NA	0.012239006809443852	0.04288965195502953	0.07643082954644762	3.2139216967856557e-13	1.3207654727576614e-12	14	19	19
ENSG00000196421	C20orf204	2.5039829395207565	NA	0.012280395558795494	0.2856917218605421	0.36009656031542975	8.959008728436998e-67	2.719257357238338e-65	12	14	14
ENSG00000118495	PLAGL1	2.503676247602741	NA	0.012291044612887391	0.165749914003299	0.21441323987709787	6.550402710027458e-37	7.683505887432345e-36	27	33	33
ENSG00000164944	VIRMA	-2.5029692162085238	NA	0.012315625556104522	0.0009004811189848431	0.02586992646515216	2.8798833202751684e-05	6.557843454972628e-05	6	8	8
ENSG00000140367	UBE2Q2	-2.502494573607257	NA	0.012332151596296331	0.040024814290973404	0.05368181796060056	1.2886519106339346e-09	4.2319210293874656e-09	10	10	10
ENSG00000137877	SPTBN5	-2.50243872392208	NA	0.012334097454027018	0.2515469410824635	0.30434031461340644	1.2787437173821491e-54	2.7140069318547616e-53	19	28	28
ENSG00000157873	TNFRSF14	-2.501518090247312	NA	0.012366212449450888	0.010404882402644549	0.06264247581874767	4.990038648921892e-11	1.8015615324286638e-10	21	29	29
ENSG00000275120	AC048382.5	-2.5009563345130728	NA	0.012385844864692271	0.0749983183871735	0.0459017174931198	2.138020917993529e-08	6.416681960565458e-08	12	18	18
ENSG00000171953	ATPAF2	-2.5000456683384966	NA	0.012417729766221353	0.7544978321816738	0.11251298444809013	4.4149684691714535e-19	2.49217558518174e-18	39	47	47
ENSG00000141560	FN3KRP	2.4993317846710146	NA	0.012442775585347864	0.3956543094122363	0.4537871352401733	8.690990908904303e-90	5.322921539171424e-88	5	5	5
ENSG00000087266	SH3BP2	-2.498791338440061	NA	0.012461766287878406	0.026916477000094693	0.05195700673818809	2.4044440073784685e-09	7.744892990708745e-09	14	22	22
ENSG00000112343	TRIM38	2.498158604556742	NA	0.012484032493175133	0.07659652445804685	0.11259165478728239	4.284704511519518e-19	2.4234300022443344e-18	7	9	9
ENSG00000175224	ATG13	2.4971178719444542	NA	0.012520733004157904	0.03391498457905843	0.01489319204629301	0.0015518703143421598	0.0028696381303271188	17	21	21
ENSG00000155287	SLC25A28	2.4960143732764157	NA	0.012559751224654053	0.003105748523100509	0.011764494153645843	0.004945214056101786	0.008553250211607619	7	12	12
ENSG00000124733	MEA1	-2.493824831485934	NA	0.012637489314390031	0.026459707376205274	0.016522703394149314	0.0008535349534702733	0.0016334416825199997	27	28	28
ENSG00000204277	LINC01993	-2.4937116616547894	NA	0.012641518878614647	0.040028221057112394	0.0801504913482573	8.160099367402811e-14	3.4767091689836225e-13	15	17	17
ENSG00000089127	OAS1	-2.493640000377455	NA	0.012644071062989372	0.0076132985523286656	0.08217798108161692	3.8581611568945416e-14	1.6746040414979626e-13	5	7	7
ENSG00000214401	KANSL1-AS1	-2.4919832870066085	NA	0.012703201471581486	0.4806678398413295	0.6552891261823591	1.2325283858432647e-156	5.15527543629906e-154	21	27	27
ENSG00000163848	ZNF148	-2.4902502959723036	NA	0.012765316128389268	0.0045601902901067845	0.01785501561403788	0.0005246569501527996	0.0010298779059777147	5	7	7
ENSG00000145819	ARHGAP26	2.4887613220271017	NA	0.012818899140270226	0.0022688899036981958	0.07178116710767851	1.7725431493297947e-12	6.997546608622618e-12	5	6	6
ENSG00000114735	HEMK1	2.487532802266364	NA	0.012863259059843826	0.027345319104285642	0.040370135864369563	1.5659418008385141e-07	4.3722461645359293e-07	5	5	5
ENSG00000174903	RAB1B	2.486453598292796	NA	0.012902339429914884	0.001975881002539691	0.02561461344558018	3.1574933536196235e-05	7.158626853678335e-05	2	2	2
ENSG00000159202	UBE2Z	2.485522093656115	NA	0.012936155705647871	0.17497501252158343	0.2379548586203357	2.402390506229898e-41	3.287996391966203e-40	5	6	6
ENSG00000278000	AC139100.2	2.48499746368491	NA	0.012955235765832025	0.02726055162952187	0.03811855833281912	3.51859254538885e-07	9.524916110635104e-07	17	24	24
ENSG00000182742	HOXB4	2.484727344124163	NA	0.012965069342875798	0.015017713624038372	0.03839451609900817	3.186291781105609e-07	8.659543225702075e-07	6	8	8
ENSG00000182134	TDRKH	-2.484163298961194	NA	0.01298562443624057	0.08358110160020653	0.08096169999420738	6.047902769312606e-14	2.594833239703324e-13	8	8	8
ENSG00000109016	DHRS7B	2.4840614513785573	NA	0.012989339065624774	0.006139833836872465	0.020324056844887962	0.00021376048826918256	0.0004418730247502666	7	11	11
ENSG00000142453	CARM1	2.4831410566646177	NA	0.01302295075317408	0.017661304768468094	0.011712490377128	0.005042199774626011	0.008712209968268157	11	13	13
ENSG00000119139	TJP2	-2.4825884070441906	NA	0.013043169783932962	0.11478071488784969	0.3337593351006984	6.594590918146194e-61	1.67790266550874e-59	14	18	18
ENSG00000093144	ECHDC1	2.4822509985830794	NA	0.01305552772834596	0.009622131295875773	0.04903236569753596	6.91402732939356e-09	2.15305347143218e-08	3	4	4
ENSG00000133740	E2F5	-2.481486543946281	NA	0.013083565011358394	0.007957993479296035	0.010066772365977961	0.009355727699835857	0.015530091406880758	6	9	9
ENSG00000169371	SNUPN	-2.480860500743545	NA	0.013106565537473561	0.11305916200913632	0.14337053368706568	2.8855854915885344e-24	2.088852072404043e-23	10	12	12
ENSG00000249700	SRD5A3-AS1	-2.479581373886475	NA	0.013153671238322829	0.023032553316996808	0.0830624199448459	2.781555855435117e-14	1.2174808924159474e-13	16	20	20
ENSG00000104081	BMF	-2.4781730432112763	NA	0.013205708151143712	0.003815885501074116	0.010167989137533784	0.009004770354679554	0.014993961240159207	11	13	13
ENSG00000109689	STIM2	2.4779747539090433	NA	0.0132130494120913	0.10472013779332216	0.23327627228822012	1.8738841477357164e-40	2.4814856563335752e-39	14	19	19
ENSG00000130270	ATP8B3	2.4776207146364544	NA	0.013226165974199088	0.0914469479191953	0.14232205766934844	4.3573990943042214e-24	3.1318121151811856e-23	4	4	4
ENSG00000184731	FAM110C	2.473811176108538	NA	0.013368033026455823	0.013153784305559586	0.01397288892714704	0.002178523716560975	0.003952550065097774	8	10	10
ENSG00000232098	AC012313.1	2.4723654616126423	NA	0.013422222415524217	0.11546326346048388	0.11112289968099247	7.491730657912775e-19	4.191702742334296e-18	27	32	32
ENSG00000118200	CAMSAP2	-2.4712716238082044	NA	0.0134633514028588	0.0037552041384506644	0.027075190293358278	1.8655080030688514e-05	4.326696881880948e-05	6	9	9
ENSG00000140030	GPR65	-2.4704161583592876	NA	0.013495595008261033	0.138410427923009	0.1335678514605012	1.3358967637998071e-22	8.962947418780474e-22	13	14	14
ENSG00000205581	HMGN1	2.469232012814185	NA	0.01354033958167828	0.022430183652248865	0.04503964523278143	2.9167382876762217e-08	8.655328758497929e-08	18	24	24
ENSG00000155097	ATP6V1C1	2.4681589563133652	NA	0.013580999654213019	0.23476508781283148	0.3023815576869606	3.2811429800443865e-54	6.870368860168643e-53	9	12	12
ENSG00000099330	OCEL1	-2.468057743391412	NA	0.013584840358171089	0.28790095361167856	0.34675705222508024	8.976845441691615e-64	2.4631027596731122e-62	10	11	11
ENSG00000137656	BUD13	2.4671976934793967	NA	0.013617515217377765	0.004558573657732564	0.07643502576724402	3.208963261388715e-13	1.3190438870938418e-12	14	18	18
ENSG00000099290	WASHC2A	2.4667794046751914	NA	0.013633431848528612	0.1612424343365327	0.25032247638262717	9.91514389211976e-44	1.4798503272929656e-42	17	21	21
ENSG00000163536	SERPINI1	-2.4629108966792805	NA	0.013781416000194861	0.07454776458011239	0.15870010043751867	6.596434838017426e-27	5.31090427404511e-26	6	9	9
ENSG00000006638	TBXA2R	-2.4607235874891003	NA	0.013865714576507985	0.030929868601165048	0.032843798481227364	2.3425437513632874e-06	5.907688645901326e-06	14	18	18
ENSG00000166896	ATP23	-2.4604509371832837	NA	0.0138762543269778	0.015834482869456445	0.49219535865756503	2.2148319273746706e-100	1.8710420060368587e-98	7	10	10
ENSG00000162543	UBXN10	2.4592437658440947	NA	0.013923004577911048	0.007379268438880113	0.0219093233915241	0.00012035708392382439	0.000255794228802784	16	19	19
ENSG00000167978	SRRM2	-2.4588131904602046	NA	0.013939713128078148	0.0010239052249465261	0.012616501908706352	0.003600405406876127	0.006346972894995755	1	3	3
ENSG00000226995	LINC00658	2.4576418295008096	NA	0.013985257600077594	0.025224146440315252	0.016497854673318362	0.000861331745032755	0.0016476272276148038	22	29	29
ENSG00000196653	ZNF502	2.4570023716473344	NA	0.01401017617468709	0.2082490096402506	0.23150091710947354	4.072556982079675e-40	5.331319059975904e-39	7	7	7
ENSG00000276023	DUSP14	2.456813476787592	NA	0.014017544577318459	0.04038293274367005	0.21870379507773705	1.0414159405687605e-37	1.2550415997760839e-36	11	14	14
ENSG00000221995	TIAF1	2.4556935779876428	NA	0.014061299836611533	0.07455181946742948	0.06060992869493023	1.0450708915381965e-10	3.7036413967738233e-10	12	16	16
ENSG00000133805	AMPD3	2.4549674638904984	NA	0.014089734016404933	0.045553853192254114	0.059746492305023165	1.4301683036857688e-10	5.020666579305476e-10	14	15	15
ENSG00000197982	C1orf122	2.4527092804326736	NA	0.014178487646078637	0.013083936996177692	0.012417534239320618	0.003876867238284873	0.00681192584726919	8	9	9
ENSG00000142230	SAE1	2.4520747900623996	NA	0.014203513701384014	0.022669875957745698	0.0581659540266891	2.538466581261035e-10	8.766041764407066e-10	15	15	15
ENSG00000131558	EXOC4	-2.4501634533205428	NA	0.014279137805992326	0.06972264608822484	0.12606478839275378	2.4477922662246024e-21	1.5489737849994725e-20	16	20	20
ENSG00000183793	NPIPA5	2.449975567240188	NA	0.014286590862186792	0.303397071867206	0.4826812726787087	1.101808352187034e-97	8.549733679482102e-96	41	55	55
ENSG00000013374	NUB1	-2.449791323267671	NA	0.01429390277582917	0.06672591370980607	0.09408351812699274	4.613664681610741e-16	2.2280973141352465e-15	18	22	22
ENSG00000079332	SAR1A	2.449461715469298	NA	0.014306991840002788	0.01889679313058477	0.03317615826205162	2.0787869412258756e-06	5.2680829400151525e-06	5	8	8
ENSG00000215041	NEURL4	-2.4492571759578885	NA	0.014315119629366177	0.010326870544088545	0.029566906073864366	7.609332942170016e-06	1.8319872332622995e-05	3	7	7
ENSG00000140400	MAN2C1	-2.448681500093614	NA	0.014338017137138465	0.510046460966747	0.6548118087959439	1.9573599326429817e-156	7.992087020212975e-154	22	26	26
ENSG00000099917	MED15	-2.4486447309429735	NA	0.014339480727131315	0.044626019051648244	0.09019589109979118	1.968262003150721e-15	9.222329260117953e-15	9	11	11
ENSG00000217702	AC073263.1	2.4476890857881943	NA	0.014377566275371758	0.34652122703448907	0.2215886057695768	3.0077043199568886e-38	3.7133996675983216e-37	23	24	24
ENSG00000114316	USP4	-2.4442869494490194	NA	0.014513877570872538	0.0327124215907519	0.025706489979073724	3.054631890973775e-05	6.939181652975131e-05	15	20	20
ENSG00000140612	SEC11A	-2.4436574186717475	NA	0.014539225155769156	0.014629647567908808	0.018223497209916152	0.00045872138270650455	0.0009073371386428889	4	4	4
ENSG00000251247	ZNF345	2.4433693334827136	NA	0.014550837702016307	0.004422590643257491	0.01672447037635936	0.0007928034726898454	0.0015209516448325493	8	12	12
ENSG00000140988	RPS2	2.4433563432451404	NA	0.014551361523562633	0.005385326927934043	0.16203344479346027	1.7338432946862277e-27	1.4343308567570728e-26	11	16	16
ENSG00000102780	DGKH	-2.4431977272033696	NA	0.01455775893705794	0.003961705801964404	0.04966765529968376	5.497298677336164e-09	1.7240887896422435e-08	1	1	1
ENSG00000074855	ANO8	-2.4414736069741694	NA	0.014627457499613684	0.0065388924932842304	0.013259219688331722	0.002836538819501287	0.005066007520894353	12	15	15
ENSG00000143319	ISG20L2	-2.4412267689010076	NA	0.014637460107396486	0.011051863849658287	0.012682690807536147	0.003512939331410546	0.006202347018877736	3	3	3
ENSG00000008735	MAPK8IP2	2.440971830850397	NA	0.01464779727951035	0.0030494844357530776	0.02697792461703067	1.932012464507797e-05	4.47368103616584e-05	6	11	11
ENSG00000172057	ORMDL3	-2.440655765434664	NA	0.01466062196507481	0.2026663279397403	0.3315929218709288	1.9565779212102283e-60	4.90546122380617e-59	14	14	14
ENSG00000134758	RNF138	-2.439644757553794	NA	0.014701711161372097	0.028806262254613094	0.057731317258415384	2.9720015103591526e-10	1.0221992358834558e-09	6	6	6
ENSG00000182636	NDN	-2.439332775772329	NA	0.014714411145446256	0.03486849062366177	0.07692062128872221	2.6838087011613756e-13	1.1087601882971916e-12	2	2	2
ENSG00000110075	PPP6R3	-2.43677631478147	NA	0.014818842939143824	0.006379461787231841	0.045691106778352135	2.3065878599594315e-08	6.89844353164358e-08	3	4	4
ENSG00000175602	CCDC85B	2.4355546403441433	NA	0.014868978749159907	0.0006278770314341351	0.015930946445736855	0.0010601030440218642	0.002004598864475791	4	5	5
ENSG00000096717	SIRT1	-2.4350853292146857	NA	0.014888278321092565	0.006045234329084685	0.23496656763911075	8.934271732274463e-41	1.1997950347437335e-39	5	6	6
ENSG00000213714	FAM209B	2.43453432152159	NA	0.014910965683287685	0.020248293491360096	0.026815100501833656	2.0487003498555956e-05	4.726646347325926e-05	14	16	16
ENSG00000160190	SLC37A1	2.433926065788772	NA	0.014936045560305432	0.0037893109925308545	0.01791330328024499	0.0005136245274748253	0.001009876980241433	22	28	28
ENSG00000186575	NF2	2.432684284678715	NA	0.014987362655313672	0.004847722367059637	0.010146114722120287	0.009079460861401902	0.01510806077160695	4	7	7
ENSG00000130921	C12orf65	-2.4323504133443707	NA	0.015001186486990267	0.06022332387315453	0.08573181360262151	1.034535920117063e-14	4.650394887047841e-14	3	3	3
ENSG00000170486	KRT72	-2.4301125654315747	NA	0.015094134127041678	0.1442530615848482	0.40825566286648524	3.765143883123066e-78	1.571008575466605e-76	9	15	15
ENSG00000170464	DNAJC18	2.4253379324534396	NA	0.015294142802016538	0.1492697435177945	0.11279785296224744	3.9611818005196214e-19	2.246372575962665e-18	7	8	8
ENSG00000231721	LINC-PINT	-2.4250317110421875	NA	0.015307049628589508	0.026684814234658943	0.034926655995624875	1.108141823869318e-06	2.8754854146409355e-06	15	19	19
ENSG00000198682	PAPSS2	-2.424881424658464	NA	0.015313387507606892	0.023927538299908867	0.06739771181766616	8.813351808445959e-12	3.343069457266971e-11	7	11	11
ENSG00000139269	INHBE	2.423072961314668	NA	0.015389835401108332	0.0005713257651440164	0.014115924288997866	0.002066482154722747	0.0037616073104065795	2	5	5
ENSG00000198270	TMEM116	2.422410209437744	NA	0.015417935441644659	0.12857316639540223	0.09520145995184617	3.036984089879805e-16	1.4821070050469201e-15	18	22	22
ENSG00000110987	BCL7A	2.4221147943313444	NA	0.015430475301491059	0.050416538047198006	0.0727147375619745	1.2587311137011455e-12	5.015329895181446e-12	5	5	5
ENSG00000204954	C12orf73	-2.4216752473131553	NA	0.01544914992616574	0.00867516675266014	0.01943600740619165	0.0002950926064659653	0.000599732532387395	6	6	6
ENSG00000090487	SPG21	-2.4207862968696534	NA	0.015486978739563801	0.007920171148481843	0.014923514739770029	0.001534655159572847	0.0028405613957382353	2	2	2
ENSG00000003249	DBNDD1	2.420140682636861	NA	0.01551450358704996	0.07361349690474046	0.10614708792019037	4.94312814761891e-18	2.6590246111517153e-17	23	26	26
ENSG00000184227	ACOT1	2.420040364654218	NA	0.015518784364094308	0.25364255357793597	0.30037947016838323	8.573286373519713e-54	1.771364915897465e-52	47	56	56
ENSG00000135823	STX6	-2.4200147243024803	NA	0.015519878658021303	0.04818929557163777	0.0727126708727154	1.2596856930316566e-12	5.017967468013909e-12	7	7	7
ENSG00000187010	RHD	2.417465945160419	NA	0.0156289963794438	0.5005953141870584	0.6262147233938574	7.021877373808044e-145	1.9740684439907235e-142	22	25	25
ENSG00000142330	CAPN10	2.4141648646714975	NA	0.01577132433240466	0.054156509809615075	0.0639382343139768	3.1130981862955435e-11	1.1392770123086273e-10	14	16	16
ENSG00000143502	SUSD4	-2.412934760965465	NA	0.015824651790551893	0.025952802211623487	0.11688555127581873	8.325623759400482e-20	4.897980166379378e-19	23	28	28
ENSG00000245573	BDNF-AS	2.4100781588199527	NA	0.01594910336973875	0.029206910685861585	0.013879869209234875	0.002254665735835566	0.004081197245497585	11	15	15
ENSG00000108592	FTSJ3	-2.409482004117461	NA	0.015975183895576357	0.20367982176977548	0.24514316071838374	9.98803997964933e-43	1.4273741467583865e-41	12	19	19
ENSG00000179715	PCED1B	2.409136190246178	NA	0.015990329709641694	0.039235239276877845	0.09846441511872732	8.938902611830485e-17	4.4954029586592665e-16	15	21	21
ENSG00000223704	LINC01422	-2.408519886579523	NA	0.016017353626175155	0.12332919069481368	0.0842010023228128	1.8247359723958517e-14	8.075457339513925e-14	34	43	43
ENSG00000251417	AC145285.2	2.4083368282521014	NA	0.016025388167466938	0.10767228661164858	0.021926951368480198	0.00011959169778857825	0.00025429361752961295	9	11	11
ENSG00000153107	ANAPC1	2.408224851581901	NA	0.016030304637970404	0.005068619380247342	0.01385952920413132	0.002271670767525228	0.004109375737583348	4	4	4
ENSG00000164039	BDH2	2.407968902401421	NA	0.01604154737459746	0.04472799577309227	0.11556101926044098	1.3811055858924612e-19	8.020514626640642e-19	7	8	8
ENSG00000176533	GNG7	2.40515382727196	NA	0.016165659532662864	0.10023060968561723	0.08569383479900192	1.049214123323485e-14	4.712669722596764e-14	29	36	36
ENSG00000006282	SPATA20	-2.404314349311444	NA	0.016202833770613535	0.46603273298894937	0.7155689161491479	1.5493269135972114e-184	2.415400658298053e-181	34	44	44
ENSG00000283317	AL831711.1	2.4028882355048795	NA	0.01626615799019537	0.03180391579770684	0.1609513895176658	2.6768551302928326e-27	2.1901425872801426e-26	17	22	22
ENSG00000062194	GPBP1	2.4026814807512165	NA	0.016275356619134533	0.011692215349939564	0.022705895975212304	9.022713149616651e-05	0.0001944827900990145	10	12	12
ENSG00000171574	ZNF584	2.4017822229691057	NA	0.016315418272819723	0.2246497203655895	0.11221313511073486	4.948718992081541e-19	2.7916309866844194e-18	20	24	24
ENSG00000170502	NUDT9	2.3993970239455535	NA	0.016422098129314996	0.016426848710352146	0.047834260096931376	1.0652416510510042e-08	3.2650275377790296e-08	17	22	22
ENSG00000203791	EEF1AKMT2	-2.398540996781092	NA	0.01646053375362818	0.022621739143954534	0.10605131155931492	5.125478741953535e-18	2.7562507038495194e-17	6	12	12
ENSG00000108107	RPL28	2.398482150608801	NA	0.016463178847495513	0.1612845712661681	0.13735984237647816	3.04501796553112e-23	2.1039086660311515e-22	10	10	10
ENSG00000134146	DPH6	-2.3983961240664993	NA	0.01646704635166333	0.01177494022793187	0.02696789408162124	1.9390044181562203e-05	4.488053282084089e-05	12	19	19
ENSG00000122971	ACADS	-2.398280106859709	NA	0.016472263413132703	0.02526893345553601	0.031031670262048363	4.493521453867842e-06	1.1041610461725122e-05	9	11	11
ENSG00000197721	CR1L	-2.39789187298789	NA	0.016489732072640553	0.023555942814326467	0.04155438656604009	1.0227581616112932e-07	2.900013180137577e-07	19	22	22
ENSG00000140678	ITGAX	-2.3966625698038393	NA	0.01654515219121221	0.027962736690895832	0.27736309613627197	4.420972270801871e-49	7.87281967517978e-48	5	6	6
ENSG00000228672	PROB1	-2.3964313867618086	NA	0.016555592767019105	0.026801355754447146	0.07097573561876556	2.3810304557651414e-12	9.324569830079107e-12	6	8	8
ENSG00000167208	SNX20	2.396130806313989	NA	0.0165691760867519	0.010740223613803833	0.03827438449764419	3.326910632884919e-07	9.027403551161943e-07	4	5	5
ENSG00000163131	CTSS	-2.3943020475258776	NA	0.016652029355708062	0.10685828440479969	0.08514240834868689	1.2872938916848637e-14	5.748907017839512e-14	11	14	14
ENSG00000129925	TMEM8A	-2.3936776240506323	NA	0.01668040252177495	0.14057675221334037	0.1809431851840698	8.028182848601534e-31	7.577067015446764e-30	34	42	42
ENSG00000132561	MATN2	2.3930112453147685	NA	0.01671072890674536	0.07226773402318795	0.14525880481841985	1.3719942210460336e-24	1.0080689330213553e-23	27	43	43
ENSG00000165171	METTL27	-2.3874856065300936	NA	0.016964067019757077	0.19437131822973164	0.43203427300189656	4.1150345803524447e-84	2.106529194581017e-82	22	30	30
ENSG00000157184	CPT2	-2.387399221839925	NA	0.016968054176859457	0.02897954805264854	0.03250625057581757	2.644705507905114e-06	6.640417972923104e-06	20	24	24
ENSG00000139714	MORN3	-2.3849829994799356	NA	0.017079910629021075	0.10077910037683095	0.21502461190588862	5.04344848347826e-37	5.944336635269326e-36	15	19	19
ENSG00000177200	CHD9	2.383860206274648	NA	0.017132108958717772	0.020469849909815364	0.031179126112400965	4.261505715867112e-06	1.0494049615365466e-05	9	11	11
ENSG00000272599	AC016394.2	2.382406452938351	NA	0.01719990140824618	0.04497901119645304	0.026547081216408138	2.2563533707150286e-05	5.183416470782588e-05	8	9	9
ENSG00000066933	MYO9A	-2.380896031945188	NA	0.017270585565631266	0.006889045940081242	0.020069291841381322	0.00023446426309771588	0.00048228711141450514	8	9	9
ENSG00000175215	CTDSP2	-2.380175350972405	NA	0.01730440143565946	0.002459930189736863	0.01046559755636629	0.00804870406106252	0.013497675136237156	5	7	7
ENSG00000114520	SNX4	2.3801443281990666	NA	0.017305858392311357	0.011325895319796414	0.04597495335409564	2.0823355747861815e-08	6.258319798809714e-08	6	9	9
ENSG00000234572	LINC01800	2.379710604313783	NA	0.017326239113906718	0.011818599448118581	0.03216866417046203	2.9859011052046687e-06	7.459967665086664e-06	9	11	11
ENSG00000086570	FAT2	2.379708296792868	NA	0.017326347600775765	0.01454201884102893	0.023182940829264243	7.59376261660735e-05	0.00016509309725177412	7	8	8
ENSG00000175203	DCTN2	-2.3792552140965326	NA	0.017347660588440734	0.024878319975044604	0.04052196395298165	1.482724603981662e-07	4.1500317012700376e-07	11	18	18
ENSG00000175264	CHST1	-2.3790340806736654	NA	0.017358071040144227	0.0045532278953677756	0.01004993231194298	0.009415460379488321	0.015618662221691355	2	4	4
ENSG00000112941	TENT4A	-2.3788971885759174	NA	0.017364518349653593	0.015767376239164313	0.022225914757565673	0.00010733031353993992	0.00022947357522708263	13	16	16
ENSG00000111344	RASAL1	-2.378501401639552	NA	0.017383170837550022	0.020740239020213207	0.028773351087524383	1.0123451979849314e-05	2.4075312439666606e-05	5	5	5
ENSG00000185640	KRT79	2.377105061949107	NA	0.017449117383621312	0.013533247797784493	0.010651132071654315	0.007505720223539973	0.01263652033315207	8	9	9
ENSG00000119242	CCDC92	-2.3754540912818682	NA	0.017527372603825142	0.133639330875476	0.10022764832038215	4.608526450832337e-17	2.359152838964888e-16	34	44	44
ENSG00000267080	ASB16-AS1	-2.372990815715637	NA	0.017644702660976827	0.08845662557994229	0.188569122148184	3.458749306962944e-32	3.448216735358668e-31	9	10	10
ENSG00000125510	OPRL1	-2.372070454695728	NA	0.017688717375951377	0.14581814725382491	0.187667405534676	5.023988155651222e-32	4.960067523388764e-31	11	15	15
ENSG00000014164	ZC3H3	2.3720234140260823	NA	0.017690969599242056	0.07434459505575648	0.5115992258063686	4.848490227048392e-106	4.7242476649802765e-104	27	36	36
ENSG00000163870	TPRA1	-2.3709756863105382	NA	0.01774119811047594	0.12373845872247842	0.09406935033280162	4.638165838686163e-16	2.238668898610442e-15	12	12	12
ENSG00000203804	ADAMTSL4-AS1	2.370779062289266	NA	0.017750638264315104	0.12035833493649638	0.040588633830284736	1.447593249226845e-07	4.05501088386004e-07	31	43	43
ENSG00000172175	MALT1	2.3698844335275844	NA	0.017793646057864702	0.015763407241901336	0.0133373878822625	0.0027555957164291205	0.0049291447732390725	10	11	11
ENSG00000170185	USP38	-2.3693909645080566	NA	0.017817407813015197	4.653007320350764e-06	0.12958103004597976	6.282555153996322e-22	4.09033934456655e-21	1	4	4
ENSG00000275765	AC091982.3	-2.3682814190865287	NA	0.017870936735358996	0.09690113961294958	0.07995691496382626	8.764456284628174e-14	3.7249482236701e-13	9	11	11
ENSG00000235381	AL596202.1	-2.367868437397682	NA	0.01789089658029788	0.2655812407520237	0.19103851452033252	1.2417274877149664e-32	1.263761702482134e-31	17	24	24
ENSG00000070190	DAPP1	-2.364670456054041	NA	0.01804612071761103	0.05279900798504118	0.14925439389079664	2.8308115110470764e-25	2.1395146144974133e-24	20	27	27
ENSG00000258082	AL391832.3	-2.364426381284844	NA	0.01805801596160814	0.03329894533219469	0.046672733517527806	1.619315404183488e-08	4.9054301124081675e-08	14	20	20
ENSG00000105323	HNRNPUL1	-2.3643187983878846	NA	0.018063261308947944	0.006524384637740709	0.026965850220737202	1.9404322315051262e-05	4.490667525566191e-05	3	6	6
ENSG00000072682	P4HA2	2.363332884572106	NA	0.01811139303146827	0.022953233250402532	0.024880010196396476	4.1151486426679914e-05	9.233374862372548e-05	15	20	20
ENSG00000101460	MAP1LC3A	-2.359848674567855	NA	0.018282391067356147	0.16995120934007774	0.19686960192315897	1.0920435963166447e-33	1.1419180264167158e-32	6	7	7
ENSG00000110881	ASIC1	2.359826533124497	NA	0.018283482229163223	0.0063838446260438214	0.014186947137735259	0.0020130323815208823	0.003673280731081252	2	3	3
ENSG00000170006	TMEM154	-2.3593760226856073	NA	0.0183056964095074	0.009737109143346676	0.022039151067800588	0.00011483332378102398	0.00024463064217649446	5	7	7
ENSG00000277383	AC010331.1	-2.358748620398225	NA	0.018336672299054564	0.021576549313882674	0.02398337890916452	5.687287564640298e-05	0.00012529714086076114	6	7	7
ENSG00000198756	COLGALT2	2.3553230790844113	NA	0.018506607409732267	0.2520275021523702	0.3700451480725707	4.715344027280675e-69	1.5344105260689996e-67	20	27	27
ENSG00000254810	AP001189.3	-2.3541917383007895	NA	0.01856303320435117	0.0003931727244360588	0.1149356315762553	1.7535095832837322e-19	1.0129971051923904e-18	3	4	4
ENSG00000168237	GLYCTK	2.351207559814295	NA	0.018712592401927755	0.0267013254643978	0.17180166270169794	3.3548978968399965e-29	2.9640980954615713e-28	17	21	21
ENSG00000133265	HSPBP1	-2.3500812026783326	NA	0.018769315886428606	0.012358523943235554	0.027351647226305217	1.6887401533229337e-05	3.9305381228739126e-05	9	11	11
ENSG00000223745	CCDC18-AS1	2.3489662508313676	NA	0.018825613069890838	0.4110594220660848	0.5127672097290326	2.1767529667078787e-106	2.1702986410507797e-104	32	39	39
ENSG00000111679	PTPN6	2.347865153615509	NA	0.01888135558542537	0.006442000279361799	0.015984725278031263	0.0010394096394712525	0.001967638360447346	2	2	2
ENSG00000180089	TMEM86B	-2.3478297274688855	NA	0.01888315141127276	0.031505152126121566	0.07917749924846817	1.1684479800019285e-13	4.925691840966832e-13	12	13	13
ENSG00000128266	GNAZ	-2.347658434962346	NA	0.018891836695949557	0.02711965200682691	0.0785413494598006	1.47732498363957e-13	6.1942900108643e-13	7	10	10
ENSG00000114626	ABTB1	-2.347497391308235	NA	0.018900005504736184	0.010019788594692415	0.051420766122127336	2.918609550558307e-09	9.337917011665003e-09	7	9	9
ENSG00000123329	ARHGAP9	2.3474498174328122	NA	0.018902419241958596	0.09127777721246502	0.3011394491799908	5.955931343017792e-54	1.2365407578863453e-52	16	21	21
ENSG00000137216	TMEM63B	2.3469132048116452	NA	0.018929663822897888	0.04328707760721836	0.167356378957796	2.0312340101688094e-28	1.73907299253045e-27	14	15	15
ENSG00000091164	TXNL1	2.346536485908898	NA	0.01894881088363196	0.004331281003773426	0.011827742897797583	0.004829807176094828	0.008369681008776294	2	2	2
ENSG00000100201	DDX17	-2.344871949158691	NA	0.01903361526127774	0.08951534425814413	0.19285236143163884	5.8398320758372394e-33	5.982513755587384e-32	21	30	30
ENSG00000132507	EIF5A	2.3444584271876368	NA	0.019054734658218463	0.17591812620244685	0.07491865935431766	5.604309047246318e-13	2.2747525645260857e-12	16	21	21
ENSG00000009844	VTA1	2.3443089819327705	NA	0.019062372165760667	0.018467773376626955	0.018948225550233802	0.00035235035081862206	0.0007070508034388661	10	13	13
ENSG00000065809	FAM107B	2.3441456742577476	NA	0.019070721182430677	0.025246846131033503	0.09043643464185319	1.7995599953797446e-15	8.454973797470477e-15	36	40	40
ENSG00000172613	RAD9A	-2.3440293308426794	NA	0.019076671126576992	0.0896796073838811	0.04711932577030931	1.3785140261367928e-08	4.1959774643627726e-08	15	18	18
ENSG00000184209	SNRNP35	-2.3420645724966818	NA	0.01917739666718867	0.026194278041712076	0.03440413649803113	1.3370495987795223e-06	3.4428023377582624e-06	13	17	17
ENSG00000078804	TP53INP2	-2.341193265250525	NA	0.01922221379833598	0.013732237352836366	0.017800804618214178	0.0005351317856669465	0.0010480784596165447	6	7	7
ENSG00000272097	AL024498.1	-2.339505122887522	NA	0.019309306754836598	0.045255265079513066	0.021119243416138724	0.0001602218317090181	0.0003362677997770103	8	10	10
ENSG00000274180	NATD1	-2.339309092660884	NA	0.01931944246361756	0.025021781297958675	0.08652545812560207	7.706154603420285e-15	3.495182366941404e-14	18	22	22
ENSG00000168395	ING5	-2.33883582627834	NA	0.019343931783769606	0.05272531950161798	0.08602877186143615	9.266100935584477e-15	4.175101548721445e-14	7	8	8
ENSG00000243144	AC079760.2	-2.3375511380394403	NA	0.019410545194979794	0.19638968195066375	0.16900080390088865	1.0445170114914373e-28	9.042111171159342e-28	46	53	53
ENSG00000117318	ID3	2.335754835144162	NA	0.019504022767523325	0.009181998579288371	0.017433864309083353	0.0006117907398661686	0.0011899010713164204	8	9	9
ENSG00000227028	SLC8A1-AS1	-2.334290982411581	NA	0.019580490599058604	0.03177787268445427	0.06005675819102008	1.2777319470930824e-10	4.500272162805354e-10	16	24	24
ENSG00000214922	HLA-F-AS1	2.33350157153699	NA	0.019621835941839673	0.10459823739915075	0.17966511350824355	1.3561288863351158e-30	1.271528391020279e-29	30	43	43
ENSG00000089060	SLC8B1	-2.3333903213656626	NA	0.019627668788261343	0.035281019385143046	0.04313054046581784	5.800221690335858e-08	1.6833305426902967e-07	8	10	10
ENSG00000181896	ZNF101	2.3290514200817167	NA	0.01985634182280807	0.010896598686802771	0.01993661882926872	0.0002460323361820974	0.000504690015931434	16	19	19
ENSG00000141551	CSNK1D	-2.328176635931783	NA	0.019902726274618608	0.048990498455193494	0.10727328339692663	3.227724503607015e-18	1.7549856535306502e-17	12	17	17
ENSG00000174996	KLC2	2.327792903667046	NA	0.019923103078971962	0.011196058697362725	0.013432348808868688	0.002660402711724121	0.004767817546593892	8	10	10
ENSG00000113649	TCERG1	2.327572072678857	NA	0.01993483781603779	0.018653943128766805	0.040239824893304514	1.6410774973998852e-07	4.5760712199854683e-07	7	11	11
ENSG00000170035	UBE2E3	-2.326717281439289	NA	0.019980317461922692	0.07940124725350682	0.20643196622369106	1.9527870987099714e-35	2.1844974530839725e-34	16	24	24
ENSG00000179152	TCAIM	2.326557973975254	NA	0.019988803509876692	0.0028392459618788684	0.125175730786696	3.449577994207704e-21	2.166122776370118e-20	4	7	7
ENSG00000180767	CHST13	2.325710126161571	NA	0.020034019922167735	0.19546814762494025	0.5433019529889309	8.658906644807501e-116	1.0682848205165744e-113	15	17	17
ENSG00000181625	SLX1B	2.3256136294640295	NA	0.020039171823563	0.048713954289590425	0.09876545142780474	7.983553352911734e-17	4.0326938571158562e-16	30	34	34
ENSG00000160712	IL6R	-2.324679986794767	NA	0.0200890781986401	0.06134821532792172	0.08317604705370642	2.6670093179931783e-14	1.1688357473617434e-13	8	8	8
ENSG00000159692	CTBP1	-2.3239077603900515	NA	0.020130438252346835	0.019812779440562752	0.01793588497056654	0.0005094133950526186	0.0010024016421982048	18	26	26
ENSG00000137822	TUBGCP4	-2.3238656824245156	NA	0.02013269406011406	0.005814033578899743	0.021808062878742044	0.00012484992495474345	0.00026498160433773455	4	7	7
ENSG00000259804	AC027682.1	-2.323730221540981	NA	0.020139957642190707	0.003138591022859509	0.014910112247881064	0.0015422402650125525	0.0028527535653867183	2	3	3
ENSG00000222038	POTEJ	2.3230472387686207	NA	0.020176614875582845	0.010352222848373865	0.015830492358653806	0.0010998762996511607	0.0020766022968972536	9	12	12
ENSG00000197548	ATG7	-2.322542612314425	NA	0.020203736707838395	0.12698680518794908	0.09398792361217509	4.781519192830822e-16	2.3065618182237907e-15	39	57	57
ENSG00000136122	BORA	-2.3216700602068943	NA	0.020250708264571593	0.01571396195937045	0.016341140590132284	0.0009121857815676882	0.0017363829468425224	9	15	15
ENSG00000269937	AC093525.7	2.320959440160624	NA	0.0202890330010405	0.10885663637587918	0.018695590830797113	0.0003862725829124961	0.0007722299515465605	10	12	12
ENSG00000083642	PDS5B	2.320630242515437	NA	0.02030680852824275	0.009699911369764953	0.020625922671275058	0.00019159233897523737	0.00039816008495956683	2	2	2
ENSG00000197958	RPL12	-2.318300284424158	NA	0.020433006975180707	0.031318554712044554	0.327337986433336	1.6395878759189107e-59	3.993933591496222e-58	5	9	9
ENSG00000198755	RPL10A	-2.3159357541912473	NA	0.02056177678052566	0.0442323237277001	0.17062732628908642	5.403516232732996e-29	4.732630228556596e-28	17	27	27
ENSG00000134574	DDB2	-2.315933811788695	NA	0.02056188285194161	0.0044501052901900155	0.011992193173249692	0.004542380259201237	0.007908353204572794	5	6	6
ENSG00000213928	IRF9	-2.315546640037305	NA	0.020583035194830998	0.005610002054193344	0.017170419185293592	0.0006735654442425132	0.0013028393642358289	8	9	9
ENSG00000111077	TNS2	2.3151071581132587	NA	0.02060706838852782	0.03434491957898178	0.040940542187978934	1.2754833745115109e-07	3.5910793612703823e-07	5	7	7
ENSG00000272009	AL121944.1	2.3146336698011836	NA	0.020632988609576942	0.025020025828633743	0.010899917727138064	0.0068356864674551	0.011575509749223611	4	5	5
ENSG00000214087	ARL16	-2.3141017440003733	NA	0.020662141782785373	0.5691987632053197	0.64676999648469	4.3141443379583835e-153	1.6440724722588517e-150	22	27	27
ENSG00000198121	LPAR1	-2.3136842978049827	NA	0.020685045835871246	0.13083172589413847	0.32237317378060226	1.9262609593976967e-58	4.5816156994051456e-57	13	16	16
ENSG00000120662	MTRF1	-2.3122683151602033	NA	0.02076290163069307	0.025161104145955494	0.024139833563421614	5.3749813541214345e-05	0.00011878293201266556	10	13	13
ENSG00000229431	AL139289.1	2.3122073111620844	NA	0.020766261581055174	0.014003652974755448	0.021858246705274084	0.0001226026520093602	0.00026037311198867094	14	19	19
ENSG00000143320	CRABP2	2.312129453933107	NA	0.020770550454445886	0.007084568116958363	0.034583871100827945	1.2534165439449124e-06	3.236199986767736e-06	12	13	13
ENSG00000148634	HERC4	-2.311601110885418	NA	0.020799675367894246	0.004510373186804811	0.018450631845448352	0.0004222998876449104	0.0008397519449469583	3	3	3
ENSG00000131899	LLGL1	-2.3102923392265096	NA	0.020871974771877515	0.03164321386912362	0.0189280416405854	0.0003549467594405983	0.0007119277166838387	9	11	11
ENSG00000133105	RXFP2	-2.309722785044186	NA	0.020903506527591594	0.025140664024141543	0.06054610484552235	1.069594833151887e-10	3.78820359225975e-10	7	9	9
ENSG00000185101	ANO9	2.309148617712794	NA	0.020935335690732283	0.0675813434094574	0.10954730593313848	1.3629963701934388e-18	7.549749597043695e-18	18	21	21
ENSG00000059377	TBXAS1	-2.3088457332130936	NA	0.020952143207777333	0.06400987823859408	0.09542622038342069	2.7919531847215065e-16	1.3652467968288884e-15	28	29	29
ENSG00000113552	GNPDA1	2.307803096264074	NA	0.021010090645447062	0.009550826809324304	0.019776268639397677	0.00026078204208180867	0.0005334149856465812	5	6	6
ENSG00000204624	DISP3	2.307084240687206	NA	0.021050124324242785	0.017640050432427057	0.029108346914720435	8.973984562838039e-06	2.1463718447435083e-05	10	12	12
ENSG00000144214	LYG1	-2.306720860982004	NA	0.021070386528452074	0.15607735667793832	0.24346697232167394	2.102296558365373e-42	2.9795275768105606e-41	11	12	12
ENSG00000165934	CPSF2	-2.3054398838008283	NA	0.021141949951279097	0.11372662355262803	0.21234263631931327	1.585511144643208e-36	1.8359169898370272e-35	21	25	25
ENSG00000156136	DCK	-2.3052799688617496	NA	0.02115089865333512	0.004689503270343414	0.018853519017809392	0.00036470097489957234	0.0007309790811772752	5	7	7
ENSG00000198821	CD247	-2.302329776178755	NA	0.021316581852736362	0.004525203278502212	0.027800454758932343	1.4367782111793791e-05	3.367866257998247e-05	3	3	3
ENSG00000247363	AC090061.1	-2.3014909933848564	NA	0.021363893894680352	0.01309646794376044	0.036149937928891075	7.139507816233989e-07	1.8815955054648328e-06	16	21	21
ENSG00000146416	AIG1	2.30129533506463	NA	0.021374943263211908	0.011360298944140873	0.02149655097387944	0.00013975504766841745	0.0002947920433537135	7	9	9
ENSG00000188921	HACD4	2.301067033850516	NA	0.02138784235759985	0.04253701829421418	0.037462391309198574	4.4545548497918475e-07	1.1941716604514678e-06	9	12	12
ENSG00000186591	UBE2H	2.300806438333263	NA	0.021402574375161562	0.045172406763043155	0.08065906496662659	6.763135766632251e-14	2.893737905737936e-13	2	2	2
ENSG00000157881	PANK4	-2.3001471033535332	NA	0.02143988744858178	0.0062960143100339976	0.05197561240761858	2.388328768394459e-09	7.694429842043316e-09	5	8	8
ENSG00000100311	PDGFB	2.2998945364921743	NA	0.02145419570559075	0.019266339529293637	0.09309353160824455	6.678878965791636e-16	3.1984388546316885e-15	11	17	17
ENSG00000091490	SEL1L3	-2.299632310867309	NA	0.02146905994151261	0.049984922128122236	0.10133492834816853	3.0382645658018234e-17	1.570792856163264e-16	1	2	2
ENSG00000224914	LINC00863	-2.2996232403266688	NA	0.021469574264703067	0.037771949159190736	0.1488654426401174	3.3019365893345682e-25	2.485729173419601e-24	14	21	21
ENSG00000138617	PARP16	-2.299534458315753	NA	0.021474609001531357	0.2103132666309652	0.2805463354882611	1.0062019293458991e-49	1.829836361225114e-48	44	54	54
ENSG00000101150	TPD52L2	2.298835677295168	NA	0.021514272057108652	0.014018878026853794	0.022431381253879567	9.964292307912105e-05	0.0002138108718573382	8	8	8
ENSG00000128245	YWHAH	-2.2976983090239553	NA	0.021578965873981077	0.10597007576327307	0.13303893666058197	1.641110015864104e-22	1.095926622354109e-21	12	14	14
ENSG00000198873	GRK5	-2.2973150332777417	NA	0.02160080482054997	0.01817151160269867	0.04804022014991719	9.889777212913821e-09	3.03724551261209e-08	6	8	8
ENSG00000214595	EML6	-2.2964723466004893	NA	0.021648888541376993	0.0138201210546607	0.04183307763007177	9.25181404514108e-08	2.632039798608567e-07	10	15	15
ENSG00000143797	MBOAT2	2.296445794921325	NA	0.02165040509363426	0.0036191317650915216	0.0135045464221834	0.002590262089817231	0.00465037736372233	6	11	11
ENSG00000132155	RAF1	-2.295775329301188	NA	0.021688730740272128	0.012886032430556221	0.015544667173358123	0.0012214783045177797	0.0022938164086920066	3	3	3
ENSG00000135336	ORC3	-2.294653967513293	NA	0.021752962824333325	0.014232298235210383	0.055346556371849334	7.053861228740083e-10	2.3594044511734675e-09	10	13	13
ENSG00000183605	SFXN4	2.292981985727508	NA	0.021849042095180893	0.430983888752298	0.3379024658863131	8.159635343389898e-62	2.1137399773986912e-60	13	17	17
ENSG00000172992	DCAKD	-2.2920535687856454	NA	0.021902552217774585	0.10905102114573864	0.23011413936891878	7.458888154525418e-40	9.719792778264164e-39	10	15	15
ENSG00000010327	STAB1	2.2916580405150895	NA	0.021925383449830554	0.07699121069232763	0.08564308117780549	1.0691544130928907e-14	4.8009764415108624e-14	10	10	10
ENSG00000159423	ALDH4A1	-2.291619411625162	NA	0.021927614349765777	0.05045382053745462	0.08528467402434124	1.2211483211544685e-14	5.4634679257704096e-14	7	10	10
ENSG00000027697	IFNGR1	-2.290683560588013	NA	0.02198172210641673	0.04298476813363783	0.04702460921999861	1.4264008177939825e-08	4.3363495168142186e-08	23	34	34
ENSG00000160216	AGPAT3	-2.290655129302461	NA	0.02198336772403623	0.007084979706688016	0.0190372184760772	0.00034112837454751665	0.0006866209501309111	19	23	23
ENSG00000170049	KCNAB3	2.289450617659438	NA	0.02205318401033012	0.09335777955169461	0.11729828615635574	7.10985918959493e-20	4.1942543943021486e-19	11	12	12
ENSG00000099624	ATP5F1D	2.2870172892972	NA	0.02219481396101862	0.01668952872424612	0.06561107637112051	1.6918406761889333e-11	6.304514505859196e-11	5	7	7
ENSG00000180537	RNF182	2.286906378586491	NA	0.02220128823777924	0.43287363515336563	0.5454155838038733	1.835457926874063e-116	2.3144314697031843e-114	21	26	26
ENSG00000260121	AC138028.4	-2.28618828524887	NA	0.022243245810942253	0.07069065747653133	0.11783622308774837	5.787156631079604e-20	3.431671821105952e-19	11	15	15
ENSG00000104093	DMXL2	2.2857783246524734	NA	0.02226723036135882	0.013123145285816179	0.0485294571626801	8.289711021159186e-09	2.5651435276409038e-08	19	22	22
ENSG00000105767	CADM4	-2.2837116718292236	NA	0.02238848164648996	0.007469483769129761	0.01644832972020652	0.0008770860161227157	0.0016744014349870256	1	1	1
ENSG00000100299	ARSA	-2.2832904342143823	NA	0.022413266116040362	0.3794822519046398	0.4693580768743975	5.45290358696294e-94	3.681568646174309e-92	25	39	39
ENSG00000158748	HTR6	2.2811681149586627	NA	0.02253850073936473	0.013366607349208786	0.2010635089508554	1.8805206399654416e-34	2.0130492169018324e-33	14	18	18
ENSG00000140990	NDUFB10	-2.2809925440664487	NA	0.022548888080056076	0.010512300077727417	0.06134789589957802	7.991660275635044e-11	2.856377283594526e-10	10	15	15
ENSG00000223552	CCR5AS	2.2806210766021335	NA	0.022570879010142902	0.0020879190510790075	0.028523453724064517	1.1075930016350017e-05	2.6260351700592622e-05	7	12	12
ENSG00000118855	MFSD1	2.2800348207158607	NA	0.02260562337133684	0.011250816380409917	0.026383513193172975	2.393311423321441e-05	5.486284934973853e-05	14	19	19
ENSG00000272109	AC008906.2	2.279898126495687	NA	0.022613731211800436	0.11873019073743091	0.23336928059840525	1.799120300831907e-40	2.3843210231040473e-39	21	26	26
ENSG00000226180	AC010536.1	2.2788128325105	NA	0.022678193755394743	0.02549418212068077	0.07925515434637367	1.135456844405156e-13	4.791326137968509e-13	3	7	7
ENSG00000144815	NXPE3	2.2786084635403876	NA	0.022690350383974208	0.2833349386701021	0.30880043849228594	1.4813747986134499e-55	3.2444567588023053e-54	12	17	17
ENSG00000263164	AC087500.2	-2.2784207052309258	NA	0.022701523939197856	0.04149684438044355	0.03730036156129894	4.7216909967226187e-07	1.2634151802589514e-06	15	15	15
ENSG00000133316	WDR74	2.2781107378901684	NA	0.02271998065408226	0.04861149334326204	0.053543354797150576	1.3548497943030147e-09	4.444207942330222e-09	9	11	11
ENSG00000172197	MBOAT1	-2.2780596630465952	NA	0.02272302310871784	0.029202644081665532	0.05161171812858748	2.724015392376834e-09	8.734880322339252e-09	14	14	14
ENSG00000181885	CLDN7	-2.277180498061643	NA	0.02277544921835826	0.020505123877683832	0.03762674883100407	4.199012029962848e-07	1.1293735461391606e-06	10	15	15
ENSG00000183648	NDUFB1	2.276695992995653	NA	0.022804385976319355	0.11023590729138447	0.1428048333028542	3.6044131459522606e-24	2.600424107696059e-23	8	9	9
ENSG00000182247	UBE2E2	2.275234898199635	NA	0.022891842426598953	0.029922692373492307	0.048596902408510216	8.090428576254488e-09	2.506191467741839e-08	10	14	14
ENSG00000213279	Z97192.2	-2.2749702318912006	NA	0.02290771563430284	0.0031014719635603003	0.06525121541917292	1.9291156917330033e-11	7.165346544840649e-11	4	10	10
ENSG00000130590	SAMD10	2.2737638928683825	NA	0.022980186279380144	0.024898882376746288	0.06769318336503063	7.911618392978014e-12	3.009011839014858e-11	12	15	15
ENSG00000140374	ETFA	-2.2732897612175718	NA	0.02300872413853724	0.19517841102295364	0.24028051279985976	8.613805822631378e-42	1.1990110069180642e-40	12	14	14
ENSG00000104894	CD37	2.272474583694197	NA	0.02305786141725364	0.007601668928951983	0.0435163081260347	5.048183524333796e-08	1.4713001233650622e-07	5	6	6
ENSG00000138134	STAMBPL1	-2.272025879252361	NA	0.02308494729666998	0.026793494074549052	0.03465585265045288	1.2214084316473816e-06	3.1568851837710545e-06	4	6	6
ENSG00000255046	AC069185.1	-2.271852813393342	NA	0.023095401735596644	0.027896651569181793	0.11772075602822635	6.048644122380366e-20	3.584250105552899e-19	8	10	10
ENSG00000163126	ANKRD23	-2.271712038130394	NA	0.0231039086193986	0.0007202412759832259	0.03611294750321791	7.235054900562966e-07	1.9055059780929054e-06	6	8	8
ENSG00000182511	FES	-2.27145857870639	NA	0.023119231734801186	0.022385493272768876	0.1422186320094824	4.538086645402705e-24	3.256219576653179e-23	30	38	38
ENSG00000198961	PJA2	2.2707261428891314	NA	0.023163561404608752	0.09533042033710143	0.13468430036036244	8.64912525492758e-23	5.853348421339901e-22	18	21	21
ENSG00000145075	CCDC39	2.2699268707685594	NA	0.023212020449130552	0.006312353113281096	0.012094694673368041	0.0043720774902803365	0.007631998868161389	14	17	17
ENSG00000238243	OR2W3	-2.268961533414424	NA	0.023270665192580014	0.09457208057431282	0.20601248887481088	2.332090277614532e-35	2.6020179681725185e-34	31	40	40
ENSG00000135535	CD164	2.2688090210533116	NA	0.023279942154371076	0.06168214932905722	0.14626055738191066	9.242437170089172e-25	6.823011408947879e-24	24	27	27
ENSG00000254760	AC008750.1	2.2669316848928913	NA	0.02339439929118242	0.017220649711675563	0.031289433726974174	4.0958135182079e-06	1.0100532934102283e-05	13	15	15
ENSG00000126088	UROD	-2.265783099311312	NA	0.02346466665824767	0.0818734519189484	0.016443458344108458	0.0008786512451739839	0.0016768295352201925	7	9	9
ENSG00000007866	TEAD3	-2.2651664663836533	NA	0.023502466111298585	0.017025212796117413	0.02270854878007204	9.01406385677368e-05	0.0001943207807414354	4	4	4
ENSG00000257335	MGAM	-2.2645392006100327	NA	0.023540971564334094	0.00922517587032994	0.07324220717224227	1.0372591663559025e-12	4.152500272942398e-12	13	18	18
ENSG00000248275	TRIM52-AS1	-2.264288753729246	NA	0.02355636082910335	0.2830479203347506	0.44687858206297604	5.828203420716006e-88	3.331595348728626e-86	20	26	26
ENSG00000104886	PLEKHJ1	-2.2637022657293224	NA	0.023592433050540127	0.023808896909122697	0.06316199701770871	4.1301912692569305e-11	1.4990190492378224e-10	11	14	14
ENSG00000274979	AC020656.2	2.26295944872167	NA	0.023638189153616353	0.037450760670966865	0.2606830644502598	9.31005411277513e-46	1.4796859868394877e-44	10	16	16
ENSG00000158158	CNNM4	-2.2619352278220224	NA	0.023701405464584935	0.00726353148178947	0.044386863477143115	3.689813558652357e-08	1.0861073243619854e-07	7	11	11
ENSG00000152061	RABGAP1L	2.2607821160699255	NA	0.023772752571274022	0.04967984885295163	0.04548166337015253	2.4873818722187686e-08	7.417164271723119e-08	11	14	14
ENSG00000064607	SUGP2	-2.2593708131250763	NA	0.023860328380235954	0.005795155425617304	0.023254693574976774	7.39942257633092e-05	0.00016107222361195602	6	10	10
ENSG00000154127	UBASH3B	-2.258723414679502	NA	0.023900595036079993	0.06492141483861637	0.10321208404054405	1.4977487718766233e-17	7.871557980052778e-17	18	20	20
ENSG00000100242	SUN2	2.258693442635355	NA	0.02390246065311847	0.0035184435795819462	0.02905126709687215	9.160170516431135e-06	2.1878518688896592e-05	4	6	6
ENSG00000083123	BCKDHB	-2.258542204737962	NA	0.023911876418861104	0.027979084752703855	0.03994152022259551	1.8269189198326865e-07	5.065453929864307e-07	13	14	14
ENSG00000225190	PLEKHM1	2.2582257795211107	NA	0.023931586819911213	0.024018761807948735	0.04213164783070738	8.309416499746625e-08	2.376157804804984e-07	29	34	34
ENSG00000172594	SMPDL3A	2.257114973711034	NA	0.024000891475158274	0.1927955520398669	0.24329808937104958	2.265792425709229e-42	3.2085940799742006e-41	31	33	33
ENSG00000143889	HNRNPLL	-2.25661862059241	NA	0.024031915826567985	0.0034978197084350017	0.014151705598635026	0.002039377129983403	0.0037173977893373068	9	13	13
ENSG00000269825	AC022150.4	2.2565666627379204	NA	0.024035165441061664	0.03294976041430696	0.053979069792738685	1.1572439514748097e-09	3.8113263921339566e-09	23	31	31
ENSG00000204055	AL158151.1	2.2565475248266864	NA	0.024036362484766406	0.061977700835057055	0.017221627634693492	0.000661084448403088	0.0012799974264044887	13	15	15
ENSG00000183281	PLGLB1	2.2551490592936583	NA	0.02412397414430297	0.3633770576947436	0.44300304969540705	6.0285892933603125e-87	3.303012070026709e-85	8	13	13
ENSG00000130956	HABP4	2.2550210086348255	NA	0.02413201013550953	0.012232699653052868	0.04837447960495047	8.766398089420241e-09	2.706299925030922e-08	5	7	7
ENSG00000166548	TK2	2.2532358396302645	NA	0.02424428276251317	0.08402703118831094	0.27377832574332744	2.3232819831875432e-48	4.0530989552068344e-47	18	26	26
ENSG00000163558	PRKCI	2.250634208108148	NA	0.02440871493426024	0.004602854990544159	0.024977529090350253	3.97291615720414e-05	8.92591892832357e-05	6	9	9
ENSG00000264247	LINC00909	-2.250299826325189	NA	0.02442991896242563	0.10082287143338325	0.1607639795839342	2.8858188528552972e-27	2.355492979896025e-26	4	4	4
ENSG00000182718	ANXA2	-2.249541398021833	NA	0.02447807206800809	0.00755995318833946	0.022472207310632358	9.818254074828037e-05	0.00021078272299602653	4	5	5
ENSG00000137817	PARP6	2.249515254479716	NA	0.024479733403856667	0.02084749599393947	0.02765138960497776	1.515984690995186e-05	3.543358520631927e-05	6	14	14
ENSG00000120217	CD274	2.2491900398678655	NA	0.024500407888377807	0.0951513294777193	0.1509970732609413	1.4190648454133932e-25	1.086408171160459e-24	7	8	8
ENSG00000197903	HIST1H2BK	2.249148648572805	NA	0.024503040293366283	0.035884604382739056	0.045725676277531324	2.2780355264938e-08	6.81661686334709e-08	4	5	5
ENSG00000160229	ZNF66	2.2475434631663207	NA	0.02460531614965369	0.041056194744851705	0.07125398169841267	2.1502905632141255e-12	8.434431122726221e-12	16	24	24
ENSG00000047579	DTNBP1	-2.2474745091820143	NA	0.02460971788876192	0.13155661355512724	0.12758549081092532	1.3602088267799886e-21	8.720082680542065e-21	25	34	34
ENSG00000255274	SMIM35	-2.247130160077414	NA	0.024631709932891432	0.04410545762181778	0.02547087138639484	3.3254299678562887e-05	7.51948820131428e-05	11	13	13
ENSG00000197746	PSAP	2.2470978588626163	NA	0.024633773740852363	0.009101481848151348	0.05749654530790835	3.236156123358383e-10	1.111270351611392e-09	17	24	24
ENSG00000163872	YEATS2	-2.246826861720687	NA	0.024651094348912213	0.01140219121563527	0.010819739362631375	0.007044692914754473	0.01190827390784864	16	18	18
ENSG00000121210	TMEM131L	2.2460050502166786	NA	0.02470368442805535	0.020336437726706468	0.01589917877805072	0.0010725215704986302	0.0020274109802117515	21	27	27
ENSG00000187860	CCDC157	2.245154471889632	NA	0.02475821770167378	0.047992328752803695	0.06348925796953124	3.6661975551527574e-11	1.3345706192594913e-10	15	20	20
ENSG00000049245	VAMP3	2.2447096631932624	NA	0.02478677729735801	0.1787084434677267	0.22196465184590924	2.5572896167319854e-38	3.168710956454972e-37	46	55	55
ENSG00000167740	CYB5D2	2.2431087458322816	NA	0.024889802836852663	0.08942335857165849	0.08063221848399181	6.830519214773176e-14	2.921111571425067e-13	12	16	16
ENSG00000227456	LINC00310	2.242487569171096	NA	0.024929877826675384	0.06721857163717446	0.038347021904766604	3.2411612606692206e-07	8.804478767498252e-07	25	27	27
ENSG00000180096	SEPTIN1	-2.240837822082841	NA	0.025036582030772057	0.028675793453351802	0.03140053174843526	3.935449083791051e-06	9.72044020422479e-06	3	3	3
ENSG00000172345	STARD5	-2.2404197832637918	NA	0.025063683129152203	0.024644625177546238	0.0662411877023481	1.3443674687285913e-11	5.0370456021906516e-11	4	6	6
ENSG00000135587	SMPD2	-2.239830034904951	NA	0.02510195919686241	0.2591774180705315	0.3121422626945222	2.919694740398863e-56	6.528011095580195e-55	31	37	37
ENSG00000177575	CD163	2.238905117833019	NA	0.02516209042448243	0.004701452337336584	0.015795250812762174	0.0011141835501388897	0.0021019949066371636	2	2	2
ENSG00000119927	GPAM	-2.2383856798540376	NA	0.025195915063400583	0.006488264821689807	0.01800883749603245	0.00049604490469609	0.000977441579987734	10	16	16
ENSG00000234902	AC007879.3	2.238252063244387	NA	0.02520462223965148	0.031574634055698	0.04884875682852509	7.387641687881265e-09	2.2959526514221784e-08	7	8	8
ENSG00000273076	AL021707.7	-2.2360556279554396	NA	0.02534812751405395	0.031140605351014577	0.028038688283732443	1.3187052739764219e-05	3.104678300854154e-05	11	13	13
ENSG00000267249	AP005482.3	-2.236028593996954	NA	0.025349898188087257	0.018576269891273752	0.013092953061148353	0.003016810661303194	0.005369515934684844	8	8	8
ENSG00000158104	HPD	-2.2347779785480095	NA	0.025431928271426825	0.13262479179980277	0.209641225164268	5.0066801149477394e-36	5.704953972839787e-35	9	9	9
ENSG00000197520	FAM177B	-2.2343820256729714	NA	0.025457947347972198	0.05732587943360896	0.11058871503957084	9.178007569362358e-19	5.11350395734227e-18	7	8	8
ENSG00000004864	SLC25A13	-2.2338655811733923	NA	0.025491918847882107	0.06680987945456757	0.09381474056623385	5.101275649700354e-16	2.4594258115465667e-15	23	27	27
ENSG00000116016	EPAS1	2.2317215244413195	NA	0.025633373738025263	0.005525503917076641	0.021501666487286006	0.00013949640335205092	0.00029428266958842674	10	13	13
ENSG00000213780	GTF2H4	2.2313993650322432	NA	0.025654686885563244	0.18525843712389345	0.1989234896094414	4.619436433164651e-34	4.896088713988913e-33	28	40	40
ENSG00000120129	DUSP1	2.230369806289673	NA	0.025722902356785458	0.0006441081470210715	0.012316063668450259	0.004026056006356299	0.007059623928639987	1	1	1
ENSG00000138621	PPCDC	2.2285588501957108	NA	0.025843271571443435	0.05550695559229141	0.03901994486851984	2.5446820728156003e-07	6.982200458674357e-07	23	32	32
ENSG00000120875	DUSP4	-2.228064479024339	NA	0.025876215561370593	0.018773696603052527	0.025390232479283598	3.4235319575782416e-05	7.732141385553703e-05	10	15	15
ENSG00000117592	PRDX6	2.227885943104784	NA	0.025888121790185945	0.19577243166185734	0.2346345677808194	1.0334694563143827e-40	1.3824467789653158e-39	26	30	30
ENSG00000136634	IL10	-2.226340471554928	NA	0.025991384546841637	0.0029146717274040894	0.043253573504812126	5.5489520390154984e-08	1.6125907222009285e-07	7	8	8
ENSG00000182004	SNRPE	2.225980209924439	NA	0.026015507028541014	0.05374856014004742	0.02957289200784076	7.592966995841624e-06	1.8283037210290368e-05	6	6	6
ENSG00000110888	CAPRIN2	-2.2255252116146416	NA	0.026046000567413522	0.054771023244123855	0.08928849794551301	2.7593598165848606e-15	1.2816972235810882e-14	6	8	8
ENSG00000160094	ZNF362	2.2225051642213534	NA	0.026249185420774982	0.023080803425024343	0.06615914479385317	1.385225385308066e-11	5.1855992431015114e-11	9	10	10
ENSG00000183625	CCR3	-2.2216327489991805	NA	0.02630813479614822	0.20696802959716432	0.2886165391505474	2.2924640702223392e-51	4.417243409016056e-50	35	47	47
ENSG00000162511	LAPTM5	2.2215119668323156	NA	0.026316305094517673	0.0304968607785621	0.07968326773672327	9.695732535178124e-14	4.1115755995492004e-13	7	7	7
ENSG00000125731	SH2D3A	2.220821995325805	NA	0.026363020203646143	0.020408751502047563	0.019122258412409596	0.0003307408044577006	0.0006672213768156215	16	18	18
ENSG00000165071	TMEM71	2.2204987462560943	NA	0.026384930694641283	0.0434813481064875	0.03762276777438722	4.205025101661933e-07	1.1304589350744707e-06	11	13	13
ENSG00000116857	TMEM9	2.220040828378638	NA	0.026415996247451227	0.1865691449432754	0.5046606783001513	5.429908910204949e-104	5.1163465879727845e-102	11	12	12
ENSG00000174405	LIG4	2.219651641473815	NA	0.02644242386868701	0.015091273734233378	0.025129641014961214	3.760832296686035e-05	8.466068923059703e-05	7	11	11
ENSG00000154328	NEIL2	2.2182499427841886	NA	0.02653779517773119	0.07125393434298724	0.12929985348434955	7.005640259563639e-22	4.54730222601275e-21	14	18	18
ENSG00000179163	FUCA1	2.217616670344995	NA	0.026580980270455974	0.15971553592117366	0.23416188476169203	1.2714132984704301e-40	1.6928157341202955e-39	10	13	13
ENSG00000165629	ATP5F1C	-2.217368629247686	NA	0.02659791160937892	0.036580910028924926	0.04901610695719503	6.954713263903606e-09	2.1645440610287286e-08	17	18	18
ENSG00000253364	COPDA1	-2.2169303476694684	NA	0.02662785157791449	0.0016871724060643551	0.13756656929772176	2.808694104640868e-23	1.946112937393384e-22	5	19	19
ENSG00000163918	RFC4	2.2142951482147417	NA	0.026808482167911582	0.0013176141366503036	0.033930271794479445	1.5852824304818337e-06	4.0546935950164876e-06	5	8	8
ENSG00000230149	AL021707.3	2.213401431441209	NA	0.026869982069144916	0.0015659314971189766	0.02166264877996464	0.00013159795260376663	0.0002785452097262397	10	15	15
ENSG00000119673	ACOT2	2.213293597303082	NA	0.026877410757638217	0.02164597898692556	0.02837754604436769	1.1673022569240083e-05	2.7630181371966624e-05	14	19	19
ENSG00000168397	ATG4B	-2.212944462807235	NA	0.026901474782223767	0.0486610687666671	0.07022425624399806	3.1352539885776805e-12	1.2197475192858131e-11	13	15	15
ENSG00000113593	PPWD1	2.212332004103902	NA	0.026943733313164804	0.06699167672586315	0.010971810438003346	0.006653652930607083	0.011294020994455197	5	8	8
ENSG00000158865	SLC5A11	2.211180017918552	NA	0.02702337354464171	0.048980198748495976	0.4929159220725604	1.3773679195987137e-100	1.1751483807561365e-98	12	14	14
ENSG00000134809	TIMM10	2.2100446733294516	NA	0.027102062032928483	0.33134721368258807	0.18497567405131773	1.5275382383537454e-31	1.4766489994097169e-30	10	12	12
ENSG00000005020	SKAP2	2.209969689132715	NA	0.027107265994409796	0.4192846999087852	0.5093468499911589	2.2592995270575435e-105	2.176670089298304e-103	26	35	35
ENSG00000110717	NDUFS8	-2.209824838445364	NA	0.027117321186851655	0.10517027556960112	0.21986680829102587	6.315439126615244e-38	7.686548302507085e-37	7	9	9
ENSG00000254415	SIGLEC14	-2.2092873324566042	NA	0.02715466172494049	0.18003026448966608	0.3940529015727425	1.0563652697749942e-74	4.061795518244702e-73	67	85	85
ENSG00000065989	PDE4A	2.208937850108253	NA	0.027178964061527956	0.015080531195773668	0.014908805700108987	0.00154298172498895	0.002853817256453355	15	19	19
ENSG00000237883	DGUOK-AS1	-2.208372790051407	NA	0.027218296970948307	0.0037809457173105946	0.015291574683242272	0.001340444279553734	0.002502697762663798	2	2	2
ENSG00000175573	C11orf68	-2.2083459272288457	NA	0.027220168070752927	0.006385170127427998	0.011460151409985509	0.005540992873802198	0.009508904912722296	17	21	21
ENSG00000118194	TNNT2	2.207602641740914	NA	0.027271984834625347	0.009929977879493372	0.011502237448043087	0.005454442565224828	0.009365061629058929	15	18	18
ENSG00000198231	DDX42	2.2072302934199963	NA	0.027297974388981957	0.09719938746095978	0.17656664851920648	4.81799236846254e-30	4.420746448730021e-29	12	17	17
ENSG00000168005	SPINDOC	2.207196352703763	NA	0.02730034448076947	0.06694227404519205	0.0882280593917889	4.093789254118082e-15	1.8846816622515698e-14	9	10	10
ENSG00000185278	ZBTB37	-2.206835221453827	NA	0.027325573396634804	0.0035325583809384586	0.025470941147459306	3.325346330922159e-05	7.51948820131428e-05	5	6	6
ENSG00000173226	IQCB1	2.2066114146549287	NA	0.027341218812044057	0.2260160404076757	0.47627225183530536	6.776679112501859e-96	4.924291105944677e-94	14	18	18
ENSG00000057663	ATG5	-2.2060577734085816	NA	0.02737995481333634	0.0024436976673759647	0.019893947339867345	0.0002498735563912949	0.0005121526981529732	10	16	16
ENSG00000175274	TP53I11	2.205759361632028	NA	0.027400853089822305	0.004777975802567477	0.03665264239964855	5.959409117534243e-07	1.5822558748505148e-06	3	6	6
ENSG00000114166	KAT2B	-2.204463518888884	NA	0.02749176283608099	0.08322117259096733	0.09372445092478786	5.276351602958048e-16	2.5409759516744615e-15	16	17	17
ENSG00000188227	ZNF793	2.2017156745224784	NA	0.027685398813372807	0.009711943511406914	0.09810007093893686	1.0248877552367489e-16	5.133119192334991e-16	3	6	6
ENSG00000061337	LZTS1	-2.2007270624726307	NA	0.027755351774829802	0.06894746647809746	0.1268925651409073	1.7779811379091763e-21	1.1322168040848298e-20	5	11	11
ENSG00000113790	EHHADH	-2.200518362359311	NA	0.027770138603801373	0.00519788697922764	0.0361852387633583	7.049501656085716e-07	1.8593033512798208e-06	13	18	18
ENSG00000153291	SLC25A27	2.2003030823822076	NA	0.027785398746565704	0.17758322294652681	0.013844430748244886	0.0022843775212848835	0.004131054530477114	10	12	12
ENSG00000116661	FBXO2	2.2000425954242577	NA	0.027803873057929283	0.19976917074847442	0.27006394662436634	1.2854332172139047e-47	2.1825637863367574e-46	15	20	20
ENSG00000198836	OPA1	2.1990158550102925	NA	0.02787679494485618	0.025805742920287547	0.04842201824225291	8.617336619793036e-09	2.662679381852807e-08	15	19	19
ENSG00000007047	MARK4	-2.19861949771745	NA	0.027904989394703043	0.33349047588460223	0.5218651172216495	3.9798036246235146e-109	4.292430965954003e-107	8	11	11
ENSG00000137168	PPIL1	2.198208932136571	NA	0.027934220454006453	0.0021511919851619336	0.04424873435206547	3.877992615536259e-08	1.1399330710289904e-07	5	7	7
ENSG00000117500	TMED5	2.19565545882401	NA	0.028116613498904725	0.051213533556497284	0.06422669699779655	2.8025207702602664e-11	1.0293516532275286e-10	5	6	6
ENSG00000205238	SPDYE2	2.1950845038701194	NA	0.02815753658428016	0.01873226569778605	0.020393670051228014	0.00020842986670719965	0.00043147800388239577	6	8	8
ENSG00000139631	CSAD	-2.194429709937793	NA	0.028204531993247465	0.030371916151484418	0.015141901073779896	0.0014162349983912396	0.002633595097312011	8	8	8
ENSG00000063046	EIF4B	-2.193940242744008	NA	0.028239705820782605	0.03493235116717292	0.036233739073986596	6.927688061827633e-07	1.8287916691772687e-06	13	15	15
ENSG00000151789	ZNF385D	-2.1934183883513123	NA	0.028277248666328556	0.010718969276962753	0.0722880814767421	1.4719351975549389e-12	5.840401828521436e-12	8	11	11
ENSG00000250548	LINC01303	-2.191830369080969	NA	0.02839175738790654	0.002766854082914539	0.014293727715921764	0.0019352906390170865	0.0035378210391753566	8	9	9
ENSG00000261644	AC007728.2	2.190295195883603	NA	0.028502835031432732	0.12670707245277493	0.17335895355228204	1.7813323850913202e-29	1.5869126790613534e-28	11	12	12
ENSG00000173890	GPR160	2.1902166177266515	NA	0.02850853061999707	0.08064161560154225	0.5113877193163417	5.604015586454778e-106	5.42956289785949e-104	8	9	9
ENSG00000235481	UBE2R2-AS1	2.1888191478478713	NA	0.028609987443899216	0.020359116381905684	0.011315899098739623	0.005848392848046474	0.010010389155719033	11	12	12
ENSG00000197860	SGTB	-2.1883788196616245	NA	0.02864201979131095	0.07671849303155073	0.0662268509948412	1.3514195114857074e-11	5.06043510941564e-11	18	20	20
ENSG00000283297	TEX52	-2.186861289642689	NA	0.028752651590542803	0.023108571571069422	0.013691805113759253	0.0024169353866239124	0.004355614222910201	9	14	14
ENSG00000162366	PDZK1IP1	2.1856987416654725	NA	0.02883765302345327	0.03158664992680392	0.16441441246695218	6.655171528034403e-28	5.616611049914467e-27	14	18	18
ENSG00000170425	ADORA2B	-2.1850460092894455	NA	0.02888547329843079	0.0830833471442706	0.10284073695047483	1.722871273445128e-17	9.018778836480618e-17	10	12	12
ENSG00000175040	CHST2	-2.185012823280072	NA	0.028887906384052968	0.04420096944815061	0.06860740168836633	5.664463218187593e-12	2.169753846966697e-11	10	16	16
ENSG00000226337	TMEM252-DT	2.184797299600472	NA	0.02890371214319925	0.019226951309291612	0.08071116154487908	6.634262030351909e-14	2.8400139680106064e-13	18	23	23
ENSG00000244687	UBE2V1	-2.1839164972852005	NA	0.02896838453848644	0.021670818103102066	0.04431628973239902	3.784790726084022e-08	1.1132997626349039e-07	7	11	11
ENSG00000134489	HRH4	2.1829872892427895	NA	0.029036746076303317	0.30687562447124217	0.3517331367784616	6.9322284782377324e-65	1.9728606620728942e-63	9	9	9
ENSG00000166839	ANKDD1A	-2.1821420557574247	NA	0.0290990501858716	0.15435768086268153	0.20464966622071662	4.1488546040465835e-35	4.581372028641008e-34	24	31	31
ENSG00000063180	CA11	2.1813133233818975	NA	0.02916024963413514	0.010570864360170377	0.026438231612726504	2.346591919825747e-05	5.383505663289864e-05	16	17	17
ENSG00000125870	SNRPB2	-2.178402871721426	NA	0.029376056283874054	0.024873106316859947	0.03810384212844324	3.5372557731455837e-07	9.572415851928928e-07	8	12	12
ENSG00000281468	AC006504.7	2.177955050285102	NA	0.029409383403172396	0.04120898592940559	0.054307609124466825	1.027514421603516e-09	3.393845303559071e-09	11	14	14
ENSG00000183396	TMEM89	-2.177276803235301	NA	0.029459920858885463	0.025774727014021687	0.03267218524951909	2.4915833963969564e-06	6.2669644565578475e-06	2	2	2
ENSG00000067715	SYT1	-2.17697469185252	NA	0.02948245578027586	0.030781297662936	0.06275540557815507	4.789088945666655e-11	1.7311991216112451e-10	3	4	4
ENSG00000158457	TSPAN33	-2.1766324036447395	NA	0.029508005463488432	0.14934699276007862	0.22118768526248392	3.575313859954838e-38	4.395201246191077e-37	20	29	29
ENSG00000188026	RILPL1	-2.1758092585317104	NA	0.029569526102190047	0.07128371194928708	0.12516621250231133	3.462265129117073e-21	2.1732937298399958e-20	10	16	16
ENSG00000161405	IKZF3	2.1750027286220055	NA	0.029629911910329806	0.04380962668354154	0.06358291781314145	3.543250487971113e-11	1.291460204425433e-10	5	5	5
ENSG00000226763	SRRM5	-2.17350691071063	NA	0.029742186259090416	0.008125519046961125	0.022588099282681486	9.415294868951674e-05	0.00020238517386268772	11	13	13
ENSG00000026508	CD44	2.1720010720609744	NA	0.029855582054109164	0.0023293320864694006	0.012966776794713421	0.0031613282555730936	0.005608969627379455	9	12	12
ENSG00000110768	GTF2H1	-2.1710387261353272	NA	0.029928245135245085	0.07396596984854419	0.10059743737627053	4.010125197857158e-17	2.0614399585747125e-16	4	5	5
ENSG00000185414	MRPL30	2.1685708744489163	NA	0.030115278391355457	0.03597154940519045	0.019763578452359504	0.00026198661647656307	0.0005357510715426401	11	14	14
ENSG00000168259	DNAJC7	-2.1684242244929592	NA	0.03012642423136238	0.011416662275407342	0.010289196464483005	0.008602127263945577	0.014370957666770842	7	9	9
ENSG00000099849	RASSF7	2.168357784582841	NA	0.030131475032165927	0.022244736329154583	0.026123720779109256	2.628165351610292e-05	6.002185059896777e-05	16	20	20
ENSG00000177570	SAMD12	-2.1680446971460072	NA	0.0301552859177707	0.08666096926777546	0.2732649084147258	2.9445442498894493e-48	5.105762319651583e-47	12	13	13
ENSG00000168268	NT5DC2	-2.167661085944812	NA	0.03018448230957017	0.19734293087235977	0.22152430320723004	3.0922842397397437e-38	3.8150778724674005e-37	12	15	15
ENSG00000173156	RHOD	2.1671491271205503	NA	0.03022348499263379	0.09834389766523577	0.011012849745753677	0.006551962020957948	0.011131325212741018	4	4	4
ENSG00000152503	TRIM36	2.1660835937922953	NA	0.03030479965310683	0.014010342331049773	0.031170057953649508	4.275421664058666e-06	1.0523784429014218e-05	6	9	9
ENSG00000132965	ALOX5AP	2.1625548408321404	NA	0.030575434785864365	0.0853609921231652	0.1893586026615664	2.4935990222746957e-32	2.506607833117747e-31	25	32	32
ENSG00000153487	ING1	2.161374239160306	NA	0.030666442384409298	0.013699561132298995	0.025361036745198202	3.4597610776404016e-05	7.808823732621116e-05	18	24	24
ENSG00000123384	LRP1	-2.160285183442633	NA	0.030750599257482785	0.02407704653750935	0.01064652334635749	0.0075187450862372615	0.012657206192586905	10	12	12
ENSG00000114738	MAPKAPK3	2.1596460864583027	NA	0.03080007780319562	0.016187910124021578	0.08046734708059365	7.259277647820645e-14	3.100606535055448e-13	10	11	11
ENSG00000140368	PSTPIP1	-2.1582036028155853	NA	0.03091200541969827	0.07460005404164342	0.045213740702002125	2.7394364729981524e-08	8.153175299452503e-08	30	38	38
ENSG00000272369	AC008035.1	-2.1579735576777814	NA	0.030929887713251614	0.05053699508756817	0.0597115764126398	1.4484209848125313e-10	5.082662465428709e-10	4	6	6
ENSG00000186260	MRTFB	-2.1573033332824707	NA	0.030982037467015795	0.0048415816281799015	0.011558573289992605	0.005340734665592282	0.009186385033123575	1	1	1
ENSG00000149577	SIDT2	2.1572085887463013	NA	0.030989415567249746	0.3046434362174185	0.35111597107504844	9.5341192348595e-65	2.6980298805050425e-63	4	5	5
ENSG00000214114	MYCBP	2.156936914558194	NA	0.031010580183471016	0.008902966061317808	0.011034651032593724	0.006498585954202286	0.011048304801092	17	21	21
ENSG00000165678	GHITM	-2.1559862065097124	NA	0.031084742234298995	0.06101165037614851	0.15437624831707372	3.7050469449603485e-26	2.9025970789915497e-25	14	16	16
ENSG00000182670	TTC3	-2.1558552760697736	NA	0.031094967663921745	0.3333639857771579	0.13608431351973457	5.010687121321527e-23	3.420711522434031e-22	15	15	15
ENSG00000085063	CD59	-2.1548206785571002	NA	0.03117586943088414	0.07663592186290123	0.05115943921146336	3.2076085515690584e-09	1.0228203616745591e-08	15	21	21
ENSG00000145882	PCYOX1L	-2.1537554522507207	NA	0.031259354920103385	0.25431054398301817	0.31766930615455846	1.955778113354726e-57	4.532383630529757e-56	24	25	25
ENSG00000163823	CCR1	2.1534335423924316	NA	0.031284621829149	0.2561753187956296	0.3287427504629047	8.138978531974944e-60	2.0111720871014166e-58	14	17	17
ENSG00000067533	RRP15	-2.1525685329748665	NA	0.03135260379220351	0.030881851882143936	0.054394788263707625	9.955982684302355e-10	3.2915972055735703e-09	4	6	6
ENSG00000260257	AL035071.1	2.1520317661166253	NA	0.03139485253378707	0.08594844921232675	0.14308481711074117	3.228726222630136e-24	2.3342928327101268e-23	13	14	14
ENSG00000161999	JMJD8	2.1502958363848506	NA	0.031531821540277	0.0864833869955372	0.06913669643743738	4.6676740684902905e-12	1.7975733797561192e-11	8	10	10
ENSG00000146555	SDK1	2.148961950384687	NA	0.031637416273139346	0.10432534425137922	0.18363653639513594	2.6526698606579843e-31	2.5427968384809264e-30	11	15	15
ENSG00000273153	AC067747.1	-2.1484274790361395	NA	0.03167981177747117	0.021227343644059597	0.017535024525192358	0.0005896150720494832	0.0011495348875143914	25	32	32
ENSG00000179588	ZFPM1	-2.148260120922756	NA	0.031693097022434454	0.002320187647626524	0.022670274431728015	9.139664712750931e-05	0.00019687992734451163	12	17	17
ENSG00000132953	XPO4	2.1474152628586416	NA	0.03176023662158948	0.02551415075555543	0.01028810629901181	0.008605665576300403	0.014372668384103586	9	10	10
ENSG00000162194	LBHD1	-2.1473131830241994	NA	0.03176835700437138	0.1890375116813541	0.1395318524532162	1.3018643012037814e-23	9.153616605716952e-23	21	31	31
ENSG00000139514	SLC7A1	-2.146777373519954	NA	0.03181100949513999	0.0023403553092313937	0.05367338332986093	1.2925904245956145e-09	4.244042349490751e-09	4	6	6
ENSG00000149541	B3GAT3	-2.146230807712183	NA	0.031854568807151214	0.05069491449213226	0.018346926685919203	0.00043855361155478175	0.0008696781466275726	10	13	13
ENSG00000230563	AL121757.1	-2.1459219121863855	NA	0.03187920926957864	0.16831481357932393	0.16968254875045358	7.92512201580034e-29	6.902382805940072e-28	18	23	23
ENSG00000079459	FDFT1	2.1455631392420798	NA	0.03190784894172543	0.0479927503670261	0.08777652127670253	4.8419710147879075e-15	2.2160384556337824e-14	25	36	36
ENSG00000064201	TSPAN32	-2.144279400778137	NA	0.032010506322407574	0.06718521915777843	0.09472153776443312	3.6343507400922605e-16	1.7665952619569776e-15	9	13	13
ENSG00000167965	MLST8	-2.1439596299663126	NA	0.032036121599648734	0.033002149202592986	0.07977228046397962	9.382450597532589e-14	3.980693847033309e-13	8	11	11
ENSG00000260274	AC068338.2	-2.143899400546351	NA	0.03204094824991941	0.14369202300400521	0.1700540083550203	6.817601212597279e-29	5.946848585698411e-28	14	16	16
ENSG00000162885	B3GALNT2	2.1437260240503213	NA	0.03205484573211355	0.07253900419635811	0.16749506758875227	1.920526485175616e-28	1.646755434713832e-27	4	6	6
ENSG00000110395	CBL	2.1417505515330246	NA	0.032213560462821075	0.04347101319801491	0.02263115614958957	9.269849865124782e-05	0.000199483818969789	11	14	14
ENSG00000264695	AC007922.1	2.13870107551888	NA	0.03245988546830707	0.15730556940746554	0.2509283108138266	7.559804057025254e-44	1.1322539718246821e-42	5	5	5
ENSG00000006007	GDE1	-2.1375066938870138	NA	0.032556801855232194	0.045661858045081646	0.053887729852619436	1.1961320622275934e-09	3.936378571318557e-09	16	20	20
ENSG00000180855	ZNF443	2.137367682782829	NA	0.032568097797832846	0.01984844326512258	0.049185881000479825	6.5413969235939e-09	2.0410919913157164e-08	10	13	13
ENSG00000117593	DARS2	-2.1365732635453245	NA	0.03263271616348402	0.0247743081177811	0.02023443962318422	0.0002208251115224616	0.00045576240672748754	9	12	12
ENSG00000130508	PXDN	-2.136463532879716	NA	0.032641650323065645	0.06804097594054513	0.16822753585764166	1.428264784265799e-28	1.2308197379585019e-27	10	13	13
ENSG00000144485	HES6	-2.1362806658853573	NA	0.032656543822834186	0.016013166019108585	0.019937914713585112	0.00024591661583301056	0.0005045129853954179	11	12	12
ENSG00000143158	MPC2	-2.1361747964882487	NA	0.03266516895616093	0.012711919020970314	0.011821111385281963	0.0048417778454955505	0.00838788243988314	13	14	14
ENSG00000183726	TMEM50A	2.1332858799097347	NA	0.032901281813640965	0.224659481117513	0.3166394893371814	3.2417412261252536e-57	7.472126382637362e-56	13	16	16
ENSG00000160282	FTCD	2.1332607258054033	NA	0.03290334407315348	0.05903463308362529	0.04840418032397318	8.67296991183064e-09	2.6784217723389817e-08	23	26	26
ENSG00000241839	PLEKHO2	-2.133087789834093	NA	0.03291752522662317	0.1426404239925589	0.23895675425434545	1.5449246912885062e-41	2.136605929911822e-40	15	18	18
ENSG00000172803	SNX32	2.1328381344934217	NA	0.032938006776746916	0.28479594779971096	0.16335497583653388	1.019379469047376e-27	8.527482202289489e-27	14	18	18
ENSG00000145780	FEM1C	-2.1325327800374096	NA	0.03296307267492472	0.031550517794480704	0.0734663600136298	9.553450991650789e-13	3.83591971565955e-12	14	17	17
ENSG00000174136	RGMB	2.132170666691656	NA	0.03299281895257906	0.005349973248050848	0.0179222715228301	0.0005119479116155154	0.0010068113229695498	4	7	7
ENSG00000072858	SIDT1	2.1317171753919433	NA	0.03303010399807121	0.05311050299843524	0.08411411094182762	1.88442571755811e-14	8.328870265568048e-14	17	24	24
ENSG00000033627	ATP6V0A1	-2.1315196502265783	NA	0.03304635535030978	0.009392205641739194	0.05014594539365511	4.6254677556867685e-09	1.458663967309165e-08	8	10	10
ENSG00000136783	NIPSNAP3A	2.1303212221994325	NA	0.03314510263495509	0.12658989795824757	0.14632894837673094	8.996354534890679e-25	6.647069535495056e-24	13	18	18
ENSG00000142949	PTPRF	2.1298994352761147	NA	0.03317991678563114	0.00548884668958638	0.014172923896872885	0.0020234739568660088	0.0036903706143034333	5	5	5
ENSG00000119333	WDR34	2.1297897395656213	NA	0.033188976158792766	0.016992913578293224	0.021446796889106057	0.00014229590548053676	0.00029997906915589447	31	41	41
ENSG00000204054	LINC00963	2.128369480638671	NA	0.033306461483316355	0.11633904844304481	0.18733032394822322	5.775791833112734e-32	5.679418242319397e-31	43	57	57
ENSG00000182934	SRPRA	2.1253698081249714	NA	0.03355576750033713	0.000555869498104024	0.011061549393672123	0.006433340382179339	0.010946928759762083	2	2	2
ENSG00000150527	MIA2	-2.125142706396082	NA	0.033574706999373635	0.003721545227955642	0.012004307291675058	0.004521906967195707	0.00787830768875741	5	7	7
ENSG00000255733	IFNG-AS1	2.124030598413576	NA	0.0336675850346037	0.18313748518467665	0.3564238072532304	6.090225001786166e-66	1.8007115268212237e-64	6	8	8
ENSG00000253368	TRNP1	-2.1236852917582447	NA	0.03369646809441654	0.06180313695635426	0.016874341045713833	0.0007505277256231854	0.0014443721206050955	10	16	16
ENSG00000166340	TPP1	-2.12085261385558	NA	0.03393420743442228	0.007787564201386149	0.017137604997146318	0.0006816877337558342	0.001317475584927213	4	6	6
ENSG00000249249	AC010226.1	2.1208276391945606	NA	0.03393630985424512	0.01749183715529979	0.017350746753442156	0.0006306385325107135	0.0012239497729771645	6	8	8
ENSG00000170248	PDCD6IP	-2.1201838847059316	NA	0.03399054091327131	0.29441803771695574	0.3310785745508507	2.531683426272325e-60	6.3380786973933e-59	22	29	29
ENSG00000274767	AC243829.1	-2.119725011386003	NA	0.03402924245463041	0.061403867297177735	0.29398964425204466	1.8054194620745246e-52	3.562846761233144e-51	10	20	20
ENSG00000182512	GLRX5	-2.1168079799123096	NA	0.03427614783058621	0.04805123717584226	0.03714920330074226	4.985322649941968e-07	1.3308421252156726e-06	14	16	16
ENSG00000267787	AC027097.2	-2.1163100063006195	NA	0.03431845027130969	0.019612403026682965	0.017854801881369856	0.0005246978403712925	0.0010298779059777147	15	17	17
ENSG00000002822	MAD1L1	-2.116037682557743	NA	0.03434160280862725	0.19732885431958777	0.22978938182120912	8.593134705538337e-40	1.1138599173490321e-38	63	81	81
ENSG00000083937	CHMP2B	2.11514582478891	NA	0.03441752061016972	0.027581564061441036	0.105423653869296	6.498284326261624e-18	3.4694607070691343e-17	22	28	28
ENSG00000141298	SSH2	2.114874103993631	NA	0.03444067883807486	0.022257310996292825	0.09041434376146154	1.8144319638522912e-15	8.522512667242657e-15	6	7	7
ENSG00000160072	ATAD3B	-2.1134688154360934	NA	0.03456066139725274	0.21213056354824367	0.08782891360710765	4.748598705685727e-15	2.1744651322778248e-14	23	47	47
ENSG00000271151	AC016737.1	2.111288071439548	NA	0.03474755871621976	0.012368233095253757	0.022715764314497323	8.990580154477271e-05	0.00019383889749702125	13	16	16
ENSG00000151116	UEVLD	-2.107749315193217	NA	0.035052679127677955	0.05228017938274038	0.1597423164811435	4.3461673565954895e-27	3.52732721241155e-26	11	17	17
ENSG00000091640	SPAG7	-2.107537137933595	NA	0.035071046038562	0.23156230368356778	0.35404013903357145	2.1005649361651787e-65	6.105523405135025e-64	48	61	61
ENSG00000082258	CCNT2	-2.1070734377654707	NA	0.035111214375384864	0.09958063935668306	0.08063271054310715	6.829278163630991e-14	2.921111571425067e-13	4	7	7
ENSG00000015676	NUDCD3	-2.1051054828327636	NA	0.03528212708766366	0.040277883490287276	0.1526348236584257	7.406615561079922e-26	5.734358928079439e-25	23	31	31
ENSG00000132640	BTBD3	2.1045111273356287	NA	0.035333885000092796	0.036273929701464445	0.051181894092730065	3.1816921124386824e-09	1.0151225681155529e-08	13	15	15
ENSG00000121270	ABCC11	-2.103638231127006	NA	0.03541001636140491	0.0010129866560208175	0.01203892021697154	0.0044639247760784396	0.0077828228939578244	6	9	9
ENSG00000142188	TMEM50B	-2.1018827653541425	NA	0.03556354662868205	0.23856593562042683	0.16846691230269648	1.2964445057543346e-28	1.1200366160796515e-27	13	15	15
ENSG00000160404	TOR2A	-2.1015873808046073	NA	0.03558943623444514	0.020475645620446035	0.014108408413616227	0.002072221713960202	0.003771254395914625	6	6	6
ENSG00000145817	YIPF5	-2.1008171797542006	NA	0.03565701777017373	0.1815802835077173	0.41162386763680614	5.571897247439573e-79	2.4251894897548537e-77	9	14	14
ENSG00000175137	SH3BP5L	2.1007285812676275	NA	0.03566479888853909	0.025695080902640794	0.034252952088916946	1.411704241633103e-06	3.6274072579811332e-06	11	15	15
ENSG00000070759	TESK2	2.1006537804446914	NA	0.03567136936148922	0.03963252805460958	0.14627997396626735	9.17189848517223e-25	6.773853881232497e-24	8	12	12
ENSG00000197165	SULT1A2	-2.1004960632148983	NA	0.035685226560677276	0.3765283618293372	0.559270280252966	5.869887240373639e-121	8.388558023763962e-119	9	10	10
ENSG00000160799	CCDC12	2.099254186929037	NA	0.035794499605106965	0.005483269873081261	0.020297402426385995	0.0002158376247307442	0.0004460592222833854	7	9	9
ENSG00000115526	CHST10	2.098041006340824	NA	0.03590152314014454	0.026050074017658943	0.01931350265051645	0.0003085273457035208	0.0006254060817340046	9	17	17
ENSG00000109756	RAPGEF2	2.09802482304694	NA	0.0359029526291767	0.022942757846243327	0.04742505337086493	1.234630459110984e-08	3.766710148246622e-08	11	13	13
ENSG00000279159	AC003681.1	2.0974639349760684	NA	0.0359525265209965	0.008047562457388847	0.01140732098643385	0.005651619539966745	0.009694870810332072	6	8	8
ENSG00000186020	ZNF529	2.0973591139526966	NA	0.035961797559983626	0.006359226392077254	0.032596903109811615	2.5599216132451087e-06	6.4313061449663596e-06	7	12	12
ENSG00000108179	PPIF	-2.096686398335147	NA	0.036021345349332407	0.026533270270535064	0.027028741906096942	1.896975615672338e-05	4.394924997725605e-05	8	11	11
ENSG00000214078	CPNE1	2.0964084474054814	NA	0.03604597368647188	0.482949065452817	0.7285250692059322	2.6525038209196413e-191	5.685973503118866e-188	9	10	10
ENSG00000085721	RRN3	-2.0962289301500894	NA	0.03606188776187458	0.014259514188368863	0.04266946116035322	6.84726795069057e-08	1.9718521928865253e-07	8	11	11
ENSG00000074696	HACD3	-2.0961123913144806	NA	0.03607222205195686	0.04708702904344931	0.03951848389871109	2.127084629880807e-07	5.873027582969885e-07	6	9	9
ENSG00000237693	IRGM	2.094269898015852	NA	0.03623594426150848	0.007404013343723832	0.010193697631638894	0.008917789838285636	0.014865163163333207	7	9	9
ENSG00000075240	GRAMD4	2.09332412017514	NA	0.03632023091379598	0.04024724389763908	0.07833010824434566	1.5969441584225136e-13	6.681140613024564e-13	13	16	16
ENSG00000205336	ADGRG1	-2.0928925499493145	NA	0.0363587474502695	0.045808197927526294	0.04485508259165437	3.11723193105079e-08	9.224747262396895e-08	35	40	40
ENSG00000215717	TMEM167B	2.092521505534025	NA	0.03639189003780805	0.13426895492345448	0.19805242573785825	6.655330151896608e-34	7.001978943243861e-33	11	12	12
ENSG00000102882	MAPK3	-2.0912052284616522	NA	0.03650967084713555	0.018342117777058627	0.24990833512587404	1.193339535474079e-43	1.7702923610592544e-42	4	5	5
ENSG00000254019	AC011676.2	-2.090714978282776	NA	0.036553621498039486	0.013517646631119542	0.026752765221336593	2.095219167762011e-05	4.828774829720565e-05	10	16	16
ENSG00000105971	CAV2	2.090357792617928	NA	0.036585671370116986	0.040245262662909315	0.03466927772414864	1.2155297654303884e-06	3.1421645986381867e-06	15	19	19
ENSG00000125245	GPR18	-2.0902249904945625	NA	0.03659759366092602	0.006376823640062327	0.024849381499898446	4.1608658816351576e-05	9.329849503682181e-05	4	5	5
ENSG00000103254	ANTKMT	2.0897016567672138	NA	0.03664460809682313	0.01025577172251848	0.02049616586257278	0.00020082335236469042	0.0004165360026248278	6	6	6
ENSG00000163406	SLC15A2	2.088450263742441	NA	0.03675723744385963	0.003414328471256359	0.01685295208427975	0.0007564193000126312	0.0014553836616085058	4	6	6
ENSG00000010626	LRRC23	-2.0883592541169147	NA	0.03676544008920955	0.25888595059826625	0.17278048092627135	2.2538775341912975e-29	2.0047586013405895e-28	10	13	13
ENSG00000238160	AC116366.2	2.0876782961213314	NA	0.036826863935351214	0.0048756285315803005	0.021049014412032746	0.0001643513030178419	0.000344417091062094	4	5	5
ENSG00000243224	AC006252.1	2.0862901224617785	NA	0.036952350866647686	0.01684535825781682	0.011995202523864698	0.004537285577501774	0.007901087567889717	7	9	9
ENSG00000165501	LRR1	-2.0861502005074697	NA	0.036965019589229035	0.03533721417809914	0.1396410475518781	1.2473561560661274e-23	8.781162036279975e-23	14	16	16
ENSG00000170558	CDH2	-2.0857507693880875	NA	0.03700120497357956	0.010803569416819408	0.053779301155245804	1.243992746624577e-09	4.089176080480137e-09	6	10	10
ENSG00000103343	ZNF174	-2.0854061329370404	NA	0.03703245061907428	0.007928104530777986	0.01782291593372276	0.0005308341737048269	0.0010410882027520672	4	7	7
ENSG00000105278	ZFR2	2.0845225785716703	NA	0.03711265863008548	0.030717035450134097	0.10492037215707282	7.859475351536454e-18	4.187081168173304e-17	8	11	11
ENSG00000122783	CYREN	-2.083499069503456	NA	0.0372057564251971	0.03621658977145358	0.13736551752867324	3.038272935334799e-23	2.1000944203166655e-22	6	9	9
ENSG00000149091	DGKZ	-2.0818429712707864	NA	0.03735681525942986	0.0022830877295337802	0.014132151113300557	0.0020541451700932115	0.0037419306906658683	3	3	3
ENSG00000137710	RDX	2.0810803070853368	NA	0.03742655604189407	0.016742631650227227	0.08680419163062536	6.948542156187894e-15	3.159081374243537e-14	13	16	16
ENSG00000227502	LINC01268	2.080844321792347	NA	0.03744815782933736	0.0696579420201267	0.09488192898420784	3.422695263138116e-16	1.666074398738449e-15	21	24	24
ENSG00000183513	COA5	2.0808000564575195	NA	0.03745221100228171	0.01165794635824788	0.025580341521529732	3.196745689661261e-05	7.2428315275467e-05	1	1	1
ENSG00000160183	TMPRSS3	-2.078609098926228	NA	0.03765329399126232	0.0934955525487377	0.1654260156328262	4.4272478788884595e-28	3.760419706540772e-27	12	16	16
ENSG00000183426	NPIPA1	-2.0785124764893954	NA	0.03766218296990108	0.22576103101643286	0.42397781678731195	4.5870898089814103e-82	2.197318523302296e-80	43	60	60
ENSG00000100129	EIF3L	2.0781756984508504	NA	0.03769317951234206	0.02750427397454928	0.022959855268637686	8.231306110966897e-05	0.00017838830847588945	6	7	7
ENSG00000039123	MTREX	2.0776923879754845	NA	0.0377377006014281	0.008435733677167122	0.01548141646580347	0.0012501716925576018	0.0023448752439757534	7	8	8
ENSG00000144567	RETREG2	2.0757255738982114	NA	0.03791933927042685	0.01459949723359148	0.018117054649997615	0.00047686169165944876	0.0009412639445520128	11	15	15
ENSG00000124466	LYPD3	-2.07491223769462	NA	0.03799466931222815	0.015396118847524032	0.029921642007955173	6.697859033696531e-06	1.6198220923545594e-05	8	9	9
ENSG00000130751	NPAS1	2.074786728313479	NA	0.03800630514032187	0.028609374219169675	0.032047083876063184	3.1192853132438603e-06	7.778482454096112e-06	33	36	36
ENSG00000169403	PTAFR	-2.074293415245391	NA	0.03805206898789841	0.02551320731445273	0.011565677298966445	0.005326568134675134	0.009165695057349375	7	8	8
ENSG00000183048	SLC25A10	-2.0733677415031107	NA	0.03813806870216056	0.013898082001890261	0.03580289221304119	8.087894410665001e-07	2.1201360631075222e-06	2	2	2
ENSG00000078304	PPP2R5C	2.0730009347539515	NA	0.03817219257273489	0.06251952917694295	0.07422070098974963	7.242352131790464e-13	2.922331687248816e-12	13	16	16
ENSG00000255237	AC138230.1	-2.0725740557819745	NA	0.03821193761884502	0.033113583042786804	0.024741653340144915	4.3257467898061987e-05	9.67804718830874e-05	16	21	21
ENSG00000167658	EEF2	-2.0724915519660487	NA	0.038219623285206825	0.013518865322530346	0.025358589136068064	3.462815728399908e-05	7.814689686317939e-05	9	13	13
ENSG00000243772	KIR2DL3	2.0713050234839856	NA	0.03833030013186236	0.00442677451115961	0.1159171034919764	1.205488283496694e-19	7.022051145952719e-19	12	24	24
ENSG00000090905	TNRC6A	-2.0711057450959287	NA	0.03834891509194448	0.14813687493673733	0.14738714132540595	5.923992384594242e-25	4.411226461285569e-24	34	41	41
ENSG00000064687	ABCA7	-2.0710412099244673	NA	0.03835494508791478	0.46599683944207404	0.5077405419356692	6.741574100678346e-105	6.387362113399612e-103	38	47	47
ENSG00000150764	DIXDC1	-2.069138662957549	NA	0.03853307653539396	0.0412510574771753	0.05718703781949986	3.620539383828791e-10	1.238799479115721e-09	12	13	13
ENSG00000187621	TCL6	2.066526283675479	NA	0.03877881325011239	0.0608411023667536	0.06628343477439513	1.3237995044437518e-11	4.9643205120721406e-11	20	26	26
ENSG00000124228	DDX27	2.0655182013763262	NA	0.03887399516211078	0.02240509987361057	0.02165366470333045	0.00013202667675705219	0.0002794181759480054	31	39	39
ENSG00000128253	RFPL2	2.0652935084274104	NA	0.038895237426071955	0.016629593521069165	0.019422912142182194	0.0002965001902463333	0.0006023790738697274	6	7	7
ENSG00000250067	YJEFN3	2.0648368929064524	NA	0.03893843581754738	0.10747219482505682	0.08626449991480077	8.489952478758159e-15	3.8374853731740555e-14	10	12	12
ENSG00000110719	TCIRG1	-2.0645544405478655	NA	0.038965177793241684	0.18663484205960124	0.28622085248665385	7.075626152642046e-51	1.3319419636845054e-49	10	13	13
ENSG00000105643	ARRDC2	-2.064192273100777	NA	0.03899948984490458	0.027466060171130572	0.01933575589669544	0.0003060419868785095	0.0006205881557265648	17	18	18
ENSG00000111647	UHRF1BP1L	-2.064121198352819	NA	0.039006226538530454	0.06411623912641291	0.1260372145267661	2.4739879631491023e-21	1.5643960022140102e-20	8	11	11
ENSG00000172869	DMXL1	2.0629841786441614	NA	0.03911413138647972	0.006045216385584834	0.013333211932593314	0.0027598601699001185	0.004935309570640224	8	14	14
ENSG00000170779	CDCA4	2.062608614869236	NA	0.039149828594394136	0.011450347936879351	0.028645833079484487	1.0598767810931147e-05	2.5174275511032994e-05	4	5	5
ENSG00000274918	AC116447.1	-2.0610924343301624	NA	0.03929422247017703	0.008455399110284104	0.01504508755077939	0.0014675492052932736	0.0027231120235419117	4	5	5
ENSG00000197119	SLC25A29	-2.0608330339681227	NA	0.03931897178063265	0.16619018008194208	0.5699324228141261	1.6302282698682974e-124	2.56484262385059e-122	16	21	21
ENSG00000272316	AL021368.2	2.060827101216863	NA	0.0393195379774231	0.05455082313061091	0.01825855316934342	0.00045290033602207535	0.0008962367715719559	3	5	5
ENSG00000145214	DGKQ	2.0608079920456808	NA	0.03932136172328814	0.11699925013028112	0.6277777880122767	1.730080231034431e-145	4.944857647001576e-143	27	38	38
ENSG00000059804	SLC2A3	2.05996296151271	NA	0.03940208180173195	0.007874423253232943	0.016577919218679953	0.000836463565157144	0.0016016652164894888	13	15	15
ENSG00000139211	AMIGO2	2.0589247049055928	NA	0.03950145203334601	0.01307139496856712	0.02022889165402805	0.00022127009714060787	0.0004565709175627823	4	4	4
ENSG00000138744	NAAA	2.0577052356363956	NA	0.03961843748793474	0.5683836343764196	0.5880762254639871	8.975327698913055e-131	1.6550311258995698e-128	42	50	50
ENSG00000188177	ZC3H6	-2.057449579238891	NA	0.03964300022664437	0.0013905457242453796	0.01674951197192159	0.0007855762566191135	0.001508098872132674	1	2	2
ENSG00000197265	GTF2E2	-2.0573209682291727	NA	0.039655361691830295	0.0056699750857510415	0.01213027598980592	0.004314488311740175	0.007535305026788092	5	6	6
ENSG00000259442	AC105339.3	2.056554862292253	NA	0.03972906387283599	0.002718334259100455	0.014987344174113505	0.0014990448139647632	0.002778847639680221	8	8	8
ENSG00000011275	RNF216	2.0550415683160623	NA	0.039874989895511075	0.011669912182166474	0.013848916866903888	0.0022805945446898474	0.004124648370268529	14	21	21
ENSG00000105146	AURKC	-2.05500436369445	NA	0.03987858323483011	0.009542046967570252	0.01758325495331988	0.0005793290425399955	0.001130380447208827	14	20	20
ENSG00000130165	ELOF1	-2.0523006621153916	NA	0.040140451709795535	0.01757887989527353	0.01182805243880884	0.0048292491528570325	0.008369559749605382	11	11	11
ENSG00000105875	WDR91	-2.0518650545185797	NA	0.04018277884924342	0.025923136172232304	0.021434988554061594	0.0001429057166534291	0.0003012156016334385	14	15	15
ENSG00000264920	AC018521.5	-2.0510030369501564	NA	0.04026665099593639	0.08742000507787796	0.09564204512380163	2.5752468701082093e-16	1.260716773493739e-15	13	16	16
ENSG00000148426	PROSER2	-2.0509428949958766	NA	0.04027250819355315	0.10023326312646004	0.11199142969810608	5.384322604873625e-19	3.0313771618837098e-18	16	21	21
ENSG00000143674	MAP3K21	-2.050228856640048	NA	0.04034210329469234	0.022424797758038725	0.033904042619725336	1.6002964595373818e-06	4.090547620302066e-06	14	19	19
ENSG00000134470	IL15RA	-2.049980782164312	NA	0.040366306202342286	0.11361337855808001	0.20133764464246456	1.6757378494728567e-34	1.7983246796376733e-33	13	18	18
ENSG00000167325	RRM1	-2.0495281598346935	NA	0.04041049715368159	0.07166498943030954	0.07194462456891675	1.6694585988346948e-12	6.6073264508230276e-12	12	18	18
ENSG00000144744	UBA3	2.0482491844835393	NA	0.040535589345411106	0.0016476470725193182	0.015868979706045908	0.001084462948767117	0.002048629115268483	4	6	6
ENSG00000135457	TFCP2	-2.047262591835592	NA	0.04063230873788343	0.03039705648357402	0.024693141011946435	4.402119999613577e-05	9.834804048120536e-05	15	15	15
ENSG00000197361	FBXL22	2.047048292794611	NA	0.04065334312075217	0.023439589059914896	0.010236331234834858	0.00877543237729627	0.014637670444339435	11	11	11
ENSG00000164609	SLU7	2.046212391673323	NA	0.0407354786921213	0.025744779721852264	0.027058560406120737	1.8767137866582474e-05	4.351509562926215e-05	25	29	29
ENSG00000124126	PREX1	-2.0452088144748894	NA	0.04083427586005512	0.06498764657242993	0.07095358702782203	2.4004257292277816e-12	9.396233926164626e-12	30	37	37
ENSG00000179846	NKPD1	2.0445897579193115	NA	0.04089532009640181	0.0006339965579534667	0.010173318705078068	0.008986667721495449	0.014965271388223485	1	3	3
ENSG00000173530	TNFRSF10D	2.044245310095787	NA	0.04092931905041129	0.05377978613745867	0.08001511213022076	8.578211566695295e-14	3.6494108200758523e-13	12	13	13
ENSG00000162746	FCRLB	2.04424178627998	NA	0.04092966699475068	0.04971844958181099	0.04786670790163169	1.0528481028427646e-08	3.228771837562692e-08	15	18	18
ENSG00000073969	NSF	-2.0437283909834862	NA	0.04098038684044866	0.049352793627452915	0.0447002829778349	3.295969664171619e-08	9.731849822809761e-08	15	18	18
ENSG00000151233	GXYLT1	-2.043297270140266	NA	0.04102301967656106	0.03701557935905757	0.0661341939928483	1.3978950623573872e-11	5.231886168565437e-11	22	28	28
ENSG00000110958	PTGES3	-2.042973431747673	NA	0.04105506823593899	0.0016769168660658415	0.016601664863796183	0.0008292282113889561	0.0015886978658372483	4	6	6
ENSG00000131446	MGAT1	2.0425355115210944	NA	0.04109844060235139	0.04344464290133435	0.09143618839859509	1.2397291102268041e-15	5.869716872247229e-15	11	15	15
ENSG00000151292	CSNK1G3	2.0396247827299687	NA	0.04138771174380695	0.016575023133719616	0.028719805436081384	1.0320384177575218e-05	2.4523246260390385e-05	8	9	9
ENSG00000105887	MTPN	2.039152492299307	NA	0.041434810650338265	0.0008105621835735949	0.015541015004713265	0.0012231168668633172	0.0022966419741420156	9	12	12
ENSG00000223991	AC104809.1	2.036920486128692	NA	0.04165801082753405	0.03579226115116493	0.02845958501342611	1.1333438887986329e-05	2.6852327091748763e-05	22	27	27
ENSG00000197971	MBP	-2.0369021785923427	NA	0.041659845778128056	0.004510091500443805	0.011823279107709514	0.004837861535695285	0.008381944582303338	8	14	14
ENSG00000177150	FAM210A	-2.0368048318050502	NA	0.04166960392270404	0.007957367687930608	0.01221363319072765	0.004182569321288072	0.0073205635120197135	3	3	3
ENSG00000095015	MAP3K1	-2.0363125510096713	NA	0.041718980309180934	0.03931688577544973	0.051658798673575486	2.6780620327649346e-09	8.602001460926366e-09	38	45	45
ENSG00000139505	MTMR6	-2.0358537539726567	NA	0.04176504281517736	0.010077212645773683	0.11112823036173874	7.476564697861124e-19	4.185948677885093e-18	5	11	11
ENSG00000225697	SLC26A6	-2.035487315663411	NA	0.04180186356664859	0.021618336070842865	0.016227355971994067	0.0009509966244149306	0.0018078529112173422	6	7	7
ENSG00000204291	COL15A1	2.035439647484795	NA	0.04180665541836118	0.013739181602521182	0.011963034321727564	0.004592046651407818	0.007985904880335936	7	8	8
ENSG00000185305	ARL15	2.034962400364713	NA	0.04185465640191809	0.015135987015341452	0.02257529095463506	9.459001387933059e-05	0.00020329917884655223	9	9	9
ENSG00000100154	TTC28	-2.0348790484686967	NA	0.04186304462600215	0.021865677151642705	0.03347556039053829	1.8667149272830988e-06	4.747871924663756e-06	2	2	2
ENSG00000168672	LRATD2	-2.0340580000139594	NA	0.04194574794831904	0.022553104752778323	0.08125898680779133	5.418845971914815e-14	2.330185295194763e-13	13	17	17
ENSG00000050730	TNIP3	2.033447696601553	NA	0.04200731270671853	0.009253161044725967	0.011825854020605082	0.004833213758281148	0.008374738076261838	10	13	13
ENSG00000257027	AC010186.3	2.0324700440378503	NA	0.04210609340686243	0.10466099049011335	0.1542459217007273	3.902362394548272e-26	3.052993280296912e-25	17	20	20
ENSG00000148429	USP6NL	2.030564224880912	NA	0.042299219901255486	0.02080029908940702	0.037559232808432985	4.30216284422902e-07	1.15517825111435e-06	23	25	25
ENSG00000166908	PIP4K2C	-2.0301362331653845	NA	0.042342693398083366	0.03569873040283052	0.034353423352097935	1.3616409194048448e-06	3.502967315762629e-06	11	11	11
ENSG00000162601	MYSM1	-2.02999656159236	NA	0.042356888793146676	0.02921040675520893	0.0247523385367223	4.309104345213263e-05	9.642070774538393e-05	12	12	12
ENSG00000106123	EPHB6	-2.0294829389848807	NA	0.0424091249922406	0.05004077796634369	0.028057025806561203	1.3100302044874507e-05	3.085101342592048e-05	21	23	23
ENSG00000090659	CD209	2.028837101967304	NA	0.04247488492211524	0.013905153129838274	0.027885118306126784	1.3936513082917736e-05	3.2739351076569345e-05	12	16	16
ENSG00000149499	EML3	-2.0287537074475135	NA	0.04248338253977117	0.032503351587152646	0.2887517068067225	2.1509879258637265e-51	4.1493016806115916e-50	6	9	9
ENSG00000137288	UQCC2	-2.0273824282925177	NA	0.04262331755253457	0.0052764302836646486	0.012114830048020385	0.004339392723233736	0.007577257490147168	14	21	21
ENSG00000135956	TMEM127	-2.027176944492797	NA	0.04264432011362021	0.02855912415388622	0.04478400660693652	3.198064075501396e-08	9.454163218543947e-08	6	8	8
ENSG00000103199	ZNF500	2.0270875210162904	NA	0.042653462846585645	0.17888270665305694	0.20824599511504396	9.053576778032067e-36	1.0248170836070752e-34	14	20	20
ENSG00000100241	SBF1	-2.0257705962045414	NA	0.042788298427444464	0.020476684075823818	0.019026203100315702	0.0003424976820998385	0.0006891344304036291	20	23	23
ENSG00000187134	AKR1C1	2.024781755733804	NA	0.04288977926562507	0.1398486366874562	0.3082408562595921	1.9428570138560675e-55	4.23893828633813e-54	10	13	13
ENSG00000167645	YIF1B	-2.0240198604199593	NA	0.04296810831767202	0.02485824274916752	0.14930293228523034	2.7769339030901313e-25	2.099719554854174e-24	9	12	12
ENSG00000273841	TAF9	-2.022976599892282	NA	0.0430755601262355	0.04297674050621296	0.11438756089897209	2.1613082858061683e-19	1.240022609343927e-18	3	4	4
ENSG00000169629	RGPD8	2.022565722004723	NA	0.04311794125318841	0.1341312069409616	0.3881123643448152	2.7684382573686195e-73	1.0231885274916908e-71	7	10	10
ENSG00000099326	MZF1	-2.0223527741378198	NA	0.0431399202064948	0.04093868709389103	0.023623036826205885	6.477581419063538e-05	0.0001417973497006901	9	11	11
ENSG00000162522	KIAA1522	2.0209091377679207	NA	0.04328917181369532	0.026627517557195276	0.025385944425637234	3.428829105414327e-05	7.743085373814892e-05	7	8	8
ENSG00000124942	AHNAK	-2.0202732060291178	NA	0.043355056470302335	0.016725111353466417	0.03010525346235817	6.269863445846895e-06	1.5190998620066177e-05	11	13	13
ENSG00000166796	LDHC	-2.020248946925087	NA	0.04335757147132392	0.11333475450314182	0.3873269982348149	4.25335087865799e-73	1.5618996620579415e-71	5	8	8
ENSG00000109321	AREG	2.0199446804299828	NA	0.043389125997431714	0.006188104571300271	0.01508327397531328	0.0014470886714543804	0.0026874727774281104	15	20	20
ENSG00000010361	FUZ	2.0198411655919273	NA	0.043399865619548415	0.046865225744719595	0.06758019041878724	8.245037379729434e-12	3.131653289589813e-11	21	27	27
ENSG00000067182	TNFRSF1A	2.0198191158402308	NA	0.043402153562386046	0.002609755986813576	0.020905143203001658	0.00017314779203039612	0.00036171415343272785	7	10	10
ENSG00000254685	FPGT	2.019167592029581	NA	0.04346980346681134	0.170265196645004	0.2084525029039573	8.294104234099675e-36	9.394689135440908e-35	17	20	20
ENSG00000263069	RNF213-AS1	-2.0190580558144036	NA	0.04348118572197179	0.03961499284831711	0.04947201340598114	5.8995609677348455e-09	1.846533510415858e-08	34	42	42
ENSG00000149089	APIP	2.0188351774433895	NA	0.04350435349303421	0.21416915815283522	0.2480354573093554	2.7549145461725434e-43	4.024193317914221e-42	18	23	23
ENSG00000133393	FOPNL	2.0183319628792757	NA	0.04355670001583115	0.029060062388671683	0.018257270218497365	0.0004531120540202407	0.0008965522804191885	30	39	39
ENSG00000182580	EPHB3	-2.017774962778151	NA	0.04361470356603799	0.02359542408802471	0.08406584979652325	1.9184158408324243e-14	8.472550413194757e-14	8	9	9
ENSG00000227500	SCAMP4	2.0169041733092783	NA	0.04370551448339665	0.039600226343947366	0.0615812655226077	7.341426799162184e-11	2.6289022380211377e-10	16	20	20
ENSG00000213593	TMX2	2.015162124004259	NA	0.04388766469174723	0.03301253513391064	0.05161238206005414	2.7233619150333663e-09	8.734418081336674e-09	13	18	18
ENSG00000161395	PGAP3	-2.015009915212985	NA	0.0439036101816126	0.04185318909716433	0.0322432017191948	2.906964201955927e-06	7.272004113103871e-06	19	24	24
ENSG00000106524	ANKMY2	2.013018239410348	NA	0.044112710572521	0.008462951272628923	0.013669884960981198	0.0024366025075343127	0.0043892118069018835	10	17	17
ENSG00000115677	HDLBP	2.0122307402237385	NA	0.044195619470934075	0.08908844288679539	0.05967322516654508	1.4687375928993542e-10	5.149740539895936e-10	17	27	27
ENSG00000136490	LIMD2	-2.011873918699647	NA	0.04423322936288268	0.021771800210701485	0.04187030839818872	9.128706192968281e-08	2.5991728790173176e-07	4	5	5
ENSG00000163171	CDC42EP3	-2.011712706314876	NA	0.044250230413450574	0.045920341038376465	0.1407463150286133	8.08813299972149e-24	5.733914543704995e-23	22	32	32
ENSG00000162384	CZIB	-2.011445407210166	NA	0.0442784312538635	0.05025615091738004	0.13446296794754406	9.427995093920903e-23	6.365381412033448e-22	4	5	5
ENSG00000149554	CHEK1	-2.0111813905758003	NA	0.04430630067223791	0.0507635645936347	0.02272714166666742	8.953676032069803e-05	0.00019309178857389973	17	23	23
ENSG00000212719	LINC02693	-2.010949111421102	NA	0.04433083214347831	0.012575785019822986	0.2882581876840219	2.7140677846519356e-51	5.212043498207844e-50	11	18	18
ENSG00000127191	TRAF2	2.0105812650216524	NA	0.04436970459457354	0.03181385857850286	0.04039401162860816	1.5525527013350584e-07	4.3362746376538946e-07	4	4	4
ENSG00000174915	PTDSS2	-2.0105632773256668	NA	0.04437160619561814	0.017373383528414416	0.04987753827928889	5.096158958153408e-09	1.6012097833157346e-08	22	31	31
ENSG00000105339	DENND3	-2.0095708953318043	NA	0.044476624223965436	0.01198471529190869	0.06709508022457407	9.84332226825306e-12	3.718130695556646e-11	5	7	7
ENSG00000241560	ZBTB20-AS1	-2.009474385240534	NA	0.04448684850723153	0.016536622126594704	0.10300908387266809	1.616911143781666e-17	8.484825338039104e-17	18	22	22
ENSG00000267858	MZF1-AS1	2.0081347465604624	NA	0.04462897482119876	0.01809093934521574	0.013551361308843744	0.0025457844123809074	0.004576274306909872	10	11	11
ENSG00000116032	GRIN3B	-2.0080149461223744	NA	0.04464170345005869	0.08512144596037227	0.11499008273538848	1.7174475269110004e-19	9.93339212107816e-19	28	32	32
ENSG00000139618	BRCA2	2.007509592173716	NA	0.04469543031137067	0.003835149443251907	0.014533392894787927	0.0017716681142833817	0.003251186355467706	3	7	7
ENSG00000243789	JMJD7	-2.0068465580353196	NA	0.04476600370903698	0.009567774896198181	0.061655630332886804	7.14553258019033e-11	2.559288601037677e-10	6	10	10
ENSG00000162385	MAGOH	-2.006477821945779	NA	0.044805292657738145	0.05051699964126445	0.021603536379448774	0.00013444469208037955	0.0002842900153497446	34	36	36
ENSG00000084764	MAPRE3	-2.006158972914428	NA	0.044839289567769225	0.012253580637669917	0.01834309609629186	0.00043916588974067083	0.0008706654153945391	5	6	6
ENSG00000134247	PTGFRN	2.005640354748281	NA	0.044894633102885176	0.03311937150352559	0.014365543716734425	0.0018847188478845827	0.003451627885772395	22	23	23
ENSG00000167106	FAM102A	-2.0055800761312117	NA	0.04490106937759404	0.0035717990024682045	0.034439219202165215	1.3202980287433772e-06	3.4022225236544213e-06	9	12	12
ENSG00000157856	DRC1	-2.004462101023422	NA	0.04502058276700045	0.07967280652397002	0.06571764640250613	1.627334139785758e-11	6.068091577122409e-11	25	32	32
ENSG00000111266	DUSP16	2.002802293063	NA	0.04519851365247618	0.023647764388170615	0.0591572154338584	1.7714238823744088e-10	6.185735727721184e-10	7	12	12
ENSG00000135597	REPS1	-2.0023939265293085	NA	0.04524238117373418	0.14713782642142004	0.2562904051343461	6.79035469141334e-45	1.0509728574282252e-43	15	18	18
ENSG00000250155	AC008957.1	2.0020055751818226	NA	0.045284131915155366	0.4138582942257713	0.4326559331613905	2.852390045384838e-84	1.473362556876644e-82	13	19	19
ENSG00000274104	AC020910.5	2.001214622198815	NA	0.04536926585321552	0.0011574403989973337	0.015161860037873653	0.0014058834560114176	0.002616331566699924	4	9	9
ENSG00000143434	SEMA6C	2.000261260356353	NA	0.04547205986761345	0.03408981257718174	0.029564735266782712	7.615276795627126e-06	1.833160889503223e-05	11	13	13
ENSG00000147459	DOCK5	-1.999786256473862	NA	0.04552334926930434	0.06659740521747302	0.08823697021656896	4.080248431548246e-15	1.8794568990765745e-14	13	15	15
ENSG00000181513	ACBD4	-1.9992161138089246	NA	0.04558497582102797	0.035012668573645066	0.04142136837671882	1.0728920767315946e-07	3.035642010207906e-07	4	10	10
ENSG00000168961	LGALS9	1.9992074040060719	NA	0.04558591780593663	0.46849421106776024	0.6206780971336234	9.576488589887368e-143	2.451152281014604e-140	18	20	20
ENSG00000134812	CBLIF	1.99851361331949	NA	0.04566100555007471	0.012562198820380975	0.02729473926961037	1.723700945511679e-05	4.007557960219601e-05	9	11	11
ENSG00000261754	AC008555.1	1.9980013903945402	NA	0.04571650938348289	0.023190608362422004	0.02971735658344558	7.2085020140362195e-06	1.7396369411582766e-05	21	27	27
ENSG00000061938	TNK2	-1.9978199561191015	NA	0.04573618300229378	0.04065096706460057	0.05750800396801307	3.22273555600111e-10	1.1071052093321922e-09	14	19	19
ENSG00000265458	AC132938.3	1.9972770152251782	NA	0.04579509879433185	0.008208889080592044	0.013936101883555194	0.0022083201230838055	0.0040027990477501515	3	9	9
ENSG00000106853	PTGR1	-1.9971853825450572	NA	0.04580504837489111	0.10838591412908165	0.1201413671768281	2.3923634361920507e-20	1.442568233729166e-19	28	35	35
ENSG00000023902	PLEKHO1	1.9971463047369975	NA	0.045809292041581885	0.0005542396773034402	0.02177516567647342	0.00012634548090738627	0.0002680894150062815	6	12	12
ENSG00000167554	ZNF610	1.9971180271319386	NA	0.045812363063424726	0.005440163918696839	0.017498321301690763	0.0005975657733726622	0.0011638450252774316	5	8	8
ENSG00000118804	STBD1	1.9969865429580154	NA	0.045826644866702404	0.05347708451994232	0.06966441124902642	3.848205241267101e-12	1.488337205288442e-11	8	10	10
ENSG00000173548	SNX33	1.9963055991320324	NA	0.04590066896950735	0.0005537465919538204	0.022897534856232204	8.418818477522603e-05	0.00018222178224288162	3	6	6
ENSG00000140750	ARHGAP17	-1.994805345556793	NA	0.04606411413067857	0.013031692083539654	0.0248595225196183	4.145673011175136e-05	9.299430538736744e-05	7	8	8
ENSG00000133477	FAM83F	1.9947496151031252	NA	0.0460701951163006	0.06586026119941112	0.02873275991203181	1.0272390793588906e-05	2.442274084559215e-05	25	31	31
ENSG00000119969	HELLS	-1.9945462006437271	NA	0.046092396266179274	0.03337735972924115	0.03844928298953873	3.124171814635513e-07	8.49610251334989e-07	11	14	14
ENSG00000170631	ZNF16	1.9941979697899384	NA	0.04613042394513124	0.0055025691769271315	0.03222840027198105	2.9224713536738182e-06	7.308948701203488e-06	12	17	17
ENSG00000163803	PLB1	-1.994193678083188	NA	0.046130892774991814	0.19395423351654698	0.2746223196860139	1.5731301034146438e-48	2.7640991950264064e-47	47	56	56
ENSG00000022556	NLRP2	-1.993335605103407	NA	0.046224710065188836	0.14095720090107258	0.3402603502187985	2.469899770241573e-62	6.496366742311769e-61	25	36	36
ENSG00000108352	RAPGEFL1	1.9931940694781416	NA	0.04624020026801116	0.04216732162984598	0.09994949922929862	5.1166152917767094e-17	2.613787180181078e-16	18	26	26
ENSG00000114491	UMPS	1.9925816750653673	NA	0.046307273443730486	0.034367128026080204	0.08242258395021838	3.524471464823765e-14	1.5332613178656204e-13	3	8	8
ENSG00000182544	MFSD5	-1.9924256007972019	NA	0.04632438074331535	0.016169860268838612	0.025711685154302943	3.048916923989367e-05	6.927116630828519e-05	3	4	4
ENSG00000203705	TATDN3	1.9919206998513772	NA	0.04637975938618214	0.09437056207392133	0.11490864990966532	1.771657899642149e-19	1.022968394645226e-18	23	28	28
ENSG00000084090	STARD7	1.9918925215211618	NA	0.046382851688577066	0.009487017910925832	0.0212293437061819	0.00015395661629992368	0.0003236731657383096	7	10	10
ENSG00000255717	SNHG1	1.9913350273224353	NA	0.04644406704438543	0.009274713200171177	0.05108828281761232	3.2911345828139e-09	1.048869484494993e-08	3	4	4
ENSG00000111880	RNGTT	-1.991233916244965	NA	0.046455176775644966	0.03115838896145718	0.045021552585016986	2.9358092989807094e-08	8.705895498568249e-08	9	9	9
ENSG00000213398	LCAT	-1.9908919082437695	NA	0.046492772000118344	0.10280512492156633	0.08702759676004834	6.3953274971325326e-15	2.912200511107961e-14	13	18	18
ENSG00000121390	PSPC1	1.989863178774938	NA	0.04660600947820664	0.010262543673234882	0.012627086113822137	0.0035862718466940302	0.006324658154972843	4	4	4
ENSG00000274750	HIST1H3E	1.9888244903177248	NA	0.04672057861226943	0.00560505124244837	0.33350473723156177	7.495018923317653e-61	1.898553611757377e-59	8	13	13
ENSG00000277161	PIGW	1.9873194762400903	NA	0.04688700470971484	0.001954419906660819	0.018398119562488654	0.00043045294958396366	0.0008543793556036334	7	11	11
ENSG00000122026	RPL21	1.9863199657156516	NA	0.04699780707836581	0.07371620774218317	0.10332765315842207	1.4338647996324962e-17	7.540431600397938e-17	5	6	6
ENSG00000002587	HS3ST1	-1.9846360682461162	NA	0.047184976428902514	0.008424715339017971	0.01765298283423866	0.0005647768331787305	0.0011032415892678036	5	5	5
ENSG00000146197	SCUBE3	1.9841927732355682	NA	0.04723435387983985	0.000506700388460549	0.010442394054967302	0.008119373898631752	0.01360953406193294	4	6	6
ENSG00000079246	XRCC5	1.9836564713521436	NA	0.04729414920282442	0.027285763185634436	0.030939710798513306	4.6445728759924816e-06	1.1393188420883289e-05	7	7	7
ENSG00000255002	LINC02324	-1.9834411261715923	NA	0.047318177158352105	0.09566131345017266	0.1071627812740287	3.365643908314074e-18	1.8270790561468204e-17	16	20	20
ENSG00000258745	AL358334.3	1.982295287672242	NA	0.04744620114045519	0.004223908757629829	0.0115202166113237	0.005417888551732834	0.00930789128167365	6	6	6
ENSG00000102908	NFAT5	-1.9822853494488333	NA	0.047447312806095016	0.0045221319172326635	0.02642111611783006	2.3611063624571992e-05	5.415355491477666e-05	6	8	8
ENSG00000114744	COMMD2	1.9811327272076749	NA	0.04757639098882125	0.09376474270218763	0.010872351609189602	0.006906822738466136	0.011689046002364133	13	13	13
ENSG00000118162	KPTN	-1.9805605882495954	NA	0.04764057241404487	0.04879292466170309	0.02694054035959871	1.9582008753207052e-05	4.5294290276335e-05	46	58	58
ENSG00000143515	ATP8B2	-1.9803035027589262	NA	0.04766943545133655	0.06224749139644061	0.05895287576539895	1.9078330319206778e-10	6.647181768469668e-10	15	17	17
ENSG00000277595	AC007546.1	1.9792837919956956	NA	0.04778406339732616	0.020204615559567866	0.053520538334918905	1.3660793694812268e-09	4.478473543726546e-09	3	3	3
ENSG00000215424	MCM3AP-AS1	1.9787863777849228	NA	0.04784006284596106	0.2580822129381842	0.1256017582167822	2.926767367531224e-21	1.847299727117886e-20	29	40	40
ENSG00000090565	RAB11FIP3	1.9787739581023684	NA	0.04784146177320391	0.0055386960918328305	0.011455100742916705	0.0055514730565209705	0.009524983636446036	4	6	6
ENSG00000136104	RNASEH2B	1.9778853810925539	NA	0.04794163850260881	0.20389760860092035	0.10279204836374567	1.7547881695842726e-17	9.183052279585196e-17	24	30	30
ENSG00000100726	TELO2	1.9776515741835483	NA	0.04796802678803827	0.12672996634303482	0.2361671789103994	5.274060460563391e-41	7.138505354238484e-40	31	39	39
ENSG00000070731	ST6GALNAC2	1.9774178285641144	NA	0.04799442035577197	0.08051258979241763	0.27367302337286953	2.4390234177698515e-48	4.2463769128259067e-47	28	37	37
ENSG00000137880	GCHFR	-1.977366844884357	NA	0.048000178838344655	0.009941366721949368	0.010070467782885808	0.009342671714977565	0.01550992035238628	6	7	7
ENSG00000113504	SLC12A7	1.9771255509251984	NA	0.048027440280500315	0.6214259379105364	0.7077731919244763	1.302186496936112e-180	1.5950854454255273e-177	39	41	41
ENSG00000141384	TAF4B	1.9766130898648868	NA	0.04808538139644249	0.01131763734338693	0.010613973174576793	0.007611394678131537	0.012800608741323695	6	9	9
ENSG00000106565	TMEM176B	1.9761839911038193	NA	0.048133942369215726	0.5272301591538326	0.6598420174947363	1.4477000184874855e-158	6.709893950551862e-156	21	25	25
ENSG00000198843	SELENOT	1.9761140150324243	NA	0.04814186544552408	0.1129659959091974	0.04034907812929799	1.577846327309472e-07	4.404767486086625e-07	20	29	29
ENSG00000168906	MAT2A	1.9755133589455987	NA	0.04820992011629009	0.0005581586255260275	0.08406017632191258	1.922451609196811e-14	8.488188116919698e-14	3	8	8
ENSG00000161036	LRWD1	1.975023706836624	NA	0.04826545775384722	0.29880496594632927	0.3740538193186592	5.5616051899881385e-70	1.873791108116043e-68	9	10	10
ENSG00000106077	ABHD11	1.974898656502442	NA	0.04827964990596972	0.09854044808533367	0.42673613789389236	9.201696392099841e-83	4.54754730340404e-81	18	23	23
ENSG00000221821	C6orf226	-1.974481762875858	NA	0.04832698912246498	0.19765630035752166	0.017837523273009658	0.0005280141286439762	0.0010357943596563197	17	20	20
ENSG00000130396	AFDN	1.9740291179477008	NA	0.04837843212228872	0.1441185071418685	0.2845146681821227	1.5753144481407453e-50	2.9332320815597873e-49	27	34	34
ENSG00000160917	CPSF4	-1.9738302377965111	NA	0.04840104934885804	0.0005007396901663479	0.029791406726545185	7.019048836138173e-06	1.695347443534275e-05	2	3	3
ENSG00000106144	CASP2	1.9729175381950776	NA	0.0485049581185572	0.057746866134181334	0.0311260318468414	4.3436329205055205e-06	1.0687081915889409e-05	34	40	40
ENSG00000254639	AC116021.1	1.9726401797278013	NA	0.04853657183903477	0.017534930865065232	0.022403421943069747	0.00010065560810480324	0.00021590281718439908	6	7	7
ENSG00000073803	MAP3K13	-1.9724439217965026	NA	0.04855895205496265	0.1725083604343355	0.23862376984785685	1.78920109219004e-41	2.466479865752974e-40	12	15	15
ENSG00000206013	IFITM5	-1.9719529559896753	NA	0.04861497715586436	0.2107108587196104	0.21653115879104903	2.645891328831549e-37	3.1400962213240295e-36	14	17	17
ENSG00000156172	C8orf37	1.9718672525586836	NA	0.04862476250986695	0.04021415017692609	0.025812776308925228	2.9398196663368464e-05	6.686335206632703e-05	27	30	30
ENSG00000143164	DCAF6	1.9714567663613307	NA	0.048671653494524646	0.0031375000408417034	0.014093500889102646	0.00208365371225519	0.003789646570311195	7	11	11
ENSG00000162461	SLC25A34	-1.971281918155602	NA	0.048691638420955065	0.1557747397280473	0.12358335469883501	6.371973756872069e-21	3.9448728504187403e-20	16	20	20
ENSG00000095906	NUBP2	1.9710161347942223	NA	0.04872203031591215	0.0010427704305403687	0.020558156311980255	0.0001963588432228999	0.0004075717504756125	3	4	4
ENSG00000204852	TCTN1	1.9707961417749678	NA	0.0487471982056534	0.015061965233669438	0.024170062073700052	5.316653030323484e-05	0.00011760000363345471	7	10	10
ENSG00000164053	ATRIP	-1.9698773540008057	NA	0.04885242841951872	0.017797254484317154	0.07282668789849266	1.2080867615326808e-12	4.819139305309129e-12	17	22	22
ENSG00000187764	SEMA4D	1.969501855461598	NA	0.04889548971925195	0.16341956394252025	0.24513099015322987	1.004221739410268e-42	1.4339216160821554e-41	13	16	16
ENSG00000255438	AL354813.1	-1.9683814265645767	NA	0.04902416731776497	0.007456742205249249	0.024297307217001667	5.0780014119621676e-05	0.00011268458360991097	13	17	17
ENSG00000187166	H1FNT	-1.966769726505803	NA	0.04920976419063235	0.02732449226514852	0.0507418814160661	3.729830110803081e-09	1.1823078848458788e-08	7	9	9
ENSG00000105186	ANKRD27	-1.9665637480838838	NA	0.04923352627080397	0.2280907214140297	0.285388535014683	1.0457694938932213e-50	1.953583992459134e-49	27	33	33
ENSG00000169032	MAP2K1	1.965841485065276	NA	0.04931692405237913	0.015707950576531085	0.016109768572682405	0.0009928554621727883	0.0018832516669396247	12	17	17
ENSG00000196867	ZFP28	-1.9655866260143178	NA	0.04934638022344656	0.14182972113260614	0.18924167554781002	2.6174588531072645e-32	2.6280328964834003e-31	13	14	14
ENSG00000118369	USP35	1.9648823712304808	NA	0.049427853542148764	0.023066362538856515	0.027897897718221685	1.3872551612379418e-05	3.25980251576726e-05	6	9	9
ENSG00000273837	AC018755.4	-1.9639338659402237	NA	0.04953776185439682	0.09831719604885715	0.3572609707280001	3.9383895601698517e-66	1.1807594854432305e-64	67	80	80
ENSG00000225938	AL109741.1	1.96331804608322	NA	0.0496092298493	0.017321489575810336	0.023829460413060482	6.012285598866021e-05	0.00013213467350372087	13	16	16
ENSG00000267244	AC012615.6	-1.9627522056780786	NA	0.04967497377627749	0.005517916983199666	0.015641698738283253	0.0011787465184687769	0.002217455467882959	8	9	9
ENSG00000115155	OTOF	1.962269012560274	NA	0.0497311728982328	0.005190417106354692	0.018343343108346604	0.00043912638161267936	0.0008706654153945391	12	17	17
ENSG00000181847	TIGIT	-1.9605559459757267	NA	0.04993084567416086	0.018531247932955904	0.057156903713693925	3.660315482937335e-10	1.2519096572974144e-09	4	4	4
ENSG00000174574	AKIRIN1	1.959072615664644	NA	0.050104283286066933	0.015209673118009618	0.015036836010331274	0.0014720086798122628	0.0027310912961268524	8	8	8
ENSG00000176248	ANAPC2	-1.9590698658349601	NA	0.05010460527682384	0.022254461949841174	0.016394706425711284	0.0008944717521939094	0.0017041768779439343	35	47	47
ENSG00000111642	CHD4	1.9589893717278222	NA	0.05011403148678538	0.009490341224317203	0.03476470056388307	1.1745526854226647e-06	3.0399040148375003e-06	7	8	8
ENSG00000152465	NMT2	-1.95851602589741	NA	0.0501694924201826	0.05314999064390189	0.10571386955260229	5.8230690753390444e-18	3.117696271401476e-17	21	30	30
ENSG00000234211	AL451067.1	1.9576827004727375	NA	0.050267256419394744	0.10447046665629182	0.0999689721719811	5.0792934803662865e-17	2.595494752526861e-16	13	19	19
ENSG00000163950	SLBP	1.9570591006098275	NA	0.050340520260669985	0.002532266825048149	0.013710987262681176	0.0023998566845065445	0.004327564908791034	8	11	11
ENSG00000167549	CORO6	-1.9569795578841962	NA	0.05034987179685059	0.01607270809242381	0.016830180747236665	0.0007627428772178982	0.0014663988342387597	6	7	7
ENSG00000099999	RNF215	1.9567125090126518	NA	0.05038127836782097	0.015804472552276523	0.020215905009514257	0.000222315242315206	0.0004585619545902656	9	11	11
ENSG00000204681	GABBR1	-1.9566845058357016	NA	0.05038457266250701	0.008128770507691068	0.05616332692882531	5.247181700454147e-10	1.7751808834304235e-09	8	12	12
ENSG00000250274	AC034199.1	-1.9560984629129834	NA	0.05045355620086456	0.012011089269175407	0.013019959886221226	0.0030995779132602474	0.005508255091658029	11	17	17
ENSG00000177989	ODF3B	1.955175642263983	NA	0.05056234251195927	0.09777334299940958	0.19471931605359408	2.6818609836023187e-33	2.777248430422474e-32	25	28	28
ENSG00000149600	COMMD7	1.9551735026337052	NA	0.05056259496952264	0.04929598188530807	0.050877148584719714	3.5519723282956865e-09	1.1288505088573523e-08	13	17	17
ENSG00000145495	MARCH6	1.955172969252241	NA	0.05056265790401092	0.010872125370178053	0.025932031030257756	2.8161384922164845e-05	6.415244288392733e-05	5	6	6
ENSG00000259536	AC091045.1	-1.9548441159515069	NA	0.050601472300298406	0.010363041760524114	0.01492706246889784	0.0015326536460692985	0.0028371629292360105	5	6	6
ENSG00000065457	ADAT1	1.9543315936054815	NA	0.05066201483368824	0.029034409844658816	0.15232698951772264	8.37020869458966e-26	6.474547086311144e-25	20	35	35
ENSG00000198858	R3HDM4	-1.9543086826993321	NA	0.050664722638013686	0.01861777613900443	0.022841779482594273	8.590207293403038e-05	0.0001856970438353318	29	39	39
ENSG00000117682	DHDDS	-1.9529768602278594	NA	0.05082233716962449	0.030603032991888164	0.07629367188897163	3.3802705361961704e-13	1.3868004647183764e-12	10	11	11
ENSG00000255557	AP001266.2	-1.9526659420888026	NA	0.05085919184938174	0.004019017534198443	0.09524463546691218	2.988305707763295e-16	1.4591815086114107e-15	5	6	6
ENSG00000165389	SPTSSA	-1.9519077511120875	NA	0.05094915787006455	0.08653256859270932	0.09085989533261156	1.5368630540147071e-15	7.240567173983025e-15	21	29	29
ENSG00000060642	PIGV	1.951102181286813	NA	0.051044891801036565	0.04429066101965661	0.15159883189408344	1.117651663298433e-25	8.594891647490953e-25	4	7	7
ENSG00000229833	PET100	-1.950696081611683	NA	0.05109320977343574	0.06966372678479446	0.2650331884610832	1.2864149165193745e-46	2.0930483304924812e-45	16	24	24
ENSG00000234506	LINC01506	1.9500359630801187	NA	0.05117183277519563	0.10681939274805052	0.1871921907799945	6.115369334135441e-32	5.999569148231618e-31	19	25	25
ENSG00000152242	C18orf25	1.949947281461698	NA	0.051182402857849425	0.006520140799882975	0.0585913687489311	2.1753423925933851e-10	7.539399088638634e-10	6	8	8
ENSG00000177465	ACOT4	1.9498508481982015	NA	0.05119389894426827	0.12796289524497342	0.19316441152182603	5.1281942615067495e-33	5.269227285235426e-32	11	13	13
ENSG00000197747	S100A10	-1.9495452904526596	NA	0.051230339639755	0.015621226207551393	0.018903009905515432	0.000358193527299128	0.0007181878638668007	5	7	7
ENSG00000066117	SMARCD1	-1.9490692054403196	NA	0.05128716062613379	0.020922671794769015	0.02284900234525592	8.567808748437082e-05	0.00018528291579690735	5	9	9
ENSG00000166965	RCCD1	-1.9475451178712866	NA	0.05146941615633504	0.0077036713514018924	0.08092544922408816	6.129431284201598e-14	2.6278404273193305e-13	10	13	13
ENSG00000168610	STAT3	1.947540998458862	NA	0.05146990950318802	0.0006189368565267646	0.011132901121822745	0.006263479208510725	0.010678238885252054	1	1	1
ENSG00000204947	ZNF425	1.946516497445277	NA	0.05159272819944335	0.06374013461418272	0.07354435613248361	9.28382999829302e-13	3.732030019707619e-12	17	21	21
ENSG00000231964	AL731567.1	1.9464924443400236	NA	0.0515956146654668	0.010236807708514054	0.023328636244465795	7.204369252980927e-05	0.00015708547783772398	3	5	5
ENSG00000036054	TBC1D23	1.9464658522886324	NA	0.05159880597218128	0.006719940729481025	0.01243390933513329	0.0038533225512323186	0.006773332147507485	6	8	8
ENSG00000156265	MAP3K7CL	-1.9436695791225	NA	0.0519353093349109	0.09840302681130625	0.09128632619487011	1.3109798390195055e-15	6.198509307787565e-15	23	28	28
ENSG00000162972	MAIP1	-1.9435208131508115	NA	0.05195326313717949	0.008954285809065309	0.08710982222185758	6.202968438108858e-15	2.826108016608098e-14	9	11	11
ENSG00000104833	TUBB4A	1.9432846135048107	NA	0.0519817795270673	0.03660749621597891	0.1303935604241282	4.58498741806873e-22	3.004507039834186e-21	14	18	18
ENSG00000141837	CACNA1A	-1.9427715509770673	NA	0.052043766691466334	0.021287540286054757	0.07149875042432294	1.965835756323399e-12	7.741014324957514e-12	3	3	3
ENSG00000087338	GMCL1	1.941709775765518	NA	0.052172244590108975	0.07886039934837064	0.07610768524863286	3.61964398363234e-13	1.4842963815234577e-12	13	15	15
ENSG00000197930	ERO1A	1.941631137741893	NA	0.052181770561606895	0.007482883133021984	0.40990803260028036	1.4767216728295238e-78	6.315286774901123e-77	2	3	3
ENSG00000170145	SIK2	-1.9413092488233414	NA	0.05222077837292158	0.01050919407134225	0.07840732727073489	1.55213639303064e-13	6.50319741120998e-13	6	7	7
ENSG00000283696	AL592295.4	1.9398651085614738	NA	0.052396085428137625	0.01731491612962413	0.1410467027830006	7.189125936423748e-24	5.1050236307963087e-23	13	20	20
ENSG00000251442	LINC01094	-1.938789216157735	NA	0.05252700976804407	0.10148828406502525	0.14264912228666538	3.8318959401159555e-24	2.761058129287753e-23	16	22	22
ENSG00000141699	RETREG3	-1.938500146719898	NA	0.052562232933831776	0.010935366687579377	0.059545195794463955	1.5386434816824582e-10	5.384938177014791e-10	18	25	25
ENSG00000088899	LZTS3	-1.9382822437545721	NA	0.0525887975016369	0.016067655393095924	0.028564332887399662	1.091419468169606e-05	2.5898370637388363e-05	9	12	12
ENSG00000121577	POPDC2	1.9382734410975364	NA	0.05258987087005919	0.0804602971848306	0.11077540567649526	8.549502606047324e-19	4.769532211812152e-18	17	19	19
ENSG00000155666	KDM8	1.9373847240902344	NA	0.052698332537946306	0.008514868024758402	0.03296536803430764	2.242393455954742e-06	5.662613072620803e-06	6	8	8
ENSG00000064419	TNPO3	1.9372868807780137	NA	0.052710285044227166	0.2630607842282258	0.373622134932728	7.0056965711864e-70	2.3510898336453145e-68	14	14	14
ENSG00000179913	B3GNT3	-1.9372589126058886	NA	0.052713702043167894	0.04922129601770262	0.02684103241584585	2.0296542606899062e-05	4.684595008959785e-05	24	28	28
ENSG00000178803	ADORA2A-AS1	-1.9372371989217916	NA	0.052716355030494065	0.031659335696759786	0.05261522578885489	1.8952839694890987e-09	6.146411647649121e-09	13	18	18
ENSG00000239900	ADSL	-1.9367824069811617	NA	0.05277194735947315	0.015314832783620475	0.011324408469680212	0.00582978701414451	0.009980534841326164	8	9	9
ENSG00000179833	SERTAD2	-1.9365515574402319	NA	0.05280018441987571	0.012912684363835955	0.036862069161152214	5.527306614043665e-07	1.469805878806556e-06	6	6	6
ENSG00000272716	AL121658.1	1.9358727395675681	NA	0.05288328924971097	0.02349989871031373	0.02202518208475253	0.0001154152318858902	0.0002457786926128314	7	8	8
ENSG00000079387	SENP1	1.9357837978856693	NA	0.052894186102369865	0.004849436005173534	0.01692072242070378	0.0007379103515218202	0.0014212067181320412	7	7	7
ENSG00000138801	PAPSS1	-1.935107833498235	NA	0.05297706444990246	0.3517416295145945	0.44435112291163403	2.6795794059754174e-87	1.4871232114262923e-85	35	45	45
ENSG00000235621	LINC00494	1.9349946598979981	NA	0.052990950988299895	0.09052767155903924	0.07808885815445253	1.7454180534063292e-13	7.28453983885742e-13	31	37	37
ENSG00000163877	SNIP1	-1.9343631800133783	NA	0.0530684901808783	0.013582863702911716	0.022262461639610726	0.00010592067994385846	0.00022665756680274881	2	3	3
ENSG00000089639	GMIP	1.9322110600480182	NA	0.05333346062738296	0.017586075831466715	0.03580076564147739	8.094078022041491e-07	2.121432737276319e-06	6	7	7
ENSG00000177406	AC021054.1	1.9319774107195893	NA	0.05336229407189733	0.32047959630743805	0.41811950435419615	1.356222229650216e-80	6.285906761154474e-79	20	24	24
ENSG00000102890	ELMO3	-1.931937935960753	NA	0.053367166731329053	0.0040072201960787285	0.056329754232147165	4.940083516193041e-10	1.6739279237145714e-09	5	8	8
ENSG00000105996	HOXA2	1.9317363974301935	NA	0.05339204990488983	0.058275041409258425	0.14229026288881264	4.4121681668667776e-24	3.1698480055969155e-23	3	5	5
ENSG00000155085	AK9	1.928894636610932	NA	0.0537439438059908	0.08271166881914134	0.12346364594294783	6.672537766693313e-21	4.126482155103629e-20	12	16	16
ENSG00000050165	DKK3	-1.928674397057597	NA	0.053771296625936015	0.005834565122408707	0.08764541780848091	5.083724323440396e-15	2.325441142242714e-14	13	15	15
ENSG00000186998	EMID1	-1.9285288670755574	NA	0.05378937720983363	0.015013232749565227	0.015535998498155752	0.001225371162400363	0.0023003711071706433	13	16	16
ENSG00000139613	SMARCC2	-1.92757285181593	NA	0.053908278370744855	0.014621099553810664	0.04588065261368176	2.1543114250067336e-08	6.463311166452147e-08	9	12	12
ENSG00000261324	AC010168.2	-1.927461900982355	NA	0.05392209170247205	0.012028919257103463	0.024380658163903692	4.9275268903682956e-05	0.00010943040487299391	3	3	3
ENSG00000258754	LINC01579	-1.9267919297268556	NA	0.05400556563796921	0.03171964152998431	0.06194028128808941	6.442707853105668e-11	2.3123900580349332e-10	8	10	10
ENSG00000182621	PLCB1	-1.9265689184017105	NA	0.054033375271215246	0.09256135908547876	0.14421872908279013	2.066717860114656e-24	1.508176365238563e-23	6	7	7
ENSG00000188130	MAPK12	-1.9262431410766943	NA	0.054074021361829566	0.0704014293636023	0.030947286175955036	4.631939900813392e-06	1.1363825087131455e-05	18	24	24
ENSG00000282021	AC100810.3	1.9257127385569561	NA	0.05414025240984715	0.004483433861819444	0.19086878039914348	1.332441368612595e-32	1.3544775951593e-31	7	9	9
ENSG00000165617	DACT1	1.9256198385659553	NA	0.05415185974071452	0.011212679440045881	0.02366654415177654	6.376598420325771e-05	0.00013969377402933908	4	6	6
ENSG00000223799	IL10RB-DT	-1.923913542879261	NA	0.05436542140213999	0.04356122005435962	0.06507674553521695	2.0558300773874692e-11	7.622795675052478e-11	32	40	40
ENSG00000163346	PBXIP1	-1.9238327739768453	NA	0.05437554791179478	0.007259821720124592	0.013395381974955297	0.0026970576187438466	0.004829470721921084	5	5	5
ENSG00000165233	CARD19	1.9233624336444664	NA	0.05443454873200386	0.08702287425042908	0.10655175254572408	4.2414433707354486e-18	2.2916355502439258e-17	24	31	31
ENSG00000248544	AC008676.1	1.9231912818848202	NA	0.054456031741378676	0.01872571392081497	0.031655395732593884	3.590902503953425e-06	8.902759439106157e-06	5	6	6
ENSG00000102445	RUBCNL	1.9228510472475149	NA	0.0544987590793973	0.03388739910078052	0.07209944135734546	1.5773454895115736e-12	6.249976386237055e-12	8	8	8
ENSG00000159110	IFNAR2	-1.9222772530808252	NA	0.054570880634873115	0.047462159937724804	0.05200944217172387	2.359303030295039e-09	7.603775167549262e-09	27	36	36
ENSG00000214293	APTR	-1.921704316930425	NA	0.05464297375911252	0.02543971764957382	0.06308734298013263	4.243991527176839e-11	1.5383684358392647e-10	10	13	13
ENSG00000054983	GALC	-1.9214411515970067	NA	0.054676114727989	0.01367204394046543	0.011176517870687767	0.00616189985555338	0.010515516033723247	6	6	6
ENSG00000237738	RNF216-IT1	-1.9209100232967293	NA	0.05474305190160518	0.012898699933384064	0.018516464661226993	0.0004122977823893337	0.0008213864626155534	15	19	19
ENSG00000122557	HERPUD2	1.9196418885929853	NA	0.05490314913134402	0.013316870562984398	0.11115124982626298	7.411424398666095e-19	4.150833344635038e-18	2	2	2
ENSG00000100346	CACNA1I	1.9185668293359943	NA	0.05503917690297839	0.014578960515187395	0.014455574661453035	0.0018232026054960308	0.0033421808104384214	14	18	18
ENSG00000117601	SERPINC1	1.9184652604188424	NA	0.05505204298175827	0.04658281407715314	0.03415855883811623	1.4604149081226486e-06	3.748638715670603e-06	10	12	12
ENSG00000130332	LSM7	-1.9183186163916461	NA	0.05507062330074256	0.06594147302779588	0.22265792755413838	1.8958411265617652e-38	2.3593453903779183e-37	24	33	33
ENSG00000160392	C19orf47	1.918236642953293	NA	0.05508101190424387	0.10517087556624179	0.14347955866904422	2.7644556916074008e-24	2.004551824751599e-23	4	4	4
ENSG00000162510	MATN1	-1.9180944547572416	NA	0.05509903547914411	0.01875063969314581	0.026171891822391127	2.5829387153829875e-05	5.9059754706803804e-05	5	6	6
ENSG00000009790	TRAF3IP3	1.917884876525205	NA	0.055125610283593834	0.26123972594891554	0.2980873491980072	2.5659588072548663e-53	5.2053390423711475e-52	16	17	17
ENSG00000032444	PNPLA6	-1.9176138505274682	NA	0.05515999259035706	0.03163410208124211	0.03309136221773311	2.1431153401402352e-06	5.423890933893875e-06	17	22	22
ENSG00000167105	TMEM92	1.917610815522221	NA	0.05516037771173424	0.006663594474471548	0.26101650667541415	8.002790508282193e-46	1.273096979837953e-44	4	6	6
ENSG00000002726	AOC1	1.9175489308141014	NA	0.05516823094611745	0.3096467499964891	0.44549955339114866	1.3409026663543318e-87	7.514751576898835e-86	12	13	13
ENSG00000213901	SLC23A3	1.9164926760870729	NA	0.05530241455065578	0.1327117964122117	0.24511923003060662	1.0094846052698806e-42	1.440237229265656e-41	5	5	5
ENSG00000119509	INVS	-1.9164281513250043	NA	0.055310620401745426	0.1570088661734458	0.2216332745446567	2.950311212281991e-38	3.6451647679700193e-37	10	12	12
ENSG00000176732	PFN4	-1.9162477906418933	NA	0.055333562915437104	0.07216578730508781	0.011278304124438145	0.005931320557728645	0.010143220606749954	8	10	10
ENSG00000137815	RTF1	-1.9158217952894074	NA	0.0553877825139995	0.019315829438533622	0.043062470748662526	5.944091712126447e-08	1.722701278606914e-07	6	8	8
ENSG00000120733	KDM3B	-1.9157593094680057	NA	0.05539573927176457	0.018288631153979416	0.012928052422325528	0.0032070738454211003	0.005686910285919393	10	11	11
ENSG00000160113	NR2F6	-1.9148018482230413	NA	0.05551777869654009	0.012380814158450517	0.25800389542324376	3.132379426639258e-45	4.892274570804794e-44	7	12	12
ENSG00000021355	SERPINB1	1.9147979346980333	NA	0.05551827797956473	0.031981686910944364	0.05997649188318955	1.315538406588715e-10	4.626777714230901e-10	9	12	12
ENSG00000107938	EDRF1	1.9136985374836832	NA	0.055658686046743504	0.005860283549422253	0.012273185427768885	0.004090837344364467	0.007168056566721799	6	9	9
ENSG00000213988	ZNF90	1.9128772427394167	NA	0.05576376957050617	0.07457990875775682	0.1155675260389225	1.3776782187523078e-19	8.003321061444216e-19	20	23	23
ENSG00000111678	C12orf57	1.9128690291155688	NA	0.05576482132640366	0.064094723729197	0.04814607981392223	9.519264188673048e-09	2.9266020360622817e-08	13	15	15
ENSG00000181804	SLC9A9	-1.9128515328571034	NA	0.055767061780296744	0.00923097625534226	0.03831586331883121	3.2776704278302917e-07	8.899425295576579e-07	15	17	17
ENSG00000170667	RASA4B	1.911230186671339	NA	0.05597500620926391	0.053651506708365854	0.0966769775543732	1.7476594977659942e-16	8.632088919121265e-16	20	25	25
ENSG00000166136	NDUFB8	-1.911125705972367	NA	0.05598842841436825	0.0008791118949732773	0.06311526222187062	4.201070552301212e-11	1.5234544068812325e-10	5	7	7
ENSG00000253552	HOXA-AS2	1.9108664866535288	NA	0.05602174082799062	0.13523238443355431	0.22350163215718477	1.3166431452055508e-38	1.6445093442920605e-37	15	19	19
ENSG00000262814	MRPL12	-1.9105533020721484	NA	0.05606201036354787	0.04255769063516385	0.03498048082068709	1.0869126514214029e-06	2.82287824613443e-06	14	15	15
ENSG00000180891	CUEDC1	-1.9104122966936954	NA	0.05608014882128171	0.04105840119469533	0.06519561994060492	1.9686238028083656e-11	7.307344068043433e-11	15	21	21
ENSG00000108010	GLRX3	-1.91028977116545	NA	0.0560959140612538	0.017713987639018387	0.01328745232516072	0.0028070297856824683	0.005015394227408695	6	8	8
ENSG00000099337	KCNK6	-1.909881362441334	NA	0.05614849026816224	0.010484271038830323	0.017276036640656047	0.0006480784898526562	0.001255523951929869	11	11	11
ENSG00000054219	LY75	-1.9096414283799599	NA	0.05617939713853417	0.4941871456846957	0.3749659153944273	3.413152504716064e-70	1.1590525208589264e-68	28	35	35
ENSG00000120889	TNFRSF10B	-1.9081616723629973	NA	0.05637032369325442	0.035841287623142024	0.21612196275121012	3.1529533219912566e-37	3.7366963731049107e-36	10	13	13
ENSG00000175489	LRRC25	-1.9075851536197723	NA	0.05644485550631578	0.1427202675994835	0.22376539067068107	1.1747226199980335e-38	1.4715352965921313e-37	12	16	16
ENSG00000032742	IFT88	-1.9073605849897013	NA	0.05647390972347265	0.17377747563088172	0.21069934704345025	3.192601689919186e-36	3.657309711451177e-35	16	19	19
ENSG00000138443	ABI2	-1.9069733759200451	NA	0.056524035255369975	0.009288164079161637	0.011297422386287748	0.005889000678241773	0.010073862606600315	3	3	3
ENSG00000267838	AC245884.8	1.9068215815126768	NA	0.05654369565958724	0.25375119429428844	0.2937206882219039	2.0512712958388556e-52	4.0340884693051074e-51	31	41	41
ENSG00000159403	C1R	1.9057283198759882	NA	0.0566854630358647	0.033087462031819684	0.06044960635359553	1.1077688390121276e-10	3.9185494678669503e-10	21	25	25
ENSG00000105607	GCDH	-1.9056963739976094	NA	0.05668961002285075	0.18173467151997766	0.2510770084906669	7.072710819128194e-44	1.0602265545212359e-42	13	17	17
ENSG00000083720	OXCT1	1.9044423954570864	NA	0.05685259218294422	0.014239979246795794	0.01062457274284353	0.007581097344066448	0.012754658918217945	3	6	6
ENSG00000142166	IFNAR1	1.9042782103412463	NA	0.05687396049575804	0.0403678257261471	0.09820718451850616	9.845046699777457e-17	4.9380727070629895e-16	21	25	25
ENSG00000146166	LGSN	-1.904277593447515	NA	0.0568740407956486	0.18900861808523292	0.29426790561613336	1.581950477340173e-52	3.136285402994986e-51	5	7	7
ENSG00000100902	PSMA6	-1.9032846792706852	NA	0.05700340887630293	0.02443020150495484	0.013384614842802608	0.0027078297569359555	0.004847241388485877	14	16	16
ENSG00000239911	PRKAG2-AS1	1.9031082510370965	NA	0.05702642153501688	0.0024628865470727227	0.03004109970037266	6.41620069825791e-06	1.553457938365451e-05	4	5	5
ENSG00000152359	POC5	1.9030658057785808	NA	0.05703195909373744	0.11656547448698844	0.16251395413719952	1.429476023439934e-27	1.1854005960334346e-26	8	11	11
ENSG00000101751	POLI	-1.9030001651956139	NA	0.05704052367741649	0.13477883266214322	0.2893190833671903	1.646103673807794e-51	3.1933294006934227e-50	2	4	4
ENSG00000100319	ZMAT5	1.9014385953300104	NA	0.057244588264363884	0.03452207253269639	0.025118368885996323	3.7761516345713975e-05	8.494978929721224e-05	24	34	34
ENSG00000204610	TRIM15	1.900997183029582	NA	0.05730238159012787	0.032538916157315	0.04149714718004716	1.0440379245625979e-07	2.958883881725994e-07	7	8	8
ENSG00000177082	WDR73	1.900981643860586	NA	0.05730441698968199	0.02516672532957379	0.01676591086883674	0.0007808794084078076	0.0014997537209973674	4	6	6
ENSG00000196504	PRPF40A	-1.9009616148473714	NA	0.05730704058061025	0.014416838586543714	0.010690091200369158	0.007396531556383457	0.012463704398193958	9	10	10
ENSG00000143498	TAF1A	-1.900785065326322	NA	0.05733017103989604	0.06309437937164222	0.0600176111658351	1.296033259636644e-10	4.5609838640485956e-10	17	18	18
ENSG00000274561	AC005332.3	-1.900072324197025	NA	0.05742362906187333	0.015276508043664394	0.013788664520751665	0.002331936555138743	0.004212174002957057	11	14	14
ENSG00000002933	TMEM176A	1.8989980176245003	NA	0.057564736634176175	0.5797452650946917	0.643178370086862	1.2692769330786677e-151	4.353366025073214e-149	24	28	28
ENSG00000161654	LSM12	1.898894936062339	NA	0.05757829129320594	0.006993559594029061	0.01942113115571018	0.0002966921456598866	0.0006026976552856426	5	5	5
ENSG00000196458	ZNF605	1.8988857525221718	NA	0.05757949900700117	0.10807567057369385	0.26209580678478833	4.901689300638434e-46	7.819448355037069e-45	20	44	44
ENSG00000204370	SDHD	1.8982974845396932	NA	0.05765690515543143	0.018121350915196874	0.019634591748690467	0.00027455215010093977	0.0005601112089080437	8	11	11
ENSG00000235271	Z97353.2	1.8977602840797783	NA	0.0577276672292465	0.03768874433737472	0.07575048666725198	4.1278229179374137e-13	1.6874382650705293e-12	16	21	21
ENSG00000184117	NIPSNAP1	-1.897681397513545	NA	0.05773806454220497	0.04868073520020565	0.06880319677679254	5.2731275321138364e-12	2.0257362017970472e-11	11	12	12
ENSG00000160013	PTGIR	1.8970512140262599	NA	0.057821179133022094	0.01294644920329208	0.010721674298969981	0.007309204456783495	0.012322605901433362	8	9	9
ENSG00000220205	VAMP2	-1.8969042427115859	NA	0.05784057740188458	0.01047208869008748	0.038611745897788936	2.946927402342504e-07	8.038310485568888e-07	7	10	10
ENSG00000164494	PDSS2	1.8964731459441353	NA	0.05789750767550556	0.0039153483907495715	0.018688926052185268	0.0003872106429616017	0.0007739248620219706	13	17	17
ENSG00000165140	FBP1	1.8961296386483746	NA	0.05794290428973495	0.004660324185382812	0.023764770298677497	6.154377834453103e-05	0.00013504980867950898	9	10	10
ENSG00000100991	TRPC4AP	1.8960588369077471	NA	0.05795226485381994	0.09330086670052148	0.19465902434068494	2.7501880067799276e-33	2.846286911784489e-32	13	18	18
ENSG00000189367	KIAA0408	1.895810152414357	NA	0.05798515291955079	0.013874566873194556	0.027458326343166056	1.6251051551814776e-05	3.789628543133962e-05	7	7	7
ENSG00000237149	ZNF503-AS2	1.8956491931118291	NA	0.05800644775780272	0.011484852645491988	0.03806423359063751	3.58798071298153e-07	9.706622692367922e-07	7	8	8
ENSG00000100632	ERH	1.895431753580918	NA	0.05803522522242614	0.01350940152027736	0.015715725264994675	0.0011471628927310837	0.002161834774444544	8	10	10
ENSG00000161911	TREML1	-1.8952490783536697	NA	0.05805941090590789	0.0017738325459646551	0.01175554401520928	0.0049617697574341835	0.00858015423719258	6	7	7
ENSG00000159596	TMEM69	1.895219548998808	NA	0.058063321295246814	0.015522977854289861	0.03276538911739202	2.4094994769674943e-06	6.069404602014624e-06	12	18	18
ENSG00000105928	GSDME	1.8950636866364083	NA	0.058083964807628716	0.04132011042202656	0.20776341509761997	1.1109684736337001e-35	1.25095196023272e-34	34	36	36
ENSG00000115137	DNAJC27	-1.8949356981621974	NA	0.05810092106524617	0.10699309815847927	0.20966260935927988	4.961389387624904e-36	5.660869368488322e-35	16	18	18
ENSG00000164403	SHROOM1	-1.8948603732320557	NA	0.058110902237290235	0.28290339097542666	0.3509656433148637	1.0303240038033386e-64	2.9108774861982627e-63	11	13	13
ENSG00000227495	AC004771.1	1.8948193217642746	NA	0.058116342493814206	0.007475534037439	0.0744938250691194	6.551052384838897e-13	2.6508729907409685e-12	12	15	15
ENSG00000184517	ZFP1	-1.8946603044769514	NA	0.058137419908896704	0.03491312158204378	0.08156962534047316	4.831180685000288e-14	2.0827028046020596e-13	16	19	19
ENSG00000108639	SYNGR2	1.8940181163782017	NA	0.05822260525451341	0.029956372555150036	0.12431262194039266	4.811444592531998e-21	2.998236312403024e-20	7	10	10
ENSG00000232860	SMG7-AS1	1.8938446998935776	NA	0.05824562648116227	0.004368770890439132	0.03564169313114585	8.57028359381238e-07	2.2445295258138133e-06	2	5	5
ENSG00000185669	SNAI3	-1.8929721832093553	NA	0.058361568791450144	0.21863706508596079	0.31277062293678953	2.1494962093380697e-56	4.8185242475736675e-55	12	16	16
ENSG00000182810	DDX28	-1.8926774080782824	NA	0.05840078258657428	0.01588213270356189	0.010673732962592733	0.007442179338071922	0.012533235143729293	7	10	10
ENSG00000178449	COX14	-1.8921489593560448	NA	0.05847113665576304	0.07660289154354875	0.12646558598455562	2.0968231161974897e-21	1.3303151912567795e-20	12	13	13
ENSG00000075413	MARK3	-1.8919490142979056	NA	0.058497774331290255	0.057676537967564216	0.11326329512898622	3.317682734118073e-19	1.8895696183125483e-18	6	7	7
ENSG00000183354	KIAA2026	1.8916235893086872	NA	0.05854115061962687	0.00702377036093948	0.017821623195526055	0.0005310844746190226	0.0010414599948818317	22	26	26
ENSG00000164506	STXBP5	1.8908097743988035	NA	0.05864974193184538	0.011827406460413673	0.014665385982286729	0.00168759922589812	0.0031055520039625344	1	1	1
ENSG00000105223	PLD3	-1.8907767890526128	NA	0.05865414685334453	0.023703657756598766	0.03324677893060658	2.0266889041127735e-06	5.139093304248108e-06	12	13	13
ENSG00000103187	COTL1	1.8903594242165738	NA	0.058709906226746975	0.01923652135232567	0.06316398710459975	4.127199684995659e-11	1.4982503682893852e-10	12	15	15
ENSG00000185298	CCDC137	-1.8899049316778433	NA	0.05877067586792201	0.008050124412480864	0.13204670003878435	2.413504343202593e-22	1.5968050147214996e-21	5	8	8
ENSG00000127337	YEATS4	1.889802840929972	NA	0.05878433347819521	0.011896141139829912	0.20724586062689304	1.3834591069269707e-35	1.5506496878882759e-34	6	9	9
ENSG00000130723	PRRC2B	1.8894603534426693	NA	0.05883017040356124	0.0040737490748257235	0.06480877934481773	2.2668100988520875e-11	8.377915169227252e-11	6	8	8
ENSG00000280620	SCAANT1	1.889381897061298	NA	0.05884067481570188	0.016803927037915795	0.08220347471962258	3.8219601584232655e-14	1.6593112596658377e-13	6	9	9
ENSG00000138030	KHK	-1.8884610725795223	NA	0.05896407912037178	0.11962637143620865	0.1731330601397032	1.9527942412820628e-29	1.7387574477542105e-28	7	9	9
ENSG00000253967	AC022730.4	-1.8884377404183945	NA	0.05896720876913396	0.03790748295193648	0.03638697016209835	6.556488541063379e-07	1.7348745871114934e-06	9	10	10
ENSG00000136111	TBC1D4	-1.8883341463082914	NA	0.05898110598314072	0.09250640055609677	0.12659800291854406	1.9922762310904235e-21	1.265859395589836e-20	15	19	19
ENSG00000104881	PPP1R13L	1.8882347474830645	NA	0.05899444295299284	0.008474179404630956	0.01421736368101141	0.001990571352510103	0.00363461543060006	6	7	7
ENSG00000185019	UBOX5	-1.8868734867556407	NA	0.05917734397213155	0.08355915118751048	0.07999425251359996	8.644508877059832e-14	3.6767034407911477e-13	9	13	13
ENSG00000154269	ENPP3	-1.886317904826254	NA	0.05925212790842122	0.01067100219571714	0.01900267869616029	0.0003454405076172245	0.0006944852596867271	9	10	10
ENSG00000106560	GIMAP2	1.885975140565486	NA	0.059298304695693166	0.040634640251953125	0.04642809083847585	1.7685921953217942e-08	5.3397161192911e-08	18	22	22
ENSG00000255443	CD44-AS1	-1.8846671460616307	NA	0.05947479064269189	0.11265425678683304	0.15151486446139595	1.1555267883219463e-25	8.87819394844671e-25	10	12	12
ENSG00000108039	XPNPEP1	1.8842609453550025	NA	0.059529687367200115	0.015120431543300583	0.05116612700566429	3.1998678300316844e-09	1.020731648385665e-08	10	16	16
ENSG00000105695	MAG	-1.883043545270491	NA	0.059694466946791896	0.08567239175173784	0.04450017091480739	3.542280629469263e-08	1.0439348773804501e-07	7	10	10
ENSG00000161031	PGLYRP2	-1.8817306818477453	NA	0.059872591680673735	0.0029659357889475317	0.02063709148585583	0.00019081798703318324	0.0003965989164503768	11	12	12
ENSG00000176920	FUT2	1.8811448461416191	NA	0.059952217948726676	0.006679547439034907	0.013040518181539326	0.0030760367038441447	0.005468686858202699	3	3	3
ENSG00000123104	ITPR2	-1.881103685174534	NA	0.05995781581108175	0.06496517033407712	0.09742247290601724	1.3215293833436664e-16	6.567055170953501e-16	19	21	21
ENSG00000115956	PLEK	1.8802699861531125	NA	0.06007129162097879	0.05085096125237518	0.07670085071074255	2.909924091781476e-13	1.1998626653032107e-12	23	29	29
ENSG00000241163	LINC00877	1.8801189574648778	NA	0.06009186736342813	0.0077718653352519505	0.0246602882678309	4.454606515512476e-05	9.946881137307741e-05	14	18	18
ENSG00000140577	CRTC3	-1.8785411878274627	NA	0.060307168063472597	0.022633058803499743	0.039951226935723706	1.8205528928678544e-07	5.048619269047678e-07	16	22	22
ENSG00000078070	MCCC1	-1.8780717699493035	NA	0.06037134760076972	0.040599189737344554	0.05549700475462909	6.67977970938029e-10	2.239959762146316e-09	25	30	30
ENSG00000145335	SNCA	-1.8777922788797874	NA	0.06040958693401056	0.02236037678667431	0.037512569272977206	4.374931856892507e-07	1.1737438425195496e-06	3	3	3
ENSG00000130038	CRACR2A	1.8768165320911974	NA	0.06054324381773936	0.007248195076779803	0.01221156498268938	0.004185792360699279	0.007323962166476067	12	14	14
ENSG00000136048	DRAM1	1.8756462837383157	NA	0.060703866482297586	0.03172858950017597	0.10425499830355259	1.0104775107800505e-17	5.359937776791552e-17	10	16	16
ENSG00000258017	AC011603.2	1.8746697800731542	NA	0.06083816679456752	0.03139299774612714	0.026578033047344577	2.231334417048148e-05	5.128002401227377e-05	4	7	7
ENSG00000101247	NDUFAF5	1.874562931622196	NA	0.06085287678511551	0.09700604259182068	0.12498594295417821	3.7115320943238805e-21	2.3255047090084115e-20	12	15	15
ENSG00000120705	ETF1	1.8737995326953745	NA	0.06095806084821738	0.007195771005942059	0.02662427053631674	2.194476518922472e-05	5.0460013171093415e-05	2	2	2
ENSG00000197363	ZNF517	-1.8725551653584755	NA	0.06112983742073115	0.008451679215441698	0.058802513427204765	2.0148600079253073e-10	7.005846365756507e-10	4	9	9
ENSG00000164002	EXO5	1.8720442708678795	NA	0.061200478981443145	0.08488844055923687	0.06880962724933241	5.2607430860881095e-12	2.0214313955483976e-11	22	25	25
ENSG00000267365	KCNJ2-AS1	1.8712759441655937	NA	0.061306843065725286	0.007495353242861374	0.01195183540403956	0.004611268098833666	0.008016973342722309	4	5	5
ENSG00000013523	ANGEL1	-1.8704707369373579	NA	0.06141847697578493	0.06533063641951792	0.09820524400557766	9.852219573191161e-17	4.940225539785241e-16	20	26	26
ENSG00000181873	IBA57	-1.8700167428822514	NA	0.061481492867809975	0.07936645468065265	0.23856522137522213	1.8359708475803484e-41	2.5263934793062132e-40	7	9	9
ENSG00000177051	FBXO46	-1.867033453336172	NA	0.06189691633187331	0.012690070622520882	0.01155695696473008	0.0053439632228335955	0.009191016478625346	6	6	6
ENSG00000185885	IFITM1	1.8661881128360716	NA	0.06201505160123691	0.12999180392283377	0.1636273470734686	9.135874039441482e-28	7.672434079450636e-27	37	55	55
ENSG00000254859	AC067930.3	1.8658097906518192	NA	0.06206798205136659	0.15550348846650927	0.6213920913676392	5.101125743283635e-143	1.3254425056298644e-140	20	28	28
ENSG00000117899	MESD	-1.8654535953117353	NA	0.06211785093042376	0.005125125419442456	0.022139398482240686	0.00011074279919188467	0.00023641581766981577	2	3	3
ENSG00000115738	ID2	1.8631427467587784	NA	0.0624421854457613	0.021938680150096448	0.046660839886437155	1.626272686213798e-08	4.924766077323048e-08	10	14	14
ENSG00000237190	CDKN2AIPNL	-1.8627430266452465	NA	0.06249842920849869	0.009406959130352584	0.013194809316280458	0.002905042854764374	0.005179723426528826	12	20	20
ENSG00000119392	GLE1	1.8621915544212395	NA	0.06257609446029086	0.08310979483454099	0.10727171091852679	3.229647041085968e-18	1.7554743932672988e-17	13	19	19
ENSG00000143740	SNAP47	1.8618846846185528	NA	0.06261934627711165	0.05067632496989538	0.04020129197366976	1.6639776122578196e-07	4.6369112890167934e-07	7	10	10
ENSG00000123892	RAB38	1.86174794987679	NA	0.06263862633915451	0.07478140145243456	0.0968557568483847	1.6343921096580058e-16	8.081946449978415e-16	34	39	39
ENSG00000131969	ABHD12B	-1.8609192515886686	NA	0.06275558066408653	0.04083505969987965	0.06990955757950888	3.518016864229503e-12	1.3640169840531708e-11	25	29	29
ENSG00000274902	AC004241.2	-1.86035054410505	NA	0.06283594687152848	0.0863951449222352	0.11503599181664842	1.6876180930682838e-19	9.767452810674317e-19	7	8	8
ENSG00000074603	DPP8	-1.860307390237854	NA	0.06284204857963946	0.006076130101932185	0.027290172177746742	1.7265379165914965e-05	4.013609696574159e-05	8	15	15
ENSG00000136720	HS6ST1	1.8602112568737972	NA	0.06285564304443002	0.05004021409163889	0.06766076778272177	8.005869407182629e-12	3.043508190285411e-11	20	25	25
ENSG00000120438	TCP1	-1.8592565080743424	NA	0.06299078854128849	0.0050697323702141245	0.02205570842780523	0.00011414740387044249	0.00024332055052507376	4	5	5
ENSG00000177951	BET1L	-1.8589111512595002	NA	0.0630397332097592	0.08874598954011266	0.2838619975280173	2.138553339558653e-50	3.973353328287253e-49	17	22	22
ENSG00000181555	SETD2	1.858106539654316	NA	0.06315388634427142	0.016097739211240063	0.0753176551205845	4.839874265626457e-13	1.9711043254243877e-12	6	8	8
ENSG00000222041	CYTOR	-1.856656577279159	NA	0.06336002903903322	0.06491986564608004	0.11375858618441302	2.7470558724081307e-19	1.5692625301774495e-18	13	19	19
ENSG00000161664	ASB16	-1.8561879832607386	NA	0.06342676831265746	0.008148876846693472	0.044651239940239305	3.3547048184873204e-08	9.903569105222767e-08	4	4	4
ENSG00000205078	SYCE1L	-1.8558364002643635	NA	0.06347688047980767	0.37554864182057257	0.3752027130280187	3.0064544002833916e-70	1.025003707961429e-68	54	66	66
ENSG00000130731	METTL26	1.8552011058649824	NA	0.06356751383276367	0.3350066084942567	0.4280800336715852	4.195091142228281e-83	2.0974232652499357e-81	9	17	17
ENSG00000269892	AC125494.2	1.8533268384949715	NA	0.06383552661949021	0.04884205164338366	0.04411007232911876	4.076540138380113e-08	1.1950185783432575e-07	15	17	17
ENSG00000145217	SLC26A1	-1.8530345674910864	NA	0.06387740420636696	0.31901611354685067	0.25969190497395234	1.4591699086409847e-45	2.3041717093263583e-44	20	25	25
ENSG00000142303	ADAMTS10	-1.8528438718999651	NA	0.0639047399508634	0.011639011303147026	0.12456103011149212	4.37218140188574e-21	2.7304639060793356e-20	11	14	14
ENSG00000137871	ZNF280D	-1.8521071014869406	NA	0.06401044496361094	0.008315042323387558	0.011381313932084757	0.005706900771512845	0.009784807171633051	4	7	7
ENSG00000167077	MEI1	1.8519478209419629	NA	0.06403331603542943	0.031718169002895424	0.28653445623011603	6.106395004067384e-51	1.153288193003872e-49	23	30	30
ENSG00000213930	GALT	-1.85149345833203	NA	0.06409859498270044	0.01877198491830354	0.09362222997386192	5.481806866792683e-16	2.637696575719072e-15	11	12	12
ENSG00000109066	TMEM104	-1.8513708062755305	NA	0.06411622600033316	0.011596902759585167	0.012364556443768394	0.003954045393817875	0.006938291666692187	27	33	33
ENSG00000110931	CAMKK2	-1.8498954302451949	NA	0.06432862266160498	0.01404028628043357	0.03012431417957342	6.227032365460825e-06	1.5095756012904677e-05	15	21	21
ENSG00000135951	TSGA10	1.8496086260718934	NA	0.06436997864171158	0.07436046811865277	0.20393353965250757	5.613393926860221e-35	6.139291610441705e-34	15	18	18
ENSG00000273045	C2orf15	-1.84880828820498	NA	0.06448550014925312	0.021871727778830712	0.040850813279877364	1.317321834772899e-07	3.704009205528848e-07	2	2	2
ENSG00000253394	LINC00534	1.8468039492320496	NA	0.06477555931482472	0.015224383519559615	0.026136362379618833	2.6162202222645457e-05	5.976496681978779e-05	6	7	7
ENSG00000139722	VPS37B	-1.8460689729840711	NA	0.06488219125381452	0.012801777953452158	0.015990345267635382	0.0010372707895001476	0.0019640230505838614	10	12	12
ENSG00000172638	EFEMP2	1.8457956531185997	NA	0.06492188201243977	0.07312731512300549	0.11182837885370106	5.728897405941013e-19	3.2243144606000144e-18	13	16	16
ENSG00000175970	UNC119B	-1.8447349370120085	NA	0.06507610604262752	0.043138318487362916	0.06975599824249955	3.721375482472777e-12	1.4402588162700442e-11	19	25	25
ENSG00000235641	LINC00484	1.8445186828505948	NA	0.06510758562028486	0.01230765973605968	0.04744533262409824	1.2256351190996454e-08	3.7405973763018005e-08	8	11	11
ENSG00000251194	AL133330.1	-1.8427002567411446	NA	0.0653727865251244	0.035836608610108844	0.06111808412243191	8.688117970664635e-11	3.096914052773391e-10	23	30	30
ENSG00000134575	ACP2	-1.8426827969564388	NA	0.06537533718687476	0.052930593990619626	0.17612659004924464	5.766313058588081e-30	5.271135535273294e-29	4	6	6
ENSG00000138035	PNPT1	1.842344277107847	NA	0.06542480703322187	0.010328372752127522	0.011060799979708363	0.006435149122652062	0.010948052807972244	10	13	13
ENSG00000092009	CMA1	1.8418141212392556	NA	0.0655023437696411	4.936948885660374e-05	0.011700283360440556	0.005065244339417187	0.008747620863712521	2	7	7
ENSG00000259207	ITGB3	1.8413956540839556	NA	0.06556359921740575	0.011989101802443527	0.014334203641199776	0.001906621698538115	0.0034890634308774584	6	7	7
ENSG00000160961	ZNF333	-1.8408849281516217	NA	0.06563842353980731	0.08998900055578535	0.32886668657941054	7.650758944406398e-60	1.8932592371951705e-58	17	22	22
ENSG00000222011	FAM185A	1.8402897135503615	NA	0.06572571475715533	0.06205474684302254	0.057789415694877534	2.9100247609807915e-10	1.0016863634295382e-09	18	21	21
ENSG00000177483	RBM44	-1.8399826825556385	NA	0.06577077979561957	0.18688331061886437	0.2236433782461054	1.2383710803896812e-38	1.5478735902042743e-37	13	15	15
ENSG00000117713	ARID1A	1.839686154374189	NA	0.06581432743832531	0.001531411724928423	0.015426226008172284	0.0012757639007310243	0.002389218645149758	9	11	11
ENSG00000140905	GCSH	1.8385976286623436	NA	0.06597439033115114	0.00828320342416899	0.017924208889244043	0.0005115864445335424	0.0010062158432510287	7	8	8
ENSG00000067334	DNTTIP2	-1.8380372607058602	NA	0.06605691496145143	0.02302909521243501	0.03333552304302033	1.9630686424961676e-06	4.9836660473970065e-06	2	2	2
ENSG00000089012	SIRPG	1.8379008222200188	NA	0.0660770209440075	0.007330746892175498	0.05010752321111038	4.6900856583670065e-09	1.4784977749142609e-08	8	11	11
ENSG00000198885	ITPRIPL1	-1.8361057247071468	NA	0.06634202180552447	0.03379452286484358	0.13196128233584004	2.494939770675062e-22	1.648140297662043e-21	6	8	8
ENSG00000212694	LINC01089	1.8360704333031022	NA	0.06634724045346617	0.05893682712183552	0.10055225397483336	4.0788684322420703e-17	2.0955217119388635e-16	21	23	23
ENSG00000243910	TUBA4B	1.8360674318791348	NA	0.06634768429881827	0.06622090105998593	0.031020464054756527	4.511662344784133e-06	1.1081423310040547e-05	27	31	31
ENSG00000143549	TPM3	1.8349741457059043	NA	0.06650952034462672	0.03962887890901138	0.06777243896206425	7.685813026604088e-12	2.927026595452665e-11	3	3	3
ENSG00000162976	SLC66A3	-1.834587731582821	NA	0.0665667978384016	0.04248251863431103	0.03174635700423663	3.4753837599786892e-06	8.626336097825234e-06	13	21	21
ENSG00000239300	AC080162.1	1.833990260740634	NA	0.06665543986666178	0.01042728709942123	0.010927803672319653	0.006764484069272768	0.011462859417387224	6	11	11
ENSG00000167780	SOAT2	-1.833975361834558	NA	0.06665765154125672	0.05049615449284861	0.055450925765563555	6.792198492860533e-10	2.275874964884826e-09	8	10	10
ENSG00000116691	MIIP	-1.8338871795140903	NA	0.06667074304158929	0.050055631685790754	0.3018443014967038	4.246930324985282e-54	8.849405606703839e-53	20	26	26
ENSG00000198246	SLC29A3	1.8321663363361338	NA	0.0669266426109558	0.019699877848765604	0.03853116601826378	3.033545665057873e-07	8.26012616863726e-07	23	36	36
ENSG00000171530	TBCA	1.8320514769123786	NA	0.06694375163599366	0.045022153353466335	0.08095884474120167	6.054284836390943e-14	2.5969217273453796e-13	7	7	7
ENSG00000100285	NEFH	1.8319656789568497	NA	0.06695653412401863	0.008894793185060154	0.05576238190132752	6.067561882528132e-10	2.043051614440898e-09	21	29	29
ENSG00000198156	NPIPB6	-1.8318192360889594	NA	0.06697835635093342	0.003149735947561493	0.014116824392359196	0.0020657958623041986	0.003760757244443174	2	2	2
ENSG00000108556	CHRNE	1.8317721502631796	NA	0.0669853741028972	0.18152761795028857	0.21334124882671504	1.0354855174592313e-36	1.2071747885049868e-35	8	12	12
ENSG00000261794	GOLGA8H	-1.8313117572895392	NA	0.0670540237587571	0.017887986069585502	0.012424918759522452	0.0038662314997356447	0.006794630455930167	7	10	10
ENSG00000095739	BAMBI	1.8309176625566659	NA	0.06711283361366267	0.008292641015170852	0.2515541045229792	5.711407872413348e-44	8.576614150964668e-43	6	9	9
ENSG00000076258	FMO4	-1.8287917530843685	NA	0.06743081089582165	0.019958415937002014	0.017126958558533627	0.0006843441215574548	0.0013221966359383498	3	3	3
ENSG00000137509	PRCP	1.8268889607446837	NA	0.06771646640003633	0.014205803195559747	0.012402440081502179	0.003898699420895323	0.0068481815393766155	12	16	16
ENSG00000131148	EMC8	1.8259540177173545	NA	0.06785718844020011	0.03218844431567822	0.05678208927418141	4.193079504901547e-10	1.4278618036051753e-09	13	17	17
ENSG00000164603	BMT2	1.8258893369577494	NA	0.06786693269091253	0.004239563396122637	0.02766839813223416	1.5067305028584198e-05	3.52268866987308e-05	3	4	4
ENSG00000166428	PLD4	-1.8258455446879795	NA	0.06787353071355384	0.02047370360291352	0.03024256358270741	5.967782411847775e-06	1.4479555826369197e-05	4	4	4
ENSG00000255468	AP001107.9	-1.8256240093384772	NA	0.06790691672797262	0.013616677550812844	0.012212694417538993	0.004184031967676239	0.007322376182639027	3	4	4
ENSG00000226124	FTCDNL1	1.8252168505900936	NA	0.06796831194570112	0.19836540758921592	0.12823561952261403	1.0577687490778063e-21	6.81686444116321e-21	45	54	54
ENSG00000136930	PSMB7	1.8250059166152368	NA	0.06800013649681562	0.008628710133140007	0.011234863937230105	0.006028633262286281	0.010301418076419632	6	8	8
ENSG00000177731	FLII	-1.8246033773006178	NA	0.06806090340888597	0.021096593938994088	0.052413155809352664	2.038935136481015e-09	6.593569424007718e-09	16	28	28
ENSG00000171316	CHD7	1.824396664715248	NA	0.06809212587302325	0.009489618932898316	0.029602392171572765	7.51282482234384e-06	1.8102772639928972e-05	5	6	6
ENSG00000205853	RFPL3S	-1.824138010889702	NA	0.06813121027968073	0.010019174630559844	0.04265328652513173	6.887243296940732e-08	1.982698259178053e-07	9	12	12
ENSG00000136866	ZFP37	-1.8235096744857995	NA	0.06822623315724695	0.00919447613574539	0.01300517769506711	0.003116617686538855	0.00553452176726259	6	9	9
ENSG00000228923	AP000355.1	-1.8234158571618855	NA	0.06824043043087163	0.008759061716617732	0.038284790247935886	3.3144887467435444e-07	8.996544399795038e-07	6	9	9
ENSG00000163564	PYHIN1	-1.823276344523088	NA	0.06826154721847949	0.007081676935360023	0.019978641043873015	0.00024230755999990767	0.0004976445923878343	4	9	9
ENSG00000184281	TSSC4	1.8226530754077677	NA	0.06835595154561416	8.322288792685769e-05	0.06402240205368863	3.019088252065713e-11	1.1065258481443666e-10	4	7	7
ENSG00000141452	RMC1	1.822624034314614	NA	0.06836035291109305	0.04398448419092763	0.08171394666251815	4.580225973521307e-14	1.977002144976514e-13	6	8	8
ENSG00000163541	SUCLG1	-1.8217817471141324	NA	0.06848810838513066	0.009164815186625333	0.022898482485461533	8.415935365526433e-05	0.00018218237261223528	10	12	12
ENSG00000105991	HOXA1	1.8214253657198338	NA	0.06854222224760122	0.007831521080004967	0.1175988177420401	6.337587784608346e-20	3.748992511840239e-19	3	3	3
ENSG00000242797	GLYCTK-AS1	1.8196966894333493	NA	0.06880520776145613	0.004644369479065131	0.014314335255507286	0.0019206403497687256	0.0035125372036028447	6	8	8
ENSG00000197837	HIST4H4	-1.8191780514732383	NA	0.06888427025272251	0.030858663933516283	0.029222993841759345	8.611391302154532e-06	2.061660609250985e-05	7	7	7
ENSG00000205937	RNPS1	1.8188120039865447	NA	0.06894011638520628	0.05902274357848215	0.09174925377211961	1.1031051772939215e-15	5.234408047983802e-15	8	10	10
ENSG00000113811	SELENOK	1.8186222569305386	NA	0.06896907983118866	0.00718239676129139	0.041901582951547424	9.026559058918433e-08	2.573079476419418e-07	5	10	10
ENSG00000162377	COA7	1.8184210926978401	NA	0.06899979693917856	0.0507446516707577	0.012310790442913985	0.004033966427375142	0.007072742077809662	17	18	18
ENSG00000196730	DAPK1	1.8182073753050183	NA	0.06903244318520646	0.13986336779079356	0.16111511058709968	2.5066935875414713e-27	2.0558244061572784e-26	31	36	36
ENSG00000212978	AC016747.1	1.8167567742541753	NA	0.0692543642091489	0.02273741758749688	0.1093906641459347	1.4464787368215271e-18	7.994090833951779e-18	5	7	7
ENSG00000149177	PTPRJ	1.816072748775272	NA	0.06935921335029438	0.016354487862690198	0.0573323434071203	3.4347139495903534e-10	1.1770965132199235e-09	4	4	4
ENSG00000262874	C19orf84	-1.8158589449202063	NA	0.06939201247085579	0.16631082057615415	0.26103514238252457	7.935386565993547e-46	1.2635463715898175e-44	18	22	22
ENSG00000108262	GIT1	-1.8155366618299993	NA	0.06944147719253535	0.042677324627817384	0.12997292140268704	5.397243326871198e-22	3.524650640232832e-21	8	11	11
ENSG00000254910	AC136475.2	-1.8149917563833093	NA	0.06952517634810063	0.1958518299994082	0.3763613034507339	1.6149522793254294e-70	5.561208160271444e-69	28	46	46
ENSG00000177030	DEAF1	1.814225960490564	NA	0.06964294495308143	0.015435619889848363	0.07057684579608867	2.7555568608812696e-12	1.0742224279893816e-11	8	11	11
ENSG00000198001	IRAK4	1.813489716546772	NA	0.06975632326035185	0.0021684854129968697	0.017130806879715344	0.0006833827275373106	0.0013204879317788552	11	13	13
ENSG00000137501	SYTL2	1.8134675988867595	NA	0.06975973162503571	0.07183670853760656	0.09522068079503129	3.015216564943216e-16	1.4719028998636834e-15	15	20	20
ENSG00000142252	GEMIN7	-1.8112132180176763	NA	0.07010785289923889	0.05585451655707691	0.058728415891160526	2.0697858533930705e-10	7.186628386280172e-10	10	11	11
ENSG00000090621	PABPC4	-1.8110011291664248	NA	0.07014067687941046	0.033782248225482085	0.056946669945504756	3.9502230388277045e-10	1.347302603278765e-09	13	15	15
ENSG00000253616	AC107959.3	1.809692909663569	NA	0.07034342267948414	0.08726459499794095	0.27028934368774576	1.1589696158512482e-47	1.971743049824708e-46	4	7	7
ENSG00000163568	AIM2	-1.8093351216744245	NA	0.0703989557536913	0.04470838446799114	0.05079128032254969	3.6638693795406995e-09	1.1616139025650481e-08	30	37	37
ENSG00000197208	SLC22A4	1.8068588804539072	NA	0.07078428528629116	0.0030393622612692483	0.026714406552245405	2.1243694336393522e-05	4.8926687372389536e-05	6	7	7
ENSG00000214787	MS4A4E	-1.8066884134064556	NA	0.07081087528488686	0.009850823949534753	0.012389172295048694	0.0039179929418886785	0.006878548419374381	4	5	5
ENSG00000142185	TRPM2	-1.8058842895177598	NA	0.070936415590127	0.24976511620801808	0.24219500852215947	3.6939734423345547e-42	5.192454964147154e-41	42	49	49
ENSG00000168646	AXIN2	-1.8056915632378532	NA	0.07096653122827844	0.054204225842153786	0.050704441858073296	3.780610633303934e-09	1.1979617840082995e-08	10	12	12
ENSG00000176485	PLAAT3	1.8045183755576673	NA	0.07115008114158225	0.16462266698529432	0.37167005171019796	1.985790257103292e-69	6.536337258937495e-68	24	34	34
ENSG00000254852	NPIPA2	1.8040101692773602	NA	0.07122971276698646	0.03535632090302389	0.07556333712191905	4.4218858612435855e-13	1.8033512636020509e-12	9	13	13
ENSG00000138376	BARD1	-1.803300802181722	NA	0.07134098673012959	0.12791450855244396	0.2699447516255506	1.3577789637233776e-47	2.300845004831245e-46	20	22	22
ENSG00000278390	AL354696.2	1.802984375919517	NA	0.07139066846183191	0.0015188029887228884	0.014730132929468558	0.0016478458726984111	0.0030356546214314164	4	6	6
ENSG00000082805	ERC1	1.8018336766349827	NA	0.07157157756858101	0.01501215143647011	0.061132611669720276	8.642350873015587e-11	3.081240647013395e-10	17	24	24
ENSG00000197933	ZNF823	1.8014470673008214	NA	0.07163244324176662	0.01772563478658523	0.018277991443466705	0.0004497047024630222	0.0008902211638622149	11	14	14
ENSG00000007545	CRAMP1	-1.8012849161307343	NA	0.07165798406237903	0.050866619851523624	0.05473766774469016	8.793857615271159e-10	2.9208960729088726e-09	20	31	31
ENSG00000122035	RASL11A	1.8012391486162298	NA	0.07166519436369685	0.03744990880348732	0.052094471908472016	2.287893692733183e-09	7.377790322805821e-09	6	10	10
ENSG00000095383	TBC1D2	-1.8004366165917178	NA	0.07179172341393818	0.02975938232353784	0.04317977902167893	5.698325886473141e-08	1.6545985544721958e-07	11	13	13
ENSG00000144354	CDCA7	1.800333499908447	NA	0.07180799428835151	0.001215860221773777	0.010925751095761676	0.006769699149990379	0.011470563256909892	1	1	1
ENSG00000010292	NCAPD2	1.7994740449984141	NA	0.07194372600747553	0.1084121808303032	0.3010875274206142	6.106089371354087e-54	1.263128186120039e-52	8	12	12
ENSG00000168306	ACOX2	-1.798037803473333	NA	0.07217101727922555	0.0060371785129623755	0.024173644920685005	5.309781847515992e-05	0.00011746316937958171	9	11	11
ENSG00000166024	R3HCC1L	-1.7971546911939547	NA	0.072311065239157	0.006116726365784814	0.0316807922814	3.558268260464265e-06	8.823126431275548e-06	8	10	10
ENSG00000140650	PMM2	1.797007668775143	NA	0.07233440231537144	0.045026009678637326	0.10742761262642077	3.044487381622005e-18	1.6590376265470532e-17	4	7	7
ENSG00000160111	CPAMD8	-1.796825658547012	NA	0.07236330159840784	0.12822242259315103	0.19441538701077843	3.0444335555178954e-33	3.143226432485032e-32	20	24	24
ENSG00000153823	PID1	1.7957896748121387	NA	0.07252797347265684	0.01643093867198861	0.03279017261999378	2.3881318530694134e-06	6.019117158772394e-06	5	5	5
ENSG00000172322	CLEC12A	1.795679957810668	NA	0.07254543117977821	0.05493699606221239	0.7337941223047633	3.7936668303908987e-194	1.0842932079062253e-190	10	15	15
ENSG00000141295	SCRN2	-1.794032424854503	NA	0.07280799358678153	0.3953359990565644	0.37627760895895995	1.6891690086657954e-70	5.80512211014223e-69	29	36	36
ENSG00000101558	VAPA	-1.7938218001333226	NA	0.07284161621792977	0.13021415140773362	0.17621250854472387	5.56757550226554e-30	5.094896066614288e-29	16	17	17
ENSG00000166501	PRKCB	1.7928036002758532	NA	0.0730043336293854	0.043166474136868485	0.10469401196899916	8.5610826887452e-18	4.5549795905154135e-17	7	12	12
ENSG00000198015	MRPL42	1.7925492509007406	NA	0.07304502732104498	0.22399687327612694	0.20788333750307314	1.0558916576659487e-35	1.192066230237877e-34	50	62	62
ENSG00000072736	NFATC3	1.7924617786379071	NA	0.0730590264118463	0.07759463534464449	0.0901409113807985	2.008984738012204e-15	9.410565220478362e-15	14	15	15
ENSG00000273391	AC083880.1	-1.7921891363546212	NA	0.07310267426071651	0.0024340006764923885	0.02085234549360046	0.00017649322857638957	0.0003682959426869311	2	3	3
ENSG00000179914	ITLN1	-1.7917968971181135	NA	0.07316550604888046	0.01249053784493047	0.03061971836843874	5.210908991583199e-06	1.2724174611513639e-05	4	4	4
ENSG00000091106	NLRC4	1.7910810440198461	NA	0.07328029059713992	0.022036173004844728	0.018733985661023262	0.0003809128984245824	0.0007619590919261827	6	6	6
ENSG00000184271	POU6F1	-1.7910256975341743	NA	0.07328917134456947	0.08289013339106625	0.10069374592876192	3.8674311763187424e-17	1.9904735066833766e-16	11	13	13
ENSG00000188997	KCTD21	1.790981514031995	NA	0.07329626154177757	0.0267143401975979	0.03184445645882465	3.3549634105298395e-06	8.33588344352017e-06	16	21	21
ENSG00000120784	ZFP30	-1.7905622696310597	NA	0.07336356628580329	0.08616768413301115	0.10930286697972413	1.4954806983242873e-18	8.256921601919897e-18	10	13	13
ENSG00000197563	PIGN	1.790363633980898	NA	0.0733954725417884	0.18473201438340228	0.1885654199987631	3.4640574918440106e-32	3.449774792545467e-31	19	22	22
ENSG00000167333	TRIM68	1.7900421288600932	NA	0.07344713900807556	0.012171012409850593	0.05163545862262722	2.7007457165893604e-09	8.666745563957885e-09	10	14	14
ENSG00000079215	SLC1A3	-1.7899725509378765	NA	0.07345832422307456	0.01403118933801409	0.018629150922017067	0.0003957270425967706	0.0007903019743207196	7	7	7
ENSG00000198894	CIPC	-1.7887402733062923	NA	0.0736566537789881	0.005168921807292415	0.05986104287770658	1.3718825277641976e-10	4.820986366522177e-10	5	6	6
ENSG00000146223	RPL7L1	1.7887067756615194	NA	0.07366205118168075	0.06031374354681671	0.08120428479470387	5.529481020183163e-14	2.375972688928115e-13	9	10	10
ENSG00000037042	TUBG2	-1.788451058123744	NA	0.07370326505165763	0.023909324229013127	0.024566546680753004	4.6078456764767965e-05	0.00010274339553491168	4	7	7
ENSG00000129315	CCNT1	-1.7881102126610195	NA	0.07375822826035414	0.010101215291654704	0.052659478309979205	1.8651993056112164e-09	6.053425982575085e-09	5	7	7
ENSG00000189060	H1F0	1.7876858771432083	NA	0.0738267015277602	0.15366533337432645	0.26522804603739275	1.1769572791082496e-46	1.924083925588882e-45	8	12	12
ENSG00000100211	CBY1	-1.7870760702171409	NA	0.07392519454958467	0.003148029498116702	0.010715104938503965	0.007327281730243465	0.0123518681207063	9	10	10
ENSG00000258512	LINC00239	1.7864326448100027	NA	0.07402923390250384	0.02663460930512157	0.06187759908909983	6.591300281239335e-11	2.3632491850924803e-10	3	4	4
ENSG00000244701	AC004918.1	-1.7864188607706866	NA	0.07403146403614796	0.004966492377585433	0.01644979940804742	0.0008766143407106627	0.0016736873000275166	10	12	12
ENSG00000215305	VPS16	-1.7855112631675845	NA	0.07417842606307821	0.12932054014122357	0.1618244480998393	1.88563891468509e-27	1.5561511909496922e-26	15	17	17
ENSG00000110876	SELPLG	1.7854321297617333	NA	0.07419125097044794	0.0038801775755228185	0.023680028560173687	6.34562200092821e-05	0.00013905069217214143	9	15	15
ENSG00000117640	MTFR1L	-1.784694274894852	NA	0.0743109200815585	0.007436974160089751	0.015373685429783025	0.00130061858206544	0.0024333742159982795	9	12	12
ENSG00000132406	TMEM128	-1.7833026630081674	NA	0.07453704815600427	0.12237186657822362	0.07861692006317647	1.4367389027419005e-13	6.025589494526989e-13	18	26	26
ENSG00000125726	CD70	-1.7822211788173687	NA	0.07471317040449556	0.024119020675947036	0.04096119737481955	1.2660419113511022e-07	3.5656680469305387e-07	18	23	23
ENSG00000136011	STAB2	1.781666846078748	NA	0.07480357648805441	0.04824424589874647	0.07183189527645839	1.7398894478060836e-12	6.873384966695814e-12	24	32	32
ENSG00000123427	EEF1AKMT3	1.7814907975462275	NA	0.07483230691722602	0.27221178886388486	0.3622416937676428	2.910057205986129e-67	8.975642270765491e-66	15	17	17
ENSG00000140265	ZSCAN29	-1.781434579220727	NA	0.07484148342552659	0.03457595545361591	0.09161191285526905	1.161087723201948e-15	5.501932402649961e-15	10	13	13
ENSG00000085274	MYNN	-1.7812467724931706	NA	0.07487214575162006	0.005312512960242361	0.011380105430560093	0.005709482924948425	0.009788255791256677	6	8	8
ENSG00000146826	MAP11	1.7809527842305024	NA	0.07492016444058582	0.07773663670460576	0.14154998100243726	5.90069396716406e-24	4.2075260225736577e-23	4	6	6
ENSG00000141293	SKAP1	-1.7805815340123186	NA	0.07498083867296247	0.028407049194787693	0.055651333694377476	6.316618680747134e-10	2.123161382911262e-09	26	30	30
ENSG00000143942	CHAC2	-1.7792713730938128	NA	0.07519528188543524	0.013003831521694023	0.013918369434175392	0.0022228297991553595	0.004026545708853413	11	13	13
ENSG00000006712	PAF1	-1.7790707092133016	NA	0.07522817012474896	0.0025952776855095692	0.01251965472620762	0.0037323823876191484	0.006568824462775121	2	3	3
ENSG00000155096	AZIN1	1.778531767295606	NA	0.07531655930410389	0.02293529454990861	0.023344878280701597	7.162220049830046e-05	0.000156206170207981	11	13	13
ENSG00000130517	PGPEP1	-1.7777323893570738	NA	0.07544781741663063	0.013524380339255378	0.07864513222624973	1.4218740535724817e-13	5.964706004088672e-13	9	13	13
ENSG00000259407	AC021739.2	-1.7771851525571394	NA	0.07553778149383358	0.022976357448009247	0.04037225124919638	1.5647508869385178e-07	4.3696324637858067e-07	10	14	14
ENSG00000089327	FXYD5	-1.7770204538403214	NA	0.07556487459996834	0.06348418838330286	0.14248256792783795	4.091087191998205e-24	2.9441063472755865e-23	22	31	31
ENSG00000107242	PIP5K1B	1.7764081049691116	NA	0.07566567618064421	0.007436232278538866	0.012316052478919712	0.004026072775211329	0.007059623928639987	13	13	13
ENSG00000184752	NDUFA12	-1.7761495299987582	NA	0.07570827434266315	0.19851632217126114	0.2275494924265712	2.27761049683042e-39	2.912657897848238e-38	11	13	13
ENSG00000141574	SECTM1	-1.7760781777762795	NA	0.07572003249633237	0.0026224222875625945	0.09609599631398054	2.1726557123899774e-16	1.0682016287779738e-15	13	19	19
ENSG00000091542	ALKBH5	1.7757701122326657	NA	0.07577081581539455	0.10991789861665785	0.05736812198409202	3.3904382233444954e-10	1.1626199778471257e-09	10	11	11
ENSG00000272308	AC104113.1	1.7756517498924271	NA	0.07579033474205486	0.03341322908104408	0.03211830484331069	3.0404430758959006e-06	7.594022474299272e-06	4	4	4
ENSG00000119411	BSPRY	1.7753263821063554	NA	0.07584401171697111	0.007302220885641122	0.12918577517931065	7.322155032182937e-22	4.747358663399062e-21	8	14	14
ENSG00000075826	SEC31B	-1.7750521562024557	NA	0.07588927573518378	0.3009355507466769	0.47310221662721025	5.102710763581867e-95	3.601085880027384e-93	5	7	7
ENSG00000129559	NEDD8	-1.774409903033213	NA	0.07599537298675288	0.00025158734230328446	0.012704753288703526	0.003484265936576251	0.006152989037827837	2	3	3
ENSG00000235314	LINC00957	-1.7738398567168425	NA	0.07608964333938421	0.1053141413375808	0.1786817506415744	2.0288545265751995e-30	1.886812704785146e-29	8	12	12
ENSG00000180185	FAHD1	-1.7738136617216298	NA	0.07609397757961821	0.3537142477585376	0.23698556382000113	3.680492136283759e-41	5.005294182801759e-40	8	12	12
ENSG00000135218	CD36	-1.7738082901983527	NA	0.07609486638009046	0.1229810850426789	0.06957679484151473	3.973570996189279e-12	1.5361309516151925e-11	48	57	57
ENSG00000245213	AC105285.1	1.771335094013256	NA	0.07650499490527382	0.027168173477963076	0.04014282082968328	1.6993384052621487e-07	4.729301251515837e-07	27	32	32
ENSG00000143537	ADAM15	1.7713024071196963	NA	0.07651042739628432	0.03795974051678089	0.23668054417562673	4.2087864246827016e-41	5.7101644301332e-40	5	6	6
ENSG00000214413	BBIP1	1.7711847386732527	NA	0.07652998624189605	0.03622186311417562	0.023700653319429735	6.298534445377209e-05	0.00013808944925054175	12	17	17
ENSG00000261360	AC010491.1	-1.7711759654739285	NA	0.07653144468612452	0.010090645191367596	0.011326702717810461	0.005824780930083317	0.009972960080870487	7	12	12
ENSG00000087589	CASS4	1.7711195953508176	NA	0.07654081611616524	0.01272744304228617	0.08090414377174819	6.177858168777955e-14	2.6479402583447426e-13	7	10	10
ENSG00000162927	PUS10	1.7687974078710835	NA	0.07692768950446141	0.016520937658668466	0.05162310028191571	2.7128340934965357e-09	8.702280559179217e-09	13	15	15
ENSG00000148690	FRA10AC1	1.7679763249745748	NA	0.07706486165728944	0.17390358037767983	0.207349136929028	1.3242239065541923e-35	1.4871719563521836e-34	15	18	18
ENSG00000074370	ATP2A3	-1.766610380807211	NA	0.07729350128389036	0.021741009998529837	0.0570706528949415	3.7765913383121395e-10	1.29064896095486e-09	3	5	5
ENSG00000233429	HOTAIRM1	1.7646448205306557	NA	0.07762347770072543	0.45330550436178335	0.5942156834991222	5.923682179009908e-133	1.1676462722740334e-130	19	19	19
ENSG00000185658	BRWD1	-1.7646078609193563	NA	0.07762969341916659	0.1800650413053271	0.19718626050279636	9.565171208995262e-34	1.0020349484609636e-32	20	31	31
ENSG00000129625	REEP5	-1.7636025308972272	NA	0.07779892131659495	0.038222090653164766	0.16785557931629658	1.6600946030945493e-28	1.4277313113574936e-27	5	5	5
ENSG00000204428	LY6G5C	-1.7634383778134066	NA	0.07782658182989725	0.20093783855288264	0.4817618750353739	1.9956509898832098e-97	1.534682458542922e-95	30	36	36
ENSG00000173889	PHC3	1.7633072057492134	NA	0.07784869065325835	0.004961801621900088	0.042940509418527395	6.210839631766148e-08	1.796116169395576e-07	6	8	8
ENSG00000273313	RBAKDN	1.7632579457645203	NA	0.07785699465892264	0.023843795807528937	0.016239175243951704	0.0009468888727463817	0.0018002436007458645	21	27	27
ENSG00000101421	CHMP4B	1.7628617014224883	NA	0.07792381781956603	0.17290476797316648	0.24274959300085913	2.88940940497176e-42	4.0815882937282305e-41	15	18	18
ENSG00000100003	SEC14L2	1.7623821813681342	NA	0.07800474715163798	0.021732093076841354	0.022632817458123365	9.26428340372662e-05	0.00019941407818565055	5	7	7
ENSG00000278053	DDX52	1.7622899216345733	NA	0.07802032581522204	0.042252486688344304	0.06482899426130681	2.250166965552962e-11	8.319989929337591e-11	7	8	8
ENSG00000131165	CHMP1A	-1.761955496584865	NA	0.07807681692202269	0.09529071037534134	0.08196941603287139	4.167464183760263e-14	1.8065683338550238e-13	55	74	74
ENSG00000136938	ANP32B	1.7614145025469685	NA	0.07816827218398613	0.009134498235119103	0.02511472095504325	3.7811227236156725e-05	8.505046378185357e-05	12	13	13
ENSG00000174501	ANKRD36C	-1.7613397572340488	NA	0.07818091476368355	0.021558172783061914	0.019515187881501795	0.00028672361617330987	0.0005834151985946952	11	12	12
ENSG00000108561	C1QBP	-1.7610936947749742	NA	0.07822254604656738	0.017633043618767375	0.027137301567480506	1.824244708665791e-05	4.232711745218462e-05	10	11	11
ENSG00000100918	REC8	1.7603725194931028	NA	0.07834466558310478	0.0028410646090953505	0.014553488224592435	0.0017586009688504546	0.0032282432043263163	1	1	1
ENSG00000158805	ZNF276	1.759659331478745	NA	0.07846558516875167	0.02444523365396512	0.015633846167699795	0.0011821479009231385	0.0022226350567844427	6	8	8
ENSG00000049192	ADAMTS6	1.7591942792704554	NA	0.07854451561202067	0.007439811171691858	0.021125764189689717	0.00015984373666255017	0.00033551532925655723	2	4	4
ENSG00000228863	AL121985.1	-1.75907301497411	NA	0.07856510767038742	0.01008359306084936	0.011520348796243184	0.005417620726810215	0.00930789128167365	8	10	10
ENSG00000143409	MINDY1	1.7576783126117208	NA	0.07880225999168594	0.016163802631638496	0.014669531048525449	0.0016850254489883722	0.003101148467986864	9	10	10
ENSG00000164048	ZNF589	1.7572121054186454	NA	0.07888166266134276	0.11288160034982168	0.4021235441042315	1.187068692175583e-76	4.745231002824959e-75	16	21	21
ENSG00000188710	QRFP	-1.757155794591607	NA	0.07889125771533868	0.010159714571486846	0.010791099989668594	0.007120917696417174	0.012026454360435111	4	5	5
ENSG00000163655	GMPS	-1.7565959894736687	NA	0.07898669706313158	0.007152350709218565	0.010290579726082822	0.008597639797065116	0.01436765980119564	8	9	9
ENSG00000205790	DPP9-AS1	1.7561035507193663	NA	0.07907072896468084	0.024390977856071652	0.010917164415436331	0.006791560184920897	0.011505330989944529	16	19	19
ENSG00000163814	CDCP1	1.7557215463232576	NA	0.07913596593500037	0.00948338694509196	0.03340562757046752	1.9142264450945385e-06	4.864710922781007e-06	21	30	30
ENSG00000173705	SUSD5	-1.755611747599873	NA	0.07915472495799505	0.007839351413959979	0.01301828907641354	0.003101499152705358	0.005510527245104039	5	6	6
ENSG00000198252	STYX	-1.7544458374351721	NA	0.079354142943608	0.05605949671234001	0.02212733304253995	0.00011122727444851002	0.00023736143971098781	7	7	7
ENSG00000140632	GLYR1	1.7541517975168748	NA	0.0794045001643067	0.01895629115854973	0.016590570903330853	0.0008326006825988007	0.0015948027595093079	19	21	21
ENSG00000078674	PCM1	-1.7533872505036778	NA	0.07953555796401854	0.04957249883807428	0.09903632308980216	7.211320578540295e-17	3.6490686515605643e-16	15	21	21
ENSG00000059758	CDK17	-1.7514156689693607	NA	0.07987433590577284	0.004544942822783543	0.010062246693518887	0.009371742389077186	0.015553664011447274	12	15	15
ENSG00000165650	PDZD8	1.7511991177172856	NA	0.07991161740140758	0.2610270279438409	0.3164946414449135	3.4803252858194954e-57	8.000549373527954e-56	15	18	18
ENSG00000224043	CCNT2-AS1	1.7511032417949124	NA	0.07992812793045019	0.002185932856863951	0.014704093329600649	0.001663718667327027	0.0030639080139595347	2	6	6
ENSG00000138758	SEPTIN11	-1.751035451889038	NA	0.07993980351676504	1.087352196314478e-05	0.03816146747186275	3.464734773336083e-07	9.385047643016978e-07	1	2	2
ENSG00000213246	SUPT4H1	-1.7506617705051124	NA	0.08000418826326071	0.038617907309760655	0.029578919925209623	7.576521870469489e-06	1.8246001061182596e-05	2	2	2
ENSG00000198796	ALPK2	1.74899427374054	NA	0.08029200923767557	0.008724657374500719	0.027796963830813877	1.4385848725308932e-05	3.371640286870615e-05	20	27	27
ENSG00000127483	HP1BP3	-1.7489695812098047	NA	0.08029627764409882	0.13562426787654344	0.2488926876258698	1.878941446655001e-43	2.763461995599195e-42	5	5	5
ENSG00000226696	LENG8-AS1	1.7487979863817118	NA	0.0803259450041277	0.033870979006579614	0.09136301777756468	1.2740214257004987e-15	6.0254256561880456e-15	23	29	29
ENSG00000228801	AC064807.1	1.7486332155576003	NA	0.0803544409289053	0.0044201424642183506	0.029026550155921052	9.241988767734036e-06	2.205550589728235e-05	11	16	16
ENSG00000127463	EMC1	1.7485010986865994	NA	0.08037729551986884	0.10169624839196485	0.09967173077743323	5.679747772369666e-17	2.893701561151735e-16	10	13	13
ENSG00000184313	MROH7	-1.7477665676811536	NA	0.08050445664090247	0.04997487326581805	0.0578526011577074	2.844085030823538e-10	9.791851875846788e-10	26	34	34
ENSG00000277481	PKD1L3	1.746644222307764	NA	0.08069907125539158	0.08527164079390002	0.04124490078225789	1.1432113049610306e-07	3.229275353117561e-07	21	24	24
ENSG00000101004	NINL	-1.744537723783124	NA	0.08106536935594773	0.02153806117331126	0.015351202623813924	0.0013114030184342557	0.002451678879660858	9	14	14
ENSG00000074590	NUAK1	1.7445093931982476	NA	0.08107030493194635	0.03282255807837994	0.037716322527473124	4.0659672530038814e-07	1.0944478484031324e-06	23	28	28
ENSG00000153037	SRP19	-1.7437654549664903	NA	0.08119999649337271	0.022372914765166577	0.0362746522683728	6.826568181895568e-07	1.8032781539021426e-06	4	4	4
ENSG00000242802	AP5Z1	1.7434310916750346	NA	0.0812583412380011	0.031832776897744657	0.016145633665773183	0.0009798949302597475	0.0018601082752960382	14	18	18
ENSG00000189046	ALKBH2	-1.7432529905650196	NA	0.08128943288931648	0.023997901016718108	0.019649889127445995	0.00027303080926672075	0.0005571400937785571	9	9	9
ENSG00000084710	EFR3B	1.7431921886376087	NA	0.08130004947683812	0.0016646008104639375	0.08315473041145179	2.68813386164781e-14	1.1774918925516804e-13	6	8	8
ENSG00000118640	VAMP8	1.7423373249945566	NA	0.08144943586895505	0.008503387555669744	0.030418437505649282	5.602041220764545e-06	1.362879910553145e-05	6	8	8
ENSG00000074266	EED	1.7416075846687438	NA	0.08157713327227313	0.016453857154987074	0.06032777187932149	1.1579136550715103e-10	4.090865527569289e-10	13	16	16
ENSG00000110077	MS4A6A	-1.7411207195002891	NA	0.08166242021223151	0.004870646095490405	0.11112606658776754	7.482717009729165e-19	4.188025913833077e-18	3	4	4
ENSG00000183751	TBL3	1.7404949715005826	NA	0.08177214227176187	0.014250445770382458	0.018694460997864912	0.0003864314445492195	0.0007724574941805065	6	8	8
ENSG00000211456	SACM1L	1.7401977448782235	NA	0.08182430148415477	0.06309553374142629	0.12668074745544586	1.9296032271251854e-21	1.2274022901324111e-20	24	33	33
ENSG00000124198	ARFGEF2	1.7394878850318762	NA	0.08194898139384652	0.03259303144328492	0.029631245343721056	7.435259447915221e-06	1.7925947458498263e-05	12	12	12
ENSG00000185033	SEMA4B	-1.7390915610950037	NA	0.08201865880576678	0.11955755454768564	0.15645769132228662	1.6160621366481412e-26	1.2824548626274398e-25	18	22	22
ENSG00000124256	ZBP1	1.739086206207562	NA	0.08201960057336972	0.005714138593864257	0.03249096275845147	2.6592779364945047e-06	6.6740754182561484e-06	11	12	12
ENSG00000168269	FOXI1	1.7390798587518184	NA	0.08202071691597715	0.05905285314253814	0.09525490195338582	2.976845725783996e-16	1.4539996397456494e-15	3	3	3
ENSG00000174871	CNIH2	-1.7390605622194875	NA	0.08202411072011463	0.008411796832862627	0.011495510346260321	0.005468184038674438	0.009387715294747015	7	10	10
ENSG00000164758	MED30	1.7390412438552645	NA	0.08202750847805013	0.019357149588311293	0.025298679605495856	3.538432362976074e-05	7.981135945373758e-05	6	8	8
ENSG00000104964	TLE5	1.7389518401145798	NA	0.08204323449835799	0.07311914556822985	0.06715909971185403	9.615867386265476e-12	3.63541688287184e-11	33	40	40
ENSG00000163902	RPN1	1.7386614421811293	NA	0.08209433204849435	0.0386934642418086	0.05240935978149498	2.0417352593263197e-09	6.601379706294694e-09	9	11	11
ENSG00000147592	LACTB2	1.7381751850240539	NA	0.08217995018745865	0.015950727192001284	0.051461255201298864	2.876220921884891e-09	9.205732099552817e-09	9	11	11
ENSG00000167840	ZNF232	-1.7377318174147154	NA	0.08225807961051386	0.07628959031611446	0.03186168281335304	3.3342525550712168e-06	8.289228336752145e-06	33	41	41
ENSG00000118507	AKAP7	-1.7376636947379138	NA	0.08227008939933576	0.054406845580103703	0.1489342922793341	3.2131877344652966e-25	2.423173107227149e-24	25	32	32
ENSG00000108861	DUSP3	-1.7371482313933608	NA	0.08236100986528459	0.1057589660084395	0.13349330845161858	1.3752152069685592e-22	9.223138671999932e-22	11	13	13
ENSG00000258810	AL133371.2	1.7370136617653251	NA	0.0823847594557566	0.03249932942153088	0.16098453221041215	2.6415032513755633e-27	2.1622500839064218e-26	7	10	10
ENSG00000166135	HIF1AN	-1.7369935388999942	NA	0.08238831132723208	0.024423937808100975	0.2869670519666063	4.9829110412955064e-51	9.46311643933296e-50	10	13	13
ENSG00000108950	FAM20A	1.7363133470868732	NA	0.08250844450380765	0.1735165778731569	0.31854915513853976	1.2692867104533168e-57	2.9534596740249566e-56	4	5	5
ENSG00000185475	TMEM179B	-1.7360859939552693	NA	0.08254863049504806	0.022273559962631233	0.012098870144040026	0.0043652791721031006	0.007620907311655917	10	12	12
ENSG00000160867	FGFR4	1.7355325883621708	NA	0.08264651447502036	0.05043318852950618	0.10567057909930529	5.9191604595302986e-18	3.168154891400908e-17	20	25	25
ENSG00000185736	ADARB2	1.7351602709490808	NA	0.08271242128636488	0.3280215402912989	0.48680678162482405	7.565781995197796e-99	6.062878291385375e-97	21	26	26
ENSG00000168824	NSG1	1.7346841199227263	NA	0.08279677056360728	0.30323727809547546	0.48554487968212984	1.7204953896650642e-98	1.359667070846368e-96	10	16	16
ENSG00000161055	SCGB3A1	1.7346525081005537	NA	0.08280237300652332	0.036086867252342884	0.4068379604724603	8.387593894608699e-78	3.449372846490278e-76	36	45	45
ENSG00000101188	NTSR1	-1.734385860131485	NA	0.0828496422374002	0.2121773907595423	0.3141196408400112	1.1127360466605574e-56	2.520780774660753e-55	64	79	79
ENSG00000174171	AC020659.1	1.7333520582328614	NA	0.0830331131980164	0.07293878971627049	0.19160767653674224	9.801625294225101e-33	9.9992904325203e-32	28	40	40
ENSG00000151164	RAD9B	-1.733251150638442	NA	0.08305103909835927	0.06540980895194809	0.09319698581716873	6.425719731239521e-16	3.078923377229018e-15	4	5	5
ENSG00000113318	MSH3	-1.7332340696137079	NA	0.08305407379618787	0.2917677434913007	0.4510992440033906	4.4916603713673595e-89	2.6653108549681263e-87	36	43	43
ENSG00000105708	ZNF14	1.732720380409514	NA	0.08314538030355771	0.01588735995167502	0.04902244168515443	6.938832864523007e-09	2.1599935522545842e-08	12	13	13
ENSG00000120063	GNA13	1.7325945352214307	NA	0.08316776125468867	0.011058978061247936	0.01087368712139839	0.006903359035385783	0.011684337159280576	5	7	7
ENSG00000233527	ZNF529-AS1	-1.732492025435467	NA	0.08318599572554769	0.044070649270522816	0.09425336689996407	4.3297959064304565e-16	2.093955724742693e-15	12	13	13
ENSG00000228382	ITPKB-IT1	1.7316293021370197	NA	0.08333958556206404	0.028741145306472878	0.05812484200663344	2.576615098361839e-10	8.895987985062849e-10	14	16	16
ENSG00000198040	ZNF84	-1.7313818015005502	NA	0.08338369024950859	0.0008259971495155269	0.08352043548681516	2.3477928779878192e-14	1.0307808516285998e-13	7	12	12
ENSG00000145782	ATG12	1.7313678020280765	NA	0.08338618552450905	0.0031802689330976326	0.10116944966118525	3.233540118767405e-17	1.6702403462874166e-16	8	17	17
ENSG00000183323	CCDC125	-1.731198763495711	NA	0.08341631983597163	0.1342760998110252	0.2786618555103102	2.418691731057524e-49	4.334184377837563e-48	5	7	7
[truncated: 8,287 more rows]
