# Supplementary material for: SUMMIT: An integrative approach for better transcriptomic data imputation improves causal gene identification
Source: Nat Commun. 2022 Oct 25;13:6336. doi: 10.1038/s41467-022-34016-y (PMC9593997; doi:10.1038/s41467-022-34016-y)
Supplement: Supplementary file 7 — Source Data [file 41467_2022_34016_MOESM7_ESM.zip › Source Data/Figure-3/real-data-new/JTI/IBD]

gene	gene_name	zscore	effect_size	pvalue	var_g	pred_perf_r2	pred_perf_pval	pred_perf_qval	n_snps_used	n_snps_in_cov	n_snps_in_model
ENSG00000187796	CARD9	10.459648033559725	NA	1.3234636461515497e-25	0.19218094804674454	0.2298768383915051	8.27176789550247e-40	1.0746405124240292e-38	7	8	8
ENSG00000167208	SNX20	10.01311135125921	NA	1.3348706274794236e-23	0.021837925410457606	0.03827438449764419	3.326910632884919e-07	9.027403551161943e-07	5	5	5
ENSG00000173402	DAG1	9.257841044945915	NA	2.0860740906263312e-20	0.00904724336420632	0.012545545606218452	0.003696626704743356	0.006507231714190496	7	7	7
ENSG00000196735	HLA-DQA1	9.062052489187096	NA	1.2801856686989162e-19	0.12035949941081808	0.41431581482818003	1.2006600854285842e-79	5.334227928760308e-78	11	44	44
ENSG00000173531	MST1	8.192840386786726	NA	2.551324188557675e-16	0.07867477240305491	0.03427653325250247	1.3997912307236032e-06	3.5978746726137697e-06	10	16	16
ENSG00000179344	HLA-DQB1	8.16593983795069	NA	3.189422091502687e-16	0.08186798854467958	0.733280937763197	7.220598447333208e-194	1.7689434681902454e-190	10	28	28
ENSG00000148396	SEC16A	-8.007383469878961	NA	1.171746851902553e-15	0.05594069797721548	0.3404292600931464	2.2668886611674322e-62	5.971562772712795e-61	11	13	13
ENSG00000161405	IKZF3	7.899695137732726	NA	2.795864085783572e-15	0.04380962668354154	0.06358291781314145	3.543250487971113e-11	1.291460204425433e-10	5	5	5
ENSG00000197457	STMN3	7.8468777009872275	NA	4.265228187881726e-15	0.10044642968699925	0.16043277469808037	3.295667215987335e-27	2.686188074475609e-26	13	14	14
ENSG00000204267	TAP2	7.570764841835969	NA	3.710331700272343e-14	0.17473705132678735	0.28698185645971186	4.948348677698002e-51	9.407897059184372e-50	14	31	31
ENSG00000181634	TNFSF15	-7.531624796508309	NA	5.0112783707138126e-14	0.05902521249729125	0.08895138744088243	3.128151178470363e-15	1.45024775776124e-14	5	6	6
ENSG00000085978	ATG16L1	7.52582761541174	NA	5.238742046485664e-14	0.003532232084228521	0.021339356604101193	0.00014794205798760308	0.00031144836145708386	7	9	9
ENSG00000241106	HLA-DOB	-7.517032388770831	NA	5.6033539714462634e-14	0.428727616927892	0.5186163489544028	3.832418967428729e-108	4.032033918554311e-106	16	23	23
ENSG00000073605	GSDMB	-7.443424456322051	NA	9.810821600289024e-14	0.3370118206822414	0.42727016761335945	6.736097751295698e-83	3.3483287054194186e-81	5	5	5
ENSG00000197375	SLC22A5	-7.37226685155177	NA	1.677508037486538e-13	0.1916060061716159	0.22373300767936102	1.1912903072443532e-38	1.4901121428835458e-37	8	8	8
ENSG00000172057	ORMDL3	-7.3324901608392485	NA	2.2591506235262138e-13	0.2026663279397403	0.3315929218709288	1.9565779212102283e-60	4.90546122380617e-59	14	14	14
ENSG00000196126	HLA-DRB1	7.25553513374836	NA	4.000769088059721e-13	0.033548792203392235	0.20536432220071196	3.067509214999361e-35	3.40483595650641e-34	5	9	9
ENSG00000258366	RTEL1	7.241229273204019	NA	4.4463600052189384e-13	0.014707091875973227	0.02953409917936197	7.699658324414754e-06	1.852693147262363e-05	3	3	3
ENSG00000235888	AF064858.1	7.137936994020788	NA	9.47420368178472e-13	0.13630756975122463	0.1597126310601643	4.3981557385662275e-27	3.567832202491591e-26	31	35	35
ENSG00000232629	HLA-DQB2	-6.961147294089609	NA	3.3751265550205364e-12	0.18918685398163515	0.671875849143407	8.554340624354191e-164	5.239228120251786e-161	13	38	38
ENSG00000170128	GPR25	-6.8665054322614525	NA	6.579367180709368e-12	0.021950749660772727	0.07736415964784536	2.2794620907336255e-13	9.460429669407296e-13	10	15	15
ENSG00000232442	MHENCR	6.695898567204943	NA	2.143503710826357e-11	0.01728843249271778	0.036432379605516846	6.450353736105504e-07	1.7078449316114452e-06	2	2	2
ENSG00000234290	AC116366.1	6.685913906731992	NA	2.2948791794945238e-11	0.14388026100424825	0.1794574389311203	1.4766077302307294e-30	1.3807167920243608e-29	8	8	8
ENSG00000157557	ETS2	6.661184533856447	NA	2.7162932362425915e-11	0.086861817368647	0.14618101236522935	9.53710945888929e-25	7.037516786165767e-24	14	14	14
ENSG00000168610	STAT3	6.623283386230469	NA	3.5130659149418046e-11	0.0006189368565267646	0.011132901121822745	0.006263479208510725	0.010678238885252054	1	1	1
ENSG00000182179	UBA7	6.581097578417929	NA	4.669879635469159e-11	0.052931912860715594	0.31118721444916825	4.6478914418062645e-56	1.0338092131716683e-54	7	9	9
ENSG00000231852	CYP21A2	-6.541082740743668	NA	6.107502774481984e-11	0.12809012981355467	0.16028595143053567	3.495452863407434e-27	2.847673213994019e-26	16	46	46
ENSG00000091140	DLD	-6.521994998144343	NA	6.937832938335234e-11	0.01608604547625809	0.021048770638242686	0.00016436582152033223	0.000344417091062094	4	4	4
ENSG00000225697	SLC26A6	6.487099570705797	NA	8.750451293433632e-11	0.021618336070842865	0.016227355971994067	0.0009509966244149306	0.0018078529112173422	6	7	7
ENSG00000165684	SNAPC4	6.372741286561601	NA	1.856789641267289e-10	0.236377638526517	0.23856384800269453	1.8370824355325954e-41	2.5263934793062132e-40	31	32	32
ENSG00000203747	FCGR3A	-6.339652370550183	NA	2.3028416744075547e-10	0.004730978069847534	0.07589605472199303	3.9126554123133546e-13	1.602152045505294e-12	7	14	14
ENSG00000161180	CCDC116	-6.327270284566752	NA	2.495360506322624e-10	0.07736810374207177	0.03529319240460114	9.713775904902103e-07	2.530096339507384e-06	7	8	8
ENSG00000121281	ADCY7	-6.254003422225306	NA	4.000622385968871e-10	0.150128604555892	0.19009066908145222	1.8405516602915184e-32	1.8599658469262962e-31	18	26	26
ENSG00000232837	LINC01700	6.2139576666645455	NA	5.166645294589671e-10	0.024520046395551463	0.07442580856663181	6.716792690197679e-13	2.715376658279114e-12	4	4	4
ENSG00000164068	RNF123	-6.208072953736412	NA	5.363825126350209e-10	0.07348186055280523	0.010944774296849468	0.0067215224588235	0.01139568844749028	9	11	11
ENSG00000197165	SULT1A2	6.183201858980703	NA	6.281430828011329e-10	0.1468827808768618	0.559270280252966	5.869887240373639e-121	8.388558023763962e-119	8	10	10
ENSG00000197272	IL27	6.175804642114033	NA	6.582734302301718e-10	0.014657912945186898	0.06443917754634113	2.593710005336601e-11	9.557269635048854e-11	2	3	3
ENSG00000185651	UBE2L3	6.159543467781126	NA	7.295495428258737e-10	0.12786550639180488	0.14590673666529963	1.0626873081070154e-24	7.831553350548865e-24	23	26	26
ENSG00000148384	INPP5E	-6.1539323546605065	NA	7.558493382806739e-10	0.038094616096709596	0.04301143526961924	6.054292371046389e-08	1.752617486007335e-07	6	8	8
ENSG00000164062	APEH	6.149444124892733	NA	7.775497160997784e-10	0.011511374681211198	0.027554540058281972	1.5697751274836204e-05	3.665088313303827e-05	8	12	12
ENSG00000164077	MON1A	6.135988876682845	NA	8.463107892770707e-10	0.011510668309790577	0.04328324002606465	5.490009688625462e-08	1.5962729086171253e-07	5	6	6
ENSG00000197208	SLC22A4	-6.135492017194187	NA	8.489602905762789e-10	0.0030393622612692483	0.026714406552245405	2.1243694336393522e-05	4.8926687372389536e-05	6	7	7
ENSG00000116288	PARK7	-6.023579177955268	NA	1.7060159094074966e-09	0.09590055136033444	0.124397895984065	4.655903486464616e-21	2.904477587827636e-20	11	11	11
ENSG00000166164	BRD7	-5.916860045580096	NA	3.2814568346478845e-09	0.15398944797922723	0.34599190035652166	1.328629718610895e-63	3.6339188268673425e-62	15	17	17
ENSG00000026297	RNASET2	-5.911995762276446	NA	3.3798723686482622e-09	0.34443579644569783	0.49258753293256097	1.7104131747130647e-100	1.4520730461957596e-98	15	20	20
ENSG00000162889	MAPKAPK2	5.8523473633536485	NA	4.8468299905399645e-09	0.012650658557628746	0.014774961131043984	0.0016208777630471443	0.0029885423888286722	9	10	10
ENSG00000233232	NPIPB7	-5.8175930921522685	NA	5.9701014951646445e-09	0.041798076927928474	0.1434280118989095	2.8210802787679943e-24	2.0447466483766836e-23	7	14	14
ENSG00000165689	ENTR1	-5.726781921225577	NA	1.0235360486223219e-08	0.22476711906517607	0.20494805462119883	3.6575194649326044e-35	4.044023294914844e-34	25	27	27
ENSG00000178188	SH2B1	-5.723268493394974	NA	1.044939262106312e-08	0.03322314641799382	0.029016384072602243	9.275852608619604e-06	2.2130160877186647e-05	5	6	6
ENSG00000204427	ABHD16A	5.694555306675167	NA	1.2369388623805136e-08	0.00033842130891537634	0.025799243986895853	2.9541937967754252e-05	6.718136775083115e-05	2	23	23
ENSG00000004534	RBM6	5.600378703197818	NA	2.1388402574064402e-08	0.28962370386846675	0.5392038122816606	1.717614415723123e-114	2.0598160570094992e-112	15	21	21
ENSG00000161847	RAVER1	5.598920421359117	NA	2.1569077329550696e-08	0.003231415512060872	0.028179654157988784	1.2534681672313201e-05	2.9583987888590574e-05	5	8	8
ENSG00000164308	ERAP2	5.539411786274428	NA	3.0348926930946515e-08	0.73661932441609	0.7741602123921822	5.177707597781449e-218	8.879250759435408e-214	19	24	24
ENSG00000178952	TUFM	5.44665915063928	NA	5.132468066725633e-08	0.3134897778597561	0.606399743364041	2.218628701699139e-137	5.072968480725138e-135	11	13	13
ENSG00000234936	AC010883.1	5.415023334829244	NA	6.128071349729824e-08	0.015118671604312513	0.04497409641152626	2.986425573197329e-08	8.85140203158676e-08	6	9	9
ENSG00000237609	AF064858.2	5.411342929826621	NA	6.255384824958297e-08	0.06429139616525	0.10644331409008237	4.4190937814475065e-18	2.386115845656275e-17	9	10	10
ENSG00000251417	AC145285.2	-5.395352928239603	NA	6.838899124381809e-08	0.10767228661164858	0.021926951368480198	0.00011959169778857825	0.00025429361752961295	9	11	11
ENSG00000143537	ADAM15	-5.318075680885495	NA	1.0487045070546935e-07	0.03795974051678089	0.23668054417562673	4.2087864246827016e-41	5.7101644301332e-40	5	6	6
ENSG00000183396	TMEM89	5.309451838688946	NA	1.0995543362522714e-07	0.025774727014021687	0.03267218524951909	2.4915833963969564e-06	6.2669644565578475e-06	2	2	2
ENSG00000081985	IL12RB2	-5.253370300225134	NA	1.4934085348760787e-07	0.14628663346175572	0.17159403590840316	3.650039894609376e-29	3.219883444066676e-28	9	12	12
ENSG00000261338	AC021016.2	-5.234449875233822	NA	1.6547696868900975e-07	0.3592040506339481	0.3200448234697512	6.0790044512458964e-58	1.4300253406641409e-56	15	20	20
ENSG00000168488	ATXN2L	-5.202022856929858	NA	1.9713097370084922e-07	0.05684534901076661	0.05549125126037459	6.693714374796924e-10	2.244193701141592e-09	10	11	11
ENSG00000255363	LINC02757	-5.1962619437898345	NA	2.0333569402861766e-07	0.033362281663667975	0.040640279276404935	1.420951710172169e-07	3.984287259277719e-07	23	27	27
ENSG00000072682	P4HA2	-5.183805091383878	NA	2.1740413135105456e-07	0.02201337643455759	0.024880010196396476	4.1151486426679914e-05	9.233374862372548e-05	14	20	20
ENSG00000155287	SLC25A28	-5.157514205794594	NA	2.502498692564194e-07	0.003105748523100509	0.011764494153645843	0.004945214056101786	0.008553250211607619	7	12	12
ENSG00000164078	MST1R	5.129043038199631	NA	2.9121876488999774e-07	0.026144239335827137	0.030244510505877543	5.96360563172068e-06	1.447146922009027e-05	8	13	13
ENSG00000244731	C4A	5.124396676993474	NA	2.9849197737253525e-07	0.18883251105019502	0.252998044089072	2.988121246288891e-44	4.5428449692028545e-43	7	20	20
ENSG00000223534	HLA-DQB1-AS1	5.1067281805564395	NA	3.277847339540276e-07	0.07208754093579535	0.3978394576536214	1.2955852167794663e-75	5.131175723452902e-74	9	32	32
ENSG00000095794	CREM	-5.106242416737023	NA	3.286280534936332e-07	0.00827886029849348	0.09290650384573605	7.162062030774795e-16	3.4212312469570183e-15	5	10	10
ENSG00000113441	LNPEP	5.1041668130506	NA	3.322550999507152e-07	0.009227599147842672	0.08157845102964309	4.815447699901784e-14	2.076442358702934e-13	10	14	14
ENSG00000140807	NKD1	-5.082125564684353	NA	3.7323454341790507e-07	0.03471530925592687	0.054164969148229054	1.0819522955027442e-09	3.5722756864798924e-09	8	10	10
ENSG00000108094	CUL2	-5.05298519329463	NA	4.349576294131785e-07	0.005836283998352614	0.03592472888788163	7.741395102123933e-07	2.033346371669832e-06	6	7	7
ENSG00000204463	BAG6	-5.005353794187443	NA	5.575952191786955e-07	0.003807766043785311	0.03510641648468853	1.0388174327131958e-06	2.701650008128389e-06	4	8	8
ENSG00000163466	ARPC2	-4.997387140216428	NA	5.81123285255993e-07	0.0052899721991885515	0.03535340711611358	9.505829217053297e-07	2.4793226652965323e-06	4	5	5
ENSG00000157873	TNFRSF14	-4.973253796607201	NA	6.583837468991211e-07	0.04237423571794431	0.06264247581874767	4.990038648921892e-11	1.8015615324286638e-10	24	29	29
ENSG00000103591	AAGAB	-4.962777404152503	NA	6.949220965565577e-07	0.01820154059898912	0.01894021556218133	0.00035337844216735536	0.0007088650023076357	9	10	10
ENSG00000274501	AL121845.4	4.91930226521506	NA	8.685325833614012e-07	0.009610852359482742	0.01704173549100919	0.0007059874172064426	0.001362171266614906	5	9	9
ENSG00000115607	IL18RAP	-4.918899667313592	NA	8.703206326194122e-07	0.23013760100901381	0.3648645889437469	7.3207482759241086e-68	2.2909400033544259e-66	19	23	23
ENSG00000164053	ATRIP	4.891723812517968	NA	9.9956643010753e-07	0.01818577122595218	0.07282668789849266	1.2080867615326808e-12	4.819139305309129e-12	18	22	22
ENSG00000180871	CXCR2	-4.887163614954	NA	1.0229907568421396e-06	0.012372038157991025	0.0816915809918843	4.6182477015932467e-14	1.9929121750030846e-13	6	6	6
ENSG00000068120	COASY	-4.815975011931348	NA	1.4648285511043084e-06	0.004254795522841529	0.048755872599175396	7.63943785006118e-09	2.371198546437994e-08	3	6	6
ENSG00000237693	IRGM	-4.804699449259342	NA	1.5498413768246909e-06	0.008796190037884647	0.010193697631638894	0.008917789838285636	0.014865163163333207	8	9	9
ENSG00000131435	PDLIM4	-4.7951619807823	NA	1.6254343546222167e-06	0.030430098170981808	0.0179770891306005	0.0005018188144410422	0.000988024207675021	7	9	9
ENSG00000181915	ADO	4.792915995206883	NA	1.6437446474351705e-06	0.01587067915628071	0.0324410541832443	2.707412546436435e-06	6.790905040052424e-06	6	6	6
ENSG00000188603	CLN3	-4.782514868567081	NA	1.7311557776916835e-06	0.05057717746861706	0.0841539319411313	1.8568328021651614e-14	8.211146396165639e-14	5	6	6
ENSG00000184939	ZFP90	4.73535206807096	NA	2.1867515927495705e-06	0.41624291428532606	0.5475832622725243	3.711453442342653e-117	4.785542487423621e-115	5	7	7
ENSG00000255389	Z97989.1	-4.677200123291108	NA	2.9081841056241267e-06	0.41553199734222274	0.34820190792917555	4.276013186949178e-64	1.184642167091946e-62	42	51	51
ENSG00000270210	AC104695.3	4.656446015900836	NA	3.2171458580619886e-06	0.03701258080825255	0.021427617680852242	0.00014328769594376637	0.00030194650992131355	9	11	11
ENSG00000116285	ERRFI1	4.644513408918967	NA	3.4087891011468074e-06	0.020554514782388983	0.01890371956906129	0.0003581010695041273	0.0007180864407070018	33	38	38
ENSG00000225855	RUSC1-AS1	4.617246305657891	NA	3.888656257374835e-06	0.03845915124235985	0.011406388327568595	0.0056535925746363114	0.009697285363316474	4	4	4
ENSG00000197114	ZGPAT	4.584756845440756	NA	4.545150593678274e-06	0.016897975821343017	0.012343158503338069	0.003985658303540878	0.006991617660333726	15	16	16
ENSG00000224389	C4B	-4.580960385267167	NA	4.6284551939435805e-06	0.19845712702265508	0.22002432658760832	5.901452495404816e-38	7.198009163847596e-37	7	10	10
ENSG00000236263	AC234582.2	4.578087191469007	NA	4.6924710781727616e-06	0.008937078892741809	0.09026458263248704	1.9185382701863267e-15	8.991804535508422e-15	5	6	6
ENSG00000261644	AC007728.2	4.558424206510528	NA	5.153885742813763e-06	0.14820330167685755	0.17335895355228204	1.7813323850913202e-29	1.5869126790613534e-28	12	12	12
ENSG00000113742	CPEB4	-4.4944212365885265	NA	6.975941727813764e-06	0.03791008049198216	0.058666326946488635	2.1169592608191137e-10	7.344473874931617e-10	10	15	15
ENSG00000233806	LINC01237	-4.457405568021458	NA	8.295756178053545e-06	0.15618989680154896	0.22057615069428158	4.653304897602789e-38	5.6958976223404875e-37	46	55	55
ENSG00000158985	CDC42SE2	4.445923289690429	NA	8.751517526080313e-06	0.04067684834742086	0.029246278325105728	8.539561015733243e-06	2.045605976516404e-05	10	12	12
ENSG00000268858	AL118506.1	4.435806178481433	NA	9.17283532804933e-06	0.028064319214892143	0.02155737336215589	0.00013671074281309989	0.0002887256808499815	16	19	19
ENSG00000054983	GALC	-4.430453447443073	NA	9.403514622217165e-06	0.01367204394046543	0.011176517870687767	0.00616189985555338	0.010515516033723247	6	6	6
ENSG00000213676	ATF6B	-4.430245827107157	NA	9.412572873707935e-06	0.03625818339496841	0.016460619812534966	0.0008731495480630814	0.0016681864527332646	10	27	27
ENSG00000169682	SPNS1	4.427589653425612	NA	9.52919687832623e-06	0.2936151418468673	0.31396966543363314	1.197317078117756e-56	2.7088114211927967e-55	16	22	22
ENSG00000163464	CXCR1	-4.4048557887792805	NA	1.0585427363653954e-05	0.05427551844722584	0.04695400219237472	1.4631759843335122e-08	4.4442091667260714e-08	11	14	14
ENSG00000221988	PPT2	4.401170799955049	NA	1.0766832720173679e-05	0.0005585856892250356	0.010375964818299166	0.008325215466792442	0.013935492439240957	2	9	9
ENSG00000173214	MFSD4B	4.399883205299532	NA	1.0830915609634765e-05	0.08457600394771356	0.05131428344158137	3.0330888905769487e-09	9.687919795959042e-09	11	13	13
ENSG00000075426	FOSL2	-4.398646000447921	NA	1.0892833585305457e-05	0.013584725367654687	0.01447512616377581	0.001810113969674199	0.0033188970882008805	4	4	4
ENSG00000141744	PNMT	-4.3657318940661956	NA	1.2669780695869437e-05	0.007793203815479197	0.016306770667302403	0.0009237376496405924	0.0017577870565564269	2	2	2
ENSG00000096968	JAK2	4.356036675283217	NA	1.3243859543785157e-05	0.003583462555406825	0.014587643482005079	0.001736614289139868	0.003191640600627971	2	3	3
ENSG00000120158	RCL1	4.344036394721337	NA	1.398883244677353e-05	0.026292565564257766	0.023943003826392167	5.7707947965826315e-05	0.00012705528304865265	40	51	51
ENSG00000117595	IRF6	-4.336259744477568	NA	1.449276740242248e-05	0.16681480827303993	0.28345951798665503	2.581812386086078e-50	4.786540606377313e-49	13	16	16
ENSG00000215788	TNFRSF25	4.334481932987015	NA	1.4610378629862229e-05	0.02945440470613112	0.03692409005333599	5.405458176283919e-07	1.4378501980005108e-06	8	8	8
ENSG00000099817	POLR2E	-4.2987274449888	NA	1.7178156057101036e-05	0.08474844846521333	0.20407177787596684	5.295285227921376e-35	5.798776907638804e-34	9	11	11
ENSG00000112893	MAN2A1	4.262802808422717	NA	2.0187865687603143e-05	0.013524988452557254	0.06010570301983478	1.2552125819124595e-10	4.4264117966721714e-10	6	9	9
ENSG00000122223	CD244	-4.253120643585465	NA	2.1081192603823536e-05	0.02664895683073561	0.09305207538826898	6.783095365084603e-16	3.2447225220595777e-15	9	11	11
ENSG00000141480	ARRB2	4.219716465553639	NA	2.446097588114894e-05	0.1657104836123505	0.21078402678929103	3.0796103160080065e-36	3.5325911243626285e-35	36	43	43
ENSG00000170779	CDCA4	4.2127353071472085	NA	2.5229665886649584e-05	0.011862989228484836	0.028645833079484487	1.0598767810931147e-05	2.5174275511032994e-05	5	5	5
ENSG00000068745	IP6K2	-4.207221779936777	NA	2.5852939297989018e-05	0.10737191513319569	0.057143975609311046	3.67751361903436e-10	1.2572902921216157e-09	34	39	39
ENSG00000227598	Z94721.1	-4.205084443394685	NA	2.609846971319829e-05	0.022575176936127726	0.05509236731612306	7.734006378617748e-10	2.5768501143756706e-09	10	11	11
ENSG00000176046	NUPR1	-4.18626172499103	NA	2.8358633469532514e-05	0.05959295913219993	0.04509405150982368	2.8601323055441075e-08	8.497645340917516e-08	30	39	39
ENSG00000165030	NFIL3	-4.178021822160775	NA	2.9405544781080257e-05	0.021291479583956597	0.060445199297649785	1.1095443402557972e-10	3.924020600339589e-10	9	11	11
ENSG00000166501	PRKCB	4.164762866393477	NA	3.116763414261404e-05	0.043166474136868485	0.10469401196899916	8.5610826887452e-18	4.5549795905154135e-17	7	12	12
ENSG00000213760	ATP6V1G2	-4.142166649585903	NA	3.440402047579472e-05	0.040089173031499586	0.09221245568964614	9.280275971506161e-16	4.410960438895764e-15	5	11	11
ENSG00000238160	AC116366.2	-4.1385496554977905	NA	3.495082343003323e-05	0.0009292447929182706	0.021049014412032746	0.0001643513030178419	0.000344417091062094	3	5	5
ENSG00000108443	RPS6KB1	4.1288094600731995	NA	3.646464206563624e-05	0.02891121555316843	0.0390729698890479	2.4966281385375374e-07	6.855832817899156e-07	6	7	7
ENSG00000179914	ITLN1	4.11915534472352	NA	3.8026373259916124e-05	0.01249053784493047	0.03061971836843874	5.210908991583199e-06	1.2724174611513639e-05	4	4	4
ENSG00000269843	AC008537.2	-4.1049537062988355	NA	4.043958550999763e-05	0.007475300012658851	0.013462674944797023	0.002630709334859015	0.004719041253503896	6	8	8
ENSG00000204257	HLA-DMA	-4.102300643920898	NA	4.090622661095232e-05	0.000785355523325942	0.04964139225819154	5.549664316010464e-09	1.7389218592227928e-08	1	19	19
ENSG00000122873	CISD1	4.10207237487761	NA	4.094661417146545e-05	0.33643729097145253	0.4116062168829216	5.628125570004708e-79	2.4434614025319176e-77	16	18	18
ENSG00000168071	CCDC88B	4.093478489158233	NA	4.2494951653993235e-05	0.024690186922514634	0.03425348004297619	1.4114364171253228e-06	3.627262568152579e-06	5	6	6
ENSG00000115137	DNAJC27	4.0884733485467075	NA	4.3422142253126506e-05	0.10699309815847927	0.20966260935927988	4.961389387624904e-36	5.660869368488322e-35	16	18	18
ENSG00000071242	RPS6KA2	-4.081334453106023	NA	4.477786588952035e-05	0.1099235412556718	0.16348998717780752	9.654949338321636e-28	8.088555261498668e-27	10	13	13
ENSG00000164342	TLR3	-4.074755824993548	NA	4.6062652013415305e-05	0.011170589695316178	0.02403215724430961	5.588014657482777e-05	0.00012320501846383664	3	4	4
ENSG00000151151	IPMK	4.059491699140398	NA	4.917965609296343e-05	0.1611455480003494	0.1723068012898025	2.732456409442199e-29	2.420397467227493e-28	14	15	15
ENSG00000127838	PNKD	-4.037433130352557	NA	5.403924132698854e-05	0.14827929784710925	0.1439505777032326	2.2967919370959237e-24	1.6718032652486417e-23	18	21	21
ENSG00000204482	LST1	4.036127375031453	NA	5.4340721589928304e-05	0.010403602935116952	0.07872759383985796	1.3792993345447067e-13	5.788938885978262e-13	6	24	24
ENSG00000138744	NAAA	4.033056556081046	NA	5.505602251549421e-05	0.5559597233338561	0.5880762254639871	8.975327698913055e-131	1.6550311258995698e-128	44	50	50
ENSG00000143452	HORMAD1	-4.010193114599461	NA	6.0669107179007394e-05	0.02651177076099665	0.0331292897056471	2.114100073551347e-06	5.354408826071783e-06	4	4	4
ENSG00000204428	LY6G5C	-3.9966186152707337	NA	6.425369330850195e-05	0.0009264920054692529	0.4817618750353739	1.9956509898832098e-97	1.534682458542922e-95	7	36	36
ENSG00000269952	AL117336.1	-3.98561297693482	NA	6.73061426694547e-05	0.01846667244951222	0.01646716638420594	0.0008710599819654295	0.0016651217958672557	7	8	8
ENSG00000152760	TCTEX1D1	-3.9658377453556883	NA	7.313860530224334e-05	0.16463435425643497	0.3954619401855644	4.845627338010996e-75	1.875793752134324e-73	5	8	8
ENSG00000114268	PFKFB4	3.960842556649569	NA	7.468576660121989e-05	0.0051354919150583085	0.014914773634368585	0.0015395978802641903	0.0028482995904505312	5	5	5
ENSG00000204536	CCHCR1	3.9590975924377823	NA	7.523349175599582e-05	0.04902604062955206	0.29094983224649074	7.621152266110417e-52	1.486861663384841e-50	3	18	18
ENSG00000153774	CFDP1	3.9565684755806054	NA	7.603410030487934e-05	0.10003545420063106	0.15682716522250434	1.3944634166432427e-26	1.110197452739785e-25	12	14	14
ENSG00000171206	TRIM8	3.9436135922512943	NA	8.026294680926906e-05	0.03070087691651672	0.05138464007232605	2.9569567179370438e-09	9.45707772396538e-09	5	6	6
ENSG00000143457	GOLPH3L	-3.9360255706768967	NA	8.284214995762434e-05	0.0019041213405166695	0.07180956135146298	1.7541911689006978e-12	6.928287507019361e-12	3	4	4
ENSG00000100321	SYNGR1	-3.930079610477926	NA	8.491774095481911e-05	0.015913911327561203	0.24687115616465546	4.6295459095519795e-43	6.68283525276994e-42	6	9	9
ENSG00000236935	AP003774.2	-3.9178466859922474	NA	8.93434979921797e-05	0.4476003113694029	0.45469526082645784	4.980489489970495e-90	3.061305170734911e-88	12	13	13
ENSG00000113638	TTC33	3.909102097284371	NA	9.263980813775267e-05	0.00731115087687386	0.012255004221766695	0.004118624343918883	0.007214534103561279	6	7	7
ENSG00000177628	GBA	3.8970414977498264	NA	9.737493901758331e-05	0.14247101991865083	0.2044181036095883	4.575055170213534e-35	5.039025119716885e-34	3	3	3
ENSG00000108784	NAGLU	3.885121809765738	NA	0.00010227859429953657	0.07195015267284786	0.05082195616032167	3.6234964892185315e-09	1.1492387884891549e-08	11	15	15
ENSG00000136240	KDELR2	3.8695809801023264	NA	0.00010902256555811241	0.17775905966602623	0.22094260579299643	3.973660760151233e-38	4.8779032480911596e-37	8	8	8
ENSG00000275895	U2AF1L5	-3.859280154090596	NA	0.00011372150960126766	0.032017523074551836	0.044207505275617974	3.9359967584742454e-08	1.1557946645731992e-07	6	7	7
ENSG00000235151	AC131097.3	-3.8529633918348267	NA	0.00011669684329004743	0.035493996215499646	0.07269670270751936	1.2670855913783638e-12	5.046272830131807e-12	21	25	25
ENSG00000124203	ZNF831	-3.846721251997595	NA	0.00011970903049079534	0.004575659972990497	0.029354478738013345	8.21356367656344e-06	1.9724744922193872e-05	9	11	11
ENSG00000078808	SDF4	-3.844679768318859	NA	0.00012070996788085905	0.010741758588887337	0.02324158194722956	7.434558651761585e-05	0.00016179599786682666	2	3	3
ENSG00000107882	SUFU	-3.8316796563980877	NA	0.00012727138650551857	0.03330909754286783	0.033963860438511184	1.566261254154758e-06	4.009525936333773e-06	10	11	11
ENSG00000227507	LTB	-3.8237772298090245	NA	0.0001314226668599131	0.01468462291299664	0.028285443642410726	1.2066416758144817e-05	2.8529847095743208e-05	10	24	24
ENSG00000172037	LAMB2	3.8065862242433415	NA	0.0001408981841875223	0.01288669671306648	0.013522843547851469	0.0025727855445300445	0.004620452330416351	11	15	15
ENSG00000130592	LSP1	3.7397205819668407	NA	0.00018422492423836353	0.06309825224864511	0.13339222238839088	1.430383854259133e-22	9.58563998307537e-22	33	38	38
ENSG00000204438	GPANK1	-3.735243667198815	NA	0.0001875335157785433	0.0032426748809254954	0.051476141953143935	2.860790784519862e-09	9.158055098699107e-09	7	23	23
ENSG00000128268	MGAT3	-3.7340760713255476	NA	0.00018840554644990637	0.015845303866939973	0.016783226601087147	0.0007759506784670688	0.0014906215061086328	5	6	6
ENSG00000126005	MMP24OS	-3.721242128504572	NA	0.0001982452411666276	0.1347883556858278	0.13019509334807922	4.951800385280737e-22	3.2393495719507037e-21	29	32	32
ENSG00000145908	ZNF300	-3.702516122604726	NA	0.00021347179005799804	0.009037943646481934	0.010415240878003756	0.00820287748125816	0.013740100207667142	6	6	6
ENSG00000204348	DXO	3.6773588657379146	NA	0.0002356613879252188	1.5853883452632006e-05	0.011632342818511818	0.005195473587071639	0.008953590246677873	1	5	5
ENSG00000236525	AC007278.2	-3.675066948399851	NA	0.00023778705299862517	0.007973407443595872	0.1581935568272582	8.077952792672105e-27	6.473308992595042e-26	13	16	16
ENSG00000116521	SCAMP3	3.6733344039853804	NA	0.00023940584674848404	0.016424658939765586	0.023686972725600296	6.329728763571772e-05	0.00013873788160338998	3	3	3
ENSG00000197043	ANXA6	3.660702067043853	NA	0.00025152509877738645	0.09095930350330113	0.15210483455518245	9.142343942428686e-26	7.059075023354774e-25	12	12	12
ENSG00000231064	AC234582.1	3.6570571269954364	NA	0.00025512753645336693	0.0012624813202565736	0.10135052285075694	3.0204799301054214e-17	1.5620690687990912e-16	3	5	5
ENSG00000059804	SLC2A3	-3.647562213383319	NA	0.00026474022125387445	0.010873000203209644	0.016577919218679953	0.000836463565157144	0.0016016652164894888	15	15	15
ENSG00000198502	HLA-DRB5	3.6405665489127363	NA	0.00027203878041874184	0.0026403805921210817	0.6762866411866431	9.282434927455232e-166	6.122479868112684e-163	9	47	47
ENSG00000131507	NDFIP1	-3.63273942988026	NA	0.00028042816488739583	0.006799019234182554	0.03808064832747118	3.5668714394335765e-07	9.651037916510951e-07	5	6	6
ENSG00000141759	TXNL4A	-3.631609533757637	NA	0.000281659063575521	0.00983564866828041	0.042962649445723124	6.161542936124926e-08	1.7824611979015919e-07	5	8	8
ENSG00000049247	UTS2	3.6312981425158415	NA	0.0002819991791960111	1.191764269233808	0.3470825730487867	7.59662926134272e-64	2.0877338974802293e-62	55	66	66
ENSG00000124205	EDN3	-3.6263940049416736	NA	0.00028740671477694253	0.05756519114648599	0.052471903532784116	1.9960857566769806e-09	6.458655592689347e-09	38	47	47
ENSG00000143622	RIT1	-3.6215957576788167	NA	0.00029279138901026	0.06995393119494059	0.016022461621020116	0.0010251328675477804	0.0019421126320787543	8	9	9
ENSG00000196296	ATP2A1	3.6141144153062283	NA	0.00030137596104396776	0.02989232963265034	0.026139792110859185	2.6129888390751056e-05	5.969910152051558e-05	8	8	8
ENSG00000104442	ARMC1	3.6056773343361352	NA	0.00031133979457017023	0.007527461518799763	0.06770032255189876	7.891009851995395e-12	3.0018395730228267e-11	9	14	14
ENSG00000100426	ZBED4	3.598319981940217	NA	0.0003202794219327012	0.04612292211365703	0.07419875347147786	7.300964892891611e-13	2.9452892718936305e-12	11	11	11
ENSG00000143379	SETDB1	3.593875103395078	NA	0.0003257960539109748	0.003441948240708224	0.023730893587422336	6.230126945496351e-05	0.0001366595638121219	4	7	7
ENSG00000163682	RPL9	3.587510946568152	NA	0.00033384972118903215	0.3364462338315555	0.3060766732319031	5.534181673187346e-55	1.187805776138796e-53	16	25	25
ENSG00000167414	GNG8	-3.5828439895534463	NA	0.000339873611015884	0.005233212324497516	0.012300029451454511	0.004050158076466593	0.007100404912423391	9	11	11
ENSG00000110042	DTX4	3.5761644800348575	NA	0.0003486723213890515	0.0279181497503411	0.015275855585182565	0.0013482076902156085	0.0025160968200574024	16	17	17
ENSG00000213066	FGFR1OP	3.569118397311313	NA	0.0003581845353868542	0.09194227779842551	0.13698921790145743	3.519427954655985e-23	2.423882329092188e-22	8	11	11
ENSG00000253736	AC022217.3	3.5624988112050615	NA	0.0003673415724393068	0.03188606194603777	0.07704964948629703	2.5593133949166277e-13	1.0588580315904764e-12	4	5	5
ENSG00000164332	UBLCP1	-3.5591670105408637	NA	0.0003720329052187707	0.025077975736287665	0.02319289534996838	7.566498212434803e-05	0.00016455579240572495	12	14	14
ENSG00000066855	MTFR1	3.5557987187944513	NA	0.00037683250716077953	0.06590448867566674	0.07060491696091466	2.7273774967735996e-12	1.0634787788124253e-11	5	6	6
ENSG00000198890	PRMT6	3.555645412959022	NA	0.0003770523293708151	0.10115416027357498	0.23053010264645662	6.221483852405815e-40	8.125835992757603e-39	10	12	12
ENSG00000198156	NPIPB6	3.5527164233234942	NA	0.000381275240005596	0.003149735947561493	0.014116824392359196	0.0020657958623041986	0.003760757244443174	2	2	2
ENSG00000008838	MED24	3.5523631600325447	NA	0.0003817875388558494	0.07973693786237682	0.12742797992813074	1.4456210401097555e-21	9.25035642419485e-21	13	17	17
ENSG00000123815	COQ8B	-3.5344499182471787	NA	0.0004086248647081628	0.037462100354664	0.04962010542004294	5.592473201480674e-09	1.7520153988343457e-08	6	7	7
ENSG00000240065	PSMB9	-3.533403372573318	NA	0.0004102460225147701	0.022023730881173115	0.41434416584613953	1.1813635122908984e-79	5.262130616175744e-78	11	17	17
ENSG00000215595	C20orf202	-3.516824489895671	NA	0.00043674246360449973	0.00705015488702157	0.013040228948506712	0.0030763666435803133	0.005468706496398755	5	6	6
ENSG00000237651	C2orf74	3.513910960956921	NA	0.0004415607958509493	0.1943429272845034	0.24221368281642244	3.663554578084553e-42	5.153921038521083e-41	4	5	5
ENSG00000146535	GNA12	-3.513490820759226	NA	0.0004422596943299407	0.11445696275569953	0.10583226830777612	5.568133480054849e-18	2.984930323521744e-17	28	34	34
ENSG00000150048	CLEC1A	-3.510218354768517	NA	0.0004477388525888801	0.004518903664030198	0.02043164738899653	0.00020557827267080492	0.00042598620082547533	5	5	5
ENSG00000224934	AL391684.1	3.507305683188742	NA	0.0004526688240563558	0.01153432634276185	0.0193890391767128	0.0003001725205703501	0.0006093345827723642	6	7	7
ENSG00000086288	NME8	-3.4650235387627175	NA	0.0005301850719368105	0.09138164402769722	0.20421737428004458	4.979663190925798e-35	5.467109094826282e-34	26	30	30
ENSG00000168394	TAP1	-3.4612902945156923	NA	0.0005375927721065605	0.007328162328730412	0.0768918997902352	2.712333149981513e-13	1.1202745951115838e-12	2	5	5
ENSG00000272573	MUSTN1	-3.458291343515738	NA	0.0005436131759604158	0.1318911963198035	0.13712733479521966	3.334581571345535e-23	2.3002710927998624e-22	19	20	20
ENSG00000100300	TSPO	3.457573148525053	NA	0.000545064247506435	0.11272884989200992	0.1322300958602579	2.2475037814460513e-22	1.4910035724571889e-21	28	35	35
ENSG00000184924	PTRHD1	3.453104496002197	NA	0.0005541742843365645	0.004261740865238916	0.023240992425432948	7.436142357178054e-05	0.00016180992930243176	1	3	3
ENSG00000261000	AC244034.2	3.4272209896586583	NA	0.0006097925932110574	0.20791769040376118	0.3482654347122843	4.138676732325367e-64	1.1484493087807074e-62	21	27	27
ENSG00000141867	BRD4	3.426343911524965	NA	0.0006117652595324193	0.002933375985394091	0.015252284523484256	0.0013599342140704215	0.002536601243973641	5	5	5
ENSG00000176209	SMIM19	3.4228528590371665	NA	0.0006196761123177104	0.19012278014358686	0.16354223546080685	9.454128047296285e-28	7.928060727779168e-27	12	13	13
ENSG00000135506	OS9	3.422680978205895	NA	0.0006200680483506367	0.03204387465598042	0.03779777143045164	3.9486516843525136e-07	1.0640387764764496e-06	7	8	8
ENSG00000160201	U2AF1	3.4122944066059646	NA	0.0006441849918864113	0.04038045036026372	0.06360959041509032	3.50899631617745e-11	1.2792469775962392e-10	13	15	15
ENSG00000117505	DR1	-3.4027582250689252	NA	0.0006670928381532508	0.05456958029583241	0.03271566500697059	2.4529486965448437e-06	6.172504357600517e-06	13	15	15
ENSG00000111832	RWDD1	3.3912836513011717	NA	0.0006956606244786443	0.015472164941605221	0.023396112471072907	7.030877688210999e-05	0.00015345872658155838	4	6	6
ENSG00000055955	ITIH4	-3.3910324268496623	NA	0.0006962986219370371	0.41110113315306823	0.454949222721427	4.261676028350486e-90	2.6383928595733746e-88	21	21	21
ENSG00000188011	RTP5	-3.3824840394675793	NA	0.0007183345187136316	0.011244181200645046	0.01395998565283986	0.0021889283947519643	0.003971007409457467	17	20	20
ENSG00000108797	CNTNAP1	-3.3821149885121535	NA	0.0007193002867810146	0.026556910275904858	0.026914776163573486	1.976455899868129e-05	4.569804803402797e-05	18	20	20
ENSG00000179965	ZNF771	-3.3810519758969626	NA	0.0007220888262220428	0.0022308645585743534	0.01128744767873413	0.005911042060208097	0.010110558576751312	5	5	5
ENSG00000105185	PDCD5	-3.3737186169055664	NA	0.0007416013243216969	0.23978708195979456	0.29170114145879905	5.341770845680408e-52	1.0445385203258075e-50	14	18	18
ENSG00000213047	DENND1B	3.3648452799702184	NA	0.0007658659217933923	0.07651333665832566	0.027181600487330388	1.7953746813812416e-05	4.167981644917681e-05	10	18	18
ENSG00000122490	SLC66A2	-3.3504949830911466	NA	0.0008066727062534153	0.04985653970157366	0.15713558284389406	1.232878553673743e-26	9.833783403233031e-26	11	14	14
ENSG00000108771	DHX58	-3.346714808934677	NA	0.0008177529393001531	0.11062714817562343	0.1709987401020329	4.647707093393259e-29	4.078993292968321e-28	40	50	50
ENSG00000163131	CTSS	-3.3262162243558326	NA	0.0008803360894012293	0.13588691474614778	0.08514240834868689	1.2872938916848637e-14	5.748907017839512e-14	13	14	14
ENSG00000269609	RPARP-AS1	-3.321610849001151	NA	0.0008949942377679076	0.118921379417105	0.0646232222256954	2.4254369980992814e-11	8.954535862304537e-11	24	27	27
ENSG00000164535	DAGLB	-3.3206106076877533	NA	0.000898207598651888	0.402714566985231	0.5085749390877405	3.822310511943634e-105	3.661944299962088e-103	24	27	27
ENSG00000248485	PCP4L1	-3.3195498397248087	NA	0.0009016270878733948	0.01333764118097599	0.013162070569719698	0.002940502319377399	0.005240223867297414	13	15	15
ENSG00000189050	RNFT1	-3.310260776097274	NA	0.0009320908847721174	0.040702229091239085	0.05386342674861572	1.206697101281839e-09	3.969623746380637e-09	16	22	22
ENSG00000148090	AUH	-3.3097384834897663	NA	0.0009338317599586085	0.05192853028593333	0.06135664412867892	7.966278736098847e-11	2.848492786600482e-10	8	8	8
ENSG00000214530	STARD10	-3.301903116330595	NA	0.0009603123358520225	0.07805541685160713	0.27422286462980894	1.8920591760987294e-48	3.3109104909099097e-47	18	21	21
ENSG00000273002	AL355388.2	3.300999596470775	NA	0.0009634102113258488	0.0016879627922935182	0.09526618381639328	2.96430287661458e-16	1.448285755870753e-15	5	7	7
ENSG00000059588	TARBP1	-3.3007067899929003	NA	0.0009644161334796783	0.021961279685744746	0.07881562838830379	1.3352501216751294e-13	5.610929756580935e-13	13	18	18
ENSG00000115590	IL1R2	-3.296483755492752	NA	0.0009790327621022055	0.01638623428532464	0.015168517141437805	0.0014024478241939692	0.0026107878568283087	8	9	9
ENSG00000007341	ST7L	3.294851913071603	NA	0.0009847355860395331	0.19689817695798206	0.0826840910978402	3.199507747120272e-14	1.3950764900932e-13	10	12	12
ENSG00000141279	NPEPPS	3.286558141477793	NA	0.0010141983471526964	0.05424070245899258	0.04743574340306555	1.2298804568470423e-08	3.752886112895005e-08	13	15	15
ENSG00000050820	BCAR1	3.27396700681667	NA	0.0010604899271791995	0.007912327388372121	0.031528767146419466	3.7581426445576545e-06	9.303939398227113e-06	5	7	7
ENSG00000141655	TNFRSF11A	-3.272143313461453	NA	0.0010673545698879647	0.02574405520260632	0.013064444157575643	0.003048867168335534	0.005423195007757087	16	18	18
ENSG00000242485	MRPL20	3.269000672819468	NA	0.0010792804489590296	0.059474545771946004	0.03341153169252824	1.9101689328853365e-06	4.855118872098805e-06	22	26	26
ENSG00000238164	TNFRSF14-AS1	3.267388099198418	NA	0.0010854476748727872	0.04149595447766766	0.17408004809165484	1.3282190487211664e-29	1.1937960412221846e-28	22	26	26
ENSG00000178878	APOLD1	-3.266571016151535	NA	0.0010885850043075953	0.11098994155404283	0.12964800078551933	6.121608430742404e-22	3.9870665772427454e-21	20	27	27
ENSG00000108179	PPIF	-3.2620198847762065	NA	0.0011062138359188	0.028372216531031915	0.027028741906096942	1.896975615672338e-05	4.394924997725605e-05	10	11	11
ENSG00000150316	CWC15	-3.261613885443522	NA	0.001107799234003816	0.0947654340207962	0.05353347681026598	1.359700084540426e-09	4.459265012389322e-09	12	16	16
ENSG00000115718	PROC	3.2510328779324924	NA	0.0011498655948901902	0.01361184331389974	0.012293626270288665	0.004059823980627988	0.007115895486895888	10	12	12
ENSG00000100330	MTMR3	-3.2495098041861783	NA	0.001156040931853683	0.04925585339725926	0.09872981849755179	8.091096849850671e-17	4.0834084719861435e-16	9	9	9
ENSG00000271781	AC026740.1	3.2488764118998352	NA	0.0011586180475754925	0.03500388365232621	0.03361094418803635	1.77806273388529e-06	4.534800390154497e-06	23	29	29
ENSG00000267265	AC011476.3	3.240989325730173	NA	0.001191156440875378	0.04100137329940194	0.28317839694061	2.944666222673102e-50	5.447473684209388e-49	17	20	20
ENSG00000109519	GRPEL1	3.238280978679211	NA	0.0012025231334303024	0.015852155573050492	0.017667966211404984	0.0005616981580061283	0.0010976027474529505	8	10	10
ENSG00000120063	GNA13	3.2206444770727	NA	0.0012790270612147026	0.011193652192045251	0.01087368712139839	0.006903359035385783	0.011684337159280576	6	7	7
ENSG00000175756	AURKAIP1	-3.2201102437612255	NA	0.001281413080111391	0.007176280973799612	0.011094133053547863	0.0063551968616554575	0.01082276772398505	4	4	4
ENSG00000141968	VAV1	-3.2197947043670414	NA	0.001282824286954637	0.010152708940675744	0.024702614394607775	4.387100529861273e-05	9.805081061721749e-05	15	18	18
ENSG00000215529	EFCAB8	-3.2187659783526046	NA	0.0012874350923070483	0.02304097027358395	0.029380047337458984	8.13836575915299e-06	1.9546895574749948e-05	9	12	12
ENSG00000169180	XPO6	-3.2183112887278127	NA	0.001289477906376391	0.05532972573292076	0.08046618522183334	7.262392483015973e-14	3.1008223416363425e-13	8	8	8
ENSG00000206013	IFITM5	-3.2173939193711947	NA	0.0012936085426803674	0.21435700689564238	0.21653115879104903	2.645891328831549e-37	3.1400962213240295e-36	15	17	17
ENSG00000138092	CENPO	3.2164597058623046	NA	0.0012978275713850813	0.2334413176535439	0.3214504056870073	3.0389768041404024e-58	7.178431572204375e-57	29	37	37
ENSG00000280734	LINC01232	-3.2149225962794854	NA	0.001304797003981583	0.011345668388951551	0.033655321204237025	1.7499300440968837e-06	4.4663715324032535e-06	5	5	5
ENSG00000231050	AL109917.1	-3.214716261795367	NA	0.0013057351733758002	0.07256033207404816	0.16247978113718373	1.4492404529571e-27	1.2006292042396765e-26	15	20	20
ENSG00000186575	NF2	3.2110220876989413	NA	0.0013226376823425488	0.004847722367059637	0.010146114722120287	0.009079460861401902	0.01510806077160695	4	7	7
ENSG00000258811	AL583810.2	3.1987804545119087	NA	0.0013801022438462273	0.02311900249384176	0.06938419339783626	4.263664779785623e-12	1.6449400969301158e-11	19	23	23
ENSG00000159884	CCDC107	3.196396328115952	NA	0.0013915582381976081	0.027612850949785897	0.03501903996326785	1.0719549340592394e-06	2.7857183155299135e-06	9	13	13
ENSG00000132823	OSER1	-3.1949520387772616	NA	0.0013985407965594976	0.1654963163845438	0.28593707902562876	8.084163979320255e-51	1.5184592341879854e-49	9	10	10
ENSG00000125755	SYMPK	-3.1915747213363024	NA	0.0014149950584958762	0.007456193879544225	0.05119560708126297	3.165968119533439e-09	1.0102937715273344e-08	11	17	17
ENSG00000011485	PPP5C	3.187543184035575	NA	0.0014348702987704235	0.22047245815073716	0.45359525488101543	9.774804088457472e-90	5.944259408260894e-88	4	5	5
ENSG00000169972	PUSL1	-3.1848037887404392	NA	0.0014485218511967766	0.04004868523387772	0.03619736390247984	7.01884879646023e-07	1.851503430402961e-06	15	17	17
ENSG00000010278	CD9	-3.184626191994411	NA	0.0014494110089428203	0.09525673877296012	0.24764594381670701	3.2776553949566095e-43	4.7593998618214136e-42	35	49	49
ENSG00000106948	AKNA	3.1836783035526373	NA	0.0014541652308168217	0.008374228499947836	0.015739965317750963	0.0011370074831230509	0.002143167875145878	9	9	9
ENSG00000237781	AL356356.1	3.1835682217589416	NA	0.001454718286705104	0.12217809283639362	0.06330068078056332	3.926808241079064e-11	1.4270149295669605e-10	17	25	25
ENSG00000173653	RCE1	3.1826582943590576	NA	0.0014592972323888456	0.036735910735334436	0.040561455423549254	1.461813213664294e-07	4.0935066624965674e-07	11	13	13
ENSG00000086544	ITPKC	3.181178053704238	NA	0.0014667745027875606	0.06081297297035405	0.0192933271507011	0.0003107981869524763	0.0006297114966975443	9	11	11
ENSG00000128563	PRKRIP1	-3.18101479362135	NA	0.001467601351082411	0.050743978327601066	0.056095607641133034	5.377528981445913e-10	1.8185613193219475e-09	14	16	16
ENSG00000123685	BATF3	-3.170135112548147	NA	0.001523680693431624	0.07789905699759106	0.09706563388116715	1.5107320296749263e-16	7.487729357484195e-16	14	15	15
ENSG00000169567	HINT1	-3.168946758022385	NA	0.0015299241825966377	0.024001755173927733	0.03344664270304817	1.8862165326013446e-06	4.794949202131702e-06	13	16	16
ENSG00000283787	PRR33	3.162097233112854	NA	0.0015663725293638337	0.014275033283666014	0.021682291957081372	0.00013066543373558713	0.0002766396942137758	5	6	6
ENSG00000205869	KRTAP5-1	3.1549794820488892	NA	0.0016050939290349615	0.003558911232350141	0.018985927378654746	0.0003475515309953408	0.0006983200005904041	4	5	5
ENSG00000131437	KIF3A	3.154172330530555	NA	0.0016095401109078185	0.02396562498377083	0.022519879259156706	9.650443421282345e-05	0.00020725792640146641	8	10	10
ENSG00000078237	TIGAR	-3.144640125188442	NA	0.0016629125237661898	0.08437158211022668	0.09113676974218644	1.3861566998932541e-15	6.546736779528894e-15	27	36	36
ENSG00000204498	NFKBIL1	-3.1441743613806317	NA	0.0016655616740138593	0.000346999638792297	0.016360283379698717	0.0009058150772069613	0.0017248304196116123	2	14	14
ENSG00000254999	BRK1	3.1438174690540475	NA	0.0016675942169096095	0.09226622208992838	0.17525425816799092	8.231207913341081e-30	7.441064022450511e-29	14	17	17
ENSG00000188452	CERKL	3.1420271965521582	NA	0.0016778245031584382	0.1641302864271666	0.23416853222126377	1.2677148791137714e-40	1.6892029884943332e-39	3	5	5
ENSG00000161905	ALOX15	-3.1394008142503074	NA	0.0016929371448357637	0.05945472684922583	0.07071501928887015	2.619599136935779e-12	1.0223829221509257e-11	8	9	9
ENSG00000231621	AC013264.1	3.139041498422174	NA	0.001695014417276573	0.10068312421566088	0.1446619037276666	1.7357647755023653e-24	1.2704494295813087e-23	13	14	14
ENSG00000115232	ITGA4	3.137724117930626	NA	0.0017026505136731587	0.2347214961325356	0.2557216603515428	8.775177368566566e-45	1.35572537561755e-43	21	24	24
ENSG00000118922	KLF12	3.1344225375221493	NA	0.0017219271005844002	0.005129905895675767	0.014301852456789565	0.0019295011643621965	0.0035279897076071335	9	10	10
ENSG00000272455	AL391244.2	-3.134421197508942	NA	0.001721934964960244	0.021048921894433095	0.048181180568055045	9.399496462076197e-09	2.8928924053866603e-08	14	20	20
ENSG00000213533	STIMATE	-3.132027551488556	NA	0.0017360358318327927	0.04885331085087007	0.14712711779030235	6.564797343259922e-25	4.882034242825863e-24	28	31	31
ENSG00000203288	TDRKH-AS1	3.128180055670674	NA	0.001758923927644113	0.025022972675670104	0.013478243106368694	0.002615596568425967	0.004692422382250957	5	8	8
ENSG00000184164	CRELD2	3.1178721374205147	NA	0.0018216181339980005	0.07519270218108454	0.1885679129026155	3.4604822447677805e-32	3.448216735358668e-31	11	15	15
ENSG00000114316	USP4	-3.1134815543352166	NA	0.0018489406699891734	0.03421034341832757	0.025706489979073724	3.054631890973775e-05	6.939181652975131e-05	17	20	20
ENSG00000115241	PPM1G	3.10118443011833	NA	0.0019274819802134878	0.02140606459146388	0.024553826363963128	4.629042819652827e-05	0.00010317579323398276	3	4	4
ENSG00000178951	ZBTB7A	3.098302519306049	NA	0.001946326377649561	0.011349358326143286	0.04258954817947217	7.047054336133288e-08	2.0273433116985364e-07	9	10	10
ENSG00000072163	LIMS2	3.0946857378065014	NA	0.001970215308446644	0.12673060641961417	0.15133142649980447	1.24278122305137e-25	9.535774136066195e-25	22	25	25
ENSG00000168575	SLC20A2	3.0868037177678875	NA	0.0020232114335997048	0.034965802826843986	0.041720762904002555	9.633336886013431e-08	2.735134010898085e-07	10	12	12
ENSG00000162892	IL24	3.0844813976728407	NA	0.002039073612198097	0.011210944773558947	0.045941169595114906	2.1078409544332872e-08	6.330536694847012e-08	3	4	4
ENSG00000224397	SMIM25	3.0842440888884055	NA	0.00204070091526166	0.08277783871781991	0.10949545634038872	1.3900834897920386e-18	7.689852182723765e-18	16	17	17
ENSG00000215912	TTC34	-3.0820896044325514	NA	0.0020555295209578614	0.07145634342186948	0.07101309960943591	2.3486649746809925e-12	9.199921345546903e-12	11	13	13
ENSG00000139546	TARBP2	-3.0819993060670305	NA	0.0020561531678167325	0.016902056065970856	0.04118617515841663	1.1676191669150573e-07	3.2971350392600554e-07	13	14	14
ENSG00000260401	AP002761.4	-3.075473617741969	NA	0.0021016852102548884	0.024849186602279052	0.05434487738336189	1.013747444835342e-09	3.3503092949472503e-09	6	9	9
ENSG00000088538	DOCK3	-3.073636079642048	NA	0.0021146721996857295	0.024171820638733167	0.010869308826104616	0.006914720928989368	0.011701258063078613	34	38	38
ENSG00000234745	HLA-B	3.0713458172395915	NA	0.00213096188091743	0.0133415393826713	0.2285114396147088	1.499075897532122e-39	1.9314539869856017e-38	6	42	42
ENSG00000162267	ITIH3	-3.070975296164169	NA	0.002133608030087831	0.008667135422815948	0.02483634088889294	4.180484868485647e-05	9.371390197341223e-05	15	18	18
ENSG00000168056	LTBP3	-3.065793697131834	NA	0.00217093049167416	0.041223129114478826	0.08181983122915935	4.404417709699484e-14	1.90447199454454e-13	13	15	15
ENSG00000203778	FAM229B	-3.061435399216675	NA	0.002202785197094668	0.07306174161775243	0.02130217927015497	0.0001499477302167608	0.00031555450061200525	7	10	10
ENSG00000270175	AC023509.3	-3.060506932150768	NA	0.002209626455002337	0.0270331495599605	0.021483403252205185	0.0001404220178882609	0.0002961260679741498	15	17	17
ENSG00000270820	AC016727.1	3.0514285051971104	NA	0.002277552813048342	0.09965410263414297	0.07710773069724623	2.5051695798686354e-13	1.0377090126851987e-12	14	17	17
ENSG00000107679	PLEKHA1	3.0438658221032546	NA	0.0023355928517246527	0.06068193188102913	0.08178401857004959	4.4631135852857365e-14	1.9279076794474833e-13	16	18	18
ENSG00000059377	TBXAS1	3.037537072112806	NA	0.0023852006371277478	0.06400987823859408	0.09542622038342069	2.7919531847215065e-16	1.3652467968288884e-15	28	29	29
ENSG00000198355	PIM3	3.0330991825216818	NA	0.0024205602944042644	0.11038987103530781	0.1364143616410847	4.405097307081404e-23	3.0180988301693566e-22	31	35	35
ENSG00000179165	PXT1	-3.0289912979515536	NA	0.0024537175064718404	0.02546449101849748	0.03703026053547712	5.203072240764954e-07	1.3868120276170064e-06	18	23	23
ENSG00000162434	JAK1	-3.0283595248452904	NA	0.00245885364598647	0.05332824539994972	0.038000722284884166	3.6708388806236264e-07	9.922953336036343e-07	20	24	24
ENSG00000204681	GABBR1	-3.0273370742797847	NA	0.0024671867321935334	5.8248237632698846e-05	0.05616332692882531	5.247181700454147e-10	1.7751808834304235e-09	1	12	12
ENSG00000204475	NCR3	3.0234480803207706	NA	0.0024991190770870296	0.02114817470969596	0.13309218530482442	1.6074710747753533e-22	1.074299355468532e-21	11	33	33
ENSG00000276293	PIP4K2B	-3.022857076322573	NA	0.002504004743968921	0.05163288106599605	0.05544934488260983	6.796088698819107e-10	2.2762915057822045e-09	19	23	23
ENSG00000138031	ADCY3	3.0209767938354446	NA	0.0025196066980446106	0.2978856970256409	0.48173499726466545	2.0305771734362335e-97	1.554569997645445e-95	32	41	41
ENSG00000111817	DSE	-3.011886438871363	NA	0.0025962970507297785	0.07455190696413017	0.23092583919838885	5.234870402621017e-40	6.847657706677941e-39	15	22	22
ENSG00000134825	TMEM258	3.0117224090011776	NA	0.0025977002772733272	0.040572756165999875	0.06329886318138975	3.929408048951937e-11	1.4276571743956943e-10	10	11	11
ENSG00000066084	DIP2B	3.0106743852639575	NA	0.0026066821880204013	0.16252528555223839	0.18075658227872377	8.667247604238414e-31	8.171227551681395e-30	22	25	25
ENSG00000064932	SBNO2	-3.0082839694852046	NA	0.0026272751775110624	0.01672810257531097	0.06423843478784703	2.7905598519680555e-11	1.0256174646678136e-10	10	11	11
ENSG00000212978	AC016747.1	-3.0079751227405342	NA	0.0026299466563148026	0.02273741758749688	0.1093906641459347	1.4464787368215271e-18	7.994090833951779e-18	5	7	7
ENSG00000104147	OIP5	-2.9981822584200817	NA	0.002715951975517499	0.015257668099096258	0.01166732232095395	0.005128004847920438	0.008848878560775568	5	5	5
ENSG00000117500	TMED5	2.9965926134815377	NA	0.002730152937799031	0.051213533556497284	0.06422669699779655	2.8025207702602664e-11	1.0293516532275286e-10	5	6	6
ENSG00000105287	PRKD2	-2.9962654509402538	NA	0.002733084021815057	0.05574999979526894	0.3093171173629374	1.15301561730185e-55	2.538262493082083e-54	21	25	25
ENSG00000253214	AC079209.1	-2.9962001097486564	NA	0.0027336697648190434	0.03964119478235066	0.18052876719499902	9.516598827772105e-31	8.962117149778355e-30	3	3	3
ENSG00000100284	TOM1	-2.9958939390561397	NA	0.0027364159220322083	0.1458815235648322	0.18736074876451875	5.703561775204334e-32	5.611611066149118e-31	16	18	18
ENSG00000137815	RTF1	-2.9948634416423205	NA	0.0027456773583032553	0.019315829438533622	0.043062470748662526	5.944091712126447e-08	1.722701278606914e-07	6	8	8
ENSG00000116489	CAPZA1	2.9909000504263137	NA	0.0027815652007690613	0.019877598733932456	0.014069600783971192	0.0021021150270117634	0.0038199820491919816	5	8	8
ENSG00000177989	ODF3B	-2.9828796440253105	NA	0.0028555025995246723	0.09932923726807245	0.19471931605359408	2.6818609836023187e-33	2.777248430422474e-32	26	28	28
ENSG00000128534	LSM8	2.9786739149251766	NA	0.0028949868669826363	0.015447345865485414	0.02074125752805773	0.00018374567413775825	0.0003828276717031243	4	5	5
ENSG00000123609	NMI	2.9689623447652917	NA	0.002988072102981946	0.012426966763739179	0.024196230246990167	5.2666722289455216e-05	0.00011659974445415278	3	3	3
ENSG00000061337	LZTS1	-2.9670706836951126	NA	0.0030065183215256495	0.06903175635377659	0.1268925651409073	1.7779811379091763e-21	1.1322168040848298e-20	7	11	11
ENSG00000246090	AP002026.1	2.9634365290806004	NA	0.003042247949335756	0.0799193228196942	0.02440646692457102	4.881846714919733e-05	0.00010850024535271966	17	21	21
ENSG00000070081	NUCB2	2.9607325736208443	NA	0.0030690830172378334	0.03634847578310323	0.10857906659967759	1.9679440959487153e-18	1.0816754263277089e-17	5	6	6
ENSG00000206344	HCG27	-2.959744198031209	NA	0.003078945777647451	0.00588388768444163	0.2769125340178031	5.44853694710112e-49	9.682586539464985e-48	8	42	42
ENSG00000258701	LINC00638	2.9541694237422518	NA	0.003135118372009577	0.18094788489273858	0.10775567733925608	2.688715829657883e-18	1.4689005340172996e-17	18	21	21
ENSG00000237604	AP001056.1	-2.95217817746091	NA	0.0031554079665097176	0.12933958163855683	0.1456437955485748	1.178797037326997e-24	8.679772603315016e-24	12	18	18
ENSG00000109861	CTSC	-2.950958442503133	NA	0.0031678953679036403	0.20957367505601024	0.35672917055492437	5.195260809303993e-66	1.5494526542392033e-64	14	15	15
ENSG00000233006	MIR3936HG	2.9454875192009125	NA	0.003224461562763489	0.10628091463639666	0.06579965664028976	1.5793697738999514e-11	5.894366105029437e-11	7	10	10
ENSG00000168701	TMEM208	2.945402971330856	NA	0.0032253429155334255	0.007221818682752053	0.011137341398740813	0.0062530607478120245	0.010663657395010781	6	6	6
ENSG00000216937	CCDC7	-2.9398625183305964	NA	0.003283579063057214	0.049317781019679596	0.10553850361120921	6.222209826696212e-18	3.328280608796424e-17	10	17	17
ENSG00000148400	NOTCH1	2.939451305046003	NA	0.0032879393128275136	0.001679378528718259	0.014582758706943803	0.0017397416492156974	0.0031963605680737084	12	17	17
ENSG00000160013	PTGIR	-2.9377199242925602	NA	0.0033063557094058908	0.01291291848204771	0.010721674298969981	0.007309204456783495	0.012322605901433362	9	9	9
ENSG00000185633	NDUFA4L2	-2.937511920928956	NA	0.0033085745155037555	0.0026505848820973896	0.016968994837946005	0.0007250054325703494	0.0013977648300336056	1	1	1
ENSG00000198853	RUSC2	2.934784897725534	NA	0.0033377898334689534	0.03589288871275468	0.0498677257804025	5.11424456813972e-09	1.6065979135194733e-08	22	26	26
ENSG00000092020	PPP2R3C	2.9330365614289517	NA	0.003356643614119455	0.2748597255503798	0.43922452862781525	5.7909704431868215e-86	3.1327871334451355e-84	13	13	13
ENSG00000197536	C5orf56	2.9285006911139084	NA	0.003406010754968143	0.08858623054978118	0.11748891243799957	6.609793580498993e-20	3.90462797492171e-19	13	16	16
ENSG00000162552	WNT4	-2.9226128080964835	NA	0.0034710785814721303	0.00773065897485529	0.01688851271260371	0.0007466496380125607	0.0014373927528376072	8	10	10
ENSG00000138111	MFSD13A	2.916794652630104	NA	0.0035364851627326136	0.06559895131564075	0.08699367088164955	6.4764176371563e-15	2.948343139357404e-14	28	35	35
ENSG00000168385	SEPTIN2	2.91424486836211	NA	0.0035655011503716604	0.33053124508723136	0.5001790263063453	1.104628554360395e-102	1.0130093624987387e-100	27	37	37
ENSG00000117054	ACADM	-2.9121737190185097	NA	0.003589229600646059	0.13393721404268893	0.1774340068723992	3.380233839210016e-30	3.119893977858588e-29	13	17	17
ENSG00000129353	SLC44A2	2.9116409915655725	NA	0.0035953560567592692	0.15288632967112165	0.21409198785565425	7.514403352569511e-37	8.796211815236486e-36	12	12	12
ENSG00000272308	AC104113.1	-2.909707498749331	NA	0.003617671543858102	0.03341322908104408	0.03211830484331069	3.0404430758959006e-06	7.594022474299272e-06	4	4	4
ENSG00000263001	GTF2I	-2.908651169858314	NA	0.0036299163475720293	0.18288117073214927	0.15023264395441271	1.9214511310414562e-25	1.463836759050641e-24	11	14	14
ENSG00000168397	ATG4B	-2.9045914148385474	NA	0.0036773279987859057	0.0486610687666671	0.07022425624399806	3.1352539885776805e-12	1.2197475192858131e-11	13	15	15
ENSG00000152503	TRIM36	2.8982450682556804	NA	0.003752572420828228	0.02671002277444235	0.031170057953649508	4.275421664058666e-06	1.0523784429014218e-05	7	9	9
ENSG00000142669	SH3BGRL3	-2.8964644165887656	NA	0.003773934386888258	0.019472841020360006	0.05824322268805545	2.4682867075091465e-10	8.534001763523055e-10	6	7	7
ENSG00000163584	RPL22L1	-2.892757087663831	NA	0.0038187651284569994	0.15837936174367037	0.21970435979023342	6.772729116593691e-38	8.237271746132284e-37	5	5	5
ENSG00000137869	CYP19A1	-2.891531820913511	NA	0.0038336876739612715	0.06937335339445971	0.13750427278817057	2.8779162442672243e-23	1.9924661151771753e-22	3	5	5
ENSG00000079691	CARMIL1	-2.889553883117656	NA	0.0038578888425394226	0.19659628752734531	0.26234603283386165	4.374657570060354e-46	6.991705747340635e-45	18	20	20
ENSG00000185499	MUC1	2.8884565214017695	NA	0.0038713754563568597	0.08876142361339613	0.10436072528127108	9.709354310810979e-18	5.1565722228583924e-17	51	57	57
ENSG00000278075	AC114341.1	-2.888309946711605	NA	0.0038731801032210705	0.01973448123970601	0.011058313811598856	0.006441153297430243	0.010956093820435551	13	14	14
ENSG00000025708	TYMP	-2.8875748980166587	NA	0.0038822416501102584	0.095920096025849	0.3380056720296409	7.744484834555884e-62	2.0092310200877285e-60	13	15	15
ENSG00000157881	PANK4	-2.8869467889908473	NA	0.0038900001184678616	0.007699622080604686	0.05197561240761858	2.388328768394459e-09	7.694429842043316e-09	7	8	8
ENSG00000182858	ALG12	2.8861172004177598	NA	0.0039002688680509134	0.06976622204784108	0.05028249441346317	4.402931575025548e-09	1.3902757057652943e-08	30	33	33
ENSG00000105953	OGDH	2.885656912760168	NA	0.003905976979913793	0.006952904523406065	0.038514345408254984	3.0519453267948133e-07	8.308907828100374e-07	13	14	14
ENSG00000137825	ITPKA	-2.884496331842714	NA	0.003920403258564459	0.01767903738367691	0.024574570716374904	4.5945245014187665e-05	0.00010247301427341712	4	4	4
ENSG00000137269	LRRC1	-2.8836403059879077	NA	0.00393107484159011	0.0201792068284749	0.012175156131392278	0.004242945600409841	0.007417909481234414	12	13	13
ENSG00000113552	GNPDA1	2.883004032523042	NA	0.0039390239824270016	0.009550826809324304	0.019776268639397677	0.00026078204208180867	0.0005334149856465812	5	6	6
ENSG00000166452	AKIP1	2.8823021006875904	NA	0.003947810344413054	0.0325038397048297	0.08354730626299342	2.3245519248022833e-14	1.0210999220910439e-13	14	17	17
ENSG00000182628	SKA2	2.874823081373044	NA	0.0040425394490532975	0.021523248644139355	0.011209435830469842	0.006086348473716098	0.010393824932857733	13	16	16
ENSG00000065060	UHRF1BP1	-2.8713879267799616	NA	0.004086736665221458	0.2724173583962195	0.4149792662349763	8.216129488429129e-80	3.7078527525545037e-78	25	26	26
ENSG00000153048	CARHSP1	2.8703968251451157	NA	0.004099569595092588	0.1357611114632555	0.2691043514211468	1.9970158905734514e-47	3.357531912494521e-46	12	18	18
ENSG00000204252	HLA-DOA	2.8692148464393483	NA	0.004114921836499463	0.017605568736362907	0.09500807004159344	3.264911637351366e-16	1.5906241383221187e-15	4	19	19
ENSG00000136167	LCP1	2.8673596834346537	NA	0.004139123021791132	0.013910658416637979	0.02348273543528117	6.814285516683922e-05	0.00014895880474902814	5	8	8
ENSG00000077044	DGKD	2.8664102752300695	NA	0.004151558244961704	0.028695008126890936	0.039574759592781325	2.0844744489103822e-07	5.757231812588846e-07	6	7	7
ENSG00000125703	ATG4C	-2.862456306831667	NA	0.004203712163206578	0.01869281856942163	0.02289207967680402	8.435434855862563e-05	0.00018253535942357993	8	10	10
ENSG00000233930	KRTAP5-AS1	-2.853319442498424	NA	0.004326510633849068	0.10493644495800454	0.12884112332707706	8.367671925476002e-22	5.410905197963347e-21	15	17	17
ENSG00000166825	ANPEP	-2.8502679434023612	NA	0.004368241290781398	0.25623637715364866	0.32988316401133366	4.6044637286709813e-60	1.1460369881419254e-58	8	8	8
ENSG00000090339	ICAM1	2.8499653174877664	NA	0.00437239966301802	0.0013504029784026268	0.06127850659235669	8.195861934801108e-11	2.9259917998496865e-10	2	2	2
ENSG00000256751	PLBD1-AS1	2.849186839712343	NA	0.00438311319224172	0.027070529867196488	0.049681139980566766	5.470603696777379e-09	1.7163443614349663e-08	7	9	9
ENSG00000170464	DNAJC18	2.847793760241508	NA	0.004402344368975787	0.14945375755420118	0.11279785296224744	3.9611818005196214e-19	2.246372575962665e-18	8	8	8
ENSG00000253710	ALG11	2.847618299487364	NA	0.004404771983832801	0.009867541128296277	0.011872747118682634	0.004749359733506397	0.00824193180225675	11	14	14
ENSG00000104154	SLC30A4	-2.8467422232935387	NA	0.004416911236456287	0.013449208757955263	0.014959122010995548	0.0015146858301865044	0.002805719086397533	15	20	20
ENSG00000022556	NLRP2	2.842412982836379	NA	0.0044773451667494855	0.1287197415710509	0.3402603502187985	2.469899770241573e-62	6.496366742311769e-61	23	36	36
ENSG00000069974	RAB27A	2.8387867837470067	NA	0.004528540530068298	0.01288113257619643	0.019934669482613132	0.0002462065127358932	0.0005049869019145834	4	5	5
ENSG00000149761	NUDT22	-2.8370838745373277	NA	0.00455276502723388	0.1613957088022833	0.027793792824817195	1.4402279363227859e-05	3.3745687771552746e-05	28	32	32
ENSG00000169385	RNASE2	2.8366650270983484	NA	0.0045587412404157176	0.0037071026129498097	0.11861183937516959	4.3001530744053846e-20	2.563202122800763e-19	13	14	14
ENSG00000268810	AC007193.1	2.8349825655114556	NA	0.004582818658838908	0.018364501300864	0.05563368831127603	6.357122408742401e-10	2.1363568917798047e-09	5	6	6
ENSG00000168067	MAP4K2	2.8320631423120926	NA	0.004624871485388961	0.010118525413856876	0.011908288518330876	0.004686790541156944	0.008139116049650676	14	17	17
ENSG00000152804	HHEX	2.828884288501326	NA	0.0046710584148833365	0.007097776786342588	0.01465742364096094	0.0016925543951359214	0.0031140022875427442	5	5	5
ENSG00000132824	SERINC3	-2.824036983946872	NA	0.00474229123671381	0.029380154411953956	0.010645024924903239	0.007522984784006102	0.01266310032007466	16	22	22
ENSG00000154001	PPP2R5E	2.823741375385487	NA	0.004746666951011919	0.03400836516418159	0.03704352709145242	5.17832139707192e-07	1.3808588654701657e-06	15	17	17
ENSG00000184584	TMEM173	-2.82241640327064	NA	0.004766324641639722	0.07663784706061887	0.060915087778315134	9.353522456371573e-11	3.3271843311411767e-10	12	12	12
ENSG00000185482	STAC3	2.820482969284057	NA	0.004795141873420931	0.00724123582796104	0.02091923450364043	0.0001722657383378429	0.00036000306443525077	1	1	1
ENSG00000145284	SCD5	-2.8188923255377367	NA	0.004818968036139446	0.06862350907220427	0.12896311346051767	7.981600761906876e-22	5.171003833242955e-21	3	3	3
ENSG00000272562	AL512343.2	2.8180232881886256	NA	0.004832030500026324	0.003193309645784872	0.0145116403273116	0.0017859235197799344	0.003276294655616827	9	12	12
ENSG00000205352	PRR13	2.814685583114624	NA	0.004882497742280596	0.009435943647122327	0.01883164131710796	0.00036761540078962405	0.0007364762275865961	1	1	1
ENSG00000119280	C1orf198	-2.8134127221510496	NA	0.0049018690922885	0.025824788648789152	0.01713970815455331	0.0006811642058323477	0.001316794607802833	20	26	26
ENSG00000117280	RAB29	2.812334519522968	NA	0.0049183323431963	0.19944251785996786	0.2875938239928523	3.710667901655548e-51	7.086218691034631e-50	10	12	12
ENSG00000069248	NUP133	2.8122739791870117	NA	0.00491925822462976	0.014627927509731948	0.03517517811259651	1.0134614570264248e-06	2.6373066049387196e-06	1	1	1
ENSG00000142606	MMEL1	2.8101420431424513	NA	0.004951963961454771	0.0459810275284454	0.17359373476047377	1.619019268803511e-29	1.446070908370386e-28	10	13	13
ENSG00000131013	PPIL4	-2.8080795847955002	NA	0.004983790866692876	0.038975390543781185	0.018456650862354856	0.0004213753551406438	0.000838010665117349	11	15	15
ENSG00000129667	RHBDF2	2.8079445011099984	NA	0.004985881856017204	0.060272838346853944	0.09451202201471712	3.930616576330449e-16	1.906282343537638e-15	10	13	13
ENSG00000124562	SNRPC	2.807754651438931	NA	0.004988821920724182	0.06699613465698916	0.026671827625872085	2.1572028973293958e-05	4.965620467959974e-05	6	7	7
ENSG00000261783	AC009054.2	2.8067241771885354	NA	0.005004807496468988	0.19934335229237982	0.16403976670322573	7.738706786262153e-28	6.515026150103568e-27	15	17	17
ENSG00000257335	MGAM	2.804179593325096	NA	0.00504447977876449	0.009269034832126887	0.07324220717224227	1.0372591663559025e-12	4.152500272942398e-12	14	18	18
ENSG00000149485	FADS1	2.80382337137725	NA	0.005050056218389545	0.01390970101154225	0.02479654197037617	4.2409357211859904e-05	9.496971361010519e-05	3	4	4
ENSG00000161944	ASGR2	2.803359753479364	NA	0.0050573222232400804	0.11860143870559518	0.17679079918081606	4.396466949603758e-30	4.040461506900045e-29	10	14	14
ENSG00000235641	LINC00484	2.8014785771097173	NA	0.005086901844627489	0.01230765973605968	0.04744533262409824	1.2256351190996454e-08	3.7405973763018005e-08	8	11	11
ENSG00000125520	SLC2A4RG	2.799779117701533	NA	0.00511375850865176	0.011300944409576987	0.011034697269517205	0.006498473224179285	0.011048304801092	12	14	14
ENSG00000234211	AL451067.1	-2.798067600028473	NA	0.00514093518942428	0.07146949647217705	0.0999689721719811	5.0792934803662865e-17	2.595494752526861e-16	12	19	19
ENSG00000126581	BECN1	-2.7979753017425537	NA	0.00514240446900652	2.206735618567299e-05	0.09404272437263227	4.684563285129651e-16	2.260427005534282e-15	1	3	3
ENSG00000223823	LINC01342	-2.797147916895782	NA	0.005155592415957605	0.00013164729057415955	0.03210607393288228	3.053839588511965e-06	7.625261372072173e-06	2	4	4
ENSG00000124920	MYRF	2.793086278991245	NA	0.0052207764870431965	0.01995266396077268	0.14677565989303545	7.54211689837094e-25	5.589445232937047e-24	7	7	7
ENSG00000139624	CERS5	-2.792371795424407	NA	0.005232319739367773	0.0284823197036067	0.011613771626736168	0.005231659863012121	0.009010518729616838	8	11	11
ENSG00000138835	RGS3	-2.7912775040671276	NA	0.005250043901826731	0.11254660750586491	0.21913925125868672	8.636331642537397e-38	1.0444601645830313e-36	14	17	17
ENSG00000269982	AC018809.2	2.7906910014077964	NA	0.005259565754110277	0.013183120876624701	0.019557769238825896	0.0002823220613747629	0.0005749365907274445	5	7	7
ENSG00000124120	TTPAL	2.7904998981107716	NA	0.005262671678184485	0.030439475755701516	0.013109663083844486	0.00299818022090687	0.005338572589381364	21	24	24
ENSG00000140650	PMM2	2.7857349579851283	NA	0.005340651953147406	0.01516551926685445	0.10742761262642077	3.044487381622005e-18	1.6590376265470532e-17	3	7	7
ENSG00000197746	PSAP	-2.7852642813317057	NA	0.005348411127973259	0.010692387213724818	0.05749654530790835	3.236156123358383e-10	1.111270351611392e-09	20	24	24
ENSG00000167525	PROCA1	2.781385148165857	NA	0.005412747918689034	0.1763507472187429	0.1644847483821831	6.469302410008509e-28	5.462435599666958e-27	8	9	9
ENSG00000213246	SUPT4H1	-2.7759449930291993	NA	0.005504151988519	0.038617907309760655	0.029578919925209623	7.576521870469489e-06	1.8246001061182596e-05	2	2	2
ENSG00000132330	SCLY	-2.775733019454829	NA	0.0055077415469073285	0.004120031596874099	0.014164900650806375	0.00202947260492639	0.003700523732257593	3	4	4
ENSG00000196950	SLC39A10	2.7710196184569926	NA	0.005588105983305545	0.10050379454767838	0.0420586469736264	8.530578484941275e-08	2.4373690509539807e-07	15	20	20
ENSG00000133116	KL	2.7652957991185128	NA	0.00568711993537473	0.02026635342123967	0.010288388176348456	0.008604750554402742	0.014372539910144406	30	33	33
ENSG00000278022	AC118658.1	-2.7631813895839183	NA	0.0057240946116688795	0.020819259681381177	0.028782582221071783	1.0089883612873059e-05	2.400546810171477e-05	13	15	15
ENSG00000133962	CATSPERB	2.761974120150937	NA	0.00574530322833847	0.04003356927657245	0.053532806935477906	1.3600296334932016e-09	4.459492960760022e-09	22	27	27
ENSG00000198453	ZNF568	-2.761915970092478	NA	0.00574632656171632	0.012586494292963048	0.016029965976505484	0.0010223174106872481	0.0019369927384681933	14	16	16
ENSG00000129315	CCNT1	2.755080315831396	NA	0.0058677729576268834	0.017385886082511084	0.052659478309979205	1.8651993056112164e-09	6.053425982575085e-09	6	7	7
ENSG00000170632	ARMC10	-2.754474000562195	NA	0.005878656048074763	0.09173507168301057	0.08352552046446633	2.3433770892634113e-14	1.0291056006089178e-13	22	29	29
ENSG00000119686	FLVCR2	-2.7528483643712844	NA	0.00590792534085615	0.008579442469761766	0.05478408539875842	8.647312549652557e-10	2.872777274583334e-09	8	12	12
ENSG00000117242	PINK1-AS	-2.75243940375862	NA	0.005915309251285812	0.046130830849945556	0.0777493385889191	1.9779837682405424e-13	8.227126762444108e-13	47	59	59
ENSG00000228672	PROB1	-2.7518831704514017	NA	0.005925365565130791	0.026801355754447146	0.07097573561876556	2.3810304557651414e-12	9.324569830079107e-12	6	8	8
ENSG00000114779	ABHD14B	2.7518813393208092	NA	0.005925398696135438	0.0311826520130877	0.04144050797894362	1.0655299725264328e-07	3.017300775900891e-07	38	44	44
ENSG00000218510	LINC00339	2.746628400813755	NA	0.006021131204587405	0.26168342214103035	0.23268925511542318	2.4226835327066003e-40	3.200816633465754e-39	30	35	35
ENSG00000072786	STK10	-2.7422083390974654	NA	0.006102762018141372	0.008787808715607059	0.049810422450176854	5.22114878879772e-09	1.6392801277753955e-08	17	19	19
ENSG00000136247	ZDHHC4	2.738008515554624	NA	0.00618124753612586	0.010294222744357312	0.2592616526152803	1.7731280257978235e-45	2.789667203156594e-44	10	18	18
ENSG00000153933	DGKE	-2.736988068762305	NA	0.006200454181288654	0.019122332676406624	0.02275224040287745	8.8728011673808e-05	0.00019151625830007973	15	16	16
ENSG00000166105	GLB1L3	-2.7361639225454533	NA	0.006216005301926995	0.02581044393084178	0.023325318249395103	7.213010237425026e-05	0.00015723390436202082	32	46	46
ENSG00000107438	PDLIM1	2.7354767466860994	NA	0.006228998715285755	0.022843761391442046	0.03959094295197057	2.0723796066877752e-07	5.725670674253047e-07	18	22	22
ENSG00000157992	KRTCAP3	-2.7331516679752466	NA	0.0062731438263193	0.0476639531476629	0.07599716115103188	3.769829160035512e-13	1.544405166398686e-12	7	7	7
ENSG00000101019	UQCC1	-2.7323993664321393	NA	0.006287487586512796	0.0631768340332474	0.09708387213417122	1.5004372993853954e-16	7.43885494280432e-16	11	14	14
ENSG00000134686	PHC2	-2.731298043097743	NA	0.0063085392181191115	0.007112483231559705	0.01071439596144048	0.00732923538420165	0.012353947081155305	5	6	6
ENSG00000006459	KDM7A	-2.7275604241520646	NA	0.006380457066512246	0.0031588169139999947	0.029038718487012803	9.201618014672189e-06	2.197139339092361e-05	8	12	12
ENSG00000167447	SMG8	-2.726261545929127	NA	0.006405621801397406	0.03275439202392562	0.032291554421501244	2.856877539477767e-06	7.152203346642953e-06	4	4	4
ENSG00000156795	WDYHV1	-2.720630277062096	NA	0.006515759168843382	0.02785862786062664	0.1383896956698497	2.0357595926206434e-23	1.4214674777626797e-22	2	3	3
ENSG00000113249	HAVCR1	-2.718190603351179	NA	0.006564001324935135	0.06819729282398684	0.07688875144507022	2.71547823220552e-13	1.1213035445242587e-12	23	29	29
ENSG00000168918	INPP5D	2.7177648374569943	NA	0.006572453272554779	0.008221223169249682	0.09998376171495722	5.051129400974164e-17	2.5818723724979414e-16	9	11	11
ENSG00000122547	EEPD1	-2.7166481667529374	NA	0.006594666997601266	0.06075037520235075	0.06610986251505463	1.4103616140835151e-11	5.277392825642199e-11	31	40	40
ENSG00000183570	PCBP3	-2.7163239949715456	NA	0.006601128319507455	0.08315688256428284	0.1028515456447734	1.7158647467524773e-17	8.984844134979614e-17	26	31	31
ENSG00000260276	AC022167.2	2.71117122927828	NA	0.006704599333394272	0.14642799687913877	0.3289748208969022	7.248705286484832e-60	1.7963590600856702e-58	5	9	9
ENSG00000149177	PTPRJ	-2.7077278522496355	NA	0.006774554974053644	0.016354487862690198	0.0573323434071203	3.4347139495903534e-10	1.1770965132199235e-09	4	4	4
ENSG00000168395	ING5	-2.707191397214722	NA	0.006785512457692232	0.05272531950161798	0.08602877186143615	9.266100935584477e-15	4.175101548721445e-14	7	8	8
ENSG00000105376	ICAM5	2.7043283839952816	NA	0.0068442613580695045	0.004613656559884075	0.025557044927088764	3.223706587866071e-05	7.30102275162642e-05	6	10	10
ENSG00000135452	TSPAN31	2.702338603297077	NA	0.006885360342389088	0.05697368777286265	0.060095848130368675	1.2597147084080566e-10	4.4413749042947705e-10	7	7	7
ENSG00000186687	LYRM7	2.7014741586157234	NA	0.006903284459160142	0.00481439004108913	0.023993711420031743	5.666112412480519e-05	0.00012487875820797894	6	10	10
ENSG00000069275	NUCKS1	-2.7007404895787257	NA	0.006918529837905971	0.04798883539875797	0.07186293929390997	1.7202031915723787e-12	6.800739510006136e-12	15	21	21
ENSG00000149922	TBX6	2.6994002537799684	NA	0.006946457563906242	0.07333638131947112	0.22211253852915092	2.3991812210539876e-38	2.9749500187892143e-37	8	10	10
ENSG00000176994	SMCR8	2.695522284000858	NA	0.007027837680430514	0.2022372040985109	0.14974465612051582	2.3312959556834743e-25	1.7713511007539166e-24	17	23	23
ENSG00000188389	PDCD1	-2.689811303800166	NA	0.007149243141511843	0.023621163677914087	0.0819533507423184	4.192290749260164e-14	1.8168712170599586e-13	21	25	25
ENSG00000178252	WDR6	2.6897576098637255	NA	0.007150393459615143	0.29690096840492547	0.40864289487311173	3.024293254294572e-78	1.2711667896543534e-76	10	11	11
ENSG00000074755	ZZEF1	-2.688933704872015	NA	0.0071680653279072495	0.06700771501172008	0.0864328714812491	7.975615509002735e-15	3.614530400736995e-14	16	20	20
ENSG00000163935	SFMBT1	-2.688463204878489	NA	0.007178174619488179	0.04157865696214308	0.07706749523479277	2.5425543379006346e-13	1.0521781935486965e-12	10	11	11
ENSG00000125844	RRBP1	-2.6835447243530908	NA	0.0072846231075588295	0.03936333915935323	0.09057586799421063	1.7084567261770327e-15	8.033541101510812e-15	11	13	13
ENSG00000277566	AC089999.2	2.6820834286795865	NA	0.007316521074737553	0.010214016703857244	0.022959151462314663	8.233400183766961e-05	0.00017841114449256967	9	9	9
ENSG00000166444	ST5	2.6820384140284186	NA	0.007317505665959779	0.0016114267068695174	0.026593801797113972	2.2186952951294946e-05	5.101006249654874e-05	9	13	13
ENSG00000203896	LIME1	-2.681382443899773	NA	0.007331866987638069	0.017785828193033922	0.04279087274685541	6.55450961869345e-08	1.891992685591213e-07	9	11	11
ENSG00000130856	ZNF236	2.6804109899976694	NA	0.007353181733019562	0.0648523855654814	0.024906245524317593	4.076389650455673e-05	9.152396715850267e-05	15	15	15
ENSG00000091106	NLRC4	2.6762544461407733	NA	0.007445009912947244	0.022036173004844728	0.018733985661023262	0.0003809128984245824	0.0007619590919261827	6	6	6
ENSG00000117682	DHDDS	2.6761184588368008	NA	0.007448031503047526	0.030603032991888164	0.07629367188897163	3.3802705361961704e-13	1.3868004647183764e-12	10	11	11
ENSG00000149782	PLCB3	-2.674190250686039	NA	0.007490994131048874	0.0034421163790740693	0.03148899232021723	3.8122654701243866e-06	9.427042616750267e-06	10	12	12
ENSG00000106404	CLDN15	2.672171231105869	NA	0.007536218196684502	0.15606739701933411	0.2096026007853101	5.0895320185161264e-36	5.791664537858862e-35	18	24	24
ENSG00000163040	CCDC74A	-2.6705259563693855	NA	0.007573251601830834	0.009845623240262297	0.05504754431321198	7.860558692917122e-10	2.616981576875087e-09	2	3	3
ENSG00000163807	KIAA1143	2.670295065288923	NA	0.007578461751585111	0.11333114975356011	0.15565330832783153	2.227467661419712e-26	1.7562686402614547e-25	16	18	18
ENSG00000068903	SIRT2	2.6702939096965417	NA	0.007578487836070246	0.006321449806533703	0.03204469388741955	3.1219662306389144e-06	7.784035895496763e-06	18	22	22
ENSG00000186417	GLDN	-2.6699190044726344	NA	0.007586954594258624	0.006347455970969827	0.02422532528601351	5.211654077921096e-05	0.0001154413017079164	3	5	5
ENSG00000073331	ALPK1	-2.669329148588979	NA	0.007600292907959294	0.05333266144035114	0.053897011270201745	1.192121659327992e-09	3.923933653707435e-09	20	22	22
ENSG00000214078	CPNE1	-2.6680969991962495	NA	0.007628223140236119	0.482949065452817	0.7285250692059322	2.6525038209196413e-191	5.685973503118866e-188	9	10	10
ENSG00000203705	TATDN3	2.6644349242777423	NA	0.007711778562800796	0.09469694590440468	0.11490864990966532	1.771657899642149e-19	1.022968394645226e-18	22	28	28
ENSG00000119041	GTF3C3	2.660940777717987	NA	0.007792266142684718	0.06753468525721593	0.11224839581553339	4.882755418126267e-19	2.7553265108735555e-18	2	2	2
ENSG00000260302	AP005482.1	2.6605176402588677	NA	0.007802064020567374	0.0862354847044974	0.13360353812896156	1.3174723028005239e-22	8.84279159323921e-22	6	8	8
ENSG00000188820	CALHM6	2.6576318724659016	NA	0.007869179704081386	0.25763929744298314	0.4257863220328834	1.6013407408659768e-82	7.823758508578528e-81	36	42	42
ENSG00000142961	MOB3C	2.6540778728480445	NA	0.007952547173817727	0.1064881239023662	0.17826239356172296	2.408781028829992e-30	2.2328749115354342e-29	6	8	8
ENSG00000223522	AC093690.1	2.6538014712165583	NA	0.007959063858548226	0.04519366022307687	0.10941396451850252	1.43374526013371e-18	7.928828592722667e-18	6	6	6
ENSG00000170542	SERPINB9	-2.648832002576671	NA	0.00807704712819703	0.06686649392102038	0.09922743003420101	6.711764363941803e-17	3.402307037459e-16	22	26	26
ENSG00000203721	LINC00862	-2.6484746634286873	NA	0.008085590978533954	0.008623378687120396	0.045752377885994	2.256223474697366e-08	6.754884142385671e-08	13	15	15
ENSG00000198064	NPIPB13	-2.6483128003686933	NA	0.008089463727737773	0.0448974898245662	0.04857556692353512	8.152946295656569e-09	2.5246456486857078e-08	8	13	13
ENSG00000275202	AL161421.1	-2.644528590396132	NA	0.008180479553353385	0.0003840539451925209	0.12130765255705697	1.5288895437209755e-20	9.28432251603081e-20	3	4	4
ENSG00000118307	CASC1	2.6440768790930997	NA	0.008191404878338682	0.021767588363222658	0.05100750489421685	3.3885897305835515e-09	1.0785249682586735e-08	9	10	10
ENSG00000079277	MKNK1	2.641262668016349	NA	0.008259765441764952	0.2674335381191371	0.27180046906885275	5.783309075700446e-48	9.947639652877326e-47	16	18	18
ENSG00000272361	AC005014.2	2.640846042007173	NA	0.008269929050772933	0.12000227715307885	0.041649963756318534	9.88187220388317e-08	2.804306245646078e-07	21	23	23
ENSG00000224420	ADM5	-2.6400129795074463	NA	0.00829028520913734	0.0003824971135756736	0.014504303903172228	0.0017907574948560156	0.0032848112396283895	1	3	3
ENSG00000148832	PAOX	2.638295218120201	NA	0.008332400859119446	0.0306023022960937	0.037430883542203634	4.505290456469211e-07	1.2072066568436017e-06	6	7	7
ENSG00000159658	EFCAB14	2.6382037926642417	NA	0.008334647761110021	0.11022192953602396	0.13642328094712367	4.389786960398761e-23	3.0088112143836276e-22	10	11	11
ENSG00000225783	MIAT	2.6382031373467663	NA	0.008334663868363533	0.1859423726545814	0.26689562364029673	5.493348706026754e-47	9.093188895719383e-46	13	13	13
ENSG00000101216	GMEB2	-2.6381854818908668	NA	0.008335097837826802	0.045285475582561976	0.049103408533187724	6.739019576487189e-09	2.1008443322519323e-08	11	11	11
ENSG00000121210	TMEM131L	-2.6353205220685627	NA	0.00840578663410019	0.02207867198770221	0.01589917877805072	0.0010725215704986302	0.0020274109802117515	21	27	27
ENSG00000139620	KANSL2	-2.6349054844414934	NA	0.008416071439517097	0.14511578031595887	0.10877390430439554	1.8277869642680263e-18	1.0059280696480226e-17	6	6	6
ENSG00000166166	TRMT61A	-2.6337048480242746	NA	0.008445887112448798	0.025552123418207225	0.060343846282421405	1.1511701595780551e-10	4.067879057614685e-10	10	12	12
ENSG00000175390	EIF3F	-2.632217049432804	NA	0.008482964985085216	0.15542803101779423	0.20230054814221238	1.1173656678858138e-34	1.2097035251624886e-33	16	19	19
ENSG00000162407	PLPP3	2.6315849180488313	NA	0.008498762531069218	0.06405764616416024	0.0608816190259233	9.468013535569441e-11	3.366513873553397e-10	20	22	22
ENSG00000144712	CAND2	-2.630778551264922	NA	0.008518952559758992	0.0853171636796214	0.11080253779181672	8.461805576594819e-19	4.722144608949709e-18	16	17	17
ENSG00000103549	RNF40	-2.6273902089108048	NA	0.008604260303806665	0.04516895564578104	0.10640289072991896	4.487200160703556e-18	2.420603823715171e-17	9	11	11
ENSG00000205133	TRIQK	-2.6268829034285472	NA	0.008617098166397441	0.12644031299339956	0.07046996757632328	2.8655314204373778e-12	1.1165871013197135e-11	24	31	31
ENSG00000196562	SULF2	2.6251374760130424	NA	0.008661398817716789	0.2483338013749167	0.24112697479154915	5.92562790573627e-42	8.308960993906074e-41	51	63	63
ENSG00000184076	UQCR10	2.623349923811466	NA	0.00870697951905429	0.03613956295014833	0.033817843681884716	1.650647141883464e-06	4.2179925251318025e-06	14	21	21
ENSG00000178342	KCNG2	-2.623131281853499	NA	0.00871256934710025	0.07144896031162638	0.2426871839725063	2.9704240486599706e-42	4.192576297158011e-41	13	18	18
ENSG00000100346	CACNA1I	2.6219714667334593	NA	0.008742274989677083	0.014583377317335042	0.014455574661453035	0.0018232026054960308	0.0033421808104384214	15	18	18
ENSG00000215041	NEURL4	-2.62174347288483	NA	0.008748125091185594	0.010417635843609234	0.029566906073864366	7.609332942170016e-06	1.8319872332622995e-05	4	7	7
ENSG00000256582	LINC02390	-2.6176765710699907	NA	0.00885306723131119	0.022736036057002824	0.03286965000611448	2.320879020188049e-06	5.855635474062801e-06	5	5	5
ENSG00000241679	AC018450.1	-2.6163114087775035	NA	0.008888545094364651	0.02830173183289718	0.05878861340337576	2.0250515534786994e-10	7.038429082003692e-10	12	16	16
ENSG00000129465	RIPK3	-2.6153299456495	NA	0.00891412979189932	0.004843602780325976	0.012142689125775822	0.00429457907635554	0.007502825650002154	6	8	8
ENSG00000177106	EPS8L2	2.614440692656703	NA	0.008937367539306615	0.0078061025331702515	0.06393176071131794	3.12044862567513e-11	1.1417233514338129e-10	7	9	9
ENSG00000114850	SSR3	2.6069295306604823	NA	0.009135815995835966	0.017876666149480754	0.05153062424732587	2.805021245909594e-09	8.986233765384573e-09	21	22	22
ENSG00000136938	ANP32B	2.6068276051148094	NA	0.009138535754958163	0.009134498235119103	0.02511472095504325	3.7811227236156725e-05	8.505046378185357e-05	12	13	13
ENSG00000213213	CCDC183	2.6052028482945975	NA	0.009181988109412557	0.010821634370835786	0.07590550319985052	3.899082598328651e-13	1.5969755786658235e-12	16	22	22
ENSG00000198933	TBKBP1	2.6038064352056205	NA	0.00921948091454236	0.2018232958720499	0.32554129089633	4.007246577932818e-59	9.651723534405884e-58	20	20	20
ENSG00000100888	CHD8	2.60314172650276	NA	0.009237375872821075	0.022712123803973912	0.0228004887004869	8.719385184860883e-05	0.0001883233457621905	12	15	15
ENSG00000115216	NRBP1	2.598160016173838	NA	0.009372480660223356	0.09936405688641929	0.08472807811688036	1.5010020947168795e-14	6.668571223393721e-14	15	15	15
ENSG00000196756	SNHG17	2.5975744040686832	NA	0.009388477790406441	0.5941465849712753	0.6214692375147887	4.765182412969537e-143	1.2572017415386862e-140	38	45	45
ENSG00000132405	TBC1D14	-2.5950220796258114	NA	0.009458484262373012	0.035920770819612584	0.06643631372198817	1.2519600603650126e-11	4.70211631081901e-11	2	3	3
ENSG00000131943	C19orf12	2.594249121910548	NA	0.009479777002694445	0.0029626798728723067	0.12267456031005693	9.040136424993447e-21	5.560591806033451e-20	6	10	10
ENSG00000140307	GTF2A2	2.5936730122153344	NA	0.009495674946866343	0.09936295291951337	0.17458811448485093	1.0799145440267479e-29	9.731715457443352e-29	5	5	5
ENSG00000175221	MED16	2.5933114877563663	NA	0.009505663476041867	0.2583013906811075	0.3454657418770648	1.7393337403081354e-63	4.734576875007018e-62	20	22	22
ENSG00000196975	ANXA4	-2.591517966469964	NA	0.00955535520604611	0.0688459216889226	0.1027432066655242	1.7873979366001734e-17	9.350850279059298e-17	7	9	9
ENSG00000163795	ZNF513	2.588988896106557	NA	0.00962581983160098	0.0008830229736096357	0.011612142917319997	0.005234845625594383	0.009015100184105049	5	6	6
ENSG00000283064	AL353759.1	-2.5875089139391987	NA	0.009667269433944862	0.030584174486379286	0.05944036243541587	1.5983497495272574e-10	5.59161563742206e-10	7	8	8
ENSG00000143367	TUFT1	2.5862746900875284	NA	0.009701957718265068	0.015774864215144756	0.026539800826509696	2.2622789608703273e-05	5.1956370563767566e-05	4	4	4
ENSG00000162510	MATN1	-2.5844776370362323	NA	0.009752662887725517	0.020107058906715127	0.026171891822391127	2.5829387153829875e-05	5.9059754706803804e-05	6	6	6
ENSG00000132718	SYT11	-2.583685428528179	NA	0.009775090541404775	0.010026071525725764	0.06786333235763348	7.434756884216237e-12	2.8333032401649834e-11	5	8	8
ENSG00000138768	USO1	2.5829862666458636	NA	0.009794922188877921	0.04071322449551621	0.05445984439361346	9.724278941878074e-10	3.2168530010468192e-09	7	7	7
ENSG00000196502	SULT1A1	-2.5809444474571372	NA	0.009853043565705566	0.413886583869163	0.36230050520136475	2.821562219559518e-67	8.718373063644356e-66	34	43	43
ENSG00000169223	LMAN2	2.5805894610323814	NA	0.00986317972531453	0.023714559963520607	0.038929279562837336	2.6289988156322217e-07	7.203179531758584e-07	4	4	4
ENSG00000185591	SP1	2.5758509421036613	NA	0.009999374241556603	0.11104687862289092	0.05522781616796018	7.363810058283993e-10	2.4578041784646204e-09	4	4	4
ENSG00000106635	BCL7B	2.573922951236533	NA	0.010055266275441191	0.013032076690243888	0.016942678286097863	0.0007320123261124462	0.0014103223660827254	2	3	3
ENSG00000176974	SHMT1	2.572958614776949	NA	0.010083326424633885	0.37668716968083094	0.41923699270429454	7.127117309374214e-81	3.3394244464059673e-79	11	12	12
ENSG00000129355	CDKN2D	-2.5720151791111445	NA	0.010110845863256168	0.07965059105247246	0.0660492271917399	1.4419137902998664e-11	5.391927516321938e-11	30	33	33
ENSG00000196470	SIAH1	2.568891441724451	NA	0.010202441282378339	0.004732369012450627	0.050034888234773395	4.814715005694688e-09	1.5158352787343163e-08	11	15	15
ENSG00000167244	IGF2	-2.5686856534415314	NA	0.0102085013396064	0.006656738184512708	0.022826250485315645	8.638562819567677e-05	0.00018669529148426732	7	7	7
ENSG00000128272	ATF4	-2.567496575001334	NA	0.010243580136035319	0.008474893719703617	0.06422751256518436	2.8016880480100486e-11	1.029266245401121e-10	3	5	5
ENSG00000108379	WNT3	-2.5673072446486773	NA	0.010249175429319345	0.032960692350110087	0.019671438078578154	0.0002709021073251764	0.0005529937196190276	6	11	11
ENSG00000127399	LRRC61	-2.565894926635196	NA	0.010290999672843793	0.23739301199221038	0.30507931623385925	8.955468538566398e-55	1.9054259301225208e-53	9	13	13
ENSG00000263164	AC087500.2	-2.5655850537059264	NA	0.0103001965145193	0.04149684438044355	0.03730036156129894	4.7216909967226187e-07	1.2634151802589514e-06	15	15	15
ENSG00000140575	IQGAP1	2.5655476313043466	NA	0.010301307683744106	0.1918803094650715	0.20254096174720337	1.0097584792708494e-34	1.0945858508859543e-33	17	20	20
ENSG00000173992	CCS	2.562834438485396	NA	0.010382154314147362	0.12653877816324235	0.12051780421541729	2.0705741126714912e-20	1.2498513008871314e-19	28	31	31
ENSG00000239300	AC080162.1	2.5615662667580184	NA	0.0104201360441341	0.010637920296836448	0.010927803672319653	0.006764484069272768	0.011462859417387224	7	11	11
ENSG00000180901	KCTD2	2.5572101734570194	NA	0.010551544427975828	0.005099346839602012	0.029272941065674712	8.458045504172464e-06	2.0266455547164117e-05	2	2	2
ENSG00000235192	AC009495.3	2.5546528915320565	NA	0.010629373682364461	0.05072350227696864	0.13522182873368413	7.01440353190358e-23	4.762074670174762e-22	10	12	12
ENSG00000185201	IFITM2	2.5530178410592006	NA	0.01067940257426214	0.030698129190709005	0.0469329779369882	1.4743081820671005e-08	4.476436086095734e-08	14	18	18
ENSG00000115866	DARS	2.552778198956212	NA	0.010686752653420943	0.41783707930205305	0.16513203659114373	4.984249907114439e-28	4.227245383635287e-27	36	46	46
ENSG00000144218	AFF3	2.552666563729175	NA	0.010690178160546827	0.03880074286287942	0.0403160819128357	1.5966821482337432e-07	4.4558994564785126e-07	12	15	15
ENSG00000238121	LINC00426	2.545363048528857	NA	0.010916417546899385	0.031664903991798554	0.041877580170299966	9.104852979074726e-08	2.5928117525432165e-07	8	8	8
ENSG00000188234	AGAP4	-2.542581097100664	NA	0.011003706277928295	0.008836401807224357	0.41797994473124606	1.4695651804195938e-80	6.792876894613372e-79	2	11	11
ENSG00000223374	AC005104.1	2.542534749274074	NA	0.011005165761494127	0.04776635110751104	0.01725197145489621	0.0006537989543832412	0.0012663201116690991	8	12	12
ENSG00000146830	GIGYF1	2.541935579899901	NA	0.011024048972727078	0.18057647236507754	0.17608969585622214	5.8538090649381724e-30	5.345419150938483e-29	19	20	20
ENSG00000267940	AC022762.2	2.5382172999401806	NA	0.011141877933934877	0.05596181279361598	0.07019248808831781	3.1719273716877292e-12	1.2334553854211535e-11	12	14	14
ENSG00000160606	TLCD1	2.5376272020028954	NA	0.011160680109201881	0.006896304792073926	0.022304443721305436	0.00010432432226048467	0.00022338092176864174	12	14	14
ENSG00000133704	IPO8	-2.5314825509090606	NA	0.011358146858252401	0.049808080753902015	0.10571924463452906	5.8112471629989774e-18	3.112338463406292e-17	15	18	18
ENSG00000243789	JMJD7	-2.52982466935312	NA	0.011411953736865732	0.04122465485526259	0.061655630332886804	7.14553258019033e-11	2.559288601037677e-10	7	10	10
ENSG00000198742	SMURF1	2.52756865828585	NA	0.011485536433705479	0.04223690027309043	0.03745362687897949	4.468610219936602e-07	1.1975651924002624e-06	24	26	26
ENSG00000167123	CERCAM	2.527318334012139	NA	0.011493726979363156	0.04076497710786757	0.010640706078998152	0.007535218353099497	0.012682447692345007	11	14	14
ENSG00000198218	QRICH1	-2.526836248838016	NA	0.011509515287729987	0.08424277260708843	0.0886645446537448	3.480408230618587e-15	1.6109452293354425e-14	5	5	5
ENSG00000258623	AL121820.1	-2.5255236566514356	NA	0.011552600321231296	0.015237346689481039	0.02285818083823212	8.5394301948006e-05	0.0001847158027379358	11	14	14
ENSG00000178982	EIF3K	-2.5254430755440764	NA	0.011555250003554082	0.016324190003396178	0.037271061498380643	4.77168007898384e-07	1.2763927885586314e-06	7	9	9
ENSG00000137135	ARHGEF39	-2.525321386165153	NA	0.011559252437522984	0.10896124224415858	0.0714077870141144	2.0324650687794965e-12	7.994207216628345e-12	12	19	19
ENSG00000108561	C1QBP	-2.5213547183207763	NA	0.011690393871634593	0.017633043618767375	0.027137301567480506	1.824244708665791e-05	4.232711745218462e-05	10	11	11
ENSG00000198873	GRK5	2.520958435747486	NA	0.011703567552497308	0.01817151160269867	0.04804022014991719	9.889777212913821e-09	3.03724551261209e-08	6	8	8
ENSG00000269191	AC005387.2	-2.519697209230479	NA	0.011745582388259585	0.004678032744537783	0.01091648948412798	0.006793281553976834	0.011507110368347366	8	10	10
ENSG00000245680	ZNF585B	-2.519607416129154	NA	0.011748578732354346	0.019635167105985753	0.03701684660269513	5.228218282496251e-07	1.3930813444146708e-06	5	7	7
ENSG00000178397	FAM220A	-2.5192787550124853	NA	0.011759551747827255	0.0879507213516797	0.12590761093830563	2.6009084774928282e-21	1.643440658825516e-20	10	10	10
ENSG00000136279	DBNL	-2.517509334454592	NA	0.011818783779170092	0.011489504608911598	0.0233786855690901	7.075279374319567e-05	0.00015436891347354488	5	7	7
ENSG00000248746	ACTN3	-2.5174753228732216	NA	0.011819924917079058	0.060242200525409365	0.02569729093729109	3.064777669048584e-05	6.959464015693084e-05	14	15	15
ENSG00000160185	UBASH3A	-2.515553751850072	NA	0.01188455533277012	0.11185811190756172	0.228189339045442	1.7245442318133927e-39	2.2169571987532136e-38	5	6	6
ENSG00000107614	TRDMT1	-2.514026978652337	NA	0.011936130259591298	0.02397198070724012	0.05527830292195423	7.23039630217162e-10	2.415155165289075e-09	6	9	9
ENSG00000022976	ZNF839	-2.5133303450610764	NA	0.011959728641013346	0.032567152598319375	0.016528705811094394	0.0008516622651648446	0.0016302216972108406	11	13	13
ENSG00000281103	TRG-AS1	-2.5126567985678476	NA	0.011982584269895206	0.03551639991459351	0.07360572059231953	9.077049681435403e-13	3.649761429939876e-12	7	12	12
ENSG00000118971	CCND2	-2.5122806648569544	NA	0.011995364555659941	0.04595383079875528	0.05562369459360165	6.380177176314934e-10	2.143684529714436e-09	12	13	13
ENSG00000088280	ASAP3	2.5090890889641035	NA	0.01210429523459266	0.020626976623183642	0.020261382225638908	0.00021867688069879046	0.00045163499369406515	12	19	19
ENSG00000178222	RNF212	2.508789202188725	NA	0.012114575497528394	0.03464800609653766	0.023830556287683827	6.0099070594107764e-05	0.00013209932858476725	26	34	34
ENSG00000135390	ATP5MC2	2.5080889410481624	NA	0.012138610922700493	0.17278549713294705	0.02723734856877177	1.7596925702327742e-05	4.087358511028288e-05	16	17	17
ENSG00000272275	AC092687.3	2.5075136919559697	NA	0.012158387102035734	0.042085718666735994	0.06382267905603649	3.246942604026968e-11	1.1867395293362847e-10	5	6	6
ENSG00000164466	SFXN1	-2.5074856297963244	NA	0.012159352565914128	0.022956803604869506	0.034728340898763005	1.1900010026812185e-06	3.0794216379930912e-06	11	12	12
ENSG00000173540	GMPPB	-2.5068462748007554	NA	0.012181367653770321	0.014303072433339822	0.07347005289088361	9.54051083043242e-13	3.831621082695213e-12	11	13	13
ENSG00000184293	CLECL1	2.5040346288246242	NA	0.01227860159151709	0.1066084586308214	0.10089600479311171	3.5840313377823886e-17	1.8473866369591278e-16	12	13	13
ENSG00000075239	ACAT1	2.5014592063927377	NA	0.012368269046823921	0.02288401338240029	0.04112860976060155	1.192050101254929e-07	3.3639077153893006e-07	3	4	4
ENSG00000156973	PDE6D	2.5014075169111853	NA	0.012370074620785983	0.01206217961288166	0.01920875971286977	0.0003205009371052662	0.0006481451144361097	11	12	12
ENSG00000237541	HLA-DQA2	2.501063347442044	NA	0.012382102816164402	0.0018972266801224693	0.7377991843045723	2.393089762404568e-196	8.207819267095187e-193	8	36	36
ENSG00000204410	MSH5	-2.5000160596194374	NA	0.012418767667183387	0.0008449595391627722	0.048231052350904406	9.231911783800117e-09	2.844377563427744e-08	3	22	22
ENSG00000155542	SETD9	-2.4987129677325464	NA	0.012464522280611314	0.4027396341150748	0.49925429649447334	2.0499158374556077e-102	1.8502108787645377e-100	10	13	13
ENSG00000206052	DOK6	2.496445624752402	NA	0.012544489958800389	0.009768129497790008	0.0852291954355916	1.2465295583893023e-14	5.572663033581373e-14	10	14	14
ENSG00000115947	ORC4	-2.4955285620057284	NA	0.012576962957715454	0.01832083190300273	0.010058171082464628	0.009386188442179588	0.015574624634246519	5	8	8
ENSG00000102908	NFAT5	2.4937829040417294	NA	0.012638982064884605	0.0059154667827521525	0.02642111611783006	2.3611063624571992e-05	5.415355491477666e-05	7	8	8
ENSG00000064607	SUGP2	2.4933840052338345	NA	0.01265319194108259	0.012448406012539118	0.023254693574976774	7.39942257633092e-05	0.00016107222361195602	9	10	10
ENSG00000100372	SLC25A17	2.4932268634142045	NA	0.012658793648043048	0.00907777814674126	0.013642805272981498	0.002461122651778596	0.0044315195669205314	10	11	11
ENSG00000158019	BABAM2	2.493092076573714	NA	0.012663600205637797	0.005197236259676141	0.01653653799231391	0.0008492249366927808	0.0016257377137022212	12	14	14
ENSG00000205078	SYCE1L	-2.490715265681315	NA	0.012748624142539935	0.3191340102194616	0.3752027130280187	3.0064544002833916e-70	1.025003707961429e-68	54	66	66
ENSG00000142330	CAPN10	-2.4877255445565227	NA	0.012856290467705206	0.054156509809615075	0.0639382343139768	3.1130981862955435e-11	1.1392770123086273e-10	14	16	16
ENSG00000169231	THBS3	2.486509430767729	NA	0.01290031503838746	0.020441672465188822	0.37945702215368465	3.051809304404142e-71	1.0680709747189109e-69	11	14	14
ENSG00000259248	USP3-AS1	2.485575416763706	NA	0.012934217811066866	0.010728312545613395	0.01280213670375602	0.003360510133593056	0.005943012094564022	5	6	6
ENSG00000115841	RMDN2	2.4852551074715428	NA	0.012945862512033796	0.009501401426683652	0.02105645821955386	0.00016390858969759882	0.00034371098125753513	2	3	3
ENSG00000198598	MMP17	-2.483780231325737	NA	0.012999600727064471	0.06271631128949387	0.0915852488598673	1.1726922418364137e-15	5.555386534600182e-15	25	29	29
ENSG00000230539	AOAH-IT1	2.4837750471764144	NA	0.01299978996289333	0.017850287139694592	0.07015482103730372	3.2159655017510726e-12	1.250013426779899e-11	5	7	7
ENSG00000143382	ADAMTSL4	2.483590319147655	NA	0.013006534638859913	0.13483116920114135	0.1290146444813757	7.823902229312646e-22	5.0707520533062195e-21	24	31	31
ENSG00000135341	MAP3K7	-2.4831530390953467	NA	0.013022512675704158	0.03571478941622648	0.048437019828593386	8.570825321432404e-09	2.6497401016269026e-08	6	6	6
ENSG00000117597	UTP25	2.482668237436518	NA	0.013040247424708292	0.132171910375793	0.1940236910066498	3.584676182439698e-33	3.6987732763332356e-32	11	12	12
ENSG00000180881	CAPS2	2.4813400912344816	NA	0.013088942412593152	0.03830247670239126	0.06143138601237427	7.752681641976008e-11	2.7744310826011386e-10	4	7	7
ENSG00000151651	ADAM8	-2.4755748488966884	NA	0.013302187579474918	0.00865451961190088	0.016144093701466047	0.0009804479041085423	0.0018609519764867064	10	15	15
ENSG00000108384	RAD51C	2.4752540131010616	NA	0.013314144375465808	0.37483439692905257	0.3922231546210752	2.8984798413817703e-74	1.1021292860278488e-72	6	6	6
ENSG00000156171	DRAM2	2.4749618304333993	NA	0.013325041601169665	0.042038440789356556	0.25527726533881395	1.072044306870747e-44	1.6503130896343304e-43	24	28	28
ENSG00000225948	LINC02648	2.4721906772819398	NA	0.013428786952955421	0.001158252446502881	0.05683044236605629	4.120222812659155e-10	1.4036094758500566e-09	7	11	11
ENSG00000112759	SLC29A1	2.4712430986631753	NA	0.013464425454582521	0.01391232843255545	0.015783308817153924	0.0011190741959585812	0.0021107570816645085	2	2	2
ENSG00000213563	C8orf82	2.4704204411931294	NA	0.013495433412883485	0.0052391131807666145	0.018646931907674802	0.00039317421100596545	0.0007854781622252215	8	10	10
ENSG00000172247	C1QTNF4	-2.4701201275516764	NA	0.013506768675220172	0.1361551126022079	0.16197894530116408	1.772210491999889e-27	1.4646572398701734e-26	7	9	9
ENSG00000164603	BMT2	2.469444322586133	NA	0.013532307533507343	0.004239563396122637	0.02766839813223416	1.5067305028584198e-05	3.52268866987308e-05	3	4	4
ENSG00000141582	CBX4	-2.469427798918318	NA	0.013532932501516751	0.005048633112833897	0.01599980533760132	0.0010336805058933133	0.0019574411435031394	6	10	10
ENSG00000162694	EXTL2	2.4690988063812256	NA	0.013545381163032248	0.026398432135883245	0.026504424083568554	2.2912951796164897e-05	5.259459380972184e-05	1	3	3
ENSG00000167074	TEF	2.468068659692717	NA	0.01358442607358339	0.1263015863010522	0.17917313609136237	1.659028427096804e-30	1.5470733276934798e-29	9	13	13
ENSG00000163125	RPRD2	-2.467544182161354	NA	0.013604343141110545	0.033191358349724996	0.04088739683397882	1.300100714138756e-07	3.656786476425378e-07	13	16	16
ENSG00000115155	OTOF	-2.46424877103774	NA	0.01373007787998186	0.005190417106354692	0.018343343108346604	0.00043912638161267936	0.0008706654153945391	12	17	17
ENSG00000243708	PLA2G4B	-2.4631794483826805	NA	0.013771097314870376	0.03875447500586329	0.06219964013154952	5.862592255779005e-11	2.107706385625873e-10	8	11	11
ENSG00000014919	COX15	-2.4630355212248998	NA	0.013776626645328523	0.021629427629157184	0.01976288525232758	0.00026205257707217	0.0005358220632181522	15	21	21
ENSG00000101336	HCK	-2.462940683690747	NA	0.013780271143622064	0.010644561625589702	0.02900929855914009	9.299528320493916e-06	2.218355976744334e-05	4	5	5
ENSG00000100012	SEC14L3	-2.4627713045029562	NA	0.013786782310902345	0.2031059855912793	0.25045300097231216	9.352546440601323e-44	1.39709772569575e-42	12	12	12
ENSG00000143224	PPOX	2.4625844475463787	NA	0.013793968499117308	0.024834960862786876	0.019617053636806457	0.0002763068222403952	0.0005632888367333021	12	15	15
ENSG00000091436	MAP3K20	2.460970545911139	NA	0.013856174089740624	0.02537212530390479	0.034496909690217806	1.2932066319521078e-06	3.335920657543125e-06	15	19	19
ENSG00000271795	AC011337.1	-2.4603533456650593	NA	0.013880028607924276	0.025910618355031594	0.061173633187638556	8.514412941037842e-11	3.036258422246994e-10	16	19	19
ENSG00000023902	PLEKHO1	-2.45921868970193	NA	0.013923977176739481	0.0011859649266408444	0.02177516567647342	0.00012634548090738627	0.0002680894150062815	9	12	12
ENSG00000178445	GLDC	-2.4581202611856656	NA	0.013966639532018604	0.008838882994890006	0.04274696622002003	6.658908714347254e-08	1.9208347441941306e-07	16	25	25
ENSG00000133104	SPART	2.4559189513406205	NA	0.014052484660213253	0.10763282133748006	0.21085540702060346	2.9874682371016663e-36	3.4291896116503664e-35	15	22	22
ENSG00000271789	AL080317.1	2.4546538584535575	NA	0.01410203029425	0.012301531373055641	0.011549132685371923	0.005359620043203131	0.009215171858922247	6	9	9
ENSG00000160072	ATAD3B	-2.45403692754598	NA	0.014126247421231614	0.18144912068816077	0.08782891360710765	4.748598705685727e-15	2.1744651322778248e-14	36	47	47
ENSG00000100883	SRP54	-2.4501808558159204	NA	0.014278447658217315	0.06908642201501214	0.08588326307031006	9.780122662892512e-15	4.4009268839135054e-14	8	11	11
ENSG00000112486	CCR6	2.449898510972226	NA	0.014289648518795823	0.0219431533094228	0.03436217514204198	1.3573650234325592e-06	3.4924910407869403e-06	7	9	9
ENSG00000223776	LGALS8-AS1	2.4469084501438165	NA	0.014408743307085543	0.026372230874355557	0.02237735424905362	0.00010160908098982546	0.00021786623279501337	5	6	6
ENSG00000188305	PEAK3	2.4448234383728815	NA	0.014492307007558847	0.018654052611291654	0.03626822522102562	6.842354834819749e-07	1.8068916393951937e-06	19	24	24
ENSG00000050405	LIMA1	2.4424598896344083	NA	0.014587550527999761	0.032574667732011085	0.0397028820914214	1.990618960756001e-07	5.502437872018804e-07	11	16	16
ENSG00000253552	HOXA-AS2	2.440977945672642	NA	0.014647549261733657	0.13523238443355431	0.22350163215718477	1.3166431452055508e-38	1.6445093442920605e-37	15	19	19
ENSG00000213639	PPP1CB	2.4408615579703485	NA	0.014652270593492297	0.11716351075435169	0.12809469792470063	1.1170445205540072e-21	7.185370023623658e-21	10	12	12
ENSG00000260063	AL512408.1	-2.4387540728075074	NA	0.014737994275670954	0.009650663430805312	0.02823577828609287	1.2284032392048345e-05	2.902037077989214e-05	5	6	6
ENSG00000180767	CHST13	-2.4374517323076508	NA	0.014791188744642888	0.19546814762494025	0.5433019529889309	8.658906644807501e-116	1.0682848205165744e-113	15	17	17
ENSG00000153975	ZUP1	2.4360877064279647	NA	0.014847084112344833	0.015003161417115869	0.03471515536980944	1.1956532685206258e-06	3.0935814577338883e-06	14	18	18
ENSG00000246228	CASC8	2.435691912910141	NA	0.014863337831485156	0.1682528009645935	0.3566381921117304	5.447233825891453e-66	1.618970760488952e-64	31	35	35
ENSG00000171314	PGAM1	2.4322611970978567	NA	0.015004882357222136	0.09937581104889304	0.1367683420295056	3.8364992266708746e-23	2.63801624852361e-22	7	8	8
ENSG00000204435	CSNK2B	-2.4321465165899685	NA	0.01500963428754461	0.00021687593968443598	0.018160730188602835	0.0004693326014520515	0.0009272563113250266	5	11	11
ENSG00000230537	AL158071.3	2.429977146130464	NA	0.015099774925068924	0.007812610216036062	0.11816734088558091	5.098172788553021e-20	3.028353486349004e-19	6	7	7
ENSG00000183426	NPIPA1	2.4299187635156994	NA	0.01510220738550348	0.20976948166609757	0.42397781678731195	4.5870898089814103e-82	2.197318523302296e-80	43	60	60
ENSG00000161929	SCIMP	-2.4289420884108885	NA	0.015142950905067589	0.10586374227962096	0.16526116334839105	4.73147048109332e-28	4.0148435071879936e-27	30	32	32
ENSG00000128322	IGLL1	-2.426725386180039	NA	0.0152357834437141	0.007921626361931054	0.012431027330117937	0.0038574558546575653	0.00677990268028314	8	10	10
ENSG00000215883	CYB5RL	2.4263353353755823	NA	0.01525216999378841	0.04510183862134864	0.0300186460812034	6.468221873434081e-06	1.565390021274641e-05	31	38	38
ENSG00000115112	TFCP2L1	-2.4260551895971285	NA	0.015263948861364	0.07022359229841095	0.12118104856124048	1.6050767731096068e-20	9.736633032209638e-20	6	6	6
ENSG00000173598	NUDT4	2.4255417417337433	NA	0.015285557822484393	0.0034677327781429327	0.012221528269774516	0.004170288989037709	0.007299814828315573	2	2	2
ENSG00000140022	STON2	2.4233567714691167	NA	0.015377815916339027	0.0035068637645179535	0.017099390887161482	0.0006912710790277932	0.0013352790869844138	1	1	1
ENSG00000245532	NEAT1	-2.4224559499359435	NA	0.015415994638818242	0.22506160735745312	0.09666624273065974	1.7547045805353515e-16	8.664390685747407e-16	16	19	19
ENSG00000257743	MGAM2	2.421180389737583	NA	0.015470198279946149	0.03764732249112621	0.05741324001556278	3.335416294984804e-10	1.143981080853888e-09	7	8	8
ENSG00000109452	INPP4B	2.42041097352151	NA	0.015502974883923378	0.04567244971081562	0.06816717114215229	6.653435655457086e-12	2.5378062289909602e-11	10	10	10
ENSG00000104529	EEF1D	2.4195249335110662	NA	0.015540795277368971	0.015221287682556945	0.011787961076978461	0.004902071669788215	0.008483764967726118	14	16	16
ENSG00000128604	IRF5	2.417242431809654	NA	0.01563859749377956	0.1579580808323977	0.4311645349973759	6.866936025336992e-84	3.494394240311693e-82	37	45	45
ENSG00000160087	UBE2J2	2.416520595550537	NA	0.015669639736711927	0.00482171132703512	0.013032257544731134	0.0030854740708404116	0.0054843278234703785	1	1	1
ENSG00000183605	SFXN4	-2.4157552077257494	NA	0.01570261409544814	0.430983888752298	0.3379024658863131	8.159635343389898e-62	2.1137399773986912e-60	13	17	17
ENSG00000103932	RPAP1	2.415502388340992	NA	0.015713519437381737	0.1899030278775614	0.11445335296535884	2.1077469398041335e-19	1.209697197814628e-18	12	15	15
ENSG00000230257	NFE4	2.414831748353448	NA	0.015742479716793514	0.0013594768670292868	0.051631998841958765	2.704124488430171e-09	8.67596461217755e-09	4	6	6
ENSG00000227456	LINC00310	-2.4127994368747676	NA	0.01583052803233934	0.06186168831218308	0.038347021904766604	3.2411612606692206e-07	8.804478767498252e-07	24	27	27
ENSG00000030066	NUP160	2.4112824953843983	NA	0.0158965303400981	0.0047980921227674	0.02002190494796313	0.00023853191664609719	0.0004902425501634612	10	13	13
ENSG00000082212	ME2	-2.4111948661138776	NA	0.01590035048265935	0.18993743133004912	0.33836635702736906	6.452219344495459e-62	1.6765016596780702e-60	9	13	13
ENSG00000277149	TYW1B	2.411065194205161	NA	0.015906004928560098	0.4026344825270522	0.5000768009176314	1.182835776967408e-102	1.0732513618631788e-100	26	31	31
ENSG00000223552	CCR5AS	-2.4094049051151267	NA	0.01597855955303746	0.002235759102296275	0.028523453724064517	1.1075930016350017e-05	2.6260351700592622e-05	8	12	12
ENSG00000263528	IKBKE	2.4089651791127933	NA	0.01599782424933447	0.08264411562643724	0.05765399013233769	3.056539058766918e-10	1.0508538155331573e-09	13	18	18
ENSG00000160588	MPZL3	-2.407614202137309	NA	0.016057139276946568	0.11371795346849183	0.15400694625946415	4.29179179895265e-26	3.3515454262403913e-25	5	5	5
ENSG00000102978	POLR2C	2.4073853492736816	NA	0.016067206252838175	0.001171534526272055	0.04646279702897185	1.746606478189838e-08	5.277053293600693e-08	1	2	2
ENSG00000179912	R3HDM2	2.4068290789034887	NA	0.016091699087022338	0.020982825803342726	0.03188463555863788	3.3068556219005658e-06	8.225887301997795e-06	9	12	12
ENSG00000106077	ABHD11	-2.405300126197079	NA	0.01615918871674961	0.09854044808533367	0.42673613789389236	9.201696392099841e-83	4.54754730340404e-81	18	23	23
ENSG00000181847	TIGIT	2.405257741145073	NA	0.01616106317751521	0.018531247932955904	0.057156903713693925	3.660315482937335e-10	1.2519096572974144e-09	4	4	4
ENSG00000138028	CGREF1	-2.4034701191852	NA	0.016240294192946286	0.019689694472370938	0.029550230806928816	7.655110681266985e-06	1.842232571892331e-05	11	13	13
ENSG00000120645	IQSEC3	-2.4023420473977812	NA	0.016290468101882866	0.00521819070546639	0.44553465256281466	1.3127989293872093e-87	7.40565422370436e-86	9	12	12
ENSG00000204305	AGER	-2.4013455282326253	NA	0.01633490412296159	0.002917813431741197	0.08984403697856175	2.243842333785614e-15	1.0479208110590821e-14	6	53	53
ENSG00000104921	FCER2	2.4009269287521433	NA	0.016353601732007627	0.03574280290083802	0.10597154784385875	5.282452090770397e-18	2.837105258522441e-17	9	12	12
ENSG00000121653	MAPK8IP1	-2.3970756049091664	NA	0.01652651329558077	0.053691245982169275	0.2675406805505041	4.0891169270689997e-47	6.808181182748182e-46	5	8	8
ENSG00000173171	MTX1	2.396621387930477	NA	0.016547011603480228	0.006053706786842229	0.021402844261709485	0.0001445790529455516	0.00030455548200015537	3	4	4
ENSG00000137877	SPTBN5	-2.3955554096305844	NA	0.01659520573747973	0.25223750983832827	0.30434031461340644	1.2787437173821491e-54	2.7140069318547616e-53	23	28	28
ENSG00000100258	LMF2	-2.3954473289062608	NA	0.01660009907035027	0.056399957848664695	0.05541579569968918	6.879172361311867e-10	2.302320976271218e-09	27	33	33
ENSG00000087589	CASS4	-2.395432913691048	NA	0.016600751812055305	0.04143771138514354	0.08090414377174819	6.177858168777955e-14	2.6479402583447426e-13	8	10	10
ENSG00000225205	AC078883.1	-2.39494927414206	NA	0.01662266477552832	0.019306449830977353	0.03634191333266697	6.663524764245402e-07	1.7621092703476393e-06	3	5	5
ENSG00000185950	IRS2	-2.3946677501661977	NA	0.01663543188605228	0.010663809067176448	0.019250644188823766	0.0003156578817663828	0.0006389538496708804	5	5	5
ENSG00000072274	TFRC	-2.391833060244689	NA	0.0167644656768548	0.007715316942541354	0.015776649723861298	0.0011218107165568414	0.0021154532634960715	8	12	12
ENSG00000117480	FAAH	-2.3915673056980555	NA	0.016776607632994173	0.26856284201682024	0.2515677965402012	5.67646357658169e-44	8.531610330832551e-43	25	32	32
ENSG00000158023	WDR66	-2.390172349635797	NA	0.01684046793781183	0.041482003841593444	0.02254103675920776	9.576891677256011e-05	0.00020575559430376265	7	8	8
ENSG00000184898	RBM43	-2.3889172006633084	NA	0.016898110221373337	0.03145113326307656	0.1936140323120449	4.2521737779592684e-33	4.3769824800854436e-32	4	6	6
ENSG00000160221	GATD3A	-2.3885212243386857	NA	0.01691633119564727	0.3746699745636257	0.5749816679978791	3.1422718801167456e-126	5.231730142924473e-124	24	27	27
ENSG00000204160	ZDHHC18	2.386609655059254	NA	0.01700453541449133	0.0859579339382534	0.13426027731875675	1.0202454947354734e-22	6.87743317186267e-22	9	11	11
ENSG00000136709	WDR33	2.3857940102593913	NA	0.01704229382139318	0.0160554425989882	0.034048897839023734	1.5191189802332784e-06	3.8923310013477495e-06	22	22	22
ENSG00000223745	CCDC18-AS1	2.3849731238827867	NA	0.017080369133714784	0.42001314336384193	0.5127672097290326	2.1767529667078787e-106	2.1702986410507797e-104	34	39	39
ENSG00000111725	PRKAB1	2.3847824389799537	NA	0.01708922437908498	0.15562107594231936	0.3064212410698604	4.6856167487721695e-55	1.0095474396704676e-53	10	11	11
ENSG00000121481	RNF2	2.3834855500656946	NA	0.017149557731334513	0.010249542321222651	0.01929811540570051	0.00031025773147846377	0.000628765048112051	11	12	12
ENSG00000072518	MARK2	2.383461322253974	NA	0.01715068662382475	0.023504842121228633	0.014596162445981758	0.001731173813199094	0.0031823239063727368	9	13	13
ENSG00000255274	SMIM35	-2.3830652661474083	NA	0.01716915006450953	0.04410545762181778	0.02547087138639484	3.3254299678562887e-05	7.51948820131428e-05	11	13	13
ENSG00000258831	AC103996.2	2.382405632918328	NA	0.017199939714306986	0.027557946494157947	0.03639492762800252	6.537764312698976e-07	1.730187040099919e-06	30	40	40
ENSG00000161920	MED11	2.382151697384729	NA	0.01721180554940558	0.07003367675332924	0.10781941274062633	2.624568228890459e-18	1.4343123185864398e-17	31	35	35
ENSG00000197785	ATAD3A	-2.381883355172052	NA	0.01722435237875973	0.02238298528430119	0.04955303502992422	5.729523216370498e-09	1.7942949897285917e-08	25	32	32
ENSG00000129354	AP1M2	2.380788961894241	NA	0.017275605849371246	0.17889810249370436	0.33352270127466094	7.427650130468228e-61	1.8870632901836983e-59	19	22	22
ENSG00000265148	TSPOAP1-AS1	-2.3802381979626612	NA	0.017301450212987148	0.03579875947144298	0.06345206140063449	3.716198428224674e-11	1.3524848651448418e-10	9	9	9
ENSG00000120053	GOT1	2.3717186783298607	NA	0.01770556588894611	0.020348197902411033	0.01462191408367605	0.0017148325059915528	0.0031532985894541215	14	17	17
ENSG00000145020	AMT	2.3712561963170877	NA	0.01772773810599354	0.04594188602674939	0.2575872662652112	3.781343757521733e-45	5.884415979831234e-44	5	9	9
ENSG00000117450	PRDX1	-2.3704680376439033	NA	0.017765579917263883	0.019659295771877368	0.04488989432892434	3.0783895962104606e-08	9.112947209634591e-08	16	22	22
ENSG00000257878	AC007298.2	2.369601087376935	NA	0.017807286479789186	0.041377757355045355	0.06792090886899897	7.279976094676161e-12	2.7755515795376053e-11	8	9	9
ENSG00000179195	ZNF664	2.3688244417417748	NA	0.017844721565293417	0.025520227556163108	0.03701473219661562	5.232193062149138e-07	1.3939238592946338e-06	9	9	9
ENSG00000156735	BAG4	-2.36720861799588	NA	0.01792282688516845	0.010771027051620035	0.033311031385221804	1.9804243144022843e-06	5.026982914103726e-06	5	5	5
ENSG00000116641	DOCK7	-2.3669711480217814	NA	0.017934330859752767	0.0766700241607989	0.11653087657898428	9.534665039861737e-20	5.590084470720989e-19	16	17	17
ENSG00000060642	PIGV	-2.3663842243036624	NA	0.017962791495696625	0.04429066101965661	0.15159883189408344	1.117651663298433e-25	8.594891647490953e-25	4	7	7
ENSG00000122692	SMU1	-2.363845913632688	NA	0.018086333261611093	0.1512070359778807	0.15410692208114948	4.124368289464041e-26	3.2237370918878233e-25	11	16	16
ENSG00000165672	PRDX3	-2.3630566577750383	NA	0.01812489838487478	0.006245628311586036	0.03297438071345307	2.235141544959004e-06	5.645131421870685e-06	16	20	20
ENSG00000075223	SEMA3C	2.3607548652183175	NA	0.01823778159165368	0.04996382389813385	0.0664372053308524	1.2515527060926106e-11	4.701616069393686e-11	31	34	34
ENSG00000282021	AC100810.3	2.3607258428658624	NA	0.01823920881015384	0.004483433861819444	0.19086878039914348	1.332441368612595e-32	1.3544775951593e-31	7	9	9
ENSG00000162438	CTRC	2.359317541978781	NA	0.018308581761586583	0.01917588585910705	0.030493683737924254	5.45249581036186e-06	1.3289489859564458e-05	4	5	5
ENSG00000155849	ELMO1	2.3586997276923367	NA	0.01833908813893861	0.04898807654806111	0.06575944463587712	1.6027091864655816e-11	5.978868792407714e-11	18	21	21
ENSG00000159069	FBXW5	2.3577576193815943	NA	0.018385693138645166	0.01848747604810107	0.07700224620351233	2.6043672418468666e-13	1.0769783899308395e-12	18	24	24
ENSG00000176783	RUFY1	2.3565970036878006	NA	0.01844324994391549	0.224681751700536	0.22900559039142473	1.2089855755180296e-39	1.5600371433076515e-38	34	42	42
ENSG00000232788	ITGA6-AS1	-2.3503687347259574	NA	0.018754821458638844	0.05503422071944906	0.09320810167241694	6.399094542284819e-16	3.067880131552764e-15	30	34	34
ENSG00000196405	EVL	-2.348139237480651	NA	0.018867466745382477	0.005845779114545629	0.0686541656482652	5.568439461124676e-12	2.1353570733190308e-11	16	21	21
ENSG00000173264	GPR137	2.348001964851783	NA	0.01887442173836937	0.006770615898235915	0.020441463145166486	0.0002048476356910307	0.00042457482529193683	8	9	9
ENSG00000134248	LAMTOR5	2.346476510786829	NA	0.01895186073274632	0.02385431852878861	0.08969878464216882	2.3685374924973617e-15	1.1046518754103141e-14	12	15	15
ENSG00000161526	SAP30BP	-2.3455051856319087	NA	0.01900131426927282	0.0082253712501109	0.10477171785692525	8.313458280389694e-18	4.426187396783696e-17	9	12	12
ENSG00000214253	FIS1	-2.3439975286401893	NA	0.01907829781241408	0.08179400093910552	0.1182040710752061	5.0269751236932546e-20	2.987096202225074e-19	3	3	3
ENSG00000188921	HACD4	2.343027439083624	NA	0.019127976292152488	0.04253701829421418	0.037462391309198574	4.4545548497918475e-07	1.1941716604514678e-06	9	12	12
ENSG00000134627	PIWIL4	-2.3424762412154623	NA	0.01915625359501802	0.035094506163436505	0.04565841311403643	2.3339196661388704e-08	6.972889957250085e-08	4	5	5
ENSG00000166979	EVA1C	2.3424421806417652	NA	0.01915800215326402	0.08893006230136899	0.11352822259051025	2.9991367685297653e-19	1.7109845789593129e-18	9	11	11
ENSG00000267288	AC138150.2	-2.341984365333092	NA	0.019181518435093817	0.015511287711511907	0.017137367236005563	0.0006817469438826805	0.001317475584927213	12	14	14
ENSG00000065717	TLE2	-2.341282288125293	NA	0.019217630564430266	0.025602980954278175	0.032821949949545175	2.361011457511058e-06	5.95338707320352e-06	26	37	37
ENSG00000172671	ZFAND4	-2.3395323522444302	NA	0.01930789923330995	0.013123099222565764	0.04314773681984711	5.764429813368983e-08	1.6735095119259299e-07	10	16	16
ENSG00000172716	SLFN11	2.338505752060385	NA	0.019361027632498678	0.020819138446606635	0.03600775310426631	7.513819403580612e-07	1.975386922459051e-06	6	6	6
ENSG00000111696	NT5DC3	2.3382426304060884	NA	0.019374665198900725	0.012024199727915802	0.4712388451884282	1.6623849718016099e-94	1.1403295952570324e-92	8	11	11
ENSG00000129673	AANAT	2.3378528087929293	NA	0.019394885039664987	0.022488593959372687	0.17103060398688272	4.5880008298512235e-29	4.030718556922061e-28	15	19	19
ENSG00000111596	CNOT2	2.336335911960951	NA	0.019473741245892722	0.015539680644407292	0.04205469045277613	8.542731704976214e-08	2.4404348827026e-07	25	30	30
ENSG00000152767	FARP1	-2.335329597216564	NA	0.019526209152270577	0.10803806222550992	0.18571769766156135	1.1246416077020268e-31	1.0933378078504567e-30	20	33	33
ENSG00000119720	NRDE2	2.332554218239347	NA	0.01967155415501857	0.0013528665714623931	0.02193107365817541	0.00011941341878873987	0.00025394602167759175	3	4	4
ENSG00000185015	CA13	-2.3311793804087952	NA	0.01974390294103954	0.07659534964427904	0.06478201779473532	2.289032250549135e-11	8.458223241686516e-11	10	11	11
ENSG00000198793	MTOR	-2.330065646099027	NA	0.019802681792296065	0.06566218536870763	0.1257298206927428	2.7856465784425762e-21	1.759523137153287e-20	13	14	14
ENSG00000165548	TMEM63C	2.329711498791786	NA	0.01982140439021646	0.21545427066689615	0.4488524365333591	1.7620614059478535e-88	1.0313171007030628e-86	21	24	24
ENSG00000168899	VAMP5	-2.3292755351980086	NA	0.019844473567248496	0.043530986372590154	0.11081427202501311	8.424156382293559e-19	4.7026646419255286e-18	17	21	21
ENSG00000186891	TNFRSF18	-2.328938810876687	NA	0.019862307502453325	0.08475466787839893	0.11220463378648911	4.964755267231635e-19	2.799756266943614e-18	9	9	9
ENSG00000218891	ZNF579	-2.328020398489222	NA	0.019911020538827227	0.044804026177994644	0.0453075364232467	2.6484185978096877e-08	7.886391827372519e-08	18	20	20
ENSG00000197724	PHF2	-2.3278171033342354	NA	0.019921817499637274	0.004219820442090125	0.011105451614651374	0.006328278924441336	0.010780138598911738	13	16	16
ENSG00000197646	PDCD1LG2	2.3277983492662835	NA	0.019922813781495182	0.023407766654703146	0.05502088894297203	7.93679493648729e-10	2.640824531738854e-09	6	8	8
ENSG00000175203	DCTN2	2.327250698036098	NA	0.01995192612156069	0.024969400064716776	0.04052196395298165	1.482724603981662e-07	4.1500317012700376e-07	13	18	18
ENSG00000118579	MED28	-2.325920720160971	NA	0.020022780447893556	0.11596228808304498	0.024540161622676252	4.6519226858631435e-05	0.00010364534512130316	4	8	8
ENSG00000204304	PBX2	-2.3258431772645527	NA	0.020026918298658714	0.002987420433411352	0.08455785271997343	1.598743930269625e-14	7.097297349260628e-14	3	32	32
ENSG00000131165	CHMP1A	2.3251650897266574	NA	0.02006313427605144	0.0853654648645361	0.08196941603287139	4.167464183760263e-14	1.8065683338550238e-13	57	74	74
ENSG00000251022	THAP9-AS1	2.324806432569596	NA	0.020082312897915816	0.10763685059607914	0.022765140708375414	8.831518517305894e-05	0.0001906491830982865	5	6	6
ENSG00000181666	ZNF875	2.3237303118529877	NA	0.02013995279878617	0.015581090558734393	0.10616301388814879	4.913440121710493e-18	2.6447138935095177e-17	2	3	3
ENSG00000280206	AC026401.3	-2.323216963353078	NA	0.02016749994032766	0.002218619582796585	0.020069774308440175	0.00023442320899764765	0.00048226050996888904	5	8	8
ENSG00000003393	ALS2	2.3228386929382596	NA	0.02018781959953689	0.09711173625665168	0.223409533043184	1.370124521760319e-38	1.7100629857108957e-37	9	13	13
ENSG00000214772	AC010168.1	2.3207119862358385	NA	0.02030239338432845	0.012774690196735324	0.034968210624906966	1.0917160960221523e-06	2.8344949781504753e-06	9	12	12
ENSG00000122507	BBS9	-2.320410484712715	NA	0.02031868224546155	0.01982410055110115	0.022744627180048976	8.897255263258897e-05	0.00019197160356017467	12	14	14
ENSG00000166503	HDGFL3	-2.319400350403157	NA	0.0203733386741323	0.008864966880146536	0.04178085355255517	9.427299339666353e-08	2.6788526325756135e-07	11	12	12
ENSG00000132965	ALOX5AP	-2.3170660862084396	NA	0.020500132077105195	0.08747680334993806	0.1893586026615664	2.4935990222746957e-32	2.506607833117747e-31	26	32	32
ENSG00000272599	AC016394.2	-2.3164804801309447	NA	0.02053204901469423	0.04497901119645304	0.026547081216408138	2.2563533707150286e-05	5.183416470782588e-05	8	9	9
ENSG00000149573	MPZL2	-2.3151214773701154	NA	0.020606284950439757	0.1136198949772421	0.14170441370409415	5.5535908182328e-24	3.9666192812109245e-23	12	12	12
ENSG00000119772	DNMT3A	-2.315106523177658	NA	0.020607103127854628	0.007894246713268415	0.01844338611589971	0.0004234155532467214	0.0008416776773650196	9	9	9
ENSG00000170667	RASA4B	2.313932216946518	NA	0.020671440569059278	0.053651506708365854	0.0966769775543732	1.7476594977659942e-16	8.632088919121265e-16	20	25	25
ENSG00000187741	FANCA	-2.3135174672154197	NA	0.020694205531908257	0.21552239587549527	0.2986337320891859	1.9765087473490688e-53	4.025552079369262e-52	14	22	22
ENSG00000163346	PBXIP1	2.312574000927031	NA	0.020746072345641072	0.007259821720124592	0.013395381974955297	0.0026970576187438466	0.004829470721921084	5	5	5
ENSG00000255423	EBLN2	2.3116394136324767	NA	0.020797562732547736	0.015935873471998274	0.012279506689507239	0.004081220969661361	0.007151937299072418	3	4	4
ENSG00000197885	NKIRAS1	-2.3109436183734853	NA	0.020835969356670474	0.000996369493099317	0.02746827480953105	1.6192946572875194e-05	3.7765924218446446e-05	3	6	6
ENSG00000116329	OPRD1	2.3100016754833823	NA	0.020888061364070166	0.03522622682514181	0.08409174590929047	1.9001019691800315e-14	8.393830156998547e-14	2	3	3
ENSG00000101282	RSPO4	-2.3059927010155596	NA	0.021111040181601655	0.04306897826035464	0.19266824901098034	6.305044286684682e-33	6.455236087901828e-32	18	20	20
ENSG00000127804	METTL16	2.305655838062696	NA	0.02112987057183258	0.054953258855279026	0.07658075550820563	3.041417106937378e-13	1.251974603141361e-12	12	13	13
ENSG00000157870	PRXL2B	2.304235116302075	NA	0.02120944895496397	0.010451927213708596	0.15691179870031793	1.348129317769778e-26	1.0743062114513906e-25	5	7	7
ENSG00000165171	METTL27	2.3034240424725088	NA	0.021254996306831683	0.19392125582586028	0.43203427300189656	4.1150345803524447e-84	2.106529194581017e-82	21	30	30
ENSG00000160783	PMF1	-2.3033069814279807	NA	0.0212615771169486	0.01120227788969979	0.02989261992106525	6.768135830564021e-06	1.636356426876391e-05	7	11	11
ENSG00000100014	SPECC1L	2.303149400179758	NA	0.021270438650080256	0.033502791361057466	0.05131653588660861	3.0306214829929694e-09	9.68201155534979e-09	4	4	4
ENSG00000163950	SLBP	-2.300781556291221	NA	0.021403981471826435	0.002533391553421042	0.013710987262681176	0.0023998566845065445	0.004327564908791034	9	11	11
ENSG00000137337	MDC1	2.298491803123152	NA	0.02153381388101846	0.0051791784694862454	0.08664009455775014	7.385071354344154e-15	3.352212510737107e-14	2	31	31
ENSG00000132603	NIP7	-2.2962091624709884	NA	0.021663924914318004	0.0001610557152893186	0.010193669560065163	0.008917884344531578	0.014865163163333207	6	10	10
ENSG00000181029	TRAPPC5	2.296084850397255	NA	0.021671030336926005	0.029416959731085244	0.04439019961745861	3.6853832365119375e-08	1.0849894785054629e-07	9	10	10
ENSG00000256574	OR13A1	-2.2956537172632845	NA	0.021695688739907543	0.06702892572051086	0.13678424598993724	3.8127464324462995e-23	2.6227352013646846e-22	9	12	12
ENSG00000204520	MICA	2.295485803145176	NA	0.021705299093700114	0.02542663319777832	0.38513637401340467	1.404989514304321e-72	5.061799407732101e-71	6	33	33
ENSG00000084734	GCKR	2.2953792071223167	NA	0.02171140190576129	0.0039968217877013375	0.015689247740112103	0.0011583603109080179	0.0021819772596398945	2	2	2
ENSG00000204070	SYS1	2.294789292816626	NA	0.021745202559164654	0.061038469908120396	0.09231051157371262	8.946805425003858e-16	4.254818808468973e-15	14	15	15
ENSG00000231389	HLA-DPA1	-2.2939005950797062	NA	0.02179620923898404	0.0015543190678771266	0.04997738279739929	4.91572569441848e-09	1.545933980076701e-08	2	12	12
ENSG00000070019	GUCY2C	2.292860044139119	NA	0.021856063809589803	0.026124096344732495	0.051595443684250154	2.7400826283971757e-09	8.7847592062784e-09	7	13	13
ENSG00000002549	LAP3	2.2908448450154846	NA	0.021972388907943275	0.241234371829467	0.3583925792172742	2.1828773895544417e-66	6.567397254994582e-65	10	13	13
ENSG00000013374	NUB1	-2.290058685963278	NA	0.022017914891955266	0.06672591370980607	0.09408351812699274	4.613664681610741e-16	2.2280973141352465e-15	18	22	22
ENSG00000160685	ZBTB7B	-2.289358170055736	NA	0.02205855044872399	0.031936360427293156	0.02492457251411696	4.049531419511806e-05	9.09566657671355e-05	15	17	17
ENSG00000049167	ERCC8	-2.2883697107435026	NA	0.022116000002192257	0.05680397131278826	0.0738793496474426	8.209521843658392e-13	3.3048143215234213e-12	9	11	11
ENSG00000133687	TMTC1	-2.287912912590819	NA	0.022142593186858333	0.26435862731536597	0.5385768757488607	2.706428584473546e-114	3.1789413558312905e-112	29	35	35
ENSG00000084676	NCOA1	2.2859034159701523	NA	0.022259909570082906	0.017507614183929075	0.01479855286592174	0.0016068647734104305	0.0029646179665643326	18	26	26
ENSG00000169442	CD52	-2.285210345682322	NA	0.022300496862527226	0.04394803976579227	0.3078107420755972	2.3927834499508137e-55	5.200740606236566e-54	9	12	12
ENSG00000161040	FBXL13	2.2834015199690585	NA	0.02240672781931725	0.014857799640122498	0.04663320037560823	1.642556176441729e-08	4.9723205418886516e-08	11	17	17
ENSG00000184182	UBE2F	-2.2830573125378937	NA	0.022426992608515058	0.15994238601032906	0.26341168176316343	2.69382804874745e-46	4.3295648742239945e-45	17	18	18
ENSG00000134852	CLOCK	2.2828657576385734	NA	0.022438277066918446	0.015592928850896531	0.03309480375324482	2.1404661473291966e-06	5.417985824435188e-06	10	14	14
ENSG00000165322	ARHGAP12	2.2828209994683446	NA	0.022440914472514534	0.006952210423178949	0.013072030670393609	0.003040303050908442	0.005408522512451127	7	8	8
ENSG00000115568	ZNF142	2.280875294762936	NA	0.022555827244322174	0.02223453514649554	0.06863510885924942	5.607372452404266e-12	2.1493256635288502e-11	10	12	12
ENSG00000120533	ENY2	-2.2802993867656705	NA	0.022589938155771396	0.03193180216944816	0.04508234311124866	2.8722206865333872e-08	8.529127714867716e-08	7	10	10
ENSG00000103018	CYB5B	2.2795958518981934	NA	0.0226316692117239	0.012735803537105867	0.03494355866682785	1.1014309216461718e-06	2.8592853277793217e-06	1	1	1
ENSG00000111913	RIPOR2	2.279187365355916	NA	0.02265592983496609	0.005074225797489635	0.05181275928378398	2.5331234425178766e-09	8.153253362563639e-09	16	20	20
ENSG00000175538	KCNE3	-2.2774688632318005	NA	0.0227582419402488	0.07921546227785414	0.12125849902094206	1.5580309728954765e-20	9.457937399711337e-20	5	5	5
ENSG00000054219	LY75	-2.2772652056224225	NA	0.022770393390783315	0.5012603820239488	0.3749659153944273	3.413152504716064e-70	1.1590525208589264e-68	30	35	35
ENSG00000171033	PKIA	2.276907172481389	NA	0.022791769490630925	0.006588638341162369	0.12178751448935793	1.2714570097067075e-20	7.759507565644246e-20	10	13	13
ENSG00000186056	MATN1-AS1	-2.2757102140527206	NA	0.022863359622314058	0.017380878189252612	0.01842104045433018	0.00042687495039291914	0.0008477682135828802	11	12	12
ENSG00000263155	MYZAP	-2.2743491708134314	NA	0.022945000957414467	0.05811149974535647	0.34341970360782276	4.947508395096676e-63	1.3277749838421424e-61	19	23	23
ENSG00000135596	MICAL1	2.2743082478176313	NA	0.022947459614395493	0.025363003779461598	0.03656666686221651	6.146431071355106e-07	1.6307157293811628e-06	15	16	16
ENSG00000273302	AC016747.3	2.2741690537474026	NA	0.02295582411873363	0.008712299425496072	0.055781216232360945	6.026303751269159e-10	2.029557797142867e-09	4	10	10
ENSG00000198961	PJA2	-2.273240568427109	NA	0.02301168680137248	0.09392275301869028	0.13468430036036244	8.64912525492758e-23	5.853348421339901e-22	18	21	21
ENSG00000165915	SLC39A13	2.272686051222269	NA	0.023045105829119835	0.015680796528402964	0.020206822798116163	0.0002230491109251379	0.0004598544365538819	5	5	5
ENSG00000144488	ESPNL	-2.270774563371702	NA	0.023160628544824938	0.03978730785760478	0.06355376576229643	3.5810706711861286e-11	1.3044133589670969e-10	23	26	26
ENSG00000213221	DNLZ	2.2695342189476695	NA	0.023235858750017636	0.6223398362071035	0.638150044507492	1.3648596018575419e-149	4.5894073161284285e-147	70	86	86
ENSG00000187189	TSPYL4	2.2683281756393203	NA	0.0233092118522393	0.03675618208649073	0.01834684610487132	0.0004385664827124175	0.0008696781466275726	25	34	34
ENSG00000110881	ASIC1	-2.267321465053745	NA	0.023370595137018255	0.0063838446260438214	0.014186947137735259	0.0020130323815208823	0.003673280731081252	2	3	3
ENSG00000153487	ING1	-2.2669595974713985	NA	0.023392693950665892	0.013699561132298995	0.025361036745198202	3.4597610776404016e-05	7.808823732621116e-05	18	24	24
ENSG00000104881	PPP1R13L	2.2649952030863254	NA	0.023512973883376205	0.008474179404630956	0.01421736368101141	0.001990571352510103	0.00363461543060006	6	7	7
ENSG00000100075	SLC25A1	2.2643790040593332	NA	0.02355081419128396	0.07601563191614134	0.07814855375056212	1.7074441578706e-13	7.129525167597497e-13	13	15	15
ENSG00000138107	ACTR1A	2.2634253785393907	NA	0.023609479777851546	0.022250519610851966	0.022979517478410264	8.173019568988517e-05	0.00017730438025121326	13	17	17
ENSG00000116157	GPX7	-2.262997322270268	NA	0.023635854354155935	0.3416004340445312	0.3967290310045245	2.40056005847934e-75	9.398905123941141e-74	18	21	21
ENSG00000205937	RNPS1	2.2620743596935706	NA	0.023692809455748566	0.05902274357848215	0.09174925377211961	1.1031051772939215e-15	5.234408047983802e-15	8	10	10
ENSG00000148158	SNX30	-2.2616950213296887	NA	0.02371625255280428	0.005592236601025061	0.02291619850574861	8.362217307734977e-05	0.00018111096818684909	19	25	25
ENSG00000100266	PACSIN2	2.261106108345313	NA	0.02375268722622391	0.16413591150087903	0.14420103443393895	2.0811649746608516e-24	1.5180730816868968e-23	28	30	30
ENSG00000180251	SLC9A4	-2.2609918675078506	NA	0.023759760661212125	0.007226120825089285	0.015601615555445657	0.0011962128296942865	0.0022476009440590907	7	10	10
ENSG00000244617	ASPRV1	2.259612316027164	NA	0.023845322545886852	0.07229508218344648	0.12318908893621437	7.416372320857145e-21	4.573296257834563e-20	12	14	14
ENSG00000272540	AL662797.1	-2.257371472601032	NA	0.023984872731560702	0.0012526032974144675	0.012045622045122169	0.004452785681811527	0.0077657705336505525	2	19	19
ENSG00000267080	ASB16-AS1	2.2556384661086053	NA	0.02409328213762965	0.08845662557994229	0.188569122148184	3.458749306962944e-32	3.448216735358668e-31	9	10	10
ENSG00000176386	CDC26	2.2556067206660475	NA	0.024095271951653813	0.08412722245438133	0.13095683210906972	3.6849854918325295e-22	2.4221470371573805e-21	10	13	13
ENSG00000169826	CSGALNACT2	-2.255340615253971	NA	0.02411195712401184	0.01695833630126739	0.021374205574985077	0.0001460864637682892	0.0003076293137879437	10	16	16
ENSG00000260592	AC130456.3	-2.2549177771724493	NA	0.024138490254301377	0.0005289472286702914	0.02105101586387173	0.0001642321506867394	0.00034424572837932747	2	3	3
ENSG00000226124	FTCDNL1	-2.254619615402385	NA	0.024157215149216593	0.19817059593939412	0.12823561952261403	1.0577687490778063e-21	6.81686444116321e-21	47	54	54
ENSG00000109956	B3GAT1	2.253874668162513	NA	0.024204053721170852	0.07227884339969821	0.09952143978431117	6.009789754360664e-17	3.057308943860309e-16	14	17	17
ENSG00000143252	SDHC	-2.2537223465722915	NA	0.02421364063289695	0.12116167087701205	0.2868366147979402	5.298020485001526e-51	1.0039309756606758e-49	11	13	13
ENSG00000163166	IWS1	2.253609154786424	NA	0.02422076690030216	0.03827186048873672	0.06861571503674066	5.647272882551344e-12	2.1636524276781275e-11	6	6	6
ENSG00000278765	AC004477.3	2.2535545755279744	NA	0.02422420372147014	0.0711244512025639	0.021882698792249085	0.00012152242498318735	0.0002581429538011495	24	27	27
ENSG00000130517	PGPEP1	-2.252392167718258	NA	0.0242975002465578	0.014188956981997307	0.07864513222624973	1.4218740535724817e-13	5.964706004088672e-13	12	13	13
ENSG00000125618	PAX8	2.2520739976148993	NA	0.024317596188297656	0.04215017439381373	0.3408376996762406	1.842125628705759e-62	4.8750945072029416e-61	30	36	36
ENSG00000077254	USP33	2.2509701202071954	NA	0.024387429925919427	0.008381173642809141	0.013901924617212028	0.0022363720471975266	0.004049793478077126	3	3	3
ENSG00000130479	MAP1S	-2.2507520772958722	NA	0.02440124434208845	0.02634172633048417	0.06067574209740948	1.0203700861468362e-10	3.617599050513147e-10	5	5	5
ENSG00000231721	LINC-PINT	2.2502478419220244	NA	0.02443321686346686	0.02668348630063831	0.034926655995624875	1.108141823869318e-06	2.8754854146409355e-06	16	19	19
ENSG00000009413	REV3L	-2.2502057761938548	NA	0.024435885804169177	0.014735116370756174	0.01980999355560309	0.00025760779968544056	0.0005272366818004083	8	8	8
ENSG00000137675	MMP27	2.2499325871364135	NA	0.024453224956283024	0.08851593740468743	0.11467552526687355	1.9364705827020418e-19	1.1147544149968888e-18	14	16	16
ENSG00000004864	SLC25A13	-2.249508378321096	NA	0.024480170377279634	0.06642210998589779	0.09381474056623385	5.101275649700354e-16	2.4594258115465667e-15	24	27	27
ENSG00000245156	AP001107.1	-2.2484770553935065	NA	0.024545786560421883	0.0018142693100573022	0.01906804611109336	0.00033732542174261064	0.0006795246866514778	6	7	7
ENSG00000185112	FAM43A	-2.246737824903736	NA	0.024656787381973903	0.05485393092298323	0.13561736183092513	6.011869993978883e-23	4.0879285696567747e-22	4	5	5
ENSG00000261305	AC005586.2	-2.245845148191837	NA	0.024713928305032242	0.08961239089349737	0.14960579685419362	2.4631031209177657e-25	1.8690157265760516e-24	5	7	7
ENSG00000051009	FAM160A2	2.2456836280374293	NA	0.02472427958042279	0.22956899823456575	0.24782467914613696	3.026523759029622e-43	4.409673402174935e-42	22	28	28
ENSG00000261613	AC093525.6	2.2451307171259436	NA	0.02475974219041064	0.13694877439219694	0.40887132197578147	2.6574284243277366e-78	1.122468966719122e-76	5	7	7
ENSG00000188312	CENPP	-2.2438154311917704	NA	0.02484427913133196	0.06886934150696532	0.12639314186782102	2.1563169656175467e-21	1.367554720539028e-20	26	33	33
ENSG00000196923	PDLIM7	-2.243721695157332	NA	0.024850313327520496	0.005670403923930761	0.028845508383958593	9.864007096447439e-06	2.348762256275717e-05	6	9	9
ENSG00000266805	AP005432.1	2.243336079571336	NA	0.02487515043291242	0.015689548676399864	0.013317966529031975	0.0027754854971388174	0.004962652569120382	12	14	14
ENSG00000102572	STK24	-2.2428368491371113	NA	0.024907337284299114	0.12948427495280873	0.19443491010583444	3.019740543789733e-33	3.119610276231936e-32	9	10	10
ENSG00000228340	MIR646HG	2.242375991575295	NA	0.024937082131790262	0.06206379628900569	0.04603760010641004	2.0358527798803545e-08	6.122911140331147e-08	18	19	19
ENSG00000125510	OPRL1	-2.2418199575987905	NA	0.024973010832422832	0.14581814725382491	0.187667405534676	5.023988155651222e-32	4.960067523388764e-31	11	15	15
ENSG00000154447	SH3RF1	2.2409066804554527	NA	0.02503212043611194	0.10584190421418592	0.20953107312676958	5.2465903631996414e-36	5.96643091104182e-35	6	6	6
ENSG00000169032	MAP2K1	-2.2399375429377613	NA	0.025094977901204116	0.02168511694852447	0.016109768572682405	0.0009928554621727883	0.0018832516669396247	14	17	17
ENSG00000177383	MAGEF1	2.2393749993052996	NA	0.025131526662458527	0.034861714220049626	0.07579656965657083	4.058459389957267e-13	1.6598740777099253e-12	13	15	15
ENSG00000196968	FUT11	2.237984898366294	NA	0.02522203994923849	0.0689996576452246	0.03689241982585528	5.467339336703778e-07	1.4540850230324612e-06	8	9	9
ENSG00000258867	LINC01146	-2.2369593072930583	NA	0.02528899975327834	0.018357005897771318	0.020646219586663992	0.00019018745630630676	0.000395336325842043	15	20	20
ENSG00000119411	BSPRY	2.2350562187302034	NA	0.025413658165892226	0.007302220885641122	0.12918577517931065	7.322155032182937e-22	4.747358663399062e-21	8	14	14
ENSG00000160323	ADAMTS13	2.2349749104618826	NA	0.02541899594182491	0.10184950825692875	0.09737319102316962	1.3461810641908622e-16	6.687618502262195e-16	15	20	20
ENSG00000167554	ZNF610	-2.2339499567786767	NA	0.02548636597732632	0.0059249846970903085	0.017498321301690763	0.0005975657733726622	0.0011638450252774316	6	8	8
ENSG00000088833	NSFL1C	-2.2336670808168866	NA	0.02550498654791676	0.17909335667802495	0.3003656363369486	8.630290488283321e-54	1.7809970106326194e-52	10	11	11
ENSG00000226763	SRRM5	2.2331383110521528	NA	0.025539824870428593	0.008374012368605273	0.022588099282681486	9.415294868951674e-05	0.00020238517386268772	12	13	13
ENSG00000163960	UBXN7	-2.231818473327814	NA	0.025626962875115282	0.01938237316605386	0.05617445463511516	5.226066673730553e-10	1.768386294155589e-09	9	13	13
ENSG00000071967	CYBRD1	-2.2311614724221367	NA	0.0256704350191692	0.2162222016248688	0.3796580312241482	2.7380981818251865e-71	9.602381537856876e-70	10	15	15
ENSG00000168807	SNTB2	2.2310460857748304	NA	0.025678076452944322	0.04696338731709716	0.10263297178976133	1.8632362703015718e-17	9.729792569854341e-17	19	20	20
ENSG00000185963	BICD2	-2.230731140647239	NA	0.025698943580719426	0.01184591217054606	0.11347252687502755	3.0634686500850006e-19	1.746523400276186e-18	8	10	10
ENSG00000242247	ARFGAP3	-2.22721443243263	NA	0.025932946014345117	0.028174379995624582	0.11763341305275699	6.254240242464805e-20	3.702242523922297e-19	4	5	5
ENSG00000204444	APOM	2.2246546745300293	NA	0.026104429226342134	2.917774328570489e-07	0.017649025493773427	0.0005655927910839131	0.001104583848570553	1	8	8
ENSG00000169203	RP11-231C14.4	2.2238121384640603	NA	0.026161086371656383	0.11044536063165795	0.07526210617255434	4.939717583736086e-13	2.009279336894927e-12	16	18	18
ENSG00000145476	CYP4V2	-2.2237169979859135	NA	0.02616749085801365	0.2250146353796208	0.47191687768204943	1.0821768113556159e-94	7.483165378200588e-93	67	85	85
ENSG00000119318	RAD23B	2.223157592951371	NA	0.026205175241441787	0.011099870875209094	0.10734715746047273	3.1386796985622927e-18	1.709822685852756e-17	7	9	9
ENSG00000254477	AP000640.1	-2.219874765845288	NA	0.026427269881909875	0.016102070407471473	0.015679285898816498	0.0011626016956172523	0.00218972613708295	7	7	7
ENSG00000143498	TAF1A	2.219648102753885	NA	0.026442664269169365	0.06323207820994302	0.0600176111658351	1.296033259636644e-10	4.5609838640485956e-10	15	18	18
ENSG00000267249	AP005482.3	-2.219515640732188	NA	0.02645166434302223	0.018576269891273752	0.013092953061148353	0.003016810661303194	0.005369515934684844	8	8	8
ENSG00000242498	ARPIN	-2.218004757686321	NA	0.026554508023192383	0.2377361504363392	0.37118895485088865	2.56586898221775e-69	8.429518616101952e-68	28	33	33
ENSG00000072694	FCGR2B	-2.2178752862188036	NA	0.02656333700951183	0.25256874495390896	0.3696306447522382	5.877161038623075e-69	1.908852929002786e-67	18	25	25
ENSG00000163041	H3F3A	-2.217724194871106	NA	0.026573643516189314	0.3522139838357498	0.23491597590697302	9.134767077482731e-41	1.2248015685047018e-39	25	29	29
ENSG00000151176	PLBD2	-2.216823867603186	NA	0.0266351298566047	0.011718003272322313	0.020121316298217746	0.00023007874465772504	0.00047383456132284456	2	2	2
ENSG00000087157	PGS1	2.215909759759552	NA	0.026697682995167227	0.0006996464390172788	0.020675025797667848	0.00018821133565970088	0.00039160837117546834	5	7	7
ENSG00000116761	CTH	2.214823535901503	NA	0.026772179093851767	0.059765187755660885	0.10523641969625228	6.974787770084875e-18	3.72039301614885e-17	3	4	4
ENSG00000184220	CMSS1	2.213097618503449	NA	0.026890916267531394	0.030463874876199386	0.07243588068235716	1.394282030575741e-12	5.542545790992903e-12	17	21	21
ENSG00000164674	SYTL3	2.2116785884125205	NA	0.026988880976047222	0.009241968531656458	0.011552534446999581	0.005352807205209312	0.00920438090465602	9	11	11
ENSG00000276691	AC004466.3	2.210621524182304	NA	0.02706205696103803	0.2025789949112545	0.22626430675473555	3.9795246004810604e-39	5.047697290950422e-38	24	30	30
ENSG00000100099	HPS4	2.210349652634805	NA	0.02708090511722227	0.10341922145945769	0.08192996602271846	4.2286923496615614e-14	1.8312587147562152e-13	24	30	30
ENSG00000272240	AC004908.1	-2.2083441824874765	NA	0.02722028960259677	0.02994004517388197	0.0363233766449538	6.708065788200048e-07	1.7730675123588566e-06	22	37	37
ENSG00000105991	HOXA1	2.208335061714061	NA	0.027220924927538918	0.007831521080004967	0.1175988177420401	6.337587784608346e-20	3.748992511840239e-19	3	3	3
ENSG00000100503	NIN	2.208292131979238	NA	0.02722391545231351	0.013534572639867506	0.012782591206991718	0.0033849861398942993	0.005985063131564835	15	17	17
ENSG00000116704	SLC35D1	2.207203254059261	NA	0.027299862542380766	0.11433989326239019	0.24291126372065328	2.689640687222528e-42	3.80252664016316e-41	26	33	33
ENSG00000167118	URM1	-2.20535416023055	NA	0.027429252051732692	0.06946749643828515	0.05992002470915107	1.342802223147957e-10	4.720728848865173e-10	7	13	13
ENSG00000110107	PRPF19	-2.205183275773415	NA	0.027441236277091947	0.00884124088450518	0.04309284442590665	5.879459564675669e-08	1.7051725363541866e-07	5	5	5
ENSG00000110108	TMEM109	-2.2051404232197456	NA	0.02744424225966892	0.007617556748670117	0.022265886320940054	0.00010578954399642726	0.00022640520279479983	4	4	4
ENSG00000134531	EMP1	2.2040777972853465	NA	0.027518873305511126	0.007700363613205936	0.01784107392295055	0.0005273309332876237	0.001034572494560057	3	3	3
ENSG00000197653	DNAH10	-2.204040964768819	NA	0.02752146328725333	0.04527570184119721	0.08421349307254063	1.8163119748643336e-14	8.04232740948837e-14	7	9	9
ENSG00000105393	BABAM1	2.2034942102316313	NA	0.02755993460090167	0.03313923036549683	0.040921190214905215	1.2843929664841774e-07	3.6149770198977777e-07	16	20	20
ENSG00000205038	PKHD1L1	2.2026501384493224	NA	0.027619417139478356	0.00790963244127398	0.020659003828433924	0.00018930789142101404	0.00039365114950636233	8	10	10
ENSG00000264920	AC018521.5	2.201311918837872	NA	0.027713949675391775	0.09694705948251199	0.09564204512380163	2.5752468701082093e-16	1.260716773493739e-15	13	16	16
ENSG00000280433	FP565260.6	2.2006697764951406	NA	0.02775940992705859	0.17347740507432854	0.3530636467969435	3.483716270241611e-65	1.0023867503082783e-63	15	16	16
ENSG00000120694	HSPH1	2.1999196213980734	NA	0.02781259832759567	0.006628032823191378	0.016744991099365128	0.0007868760897470663	0.0015102560786874582	4	4	4
ENSG00000112977	DAP	-2.198498395660699	NA	0.027913608760969343	0.1568452450507991	0.30512116535945566	8.776536604570005e-55	1.8696748600220004e-53	28	33	33
ENSG00000175581	MRPL48	2.1983499615654907	NA	0.027924176599338525	0.14906469514619167	0.21178148371456448	2.013912789609585e-36	2.3225682870890905e-35	14	17	17
ENSG00000214688	C10orf105	-2.1979862078597194	NA	0.02795008880737149	0.007288270252485803	0.02477130806106683	4.2797168346213757e-05	9.578812842198118e-05	7	11	11
ENSG00000065154	OAT	-2.1959165288576687	NA	0.028097918439381073	0.05265076488523474	0.056206649775080386	5.165452305228001e-10	1.7489109887927934e-09	17	20	20
ENSG00000182400	TRAPPC6B	2.194700492724853	NA	0.02818508937170889	0.005692867927300139	0.011703493090819455	0.005059174615782357	0.008738018479811828	4	5	5
ENSG00000139083	ETV6	-2.1942199837359255	NA	0.02821959859917833	0.00914576580874921	0.019912693291183566	0.000248178707435828	0.0005088494325462715	5	6	6
ENSG00000125731	SH2D3A	-2.1936158627699336	NA	0.028263037059493713	0.022331044812391995	0.019122258412409596	0.0003307408044577006	0.0006672213768156215	17	18	18
ENSG00000147872	PLIN2	2.192783027739394	NA	0.028323015335741338	0.0011997496146174114	0.022255739653685182	0.00010617854896360785	0.00022715268664881623	7	10	10
ENSG00000232533	AC093673.1	2.1923287514792196	NA	0.028355777146506767	0.04456812395546173	0.0937636850576217	5.199550238752792e-16	2.5046934563025737e-15	21	25	25
ENSG00000142102	PGGHG	2.1921502155137698	NA	0.028368661861749384	0.1887466336750315	0.21066706756530573	3.236753421958476e-36	3.705412846005735e-35	43	52	52
ENSG00000100228	RAB36	2.1918950777262314	NA	0.0283870835882948	0.015159810567486075	0.024412174066049296	4.8718028329508786e-05	0.00010829105221292887	3	3	3
ENSG00000105364	MRPL4	2.1918584915419586	NA	0.028389726067100874	0.013850683551124518	0.02622112916641946	2.537516731220665e-05	5.8052127032688357e-05	10	11	11
ENSG00000274979	AC020656.2	-2.189111531597249	NA	0.028588734590132583	0.04571492632578612	0.2606830644502598	9.31005411277513e-46	1.4796859868394877e-44	13	16	16
ENSG00000111145	ELK3	-2.1887885291430687	NA	0.02861221384987675	0.0030109185070850836	0.02158668490948413	0.0001352674936042823	0.0002859593500764099	7	11	11
ENSG00000133460	SLC2A11	2.1886692915076518	NA	0.028620885507526977	0.14688300790390674	0.16275090654307656	1.2996296974964572e-27	1.0803368726304771e-26	10	18	18
ENSG00000188895	MSL1	2.187101277890869	NA	0.028735131381013204	0.011094430153781148	0.046940326943229645	1.4704073505984676e-08	4.4653826200483654e-08	7	11	11
ENSG00000086730	LAT2	-2.1869086040052244	NA	0.02874919670385713	0.08483186419663849	0.10705493037820442	3.505919611374358e-18	1.9008224917944632e-17	26	31	31
ENSG00000267543	AC015802.3	-2.1848290428048807	NA	0.028901383739281448	0.005851896176184904	0.023053101677067388	7.958537545266531e-05	0.00017276070932123515	3	4	4
ENSG00000163959	SLC51A	-2.183848423745871	NA	0.028973387979752727	0.017665695090317693	0.02621882115060636	2.5396279115662378e-05	5.809267581092359e-05	8	8	8
ENSG00000135040	NAA35	-2.183767231318645	NA	0.02897935663897709	0.004731527918500997	0.013695501259806715	0.0024136350068924826	0.004351038235383074	4	4	4
ENSG00000204103	MAFB	-2.183562037406551	NA	0.028994445676389577	0.005570618308872359	0.02411736002972686	5.4187613107505996e-05	0.00011973500543494658	2	4	4
ENSG00000198945	L3MBTL3	2.1834390364330702	NA	0.0290034938562961	0.0030455268930917687	0.41980364785900187	5.140707208567299e-81	2.4152873402663178e-79	12	15	15
ENSG00000277157	HIST1H4D	-2.1824494351586967	NA	0.029076379241495462	0.015626517840162824	0.01901626500928431	0.0003437378163587563	0.0006914674267139369	5	5	5
ENSG00000253829	AC067817.2	2.1822839097096276	NA	0.02908858577643341	0.024572655479287792	0.01222579246599094	0.004163671510302909	0.007289719523244981	19	20	20
ENSG00000268947	AC002128.1	-2.1807078525266284	NA	0.029205031870042475	0.020108991366418333	0.011637379352062079	0.005185703747790701	0.0089421451554412	23	24	24
ENSG00000161860	SYCE2	2.180635634473479	NA	0.029210377257758827	0.01998333993534896	0.010188936191118209	0.008933834419794116	0.014888855827507218	7	7	7
ENSG00000204209	DAXX	2.1792986392974854	NA	0.029309490250180002	0.014674274994335235	0.07646888991405668	3.169226248743642e-13	1.3030223193407988e-12	1	6	6
ENSG00000228661	AC090587.1	-2.1791558214472047	NA	0.0293200945868133	0.0021222342587890936	0.021142347094536548	0.000158886239212482	0.0003337097509191493	6	8	8
ENSG00000134086	VHL	2.1781453188962416	NA	0.029395219535859267	0.06271211257873398	0.041767153137372844	9.473884106399211e-08	2.690752542905599e-07	28	35	35
ENSG00000154217	PITPNC1	2.1774390024210115	NA	0.029447828302913676	0.015292745419570772	0.025958196509676765	2.789707087892023e-05	6.356721611780534e-05	10	10	10
ENSG00000126878	AIF1L	2.1770489633756105	NA	0.029476914386748404	0.008817697811248878	0.014870573645169055	0.001564838403239817	0.00289174717426289	5	6	6
ENSG00000140905	GCSH	-2.1750038517546604	NA	0.02962982774643179	0.008302735773522257	0.017924208889244043	0.0005115864445335424	0.0010062158432510287	8	8	8
ENSG00000152284	TCF7L1	-2.17478055632629	NA	0.029646564820971413	0.08356409132033593	0.09515443949497125	3.0908975864393386e-16	1.5079886972929791e-15	22	25	25
ENSG00000169136	ATF5	2.174326916073081	NA	0.02968059239489321	0.10177146126056842	0.07980737910438193	9.26171484544029e-14	3.9314145515954337e-13	45	50	50
ENSG00000111897	SERINC1	2.17386170934598	NA	0.02971552244599819	0.04215385604260799	0.09352421943754027	5.686288601618565e-16	2.7314891660828227e-15	12	14	14
ENSG00000066027	PPP2R5A	2.173793133664443	NA	0.029720674439843536	0.2572318128686674	0.3315985309860389	1.951085227530024e-60	4.8988522059901e-59	9	10	10
ENSG00000154813	DPH3	2.1735113444171015	NA	0.029741852930463143	0.019271238157904894	0.06538581683446017	1.8367092018284096e-11	6.83099676906428e-11	3	4	4
ENSG00000212916	MAP10	2.1734828660835364	NA	0.029743994004065532	0.05509076792868525	0.06537856078399017	1.8415760317620257e-11	6.846127762559501e-11	9	9	9
ENSG00000198369	SPRED2	-2.172716620987129	NA	0.02980165203710274	0.022985299000885858	0.016119974595432122	0.000989149823584172	0.0018764303456465668	25	32	32
ENSG00000057294	PKP2	2.170083994087688	NA	0.030000483494904272	0.016504926307780915	0.03307961391832849	2.152183567933547e-06	5.445233993285984e-06	15	18	18
ENSG00000279145	AC011912.1	-2.1697865122623043	NA	0.03002302261096828	0.01845064540724708	0.02655487300564089	2.2500287723439232e-05	5.169579771828234e-05	15	22	22
ENSG00000139636	LMBR1L	2.1688928962326104	NA	0.030090816196404156	0.016178799619538036	0.026414923775237773	2.366379780241441e-05	5.426724639122823e-05	10	12	12
ENSG00000143761	ARF1	2.167351509977762	NA	0.03020806163764542	0.001446467363447838	0.011833961608893356	0.0048186089836213235	0.008353651987476958	6	9	9
ENSG00000075856	SART3	-2.1671753463693775	NA	0.030221486473653567	0.014430594316314039	0.02816058962454968	1.2620983635127061e-05	2.9767191357281523e-05	12	13	13
ENSG00000156136	DCK	-2.1668989576202606	NA	0.030242559461764826	0.004691459930199189	0.018853519017809392	0.00036470097489957234	0.0007309790811772752	6	7	7
ENSG00000258499	LINC02287	2.165588693493758	NA	0.030342631146324454	0.026104172373955323	0.023685377072992616	6.333377226157326e-05	0.00013880010996980446	9	9	9
ENSG00000104825	NFKBIB	2.163033299870795	NA	0.030538618503950322	0.048674085030414406	0.027916386750030428	1.3780533237945333e-05	3.239955641589313e-05	8	12	12
ENSG00000266126	AC005730.3	2.1618105944785	NA	0.030632778531433306	0.021562370415618724	0.034177038696117865	1.4507480261606121e-06	3.7243829192557394e-06	4	4	4
ENSG00000171223	JUNB	-2.1594015905668287	NA	0.03081902461276528	0.00254236976222328	0.015875401181015006	0.0010819125789495586	0.002044712234560941	5	10	10
ENSG00000138780	GSTCD	-2.1593206450014186	NA	0.03082529956157166	0.036875316182860475	0.03923642249557439	2.3541316331812228e-07	6.475938944084824e-07	8	8	8
ENSG00000173272	MZT2A	2.1586330189052076	NA	0.030878649000688714	0.3594099906041785	0.43443053149308625	9.997670430096568e-85	5.212833566170229e-83	24	28	28
ENSG00000024048	UBR2	2.1585269379953864	NA	0.030886886336687534	0.0012975007883000481	0.014124233121086911	0.002060155755384533	0.003752481258533123	2	6	6
ENSG00000184925	LCN12	2.1575148994257782	NA	0.03096556748766543	0.009254666189125444	0.019580188442202027	0.0002800319914871686	0.0005706117659236519	4	4	4
ENSG00000164220	F2RL2	2.1571826934814458	NA	0.0309914323877434	0.03916771965917514	0.06775837944211735	7.725395122964723e-12	2.941447623528464e-11	1	1	1
ENSG00000167600	CYP2S1	2.1565372386885464	NA	0.031041739246645737	0.09945494007222407	0.21218233576666568	1.6976527564122696e-36	1.9617956280130734e-35	8	10	10
ENSG00000280071	GATD3B	2.1550445094659376	NA	0.031158351371596317	0.2978861772035049	0.6522136867451922	2.4000482702704957e-155	9.354188133379257e-153	11	14	14
ENSG00000026508	CD44	2.1543328282539145	NA	0.031214080177204718	0.002802298862429207	0.012966776794713421	0.0031613282555730936	0.005608969627379455	10	12	12
ENSG00000179115	FARSA	-2.1534257678223088	NA	0.03128523227674588	0.005471724879703396	0.10297244496995824	1.6394045409377212e-17	8.600228960703879e-17	6	8	8
ENSG00000122779	TRIM24	-2.1532216449235975	NA	0.031301263358037006	0.0117574146952965	0.03693808236138591	5.378341777170871e-07	1.4310811968456674e-06	2	2	2
ENSG00000167522	ANKRD11	2.1531272297028674	NA	0.03130868077491308	0.014045047076621953	0.08148221620038403	4.989795098721764e-14	2.1494598379296544e-13	5	8	8
ENSG00000272109	AC008906.2	2.152109059495919	NA	0.0313887657890076	0.11972602346326158	0.23336928059840525	1.799120300831907e-40	2.3843210231040473e-39	22	26	26
ENSG00000160972	PPP1R16A	2.151107984285267	NA	0.03146767745660233	0.2797886201163468	0.3144760009792948	9.348960993733925e-57	2.1235143322058686e-55	23	29	29
ENSG00000082213	C5orf22	-2.1499852344971226	NA	0.03155638275322573	0.06991680545321971	0.06705050054276408	1.0004872776016363e-11	3.778321145912896e-11	16	18	18
ENSG00000173083	HPSE	2.149522521974836	NA	0.03159300272506419	0.0676384518995916	0.0977528264366668	1.1675125828000197e-16	5.821946287420046e-16	18	25	25
ENSG00000228925	AC016722.2	-2.149042452346153	NA	0.031631034889356084	0.0005661227847005142	0.015808648739999504	0.0011087223122233766	0.0020921521712498553	4	6	6
ENSG00000197442	MAP3K5	-2.145912647247315	NA	0.03187994858209622	0.0014980618756315785	0.013247473192068903	0.0028489087484404167	0.005085981274932824	1	1	1
ENSG00000115816	CEBPZ	2.1452669939235354	NA	0.031931505870215406	0.02236453908132707	0.02234542759010417	0.00010278921405741029	0.0002202589318843595	11	14	14
ENSG00000278053	DDX52	2.145019577364774	NA	0.03195128173388292	0.042252486688344304	0.06482899426130681	2.250166965552962e-11	8.319989929337591e-11	7	8	8
ENSG00000159788	RGS12	-2.144621119293698	NA	0.03198315232843165	0.017202428378573654	0.05703672414342372	3.823335156819625e-10	1.3055829272062874e-09	31	41	41
ENSG00000166881	NEMP1	2.1440110891547195	NA	0.03203199826971962	0.12502021073831773	0.06429427219244305	2.7343549147709328e-11	1.006254344064522e-10	19	23	23
ENSG00000039123	MTREX	-2.143901079911615	NA	0.03204081366091682	0.008435733677167122	0.01548141646580347	0.0012501716925576018	0.0023448752439757534	7	8	8
ENSG00000272396	AC005392.3	2.1434592151485194	NA	0.03207624264549637	0.0897887691554933	0.0975236348475245	1.27232820671694e-16	6.329897422973253e-16	25	37	37
ENSG00000154814	OXNAD1	2.143303815292838	NA	0.032088710678392154	0.03367327917678497	0.054010427913777366	1.1441863460699768e-09	3.770494167708308e-09	12	15	15
ENSG00000167384	ZNF180	-2.1426569254123997	NA	0.03214065655571823	0.05631499303927089	0.03233184886853794	2.8157982587537547e-06	7.053480037886085e-06	7	7	7
ENSG00000126934	MAP2K2	-2.140952226923106	NA	0.03227789078866316	0.026304111955856798	0.055289366894484944	7.201483079836029e-10	2.406434788310757e-09	8	8	8
ENSG00000249806	AC139720.1	2.1407668704942098	NA	0.032292842854345166	0.024795119674493698	0.032758681588338834	2.4153153294113006e-06	6.081899327212231e-06	8	9	9
ENSG00000107099	DOCK8	2.13875324513479	NA	0.03245565787882029	0.06208398932042059	0.15497800321385802	2.9154502096186203e-26	2.2913407719866964e-25	44	64	64
ENSG00000198715	GLMP	2.1385354639326546	NA	0.03247330900726156	0.5403507030296298	0.6200947588742557	1.6006974522815237e-142	3.9214800870251217e-140	17	19	19
ENSG00000106245	BUD31	-2.1373175642145097	NA	0.0325721712199744	0.010541494073434694	0.010176274644487714	0.008976643479556517	0.014951482034859628	14	20	20
ENSG00000177096	PHETA2	-2.1364938060201295	NA	0.032639185305436205	0.0006369171477126532	0.060378170714543114	1.1369013844687791e-10	4.0182856228885186e-10	3	4	4
ENSG00000196704	AMZ2	2.1347612650976804	NA	0.03278051578274629	0.07516581528193124	0.08101266371815942	5.935110958709294e-14	2.5470775232959384e-13	12	13	13
ENSG00000109854	HTATIP2	-2.1344591962644808	NA	0.032805210347237164	0.12001668019589676	0.1396809247437109	1.2280226897315655e-23	8.648608257169042e-23	12	13	13
ENSG00000184743	ATL3	2.134182770443033	NA	0.032827822514520856	0.0275763434548415	0.056943502954053586	3.954761092403273e-10	1.3485821828121642e-09	5	6	6
ENSG00000130487	KLHDC7B	-2.1334308804191813	NA	0.03288939610270199	0.029704789605378493	0.10089516132752253	3.5851690717922056e-17	1.8474178008462902e-16	10	12	12
ENSG00000178449	COX14	2.133390724166112	NA	0.03289268734796609	0.07660289154354875	0.12646558598455562	2.0968231161974897e-21	1.3303151912567795e-20	12	13	13
ENSG00000055130	CUL1	2.132548665106894	NA	0.032961768300806805	0.025396409628264248	0.03193706668965053	3.24511449856122e-06	8.076991079220082e-06	16	18	18
ENSG00000254860	TMEM9B-AS1	-2.1323877446929096	NA	0.03297498403690758	0.1046966192610848	0.24824219295350833	2.512143525057672e-43	3.6821153257447877e-42	18	21	21
ENSG00000160791	CCR5	-2.131776063754362	NA	0.033025260291190905	0.0034743668031227276	0.054060956344008045	1.1234549235818503e-09	3.7043123408008367e-09	5	6	6
ENSG00000181894	ZNF329	-2.131649799026614	NA	0.0330356466091127	0.01866713476891016	0.05570120216483929	6.203536616911241e-10	2.0859695969296254e-09	16	17	17
ENSG00000131748	STARD3	-2.1300207678826206	NA	0.033169898828247196	0.16991851047772427	0.15776444257288155	9.58966913292418e-27	7.670393468307685e-26	23	27	27
ENSG00000112299	VNN1	2.1297293760368876	NA	0.0331939622678349	0.24774200353216283	0.46101970806331305	1.0048903848457236e-91	6.406269594691195e-90	48	58	58
ENSG00000133597	ADCK2	-2.129515508053773	NA	0.03321163321176068	0.12558009609454576	0.18990010386656578	1.9919966889039718e-32	2.0082746159914293e-31	22	22	22
ENSG00000163798	SLC4A1AP	-2.1292354573166237	NA	0.03323478470952386	0.03876414270429317	0.0794579966714816	1.0535993954302858e-13	4.4579758283330795e-13	11	14	14
ENSG00000117298	ECE1	2.1292194929003156	NA	0.033236104886884624	0.044692420105410934	0.09327403280107441	6.243420161231353e-16	2.994920625033748e-15	24	35	35
ENSG00000139269	INHBE	-2.12852046248392	NA	0.033293955224157706	0.0005713257651440164	0.014115924288997866	0.002066482154722747	0.0037616073104065795	2	5	5
ENSG00000111361	EIF2B1	2.127865198908869	NA	0.03334826172320269	0.030406424460061733	0.07665332341453972	2.961269865762306e-13	1.2204474147550535e-12	5	5	5
ENSG00000133895	MEN1	-2.127688815442168	NA	0.03336289285493194	0.025127010810365304	0.06428785546207046	2.7407559926696546e-11	1.0081772740946355e-10	11	15	15
ENSG00000204655	MOG	-2.127393614464853	NA	0.03338739227025512	0.0005588710898020656	0.017342671919138953	0.0006325004702967235	0.0012272856489158757	3	14	14
ENSG00000158485	CD1B	2.127308327197005	NA	0.03339447332415131	0.0281835963148373	0.053148014254309456	1.563139713818352e-09	5.101100466654789e-09	8	12	12
ENSG00000176903	PNMA1	2.126513186490104	NA	0.0334605524661734	0.025750226768853246	0.027340214311508793	1.6957063633918732e-05	3.9456809261610906e-05	15	16	16
ENSG00000123472	ATPAF1	2.123687875457029	NA	0.03369625190313398	0.018397713377968035	0.023457544449861752	6.876573643525902e-05	0.0001503012508447944	11	12	12
ENSG00000237773	AC073332.1	-2.1230670266457277	NA	0.03374823561291818	0.050347570999807086	0.014769485630661315	0.0016241477070644264	0.0029942495192913188	19	26	26
ENSG00000014123	UFL1	2.1221102021629843	NA	0.033828484872782574	0.042083490586787134	0.04657435533253261	1.6777684677698926e-08	5.076226438564906e-08	11	11	11
ENSG00000145107	TM4SF19	-2.121396036369773	NA	0.03388848854182009	0.0025144100071738743	0.026745234647770212	2.1009101614899456e-05	4.841240037542472e-05	3	5	5
ENSG00000175895	PLEKHF2	2.120910598911111	NA	0.03392932655912594	0.042466110250786934	0.09858897620920591	8.530502086589581e-17	4.2963166015543236e-16	13	17	17
ENSG00000277767	AL442128.2	-2.1207895131274213	NA	0.033939519602036186	0.12296961425461705	0.08344199088187006	2.4169753934595933e-14	1.0606118480664935e-13	4	5	5
ENSG00000248936	AC027607.1	2.12044211334063	NA	0.03396877836716614	0.08089088598216639	0.05300576322834333	1.6456649284713112e-09	5.360210419440554e-09	46	49	49
ENSG00000165501	LRR1	-2.1188106020815765	NA	0.03410647639778232	0.03668162963038406	0.1396410475518781	1.2473561560661274e-23	8.781162036279975e-23	14	16	16
ENSG00000142327	RNPEPL1	2.1187990875284326	NA	0.034107449908337494	0.007287702783703441	0.02181401719247666	0.00012458113845768493	0.0002644438598107239	10	10	10
ENSG00000085117	CD82	-2.118666963631445	NA	0.034118622168434455	0.0235278529358437	0.032625154429061304	2.534059081854377e-06	6.367264350874829e-06	22	29	29
ENSG00000182544	MFSD5	-2.118513158463857	NA	0.03413163171427361	0.023833854800675177	0.025711685154302943	3.048916923989367e-05	6.927116630828519e-05	4	4	4
ENSG00000236618	PITPNA-AS1	-2.117617262707574	NA	0.034207494989395626	0.006202736332431282	0.018586358242633518	0.00040193939198743007	0.0008019614465610748	14	17	17
ENSG00000176022	B3GALT6	-2.1171965647960294	NA	0.034243168830577125	0.08558252821015172	0.11451967429783635	2.0550945330251464e-19	1.181059522347461e-18	9	10	10
ENSG00000102886	GDPD3	-2.1169977612710467	NA	0.034260037794504795	0.10333655529762002	0.13304460203133742	1.6374978962022367e-22	1.0939404527453118e-21	14	19	19
ENSG00000146733	PSPH	-2.1168936543471335	NA	0.034268874353699956	0.17676326351126206	0.2500710378034293	1.1095762241906652e-43	1.648884113400842e-42	12	15	15
ENSG00000232388	SMIM26	2.116487889820737	NA	0.034303334096454266	0.12022712160679443	0.1493598288286663	2.715079232034791e-25	2.054761418806912e-24	4	4	4
ENSG00000179818	PCBP1-AS1	2.1161622712397894	NA	0.03433100881860366	0.07301940372272317	0.15330316061826746	5.67852985831914e-26	4.40837974378972e-25	9	9	9
ENSG00000159399	HK2	2.1156597243478013	NA	0.03437375833836305	0.019544330975109197	0.05280677621782263	1.7684530614085794e-09	5.748142826022693e-09	14	15	15
ENSG00000143297	FCRL5	-2.1147711993821727	NA	0.03444945267030777	0.28872034519645356	0.3758677134625467	2.104761466333504e-70	7.204501873483684e-69	4	5	5
ENSG00000174175	SELP	-2.1135262848068153	NA	0.034555747709039464	0.035008018892312365	0.04749092353886524	1.2056504586153406e-08	3.6828820297104516e-08	12	16	16
ENSG00000185000	DGAT1	-2.112968319284445	NA	0.034603479554035296	0.019776934270927384	0.06440680872216623	2.6244873759148022e-11	9.668600216877109e-11	19	23	23
ENSG00000258711	AL358334.2	2.112906492161317	NA	0.034608772095514745	0.0418503523009614	0.0132458203368784	0.00285065370665085	0.005088566713371024	14	17	17
ENSG00000110448	CD5	-2.1116846536232448	NA	0.034713506175984093	0.003803768235463078	0.014104049181647843	0.002075558060977502	0.0037762975919869383	4	5	5
ENSG00000137101	CD72	2.1100061721119983	NA	0.03485782424492257	0.00718870596503731	0.010722252579804643	0.007307615347812286	0.012322349616483078	4	5	5
ENSG00000235897	TM4SF19-AS1	-2.1089659631877744	NA	0.034947519684660186	0.013333854519519992	0.025235954835696513	3.619376517761617e-05	8.157272690641868e-05	7	11	11
ENSG00000078403	MLLT10	2.107144512874078	NA	0.035105054899337136	0.006555291996377124	0.013236703337176154	0.0028602982103878563	0.005104719951081418	10	12	12
ENSG00000153406	NMRAL1	2.1055361955272796	NA	0.035244660032356004	0.28085295869494104	0.49133496602078264	3.901948417737953e-100	3.248277350280979e-98	17	20	20
ENSG00000168917	SLC35G2	2.1055104732513428	NA	0.03524689662099511	0.007787769958443063	0.012646706094191402	0.0035602210539767993	0.006281945761359001	1	1	1
ENSG00000273559	CWC25	2.1049434256451933	NA	0.035296232999056876	0.035588543742421194	0.015095962065561368	0.0014403542618311432	0.002675835254700712	8	8	8
ENSG00000196189	SEMA4A	2.103523698183491	NA	0.035420015957580084	0.20598901475623727	0.264602905279478	1.565404584954393e-46	2.5397467575575106e-45	6	6	6
ENSG00000111077	TNS2	2.1031726421040022	NA	0.035450680833226535	0.03600702854397303	0.040940542187978934	1.2754833745115109e-07	3.5910793612703823e-07	6	7	7
ENSG00000135655	USP15	-2.101619942780048	NA	0.035586581482708386	0.01754711707232251	0.2600725243202045	1.2279890889377548e-45	1.9462832612008835e-44	20	28	28
ENSG00000163840	DTX3L	-2.1004757431447056	NA	0.03568701223695355	0.0069143268472662625	0.014730437596628333	0.0016476610670134357	0.00303564027054291	3	4	4
ENSG00000185897	FFAR3	2.1001147781733196	NA	0.03571874562877864	0.03019029560789682	0.034774193448896526	1.170552515659618e-06	3.0301272898265985e-06	19	24	24
ENSG00000101350	KIF3B	2.098311062589998	NA	0.03587767592155701	0.0046335674030008114	0.01679952312937379	0.0007713406911289105	0.001482429845586651	2	3	3
ENSG00000133103	COG6	2.097588132383915	NA	0.035941544349146815	0.02415618713714739	0.1281810730153841	1.0803310792825122e-21	6.959653523146432e-21	2	3	3
ENSG00000186866	POFUT2	2.0970144156547463	NA	0.035992299248299026	0.00915788647570437	0.01521166556053586	0.0013803841644508688	0.002572506850268197	5	7	7
ENSG00000112081	SRSF3	-2.096227668550855	NA	0.03606199962293113	0.004798539079923896	0.01012090447000085	0.009166326908737884	0.015243729650692976	4	4	4
ENSG00000204946	ZNF783	-2.0959060730336465	NA	0.036090523887023954	0.11608723625284538	0.11844848161768999	4.5778138578801645e-20	2.7268124296209424e-19	27	31	31
ENSG00000139842	CUL4A	-2.095426610806654	NA	0.03613308602537204	0.04011415898725945	0.010055447362237561	0.009395855381549828	0.015587648634826158	27	31	31
ENSG00000162396	PARS2	2.0953313245851564	NA	0.03614154973323618	0.00024261245076242228	0.10656741333977693	4.216382448467944e-18	2.278813192838852e-17	3	4	4
ENSG00000204599	TRIM39	2.0941553115844727	NA	0.03624614719044384	0.0011324228998783096	0.010183918267589081	0.008950775172818596	0.01491274103163957	1	13	13
ENSG00000130475	FCHO1	-2.093545716435072	NA	0.0363004675313744	0.08716962870158892	0.2977479172937677	3.017333288918682e-53	6.094728924813484e-52	29	31	31
ENSG00000204406	MBD5	-2.093523800332301	NA	0.03630242174213343	0.03619233856204565	0.08165835098889024	4.6753210587912523e-14	2.0170334801814137e-13	12	14	14
ENSG00000162378	ZYG11B	2.0931959243118694	NA	0.03633166843363885	0.01118988980039239	0.06561561793692516	1.689040329234862e-11	6.295447208443523e-11	7	9	9
ENSG00000167861	HID1	-2.091639243436232	NA	0.03647079923471204	0.008675090989847823	0.024441617678526772	4.820313842978973e-05	0.00010721603384338057	3	4	4
ENSG00000167528	ZNF641	-2.091457550030579	NA	0.036487067917954065	0.40203598993229805	0.5187554363808864	3.4793498353231245e-108	3.683171007775078e-106	8	9	9
ENSG00000186792	HYAL3	2.0898215981762336	NA	0.03663382844587989	0.204408355385433	0.2671476141850148	4.89515299859414e-47	8.13864062415736e-46	14	18	18
ENSG00000126432	PRDX5	2.0895655531075077	NA	0.036656843591748	0.15804783119848914	0.19535928298620517	2.0531086937101647e-33	2.1325718345509155e-32	31	35	35
ENSG00000176083	ZNF683	-2.088718667474096	NA	0.036733055446857205	0.005984220635600754	0.0414036714895263	1.0797444516076668e-07	3.0545261630847705e-07	10	13	13
ENSG00000183336	BOLA2	-2.0884848837686234	NA	0.036754117570066004	0.13697559916015586	0.16919846497434987	9.641827431823428e-29	8.367798513579957e-28	29	39	39
ENSG00000182809	CRIP2	2.087998625339629	NA	0.03679795868600853	0.015186580878284004	0.0433180312396955	5.421681850678382e-08	1.5777434593124653e-07	5	9	9
ENSG00000103489	XYLT1	2.0876386645665095	NA	0.03683044147502499	0.07170642128057673	0.1331160401722779	1.5926250406909926e-22	1.0647924687255295e-21	11	14	14
ENSG00000011105	TSPAN9	2.087574322195096	NA	0.0368362502900228	0.008999372586398286	0.013867502326528443	0.002264989519793947	0.004098879528669314	3	4	4
ENSG00000176973	FAM89B	2.0855227876537583	NA	0.03702187188174646	0.013446266227598076	0.04570845715671771	2.2922130858450515e-08	6.85664786484507e-08	8	9	9
ENSG00000163563	MNDA	-2.0851197820960854	NA	0.03705842902452801	0.03526509851153327	0.1110756076753168	7.627628610360326e-19	4.266347131085102e-18	9	11	11
ENSG00000105223	PLD3	-2.0846561615484975	NA	0.037100522644394555	0.023703657756598766	0.03324677893060658	2.0266889041127735e-06	5.139093304248108e-06	12	13	13
ENSG00000256628	ZBTB11-AS1	2.0838071999736982	NA	0.037177708160495544	0.12777006188339748	0.08260222507655006	3.297887978148809e-14	1.4365120888309357e-13	18	23	23
ENSG00000186020	ZNF529	2.083298361754407	NA	0.03722403598370316	0.006359226392077254	0.032596903109811615	2.5599216132451087e-06	6.4313061449663596e-06	7	12	12
ENSG00000100982	PCIF1	-2.0817943722482393	NA	0.03736125602849872	0.013231967976714273	0.047373163921134775	1.2579485812324553e-08	3.835803737474285e-08	8	11	11
ENSG00000184979	USP18	2.0804712779412804	NA	0.03748232742395963	0.003326591391913545	0.015312055236684071	0.001330396923251561	0.0024847502545023983	2	4	4
ENSG00000123643	SLC36A1	-2.0789052296200814	NA	0.037626061960673765	0.10070913343147873	0.41826891990976195	1.2445200899040392e-80	5.799531255914231e-79	37	45	45
ENSG00000070831	CDC42	2.0786436129582015	NA	0.03765011923504029	0.0823242347200192	0.15836396653301482	7.545794123066904e-27	6.066705270345727e-26	3	5	5
ENSG00000236213	AC006369.1	-2.0778089566731976	NA	0.037726958556217806	0.06792385480316043	0.13061672923186124	4.204792385541066e-22	2.7585303986091714e-21	13	16	16
ENSG00000168675	LDLRAD4	2.077508842829015	NA	0.03775461993828393	0.006920703225621743	0.016422873852135846	0.0008852964288685957	0.0016885717338079801	8	9	9
ENSG00000128595	CALU	2.076527655775899	NA	0.037845176033350046	0.02262047746457016	0.029395057669090358	8.094541447083131e-06	1.9449809622534487e-05	10	14	14
ENSG00000103657	HERC1	2.075876270366139	NA	0.03790539593587877	0.07869192071843727	0.09234971978760635	8.816835043338897e-16	4.1941720987023235e-15	11	13	13
ENSG00000255974	CYP2A6	-2.075796066998488	NA	0.03791281628608214	0.05792124573629241	0.027094065267287925	1.852870586670623e-05	4.2985494711599725e-05	25	35	35
ENSG00000085265	FCN1	2.075493094514146	NA	0.0379408582034013	0.2608179205928625	0.35204128098532345	5.9117823792174045e-65	1.6868744762262774e-63	18	25	25
ENSG00000169715	MT1E	2.0741125664572455	NA	0.03806885776923427	0.003664195068799048	0.16317765726509004	1.0947302795726605e-27	9.13998518227437e-27	15	21	21
ENSG00000272221	AL645933.2	2.073115095914393	NA	0.03816156942870687	0.0001198775170673953	0.6440391212177244	5.661531299979291e-152	1.9814204135376503e-149	2	38	38
ENSG00000125966	MMP24	-2.071469107688138	NA	0.03831497849199828	0.010436097515245305	0.034447733888230504	1.3162641209542822e-06	3.392337452696872e-06	4	4	4
ENSG00000149218	ENDOD1	-2.0701207940033886	NA	0.03844103408203532	0.05332781836496023	0.08398007909204856	1.9803401086242693e-14	8.741532180900282e-14	8	9	9
ENSG00000170606	HSPA4	-2.068433083856141	NA	0.038599316906099135	0.06792305325509437	0.09568065136834167	2.538291050624229e-16	1.2429798180226984e-15	14	16	16
ENSG00000110060	PUS3	2.0654030008281525	NA	0.03888488488410972	0.02584172550726217	0.037718293446926655	4.0630877011496675e-07	1.093844442496321e-06	16	18	18
ENSG00000198015	MRPL42	-2.065319192750564	NA	0.038892808754819	0.22401062823242518	0.20788333750307314	1.0558916576659487e-35	1.192066230237877e-34	51	62	62
ENSG00000105996	HOXA2	2.0648125208756003	NA	0.03894074269373729	0.058275041409258425	0.14229026288881264	4.4121681668667776e-24	3.1698480055969155e-23	3	5	5
ENSG00000221571	RNU6ATAC35P	-2.0643031933354106	NA	0.03898897844227066	0.02985795882929155	0.055425277618034154	6.855588385598085e-10	2.2953238036825765e-09	8	10	10
ENSG00000072858	SIDT1	-2.064202034810244	NA	0.038998564675818526	0.05186468106027317	0.08411411094182762	1.88442571755811e-14	8.328870265568048e-14	18	24	24
ENSG00000176108	CHMP6	-2.0641779724376996	NA	0.03900084522840723	0.016495158280321918	0.07065127387928995	2.6814700259332652e-12	1.0458159989704244e-11	21	24	24
ENSG00000236104	ZBTB22	-2.0641228128597113	NA	0.03900607349939448	0.015901940987617203	0.05387683000087406	1.200858973475846e-09	3.9511762348690104e-09	3	7	7
ENSG00000108064	TFAM	-2.063436071974099	NA	0.0390712157253444	0.06836554499647335	0.06397981804516614	3.066292273119434e-11	1.1233464258005806e-10	13	14	14
ENSG00000145365	TIFA	2.0624834109533277	NA	0.03916173533118953	0.0007207795631146544	0.01514931836185749	0.0014123791311364624	0.002627279501015207	2	3	3
ENSG00000018510	AGPS	-2.0620411136172523	NA	0.03920382188137481	0.08975580733572769	0.0718627688174245	1.7203106883437294e-12	6.800739510006136e-12	24	28	28
ENSG00000162222	TTC9C	-2.061362504959106	NA	0.03926846916874382	0.0008105526690825956	0.10424583398128658	1.0139797051962082e-17	5.3751894789520166e-17	1	3	3
ENSG00000125870	SNRPB2	2.0604838489659776	NA	0.039352308315259446	0.024873106316859947	0.03810384212844324	3.5372557731455837e-07	9.572415851928928e-07	8	12	12
ENSG00000085662	AKR1B1	2.057450818221784	NA	0.03964288115753668	0.07798924802316935	0.06723950651775479	9.337606158755765e-12	3.533332039199087e-11	34	38	38
ENSG00000157353	FCSK	2.056918289865786	NA	0.03969408633696881	0.06601241076162029	0.03240410908668082	2.743605005710366e-06	6.879672794696165e-06	15	18	18
ENSG00000100991	TRPC4AP	-2.0566701329203085	NA	0.03971796699472338	0.09003110684422805	0.19465902434068494	2.7501880067799276e-33	2.846286911784489e-32	14	18	18
ENSG00000178295	GEN1	2.0550999246395607	NA	0.03986935421172695	0.13586770880889762	0.03632361912229011	6.707481232617617e-07	1.7730675123588566e-06	34	42	42
ENSG00000079263	SP140	-2.054897274031634	NA	0.0398889278247369	0.009404361675538778	0.020347089928447547	0.00021198173964524588	0.00043840748349931516	16	18	18
ENSG00000135899	SP110	2.0546911654540687	NA	0.03990884379858773	0.024867334181081998	0.046618983706598456	1.6509950757240716e-08	4.99698456646525e-08	4	4	4
ENSG00000118162	KPTN	2.0536223450993276	NA	0.0400122577272976	0.05428452112533864	0.02694054035959871	1.9582008753207052e-05	4.5294290276335e-05	49	58	58
ENSG00000197111	PCBP2	-2.053570900501506	NA	0.040017240988622825	0.00495515915420325	0.011308977468367738	0.005863571620863438	0.010035368236146416	8	10	10
ENSG00000157326	DHRS4	-2.0532983814506096	NA	0.04004364775470045	0.1409673435846815	0.12371359075919572	6.060294704009413e-21	3.760057665667779e-20	35	47	47
ENSG00000259687	LINC01220	2.0527762478820253	NA	0.04009428315841744	0.04723803819931776	0.12539164334594935	3.1739158511263838e-21	1.9974122176501417e-20	18	21	21
ENSG00000142512	SIGLEC10	2.052370532891554	NA	0.04013366602357008	0.07273931375577596	0.10869280412376282	1.8848745889380516e-18	1.036348647826183e-17	8	9	9
ENSG00000171109	MFN1	-2.051622618727007	NA	0.04020635225419954	0.10148474703023139	0.21544748366150124	4.208660252910111e-37	4.977538943252103e-36	26	27	27
ENSG00000228544	CCDC183-AS1	2.050161471671252	NA	0.04034867636154841	0.007205124399856203	0.01376905692177652	0.002348895499684329	0.004239680972959326	7	10	10
ENSG00000255517	AP002748.4	2.048730516460603	NA	0.040488473443816723	0.04288383784709638	0.11566393359961248	1.3278794162696082e-19	7.719255630375428e-19	11	11	11
ENSG00000122034	GTF3A	2.048393413299888	NA	0.04052146641680042	0.06847684010537185	0.08985353615345434	2.2359195332335073e-15	1.0447897568234719e-14	11	15	15
ENSG00000108262	GIT1	2.0483083687320667	NA	0.04052979350141224	0.03144062239127024	0.12997292140268704	5.397243326871198e-22	3.524650640232832e-21	7	11	11
ENSG00000184903	IMMP2L	-2.0481908596737703	NA	0.0405413017129883	0.04592078362527864	0.076357664043866	3.301616214518923e-13	1.3555043443328945e-12	8	10	10
ENSG00000167644	C19orf33	2.0479289458230303	NA	0.040566962129976875	0.09215427020798268	0.20395624006096544	5.55987856342785e-35	6.084643106842641e-34	14	16	16
ENSG00000215252	GOLGA8B	-2.047658995646199	NA	0.04059342429546702	0.15612526660323958	0.19621733377832398	1.4345283174867233e-33	1.4954848703088037e-32	42	52	52
ENSG00000272391	POM121C	-2.046933520335285	NA	0.04066461233175622	0.07358702550153234	0.14160828370779957	5.767181140948886e-24	4.1140345002550934e-23	11	17	17
ENSG00000148926	ADM	-2.045652359268355	NA	0.0407905860748256	0.012908481743090465	0.016606589517317638	0.0008277355735650606	0.001586015346487958	22	26	26
ENSG00000227155	AL161725.1	2.045536751135181	NA	0.04080196981932764	0.004911535193291816	0.017712620726148518	0.0005526227210703285	0.0010806074166060506	12	18	18
ENSG00000180992	MRPL14	2.0454478263854976	NA	0.040810727926449575	0.0010194997017665365	0.09914237105776505	6.92969852859788e-17	3.509669228202157e-16	1	3	3
ENSG00000139197	PEX5	2.045167771752084	NA	0.04083832062975451	0.262213643994218	0.16905412228985528	1.022211925361655e-28	8.861958074367012e-28	14	17	17
ENSG00000158805	ZNF276	2.0451499468369647	NA	0.04084007738495597	0.02435261497419657	0.015633846167699795	0.0011821479009231385	0.0022226350567844427	5	8	8
ENSG00000132256	TRIM5	2.0450714957912814	NA	0.04084780998006449	0.003000742817658202	0.07536825087216074	4.750687084510658e-13	1.9356030604008855e-12	2	3	3
ENSG00000130783	CCDC62	2.0449439059962837	NA	0.04086038862830402	0.009145477323511099	0.01274593795897952	0.0034313738207053324	0.006063331236607496	8	11	11
ENSG00000131849	ZNF132	2.044464160715955	NA	0.040907714479490584	0.15184051784658173	0.2599125966067315	1.3203078274255113e-45	2.088741598940968e-44	19	29	29
ENSG00000107341	UBE2R2	-2.044096187483323	NA	0.04094404572570578	0.017615146205351033	0.0203744414169163	0.00020988880262626963	0.0004343409045780014	9	11	11
ENSG00000155393	HEATR3	-2.0430051036074377	NA	0.04105193290523695	0.4047956937819383	0.3925686800984624	2.396032061244563e-74	9.131011959618448e-73	22	23	23
ENSG00000227053	AC105446.1	-2.042963479365281	NA	0.04105605350605206	0.018832545595866914	0.01491877403668428	0.0015373338317728766	0.002844905350283054	4	7	7
ENSG00000169885	CALML6	2.0420835676097093	NA	0.041143242595525244	0.07960165607800915	0.031006429844574027	4.534484676429636e-06	1.1135883963352688e-05	7	10	10
ENSG00000184389	A3GALT2	-2.0418772103960126	NA	0.04116371290284177	0.19350528012701085	0.25027830412008906	1.011308111925874e-43	1.5067700096800013e-42	8	10	10
ENSG00000174989	FBXW8	-2.041620356461582	NA	0.04118920445689122	0.2291000804031017	0.26693058246843304	5.406196281094815e-47	8.966234044922144e-46	15	16	16
ENSG00000099814	CEP170B	-2.039574813095783	NA	0.04139269279267289	0.0900691256814108	0.17992425212800855	1.2194500730804804e-30	1.1446277670091493e-29	2	3	3
ENSG00000005075	POLR2J	-2.0395160951663986	NA	0.041398546533644776	0.006734158835969211	0.014927968378222014	0.0015321429841740025	0.0028366243293097113	6	8	8
ENSG00000108826	MRPL27	-2.039063571351296	NA	0.041443683319011076	0.02086104655436153	0.018671407264955538	0.00038968733564441726	0.0007787843047390876	19	22	22
ENSG00000180549	FUT7	-2.0381559937077647	NA	0.041534334861510536	0.03428973094308833	0.258232209247452	2.825166533962875e-45	4.4306588458818277e-44	6	7	7
ENSG00000166913	YWHAB	-2.0377976855718964	NA	0.041570169937704356	0.04901393295809473	0.09583515397790343	2.3956131320704405e-16	1.174117450753815e-15	4	4	4
ENSG00000255545	AP004608.1	2.037678787725449	NA	0.041582066920006405	0.029701443700046647	0.06253008518002325	5.198382700930669e-11	1.8736247359869703e-10	17	19	19
ENSG00000100403	ZC3H7B	-2.037216848253116	NA	0.04162831619278321	0.02730550533688655	0.031741075811119866	3.481987909592144e-06	8.64022726980114e-06	14	16	16
ENSG00000120899	PTK2B	-2.0366516803036063	NA	0.041684959907590136	0.06291902867715826	0.11584852174031816	1.2374861973947445e-19	7.201103087588217e-19	14	14	14
ENSG00000205810	KLRC3	2.0344625836306833	NA	0.041904977413581436	0.04382973513933741	0.1710177585242226	4.6119779711386224e-29	4.049708664979838e-28	8	11	11
ENSG00000127914	AKAP9	2.034369932872294	NA	0.04191431101580523	0.03132344911584089	0.03714467593143036	4.993441700574061e-07	1.3328020501656746e-06	21	24	24
ENSG00000138036	DYNC2LI1	-2.033814467688248	NA	0.041970305269910115	0.05985608637579522	0.05467630077399311	8.991411470783263e-10	2.983624522299965e-09	26	29	29
ENSG00000242252	BGLAP	-2.0329976991075656	NA	0.042052755462451005	0.0056716124984979716	0.022896055173757764	8.423322315307122e-05	0.00018229625742705936	14	19	19
ENSG00000196074	SYCP2	2.032829474934682	NA	0.04206975416936425	0.004241201737446661	0.012384297531097278	0.003925105953612265	0.006890330842306964	3	3	3
ENSG00000165071	TMEM71	-2.032493866419876	NA	0.042103684091179316	0.042681122738185834	0.03762276777438722	4.205025101661933e-07	1.1304589350744707e-06	12	13	13
ENSG00000180104	EXOC3	2.032288860062401	NA	0.04212442156341934	0.26447780497052625	0.35274335156708214	4.11183985516691e-65	1.1791629042852398e-63	23	31	31
ENSG00000100297	MCM5	2.031869183856155	NA	0.04216690097694817	0.05945130115175134	0.0896686710355211	2.395241832191148e-15	1.116802669392224e-14	7	7	7
ENSG00000196182	STK40	-2.0309013703501893	NA	0.042265000755279516	0.0060325728754051094	0.01986800732311073	0.0002522380343687569	0.0005168016787801448	7	7	7
ENSG00000233665	AC060234.2	2.0305839601903326	NA	0.04229721618724736	0.004227022757954349	0.010453940218125029	0.00808412950078023	0.013555757974858725	4	4	4
ENSG00000099999	RNF215	2.029941228981407	NA	0.04236251358663581	0.01702585983637196	0.020215905009514257	0.000222315242315206	0.0004585619545902656	9	11	11
ENSG00000008128	CDK11A	-2.029579376364058	NA	0.042399313011477556	0.2784080600852207	0.21466067198378055	5.892868521164923e-37	6.926442924568695e-36	54	64	64
ENSG00000255529	POLR2M	2.0295577002748355	NA	0.042401518268786395	0.0321476200120306	0.04270268800171156	6.765874095703016e-08	1.950377792355203e-07	4	9	9
ENSG00000109113	RAB34	2.0293365760229567	NA	0.042424020299963255	0.0361402761310151	0.03144774801130409	3.869211677752473e-06	9.563723127958656e-06	4	5	5
ENSG00000165917	RAPSN	-2.0292859077453613	NA	0.042429177823944765	0.0022198788874775942	0.013544690620835577	0.0025520745274623165	0.004586139167080715	1	2	2
ENSG00000136810	TXN	-2.028716674160299	NA	0.04248715656666489	0.053469353852607766	0.10057060910779309	4.0508018149886716e-17	2.0817261110350834e-16	12	15	15
ENSG00000204923	FBXO48	-2.0284384791502155	NA	0.04251551622085578	0.00648296988328982	0.010113716895151986	0.009191248035892928	0.015279247049973617	12	15	15
ENSG00000246339	EXTL3-AS1	2.026740737874609	NA	0.04268893393137164	0.018970865257861246	0.03491368858375306	1.1133180057428148e-06	2.8875212462921252e-06	23	29	29
ENSG00000230555	AL450326.1	2.026171870275123	NA	0.042747175179259175	0.012694098438921185	0.010807377843816352	0.007077491060065249	0.011961357464182414	7	9	9
ENSG00000227403	LINC01806	2.025630011883208	NA	0.042802713656911656	0.3037945460989892	0.2599901186380179	1.2747245379186304e-45	2.018490406349639e-44	10	11	11
ENSG00000142208	AKT1	2.024820503444301	NA	0.042885798912618595	0.06093951753648233	0.07661258048751413	3.0060051403062613e-13	1.238289266180929e-12	16	19	19
ENSG00000183549	ACSM5	2.024602570773692	NA	0.04290819007655478	0.030645710730338657	0.02262141175462784	9.302567550458984e-05	0.0002001376626807441	11	14	14
ENSG00000168724	DNAJC21	-2.023771461384053	NA	0.04299367188792574	0.08423533624006349	0.02598785947116495	2.760043173116794e-05	6.292472796567389e-05	12	13	13
ENSG00000243273	AC020636.1	-2.0236844535760925	NA	0.04300262919011493	0.17215855001495878	0.24167794117629066	4.6440014940711573e-42	6.52252101734859e-41	21	22	22
ENSG00000198952	SMG5	2.022768861713423	NA	0.04309698344823601	0.4159880736335643	0.6453599309653726	1.634026011554991e-152	5.962108951522668e-150	10	13	13
ENSG00000163468	CCT3	2.0222847221478157	NA	0.04314694604143136	0.05012632202548755	0.06829516233981163	6.3493558120063e-12	2.4245179875327554e-11	10	10	10
ENSG00000256039	LINC02446	2.0218667299811024	NA	0.04319012167253654	0.03203495423676792	0.05555265631315361	6.546480318515288e-10	2.1965484441834998e-09	18	23	23
ENSG00000275464	FP565260.1	2.02176311749278	NA	0.043200829753878775	0.4021074802318912	0.6020515940184921	8.735464972373092e-136	1.9711116948845546e-133	9	10	10
ENSG00000187166	H1FNT	-2.0209821476681316	NA	0.04328161316028567	0.02732449226514852	0.0507418814160661	3.729830110803081e-09	1.1823078848458788e-08	7	9	9
ENSG00000274425	AC114271.1	-2.0207108221976373	NA	0.04330970888719166	0.011332179398414926	0.07562896728558212	4.316456687492079e-13	1.7620308434611205e-12	10	13	13
ENSG00000047056	WDR37	-2.0206928393272037	NA	0.04331157155611675	0.05004396340342784	0.05642960561343316	4.764514513708254e-10	1.6179536513976802e-09	9	12	12
ENSG00000125388	GRK4	2.0202210672563594	NA	0.043360461977427836	0.08877820885682461	0.15593713806011375	1.9890899930859682e-26	1.5726557995127372e-25	9	10	10
ENSG00000069011	PITX1	2.0191394880823132	NA	0.04347272359693135	0.08729746675357641	0.049577358914425135	5.679437041682339e-09	1.7789345356677705e-08	32	39	39
ENSG00000123610	TNFAIP6	-2.0175345706182344	NA	0.04363975709928655	0.3018754593261939	0.45359807160343424	9.757958425859503e-90	5.944259408260894e-88	19	24	24
ENSG00000115808	STRN	2.016831253181139	NA	0.04371312625290348	0.014857600324997168	0.12159977735422767	1.366576962237772e-20	8.325196563202684e-20	17	22	22
ENSG00000132259	CNGA4	-2.0161955259308857	NA	0.04377953409765921	0.025155441335257493	0.044381377663453105	3.69711017011379e-08	1.0880683423250624e-07	9	10	10
ENSG00000170322	NFRKB	2.015890072019518	NA	0.04381147199406772	0.2558416339286297	0.33258229929900957	1.1912067338385583e-60	3.008542603622597e-59	21	27	27
ENSG00000237943	PRKCQ-AS1	-2.015341301733313	NA	0.04386890018528393	0.01734890329322497	0.17450815459980326	1.1156766611794956e-29	1.0048707490844103e-28	16	21	21
ENSG00000243335	KCTD7	-2.014928361224435	NA	0.04391215584178016	0.033142305559698056	0.060172165309556956	1.225266350261655e-10	4.321697375696652e-10	5	5	5
ENSG00000204044	SLC12A5-AS1	2.014002641106706	NA	0.04400925620045321	0.009131497024265613	0.016214679858167783	0.0009554221413991222	0.001815259727770169	3	4	4
ENSG00000276248	AL442125.1	-2.013799425723655	NA	0.0440305960540053	0.027485038626045993	0.04827350121174707	9.091623297623805e-09	2.803168786964233e-08	2	3	3
ENSG00000010310	GIPR	-2.013562903096744	NA	0.04405544453480676	0.006686588369863599	0.021695769686069403	0.00013002944677660485	0.00027536119816893017	5	5	5
ENSG00000157216	SSBP3	2.0121135215610666	NA	0.04420797163664872	0.01782382204951725	0.011866278592022144	0.004760838265433917	0.008261015421828012	36	48	48
ENSG00000124831	LRRFIP1	2.011657331447708	NA	0.04425607137930814	0.028680660239505915	0.08780174666420885	4.796788530568441e-15	2.1959457157159156e-14	20	26	26
ENSG00000131473	ACLY	-2.0100344985403353	NA	0.04442753771323013	0.013103869453337625	0.01696791552954864	0.0007252914697190269	0.0013980139682050637	9	10	10
ENSG00000089597	GANAB	-2.0093284021228754	NA	0.044502317733558304	0.10007957533196632	0.09368180612413993	5.361113267741962e-16	2.5803460967866095e-15	11	13	13
ENSG00000005020	SKAP2	2.0091755134438594	NA	0.044518523578950336	0.4190052425332999	0.5093468499911589	2.2592995270575435e-105	2.176670089298304e-103	25	35	35
ENSG00000228775	WEE2-AS1	-2.008890175988691	NA	0.04454878200537365	0.053663533160120236	0.1345800039218125	9.007809231252364e-23	6.086482289469928e-22	9	11	11
ENSG00000090905	TNRC6A	2.008751814474567	NA	0.04456346070857805	0.15830024814981483	0.14738714132540595	5.923992384594242e-25	4.411226461285569e-24	35	41	41
ENSG00000124784	RIOK1	-2.0084318502748544	NA	0.04459742117851815	0.06047751668621955	0.1444430014576149	1.8920449998669557e-24	1.384244014621093e-23	9	11	11
ENSG00000127366	TAS2R5	2.0081130903670603	NA	0.04463127553470373	0.07191720616899507	0.06046612718788116	1.1011381792686816e-10	3.8975064264764956e-10	19	20	20
ENSG00000165502	RPL36AL	-2.0080964902368392	NA	0.044633039169250224	0.11290687624890011	0.1833205997443806	3.0211835326927214e-31	2.88958596777175e-30	11	15	15
ENSG00000100311	PDGFB	2.007861064993581	NA	0.04465805759775112	0.019530057982689638	0.09309353160824455	6.678878965791636e-16	3.1984388546316885e-15	13	17	17
ENSG00000164219	PGGT1B	2.0071425681676778	NA	0.044734484765256405	0.044669042668044584	0.10354627574896323	1.3203555635949667e-17	6.967008480027717e-17	4	5	5
ENSG00000144362	PHOSPHO2	-2.006773832852724	NA	0.04477375029931868	0.10900892348676464	0.037220848492949044	4.858582229112131e-07	1.2984233543251352e-06	12	14	14
ENSG00000160145	KALRN	2.0061392694356255	NA	0.04484139114202256	0.019978941289740437	0.022878401910357397	8.477241909274852e-05	0.00018341688304586735	15	16	16
ENSG00000167658	EEF2	-2.0059483508803346	NA	0.04486175882939679	0.013518865322530346	0.025358589136068064	3.462815728399908e-05	7.814689686317939e-05	9	13	13
ENSG00000040933	INPP4A	2.005454470518017	NA	0.04491448347000259	0.015264158754017843	0.021989931843325608	0.00011689684935135773	0.0002487484885874716	6	8	8
ENSG00000173852	DPY19L1	2.004546938126083	NA	0.04501150414478918	0.12909876165332404	0.21230347379994127	1.612206851653403e-36	1.8655691834685702e-35	29	32	32
ENSG00000127884	ECHS1	-2.003838823619845	NA	0.04508732853193833	0.005832462996783374	0.02397603580702286	5.7023845300576036e-05	0.00012558134365732356	5	9	9
ENSG00000182307	C8orf33	2.0024844504668544	NA	0.045232653822664094	0.04411483247710318	0.02382443359544838	6.023208150640699e-05	0.00013234080278710746	16	16	16
ENSG00000156253	RWDD2B	2.002103908412819	NA	0.045273557270934524	0.08977075228297665	0.10832532910575697	2.1666589698656804e-18	1.1882326406852112e-17	23	27	27
ENSG00000205221	VIT	2.0017072076174687	NA	0.045316230768767896	0.02198972892874443	0.021642899573003853	0.0001325422407503691	0.0002804054881110387	10	13	13
ENSG00000143870	PDIA6	2.001349826733232	NA	0.0453547036102564	0.026451327584532225	0.039722920667198014	1.9763266612613592e-07	5.463812012569893e-07	10	11	11
ENSG00000159588	CCDC17	-2.001284916343901	NA	0.045361694310506774	0.01638806868750664	0.023707729939898947	6.28245897680739e-05	0.00013775462088386385	10	14	14
ENSG00000134824	FADS2	2.0009347009029828	NA	0.04539942738208932	0.49437293660471093	0.5930427116021051	1.5549346587843003e-132	3.030178916305905e-130	6	8	8
ENSG00000121101	TEX14	-2.000388821635763	NA	0.04545829450630585	0.045303193063059494	0.0207484671955094	0.00018326603258258002	0.0003818747500314295	6	8	8
ENSG00000136874	STX17	2.000238202901732	NA	0.04547454841280928	0.05113121358829937	0.0879699668631744	4.506048465598119e-15	2.0667083481289687e-14	7	10	10
ENSG00000054523	KIF1B	-1.999223917209633	NA	0.045584131879495324	0.02965382073806919	0.12209255440625855	1.1307820745130205e-20	6.923163797152369e-20	10	12	12
ENSG00000247092	SNHG10	1.999175855252781	NA	0.04558933001238496	0.013342658879991769	0.01645312677172765	0.0008755474152166178	0.0016718363905522523	7	10	10
ENSG00000123684	LPGAT1	1.9985818845880974	NA	0.0456536120510126	0.07816123205058009	0.13198040465052957	2.4764741261275703e-22	1.6368544561476686e-21	6	8	8
ENSG00000185800	DMWD	-1.9976161654316054	NA	0.04575828931814404	0.04423013139040587	0.028090650447219215	1.2942713407735545e-05	3.0492456687629735e-05	34	39	39
ENSG00000278730	AC005332.6	-1.996653229070763	NA	0.0458628662079722	0.061812592712230836	0.06755464961625987	8.322325123331653e-12	3.159609332300521e-11	25	27	27
ENSG00000258172	AC073655.1	1.9966123148434398	NA	0.04586731403333138	0.03855684102816904	0.07654617517752131	3.080366943245811e-13	1.267095531535678e-12	15	20	20
ENSG00000213963	AC019080.1	1.9963689835974394	NA	0.045893774316644875	0.027281163324510343	0.026781035068553224	2.0739925842249027e-05	4.782425551549395e-05	7	9	9
ENSG00000184110	EIF3C	1.9961976778459611	NA	0.04591241012784512	0.011604365920672056	0.04404207857848364	4.1775778215655745e-08	1.2229648696146815e-07	4	7	7
ENSG00000160746	ANO10	1.995917747220704	NA	0.0459428766140569	0.011590240065346214	0.07067375470127499	2.6594855964482935e-12	1.0374776727363918e-11	16	20	20
ENSG00000122481	RWDD3	1.9952009223921605	NA	0.04602097049313813	0.18177482260986919	0.12535492502831166	3.219194315741364e-21	2.0251637314984833e-20	29	32	32
ENSG00000244038	DDOST	-1.9943254264668344	NA	0.04611650229339795	0.023170374615060007	0.030987247952739466	4.565865107161515e-06	1.120652937207855e-05	15	18	18
ENSG00000198356	GET3	-1.9942747040227464	NA	0.04612204210652928	0.0013312614613324913	0.015155021642613759	0.0014094214984107353	0.0026223466720457526	8	11	11
ENSG00000162976	SLC66A3	1.993869441992523	NA	0.046166324218284614	0.042533112674057974	0.03174635700423663	3.4753837599786892e-06	8.626336097825234e-06	14	21	21
ENSG00000187049	TMEM216	-1.992426912796864	NA	0.046324236912866835	0.07965668207994066	0.02072739952057056	0.0001846711575910216	0.00038466241728755366	2	2	2
ENSG00000257715	AC007298.1	1.9914472304700237	NA	0.04643174117345876	0.04428098806553835	0.06942391299430489	4.202158830019171e-12	1.6219406206616873e-11	6	7	7
ENSG00000111801	BTN3A3	-1.9902017357145199	NA	0.04656871719723685	0.0671417633784091	0.04914310987489657	6.643152879684105e-09	2.0720885546326434e-08	29	34	34
ENSG00000171103	TRMT61B	-1.9885521993636937	NA	0.046750651955384054	0.0139148798123127	0.06251317583547124	5.230470972098027e-11	1.884794005053773e-10	4	7	7
ENSG00000196236	XPNPEP3	1.9880641522631475	NA	0.04680459538481813	0.037673383273967936	0.08720567450419082	5.986004647722454e-15	2.728707966607984e-14	32	36	36
ENSG00000198860	TSEN15	1.9866703142018638	NA	0.04695894357762338	0.039238850159128785	0.08976171703912127	2.3136849035158182e-15	1.0799505283177127e-14	16	19	19
ENSG00000049541	RFC2	-1.986576011844057	NA	0.04696940170112614	0.08850244662973192	0.10414722342777538	1.0524388991860681e-17	5.572174955894375e-17	10	11	11
ENSG00000125826	RBCK1	-1.9842021891759472	NA	0.047233304611750675	0.05226974695416908	0.12333696297267381	7.00602301524882e-21	4.328036336041139e-20	5	8	8
ENSG00000177963	RIC8A	1.9834093787142906	NA	0.04732172036949542	0.11692873656701921	0.1674366652213669	1.9663929421742831e-28	1.6843992290383007e-27	22	24	24
ENSG00000165914	TTC7B	1.9826852813675455	NA	0.04740259467738508	0.012856652641337802	0.020763557646543772	0.00018226616879407555	0.00037992980778529253	9	9	9
ENSG00000125868	DSTN	-1.9817236909421763	NA	0.04751017417150727	0.08566964443891502	0.11947643675834135	3.0873330610880184e-20	1.851859904323135e-19	12	12	12
ENSG00000204388	HSPA1B	1.9804814458653839	NA	0.04764945617910695	0.0006619751251376888	0.024260080429854083	5.1466876172373144e-05	0.00011407592858731125	5	13	13
ENSG00000171227	TMEM37	-1.9797423007901538	NA	0.04773249277400182	0.007233548108819669	0.012965381098942252	0.0031629654649777362	0.0056110163193238026	15	18	18
ENSG00000182247	UBE2E2	-1.9794142120474834	NA	0.0477693896819656	0.029922692373492307	0.048596902408510216	8.090428576254488e-09	2.506191467741839e-08	10	14	14
ENSG00000183307	TMEM121B	-1.9789867555028389	NA	0.04781749746749504	0.0983513363643257	0.13237825763612485	2.121749011910348e-22	1.4097587681228422e-21	13	14	14
ENSG00000134262	AP4B1	-1.9784112021905012	NA	0.047882337015348386	0.1617878603857489	0.19289533771977355	5.736263961033027e-33	5.883444417927954e-32	12	14	14
ENSG00000272777	AC019131.2	1.9765600166974044	NA	0.04809138543854669	0.18262002636332236	0.05409006712853503	1.1116816989502734e-09	3.667608590861531e-09	13	22	22
ENSG00000189298	ZKSCAN3	-1.9765115231176802	NA	0.0480968719533915	0.037467577642719525	0.023568585692168475	6.606228630871279e-05	0.0001445581406033068	14	19	19
ENSG00000230124	ACBD6	-1.976253886621044	NA	0.04812602950737487	0.020663634349808085	0.03107363740837016	4.42623012527746e-06	1.0882497551022676e-05	13	19	19
ENSG00000167004	PDIA3	-1.9760778693051402	NA	0.04814595849304908	0.032988089601583254	0.05180433410219997	2.540848373680292e-09	8.17658261592106e-09	14	22	22
ENSG00000185745	IFIT1	-1.9760555512864206	NA	0.048148485873046855	0.006199627046958258	0.010289735360481559	0.00860037873635235	0.014370542660469152	5	5	5
ENSG00000167220	HDHD2	1.9759299180238563	NA	0.04816271515646724	0.05922177814819323	0.0983151292033604	9.454138727223286e-17	4.747555637866826e-16	11	12	12
ENSG00000136436	CALCOCO2	1.975799033104978	NA	0.04817754300235332	0.04114400804439084	0.05328258458153355	1.4888772182945992e-09	4.8643085190577405e-09	12	13	13
ENSG00000270108	AL049840.6	-1.9751254660231896	NA	0.048253911535777114	0.025812635647862684	0.017060791528435124	0.0007010888364550661	0.0013533287321440713	10	10	10
ENSG00000117586	TNFSF4	-1.9749986410736726	NA	0.04826830222444308	0.02209824673166302	0.02026393199587511	0.00021847466915925033	0.0004513193559938933	13	15	15
ENSG00000245164	LINC00861	-1.973655908329302	NA	0.04842088190407433	0.00516397732303311	0.01903682546824704	0.0003411771340197047	0.0006866385015026306	14	14	14
ENSG00000115896	PLCL1	1.9731864598540205	NA	0.04847432255116241	0.15055978065597586	0.21910438965933088	8.766762081451374e-38	1.0594869833319917e-36	17	19	19
ENSG00000107968	MAP3K8	1.9724702475128202	NA	0.04855594950642608	0.01996817379177262	0.06244355994627838	5.3646741644466674e-11	1.9327478413045359e-10	14	17	17
ENSG00000130513	GDF15	-1.9722457363599513	NA	0.04858156086670376	0.054700670894329	0.09728074846738653	1.393666254312919e-16	6.915504223151692e-16	7	10	10
ENSG00000257497	AC121761.1	-1.971440964166727	NA	0.04867345938202803	0.2573045604307294	0.2225758766122097	1.964224266543212e-38	2.440904488909387e-37	13	16	16
ENSG00000114956	DGUOK	1.969822764288928	NA	0.048858686662412394	0.008875572473617546	0.06865038949696095	5.576132643728217e-12	2.1378291685064877e-11	12	16	16
ENSG00000118200	CAMSAP2	-1.9693727339674232	NA	0.048910304432078784	0.003814154102671496	0.027075190293358278	1.8655080030688514e-05	4.326696881880948e-05	7	9	9
ENSG00000145495	MARCH6	-1.9691289872421245	NA	0.04893828090358574	0.010872125370178053	0.025932031030257756	2.8161384922164845e-05	6.415244288392733e-05	5	6	6
ENSG00000124107	SLPI	-1.9688189223962815	NA	0.04897388856764474	0.012938713044240598	0.0182036125816552	0.00046205663300220883	0.0009137233855344648	14	17	17
ENSG00000215533	LINC00189	1.9684397080410543	NA	0.049017466879866495	0.1001021754013473	0.12595490801097167	2.5538551554533228e-21	1.614303798778807e-20	17	18	18
ENSG00000271892	AC026790.1	-1.968041768134226	NA	0.04906323207500719	0.08637886386143213	0.1276402621293627	1.3317033095174881e-21	8.543726170937301e-21	24	30	30
ENSG00000239521	CASTOR3	-1.9679983011727722	NA	0.049068233177376054	0.027444336369310464	0.018585461628044676	0.00040207060044348403	0.0008021299124017343	9	10	10
ENSG00000163818	LZTFL1	1.9679416173407633	NA	0.04907475559290861	0.016960347499174	0.019135422469547258	0.0003291614993645791	0.0006644056676792805	6	7	7
ENSG00000166275	BORCS7	-1.9673804122487506	NA	0.049139370824884364	0.25532706061188737	0.15460032530819964	3.3887723144739037e-26	2.657249950659029e-25	18	18	18
ENSG00000156265	MAP3K7CL	-1.967177120194458	NA	0.04916279478456513	0.09840302681130625	0.09128632619487011	1.3109798390195055e-15	6.198509307787565e-15	23	28	28
ENSG00000135090	TAOK3	-1.9666603425090474	NA	0.04922238174732821	0.0026804081914189107	0.012538081710527347	0.003706898663331574	0.006524643865079869	8	14	14
ENSG00000127946	HIP1	-1.9656062780009125	NA	0.049344108355508065	0.1865215715124755	0.23257679299037182	2.5448308079385826e-40	3.3544430073281134e-39	7	7	7
ENSG00000233527	ZNF529-AS1	-1.9655503558361234	NA	0.04935057346790285	0.044070649270522816	0.09425336689996407	4.3297959064304565e-16	2.093955724742693e-15	12	13	13
ENSG00000066117	SMARCD1	1.9653678730625697	NA	0.049371675084702527	0.020922671794769015	0.02284900234525592	8.567808748437082e-05	0.00018528291579690735	5	9	9
ENSG00000167740	CYB5D2	-1.9652610311377632	NA	0.04938403339338604	0.08393943616206513	0.08063221848399181	6.830519214773176e-14	2.921111571425067e-13	12	16	16
ENSG00000129103	SUMF2	1.9650059084100526	NA	0.049413553706089755	0.1959737971198791	0.29798709034705567	2.6917802813995186e-53	5.4499811151972074e-52	28	34	34
ENSG00000133101	CCNA1	-1.964749269406005	NA	0.04944326440249941	0.2159118168077857	0.2245911156361667	8.217906193595141e-39	1.0332028835334535e-37	17	25	25
ENSG00000181192	DHTKD1	1.9647157574217116	NA	0.049447145138543834	0.028744536737701186	0.05328566047406917	1.4872216196130306e-09	4.860751582760408e-09	9	13	13
ENSG00000112874	NUDT12	1.963124499185919	NA	0.049631709480418396	0.15072747144563217	0.14712423979269745	6.572263547054203e-25	4.885468035042589e-24	10	11	11
ENSG00000155846	PPARGC1B	1.9607245922088623	NA	0.04991115870911006	0.0018778948344301152	0.022856708965346282	8.543974652608817e-05	0.0001847907949521864	1	2	2
ENSG00000196267	ZNF836	-1.960105119673231	NA	0.04998350497616394	0.013567010608605112	0.019046813230177862	0.00033994014957063696	0.0006844703093796939	16	20	20
ENSG00000112941	TENT4A	1.9591261909294462	NA	0.05009801024725847	0.015767376239164313	0.022225914757565673	0.00010733031353993992	0.00022947357522708263	13	16	16
ENSG00000101367	MAPRE1	1.9590496019137957	NA	0.050106978130109975	0.11711441298496492	0.22688851572610302	3.035087733789335e-39	3.862310590135336e-38	7	7	7
ENSG00000185290	NUPR2	-1.9590032742212964	NA	0.05011240333815235	0.27045796899295566	0.37913970802632596	3.621530162981085e-71	1.262309365141517e-69	12	13	13
ENSG00000105732	ZNF574	1.9585610080046547	NA	0.0501642197501578	0.0042671264644739675	0.023553913166790393	6.641330407149028e-05	0.000145270631571682	8	8	8
ENSG00000185920	PTCH1	1.9575320527222375	NA	0.050284947129749354	0.026056197115525533	0.05331811406513131	1.4698650863086007e-09	4.805856313652277e-09	7	8	8
ENSG00000173621	LRFN4	1.956565754355765	NA	0.05039854459652683	0.002556154786166778	0.20386480973252344	5.778573996524682e-35	6.311895889579731e-34	4	6	6
ENSG00000261654	AL360270.2	-1.9556191521265047	NA	0.050510035040455425	0.0034001394411225455	0.012376925516570577	0.0039358877279756215	0.006907136578699747	7	9	9
ENSG00000188994	ZNF292	-1.9544577365715254	NA	0.050647108364228845	0.006670499604606129	0.04863132014727526	7.990584422426258e-09	2.4766045953404644e-08	14	19	19
ENSG00000275963	AC008115.4	-1.9541086240039072	NA	0.050688372415877814	0.01325369756747912	0.02473174781242833	4.341232432315076e-05	9.708893450935215e-05	20	24	24
ENSG00000128309	MPST	-1.9539901996129392	NA	0.05070237621702307	0.07569678907450574	0.04145162578939207	1.0612766729279104e-07	3.005752875977e-07	45	49	49
ENSG00000105607	GCDH	-1.9535856632061828	NA	0.050750237493964755	0.18541273782498333	0.2510770084906669	7.072710819128194e-44	1.0602265545212359e-42	14	17	17
ENSG00000196715	VKORC1L1	1.9532948058058626	NA	0.050784672628509234	0.04936767404045096	0.4049988879450294	2.364029472771675e-77	9.53899798319093e-76	3	4	4
ENSG00000255398	HCAR3	-1.953096089773968	NA	0.05080821023112335	0.01714152071412736	0.02174983775258086	0.00012750916880070113	0.0002703913361893438	3	3	3
ENSG00000106772	PRUNE2	-1.9530949011465197	NA	0.050808351049669624	0.012492665535874675	0.7099323673251983	1.0921259613243553e-181	1.5607390092292807e-178	22	35	35
ENSG00000005001	PRSS22	-1.952966615710348	NA	0.05082355114696617	0.017907133469831155	0.0690181603629451	4.874482230991126e-12	1.87469154023922e-11	9	10	10
ENSG00000263293	AC068234.2	-1.952862025845337	NA	0.05083594645641263	0.008379360143811496	0.014096951929229244	0.0020810015836230378	0.0037852244545557357	11	15	15
ENSG00000280620	SCAANT1	1.9525608167426498	NA	0.05087165794433045	0.016803927037915795	0.08220347471962258	3.8219601584232655e-14	1.6593112596658377e-13	6	9	9
ENSG00000114520	SNX4	1.9515586100785018	NA	0.05099063131767175	0.011325895319796414	0.04597495335409564	2.0823355747861815e-08	6.258319798809714e-08	6	9	9
ENSG00000230325	AL359921.1	-1.9508653386172048	NA	0.05107306682519862	0.02293994370251535	0.024265491479342375	5.136646260530517e-05	0.00011386808004374073	6	8	8
ENSG00000109814	UGDH	-1.9506456703257775	NA	0.05109921040840109	0.08175808365897323	0.09030858535690356	1.887346488452879e-15	8.852873339846395e-15	16	18	18
ENSG00000136052	SLC41A2	1.9501379288937153	NA	0.05115968159018945	0.008607653348484005	0.015031799260626241	0.0014747374716365825	0.002735858167578511	6	9	9
ENSG00000129559	NEDD8	1.9493524206799335	NA	0.05125335239043946	0.00025158734230328446	0.012704753288703526	0.003484265936576251	0.006152989037827837	2	3	3
ENSG00000134108	ARL8B	1.947983012398797	NA	0.051416995835435984	0.007440279435673762	0.04238165308523543	7.594510847470956e-08	2.1797199418122079e-07	7	11	11
ENSG00000157895	C12orf43	-1.9475475327335077	NA	0.05146912695074602	0.16776506074642986	0.16470264592620137	5.925714705120671e-28	5.0083825272604434e-27	11	14	14
ENSG00000105186	ANKRD27	1.9472920557994746	NA	0.051499730587657465	0.22037039500851438	0.285388535014683	1.0457694938932213e-50	1.953583992459134e-49	27	33	33
ENSG00000116014	KISS1R	1.947097539563114	NA	0.05152304194074099	0.01636472686447905	0.03716594739996389	4.955409505476073e-07	1.3230627060471614e-06	7	12	12
ENSG00000090054	SPTLC1	-1.9464534348144171	NA	0.0516002962473306	0.01501555583719988	0.04205081708126085	8.554646273114076e-08	2.443431527941927e-07	14	18	18
ENSG00000283696	AL592295.4	-1.9443416315236324	NA	0.05185426745003547	0.017958033541674735	0.1410467027830006	7.189125936423748e-24	5.1050236307963087e-23	15	20	20
ENSG00000165661	QSOX2	-1.9439212083816526	NA	0.05190495330433748	0.006165150173688992	0.02012329446922621	0.00022991362680686373	0.00047355137954731036	1	1	1
ENSG00000073584	SMARCE1	-1.9437316103658637	NA	0.05192782463571008	0.08020886721016048	0.03645581767234739	6.396246153986213e-07	1.6945655074109312e-06	6	7	7
ENSG00000179588	ZFPM1	-1.9434066110268726	NA	0.05196704912835315	0.0024423471004146055	0.022670274431728015	9.139664712750931e-05	0.00019687992734451163	13	17	17
ENSG00000274070	CASTOR2	1.9429861985067962	NA	0.05201782589771427	0.021286242770906308	0.040754096599950274	1.3639554789967252e-07	3.828227906598173e-07	4	9	9
ENSG00000121989	ACVR2A	-1.9428703547790478	NA	0.05203182461374175	0.08405666207118447	0.07202007948896481	1.6239125835670712e-12	6.430033917245833e-12	14	16	16
ENSG00000175387	SMAD2	1.9418343004068603	NA	0.05215716302802104	0.017272823381679223	0.011913144931613079	0.004678306291246867	0.00812520504239341	7	8	8
ENSG00000085998	POMGNT1	1.941022157939422	NA	0.052255589787816206	0.02501642268420887	0.029235954652845907	8.571334191401098e-06	2.0529303079376736e-05	7	8	8
ENSG00000152784	PRDM8	-1.9403754993674618	NA	0.0523340719346073	0.022072466659869172	0.014356780619860674	0.001890817429389555	0.0034616876370878063	15	18	18
ENSG00000119632	IFI27L2	-1.9393611808723135	NA	0.05245737390739184	0.30989801979053294	0.21483852755411664	5.4612895894810784e-37	6.427979078243721e-36	27	31	31
ENSG00000144115	THNSL2	1.939288418605024	NA	0.05246622831901134	0.2729033187204529	0.5847095535816443	1.3646087106241884e-129	2.4633341872099164e-127	31	36	36
ENSG00000140299	BNIP2	-1.9384787307134257	NA	0.05256484326371095	0.015629440610518415	0.030591202758448406	5.264613452679948e-06	1.2849822957587307e-05	3	3	3
ENSG00000113282	CLINT1	1.9380329551650743	NA	0.05261920205666496	0.0646494281660092	0.11751955992072198	6.532736624028395e-20	3.860437641814712e-19	10	11	11
ENSG00000163257	DCAF16	-1.937854819986736	NA	0.052640937365778004	0.030317792615909656	0.061211122185453576	8.399146093640705e-11	2.9957769625591606e-10	3	4	4
ENSG00000267368	UPK3BL1	-1.936686743302488	NA	0.05278364722015683	0.24854974957088255	0.31498086832276617	7.303833011352537e-57	1.663392195374298e-55	57	71	71
ENSG00000106952	TNFSF8	-1.9343880361636683	NA	0.05306543631170112	0.007225458600572365	0.03428032772833984	1.3978837053498545e-06	3.5944972938218925e-06	8	10	10
ENSG00000100580	TMED8	-1.9342624944737574	NA	0.0530808620807687	0.10320587498240444	0.09585943855113967	2.37392649035736e-16	1.163821194486517e-15	17	19	19
ENSG00000237927	AL078604.2	1.933891264907074	NA	0.053126498342968696	0.11677742959189996	0.2086609098209577	7.592050007245968e-36	8.605159654610781e-35	32	40	40
ENSG00000156113	KCNMA1	-1.932905041446945	NA	0.05324789672013524	0.26440586194400745	0.42641065773440684	1.1126693044541695e-82	5.451761686309872e-81	18	24	24
ENSG00000135862	LAMC1	-1.932837948712442	NA	0.05325616385747458	0.11547891492294249	0.21145055371761384	2.3187995929817865e-36	2.668798269801655e-35	5	6	6
ENSG00000075884	ARHGAP15	1.9325825748910928	NA	0.05328764071564269	0.007399627560768966	0.022453970262500345	9.883222200439714e-05	0.00021215092942213125	13	15	15
ENSG00000108309	RUNDC3A	-1.93096008896768	NA	0.05348798823996352	0.03679705533617238	0.04006396245374708	1.748220724529705e-07	4.857459041633168e-07	10	10	10
ENSG00000140471	LINS1	-1.9302414122418392	NA	0.05357693257430256	0.09719267130036092	0.14167874945270212	5.609829754019396e-24	4.005119502567803e-23	25	29	29
ENSG00000087365	SF3B2	-1.9301670857257989	NA	0.05358613836024082	0.1396909814859288	0.26367038182413005	2.394445860954297e-46	3.8556199126296e-45	6	7	7
ENSG00000156990	RPUSD3	-1.9295046902429795	NA	0.05366823837559831	0.0006031723303649291	0.09244996224009301	8.493042718063046e-16	4.044631757069236e-15	4	9	9
ENSG00000165568	AKR1E2	-1.9290001057321013	NA	0.05373084910180325	0.0757431260562092	0.04912088878141569	6.696641023936356e-09	2.0883923789686228e-08	38	47	47
ENSG00000129347	KRI1	-1.9285391404448224	NA	0.05378810068426935	0.1208271514675472	0.1059978532566061	5.230160752005232e-18	2.8107811575098e-17	21	25	25
ENSG00000055211	GINM1	-1.9280789688594542	NA	0.053845304476722464	0.17278629603359813	0.2350126231676572	8.75557139320547e-41	1.1776415201731813e-39	16	22	22
ENSG00000183421	RIPK4	1.9255688667792503	NA	0.05415822926075519	0.052562717483602035	0.06629550023201175	1.317983302364592e-11	4.9457539720460365e-11	18	20	20
ENSG00000160307	S100B	1.9246067370485307	NA	0.054278575934537686	0.3711559636723002	0.42675053734241547	9.124667542981152e-83	4.522512245508201e-81	25	31	31
ENSG00000075568	TMEM131	-1.9245972368450595	NA	0.05427976536603509	0.0054024440993218825	0.04026765230965689	1.6247357604328447e-07	4.5319768307844586e-07	3	4	4
ENSG00000085721	RRN3	-1.9237589409060214	NA	0.054384806208983026	0.013408908055070794	0.04266946116035322	6.84726795069057e-08	1.9718521928865253e-07	8	11	11
ENSG00000181789	COPG1	1.9233482402723558	NA	0.0544363300185361	0.04127731361596777	0.019829809248745386	0.0002557608569902051	0.0005237066192865704	34	45	45
ENSG00000152291	TGOLN2	-1.9195907248293211	NA	0.05490961654837052	0.026413871957384157	0.05374991595244537	1.257289564986137e-09	4.13209251627966e-09	20	25	25
ENSG00000163938	GNL3	1.9195643629534525	NA	0.05491294910092916	0.023545854830732425	0.012998310843807186	0.003124565523964989	0.005547486713994782	7	9	9
ENSG00000111266	DUSP16	1.9189797599796106	NA	0.054986895389699746	0.02749937692831372	0.0591572154338584	1.7714238823744088e-10	6.185735727721184e-10	8	12	12
ENSG00000204228	HSD17B8	1.918498685638575	NA	0.05504780861918014	0.010978003023497943	0.03751512053644151	4.370921704879054e-07	1.1728514523074777e-06	4	17	17
ENSG00000184209	SNRNP35	1.9178747643863687	NA	0.0551268927866893	0.03427591661615369	0.03440413649803113	1.3370495987795223e-06	3.4428023377582624e-06	16	17	17
ENSG00000182782	HCAR2	1.9162510118609877	NA	0.0553331530954813	0.0007011868198898992	0.029978552110234667	6.562164888959809e-06	1.5876772810492627e-05	4	7	7
ENSG00000225194	LINC00092	-1.9159714123168556	NA	0.05536873459930899	0.0032037614682064596	0.013205649637789287	0.002893397365202695	0.005160569050011546	9	11	11
ENSG00000074266	EED	1.9155618495397917	NA	0.05542088949046615	0.016453857154987074	0.06032777187932149	1.1579136550715103e-10	4.090865527569289e-10	13	16	16
ENSG00000072071	ADGRL1	1.9154435919084416	NA	0.0554359563692008	0.008455461851864231	0.06319192534706092	4.085429283408027e-11	1.4834009481508417e-10	8	9	9
ENSG00000196456	ZNF775	1.9153314299235775	NA	0.055450249772314664	0.00710355539180091	0.04918632262001102	6.540354434767583e-09	2.0410919913157164e-08	7	10	10
ENSG00000178623	GPR35	-1.915287015134351	NA	0.05545591063581961	0.0891071344582124	0.191365256680852	1.084079358366561e-32	1.1046272677735089e-31	15	20	20
ENSG00000146476	ARMT1	1.913504132336422	NA	0.05568354500016791	0.052914899502835955	0.0776274344572367	2.0688241329333952e-13	8.598706993619677e-13	5	6	6
ENSG00000213930	GALT	-1.9125678827422996	NA	0.055803394580916876	0.01877198491830354	0.09362222997386192	5.481806866792683e-16	2.637696575719072e-15	11	12	12
ENSG00000274184	AC011815.2	-1.9120176210863544	NA	0.055873933937223674	0.023569405574767877	0.01985245859311406	0.00025366609440968183	0.0005196034224834727	7	9	9
ENSG00000109272	PF4V1	-1.9103535966705414	NA	0.05608770123543479	0.2616093238216229	0.3856701859524666	1.0504774078212045e-72	3.800556343191105e-71	46	59	59
ENSG00000105583	WDR83OS	1.9103117294486023	NA	0.05609308843901463	0.026731429100157723	0.04081659200405508	1.3336372249966876e-07	3.7480407688410674e-07	9	10	10
ENSG00000010030	ETV7	1.9096057278712923	NA	0.056183997074944265	0.2947893099045595	0.431973295926517	4.265561418873807e-84	2.1770866896508013e-82	23	26	26
ENSG00000174607	UGT8	-1.9083551752260697	NA	0.05634532619239907	0.019450373167931013	0.027203073361341843	1.781545734812108e-05	4.13643755839329e-05	6	6	6
ENSG00000146842	TMEM209	-1.9082694191312446	NA	0.056356403380820985	0.04493029547198291	0.06512558008603819	2.01954796035623e-11	7.493125913489611e-11	26	30	30
ENSG00000147526	TACC1	1.9082178087639061	NA	0.05636307081011388	0.10582115613792013	0.16260247607124723	1.3795191146703575e-27	1.1450809921336865e-26	5	5	5
ENSG00000144741	SLC25A26	-1.9077370695680327	NA	0.05642520799681188	0.06942040103934284	0.03723695356726056	4.830538682230555e-07	1.291331377421228e-06	20	23	23
ENSG00000184470	TXNRD2	-1.906988030861106	NA	0.05652213744933945	0.05214831008481644	0.0418068862218139	9.339411576117719e-08	2.655198427036518e-07	16	17	17
ENSG00000161664	ASB16	1.9063477117773315	NA	0.05660510786671676	0.008148876846693472	0.044651239940239305	3.3547048184873204e-08	9.903569105222767e-08	4	4	4
ENSG00000040275	SPDL1	1.9060265438630408	NA	0.05664676189408201	0.11982163401046383	0.09856210792954344	8.616991353907718e-17	4.3386020178556504e-16	8	11	11
ENSG00000135775	COG2	-1.9034989117667422	NA	0.056975475553433894	0.034288705465720735	0.03420731787948903	1.43504700634186e-06	3.686282371443463e-06	19	23	23
ENSG00000065989	PDE4A	1.9022094606204176	NA	0.05714377650258517	0.02389516444606236	0.014908805700108987	0.00154298172498895	0.002853817256453355	17	19	19
ENSG00000197808	ZNF461	-1.9016640839197538	NA	0.057215084157713696	0.0025063594893222135	0.013455645446321437	0.0026375621503535287	0.0047302511937397556	2	4	4
ENSG00000042980	ADAM28	1.901348683596983	NA	0.05725635631406948	0.020492059948745475	0.08572677870216414	1.0364699881755016e-14	4.657867879250964e-14	28	34	34
ENSG00000260997	AC004847.1	1.9013383806793922	NA	0.05725770493447775	0.3201291602609969	0.3165539861100449	3.3805297072934835e-57	7.781571000050463e-56	27	32	32
ENSG00000254415	SIGLEC14	-1.9013163630024736	NA	0.057260587069616196	0.18003026448966608	0.3940529015727425	1.0563652697749942e-74	4.061795518244702e-73	67	85	85
ENSG00000108352	RAPGEFL1	1.9011123868118096	NA	0.057287293486701744	0.06832652820437131	0.09994949922929862	5.1166152917767094e-17	2.613787180181078e-16	18	26	26
ENSG00000179598	PLD6	1.9010543650854173	NA	0.05729489211071447	0.09819411252460421	0.16953109531013702	8.426605995995464e-29	7.331703004836439e-28	15	19	19
ENSG00000139180	NDUFA9	-1.900374515459438	NA	0.05738398884142049	0.10195471025588462	0.11143258866728756	6.65957819824428e-19	3.7370780929872765e-18	18	22	22
ENSG00000134202	GSTM3	-1.8999618655503987	NA	0.05743812425926962	0.3890982206235214	0.4070610674722319	7.395191347185299e-78	3.0485609714634785e-76	24	29	29
ENSG00000141505	ASGR1	-1.899608754795971	NA	0.05748448246469518	0.07774671009133728	0.0442846257827745	3.828193547088706e-08	1.1254875902455722e-07	26	33	33
ENSG00000235772	AP001625.2	-1.8994705790956736	NA	0.05750263135179795	0.18049297907593054	0.10031712034963028	4.456039538460365e-17	2.285186065940694e-16	20	23	23
ENSG00000267344	AC003070.1	-1.899043083190918	NA	0.0575588115933175	7.327562008934305e-05	0.07659669919953535	3.023624684156816e-13	1.2452483119261584e-12	1	11	11
ENSG00000003056	M6PR	-1.898342113461241	NA	0.0576510297108418	0.05753355436618449	0.07503978549186445	5.360312189459351e-13	2.1782936904511467e-12	10	11	11
ENSG00000264695	AC007922.1	1.8973408173915105	NA	0.05778297114607225	0.15730556940746554	0.2509283108138266	7.559804057025254e-44	1.1322539718246821e-42	5	5	5
ENSG00000132522	GPS2	-1.8973162558938852	NA	0.05778621078194681	0.030352819772842796	0.04711962015284787	1.378367723531439e-08	4.1959774643627726e-08	14	17	17
ENSG00000006025	OSBPL7	1.895556143202229	NA	0.05801876118023562	0.023154346747250885	0.025676283322331947	3.08807412451984e-05	7.010508758457869e-05	10	12	12
ENSG00000204248	COL11A2	1.8947810117512702	NA	0.05812141982674298	0.006160647350803	0.0158235138620096	0.0011026946150132914	0.0020814650470955347	2	3	3
ENSG00000125869	LAMP5	-1.8947552386679498	NA	0.05812483581278018	0.025132599538294255	0.030107054705644655	6.2658033121537e-06	1.5183306627119373e-05	19	21	21
ENSG00000253716	MINCR	-1.8933022552669845	NA	0.05831768542373615	0.11416892133253091	0.17605010716363778	5.949168050151794e-30	5.427917261168007e-29	9	10	10
ENSG00000196535	MYO18A	1.8922029719649158	NA	0.0584639425559326	0.1157715167238383	0.09831798544128488	9.444008237346027e-17	4.743857564799268e-16	30	35	35
ENSG00000174428	GTF2IRD2B	1.8919398271946886	NA	0.058498998525057445	0.022367014346958758	0.023799841620673858	6.076930472287358e-05	0.00013343569868022522	24	31	31
ENSG00000062282	DGAT2	-1.8907611583959125	NA	0.05865623429483807	0.011289203761368239	0.06584321684272232	1.5544696048380138e-11	5.805226318241964e-11	6	8	8
ENSG00000188707	ZBED6CL	1.8899523850480011	NA	0.05876432849490791	0.05526666670986071	0.17857624108739148	2.118410465938886e-30	1.9668988132315082e-29	14	21	21
ENSG00000266598	AC037487.2	-1.8895157884097153	NA	0.05882274923426866	0.004766875315395665	0.010372552943644909	0.008335930356912435	0.013952066141976513	10	13	13
ENSG00000151445	VIPAS39	-1.8893314021685819	NA	0.058847436327945674	0.02062774894310239	0.136496149695145	4.2666762082135104e-23	2.9255989721972605e-22	3	4	4
ENSG00000164091	WDR82	-1.8892627492711211	NA	0.05885663032029548	9.559452038444529e-05	0.010257068013880462	0.008707031217977092	0.014532056287794564	3	4	4
ENSG00000128487	SPECC1	1.8881878544627468	NA	0.05900073575557411	0.05793381977155425	0.04266769657662159	6.85161780094101e-08	1.9727735672991502e-07	19	19	19
ENSG00000276649	AL117335.1	-1.8878347239269346	NA	0.059048141960466226	0.05066764497192947	0.013795406501499338	0.0023261339697505153	0.004203906781246874	28	31	31
ENSG00000169228	RAB24	-1.8876766074597484	NA	0.05906937863926866	0.02076480846225136	0.04420361898232086	3.941508781651667e-08	1.1570202999304961e-07	5	9	9
ENSG00000135363	LMO2	1.8874155109854613	NA	0.05910446047738944	0.019128561910827825	0.03707564578660258	5.118885252834034e-07	1.36585908201106e-06	14	18	18
ENSG00000204172	AGAP10	1.8872189888747801	NA	0.05913087728337737	0.005448672517248124	0.3216935625825398	2.6951034154169154e-58	6.392576552003415e-57	10	22	22
ENSG00000167645	YIF1B	-1.8867138566235302	NA	0.05919882291245371	0.02485824274916752	0.14930293228523034	2.7769339030901313e-25	2.099719554854174e-24	9	12	12
ENSG00000197183	NOL4L	1.8851704448744633	NA	0.0594068296912619	0.03862703407370722	0.10542915606471133	6.484783817414314e-18	3.4644098967239273e-17	22	35	35
ENSG00000215841	AP002761.1	-1.8850425385777552	NA	0.05942409489869431	0.013659217019351366	0.010376852009596949	0.008322431572216817	0.013932192408428953	16	20	20
ENSG00000168350	DEGS2	-1.8850017071530127	NA	0.05942960733366996	0.008087572619132982	0.03801020409794472	3.658348317012683e-07	9.892307677144514e-07	7	10	10
ENSG00000130695	CEP85	1.8838070805146305	NA	0.05959107546893632	0.03663086049217631	0.11525694607961981	1.551124328467602e-19	8.98960159137915e-19	11	14	14
ENSG00000273855	AC020658.5	-1.8830799815612465	NA	0.05968952967395317	0.11063616848232496	0.4140115916984445	1.4285806359014754e-79	6.330421014231111e-78	19	24	24
ENSG00000111554	MDM1	-1.8821736051289681	NA	0.05981244818461316	0.1412870035160716	0.13780782172821682	2.5559329625468598e-23	1.7752812626454473e-22	27	31	31
ENSG00000115942	ORC2	-1.8820386918084038	NA	0.05983076243331669	0.00707340135585454	0.018477257213925662	0.0004182255724618997	0.0008324222774082078	11	13	13
ENSG00000101266	CSNK2A1	1.879009839667009	NA	0.06024314969168382	0.0026611489254883664	0.011903172160995679	0.004695745826723802	0.008152191251517157	12	15	15
ENSG00000217128	FNIP1	-1.8788254137423295	NA	0.060268335755479956	0.0008923174181686292	0.01455843818699919	0.0017553971949240156	0.0032231013904552366	2	3	3
ENSG00000128266	GNAZ	-1.878244699456532	NA	0.06034769782787798	0.037729458170657086	0.0785413494598006	1.47732498363957e-13	6.1942900108643e-13	8	10	10
ENSG00000160785	SLC25A44	1.8779475655679823	NA	0.06038833848431368	0.00988585432631631	0.0173004573031355	0.0006423250550043405	0.0012447996799942857	16	20	20
ENSG00000251323	LINC02728	1.8772256629213204	NA	0.06048717165129179	0.00942209731387282	0.013788012619417386	0.0023324983996311655	0.004212745134836741	10	11	11
ENSG00000053501	USE1	-1.8770339075176483	NA	0.06051344673641892	0.0543410571216708	0.09794822490817111	1.0849824616193506e-16	5.421434800206947e-16	7	9	9
ENSG00000172803	SNX32	1.876809847626035	NA	0.06054416029408114	0.28473607751602475	0.16335497583653388	1.019379469047376e-27	8.527482202289489e-27	15	18	18
ENSG00000188529	SRSF10	-1.8764727139363107	NA	0.060590398062762105	0.0021330819541382612	0.0662720036081672	1.3293335704666843e-11	4.9839836904095254e-11	8	14	14
ENSG00000255438	AL354813.1	1.8758736755424206	NA	0.06067262816558494	0.007456742205249249	0.024297307217001667	5.0780014119621676e-05	0.00011268458360991097	13	17	17
ENSG00000009830	POMT2	-1.8758708678527076	NA	0.060673013795259044	0.07056846928779736	0.08237074860450455	3.592693204586369e-14	1.5621474585560762e-13	24	32	32
ENSG00000268912	AC012313.5	1.875069086882572	NA	0.06078321968737637	0.0533321637025995	0.11213893414850327	5.090446860916306e-19	2.8696933996664608e-18	7	8	8
ENSG00000107643	MAPK8	-1.8749867011295231	NA	0.06079455311287885	0.04253315119967182	0.047563970214481444	1.1743068572632787e-08	3.5909750883038453e-08	14	16	16
ENSG00000025156	HSF2	1.8743149173679554	NA	0.06088703264740602	0.23933458094855853	0.2367943047853078	4.003447828316649e-41	5.440184374627751e-40	12	15	15
ENSG00000184574	LPAR5	1.873349666595459	NA	0.061020115641727574	0.00010756434484386702	0.017886037622692436	0.0005187558741106524	0.0010189419726639168	1	2	2
ENSG00000197563	PIGN	1.8706167565839622	NA	0.06139822033107116	0.18473201438340228	0.1885654199987631	3.4640574918440106e-32	3.449774792545467e-31	19	22	22
ENSG00000198142	SOWAHC	1.8698411871301537	NA	0.061505874940872285	0.04697618102048193	0.043193366841477544	5.670523019790564e-08	1.647083320907662e-07	14	16	16
ENSG00000185436	IFNLR1	-1.8695934872535522	NA	0.06154029037160297	0.0014489306372703294	0.023977796043608793	5.6987619340219045e-05	0.00012551768354295099	3	3	3
ENSG00000085760	MTIF2	-1.8688305951535513	NA	0.06164638681100446	0.11456541609761485	0.059306769738433504	1.677798116383978e-10	5.864769648974489e-10	25	36	36
ENSG00000213593	TMX2	-1.8687110058027574	NA	0.06166303198449323	0.03316379735367872	0.05161238206005414	2.7233619150333663e-09	8.734418081336674e-09	14	18	18
ENSG00000272021	AC008592.5	1.8677687644958498	NA	0.06179430903921779	0.0010030448056102018	0.044150791618542004	4.0172044113119964e-08	1.1782288087838109e-07	1	5	5
ENSG00000163482	STK36	1.8669518384999768	NA	0.061908313773820806	0.015348336256543126	0.011013257703993914	0.0065509591296791184	0.011130724077565364	7	9	9
ENSG00000141698	NT5C3B	1.8657627424321446	NA	0.06207456710498508	0.5851282127064725	0.6682031956702473	3.531247529373955e-162	1.953463351007547e-159	12	17	17
ENSG00000099991	CABIN1	1.8655262763900307	NA	0.06210767257572469	0.005915498161791362	0.058957114951638794	1.9048993090324205e-10	6.638308931232875e-10	2	3	3
ENSG00000143153	ATP1B1	1.8636026459130233	NA	0.062377525818870044	0.042229993635502644	0.06166186636739255	7.129344456277604e-11	2.554023983302792e-10	10	11	11
ENSG00000077514	POLD3	-1.8632186596446891	NA	0.062431508637612494	0.008543304018999135	0.01826814177476713	0.0004513211327106866	0.0008932147841725983	10	16	16
ENSG00000138080	EMILIN1	1.862350658716431	NA	0.06255367920549913	0.011226701209084445	0.025590269242432254	3.185325222318165e-05	7.22077227198073e-05	4	4	4
ENSG00000184117	NIPSNAP1	-1.8619075424347729	NA	0.0626161237263628	0.04868073520020565	0.06880319677679254	5.2731275321138364e-12	2.0257362017970472e-11	11	12	12
ENSG00000177721	ANXA2R	-1.861752246416444	NA	0.06263802043780725	0.008951071446688864	0.022258987101394238	0.00010605389170662582	0.0002269143092797163	6	9	9
ENSG00000073910	FRY	-1.8616917573767238	NA	0.06264655109521436	0.014698495199216444	0.029082276692509276	9.058547055098478e-06	2.1641825501237644e-05	2	2	2
ENSG00000197483	ZNF628	-1.8612136391799883	NA	0.06271401303422253	0.01414967879720048	0.021165877078188074	0.0001575374933730861	0.00033095803918351755	15	19	19
ENSG00000109929	SC5D	1.860834199791476	NA	0.06276759424801522	0.036196914811787315	0.028218735127598326	1.2359611511265849e-05	2.9186860067019833e-05	18	19	19
ENSG00000141560	FN3KRP	-1.8605604744859043	NA	0.06280627091252515	0.3956543094122363	0.4537871352401733	8.690990908904303e-90	5.322921539171424e-88	5	5	5
ENSG00000254006	AC104232.1	1.859470009879312	NA	0.06296054634810988	0.03419663068349095	0.12988126033516081	5.592463084310456e-22	3.646583628625096e-21	7	7	7
ENSG00000162231	NXF1	1.8586892256041625	NA	0.06307120155167945	0.011714632591031492	0.01511285437357491	0.0014314374809350416	0.00266042282004498	9	11	11
ENSG00000178996	SNX18	-1.8585519962245187	NA	0.06309066673095819	0.0055311987210961274	0.03637200059871347	6.591857926972351e-07	1.7439643873750207e-06	3	6	6
ENSG00000103199	ZNF500	1.8583620340946445	NA	0.06311761993418123	0.18473243506128614	0.20824599511504396	9.053576778032067e-36	1.0248170836070752e-34	17	20	20
ENSG00000273765	AC024257.4	-1.8583108384205458	NA	0.06312488557522705	0.022078411470754	0.020605038818209426	0.00019304872992328007	0.0004010409048400157	3	4	4
ENSG00000053900	ANAPC4	1.8583040486694236	NA	0.0631258492221223	0.2660407883674997	0.10643395916834626	4.434762941952546e-18	2.3938227790854334e-17	21	23	23
ENSG00000163472	TMEM79	1.8573706484561767	NA	0.06325843939864542	0.2228846937957093	0.30396157093602955	1.5346273795912283e-54	3.245046230901353e-53	10	12	12
ENSG00000258181	AC008083.3	-1.8567705547186732	NA	0.0633438046347585	0.1232697426447642	0.1876036265918033	5.158334884099923e-32	5.08977473690619e-31	4	5	5
ENSG00000111011	RSRC2	-1.8547717686441432	NA	0.06362882512248423	0.02429517490453199	0.0313877431117052	3.953584110322825e-06	9.762421009060638e-06	4	5	5
ENSG00000158488	CD1E	1.8538763699126517	NA	0.06375684928054669	0.014023344012245557	0.04187774049485986	9.10432777703725e-08	2.5928117525432165e-07	3	5	5
ENSG00000243244	STON1	1.8517914917239902	NA	0.06405576988770355	0.050406460937809414	0.09590961136704758	2.3297393450273226e-16	1.1428117856943236e-15	6	10	10
ENSG00000117791	MARC2	-1.8509152737498882	NA	0.06418174305672389	0.03199179338402214	0.11999146318092868	2.5339794089247668e-20	1.525815059116953e-19	12	19	19
ENSG00000101425	BPI	1.8509041970270712	NA	0.06418333685669844	0.04607938022720529	0.1980614685965724	6.630162538025284e-34	6.979782526985611e-33	14	25	25
ENSG00000272092	AC087623.2	1.8506193155270718	NA	0.06422433892126159	0.002931343606202714	0.032658831315634386	2.5035710159065697e-06	6.296192895113912e-06	13	14	14
ENSG00000273703	HIST1H2BM	1.8504230422879044	NA	0.06425260046777563	0.00723314851990961	0.011724774374518328	0.005019117440151947	0.008676698082778805	6	11	11
ENSG00000272994	AC012360.3	1.8501679057983458	NA	0.06428935312904127	0.02670831508582771	0.06966119028323577	3.85274330002186e-12	1.489756366450392e-11	16	21	21
ENSG00000105997	HOXA3	1.8500140235744649	NA	0.06431152840318295	0.015119831545045646	0.03447523383541712	1.3033197739773891e-06	3.3609971133741722e-06	3	4	4
ENSG00000232811	AL360270.1	-1.8490094714072565	NA	0.06445644509143238	0.00392982898761888	0.010728873979623223	0.00728944489855011	0.012292918729986807	10	11	11
ENSG00000143384	MCL1	1.848960754138592	NA	0.0644634798912426	0.06718074866689926	0.05386179032235741	1.207411826620025e-09	3.971213159705947e-09	21	26	26
ENSG00000101158	NELFCD	1.8488666940394514	NA	0.06447706401308684	0.2877984542269758	0.36355868896172255	1.4563554890260674e-67	4.540916414783278e-66	50	61	61
ENSG00000143776	CDC42BPA	-1.8483894058189057	NA	0.06454603020285628	0.024631974225754888	0.05332041388734417	1.4686428175630777e-09	4.802775682377807e-09	24	30	30
ENSG00000121350	PYROXD1	-1.8483587209825667	NA	0.06455046611786806	0.012078609063357754	0.01793272814972173	0.0005099999966906558	0.0010034407920201992	7	7	7
ENSG00000158793	NIT1	1.8480940786431665	NA	0.06458873425011628	0.018818328092047035	0.024060340035570168	5.53145143309242e-05	0.0001221138311560633	10	11	11
ENSG00000186812	ZNF397	1.8479772329475512	NA	0.06460563647020756	0.056240175993103825	0.039212468197768885	2.3744950055449028e-07	6.528814309778665e-07	22	28	28
ENSG00000204657	OR2H2	-1.84797191619873	NA	0.06460640564704823	1.3917031939134725e-05	0.024600758231260938	4.551317099470858e-05	0.00010153575769328184	1	16	16
ENSG00000183397	C19orf71	1.847594968808238	NA	0.06466095808844005	0.04030407344694813	0.10999515574248869	1.1498961873197354e-18	6.3817377722803056e-18	5	6	6
ENSG00000176101	SSNA1	1.8468151187150093	NA	0.06477393993825173	0.009210656810249249	0.014811221063631018	0.0015993907003967766	0.0029511460212076953	5	6	6
ENSG00000081791	DELE1	-1.8452888536044978	NA	0.06499553104876632	0.04152386188853182	0.088322254524639	3.952890005747094e-15	1.8222610405526053e-14	8	8	8
ENSG00000124574	ABCC10	-1.8449630614008345	NA	0.06504291215395518	0.010771142824635557	0.016972980082206292	0.0007239502516680116	0.0013958874371323062	6	6	6
ENSG00000213088	ACKR1	-1.8435330121891622	NA	0.06525122636664622	0.02334088017302552	0.02516045670344289	3.719269551111448e-05	8.376904850539824e-05	18	19	19
ENSG00000185686	PRAME	1.8434922695159912	NA	0.06525716937369871	0.009649705525492092	0.015020343270368558	0.0014809630953331984	0.0027471104512567894	1	1	1
ENSG00000277791	PSMB3	1.8425242213321886	NA	0.06539850691044907	0.08612205004986066	0.21780039705130777	1.535103936639413e-37	1.8332519087346305e-36	34	42	42
ENSG00000079337	RAPGEF3	-1.8424974450622047	NA	0.06540241989975053	0.17676122184134854	0.2646494292955865	1.5325401685602985e-46	2.488781377901568e-45	21	24	24
ENSG00000260711	AL121839.2	1.8418284982814435	NA	0.06550024008916018	0.029084898117064596	0.057018646344432225	3.8484764133792546e-10	1.3139064704965326e-09	11	14	14
ENSG00000133805	AMPD3	1.8416667063727608	NA	0.06552391705168086	0.045553853192254114	0.059746492305023165	1.4301683036857688e-10	5.020666579305476e-10	14	15	15
ENSG00000172543	CTSW	-1.8413535501134446	NA	0.06556976503337253	0.34801882694086367	0.3744168558348358	4.579711035337347e-70	1.5490624170611474e-68	22	25	25
ENSG00000164663	USP49	1.8408879571308778	NA	0.06563797956928791	0.06473652638020529	0.12485599010092631	3.902250541495163e-21	2.4423246181058594e-20	6	11	11
ENSG00000213625	LEPROT	1.840871488183858	NA	0.06564039352355985	0.020296478905364602	0.48030354423205246	5.109177765564414e-97	3.842863574634392e-95	15	21	21
ENSG00000086289	EPDR1	1.8403125515738081	NA	0.06572236368158497	0.11075504133280888	0.09719269287873958	1.440450644245417e-16	7.145585217866548e-16	30	35	35
ENSG00000143801	PSEN2	-1.8402942442881607	NA	0.0657250499404056	0.008276212192963385	0.055218299309210385	7.389232746313536e-10	2.4648502697243888e-09	4	6	6
ENSG00000152128	TMEM163	1.8392315311909748	NA	0.06588113880045274	0.007469033799624895	0.1320475771317376	2.412682041368528e-22	1.5968050147214996e-21	7	11	11
ENSG00000142583	SLC2A5	1.8391539182425087	NA	0.06589255037308385	0.051935524038536976	0.08122944002631587	5.4783273431229935e-14	2.354582346045519e-13	12	13	13
ENSG00000196371	FUT4	-1.8387425501418115	NA	0.06595306177422702	0.017147730809723635	0.022911911475753055	8.375184695246883e-05	0.00018134601305402627	4	5	5
ENSG00000178028	DMAP1	-1.8386611427699748	NA	0.06596504205752451	0.015423919695201065	0.018823577075841827	0.00036869557326322394	0.0007385539523292871	28	30	30
ENSG00000170091	NSG2	-1.8379667092469114	NA	0.06606731100553478	0.02660142681554362	0.04817180775290175	9.431329508230539e-09	2.901648183291093e-08	8	10	10
ENSG00000266896	AL354892.3	-1.8378875927588414	NA	0.06607897074505097	0.01784557888371555	0.017330966439634162	0.0006352094161884899	0.0012322631536443905	5	7	7
ENSG00000095485	CWF19L1	-1.8376588038158335	NA	0.0661126979041473	0.03869042334504188	0.19477566151801137	2.6195371776210853e-33	2.7143470126298486e-32	11	15	15
ENSG00000225331	LINC01678	-1.8375313568593763	NA	0.06613149177991204	0.10698271117824466	0.06951585724031716	4.063158285008086e-12	1.569702667934302e-11	9	11	11
ENSG00000169403	PTAFR	1.8370918065424295	NA	0.06619634353276377	0.022308070030691626	0.011565677298966445	0.005326568134675134	0.009165695057349375	6	8	8
ENSG00000266993	AL050343.2	-1.8370527518988815	NA	0.06620210823297043	0.02468097489574255	0.0242413036233225	5.181684886593648e-05	0.0001148219590647299	10	10	10
ENSG00000013306	SLC25A39	1.8367064609038541	NA	0.06625324096101298	0.027040664185532786	0.03362660528335005	1.7680831443377964e-06	4.510689949754369e-06	5	5	5
ENSG00000242114	MTFP1	-1.836313448260974	NA	0.06631131193997296	0.022324955929979233	0.04304009464240513	5.992159454708354e-08	1.7355099221211546e-07	16	19	19
ENSG00000081148	IMPG2	-1.835836001985393	NA	0.06638191511485422	0.009308498771030675	0.013042107918352901	0.0030742238672388945	0.005466597376532538	13	15	15
ENSG00000099958	DERL3	-1.835540998154071	NA	0.06642557024764548	0.01693418934611387	0.046917085888049825	1.4827790129896033e-08	4.499765934128244e-08	6	8	8
ENSG00000108344	PSMD3	1.834934630294565	NA	0.06651537578144792	0.0022193104852945163	0.02010334239389069	0.00023158449659422086	0.00047676380937506524	5	7	7
ENSG00000253320	AZIN1-AS1	1.8340737395257523	NA	0.06664304893994458	0.057975479779750934	0.060298301926480724	1.1703793878757665e-10	4.1323525062140253e-10	9	10	10
ENSG00000182648	LINC01006	1.8324454210882706	NA	0.06688508620245796	0.07278893909917447	0.07409183000564082	7.593353364535278e-13	3.0610817312744585e-12	15	20	20
ENSG00000008513	ST3GAL1	-1.8312816595174357	NA	0.06705851368368991	0.04180500216040787	0.05530003521905543	7.173713104299428e-10	2.397622413284562e-09	27	32	32
ENSG00000161179	YDJC	1.830613165675812	NA	0.06715830205549786	0.024250165320822633	0.03289451507831576	2.300230103973134e-06	5.805245923919834e-06	2	2	2
ENSG00000106624	AEBP1	1.8299582978264384	NA	0.06725617490850676	0.015723080162996336	0.03014923579444483	6.171472790700423e-06	1.4969531384401916e-05	3	4	4
ENSG00000270972	AC136475.9	1.8295934543091832	NA	0.06731075326068423	0.4474569195359254	0.4985710683248889	3.234536153650945e-102	2.8890135676541693e-100	47	54	54
ENSG00000136811	ODF2	1.8294070261116664	NA	0.0673386558432976	0.008346039062695201	0.04552605175403219	2.447919178795254e-08	7.304570384054256e-08	8	12	12
ENSG00000158711	ELK4	-1.8285820725003796	NA	0.06746224036882305	0.007625916326947681	0.03482755856335129	1.148317428853942e-06	2.9746972186429386e-06	8	13	13
ENSG00000131037	EPS8L1	-1.8280883087726563	NA	0.06753629928976358	0.05152627160505921	0.16295783777777387	1.1958950816425753e-27	9.955536288877923e-27	18	23	23
ENSG00000142002	DPP9	1.8270253147069047	NA	0.06769596328913968	0.004276021024120452	0.13498563111823564	7.690875439531281e-23	5.213076004447507e-22	5	7	7
ENSG00000053524	MCF2L2	-1.826831936836243	NA	0.06772504241821647	0.000795712076837426	0.05400625307817338	1.1459162346236241e-09	3.775469261779161e-09	1	2	2
ENSG00000153982	GDPD1	-1.8267611231082304	NA	0.06773569357758655	0.017098336549308184	0.03378139015180981	1.6724143109726338e-06	4.272342174716177e-06	5	6	6
ENSG00000122378	PRXL2A	1.8261049174891284	NA	0.06783445964356791	0.08932224783716174	0.10346424906692443	1.3618534366885071e-17	7.181557375698404e-17	14	15	15
ENSG00000197894	ADH5	-1.8253633854887048	NA	0.06794621078212155	0.20654751075223904	0.22984684192500565	8.380619186270642e-40	1.0871349351388444e-38	10	14	14
ENSG00000118690	ARMC2	1.8253442137348315	NA	0.06794910203070294	0.09317139352282373	0.11590790495056617	1.2097316195367233e-19	7.044376075869361e-19	14	15	15
ENSG00000249790	AC092490.1	1.8248416830670986	NA	0.06802492363014483	0.07946765172538876	0.12240938441446268	1.0010845632297832e-20	6.146652049705532e-20	19	21	21
ENSG00000106415	GLCCI1	1.8247087068904708	NA	0.06804499865267322	0.049586447712183755	0.07908638822014845	1.2083769385392143e-13	5.09026188135814e-13	12	13	13
ENSG00000104884	ERCC2	-1.8245677966833285	NA	0.06806627676880855	0.04488585907907917	0.020711332003693805	0.00018575006274164867	0.00038676879868340615	13	17	17
ENSG00000135297	MTO1	1.8240692726555054	NA	0.06814160021087508	0.06402582816482477	0.17236666568991507	2.6667811557521526e-29	2.363443412919569e-28	9	11	11
ENSG00000108599	AKAP10	1.8233847040354418	NA	0.06824514533679554	0.26558119349590587	0.40616192106495397	1.2280705139264753e-77	5.0143288674583633e-76	5	6	6
ENSG00000123427	EEF1AKMT3	-1.8223113002444455	NA	0.0684077645464864	0.27520627341981324	0.3622416937676428	2.910057205986129e-67	8.975642270765491e-66	17	17	17
ENSG00000189067	LITAF	1.8221449384457657	NA	0.06843299661933464	0.01185632346556025	0.01501290204223355	0.0014850211560833008	0.002754042154825622	14	20	20
ENSG00000175445	LPL	-1.8221349916746992	NA	0.0684345054871883	0.018655214514336767	0.12364148801307495	6.230922199983019e-21	3.85894130760234e-20	9	11	11
ENSG00000226125	LINC01907	1.821761623949503	NA	0.0684911630021746	0.01921332687075082	0.06204494826729374	6.202002704000308e-11	2.2273956936314405e-10	12	13	13
ENSG00000131042	LILRB2	-1.8204416421220808	NA	0.06869177576263663	0.1600623235596015	0.20961605442347836	5.0605190400100436e-36	5.76247284310307e-35	32	41	41
ENSG00000249412	AC010285.1	1.8200854485101632	NA	0.06874599324499099	0.0033062477293828133	0.02269447316456852	9.060051689875715e-05	0.00019521400481175855	3	4	4
ENSG00000186204	CYP4F12	1.8196410053445937	NA	0.0688136928109945	0.29624654355470015	0.24939208483838102	1.5031664619576632e-43	2.2222242806993076e-42	56	71	71
ENSG00000225756	DBH-AS1	-1.8192642820087548	NA	0.068871119879021	0.13253368597917287	0.16612640598738834	3.337711994560303e-28	2.842026961008671e-27	32	38	38
ENSG00000169258	GPRIN1	1.8190406617472357	NA	0.06890522679390988	0.012876764006532536	0.07144658142039181	2.0037775341524735e-12	7.883179842436516e-12	3	3	3
ENSG00000168792	ABHD15	-1.8188104702581722	NA	0.06894035045711824	0.007290187806637769	0.06968517957332214	3.819072287606113e-12	1.4777362513573383e-11	8	12	12
ENSG00000100380	ST13	1.8185241571286037	NA	0.06898405794027897	0.008834837198511287	0.010011764645871437	0.009552289943424226	0.015828797008385548	8	12	12
ENSG00000119321	FKBP15	1.8178978643632582	NA	0.06907974480011927	0.1087121566859969	0.16477188230038015	5.762716607354815e-28	4.875423142551935e-27	11	13	13
ENSG00000120129	DUSP1	-1.81767213344574	NA	0.06911425935655015	0.0006441081470210715	0.012316063668450259	0.004026056006356299	0.007059623928639987	1	1	1
ENSG00000164241	C5orf63	-1.817634061620229	NA	0.06912008198496049	0.022590754383655102	0.03812500803233126	3.510444028474473e-07	9.505858936413822e-07	3	3	3
ENSG00000225231	LINC02470	-1.8164910300679453	NA	0.06929508267082005	0.19280598704861143	0.34093083340879543	1.756969002542015e-62	4.6569183036465245e-61	23	32	32
ENSG00000248516	AC105415.1	1.8164277635207535	NA	0.06930477953920734	0.03968498308603141	0.06351628902298603	3.630283277280933e-11	1.3220583546844495e-10	9	12	12
ENSG00000059691	GATB	-1.8164071689550587	NA	0.069307936310244	0.03535682621925035	0.13563347676354484	5.974203428999187e-23	4.0639275923802875e-22	12	17	17
ENSG00000214435	AS3MT	-1.815641237891609	NA	0.0694254234548524	0.3258867968684006	0.23377419932399573	1.5067925359799048e-40	2.0015480402416257e-39	17	21	21
ENSG00000173239	LIPM	-1.8149941769661022	NA	0.06952480435603448	0.04858583442930352	0.09616116208988433	2.120264817238168e-16	1.0430413468392813e-15	10	12	12
ENSG00000112167	SAYSD1	1.8148592433161346	NA	0.06954554328049846	0.17395273675231995	0.20040796291935703	2.4771293310830325e-34	2.645099059697567e-33	12	15	15
ENSG00000105767	CADM4	1.814172148704529	NA	0.06965122660170112	0.007469483769129761	0.01644832972020652	0.0008770860161227157	0.0016744014349870256	1	1	1
ENSG00000174080	CTSF	-1.813246778826913	NA	0.06979376782509503	0.21127907773829738	0.2695609301717162	1.6194814239464935e-47	2.7335124940214975e-46	6	6	6
ENSG00000126218	F10	-1.8129826122559523	NA	0.06983450316667732	0.015685709904669304	0.011705231440852717	0.005055890415472268	0.008733225698522756	8	8	8
ENSG00000141076	UTP4	1.8127806732048326	NA	0.06986565598293518	0.1470875060678337	0.07945720812901788	1.05390592832326e-13	4.4581728576259463e-13	23	26	26
ENSG00000124251	TP53TG5	1.8122923007157277	NA	0.06994104358433474	0.021768231096157088	0.01598136548235209	0.001040690431142802	0.0019696280988486825	4	5	5
ENSG00000233968	AL157895.1	-1.8112490745951992	NA	0.07010230479362609	0.002831095894246162	0.02234062695515948	0.00010296784992836287	0.00022061415022757308	3	4	4
ENSG00000175003	SLC22A1	-1.8112302949622783	NA	0.07010521053038841	0.10102897736908434	0.18999235140825008	1.9171946959028425e-32	1.9362763156677179e-31	21	22	22
ENSG00000189339	SLC35E2B	1.8110857874146762	NA	0.07012757321407813	0.10192613935720368	0.548377411480511	2.0624635752053773e-117	2.6999380039081694e-115	36	46	46
ENSG00000160917	CPSF4	1.8106243779004516	NA	0.07019901597397857	0.0005007396901663479	0.029791406726545185	7.019048836138173e-06	1.695347443534275e-05	2	3	3
ENSG00000163421	PROK2	-1.8105136355067315	NA	0.07021617175686537	0.04288257908406331	0.136304849629633	4.5974768130938997e-23	3.1473904138821273e-22	16	20	20
ENSG00000123405	NFE2	-1.8103100061416624	NA	0.07024772620842085	0.10507671515350701	0.20105965719148744	1.883568962184774e-34	2.015054531035976e-33	1	1	1
ENSG00000135486	HNRNPA1	1.8103100061416626	NA	0.07024772620842085	0.08880575650776547	0.1367576712213477	3.8525188953796253e-23	2.647969801076761e-22	1	1	1
ENSG00000230438	SERPINB9P1	1.8102355477870564	NA	0.07025926719621564	0.19079860967283738	0.28676552645262954	5.47804062733359e-51	1.0357543408836134e-49	24	26	26
ENSG00000226891	LINC01359	1.8098549292392985	NA	0.07031828708381012	0.00367190206410161	0.06506354424615081	2.0657493097673593e-11	7.65460996395861e-11	6	9	9
ENSG00000173638	SLC19A1	-1.8096825398436573	NA	0.07034503169654702	0.03706717049276553	0.05741401517612509	3.334478808357795e-10	1.1438883193544273e-09	9	11	11
ENSG00000139641	ESYT1	-1.809016088160203	NA	0.07044850398820807	0.00700249202975677	0.012718534272004358	0.0034664760721444927	0.0061228342940782676	4	6	6
ENSG00000127191	TRAF2	-1.808217734173629	NA	0.07057261956883264	0.03181385857850286	0.04039401162860816	1.5525527013350584e-07	4.3362746376538946e-07	4	4	4
ENSG00000163743	RCHY1	-1.807885730317323	NA	0.07062428710766673	0.006459493228103575	0.06870080390640125	5.4742916526652775e-12	2.1011331144036895e-11	5	9	9
ENSG00000274276	CBSL	1.8077481611962838	NA	0.070645705158936	0.37262781696524694	0.31764403640994626	1.9801979452449213e-57	4.582781992308388e-56	32	36	36
ENSG00000171714	ANO5	-1.8076961459927872	NA	0.07065380476159551	0.11503543188102454	0.05964089630250142	1.4860846169891504e-10	5.20524205407413e-10	23	30	30
ENSG00000144283	PKP4	-1.8053129378807125	NA	0.07102572620496786	0.18848357107008384	0.3372630735317117	1.1274333866500667e-61	2.911800474045481e-60	13	18	18
ENSG00000178202	POGLUT3	1.8051586511202389	NA	0.07104985928378964	0.16761202402469483	0.117774397626201	5.925732945550542e-20	3.512630289776919e-19	20	23	23
ENSG00000204161	TMEM273	1.804996294956387	NA	0.0710752618137111	0.19154997073911115	0.2927342813449177	3.2748497632371996e-52	6.418331267400541e-51	21	27	27
ENSG00000070476	ZXDC	-1.8046655777331648	NA	0.07112702944125372	0.0709483389880551	0.1717967547440207	3.3615920331024766e-29	2.9684830986444063e-28	33	43	43
ENSG00000138030	KHK	-1.8045428549188791	NA	0.07114624727578858	0.11962637143620865	0.1731330601397032	1.9527942412820628e-29	1.7387574477542105e-28	7	9	9
ENSG00000198131	ZNF544	-1.8045177660267233	NA	0.07115017660619491	0.06504905215339159	0.09760356879447818	1.2347472170500205e-16	6.146496378865255e-16	14	17	17
ENSG00000197448	GSTK1	1.8041354148002968	NA	0.07121008107254277	0.03824154870262357	0.06405140923934545	2.9873499657722557e-11	1.0953616541164937e-10	8	8	8
ENSG00000186638	KIF24	-1.8038027037305238	NA	0.07126224185556146	0.01882754592025955	0.015860194291225097	0.0010879620146290597	0.002055012731454317	7	9	9
ENSG00000168237	GLYCTK	1.8030951379755278	NA	0.07137327461128645	0.0267013254643978	0.17180166270169794	3.3548978968399965e-29	2.9640980954615713e-28	17	21	21
ENSG00000169570	DTWD2	-1.8027905467734593	NA	0.07142111536029758	0.08048598994980868	0.028083108749357936	1.2977893133323444e-05	3.0566939890586975e-05	12	12	12
ENSG00000160796	NBEAL2	1.8027486341580812	NA	0.07142770043983691	0.059440911055375	0.038957253863084816	2.6026897019686614e-07	7.135655587379788e-07	11	11	11
ENSG00000143387	CTSK	-1.8024126597338408	NA	0.07148050487583488	0.22536354665177796	0.32329228197909576	1.2224259634858573e-58	2.9156304378051416e-57	9	12	12
ENSG00000104889	RNASEH2A	1.8020022089769248	NA	0.07154505801888478	0.010599817456940797	0.023944048974511915	5.7686177052905746e-05	0.00012702365822807917	6	10	10
ENSG00000119242	CCDC92	-1.801790633708814	NA	0.07157835191591058	0.14110657010910194	0.10022764832038215	4.608526450832337e-17	2.359152838964888e-16	35	44	44
ENSG00000141568	FOXK2	1.8011280161911374	NA	0.07168270485157657	0.022929207803244842	0.04336639896747619	5.328099815284038e-08	1.5513002331461114e-07	38	40	40
ENSG00000167291	TBC1D16	-1.8000539844037735	NA	0.07185211448554914	0.023715091754738092	0.06851455865264243	5.860028445031736e-12	2.2431613349073493e-11	11	12	12
ENSG00000183513	COA5	1.7999024391174314	NA	0.07187604447277547	0.01165794635824788	0.025580341521529732	3.196745689661261e-05	7.2428315275467e-05	1	1	1
ENSG00000186409	CCDC30	1.7990778559683116	NA	0.07200636595006073	0.0741813797701164	0.06137347271708519	7.917679395551566e-11	2.8322962860724614e-10	26	29	29
ENSG00000153130	SCOC	-1.7982575302033095	NA	0.07213620654570374	0.00876964114119291	0.03580990776553381	8.067528171934085e-07	2.115444046184979e-06	4	5	5
ENSG00000078399	HOXA9	-1.7982054693594773	NA	0.07214445316630612	0.02093407117660032	0.07073024174028752	2.605036268592762e-12	1.0169307300272541e-11	13	19	19
ENSG00000214900	LINC01588	1.7978458718855301	NA	0.07220143575622918	0.0994977506655719	0.11286236927313052	3.8650502967831783e-19	2.192581790920765e-18	19	22	22
ENSG00000066427	ATXN3	1.7973185641553104	NA	0.0722850607182566	0.22382641463608427	0.21867846778332795	1.0528128782630669e-37	1.2678853967228463e-36	31	34	34
ENSG00000069966	GNB5	1.7969940777890079	NA	0.0723365599431487	0.015143511007820873	0.04385096862230501	4.4751620093010386e-08	1.3082944646693405e-07	8	11	11
ENSG00000152778	IFIT5	-1.7967226509616059	NA	0.07237966116104229	0.2022011289045472	0.2055999176337645	2.7766938187826213e-35	3.088036465519012e-34	11	12	12
ENSG00000100564	PIGH	1.7963956402203183	NA	0.07243161674992986	0.046515332611113513	0.061115199495744975	8.697234345642853e-11	3.099519363953227e-10	8	9	9
ENSG00000110063	DCPS	1.7959735837483461	NA	0.07249871837139805	0.09926139843518454	0.12230277275764573	1.0429801372655165e-20	6.39473234678811e-20	23	31	31
ENSG00000143093	STRIP1	1.7948325947410246	NA	0.07268037592790996	0.03429318567045414	0.06371154803328025	3.381076421849136e-11	1.2344492135041693e-10	24	29	29
ENSG00000154803	FLCN	-1.7946087025699284	NA	0.07271606562697518	0.21275611264876665	0.11024217186508686	1.046934115929837e-18	5.815961501159954e-18	32	38	38
ENSG00000259820	AC083843.3	-1.7941875383716983	NA	0.07278324049121997	0.05595841080511149	0.03610431537747308	7.257535224976782e-07	1.9106458638797487e-06	20	26	26
ENSG00000148296	SURF6	-1.7939313015174643	NA	0.07282413461095145	0.3329674202414355	0.41102800021096014	7.818839272054581e-79	3.368976750664925e-77	14	17	17
ENSG00000167815	PRDX2	1.7932209961859693	NA	0.07293759410754737	0.02100224399976923	0.06057418138466576	1.0587366122593847e-10	3.750521413682336e-10	5	8	8
ENSG00000198276	UCKL1	1.7930558041153069	NA	0.07296400152276976	0.02735999374602465	0.10032379150205778	4.44487361273209e-17	2.280141716564242e-16	16	18	18
ENSG00000007545	CRAMP1	-1.7930013015448034	NA	0.07297271595752258	0.05231898478005973	0.05473766774469016	8.793857615271159e-10	2.9208960729088726e-09	23	31	31
ENSG00000111679	PTPN6	-1.7928823110485368	NA	0.07299174434829184	0.006442000279361799	0.015984725278031263	0.0010394096394712525	0.001967638360447346	2	2	2
ENSG00000259207	ITGB3	-1.7926963011871	NA	0.07302149828927579	0.01187373478718402	0.014334203641199776	0.001906621698538115	0.0034890634308774584	7	7	7
ENSG00000125775	SDCBP2	-1.7923541890521781	NA	0.07307624809630789	0.062331121462144305	0.07556395516120537	4.4208811489710647e-13	1.8033512636020509e-12	19	20	20
ENSG00000136888	ATP6V1G1	1.791871149791249	NA	0.07315360831629511	0.019685183620064623	0.020916358026846937	0.00017244542583999697	0.00036029076604898974	19	22	22
ENSG00000129472	RAB2B	1.7904202769234427	NA	0.0733863729971701	0.02480076495392068	0.023836645336953576	5.996708269868478e-05	0.0001318261121907121	9	11	11
ENSG00000168569	TMEM223	-1.7897168878128622	NA	0.07349943610812208	0.08473300662762852	0.09140171678105241	1.2557684138797406e-15	5.9423765258343466e-15	13	17	17
ENSG00000182511	FES	-1.7895244971024813	NA	0.07353038588510981	0.021948327678466932	0.1422186320094824	4.538086645402705e-24	3.256219576653179e-23	32	38	38
ENSG00000163956	LRPAP1	-1.7894352026373133	NA	0.07354475425258677	0.09593071929084095	0.2726233743802621	3.9583570929971626e-48	6.836038850735986e-47	24	32	32
ENSG00000089060	SLC8B1	1.789238960885647	NA	0.07357633957022318	0.035281019385143046	0.04313054046581784	5.800221690335858e-08	1.6833305426902967e-07	8	10	10
ENSG00000121413	ZSCAN18	-1.788524438408731	NA	0.07369143645863835	0.0657920724512619	0.06637778685888382	1.2789909734782429e-11	4.802587301111975e-11	31	36	36
ENSG00000147437	GNRH1	1.7869953075959402	NA	0.07393824698346771	0.015609100837831447	0.03357592840630184	1.8005798242291678e-06	4.588018802973167e-06	8	9	9
ENSG00000077684	JADE1	1.7863489221649969	NA	0.07404278032002634	0.006869317574506005	0.010707240716851295	0.007348982087567431	0.012386014134613649	5	7	7
ENSG00000105696	TMEM59L	-1.7847339258172843	NA	0.07430448528227182	0.0037702301192522065	0.01177406062301525	0.004927580342471444	0.008524470421975466	6	7	7
ENSG00000141526	SLC16A3	1.7840741859618192	NA	0.07441161124550592	0.0044896165377295875	0.10803019156294204	2.4231009836136816e-18	1.325478748580256e-17	5	8	8
ENSG00000227076	AL158166.1	-1.7840106929764576	NA	0.07442192764040838	0.0050884630630549915	0.013925901717707698	0.002216654720284831	0.004016208325215485	13	17	17
ENSG00000158106	RHPN1	-1.7833591155751398	NA	0.07452786404542217	0.1846496031761406	0.12394677934427022	5.539730647612656e-21	3.447055184176685e-20	54	71	71
ENSG00000025772	TOMM34	-1.7821121981268315	NA	0.07473093700486924	0.15285458455932224	0.3970063214292528	2.0581316951701734e-75	8.076636256401214e-74	18	19	19
ENSG00000011260	UTP18	-1.7820963626376882	NA	0.07473351887600845	0.05161353810812905	0.11019699016127865	1.0650542492276258e-18	5.914707033680232e-18	3	4	4
ENSG00000163933	RFT1	1.781714829989015	NA	0.07479574726499974	0.1929723465241558	0.052228938116020536	2.179345833925361e-09	7.0343688511172625e-09	7	9	9
ENSG00000148429	USP6NL	-1.7815851321479905	NA	0.07481691076006625	0.018476553534328727	0.037559232808432985	4.30216284422902e-07	1.15517825111435e-06	22	25	25
ENSG00000262089	AC040977.1	1.7815724242282072	NA	0.0748189846428268	0.07781453028165346	0.11613769387144635	1.1080585844983535e-19	6.467697980109688e-19	3	4	4
ENSG00000181481	RNF135	1.7809857130050657	NA	0.07491478475571908	0.0002860555242182696	0.011085521010733531	0.006375756192845218	0.010856701712948332	1	2	2
ENSG00000149503	INCENP	1.7803780225786727	NA	0.07501411601409602	0.0207990508685264	0.06437295362971124	2.657067952966092e-11	9.78652455442773e-11	11	14	14
ENSG00000257252	AC124947.1	1.7802305617382321	NA	0.07503823573052161	0.09707038455872342	0.12687404162447932	1.7907523333714248e-21	1.1399261976609712e-20	23	28	28
ENSG00000183576	SETD3	1.778669460292488	NA	0.07529396890214424	0.047691459012318124	0.07093053968128343	2.4207754149921545e-12	9.473728341328266e-12	6	7	7
ENSG00000260517	AC009093.2	1.7776350403885657	NA	0.07546381489470085	0.022996582223971773	0.06006656271442682	1.273188847915824e-10	4.4861137359581814e-10	7	10	10
ENSG00000115138	POMC	-1.77554269886426	NA	0.0758083217877971	0.004826175191713883	0.0979978734202302	1.064956519553559e-16	5.327578574627767e-16	8	10	10
ENSG00000100612	DHRS7	-1.7749619310223446	NA	0.07590417321699064	0.029094179929367005	0.03413511272023675	1.4727724294552194e-06	3.7775313180866825e-06	12	15	15
ENSG00000237036	ZEB1-AS1	-1.7747880930380147	NA	0.07593288310911801	0.0005079330662409454	0.02042896175901951	0.00020577863363212737	0.0004262983556604678	2	4	4
ENSG00000231393	AL357874.2	-1.7734203382257816	NA	0.07615908134892602	0.030397647986136884	0.025537298706316644	3.246737039587208e-05	7.349299563342269e-05	6	9	9
ENSG00000163512	AZI2	-1.77296408804489	NA	0.07623465779350283	0.011207642152840359	0.022103399814065224	0.00011219459269304174	0.00023927683995684276	12	12	12
ENSG00000149328	GLB1L2	-1.7727386599482646	NA	0.07627202183934347	0.02861164136353292	0.02200058337984242	0.00011644714852742635	0.00024794538739717343	15	16	16
ENSG00000110435	PDHX	-1.772670720143478	NA	0.07628328559129831	0.03179329960832643	0.024046565842144228	5.559024322812264e-05	0.00012261312940438268	35	40	40
ENSG00000261471	AC092145.1	-1.769326447045613	NA	0.07683941237154998	0.06096941192458112	0.08429809924100484	1.7602643792836628e-14	7.800199958743032e-14	12	14	14
ENSG00000246308	AC116535.1	1.7681026938789268	NA	0.07704373718406321	0.023177242221636613	0.01022964563913785	0.00879760185159734	0.014673222539685157	7	10	10
ENSG00000171469	ZNF561	1.7678502224022785	NA	0.0770859463142719	0.15043183828075726	0.11733437255944146	7.012382830303062e-20	4.138174575253517e-19	17	21	21
ENSG00000143850	PLEKHA6	-1.767813735470919	NA	0.07709204789483386	0.04386161298592811	0.054870283905621625	8.381612249889554e-10	2.7861265453257603e-09	20	23	23
ENSG00000140577	CRTC3	-1.7676338569414067	NA	0.07712213409882211	0.022633058803499743	0.039951226935723706	1.8205528928678544e-07	5.048619269047678e-07	16	22	22
ENSG00000172732	MUS81	1.7672159203110187	NA	0.07719207447522616	0.001956809755825583	0.052940225949120054	1.6851355600521268e-09	5.483565411638315e-09	5	7	7
ENSG00000105327	BBC3	-1.7668378301854566	NA	0.07725539118461384	0.026926887969646814	0.040938324272461704	1.2765013548939146e-07	3.593355504772775e-07	7	9	9
ENSG00000133065	SLC41A1	1.7667734409759743	NA	0.07726617831330154	0.03963882483346381	0.09484063830606772	3.475978399105796e-16	1.6913096447525968e-15	9	12	12
ENSG00000123838	C4BPA	1.7666354601732812	NA	0.07728929837947002	0.04918714653037166	0.4967079371882858	1.1183856684644487e-101	9.735632400252197e-100	8	12	12
ENSG00000198668	CALM1	1.7660809621198137	NA	0.07738226693336649	0.011898763497614814	0.010948590529628077	0.006711899893985639	0.011380499434641065	16	17	17
ENSG00000146904	EPHA1	-1.7659064511831695	NA	0.07741154472248324	0.23966487030549424	0.283938237398309	2.0635695125035548e-50	3.838194530360462e-49	25	27	27
ENSG00000186468	RPS23	1.765781189553885	NA	0.07743256549327047	0.14664718659668402	0.21528275047634512	4.516080939692646e-37	5.333765291652148e-36	8	8	8
ENSG00000197763	TXNRD3	-1.7657420775874086	NA	0.07743913001755234	0.03781362430495611	0.034475969894434105	1.302975062630166e-06	3.360613528206455e-06	16	20	20
ENSG00000123191	ATP7B	-1.7650180473585946	NA	0.07756073263022761	0.0379130273054046	0.04708244778438273	1.3969648978931992e-08	4.2491222124814604e-08	15	19	19
ENSG00000088992	TESC	-1.7645289746764359	NA	0.07764296154558419	0.05397145766350771	0.07134752205435778	2.077844444512391e-12	8.165204944762372e-12	39	45	45
ENSG00000134882	UBAC2	1.7642677448572863	NA	0.07768691180033141	0.04992233267455866	0.06481695840715822	2.260061453040406e-11	8.35477341198317e-11	13	16	16
ENSG00000248367	AC008610.1	-1.7628664012724835	NA	0.07792302495716717	0.02695331368991235	0.07256377645099232	1.330393262240103e-12	5.29225563770715e-12	12	17	17
ENSG00000107798	LIPA	1.7623977765651961	NA	0.07800211405017582	0.3505267166580004	0.4079203743151723	4.551187637214946e-78	1.8943766211310462e-76	16	20	20
ENSG00000183150	GPR19	1.7614332494370897	NA	0.07816510155657311	0.02730796128237841	0.1330354865410382	1.643313630307917e-22	1.0969710177559543e-21	5	8	8
ENSG00000138363	ATIC	-1.7612023067192657	NA	0.07820416777830613	0.06565326263061019	0.055997762057956695	5.571593657497516e-10	1.8819629630180205e-09	20	24	24
ENSG00000105053	VRK3	1.7610686124967725	NA	0.07822679072804228	0.009924031968865528	0.027485640044687187	1.6092021386214988e-05	3.7535646729080634e-05	12	13	13
ENSG00000167842	MIS12	1.7608461590541735	NA	0.07826444479721617	0.07049955238020612	0.10954388671105077	1.3647663042531728e-18	7.55711248034797e-18	4	6	6
ENSG00000188766	SPRED3	-1.7605638639158085	NA	0.07831224934128526	0.00528290621577226	0.041935356275397996	8.917532731770813e-08	2.5428461725496787e-07	9	11	11
ENSG00000099331	MYO9B	1.7602906392496007	NA	0.07835854050108047	0.03162727040774242	0.06263757003259789	4.998956326643727e-11	1.8040215076938822e-10	25	31	31
ENSG00000167207	NOD2	-1.7595490175569866	NA	0.07848430222783453	0.17368582804706714	0.44135100770068003	1.6241015141286817e-86	8.813834451200241e-85	5	7	7
ENSG00000170390	DCLK2	-1.7589433890615347	NA	0.07858712448425326	0.16687103041648066	0.24541126886238868	8.865771739561178e-43	1.2680493708234748e-41	6	7	7
ENSG00000159352	PSMD4	1.7578911889327473	NA	0.07876602532220833	0.03428384046703905	0.05636212676613809	4.882466575768724e-10	1.6557132550495915e-09	8	8	8
ENSG00000070540	WIPI1	1.7578206089336896	NA	0.07877803756992066	0.141056887188508	0.18786437469594988	4.6307167583975527e-32	4.582352088272339e-31	13	15	15
ENSG00000178074	C2orf69	1.7573902810379878	NA	0.07885130877386073	0.019014145761346433	0.03532561260205117	9.601256381513518e-07	2.5030700165183235e-06	9	10	10
ENSG00000167113	COQ4	-1.75656423620835	NA	0.07899211338718137	0.009300516772201612	0.03450626933818091	1.2888640657147593e-06	3.325218875122974e-06	5	7	7
ENSG00000188037	CLCN1	1.7565259568451548	NA	0.07899864330423217	0.4033940600572775	0.41873064529896226	9.540855439701196e-81	4.458205175352474e-79	21	22	22
ENSG00000031823	RANBP3	-1.7558378203482234	NA	0.07911610455406289	0.00817151911908088	0.01349625635157239	0.002598219886122539	0.004663687756658512	12	15	15
ENSG00000166770	ZNF667-AS1	-1.7552995093964865	NA	0.07920809036850891	0.08571244015395639	0.04039697935387801	1.5508964678538304e-07	4.332354378111311e-07	29	30	30
ENSG00000204315	FKBPL	1.7552008889772708	NA	0.07922495190952192	0.003596112934599894	0.07212275825077241	1.56391883266589e-12	6.199640328568504e-12	2	17	17
ENSG00000163832	ELP6	1.754595621712696	NA	0.07932850090178488	0.009406805724189669	0.014234509135258809	0.0019780221804638286	0.00361362547914927	14	17	17
ENSG00000113615	SEC24A	-1.7525512622585364	NA	0.07967906336226861	0.006088203589619763	0.015635978487281904	0.0011812232970855674	0.002221383739633775	10	12	12
ENSG00000130598	TNNI2	-1.7515467007658094	NA	0.0798517843175848	0.009171128378824644	0.03587803262214875	7.872407955555741e-07	2.0668083899238424e-06	4	5	5
ENSG00000166847	DCTN5	-1.7514082798300294	NA	0.07987560778811142	0.27227250477716136	0.6809788883755912	7.050289433779502e-168	5.757400642851651e-165	20	24	24
ENSG00000115756	HPCAL1	1.7511579491855185	NA	0.07991870658150642	0.12351764753748708	0.22549150720199806	5.5637947352964924e-39	7.026032099823236e-38	61	65	65
ENSG00000113851	CRBN	-1.750913062817609	NA	0.07996088633282787	0.022183685683364637	0.025863173488474257	2.8869012317062725e-05	6.572078749838162e-05	18	23	23
ENSG00000168268	NT5DC2	1.7502412777987397	NA	0.08007668891327187	0.21642893922181075	0.22152430320723004	3.0922842397397437e-38	3.8150778724674005e-37	13	15	15
ENSG00000100342	APOL1	1.7501292311486063	NA	0.08009601681504368	0.029620476766642728	0.045509746197086004	2.4623421437101552e-08	7.346330101337066e-08	24	27	27
ENSG00000156958	GALK2	1.7500238435133675	NA	0.08011419950466099	0.10514199593210044	0.12117335339422786	1.6098277340314746e-20	9.761999933134992e-20	10	12	12
ENSG00000272888	LINC01578	-1.7497530066704594	NA	0.08016094278397463	0.008362626734723256	0.020770170720504393	0.00018182972793805662	0.0003790661323133641	7	7	7
ENSG00000265791	AC127024.4	-1.7492185114868741	NA	0.08025325543355268	0.012700782033313821	0.030444859659831996	5.549067515179289e-06	1.35114239411912e-05	9	11	11
ENSG00000146386	ABRACL	1.7482878481682735	NA	0.0804141963722621	0.29855033423965105	0.39286406659241546	2.035987883134589e-74	7.776204055206029e-73	18	19	19
ENSG00000087253	LPCAT2	1.7482700411451582	NA	0.0804172783205245	0.04735043724575727	0.07140366249742248	2.0355390484708075e-12	8.00446208260167e-12	23	30	30
ENSG00000134955	SLC37A2	1.7482524316676409	NA	0.08042032617296406	0.0680080063742739	0.13107032894761414	3.5261960442291474e-22	2.3186631887456154e-21	34	38	38
ENSG00000180096	SEPTIN1	-1.7476871326526324	NA	0.08051821812266197	0.028675793453351802	0.03140053174843526	3.935449083791051e-06	9.72044020422479e-06	3	3	3
ENSG00000079950	STX7	-1.7473186248307409	NA	0.08058208414199253	0.009702491083719959	0.06782518248480436	7.539118175851774e-12	2.872435849759655e-11	17	21	21
ENSG00000265415	AC099850.3	1.7472819064372749	NA	0.08058845005301778	0.003960183622160676	0.012646832374187867	0.0035600540063911125	0.006281945761359001	10	11	11
ENSG00000254521	SIGLEC12	1.747140004342894	NA	0.0806130556252642	0.23330126917435595	0.5592098628306512	6.1452068155048435e-121	8.709434023065501e-119	31	34	34
ENSG00000188906	LRRK2	1.7468298985757518	NA	0.0806668486533283	0.03432549861118607	0.13559252512728187	6.070386857993549e-23	4.1260826091054843e-22	9	12	12
ENSG00000172638	EFEMP2	-1.7465673242930284	NA	0.08071241933926139	0.07312731512300549	0.11182837885370106	5.728897405941013e-19	3.2243144606000144e-18	13	16	16
ENSG00000232093	DCST1-AS1	1.7462232844700911	NA	0.08077216029392137	0.028814460411033645	0.0508729302347626	3.5573888004724507e-09	1.1301530296276779e-08	5	5	5
ENSG00000084774	CAD	1.7455136483763565	NA	0.0808954987971186	0.022622665056121278	0.0714673740512246	1.98856855149675e-12	7.825140451954513e-12	8	10	10
ENSG00000172197	MBOAT1	1.7448403197653777	NA	0.08101266820538322	0.029202644081665532	0.05161171812858748	2.724015392376834e-09	8.734880322339252e-09	14	14	14
ENSG00000132002	DNAJB1	1.7444816785819632	NA	0.08107513343381671	0.009580401845026024	0.01114361313099149	0.006238375092472316	0.01063967125418277	8	9	9
ENSG00000170074	FAM153A	-1.744340230998827	NA	0.08109978038160179	0.07780252606656764	0.2951752235706506	1.0278346623948686e-52	2.0567487310863014e-51	10	17	17
ENSG00000166165	CKB	-1.744304967848905	NA	0.08110592585937032	0.007454766656985866	0.02552645867270618	3.259450042268089e-05	7.376129423971425e-05	6	7	7
ENSG00000271966	AC021321.1	-1.7435092243576296	NA	0.08124470442475187	0.005012356851018789	0.02007817955440281	0.0002337091475982583	0.0004808492108173403	4	7	7
ENSG00000171490	RSL1D1	1.7430163289796758	NA	0.08133076255922739	0.008987320826128475	0.010749573704776316	0.007232937142108797	0.01220842904035667	9	14	14
ENSG00000138035	PNPT1	1.7418817844446104	NA	0.08152913196092175	0.012032202210767796	0.011060799979708363	0.006435149122652062	0.010948052807972244	11	13	13
ENSG00000274925	ZKSCAN2-DT	-1.741711618373735	NA	0.0815589184714145	0.0012829757043853964	0.02057083988350266	0.0001954577410582748	0.000405799612761302	2	3	3
ENSG00000112578	BYSL	1.7398837453215037	NA	0.08187943343027627	0.012977146967681862	0.03979467507855981	1.9259844923496636e-07	5.332371336665221e-07	8	8	8
ENSG00000051523	CYBA	-1.7393205744476834	NA	0.08197839028307165	0.05378489801206915	0.05936332464590211	1.6436944694829715e-10	5.746731183927314e-10	25	31	31
ENSG00000167034	NKX3-1	1.7387048933380695	NA	0.08208668487159565	0.11389579781305278	0.19797448454670213	6.8762388961633695e-34	7.229958358694397e-33	19	21	21
ENSG00000275052	PPP4R3B	1.7386904120967552	NA	0.0820892334303194	0.044283136932163694	0.02442561931756585	4.8482226319119384e-05	0.00010780883028352936	10	12	12
ENSG00000125386	FAM193A	-1.7386508538955014	NA	0.08209619561906169	0.017205762538257167	0.024201741993986312	5.256205095187073e-05	0.00011641309721989296	17	19	19
ENSG00000185324	CDK10	-1.7386476516499083	NA	0.08209675923081047	0.4274377296014914	0.5124728790066261	2.663986487806311e-106	2.6255577172063466e-104	18	23	23
ENSG00000169592	INO80E	1.7383270425289579	NA	0.08215320397707415	0.11124972600913963	0.09356579637276083	5.598632555814108e-16	2.690135883991486e-15	10	14	14
ENSG00000106004	HOXA5	1.7376499872455202	NA	0.08227250615395146	0.005997453048696917	0.018173058359697392	0.00046722911794525046	0.0009234196316288002	3	5	5
ENSG00000175764	TTLL11	1.7374157479617929	NA	0.0823138135511098	0.04237417519089314	0.04232500016736261	7.750929355647554e-08	2.223869625564663e-07	5	7	7
ENSG00000178425	NT5DC1	-1.737168217026236	NA	0.08235748316398306	0.036736724366574484	0.051931863116978554	2.426394701336501e-09	7.814130090745475e-09	20	25	25
ENSG00000134489	HRH4	1.7365948403257545	NA	0.08245871090816813	0.30687562447124217	0.3517331367784616	6.9322284782377324e-65	1.9728606620728942e-63	9	9	9
ENSG00000143799	PARP1	-1.7360709254432085	NA	0.08255129450292858	0.03185313041060465	0.037336709400359144	4.660404573859756e-07	1.2476003440075078e-06	7	7	7
ENSG00000160190	SLC37A1	-1.7346695722891823	NA	0.08279934874716739	0.0037730315007168977	0.01791330328024499	0.0005136245274748253	0.001009876980241433	23	28	28
ENSG00000205268	PDE7A	1.7325667372513331	NA	0.0831727056457582	0.022270280290786138	0.015983509779102796	0.0010398728176010852	0.001968297897245145	18	18	18
ENSG00000229431	AL139289.1	1.7319698123399787	NA	0.08327893742652705	0.014465604581346858	0.021858246705274084	0.0001226026520093602	0.00026037311198867094	15	19	19
ENSG00000280739	EIF1B-AS1	1.7318509243044935	NA	0.08330010846331862	0.0015831632455602816	0.1716634864846565	3.5485413658859164e-29	3.131957585361687e-28	14	20	20
ENSG00000134996	OSTF1	1.7317792066585507	NA	0.08331288172126589	0.03164407587491057	0.1607669051699354	2.8824350054910488e-27	2.3538513290079043e-26	16	20	20
ENSG00000250608	AC010210.1	1.7314564845821352	NA	0.08337037971080677	0.07598336958915282	0.030988571196457874	4.563693397968458e-06	1.1202802473770553e-05	19	25	25
ENSG00000235314	LINC00957	-1.7313978348555221	NA	0.08338083252827957	0.1053141413375808	0.1786817506415744	2.0288545265751995e-30	1.886812704785146e-29	8	12	12
ENSG00000154589	LY96	-1.7313827581187526	NA	0.083383519743471	0.020804923461637558	0.013030154061173116	0.0030878818792840646	0.005488038796542898	16	20	20
ENSG00000165650	PDZD8	-1.7309698978457382	NA	0.08345713351607303	0.26120570362946455	0.3164946414449135	3.4803252858194954e-57	8.000549373527954e-56	17	18	18
ENSG00000224596	ZMIZ1-AS1	-1.7296587347031684	NA	0.08369126547676226	0.056789170688148566	0.105316750792377	6.766222748927891e-18	3.610266145655396e-17	21	26	26
ENSG00000187446	CHP1	1.7294435861949151	NA	0.08372973489401807	0.02886068593520865	0.06192475606512459	6.479197010177927e-11	2.3249999901138578e-10	8	10	10
ENSG00000174238	PITPNA	1.7291602882657247	NA	0.08378041153914927	0.27258522381455885	0.31047197922893394	6.580991514846243e-56	1.4618837239390962e-54	21	27	27
ENSG00000204010	IFIT1B	1.7290396377061603	NA	0.0838020011827664	0.020328340321601725	0.0330603188189261	2.167160346899086e-06	5.4807008979460884e-06	7	8	8
ENSG00000089356	FXYD3	1.728500421883055	NA	0.08389854545359213	0.02240136519083406	0.03040741216320825	5.6242952832775325e-06	1.3679058263072813e-05	22	26	26
ENSG00000011258	MBTD1	-1.7284942260802003	NA	0.08389965530845404	0.002479254899864406	0.024455730579047374	4.795827947733353e-05	0.00010668524254206677	4	5	5
ENSG00000146409	SLC18B1	-1.7281794203784075	NA	0.08395606213544424	0.04890564105290272	0.2978768506910922	2.837238159354994e-53	5.737711933346556e-52	3	4	4
ENSG00000197558	SSPO	1.7273580397746753	NA	0.08410338151770977	0.1240326739948791	0.09809702372269924	1.026060446131768e-16	5.13749214327407e-16	20	26	26
ENSG00000100197	CYP2D6	-1.726970178944597	NA	0.08417301930350427	0.2243934778077043	0.4796138714940058	7.962153621206609e-97	5.962575216160355e-95	29	34	34
ENSG00000173269	MMRN2	-1.7267090951320547	NA	0.08421992140880503	0.011084694914555066	0.019338886006817383	0.0003056940183692618	0.0006201025220031311	11	15	15
ENSG00000162819	BROX	-1.7265673264497388	NA	0.0842453981423357	0.01032672681483611	0.014341510182758305	0.0019014924331926507	0.0034808597071755727	6	6	6
ENSG00000104472	CHRAC1	1.725906157671604	NA	0.08436429676069371	0.03392141326946086	0.033098410841591056	2.137693032591417e-06	5.411765251832035e-06	36	42	42
ENSG00000084072	PPIE	-1.725454398524602	NA	0.08444561510515758	0.38641358713967505	0.5452006947749671	2.149724261339093e-116	2.690921266985701e-114	38	46	46
ENSG00000133030	MPRIP	1.7252355871808656	NA	0.08448502476238451	0.03605608294578995	0.0865555134365933	7.620650362816866e-15	3.457315689734032e-14	9	11	11
ENSG00000161618	ALDH16A1	-1.725137537577024	NA	0.08450268910070295	0.044245783198612595	0.4145078901022978	1.0758252444266555e-79	4.804512269966852e-78	28	31	31
ENSG00000122884	P4HA1	-1.7250379614054892	NA	0.08452063151943218	0.009468466914759254	0.01123764067573499	0.006022364610295649	0.010291732008167421	15	17	17
ENSG00000120915	EPHX2	1.724046582506758	NA	0.08469943413755178	0.16828181914988355	0.11760881948338207	6.313378252629817e-20	3.7359600984937455e-19	20	25	25
ENSG00000160593	JAML	-1.7240202819162433	NA	0.08470418180959469	0.010720593593876601	0.040636473406128616	1.4228981520435935e-07	3.989092759423833e-07	16	20	20
ENSG00000151208	DLG5	-1.7236122548002804	NA	0.08477786473021329	0.09530201210697399	0.26768016231240627	3.8361214452579684e-47	6.3993819712771296e-46	10	15	15
ENSG00000196652	ZKSCAN5	-1.723542157434915	NA	0.08479052836729158	0.01881452394142794	0.08417415620409772	1.8429736406889495e-14	8.151961558982408e-14	4	7	7
ENSG00000142937	RPS8	-1.7233607309764298	NA	0.08482331158056625	0.1017343856772035	0.09127362464649133	1.317203240263572e-15	6.226217852061742e-15	18	24	24
ENSG00000171049	FPR2	-1.72161592214306	NA	0.0851391169665908	0.0034208327787338213	0.027559461448993662	1.5669962396778683e-05	3.6590983815680507e-05	8	10	10
ENSG00000125375	DMAC2L	1.7214928538352698	NA	0.08516142782406666	0.031060962747950453	0.012707339578122773	0.0034809202548638086	0.0061477138466178635	16	20	20
ENSG00000100241	SBF1	-1.7214554854695854	NA	0.08516820321114364	0.020476684075823818	0.019026203100315702	0.0003424976820998385	0.0006891344304036291	20	23	23
ENSG00000171475	WIPF2	-1.7213750550512628	NA	0.08518278780598089	0.02103223453246627	0.027025055025901173	1.8994960446523516e-05	4.4001698864977954e-05	16	16	16
ENSG00000095059	DHPS	1.7209656757841223	NA	0.08525705259804406	0.06814759998253579	0.03233689665943633	2.8106939760251457e-06	7.041722570468258e-06	14	20	20
ENSG00000197465	GYPE	-1.7203276571852648	NA	0.08537289882012397	0.05138209476441654	0.11377099744318131	2.734091099163775e-19	1.5623768163798594e-18	6	7	7
ENSG00000175040	CHST2	-1.7199610781935606	NA	0.08543951679029041	0.032715381548675884	0.06860740168836633	5.664463218187593e-12	2.169753846966697e-11	8	16	16
ENSG00000074657	ZNF532	1.719011964017975	NA	0.08561219345843078	0.012885258677263296	0.022961665712819688	8.225921853853392e-05	0.00017829415302291686	7	7	7
ENSG00000099860	GADD45B	-1.7189799119691054	NA	0.08561802975378646	0.02655083385773527	0.030814846322775563	4.8578400885572325e-06	1.1894196895762237e-05	26	29	29
ENSG00000114544	SLC41A3	1.7183169284369066	NA	0.08573882327341084	0.22371295276114797	0.3038868605439224	1.5908330693797675e-54	3.3597532397529107e-53	18	23	23
ENSG00000196511	TPK1	-1.7182400171853311	NA	0.0857528451731283	0.062473448442992796	0.15170390847419352	1.0719941210816905e-25	8.251179166261181e-25	25	30	30
ENSG00000135324	MRAP2	-1.7174569782282174	NA	0.08589570864257504	0.019773478471697574	0.01916981947395	0.00032507055737072765	0.0006566118949765145	17	20	20
ENSG00000169994	MYO7B	1.7174095427368437	NA	0.08590436930192519	0.18102979911602435	0.2717882739400003	5.815877364749692e-48	9.993635363536318e-47	34	36	36
ENSG00000136238	RAC1	-1.7171715073560168	NA	0.08594783989115669	0.19443129428690986	0.23812560676036434	2.2283551521287127e-41	3.05468125530418e-40	25	29	29
ENSG00000174136	RGMB	1.7168488401579578	NA	0.08600679451926206	0.005349973248050848	0.0179222715228301	0.0005119479116155154	0.0010068113229695498	4	7	7
ENSG00000134744	TUT4	-1.714282312138309	NA	0.08647689001526113	0.11097603533770509	0.025042625958052192	3.8807247105070275e-05	8.723364538010882e-05	11	14	14
ENSG00000226445	BX322234.1	1.714053729417739	NA	0.08651885857709757	0.007720788165839894	0.07126722097109138	2.139885754728549e-12	8.399382194515882e-12	7	12	12
ENSG00000089177	KIF16B	1.7137499638813318	NA	0.0865746564097256	0.4471667335341768	0.5176762843126942	7.359634261435413e-108	7.695754143253408e-106	10	12	12
ENSG00000138376	BARD1	1.7135936526770648	NA	0.08660338009448319	0.12791450855244396	0.2699447516255506	1.3577789637233776e-47	2.300845004831245e-46	20	22	22
ENSG00000100583	SAMD15	-1.7130908838291625	NA	0.08669582088353643	0.02859635677094357	0.05050972161956726	4.056061589502344e-09	1.283346867128703e-08	5	5	5
ENSG00000218739	CEBPZOS	1.7118107563921408	NA	0.08693154916353982	0.11363307822058438	0.11253290617135082	4.381612883553337e-19	2.4741613217008946e-18	32	38	38
ENSG00000271959	AC100803.4	1.7115224195659324	NA	0.08698471610127682	0.03951761778857322	0.03974285541909384	1.9622101693368958e-07	5.428285561212845e-07	14	18	18
ENSG00000177479	ARIH2	-1.710032914782591	NA	0.08725978667480147	0.044374862233315285	0.018087664359646326	0.00048199649994665395	0.000950961571282233	8	11	11
ENSG00000204366	ZBTB12	1.7098437335076861	NA	0.08729477343800975	0.017999943335610228	0.30541711430410917	7.608917147889543e-55	1.6249728539123011e-53	12	55	55
ENSG00000219481	NBPF1	-1.7079736990516237	NA	0.08764122276388464	0.09461188528057701	0.1891960963455434	2.6673856151939584e-32	2.676594260676489e-31	29	44	44
ENSG00000100100	PIK3IP1	1.7072420702361357	NA	0.08777706845928065	0.013910169053287152	0.04818637995864891	9.381883980360809e-09	2.8879900983523154e-08	6	7	7
ENSG00000171121	KCNMB3	-1.7063550708570927	NA	0.08794199040605223	0.03858674002324089	0.014974891729853758	0.001505925879365431	0.002790698390451456	13	13	13
ENSG00000197345	MRPL21	1.705908059472685	NA	0.08802519896938482	0.005245235024469824	0.5016442913176877	4.1373464354931473e-103	3.8560518490365206e-101	6	10	10
ENSG00000260641	AC114811.2	1.7051311188503517	NA	0.08816997299592966	0.05927449458668901	0.05258860505129704	1.913614710334489e-09	6.202339570502014e-09	8	11	11
ENSG00000185088	RPS27L	-1.7050137697769185	NA	0.08819185633676248	0.005216995403950008	0.0744237860563107	6.721784607564184e-13	2.716754283175069e-12	7	10	10
ENSG00000204387	SNHG32	1.7048212948908312	NA	0.0882277586754403	0.042449457494692484	0.18301087598543878	3.431939290849015e-31	3.271502329003322e-30	13	53	53
ENSG00000175591	P2RY2	-1.7045835913807927	NA	0.08827211377040381	0.03624495043239997	0.06020366910117226	1.211321708172235e-10	4.274270776429148e-10	11	12	12
ENSG00000141569	TRIM65	-1.7043685239575477	NA	0.08831226049712804	0.08399202756999695	0.10361365781874946	1.2872118493210033e-17	6.796304188425458e-17	9	11	11
ENSG00000171189	GRIK1	1.7042839527130127	NA	0.08832805147876027	0.0022167512651858024	0.023688760712937414	6.325643031589378e-05	0.0001386660518327064	1	1	1
ENSG00000145014	TMEM44	1.703807878101608	NA	0.08841698570033292	0.05659790578230563	0.13319864716331026	1.5422633992105243e-22	1.0315239872488799e-21	8	10	10
ENSG00000131944	FAAP24	1.7037841078783902	NA	0.08842142804327352	0.2266617366723892	0.35022680675138346	1.508197278740139e-64	4.219261848795211e-63	12	15	15
ENSG00000006530	AGK	-1.702675565555952	NA	0.08862879998785013	0.014256268895119157	0.02096835344830702	0.00016922623978532554	0.00035386669748549535	5	7	7
ENSG00000113073	SLC4A9	-1.7020228662787127	NA	0.08875108185335052	0.02185493287555073	0.013611766395087837	0.0024895351360630963	0.004478447293438166	10	12	12
ENSG00000272368	AC074032.1	-1.701827206509196	NA	0.08878776478307313	0.09955821835991771	0.10810086324344578	2.359065215848297e-18	1.2920986709224671e-17	9	11	11
ENSG00000154269	ENPP3	1.7009030277537116	NA	0.0889611979976922	0.007509109217511044	0.01900267869616029	0.0003454405076172245	0.0006944852596867271	8	10	10
ENSG00000165916	PSMC3	1.7007408243621747	NA	0.08899166554481622	0.04696997708232456	0.025828906211204858	2.9227778961645055e-05	6.65022132696366e-05	8	9	9
ENSG00000081320	STK17B	-1.6993265444390733	NA	0.08925767379741646	0.0505569666860905	0.10017629392631563	4.698389139160757e-17	2.403719431607035e-16	18	21	21
ENSG00000260233	SSSCA1-AS1	-1.699055372282495	NA	0.08930875096504756	0.045064441166928315	0.04226031409205465	7.933466812417167e-08	2.2732000395345362e-07	6	9	9
ENSG00000142186	SCYL1	1.6985360376343273	NA	0.08940663698249501	0.004760299463201426	0.018709412852287697	0.00038433442908577484	0.0007684448087200597	6	8	8
ENSG00000150995	ITPR1	-1.6979522116063885	NA	0.08951678170517453	0.0052050672295263795	0.02927545797876082	8.450390944946348e-06	2.0250943867367932e-05	12	14	14
ENSG00000169026	SLC49A3	-1.6977188816497053	NA	0.08956083232639224	0.0681383853721132	0.16832920632221413	1.3707182398962868e-28	1.1818223778773968e-27	19	23	23
ENSG00000196668	LINC00173	1.6965429983375184	NA	0.08978309434305233	0.08429298345759839	0.1539417405671741	4.4046221353983304e-26	3.4349643019529773e-25	9	11	11
ENSG00000204977	TRIM13	-1.6964978069071805	NA	0.08979164514765273	0.04427106459065542	0.09969966406761331	5.62042858559788e-17	2.866034190140293e-16	7	9	9
ENSG00000152348	ATG10	-1.6964383073832323	NA	0.08980290422889797	0.2840017024261261	0.4635595493114929	2.069078022859983e-92	1.3339330456400694e-90	28	31	31
ENSG00000143442	POGZ	-1.6963621787034753	NA	0.08981731169884963	0.0160665714999078	0.18370123679601189	2.582921818789757e-31	2.4800966556789217e-30	6	10	10
ENSG00000085733	CTTN	-1.696029900157496	NA	0.08988021771245672	0.036704380419808544	0.02452736005771724	4.67346012669107e-05	0.00010409815263362147	6	6	6
ENSG00000183208	GDPGP1	1.6957013580198046	NA	0.08994245122506474	0.07050126650206105	0.08635399903816453	8.212563769460748e-15	3.7170033275925673e-14	11	11	11
ENSG00000105122	RASAL3	-1.695115915246513	NA	0.09005343365388943	0.02962096526505967	0.05463168715485594	9.137808163320193e-10	3.0298583177257923e-09	20	21	21
ENSG00000139668	WDFY2	-1.6950924547233497	NA	0.09005788336284869	0.004383879267179714	0.010076522867705669	0.009321319194772906	0.015475970846273654	4	5	5
ENSG00000244063	AC104653.2	-1.6950270370748037	NA	0.09007029192777584	0.11775800489423431	0.11018158093515888	1.0713053803865082e-18	5.947496266833354e-18	28	33	33
ENSG00000070950	RAD18	1.6947485511966343	NA	0.09012313114615791	0.03187584220877096	0.03460068890195472	1.2458638553108417e-06	3.217184046788981e-06	28	32	32
ENSG00000159479	MED8	1.694630488904208	NA	0.09014553952066352	0.03523654660943915	0.038178716868158456	3.443316963208088e-07	9.331454267075774e-07	9	13	13
ENSG00000237037	NDUFA6-DT	-1.6944172134005588	NA	0.09018603085094747	0.02477314377075745	0.03491687834602908	1.1120425153954385e-06	2.884649386857718e-06	6	7	7
ENSG00000116030	SUMO1	-1.6941643335939078	NA	0.09023406020386297	0.03341816091340872	0.043314056645885377	5.4294445287511566e-08	1.5797343777325006e-07	5	6	6
ENSG00000118369	USP35	1.6939602474190283	NA	0.09027283721052146	0.023066362538856515	0.027897897718221685	1.3872551612379418e-05	3.25980251576726e-05	6	9	9
ENSG00000147996	CBWD5	-1.6937152071673884	NA	0.09031941333307632	0.0045910616486257855	0.02858937286076294	1.0816295971653965e-05	2.5676724753307562e-05	11	21	21
ENSG00000135049	AGTPBP1	-1.6914665546378829	NA	0.09074773031576525	0.020476188730587937	0.019927592875483006	0.00024683985857008607	0.0005062253928029666	25	29	29
ENSG00000168427	KLHL30	1.6905266121381455	NA	0.0909272514061475	0.029978886852032063	0.04744948618852682	1.223800799493847e-08	3.735663921416871e-08	12	13	13
ENSG00000183087	GAS6	-1.6903203333071994	NA	0.09096668711389716	0.01264665741584827	0.02448614631283578	4.743479781147892e-05	0.00010563035289820181	11	12	12
ENSG00000161647	MPP3	-1.689648407468434	NA	0.09109523905989333	0.002011415011180717	0.019075386523559962	0.000336426197423807	0.0006777928641471881	6	8	8
ENSG00000133706	LARS	1.6894494718489628	NA	0.09113332716733615	0.19546908488727344	0.1115413529233084	6.389750677633098e-19	3.589185534580085e-18	5	6	6
ENSG00000151353	TMEM18	1.689402196565301	NA	0.09114238035059938	0.06836359205915085	0.08517427039972887	1.2721758938069022e-14	5.682871686088712e-14	23	29	29
ENSG00000101745	ANKRD12	1.687431184710451	NA	0.09152047169114971	0.060412741052877104	0.03773345547992001	4.0410037269933073e-07	1.0885826722307293e-06	28	32	32
ENSG00000105948	TTC26	-1.6867033765264523	NA	0.09166040251895409	0.03528416265867402	0.0526907373856989	1.8442359150781261e-09	5.988790325255592e-09	10	14	14
ENSG00000009950	MLXIPL	-1.6859791278839111	NA	0.09179981960238802	0.0003789364175269137	0.014645858448206713	0.0016997779080371838	0.0031262860730297795	1	4	4
ENSG00000229388	LINC01715	1.6859781578820476	NA	0.09180000644089557	0.012172702088758956	0.013395869341407005	0.002696571053475427	0.004829103696329375	13	20	20
ENSG00000156599	ZDHHC5	-1.6858266982882533	NA	0.091829183829089	0.05251603345944946	0.05798440671081831	2.7112955476558705e-10	9.349689794238997e-10	8	9	9
ENSG00000242797	GLYCTK-AS1	1.6857524258171084	NA	0.09184349450459454	0.0048638941347278085	0.014314335255507286	0.0019206403497687256	0.0035125372036028447	7	8	8
ENSG00000161203	AP2M1	1.6855123188658019	NA	0.0918897701061965	0.015972294216860073	0.06045031503100727	1.1074835940023361e-10	3.9183487009585437e-10	8	8	8
ENSG00000258082	AL391832.3	-1.6845932126534078	NA	0.09206708176882046	0.0351582308698446	0.046672733517527806	1.619315404183488e-08	4.9054301124081675e-08	17	20	20
ENSG00000145012	LPP	-1.684241953375496	NA	0.0921349183770827	0.034131346728167034	0.08093907371366935	6.098661793160425e-14	2.615302602923434e-13	18	23	23
ENSG00000233922	LINC01694	-1.6839474133307921	NA	0.09219183208199884	0.02090998950571492	0.03720421889536546	4.887709918205702e-07	1.3055971555655696e-06	10	11	11
ENSG00000173757	STAT5B	1.683916445329802	NA	0.09219781764091832	0.0024832145101675784	0.017069416627389446	0.0006988829228581	0.0013493743801051067	7	9	9
ENSG00000228434	AC004951.1	1.6838791538636881	NA	0.09220502582643575	0.002130881498895527	0.0131048591116656	0.0030035243248282377	0.005347533082068049	6	7	7
ENSG00000099953	MMP11	-1.6837737781584758	NA	0.09222539667675542	0.04262560896672056	0.018337416757120896	0.0004400752538525254	0.0008723674174450305	24	27	27
ENSG00000179242	CDH4	-1.683579970336346	NA	0.09226287234225394	0.020733375808559697	0.06004754172214407	1.2820173132989189e-10	4.514438379006809e-10	7	9	9
ENSG00000176485	PLAAT3	1.683522159839951	NA	0.09227405324164537	0.019135300699679954	0.37167005171019796	1.985790257103292e-69	6.536337258937495e-68	22	34	34
ENSG00000175106	TVP23C	-1.683519629376397	NA	0.09227454267344905	0.06336274322651177	0.06444840206956044	2.5850051536048406e-11	9.52928920446462e-11	15	19	19
ENSG00000156876	SASS6	1.683063298413478	NA	0.09236283841939616	0.05338843103313455	0.04050755542050342	1.490428363755519e-07	4.169552367054387e-07	5	6	6
ENSG00000065485	PDIA5	1.6819341081567782	NA	0.09258161780910935	0.023783279621880767	0.02160878935798397	0.00013418923523837592	0.0002837848310646083	13	17	17
ENSG00000121289	CEP89	1.6816148375988202	NA	0.0926435515336136	0.04601815990786885	0.03231355176259663	2.834377987183323e-06	7.098984679743947e-06	22	28	28
ENSG00000180370	PAK2	1.6812402498700765	NA	0.09271625836862654	0.012231339721302924	0.08538811928109179	1.1751913816076518e-14	5.261973107882408e-14	13	19	19
ENSG00000104381	GDAP1	1.6810284742300272	NA	0.09275738392310508	0.020545990842023708	0.022599592671377924	9.376247919139663e-05	0.00020166516316860904	11	15	15
ENSG00000109063	MYH3	1.6806129319435346	NA	0.09283812229288105	0.061506175527634176	0.06657477602499977	1.1902587182214277e-11	4.4772421054571754e-11	17	19	19
ENSG00000273487	AC104836.1	1.6806099358568982	NA	0.0928387046265006	0.009181041642353983	0.015871417456785216	0.001083494051935606	0.0020472498343591565	7	10	10
ENSG00000002919	SNX11	-1.6802670807813966	NA	0.09290536293540876	0.12975035280799097	0.2711848210545	7.677967193392145e-48	1.3153792147800388e-46	11	12	12
ENSG00000261351	AC116913.1	1.67957779327726	NA	0.09303949132165824	0.038136706997806545	0.02808689742713256	1.2960208151424666e-05	3.052947933911835e-05	5	6	6
ENSG00000126746	ZNF384	-1.6792924714904423	NA	0.09309505752103311	0.10466396892429218	0.1440392923382309	2.2179787921712226e-24	1.615807914483615e-23	8	11	11
ENSG00000276234	TADA2A	-1.678883094542447	NA	0.09317482988540615	0.02090256630377497	0.21587306477773613	3.5076393476905824e-37	4.151311744206059e-36	20	29	29
ENSG00000006555	TTC22	1.6786087735306943	NA	0.09322831555146678	0.010136708428915757	0.018953338431014363	0.00035169568001855526	0.0007058196859728736	30	32	32
ENSG00000170949	ZNF160	-1.6778157787819337	NA	0.0933830680524147	0.06587696941892486	0.1341838800337126	1.0510549652588964e-22	7.076773301619478e-22	23	33	33
ENSG00000261079	AC009053.2	1.6762685612498718	NA	0.09368560005460697	0.026658744339196114	0.018552303596684624	0.0004069532503341456	0.0008112101929536514	28	39	39
ENSG00000173372	C1QA	-1.6760049347665071	NA	0.09373722601834546	0.006837546294252897	0.024430096571504845	4.8403958754217426e-05	0.00010764874707250352	3	6	6
ENSG00000005801	ZNF195	1.6750487310288182	NA	0.09392467086246024	0.057365730910628215	0.1540049007098561	4.295287186796764e-26	3.352748291596618e-25	27	33	33
ENSG00000139436	GIT2	-1.674996275216128	NA	0.09393496247870257	0.023291526561145387	0.04081038746672211	1.3366168605403921e-07	3.755183902589644e-07	21	23	23
ENSG00000085382	HACE1	1.6745584051248315	NA	0.09402090608697122	0.03044208142913454	0.012924744513480864	0.0032110124868696558	0.005693305742072759	3	3	3
ENSG00000100243	CYB5R3	-1.6740250219160733	NA	0.0941256818450784	0.02981319128936192	0.12559427697026673	2.9352284505982058e-21	1.8519585246250417e-20	20	30	30
ENSG00000155906	RMND1	1.6738916838126427	NA	0.09415188889350905	0.023315884125299474	0.04566700286423621	2.326707485346269e-08	6.952553871093077e-08	6	6	6
ENSG00000163349	HIPK1	1.6735142970241805	NA	0.09422609440554207	0.01367891471569241	0.03064677523508072	5.160458828317799e-06	1.260636872461851e-05	3	4	4
ENSG00000223891	OSER1-DT	-1.6734569515572808	NA	0.09423737433935019	0.19077630198385379	0.23855835360822944	1.8415362357741095e-41	2.530489175263638e-40	36	47	47
ENSG00000136098	NEK3	-1.6730917591425556	NA	0.09430923360062213	0.0015593967152826179	0.017895770959847384	0.0005169181818600089	0.0010157705856213238	4	5	5
ENSG00000175592	FOSL1	1.6729001010158002	NA	0.09434696392586289	0.0018806728978395205	0.013622665693646015	0.0024795204695359937	0.0044627725159606165	3	5	5
ENSG00000138398	PPIG	1.6727609907509566	NA	0.09437435711804726	0.03942964196120343	0.08089092577870706	6.208094081254946e-14	2.660235017477288e-13	4	6	6
ENSG00000236008	LINC01814	1.672226528535793	NA	0.09447966118245509	0.06666547652483071	0.137683324174295	2.68340044009026e-23	1.8615547794137488e-22	2	3	3
ENSG00000139433	GLTP	-1.6719063234655684	NA	0.094542795673125	0.06919476607231972	0.08501506424224589	1.3495272567317493e-14	6.017431857954438e-14	10	10	10
ENSG00000162885	B3GALNT2	-1.6708198400781575	NA	0.09475726848294508	0.07253900419635811	0.16749506758875227	1.920526485175616e-28	1.646755434713832e-27	4	6	6
ENSG00000106554	CHCHD3	1.6697011386433014	NA	0.0949785083641082	0.022061053365404874	0.03644184227360624	6.428453979369201e-07	1.7028352995397348e-06	17	18	18
ENSG00000174123	TLR10	1.6696798422149923	NA	0.09498272406074784	0.010364198732607122	0.011172566673141785	0.006171032350852714	0.010530053112912755	4	4	4
ENSG00000109920	FNBP4	-1.6694813631693115	NA	0.09502202083703058	0.0011935184991141374	0.0293868233682069	8.118553060247084e-06	1.9502176747664177e-05	6	8	8
ENSG00000153976	HS3ST3A1	-1.6682177140848071	NA	0.09527251566863083	0.03266840819094133	0.06101990212370203	9.003833565149905e-11	3.205454469768647e-10	28	30	30
ENSG00000069849	ATP1B3	1.6681809931447806	NA	0.09527980280950693	4.5456880992963606e-05	0.04513105728997049	2.8222586764170974e-08	8.389480679819171e-08	2	3	3
ENSG00000277496	AL357033.4	1.6679410558700714	NA	0.09532742850299139	0.02132198499914406	0.012178796902347733	0.004237194983591653	0.007410122045035005	16	19	19
ENSG00000260351	AC024270.2	-1.6679028272628786	NA	0.09533501834640536	0.008766343196085135	0.04373723668137342	4.662214199168669e-08	1.361585682928193e-07	1	2	2
ENSG00000113575	PPP2CA	1.667761662290979	NA	0.09536304919587346	0.00402852171801362	0.0212405860137763	0.00015333088420966252	0.00032251580195161324	4	5	5
ENSG00000117481	NSUN4	-1.667732507237898	NA	0.0953688392794341	0.4602455174407886	0.41141267305014895	6.283055759238246e-79	2.714058519273972e-77	22	24	24
ENSG00000240230	COX19	-1.6676630618337223	NA	0.09538263200871853	0.007788894218921346	0.01709276916642032	0.0006929454196207131	0.0013382118244454515	6	9	9
ENSG00000235478	LINC01664	-1.6669987430455644	NA	0.09551465481042677	0.075494553975891	0.09119147108998377	1.3581740515531139e-15	6.416343473852438e-15	12	13	13
ENSG00000103496	STX4	-1.666820912289931	NA	0.09555002066341821	0.016789255516722893	0.011951153941715722	0.004612440372256861	0.008018118595421482	7	7	7
ENSG00000123200	ZC3H13	1.6664747889493468	NA	0.09561888554277267	0.016631145599931122	0.02466077185898864	4.45382938464024e-05	9.946440958092914e-05	6	8	8
ENSG00000070087	PFN2	1.665996066128569	NA	0.09571419796796996	0.011181563262975012	0.049204882024770163	6.496692698591176e-09	2.0282501927569647e-08	11	15	15
ENSG00000185344	ATP6V0A2	1.6658613408748253	NA	0.09574103511398992	0.06699843329310978	0.12370713359220328	6.075383375909127e-21	3.768056040270004e-20	12	14	14
ENSG00000166888	STAT6	1.6658503486405067	NA	0.09574322502268678	0.0023406750072813725	0.010852167300805193	0.006959387652715567	0.011771036478589531	3	4	4
ENSG00000260630	SNAI3-AS1	-1.6654239861277096	NA	0.09582819729774665	0.13477917695246835	0.2052188109279406	3.2620986930981006e-35	3.6184819203065546e-34	35	40	40
ENSG00000157315	TMED6	1.664757609903466	NA	0.09596112420526771	0.1065661828686473	0.22061229051138212	4.581423740346386e-38	5.6119168373714405e-37	17	18	18
ENSG00000078140	UBE2K	1.664482363373845	NA	0.09601607268260026	0.024417125769215654	0.055529501643513245	6.601615882360012e-10	2.214614842851953e-09	7	7	7
ENSG00000161921	CXCL16	1.664472353210985	NA	0.09601807152271992	0.13363281266856483	0.2136277684165142	9.162515760211316e-37	1.0703541060753668e-35	13	15	15
ENSG00000196209	SIRPB2	-1.664251808036344	NA	0.0960621186718262	0.3104721754960562	0.47789553446798166	2.398786954691033e-96	1.7655277890985634e-94	26	36	36
ENSG00000113300	CNOT6	1.6642400417801686	NA	0.09606446907572869	0.0026318231164566956	0.02219119053270349	0.00010868708618099988	0.00023222960888586678	10	12	12
ENSG00000147889	CDKN2A	1.6639567935967834	NA	0.0961210640602063	0.016718444447761084	0.02098107328341421	0.00016844794998993975	0.0003523681256864451	6	7	7
ENSG00000186532	SMYD4	-1.6639565360378084	NA	0.09612111553444583	0.04249267428688463	0.016546608914457587	0.0008461012548869518	0.0016199386424088796	3	3	3
ENSG00000239713	APOBEC3G	-1.6639404028275155	NA	0.09612433986804009	0.12674331811129685	0.1652972131755589	4.663210346045807e-28	3.9588809021950266e-27	32	40	40
ENSG00000255449	AP002812.5	-1.6638280973244364	NA	0.09614678729764409	0.02233174269791597	0.0156463972262361	0.0011767160674215594	0.002214121553677016	8	11	11
ENSG00000226849	AL109811.1	1.663620706894487	NA	0.09618825116406038	0.033408159407997164	0.028494633900949647	1.1191393711946784e-05	2.6526774121102337e-05	9	10	10
ENSG00000112365	ZBTB24	-1.6633651632390116	NA	0.09623936205158515	0.027617298541771952	0.017188440110802266	0.0006691463788976324	0.0012951683128347062	9	9	9
ENSG00000125629	INSIG2	1.663164001618267	NA	0.09627961135845198	0.19603767176624692	0.23531035754146648	7.683278689185069e-41	1.0358533509499586e-39	10	11	11
ENSG00000283317	AL831711.1	1.6628882706055823	NA	0.09633480272219015	0.03180391579770684	0.1609513895176658	2.6768551302928326e-27	2.1901425872801426e-26	17	22	22
ENSG00000226200	SGMS1-AS1	1.6627117776342932	NA	0.09637014350941522	0.04149190524600565	0.029822532572152057	6.940910461002717e-06	1.677182943437165e-05	10	12	12
ENSG00000150977	RILPL2	1.6626062710786311	NA	0.0963912749968267	0.06862333245563551	0.05576092000223837	6.070776059096583e-10	2.0437325998713642e-09	16	24	24
ENSG00000135736	CCDC102A	-1.6620751478913314	NA	0.0964977078539047	0.07328530914968952	0.04669614070239477	1.6057098703250723e-08	4.866793666702839e-08	44	53	53
ENSG00000224376	AC017104.1	-1.661826460428593	NA	0.09654757514768124	0.021475525162484303	0.028539811012031305	1.1010927604630267e-05	2.6120680245096753e-05	10	11	11
ENSG00000204147	ASAH2B	1.6614221114250045	NA	0.09662870000375307	0.09515409112388969	0.022535751518076557	9.595212364804972e-05	0.00020612338324444503	5	5	5
ENSG00000236304	AP001189.1	-1.6610848158590181	NA	0.09669641358146396	0.01357462740462013	0.4675002721109306	1.7556561379551205e-93	1.1669669422400141e-91	14	17	17
ENSG00000086062	B4GALT1	-1.6608232206168199	NA	0.0967489561126323	0.035316259135173195	0.01971958795680465	0.00026620573238357256	0.000543795366842869	39	41	41
ENSG00000177045	SIX5	-1.6607577329336864	NA	0.09676211316905765	0.0063784136784341165	0.014017193919950087	0.0021431772231382124	0.003891301873964765	7	7	7
ENSG00000230489	VAV3-AS1	1.6602928857718064	NA	0.09685554622298875	0.04619943061338254	0.089821134924785	2.263059162107834e-15	1.0566077204189284e-14	14	17	17
ENSG00000214595	EML6	1.660002827752644	NA	0.09691388366804225	0.0138201210546607	0.04183307763007177	9.25181404514108e-08	2.632039798608567e-07	10	15	15
ENSG00000175582	RAB6A	-1.6593669313087605	NA	0.09704187562852849	0.0056358932471274326	0.031994059257699735	3.1793094469495154e-06	7.918951010274109e-06	10	14	14
ENSG00000261172	AC133919.2	-1.6591431200922973	NA	0.09708695604572566	0.19104532275312275	0.3335165376974822	7.450696477322826e-61	1.8901182528048691e-59	20	26	26
ENSG00000122674	CCZ1	-1.6586118043088345	NA	0.0971940415896447	0.33902386632718196	0.5471117205301653	5.258205792936334e-117	6.729326204706357e-115	27	38	38
ENSG00000073737	DHRS9	1.658129656049324	NA	0.09729129923394596	0.24586541751639915	0.269911106329611	1.3789250582354067e-47	2.332069607857889e-46	14	14	14
ENSG00000281649	EBLN3P	-1.6578194919795837	NA	0.09735390580396786	0.01639877172546981	0.021401226909388695	0.00014466376543467664	0.0003046965012821506	10	12	12
ENSG00000179163	FUCA1	1.6573972238017505	NA	0.09743919233415346	0.15885465427251488	0.23416188476169203	1.2714132984704301e-40	1.6928157341202955e-39	11	13	13
ENSG00000146192	FGD2	1.6572988695611188	NA	0.09745906575167489	0.06279819830776376	0.1125700359171409	4.3201146517259214e-19	2.4418472696917543e-18	23	25	25
ENSG00000187954	CYHR1	-1.6571128474579395	NA	0.0974966621599819	0.01467683704439368	0.01156173356970847	0.005334427837826612	0.009177377908395724	10	14	14
ENSG00000229056	HECW2-AS1	-1.6569129156001188	NA	0.09753708275380084	0.07791008656338806	0.057245468990609796	3.5446373142732595e-10	1.2142825669690797e-09	6	7	7
ENSG00000237940	LINC01238	-1.6568990865707438	NA	0.09753987908943998	0.06506123896276142	0.15030546616163973	1.8667876328073818e-25	1.4228240495561686e-24	19	22	22
ENSG00000111252	SH2B3	1.6568381065630722	NA	0.09755221047818036	0.008065257246595221	0.02325033766968293	7.411076860923914e-05	0.00016130544115748724	19	23	23
ENSG00000122483	CCDC18	1.6566717915220608	NA	0.09758584907074012	0.012127781844977908	0.02706305417119081	1.873679103552393e-05	4.345060574282622e-05	13	16	16
ENSG00000004142	POLDIP2	-1.6562972408339993	NA	0.09766163899237211	0.024392338431180313	0.04942673632537962	5.996767944629408e-09	1.875247510620892e-08	9	10	10
ENSG00000111728	ST8SIA1	-1.6546552631702802	NA	0.0979944466502868	0.06769706086506988	0.2322855699124169	2.890431027893798e-40	3.8070661825922226e-39	9	10	10
ENSG00000268257	AIRN	-1.6526679793147692	NA	0.09839845463531025	0.006801128460459588	0.016096455400798158	0.0009977103062510108	0.0018920418049207769	8	14	14
ENSG00000156030	ELMSAN1	1.6520580835022796	NA	0.09852271076829197	0.018398522288193532	0.01522598182727923	0.00137314133123612	0.002560121840548839	16	18	18
ENSG00000167703	SLC43A2	1.65082266585181	NA	0.09877479050981004	0.0073604686554377035	0.058873089965713436	1.9638975888735672e-10	6.834188261281008e-10	6	8	8
ENSG00000262652	AC124283.3	-1.6504214871168053	NA	0.09885675934287473	0.024361846057373918	0.032401577086229684	2.746103074178328e-06	6.884930061269613e-06	14	17	17
ENSG00000090659	CD209	1.6503967813318081	NA	0.09886180900289784	0.016007196783942655	0.027885118306126784	1.3936513082917736e-05	3.2739351076569345e-05	13	16	16
ENSG00000124151	NCOA3	-1.650005359931485	NA	0.09894183980616583	0.03666345185211702	0.26562769380231066	9.806629666022218e-47	1.610861035848803e-45	9	13	13
ENSG00000186469	GNG2	-1.6496176110702894	NA	0.09902117069364189	0.0391383599111311	0.028853356910462247	9.836191869047916e-06	2.3431150765703944e-05	21	23	23
ENSG00000233077	LINC01271	1.6491722125887527	NA	0.09911235895901041	0.0766012578298934	0.09267525518640284	7.807958615864325e-16	3.7235451141117154e-15	11	11	11
ENSG00000176248	ANAPC2	-1.6489465886656702	NA	0.0991585774406525	0.02597069133592026	0.016394706425711284	0.0008944717521939094	0.0017041768779439343	39	47	47
ENSG00000115459	ELMOD3	-1.6486517717171583	NA	0.09921899585522488	0.007744922625301693	0.013770789113837832	0.002347392285066784	0.004237413715432661	5	9	9
ENSG00000136250	AOAH	1.6483099208152499	NA	0.09928908996665839	0.1890516077199133	0.28580514209639807	8.600692618750201e-51	1.6101886213858865e-49	35	43	43
ENSG00000175287	PHYHD1	-1.6482068817956725	NA	0.0993102251374869	0.10018187498446583	0.016756060676688042	0.0007836972211672076	0.0015046600588665968	2	2	2
ENSG00000108100	CCNY	-1.647380277535426	NA	0.09947990659696879	0.014548765084875109	0.023574675925330142	6.59171338250388e-05	0.00014425892393639492	2	3	3
ENSG00000156564	LRFN2	-1.6472171176764447	NA	0.09951342660783687	0.09450127709110716	0.10547085226275153	6.3833807294357944e-18	3.4123627222286295e-17	47	56	56
ENSG00000197948	FCHSD1	1.6460630012752229	NA	0.09975078882317832	0.043836126511927524	0.03271680796903605	2.451941222378202e-06	6.170874673108862e-06	14	17	17
ENSG00000112137	PHACTR1	1.6456323062462455	NA	0.09983948365848888	0.0398883673446801	0.1359074647841432	5.368638966462344e-23	3.6621634700024955e-22	8	10	10
ENSG00000115919	KYNU	-1.645524416341	NA	0.09986171172811807	0.11705223826158687	0.15368443722937372	4.879466850453723e-26	3.8018163116052205e-25	7	8	8
ENSG00000255046	AC069185.1	1.645228562961945	NA	0.09992268531374035	0.027896651569181793	0.11772075602822635	6.048644122380366e-20	3.584250105552899e-19	8	10	10
ENSG00000133835	HSD17B4	-1.6449887857043328	NA	0.09997212372981805	0.04789973080457546	0.07928360712796584	1.1236029546087957e-13	4.744808438460043e-13	20	25	25
ENSG00000188321	ZNF559	-1.6449226886301493	NA	0.0999857553681843	0.37669315801091124	0.3835784604563581	3.2780366511527894e-72	1.1711468860545664e-70	6	6	6
ENSG00000261366	MANEA-DT	1.6446249693551778	NA	0.10004717436560866	0.002835919507389465	0.010309767181356627	0.008535639261344609	0.014271002992375811	6	7	7
ENSG00000101255	TRIB3	1.6422907435986562	NA	0.10052976449685047	0.18111787503832696	0.2669108117678131	5.455313892711367e-47	9.038954390928235e-46	40	51	51
ENSG00000197943	PLCG2	1.640958690154083	NA	0.10080599064042009	0.004161175253958854	0.017605405879861834	0.0005746656826456343	0.001121893096276117	8	12	12
ENSG00000178301	AQP11	-1.6401078423782671	NA	0.10098274610746602	0.02055866854178044	0.025121473362836058	3.7719262784896825e-05	8.489928304215719e-05	2	2	2
ENSG00000130158	DOCK6	-1.6389905922296373	NA	0.10121521900256682	0.16161084145897814	0.08627171760440086	8.467240043979247e-15	3.82822830250989e-14	35	45	45
ENSG00000255198	SNHG9	-1.638184581930813	NA	0.10138319491198845	0.27727797081862327	0.3985907812913763	8.530217180223315e-76	3.3862197783252228e-74	10	13	13
ENSG00000152382	TADA1	1.6376723051071167	NA	0.10149007088409218	8.553462865868965e-05	0.024616198878082744	4.526032358739567e-05	0.00010102424693482343	1	3	3
ENSG00000133105	RXFP2	-1.6376640586689846	NA	0.10149179206645673	0.025140664024141543	0.06054610484552235	1.069594833151887e-10	3.78820359225975e-10	7	9	9
ENSG00000255507	UVRAG-DT	-1.6373678143923203	NA	0.10155363907957321	0.005597779793126954	0.048435539511666945	8.57540376283953e-09	2.6502000203448388e-08	5	6	6
ENSG00000137288	UQCC2	1.6368317521059894	NA	0.10166562925829595	0.0052793487504497385	0.012114830048020385	0.004339392723233736	0.007577257490147168	15	21	21
ENSG00000143184	XCL1	1.636782542081555	NA	0.10167591477932099	0.1753165909164813	0.21916850122639747	8.528390460318128e-38	1.0321338602963696e-36	21	29	29
ENSG00000135828	RNASEL	-1.6366511675856712	NA	0.10170337777835654	0.05563708483504984	0.056974547670008174	3.910500018194501e-10	1.3342850141666831e-09	17	22	22
ENSG00000167535	CACNB3	1.636038628669567	NA	0.10183150309710282	0.10180591428716446	0.15202057562456373	9.453433161207702e-26	7.292709189453481e-25	4	7	7
ENSG00000100294	MCAT	-1.6354645472488454	NA	0.10195170084382066	0.028810220926256513	0.04096540602366391	1.2641267237894855e-07	3.5608589333551064e-07	15	17	17
ENSG00000243477	NAA80	-1.6353910015043391	NA	0.10196710757081708	0.054183181151434695	0.02177368119982657	0.00012641338990931924	0.00026820032457687933	17	18	18
ENSG00000269956	MKNK1-AS1	1.6350961101847126	NA	0.10202890147923833	0.07590501700695441	0.09359535229033936	5.537141122609987e-16	2.662265022787904e-15	25	28	28
ENSG00000110851	PRDM4	-1.6338923174463609	NA	0.10228146317224479	0.04010536740866986	0.09001221783441078	2.1076224816209672e-15	9.859142917980896e-15	7	9	9
ENSG00000204396	VWA7	-1.6334879481393894	NA	0.10236641339924724	0.0010239196134226975	0.030302825566007854	5.839848066289719e-06	1.4185206018243964e-05	2	12	12
ENSG00000088808	PPP1R13B	1.6334367693754779	NA	0.10237716907602401	0.00014414914413597807	0.01349218990377551	0.0026021323899676533	0.004670221701261673	2	3	3
ENSG00000270379	HEATR9	-1.6325305411969206	NA	0.10256777003493404	0.01935364123376055	0.0522403823676037	2.1703484158121898e-09	7.00664626934549e-09	15	18	18
ENSG00000140854	KATNB1	1.6319045003318913	NA	0.10269960584768219	0.019924948848553586	0.045073813126466335	2.8810596230815544e-08	8.553893953640163e-08	6	6	6
ENSG00000261118	AC092123.1	-1.6295253038406377	NA	0.10320186267330843	7.497912455882365e-05	0.03892336728441161	2.6345930959120426e-07	7.217354153641473e-07	1	2	2
ENSG00000149357	LAMTOR1	-1.629166807216286	NA	0.10327771160459326	0.03687628813426235	0.022163179893275067	0.00010979407380943309	0.00023453644391603986	12	12	12
ENSG00000106052	TAX1BP1	1.6284967660903933	NA	0.10341959439202317	0.0033546917114909134	0.021802218939008283	0.00012511429506344499	0.00026550984358903823	1	3	3
ENSG00000102967	DHODH	-1.6278700435074314	NA	0.10355244457716892	0.09940669473444262	0.014514179307449375	0.0017842536574749531	0.00327358146699882	10	10	10
ENSG00000186854	TRABD2A	1.6277719504481691	NA	0.10357325022876859	0.009917115501615502	0.031989260085116676	3.184798833689296e-06	7.931471855785324e-06	10	14	14
ENSG00000184897	H1FX	-1.6275787380326614	NA	0.10361424052326049	0.005890330802834849	0.021027933062844596	0.00016561162337864143	0.00034681569536211033	7	8	8
ENSG00000139055	ERP27	1.626726261348598	NA	0.10379524864963091	0.05421224139739805	0.12509307940405845	3.5613109330468815e-21	2.2338303288522667e-20	11	16	16
ENSG00000174564	IL20RB	-1.6261444964822984	NA	0.10391892016808675	0.022123842272671397	0.031695028847522407	3.5401044235789816e-06	8.780626375463691e-06	2	2	2
ENSG00000164483	SAMD3	-1.6257418379633954	NA	0.10400458581753824	0.07629107806968127	0.12505380617710274	3.615660542961224e-21	2.2670918702465092e-20	13	15	15
ENSG00000272588	AC139887.4	-1.6246793630551164	NA	0.10423089684058422	0.00403340108126635	0.016252287088353308	0.0009423528198621099	0.001792016911489834	5	6	6
ENSG00000185885	IFITM1	1.62456682325801	NA	0.10425489112042463	0.11986758278036008	0.1636273470734686	9.135874039441482e-28	7.672434079450636e-27	42	55	55
ENSG00000105755	ETHE1	1.6239011741869236	NA	0.10439690193982709	0.013816326838196996	0.017852813741860867	0.0005250783545912217	0.0010305068325572055	14	18	18
ENSG00000259804	AC027682.1	1.6236962405805793	NA	0.10444065377612113	0.00505566455566567	0.014910112247881064	0.0015422402650125525	0.0028527535653867183	3	3	3
ENSG00000167632	TRAPPC9	-1.6236253406127472	NA	0.10445579379425975	0.09076236068278508	0.25699836191699577	4.9334808380283686e-45	7.649571689995343e-44	24	32	32
ENSG00000139112	GABARAPL1	1.6235535013750748	NA	0.10447113616232885	0.020018368596477685	0.036112665112457136	7.235789217645926e-07	1.9055059780929054e-06	16	21	21
ENSG00000167306	MYO5B	-1.6235272626363693	NA	0.10447674029250137	0.025687766420654765	0.07694423418444277	2.660582122059374e-13	1.099429465330029e-12	5	6	6
ENSG00000049759	NEDD4L	1.6231802175582555	NA	0.10455088544205263	0.014288353027926713	0.02705116809507155	1.881716600887218e-05	4.361929979537024e-05	9	10	10
ENSG00000137275	RIPK1	1.6223817137282264	NA	0.10472164208866773	0.05215371284050774	0.055359116239528786	7.021847492446466e-10	2.3491545580952875e-09	4	4	4
ENSG00000167851	CD300A	-1.6222869852395125	NA	0.1047419140570388	0.011285892504864496	0.058733859446868035	2.065700366594932e-10	7.173895420562269e-10	8	8	8
ENSG00000273837	AC018755.4	-1.6204813521492145	NA	0.10512891692710954	0.09831719604885715	0.3572609707280001	3.9383895601698517e-66	1.1807594854432305e-64	67	80	80
ENSG00000067182	TNFRSF1A	1.6204143184668836	NA	0.105143306132051	0.002609755986813576	0.020905143203001658	0.00017314779203039612	0.00036171415343272785	7	10	10
ENSG00000254810	AP001189.3	1.6202923892186463	NA	0.10516948302561843	0.0003931727244360588	0.1149356315762553	1.7535095832837322e-19	1.0129971051923904e-18	3	4	4
ENSG00000122912	SLC25A16	1.6202254829331724	NA	0.10518384928061761	0.06203279391115785	0.044762223008094126	3.223254458936784e-08	9.523706188198986e-08	7	10	10
ENSG00000162551	ALPL	-1.6200354233212486	NA	0.1052246677670304	0.006134194165140693	0.012639534570371522	0.003569720851438244	0.006297412085311639	3	5	5
ENSG00000107959	PITRM1	1.6194611282054456	NA	0.10534808365247124	0.09119574566326091	0.2549166090546277	1.261091278253001e-44	1.937854330713326e-43	25	30	30
ENSG00000105556	MIER2	1.6191234941717836	NA	0.10542069472531958	0.0503201094751701	0.06263880974298555	4.996701295675324e-11	1.803587255725871e-10	37	43	43
ENSG00000115750	TAF1B	-1.618756880263388	NA	0.10549958313081134	0.22412051183558263	0.25246069985482056	3.8032918563971326e-44	5.761718378564878e-43	22	22	22
ENSG00000091542	ALKBH5	1.618467958912603	NA	0.10556178655683723	0.10991789861665785	0.05736812198409202	3.3904382233444954e-10	1.1626199778471257e-09	10	11	11
ENSG00000164002	EXO5	-1.6182513685752193	NA	0.10560843653098215	0.08488844055923687	0.06880962724933241	5.2607430860881095e-12	2.0214313955483976e-11	22	25	25
ENSG00000108433	GOSR2	-1.618157523099506	NA	0.10562865437108244	0.020041457773611698	0.024159036789135176	5.337853301212349e-05	0.00011802326748644993	13	16	16
ENSG00000028203	VEZT	1.6179740564122185	NA	0.10566818885533029	0.009604326376621893	0.03210616743715783	3.0537369496319524e-06	7.625261372072173e-06	7	10	10
ENSG00000175573	C11orf68	-1.617917693268117	NA	0.10568033667487256	0.007854512203866262	0.011460151409985509	0.005540992873802198	0.009508904912722296	18	21	21
ENSG00000119408	NEK6	-1.6178637374033438	NA	0.10569196669686487	0.05526514529013147	0.12884488133176802	8.355505199661614e-22	5.4050757702375334e-21	27	35	35
ENSG00000156475	PPP2R2B	1.6177234036305517	NA	0.10572221996774266	0.012402285978364833	0.011785394275522968	0.0049067718761093525	0.008490185743456693	10	12	12
ENSG00000028528	SNX1	-1.617631490720852	NA	0.1057420383515367	0.05003934716543324	0.07582764109219546	4.0123486656092556e-13	1.642190149559263e-12	15	20	20
ENSG00000277283	AC004812.2	-1.617326077077432	NA	0.10580791321348368	0.047897532777928936	0.0227310753582459	8.940951914419993e-05	0.00019284163549287945	11	12	12
ENSG00000168679	SLC16A4	1.617125219702879	NA	0.10585125400799586	0.007582133787558245	0.010732198653042932	0.007280338700432209	0.01227876950960975	6	7	7
ENSG00000070759	TESK2	-1.616932482373463	NA	0.10589285590518552	0.04299663288688278	0.14627997396626735	9.17189848517223e-25	6.773853881232497e-24	9	12	12
ENSG00000101307	SIRPB1	-1.6160818571302613	NA	0.10607661628777279	0.09624173980696854	0.636490235984327	6.302240202764232e-149	2.039190891267997e-146	14	19	19
ENSG00000106771	TMEM245	-1.6154883000570475	NA	0.10620499201513127	0.029101044347476245	0.05588247353293842	5.809244458598179e-10	1.9583788720365672e-09	15	21	21
ENSG00000186115	CYP4F2	1.6152359510789076	NA	0.10625960786966455	0.009533265026786898	0.026159705914965456	2.5943055521909565e-05	5.9295942842226724e-05	13	17	17
ENSG00000169919	GUSB	1.6151201269121729	NA	0.10628468313302072	0.13341028403680957	0.1822582042117288	4.677284584618737e-31	4.438890611047411e-30	20	27	27
ENSG00000102189	EEA1	-1.6150600790253324	NA	0.10629768500031475	0.028655248418295365	0.031645191863259654	3.6040985246554613e-06	8.934184099351907e-06	8	8	8
ENSG00000148841	ITPRIP	-1.6150239513965408	NA	0.10630550814185287	0.008186560849783968	0.013714907804117375	0.002396381115003172	0.004322206535674106	3	3	3
ENSG00000269481	AC010319.4	-1.6150083402551576	NA	0.10630888874764642	0.004288684739301813	0.013407707828077382	0.0026847792900143654	0.004809995825789423	5	7	7
ENSG00000085982	USP40	-1.6147555116406513	NA	0.10636365086580431	0.11390551059158174	0.12889035533685517	8.209671762523648e-22	5.31364764700784e-21	8	9	9
ENSG00000137547	MRPL15	1.6145727711437647	NA	0.10640324597484264	0.017116746747469033	0.022330907823484375	0.00010333046187720836	0.00022133575952188933	3	4	4
ENSG00000169599	NFU1	-1.6142858241371678	NA	0.10646544350102917	0.019500468202600568	0.017816227830904044	0.0005321304124262452	0.0010431532284748146	5	8	8
ENSG00000137074	APTX	-1.6140408451430506	NA	0.10651856700596656	0.07963466954001247	0.02445776761369014	4.7923040047254977e-05	0.00010662068159968547	5	6	6
ENSG00000100288	CHKB	-1.6140314048932827	NA	0.10652061453717568	0.11675240817016472	0.1634138549926411	9.955209448710643e-28	8.33196129018735e-27	43	57	57
ENSG00000130812	ANGPTL6	1.6137375366857876	NA	0.10658436831891047	0.01342146512152529	0.1182091376183864	5.017232296072325e-20	2.9823402650032687e-19	8	9	9
ENSG00000165716	DIPK1B	-1.613485776061622	NA	0.1066390110443942	0.040747325811122344	0.07794916620776558	1.837604917070329e-13	7.648807456999774e-13	5	5	5
ENSG00000186448	ZNF197	1.6129869723492543	NA	0.10674733816251408	0.15041786515941474	0.235004557636794	8.786607053688982e-41	1.1808896893707865e-39	20	24	24
ENSG00000221914	PPP2R2A	-1.6129469931831302	NA	0.10675602436525747	0.011807441225073972	0.016311583764365114	0.0009221111095269861	0.0017548866293727982	5	6	6
ENSG00000176909	MAMSTR	1.6126951510831344	NA	0.10681075453190389	0.021543452958725163	0.015085624852057595	0.0014458385101198312	0.0026854418509742214	40	43	43
ENSG00000075415	SLC25A3	1.611814702166022	NA	0.10700226790417645	0.018712600256048536	0.013442810796368842	0.002650120867858674	0.00475038389912286	6	6	6
ENSG00000066697	MSANTD3	1.611572493652116	NA	0.10705500027464508	0.055883807013087886	0.05350802783164412	1.3722760564154246e-09	4.497266914348881e-09	20	25	25
ENSG00000260565	ERVK13-1	-1.6113640148831987	NA	0.10710040566786168	0.923187048311923	0.3438412267187905	3.989954722480661e-63	1.0758448669154223e-61	41	53	53
ENSG00000162078	ZG16B	-1.6111639253217225	NA	0.1071439982906108	0.05273649784670468	0.05497412877072241	8.072319802589117e-10	2.6848761112218924e-09	10	12	12
ENSG00000185899	TAS2R60	1.6110302216930936	NA	0.1071731355393846	0.017236904025307823	0.310459262710805	6.6217878055637305e-56	1.4690431963468618e-54	7	10	10
ENSG00000010292	NCAPD2	-1.6107275068743796	NA	0.10723912760162398	0.10876960276656734	0.3010875274206142	6.106089371354087e-54	1.263128186120039e-52	9	12	12
ENSG00000180035	ZNF48	-1.6107162954483984	NA	0.1072415723190916	0.006430775994317401	0.017429201382907204	0.0006128329288258724	0.0011915501016366084	7	10	10
ENSG00000160218	TRAPPC10	1.6106585113890548	NA	0.10725417317372306	0.005520266515641014	0.01897015671467568	0.0003495508271511951	0.0007019258940065392	3	4	4
ENSG00000110888	CAPRIN2	-1.6094170847845044	NA	0.10752517196992231	0.054771023244123855	0.08928849794551301	2.7593598165848606e-15	1.2816972235810882e-14	6	8	8
ENSG00000274561	AC005332.3	-1.6093134705241945	NA	0.10754781507327302	0.015276508043664394	0.013788664520751665	0.002331936555138743	0.004212174002957057	11	14	14
ENSG00000182463	TSHZ2	1.609234125470495	NA	0.10756515711444568	0.012812615417005476	0.01281570454446968	0.0033436252634587347	0.005914981394992144	14	15	15
ENSG00000198728	LDB1	1.6089897745206594	NA	0.1076185775589404	0.03971959941909265	0.04532803676673251	2.628931176491224e-08	7.829722255235846e-08	39	45	45
ENSG00000153827	TRIP12	1.608008018684925	NA	0.10783342259345975	0.014943805678622354	0.05139550854074637	2.945367421903267e-09	9.4217694307441e-09	10	12	12
ENSG00000221821	C6orf226	1.6076783237287782	NA	0.10790564834664287	0.19765630035752166	0.017837523273009658	0.0005280141286439762	0.0010357943596563197	17	20	20
ENSG00000278740	AC005332.7	1.607498934535839	NA	0.1079449629390098	0.04164980450123519	0.04844673159117472	8.54084849555794e-09	2.6414249026207955e-08	10	12	12
ENSG00000164048	ZNF589	1.606967313264216	NA	0.10806153863920828	0.11261219366393695	0.4021235441042315	1.187068692175583e-76	4.745231002824959e-75	17	21	21
ENSG00000149201	CCDC81	1.606840467090608	NA	0.10808936861520865	0.01035296713961701	0.014789510822215975	0.0016122210331569406	0.0029741801309819678	10	11	11
ENSG00000100362	PVALB	-1.6067220830572075	NA	0.10811534712047659	0.24336264901123256	0.30682699481277037	3.8512207089979476e-55	8.317957674887382e-54	11	14	14
ENSG00000170425	ADORA2B	-1.606675783389661	NA	0.10812550858621296	0.0869469535777208	0.10284073695047483	1.722871273445128e-17	9.018778836480618e-17	9	12	12
ENSG00000160781	PAQR6	1.6059780654056117	NA	0.10827872947107686	0.4058675962993434	0.6304536197108068	1.5510071732904541e-146	4.5859003473720684e-144	31	36	36
ENSG00000078814	MYH7B	1.604910963554724	NA	0.10851340043506817	0.05162916570707374	0.042220217967926195	8.048763786453645e-08	2.304311355156821e-07	8	10	10
ENSG00000256433	AC005840.2	-1.604751248872995	NA	0.10854855857587953	0.0706433730730343	0.09445342334306384	4.0177070679254396e-16	1.9468679996567776e-15	22	27	27
ENSG00000175220	ARHGAP1	-1.6047060176086296	NA	0.10855851701347678	0.027450083664092274	0.02540854667999776	3.401000099216892e-05	7.683276340596823e-05	6	8	8
ENSG00000142156	COL6A1	1.6043837912348216	NA	0.10862948158797557	0.017100813379168595	0.06609102041954368	1.420091780716406e-11	5.3114839580164984e-11	13	20	20
ENSG00000167747	C19orf48	1.6042862247938632	NA	0.10865097608243443	0.07943770847723747	0.15397845245827413	4.3407378087529935e-26	3.386683925491587e-25	23	30	30
ENSG00000164118	CEP44	-1.604037150723498	NA	0.1087058639106008	0.05888027552298499	0.01101943318642312	0.006535796906200573	0.011107162931764308	13	16	16
ENSG00000269514	AC024257.3	-1.6039656085447629	NA	0.10872163353562507	0.02736335486709371	0.03746071713056129	4.457236283243067e-07	1.1947037358758262e-06	3	3	3
ENSG00000076685	NT5C2	-1.6034219494371984	NA	0.10884152827767217	0.05543087230917699	0.06656231721689751	1.1956840664220337e-11	4.4966636085683017e-11	12	12	12
ENSG00000035664	DAPK2	1.6023711980838675	NA	0.10907354994670578	0.02623869066231173	0.0630619500714093	4.2834086047951695e-11	1.552328279028579e-10	5	7	7
ENSG00000239642	MEIKIN	-1.602268831790175	NA	0.10909617485481637	0.01036225483070792	0.18511023642123975	1.4450599623456301e-31	1.3977063335738979e-30	3	5	5
ENSG00000106459	NRF1	1.6005917765323834	NA	0.10946736484439748	0.024996841235077373	0.03004951170343367	6.396819544224296e-06	1.548984162156205e-05	23	27	27
ENSG00000148481	MINDY3	-1.6000796586556505	NA	0.10958091291609579	0.07174271999015865	0.08939961871813543	2.6475656087872815e-15	1.2311036503550186e-14	11	16	16
ENSG00000169710	FASN	-1.5998697736962801	NA	0.10962747602960585	0.08008732450455996	0.07010556020492888	3.2744803313257512e-12	1.2721808609403104e-11	17	20	20
ENSG00000273179	AC092535.5	-1.5996423321634947	NA	0.10967795173518514	0.04262294954829723	0.08512718935770063	1.2945781576911024e-14	5.779932524406331e-14	5	5	5
ENSG00000167491	GATAD2A	1.599535716007693	NA	0.1097016191968839	0.11250815384808702	0.17049624806709157	5.69854296802334e-29	4.9884794976330915e-28	4	6	6
ENSG00000197324	LRP10	-1.5977797649938517	NA	0.11009199951513457	0.017733387054892386	0.029074966380099238	9.082401986145785e-06	2.1695794910212295e-05	7	7	7
ENSG00000160336	ZNF761	1.597668234820891	NA	0.11011683175546041	0.05306735441505651	0.08118846328235393	5.561898204745018e-14	2.389303414658625e-13	22	27	27
ENSG00000003249	DBNDD1	-1.5976436745711229	NA	0.11012230070001151	0.07361349690474046	0.10614708792019037	4.94312814761891e-18	2.6590246111517153e-17	23	26	26
ENSG00000261534	AL596244.1	1.5975167561136547	NA	0.11015056564062985	0.02392479827862159	0.031682214250174597	3.556449846368817e-06	8.819892757104677e-06	6	7	7
ENSG00000137265	IRF4	-1.5971865262995877	NA	0.11022413519965073	0.04210792596736149	0.05881811490084289	2.0034819211566436e-10	6.967696504951386e-10	4	4	4
ENSG00000104870	FCGRT	1.5963948772037602	NA	0.11040065916497559	0.04235829567556018	0.07463859755070831	6.211736791409268e-13	2.517728060408356e-12	14	18	18
ENSG00000074695	LMAN1	1.5963361498754534	NA	0.1104137632288111	0.005781855006892313	0.10345621068905314	1.3659894404007792e-17	7.198940661780258e-17	4	6	6
ENSG00000137944	KYAT3	-1.5960838653173073	NA	0.1104700704678563	0.04062237066224547	0.18777973940354611	4.7957922147999373e-32	4.737502343986412e-31	17	24	24
ENSG00000135269	TES	-1.5960526861583695	NA	0.11047703090002663	0.07271731593891895	0.10101569182841504	3.4261854366600117e-17	1.7681508893554783e-16	32	33	33
ENSG00000117425	PTCH2	-1.5958617172764393	NA	0.1105196703315511	0.003432747933053837	0.013766945696582706	0.0023507289604227815	0.0042425437741833594	8	9	9
ENSG00000197872	FAM49A	1.5956012999345341	NA	0.11057783712503678	0.010616914297531357	0.019003574824993277	0.0003453279403330123	0.0006943403504245313	24	32	32
ENSG00000254827	SLC22A18AS	1.5949339184340192	NA	0.11072701377154365	0.1330358108716818	0.21895396223473762	9.352466372670925e-38	1.1278863982062848e-36	11	14	14
ENSG00000118197	DDX59	-1.5948824992665402	NA	0.11073851384659199	0.1462071649114129	0.08322771680769478	2.616489866508062e-14	1.146988361982279e-13	7	8	8
ENSG00000112992	NNT	1.594719579964882	NA	0.11077495754161507	0.0835484164090014	0.1492364142961381	2.851032355236858e-25	2.153848187663299e-24	13	16	16
ENSG00000215790	SLC35E2A	-1.594559241741088	NA	0.11081083311678244	0.2958226118232933	0.285825293706432	8.51972123318973e-51	1.5967726713439418e-49	44	55	55
ENSG00000138439	FAM117B	-1.5941411109559076	NA	0.11090443277041505	0.08066950096095904	0.26405468186393083	2.009864320221871e-46	3.245495595808368e-45	4	6	6
ENSG00000157379	DHRS1	1.592591327215409	NA	0.11125190040584448	0.2966796398684575	0.3202620492452445	5.4618334578879874e-58	1.2866068951829821e-56	25	32	32
ENSG00000196141	SPATS2L	1.5921112567998137	NA	0.11135970821918564	0.046313932621298355	0.058725722565567066	2.071810224250217e-10	7.192201120580359e-10	30	37	37
ENSG00000104419	NDRG1	-1.5918462995981901	NA	0.11141924407479653	0.0007726600442739112	0.01551167015046721	0.0012363633479337355	0.0023202445889380203	3	7	7
[truncated: 8,275 more rows]
