# Supplementary material for: SUMMIT: An integrative approach for better transcriptomic data imputation improves causal gene identification
Source: Nat Commun. 2022 Oct 25;13:6336. doi: 10.1038/s41467-022-34016-y (PMC9593997; doi:10.1038/s41467-022-34016-y)
Supplement: Supplementary file 7 — Source Data [file 41467_2022_34016_MOESM7_ESM.zip › Source Data/Figure-3/real-data-new/JTI/INS]

gene	gene_name	zscore	effect_size	pvalue	var_g	pred_perf_r2	pred_perf_pval	pred_perf_qval	n_snps_used	n_snps_in_cov	n_snps_in_model
ENSG00000113658	SMAD5	-6.819996607780702	NA	9.104266037386459e-12	0.048435354988736454	0.14890506996005365	3.2505616977542957e-25	2.448128351110602e-24	7	7	7
ENSG00000165916	PSMC3	6.457474374310607	NA	1.0646477257444525e-10	0.04696997708232456	0.025828906211204858	2.9227778961645055e-05	6.65022132696366e-05	8	9	9
ENSG00000004534	RBM6	6.233060674565642	NA	4.574089029494574e-10	0.24480235363398847	0.5392038122816606	1.717614415723123e-114	2.0598160570094992e-112	13	21	21
ENSG00000172037	LAMB2	-6.214481585671845	NA	5.149437214372683e-10	0.013402261920749114	0.013522843547851469	0.0025727855445300445	0.004620452330416351	10	15	15
ENSG00000164068	RNF123	-6.0949064424520865	NA	1.0950147421626246e-09	0.07348186055280523	0.010944774296849468	0.0067215224588235	0.01139568844749028	9	11	11
ENSG00000182179	UBA7	5.968890439378709	NA	2.388724390779556e-09	0.052931912860715594	0.31118721444916825	4.6478914418062645e-56	1.0338092131716683e-54	7	9	9
ENSG00000165917	RAPSN	-5.933419704437256	NA	2.966891298949644e-09	0.0022198788874775942	0.013544690620835577	0.0025520745274623165	0.004586139167080715	1	2	2
ENSG00000188779	SKOR1	-5.922316706602513	NA	3.1743753038887263e-09	0.015332790860639482	0.020264266825427337	0.0002184481291970821	0.0004513193559938933	10	14	14
ENSG00000172992	DCAKD	5.889525524857903	NA	3.87305986244888e-09	0.10905102114573864	0.23011413936891878	7.458888154525418e-40	9.719792778264164e-39	10	15	15
ENSG00000137449	CPEB2	5.8206652544826785	NA	5.861385721496885e-09	0.008716712402208233	0.06838877667501363	6.135766016361485e-12	2.346092562198063e-11	12	14	14
ENSG00000165915	SLC39A13	5.806456495184827	NA	6.380884242505098e-09	0.015680796528402964	0.020206822798116163	0.0002230491109251379	0.0004598544365538819	5	5	5
ENSG00000137764	MAP2K5	-5.806026132876785	NA	6.397298130249202e-09	0.18933736167888504	0.22133423103914895	3.3564131779948447e-38	4.132026531904781e-37	28	37	37
ENSG00000173540	GMPPB	-5.681319884006394	NA	1.3365922407883363e-08	0.013613460508256247	0.07347005289088361	9.54051083043242e-13	3.831621082695213e-12	9	13	13
ENSG00000145725	PPIP5K2	-5.59442544736226	NA	2.2135355784864855e-08	0.3919650267774983	0.3857013541221558	1.0327845884130192e-72	3.744444589153248e-71	13	16	16
ENSG00000145723	GIN1	-5.536919141493876	NA	3.0783858245372634e-08	0.018779393559362773	0.020337807429370924	0.00021269679223166342	0.00043983326781391486	3	3	3
ENSG00000067221	STOML1	5.532561069696199	NA	3.1558850959404716e-08	0.16267622741262794	0.2134296552681358	9.97132440286295e-37	1.1632533481952159e-35	6	8	8
ENSG00000163320	CGGBP1	-5.350551160595793	NA	8.768675814059028e-08	0.004150896452845023	0.043297972445138874	5.4609717197364086e-08	1.5883684535576607e-07	3	4	4
ENSG00000203288	TDRKH-AS1	-5.181954530217547	NA	2.195727496914257e-07	0.025022972675670104	0.013478243106368694	0.002615596568425967	0.004692422382250957	5	8	8
ENSG00000177352	CCDC71	-5.140697360896165	NA	2.7372063635950293e-07	0.019665260152971348	0.047722324203427986	1.1091249366171744e-08	3.395890651320822e-08	8	8	8
ENSG00000166788	SAAL1	5.1383275666497985	NA	2.7719438428578005e-07	0.12815299367839147	0.09347121638983309	5.800021845512711e-16	2.7845625595939946e-15	9	9	9
ENSG00000164077	MON1A	5.0933870584773135	NA	3.517226097653946e-07	0.011510668309790577	0.04328324002606465	5.490009688625462e-08	1.5962729086171253e-07	5	6	6
ENSG00000181915	ADO	4.991053941842448	NA	6.005072311543991e-07	0.01587067915628071	0.0324410541832443	2.707412546436435e-06	6.790905040052424e-06	6	6	6
ENSG00000267288	AC138150.2	4.987965364074243	NA	6.101850459373312e-07	0.012547505121621148	0.017137367236005563	0.0006817469438826805	0.001317475584927213	11	14	14
ENSG00000120697	ALG5	4.98404598236084	NA	6.226827144244075e-07	0.006923880605746004	0.013678708321155595	0.0024286666418762374	0.004375376010246412	1	2	2
ENSG00000076685	NT5C2	4.978278914596333	NA	6.415216599847502e-07	0.04936882767235311	0.06656231721689751	1.1956840664220337e-11	4.4966636085683017e-11	11	12	12
ENSG00000278765	AC004477.3	4.949972540561453	NA	7.422395314238424e-07	0.0711044106327069	0.021882698792249085	0.00012152242498318735	0.0002581429538011495	23	27	27
ENSG00000145020	AMT	4.916991967905613	NA	8.788415602043258e-07	0.02782698946393468	0.2575872662652112	3.781343757521733e-45	5.884415979831234e-44	3	9	9
ENSG00000229043	AC091729.3	-4.78767660464117	NA	1.6872324359488943e-06	0.22685860164458835	0.5748781663834004	3.408806726460795e-126	5.620925630007325e-124	9	11	11
ENSG00000166888	STAT6	-4.772361558215306	NA	1.8207826150820717e-06	0.0023406750072813725	0.010852167300805193	0.006959387652715567	0.011771036478589531	3	4	4
ENSG00000146555	SDK1	4.72330021651173	NA	2.320479064338465e-06	0.10432534425137922	0.18363653639513594	2.6526698606579843e-31	2.5427968384809264e-30	11	15	15
ENSG00000139428	MMAB	4.682091557255022	NA	2.8396259104331295e-06	0.02901914780409717	0.04503555430084792	2.9210395819393347e-08	8.666593043369835e-08	4	6	6
ENSG00000178252	WDR6	-4.659069550283366	NA	3.176418756088252e-06	0.29690096840492547	0.40864289487311173	3.024293254294572e-78	1.2711667896543534e-76	10	11	11
ENSG00000183396	TMEM89	-4.6307658453114025	NA	3.643156895834959e-06	0.025774727014021687	0.03267218524951909	2.4915833963969564e-06	6.2669644565578475e-06	2	2	2
ENSG00000119778	ATAD2B	-4.576696704770639	NA	4.723755370153215e-06	0.007932837478598206	0.04810708228259699	9.654116164477723e-09	2.966465474012336e-08	7	9	9
ENSG00000002919	SNX11	-4.552010240763351	NA	5.313574849635251e-06	0.05937967406011038	0.2711848210545	7.677967193392145e-48	1.3153792147800388e-46	10	12	12
ENSG00000166908	PIP4K2C	-4.53711543686613	NA	5.702889385047632e-06	0.03569873040283052	0.034353423352097935	1.3616409194048448e-06	3.502967315762629e-06	11	11	11
ENSG00000100030	MAPK1	-4.52435285031965	NA	6.058058393185253e-06	0.003040804183483635	0.019691427604563817	0.0002689423699783543	0.0005492548175251636	14	17	17
ENSG00000164078	MST1R	4.460662809456865	NA	8.170655948005036e-06	0.029667712027627937	0.030244510505877543	5.96360563172068e-06	1.447146922009027e-05	7	13	13
ENSG00000181666	ZNF875	4.454957962036133	NA	8.390963452292899e-06	0.00478320825979058	0.10616301388814879	4.913440121710493e-18	2.6447138935095177e-17	1	3	3
ENSG00000176624	MEX3C	4.416030355593427	NA	1.0052997308431275e-05	0.018005825662272705	0.01593857656390493	0.001057141964615186	0.0019992200651947315	7	8	8
ENSG00000172247	C1QTNF4	-4.396164602140091	NA	1.1018039469131934e-05	0.1361551126022079	0.16197894530116408	1.772210491999889e-27	1.4646572398701734e-26	7	9	9
ENSG00000178381	ZFAND2A	-4.383312272694447	NA	1.1688837601043489e-05	0.22894165502271005	0.2627002674147294	3.72374474413658e-46	5.962511542222056e-45	17	22	22
ENSG00000140464	PML	4.382258861501103	NA	1.1745513498849861e-05	0.08636815692818897	0.11345869710827602	3.079655010189225e-19	1.75516795512579e-18	15	18	18
ENSG00000197457	STMN3	-4.373136362650184	NA	1.224741694393106e-05	0.08457052216688934	0.16043277469808037	3.295667215987335e-27	2.686188074475609e-26	12	14	14
ENSG00000255571	MIR9-3HG	-4.358129025302564	NA	1.3117904525032408e-05	0.017578038229233702	0.07167093339058539	1.8456239621503133e-12	7.276001224578326e-12	7	10	10
ENSG00000167074	TEF	-4.338085785957372	NA	1.4372905726130947e-05	0.1263015863010522	0.17917313609136237	1.659028427096804e-30	1.5470733276934798e-29	9	13	13
ENSG00000255038	AP006287.2	4.329553800733792	NA	1.494117660673186e-05	0.001335217570816599	0.016841240672943004	0.0007596649213343815	0.0014611365787307435	3	4	4
ENSG00000138722	MMRN1	4.319943117912097	NA	1.5606942430131133e-05	0.019321619959880555	0.030281321806552585	5.885181810923591e-06	1.42912748336914e-05	5	7	7
ENSG00000145730	PAM	4.26833123486635	NA	1.9694074208675383e-05	0.2791522169127907	0.48217338730552395	1.5299339436304648e-97	1.1818395134828308e-95	9	10	10
ENSG00000114316	USP4	-4.251372849123559	NA	2.124641209990881e-05	0.0327124215907519	0.025706489979073724	3.054631890973775e-05	6.939181652975131e-05	15	20	20
ENSG00000267858	MZF1-AS1	-4.2512380314017415	NA	2.125920753691387e-05	0.01809093934521574	0.013551361308843744	0.0025457844123809074	0.004576274306909872	10	11	11
ENSG00000172932	ANKRD13D	4.2461621502998375	NA	2.17463279782768e-05	0.04206545313869152	0.0652139446015698	1.955513241828835e-11	7.260250397082202e-11	15	20	20
ENSG00000184068	SREBF2-AS1	-4.231266908632802	NA	2.323787246004327e-05	0.001248386093509716	0.08606515351048627	9.14184823496047e-15	4.120198564555509e-14	6	11	11
ENSG00000213015	ZNF580	-4.212859876625347	NA	2.5215750491671187e-05	0.005279061016321797	0.014285875920606457	0.0019409023070151477	0.0035473232082492557	6	9	9
ENSG00000011454	RABGAP1	-4.205936031858228	NA	2.600037733814546e-05	0.0017313313848771068	0.020940650662460276	0.00017093381427074866	0.000357306677343865	2	2	2
ENSG00000178951	ZBTB7A	4.182979620174752	NA	2.8771319240527306e-05	0.011349358326143286	0.04258954817947217	7.047054336133288e-08	2.0273433116985364e-07	9	10	10
ENSG00000271781	AC026740.1	-4.182763738791998	NA	2.879866291763528e-05	0.030684971762859437	0.03361094418803635	1.77806273388529e-06	4.534800390154497e-06	17	29	29
ENSG00000156599	ZDHHC5	-4.167633592057407	NA	3.077781385895061e-05	0.05251603345944946	0.05798440671081831	2.7112955476558705e-10	9.349689794238997e-10	8	9	9
ENSG00000234127	TRIM26	-4.160601448675901	NA	3.174105815410366e-05	0.03168467100828433	0.049725481898453404	5.383731427506431e-09	1.6893981747540308e-08	5	5	5
ENSG00000100418	DESI1	-4.159903946323888	NA	3.183814626142601e-05	0.07465672370686195	0.140043428153665	1.065423312226746e-23	7.518907152829821e-23	13	19	19
ENSG00000100403	ZC3H7B	4.153387368032382	NA	3.275894904793504e-05	0.03887413732843067	0.031741075811119866	3.481987909592144e-06	8.64022726980114e-06	12	16	16
ENSG00000178974	FBXO34	4.151239056974833	NA	3.3068014106439855e-05	0.004639524844373439	0.013715053380488592	0.0023962521593223437	0.004322206535674106	3	4	4
ENSG00000171714	ANO5	-4.138381447317921	NA	3.497645225679653e-05	0.11457053880747298	0.05964089630250142	1.4860846169891504e-10	5.20524205407413e-10	22	30	30
ENSG00000272758	AC083798.2	-4.13283970388032	NA	3.583086257610697e-05	0.03131324558955821	0.031592390691154354	3.673162078536746e-06	9.100123733722428e-06	6	6	6
ENSG00000079257	LXN	-4.112404732892019	NA	3.915590670899514e-05	0.048233713075498966	0.06821594273523766	6.535887816671467e-12	2.4940796655117708e-11	7	8	8
ENSG00000273619	AL121832.2	-4.107852753242643	NA	3.993545607007766e-05	0.16762609543778054	0.08935919063411787	2.687705967406948e-15	1.2487529026025942e-14	22	26	26
ENSG00000245156	AP001107.1	-4.103107263674709	NA	4.076381424117059e-05	0.0018142693100573022	0.01906804611109336	0.00033732542174261064	0.0006795246866514778	6	7	7
ENSG00000048028	USP28	4.101811539773161	NA	4.099280995297063e-05	0.009029894029719886	0.010445095644215401	0.008111113336362729	0.013597016872461822	9	11	11
ENSG00000275437	AL121832.3	4.0992653375255275	NA	4.144636591772918e-05	0.11314829901307673	0.1452403349962225	1.3820181556035619e-24	1.0149991156507701e-23	17	21	21
ENSG00000124593	AL365205.1	-4.018879867300916	NA	5.847547428989017e-05	0.00440576272160699	0.011059965027256117	0.006437164923482158	0.010950395920324922	10	13	13
ENSG00000178074	C2orf69	-4.013390036675345	NA	5.985289176678017e-05	0.015839672436951117	0.03532561260205117	9.601256381513518e-07	2.5030700165183235e-06	7	10	10
ENSG00000113555	PCDH12	-4.00586700439453	NA	6.179041084598564e-05	0.00686699121189164	0.039404082373153806	2.2164081592966507e-07	6.109818923610073e-07	1	3	3
ENSG00000228672	PROB1	-3.9963277681684333	NA	6.433264709501752e-05	0.026801355754447146	0.07097573561876556	2.3810304557651414e-12	9.324569830079107e-12	6	8	8
ENSG00000196557	CACNA1H	-3.995237708443202	NA	6.46293741142409e-05	0.03687772689623175	0.04162115812427019	9.984816627665985e-08	2.833051296291264e-07	13	19	19
ENSG00000134571	MYBPC3	-3.9883645197809416	NA	6.653038045081965e-05	0.1049967210116861	0.2268100690459662	3.1402420103628735e-39	3.9890377952379935e-38	22	30	30
ENSG00000078804	TP53INP2	3.964684106645899	NA	7.34932065664409e-05	0.013732237352836366	0.017800804618214178	0.0005351317856669465	0.0010480784596165447	6	7	7
ENSG00000213760	ATP6V1G2	-3.963226137149459	NA	7.394367820342217e-05	0.05310325383014563	0.09221245568964614	9.280275971506161e-16	4.410960438895764e-15	10	11	11
ENSG00000028116	VRK2	-3.9528558407739425	NA	7.722396550347353e-05	0.025267384182600654	0.05325306432133181	1.504860362710916e-09	4.913718651966775e-09	9	11	11
ENSG00000175906	ARL4D	3.9524116755342567	NA	7.736748973591687e-05	0.019739488910824204	0.04542138061313778	2.5419945746193236e-08	7.577379621092783e-08	14	19	19
ENSG00000186642	PDE2A	-3.9522447356665484	NA	7.742149861685698e-05	0.011611729513741639	0.02091805110147951	0.00017233964022160154	0.00036011362131841654	7	8	8
ENSG00000168827	GFM1	3.951618033962109	NA	7.762456927889831e-05	0.15302172853143384	0.056605561908588134	4.470153076213342e-10	1.5207033347348266e-09	13	16	16
ENSG00000183066	WBP2NL	-3.9278220631008733	NA	8.571859116387791e-05	0.0038362765410924985	0.015149005415278331	0.0014125416016145368	0.0026272967381873852	10	19	19
ENSG00000160563	MED27	-3.921174486855142	NA	8.811842476517116e-05	0.026136092212073324	0.12137192765221297	1.491601685634458e-20	9.067521200618689e-20	2	3	3
ENSG00000101460	MAP1LC3A	3.8993301828247287	NA	9.645916160988318e-05	0.16995120934007774	0.19686960192315897	1.0920435963166447e-33	1.1419180264167158e-32	6	7	7
ENSG00000156453	PCDH1	-3.8967983951962397	NA	9.747269308537051e-05	0.010272690377568143	0.018780078784868523	0.0003745772856721745	0.0007498104204496464	9	13	13
ENSG00000232098	AC012313.1	-3.888869179818694	NA	0.0001007123830781561	0.11546326346048388	0.11112289968099247	7.491730657912775e-19	4.191702742334296e-18	27	32	32
ENSG00000169519	METTL15	3.879673957824707	NA	0.00010459657416106856	0.008386835266160035	0.017346091609114697	0.000631711265268703	0.0012258930053290697	1	1	1
ENSG00000275910	AC138932.5	3.8657409488530505	NA	0.00011075244607210792	0.009802868338246479	0.02817718916196157	1.2545806948304587e-05	2.960617082103693e-05	10	14	14
ENSG00000100393	EP300	3.8537987523121378	NA	0.00011629920020697591	0.005297961921450798	0.018605309056612097	0.0003991762290015874	0.0007967263909623163	4	9	9
ENSG00000183023	SLC8A1	3.8398199579768764	NA	0.0001231245708640768	0.10379353985312588	0.17930966969152787	1.568777027053344e-30	1.4653026817504248e-29	14	21	21
ENSG00000278311	GGNBP2	-3.839327851868111	NA	0.00012337159709789616	0.05012901746992207	0.16915447779192777	9.815097569281009e-29	8.51386485663126e-28	16	26	26
ENSG00000185022	MAFF	3.839071621325129	NA	0.000123500403981056	0.024421911764544075	0.02744802337928864	1.631144713918714e-05	3.8021613020241984e-05	8	10	10
ENSG00000175283	DOLK	-3.8357978461761477	NA	0.00012515732518982652	0.010546691699828765	0.012600360163563164	0.00362206904866645	0.006380571352396605	9	10	10
ENSG00000224086	AC245452.1	-3.815944592382291	NA	0.00013566294670513314	0.061064467876935126	0.22996515963189357	7.959385367545904e-40	1.034840785959399e-38	4	6	6
ENSG00000101109	STK4	-3.793137818024461	NA	0.00014875553976484432	0.0015507526354980729	0.02962578568830525	7.449874780622519e-06	1.7958659349577676e-05	3	3	3
ENSG00000231964	AL731567.1	-3.793105050471227	NA	0.00014877517876935015	0.010236807708514054	0.023328636244465795	7.204369252980927e-05	0.00015708547783772398	3	5	5
ENSG00000256628	ZBTB11-AS1	3.7871479420659195	NA	0.0001523863763452342	0.0686590220993245	0.08260222507655006	3.297887978148809e-14	1.4365120888309357e-13	16	23	23
ENSG00000095464	PDE6C	-3.7832632163116546	NA	0.00015478557325112813	0.007101279227880527	0.013595061343402779	0.002504963859779501	0.004505729518707642	9	11	11
ENSG00000182134	TDRKH	-3.7757893335358417	NA	0.0001595017575487403	0.08358110160020653	0.08096169999420738	6.047902769312606e-14	2.594833239703324e-13	8	8	8
ENSG00000167077	MEI1	-3.7736768805929364	NA	0.00016085907620777087	0.031718169002895424	0.28653445623011603	6.106395004067384e-51	1.153288193003872e-49	23	30	30
ENSG00000170464	DNAJC18	3.7632234628344188	NA	0.00016773719144479851	0.1492697435177945	0.11279785296224744	3.9611818005196214e-19	2.246372575962665e-18	7	8	8
ENSG00000119318	RAD23B	-3.7617096496255353	NA	0.0001687558836579467	0.011099870875209094	0.10734715746047273	3.1386796985622927e-18	1.709822685852756e-17	7	9	9
ENSG00000107882	SUFU	-3.7586819390380164	NA	0.00017081080894643168	0.03330909754286783	0.033963860438511184	1.566261254154758e-06	4.009525936333773e-06	10	11	11
ENSG00000170469	SPATA24	3.7553433138529857	NA	0.00017310402949075173	0.00617162341726911	0.041002076307042036	1.2475615720778456e-07	3.5159298931081305e-07	6	7	7
ENSG00000176732	PFN4	-3.7477801073784747	NA	0.0001784065522002341	0.07216578730508781	0.011278304124438145	0.005931320557728645	0.010143220606749954	8	10	10
ENSG00000164331	ANKRA2	-3.746952764613521	NA	0.00017899577582054484	0.020492838715673357	0.05891738066629667	1.9325750018635233e-10	6.72928501664113e-10	6	8	8
ENSG00000096717	SIRT1	-3.7428140096048015	NA	0.0001819709198481698	0.006045234329084685	0.23496656763911075	8.934271732274463e-41	1.1997950347437335e-39	5	6	6
ENSG00000276488	AC008735.4	-3.7381409555587286	NA	0.00018538600585348933	0.03434038530963468	0.03350556731960411	1.8466919352093917e-06	4.698652818532027e-06	13	18	18
ENSG00000140497	SCAMP2	-3.7376737039604	NA	0.00018573076853768745	0.04543293176003668	0.20876000861642485	7.279326599693689e-36	8.261626198421382e-35	15	19	19
ENSG00000159202	UBE2Z	3.733836197186386	NA	0.00018858517015163913	0.17497501252158343	0.2379548586203357	2.402390506229898e-41	3.287996391966203e-40	5	6	6
ENSG00000040199	PHLPP2	-3.733254815226739	NA	0.00018902119142906595	0.09616620944613566	0.016527648385471768	0.0008519918695751958	0.0016306705994804725	13	16	16
ENSG00000147439	BIN3	3.725186257307314	NA	0.00019517106056632337	0.05927762102093651	0.0937877921486656	5.152914393067007e-16	2.483623634814674e-15	7	7	7
ENSG00000177082	WDR73	3.719972646965409	NA	0.0001992443552614095	0.02516672532957379	0.01676591086883674	0.0007808794084078076	0.0014997537209973674	4	6	6
ENSG00000008283	CYB561	-3.716026756863345	NA	0.0002023801602338136	0.00785713767119609	0.012746093200834625	0.0034311759964895023	0.006063331236607496	3	5	5
ENSG00000164062	APEH	3.7080341550859854	NA	0.00020887448851405124	0.011511374681211198	0.027554540058281972	1.5697751274836204e-05	3.665088313303827e-05	8	12	12
ENSG00000188227	ZNF793	3.6990412102709835	NA	0.00021641546327753433	0.009711943511406914	0.09810007093893686	1.0248877552367489e-16	5.133119192334991e-16	3	6	6
ENSG00000149131	SERPING1	-3.6894716276315904	NA	0.00022472028713451718	0.0128889490065417	0.03986810645813386	1.8757923224303287e-07	5.196762930106253e-07	6	7	7
ENSG00000219626	FAM228B	-3.6814383822906045	NA	0.0002319218427512176	0.09082738129716535	0.14996096519313395	2.1398470573812483e-25	1.6273275914426175e-24	18	23	23
ENSG00000172346	CSDC2	-3.6754297632401784	NA	0.00023744936196395039	0.005588231344762452	0.013398472463641658	0.002693973715305282	0.004825507518545764	2	2	2
ENSG00000128268	MGAT3	-3.663424400614758	NA	0.0002488656905227001	0.01312640884648753	0.016783226601087147	0.0007759506784670688	0.0014906215061086328	4	6	6
ENSG00000198728	LDB1	3.6591153026979715	NA	0.00025308745702360563	0.030098516410026345	0.04532803676673251	2.628931176491224e-08	7.829722255235846e-08	38	45	45
ENSG00000068079	IFI35	3.6503070766962717	NA	0.000261926980676722	0.01749269051994607	0.026579218651432153	2.2303816173441077e-05	5.126499712616821e-05	20	27	27
ENSG00000166189	HPS6	3.6436157333598094	NA	0.0002688346879218672	0.05285142587476208	0.16554686654014336	4.21669150804293e-28	3.5833519658785034e-27	5	7	7
ENSG00000100276	RASL10A	-3.6390518726170447	NA	0.0002736436801818234	0.006063437415644203	0.01228290611045415	0.004076059006741577	0.007143621451876474	10	14	14
ENSG00000119446	RBM18	-3.6328855370059876	NA	0.00028026936564821216	0.06991463089535543	0.045789251035681024	2.2264449984940004e-08	6.668058903104019e-08	11	13	13
ENSG00000149177	PTPRJ	-3.63246929167878	NA	0.0002807219916726241	0.016354487862690198	0.0573323434071203	3.4347139495903534e-10	1.1770965132199235e-09	4	4	4
ENSG00000159214	CCDC24	3.6254098395864047	NA	0.0002885035409252816	0.2159246463637174	0.27975296587196413	1.4560042130573363e-49	2.6310870653024508e-48	13	15	15
ENSG00000197696	NMB	3.624866800144532	NA	0.0002891104215520474	0.023061801381417855	0.040092470286637955	1.7303893501347385e-07	4.811032257694655e-07	11	15	15
ENSG00000075131	TIPIN	-3.6237519197610597	NA	0.0002903601202820646	0.02827379289572294	0.031432113740409454	3.891019775693101e-06	9.614855638812822e-06	3	5	5
ENSG00000122378	PRXL2A	3.620093187136443	NA	0.0002944969346029052	0.08932224783716174	0.10346424906692443	1.3618534366885071e-17	7.181557375698404e-17	14	15	15
ENSG00000119725	ZNF410	-3.61889270010366	NA	0.00029586627259228353	0.01781426939915961	0.042304479935147514	7.80837625741238e-08	2.238853777601821e-07	12	15	15
ENSG00000165699	TSC1	-3.5978670779499535	NA	0.0003208375037983875	0.034275728950791444	0.012922282053572449	0.003213947656879763	0.0056979208485300374	7	7	7
ENSG00000225663	MCRIP1	3.59166533472572	NA	0.00032857162149543335	0.002036673386738245	0.013221976436051946	0.0028759470644916076	0.00512997880268011	10	13	13
ENSG00000213963	AC019080.1	-3.5912873590248573	NA	0.00032904858631383973	0.027281163324510343	0.026781035068553224	2.0739925842249027e-05	4.782425551549395e-05	7	9	9
ENSG00000145734	BDP1	3.590144872665405	NA	0.0003304942237627121	0.012148837856881825	0.02235636779273778	0.00010238328057722397	0.0002194439293361847	1	2	2
ENSG00000278535	DHRS11	3.5880079089342503	NA	0.00033321418470821294	0.02039982346925126	0.030502013854729913	5.436188017986253e-06	1.3255409590702029e-05	8	12	12
ENSG00000042493	CAPG	-3.585446017817104	NA	0.0003365026063958162	0.09728581573742491	0.2645982857794806	1.5687058895197336e-46	2.542697287275417e-45	21	31	31
ENSG00000103642	LACTB	-3.5840435160428616	NA	0.0003383156826653695	0.0034572236726271716	0.10344258351584139	1.373029701084954e-17	7.233820689372005e-17	10	14	14
ENSG00000145335	SNCA	3.5786208973714735	NA	0.0003454120788566164	0.02236037678667431	0.037512569272977206	4.374931856892507e-07	1.1737438425195496e-06	3	3	3
ENSG00000133794	ARNTL	-3.573888016156783	NA	0.00035171940043297217	0.1644889313226132	0.19306194105297342	5.351790689285919e-33	5.492391294468236e-32	9	13	13
ENSG00000227740	LINC02803	-3.5711903754362067	NA	0.0003553624711303022	0.046085817020089875	0.0597898278631191	1.407833128938754e-10	4.943269927962878e-10	10	10	10
ENSG00000188672	RHCE	-3.5702339686542452	NA	0.0003566625172156174	0.06633388215983528	0.05629696888792643	4.999126963965686e-10	1.6935999270060757e-09	11	11	11
ENSG00000100034	PPM1F	-3.5673468111572157	NA	0.00036061406770991205	0.25840301724132325	0.3216658808096869	2.732206474682927e-58	6.462704666805175e-57	11	13	13
ENSG00000127528	KLF2	3.567335917078438	NA	0.00036062905527903776	0.010387950771182859	0.027909075647790552	1.3816846695180318e-05	3.2480480325654184e-05	6	9	9
ENSG00000232642	AC008073.2	-3.5523152309247026	NA	0.00038185709470722875	0.06971482395470248	0.03817116904597791	3.452672426637634e-07	9.353851413018766e-07	10	11	11
ENSG00000156253	RWDD2B	-3.5522147798940207	NA	0.00038200291003586827	0.07803452956484294	0.10832532910575697	2.1666589698656804e-18	1.1882326406852112e-17	22	27	27
ENSG00000262528	AL022341.2	-3.55153474453399	NA	0.00038299142302601516	0.03016642683280241	0.010574450012673308	0.007725458572243778	0.012975895108267242	5	7	7
ENSG00000159199	ATP5MC1	3.548620850316787	NA	0.0003872542487374877	0.011545081711448114	0.013799704343107054	0.0023224425959779945	0.004198120383517089	2	2	2
ENSG00000186184	POLR1D	3.5405077520774126	NA	0.0003993579031046855	0.10559564366344054	0.25930281082456874	1.740387772839679e-45	2.740671250360666e-44	22	27	27
ENSG00000109920	FNBP4	-3.5278571324235783	NA	0.00041893820345597423	0.0011935184991141374	0.0293868233682069	8.118553060247084e-06	1.9502176747664177e-05	6	8	8
ENSG00000182718	ANXA2	-3.522757790035101	NA	0.000427081471245884	0.00755995318833946	0.022472207310632358	9.818254074828037e-05	0.00021078272299602653	4	5	5
ENSG00000101350	KIF3B	-3.519015894629234	NA	0.00043315075604747526	0.0046335674030008114	0.01679952312937379	0.0007713406911289105	0.001482429845586651	2	3	3
ENSG00000241852	C8orf58	3.5135380879203475	NA	0.00044218101442358693	0.05410579641423418	0.0838643641499349	2.0670546122239363e-14	9.114918885324834e-14	12	20	20
ENSG00000138111	MFSD13A	3.510949160419118	NA	0.0004465097831904761	0.05520100820757121	0.08699367088164955	6.4764176371563e-15	2.948343139357404e-14	26	35	35
ENSG00000188976	NOC2L	3.504191968591833	NA	0.00045799507439667995	0.034735889542448155	0.056988840256842734	3.890289357763264e-10	1.3276531780354669e-09	11	16	16
ENSG00000275120	AC048382.5	-3.5008830211805795	NA	0.0004637193428000654	0.0749983183871735	0.0459017174931198	2.138020917993529e-08	6.416681960565458e-08	12	18	18
ENSG00000117410	ATP6V0B	3.4981559118401706	NA	0.00046848717321481317	0.04736585107796011	0.10940181232634229	1.4403723295786643e-18	7.962909439053679e-18	13	17	17
ENSG00000278259	MYO19	3.496437094930769	NA	0.0004715156509732809	0.012365745603549418	0.1126218346082992	4.235755748978293e-19	2.3973259187864273e-18	8	15	15
ENSG00000258017	AC011603.2	-3.4960465265248746	NA	0.00047220635660328447	0.03139299774612714	0.026578033047344577	2.231334417048148e-05	5.128002401227377e-05	4	7	7
ENSG00000030110	BAK1	-3.4950267412627407	NA	0.00047401426087016236	0.4045249003667268	0.5563199872423359	5.464448621529938e-120	7.4967863528493526e-118	21	26	26
ENSG00000141293	SKAP1	3.4949195236323476	NA	0.0004742047139818088	0.028407049194787693	0.055651333694377476	6.316618680747134e-10	2.123161382911262e-09	26	30	30
ENSG00000273611	ZNHIT3	-3.493113943965647	NA	0.00047742274814892435	0.17651904191739703	0.21709320900397508	2.079309835682575e-37	2.4711077180956674e-36	3	4	4
ENSG00000172732	MUS81	3.4858603315792087	NA	0.0004905570568430415	0.001956809755825583	0.052940225949120054	1.6851355600521268e-09	5.483565411638315e-09	5	7	7
ENSG00000132846	ZBED3	3.4647866402901566	NA	0.0005306522974206398	0.01352041841566318	0.015754031137898198	0.0011311562216692157	0.0021323730950209277	7	8	8
ENSG00000141655	TNFRSF11A	-3.4621353972702944	NA	0.0005359074793633834	0.02574405520260632	0.013064444157575643	0.003048867168335534	0.005423195007757087	16	18	18
ENSG00000066230	SLC9A3	3.4596451451399184	NA	0.0005408876790639371	0.35436870073974147	0.2482250004489052	2.5314924005293046e-43	3.707306846855426e-42	35	41	41
ENSG00000197863	ZNF790	3.4574844588797533	NA	0.0005452436899234279	0.001946549971239197	0.012587989587527201	0.0036387608929272165	0.006408658781227158	7	10	10
ENSG00000196381	ZNF781	3.451706488905652	NA	0.0005570533352427587	0.06509662859242264	0.023858887610152552	5.9487418638074844e-05	0.00013085553389229675	9	11	11
ENSG00000167553	TUBA1C	3.4458964296855887	NA	0.0005691684552528876	0.038154514107752016	0.04232316690822144	7.756044387154132e-08	2.2249649581014755e-07	18	21	21
ENSG00000116983	HPCAL4	-3.444560411217061	NA	0.0005719888001995002	0.24817107310925615	0.3361512545236549	1.9767123555850312e-61	5.074646734420315e-60	30	36	36
ENSG00000172613	RAD9A	-3.440657097481914	NA	0.0005803034514160529	0.0896796073838811	0.04711932577030931	1.3785140261367928e-08	4.1959774643627726e-08	15	18	18
ENSG00000139998	RAB15	3.4286860306011895	NA	0.0006065107164461267	0.2986510635552952	0.17363836829517287	1.5898737550645106e-29	1.421519552951058e-28	29	37	37
ENSG00000112667	DNPH1	3.424553055446023	NA	0.0006158115902148531	0.12207172396273687	0.07303336527709596	1.1198709608899532e-12	4.473484069019755e-12	8	11	11
ENSG00000173992	CCS	-3.421350664363143	NA	0.0006231093435038322	0.09346519943499741	0.12051780421541729	2.0705741126714912e-20	1.2498513008871314e-19	27	31	31
ENSG00000166793	YPEL4	-3.4159421399778536	NA	0.0006356175086084411	0.012750430749022747	0.0378103288513716	3.9308680271611895e-07	1.0595796258690229e-06	4	5	5
ENSG00000121481	RNF2	-3.41347143406842	NA	0.0006414088232532788	0.010249542321222651	0.01929811540570051	0.00031025773147846377	0.000628765048112051	11	12	12
ENSG00000228201	AL022341.1	3.4112429312098684	NA	0.0006466744772515509	0.010265800349172556	0.011354646595899735	0.005764156838512845	0.009874091062197263	7	7	7
ENSG00000129925	TMEM8A	-3.409170576362482	NA	0.0006516072257860118	0.14057675221334037	0.1809431851840698	8.028182848601534e-31	7.577067015446764e-30	34	42	42
ENSG00000254340	AC022784.5	3.4050251591154197	NA	0.0006615795834133994	0.0028278907771137466	0.01107868751738987	0.0063921178075635274	0.01088240129871011	15	22	22
ENSG00000273243	Z82243.1	-3.4032291939973596	NA	0.000665943923434382	0.04187899052346764	0.058635612759814326	2.1406902417998964e-10	7.425302782489163e-10	14	17	17
ENSG00000179361	ARID3B	3.4018257927065276	NA	0.0006693729173752738	0.006015922373764561	0.016923209848325918	0.0007372397535566395	0.0014200746415526015	4	5	5
ENSG00000150401	DCUN1D2	-3.4017647383577536	NA	0.0006695224661877943	0.016852243120310913	0.03155842267507623	3.7182903674974124e-06	9.209266538447881e-06	10	13	13
ENSG00000218510	LINC00339	3.40055747059249	NA	0.0006724859807022086	0.22661241704421853	0.23268925511542318	2.4226835327066003e-40	3.200816633465754e-39	29	35	35
ENSG00000196363	WDR5	3.3925791688389784	NA	0.0006923792067147822	0.015612889069277094	0.04887027188100823	7.330509728362889e-09	2.2790230480727916e-08	8	10	10
ENSG00000104497	SNX16	-3.3881142430168247	NA	0.0007037494516677293	0.15952216690684912	0.2904116199100282	9.82838099046503e-52	1.9131317321848447e-50	18	22	22
ENSG00000171368	TPPP	-3.3851643014773742	NA	0.0007113566146056702	0.021356198489801977	0.06185721138527281	6.640364083611493e-11	2.3798454267471994e-10	16	24	24
ENSG00000136240	KDELR2	-3.380053502970581	NA	0.0007247172062742588	0.17775905966602623	0.22094260579299643	3.973660760151233e-38	4.8779032480911596e-37	8	8	8
ENSG00000167904	TMEM68	3.3723457606713003	NA	0.0007453081840363034	0.03548849874064229	0.03207126283187162	3.0922922809312115e-06	7.71453597987916e-06	9	15	15
ENSG00000148842	CNNM2	-3.369754424345237	NA	0.0007523520077344223	0.08391154679170758	0.13153994774083136	2.938528325747718e-22	1.9381854714710624e-21	7	7	7
ENSG00000170852	KBTBD2	3.363258083617674	NA	0.0007702831496160052	0.0617862956353615	0.1033714430236776	1.410375170754735e-17	7.423733518499985e-17	17	21	21
ENSG00000165661	QSOX2	3.361147403717041	NA	0.0007761938971971418	0.006165150173688992	0.02012329446922621	0.00022991362680686373	0.00047355137954731036	1	1	1
ENSG00000226124	FTCDNL1	3.3597375487546364	NA	0.0007801654803580193	0.19836540758921592	0.12823561952261403	1.0577687490778063e-21	6.81686444116321e-21	45	54	54
ENSG00000247572	CKMT2-AS1	-3.3582665179679934	NA	0.000784329500108434	0.18162720712683586	0.23360281098478242	1.62424920457822e-40	2.1559016725473604e-39	11	15	15
ENSG00000178038	ALS2CL	3.358194468670824	NA	0.0007845339777164156	0.013732307812454115	0.014037970056989795	0.0021268023730188043	0.0038619794467280254	6	6	6
ENSG00000253878	AC087752.3	-3.3566296100616455	NA	0.0007889873100178886	0.012942513790884985	0.025902981857730024	2.8457769586768402e-05	6.481900526543914e-05	1	2	2
ENSG00000114315	HES1	3.3541979603838836	NA	0.0007959539673160285	0.016222467204550894	0.027040886948540812	1.888696678458206e-05	4.376926937686456e-05	6	7	7
ENSG00000184983	NDUFA6	-3.349987623079435	NA	0.0008081517136672325	0.7196279449362698	0.2662155570941554	7.496919498146837e-47	1.2373885704881626e-45	22	30	30
ENSG00000162972	MAIP1	-3.349303513817354	NA	0.0008101499476348639	0.008954285809065309	0.08710982222185758	6.202968438108858e-15	2.826108016608098e-14	9	11	11
ENSG00000121671	CRY2	-3.348415371134562	NA	0.0008127509882700594	0.03577592151739019	0.05462497241809627	9.160047215936447e-10	3.036645074542705e-09	15	19	19
ENSG00000147526	TACC1	3.3464978219055004	NA	0.0008183932250811629	0.10582115613792013	0.16260247607124723	1.3795191146703575e-27	1.1450809921336865e-26	5	5	5
ENSG00000138175	ARL3	3.343363852194857	NA	0.000827692974194219	0.02621329062859849	0.027844907259165008	1.4139704039075812e-05	3.319394723697619e-05	14	22	22
ENSG00000172273	HINFP	-3.3346746998210026	NA	0.000853992381029573	0.04385983307555705	0.07009235805326756	3.290342314351114e-12	1.278053915035272e-11	16	17	17
ENSG00000196968	FUT11	-3.332664610147968	NA	0.0008601856823711472	0.0689996576452246	0.03689241982585528	5.467339336703778e-07	1.4540850230324612e-06	8	9	9
ENSG00000183011	NAA38	-3.3321588178148325	NA	0.0008617506278968858	0.07626133893121984	0.10379287358996475	1.2030428907616778e-17	6.36365901717212e-17	12	18	18
ENSG00000116285	ERRFI1	-3.327763184251798	NA	0.0008754625213337277	0.01674523831941157	0.01890371956906129	0.0003581010695041273	0.0007180864407070018	29	38	38
ENSG00000015153	YAF2	3.3270217891072593	NA	0.0008777950950086	0.0058880845298521	0.02786543037232364	1.4035630439654036e-05	3.296767927812999e-05	7	8	8
ENSG00000179021	C3orf38	-3.3258811577356715	NA	0.0008813949973340875	0.00651904146847271	0.05028297794434356	4.402162863685345e-09	1.3902757057652943e-08	3	5	5
ENSG00000198909	MAP3K3	3.325545023683569	NA	0.0008824584650075707	0.05599145483519068	0.02605898168579523	2.6901996863064445e-05	6.139770351406602e-05	7	9	9
ENSG00000113356	POLR3G	-3.32524578037491	NA	0.0008834062177592413	0.021404326105995405	0.06869106584111256	5.49381760397488e-12	2.1081556968128266e-11	4	6	6
ENSG00000270083	AL021878.2	-3.323081847420862	NA	0.0008902878834885737	0.19059142646011423	0.11068665954201609	8.84273071821887e-19	4.929908617904272e-18	34	41	41
ENSG00000124562	SNRPC	3.3177285029321935	NA	0.0009075265021365542	0.06699613465698916	0.026671827625872085	2.1572028973293958e-05	4.965620467959974e-05	6	7	7
ENSG00000100147	CCDC134	-3.3156526338343704	NA	0.0009142939732024253	0.0177113086814265	0.15490605598326343	3.0002286111814734e-26	2.356890538394461e-25	7	11	11
ENSG00000213672	NCKIPSD	3.311427139013338	NA	0.000928214081466957	0.1824520303790832	0.1481756361097381	4.337807555653798e-25	3.2541146881849073e-24	12	18	18
ENSG00000170035	UBE2E3	3.3085335658202544	NA	0.00093785941831461	0.07940124725350682	0.20643196622369106	1.9527870987099714e-35	2.1844974530839725e-34	16	24	24
ENSG00000186318	BACE1	-3.308312036842052	NA	0.0009386016687041968	0.08170083068208361	0.10510357119175272	7.333867512048954e-18	3.909496237616646e-17	16	18	18
ENSG00000089177	KIF16B	-3.308303063181172	NA	0.0009386317471317248	0.4471667335341768	0.5176762843126942	7.359634261435413e-108	7.695754143253408e-106	10	12	12
ENSG00000157551	KCNJ15	3.3073111893257487	NA	0.0009419618759918027	0.09429523782399289	0.11199419850303846	5.378653415543435e-19	3.0291798825338054e-18	21	30	30
ENSG00000160991	ORAI2	3.305803997811723	NA	0.0009470430955397748	0.4314825534370249	0.46089480676624295	1.0858944581072114e-91	6.897038541511322e-90	6	7	7
ENSG00000198894	CIPC	-3.3053215144488832	NA	0.0009486750569577333	0.005168921807292415	0.05986104287770658	1.3718825277641976e-10	4.820986366522177e-10	5	6	6
ENSG00000203666	EFCAB2	-3.2846163324972055	NA	0.0010212132981080126	0.06756473796737994	0.17604956541351882	5.950483673098055e-30	5.427917261168007e-29	8	11	11
ENSG00000170293	CMTM8	3.2733052465012737	NA	0.0010629761522114782	0.050389943904415264	0.06884799916189425	5.187443619460431e-12	1.9937129231314865e-11	21	23	23
ENSG00000264695	AC007922.1	3.2717823409356304	NA	0.0010687181861383096	0.15730556940746554	0.2509283108138266	7.559804057025254e-44	1.1322539718246821e-42	5	5	5
ENSG00000126264	HCST	-3.2699648079583996	NA	0.0010756086497185412	0.0037163214632364313	0.01541348404926476	0.0012817471861056007	0.0023996378269132037	9	11	11
ENSG00000197114	ZGPAT	-3.269247200162271	NA	0.0010783404759074843	0.016897975821343017	0.012343158503338069	0.003985658303540878	0.006991617660333726	15	16	16
ENSG00000176533	GNG7	-3.2664353925700262	NA	0.0010891065649785638	0.10023060968561723	0.08569383479900192	1.049214123323485e-14	4.712669722596764e-14	29	36	36
ENSG00000272195	AL356512.1	3.252853963517334	NA	0.0011425219886004236	0.05265875078830025	0.19865192433920498	5.176622186508135e-34	5.4764894433330044e-33	4	5	5
ENSG00000108828	VAT1	3.248886360026977	NA	0.0011585775301110135	0.024261410145477183	0.031532561870844786	3.7530193938639417e-06	9.292597398985378e-06	9	10	10
ENSG00000249685	AC079921.2	3.2436811923980713	NA	0.0011799573487598172	0.000255912361943479	0.10020913873734917	4.640716193498812e-17	2.3749221725547933e-16	1	2	2
ENSG00000171159	C9orf16	3.2383385640643474	NA	0.0012022804136415674	0.0023266645792732626	0.010798464704232043	0.007101236315894344	0.011997941042489864	6	7	7
ENSG00000189007	ADAT2	-3.2350486776908864	NA	0.001216219940024547	0.1069916578866198	0.03417937659598507	1.4495296309870697e-06	3.721812193711223e-06	9	11	11
ENSG00000106299	WASL	-3.231807991278178	NA	0.0012300968156365958	0.0074480328605528055	0.014265197135483219	0.0019557602530754256	0.0035740976747645433	5	8	8
ENSG00000139517	LNX2	3.2289046811384297	NA	0.0012426530552736136	0.008933491128243862	0.07560455013859435	4.355384515587916e-13	1.7774985496862724e-12	2	5	5
ENSG00000153815	CMIP	3.224695701543192	NA	0.0012610663211871445	0.01964640434993317	0.046427538969804116	1.7689440170958756e-08	5.3398382237594034e-08	6	8	8
ENSG00000178075	GRAMD1C	-3.215366469266013	NA	0.001302780893813007	0.038186763131238435	0.08115535606752686	5.6303473620281775e-14	2.4174969181627744e-13	10	17	17
ENSG00000170027	YWHAG	3.2151693422108645	NA	0.001303675907095969	0.004516981524946161	0.023894772973401084	5.8721633732071664e-05	0.0001292041694728377	7	10	10
ENSG00000273449	AC093788.1	-3.211488110413025	NA	0.0013204943464328396	0.22829035205590856	0.07986864942051249	9.054654022933261e-14	3.8454250084022413e-13	12	13	13
ENSG00000048392	RRM2B	3.2069561927297348	NA	0.001341474221637015	0.009402119449951958	0.04188929241442776	9.06656477445844e-08	2.5831952038077387e-07	9	11	11
ENSG00000114738	MAPKAPK3	3.2058337596669393	NA	0.0013467176667596068	0.016187910124021578	0.08046734708059365	7.259277647820645e-14	3.100606535055448e-13	10	11	11
ENSG00000065060	UHRF1BP1	-3.2023414478087444	NA	0.0013631531710312204	0.2696943157093826	0.4149792662349763	8.216129488429129e-80	3.7078527525545037e-78	24	26	26
ENSG00000152749	GPR180	3.2008579495877165	NA	0.0013701906318136562	0.2936453733257857	0.29655709524188123	5.324121819014076e-53	1.070379426427578e-51	18	20	20
ENSG00000134489	HRH4	3.199124950869355	NA	0.0013784541110426517	0.30687562447124217	0.3517331367784616	6.9322284782377324e-65	1.9728606620728942e-63	9	9	9
ENSG00000276071	AC074138.1	3.195565813332302	NA	0.0013955695051504485	0.003525667346952192	0.026686654766397894	2.1457120965584075e-05	4.9411597614986074e-05	4	5	5
ENSG00000104228	TRIM35	-3.194202947818836	NA	0.0014021750605000703	0.0782518056428758	0.09937200155741117	6.356920483448844e-17	3.2262453202327383e-16	10	11	11
ENSG00000127124	HIVEP3	-3.186269905761618	NA	0.001441200757955262	0.009336042275940247	0.08549157341196426	1.130956218351071e-14	5.071853605779947e-14	17	21	21
ENSG00000023572	GLRX2	3.185035559938762	NA	0.0014473622192439394	0.016121704743143454	0.038226820897524515	3.3842848699493417e-07	9.177277235098239e-07	5	6	6
ENSG00000197728	RPS26	3.183521135182375	NA	0.001454954910976196	0.672543524455328	0.6570993551783486	2.120552227982317e-157	9.091337539417189e-155	23	30	30
ENSG00000265678	AC129510.1	-3.1793340079532046	NA	0.0014761388810336108	0.007403934476046411	0.026002081940743185	2.745932556936783e-05	6.261135144117656e-05	12	13	13
ENSG00000101294	HM13	3.17723055235563	NA	0.0014868878301487578	0.022222409480843176	0.18992579008123908	1.970880584264679e-32	1.988154772914999e-31	6	8	8
ENSG00000231050	AL109917.1	3.1751064395427893	NA	0.001497815484720521	0.02723965485601508	0.16247978113718373	1.4492404529571e-27	1.2006292042396765e-26	10	20	20
ENSG00000204599	TRIM39	-3.1730841352965573	NA	0.0015082880876587704	0.014566170534614172	0.010183918267589081	0.008950775172818596	0.01491274103163957	12	13	13
ENSG00000187764	SEMA4D	3.17282209731439	NA	0.0015096499898567817	0.16341956394252025	0.24513099015322987	1.004221739410268e-42	1.4339216160821554e-41	13	16	16
ENSG00000109756	RAPGEF2	-3.171409782778112	NA	0.0015170098047689647	0.022942757846243327	0.04742505337086493	1.234630459110984e-08	3.766710148246622e-08	11	13	13
ENSG00000230910	AL391807.1	-3.1710249403540933	NA	0.0015190210074428258	0.16561741801128535	0.24546430458941243	8.659140403980408e-43	1.2395292052409015e-41	18	21	21
ENSG00000243477	NAA80	-3.1703233971634943	NA	0.001522693622497784	0.05500310731878122	0.02177368119982657	0.00012641338990931924	0.00026820032457687933	16	18	18
ENSG00000131196	NFATC1	-3.169567652481792	NA	0.0015266591351616346	0.03863568329385319	0.07799714891436693	1.805404568562634e-13	7.523908370906589e-13	15	21	21
ENSG00000181513	ACBD4	-3.1673216626101257	NA	0.0015385004112225121	0.035012668573645066	0.04142136837671882	1.0728920767315946e-07	3.035642010207906e-07	4	10	10
ENSG00000258366	RTEL1	-3.166624325501477	NA	0.0015421940748120621	0.014707091875973227	0.02953409917936197	7.699658324414754e-06	1.852693147262363e-05	3	3	3
ENSG00000239480	AC073517.1	3.1664362437129947	NA	0.001543191706174059	0.06896664998800438	0.10188747565914749	2.4675318991701897e-17	1.2819056206867488e-16	3	3	3
ENSG00000221838	AP4M1	-3.160984465904197	NA	0.0015723688377605569	0.05174053641974123	0.24632413452975743	5.906548484857641e-43	8.497600668357692e-42	19	20	20
ENSG00000132386	SERPINF1	-3.160320250380798	NA	0.0015759581256679412	0.03150641213708647	0.05545038946669233	6.793517957458407e-10	2.275874964884826e-09	26	34	34
ENSG00000213593	TMX2	-3.158588979246451	NA	0.001585349054589454	0.03301253513391064	0.05161238206005414	2.7233619150333663e-09	8.734418081336674e-09	13	18	18
ENSG00000178665	ZNF713	3.1578939062601785	NA	0.001589133809677724	0.05914123336455842	0.06842690060524086	6.0508511135629086e-12	2.3146563851548144e-11	12	13	13
ENSG00000176155	CCDC57	-3.1560226452998785	NA	0.0015993644274964103	0.08881454419950262	0.2659506731759279	8.46153955037628e-47	1.3939187487934948e-45	8	11	11
ENSG00000281162	LINC01127	3.1524085022878996	NA	0.001619295613022182	0.3379213293773947	0.37232165264324135	1.4029795739830199e-69	4.644729095412125e-68	25	28	28
ENSG00000110987	BCL7A	3.151231103883487	NA	0.0016258379057186496	0.050416538047198006	0.0727147375619745	1.2587311137011455e-12	5.015329895181446e-12	5	5	5
ENSG00000264364	DYNLL2	3.1472990480339105	NA	0.0016478633164052755	0.045561383817932004	0.14133675827097134	6.4157598916585805e-24	4.5653056590063483e-23	5	5	5
ENSG00000179406	LINC00174	3.14330706876411	NA	0.0016705049709691343	0.10946861122481708	0.12716238130018478	1.6019287564159081e-21	1.0223846759872129e-20	11	17	17
ENSG00000167004	PDIA3	-3.1364971906623507	NA	0.0017097907490386502	0.05428941134170935	0.05180433410219997	2.540848373680292e-09	8.17658261592106e-09	15	22	22
ENSG00000186409	CCDC30	3.1336176726857023	NA	0.0017266567081604572	0.08464260581689638	0.06137347271708519	7.917679395551566e-11	2.8322962860724614e-10	25	29	29
ENSG00000182196	ARL6IP4	-3.1320422346327965	NA	0.0017359490113278068	0.015525493448235866	0.026467989719209533	2.321568674312559e-05	5.327523243113351e-05	3	3	3
ENSG00000169032	MAP2K1	3.124612199502194	NA	0.0017803960854326174	0.015707950576531085	0.016109768572682405	0.0009928554621727883	0.0018832516669396247	12	17	17
ENSG00000087365	SF3B2	3.124505912729548	NA	0.0017810394233549064	0.10251956415825103	0.26367038182413005	2.394445860954297e-46	3.8556199126296e-45	5	7	7
ENSG00000100417	PMM1	3.123153641362134	NA	0.0017892431951924972	0.02414218378687939	0.08985260887263723	2.2366917024958894e-15	1.0448658677772272e-14	11	12	12
ENSG00000226824	AC006001.2	-3.1177124935771476	NA	0.0018226050597684974	0.3021789403143522	0.31927352995533426	8.88787300129584e-58	2.079374271476431e-56	14	17	17
ENSG00000255423	EBLN2	-3.1171516197848725	NA	0.0018260763049052404	0.015935873471998274	0.012279506689507239	0.004081220969661361	0.007151937299072418	3	4	4
ENSG00000233746	LINC00656	-3.109701399187971	NA	0.0018727656209084904	0.0020599050568917052	0.010159667164662621	0.009033111621205868	0.01503677258707624	19	23	23
ENSG00000105085	MED26	-3.1067754963243566	NA	0.001891399790983584	0.002750301756839833	0.030416457399113722	5.6060314571991445e-06	1.3636572121916047e-05	3	5	5
ENSG00000132436	FIGNL1	3.1055688176407537	NA	0.0018991342335306428	0.2593813402794931	0.17365860795037918	1.5768303300415366e-29	1.4105927662953735e-28	15	19	19
ENSG00000159588	CCDC17	-3.095373957408162	NA	0.0019656489688823563	0.01638806868750664	0.023707729939898947	6.28245897680739e-05	0.00013775462088386385	10	14	14
ENSG00000198860	TSEN15	-3.0918866146645425	NA	0.0019888880211435724	0.005476808993539202	0.08976171703912127	2.3136849035158182e-15	1.0799505283177127e-14	15	19	19
ENSG00000169710	FASN	3.0843651743008316	NA	0.0020398704446138003	0.05971915705321464	0.07010556020492888	3.2744803313257512e-12	1.2721808609403104e-11	15	20	20
ENSG00000059377	TBXAS1	-3.0805869700466193	NA	0.0020659301025851605	0.06400987823859408	0.09542622038342069	2.7919531847215065e-16	1.3652467968288884e-15	28	29	29
ENSG00000138134	STAMBPL1	-3.0787845800487887	NA	0.0020784691353347923	0.026793494074549052	0.03465585265045288	1.2214084316473816e-06	3.1568851837710545e-06	4	6	6
ENSG00000072818	ACAP1	3.0777307330207395	NA	0.002085832938424624	0.1617809057137468	0.2586800991282986	2.3070642002790456e-45	3.626383498678767e-44	3	5	5
ENSG00000030066	NUP160	3.0743335942894316	NA	0.0021097338019035474	0.0047980921227674	0.02002190494796313	0.00023853191664609719	0.0004902425501634612	10	13	13
ENSG00000169696	ASPSCR1	-3.0739407258232743	NA	0.0021125140048473805	0.07719240743020285	0.11142153156245038	6.687637633271785e-19	3.751510180543236e-18	6	9	9
ENSG00000137574	TGS1	3.0734821084021413	NA	0.002115763742077783	0.0008021920715402561	0.10157316720430402	2.77760396275988e-17	1.4386327501470608e-16	3	4	4
ENSG00000132522	GPS2	3.0727971747380622	NA	0.0021206256803358308	0.030254345256287472	0.04711962015284787	1.378367723531439e-08	4.1959774643627726e-08	15	17	17
ENSG00000124214	STAU1	-3.068266247605415	NA	0.002153046967704495	0.028117200164468	0.02158213403905261	0.00013549056327146245	0.0002863603240747239	7	7	7
ENSG00000133874	RNF122	-3.0643444867394685	NA	0.0021814755700128364	0.11941819647210146	0.032460900183628814	2.688168443070017e-06	6.744608724243997e-06	18	25	25
ENSG00000189362	NEMP2	3.0643258133368767	NA	0.002181611751595343	0.03942902143227317	0.024079198674775915	5.493922886540004e-05	0.00012133326926113911	11	13	13
ENSG00000101161	PRPF6	-3.0613440740046447	NA	0.0022034572501332854	0.07932642301147622	0.0946449077797884	3.7400330094024796e-16	1.817450441435056e-15	22	29	29
ENSG00000130758	MAP3K10	-3.061174641056867	NA	0.002204704587896377	0.12487114550731437	0.1713379529889688	4.049951307375919e-29	3.567160501807377e-28	8	10	10
ENSG00000205639	MFSD2B	3.0590861058200254	NA	0.0022201332888317454	0.00719542077241594	0.017388591666024394	0.0006219853454468581	0.0012082495116751437	3	4	4
ENSG00000089157	RPLP0	-3.055177861543108	NA	0.002249270890520488	0.015671234905796305	0.016226165707708424	0.0009514112917081804	0.0018082403016184845	6	7	7
ENSG00000090013	BLVRB	3.054240101212922	NA	0.0022563142121199012	0.007918996771025614	0.01563142831563575	0.001183197199233262	0.0022243640396460438	7	8	8
ENSG00000169609	C15orf40	3.0504213369967244	NA	0.002285205336614438	0.05871922804877035	0.1438969297793092	2.3458008659236338e-24	1.7057216747622073e-23	10	13	13
ENSG00000164615	CAMLG	-3.0493312329348186	NA	0.002293514548972159	0.17296718711352455	0.0642928757929344	2.7357466367108863e-11	1.0065505057488735e-10	8	10	10
ENSG00000160145	KALRN	-3.0490972115333297	NA	0.002295301958803454	0.019978941289740437	0.022878401910357397	8.477241909274852e-05	0.00018341688304586735	15	16	16
ENSG00000112249	ASCC3	-3.0489359762396586	NA	0.0022965341848294215	0.04918403343626228	0.06390510766702054	3.150894672849401e-11	1.1523713530538363e-10	25	35	35
ENSG00000103653	CSK	3.0485809094413954	NA	0.00229924988716055	0.013450760972850176	0.014539783933630295	0.001767501684838842	0.0032438876705159782	7	7	7
ENSG00000150967	ABCB9	3.046904554936842	NA	0.00231211113200674	0.0017870561200064193	0.03155676927157596	3.720501104626793e-06	9.213411327544385e-06	4	5	5
ENSG00000100596	SPTLC2	-3.046708881665399	NA	0.0023136166535176615	0.02893148216517584	0.12646926681761542	2.0938443645665587e-21	1.3289169877110256e-20	19	28	28
ENSG00000115561	CHMP3	-3.04414246641152	NA	0.0023334460897385116	0.0804637106847303	0.040253270655670095	1.6331610246770277e-07	4.5547370974445196e-07	7	8	8
ENSG00000103502	CDIPT	3.0416475169202766	NA	0.0023528724241282245	0.00246636342158726	0.03190709817738604	3.2802617939537434e-06	8.16091825105364e-06	4	7	7
ENSG00000245080	MIR3150BHG	-3.0416223175372212	NA	0.0023530693863522217	0.22434742811295025	0.2982582600655699	2.3648435016972797e-53	4.805059385142969e-52	18	20	20
ENSG00000148908	RGS10	-3.041080873315385	NA	0.0023573050458391923	0.010186171533410858	0.03719559596488197	4.902882132542026e-07	1.3094459693344216e-06	13	15	15
ENSG00000146733	PSPH	3.0408438815754995	NA	0.0023591612021757217	0.17466162422932474	0.2500710378034293	1.1095762241906652e-43	1.648884113400842e-42	11	15	15
ENSG00000225138	SLC9A3-AS1	3.0339773021202285	NA	0.0024135258790736443	0.48633246354256515	0.5738788686244399	7.473861563668632e-126	1.1978434762182559e-123	13	14	14
ENSG00000116406	EDEM3	3.032007223087457	NA	0.0024293339065614584	0.08583654933510135	0.04232197969540923	7.759358664402262e-08	2.2255434309388592e-07	7	11	11
ENSG00000186638	KIF24	3.028741960491817	NA	0.00245574337675691	0.0187893982915677	0.015860194291225097	0.0010879620146290597	0.002055012731454317	6	9	9
ENSG00000127804	METTL16	-3.027662831512111	NA	0.0024645289736389795	0.054823323153422907	0.07658075550820563	3.041417106937378e-13	1.251974603141361e-12	11	13	13
ENSG00000138107	ACTR1A	3.026123379579414	NA	0.0024771120184940085	0.022250519610851966	0.022979517478410264	8.173019568988517e-05	0.00017730438025121326	13	17	17
ENSG00000272979	AC093388.1	3.026098047439593	NA	0.0024773195669508838	0.016795404837385623	0.017515206261463107	0.0005938948094419681	0.0011570895350057158	6	7	7
ENSG00000237037	NDUFA6-DT	3.0223397548457327	NA	0.002508288467607924	0.02477314377075745	0.03491687834602908	1.1120425153954385e-06	2.884649386857718e-06	6	7	7
ENSG00000108588	CCDC47	-3.0200971814825492	NA	0.0025269359126682957	0.031189468855894215	0.022400879486913477	0.00010074820650078107	0.00021607441136591978	10	13	13
ENSG00000171295	ZNF440	3.0137677672624945	NA	0.002580252333362973	0.006309740321076072	0.03068604572357942	5.0881034964001e-06	1.2436699951505887e-05	12	15	15
ENSG00000165730	STOX1	3.011533007530264	NA	0.002599321412854516	0.07386899568547782	0.37923416371533025	3.441665461213821e-71	1.2020594907200778e-69	14	16	16
ENSG00000167536	DHRS13	-3.0092332707113534	NA	0.0026190793851552426	0.013544443424255157	0.01814262328182946	0.0004724393677856065	0.0009331793040952967	2	2	2
ENSG00000143153	ATP1B1	3.0048825160461967	NA	0.002656834501494661	0.042229993635502644	0.06166186636739255	7.129344456277604e-11	2.554023983302792e-10	10	11	11
ENSG00000156521	TYSND1	-3.0034086531532123	NA	0.002669736807795722	0.03201923150833648	0.04458621386404769	3.434196883503319e-08	1.0131264812523382e-07	16	19	19
ENSG00000184182	UBE2F	3.002025143529767	NA	0.002681900234716389	0.14709695525843552	0.26341168176316343	2.69382804874745e-46	4.3295648742239945e-45	16	18	18
ENSG00000089022	MAPKAPK5	3.0009883723680986	NA	0.002691048406987229	0.04970978003492397	0.015910130551191223	0.0010682238463627432	0.0020195095073613366	8	9	9
ENSG00000112149	CD83	-2.999034402936099	NA	0.0027083672300041556	0.018995373556992826	0.02052020656831248	0.00019907997781423644	0.00041306987774184395	18	23	23
ENSG00000260911	AC135050.3	2.99477000502207	NA	0.002746518519802747	0.1891624201937766	0.18726318785519638	5.938419456243275e-32	5.832643485401829e-31	13	14	14
ENSG00000143740	SNAP47	-2.992329470785052	NA	0.0027685729357251063	0.05067632496989538	0.04020129197366976	1.6639776122578196e-07	4.6369112890167934e-07	7	10	10
ENSG00000163412	EIF4E3	-2.992198764437462	NA	0.0027697586431313912	0.0013020246557382232	0.2788308919852015	2.2359113666816405e-49	4.015041259395126e-48	7	10	10
ENSG00000182742	HOXB4	2.991386970099772	NA	0.0027771332575211873	0.015017713624038372	0.03839451609900817	3.186291781105609e-07	8.659543225702075e-07	6	8	8
ENSG00000262228	AC087392.3	2.9882268794174474	NA	0.002806011695620017	0.018125239385488726	0.02467309903539801	4.434065440614001e-05	9.903593154609207e-05	16	21	21
ENSG00000174516	PELI3	-2.9876807483354217	NA	0.002811030209112662	0.05021295174136968	0.0793922996189922	1.0794455371710262e-13	4.563957474592192e-13	5	5	5
ENSG00000106415	GLCCI1	-2.9855839535204693	NA	0.002830374336468197	0.0497136067219456	0.07908638822014845	1.2083769385392143e-13	5.09026188135814e-13	11	13	13
ENSG00000243224	AC006252.1	-2.9823527573120723	NA	0.0028604220390110635	0.01684535825781682	0.011995202523864698	0.004537285577501774	0.007901087567889717	7	9	9
ENSG00000137265	IRF4	2.978334555145342	NA	0.002898194475945212	0.04210792596736149	0.05881811490084289	2.0034819211566436e-10	6.967696504951386e-10	4	4	4
ENSG00000055147	FAM114A2	-2.9736113440633933	NA	0.0029431760352684314	0.007734515797492783	0.05542555024943782	6.854911476068863e-10	2.2953238036825765e-09	5	5	5
ENSG00000113532	ST8SIA4	2.972327853119247	NA	0.0029555089787393287	0.009332761666124536	0.02043033385755734	0.0002056762439575651	0.0004261377199019311	5	7	7
ENSG00000163349	HIPK1	-2.9698270319353566	NA	0.0029796746850318315	0.01367891471569241	0.03064677523508072	5.160458828317799e-06	1.260636872461851e-05	3	4	4
ENSG00000244675	AC108676.1	-2.969633345606156	NA	0.0029815537982127477	0.04745462427235748	0.05010030240692294	4.7023297482472305e-09	1.4820851470812674e-08	24	33	33
ENSG00000117408	IPO13	2.9693423659572415	NA	0.0029843788676443203	0.03570794611784829	0.0686584527117047	5.5597182301033815e-12	2.1324895532999975e-11	11	13	13
ENSG00000255310	AF131215.5	2.966885533104273	NA	0.003008329356714135	0.0704817418187436	0.09563083327789829	2.5860796237127274e-16	1.265658660589314e-15	13	19	19
ENSG00000196141	SPATS2L	-2.9630179740115294	NA	0.0030463877982791067	0.03846092677307291	0.058725722565567066	2.071810224250217e-10	7.192201120580359e-10	26	37	37
ENSG00000125503	PPP1R12C	2.963007732652783	NA	0.0030464891579858435	0.02158268877892286	0.02227591348751346	0.00010540652563972038	0.00022564180604113903	19	26	26
ENSG00000128923	MINDY2	2.961879801432767	NA	0.0030576712433668654	0.030822913636672472	0.06319378088412737	4.082670062592337e-11	1.4827130220964842e-10	21	26	26
ENSG00000266173	STRADA	2.961725172604718	NA	0.0030592071168390215	0.029136476239461025	0.029333002367813197	8.277263467594113e-06	1.987215332574149e-05	5	6	6
ENSG00000151690	MFSD6	-2.9609615191824425	NA	0.003066802538710765	0.09198742475708735	0.18836065227339102	3.7706623638221707e-32	3.7485848624455886e-31	21	27	27
ENSG00000198453	ZNF568	-2.959527995821164	NA	0.003081107056000459	0.011704288945118936	0.016029965976505484	0.0010223174106872481	0.0019369927384681933	13	16	16
ENSG00000138439	FAM117B	-2.9593139038154384	NA	0.003083248602730454	0.08066950096095904	0.26405468186393083	2.009864320221871e-46	3.245495595808368e-45	4	6	6
ENSG00000007038	PRSS21	2.958668869845906	NA	0.003089709038353898	0.029186987105876225	0.06065391191344139	1.0284980260293873e-10	3.64566197775485e-10	17	20	20
ENSG00000214736	TOMM6	2.9565338989497736	NA	0.0031111803013883447	0.009756222746294403	0.06503598274325205	2.0866127881525485e-11	7.730249017936499e-11	4	8	8
ENSG00000178467	P4HTM	2.9563612507301955	NA	0.0031129225448648648	0.05944300900752904	0.03983931665519694	1.895313170476854e-07	5.249148184836494e-07	8	8	8
ENSG00000106976	DNM1	-2.9559518542829126	NA	0.003117057439782564	0.046964539546763245	0.04424724638205118	3.880071074181458e-08	1.1403485664290972e-07	24	29	29
ENSG00000224383	PRR29	-2.9554888169528484	NA	0.0031217401406064813	0.056702143177705805	0.03958988897665594	2.073165169234822e-07	5.726918409666231e-07	15	15	15
ENSG00000206177	HBM	2.949208836338683	NA	0.003185886138518192	0.012500431446250506	0.010631575202747838	0.00756114929929744	0.012724842917924611	9	11	11
ENSG00000100321	SYNGR1	-2.948411138099584	NA	0.0031941195385871033	0.015913911327561203	0.24687115616465546	4.6295459095519795e-43	6.68283525276994e-42	6	9	9
ENSG00000272491	AL109659.2	-2.9452244459950516	NA	0.0032272046392068775	0.21850074703607952	0.04732837283847256	1.278430218494613e-08	3.896871634725225e-08	15	15	15
ENSG00000159231	CBR3	-2.9405474975192005	NA	0.0032763276633833473	0.08499877408185223	0.12487086055710737	3.87994072555023e-21	2.429248028567393e-20	8	11	11
ENSG00000272540	AL662797.1	2.937838778288552	NA	0.003305088482836589	0.005916202472514396	0.012045622045122169	0.004452785681811527	0.0077657705336505525	15	19	19
ENSG00000112130	RNF8	2.93736768920781	NA	0.0033101138551612517	0.04245919766785476	0.026319781660767837	2.4489026489707724e-05	5.608471090705098e-05	3	3	3
ENSG00000090266	NDUFB2	2.9365298269397244	NA	0.003319069003459093	0.02638396733249867	0.027748428420891265	1.4639404153731056e-05	3.42685151286287e-05	9	13	13
ENSG00000164535	DAGLB	2.934353634655929	NA	0.0033424315237820866	0.3996395472627896	0.5085749390877405	3.822310511943634e-105	3.661944299962088e-103	23	27	27
ENSG00000079156	OSBPL6	-2.933929596440849	NA	0.0033470011836518668	0.014807352447831653	0.03410121148877524	1.4908255819578646e-06	3.822121080130875e-06	9	11	11
ENSG00000120899	PTK2B	2.931461258981451	NA	0.0033737144270713964	0.06291902867715826	0.11584852174031816	1.2374861973947445e-19	7.201103087588217e-19	14	14	14
ENSG00000145736	GTF2H2	2.9298078517231705	NA	0.003391716618669893	0.17700468852279375	0.35335470188332463	2.9963396918783535e-65	8.636004937146535e-64	16	24	24
ENSG00000174482	LINGO2	-2.9287937138445033	NA	0.003402801715565004	0.02757266291185334	0.06557098769637289	1.7167613270913117e-11	6.393211726012791e-11	2	5	5
ENSG00000274180	NATD1	-2.9283564529527517	NA	0.0034075913913408514	0.025021781297958675	0.08652545812560207	7.706154603420285e-15	3.495182366941404e-14	18	22	22
ENSG00000272077	AC124045.1	2.928185746800369	NA	0.003409462940491266	0.008811875309270155	0.016794831757517035	0.0007726649575339809	0.0014844758409982342	6	7	7
ENSG00000105509	HAS1	-2.927741322089476	NA	0.003414339813031172	0.11778673035500482	0.22683655624069543	3.1043370647738584e-39	3.946351098873751e-38	8	11	11
ENSG00000125629	INSIG2	-2.927282595060621	NA	0.0034193802909598457	0.19657989372935267	0.23531035754146648	7.683278689185069e-41	1.0358533509499586e-39	11	11	11
ENSG00000119865	CNRIP1	2.925676188377205	NA	0.0034370848775533923	0.015094535123046102	0.016773991232519155	0.0007785755092168856	0.0014954963494131239	7	8	8
ENSG00000274501	AL121845.4	-2.9228739599825175	NA	0.0034681687464061953	0.009477071482534327	0.01704173549100919	0.0007059874172064426	0.001362171266614906	5	9	9
ENSG00000253704	AC023632.2	2.9225376194888244	NA	0.003471916768042659	0.03434150908469635	0.022245097373710422	0.00010658809744344363	0.00022797197344195743	6	8	8
ENSG00000197299	BLM	2.9221419594195277	NA	0.0034763305380701185	0.14030841525667626	0.2169413424806788	2.219237196769283e-37	2.6355747013432434e-36	7	8	8
ENSG00000111328	CDK2AP1	-2.921620625664932	NA	0.003482154053058561	0.1979411063779999	0.2815577548892768	6.278395248137352e-50	1.155238198608449e-48	5	6	6
ENSG00000166548	TK2	2.9200981930396614	NA	0.0034992111144528147	0.08402703118831094	0.27377832574332744	2.3232819831875432e-48	4.0530989552068344e-47	18	26	26
ENSG00000095906	NUBP2	-2.914983222242485	NA	0.003557076647034318	0.0010427704305403687	0.020558156311980255	0.0001963588432228999	0.0004075717504756125	3	4	4
ENSG00000248099	INSL3	2.9110835199112697	NA	0.003601777258645242	0.08077793375265052	0.26553513685903113	1.022999585539219e-46	1.6771911943032567e-45	16	20	20
ENSG00000168259	DNAJC7	2.908033858261557	NA	0.0036370895671737203	0.011416662275407342	0.010289196464483005	0.008602127263945577	0.014370957666770842	7	9	9
ENSG00000181649	PHLDA2	-2.905621688138834	NA	0.003665242982947324	0.07118073349846163	0.09816873330757502	9.988152855310713e-17	5.00692292650463e-16	12	14	14
ENSG00000091844	RGS17	2.904142796939001	NA	0.003682601561067804	0.011828376005938905	0.018437844643981505	0.0004242708056414002	0.000843280023869306	3	4	4
ENSG00000278970	HEIH	2.9024669678347323	NA	0.0037023620257048582	0.5803703348053432	0.37181297815334646	1.8401415360355892e-69	6.068574461821985e-68	49	70	70
ENSG00000241945	PWP2	-2.9013571758795766	NA	0.0037155010931618376	0.5443239258393364	0.6324197839211662	2.60688349840076e-147	8.12826274801357e-145	15	18	18
ENSG00000163596	ICA1L	2.900076963929401	NA	0.0037307104424441177	0.011079178499859895	0.014584290324830516	0.0017387604556065434	0.0031949001449905296	3	5	5
ENSG00000002834	LASP1	-2.898724718287678	NA	0.0037468370172567948	0.01157502142043796	0.01648658271473106	0.0008648921830121032	0.0016538844833267794	17	21	21
ENSG00000148120	AOPEP	-2.896250336234697	NA	0.00377651007587595	0.03121720097437513	0.038422792524595906	3.154066299131342e-07	8.576039791311779e-07	5	8	8
ENSG00000110057	UNC93B1	2.8957000645413378	NA	0.0037831379539519337	0.025549468286808506	0.02406000787666713	5.532114725356906e-05	0.0001221138311560633	7	9	9
ENSG00000166762	CATSPER2	-2.893676851460008	NA	0.00380759801026473	0.041430139448874886	0.12316116850753918	7.496499680691053e-21	4.62104504040873e-20	12	13	13
ENSG00000273703	HIST1H2BM	-2.893483388546707	NA	0.003809944432077687	0.010048223695504031	0.011724774374518328	0.005019117440151947	0.008676698082778805	9	11	11
ENSG00000101216	GMEB2	2.8932240546425083	NA	0.003813091833684373	0.0421259918121597	0.049103408533187724	6.739019576487189e-09	2.1008443322519323e-08	9	11	11
ENSG00000163743	RCHY1	2.8925787544492656	NA	0.0038209337648909747	0.006493216768826894	0.06870080390640125	5.4742916526652775e-12	2.1011331144036895e-11	6	9	9
ENSG00000175894	TSPEAR	-2.8897558355979696	NA	0.003855411494917654	0.0127522413517325	0.027972860741973284	1.3503234538555733e-05	3.176937427653893e-05	5	8	8
ENSG00000025434	NR1H3	2.885658424849999	NA	0.0039059582157940187	0.036463559489813585	0.03861845366778363	2.9398294145532427e-07	8.02022504457104e-07	9	11	11
ENSG00000172244	C5orf34	2.8823648083078766	NA	0.003947024684646296	0.02678525072942778	0.09918911701503122	6.809068955337526e-17	3.449593013739534e-16	6	11	11
ENSG00000122912	SLC25A16	2.882137581696354	NA	0.003949872267450983	0.06148998523950714	0.044762223008094126	3.223254458936784e-08	9.523706188198986e-08	6	10	10
ENSG00000235513	AL035681.1	-2.879199468508169	NA	0.003986860823849172	0.053158846094303054	0.016060795132127614	0.0010108326294160565	0.0019158674582068914	5	6	6
ENSG00000170145	SIK2	2.878801209001148	NA	0.003991898732474874	0.01050919407134225	0.07840732727073489	1.55213639303064e-13	6.50319741120998e-13	6	7	7
ENSG00000143776	CDC42BPA	2.8785947745116	NA	0.003994512364191861	0.023865351012461018	0.05332041388734417	1.4686428175630777e-09	4.802775682377807e-09	23	30	30
ENSG00000089154	GCN1	-2.87845532615793	NA	0.003996278775058041	0.08278900296186298	0.048849218819879824	7.386410237828017e-09	2.2959526514221784e-08	12	13	13
ENSG00000164776	PHKG1	2.8745589768963486	NA	0.00404592199674969	0.04265188006118499	0.062309118666825807	5.6336488240320226e-11	2.0266717785467832e-10	3	3	3
ENSG00000128656	CHN1	-2.872124392927149	NA	0.004077224415991265	0.019889788392272515	0.011812765004773228	0.004856886913365923	0.008410658757680723	8	11	11
ENSG00000137492	THAP12	-2.8703964979452734	NA	0.004099573837756163	0.00964411855579719	0.03410222383161294	1.4902832947325426e-06	3.821302066592161e-06	6	7	7
ENSG00000160392	C19orf47	-2.8699507055016062	NA	0.004105357944420891	0.10517087556624179	0.14347955866904422	2.7644556916074008e-24	2.004551824751599e-23	4	4	4
ENSG00000166272	WBP1L	2.8669625242794123	NA	0.004144320842234633	0.015327210499159392	0.030833470259531783	4.825419445548787e-06	1.18198997388539e-05	14	17	17
ENSG00000111300	NAA25	-2.866253984093734	NA	0.0041536085718588255	0.02545092681688598	0.020043138323155598	0.0002367005641790138	0.0004865952979028899	8	10	10
ENSG00000233461	AL445524.1	-2.8645492242614177	NA	0.004176032438414029	0.02048078043695762	0.04947238879046687	5.898761653753134e-09	1.846533510415858e-08	24	34	34
ENSG00000148843	PDCD11	-2.857221931286849	NA	0.00427366909416561	0.005977791863340368	0.02638359026066733	2.393244970745304e-05	5.486284934973853e-05	3	3	3
ENSG00000099381	SETD1A	2.855519186217093	NA	0.004296652675417357	0.00548624085213486	0.010315026954348947	0.0085187231556898	0.014245498137193991	5	7	7
ENSG00000238160	AC116366.2	2.8542580723411595	NA	0.0043137473197296045	0.0048756285315803005	0.021049014412032746	0.0001643513030178419	0.000344417091062094	4	5	5
ENSG00000100395	L3MBTL2	-2.852574053852112	NA	0.004336670669935184	0.015960546866311005	0.04571691374731129	2.2852392766113125e-08	6.836979824600034e-08	6	7	7
ENSG00000126522	ASL	-2.8508324189994596	NA	0.004360494429792638	0.024716093918379787	0.03853366334192026	3.0308233713004957e-07	8.254024137594442e-07	3	3	3
ENSG00000272690	LINC02018	-2.8494371850140725	NA	0.004379665309426787	0.141637085720547	0.15206407451003354	9.291536686639474e-26	7.171042423005416e-25	15	34	34
ENSG00000175322	ZNF519	-2.849300563506105	NA	0.004381546625458872	0.006584527827604317	0.01781468257254615	0.000532430355869397	0.0010433834045028326	8	12	12
ENSG00000124380	SNRNP27	-2.8459797888036333	NA	0.004427500492654466	0.019810906490856765	0.014406723857017344	0.0018563251568350088	0.0034014446110229263	9	11	11
ENSG00000277258	PCGF2	-2.843646662687124	NA	0.004460047760879935	0.10513421898973613	0.1346166915031139	8.879977279093173e-23	6.004839525203818e-22	20	23	23
ENSG00000156795	WDYHV1	-2.8431031359855323	NA	0.004467661064244762	0.09948409695942273	0.1383896956698497	2.0357595926206434e-23	1.4214674777626797e-22	3	3	3
ENSG00000259442	AC105339.3	2.841990088482993	NA	0.004483288536720625	0.002718334259100455	0.014987344174113505	0.0014990448139647632	0.002778847639680221	8	8	8
ENSG00000118855	MFSD1	2.8406030781667746	NA	0.004502831825355993	0.011250816380409917	0.026383513193172975	2.393311423321441e-05	5.486284934973853e-05	14	19	19
ENSG00000151952	TMEM132D	2.840528133177014	NA	0.004503890011802677	0.09548824827104614	0.12801258535412147	1.1530990944333442e-21	7.406727259872915e-21	18	25	25
ENSG00000164136	IL15	-2.8403221788154465	NA	0.004506799146624511	0.06003870840630439	0.15605179650694934	1.9001683442952002e-26	1.5044315298392608e-25	2	3	3
ENSG00000185745	IFIT1	-2.836859500142971	NA	0.00455596557043179	0.006199627046958258	0.010289735360481559	0.00860037873635235	0.014370542660469152	5	5	5
ENSG00000273061	CDC37L1-DT	2.8360930348829116	NA	0.004566914036772027	0.0010251898528946797	0.04631596013630051	1.841531716376796e-08	5.552114522529127e-08	13	16	16
ENSG00000204655	MOG	-2.8350924262414385	NA	0.004581242953002583	0.003009227872086013	0.017342671919138953	0.0006325004702967235	0.0012272856489158757	8	14	14
ENSG00000153551	CMTM7	-2.835018376391015	NA	0.0045823049781538484	0.0921489016883514	0.1609238187472146	2.7066228759166e-27	2.213441854987781e-26	31	34	34
ENSG00000167658	EEF2	-2.8338128382144965	NA	0.004599626235950844	0.013518865322530346	0.025358589136068064	3.462815728399908e-05	7.814689686317939e-05	9	13	13
ENSG00000120699	EXOSC8	2.83256355387253	NA	0.004617638584751018	0.012713033803905422	0.021148937612187887	0.00015850730387290642	0.00033295464896086134	3	3	3
ENSG00000115350	POLE4	2.8313696461744735	NA	0.0046349121729051266	0.04015346622636708	0.020106641247299356	0.0002313073972928109	0.0004762505170097748	11	13	13
ENSG00000135862	LAMC1	-2.829535521432955	NA	0.00466156249887761	0.11547891492294249	0.21145055371761384	2.3187995929817865e-36	2.668798269801655e-35	5	6	6
ENSG00000159228	CBR1	-2.828522427935059	NA	0.004676342430291857	0.2825795930299842	0.24696481357777045	4.4403504511331935e-43	6.420537089922693e-42	35	43	43
ENSG00000171729	TMEM51	-2.8260443287071544	NA	0.004712674175803211	0.0503779681510548	0.08028680539504456	7.759642235958815e-14	3.309378381110612e-13	18	24	24
ENSG00000172831	CES2	-2.825452836135095	NA	0.0047213838148536845	0.0030596068555294362	0.01497197084618406	0.0015075445368587686	0.002793094345569471	8	10	10
ENSG00000116205	TCEANC2	2.825360457008245	NA	0.004722745398330756	0.009750523298454614	0.026715235855917258	2.123734936249889e-05	4.8918643951308734e-05	11	14	14
ENSG00000115459	ELMOD3	2.820610413238262	NA	0.004793237518120432	0.007700789522950809	0.013770789113837832	0.002347392285066784	0.004237413715432661	4	9	9
ENSG00000164398	ACSL6	-2.820261550525572	NA	0.004798452093123874	0.15896051165505082	0.06283213823711353	4.657177636336813e-11	1.6849354279649792e-10	19	24	24
ENSG00000147459	DOCK5	-2.8198144575414537	NA	0.004805142456067351	0.06659740521747302	0.08823697021656896	4.080248431548246e-15	1.8794568990765745e-14	13	15	15
ENSG00000152766	ANKRD22	-2.8184431378024	NA	0.0048257157633194315	0.09803750209484906	0.1583309481352852	7.646099678139938e-27	6.144468761969156e-26	32	41	41
ENSG00000143847	PPFIA4	2.8140749165340444	NA	0.004891782664104738	0.16792278044029202	0.2678188277008436	3.600081648261446e-47	6.023200018149809e-46	18	21	21
ENSG00000167114	SLC27A4	2.8096156096441565	NA	0.004960070121175589	0.025464231056670714	0.02184149836608455	0.0001233481054257563	0.00026185895765613946	21	27	27
ENSG00000143811	PYCR2	-2.807364413217335	NA	0.004994870181795463	0.07033425048037406	0.13756215977878358	2.813538759544013e-23	1.9486823985226283e-22	23	31	31
ENSG00000248092	NNT-AS1	-2.80714375638319	NA	0.004998293052618928	0.04612855017717016	0.044071900373703295	4.1329587082269045e-08	1.210522782021916e-07	7	8	8
ENSG00000178295	GEN1	-2.807015471349212	NA	0.00500028400934275	0.07774478243068547	0.03632361912229011	6.707481232617617e-07	1.7730675123588566e-06	32	42	42
ENSG00000260279	AC137932.1	2.8039909984303093	NA	0.005047431424186658	0.028985191600211225	0.033546898821784125	1.81946354134399e-06	4.633498703669154e-06	28	35	35
ENSG00000070610	GBA2	-2.803197220973886	NA	0.0050598717341274815	0.1866078859378946	0.25534667279346224	1.0390461066064558e-44	1.600952532092912e-43	2	2	2
ENSG00000088826	SMOX	2.7983774319148504	NA	0.0051360058060767174	0.04599282333617176	0.05764382642305666	3.067827512560204e-10	1.0545234318078762e-09	35	43	43
ENSG00000104093	DMXL2	-2.7954887858208397	NA	0.005182129962050312	0.013123145285816179	0.0485294571626801	8.289711021159186e-09	2.5651435276409038e-08	19	22	22
ENSG00000206503	HLA-A	2.794199683357211	NA	0.005202834097525531	0.23470622040379233	0.2860080971553756	7.819058073395028e-51	1.4702744177702997e-49	22	25	25
ENSG00000163807	KIAA1143	-2.7941445072883653	NA	0.005203721940060638	0.11201638509834405	0.15565330832783153	2.227467661419712e-26	1.7562686402614547e-25	15	18	18
ENSG00000138095	LRPPRC	2.7939810331474826	NA	0.00520635321919562	0.051874005995274315	0.10806847652797931	2.3881986472144158e-18	1.3068034014384178e-17	16	22	22
ENSG00000180537	RNF182	-2.793547545269421	NA	0.005213336459818761	0.43287363515336563	0.5454155838038733	1.835457926874063e-116	2.3144314697031843e-114	21	26	26
ENSG00000181090	EHMT1	-2.7903850075270644	NA	0.005264539745432683	0.038050298749054356	0.33647658359059485	1.6773811777491017e-61	4.319130603186088e-60	7	10	10
ENSG00000139531	SUOX	-2.7861127996884507	NA	0.005334430533674031	0.09637009391915842	0.19045703592241092	1.5809032709725085e-32	1.6013532305911132e-31	26	34	34
ENSG00000109445	ZNF330	-2.7856153988439205	NA	0.005342621939679084	0.12059621870095014	0.16358983393197063	9.274806875338061e-28	7.781490367180646e-27	5	8	8
ENSG00000178425	NT5DC1	2.7840466337930327	NA	0.005368531484905225	0.036736724366574484	0.051931863116978554	2.426394701336501e-09	7.814130090745475e-09	20	25	25
ENSG00000130475	FCHO1	2.7829811014084087	NA	0.005386194344127208	0.08716962870158892	0.2977479172937677	3.017333288918682e-53	6.094728924813484e-52	29	31	31
ENSG00000174684	B4GAT1	2.781090714592475	NA	0.005417659617522636	0.035809656281944435	0.017358241006635338	0.0006289154075222264	0.0012210200751272117	30	38	38
ENSG00000042445	RETSAT	2.777764610162674	NA	0.005473425359593713	0.08011219131451076	0.2555645340538146	9.419055748748866e-45	1.4538918725048992e-43	6	8	8
ENSG00000206573	THUMPD3-AS1	-2.777350635295376	NA	0.005480402232345062	0.12948694579035994	0.19639576467222858	1.3314063449214532e-33	1.388825268190876e-32	4	4	4
ENSG00000228692	AL445307.1	2.777270990098803	NA	0.005481745442922865	0.021827126296940315	0.030502010652938744	5.436194276716274e-06	1.3255409590702029e-05	4	10	10
ENSG00000124134	KCNS1	2.7767848514121627	NA	0.005489950581582202	0.015042261220805654	0.015391928342717114	0.001291933734553047	0.0024173891559029132	19	23	23
ENSG00000009844	VTA1	-2.77561367377313	NA	0.0055097634750012085	0.018467773376626955	0.018948225550233802	0.00035235035081862206	0.0007070508034388661	10	13	13
ENSG00000169629	RGPD8	2.773847295572929	NA	0.005539767495869241	0.1341312069409616	0.3881123643448152	2.7684382573686195e-73	1.0231885274916908e-71	7	10	10
ENSG00000131845	ZNF304	2.772412703165859	NA	0.005564244162352955	0.08065637156884273	0.06979597995715767	3.667324870794631e-12	1.4199809033474177e-11	14	15	15
ENSG00000107745	MICU1	2.771375417709351	NA	0.0055820028181509905	0.00900217950596751	0.04648722197525466	1.7312975921015465e-08	5.232644061852207e-08	1	3	3
ENSG00000122068	FYTTD1	-2.763358402241453	NA	0.005720990897110831	0.00037600227101021455	0.0145844548436529	0.0017386550939045712	0.0031949001449905296	2	2	2
ENSG00000215533	LINC00189	-2.76324832318696	NA	0.005722920828974292	0.07199478167988344	0.12595490801097167	2.5538551554533228e-21	1.614303798778807e-20	16	18	18
ENSG00000197713	RPE	-2.7624342800571724	NA	0.005737211059890941	0.03672009292686109	0.022661031700188572	9.170257920740054e-05	0.00019746453174632246	18	18	18
ENSG00000006327	TNFRSF12A	2.7614175868748876	NA	0.005755103927276975	0.0021896696367603784	0.011858572732029525	0.00477454926410927	0.008283130534163873	7	15	15
ENSG00000261546	AC135782.3	2.7582867928443835	NA	0.005810519532123174	0.01850904521614198	0.038204468072678625	3.4115888328791904e-07	9.24839343898913e-07	2	2	2
ENSG00000182310	SPACA6	-2.757898409513458	NA	0.005817427421240071	0.1942278165276624	0.29331898859087135	2.4819566835932168e-52	4.8699170671556147e-51	18	23	23
ENSG00000175895	PLEKHF2	-2.755818619934397	NA	0.005854545249693267	0.053191070574093974	0.09858897620920591	8.530502086589581e-17	4.2963166015543236e-16	14	17	17
ENSG00000251323	LINC02728	2.7524697119536756	NA	0.00591476174222013	0.008466791419110564	0.013788012619417386	0.0023324983996311655	0.004212745134836741	8	11	11
ENSG00000169682	SPNS1	2.751587712665951	NA	0.005930713501011127	0.2972521856540473	0.31396966543363314	1.197317078117756e-56	2.7088114211927967e-55	19	22	22
ENSG00000227467	LINC01537	-2.751243134913313	NA	0.005936956027739098	0.0049109796391774135	0.016480734600630792	0.0008667452498727966	0.0016572432032633058	8	10	10
ENSG00000197165	SULT1A2	2.7500205277750425	NA	0.005959153139436016	0.3765283618293372	0.559270280252966	5.869887240373639e-121	8.388558023763962e-119	9	10	10
ENSG00000172113	NME6	-2.749235278326119	NA	0.005973449191931997	0.15194944020334988	0.20741746226061983	1.2864321156384208e-35	1.4456765629805555e-34	5	7	7
ENSG00000232859	LYRM9	2.7485256503864606	NA	0.0059863950731552295	0.04069858298807646	0.09836583613038638	9.275892808720533e-17	4.661866866813306e-16	6	9	9
ENSG00000174483	BBS1	-2.746881139807511	NA	0.006016493427888695	0.08110521056040024	0.10512502140361396	7.274665228690433e-18	3.87914284847053e-17	8	8	8
ENSG00000112715	VEGFA	-2.745002254784015	NA	0.00605104819487222	0.008942126289994894	0.016226594139939352	0.0009512620124027374	0.001808156977465589	15	18	18
ENSG00000112659	CUL9	2.7442717109783468	NA	0.006064531899676244	0.028474540474496962	0.06195821478001636	6.400813717502971e-11	2.2978345078806455e-10	13	16	16
ENSG00000096433	ITPR3	-2.7441207802902903	NA	0.006067321010512111	0.10936774665405577	0.2663292668106597	7.117234578579162e-47	1.1758521752221007e-45	32	50	50
ENSG00000138468	SENP7	-2.742896471881864	NA	0.006089988249446396	0.16183095726626753	0.18408260510272306	2.2074146726637105e-31	2.1254887266428957e-30	14	16	16
ENSG00000258922	AC106028.2	2.742067839885701	NA	0.006105373061459839	0.007517262399406069	0.0544430520410768	9.783566000750481e-10	3.2358413374516878e-09	5	7	7
ENSG00000276248	AL442125.1	2.741603681248993	NA	0.006114006159452714	0.027485038626045993	0.04827350121174707	9.091623297623805e-09	2.803168786964233e-08	2	3	3
ENSG00000108622	ICAM2	-2.7406195411812777	NA	0.00613234700756861	0.022872226015659778	0.04382894303846225	4.510792044368406e-08	1.3182612946297513e-07	10	12	12
ENSG00000001036	FUCA2	-2.7395485264571433	NA	0.006152363179043693	0.05850444582621459	0.07578917893447067	4.069504999497247e-13	1.6639947838907553e-12	19	28	28
ENSG00000112877	CEP72	-2.737267341638394	NA	0.006195192429634004	0.022246257552637164	0.019676005570994998	0.00027045305708451906	0.0005521427947550497	7	12	12
ENSG00000185290	NUPR2	2.734861313824014	NA	0.006240656332431639	0.26734451750784105	0.37913970802632596	3.621530162981085e-71	1.262309365141517e-69	10	13	13
ENSG00000131067	GGT7	2.7334915528913117	NA	0.0062666730748815016	0.01371487809113291	0.07300977189114687	1.1296071353240726e-12	4.511325748409996e-12	10	11	11
ENSG00000147996	CBWD5	2.7315289076188676	NA	0.006304121028936951	0.0045910616486257855	0.02858937286076294	1.0816295971653965e-05	2.5676724753307562e-05	11	21	21
ENSG00000146223	RPL7L1	-2.7273073066232443	NA	0.006385354027671577	0.06031374354681671	0.08120428479470387	5.529481020183163e-14	2.375972688928115e-13	9	10	10
ENSG00000269918	AF131215.6	2.727036071495997	NA	0.006390605256066455	0.078020310676686	0.11971086920081841	2.8219102009634525e-20	1.6944306035126838e-19	21	26	26
ENSG00000107175	CREB3	2.7260215629522646	NA	0.006410281043362407	0.0059441461156925866	0.032766310991885296	2.4087012491470666e-06	6.068623453891413e-06	13	17	17
ENSG00000162877	PM20D1	2.7218031480169467	NA	0.006492680502731407	0.12063114237018185	0.4048873076664508	2.5171651442389394e-77	1.013306691515342e-75	29	39	39
ENSG00000176490	DIRAS1	2.721221824310331	NA	0.006504110044506511	0.10045516729988183	0.13226369024835885	2.2183536939513005e-22	1.4722348102775098e-21	10	12	12
ENSG00000272444	AL118558.4	2.7202850385162747	NA	0.00652256649467523	0.06604941634938702	0.08389538510462109	2.043443222608092e-14	9.013119296426484e-14	19	26	26
ENSG00000010072	SPRTN	-2.719172734708136	NA	0.006544542144517843	0.028658917694178967	0.013739101069321311	0.002375046136331216	0.004285077979162969	3	3	3
ENSG00000188522	FAM83G	2.716982170528869	NA	0.006588015655561259	0.04052667755521164	0.0868922291271247	6.725054908562708e-15	3.059908904933454e-14	8	10	10
ENSG00000272871	AL159169.2	-2.7165221899219514	NA	0.0065971772646589676	0.1143013828228749	0.1373543289593059	3.051585070386291e-23	2.10759695417054e-22	22	26	26
ENSG00000103187	COTL1	-2.7154439588359582	NA	0.00661869772271216	0.01923652135232567	0.06316398710459975	4.127199684995659e-11	1.4982503682893852e-10	12	15	15
ENSG00000179195	ZNF664	2.714360916647661	NA	0.0066403777305210805	0.02326921142127845	0.03701473219661562	5.232193062149138e-07	1.3939238592946338e-06	8	9	9
ENSG00000247400	DNAJC3-DT	2.7137363560290306	NA	0.006652909000802041	0.06450067393268441	0.07296035895464648	1.1502726729312001e-12	4.591719289594309e-12	11	14	14
ENSG00000139269	INHBE	2.712828675012808	NA	0.006671158741551066	0.0005713257651440164	0.014115924288997866	0.002066482154722747	0.0037616073104065795	2	5	5
ENSG00000186399	GOLGA8R	2.7126884301500294	NA	0.006673982500858629	0.017847132960944968	0.08280163933027254	3.0633456020037964e-14	1.337406153990914e-13	3	5	5
ENSG00000167552	TUBA1A	-2.709917901195379	NA	0.006729986426545997	0.017538456095552053	0.013619141552789118	0.002482754108061389	0.004467186045445888	8	9	9
ENSG00000136709	WDR33	2.7092292742987287	NA	0.006743971825716379	0.0160554425989882	0.034048897839023734	1.5191189802332784e-06	3.8923310013477495e-06	22	22	22
ENSG00000197653	DNAH10	-2.7069495495235074	NA	0.006790457579225405	0.04527570184119721	0.08421349307254063	1.8163119748643336e-14	8.04232740948837e-14	7	9	9
ENSG00000116903	EXOC8	-2.706768280738111	NA	0.006794166151588377	0.006587246990082944	0.03493170809871335	1.106131704128361e-06	2.8710538208108465e-06	10	12	12
ENSG00000198429	ZNF69	2.7061845123517383	NA	0.006806121823468858	0.013813223421443777	0.018432459743688356	0.0004251035584247298	0.0008446415158644065	17	22	22
ENSG00000187239	FNBP1	2.705477033200674	NA	0.0068206364498123884	0.013924803541932686	0.0535653234496628	1.3441245814740113e-09	4.411558363195755e-09	9	11	11
ENSG00000138496	PARP9	-2.70490540371702	NA	0.006832384296871708	0.05498733440113018	0.07126304397515562	2.143163040057603e-12	8.410321046669985e-12	12	13	13
ENSG00000137494	ANKRD42	-2.702425183142569	NA	0.006883567429233183	0.0364492473235162	0.034693713692018006	1.2049020964525355e-06	3.1165710485768527e-06	21	25	25
ENSG00000241258	CRCP	2.6999232209989508	NA	0.006935547989886553	0.26549065805128125	0.3445687362360546	2.751668618341639e-63	7.43123860408516e-62	12	14	14
ENSG00000080815	PSEN1	-2.698784992787281	NA	0.0069593122035519015	0.17995033045815828	0.2944422283149018	1.4562344543290967e-52	2.900460471229928e-51	7	10	10
ENSG00000176641	RNF152	-2.6986646641150176	NA	0.006961828725416171	0.01614045939996076	0.014054258731543633	0.002114052882062652	0.003840454753653858	12	13	13
ENSG00000144214	LYG1	2.6964291142545442	NA	0.007008731312897299	0.15607735667793832	0.24346697232167394	2.102296558365373e-42	2.9795275768105606e-41	11	12	12
ENSG00000253829	AC067817.2	2.6931856066289006	NA	0.007077285786275523	0.024572655479287792	0.01222579246599094	0.004163671510302909	0.007289719523244981	19	20	20
ENSG00000116786	PLEKHM2	2.6926555253716935	NA	0.007088546595005925	0.013734821022832279	0.08610595861375168	9.004464781503137e-15	4.06362017205256e-14	5	8	8
ENSG00000144671	SLC22A14	2.6921318780879844	NA	0.007099686515875161	0.009927772576301659	0.010224526682838743	0.00881461498668482	0.014700168472883204	7	11	11
ENSG00000248810	LINC02432	-2.6887677106743	NA	0.007171630464700759	0.29837754097361163	0.41461164682328056	1.0138646882477915e-79	4.551509303340674e-78	12	21	21
ENSG00000214078	CPNE1	2.688093213625688	NA	0.007186133339480832	0.482949065452817	0.7285250692059322	2.6525038209196413e-191	5.685973503118866e-188	9	10	10
ENSG00000104517	UBR5	2.6862936023358266	NA	0.0072249570537086935	0.014429011863912627	0.012636134764099525	0.0035742334008206844	0.006304724191593696	8	10	10
ENSG00000234336	JAZF1-AS1	-2.6834562242721516	NA	0.00728655138043247	0.008785746780555805	0.15895442857740014	5.958140541986254e-27	4.8082895131539894e-26	10	12	12
ENSG00000126883	NUP214	2.6797804048130023	NA	0.007367047188491064	0.0185028349052694	0.024169036498102654	5.318621519734153e-05	0.000117628373022854	13	15	15
ENSG00000160993	ALKBH4	2.6791974154046256	NA	0.007379886957959203	0.11783826385088109	0.18916827164394834	2.698329991098113e-32	2.706062047797751e-31	7	11	11
ENSG00000103018	CYB5B	2.6723127365112305	NA	0.0075330406546294726	0.012735803537105867	0.03494355866682785	1.1014309216461718e-06	2.8592853277793217e-06	1	1	1
ENSG00000106460	TMEM106B	-2.671637569749098	NA	0.007548212521814935	0.12765427117287048	0.1982254844568996	6.1898039494220215e-34	6.524213148656315e-33	25	33	33
ENSG00000187860	CCDC157	-2.6713049006354463	NA	0.007555698096092412	0.047992328752803695	0.06348925796953124	3.6661975551527574e-11	1.3345706192594913e-10	15	20	20
ENSG00000160218	TRAPPC10	2.670400213023999	NA	0.007576088652444478	0.005520266515641014	0.01897015671467568	0.0003495508271511951	0.0007019258940065392	3	4	4
ENSG00000119720	NRDE2	-2.6701476173513377	NA	0.007581790654501055	0.0013528665714623931	0.02193107365817541	0.00011941341878873987	0.00025394602167759175	3	4	4
ENSG00000161203	AP2M1	2.6682947153186105	NA	0.007623735143829948	0.015972294216860073	0.06045031503100727	1.1074835940023361e-10	3.9183487009585437e-10	8	8	8
ENSG00000198496	NBR2	2.668147815754195	NA	0.007627069419315066	0.3922834557486795	0.3216772143105457	2.716954524790466e-58	6.435504578125927e-57	8	9	9
ENSG00000113318	MSH3	2.6678393223034425	NA	0.007634075752237204	0.2917677434913007	0.4510992440033906	4.4916603713673595e-89	2.6653108549681263e-87	36	43	43
ENSG00000084734	GCKR	-2.666559639932936	NA	0.007663200833632398	0.0039968217877013375	0.015689247740112103	0.0011583603109080179	0.0021819772596398945	2	2	2
ENSG00000198270	TMEM116	-2.666229640573936	NA	0.007670727627713601	0.12857316639540223	0.09520145995184617	3.036984089879805e-16	1.4821070050469201e-15	18	22	22
ENSG00000132953	XPO4	2.6651833428439407	NA	0.007694635950133655	0.02551415075555543	0.01028810629901181	0.008605665576300403	0.014372668384103586	9	10	10
ENSG00000171160	MORN4	-2.6647065760030157	NA	0.007705552396085542	0.19528108383659348	0.03854151282881492	3.022282656161847e-07	8.233379709375617e-07	14	15	15
ENSG00000165410	CFL2	-2.660017079130529	NA	0.007813668918262611	0.0010834438507578616	0.13481988763268155	8.204040755716408e-23	5.556520336484229e-22	6	10	10
ENSG00000186017	ZNF566	2.6584769788438436	NA	0.007849471309350155	0.034854890738505305	0.06444128580523889	2.591717941687436e-11	9.551981728346839e-11	4	5	5
ENSG00000196653	ZNF502	2.654076023142542	NA	0.007952590768193324	0.2082490096402506	0.23150091710947354	4.072556982079675e-40	5.331319059975904e-39	7	7	7
ENSG00000259207	ITGB3	-2.6522509479597405	NA	0.007995709077043833	0.011989101802443527	0.014334203641199776	0.001906621698538115	0.0034890634308774584	6	7	7
ENSG00000107185	RGP1	2.6516746106466993	NA	0.008009368758598994	0.02926433151447749	0.1490602098198669	3.0569851931778284e-25	2.306389752653171e-24	7	9	9
ENSG00000102606	ARHGEF7	-2.6497516288327816	NA	0.00805509634892113	0.036719706504591505	0.30915080274243917	1.2499002968598455e-55	2.748017973185832e-54	18	20	20
ENSG00000066926	FECH	2.649666302784581	NA	0.008057130766603865	0.02541472585343439	0.01728713931217888	0.000645456326769045	0.0012505853064921876	23	25	25
ENSG00000104343	UBE2W	2.64890144001823	NA	0.008075387842144966	0.02712567898244853	0.02523213432452254	3.6243662962964195e-05	8.167445153112654e-05	27	36	36
ENSG00000174996	KLC2	2.6486443724978908	NA	0.008081532287533867	0.011196058697362725	0.013432348808868688	0.002660402711724121	0.004767817546593892	8	10	10
ENSG00000161202	DVL3	2.6478709944058747	NA	0.008100042867712487	0.01877944115337049	0.02610643199252206	2.644590161724996e-05	6.0380876958357015e-05	7	10	10
ENSG00000108578	BLMH	2.6463795870038633	NA	0.008135846472115444	0.019840793775303033	0.01908930171079351	0.00033472815272894365	0.0006747682016161578	10	11	11
ENSG00000125864	BFSP1	2.642770640125292	NA	0.008223071771538703	0.006530332357362187	0.02290563581109625	8.394203687419183e-05	0.00018173488074176437	4	5	5
ENSG00000125166	GOT2	-2.639820863337542	NA	0.008294985988050405	0.08097558553672743	0.16367223327887492	8.972359093279736e-28	7.538803826097706e-27	11	14	14
ENSG00000271976	AC012467.2	-2.637211015688705	NA	0.008359081496104828	0.04137181857462404	0.07081375244370798	2.5265694114704124e-12	9.873016081772132e-12	5	6	6
ENSG00000173611	SCAI	2.632952908507927	NA	0.008464608267805821	0.043460759097051174	0.022043570479591053	0.0001146498375673344	0.0002442701036702966	16	22	22
ENSG00000177479	ARIH2	2.631670710968836	NA	0.008496616945178124	0.034364134165143986	0.018087664359646326	0.00048199649994665395	0.000950961571282233	7	11	11
ENSG00000111860	CEP85L	2.629940694288274	NA	0.008539976469761125	0.0830947544186434	0.10808228896698692	2.3757300552420237e-18	1.3008108147300595e-17	9	10	10
ENSG00000166546	BEAN1	2.629660968178754	NA	0.00854700581388566	0.12016451383320896	0.27895621899931033	2.1093460795469946e-49	3.795716255839602e-48	19	27	27
ENSG00000198890	PRMT6	2.627750726573517	NA	0.008595147446124139	0.10115416027357498	0.23053010264645662	6.221483852405815e-40	8.125835992757603e-39	10	12	12
ENSG00000179218	CALR	-2.62538989105014	NA	0.008654979712945135	0.004315542185730698	0.019366094510832446	0.0003026860073022267	0.0006140733868716296	6	8	8
ENSG00000254827	SLC22A18AS	-2.62461451147416	NA	0.008674711742901148	0.1330358108716818	0.21895396223473762	9.352466372670925e-38	1.1278863982062848e-36	11	14	14
ENSG00000250616	AC012645.1	2.622377808290373	NA	0.008731857325414982	0.03508305164604528	0.07816009863309147	1.7001958441021102e-13	7.102718277833639e-13	2	2	2
ENSG00000176101	SSNA1	2.6204103899619864	NA	0.008782400784996421	0.008898897837452232	0.014811221063631018	0.0015993907003967766	0.0029511460212076953	3	6	6
ENSG00000143578	CREB3L4	-2.619142498374352	NA	0.008815111587135688	0.06581379308664846	0.05545193653671531	6.789712372019953e-10	2.2754891043144455e-09	4	5	5
ENSG00000152439	ZNF773	2.619111484733983	NA	0.008815913081505325	0.0069216153097736875	0.09307918187902042	6.714770615744685e-16	3.2147292375601785e-15	6	10	10
ENSG00000110274	CEP164	-2.6171392649061995	NA	0.00886701562958535	0.028107318011668648	0.18043500748026445	9.88981557878294e-31	9.308476803542736e-30	28	36	36
ENSG00000204020	LIPN	2.61469597151965	NA	0.00893069112268691	0.42977323737560624	0.5604680841379094	2.3626858049257762e-121	3.40484864442623e-119	5	7	7
ENSG00000197272	IL27	2.6144674264886465	NA	0.008936668149123073	0.014657912945186898	0.06443917754634113	2.593710005336601e-11	9.557269635048854e-11	2	3	3
ENSG00000137218	FRS3	2.6128372834351175	NA	0.008979404207807717	0.04576358936710867	0.017041154403015193	0.0007061373333284907	0.0013623072482000548	16	24	24
ENSG00000204592	HLA-E	-2.612802659181798	NA	0.008980313898119516	0.03287335650402058	0.036279845487574534	6.813838764932965e-07	1.800192897547919e-06	4	4	4
ENSG00000073712	FERMT2	-2.6121355540048192	NA	0.008997856969152628	0.003395487999182745	0.03143275080091874	3.89012874695417e-06	9.614039181656874e-06	3	6	6
ENSG00000109743	BST1	-2.61165251867337	NA	0.009010578593835538	0.07757630725514927	0.06060552768709757	1.0467437888701938e-10	3.7088035610196184e-10	28	31	31
ENSG00000171953	ATPAF2	2.6098962351272865	NA	0.0090569690246349	0.7544978321816738	0.11251298444809013	4.4149684691714535e-19	2.49217558518174e-18	39	47	47
ENSG00000167461	RAB8A	2.6087346355587293	NA	0.009087768532948516	0.033086863488019896	0.03800875290290139	3.6602572454622963e-07	9.895909112790937e-07	14	17	17
ENSG00000114455	HHLA2	2.6086135858013626	NA	0.009090983509364395	0.014063372725542748	0.027905013422790885	1.3837064727672703e-05	3.252355030357171e-05	4	5	5
ENSG00000166562	SEC11C	2.6076653659211027	NA	0.009116202555763434	0.009478039604932516	0.011634758290492046	0.005190785735414331	0.008949108733951982	13	17	17
ENSG00000108984	MAP2K6	2.6066491686578126	NA	0.009143298854882288	0.09486308350444954	0.07253398135908916	1.3450110095457912e-12	5.349163683372165e-12	34	40	40
ENSG00000234719	NPIPB2	-2.6048231175327152	NA	0.009192170143891952	0.38668250716952035	0.4203826857360813	3.6803460398895507e-81	1.733908083463349e-79	26	31	31
ENSG00000103657	HERC1	2.6046693068231543	NA	0.00919629726429911	0.07869192071843727	0.09234971978760635	8.816835043338897e-16	4.1941720987023235e-15	11	13	13
ENSG00000147955	SIGMAR1	2.6038708151169776	NA	0.00921774935494388	0.0280419601861761	0.07135959820852338	2.0686708505194714e-12	8.131019118853636e-12	21	23	23
ENSG00000129933	MAU2	2.602838193007558	NA	0.00924555775542855	0.03649970598253719	0.08784239419938478	4.724865866097118e-15	2.164753532933462e-14	3	4	4
ENSG00000180011	ZADH2	2.602572092908176	NA	0.00925273592334213	0.32017725053905133	0.4425952198611412	7.701643811252148e-87	4.206225787234493e-85	20	26	26
ENSG00000204301	NOTCH4	-2.6019105236408473	NA	0.009270603603980625	0.035595442015597854	0.5288439039212358	2.9120447101489162e-111	3.263964361721815e-109	18	26	26
ENSG00000162604	TM2D1	2.6015207394651174	NA	0.009281145313890784	0.05817261798278025	0.03141309293936209	3.9177176185967465e-06	9.679432277959315e-06	13	14	14
ENSG00000169592	INO80E	-2.601391196686612	NA	0.00928465116471545	0.0731270472915891	0.09356579637276083	5.598632555814108e-16	2.690135883991486e-15	8	14	14
ENSG00000140948	ZCCHC14	2.601014141972629	NA	0.009294862223473005	0.02582995666815196	0.09674382894526594	1.7044166086332778e-16	8.423354588314721e-16	26	36	36
ENSG00000105223	PLD3	2.5988212155951427	NA	0.009354447947131183	0.023703657756598766	0.03324677893060658	2.0266889041127735e-06	5.139093304248108e-06	12	13	13
ENSG00000141279	NPEPPS	2.598672011033453	NA	0.009358514456303552	0.054401486501843656	0.04743574340306555	1.2298804568470423e-08	3.752886112895005e-08	14	15	15
ENSG00000203896	LIME1	2.595722410810485	NA	0.00943922901598824	0.009348939518376995	0.04279087274685541	6.55450961869345e-08	1.891992685591213e-07	6	11	11
ENSG00000099341	PSMD8	2.595067111233682	NA	0.009457245088331614	2.359860206511532e-05	0.02903716652592296	9.20675710195699e-06	2.1977544201205515e-05	2	3	3
ENSG00000129355	CDKN2D	2.592551257376877	NA	0.009526698392637617	0.07965059105247246	0.0660492271917399	1.4419137902998664e-11	5.391927516321938e-11	30	33	33
ENSG00000273008	AC010864.1	-2.592514979637294	NA	0.009527703203152093	0.012965251646661194	0.04428654027528855	3.825555223785415e-08	1.1249047759378614e-07	8	9	9
ENSG00000251417	AC145285.2	-2.5922349600407135	NA	0.009535462286969274	0.10767228661164858	0.021926951368480198	0.00011959169778857825	0.00025429361752961295	9	11	11
ENSG00000214530	STARD10	-2.591866762053643	NA	0.00954567328776365	0.07963520996360213	0.27422286462980894	1.8920591760987294e-48	3.3109104909099097e-47	19	21	21
ENSG00000164574	GALNT10	-2.5880121829634297	NA	0.00965315664722555	0.03603903264228352	0.039991851225634874	1.79414960419332e-07	4.980231719377023e-07	21	22	22
ENSG00000110871	COQ5	-2.587500499098431	NA	0.009667505561117798	0.1948586333830242	0.08316388798517035	2.6790384387196894e-14	1.1738076184364833e-13	15	18	18
ENSG00000089639	GMIP	2.586133267398196	NA	0.009705939527688123	0.017586075831466715	0.03580076564147739	8.094078022041491e-07	2.121432737276319e-06	6	7	7
ENSG00000228037	AL139246.3	-2.5859488336540175	NA	0.00971113451814078	0.020136541056059103	0.08854205620700818	3.642635770972385e-15	1.6837617476120064e-14	6	12	12
ENSG00000267871	ZNF460-AS1	-2.584064160717037	NA	0.009764362794713906	0.08241051721895111	0.0559418406437114	5.685630412870599e-10	1.917460687321886e-09	24	33	33
ENSG00000172965	MIR4435-2HG	2.583823172189728	NA	0.009771187680137792	0.09984663994166414	0.15726376341617787	1.1713463118412454e-26	9.347332667177998e-26	11	20	20
ENSG00000255002	LINC02324	-2.5819797364469457	NA	0.009823535267522185	0.09566131345017266	0.1071627812740287	3.365643908314074e-18	1.8270790561468204e-17	16	20	20
ENSG00000198752	CDC42BPB	2.579227822646558	NA	0.009902145696568236	0.045520770338379465	0.04509336303651823	2.8608417140866044e-08	8.498280712778656e-08	20	29	29
ENSG00000183508	TENT5C	2.5790469269490424	NA	0.009907332691220438	0.016419133868440208	0.010969284209082714	0.00665996491904791	0.011302497614720693	15	18	18
ENSG00000119899	SLC17A5	-2.578666893813069	NA	0.009918237628499887	0.022666295612990016	0.09039939443668615	1.8245656032876098e-15	8.565418979134744e-15	5	5	5
ENSG00000177034	MTX3	-2.5783237087370385	NA	0.009928094408542913	0.016451585120716535	0.035177721559643944	1.0125355195049018e-06	2.635296953102073e-06	10	11	11
ENSG00000206530	CFAP44	2.577485505175859	NA	0.009952205542299771	0.07260614266216017	0.08060752317836901	6.893094557277795e-14	2.9471373363938395e-13	21	25	25
ENSG00000121552	CSTA	2.5738698733168124	NA	0.010056808920162176	0.033806629947568376	0.05720772035422459	3.5934890520024687e-10	1.2300348054449168e-09	20	26	26
ENSG00000133226	SRRM1	-2.5719296076785665	NA	0.010113345234377479	0.00936589411329752	0.011898069437211063	0.004704694562526709	0.008166900197668846	8	10	10
ENSG00000274943	AC079684.1	-2.5714738245794	NA	0.01012666702216257	0.01579974111292589	0.018163096159301718	0.00046892817206836164	0.0009265640307409072	5	5	5
ENSG00000275023	MLLT6	-2.571229993643166	NA	0.010133800211464674	0.00728446850231291	0.05096723167072572	3.4382487761079727e-09	1.0937215407433802e-08	9	13	13
ENSG00000182586	LINC00334	2.570245543872098	NA	0.010162645463724302	0.01134858720411927	0.012479398887231782	0.003788674448049026	0.006663109230806353	12	16	16
ENSG00000162222	TTC9C	2.5690827369689937	NA	0.010196810888835318	0.0008105526690825956	0.10424583398128658	1.0139797051962082e-17	5.3751894789520166e-17	1	3	3
ENSG00000115947	ORC4	-2.568963879197907	NA	0.010200308904480702	0.02132103585307529	0.010058171082464628	0.009386188442179588	0.015574624634246519	6	8	8
ENSG00000179922	ZNF784	-2.5678396799601932	NA	0.010233447259183518	0.0058066984778070065	0.015209073717115964	0.0013816995381008197	0.0025746784069206733	6	7	7
ENSG00000090238	YPEL3	2.5674951682730733	NA	0.010243621699146638	0.19725768263280447	0.11539983101071379	1.4687780677822898e-19	8.523883277292213e-19	6	8	8
ENSG00000125457	MIF4GD	2.5661536311861286	NA	0.010283327076660579	0.028701844616137378	0.1281664025170875	1.0864807818358509e-21	6.996642481300415e-21	10	12	12
ENSG00000163735	CXCL5	-2.565995169368834	NA	0.01028802609396771	0.00824704499301308	0.116326283596833	1.0310160258094732e-19	6.038556634770032e-19	9	13	13
ENSG00000172830	SSH3	2.565774571896818	NA	0.010294570860458154	0.1627754277972967	0.13446816310010623	9.408935338031249e-23	6.355015049700586e-22	6	7	7
ENSG00000088387	DOCK9	-2.565583768156168	NA	0.010300234684092906	0.07353662807176321	0.10992828650825165	1.1794657637648572e-18	6.5416100849946754e-18	19	20	20
ENSG00000088205	DDX18	-2.564010392749725	NA	0.010347044631029085	0.033767630236546234	0.04312685667680367	5.80791782481905e-08	1.685278896409846e-07	7	8	8
ENSG00000259293	LIPC-AS1	2.5621985356486863	NA	0.01040118417077191	0.04592599722087036	0.0812969198000544	5.3434257031059514e-14	2.2989063568129444e-13	3	3	3
ENSG00000072858	SIDT1	-2.561504725041945	NA	0.010421982359307866	0.05311050299843524	0.08411411094182762	1.88442571755811e-14	8.328870265568048e-14	17	24	24
ENSG00000221821	C6orf226	2.559630659358087	NA	0.010478345844298357	0.19765630035752166	0.017837523273009658	0.0005280141286439762	0.0010357943596563197	17	20	20
ENSG00000149679	CABLES2	2.5587994948005095	NA	0.010503430233300365	0.09195072932809256	0.16409825081866564	7.5586446539843475e-28	6.369690278681944e-27	14	16	16
ENSG00000198431	TXNRD1	-2.5573408581275907	NA	0.01054758077152237	0.009820712519972422	0.032657501270344697	2.5047681318272605e-06	6.297356500909792e-06	7	12	12
ENSG00000132294	EFR3A	-2.55684083611182	NA	0.01056275356670789	0.020035190236259597	0.01470959241322313	0.00166035380871115	0.0030580396805485457	12	12	12
ENSG00000139597	N4BP2L1	2.5548177554272593	NA	0.010624340801165777	0.019344570223584	0.014226937474675171	0.0019835541691248185	0.0036225740624410553	19	24	24
ENSG00000198482	ZNF808	2.5536061650108692	NA	0.010661377111270328	0.006424752823024194	0.020677672645654056	0.0001880307984471864	0.00039128020417070745	15	17	17
ENSG00000178802	MPI	-2.552671200800845	NA	0.01069003585339303	0.07533470375971012	0.14641450572734446	8.69768404802406e-25	6.434710256236609e-24	11	11	11
ENSG00000175582	RAB6A	2.551871619645597	NA	0.010714599121315192	0.0056358932471274326	0.031994059257699735	3.1793094469495154e-06	7.918951010274109e-06	10	14	14
ENSG00000133401	PDZD2	-2.549825154768208	NA	0.010777695602010718	0.0030369673166001127	0.015407962008806368	0.0012843489791880228	0.0024039839166225064	5	8	8
ENSG00000215788	TNFRSF25	2.5469500399913336	NA	0.01086689896506936	0.02945440470613112	0.03692409005333599	5.405458176283919e-07	1.4378501980005108e-06	8	8	8
ENSG00000255389	Z97989.1	-2.5441874073633466	NA	0.010953230045847896	0.39927637697219576	0.34820190792917555	4.276013186949178e-64	1.184642167091946e-62	42	51	51
ENSG00000158941	CCAR2	2.5434152167096538	NA	0.010977469404582253	0.05944309939329215	0.06649570211822307	1.2251139499969438e-11	4.604928670517135e-11	18	27	27
ENSG00000050344	NFE2L3	-2.5429084972548823	NA	0.010993401411463622	0.07955206899371892	0.10670597279036619	4.0009908198020444e-18	2.165814127802565e-17	9	11	11
ENSG00000164494	PDSS2	2.5426673526372974	NA	0.011000990566592232	0.0039153483907495715	0.018688926052185268	0.0003872106429616017	0.0007739248620219706	13	17	17
ENSG00000182628	SKA2	2.5413648091612413	NA	0.011042063950066827	0.008746295179411022	0.011209435830469842	0.006086348473716098	0.010393824932857733	13	16	16
ENSG00000118849	RARRES1	-2.537543485115117	NA	0.011163349845449144	0.007942928461775483	0.01394869520485166	0.0021980737835922055	0.003985911738904804	6	7	7
ENSG00000134014	ELP3	-2.536412955951664	NA	0.011199458074086717	0.2581680439295359	0.4344300172702988	1.0000712830310837e-84	5.212833566170229e-83	13	17	17
ENSG00000132471	WBP2	2.535469446708463	NA	0.011229672398250078	0.01676011110515183	0.019122173622256156	0.0003307510014758644	0.0006672213768156215	13	17	17
ENSG00000143185	XCL2	2.5350909206880354	NA	0.011241814400372682	0.10534042616716106	0.2503017562788255	1.0007505630810907e-43	1.4923366440241412e-42	22	28	28
ENSG00000261656	BEAN1-AS1	2.5349693558663438	NA	0.01124571631507546	0.139659342279156	0.22863564423724075	1.4202096028270921e-39	1.8312161262317146e-38	20	28	28
ENSG00000154589	LY96	2.534539000180821	NA	0.011259539280360891	0.020804923461637558	0.013030154061173116	0.0030878818792840646	0.005488038796542898	16	20	20
ENSG00000103111	MON1B	-2.534411499053522	NA	0.011263637495150363	0.029676072415641783	0.1303598125656235	4.645391469497365e-22	3.042926597036299e-21	27	37	37
ENSG00000138380	CARF	-2.5343763212492436	NA	0.011264768433544261	0.030112346565790257	0.020405892990232592	0.00020750777562302593	0.00042967288627858874	8	10	10
ENSG00000152213	ARL11	2.533630895483002	NA	0.011288756996726827	0.007017376809969052	0.05121917485260137	3.1391251964128426e-09	1.0019143494004065e-08	10	12	12
ENSG00000023608	SNAPC1	-2.532909745409079	NA	0.01131200749979307	0.09051726097078752	0.17964638165294988	1.3665811788777436e-30	1.280628450086034e-29	22	29	29
ENSG00000188554	NBR1	2.531222407647852	NA	0.011366574933796303	0.023368904332734995	0.023988750552834177	5.6762691865628126e-05	0.00012507046162195254	5	7	7
ENSG00000114544	SLC41A3	-2.5292254803899525	NA	0.011431456130112958	0.22371295276114797	0.3038868605439224	1.5908330693797675e-54	3.3597532397529107e-53	18	23	23
ENSG00000143376	SNX27	-2.5288854914401577	NA	0.011442535235805632	0.14049937706773952	0.030911102706876446	4.69259252547637e-06	1.1506043640176475e-05	4	5	5
ENSG00000141627	DYM	2.526003771276205	NA	0.011536824280075282	0.08258149717421083	0.12179693164944844	1.2668635494236804e-20	7.736981128585005e-20	26	35	35
ENSG00000156603	MED19	2.524754408331237	NA	0.011577916889247891	0.05177117956058442	0.1582935150796683	7.761425388544354e-27	6.231305430156701e-26	10	14	14
ENSG00000117475	BLZF1	-2.5235055067307264	NA	0.011619124076935727	0.009898959354481103	0.11698026439447985	8.029479393257887e-20	4.727001102470976e-19	8	8	8
ENSG00000188312	CENPP	-2.522940856229272	NA	0.01163779725311412	0.09303453249660523	0.12639314186782102	2.1563169656175467e-21	1.367554720539028e-20	28	33	33
ENSG00000230492	AL049651.1	2.521959879267797	NA	0.011670301797540361	0.1068066516363019	0.07222622894952294	1.5056994653298015e-12	5.97299100877649e-12	28	36	36
ENSG00000230074	AL162231.2	-2.520774411538044	NA	0.011709689573149735	0.1998293264608431	0.1765912856031056	4.7697566457174654e-30	4.3788306593901934e-29	23	28	28
ENSG00000188177	ZC3H6	-2.5180017948150635	NA	0.011802271965071	0.0013905457242453796	0.01674951197192159	0.0007855762566191135	0.001508098872132674	1	2	2
ENSG00000160408	ST6GALNAC6	-2.5153753457327115	NA	0.011890571739642088	0.030386893872309802	0.060874851185179754	9.491334666145602e-11	3.37340721636748e-10	8	10	10
ENSG00000031698	SARS	-2.514737651113174	NA	0.01191209886228692	0.013633280204573264	0.01876039653964596	0.0003772695875898466	0.0007549353742798458	15	17	17
ENSG00000110628	SLC22A18	-2.51222061087227	NA	0.011997406190577084	0.28876543079162303	0.4557334981868583	2.632323868108944e-90	1.6415171641527377e-88	11	16	16
ENSG00000103550	KNOP1	-2.5111759980771486	NA	0.012032968852573132	0.36453361026780395	0.17366403948881642	1.573348177166878e-29	1.408212311598893e-28	17	18	18
ENSG00000247498	GPRC5D-AS1	-2.5032991407777625	NA	0.012304149849133375	0.02515716778360779	0.042899730164205875	6.302671747872538e-08	1.8214445197887793e-07	15	21	21
ENSG00000198369	SPRED2	2.502916839925127	NA	0.012317448222769053	0.023003345903542475	0.016119974595432122	0.000989149823584172	0.0018764303456465668	25	32	32
ENSG00000115137	DNAJC27	2.501985583174743	NA	0.012349895379613745	0.10699309815847927	0.20966260935927988	4.961389387624904e-36	5.660869368488322e-35	16	18	18
ENSG00000132591	ERAL1	-2.5012903488779936	NA	0.012374168301493777	0.018474671501991387	0.025404414478135903	3.406070904944247e-05	7.693718381044374e-05	2	2	2
ENSG00000141526	SLC16A3	-2.500636480865767	NA	0.012397035540030027	0.004355009163877913	0.10803019156294204	2.4231009836136816e-18	1.325478748580256e-17	4	8	8
ENSG00000272279	AL512329.2	2.4979576794178575	NA	0.012491110510369007	0.07119522628711615	0.1245438478533567	4.401233421684245e-21	2.7476065507267244e-20	20	21	21
ENSG00000100519	PSMC6	2.496134349475686	NA	0.012555503818731462	0.017032157922778166	0.1147972581775591	1.8485862392180488e-19	1.06559345937312e-18	9	15	15
ENSG00000068654	POLR1A	-2.4959327947730956	NA	0.012562639999172948	0.3389535710997939	0.10800843932664633	2.443157478712283e-18	1.3360238393634229e-17	31	43	43
ENSG00000140043	PTGR2	2.4938428276005657	NA	0.01263684864328887	0.26818432658355823	0.25437290780892935	1.6107016705772106e-44	2.464043081956163e-43	53	71	71
ENSG00000111802	TDP2	2.493244679607043	NA	0.012658158435679337	0.02502304773727263	0.03415544885865727	1.46204807110517e-06	3.7522691366929906e-06	13	18	18
ENSG00000104936	DMPK	-2.4924571679148437	NA	0.012686263060182777	0.17188302446384063	0.09854570990562074	8.670205985585467e-17	4.3628334051292594e-16	42	48	48
ENSG00000186446	ZNF501	2.491646044594135	NA	0.012715268061916328	0.0663690561164011	0.06314547449884293	4.155112346822069e-11	1.507744850521618e-10	4	4	4
ENSG00000213366	GSTM2	2.490700519594761	NA	0.01274915321677469	0.1918686867285445	0.3285713898272832	8.865583218347212e-60	2.1844236582102923e-58	36	43	43
ENSG00000234608	MAPKAPK5-AS1	-2.490499554312325	NA	0.012756365579170032	0.020118912378702454	0.0857961911782155	1.0101214215404604e-14	4.544221473766358e-14	15	18	18
ENSG00000111450	STX2	2.489767265925669	NA	0.0127826769440532	0.46259933729605474	0.4904002023113438	7.211264875041948e-100	5.974201997202626e-98	26	29	29
ENSG00000060140	STYK1	2.4886203124186626	NA	0.012823983889399338	0.038174348877011564	0.03563673975443107	8.585553638559754e-07	2.248185361851599e-06	37	43	43
ENSG00000223482	NUTM2A-AS1	2.4881825360594068	NA	0.012839781300139684	0.11138097995641559	0.28587327209969815	8.329984718213181e-51	1.5629202180813766e-49	30	40	40
ENSG00000174529	TMEM81	2.4874096754654436	NA	0.012867712455146825	0.009619786576715975	0.061214664543554176	8.388335325810275e-11	2.992543426301652e-10	8	9	9
ENSG00000152684	PELO	-2.4868462658307338	NA	0.012888107926853796	0.3010767712230344	0.2016359269523556	1.47810267603812e-34	1.5902122202871844e-33	56	71	71
ENSG00000173517	PEAK1	-2.485839727244571	NA	0.012924615900734054	0.04609030831425067	0.05691097299330201	4.001676328429485e-10	1.3640379120699113e-09	6	7	7
ENSG00000167491	GATAD2A	-2.485320262996822	NA	0.012943493060951121	0.11250815384808702	0.17049624806709157	5.69854296802334e-29	4.9884794976330915e-28	4	6	6
ENSG00000124875	CXCL6	-2.485070427539893	NA	0.012952580682676932	0.007373744936630625	0.019622749218149615	0.00027573575199445357	0.0005622583128362525	3	4	4
ENSG00000178917	ZNF852	2.480329571529412	NA	0.01312609963533608	0.008076188982841721	0.010683845186477064	0.00741392732452939	0.012490562893049858	9	13	13
ENSG00000137185	ZSCAN9	2.4784887848288673	NA	0.013194025898498241	0.1516185422645424	0.10930154158260695	1.4962329844399406e-18	8.258416301950608e-18	26	29	29
ENSG00000074603	DPP8	2.478261690363482	NA	0.013202427336040816	0.006076130101932185	0.027290172177746742	1.7265379165914965e-05	4.013609696574159e-05	8	15	15
ENSG00000198742	SMURF1	-2.4777082136993855	NA	0.013222923209933539	0.04223690027309043	0.03745362687897949	4.468610219936602e-07	1.1975651924002624e-06	24	26	26
ENSG00000122085	MTERF4	2.477315594700855	NA	0.01323747939123141	0.06518654503666908	0.1871051649868657	6.339455674450674e-32	6.2158562241940885e-31	7	9	9
ENSG00000231412	AC005392.2	-2.4756453899390096	NA	0.013299559953893232	0.27441442636378577	0.536912656431787	9.021789157263735e-114	1.0453693395805121e-111	36	46	46
ENSG00000168806	LCMT2	2.47448569381999	NA	0.013342816453400803	0.017565199392851765	0.0487960751986253	7.529419065328072e-09	2.3387431181182956e-08	11	15	15
ENSG00000145214	DGKQ	-2.4739086431804562	NA	0.013364386657666523	0.11699925013028112	0.6277777880122767	1.730080231034431e-145	4.944857647001576e-143	27	38	38
ENSG00000269937	AC093525.7	-2.473508429593852	NA	0.013379364771998602	0.10885663637587918	0.018695590830797113	0.0003862725829124961	0.0007722299515465605	10	12	12
ENSG00000164587	RPS14	-2.4724086320786594	NA	0.013420601459039809	0.005431322039154457	0.029692187861286638	7.274053488842443e-06	1.7547157586180765e-05	10	16	16
ENSG00000166845	C18orf54	-2.4712476628358244	NA	0.013464253595591624	0.0982764500014149	0.09836521270450209	9.278063803390175e-17	4.661866866813306e-16	26	29	29
ENSG00000094975	SUCO	-2.4710506644077155	NA	0.013471673122608153	0.0018763631834659966	0.03750242941881877	4.3909063708738784e-07	1.1778453520118277e-06	4	7	7
ENSG00000145782	ATG12	-2.4671974545301687	NA	0.013617524305131896	0.0031802689330976326	0.10116944966118525	3.233540118767405e-17	1.6702403462874166e-16	8	17	17
ENSG00000171488	LRRC8C	-2.466276928181163	NA	0.013652573697115169	0.02831596722493973	0.05292074228182104	1.6970510824703595e-09	5.521291787760235e-09	4	4	4
ENSG00000100024	UPB1	2.466061356634648	NA	0.013660793172576558	0.006651941019167436	0.13214717960687203	2.321096114644391e-22	1.5392295928088422e-21	5	9	9
ENSG00000167088	SNRPD1	-2.4638136877855485	NA	0.013746754723386958	0.009635204054803522	0.013620237732797877	0.0024817478313887173	0.004465844025234534	27	37	37
ENSG00000006025	OSBPL7	2.4620613141369674	NA	0.013814104881281077	0.023154346747250885	0.025676283322331947	3.08807412451984e-05	7.010508758457869e-05	10	12	12
ENSG00000013016	EHD3	2.460131020055299	NA	0.013888630273675746	0.021846146343806175	0.045085544309645544	2.868910536934028e-08	8.52077360545231e-08	15	19	19
ENSG00000134575	ACP2	2.460097701280754	NA	0.013889919765688244	0.052930593990619626	0.17612659004924464	5.766313058588081e-30	5.271135535273294e-29	4	6	6
ENSG00000130653	PNPLA7	-2.459953281664135	NA	0.013895510267254626	0.2679409871977918	0.31596843408541664	4.504091733675468e-57	1.028504249544615e-55	26	31	31
ENSG00000236008	LINC01814	2.4596518440867774	NA	0.013907185354738252	0.06666547652483071	0.137683324174295	2.68340044009026e-23	1.8615547794137488e-22	2	3	3
ENSG00000157193	LRP8	-2.4592483043670654	NA	0.013922828553969377	6.872981686466005e-06	0.03584320097813859	7.97157442497627e-07	2.0915625736523573e-06	1	2	2
ENSG00000125485	DDX31	-2.4580452007094724	NA	0.013969559046795874	0.13561428198252645	0.11930128181295263	3.301764088436569e-20	1.9777140186028194e-19	12	16	16
ENSG00000162591	MEGF6	-2.457067331537951	NA	0.01400764301216904	0.0611228865785854	0.06283441770900486	4.653314952781937e-11	1.6838931868591988e-10	30	38	38
ENSG00000142197	DOP1B	2.4562911749763443	NA	0.014037936311732264	0.029407726477862144	0.05092173250463822	3.4952264177739233e-09	1.1110220173939761e-08	13	15	15
ENSG00000254521	SIGLEC12	2.4560742377009555	NA	0.014046413680984766	0.2339808394358581	0.5592098628306512	6.1452068155048435e-121	8.709434023065501e-119	28	34	34
ENSG00000171467	ZNF318	-2.455684107866281	NA	0.014061670354528415	0.033296121582549854	0.022043805456658787	0.00011464008997558963	0.0002442701036702966	23	27	27
ENSG00000259062	ACTN1-AS1	-2.454180383192448	NA	0.014120612912798728	0.09415399760633002	0.1630800108887128	1.1385701783289432e-27	9.492143893127392e-27	22	27	27
ENSG00000186998	EMID1	-2.4493110701911354	NA	0.01431297763836149	0.015013232749565227	0.015535998498155752	0.001225371162400363	0.0023003711071706433	13	16	16
ENSG00000162704	ARPC5	2.448277641461763	NA	0.014354099890412567	0.16704261009492433	0.3806182973472045	1.6300167227527803e-71	5.739867921660663e-70	13	18	18
ENSG00000124466	LYPD3	-2.446356212601694	NA	0.014430834568338274	0.015396118847524032	0.029921642007955173	6.697859033696531e-06	1.6198220923545594e-05	8	9	9
ENSG00000130726	TRIM28	2.446324353972573	NA	0.014432109925839062	0.03255043770286694	0.03401417874219702	1.5381923586486087e-06	3.939366791329286e-06	22	28	28
ENSG00000109762	SNX25	2.443824092212085	NA	0.014532510374445216	0.027362675208455513	0.09345392801678626	5.837607573384674e-16	2.8018229016505397e-15	14	19	19
ENSG00000162433	AK4	2.443277016440575	NA	0.014554560677997812	0.005778513348787039	0.02697498463209781	1.934059209994439e-05	4.477815767813506e-05	9	14	14
ENSG00000109667	SLC2A9	-2.4403045900525324	NA	0.014674882881619044	0.043900522828746756	0.11680410864450072	8.588969580314339e-20	5.0459828479894e-19	22	34	34
ENSG00000165487	MICU2	-2.4386280471297805	NA	0.014743134451492028	0.020569391144814812	0.05250831932352345	1.9699774319206416e-09	6.380196974505587e-09	12	17	17
ENSG00000115073	ACTR1B	-2.4377581870166427	NA	0.01477865631478795	0.07626801425249968	0.16087330999841779	2.762015279048421e-27	2.2565888528061635e-26	5	5	5
ENSG00000162396	PARS2	2.437227631937801	NA	0.014800359231028778	0.00024261245076242228	0.10656741333977693	4.216382448467944e-18	2.278813192838852e-17	3	4	4
ENSG00000160191	PDE9A	-2.4362829430958337	NA	0.014839072262383148	0.09938818433525129	0.12992134274529102	5.506243881589145e-22	3.591729795563798e-21	22	25	25
ENSG00000165424	ZCCHC24	2.4361073895944596	NA	0.014846276209287705	0.0252352650185157	0.04230064153167265	7.81916909672204e-08	2.2415735680322012e-07	18	25	25
ENSG00000006555	TTC22	2.4360417041864446	NA	0.01484897244292451	0.00878672162014184	0.018953338431014363	0.00035169568001855526	0.0007058196859728736	28	32	32
ENSG00000069011	PITX1	-2.434911037680031	NA	0.014895451364011818	0.08495061300600612	0.049577358914425135	5.679437041682339e-09	1.7789345356677705e-08	31	39	39
ENSG00000117280	RAB29	-2.4341577061990813	NA	0.014926490079266282	0.19944251785996786	0.2875938239928523	3.710667901655548e-51	7.086218691034631e-50	10	12	12
ENSG00000163389	POGLUT1	2.4338195800544447	NA	0.014940440049133646	0.21654264438260024	0.22473450039590534	7.72323368576973e-39	9.717221898552097e-38	14	15	15
ENSG00000123892	RAB38	2.432467701834274	NA	0.01499632891674187	0.07478140145243456	0.0968557568483847	1.6343921096580058e-16	8.081946449978415e-16	34	39	39
ENSG00000197536	C5orf56	2.431790707591607	NA	0.015024386116522478	0.08858623054978118	0.11748891243799957	6.609793580498993e-20	3.90462797492171e-19	13	16	16
ENSG00000197852	INKA2	-2.431466810311172	NA	0.015037825989553884	0.04939724414782271	0.07786200843981828	1.8975676079503903e-13	7.894562568835819e-13	26	39	39
ENSG00000075303	SLC25A40	2.430633665432346	NA	0.015072445371983295	0.038080916853782606	0.01621248401456476	0.0009561908674217117	0.0018165190190999152	16	19	19
ENSG00000110075	PPP6R3	-2.430413591209386	NA	0.01508160175258598	0.006379461787231841	0.045691106778352135	2.3065878599594315e-08	6.89844353164358e-08	3	4	4
ENSG00000186666	BCDIN3D	-2.429535632221239	NA	0.015118178780111152	0.03529055417455363	0.04408693545436672	4.110644179715995e-08	1.2041926381610795e-07	11	15	15
ENSG00000241106	HLA-DOB	2.4295116940001154	NA	0.015119177173827042	0.44387514962310315	0.5186163489544028	3.832418967428729e-108	4.032033918554311e-106	20	23	23
ENSG00000166377	ATP9B	-2.4287716204354597	NA	0.015150072155235096	0.28223516457346687	0.37050913864609564	3.6843841794587615e-69	1.2080975964347667e-67	54	72	72
ENSG00000107147	KCNT1	-2.4269479250401496	NA	0.015226441238585834	0.04873140434705642	0.03478837183772017	1.1646032946947992e-06	3.0159743130053023e-06	22	29	29
ENSG00000244754	N4BP2L2	-2.4259341230148523	NA	0.015269041643526911	0.03378556381088101	0.02439214631920895	4.907140759805059e-05	0.00010903414989621268	18	23	23
ENSG00000079332	SAR1A	-2.42260405437439	NA	0.015409711934346069	0.01889679313058477	0.03317615826205162	2.0787869412258756e-06	5.2680829400151525e-06	5	8	8
ENSG00000161904	LEMD2	-2.4225744979354893	NA	0.015410965561240622	0.057394904550000535	0.01150790891400245	0.00544288472759091	0.009346153018269401	7	9	9
ENSG00000255477	AC021713.1	2.4215844151536166	NA	0.0154530115065749	0.0008812342049896757	0.028172529448296638	1.2566864671675082e-05	2.9647704258433894e-05	2	5	5
ENSG00000164978	NUDT2	-2.4204267787335674	NA	0.015502300978404682	0.192039855429477	0.5670897915885563	1.475516809319647e-123	2.2592533716984487e-121	21	26	26
ENSG00000162885	B3GALNT2	2.4198499223293606	NA	0.015526913793993602	0.07253900419635811	0.16749506758875227	1.920526485175616e-28	1.646755434713832e-27	4	6	6
ENSG00000197442	MAP3K5	2.4185304641723637	NA	0.015583340629262137	0.0014980618756315785	0.013247473192068903	0.0028489087484404167	0.005085981274932824	1	1	1
ENSG00000131979	GCH1	2.417898852797446	NA	0.015610415389912032	0.17141845893924515	0.27621852238544115	7.515777122774215e-49	1.3328651693738883e-47	12	15	15
ENSG00000126746	ZNF384	-2.4173929001426373	NA	0.015632133489697133	0.10337287055460741	0.1440392923382309	2.2179787921712226e-24	1.615807914483615e-23	7	11	11
ENSG00000236242	MYO16-AS1	-2.4171167665786495	NA	0.015643997777632295	0.11985427623761831	0.116634914470252	9.16291510284496e-20	5.375806743027309e-19	14	19	19
ENSG00000157782	CABP1	-2.4169879966179444	NA	0.01564953318468549	0.0021021756126420616	0.017580009475113484	0.000580015495241095	0.001131591095323042	11	15	15
ENSG00000169683	LRRC45	-2.416174996302042	NA	0.015684521257064703	0.051266981530085375	0.11933326959659717	3.261524192309587e-20	1.9549765247786475e-19	7	11	11
ENSG00000165685	TMEM52B	-2.4150632641414256	NA	0.015732476857324807	0.05148987979113499	0.01812187512047233	0.00047602477306108663	0.0009397201373574968	25	38	38
ENSG00000140526	ABHD2	-2.413451512694345	NA	0.015802230282312396	0.04996370436585745	0.07814866530796585	1.707373970615757e-13	7.129525167597497e-13	10	14	14
ENSG00000137845	ADAM10	2.412829123421774	NA	0.01582923877512109	0.05484713734604567	0.11322736124559926	3.3634119448192675e-19	1.9143428955096455e-18	4	4	4
ENSG00000108932	SLC16A6	2.412311772426812	NA	0.01585172003727877	0.030129130765354558	0.0453561022301514	2.6024844790077413e-08	7.752302645562577e-08	14	16	16
ENSG00000176046	NUPR1	-2.4121573909042584	NA	0.015858434056567724	0.056470678121346714	0.04509405150982368	2.8601323055441075e-08	8.497645340917516e-08	29	39	39
ENSG00000114353	GNAI2	2.4118182154943515	NA	0.01587319350568752	0.019833685374868137	0.03978181005109805	1.9349152223769715e-07	5.354503977495995e-07	4	4	4
ENSG00000264490	BX640514.1	2.41111067489219	NA	0.01590402150601885	0.0838488120051693	0.07649626292514299	3.1374651852964094e-13	1.2902731525814898e-12	20	22	22
ENSG00000140474	ULK3	2.4104091877062146	NA	0.01593463771749899	0.2173899181024107	0.23702533104902948	3.6166766567693316e-41	4.922411744995021e-40	7	9	9
ENSG00000122696	SLC25A51	-2.4087201332239982	NA	0.016008568735224295	0.2051735362661275	0.047563376013109386	1.1745585111039926e-08	3.591104280071737e-08	13	13	13
ENSG00000084207	GSTP1	-2.4084584649710963	NA	0.016020049063045414	0.03636601407480773	0.01843550565049507	0.00042463231958850224	0.0008438029720305011	9	11	11
ENSG00000148719	DNAJB12	2.407466477735465	NA	0.016063636869913966	0.06269021006800143	0.07085748073302425	2.4864275461972118e-12	9.719568267548664e-12	8	8	8
ENSG00000113441	LNPEP	-2.407004521385954	NA	0.016083970734856057	0.00889580533663071	0.08157845102964309	4.815447699901784e-14	2.076442358702934e-13	9	14	14
ENSG00000161055	SCGB3A1	-2.406490788160739	NA	0.016106610223729192	0.036086867252342884	0.4068379604724603	8.387593894608699e-78	3.449372846490278e-76	36	45	45
ENSG00000103269	RHBDL1	2.404066618304482	NA	0.016213818282019135	0.043037892144401714	0.06734426100549895	8.987104482060629e-12	3.406716506694468e-11	7	9	9
ENSG00000148158	SNX30	2.402245592095948	NA	0.01629476451518396	0.005592236601025061	0.02291619850574861	8.362217307734977e-05	0.00018111096818684909	19	25	25
ENSG00000168040	FADD	-2.4004187541260538	NA	0.01637632566744327	0.017242222581102362	0.03438020917905399	1.3485963611947008e-06	3.4709708837052263e-06	9	11	11
ENSG00000153283	CD96	-2.399681382231287	NA	0.016409347897125996	0.03635560927350406	0.034032636482077584	1.528022735230935e-06	3.9139748896901125e-06	13	13	13
ENSG00000172116	CD8B	2.3990615754647484	NA	0.01643715036361346	0.0071310374444948635	0.03206682484604525	3.0972292126182577e-06	7.725728547954983e-06	9	12	12
ENSG00000155530	LRGUK	-2.394945623209753	NA	0.01662283029020089	0.2268739383667921	0.2290984505648076	1.161080961277405e-39	1.4993507082037815e-38	42	53	53
ENSG00000269235	ZNF350-AS1	-2.3938824530486604	NA	0.016671090626038682	0.005518868528036748	0.019938296015940337	0.0002458825765732214	0.0005045035062998533	12	16	16
ENSG00000122257	RBBP6	2.3931444804767117	NA	0.016704661607787958	0.009913542644702645	0.031866117312307825	3.3289417922612266e-06	8.27842557939208e-06	2	2	2
ENSG00000275216	AL161431.1	-2.392827461237605	NA	0.01671910129110124	0.035691976282730735	0.13324332905124892	1.5156880377244506e-22	1.0141449145117676e-21	3	4	4
ENSG00000103381	CPPED1	2.392419028882961	NA	0.016737720838976365	0.03230209217726443	0.06820916816677852	6.552090905047525e-12	2.4997064945641826e-11	16	30	30
ENSG00000151135	TMEM263	-2.392387126584955	NA	0.016739175962000027	0.01017687793916829	0.019825951371469655	0.0002561193882246487	0.0005243781505091332	8	13	13
ENSG00000118579	MED28	2.3917012987224195	NA	0.016770484713191196	0.11870352152203262	0.024540161622676252	4.6519226858631435e-05	0.00010364534512130316	5	8	8
ENSG00000184110	EIF3C	2.3910465573669843	NA	0.016800422288186373	0.03042183984530844	0.04404207857848364	4.1775778215655745e-08	1.2229648696146815e-07	6	7	7
ENSG00000115705	TPO	2.3910018610361954	NA	0.01680246770517729	0.011328990226337855	0.010887164438745057	0.0068685039638875355	0.011627638151698653	10	12	12
ENSG00000051825	MPHOSPH9	2.3879701296129396	NA	0.016941718690153578	0.0063117636294190566	0.017327271503985803	0.0006360669424144753	0.001233647590529952	6	8	8
ENSG00000133059	DSTYK	2.387124401428349	NA	0.016980744211595792	0.02746064763184686	0.04218056903309631	8.164420963105542e-08	2.3366431090837272e-07	4	4	4
ENSG00000116288	PARK7	2.385688388234978	NA	0.017047188727178586	0.09590055136033444	0.124397895984065	4.655903486464616e-21	2.904477587827636e-20	11	11	11
ENSG00000254054	AC087273.2	2.3844493193464267	NA	0.017104703837922716	0.01670431822352057	0.03536237233289378	9.475251595384824e-07	2.472099339863903e-06	6	6	6
ENSG00000278627	AC005962.1	-2.382709545870017	NA	0.017185747980778154	0.00207701728914901	0.012834978078813791	0.0033197875251704885	0.0058734175455636755	5	8	8
ENSG00000141564	RPTOR	-2.3812257476024574	NA	0.017255133946028706	0.009931000060512944	0.13212070354024844	2.34509738831136e-22	1.5545448439177235e-21	10	13	13
ENSG00000232442	MHENCR	-2.3810828077367128	NA	0.017261831114540202	0.01728843249271778	0.036432379605516846	6.450353736105504e-07	1.7078449316114452e-06	2	2	2
ENSG00000175984	DENND2C	2.3809281490094714	NA	0.01726907991526371	0.03756788360753246	0.06976404596145004	3.7104323832241884e-12	1.4363477413072598e-11	11	15	15
ENSG00000185024	BRF1	2.379683840680939	NA	0.01732749742849181	0.012182570863425665	0.017377757935224575	0.0006244501749546833	0.0012126255294188498	14	27	27
ENSG00000235831	BHLHE40-AS1	2.3785750186572305	NA	0.017379700114800927	0.009040882742966336	0.029454317207253868	7.923821832695877e-06	1.904760591658279e-05	5	10	10
ENSG00000239335	LLPH-DT	2.37568778125806	NA	0.01751627715098724	0.5658331614520046	0.5585502800029937	1.0131725401748904e-120	1.4241717943819012e-118	25	28	28
ENSG00000070087	PFN2	2.374316001954727	NA	0.017581496484833904	0.028488362681708033	0.049204882024770163	6.496692698591176e-09	2.0282501927569647e-08	12	15	15
ENSG00000167193	CRK	2.3718114500343406	NA	0.017701121174728714	0.001460376210906931	0.020010413915874714	0.0002395289352403812	0.0004921147370836584	7	11	11
ENSG00000168427	KLHL30	-2.3709806653602437	NA	0.01774095911748573	0.029978886852032063	0.04744948618852682	1.223800799493847e-08	3.735663921416871e-08	12	13	13
ENSG00000143569	UBAP2L	-2.37088045102239	NA	0.017745769920726844	0.00955939356418295	0.021136718392709582	0.00015921059317120157	0.000334350044366022	4	6	6
ENSG00000125870	SNRPB2	-2.370575520155152	NA	0.01776041520162463	0.024873106316859947	0.03810384212844324	3.5372557731455837e-07	9.572415851928928e-07	8	12	12
ENSG00000237773	AC073332.1	2.3702942546837567	NA	0.017773933265369794	0.05027451348445396	0.014769485630661315	0.0016241477070644264	0.0029942495192913188	18	26	26
ENSG00000275409	AC026367.2	2.3701193413173445	NA	0.01778234442475884	0.07620363798896354	0.013245131741970588	0.0028513809919360348	0.005089335203029877	14	15	15
ENSG00000104880	ARHGEF18	-2.3691115834687557	NA	0.017830873024670034	0.03499150841021005	0.06488974254682407	2.2008826116231537e-11	8.144785478361128e-11	5	7	7
ENSG00000274918	AC116447.1	2.367075483868801	NA	0.01792927562670038	0.008455399110284104	0.01504508755077939	0.0014675492052932736	0.0027231120235419117	4	5	5
ENSG00000077312	SNRPA	-2.3670590743628	NA	0.01793007060989498	0.00639760780300421	0.016463471374340084	0.0008722387524789789	0.001666957318606937	11	11	11
ENSG00000110108	TMEM109	-2.3662037304963377	NA	0.017971551807765298	0.007617556748670117	0.022265886320940054	0.00010578954399642726	0.00022640520279479983	4	4	4
ENSG00000276289	KCNE1B	-2.3658884354753926	NA	0.01798686370935886	0.19860241512346427	0.3032022621897563	2.211538220396824e-54	4.647753546762884e-53	45	52	52
ENSG00000197016	ZNF470	2.36467034010751	NA	0.018046126366759084	0.059338016903947854	0.06435449988739878	2.6749966292651325e-11	9.850443889900743e-11	19	24	24
ENSG00000085377	PREP	-2.363926795400033	NA	0.01808238522764069	0.01561998010472028	0.058449365319591	2.2903875512057334e-10	7.930114297522132e-10	21	22	22
ENSG00000112578	BYSL	-2.3626332975512527	NA	0.018145614541246094	0.012977146967681862	0.03979467507855981	1.9259844923496636e-07	5.332371336665221e-07	8	8	8
ENSG00000245060	LINC00847	-2.362194879666428	NA	0.01816708936050515	0.03189013837640327	0.23038845344917389	6.617986589706419e-40	8.637127247098583e-39	17	27	27
ENSG00000169981	ZNF35	2.361279963843399	NA	0.018211975948721915	0.013790310193498507	0.05027681332334386	4.411973345996084e-09	1.3928742803845148e-08	7	9	9
ENSG00000147408	CSGALNACT1	2.360345826029748	NA	0.018257905743520306	0.3871313882291998	0.5386968947841598	2.4809270932235826e-114	2.934166808392498e-112	26	36	36
ENSG00000149541	B3GAT3	2.3601921964940944	NA	0.01826546912095256	0.05069491449213226	0.018346926685919203	0.00043855361155478175	0.0008696781466275726	10	13	13
ENSG00000110107	PRPF19	-2.359694158579963	NA	0.01829000702438418	0.00884124088450518	0.04309284442590665	5.879459564675669e-08	1.7051725363541866e-07	5	5	5
ENSG00000213186	TRIM59	2.3584814111225776	NA	0.01834987878964258	0.018856609043702833	0.04419927176036036	3.947683688477176e-08	1.1586313122316464e-07	5	6	6
ENSG00000205078	SYCE1L	2.357811553890091	NA	0.018383022266475646	0.37554864182057257	0.3752027130280187	3.0064544002833916e-70	1.025003707961429e-68	54	66	66
ENSG00000116704	SLC35D1	-2.3540704538364934	NA	0.018569091210771674	0.11965193045577362	0.24291126372065328	2.689640687222528e-42	3.80252664016316e-41	25	33	33
ENSG00000177409	SAMD9L	2.3502576851046193	NA	0.018760418284899022	0.3040214550295487	0.2745172982344107	1.65137808734727e-48	2.8956526400734496e-47	34	47	47
ENSG00000102882	MAPK3	-2.350133596097064	NA	0.01876667401579319	0.018342117777058627	0.24990833512587404	1.193339535474079e-43	1.7702923610592544e-42	4	5	5
ENSG00000164938	TP53INP1	-2.349821553536227	NA	0.018782413161340415	0.006474039060051279	0.08559272294261627	1.0893129608108725e-14	4.890216744750171e-14	4	7	7
ENSG00000148925	BTBD10	2.3478114568141786	NA	0.018884077647553413	0.018735534199725463	0.06045375099954691	1.106101644275804e-10	3.914266838152241e-10	8	15	15
ENSG00000263843	AC022211.2	2.347336761111337	NA	0.018908156418153493	0.01662916281717165	0.04701457293287024	1.43157131776572e-08	4.351296796945114e-08	10	14	14
ENSG00000114209	PDCD10	2.347044648751477	NA	0.018922987054772723	0.018276899047586136	0.03576367117512421	8.202704286511718e-07	2.149246383642314e-06	16	19	19
ENSG00000156050	FAM161B	-2.346717180541228	NA	0.018939624811864533	0.06116601961975934	0.06580029046884156	1.5790046223412713e-11	5.894286083702755e-11	25	32	32
ENSG00000151883	PARP8	2.346553000010675	NA	0.018947971185483584	0.05390781462225821	0.09268391409314097	7.782757812479634e-16	3.712559491688824e-15	8	14	14
ENSG00000100346	CACNA1I	2.345414200645642	NA	0.0190059524053112	0.014578960515187395	0.014455574661453035	0.0018232026054960308	0.0033421808104384214	14	18	18
ENSG00000234699	AL139339.1	-2.3435414442707154	NA	0.019101639917072026	0.019932291015455343	0.031107653810636345	4.3724278614418895e-06	1.0756385797714383e-05	7	8	8
ENSG00000140859	KIFC3	2.342798408148314	NA	0.019139721499316767	0.028233067684214	0.04188813450894043	9.070342877284699e-08	2.5838423588464335e-07	28	37	37
ENSG00000178188	SH2B1	-2.342694830618688	NA	0.01914503525143246	0.03322314641799382	0.029016384072602243	9.275852608619604e-06	2.2130160877186647e-05	5	6	6
ENSG00000225697	SLC26A6	-2.339256212935016	NA	0.01932217739677129	0.021618336070842865	0.016227355971994067	0.0009509966244149306	0.0018078529112173422	6	7	7
ENSG00000253958	CLDN23	2.3389295481527674	NA	0.019339079962517092	0.036787047067953646	0.04682026538519199	1.53544704015143e-08	4.6579482206893466e-08	14	15	15
ENSG00000253559	OSGEPL1-AS1	2.337927395183133	NA	0.019391014857265725	0.07838532139822622	0.04403292604305308	4.191368030493765e-08	1.2265831118590028e-07	49	56	56
ENSG00000108384	RAD51C	2.337662048439737	NA	0.019404786395507252	0.37483439692905257	0.3922231546210752	2.8984798413817703e-74	1.1021292860278488e-72	6	6	6
ENSG00000156931	VPS8	-2.332578884608654	NA	0.01967025824127685	0.17288024951630718	0.12940911430624713	6.715293433289493e-22	4.363795645603695e-21	15	17	17
ENSG00000154447	SH3RF1	2.3318762457668685	NA	0.01970720245552994	0.10584190421418592	0.20953107312676958	5.2465903631996414e-36	5.96643091104182e-35	6	6	6
ENSG00000105193	RPS16	2.3286026330940763	NA	0.01988012644831206	0.03638197881447198	0.08302055960116933	2.8249809302309967e-14	1.2349120054175725e-13	14	16	16
ENSG00000198756	COLGALT2	2.3256291173416277	NA	0.02003834485707845	0.2520275021523702	0.3700451480725707	4.715344027280675e-69	1.5344105260689996e-67	20	27	27
ENSG00000163053	SLC16A14	-2.3238223439064822	NA	0.020135017676944787	0.00793518254047165	0.011258003379182192	0.005976596814580993	0.01021657284422343	5	8	8
ENSG00000277476	AC005332.5	2.3236196222515653	NA	0.020145889810176957	0.02528208955374391	0.027846888714434	1.4129622378628655e-05	3.317482121729228e-05	12	16	16
ENSG00000105612	DNASE2	2.3236057758331303	NA	0.020146632592135845	0.0007669097390831677	0.15899769284349166	5.8558612277683995e-27	4.7279738321563226e-26	1	3	3
ENSG00000164440	TXLNB	-2.3211450791733275	NA	0.020279015127480038	0.021482865221788695	0.026755621733150787	2.0930644912927384e-05	4.825105922997603e-05	16	24	24
ENSG00000089335	ZNF302	2.3202601625901185	NA	0.0203268077767865	0.23818799827497775	0.2229412191994295	1.6774776347959538e-38	2.090629648191556e-37	16	22	22
ENSG00000145868	FBXO38	2.3197273619574275	NA	0.02035563068449172	0.10135959626119138	0.16320377575613942	1.0832920416014145e-27	9.053301764825856e-27	19	23	23
ENSG00000052126	PLEKHA5	2.3189804472266977	NA	0.020396096538655976	0.00946510315348135	0.010156435472713075	0.009044141994983275	0.015053672820728737	6	6	6
ENSG00000037280	FLT4	-2.3183151856474717	NA	0.0204321977057847	0.053994926775263644	0.18358735123123032	2.706945966047054e-31	2.591927212269175e-30	13	17	17
ENSG00000186432	KPNA4	2.318180764212932	NA	0.020439499000659788	0.01814780477156027	0.015186932779798322	0.0013929878826469937	0.00259374041254216	6	7	7
ENSG00000013364	MVP	2.318137052189892	NA	0.020441873772764303	0.011000898017184138	0.041845148689205004	9.21171904031164e-08	2.621502984107274e-07	7	10	10
ENSG00000135823	STX6	-2.3178784683561857	NA	0.020455926951586937	0.04818929557163777	0.0727126708727154	1.2596856930316566e-12	5.017967468013909e-12	7	7	7
ENSG00000103196	CRISPLD2	2.3159627483211684	NA	0.020560302724780048	0.04778057206999356	0.18950036945044266	2.3512398907246905e-32	2.366280098945875e-31	12	22	22
ENSG00000180549	FUT7	2.3157266377407604	NA	0.02057319902663952	0.03428973094308833	0.258232209247452	2.825166533962875e-45	4.4306588458818277e-44	6	7	7
ENSG00000117016	RIMS3	2.315723362480236	NA	0.020573377970155647	0.003754139310041889	0.012435859755725018	0.0038505278538562993	0.006769113497261063	13	16	16
ENSG00000162194	LBHD1	2.3146423106300986	NA	0.02063251532922131	0.1890375116813541	0.1395318524532162	1.3018643012037814e-23	9.153616605716952e-23	21	31	31
ENSG00000146859	TMEM140	-2.314310907438	NA	0.0206506739136018	0.05096166640700558	0.11035410179966919	1.00335796312158e-18	5.5774994196343516e-18	18	19	19
ENSG00000185339	TCN2	2.3126875811468137	NA	0.020739822308343387	0.10780146319871609	0.1002624620406214	4.5485845632910743e-17	2.3298589210238537e-16	30	35	35
ENSG00000150977	RILPL2	2.3116597853874796	NA	0.020796439179425023	0.10023021710412894	0.05576092000223837	6.070776059096583e-10	2.0437325998713642e-09	16	24	24
ENSG00000079435	LIPE	-2.311184109890489	NA	0.020822687680119887	0.004976706547901422	0.04209291848963364	8.426027145684704e-08	2.4082989920224497e-07	4	5	5
ENSG00000178952	TUFM	2.3105212266890116	NA	0.020859314747299632	0.3134897778597561	0.606399743364041	2.218628701699139e-137	5.072968480725138e-135	11	13	13
ENSG00000229388	LINC01715	2.30860704618929	NA	0.020965396593636176	0.012172702088758956	0.013395869341407005	0.002696571053475427	0.004829103696329375	13	20	20
ENSG00000114902	SPCS1	2.308239033294244	NA	0.020985845270615693	0.0006479170317379818	0.016076724800149246	0.0010049494295677338	0.0019051379358453534	5	6	6
ENSG00000044115	CTNNA1	2.308172943408224	NA	0.020989519402675925	0.05305392664351841	0.4237336945627345	5.285955039501374e-82	2.5250374087022023e-80	4	5	5
ENSG00000137880	GCHFR	-2.3081366282569786	NA	0.020991538507857344	0.009941366721949368	0.010070467782885808	0.009342671714977565	0.01550992035238628	6	7	7
ENSG00000258875	AL135818.1	2.3079628065370263	NA	0.021001205257062974	0.03500660992987227	0.0397326755721472	1.9694062378762023e-07	5.446435667366391e-07	30	35	35
ENSG00000184903	IMMP2L	-2.3062453873531177	NA	0.021096924800191697	0.04592078362527864	0.076357664043866	3.301616214518923e-13	1.3555043443328945e-12	8	10	10
ENSG00000226137	BAIAP2-DT	-2.3048482393899454	NA	0.02117507434346527	0.15167159589323334	0.21406555880995054	7.599742035059243e-37	8.890039301448224e-36	16	21	21
ENSG00000184361	SPATA32	-2.3046370963595764	NA	0.02118690654840048	0.01608151014017918	0.2688486113287634	2.2455944137068105e-47	3.771762840417052e-46	7	13	13
ENSG00000100726	TELO2	-2.3046070551188245	NA	0.02118859049182756	0.12672996634303482	0.2361671789103994	5.274060460563391e-41	7.138505354238484e-40	31	39	39
ENSG00000162892	IL24	-2.30271666845586	NA	0.021294789733967225	0.0012931368313073598	0.045941169595114906	2.1078409544332872e-08	6.330536694847012e-08	2	4	4
ENSG00000278022	AC118658.1	2.3017537389984057	NA	0.021349063745482098	0.020819259681381177	0.028782582221071783	1.0089883612873059e-05	2.400546810171477e-05	13	15	15
ENSG00000148362	PAXX	2.300436398555648	NA	0.021423508691096518	0.019798767064925747	0.04366614588144171	4.783081817296248e-08	1.3959337999457687e-07	9	11	11
ENSG00000173960	UBXN2A	-2.299361243879161	NA	0.021484434774099555	0.13500634357376357	0.23606436398390038	5.517750634828511e-41	7.462453125920673e-40	14	19	19
ENSG00000161647	MPP3	-2.2990456921448765	NA	0.021502344842148555	0.002011415011180717	0.019075386523559962	0.000336426197423807	0.0006777928641471881	6	8	8
ENSG00000162775	RBM15	2.2985439473078975	NA	0.02153084961604238	0.013604183158417021	0.029416879476606775	8.031251301121466e-06	1.9303143456612757e-05	9	9	9
ENSG00000280206	AC026401.3	-2.298000881699094	NA	0.02156173894532185	0.002218619582796585	0.020069774308440175	0.00023442320899764765	0.00048226050996888904	5	8	8
ENSG00000128815	WDFY4	2.297724453081647	NA	0.021577476893302493	0.12408413276278044	0.19841332561961303	5.721193694856201e-34	6.0377077337285534e-33	15	19	19
ENSG00000196735	HLA-DQA1	2.2968499577993904	NA	0.02162733052923297	0.29256072183967585	0.41431581482818003	1.2006600854285842e-79	5.334227928760308e-78	33	44	44
ENSG00000106554	CHCHD3	2.2965705810395423	NA	0.021643278488812673	0.022061053365404874	0.03644184227360624	6.428453979369201e-07	1.7028352995397348e-06	17	18	18
ENSG00000275464	FP565260.1	2.2952151867280395	NA	0.021720795282291584	0.4021074802318912	0.6020515940184921	8.735464972373092e-136	1.9711116948845546e-133	9	10	10
ENSG00000238243	OR2W3	2.2942294895350472	NA	0.02177732026523572	0.09457208057431282	0.20601248887481088	2.332090277614532e-35	2.6020179681725185e-34	31	40	40
ENSG00000115507	OTX1	2.2941710764044907	NA	0.02178067399095089	0.1673589941757283	0.20778292985388883	1.1018146218139029e-35	1.2414598521344693e-34	7	8	8
ENSG00000088035	ALG6	-2.2940021702752356	NA	0.021790374079819107	0.013868433495381721	0.01374085162510631	0.0023735098755047162	0.004282756823972052	3	3	3
ENSG00000112561	TFEB	2.2937747692474555	NA	0.021803439402564136	0.005386312726992304	0.01856820022978768	0.00040460500937093165	0.0008068106169421054	13	17	17
ENSG00000005194	CIAPIN1	2.293457313405346	NA	0.02182169022458806	0.006766651780446787	0.01960325955033689	0.000277694824511214	0.0005659839013005478	5	11	11
ENSG00000068120	COASY	-2.292487589883855	NA	0.021877522855601725	0.004254795522841529	0.048755872599175396	7.63943785006118e-09	2.371198546437994e-08	3	6	6
ENSG00000163814	CDCP1	2.2923029122279592	NA	0.021888169902473203	0.00948338694509196	0.03340562757046752	1.9142264450945385e-06	4.864710922781007e-06	21	30	30
ENSG00000188186	LAMTOR4	-2.292155197706899	NA	0.021896689193548598	0.11799416188247266	0.08839474391334046	3.847761572760126e-15	1.7757067602600486e-14	20	26	26
ENSG00000134086	VHL	2.291418813088055	NA	0.02193920251473767	0.05712202546196776	0.041767153137372844	9.473884106399211e-08	2.690752542905599e-07	26	35	35
ENSG00000073711	PPP2R3A	-2.2894103844902296	NA	0.02205551934310765	0.0032032796013952507	0.01896504481203595	0.0003502013580177094	0.0007030675589610979	7	10	10
ENSG00000232229	LINC00865	2.2881720066070557	NA	0.02212750623124778	0.04573194010687117	0.0900247836925348	2.097782238404663e-15	9.815789251405612e-15	1	1	1
ENSG00000143819	EPHX1	-2.288070665142408	NA	0.022133406244978074	0.014280323164209137	0.019139081695498533	0.0003287238468511353	0.0006636003825368004	5	9	9
ENSG00000100372	SLC25A17	-2.2876806179630216	NA	0.022156127228987407	0.00907777814674126	0.013642805272981498	0.002461122651778596	0.0044315195669205314	10	11	11
ENSG00000099797	TECR	2.2874755859375	NA	0.022168078863609737	0.0014416775897410864	0.011719790240458631	0.005028469938859608	0.008690237930212983	1	2	2
ENSG00000170075	GPR37L1	-2.2854527161899476	NA	0.02228629595130501	0.004707385768703583	0.014829646699919216	0.0015885824514620653	0.002932780757898908	10	11	11
ENSG00000068878	PSME4	2.2853973558739242	NA	0.022289538915770738	0.01133752494426336	0.015660944681396474	0.0011704517381232254	0.0022028179167115003	3	3	3
ENSG00000148672	GLUD1	-2.2850754717075596	NA	0.022308402771223423	0.015487249440535221	0.02481182982385299	4.2176119260550604e-05	9.449946034430925e-05	8	9	9
ENSG00000124243	BCAS4	-2.2849051399470595	NA	0.022318390591429232	0.013492525007284631	0.06417918417358011	2.8514617546574673e-11	1.0468789901652944e-10	10	14	14
ENSG00000197312	DDI2	-2.284706763145733	NA	0.022330027802273236	0.0038329842767747336	0.04625409715511715	1.8830509351757812e-08	5.672306426722198e-08	2	2	2
ENSG00000262370	AC108134.3	-2.284624392277048	NA	0.022334861404955598	0.2546038682439357	0.3295031836242202	5.567430791956738e-60	1.3817057981369913e-58	16	23	23
ENSG00000007545	CRAMP1	-2.284212177645427	NA	0.02235906423066335	0.050866619851523624	0.05473766774469016	8.793857615271159e-10	2.9208960729088726e-09	20	31	31
ENSG00000183977	PP2D1	-2.2831199868291856	NA	0.02242330155067975	0.006564921886276835	0.02082776922448532	0.00017807253078396874	0.00037145916925122	2	4	4
ENSG00000165118	C9orf64	2.280249398941765	NA	0.022592901037786293	0.05936043711574043	0.05556053661948081	6.527820886485926e-10	2.19071625014378e-09	18	19	19
ENSG00000276791	AC092117.1	2.279174424493516	NA	0.02265669878122553	0.11135070022999326	0.38807312219209056	2.8285189726642975e-73	1.0431456314455924e-71	5	8	8
ENSG00000167281	RBFOX3	-2.2791374635169315	NA	0.022658895127967423	0.0014091422493436377	0.010107592716093248	0.009212536702052208	0.015308700765842375	2	4	4
ENSG00000242852	ZNF709	2.2779445053972003	NA	0.02272988418248765	0.00018303705060855458	0.010289531278040004	0.008601040869266743	0.014370542660469152	3	5	5
ENSG00000231613	AC099568.1	-2.2776628729988815	NA	0.02274667137938535	0.21731541211963384	0.21841293916662183	1.1800467267398946e-37	1.4171303443180989e-36	7	7	7
ENSG00000005075	POLR2J	2.2774679457171083	NA	0.022758296672113393	0.007649234881648495	0.014927968378222014	0.0015321429841740025	0.0028366243293097113	7	8	8
ENSG00000117461	PIK3R3	-2.276632109211643	NA	0.02280820377732953	0.004801611640074162	0.03617315486770801	7.080183407549426e-07	1.8665344389863968e-06	6	7	7
ENSG00000006015	REX1BD	2.2756308141691375	NA	0.022868115434109864	0.12499168143989323	0.21646195169412544	2.725543897547467e-37	3.232389508924033e-36	3	3	3
ENSG00000137075	RNF38	-2.27420965300057	NA	0.022953384139052943	0.015774051040630937	0.036985301899753374	5.287832472432295e-07	1.4080906687848048e-06	7	8	8
ENSG00000181192	DHTKD1	2.273906548675052	NA	0.02297160588285211	0.030890181597212987	0.05328566047406917	1.4872216196130306e-09	4.860751582760408e-09	10	13	13
ENSG00000168488	ATXN2L	-2.2733538049454682	NA	0.023004867566244945	0.05684534901076661	0.05549125126037459	6.693714374796924e-10	2.244193701141592e-09	10	11	11
ENSG00000145217	SLC26A1	2.2724571549349433	NA	0.023058912982490843	0.31901611354685067	0.25969190497395234	1.4591699086409847e-45	2.3041717093263583e-44	20	25	25
ENSG00000273216	AC002059.1	-2.2721542847405107	NA	0.02307719332556478	0.009465573156592227	0.01746297625835355	0.0006053242980580321	0.0011784205230329428	4	6	6
ENSG00000272686	AC006333.2	-2.271678531786412	NA	0.023105933769267596	0.027335048135399307	0.05134438440131356	3.000280299912539e-09	9.58848432038765e-09	9	11	11
ENSG00000179344	HLA-DQB1	2.270145407063808	NA	0.02319876208337009	0.12174496186500613	0.733280937763197	7.220598447333208e-194	1.7689434681902454e-190	15	28	28
ENSG00000205659	LIN52	-2.2690706895826986	NA	0.023264027454959674	0.04471579206183439	0.05668633763348407	4.3411711513503126e-10	1.4774110751043165e-09	6	7	7
ENSG00000137509	PRCP	2.2676276891255243	NA	0.023351908563368145	0.014205803195559747	0.012402440081502179	0.003898699420895323	0.0068481815393766155	12	16	16
ENSG00000268218	AC137932.3	-2.2672209913694146	NA	0.023376729124860805	0.013636302619225714	0.011706997162005359	0.00505255672215467	0.008728346451922074	6	8	8
ENSG00000276517	AL133243.3	-2.2666154032741512	NA	0.023413730300941404	0.013846212292398215	0.012853455658007294	0.0032970959808434723	0.00583748698900317	6	7	7
ENSG00000087077	TRIP6	-2.266080665273208	NA	0.023446444817128383	0.04523352366227429	0.01408916820089577	0.0020869882288441386	0.0037949062810357474	15	19	19
ENSG00000100038	TOP3B	-2.266020372256769	NA	0.023450135946428387	0.01971871443886818	0.019392278127740446	0.0002998194019963892	0.0006086898218108297	8	12	12
ENSG00000116489	CAPZA1	-2.265572204171999	NA	0.023477588539352143	0.006194347644783986	0.014069600783971192	0.0021021150270117634	0.0038199820491919816	4	8	8
ENSG00000237927	AL078604.2	-2.263159620485053	NA	0.023625851384214396	0.11692332655365201	0.2086609098209577	7.592050007245968e-36	8.605159654610781e-35	31	40	40
ENSG00000183020	AP2A2	2.2623095369835355	NA	0.02367828560603025	0.015518047422430051	0.020409131121955942	0.0002072641803794093	0.00042922031509799415	6	8	8
ENSG00000175166	PSMD2	2.2612980024009546	NA	0.023740809858560186	0.08572058444582037	0.11321132029860059	3.3840279683470817e-19	1.925437811187263e-18	29	33	33
ENSG00000100197	CYP2D6	2.258411735909071	NA	0.023920001728823304	0.23445005674616512	0.4796138714940058	7.962153621206609e-97	5.962575216160355e-95	27	34	34
ENSG00000082996	RNF13	-2.2582748054908186	NA	0.023928532027598065	0.09526509324360927	0.12936651624236453	6.827037017197508e-22	4.434729462421215e-21	13	16	16
ENSG00000152778	IFIT5	-2.2581963872444337	NA	0.023933418405329764	0.18637362719433861	0.2055999176337645	2.7766938187826213e-35	3.088036465519012e-34	10	12	12
ENSG00000163218	PGLYRP4	-2.255951780345074	NA	0.02407365114679804	0.01711522359771911	0.013706268431331542	0.002404046705653668	0.004334664804463752	8	10	10
ENSG00000166750	SLFN5	2.2557648275627855	NA	0.02408536317533053	0.33969848923650836	0.34228190800465563	8.835880116490026e-63	2.3565553362004267e-61	35	42	42
ENSG00000260565	ERVK13-1	2.2534395264626492	NA	0.02423144967270532	0.9523508812331534	0.3438412267187905	3.989954722480661e-63	1.0758448669154223e-61	45	53	53
ENSG00000163703	CRELD1	-2.2531618097921227	NA	0.02424894839966606	0.012913901327139515	0.0805110193727594	7.143157867460738e-14	3.0517691646508265e-13	9	11	11
ENSG00000070831	CDC42	2.2523475354058027	NA	0.024300318399723988	0.0823242347200192	0.15836396653301482	7.545794123066904e-27	6.066705270345727e-26	3	5	5
ENSG00000177535	OR2B11	-2.2507888215520437	NA	0.024398915882895195	0.018991203332248456	0.02297782130959387	8.178031320658203e-05	0.00017736822956616608	10	11	11
ENSG00000168803	ADAL	2.2505061296358675	NA	0.024416834841645786	0.13945485224343399	0.041705714873605595	9.685633866185167e-08	2.749072081615515e-07	5	8	8
ENSG00000233232	NPIPB7	-2.250295762510362	NA	0.024430176757759266	0.058412034522635194	0.1434280118989095	2.8210802787679943e-24	2.0447466483766836e-23	8	14	14
ENSG00000272927	AC107464.3	-2.2496946518848686	NA	0.024468335255520026	0.0010040885482897612	0.05350790618278521	1.3723364489350802e-09	4.497266914348881e-09	8	10	10
ENSG00000240288	GHRLOS	-2.2492311789837385	NA	0.02449779176431215	0.27184202976665767	0.28010358579749417	1.236696411351231e-49	2.2442441014034136e-48	34	37	37
ENSG00000137710	RDX	2.248960226751182	NA	0.024515026648169097	0.016742631650227227	0.08680419163062536	6.948542156187894e-15	3.159081374243537e-14	13	16	16
ENSG00000255517	AP002748.4	-2.2489196673984977	NA	0.0245176074744319	0.04411349947338966	0.11566393359961248	1.3278794162696082e-19	7.719255630375428e-19	10	11	11
ENSG00000203782	LOR	2.2488636714707817	NA	0.02452117093002466	0.023653620786749784	0.029092131681229632	9.026487611759277e-06	2.15742489273951e-05	11	14	14
ENSG00000106290	TAF6	-2.2485663936326077	NA	0.024540096543161756	0.014281318732317503	0.0335887492089953	1.7923024303591226e-06	4.5697583077949145e-06	5	7	7
ENSG00000143952	VPS54	2.248518551755723	NA	0.024543143484853074	0.0037380369990543784	0.014734896678721146	0.0016449586617749	0.0030313127112376703	2	3	3
ENSG00000198873	GRK5	-2.247891420915276	NA	0.02458311436046918	0.01817151160269867	0.04804022014991719	9.889777212913821e-09	3.03724551261209e-08	6	8	8
ENSG00000185811	IKZF1	2.2476921630327324	NA	0.02459582608249576	0.00636688530210452	0.0655899434343028	1.7049323890378826e-11	6.351919517621258e-11	5	6	6
ENSG00000177311	ZBTB38	-2.247512601947246	NA	0.024607286118775648	0.015066821470014783	0.06908324033615008	4.759831425652521e-12	1.8322412821215507e-11	10	11	11
ENSG00000180822	PSMG4	2.2464980546804947	NA	0.02467212400507577	0.13325970980854046	0.08264597306967818	3.244945386542199e-14	1.413810173623277e-13	16	20	20
ENSG00000171206	TRIM8	2.2462408860421648	NA	0.024688582681984362	0.010765743431878484	0.05138464007232605	2.9569567179370438e-09	9.45707772396538e-09	3	6	6
ENSG00000168765	GSTM4	2.2459207654884055	NA	0.02470908354086816	0.4272370576851803	0.6259218719476183	9.123391434763122e-145	2.483445074837346e-142	18	21	21
ENSG00000169299	PGM2	2.243486811752971	NA	0.024865439369200205	0.050763129608518975	0.09437559895064818	4.1363537961557585e-16	2.00209797488781e-15	3	4	4
ENSG00000137221	TJAP1	-2.243320169273924	NA	0.024876175660522012	0.021258814809674658	0.01704513778940113	0.0007051102942962688	0.0013606319834462376	8	11	11
ENSG00000170779	CDCA4	-2.2427641039862425	NA	0.02491203038694415	0.011450347936879351	0.028645833079484487	1.0598767810931147e-05	2.5174275511032994e-05	4	5	5
ENSG00000173200	PARP15	2.2423861907116107	NA	0.02493642352249128	0.049171844578813385	0.15225594781507376	8.609776292799864e-26	6.653855504516669e-25	12	15	15
ENSG00000139679	LPAR6	2.241724775747171	NA	0.024979165595500685	0.013098334719848405	0.011562917898682197	0.005332066276956941	0.009174235435289915	4	4	4
ENSG00000119965	C10orf88	2.241604756996264	NA	0.02498692826416803	0.03660641329545561	0.05586912780942321	5.83740017071513e-10	1.967097180734796e-09	7	11	11
ENSG00000197586	ENTPD6	2.241485030702654	NA	0.024994674098127393	0.052632107882847765	0.045839354444215184	2.1866099931882528e-08	6.553333584967728e-08	20	23	23
ENSG00000116898	MRPS15	-2.241237582730669	NA	0.02501068962609693	0.014602114562909418	0.02527289178292122	3.571488682849094e-05	8.054636957151384e-05	5	8	8
ENSG00000188243	COMMD6	2.2379952242118546	NA	0.025221366566280427	0.021366683195014287	0.03249242809631433	2.657877695020364e-06	6.67153755736303e-06	6	6	6
ENSG00000106733	NMRK1	-2.2379337981370364	NA	0.025225372595325687	0.39607634608896725	0.5787988695677427	1.5387122193702509e-127	2.612611470295092e-125	47	53	53
ENSG00000100979	PLTP	2.2371941397890027	NA	0.02527365421140984	0.0030880099459849666	0.06102962500979198	8.972064360248278e-11	3.1954710636323514e-10	5	6	6
ENSG00000161036	LRWD1	2.2368706521306225	NA	0.025294795177043798	0.29880496594632927	0.3740538193186592	5.5616051899881385e-70	1.873791108116043e-68	9	10	10
ENSG00000152760	TCTEX1D1	-2.2363925952122865	NA	0.025326065765094653	0.18497863864405115	0.3954619401855644	4.845627338010996e-75	1.875793752134324e-73	6	8	8
ENSG00000105854	PON2	-2.2362110399263657	NA	0.02533795039494628	0.010901829889711757	0.11494961317316306	1.7441783819719977e-19	1.0081198204394266e-18	10	14	14
ENSG00000171574	ZNF584	-2.235095205476233	NA	0.025411099083711187	0.2246497203655895	0.11221313511073486	4.948718992081541e-19	2.7916309866844194e-18	20	24	24
ENSG00000132744	ACY3	2.234568667299473	NA	0.025445679780875394	0.011052044594435094	0.04332392117607498	5.410198750739658e-08	1.574669015214433e-07	6	7	7
ENSG00000220161	LINC02076	-2.2345530679589864	NA	0.0254467048972565	0.047040515462133003	0.01549639153990595	0.0012433174441628437	0.0023322742124205435	10	19	19
ENSG00000204237	OXLD1	2.2344767261007403	NA	0.02545172224584489	0.053688865651799145	0.17432901619580451	1.2001408973876664e-29	1.08037880573759e-28	10	14	14
ENSG00000174886	NDUFA11	2.2339766053579573	NA	0.02548461241643467	0.07387639473331847	0.056347078639107255	4.909165458518293e-10	1.6637802064847865e-09	18	20	20
ENSG00000258701	LINC00638	-2.2332067937301345	NA	0.025535310527430684	0.17983248483416064	0.10775567733925608	2.688715829657883e-18	1.4689005340172996e-17	17	21	21
ENSG00000181830	SLC35C1	-2.232607307954178	NA	0.0255748517606283	0.031657480899483254	0.09642039593381764	1.9240345001041666e-16	9.489579419696967e-16	7	8	8
ENSG00000136490	LIMD2	2.232318360805128	NA	0.02559392921624871	0.021771800210701485	0.04187030839818872	9.128706192968281e-08	2.5991728790173176e-07	4	5	5
ENSG00000163704	PRRT3	2.231779528000884	NA	0.025629538015489565	0.042536987497296286	0.057752626942515435	2.949117778624716e-10	1.014532011747949e-09	5	7	7
ENSG00000170275	CRTAP	-2.2317190195823042	NA	0.025633539393253753	0.058095645687683696	0.04511239140168682	2.841299278535821e-08	8.443153929580799e-08	14	19	19
ENSG00000158869	FCER1G	2.2316964172242146	NA	0.025635034209397244	0.21840111628534967	0.2641560868260989	1.919093161161765e-46	3.1018405863113204e-45	10	10	10
ENSG00000164663	USP49	-2.231359388204683	NA	0.02565733270721822	0.06473652638020529	0.12485599010092631	3.902250541495163e-21	2.4423246181058594e-20	6	11	11
ENSG00000255197	AC090559.1	2.228896965409264	NA	0.025820761083562578	0.040940972382063956	0.03797841680729667	3.7003906359627873e-07	9.99653418653526e-07	15	21	21
ENSG00000204308	RNF5	2.2288155948573656	NA	0.025826176890709596	0.023992993769293335	0.02733844212125779	1.696788753417053e-05	3.9476638627525495e-05	10	10	10
ENSG00000247828	TMEM161B-AS1	-2.22786661094852	NA	0.02588941129996729	0.025443855409741485	0.14176934263906643	5.413807680166661e-24	3.8683911627990866e-23	21	23	23
ENSG00000278834	AC073508.3	2.227245330810547	NA	0.025930882034954014	0.05545550873003962	0.044211470051221	3.9303813568392045e-08	1.1543433788051982e-07	1	2	2
ENSG00000183780	SLC35F3	-2.2268973273377126	NA	0.025954136514313015	0.006628678967946338	0.18331081776621003	3.0333737711546662e-31	2.8996280268412138e-30	7	16	16
ENSG00000203872	C6orf163	2.226641331118428	NA	0.025971254342617937	0.11244147891394021	0.10234411024590379	2.077535856201007e-17	1.08159266539135e-16	6	7	7
ENSG00000229314	ORM1	-2.2261734519296965	NA	0.026002565480144967	0.024229030888345937	0.2425040706231091	3.221434851878822e-42	4.5356638977725714e-41	21	28	28
ENSG00000272264	AC009686.2	2.225121514550533	NA	0.026073081811670097	0.010024048555114034	0.0200958640806324	0.00023221390084043886	0.00047800218287272667	4	6	6
ENSG00000124641	MED20	2.224508995217435	NA	0.026114217980556666	0.012079146057561755	0.010611088002762257	0.007619662880436653	0.01281325737758464	8	10	10
ENSG00000109618	SEPSECS	-2.2237113747077806	NA	0.02616786943760305	0.007075181046994182	0.011905975253621009	0.004690837354305274	0.008144494258274897	3	3	3
ENSG00000110395	CBL	-2.2209425172609167	NA	0.02635485500200374	0.04347101319801491	0.02263115614958957	9.269849865124782e-05	0.000199483818969789	11	14	14
ENSG00000188352	FOCAD	-2.2208475260445932	NA	0.02636129034877437	0.042306105071494515	0.021842782656313044	0.00012329078210968848	0.00026176966972874183	30	40	40
ENSG00000223855	AC147651.1	-2.220510493766397	NA	0.026384134148648222	0.015564223970849608	0.12097299059894237	1.7385907715503624e-20	1.052049863843231e-19	4	7	7
ENSG00000167397	VKORC1	-2.2181392745574824	NA	0.026545337663198523	0.053453316711869404	0.049031402714071415	6.91643046722363e-09	2.1534107858100588e-08	11	12	12
ENSG00000183161	FANCF	-2.2178434415905555	NA	0.02656550896363181	0.0521046869659624	0.0652950148815502	1.8985482963964578e-11	7.05639461094557e-11	8	10	10
ENSG00000136193	SCRN1	2.2177168567980545	NA	0.0265741441615773	0.02684175110638519	0.07436237480872328	6.875133942679978e-13	2.777424546125299e-12	6	11	11
ENSG00000261801	LOXL1-AS1	2.2176857051314682	NA	0.026576269597470382	0.0655016925184458	0.11319113504358068	3.410149473926735e-19	1.9390137045215376e-18	26	37	37
ENSG00000160606	TLCD1	-2.2175447451445636	NA	0.0265858889415225	0.005018028680109598	0.022304443721305436	0.00010432432226048467	0.00022338092176864174	10	14	14
ENSG00000143669	LYST	2.2161523138488017	NA	0.026681072468800693	0.005928366358239336	0.018744910109505065	0.00037940162722555125	0.0007591131146063444	10	13	13
ENSG00000124785	NRN1	2.2157478507441892	NA	0.026708775776300854	0.03647443484262661	0.2194834381355989	7.448040988299874e-38	9.039381097548092e-37	18	22	22
ENSG00000056736	IL17RB	2.215682138400481	NA	0.02671327902453954	0.028651906493063775	0.08575412603923445	1.0260082287936398e-14	4.613270874562698e-14	6	8	8
ENSG00000183597	TANGO2	2.214418732621049	NA	0.02679998744875649	0.019163919934030427	0.03755162397711016	4.313945269557771e-07	1.1581065658679745e-06	14	16	16
ENSG00000072110	ACTN1	-2.2140488098748623	NA	0.02682542145895274	0.007512720079154339	0.01024053404075323	0.008761525053515682	0.014617316192503204	14	16	16
ENSG00000143753	DEGS1	-2.213239452710363	NA	0.02688114144465492	0.06720314587629916	0.07051541510520362	2.8182419610136435e-12	1.0984098043050676e-11	18	21	21
ENSG00000134539	KLRD1	2.212702633413091	NA	0.02691815372686431	0.009628308272852614	0.02096132889535427	0.0001696575987228385	0.000354725452389412	8	11	11
ENSG00000170004	CHD3	-2.2108794149161324	NA	0.02704418852472733	0.08197359619263764	0.09970457447537252	5.610064880344233e-17	2.861600316270769e-16	12	14	14
ENSG00000116120	FARSB	-2.210657131205699	NA	0.02705958925637154	0.00986327557213875	0.043803276735572834	4.5526692179777657e-08	1.3300464125911533e-07	16	24	24
ENSG00000125454	SLC25A19	2.208297296749759	NA	0.027223555654650736	0.011969520533753702	0.015556828703827333	0.0012160379308188047	0.002284100161622309	2	5	5
ENSG00000183542	KLRC4	2.208163180776752	NA	0.027232900016516574	0.05640912634441311	0.07335000799695678	9.970250698811144e-13	3.998592825863244e-12	13	21	21
ENSG00000270419	CAHM	2.2081036660145967	NA	0.027237047519346472	0.011980587476982626	0.013913973996453199	0.0022264412823048076	0.004032661760693404	8	10	10
ENSG00000160221	GATD3A	-2.2064509917903603	NA	0.027352438071643535	0.3746699745636257	0.5749816679978791	3.1422718801167456e-126	5.231730142924473e-124	24	27	27
ENSG00000138172	CALHM2	-2.2049445014750115	NA	0.02745798922148819	0.18451796264064127	0.2115688241140845	2.2048847142381873e-36	2.539393416015492e-35	21	28	28
ENSG00000115687	PASK	2.204281345175785	NA	0.027504564055616257	0.15058190672738386	0.23264552705306143	2.4694669313768116e-40	3.2576068004754575e-39	22	26	26
ENSG00000105427	CNFN	2.20383841127478	NA	0.027535710162467947	0.004031902231948806	0.01161126130552291	0.00523657088463951	0.009017165789806504	5	9	9
ENSG00000262319	AC007952.6	2.2034173269795745	NA	0.02756534805876656	0.08936667620364645	0.08185207483928376	4.3522304975520544e-14	1.88333083024275e-13	18	25	25
ENSG00000085382	HACE1	-2.2032160069209317	NA	0.027579527632501315	0.03044208142913454	0.012924744513480864	0.0032110124868696558	0.005693305742072759	3	3	3
ENSG00000196345	ZKSCAN7	2.2026695311320115	NA	0.02761804927699886	0.09532651323499419	0.13806750438989204	2.309158708604378e-23	1.605178868822719e-22	21	25	25
ENSG00000134256	CD101	-2.202406883647314	NA	0.027636580075869294	0.19454785252443466	0.27846503058913386	2.650370500889237e-49	4.7443845218945225e-48	11	12	12
ENSG00000176358	TAC4	-2.201188035365675	NA	0.02772271496274845	0.01628946993065764	0.04147197806169121	1.0535344824119986e-07	2.984811306605545e-07	2	2	2
ENSG00000107611	CUBN	2.2008164110160022	NA	0.027749023324016436	0.17001443944991665	0.20452824821230595	4.367144223506061e-35	4.813120584119887e-34	13	18	18
ENSG00000175387	SMAD2	2.200240158464841	NA	0.027789860480129318	0.017272823381679223	0.011913144931613079	0.004678306291246867	0.00812520504239341	7	8	8
ENSG00000234902	AC007879.3	2.199471446290025	NA	0.027844417292125813	0.031574634055698	0.04884875682852509	7.387641687881265e-09	2.2959526514221784e-08	7	8	8
ENSG00000105610	KLF1	2.1988800036445686	NA	0.027886455818093278	0.008268186458377133	0.019109704838382074	0.00033225396686735394	0.0006699380691132572	5	6	6
ENSG00000263001	GTF2I	-2.196208332745461	NA	0.028077035228679804	0.20016260882461856	0.15023264395441271	1.9214511310414562e-25	1.463836759050641e-24	12	14	14
ENSG00000135605	TEC	-2.19440149165316	NA	0.028206558774393077	0.04502668901683924	0.09768076303485881	1.1995056565646352e-16	5.978007121309773e-16	10	14	14
ENSG00000198898	CAPZA2	-2.1930394876554695	NA	0.028304534188480227	0.031544781517215924	0.018544240062992542	0.000408149627116805	0.0008134059216067507	4	4	4
ENSG00000280071	GATD3B	2.1910651543810684	NA	0.028447077887727677	0.2978861772035049	0.6522136867451922	2.4000482702704957e-155	9.354188133379257e-153	11	14	14
ENSG00000259804	AC027682.1	-2.190630435001358	NA	0.02847854686985494	0.003138591022859509	0.014910112247881064	0.0015422402650125525	0.0028527535653867183	2	3	3
ENSG00000230148	HOXB-AS1	2.1900947951576244	NA	0.02851736263576079	0.0863110893522814	0.1903954977129081	1.6218117256852152e-32	1.6408524651195135e-31	10	11	11
ENSG00000115419	GLS	2.189941364021519	NA	0.028528489594714292	0.023108594060023167	0.050685129089141634	3.807074485847158e-09	1.2059350594900845e-08	9	11	11
ENSG00000074755	ZZEF1	2.1894993513152716	NA	0.02856056564596345	0.06957757679049552	0.0864328714812491	7.975615509002735e-15	3.614530400736995e-14	15	20	20
ENSG00000167981	ZNF597	-2.1893698183923767	NA	0.02856997149589647	0.04134409231593292	0.04067455942822805	1.4035392359633287e-07	3.93610700859119e-07	2	4	4
ENSG00000128254	C22orf24	-2.1892687262522212	NA	0.028577314012097954	0.006776735792967258	0.029856643887749047	6.8562769549464136e-06	1.65719934461418e-05	9	10	10
ENSG00000229453	SPINK8	2.1878013739983073	NA	0.028684073766321882	0.06806536536059049	0.08184002413709393	4.371662318651486e-14	1.891262288157274e-13	8	12	12
ENSG00000125249	RAP2A	2.186919686076995	NA	0.028748387544535486	0.025640252712355538	0.04222304659577172	8.040575424383944e-08	2.3027359377548473e-07	3	4	4
ENSG00000111145	ELK3	2.1865680518022224	NA	0.028774071742459276	0.0024817802952216816	0.02158668490948413	0.0001352674936042823	0.0002859593500764099	6	11	11
ENSG00000149313	AASDHPPT	-2.1865254374208813	NA	0.02877718573943095	0.013813651248270838	0.01444580507646939	0.0018297785953758573	0.0033538769914600876	8	10	10
ENSG00000152359	POC5	-2.1861940535499076	NA	0.028801411138492244	0.11656547448698844	0.16251395413719952	1.429476023439934e-27	1.1854005960334346e-26	8	11	11
ENSG00000120925	RNF170	-2.1857969952045435	NA	0.028830460708791354	0.01948989553457631	0.014905989255108897	0.0015445812696920865	0.002856467615005887	8	11	11
ENSG00000177646	ACAD9	-2.1855216463428118	NA	0.028850620583087006	0.29516688209767494	0.22745376339125897	2.3743513698547518e-39	3.027342129489899e-38	27	33	33
ENSG00000166986	MARS	2.1846729445242534	NA	0.028912835299815826	0.00336681957071347	0.012603792237310611	0.003617451864673534	0.006373747254421703	13	15	15
ENSG00000111850	SMIM8	2.1846625270628532	NA	0.028913599676528814	0.046851285515183444	0.07732392454461068	2.313485797159654e-13	9.59931476784198e-13	9	10	10
ENSG00000156968	MPV17L	2.1843596643042917	NA	0.028935829706118583	0.1618497060843188	0.2087536065643098	7.299135496356267e-36	8.278629274273387e-35	12	17	17
ENSG00000213064	SFT2D2	-2.1831990942130957	NA	0.029021151446488022	0.0022871120429002103	0.010242049986138714	0.008756514227702784	0.014610377747701405	6	8	8
ENSG00000160185	UBASH3A	-2.182408864700215	NA	0.029079370667889588	0.11185811190756172	0.228189339045442	1.7245442318133927e-39	2.2169571987532136e-38	5	6	6
ENSG00000093217	XYLB	-2.181025542595121	NA	0.029181527293068745	0.006452945401664798	0.010819356913652016	0.007045705320544993	0.011908811407650906	12	15	15
ENSG00000128253	RFPL2	-2.1798621471901125	NA	0.029267681540160722	0.016629593521069165	0.019422912142182194	0.0002965001902463333	0.0006023790738697274	6	7	7
ENSG00000148926	ADM	2.179257521480499	NA	0.029312542941808743	0.012908481743090465	0.016606589517317638	0.0008277355735650606	0.001586015346487958	22	26	26
ENSG00000224877	NDUFAF8	2.1789922323214506	NA	0.029332245262711	0.036860692498230825	0.11757446090604565	6.396932251480003e-20	3.782792799332089e-19	8	13	13
ENSG00000018189	RUFY3	2.178979750279166	NA	0.029333172551405013	0.006627940709966139	0.025176702027805427	3.697544280049531e-05	8.329066972096335e-05	5	5	5
ENSG00000169193	CCDC126	-2.178087151194888	NA	0.02939954899975323	0.0374648624681147	0.040047583677155295	1.7585484256992606e-07	4.883780882966254e-07	5	6	6
ENSG00000099338	CATSPERG	-2.1773584247327453	NA	0.029453835137148155	0.12405944749374025	0.3454620610988655	1.7426129114651087e-63	4.735985549717139e-62	28	34	34
ENSG00000233527	ZNF529-AS1	-2.176965724028965	NA	0.029483124929635892	0.044070649270522816	0.09425336689996407	4.3297959064304565e-16	2.093955724742693e-15	12	13	13
ENSG00000267655	AC125437.1	-2.175803349041368	NA	0.0295699681672129	0.06343752533986038	0.09855321676584546	8.645804271176336e-17	4.351831448382829e-16	13	17	17
ENSG00000243509	TNFRSF6B	2.1757761602621066	NA	0.029572002122836893	0.014324983761434314	0.03598920727918412	7.564067652789316e-07	1.9876830551284704e-06	12	15	15
ENSG00000122642	FKBP9	-2.1754040217143347	NA	0.02959985339855491	0.016120625275044417	0.11144282618970261	6.633703300114799e-19	3.7237766904637865e-18	5	8	8
ENSG00000273080	AC009309.1	-2.1750532948903176	NA	0.02962612284284863	0.12895269799210873	0.12572135444887492	2.7947629418726963e-21	1.7646314318915635e-20	2	4	4
ENSG00000204584	FLJ45513	-2.1747741485564136	NA	0.029647045234358908	0.18396258307254185	0.31961521567145057	7.511738298859593e-58	1.7622270873754194e-56	14	18	18
ENSG00000178719	GRINA	-2.1743571442423897	NA	0.029678323934719752	0.010839745476947825	0.05966058820002126	1.4754941455996693e-10	5.170259318121931e-10	10	13	13
ENSG00000205238	SPDYE2	2.173747311817598	NA	0.029724117398374314	0.01873226569778605	0.020393670051228014	0.00020842986670719965	0.00043147800388239577	6	8	8
ENSG00000167671	UBXN6	2.173620356646619	NA	0.0297336583380965	0.059663842869196695	0.08125024198908984	5.4363829450583635e-14	2.33714041425936e-13	9	9	9
ENSG00000163870	TPRA1	-2.173527034032534	NA	0.029740673401859166	0.12373845872247842	0.09406935033280162	4.638165838686163e-16	2.238668898610442e-15	12	12	12
ENSG00000130699	TAF4	-2.1731564306868445	NA	0.029768545715888075	0.004087900050012669	0.022976034466980055	8.183314325501556e-05	0.00017746036591809078	6	7	7
ENSG00000198252	STYX	-2.1724058535503166	NA	0.02982506388789614	0.05605949671234001	0.02212733304253995	0.00011122727444851002	0.00023736143971098781	7	7	7
ENSG00000115956	PLEK	2.1715564712264093	NA	0.02988913330141097	0.05085096125237518	0.07670085071074255	2.909924091781476e-13	1.1998626653032107e-12	23	29	29
ENSG00000103227	LMF1	-2.171435487685711	NA	0.029898268781691197	0.07173818389197865	0.18582461818080886	1.0760768543850977e-31	1.0479069832964247e-30	7	10	10
ENSG00000162078	ZG16B	2.171157492604465	NA	0.029919269315469912	0.05273649784670468	0.05497412877072241	8.072319802589117e-10	2.6848761112218924e-09	10	12	12
ENSG00000129450	SIGLEC9	2.1708790445232724	NA	0.02994031678029711	0.017831903785174255	0.03137154756235187	3.976670386294167e-06	9.818013310474903e-06	16	20	20
ENSG00000131626	PPFIA1	2.170475142609557	NA	0.029970869729288897	0.04876871804901533	0.08017860273298219	8.075861596511704e-14	3.442529219949769e-13	23	32	32
ENSG00000133103	COG6	-2.1698078242146877	NA	0.03002140739797583	0.02415618713714739	0.1281810730153841	1.0803310792825122e-21	6.959653523146432e-21	2	3	3
ENSG00000176919	C8G	2.1696851218996653	NA	0.030030707914974628	0.03441903045614526	0.040869614986902766	1.3084429518944703e-07	3.679647127261114e-07	9	12	12
ENSG00000123143	PKN1	2.169447027340775	NA	0.030048761929674084	0.0720385636756257	0.11626516014936789	1.0553822573228209e-19	6.171181343727202e-19	5	7	7
ENSG00000204001	LCN8	-2.1694219088956377	NA	0.030050667131853732	0.02659739985024477	0.5389525812830289	2.061056752563901e-114	2.4545182117859956e-112	5	8	8
ENSG00000075568	TMEM131	-2.169386773166764	NA	0.030053332306475184	0.0054024440993218825	0.04026765230965689	1.6247357604328447e-07	4.5319768307844586e-07	3	4	4
ENSG00000113742	CPEB4	-2.1693854060992463	NA	0.0300534360076943	0.03668551712192186	0.058666326946488635	2.1169592608191137e-10	7.344473874931617e-10	9	15	15
ENSG00000148399	DPH7	2.1682251871495914	NA	0.03014155734200101	0.031192334532154753	0.04403851392030735	4.1829433277724454e-08	1.2243265937526824e-07	6	6	6
ENSG00000109047	RCVRN	-2.1682000187796997	NA	0.030143471396458354	0.16829387225939416	0.3691692079153165	7.508948231539073e-69	2.4250650324418753e-67	44	66	66
ENSG00000184985	SORCS2	2.167786512405099	NA	0.030174933514001853	0.024606148331777128	0.08045812673617972	7.284033259325341e-14	3.108857301248638e-13	16	21	21
ENSG00000149636	DSN1	-2.167387399716611	NA	0.030205327229808662	0.038605530325032084	0.042006352310152616	8.692615859676817e-08	2.481186241304889e-07	10	15	15
ENSG00000253293	HOXA10	2.1673574671474545	NA	0.030207607751370328	0.037709506537825246	0.03894311328077359	2.6159555036125623e-07	7.169733247794762e-07	14	17	17
ENSG00000187010	RHD	2.1673077321922474	NA	0.030211397316833123	0.5005953141870584	0.6262147233938574	7.021877373808044e-145	1.9740684439907235e-142	22	25	25
ENSG00000213190	MLLT11	-2.1660790636762464	NA	0.03030514576334164	0.018853153493704155	0.02804401822203727	1.3161778865072265e-05	3.0991534499124575e-05	5	5	5
ENSG00000170456	DENND5B	-2.1652294536278216	NA	0.030370117805192286	0.007203522274126612	0.0377289511107279	4.047551924057564e-07	1.0898330655623044e-06	2	4	4
ENSG00000140691	ARMC5	-2.164718018225277	NA	0.030409286363309095	0.003989269212255033	0.010942113665138586	0.006728239507661103	0.011403694338493798	5	6	6
ENSG00000141258	SGSM2	2.1641988487862	NA	0.03044909161420509	0.030500729020965952	0.04988876352464932	5.0755477922575366e-09	1.5950260049372274e-08	8	10	10
ENSG00000262877	AC110285.2	-2.163825865584094	NA	0.030477716237784957	0.12359125227655163	0.2685622369918075	2.5607276383823234e-47	4.296860887536053e-46	9	10	10
ENSG00000176871	WSB2	-2.1609545851191236	NA	0.030698847734211217	0.12996082689771285	0.2546709052355136	1.4085742899730938e-44	2.1586810097183724e-43	15	17	17
ENSG00000142453	CARM1	-2.1608296217670997	NA	0.030708502984307995	0.017661304768468094	0.011712490377128	0.005042199774626011	0.008712209968268157	11	13	13
ENSG00000277324	AC093462.1	2.160796347459726	NA	0.030711074351706634	0.008940348919864134	0.03983467453490221	1.898479698796382e-07	5.257069006080923e-07	3	7	7
ENSG00000146112	PPP1R18	-2.1607667540801545	NA	0.030713361420204588	0.019153277177552212	0.03978611569160018	1.9319217062755203e-07	5.347945979163663e-07	8	13	13
ENSG00000155755	TMEM237	2.160226224325478	NA	0.03075516098123961	0.046760818446996755	0.06166920279229725	7.110346682765278e-11	2.547750423375298e-10	4	4	4
ENSG00000271828	AC008937.3	-2.159921380331327	NA	0.03077875632506332	0.216780529866276	0.23001594163102826	7.785130232824576e-40	1.0129529466062872e-38	32	35	35
ENSG00000115828	QPCT	-2.1585564814585885	NA	0.030884592054553132	0.016145587543757466	0.02223437865872729	0.00010700218995772487	0.00022882910033483276	16	16	16
ENSG00000235321	AC007556.1	-2.156769153248238	NA	0.031023655723895927	0.027896109085036716	0.09236433393381802	8.768874252260928e-16	4.173672621482727e-15	17	21	21
ENSG00000127415	IDUA	-2.156445127968561	NA	0.03104892408389858	0.15043442656757208	0.17581110578040915	6.558671777533975e-30	5.973163160537978e-29	37	51	51
ENSG00000259182	AC019254.1	-2.1550814250135533	NA	0.031155462998913266	0.01826282636434997	0.07147141961553621	1.9856227952309917e-12	7.815342050818518e-12	14	23	23
ENSG00000256427	AC010175.1	2.15335835490359	NA	0.03129052586664196	0.061443075550318145	0.09041077159764982	1.816848295791497e-15	8.531525581743808e-15	18	24	24
ENSG00000177830	CHID1	2.153253871613131	NA	0.031298731920842746	0.0306646544067699	0.010321618248417154	0.008497573003380013	0.01421151545103997	16	20	20
ENSG00000086062	B4GALT1	-2.152333025074758	NA	0.03137113453149843	0.035316259135173195	0.01971958795680465	0.00026620573238357256	0.000543795366842869	39	41	41
ENSG00000151292	CSNK1G3	-2.15213861545869	NA	0.031386438566148124	0.016575023133719616	0.028719805436081384	1.0320384177575218e-05	2.4523246260390385e-05	8	9	9
ENSG00000253736	AC022217.3	-2.1518325127998255	NA	0.0314105481217423	0.03188606194603777	0.07704964948629703	2.5593133949166277e-13	1.0588580315904764e-12	4	5	5
ENSG00000137656	BUD13	-2.1517089902257953	NA	0.03142028162512388	0.004558573657732564	0.07643502576724402	3.208963261388715e-13	1.3190438870938418e-12	14	18	18
ENSG00000255557	AP001266.2	2.151701450761065	NA	0.03142087581411595	0.004019017534198443	0.09524463546691218	2.988305707763295e-16	1.4591815086114107e-15	5	6	6
ENSG00000108219	TSPAN14	-2.151669285944954	NA	0.031423410847669635	0.047297193139364126	0.10071308646533869	3.839392121951415e-17	1.9766357099773287e-16	11	12	12
ENSG00000124587	PEX6	2.1510720629643734	NA	0.03147051218326899	0.7133125162056415	0.7627960398599787	6.897792822395095e-211	5.914512455562674e-207	43	49	49
ENSG00000183828	NUDT14	2.1508278229865843	NA	0.03148979216005746	0.1239053489105906	0.11142073178669402	6.689671778005257e-19	3.751510180543236e-18	13	18	18
ENSG00000166913	YWHAB	2.1506375735480856	NA	0.03150481721486959	0.03261993467014827	0.09583515397790343	2.3956131320704405e-16	1.174117450753815e-15	3	4	4
ENSG00000147421	HMBOX1	-2.149754053142478	NA	0.031574674343388225	0.01416948682208039	0.014148384091915345	0.002041878024743867	0.0037215608721790387	13	16	16
ENSG00000114166	KAT2B	2.1487084654877453	NA	0.03165751721202541	0.08322117259096733	0.09372445092478786	5.276351602958048e-16	2.5409759516744615e-15	16	17	17
ENSG00000236423	LINC01134	2.1484806115642883	NA	0.031675595002635386	0.026327261972070883	0.0252274055132883	3.630551909859872e-05	8.180309381446188e-05	12	12	12
ENSG00000198276	UCKL1	2.1482370515676723	NA	0.03169492869179574	0.03363080072590726	0.10032379150205778	4.44487361273209e-17	2.280141716564242e-16	17	18	18
ENSG00000204815	TTC25	-2.1480079541430417	NA	0.031713123583148414	0.060596588995673814	0.03812342931247864	3.512436829856486e-07	9.509753583076868e-07	21	23	23
ENSG00000213901	SLC23A3	-2.1464402103558604	NA	0.031837874136953555	0.1327117964122117	0.24511923003060662	1.0094846052698806e-42	1.440237229265656e-41	5	5	5
ENSG00000182584	ACTL10	-2.1459828171214097	NA	0.03187434961637281	0.007319574231699324	0.011061338190546421	0.006433850076951544	0.010946928759762083	10	13	13
ENSG00000237476	LINC01637	-2.144058831860745	NA	0.03202817314147921	0.010915544314741496	0.010597548410111337	0.007658586570232334	0.012874924134194127	16	20	20
ENSG00000205268	PDE7A	-2.143015456431454	NA	0.032111857276004595	0.01875200597419878	0.015983509779102796	0.0010398728176010852	0.001968297897245145	16	18	18
ENSG00000007866	TEAD3	-2.142007215785023	NA	0.03219290138349867	0.017025212796117413	0.02270854878007204	9.01406385677368e-05	0.0001943207807414354	4	4	4
ENSG00000002549	LAP3	-2.141870480837843	NA	0.03220390585835258	0.29399579158293176	0.3583925792172742	2.1828773895544417e-66	6.567397254994582e-65	11	13	13
ENSG00000148700	ADD3	2.1414716959465605	NA	0.032236018613172004	0.05062450749396197	0.06738104389850297	8.867171496870478e-12	3.362740468815388e-11	18	21	21
ENSG00000197253	TPSB2	2.14117521963656	NA	0.032259910594693915	0.039289892990865626	0.059017638521494366	1.8635018131212968e-10	6.501972043380898e-10	11	14	14
ENSG00000187736	NHEJ1	-2.1411366862357313	NA	0.032263016979658735	0.05371393899973339	0.09980757397799374	5.397018264689702e-17	2.7545674470584436e-16	10	11	11
ENSG00000196526	AFAP1	2.140252240739618	NA	0.032334387382808465	0.28619040769715365	0.5674132609897001	1.1492016112467127e-123	1.7754647235378268e-121	37	48	48
ENSG00000180104	EXOC3	-2.1400406564243357	NA	0.032351481233945364	0.2645425707581209	0.35274335156708214	4.11183985516691e-65	1.1791629042852398e-63	23	31	31
ENSG00000110514	MADD	-2.1393837780586127	NA	0.032404599634296455	0.060911043713196465	0.04812647836386323	9.586808461323002e-09	2.9463114391259527e-08	12	14	14
ENSG00000167984	NLRC3	-2.1385588688150343	NA	0.032471411651323674	0.0592463388625579	0.0828250425672598	3.036934491262184e-14	1.3262131293775194e-13	26	33	33
ENSG00000175390	EIF3F	2.1382953260776025	NA	0.032492781670749864	0.06461924171854568	0.20230054814221238	1.1173656678858138e-34	1.2097035251624886e-33	17	19	19
ENSG00000196236	XPNPEP3	-2.1369765093571638	NA	0.032599902285185216	0.037635864760223244	0.08720567450419082	5.986004647722454e-15	2.728707966607984e-14	30	36	36
ENSG00000185800	DMWD	-2.1353358431500977	NA	0.03273358712718703	0.05139377027439725	0.028090650447219215	1.2942713407735545e-05	3.0492456687629735e-05	33	39	39
ENSG00000196923	PDLIM7	-2.1347548490755037	NA	0.03278104013634958	0.005670403923930761	0.028845508383958593	9.864007096447439e-06	2.348762256275717e-05	6	9	9
ENSG00000146904	EPHA1	2.134675993666429	NA	0.03278748523275062	0.2398334228802124	0.283938237398309	2.0635695125035548e-50	3.838194530360462e-49	23	27	27
ENSG00000136280	CCM2	-2.134234305563349	NA	0.03282360583013347	0.20644460473751658	0.2552059036651754	1.1070612494679163e-44	1.7026899880829863e-43	16	17	17
ENSG00000175581	MRPL48	-2.1338895933159803	NA	0.03285181955244374	0.15537535274131337	0.21178148371456448	2.013912789609585e-36	2.3225682870890905e-35	15	17	17
ENSG00000125827	TMX4	-2.133757408641899	NA	0.03286264400038598	0.024649608254082477	0.06129210200719468	8.155446718761231e-11	2.9124897080390744e-10	13	18	18
ENSG00000184602	SNN	2.133522096912491	NA	0.03288192095847876	0.04420225194875432	0.046572814555931076	1.6787005120959337e-08	5.078150481907421e-08	15	16	16
ENSG00000084112	SSH1	2.1328967761989674	NA	0.032933194872019296	0.008700944962198984	0.014233030794954695	0.001979101055058326	0.003614826285354695	3	3	3
ENSG00000133116	KL	2.1310081549287045	NA	0.033088470358544085	0.02022556378396949	0.010288388176348456	0.008604750554402742	0.014372539910144406	29	33	33
ENSG00000159063	ALG8	-2.1284300330827612	NA	0.0333014452680447	0.05500460817195458	0.08015874181390806	8.135285782254159e-14	3.466998406557569e-13	4	6	6
ENSG00000136828	RALGPS1	-2.128292676601733	NA	0.03331282492426799	0.09135374412912324	0.14016430979257521	1.0161255032390312e-23	7.176909495488528e-23	8	9	9
ENSG00000174485	DENND4A	-2.1281792664726673	NA	0.03332222319006754	0.044635393136746804	0.05456126085180736	9.373765540679192e-10	3.105093785147913e-09	20	24	24
ENSG00000160271	RALGDS	2.12804015100503	NA	0.03333375474834186	0.00022509406459096366	0.02566689442489023	3.0985432710828034e-05	7.03334461360675e-05	3	5	5
ENSG00000230138	LINC02812	-2.1279645950469956	NA	0.03334001916295379	0.011100472620005112	0.03183446325986606	3.3670369475776574e-06	8.364669942634978e-06	6	8	8
ENSG00000185627	PSMD13	2.1266529082360455	NA	0.03344893297644296	0.07566557952857526	0.14199957841246255	4.945826815740533e-24	3.539899167910451e-23	6	7	7
ENSG00000106069	CHN2	2.1255673122384167	NA	0.03353930377058297	0.07123233854957191	0.11483437130248571	1.8225924128444104e-19	1.0513164240790042e-18	29	33	33
ENSG00000243317	STMP1	-2.12533256126723	NA	0.03355887313285394	0.027647883369697843	0.1855672277424856	1.1967110355937635e-31	1.1607690921604893e-30	16	19	19
ENSG00000274184	AC011815.2	2.123813902309436	NA	0.033685708032281506	0.023569405574767877	0.01985245859311406	0.00025366609440968183	0.0005196034224834727	7	9	9
ENSG00000168092	PAFAH1B2	-2.1237593055478436	NA	0.03369027545207005	0.02056420636365785	0.049189198447035676	6.5335698027302595e-09	2.039391855606502e-08	7	9	9
ENSG00000114796	KLHL24	-2.123566663975187	NA	0.03370639556499225	0.04208250984125569	0.046663801561751594	1.6245374422346577e-08	4.920380183130015e-08	10	12	12
ENSG00000204381	LAYN	-2.1231900124519822	NA	0.03373793256004562	0.01359596993815285	0.011984075089910878	0.004556152768292695	0.007930721053943506	9	10	10
ENSG00000087088	BAX	-2.121951581105131	NA	0.03384180424019255	0.03129771299201553	0.055601341270264074	6.432047222473858e-10	2.159842917920583e-09	5	5	5
ENSG00000164252	AGGF1	2.1212668303959594	NA	0.033899354045296065	0.014823037920888703	0.010062698634580348	0.009370141878094273	0.015552512879155893	13	15	15
ENSG00000144283	PKP4	-2.1212556797943	NA	0.03390029188845504	0.18848357107008384	0.3372630735317117	1.1274333866500667e-61	2.911800474045481e-60	13	18	18
ENSG00000136699	SMPD4	-2.1210317115711708	NA	0.03391913387198594	0.035531922561343576	0.2192547716736639	8.217798417871096e-38	9.952473521756457e-37	7	11	11
ENSG00000125810	CD93	2.1205378032408917	NA	0.03396071700476554	0.18190197492843427	0.30904491863087347	1.3157680471635394e-55	2.8854355806659254e-54	6	8	8
ENSG00000188542	DUSP28	2.1189243186368145	NA	0.03409686338204023	0.014852798809399858	0.026805202712013365	2.0560170525536603e-05	4.742888947301954e-05	11	11	11
ENSG00000267383	AC011447.3	2.1187046102155205	NA	0.034115438493601546	0.017265415406477663	0.018834023819858558	0.00036729688371227575	0.000735924086783715	9	10	10
ENSG00000113716	HMGXB3	2.118157608327074	NA	0.03416172200457872	0.04252071536490329	0.06362711074612579	3.486675949076565e-11	1.2713800946356372e-10	4	4	4
ENSG00000172269	DPAGT1	2.116793468161426	NA	0.034277379961008464	0.00922496728500661	0.04906536692168483	6.8321743195147546e-09	2.129110619759377e-08	5	5	5
ENSG00000197857	ZNF44	-2.1160073512522883	NA	0.03434418235449692	0.003547998184010691	0.013793637841645539	0.002327654777941967	0.004205768811181835	3	4	4
ENSG00000047849	MAP4	2.1156175542319047	NA	0.034377347637789636	0.07003439313381406	0.08857389007504186	3.599762407241002e-15	1.6643927075162022e-14	4	4	4
ENSG00000119927	GPAM	2.1154486585879932	NA	0.034391726360464954	0.006488264821689807	0.01800883749603245	0.00049604490469609	0.000977441579987734	10	16	16
ENSG00000144021	CIAO1	-2.115335403255151	NA	0.034401371091691314	0.16317029524955334	0.24627522091238416	6.036568301857033e-43	8.677377184287197e-42	6	8	8
ENSG00000258811	AL583810.2	-2.113696963236523	NA	0.03454115805192239	0.02341361850624471	0.06938419339783626	4.263664779785623e-12	1.6449400969301158e-11	15	23	23
ENSG00000152284	TCF7L1	2.1128496469793263	NA	0.034613638781679494	0.08790519047183118	0.09515443949497125	3.0908975864393386e-16	1.5079886972929791e-15	21	25	25
ENSG00000134285	FKBP11	2.1120518859906423	NA	0.03468199917818037	0.029036184562816283	0.039975559968917676	1.8046916455317687e-07	5.007873305699725e-07	12	12	12
ENSG00000170891	CYTL1	2.1117905534399934	NA	0.03470441790828315	0.15383664916718293	0.20418691260230692	5.044107291150492e-35	5.534318358025578e-34	6	6	6
ENSG00000130479	MAP1S	2.1114848290312915	NA	0.03473066055598588	0.02634172633048417	0.06067574209740948	1.0203700861468362e-10	3.617599050513147e-10	5	5	5
ENSG00000138443	ABI2	-2.111227770909299	NA	0.03475273892075073	0.009288164079161637	0.011297422386287748	0.005889000678241773	0.010073862606600315	3	3	3
ENSG00000213047	DENND1B	2.1100516514780563	NA	0.03485390712616306	0.08360346288669956	0.027181600487330388	1.7953746813812416e-05	4.167981644917681e-05	13	18	18
ENSG00000124882	EREG	2.1097977500895952	NA	0.034875780355674936	0.022797147752868015	0.06498226669940636	2.1278808980298358e-11	7.87972997631476e-11	6	8	8
ENSG00000133884	DPF2	2.1087411322479275	NA	0.034966932350921194	0.03522217615731463	0.024705575687676996	4.382416128083818e-05	9.795888188283289e-05	11	16	16
ENSG00000075856	SART3	2.1077171415562397	NA	0.03505546367788922	0.014430594316314039	0.02816058962454968	1.2620983635127061e-05	2.9767191357281523e-05	12	13	13
ENSG00000099769	IGFALS	2.1071772078579047	NA	0.035102221812512074	0.01524588238052113	0.03124813664849057	4.157076830385446e-06	1.0245718678396094e-05	3	3	3
ENSG00000103254	ANTKMT	2.105169081620051	NA	0.0352765925858155	0.01025577172251848	0.02049616586257278	0.00020082335236469042	0.0004165360026248278	6	6	6
ENSG00000165209	STRBP	-2.1048645983839487	NA	0.03530309608433935	0.007954176106609903	0.011396260006182653	0.005675064154172035	0.009732167517989623	3	4	4
ENSG00000140623	SEPTIN12	2.1048529287479854	NA	0.03530411219645354	0.20542479506611971	0.20043564037153874	2.4484884647673576e-34	2.6161450892395897e-33	22	27	27
ENSG00000179144	GIMAP7	-2.104153367917663	NA	0.0353650707826933	0.003852614444790622	0.03758754201021566	4.258607276412572e-07	1.143967045476178e-06	2	5	5
ENSG00000231074	HCG18	-2.103638552061905	NA	0.035409988344734585	0.10552537170554646	0.328457652693178	9.383207584068042e-60	2.30864600945743e-58	24	31	31
ENSG00000166529	ZSCAN21	-2.1035302257273725	NA	0.03541944598866148	0.0337589871046064	0.06875954842284145	5.357962286382033e-12	2.0569441515371724e-11	6	10	10
ENSG00000128891	CCDC32	2.1032419435306924	NA	0.035444625534671946	0.18520555112087292	0.3021927200898552	3.5926820703232126e-54	7.504373303772567e-53	10	13	13
ENSG00000186468	RPS23	2.1030333322736645	NA	0.035462855873910994	0.14664718659668402	0.21528275047634512	4.516080939692646e-37	5.333765291652148e-36	8	8	8
ENSG00000173372	C1QA	2.1022528172966655	NA	0.035531135315044836	0.006837546294252897	0.024430096571504845	4.8403958754217426e-05	0.00010764874707250352	3	6	6
ENSG00000247796	AC008966.1	2.101873575154164	NA	0.03556435188102804	0.08277325260296517	0.046128453072668246	1.970276669005859e-08	5.9288076148063654e-08	14	19	19
ENSG00000135976	ANKRD36	-2.101180086071369	NA	0.03562516081407961	0.02690554717524047	0.06269779803614511	4.890566978492352e-11	1.7675096546715562e-10	11	19	19
ENSG00000181444	ZNF467	-2.101016921019185	NA	0.03563948090440157	0.07316236126771218	0.18021861085711835	1.0807853877288688e-30	1.0161397266536387e-29	12	17	17
ENSG00000106086	PLEKHA8	-2.1009991281140783	NA	0.035641042785732595	0.05844404081017627	0.1017134930964076	2.6346377126448857e-17	1.365822313607834e-16	2	2	2
ENSG00000107371	EXOSC3	2.0990232205262047	NA	0.035814853845510954	0.02480210979059777	0.03375701989322518	1.6871261919942335e-06	4.309283149614107e-06	7	7	7
ENSG00000157985	AGAP1	2.0960669517517085	NA	0.03607625217071628	2.472234938753969e-06	0.1061573839949152	4.923914580914016e-18	2.64952027449308e-17	1	4	4
ENSG00000141076	UTP4	2.0957155896463457	NA	0.036107428087114146	0.1470875060678337	0.07945720812901788	1.05390592832326e-13	4.4581728576259463e-13	23	26	26
ENSG00000169762	TAPT1	2.0952732670372978	NA	0.03614670746816333	0.0487060205144	0.08182190375422417	4.4010445739227653e-14	1.903493402224502e-13	36	44	44
ENSG00000137193	PIM1	-2.0941240882623937	NA	0.03624892778124686	0.003470790033040462	0.012919422132982031	0.0032173599999837372	0.005703380880682355	10	15	15
ENSG00000074696	HACD3	2.0940476560211563	NA	0.03625573521654556	0.04708702904344931	0.03951848389871109	2.127084629880807e-07	5.873027582969885e-07	6	9	9
ENSG00000203747	FCGR3A	-2.093481200371606	NA	0.03630622054362013	0.004578906991823709	0.07589605472199303	3.9126554123133546e-13	1.602152045505294e-12	8	14	14
ENSG00000113360	DROSHA	-2.0930515795882396	NA	0.03634455041424505	0.07845135124657224	0.026380672412765052	2.39576221829264e-05	5.490435157223103e-05	10	11	11
ENSG00000120533	ENY2	2.0922001849974046	NA	0.03642061196629615	0.033769504091425796	0.04508234311124866	2.8722206865333872e-08	8.529127714867716e-08	6	10	10
ENSG00000214851	LINC00612	2.0921881024337576	NA	0.03642169236902888	0.029129103116278053	0.08504090662809843	1.3366598775510571e-14	5.961607344635392e-14	2	3	3
ENSG00000108387	SEPTIN4	2.091627800250038	NA	0.036471823666097906	0.010555643501679198	0.012392166489406605	0.003913630448547112	0.006872296596573257	18	27	27
ENSG00000101181	MTG2	-2.0901222011502623	NA	0.036606823831340785	0.08842824182907183	0.12365010058527794	6.2102916403537856e-21	3.848944392498268e-20	30	39	39
ENSG00000172301	COPRS	-2.0893848345830475	NA	0.03667309526814636	0.021291227387084947	0.019781094541375013	0.00026032542153330316	0.0005326080474677424	21	26	26
ENSG00000090487	SPG21	-2.0884740234102157	NA	0.03675509625525686	0.007920171148481843	0.014923514739770029	0.001534655159572847	0.0028405613957382353	2	2	2
ENSG00000177200	CHD9	2.0881699061808408	NA	0.036782510906736135	0.020469849909815364	0.031179126112400965	4.261505715867112e-06	1.0494049615365466e-05	9	11	11
ENSG00000109881	CCDC34	2.088004654231182	NA	0.036797414847863946	0.0010736182575842555	0.015554814548807841	0.001216937256189837	0.0022855390435220146	3	3	3
ENSG00000241553	ARPC4	2.0856260213616395	NA	0.0370125123639008	0.01460962489353123	0.026346296431745707	2.425619100187234e-05	5.555889134381044e-05	13	21	21
ENSG00000235954	TTC28-AS1	-2.085588477302457	NA	0.0370159160023895	0.04686076005703401	0.15669623009394507	1.4692940276446027e-26	1.1686884638254773e-25	15	24	24
ENSG00000108826	MRPL27	-2.0855750394713524	NA	0.03701713430301506	0.02086104655436153	0.018671407264955538	0.00038968733564441726	0.0007787843047390876	19	22	22
ENSG00000119231	SENP5	2.085278516356371	NA	0.037044026372043196	0.06742421783707202	0.02847756607258399	1.1260341674787366e-05	2.6686511799464972e-05	10	13	13
ENSG00000181804	SLC9A9	2.0850802526947065	NA	0.037062016441151716	0.00923097625534226	0.03831586331883121	3.2776704278302917e-07	8.899425295576579e-07	15	17	17
ENSG00000124207	CSE1L	2.084288116469187	NA	0.03713396763594316	0.028499612134197112	0.03679591467863063	5.660303995836177e-07	1.5044723066428176e-06	4	4	4
ENSG00000126581	BECN1	-2.084279775619507	NA	0.03713472588297633	2.206735618567299e-05	0.09404272437263227	4.684563285129651e-16	2.260427005534282e-15	1	3	3
ENSG00000225205	AC078883.1	2.083737120216214	NA	0.03718408574503289	0.019306449830977353	0.03634191333266697	6.663524764245402e-07	1.7621092703476393e-06	3	5	5
ENSG00000077254	USP33	2.0818195909650234	NA	0.03735895159484823	0.008381173642809141	0.013901924617212028	0.0022363720471975266	0.004049793478077126	3	3	3
ENSG00000114956	DGUOK	-2.081595685481428	NA	0.03737941584202496	0.008875572473617546	0.06865038949696095	5.576132643728217e-12	2.1378291685064877e-11	12	16	16
ENSG00000135114	OASL	2.080078261628313	NA	0.0375183551290997	0.15146740016240734	0.18882375675962448	3.112461527145361e-32	3.108654789109831e-31	28	37	37
ENSG00000138801	PAPSS1	-2.079933529088336	NA	0.03753163014646377	0.3517416295145945	0.44435112291163403	2.6795794059754174e-87	1.4871232114262923e-85	35	45	45
ENSG00000167740	CYB5D2	2.078878004935212	NA	0.037628564829396194	0.08942335857165849	0.08063221848399181	6.830519214773176e-14	2.921111571425067e-13	12	16	16
ENSG00000159720	ATP6V0D1	-2.078850597846589	NA	0.037631084610273896	0.16027059182605433	0.1210130813822835	1.7120297031636204e-20	1.0367089470181117e-19	15	21	21
ENSG00000140262	TCF12	-2.0785883589051384	NA	0.037655201861439	0.0065358742359708615	0.012675809737967494	0.003521931140312736	0.006216942575936501	11	18	18
ENSG00000088256	GNA11	-2.07839773805841	NA	0.037672740885340825	0.07663176990348547	0.1558896217499817	2.0271456836526856e-26	1.602005591196309e-25	4	5	5
ENSG00000134184	GSTM1	2.077828920705985	NA	0.037725119090478536	0.26812052722166496	0.3781346745212033	6.224215346017761e-71	2.1563448276537087e-69	42	54	54
ENSG00000142186	SCYL1	-2.0776371093043666	NA	0.0377427955541329	0.004760299463201426	0.018709412852287697	0.00038433442908577484	0.0007684448087200597	6	8	8
ENSG00000176715	ACSF3	2.075300605341825	NA	0.03795868339142535	0.09532434927142863	0.1280915986134532	1.1183847469537638e-21	7.191293597866552e-21	26	32	32
ENSG00000169826	CSGALNACT2	-2.0751275127525073	NA	0.03797471846795422	0.01593128948161956	0.021374205574985077	0.0001460864637682892	0.0003076293137879437	9	16	16
ENSG00000100526	CDKN3	2.074270681900409	NA	0.03805417905221221	0.0001145844620259849	0.027415939498866202	1.6500965493603454e-05	3.84476979958975e-05	2	5	5
ENSG00000238164	TNFRSF14-AS1	2.07358220453989	NA	0.03811812931913285	0.0373057255567107	0.17408004809165484	1.3282190487211664e-29	1.1937960412221846e-28	17	26	26
ENSG00000134490	TMEM241	-2.0726276319333308	NA	0.03820694742103411	0.026787139197525556	0.041462469888152644	1.0571444295298367e-07	2.994544073671485e-07	15	20	20
ENSG00000086619	ERO1B	2.0725423300969146	NA	0.03821489287851862	0.011972007133862797	0.03727696162175444	4.761571467578647e-07	1.2738875054213139e-06	13	25	25
ENSG00000267270	PARD6G-AS1	2.0713807564683435	NA	0.03832322778936349	0.011954393292928798	0.06385229812816505	3.21209794083002e-11	1.1742542653441486e-10	4	5	5
ENSG00000269930	AC091057.3	-2.0710130523681647	NA	0.03835757630815165	0.03659645432783264	0.04454481237294924	3.485786277955514e-08	1.0279922421437509e-07	5	6	6
ENSG00000228716	DHFR	2.0703704794650433	NA	0.03841766410583831	0.4584614704509591	0.5002151912025127	1.078213509995453e-102	9.941012625221518e-101	14	14	14
ENSG00000096092	TMEM14A	-2.0700395374559073	NA	0.038448642110786725	0.020844995535383715	0.025787214804281984	2.967030401220085e-05	6.744645327481871e-05	11	13	13
ENSG00000147601	TERF1	-2.0698343448957877	NA	0.038467859932040015	0.02512069152010374	0.02686443658221983	2.0126170433812425e-05	4.648399956490899e-05	42	55	55
ENSG00000111775	COX6A1	-2.069210122888545	NA	0.0385263732068486	0.012147640973622047	0.01208320589160114	0.0043908385565992695	0.007663968489274389	8	10	10
ENSG00000156172	C8orf37	2.0692039306559447	NA	0.03852695403258049	0.04021415017692609	0.025812776308925228	2.9398196663368464e-05	6.686335206632703e-05	27	30	30
ENSG00000090565	RAB11FIP3	-2.068851438804266	NA	0.03856002971659278	0.0055386960918328305	0.011455100742916705	0.0055514730565209705	0.009524983636446036	4	6	6
ENSG00000165406	MARCH8	-2.06827656083904	NA	0.03861402452847594	0.021619013556982127	0.03895059699006093	2.6089263634891133e-07	7.151610966667967e-07	10	14	14
ENSG00000154134	ROBO3	2.067111377893477	NA	0.038723660227845326	0.07683505436529846	0.267804778520796	3.623321834078524e-47	6.05617408699928e-46	15	20	20
ENSG00000105146	AURKC	-2.066903986649162	NA	0.03874320201985903	0.009542046967570252	0.01758325495331988	0.0005793290425399955	0.001130380447208827	14	20	20
ENSG00000101639	CEP192	2.066101591392071	NA	0.038818888017551845	0.31062403628813434	0.42951175875177877	1.813184147748789e-83	9.145380867571759e-82	43	52	52
ENSG00000173327	MAP3K11	2.0653411761286815	NA	0.03889073014172473	0.1196197128713736	0.22784882248745128	1.9997566998822437e-39	2.563066341276577e-38	16	19	19
ENSG00000282024	AL009031.1	-2.064802832303799	NA	0.03894165977453733	0.009189331906656481	0.03797707449342492	3.7021765878704196e-07	9.99978363606707e-07	3	5	5
ENSG00000166347	CYB5A	2.0634856787385374	NA	0.03906650707903066	0.003907758323550295	0.016128153000300578	0.0009861904482245804	0.0018714374235480058	12	14	14
ENSG00000204625	HCG9	2.0613360472742603	NA	0.03927099147808436	0.025723725170031214	0.0960242457498422	2.2318352374798285e-16	1.0960407356111564e-15	14	18	18
ENSG00000204435	CSNK2B	2.060354620857094	NA	0.03936465174684934	0.020859356795486575	0.018160730188602835	0.0004693326014520515	0.0009272563113250266	9	11	11
ENSG00000111254	AKAP3	2.0602552786212636	NA	0.039374142815572576	0.06783524517337236	0.128030387807951	1.145185004787594e-21	7.360861187069882e-21	11	16	16
ENSG00000184635	ZNF93	2.0581869605156697	NA	0.03957218983253826	0.06923613422160002	0.09597292770296569	2.275145771195983e-16	1.1169904045302007e-15	21	29	29
ENSG00000103043	VAC14	-2.0568785078986846	NA	0.03969791381786607	0.010057917270283368	0.022736215071638338	8.92435407337712e-05	0.0001925078591249613	14	17	17
ENSG00000035403	VCL	-2.056662763572368	NA	0.039718676348735694	0.07321643598028876	0.0652389803500532	1.9377418975799818e-11	7.195828454222414e-11	20	26	26
ENSG00000163833	FBXO40	2.0539756431174228	NA	0.039978049182708565	0.009318891145980807	0.062370545036108074	5.509123558591376e-11	1.9835389440748163e-10	7	9	9
ENSG00000174004	NRROS	2.052751776606872	NA	0.040096657662455126	0.03855116881017333	0.10951858880442743	1.377932988722358e-18	7.627557399483446e-18	15	24	24
ENSG00000112531	QKI	2.052208478415604	NA	0.04014940586381576	0.010287147205646609	0.2517717175029269	5.180556905952088e-44	7.7931026649274e-43	5	7	7
ENSG00000173338	KCNK7	2.0504646972165457	NA	0.040319105375190595	0.025393620617403002	0.033388383895338034	1.9261263051738778e-06	4.894227294032721e-06	6	9	9
ENSG00000141867	BRD4	-2.0495927245331615	NA	0.040404190990468936	0.002933375985394091	0.015252284523484256	0.0013599342140704215	0.002536601243973641	5	5	5
ENSG00000183891	TTC32	-2.048518113925886	NA	0.04050925905721713	0.26792132990553796	0.11476320070472583	1.872765087381812e-19	1.0791682958168916e-18	14	14	14
ENSG00000129696	TTI2	-2.048081437747668	NA	0.04055202040461491	0.006311939738878592	0.06100895589282692	9.039734379430949e-11	3.2175675565143493e-10	7	9	9
ENSG00000163281	GNPDA2	2.0467055239013683	NA	0.040687006566860424	0.004947344154051069	0.1837417176357346	2.540215959679392e-31	2.4404573385177533e-30	3	4	4
ENSG00000049239	H6PD	-2.045330767985218	NA	0.040822259316870654	0.05466677592300004	0.17722329882181548	3.6842818956946975e-30	3.395042999960686e-29	21	27	27
ENSG00000103510	KAT8	2.045189095325906	NA	0.0408362191443129	0.10994238427533545	0.043365484847429324	5.32985340846383e-08	1.5515473790824348e-07	5	5	5
ENSG00000123552	USP45	-2.0447997086698178	NA	0.04087460850822721	0.0010731208117044366	0.01260900036065001	0.0036104567523004816	0.006363383642877796	4	6	6
ENSG00000136573	BLK	-2.044557345358392	NA	0.04089851837962739	0.12490963974762125	0.15362965517202598	4.986977595597187e-26	3.8820553239626036e-25	33	44	44
ENSG00000164142	FAM160A1	2.043615877366959	NA	0.040991509506391445	0.16804952503979484	0.20169069812716794	1.4444243035533542e-34	1.5549549517662568e-33	10	11	11
ENSG00000158769	F11R	-2.0432798189540162	NA	0.04102474618691607	0.02442290506051275	0.02152643881839966	0.000138250677654235	0.00029176235184500077	8	10	10
ENSG00000261613	AC093525.6	-2.0428507278079926	NA	0.04106721713102142	0.1352518865721921	0.40887132197578147	2.6574284243277366e-78	1.122468966719122e-76	4	7	7
ENSG00000099875	MKNK2	2.042178927384579	NA	0.04113378597127285	0.018255791339643758	0.01515075579063666	0.0014116331127534188	0.00262617663816537	12	14	14
ENSG00000140320	BAHD1	-2.0420399441583026	NA	0.04114756925353698	0.033602386050527976	0.05169195830163634	2.646161646176324e-09	8.504315230561803e-09	12	15	15
ENSG00000168255	POLR2J3	2.0418776932886527	NA	0.04116366499059072	0.17331103767968878	0.09568877108729237	2.530586036235905e-16	1.2395606950988155e-15	13	18	18
ENSG00000232629	HLA-DQB2	-2.041677279815057	NA	0.04118355392666252	0.6713241416087745	0.671875849143407	8.554340624354191e-164	5.239228120251786e-161	30	38	38
ENSG00000182307	C8orf33	-2.0413314983760396	NA	0.0412178882479363	0.051110112571653266	0.02382443359544838	6.023208150640699e-05	0.00013234080278710746	14	16	16
ENSG00000146574	CCZ1B	2.0411786399804424	NA	0.04123307402842099	0.37170258621773616	0.6629236822242425	6.911321017719122e-160	3.386349832367578e-157	22	29	29
ENSG00000227124	ZNF717	-2.039865105420884	NA	0.041363763104645755	0.011513722606457215	0.12095348371334844	1.7516627641579403e-20	1.0595860579380783e-19	8	10	10
ENSG00000081692	JMJD4	2.039221952132117	NA	0.04142788096071574	0.012762932293005689	0.022123937096778505	0.00011136401837429063	0.00023762368434748166	6	10	10
ENSG00000204392	LSM2	2.0384253875579073	NA	0.04150740950071775	0.02034683956390679	0.028293761015687754	1.2030352275781469e-05	2.8448498507636022e-05	16	19	19
ENSG00000162694	EXTL2	-2.0381068692698494	NA	0.04153924634194182	0.028200568649998033	0.026504424083568554	2.2912951796164897e-05	5.259459380972184e-05	2	3	3
ENSG00000158874	APOA2	2.036951177459385	NA	0.0416549348120578	0.01865694800303111	0.011643833819055968	0.005173210705422632	0.00892239669991881	9	13	13
ENSG00000101751	POLI	2.036276351171615	NA	0.041722613152942616	0.13477883266214322	0.2893190833671903	1.646103673807794e-51	3.1933294006934227e-50	2	4	4
ENSG00000167244	IGF2	-2.0361681022619322	NA	0.04173347809700446	0.004382848359607197	0.022826250485315645	8.638562819567677e-05	0.00018669529148426732	6	7	7
ENSG00000152234	ATP5F1A	-2.0360287759355127	NA	0.041747465806862526	0.22188320928287067	0.2495352385394833	1.4099929940726539e-43	2.088080298389632e-42	17	20	20
ENSG00000120688	WBP4	2.0359695310503882	NA	0.041753414918005015	0.015107089997058506	0.055786360792290844	6.01508295203863e-10	2.0261767343254857e-09	4	5	5
ENSG00000175985	PLEKHD1	-2.0359394647358036	NA	0.04175643431975889	0.026403528745119108	0.08949850892954889	2.551881643842139e-15	1.1872549731483678e-14	8	15	15
ENSG00000134028	ADAMDEC1	-2.035245735929805	NA	0.041826153203352506	0.03569367113178867	0.08803574134795897	4.397209564000141e-15	2.017868525904159e-14	16	20	20
ENSG00000187049	TMEM216	2.035171031951904	NA	0.041833666733443985	0.06807522631153572	0.02072739952057056	0.0001846711575910216	0.00038466241728755366	1	2	2
ENSG00000001460	STPG1	2.035049104927576	NA	0.04184593228759873	0.04688339394424685	0.07312202020616122	1.0840286936498708e-12	4.336367638768751e-12	8	9	9
ENSG00000189127	ANKRD34B	2.0348097197954393	NA	0.04187002268913619	0.36578199882454393	0.43830604605929796	1.0013595197623314e-85	5.400098869309503e-84	5	5	5
ENSG00000196670	ZFP62	-2.0348066902386654	NA	0.041870327642250245	0.08351161303064114	0.16852505243322688	1.2663036122202303e-28	1.0945484196554804e-27	8	18	18
ENSG00000268030	AC005253.1	-2.034662307311628	NA	0.04188486330886202	0.012848498722823287	0.010610594332928248	0.007621078535663723	0.012814381391126305	14	16	16
ENSG00000144554	FANCD2	2.03404893366818	NA	0.04194666196284626	0.05161296446737913	0.08270743038517553	3.172000605727233e-14	1.3837862728978967e-13	5	8	8
ENSG00000185897	FFAR3	2.0340251141535894	NA	0.04194906338355835	0.031206318673953955	0.034774193448896526	1.170552515659618e-06	3.0301272898265985e-06	18	24	24
ENSG00000175920	DOK7	-2.033526899769047	NA	0.041999318719640216	0.05949537654322127	0.0892841628841863	2.763815315827779e-15	1.283419140295981e-14	7	15	15
ENSG00000245017	LINC02453	-2.03185661845569	NA	0.04216817339906763	0.02559476955768855	0.0465039115994677	1.7209141385629687e-08	5.2021781354162436e-08	5	6	6
ENSG00000142675	CNKSR1	-2.0317842051857276	NA	0.042175506886107585	0.009818467956699748	0.02071798443139773	0.00018530259812488914	0.0003858839411346356	3	4	4
ENSG00000154945	ANKRD40	-2.0309772614908015	NA	0.042257301286408096	0.008339429638876962	0.019497915358054934	0.00028852865197479655	0.0005868791190506211	12	16	16
ENSG00000246174	KCTD21-AS1	-2.0305246833985966	NA	0.042303234765615386	0.29392360532963197	0.33201342277128626	1.5846767147617225e-60	3.984695158570202e-59	19	24	24
ENSG00000277232	GTSE1-DT	-2.0303550681204565	NA	0.0423204603959299	0.08320231472281035	0.06580806562298766	1.5745321696690154e-11	5.878870493719562e-11	20	28	28
ENSG00000262039	AC091180.5	2.029632125274131	NA	0.04239394690816042	0.048707311826949935	0.051301432853131095	3.047204291340918e-09	9.731192996686295e-09	27	36	36
ENSG00000139610	CELA1	2.029616227947977	NA	0.04239556406961998	0.08774977062385679	0.15454448390534542	3.4649771696095943e-26	2.715762956199037e-25	9	12	12
ENSG00000101298	SNPH	-2.029480695724487	NA	0.042409353254686075	0.014047634575236148	0.03649091053123893	6.316080219410897e-07	1.6743617202454393e-06	1	1	1
ENSG00000132640	BTBD3	2.0276710052640645	NA	0.042593836781720046	0.036273929701464445	0.051181894092730065	3.1816921124386824e-09	1.0151225681155529e-08	13	15	15
ENSG00000272632	AC097504.2	-2.0272338624528756	NA	0.042638501635663816	0.018104899474133858	0.11447341324699964	2.0916807450962796e-19	1.2008782423051924e-18	11	12	12
ENSG00000140988	RPS2	-2.0270014949343245	NA	0.04266225979120286	0.005385326927934043	0.16203344479346027	1.7338432946862277e-27	1.4343308567570728e-26	11	16	16
ENSG00000104714	ERICH1	-2.026579429850573	NA	0.04270544199279813	0.28939918781810037	0.3393455344503022	3.928768917720376e-62	1.02861768198453e-60	45	58	58
ENSG00000166265	CYYR1	-2.0264091052297477	NA	0.042722878659895144	0.06386878229508362	0.1588531794551804	6.204515775864336e-27	5.0024090757074514e-26	10	14	14
ENSG00000051009	FAM160A2	2.024810823511663	NA	0.04288679325304885	0.22508455426863716	0.24782467914613696	3.026523759029622e-43	4.409673402174935e-42	18	28	28
ENSG00000169371	SNUPN	2.0242227237294483	NA	0.04294724051247476	0.11305916200913632	0.14337053368706568	2.8855854915885344e-24	2.088852072404043e-23	10	12	12
ENSG00000261305	AC005586.2	-2.0241241792789375	NA	0.04295737634873214	0.08961239089349737	0.14960579685419362	2.4631031209177657e-25	1.8690157265760516e-24	5	7	7
ENSG00000177666	PNPLA2	2.0230281352996826	NA	0.043070246850991804	0.013968649241724133	0.04519412484104149	2.7588628979425478e-08	8.208143621932122e-08	1	2	2
ENSG00000006459	KDM7A	2.0224962083518623	NA	0.04312511491382055	0.0031527351033802356	0.029038718487012803	9.201618014672189e-06	2.197139339092361e-05	9	12	12
ENSG00000125534	PPDPF	2.0208805891056882	NA	0.043292127735947136	0.13726059267692423	0.21824609447008322	1.267722666647167e-37	1.518168715805326e-36	32	51	51
ENSG00000170037	CNTROB	-2.0208460623621813	NA	0.04329570285527755	0.02936125091200222	0.0425712596950713	7.093589294750306e-08	2.0400463326458662e-07	11	13	13
ENSG00000103343	ZNF174	2.020390226086869	NA	0.043342926444118746	0.007928104530777986	0.01782291593372276	0.0005308341737048269	0.0010410882027520672	4	7	7
ENSG00000136167	LCP1	-2.019858602821363	NA	0.043398056356850165	0.012422622307198258	0.02348273543528117	6.814285516683922e-05	0.00014895880474902814	4	8	8
ENSG00000184752	NDUFA12	-2.01915306845756	NA	0.04347131251243529	0.19851632217126114	0.2275494924265712	2.27761049683042e-39	2.912657897848238e-38	11	13	13
ENSG00000232837	LINC01700	-2.0185504239256438	NA	0.043533968235749176	0.022299596098453695	0.07442580856663181	6.716792690197679e-13	2.715376658279114e-12	3	4	4
ENSG00000088827	SIGLEC1	2.017742640679157	NA	0.0436180714496278	0.009461502238669973	0.011599965654167066	0.005258726984314744	0.00905349955366063	13	15	15
ENSG00000134375	TIMM17A	-2.017314234355384	NA	0.043662731093517856	0.03789855620325692	0.02416476838888679	5.3268215794927336e-05	0.000117794536772045	23	27	27
ENSG00000196126	HLA-DRB1	2.017115819017996	NA	0.04368342817952356	0.14707719888684115	0.20536432220071196	3.067509214999361e-35	3.40483595650641e-34	6	9	9
ENSG00000138614	INTS14	2.016240134732754	NA	0.04377487150028732	0.006862714178580567	0.038795889360685384	2.758150946748033e-07	7.542581818813908e-07	4	7	7
ENSG00000106624	AEBP1	2.016082960197361	NA	0.043791301548000136	0.015723080162996336	0.03014923579444483	6.171472790700423e-06	1.4969531384401916e-05	3	4	4
ENSG00000070018	LRP6	2.015756056746856	NA	0.04382549067937773	0.0692125623664989	0.08991208421429367	2.1876997657878307e-15	1.0225364754291499e-14	25	29	29
ENSG00000165548	TMEM63C	2.015283753634191	NA	0.04387492620950572	0.21426135791324877	0.4488524365333591	1.7620614059478535e-88	1.0313171007030628e-86	18	24	24
ENSG00000176058	TPRN	2.0151879355370914	NA	0.04388496114411557	0.005813470875857853	0.010343112369749437	0.008428974239272417	0.01410091495749514	8	12	12
ENSG00000160124	CCDC58	-2.0150544578371905	NA	0.04389894336174455	0.0032645006063884274	0.019194198524806572	0.0003222020764463278	0.0006511246062901338	7	13	13
ENSG00000141295	SCRN2	2.014948457443713	NA	0.04391004992277803	0.3953359990565644	0.37627760895895995	1.6891690086657954e-70	5.80512211014223e-69	29	36	36
ENSG00000136270	TBRG4	-2.0147550046112204	NA	0.04393032573432428	0.03295439410495791	0.1126948339482368	4.1196514940479813e-19	2.333154011605972e-18	14	17	17
ENSG00000119487	MAPKAP1	2.0147531474892224	NA	0.043930520417774885	0.005313790449651694	0.01498087305718306	0.0015026167001081483	0.002785167941002447	6	7	7
ENSG00000263072	ZNF213-AS1	-2.0109627820279683	NA	0.044329388045657246	0.2182225400572895	0.12393274837064439	5.5697519993650685e-21	3.4644786738161606e-20	30	44	44
ENSG00000257923	CUX1	-2.0108852489651974	NA	0.04433757879519106	0.00781724375796998	0.02294173037906024	8.285404767354159e-05	0.00017949268109570044	13	14	14
ENSG00000184056	VPS33B	2.0105825440494907	NA	0.04436956938250597	0.07757672643555162	0.1362452356666174	4.7056990218159356e-23	3.218908357603569e-22	11	16	16
ENSG00000070882	OSBPL3	-2.009531016943374	NA	0.04448084870177878	0.026518808259882273	0.020195903168550623	0.00022393467162844564	0.00046162467649431597	29	36	36
ENSG00000205846	CLEC6A	2.0095049955649453	NA	0.04448360543340917	0.008626878601368137	0.11420020397771864	2.32138833960813e-19	1.3300864896739e-18	11	13	13
ENSG00000232748	AC135050.1	-2.0084663495306962	NA	0.044593758434830294	0.010148358727307879	0.019760415983343632	0.00026228767298151057	0.0005362388297520177	6	6	6
ENSG00000171490	RSL1D1	2.0077169592635746	NA	0.04467337741993849	0.007735737840642312	0.010749573704776316	0.007232937142108797	0.01220842904035667	7	14	14
ENSG00000115902	SLC1A4	2.007555851243295	NA	0.04469050999723587	0.06122972244054709	0.08887725004912528	3.215633753322776e-15	1.4900000874285947e-14	10	13	13
ENSG00000072310	SREBF1	-2.007248482337015	NA	0.044723211649512706	0.12209253401741296	0.1595252024061789	4.741024498709426e-27	3.842335970149714e-26	5	6	6
ENSG00000179029	TMEM107	2.006839104631589	NA	0.04476679758374964	0.0007871229299699122	0.01785761474448697	0.0005241599546972896	0.0010291755281776757	5	8	8
ENSG00000127578	WFIKKN1	2.006177578791524	NA	0.04483730514003874	0.3515026388260567	0.18729662687099305	5.856855360201849e-32	5.7558288006934956e-31	9	13	13
ENSG00000153291	SLC25A27	2.0057850693747916	NA	0.04487918431388384	0.17758322294652681	0.013844430748244886	0.0022843775212848835	0.004131054530477114	10	12	12
ENSG00000006712	PAF1	2.0057749375337464	NA	0.04488026577712801	0.0025952776855095692	0.01251965472620762	0.0037323823876191484	0.006568824462775121	2	3	3
ENSG00000100350	FOXRED2	-2.005497866651839	NA	0.044909848583688974	0.05672758309002952	0.20181051202921743	1.373395532404512e-34	1.4812805022141496e-33	15	17	17
ENSG00000177885	GRB2	2.0048498668854027	NA	0.04497909960673141	0.014696120498264615	0.046277245976574725	1.86740629459637e-08	5.626168402324868e-08	2	5	5
ENSG00000118369	USP35	2.0047262671058514	NA	0.04499231880006538	0.023066362538856515	0.027897897718221685	1.3872551612379418e-05	3.25980251576726e-05	6	9	9
ENSG00000085491	SLC25A24	-2.004691196374941	NA	0.044996070267214965	0.021445620706863882	0.3242077090158127	7.767061231908553e-59	1.8602979478491587e-57	4	9	9
ENSG00000197880	MDS2	-2.0034185968187472	NA	0.045132377011500205	0.006974231628717881	0.011719261148492937	0.005029463794948968	0.008691079667430457	11	11	11
ENSG00000178980	SELENOW	2.003033297979467	NA	0.045173714541620225	0.04668876028044498	0.07126108648237117	2.1447006185890763e-12	8.41442940017938e-12	10	14	14
ENSG00000155636	RBM45	-2.0029975048098314	NA	0.04517755630079955	0.003235321083006135	0.03279296656481446	2.3857349144991113e-06	6.0139597308165895e-06	2	2	2
ENSG00000184381	PLA2G6	2.002954722266978	NA	0.04518214860606283	0.02075587834170254	0.09181201743468899	1.0775781312489492e-15	5.117526273272842e-15	2	4	4
ENSG00000175040	CHST2	-2.0027759081861785	NA	0.04520134688290519	0.04420096944815061	0.06860740168836633	5.664463218187593e-12	2.169753846966697e-11	10	16	16
ENSG00000176396	EID2	2.001367924775533	NA	0.04535275465445075	0.006943972255864348	0.013946449611927014	0.0021998973421022924	0.003988796735008692	15	18	18
ENSG00000108963	DPH1	-1.9994173017965073	NA	0.04556322144930834	0.054729879652013244	0.09634489780220624	1.9792354103232068e-16	9.74781965871128e-16	6	6	6
ENSG00000091640	SPAG7	-1.9990133360373508	NA	0.04560691095119624	0.23156230368356778	0.35404013903357145	2.1005649361651787e-65	6.105523405135025e-64	48	61	61
ENSG00000069482	GAL	-1.9988267505991157	NA	0.04562710236045956	0.027224497302849704	0.21797105083868568	1.4266576758102975e-37	1.7073100127334817e-36	2	4	4
ENSG00000276728	AC142472.1	-1.997331564283816	NA	0.045789176660135565	0.0050798436876185946	0.02472875334087515	4.3459247204782915e-05	9.71558636833297e-05	16	22	22
ENSG00000114770	ABCC5	1.9972783357395185	NA	0.04579495542469299	0.0918117381388857	0.3059695976432357	5.8278651602870716e-55	1.2477161002966665e-53	14	20	20
ENSG00000103707	MTFMT	1.996945349527026	NA	0.04583112006630193	0.011912171172888933	0.028913215161965322	9.626621090047091e-06	2.29414848628707e-05	4	8	8
ENSG00000075415	SLC25A3	1.996073599323034	NA	0.04592591221827419	0.018712600256048536	0.013442810796368842	0.002650120867858674	0.00475038389912286	6	6	6
ENSG00000113645	WWC1	1.9952884802537154	NA	0.04601142558542079	0.012895796625829736	0.02583927192110701	2.911878471326423e-05	6.626300942778242e-05	12	15	15
ENSG00000171777	RASGRP4	-1.995223724894722	NA	0.04601848457309272	0.0037457175176674943	0.01234828637338259	0.003978059195661563	0.006979715279967276	10	10	10
ENSG00000173442	EHBP1L1	-1.9952184360504135	NA	0.04601906115078791	0.005827714985125617	0.054592552794535	9.268182822806492e-10	3.0713056469238366e-09	4	6	6
ENSG00000108587	GOSR1	-1.9949556636464765	NA	0.04604771565829687	0.05409211237714999	0.03345684748418131	1.8793114404201831e-06	4.778812558091003e-06	9	10	10
ENSG00000112282	MED23	-1.9945255674116702	NA	0.04609464873064229	0.020474999273485093	0.10542720110747521	6.489577407990619e-18	3.465891092171633e-17	12	12	12
ENSG00000124920	MYRF	-1.9937686347025618	NA	0.046177344773046664	0.01995266396077268	0.14677565989303545	7.54211689837094e-25	5.589445232937047e-24	7	7	7
ENSG00000127948	POR	1.9931952117480487	NA	0.046240075236109505	0.03743399663090028	0.09030507394855009	1.8898169034732877e-15	8.862037210189611e-15	9	12	12
ENSG00000224137	LINC01857	1.9912183570607391	NA	0.046456886562939254	0.02769534471537343	0.11081573679987328	8.4194684081905185e-19	4.7015781091520415e-18	6	11	11
ENSG00000148400	NOTCH1	-1.9911359158727666	NA	0.046465946848332024	0.00044863919403960944	0.014582758706943803	0.0017397416492156974	0.0031963605680737084	9	17	17
ENSG00000128918	ALDH1A2	1.9907274639555799	NA	0.046510857651576726	0.014514750200818575	0.05574969344251171	6.095515831996282e-10	2.051658508398513e-09	7	8	8
ENSG00000213390	ARHGAP19	-1.990611323538963	NA	0.046523634390915045	0.17626162483202631	0.20282029213755604	8.976450321704296e-35	9.74902764831583e-34	27	32	32
ENSG00000271046	AL512631.1	1.9901647370734086	NA	0.04657279140036243	0.025340222858179082	0.07178013112875163	1.7732163411126452e-12	6.998593103277503e-12	12	14	14
ENSG00000248925	AC021087.1	1.9879688004635312	NA	0.04681514065145245	0.05518536749117302	0.0523876794089035	2.057801429743692e-09	6.650817323534598e-09	12	12	12
ENSG00000107331	ABCA2	-1.9866036402382348	NA	0.04696633751162546	0.056538215846330356	0.09641260349642938	1.9296601769488834e-16	9.51458952688223e-16	2	4	4
ENSG00000174348	PODN	1.9858514522982196	NA	0.047049820676809295	0.04030303980617571	0.07367586386248987	8.846310045210134e-13	3.557818268417181e-12	21	26	26
ENSG00000116544	DLGAP3	-1.9854413319072892	NA	0.04709539131563585	0.0062756276088095555	0.018191973277035853	0.00046402020630095233	0.0009173948026118321	8	14	14
ENSG00000213057	C1orf220	-1.9853254263589684	NA	0.04710827691924331	0.04080465458727304	0.028832179962770568	9.911423648102017e-06	2.3597251720297307e-05	13	14	14
ENSG00000143771	CNIH4	-1.9844415667665707	NA	0.04720663608280592	0.125335743317688	0.14539627066372354	1.2996317989558294e-24	9.557197993264802e-24	14	18	18
ENSG00000225978	HAR1A	-1.9844099264827781	NA	0.04721016033048046	0.10993253899243928	0.17714050641899842	3.811080426161149e-30	3.5062348834891386e-29	18	22	22
ENSG00000180817	PPA1	-1.9839197628243461	NA	0.047264785400952296	0.20335553232453904	0.24748055421464907	3.528502010827024e-43	5.114985712905548e-42	32	39	39
ENSG00000142528	ZNF473	-1.9836841821670532	NA	0.04729105800880055	0.000661580545566958	0.05101591852146621	3.3783060588887886e-09	1.0754514684218274e-08	1	2	2
ENSG00000138798	EGF	1.9836104264494863	NA	0.0472992859749081	0.01425903126480364	0.01664241601886478	0.0008169579382101641	0.0015662394278777086	12	17	17
ENSG00000114853	ZBTB47	1.982703934498307	NA	0.04740050985493769	0.05115351229854246	0.05634887359768795	4.90597314421436e-10	1.6633557423909068e-09	10	12	12
ENSG00000232325	AC093627.1	-1.9813347390962648	NA	0.047553747062786866	0.018750480657994572	0.078057281847644	1.7658440746953494e-13	7.366202879336061e-13	8	10	10
ENSG00000107937	GTPBP4	1.980601567143935	NA	0.04763597306350356	0.0029541932837121422	0.017758974260136496	0.0005433580907725527	0.0010637705714817462	3	7	7
ENSG00000225948	LINC02648	1.9801122050256328	NA	0.04769092202172589	0.001158252446502881	0.05683044236605629	4.120222812659155e-10	1.4036094758500566e-09	7	11	11
ENSG00000108474	PIGL	1.979949401083541	NA	0.047709214580040245	0.044989727809792664	0.03785373313593352	3.870013771344666e-07	1.0441608899431983e-06	9	10	10
ENSG00000141854	MISP3	1.978958951869208	NA	0.04782062801711927	0.027891092391862854	0.029482211584494596	7.844713770494717e-06	1.8862730853927914e-05	9	11	11
ENSG00000184677	ZBTB40	1.9784613126947737	NA	0.04787668883016257	0.08861757751584372	0.1223631212664589	1.0190545740376414e-20	6.254748350097177e-20	5	5	5
ENSG00000060558	GNA15	-1.9781319574310592	NA	0.04791382223147364	0.008620622118707342	0.018320353849762317	0.0004428187449440449	0.0008776029882174305	15	19	19
ENSG00000273841	TAF9	-1.9778044068053635	NA	0.04795077616957986	0.04297674050621296	0.11438756089897209	2.1613082858061683e-19	1.240022609343927e-18	3	4	4
ENSG00000100311	PDGFB	1.9774352618756625	NA	0.04799245143884307	0.019266339529293637	0.09309353160824455	6.678878965791636e-16	3.1984388546316885e-15	11	17	17
ENSG00000137054	POLR1E	1.9769586401798942	NA	0.04804630550280316	0.013862229796733804	0.05290211362184203	1.7085223659501858e-09	5.5565048461368745e-09	6	7	7
ENSG00000070081	NUCB2	-1.976923903350944	NA	0.04805023244371424	0.03634847578310323	0.10857906659967759	1.9679440959487153e-18	1.0816754263277089e-17	5	6	6
ENSG00000110031	LPXN	1.9767920164643318	NA	0.048065144493375934	0.0070404369441159865	0.01567704193075384	0.001163559254868823	0.0021910483871467492	6	6	6
ENSG00000172086	KRCC1	1.9764918981376838	NA	0.04809909245336923	0.00541016629116441	0.016201371028386393	0.000960090903352276	0.0018235240781468802	11	14	14
ENSG00000143570	SLC39A1	-1.9758652076576904	NA	0.04817004566188937	0.07916927592193107	0.08937180053981798	2.675121089580296e-15	1.243579603285782e-14	11	12	12
ENSG00000032742	IFT88	-1.9745116987402171	NA	0.048323588538348033	0.17377747563088172	0.21069934704345025	3.192601689919186e-36	3.657309711451177e-35	16	19	19
ENSG00000273837	AC018755.4	-1.9744621136819918	NA	0.04832922129477806	0.09831719604885715	0.3572609707280001	3.9383895601698517e-66	1.1807594854432305e-64	67	80	80
ENSG00000143801	PSEN2	1.9741631265208957	NA	0.04836319728584859	0.008276212192963385	0.055218299309210385	7.389232746313536e-10	2.4648502697243888e-09	4	6	6
ENSG00000100601	ALKBH1	-1.9731950440103567	NA	0.04847334491138907	0.02498667525277054	0.03584629368492027	7.962719124243737e-07	2.089558841035285e-06	8	10	10
ENSG00000171103	TRMT61B	-1.9726890491645421	NA	0.04853100037427358	0.0139148798123127	0.06251317583547124	5.230470972098027e-11	1.884794005053773e-10	4	7	7
ENSG00000175575	PAAF1	1.972632091531081	NA	0.048537494003022354	0.17881822178323348	0.11155842410794926	6.348401203573523e-19	3.567127530802174e-18	4	10	10
ENSG00000228274	AL021707.2	1.9721662982860089	NA	0.04859062557019724	0.054328169348540276	0.03392704563205387	1.5871215158546254e-06	4.058685785176107e-06	14	15	15
ENSG00000103549	RNF40	1.9721319732502223	NA	0.04859454285019517	0.04516895564578104	0.10640289072991896	4.487200160703556e-18	2.420603823715171e-17	9	11	11
ENSG00000172466	ZNF24	1.9713908259621329	NA	0.04867918958880171	0.08061348177477863	0.10129518000698472	3.084069073932164e-17	1.593993386041672e-16	9	9	9
ENSG00000198000	NOL8	1.9708085153557917	NA	0.04874578233965174	0.020525285530021052	0.049263728500919535	6.360169320339124e-09	1.986351186933084e-08	5	8	8
ENSG00000110888	CAPRIN2	-1.9702661826994192	NA	0.048807872003476666	0.054771023244123855	0.08928849794551301	2.7593598165848606e-15	1.2816972235810882e-14	6	8	8
ENSG00000167419	LPO	-1.9695042672541108	NA	0.04889521303885893	0.006943674616654004	0.013805577507222343	0.0023174077752051814	0.004189460883090202	11	13	13
ENSG00000163975	MELTF	-1.9690349980623043	NA	0.04894907226957393	0.015394928580655264	0.13760528843030898	2.7665097751455976e-23	1.9184341340061405e-22	14	16	16
ENSG00000131374	TBC1D5	1.966913391504252	NA	0.0491931964083964	0.012909015120864299	0.01942513930655602	0.000296260321291096	0.000602034393864321	9	12	12
ENSG00000127249	ATP13A4	1.966883327069621	NA	0.049196663121695336	0.0796292455918466	0.11140203293928504	6.737406576551297e-19	3.777044307985557e-18	2	4	4
ENSG00000166278	C2	1.9664542420048357	NA	0.049246163029191284	0.03583059207096412	0.028653944207569792	1.0567879425434897e-05	2.5104386240030894e-05	33	39	39
ENSG00000222009	BTBD19	-1.9661793502092817	NA	0.04927789692362086	0.026791602814322812	0.019085421057787235	0.0003352008331761959	0.0006755622385872115	9	12	12
ENSG00000106034	CPED1	-1.9658126467539538	NA	0.049320256394439786	0.07658987211132423	0.11467324154960544	1.9381585113402691e-19	1.1153516882877273e-18	24	33	33
ENSG00000070540	WIPI1	-1.965004808092591	NA	0.04941368105614525	0.13579336470965495	0.18786437469594988	4.6307167583975527e-32	4.582352088272339e-31	12	15	15
ENSG00000080854	IGSF9B	-1.9649932706592237	NA	0.04941501640805441	0.03430024465353322	0.10072682364337175	3.819599810120531e-17	1.967036550863573e-16	13	16	16
ENSG00000225484	NUTM2B-AS1	-1.9640926554296092	NA	0.04951934780430525	0.34384273797995124	0.37032208917009335	4.0697649644212364e-69	1.326851699141821e-67	30	46	46
ENSG00000156136	DCK	-1.964057072719291	NA	0.04952347366011102	0.004689503270343414	0.018853519017809392	0.00036470097489957234	0.0007309790811772752	5	7	7
ENSG00000172270	BSG	-1.9639844125412782	NA	0.04953189958615143	0.20062147362068483	0.24738147491106494	3.6878512489570195e-43	5.341466306449656e-42	15	18	18
ENSG00000122687	MRM2	-1.9636528225995173	NA	0.049570367172337586	0.09790441952776309	0.12618466042548643	2.3370892366130365e-21	1.4805594133238626e-20	40	52	52
ENSG00000144815	NXPE3	-1.9630071593616154	NA	0.04964534215058456	0.2833349386701021	0.30880043849228594	1.4813747986134499e-55	3.2444567588023053e-54	12	17	17
ENSG00000114735	HEMK1	1.9629513597642527	NA	0.04965182611110203	0.027345319104285642	0.040370135864369563	1.5659418008385141e-07	4.3722461645359293e-07	5	5	5
ENSG00000119471	HSDL2	-1.962627449983639	NA	0.0496894787317747	0.011756344498700147	0.025434236237339605	3.369644613045253e-05	7.614446629215053e-05	4	5	5
ENSG00000179526	SHARPIN	1.9624743504924735	NA	0.04970728398629031	0.0014260243898396828	0.01215067028275634	0.004281827511814355	0.007481310239440079	7	10	10
ENSG00000171109	MFN1	-1.9620042744542705	NA	0.04976198660481421	0.10291385622878631	0.21544748366150124	4.208660252910111e-37	4.977538943252103e-36	25	27	27
ENSG00000181555	SETD2	-1.9609164475302723	NA	0.049888770338613025	0.016097739211240063	0.0753176551205845	4.839874265626457e-13	1.9711043254243877e-12	6	8	8
ENSG00000230433	AL031770.1	1.9608355088208216	NA	0.04989821437566023	0.017783699581616796	0.020444058835782587	0.00020465486168581571	0.0004242265469660406	16	21	21
ENSG00000235313	HM13-IT1	1.96056853355634	NA	0.04992937603461823	0.030634138963075756	0.02827745998175921	1.2101136075490634e-05	2.8604049973616665e-05	30	38	38
ENSG00000063245	EPN1	1.9605651843556755	NA	0.04992976706076602	0.08402057603719942	0.1104932335347563	9.517052426072323e-19	5.295520183475479e-18	18	24	24
ENSG00000115486	GGCX	1.9605154700388736	NA	0.049935571612644634	0.16657368635127648	0.31913181719442074	9.52988025861039e-58	2.226538372682692e-56	12	15	15
ENSG00000136274	NACAD	1.9600536415936356	NA	0.04998952089524907	0.013013593592668031	0.011216372655751558	0.006070548125551758	0.010372006556250582	12	13	13
ENSG00000100221	JOSD1	1.9596571357642227	NA	0.05003587838345678	0.005638198216842375	0.03274056951440025	2.431089895216121e-06	6.120193865687208e-06	2	3	3
ENSG00000019102	VSIG2	1.9595821427761067	NA	0.0500446502419615	0.015056337453567162	0.020492784772447023	0.0002010697681154685	0.0004169966686917607	4	5	5
ENSG00000176293	ZNF135	1.9587735919123617	NA	0.050139307575477556	0.07135231180813764	0.06548810406107836	1.769452603614911e-11	6.585143814972244e-11	24	29	29
ENSG00000256229	ZNF486	1.958474615779016	NA	0.050174346802867635	0.04643839164418765	0.1616789180881726	1.9990958304466257e-27	1.6481968459773647e-26	11	12	12
ENSG00000128408	RIBC2	-1.9578022076105344	NA	0.050253226291765284	0.06113312423456818	0.08085638576964688	6.287802446745757e-14	2.69371781561936e-13	19	22	22
ENSG00000164124	TMEM144	1.9574352841572422	NA	0.050296313507666474	0.17661186074729057	0.20319414089133112	7.667772176180198e-35	8.34886508249614e-34	33	40	40
ENSG00000273356	LINC02019	-1.9573684260027355	NA	0.050304167884344324	0.04262471241440129	0.08269635691419476	3.185022003211848e-14	1.3891134876164798e-13	25	32	32
ENSG00000118520	ARG1	-1.9571543539621592	NA	0.05032932360104662	0.14431792723244147	0.354400091036645	1.7428710906052922e-65	5.09173702432541e-64	5	8	8
ENSG00000143184	XCL1	-1.9567198468617861	NA	0.0503804151728464	0.14713645863793273	0.21916850122639747	8.528390460318128e-38	1.0321338602963696e-36	19	29	29
ENSG00000173239	LIPM	-1.955275018344271	NA	0.050550618171685456	0.04559988858263709	0.09616116208988433	2.120264817238168e-16	1.0430413468392813e-15	9	12	12
ENSG00000133256	PDE6B	-1.955217361450195	NA	0.05055742022579005	0.006019778225974288	0.020616307017933055	0.0001922615360212412	0.0003995023726194433	1	2	2
ENSG00000243335	KCTD7	1.9546160884739823	NA	0.05062840092683735	0.033142305559698056	0.060172165309556956	1.225266350261655e-10	4.321697375696652e-10	5	5	5
ENSG00000203724	C1orf53	1.9544838886246643	NA	0.05064401840384481	0.049468362499899624	0.01953750315330506	0.0002844083928603014	0.0005789790514199086	4	4	4
ENSG00000042753	AP2S1	1.95407359787072	NA	0.05069251395322142	0.014127150698531774	0.022062746837565265	0.00011385707149233712	0.0002427318397590862	6	6	6
ENSG00000162383	SLC1A7	1.9534988528676818	NA	0.05076051307896405	0.08709135714760526	0.1015321576848971	2.820827821780286e-17	1.4596975351753206e-16	13	16	16
ENSG00000113552	GNPDA1	1.9532844356565489	NA	0.050785900730519945	0.009550826809324304	0.019776268639397677	0.00026078204208180867	0.0005334149856465812	5	6	6
ENSG00000158748	HTR6	1.9527262104001655	NA	0.05085204619699531	0.013366607349208786	0.2010635089508554	1.8805206399654416e-34	2.0130492169018324e-33	14	18	18
ENSG00000173545	ZNF622	-1.9515985586307696	NA	0.050985884513455565	0.02138379828322257	0.025841693529900685	2.9093380522546907e-05	6.621398574401552e-05	9	11	11
ENSG00000105248	YJU2	1.9513475122790185	NA	0.05101572072299439	0.08861719377068103	0.1498536784014077	2.232759269885094e-25	1.697233542520367e-24	15	17	17
ENSG00000137871	ZNF280D	1.9485924271524042	NA	0.0513441172205461	0.008315042323387558	0.011381313932084757	0.005706900771512845	0.009784807171633051	4	7	7
ENSG00000126247	CAPNS1	1.9480639684666061	NA	0.05140730948693413	0.05034156085149282	0.07398133616752903	7.907784277437999e-13	3.186339111226133e-12	30	40	40
ENSG00000279078	SND1-IT1	1.9469186256679158	NA	0.05154449126350039	0.0037720190999264687	0.013156406127079086	0.002946681846285024	0.005250145140980975	3	4	4
ENSG00000237609	AF064858.2	-1.9461052455709413	NA	0.05164209862255504	0.060634535002937376	0.10644331409008237	4.4190937814475065e-18	2.386115845656275e-17	8	10	10
ENSG00000108465	CDK5RAP3	-1.9452561348842428	NA	0.05174415869727123	0.12994492051848067	0.15969180973362634	4.434989904919209e-27	3.596011436381065e-26	12	16	16
ENSG00000127914	AKAP9	1.9446828796504125	NA	0.05181315732008369	0.03153497951236835	0.03714467593143036	4.993441700574061e-07	1.3328020501656746e-06	20	24	24
ENSG00000099250	NRP1	-1.9436171088493501	NA	0.05194164111053959	0.03418474131256152	0.057925094594736354	2.770266798308991e-10	9.543452254761126e-10	6	8	8
ENSG00000236540	AC006547.1	1.9424146664814572	NA	0.05208692119825421	0.029716639155838796	0.05447624770616113	9.666711745479138e-10	3.199043607163677e-09	12	12	12
ENSG00000134013	LOXL2	1.9418939365480268	NA	0.05214994160298999	0.061010060681387306	0.09073425067446315	1.610541088889064e-15	7.579354866454052e-15	7	7	7
ENSG00000097007	ABL1	-1.9416014529061822	NA	0.052185366870678436	0.01027055663069587	0.014565345918217456	0.0017509361466305955	0.003215549794235177	6	7	7
ENSG00000173040	EVC2	-1.9412989529303188	NA	0.052222026473578584	0.02734608197054261	0.043442914135620854	5.183342596965804e-08	1.5099225784842291e-07	11	15	15
ENSG00000122674	CCZ1	-1.941166277926436	NA	0.052238111988517126	0.37066382362914024	0.5471117205301653	5.258205792936334e-117	6.729326204706357e-115	27	38	38
ENSG00000135723	FHOD1	1.9404288827346974	NA	0.0523275892965273	0.025425761006051453	0.09547420526202675	2.7422514047723783e-16	1.34132542328698e-15	9	11	11
ENSG00000135426	TESPA1	1.939948770262141	NA	0.052385916157651924	0.016963156089851363	0.08223418769452456	3.778797441697952e-14	1.6418190354111522e-13	18	23	23
ENSG00000066697	MSANTD3	-1.9395984094250167	NA	0.0524285143346197	0.055883807013087886	0.05350802783164412	1.3722760564154246e-09	4.497266914348881e-09	20	25	25
ENSG00000131469	RPL27	-1.9392854119421672	NA	0.05246659422551078	0.0328451258215424	0.0540228292358759	1.1390630827794336e-09	3.75433265550346e-09	24	29	29
ENSG00000095970	TREM2	1.938964725373792	NA	0.05250563356594729	0.012193333664709155	0.019669058299916196	0.00027113637070737224	0.0005534060487099175	3	5	5
ENSG00000254685	FPGT	-1.938860306795965	NA	0.05251835038413628	0.170265196645004	0.2084525029039573	8.294104234099675e-36	9.394689135440908e-35	17	20	20
ENSG00000136279	DBNL	-1.938558561449345	NA	0.052555113496513144	0.020776748754982696	0.0233786855690901	7.075279374319567e-05	0.00015436891347354488	6	7	7
ENSG00000096080	MRPS18A	1.9382507285238473	NA	0.05259264045473065	0.0007260457623850899	0.01311520578831868	0.00299202629365586	0.005328168111101178	3	4	4
ENSG00000254986	DPP3	-1.938029549799911	NA	0.05261961749472742	0.14705250883758386	0.20155111888880736	1.531801728043411e-34	1.646018873072389e-33	6	6	6
ENSG00000224043	CCNT2-AS1	1.937552028151687	NA	0.052677899978485834	0.002185932856863951	0.014704093329600649	0.001663718667327027	0.0030639080139595347	2	6	6
ENSG00000148634	HERC4	-1.9371012513870456	NA	0.05273296769594499	0.004510373186804811	0.018450631845448352	0.0004222998876449104	0.0008397519449469583	3	3	3
ENSG00000184005	ST6GALNAC3	1.9362696251666653	NA	0.052834686946085965	0.09679617999111022	0.11407030383936757	2.4392655853563474e-19	1.3966933396753256e-18	34	42	42
ENSG00000178342	KCNG2	-1.9361786928491198	NA	0.05284581914951651	0.07144896031162638	0.2426871839725063	2.9704240486599706e-42	4.192576297158011e-41	13	18	18
ENSG00000141506	PIK3R5	-1.935197850377763	NA	0.05296602144054414	0.0265860999965258	0.06078452591462025	9.808128698269331e-11	3.48023172039356e-10	3	3	3
ENSG00000266933	AC005775.1	1.9349932049948657	NA	0.05299112952648308	0.03628006382725242	0.10747830605321429	2.986591732655411e-18	1.6280057731502747e-17	10	11	11
ENSG00000234160	AL513165.1	1.9345225723738044	NA	0.05304890951063028	0.007667080009519759	0.01308616575129527	0.003024411466553251	0.005382485703603332	4	4	4
ENSG00000169641	LUZP1	1.9344033126532498	NA	0.05306355948889071	0.016209221007982094	0.03407919935889201	1.5026658612159792e-06	3.851325191151222e-06	6	9	9
ENSG00000110711	AIP	-1.934385374772294	NA	0.05306576328778234	0.020140897767469412	0.02880348583417037	1.0014280430744648e-05	2.383220859101304e-05	5	7	7
ENSG00000130787	HIP1R	-1.9343754908361588	NA	0.05306697763376337	0.015469811897790918	0.041100442173647805	1.2041899678550267e-07	3.396489105056884e-07	2	4	4
ENSG00000205464	ATP6AP1L	-1.9343206228890555	NA	0.053073719162951484	0.4603136477469584	0.4439241941099185	3.4648357186904965e-87	1.910561663659914e-85	10	11	11
ENSG00000282021	AC100810.3	1.933919211428297	NA	0.053123061660388333	0.004483433861819444	0.19086878039914348	1.332441368612595e-32	1.3544775951593e-31	7	9	9
ENSG00000232860	SMG7-AS1	1.9337790753794952	NA	0.05314029655564818	0.004368770890439132	0.03564169313114585	8.57028359381238e-07	2.2445295258138133e-06	2	5	5
ENSG00000237541	HLA-DQA2	-1.9333277404456461	NA	0.05319583658392292	0.44101890020743073	0.7377991843045723	2.393089762404568e-196	8.207819267095187e-193	28	36	36
ENSG00000047346	FAM214A	-1.9318237828959142	NA	0.05338125957381184	0.013780779096264833	0.01933603230051325	0.00030601124355726596	0.0006205881557265648	13	16	16
ENSG00000111110	PPM1H	1.9306413773531754	NA	0.05352741716115625	0.02265811852211767	0.026852884308324606	2.0210086169762208e-05	4.667152810735956e-05	26	27	27
ENSG00000116161	CACYBP	-1.9304846451580104	NA	0.05354681594674378	0.02717273987068192	0.051646653963164965	2.6898413700025436e-09	8.63336882915471e-09	3	3	3
ENSG00000084676	NCOA1	1.9303686444071169	NA	0.05356117717075803	0.017174005266205418	0.01479855286592174	0.0016068647734104305	0.0029646179665643326	16	26	26
ENSG00000172375	C2CD2L	1.92997641696834	NA	0.053609759872592457	0.004813390710400547	0.2523009319453646	4.0859586753277557e-44	6.179021633438773e-43	3	5	5
ENSG00000119699	TGFB3	1.9290780196296997	NA	0.05372117727568416	0.003825979252987198	0.049981187598979536	4.908977512778177e-09	1.5440949260204137e-08	13	16	16
ENSG00000173917	HOXB2	1.9288014405821752	NA	0.05375551694003413	0.2638102880090903	0.4031154648608026	6.809091294356086e-77	2.7282501543671153e-75	24	29	29
ENSG00000158773	USF1	-1.9275390015278429	NA	0.053912492404106845	0.08965095981128039	0.17732040277380118	3.5409153487703814e-30	3.264685877207703e-29	11	14	14
ENSG00000240373	SEC62-AS1	1.927273540221797	NA	0.053945549302779665	0.028292497776390698	0.022411262316201188	0.00010037059255800924	0.0002153184002723668	21	22	22
ENSG00000198829	SUCNR1	1.9268259355150992	NA	0.054001326147589075	0.006789762020802844	0.05984506369872372	1.3798685234967326e-10	4.848056814063812e-10	5	8	8
ENSG00000108100	CCNY	-1.9250432897384115	NA	0.054223942716831494	0.014548765084875109	0.023574675925330142	6.59171338250388e-05	0.00014425892393639492	2	3	3
ENSG00000152229	PSTPIP2	-1.9249918695273591	NA	0.05423037541204694	0.08150627484602396	0.12475025265956782	4.064618290941772e-21	2.542091140458076e-20	10	11	11
ENSG00000172775	FAM192A	1.9247871659112115	NA	0.054255990254901534	0.04884606290970105	0.08636596559297029	8.176167088187659e-15	3.7024845364491725e-14	17	21	21
ENSG00000197142	ACSL5	1.9247129871146595	NA	0.054265274840551256	0.46163526319259807	0.49716820293232783	8.235259367483197e-102	7.279714582111822e-100	29	34	34
ENSG00000277161	PIGW	1.9244596931534517	NA	0.05429698836030183	0.001954419906660819	0.018398119562488654	0.00043045294958396366	0.0008543793556036334	7	11	11
ENSG00000100422	CERK	1.92355884170311	NA	0.05440990425875881	0.02686968376071623	0.19898149110842175	4.508412567471577e-34	4.78137087937972e-33	22	26	26
ENSG00000149591	TAGLN	-1.923450420935483	NA	0.054423507298379054	0.34308698970496626	0.4373811842482276	1.736559413346511e-85	9.335503880714519e-84	15	19	19
ENSG00000267795	SMIM22	1.9232184515104713	NA	0.054452620931333115	0.028411413706484673	0.18195812653492563	5.291333843965243e-31	5.018865270473448e-30	8	11	11
ENSG00000119684	MLH3	1.922998169498464	NA	0.05448027974579069	0.0392060202506192	0.04887431116350423	7.319832947202528e-09	2.276529111562861e-08	2	3	3
ENSG00000158234	FAIM	1.921666412953326	NA	0.0546477460543443	0.028994887108949034	0.01828764979458659	0.00044812532638072075	0.0008874019886954943	8	10	10
ENSG00000186566	GPATCH8	1.921396590839542	NA	0.054681728018000586	0.0034627214591191943	0.01477876908717432	0.0016186075907173624	0.002984998556104102	4	4	4
ENSG00000078403	MLLT10	-1.92125842029635	NA	0.054699136328377335	0.006555291996377124	0.013236703337176154	0.0028602982103878563	0.005104719951081418	10	12	12
ENSG00000176946	THAP4	-1.920929497917117	NA	0.05474059634272936	0.008962337917185616	0.01199652399868931	0.00453505022007715	0.007897996976145329	18	24	24
ENSG00000152683	SLC30A6	1.919660232721071	NA	0.054900830474484845	0.006861600298516186	0.014948618339481372	0.001520549072705934	0.0028162756288836878	3	4	4
ENSG00000085719	CPNE3	-1.9195850793152944	NA	0.05491033021526682	0.06605293156712386	0.03725599249709137	4.797595089649146e-07	1.2831247378726327e-06	31	38	38
ENSG00000139354	GAS2L3	-1.9192487855332452	NA	0.054952856107057746	0.001159333476412643	0.01944815279553675	0.00029379312811582615	0.000597303894968382	4	6	6
ENSG00000099804	CDC34	-1.918832036621173	NA	0.05500559401581544	0.1198333883200496	0.1832555814772606	3.1031350073294036e-31	2.9646608490636178e-30	12	16	16
ENSG00000163956	LRPAP1	1.918575481096371	NA	0.05503808107105679	0.036657891696459596	0.2726233743802621	3.9583570929971626e-48	6.836038850735986e-47	9	32	32
ENSG00000178096	BOLA1	-1.9179630227884734	NA	0.05511569998230323	0.031010651600368824	0.02398918366047679	5.675381724244218e-05	0.00012506697659864314	11	14	14
ENSG00000104626	ERI1	-1.9169088783046604	NA	0.055249508962255334	0.05087882036348849	0.10930492138854474	1.4943153757488777e-18	8.253144727445252e-18	8	13	13
ENSG00000263874	LINC00672	-1.9143374923642251	NA	0.055577046804653155	0.03225462918627098	0.050340842869867335	4.311130932994643e-09	1.3625430219300616e-08	16	21	21
ENSG00000075790	BCAP29	1.9143049061346102	NA	0.055581207930255706	0.007624539601351921	0.01774775773166555	0.0005455854849263394	0.0010676989023167631	6	8	8
ENSG00000148110	MFSD14B	1.9142950980265254	NA	0.05558246043557084	0.45619176625619695	0.5162575592251734	1.9655802910830427e-107	2.0184273300468923e-105	11	12	12
ENSG00000165030	NFIL3	1.9141224426157457	NA	0.05560451255696039	0.021291479583956597	0.060445199297649785	1.1095443402557972e-10	3.924020600339589e-10	9	11	11
ENSG00000106153	CHCHD2	1.913340010434799	NA	0.05570453877785074	0.38611977670916536	0.4764407672803886	6.0849940515622956e-96	4.4404920421379493e-94	15	19	19
ENSG00000168646	AXIN2	-1.912831115420616	NA	0.05576967639552725	0.054204225842153786	0.050704441858073296	3.780610633303934e-09	1.1979617840082995e-08	10	12	12
ENSG00000100162	CENPM	-1.91223881654658	NA	0.055845569440827324	0.005509058214816823	0.014974283969725239	0.0015062625353269242	0.0027910206610828117	9	11	11
ENSG00000135679	MDM2	1.912210279129467	NA	0.055849228197541484	0.018448689587697582	0.19239331755674735	7.069398239181171e-33	7.224857592593439e-32	5	7	7
ENSG00000181652	ATG9B	-1.9120675833350074	NA	0.05586752609309739	0.01860740103905878	0.022518634513832167	9.654788256186582e-05	0.0002073252739861554	20	32	32
ENSG00000006432	MAP3K9	-1.9111039211352194	NA	0.055991227360363965	0.0573977610878595	0.17398299316221708	1.3817622449780935e-29	1.2406199339858286e-28	3	5	5
ENSG00000183172	SMDT1	1.9110832542662004	NA	0.055993882775983134	0.17796069151795313	0.6154957251218885	8.940553892869236e-141	2.1294660931779793e-138	24	33	33
ENSG00000167123	CERCAM	-1.910987157088798	NA	0.056006231352736476	0.04076497710786757	0.010640706078998152	0.007535218353099497	0.012682447692345007	11	14	14
ENSG00000090376	IRAK3	1.9108280880060593	NA	0.05602667686214785	0.06969622494123069	0.031194951132848172	4.237329199432832e-06	1.0436012988808508e-05	20	24	24
ENSG00000112874	NUDT12	-1.9100729786349926	NA	0.05612381758626676	0.14950301416125164	0.14712423979269745	6.572263547054203e-25	4.885468035042589e-24	9	11	11
ENSG00000186010	NDUFA13	-1.909507012736649	NA	0.056196717947558185	0.0026380752199313684	0.017517325255736262	0.0005934357248875686	0.0011565424544957386	3	5	5
ENSG00000233016	SNHG7	1.9094411923919266	NA	0.056205201183335204	0.2928200907487438	0.27268969929202386	3.839153842913249e-48	6.63685980364106e-47	26	36	36
ENSG00000261218	AC099524.1	-1.9083363543619771	NA	0.05634775714431364	0.04170035291517422	0.1611982598163218	2.4244480969529942e-27	1.9912289470616332e-26	20	28	28
ENSG00000242048	AC093583.1	-1.9056144496410918	NA	0.05670024601477206	0.01774621235549278	0.07400081368489876	7.851429198260437e-13	3.1643750721731667e-12	6	9	9
ENSG00000172426	RSPH9	1.9053698160005108	NA	0.05673201594546101	0.020811043254009544	0.04370573920911107	4.715384676506099e-08	1.3768794792678886e-07	8	11	11
ENSG00000116830	TTF2	-1.9044796612752135	NA	0.05684774305324389	0.20847748682951428	0.30381377795315095	1.6477992728316575e-54	3.4757822545867278e-53	16	20	20
ENSG00000137675	MMP27	-1.9043612820836804	NA	0.05686314806572475	0.08851593740468743	0.11467552526687355	1.9364705827020418e-19	1.1147544149968888e-18	14	16	16
ENSG00000196683	TOMM7	-1.9043422354545223	NA	0.056865626980752565	0.03431813072446839	0.31629215171887914	3.843472485260017e-57	8.811725889000539e-56	25	29	29
ENSG00000227373	RABGAP1L-DT	1.904055408650636	NA	0.0569029683064995	0.05490780728481967	0.06846788009451947	5.960883189918387e-12	2.2812583312633434e-11	5	8	8
ENSG00000054793	ATP9A	-1.903380053733403	NA	0.0569909717947755	0.11132011018177879	0.2797825313828898	1.4361025301735351e-49	2.5978610010491514e-48	21	23	23
ENSG00000164120	HPGD	-1.9032039275739154	NA	0.05701394087568885	0.29851264145937706	0.41397028670797664	1.4626838333746695e-79	6.464836355294383e-78	29	39	39
ENSG00000121417	ZNF211	-1.9031288795240107	NA	0.057023730431090235	0.13733479820768407	0.13903139248341412	1.58369308797811e-23	1.11124192985829e-22	11	16	16
ENSG00000077616	NAALAD2	1.901838889076546	NA	0.05719222044042103	0.02235387964057944	0.030305620875704778	5.833980783469349e-06	1.4172961673851235e-05	15	20	20
ENSG00000140694	PARN	1.9014970874404846	NA	0.05723693363543741	0.01761570981290096	0.02459250082650029	4.5648970314789096e-05	0.00010182546721232027	16	19	19
ENSG00000140931	CMTM3	1.8997069040199068	NA	0.05747159380633503	0.04619342618383173	0.1564779039906203	1.6030782982158627e-26	1.2727402655603624e-25	10	15	15
ENSG00000255046	AC069185.1	-1.8995492390680109	NA	0.05749229906001015	0.027896651569181793	0.11772075602822635	6.048644122380366e-20	3.584250105552899e-19	8	10	10
ENSG00000101361	NOP56	-1.899253417069054	NA	0.057531164439731185	0.02603213645417821	0.08821530293721226	4.113251921909482e-15	1.8931335804837816e-14	20	27	27
ENSG00000136378	ADAMTS7	-1.8990031292723295	NA	0.057564064549619445	0.00934641051771011	0.012891097727316886	0.003251354466670099	0.0057588801641112915	8	12	12
ENSG00000157557	ETS2	-1.8986403835695413	NA	0.05761177491490148	0.07920056314731154	0.14618101236522935	9.53710945888929e-25	7.037516786165767e-24	13	14	14
ENSG00000143319	ISG20L2	1.8983490562418053	NA	0.05765011573119902	0.011051863849658287	0.012682690807536147	0.003512939331410546	0.006202347018877736	3	3	3
ENSG00000118898	PPL	-1.8982611143346946	NA	0.05766169369940749	0.015243278663967949	0.021684389518799377	0.0001305662492076677	0.00027646383598744204	9	12	12
ENSG00000112514	CUTA	-1.8980493660969715	NA	0.05768957928766039	0.04634274670847925	0.08758401115628313	5.201061809838846e-15	2.3778461470788156e-14	18	22	22
ENSG00000126251	GPR42	-1.8979783056792614	NA	0.057698939901375035	0.009469140829298072	0.06859262479239964	5.695147865394973e-12	2.181020338179062e-11	8	10	10
ENSG00000100429	HDAC10	-1.8965694528220585	NA	0.057884785432656974	0.16304238709994132	0.28906209726302035	1.8581944580909915e-51	3.59663394602736e-50	21	27	27
ENSG00000100804	PSMB5	1.8961578607559204	NA	0.05793917344859843	0.037057813907332426	0.08752365223499163	5.319029621910728e-15	2.430483319641542e-14	1	1	1
ENSG00000133574	GIMAP4	1.8958748802340037	NA	0.05797659129194762	0.022174250210929215	0.1219095250313821	1.2132084456999284e-20	7.419868628854519e-20	14	21	21
ENSG00000133466	C1QTNF6	1.895731675055214	NA	0.05799553462467045	0.3239381097480496	0.32952343521863253	5.511379700843681e-60	1.3697775433299754e-58	32	39	39
ENSG00000151164	RAD9B	-1.8937852411865856	NA	0.058253521429846494	0.06540980895194809	0.09319698581716873	6.425719731239521e-16	3.078923377229018e-15	4	5	5
ENSG00000130921	C12orf65	-1.893658499845073	NA	0.05827035315851176	0.06022332387315453	0.08573181360262151	1.034535920117063e-14	4.650394887047841e-14	3	3	3
ENSG00000188897	AC099489.1	1.8933055336120113	NA	0.05831724970242778	0.033427922101483265	0.14430255482476392	1.9996243362737853e-24	1.4617032285916088e-23	22	28	28
ENSG00000100991	TRPC4AP	-1.8921662280499936	NA	0.058468836507158436	0.09330086670052148	0.19465902434068494	2.7501880067799276e-33	2.846286911784489e-32	13	18	18
ENSG00000177000	MTHFR	-1.8908080879376974	NA	0.058649967138181755	0.07353306289075374	0.36834508845247177	1.1626161430526965e-68	3.7406574553866215e-67	11	17	17
ENSG00000075223	SEMA3C	1.8907390542612659	NA	0.05865918636107426	0.04996382389813385	0.0664372053308524	1.2515527060926106e-11	4.701616069393686e-11	31	34	34
ENSG00000145287	PLAC8	1.890280478499318	NA	0.058720458215839405	0.0046122807222337015	0.012222563106932625	0.004168682075780277	0.007297746929109429	5	8	8
ENSG00000185499	MUC1	-1.8899370275515976	NA	0.05876638265463177	0.08697828278220057	0.10436072528127108	9.709354310810979e-18	5.1565722228583924e-17	50	57	57
ENSG00000235314	LINC00957	-1.8892226915864812	NA	0.058861995394195434	0.1053141413375808	0.1786817506415744	2.0288545265751995e-30	1.886812704785146e-29	8	12	12
ENSG00000196652	ZKSCAN5	1.8885400990550592	NA	0.05895347996467808	0.01881452394142794	0.08417415620409772	1.8429736406889495e-14	8.151961558982408e-14	4	7	7
ENSG00000272911	AC005696.3	-1.8877999858780605	NA	0.05905280709680758	0.18697171123930054	0.3114149425824578	4.160392727330446e-56	9.265788945583094e-55	11	13	13
ENSG00000139291	TMEM19	-1.8868235707797607	NA	0.059184059692299014	0.00776875487851989	0.013997674522332085	0.00215867773791982	0.003918615912732825	9	13	13
ENSG00000230084	AC006059.1	-1.8864148028328471	NA	0.05923907933795672	0.05830174630320188	0.06302281837470326	4.344868760474049e-11	1.574269055004637e-10	17	21	21
ENSG00000141161	UNC45B	-1.8863196014921693	NA	0.059251899409884574	0.019698142736190534	0.09276600033621614	7.547848694036375e-16	3.601504097218414e-15	3	5	5
ENSG00000273559	CWC25	1.8860574705250166	NA	0.05928721057871951	0.03556057936772226	0.015095962065561368	0.0014403542618311432	0.002675835254700712	7	8	8
ENSG00000111364	DDX55	-1.8858589583171244	NA	0.05931396340323778	0.13996379411654863	0.1341801483003953	1.0525834395372979e-22	7.084283125834034e-22	17	18	18
ENSG00000050555	LAMC3	-1.8854355464025854	NA	0.05937105867944003	0.01452629294008792	0.10320157405513047	1.5036974069824367e-17	7.9004003775557e-17	15	18	18
ENSG00000137713	PPP2R1B	-1.8842138793940926	NA	0.05953605089797089	0.06863463577994623	0.05828425134240995	2.431812763448068e-10	8.411286220324913e-10	14	17	17
ENSG00000141027	NCOR1	1.8841366205611556	NA	0.05954649786513899	0.14248054028239032	0.1704248212585233	5.866013572875826e-29	5.132462589859569e-28	10	13	13
ENSG00000158792	SPATA2L	1.8836272551639883	NA	0.05961541251143322	0.012189900473941175	0.20200245909162656	1.2667927655457951e-34	1.3680245048076097e-33	16	26	26
ENSG00000104320	NBN	1.8835347147792427	NA	0.059627939872353986	0.028650616082290685	0.0362012998699095	7.008927183471536e-07	1.849170650297744e-06	12	15	15
ENSG00000188234	AGAP4	-1.8823237419128416	NA	0.059792072843793696	0.0070502302282645455	0.41797994473124606	1.4695651804195938e-80	6.792876894613372e-79	1	11	11
ENSG00000104774	MAN2B1	1.88203480887833	NA	0.05983128960317257	0.06616599477492868	0.20550494317293128	2.890465818902935e-35	3.210401446137722e-34	13	18	18
ENSG00000117748	RPA2	-1.8809310718583874	NA	0.05998129582029542	0.011134755168969359	0.4035387256611518	5.369897422789684e-77	2.1566363209231918e-75	9	11	11
ENSG00000132434	LANCL2	-1.8806691293843993	NA	0.06001694153945887	0.011107310646272291	0.03328899850647128	1.996168709643512e-06	5.066197602734436e-06	5	6	6
ENSG00000087206	UIMC1	-1.8803364603104298	NA	0.06006223721214958	0.05696639520758383	0.047279919940185836	1.3009614543157788e-08	3.964141432135979e-08	18	25	25
ENSG00000196187	TMEM63A	-1.880055119432198	NA	0.060100566242264404	0.013588724511693235	0.044747902516167164	3.239922442073351e-08	9.569657244077833e-08	14	19	19
ENSG00000160007	ARHGAP35	1.8800148969615762	NA	0.060106047686657685	0.0024933457800611104	0.020529367191584134	0.00019841967896636555	0.0004117994765332449	6	8	8
ENSG00000196981	WDR5B	-1.878901751988808	NA	0.06025790959015064	0.002645587519400575	0.06966609361333159	3.845837058165929e-12	1.487756817290492e-11	2	5	5
ENSG00000177426	TGIF1	-1.87885582447052	NA	0.06026418212378567	0.010024708158431051	0.025516553526550693	3.271110241421124e-05	7.401539718977551e-05	1	3	3
ENSG00000087301	TXNDC16	1.8786705986073562	NA	0.06028948477068602	0.09518311354762815	0.038989149316571534	2.5730137414529285e-07	7.056550879925838e-07	16	20	20
ENSG00000149231	CCDC82	1.8785912478497018	NA	0.060300327118606105	0.3834396019182895	0.10368576624988383	1.2526620197581269e-17	6.62204099162519e-17	10	14	14
ENSG00000169359	SLC33A1	-1.8779992918672415	NA	0.060381261959865255	0.029045923319197354	0.010359190526964289	0.008378030290373881	0.014019793271821008	4	5	5
ENSG00000111229	ARPC3	1.8765765863351538	NA	0.06057614888108578	0.0063273597486212165	0.03945862191727582	2.173366095505078e-07	5.995986996752989e-07	5	7	7
ENSG00000115053	NCL	1.8761028949688452	NA	0.06064115225945367	0.023713059181506006	0.03548311941963674	9.072875758256284e-07	2.3700037529068854e-06	13	16	16
ENSG00000145331	TRMT10A	1.875620740167255	NA	0.060707376404156965	0.035466954701722855	0.01051827378409204	0.007890590255993086	0.013245471055210007	15	19	19
ENSG00000099977	DDT	1.8747161717395402	NA	0.06083178089983555	0.03095707338465439	0.44141036146143464	1.5673717756303292e-86	8.5329709778681e-85	12	17	17
ENSG00000019485	PRDM11	-1.874702428581087	NA	0.06083367261195167	0.007953232354980737	0.010160240855660163	0.009031154942050198	0.015034974866636136	11	11	11
ENSG00000126838	PZP	1.8744902771359666	NA	0.060862880922961646	0.02162183110020065	0.08497727093191684	1.3685680309561693e-14	6.099161424861576e-14	3	4	4
ENSG00000281649	EBLN3P	-1.8744239002694638	NA	0.06087202185687414	0.01639877172546981	0.021401226909388695	0.00014466376543467664	0.0003046965012821506	10	12	12
ENSG00000175931	UBE2O	-1.874401102806233	NA	0.060875161618251045	0.002601897272013414	0.0185482420318709	0.0004075554181838049	0.0008123161165079115	2	3	3
ENSG00000078618	NRDC	-1.8734460079979551	NA	0.06100682185079826	0.12903264341219986	0.1671477870118871	2.2098370224284027e-28	1.8910426695421496e-27	9	12	12
ENSG00000158710	TAGLN2	1.8721694880335777	NA	0.06118315890839944	0.004594960388174198	0.04620421062095194	1.9172121532339968e-08	5.772168401652003e-08	5	6	6
ENSG00000254477	AP000640.1	1.8715205802124295	NA	0.061272960028623556	0.016102070407471473	0.015679285898816498	0.0011626016956172523	0.00218972613708295	7	7	7
ENSG00000103811	CTSH	-1.8708213871472172	NA	0.061369842167766815	0.08550951998908334	0.3956433171547045	4.382527144300666e-75	1.7042167346397306e-73	24	34	34
ENSG00000117593	DARS2	-1.869941378610547	NA	0.0614919588595295	0.0247743081177811	0.02023443962318422	0.0002208251115224616	0.00045576240672748754	9	12	12
ENSG00000186792	HYAL3	1.8699037568230163	NA	0.06149718402664441	0.1736882145948194	0.2671476141850148	4.89515299859414e-47	8.13864062415736e-46	13	18	18
ENSG00000158201	ABHD3	-1.8685236732716777	NA	0.06168911354443305	0.014676238150535254	0.03043542342286208	5.567928403252418e-06	1.3553499529790732e-05	12	12	12
ENSG00000112624	BICRAL	1.8685061728067833	NA	0.06169155053056632	0.007447417289699541	0.03802200087834161	3.642867494747207e-07	9.852000420662334e-07	13	16	16
ENSG00000104964	TLE5	-1.868492352827597	NA	0.06169347505562028	0.07311914556822985	0.06715909971185403	9.615867386265476e-12	3.63541688287184e-11	33	40	40
ENSG00000221890	NPTXR	-1.8684328876976082	NA	0.06170175654191274	0.12810608361437767	0.21289918534295105	1.2504859460192854e-36	1.452885060181892e-35	5	8	8
ENSG00000130332	LSM7	1.8676709200851505	NA	0.061807954385268184	0.06594147302779588	0.22265792755413838	1.8958411265617652e-38	2.3593453903779183e-37	24	33	33
ENSG00000130638	ATXN10	-1.866984241342103	NA	0.06190378853680342	0.06569135203730243	0.13701946872495022	3.4780874829757674e-23	2.397336103117019e-22	11	14	14
ENSG00000125245	GPR18	-1.8669816045054142	NA	0.06190415677547198	0.006376823640062327	0.024849381499898446	4.1608658816351576e-05	9.329849503682181e-05	4	5	5
ENSG00000166927	MS4A7	-1.8668985745215148	NA	0.061915752979359896	0.011005422056082662	0.015148251992828347	0.001412932828548314	0.0026277394075235913	9	10	10
ENSG00000273765	AC024257.4	-1.865743135386213	NA	0.06207731155479362	0.014366450875172437	0.020605038818209426	0.00019304872992328007	0.0004010409048400157	3	4	4
ENSG00000254427	LINC02696	-1.8657223099843074	NA	0.06208022665104385	0.013689096399148334	0.0442280905066929	3.906928388585691e-08	1.1480451496891025e-07	15	21	21
ENSG00000165322	ARHGAP12	-1.8653030864076172	NA	0.06213893278543496	0.008043252228396811	0.013072030670393609	0.003040303050908442	0.005408522512451127	8	8	8
ENSG00000141127	PRPSAP2	1.8650791060350782	NA	0.06217031678406477	0.008629629619402859	0.01126860740047183	0.00595290322130501	0.010178099435908236	6	6	6
ENSG00000065361	ERBB3	-1.8645259109528327	NA	0.062247886352520855	0.0077415733614989496	0.011425072463777953	0.0056141996224240475	0.009631643589930971	7	7	7
ENSG00000241679	AC018450.1	-1.8638941271648313	NA	0.06233657362761359	0.025593301632973995	0.05878861340337576	2.0250515534786994e-10	7.038429082003692e-10	12	16	16
ENSG00000053372	MRTO4	-1.8635112006301866	NA	0.06239037817610209	0.05985955072936631	0.06140377177851359	7.830923426062083e-11	2.801846564438528e-10	9	13	13
ENSG00000116062	MSH6	1.8634135908979796	NA	0.06240409934481472	0.10562525682866039	0.15638480105892685	1.663761044374551e-26	1.3196964916734124e-25	7	8	8
ENSG00000123975	CKS2	1.863117053271921	NA	0.062445799461927465	0.001761236084546501	0.019265461158228123	0.0003139622890231686	0.00063574675811292	3	5	5
ENSG00000112139	MDGA1	1.8630565617255488	NA	0.062454308816084686	0.31050153057404917	0.6261018640203954	7.767526987253927e-145	2.1484729081357678e-142	44	56	56
ENSG00000170802	FOXN2	-1.8630067176664873	NA	0.06246132110742741	0.04278291998541147	0.18338621600983349	2.9406662370899617e-31	2.814145385036593e-30	25	32	32
ENSG00000196352	CD55	-1.8625275018890055	NA	0.06252877261876867	0.2786494270941524	0.2983119328812223	2.30498864264448e-53	4.688997655125764e-52	15	20	20
ENSG00000103245	CIAO3	1.861652457310178	NA	0.06265209402576986	0.20836895863711408	0.218958346178492	9.334857346929596e-38	1.1265550221146773e-36	2	2	2
ENSG00000133597	ADCK2	1.8610195856739569	NA	0.06274141089821884	0.12558009609454576	0.18990010386656578	1.9919966889039718e-32	2.0082746159914293e-31	22	22	22
ENSG00000163362	INAVA	-1.860593858443956	NA	0.06280155279241727	0.0204979372795189	0.03225053095191894	2.899316026009921e-06	7.255270761716641e-06	8	10	10
ENSG00000078070	MCCC1	1.8603227673338443	NA	0.0628398742907142	0.040599189737344554	0.05549700475462909	6.67977970938029e-10	2.239959762146316e-09	25	30	30
ENSG00000063176	SPHK2	1.8598061894687805	NA	0.06291295137076568	0.03778414157763753	0.039304320851618	2.2973552591831038e-07	6.322796555886864e-07	29	36	36
ENSG00000171097	KYAT1	-1.8596958514574804	NA	0.06292856930999	0.034150938670715045	0.03939446947958971	2.2240823910194177e-07	6.129988576597878e-07	7	10	10
ENSG00000178996	SNX18	-1.8593344183294407	NA	0.06297975128564594	0.0055311987210961274	0.03637200059871347	6.591857926972351e-07	1.7439643873750207e-06	3	6	6
ENSG00000124201	ZNFX1	1.859317927500651	NA	0.06298208734654444	0.033921591450670995	0.07089547162344634	2.45206950141608e-12	9.589632811809432e-12	10	12	12
ENSG00000176658	MYO1D	-1.8591590447917883	NA	0.06300459805271062	0.05045614581857692	0.0907719966982111	1.5880440667243477e-15	7.477585859488148e-15	6	6	6
ENSG00000261794	GOLGA8H	-1.8577318273425985	NA	0.06320710640349131	0.017887986069585502	0.012424918759522452	0.0038662314997356447	0.006794630455930167	7	10	10
ENSG00000105695	MAG	1.8573957263060379	NA	0.06325487406558025	0.08567239175173784	0.04450017091480739	3.542280629469263e-08	1.0439348773804501e-07	7	10	10
ENSG00000129292	PHF20L1	1.8572188596711583	NA	0.06328002284676584	0.019791292770225306	0.011070934135888461	0.006410733711418256	0.010913010960602706	10	10	10
ENSG00000129295	LRRC6	-1.8559411972225723	NA	0.06346194003759417	0.03796403346288362	0.3859342143914826	9.09670194746992e-73	3.305070798668679e-71	24	32	32
ENSG00000070061	ELP1	-1.8557697415283518	NA	0.06348638523518892	0.03455662678786293	0.07325001493851713	1.0342914572091075e-12	4.14320583968208e-12	11	13	13
ENSG00000006607	FARP2	-1.8555392180502321	NA	0.06351926424955988	0.11381332390273055	0.16867339022931732	1.1925307547335666e-28	1.0313015588969206e-27	26	32	32
ENSG00000172940	SLC22A13	1.8555027002702669	NA	0.06352447398407075	0.011749043003980627	0.01766212071218534	0.000562897233379853	0.001099695221602996	4	4	4
ENSG00000204267	TAP2	-1.8554178158127994	NA	0.06353658521588754	0.20901696082070717	0.28698185645971186	4.948348677698002e-51	9.407897059184372e-50	26	31	31
ENSG00000158517	NCF1	-1.8554120939315457	NA	0.06353740167696455	0.06029046740063783	0.06876757373016933	5.342262795807942e-12	2.0513762804592565e-11	10	12	12
ENSG00000204386	NEU1	-1.8551874767988477	NA	0.06356945937446115	0.0018270545166870081	0.01130672388450251	0.005868522256861821	0.010041836777382096	3	5	5
ENSG00000152256	PDK1	1.8531382527333806	NA	0.0638625452349248	0.04043792806315686	0.11614362202915962	1.1055515828951725e-19	6.4574605228437705e-19	15	15	15
ENSG00000189306	RRP7A	1.8530423309558994	NA	0.06387629153736958	0.641390923548863	0.34752827268496206	6.043557638851034e-64	1.668936714149056e-62	74	98	98
ENSG00000185436	IFNLR1	-1.8527851914772238	NA	0.06391315358886344	0.0014489306372703294	0.023977796043608793	5.6987619340219045e-05	0.00012551768354295099	3	3	3
ENSG00000143369	ECM1	-1.852645859039306	NA	0.06393313483135327	0.02410930337816009	0.06006574916961135	1.2735652040938647e-10	4.486518012531981e-10	9	13	13
ENSG00000161905	ALOX15	-1.8521607998690226	NA	0.06400273594081708	0.058557305069336776	0.07071501928887015	2.619599136935779e-12	1.0223829221509257e-11	7	9	9
ENSG00000237248	LINC00987	1.8515776981171643	NA	0.06408648798065654	0.04006914257052547	0.12814881293594715	1.0939001680535924e-21	7.041777020251899e-21	11	14	14
ENSG00000134215	VAV3	-1.8512565886075567	NA	0.06413264818988156	0.0031781612632054146	0.09905926469813071	7.149444566103824e-17	3.618825999531124e-16	14	19	19
ENSG00000103326	CAPN15	1.851241741324065	NA	0.06413478318386936	0.011728311760378347	0.1970880292653898	9.966597838741134e-34	1.0434504660352363e-32	29	41	41
ENSG00000004455	AK2	-1.8500564895245142	NA	0.06430540819567908	0.014687545629839172	0.020802869191790977	0.00017968711571053305	0.0003747360266715227	9	9	9
ENSG00000073169	SELENOO	1.8488168606739683	NA	0.064484261885168	0.03741168297080953	0.07834933148220573	1.5856703040698202e-13	6.638833018675133e-13	7	8	8
ENSG00000198218	QRICH1	-1.8486685068717443	NA	0.06450569385813003	0.0637008638106424	0.0886645446537448	3.480408230618587e-15	1.6109452293354425e-14	4	5	5
ENSG00000259291	ZNF710-AS1	1.8486588529320416	NA	0.06450708872090055	0.040676791907777884	0.11925596172079195	3.359624820496093e-20	2.0109670522404014e-19	7	9	9
ENSG00000277117	FP565260.3	1.8485709985471448	NA	0.06451978362680537	0.02695452556852746	0.2171568814119419	2.023293521356219e-37	2.4078737403010272e-36	18	27	27
ENSG00000121766	ZCCHC17	1.8481780777190535	NA	0.06457658568623457	0.017573421209777725	0.026670546577193952	2.15819857846277e-05	4.967245661261313e-05	4	4	4
ENSG00000114779	ABHD14B	1.8474419613242636	NA	0.06468311242470257	0.03241765056838018	0.04144050797894362	1.0655299725264328e-07	3.017300775900891e-07	37	44	44
ENSG00000167394	ZNF668	-1.8472383403423456	NA	0.06471260492987327	0.006875079027785502	0.11517781996183811	1.5986901135246816e-19	9.262140796227961e-19	3	5	5
ENSG00000268912	AC012313.5	1.8469650029894935	NA	0.06475221261305442	0.0533321637025995	0.11213893414850327	5.090446860916306e-19	2.8696933996664608e-18	7	8	8
ENSG00000168894	RNF181	1.8469599418458762	NA	0.06475294618172099	0.01719089734602406	0.011509514492063824	0.005439617257552567	0.009341477703762164	10	11	11
ENSG00000178409	BEND3	1.8466373682022097	NA	0.06479971456877268	0.0046343583201708515	0.012178476335574128	0.0042377010026777955	0.007410251299573929	1	1	1
ENSG00000166394	CYB5R2	1.8461875808486736	NA	0.06486497357596928	0.23031301763866824	0.3000360499945787	1.010597312405283e-53	2.083020830581514e-52	31	37	37
ENSG00000118762	PKD2	1.8444809422040866	NA	0.06511308071892545	0.03893549132355517	0.08543640216992622	1.1543356922470366e-14	5.172642484019971e-14	10	14	14
ENSG00000272720	AL022322.1	-1.8444227999161904	NA	0.06512154707788403	0.01659824485407329	0.013157245389359492	0.0029457654379225055	0.0052490577197561354	16	18	18
ENSG00000164219	PGGT1B	-1.843125283111761	NA	0.0653107206612261	0.044669042668044584	0.10354627574896323	1.3203555635949667e-17	6.967008480027717e-17	4	5	5
ENSG00000184076	UQCR10	1.842527496395462	NA	0.06539802831754685	0.03308147257647177	0.033817843681884716	1.650647141883464e-06	4.2179925251318025e-06	12	21	21
ENSG00000154229	PRKCA	-1.8424045788066952	NA	0.06541599254146181	0.01109910399146852	0.04208296587152771	8.456256760557078e-08	2.416536363719269e-07	3	5	5
ENSG00000185262	UBALD2	1.8423794962222497	NA	0.06541965882392543	0.028035891622134407	0.04124953617296816	1.1413065683834186e-07	3.224426085866103e-07	17	20	20
ENSG00000117899	MESD	1.8420516277566996	NA	0.06546759843316534	0.005125125419442456	0.022139398482240686	0.00011074279919188467	0.00023641581766981577	2	3	3
ENSG00000173068	BNC2	1.8419686301042566	NA	0.06547973860954198	0.001138782183559564	0.013371983632308036	0.0027205223879582267	0.00486945396420996	7	8	8
ENSG00000226167	AP4B1-AS1	1.8409072003378537	NA	0.06563515906748392	0.012169493631819822	0.04773457550110672	1.104235271107101e-08	3.381523332895656e-08	3	4	4
ENSG00000198792	TMEM184B	-1.8405219738012024	NA	0.06569164124435223	0.03232087006483901	0.08420161365230804	1.824322774604568e-14	8.075457339513925e-14	14	16	16
ENSG00000176834	VSIG10	-1.8401746014731148	NA	0.06574260756044557	0.22136734092607718	0.3787817433698213	4.39242550038321e-71	1.5279047648290396e-69	14	16	16
ENSG00000277782	AC068870.2	1.8400882579334041	NA	0.06575528090324646	0.1323358266444338	0.07565502120764951	4.2753021288219205e-13	1.7460623054814745e-12	10	12	12
ENSG00000275476	AC009318.4	1.8400183215025625	NA	0.0657655475174572	0.1336170124310898	0.20457916909996243	4.274236210802602e-35	4.713754133701211e-34	3	6	6
ENSG00000173930	SLCO4C1	1.8399263007559123	NA	0.0657790581051828	0.06289264895196649	0.08762521086914969	5.1220418295750544e-15	2.342343875610203e-14	6	10	10
ENSG00000132305	IMMT	1.8395798977805704	NA	0.065829937890118	0.2886652753366328	0.32779328970769306	1.306831851623476e-59	3.187888964934707e-58	10	11	11
ENSG00000265415	AC099850.3	1.83949185483608	NA	0.0658428748358615	0.003960183622160676	0.012646832374187867	0.0035600540063911125	0.006281945761359001	10	11	11
ENSG00000102837	OLFM4	-1.8385229302795874	NA	0.06598538615047782	0.31109808683439355	0.36181730383396443	3.636192663492033e-67	1.1175101789646035e-65	7	11	11
ENSG00000100473	COCH	-1.8380973730571368	NA	0.06604805822589345	0.054119270527917415	0.12078285098680303	1.8702677899655545e-20	1.1305330394825272e-19	6	7	7
ENSG00000243725	TTC4	1.83763007746718	NA	0.0661169336307127	0.189529539749834	0.18701054570816408	6.592393993783007e-32	6.460169405679131e-31	19	20	20
ENSG00000121897	LIAS	1.8374489337188336	NA	0.0661436485942123	0.023813082199056007	0.027618372808038662	1.5341116553606316e-05	3.583773433834555e-05	11	14	14
ENSG00000166716	ZNF592	1.8372494284535374	NA	0.06617308179374723	0.05789728474996752	0.051564399203419396	2.7709947202248985e-09	8.880543535252623e-09	15	19	19
ENSG00000272810	U91328.3	1.8372411750044764	NA	0.0661742996652669	0.030544602582201756	0.04240477690007922	7.531576060940536e-08	2.1620231321385463e-07	7	9	9
ENSG00000146757	ZNF92	1.8369834625094235	NA	0.0662123367813236	0.02474429634447509	0.01640629921074082	0.0008906839390232296	0.0016977146682571262	17	21	21
ENSG00000188994	ZNF292	1.836872566102465	NA	0.06622871009637499	0.007692318138213744	0.04863132014727526	7.990584422426258e-09	2.4766045953404644e-08	14	19	19
ENSG00000104894	CD37	-1.8364929885046395	NA	0.06628477813334417	0.007601668928951983	0.0435163081260347	5.048183524333796e-08	1.4713001233650622e-07	5	6	6
ENSG00000223496	EXOSC6	-1.8358139330105874	NA	0.06638518009851713	0.4479780471506775	0.3977605560615455	1.3536739800422128e-75	5.348883659848826e-74	8	10	10
ENSG00000166523	CLEC4E	-1.8357626418298847	NA	0.06639276885810404	0.10532984333397907	0.23561404939506847	6.724361978830224e-41	9.072862594410661e-40	2	3	3
ENSG00000162384	CZIB	-1.835744480329827	NA	0.06639545610457045	0.05025615091738004	0.13446296794754406	9.427995093920903e-23	6.365381412033448e-22	4	5	5
ENSG00000011021	CLCN6	-1.8356713076356328	NA	0.06640628392982266	0.038426676156687205	0.3266326573717475	2.3292599183922014e-59	5.6578581218849656e-58	18	28	28
ENSG00000124731	TREM1	-1.8354574619667352	NA	0.06643793635998334	0.21679649497353698	0.2739921717955876	2.104818403841249e-48	3.675715968174499e-47	16	19	19
ENSG00000088448	ANKRD10	-1.835411739420753	NA	0.06644470560853952	0.022845293411693564	0.10138503021005822	2.981494490549382e-17	1.5423725194096938e-16	13	22	22
ENSG00000173193	PARP14	1.8352820274107915	NA	0.06646391263633016	0.12203400575853117	0.1681162858243147	1.4939969819663353e-28	1.286172401794211e-27	16	18	18
ENSG00000090372	STRN4	-1.834568904904764	NA	0.06656958952172055	0.10078347587150635	0.1297193619877114	5.954633152764024e-22	3.881262027242503e-21	55	71	71
ENSG00000183569	SERHL2	-1.834510638855375	NA	0.06657823001903648	0.03806115384670236	0.019329244395195087	0.00030676713482702877	0.000621985054995119	26	31	31
ENSG00000101745	ANKRD12	1.834269615365131	NA	0.06661398213597651	0.06889151982150206	0.03773345547992001	4.0410037269933073e-07	1.0885826722307293e-06	29	32	32
ENSG00000162341	TPCN2	-1.8338325248358625	NA	0.06667885810880102	0.06870810962995075	0.11619730137060937	1.0831067119955056e-19	6.328516866783961e-19	18	23	23
ENSG00000140450	ARRDC4	1.8337664824456512	NA	0.06668866509637929	0.3243652555034641	0.43528784090768435	6.017671668119115e-85	3.1655537250483034e-83	13	17	17
ENSG00000157796	WDR19	1.8337027155669214	NA	0.06669813530817012	0.023760582334642937	0.07131938439147315	2.099376867552902e-12	8.246040747060174e-12	10	14	14
ENSG00000155287	SLC25A28	1.8326744849583738	NA	0.06685099390304187	0.003105748523100509	0.011764494153645843	0.004945214056101786	0.008553250211607619	7	12	12
ENSG00000089094	KDM2B	-1.8325110315090434	NA	0.06687531973373939	0.026855829369885603	0.012211708523087105	0.0041855685898380774	0.007323962166476067	18	22	22
ENSG00000132256	TRIM5	-1.8322631238885811	NA	0.06691222829847493	0.003000742817658202	0.07536825087216074	4.750687084510658e-13	1.9356030604008855e-12	2	3	3
ENSG00000231133	HAR1B	-1.831233077821621	NA	0.0670657615252093	0.005190826474552603	0.0401138660240012	1.7171260176898104e-07	4.77570452114216e-07	4	5	5
ENSG00000126266	FFAR1	1.8303341517551215	NA	0.06719998755868122	0.040944484786627405	0.01800996388921532	0.0004958412862468979	0.0009771526336299762	8	8	8
ENSG00000242372	EIF6	1.8287265563329713	NA	0.06744058208589228	0.014936105786534166	0.19051065394354458	1.5460996388702582e-32	1.5679516680654085e-31	7	12	12
ENSG00000154319	FAM167A	1.8279309172856373	NA	0.06755992027038824	0.29862197497861837	0.30612472305644567	5.407234482047181e-55	1.1620133349953273e-53	17	26	26
ENSG00000148337	CIZ1	1.8274565500587618	NA	0.06763115341606278	0.006050507809000661	0.01111871404100812	0.006296885698300998	0.01073199094018722	5	11	11
ENSG00000283839	AC096667.1	-1.8272430537341044	NA	0.0676632331542062	0.012286028915348248	0.05454130594568904	9.441721903763834e-10	3.1263967740422085e-09	11	16	16
ENSG00000149922	TBX6	-1.8268918592198804	NA	0.06771603051242153	0.07333638131947112	0.22211253852915092	2.3991812210539876e-38	2.9749500187892143e-37	8	10	10
ENSG00000143575	HAX1	1.8268158396408214	NA	0.06772746349150004	0.0478480623964221	0.04133341607151107	1.1073820311225496e-07	3.130645310207814e-07	6	7	7
ENSG00000089012	SIRPG	-1.8266823639422638	NA	0.06774754143625283	0.007330746892175498	0.05010752321111038	4.6900856583670065e-09	1.4784977749142609e-08	8	11	11
ENSG00000272325	NUDT3	1.8261509431111203	NA	0.06782752842747705	0.03267286015166715	0.037933137336194495	3.761113177556249e-07	1.0154176618688937e-06	8	11	11
ENSG00000275759	AC026367.3	1.825931211931433	NA	0.06786062403374264	0.10584511856121459	0.12114666618895616	1.6264132128838018e-20	9.855604306623433e-20	8	14	14
ENSG00000111087	GLI1	1.825203918779875	NA	0.06797026267315763	0.004330668531266939	0.01096540227973484	0.006669676123232007	0.01131785828590003	9	13	13
ENSG00000188690	UROS	-1.8248504606370233	NA	0.06802359867759179	0.12568159333361856	0.0445466325702081	3.483501989485114e-08	1.0274952806618545e-07	20	26	26
ENSG00000146083	RNF44	-1.8247490945142766	NA	0.06803890093674188	0.10931659173298154	0.13893549951203252	1.644268479019289e-23	1.1528029495789773e-22	8	9	9
ENSG00000170049	KCNAB3	-1.8246311442222471	NA	0.06805671031014847	0.09335777955169461	0.11729828615635574	7.10985918959493e-20	4.1942543943021486e-19	11	12	12
ENSG00000101104	PABPC1L	-1.8242583119833433	NA	0.06811302964686385	0.1289349452732354	0.1764865891585906	4.97812031859402e-30	4.565229162757692e-29	11	12	12
ENSG00000125821	DTD1	1.8242140461203284	NA	0.06811971890932093	0.1620803437017249	0.13415471494944967	1.0630598422572245e-22	7.151986361266828e-22	33	41	41
ENSG00000170092	SPDYE5	-1.8236593290297176	NA	0.06820359112462396	0.04076829352764432	0.15885998137504795	6.187650555453751e-27	4.9911580138982306e-26	9	15	15
ENSG00000214063	TSPAN4	1.8236401994066922	NA	0.06820648500268849	0.06057233992987563	0.12150562944644219	1.4169176629124574e-20	8.62574405441453e-20	9	11	11
ENSG00000205056	LINC02397	-1.8235764189115353	NA	0.06821613427438075	0.009942538379086884	0.07430066683387121	7.032740067016652e-13	2.8397565201146358e-12	9	14	14
ENSG00000271122	AC018647.2	1.8234970285106231	NA	0.0682281467172968	0.026551713737056747	0.11406239460016732	2.4466325874382173e-19	1.3999767181173836e-18	4	6	6
ENSG00000122515	ZMIZ2	-1.8226811831046814	NA	0.06835169186422693	0.06497033886901143	0.09032660046095004	1.874722716589701e-15	8.796065627030585e-15	4	4	4
ENSG00000149292	TTC12	-1.8226699762035414	NA	0.06835339022795525	0.39026220201106093	0.38325332663173284	3.9109819802990114e-72	1.3943748436621153e-70	38	46	46
ENSG00000038427	VCAN	1.8224964833766322	NA	0.0683796868394553	0.01169650577765399	0.01185130964274042	0.004787509168141062	0.008303933925806724	15	16	16
ENSG00000154124	OTULIN	1.8224674463272093	NA	0.06838408884821146	0.0038730887415444775	0.18778329675161942	4.788737155914148e-32	4.733259566960906e-31	1	2	2
ENSG00000035928	RFC1	1.8219696954363223	NA	0.06845958397769687	0.007158599182683392	0.015156227556132681	0.0014087969317712777	0.002621469030267539	6	7	7
ENSG00000267302	RNFT1-DT	-1.8218755943155238	NA	0.06847386422883549	0.03255268718228288	0.024189101556379586	5.2802410379970105e-05	0.00011685488909615529	8	9	9
ENSG00000267838	AC245884.8	1.8217254431891228	NA	0.06849665538061311	0.25375119429428844	0.2937206882219039	2.0512712958388556e-52	4.0340884693051074e-51	31	41	41
ENSG00000128271	ADORA2A	1.8214098245555745	NA	0.06854458285717992	0.22671855098223434	0.0960682791678351	2.195328838555139e-16	1.0788541006000126e-15	18	25	25
ENSG00000156475	PPP2R2B	-1.8210188073687423	NA	0.06860399801553013	0.012402285978364833	0.011785394275522968	0.0049067718761093525	0.008490185743456693	10	12	12
ENSG00000106526	ACTR3C	-1.8208676248653592	NA	0.06862698157811215	0.005470427530637286	0.034620142863470045	1.237184049453621e-06	3.1952513951927933e-06	9	18	18
ENSG00000171462	DLK2	1.8204725718599164	NA	0.06868706949707638	0.011293097074960741	0.030115640137696326	6.246487256460575e-06	1.5138639056111135e-05	3	3	3
ENSG00000141384	TAF4B	1.8201851207964135	NA	0.06873081823359359	0.01131763734338693	0.010613973174576793	0.007611394678131537	0.012800608741323695	6	9	9
ENSG00000100129	EIF3L	1.8189570803426582	NA	0.06891797832390037	0.02750427397454928	0.022959855268637686	8.231306110966897e-05	0.00017838830847588945	6	7	7
ENSG00000261267	AC026470.2	1.8167169260993092	NA	0.06926046866125422	0.015526965846086075	0.024913716311969328	4.065419707354652e-05	9.128961969546279e-05	5	5	5
ENSG00000116497	S100PBP	-1.8164578184978093	NA	0.06930017287169145	0.277555658187431	0.31297363460555017	1.946887479814012e-56	4.370048873210797e-55	24	30	30
ENSG00000125869	LAMP5	1.8155737138247101	NA	0.06943578889775502	0.024203302964271447	0.030107054705644655	6.2658033121537e-06	1.5183306627119373e-05	17	21	21
ENSG00000198754	OXCT2	1.81553921276496	NA	0.06944108555573963	0.011299264488491804	0.011002100811695129	0.0065784427301876156	0.011174100077257073	14	17	17
ENSG00000173715	C11orf80	1.8135070948465166	NA	0.06975364533412129	0.09531430344191646	0.07333561885813605	1.002304073809043e-12	4.017885124299037e-12	15	17	17
ENSG00000137414	FAM8A1	-1.8129221628899619	NA	0.06984382739824704	0.05679191095634312	0.08611475796195407	8.975109979693412e-15	4.051438827106142e-14	6	8	8
ENSG00000227354	RBM26-AS1	1.8119068297774967	NA	0.07000059392683529	0.3711205007624915	0.1271637399382738	1.6010877732862409e-21	1.0222283776651431e-20	14	14	14
ENSG00000267940	AC022762.2	1.811631262865605	NA	0.07004319100185699	0.05596181279361598	0.07019248808831781	3.1719273716877292e-12	1.2334553854211535e-11	12	14	14
ENSG00000196704	AMZ2	-1.8114420362415347	NA	0.07007245393106817	0.06769213246947796	0.08101266371815942	5.935110958709294e-14	2.5470775232959384e-13	11	13	13
ENSG00000108592	FTSJ3	1.8114173982472241	NA	0.07007626480893092	0.20367982176977548	0.24514316071838374	9.98803997964933e-43	1.4273741467583865e-41	12	19	19
ENSG00000185156	MFSD6L	-1.8113560724672253	NA	0.07008575110278246	0.01277869519659507	0.04010294220790888	1.7238850072261912e-07	4.793725310348946e-07	6	7	7
ENSG00000261367	AC012645.2	-1.8108274676971712	NA	0.07016756302653565	0.15092709414088623	0.11406778068604885	2.441613351505082e-19	1.3975710068411432e-18	5	5	5
ENSG00000273033	LINC02035	1.8107963330414416	NA	0.07017238416602697	0.01717656333688082	0.043907163643122006	4.3855257580056114e-08	1.2827457142083957e-07	10	14	14
ENSG00000162032	SPSB3	-1.8104498718458477	NA	0.07022605133692722	0.004354778746473004	0.01513486081314556	0.0014199047005364056	0.0026398466727557265	11	14	14
ENSG00000282164	PEG13	1.8099305516716182	NA	0.07030655759895424	0.006311163061425186	0.03590397625409229	7.799348190569652e-07	2.048254550077779e-06	5	5	5
ENSG00000169499	PLEKHA2	-1.8098483157999152	NA	0.07031931294356719	0.016446838128787403	0.05640730419462992	4.803178956978693e-10	1.6307605609429343e-09	14	16	16
ENSG00000157978	LDLRAP1	1.809455276085482	NA	0.07038030230901292	0.07271595117723324	0.2430081876117294	2.5765428275314312e-42	3.6456380321234745e-41	6	7	7
ENSG00000177025	C19orf18	1.8090137577805454	NA	0.07044886601840601	0.04820915329092553	0.055260181198464084	7.278003938529204e-10	2.430584022236365e-09	14	17	17
ENSG00000168237	GLYCTK	-1.8088476894948489	NA	0.07047466906401689	0.0267013254643978	0.17180166270169794	3.3548978968399965e-29	2.9640980954615713e-28	17	21	21
ENSG00000185158	LRRC37B	-1.8086385112801142	NA	0.07050718139527169	0.02890869366209345	0.03427924819511786	1.3984261340096098e-06	3.5949047777141055e-06	10	10	10
ENSG00000154025	SLC5A10	1.808585843310019	NA	0.07051536945642473	0.015618665785995483	0.01565690904681522	0.001172186156230495	0.002205840051925465	13	15	15
ENSG00000214226	C17orf67	-1.8083123283717404	NA	0.07055790418331986	0.029606361302945312	0.04594447610954361	2.1053309553430462e-08	6.324105894758784e-08	29	37	37
ENSG00000157856	DRC1	-1.807119869723161	NA	0.07074359120555353	0.07967280652397002	0.06571764640250613	1.627334139785758e-11	6.068091577122409e-11	25	32	32
ENSG00000135457	TFCP2	1.806851845444285	NA	0.07078538246772047	0.03039705648357402	0.024693141011946435	4.402119999613577e-05	9.834804048120536e-05	15	15	15
ENSG00000008382	MPND	-1.8065634906808534	NA	0.07083036633388579	0.017524602051442652	0.055327166816986385	7.103569418384044e-10	2.3755677058476594e-09	21	26	26
ENSG00000160685	ZBTB7B	1.8064169783186927	NA	0.07085323150804557	0.027699930415990177	0.02492457251411696	4.049531419511806e-05	9.09566657671355e-05	13	17	17
ENSG00000164733	CTSB	1.8062372502784556	NA	0.07088128869024977	0.024066863203002952	0.20514084004644043	3.37138306984837e-35	3.737288187771797e-34	10	18	18
ENSG00000271966	AC021321.1	1.806226521395684	NA	0.07088296385457307	0.005012356851018789	0.02007817955440281	0.0002337091475982583	0.0004808492108173403	4	7	7
ENSG00000165434	PGM2L1	-1.8057336614011734	NA	0.07095995202443536	0.015345334710594927	0.04028195951310006	1.616397210054112e-07	4.5094510745433485e-07	21	23	23
ENSG00000215790	SLC35E2A	-1.804634794717371	NA	0.07113184952162632	0.2631352881369775	0.285825293706432	8.51972123318973e-51	1.5967726713439418e-49	41	55	55
ENSG00000164603	BMT2	-1.8044290715020421	NA	0.07116406904397483	0.004239563396122637	0.02766839813223416	1.5067305028584198e-05	3.52268866987308e-05	3	4	4
ENSG00000231389	HLA-DPA1	1.8036302797907446	NA	0.07128928593939832	0.029937546857861663	0.04997738279739929	4.91572569441848e-09	1.545933980076701e-08	8	12	12
ENSG00000128266	GNAZ	1.803614544972939	NA	0.07129175430861315	0.02711965200682691	0.0785413494598006	1.47732498363957e-13	6.1942900108643e-13	7	10	10
ENSG00000260052	AC023813.3	-1.8031810780990285	NA	0.0713597811402015	0.07132279078571682	0.09414678569404006	4.505818511331759e-16	2.176821218891287e-15	9	11	11
ENSG00000203668	CHML	-1.8030805650189936	NA	0.07137556292062816	0.006837431594616094	0.01164482460778175	0.00517129567959492	0.008919990908204917	6	9	9
ENSG00000127399	LRRC61	-1.8027998114764656	NA	0.07141965980828001	0.22539452900572432	0.30507931623385925	8.955468538566398e-55	1.9054259301225208e-53	9	13	13
ENSG00000272734	ADIRF-AS1	-1.802651674340373	NA	0.07144293613997714	0.02291238903839641	0.026081815373260018	2.6681542518114045e-05	6.0902671721434546e-05	5	6	6
ENSG00000232388	SMIM26	1.8024610791290525	NA	0.07147289292283909	0.12022712160679443	0.1493598288286663	2.715079232034791e-25	2.054761418806912e-24	4	4	4
ENSG00000166428	PLD4	1.8014523038831207	NA	0.07163161853944904	0.02047370360291352	0.03024256358270741	5.967782411847775e-06	1.4479555826369197e-05	4	4	4
ENSG00000157045	NTAN1	-1.8004654209199191	NA	0.07178717889275167	0.033408503293215146	0.06920602593431743	4.550798280224595e-12	1.7533507011361848e-11	8	12	12
ENSG00000153339	TRAPPC8	-1.8003346920013428	NA	0.07180780616967987	0.0005376296232150465	0.01198408400034621	0.004556137628314371	0.007930721053943506	1	2	2
ENSG00000126464	PRR12	-1.800121453271699	NA	0.0718414628119466	0.10902098287505606	0.03835723548172547	3.229282477010345e-07	8.773600316579597e-07	7	11	11
ENSG00000188707	ZBED6CL	1.7998903394054533	NA	0.07187795537746655	0.05595376278660245	0.17857624108739148	2.118410465938886e-30	1.9668988132315082e-29	13	21	21
ENSG00000183323	CCDC125	-1.7997001978900904	NA	0.07190798984857061	0.1342760998110252	0.2786618555103102	2.418691731057524e-49	4.334184377837563e-48	5	7	7
ENSG00000204469	PRRC2A	-1.7988768649667664	NA	0.07203816094921141	0.05391212900370326	0.11791896508283789	5.606741784859378e-20	3.3269901338599815e-19	3	3	3
ENSG00000164308	ERAP2	-1.7987369423229087	NA	0.07206030226236546	0.7364575787740684	0.7741602123921822	5.177707597781449e-218	8.879250759435408e-214	17	24	24
ENSG00000269514	AC024257.3	-1.7977953157573272	NA	0.07220944994344025	0.02736335486709371	0.03746071713056129	4.457236283243067e-07	1.1947037358758262e-06	3	3	3
ENSG00000138594	TMOD3	-1.7976666817343463	NA	0.07222984436923541	0.12143990291945253	0.132580361636964	1.961448609425575e-22	1.3057795886272974e-21	13	15	15
ENSG00000239642	MEIKIN	-1.7975246817411648	NA	0.07225236339499713	0.01036225483070792	0.18511023642123975	1.4450599623456301e-31	1.3977063335738979e-30	3	5	5
ENSG00000169962	TAS1R3	-1.7969501927433427	NA	0.07234352724357666	0.0022385589266854878	0.08651215157283083	7.744315371826787e-15	3.511561721614425e-14	2	6	6
ENSG00000115607	IL18RAP	-1.7967647925805026	NA	0.07237296790491449	0.2880566487392758	0.3648645889437469	7.3207482759241086e-68	2.2909400033544259e-66	20	23	23
ENSG00000150625	GPM6A	1.7965452256270544	NA	0.07240784677673993	0.012849423897644017	0.023503395049240032	6.76362441436557e-05	0.00014788906678816162	5	7	7
ENSG00000171813	PWWP2B	-1.795721630690751	NA	0.07253879996152587	0.004891802032371427	0.019319703064103595	0.0003078328187035598	0.0006240719952650842	17	23	23
ENSG00000171132	PRKCE	-1.7955654274106159	NA	0.07256365844408277	0.022547245625761804	0.06548747835728796	1.7698564559135497e-11	6.585217696346597e-11	26	30	30
ENSG00000164483	SAMD3	1.7949676067708973	NA	0.07265886116497078	0.0763504512059834	0.12505380617710274	3.615660542961224e-21	2.2670918702465092e-20	12	15	15
ENSG00000100503	NIN	-1.7949312362133913	NA	0.07266465646078665	0.012596405224265658	0.012782591206991718	0.0033849861398942993	0.005985063131564835	14	17	17
ENSG00000124302	CHST8	1.794259351741504	NA	0.07277178280912736	0.04127209795846474	0.07392509667424975	8.072779435433915e-13	3.251293906487934e-12	10	12	12
ENSG00000034971	MYOC	1.7942114585883524	NA	0.07277942390366286	0.005588471858425373	0.010592073705605422	0.007674382787166212	0.012897686242367049	11	14	14
ENSG00000156928	MALSU1	1.7940702239673985	NA	0.07280196094992887	0.020198416889996032	0.01987189494532241	0.00025188224342354834	0.0005161960555055485	5	6	6
ENSG00000114450	GNB4	1.7937943935394285	NA	0.07284599214561994	6.787887251056124e-05	0.010744463512217889	0.007246845715226936	0.01223070142411443	1	2	2
ENSG00000074706	IPCEF1	1.7934693736392442	NA	0.07289790349281369	0.050716617058461984	0.05111918842390613	3.2545929170303085e-09	1.0374166158764453e-08	35	38	38
ENSG00000163421	PROK2	1.7931541452420818	NA	0.0729482798806356	0.04288257908406331	0.136304849629633	4.5974768130938997e-23	3.1473904138821273e-22	16	20	20
ENSG00000103148	NPRL3	1.792658857503044	NA	0.07302748894119884	0.008575509289289752	0.09762191126158438	1.226280886742582e-16	6.10789745185842e-16	3	5	5
ENSG00000263293	AC068234.2	-1.792087133887564	NA	0.07311900952298374	0.008379360143811496	0.014096951929229244	0.0020810015836230378	0.0037852244545557357	11	15	15
ENSG00000139921	TMX1	1.7919886648180374	NA	0.07313478175956205	0.011494410487779072	0.1302697325304047	4.810536842935535e-22	3.1486983328054e-21	10	12	12
ENSG00000158987	RAPGEF6	-1.7910112523238038	NA	0.07329148932883277	0.04109431670950135	0.04634637762910518	1.8214536552270523e-08	5.4954448862576916e-08	4	4	4
ENSG00000139496	NUP58	1.790677788510574	NA	0.073345016048531	0.06901686358992307	0.03552421692406986	8.939857340093783e-07	2.337393101467728e-06	37	45	45
ENSG00000134262	AP4B1	1.7905241074189986	NA	0.07336969528826072	0.11233761756967249	0.19289533771977355	5.736263961033027e-33	5.883444417927954e-32	11	14	14
ENSG00000163257	DCAF16	1.7905217611963185	NA	0.07337007211458464	0.030317792615909656	0.061211122185453576	8.399146093640705e-11	2.9957769625591606e-10	3	4	4
ENSG00000122958	VPS26A	1.7903560811997548	NA	0.07339668594659315	0.005821716711419217	0.022772926702189545	8.80669564466739e-05	0.00019013725747249284	5	8	8
ENSG00000149571	KIRREL3	1.7899082415028953	NA	0.07346866372492493	0.005501992491605494	0.012917487596023033	0.0032196702940027935	0.005706886395023659	2	2	2
ENSG00000198208	RPS6KL1	1.7894462631902264	NA	0.07354297437504348	0.02434572868821875	0.058777849370770734	2.0329791170387882e-10	7.063119707880506e-10	4	5	5
ENSG00000124103	FAM209A	-1.7893158262408173	NA	0.07356396668863022	0.010325549396717142	0.017804047474583157	0.000534499310739172	0.0010469593009555752	5	7	7
ENSG00000150403	TMCO3	1.78917261574222	NA	0.07358702040008691	0.13028392689297275	0.20696945378980963	1.5553167679992354e-35	1.7421376390867988e-34	13	16	16
ENSG00000099377	HSD3B7	-1.7890580861347005	NA	0.07360546137616915	0.04648550720170856	0.06926042027258132	4.461148336075837e-12	1.7199692629353538e-11	3	3	3
ENSG00000213578	CPLX3	-1.7880501810775116	NA	0.07376791215411077	0.008625969286516886	0.019956436607779314	0.00024426860656887343	0.000501552003597894	9	10	10
ENSG00000075275	CELSR1	-1.7877453108366148	NA	0.073817107829806	0.013095087470247048	0.07193461317640236	1.675596671584585e-12	6.628559935641072e-12	20	27	27
ENSG00000144182	LIPT1	-1.7874528302089383	NA	0.07386432945133883	0.13365285161854093	0.09511568662118561	3.136048358045479e-16	1.5295817204812832e-15	10	13	13
ENSG00000152348	ATG10	-1.7874202581190548	NA	0.07386958981273502	0.2840017024261261	0.4635595493114929	2.069078022859983e-92	1.3339330456400694e-90	28	31	31
ENSG00000229873	OGFR-AS1	1.7840471322807165	NA	0.07441600680801287	0.004250156534196097	0.015357071292238676	0.001308579290271454	0.0024466666211148238	4	5	5
ENSG00000048544	MRPS10	1.783087531774257	NA	0.07457205573238468	0.2400883400309958	0.28385064954722	2.149944273690468e-50	3.990194193670761e-49	12	20	20
ENSG00000088038	CNOT3	1.782902956532625	NA	0.07460210174090397	0.009651449307897467	0.04819125161621985	9.365411573526548e-09	2.8834370390378233e-08	15	19	19
ENSG00000137285	TUBB2B	-1.7828674744677575	NA	0.07460787880814093	0.1086693533771378	0.13819926426481538	2.1931857341462026e-23	1.5264181069347902e-22	15	20	20
ENSG00000196605	ZNF846	-1.7819948031940116	NA	0.07475007919973607	0.02104241086040233	0.041171518490759416	1.1737916150784115e-07	3.3140191647974446e-07	6	7	7
ENSG00000067715	SYT1	-1.7814874380496304	NA	0.07483285526150087	0.030781297662936	0.06275540557815507	4.789088945666655e-11	1.7311991216112451e-10	3	4	4
ENSG00000187642	PERM1	-1.7808911015897386	NA	0.0749302425905108	0.010668574903594	0.03907101647256842	2.49838222634834e-07	6.859551200712086e-07	12	19	19
ENSG00000261220	AC103706.1	-1.7808334765143483	NA	0.07493965878675186	0.018470743375155606	0.01746043034893234	0.0006058870468828588	0.0011793821755952491	21	29	29
ENSG00000177303	CASKIN2	-1.780466931756949	NA	0.07499957647272025	0.01162149303885084	0.017033809292954418	0.000708035080975077	0.0013658148035592347	4	4	4
ENSG00000119888	EPCAM	1.7798190187994858	NA	0.0751055840464143	0.004217088097465153	0.010625447812818848	0.007578601584239625	0.012752962277315802	20	23	23
ENSG00000142765	SYTL1	-1.779582309748791	NA	0.07514434344141263	0.009109275098211958	0.049434477354620594	5.980035827661055e-09	1.8703562722699147e-08	10	11	11
ENSG00000077420	APBB1IP	-1.7791966625090576	NA	0.07520752536581926	0.013550486360324743	0.09867377661764697	8.263167187700734e-17	4.16779570887882e-16	15	24	24
ENSG00000102524	TNFSF13B	1.7788609342651314	NA	0.07526256419711358	0.2520614595795331	0.11052131482324373	9.416062309006622e-19	5.241027346223777e-18	47	53	53
ENSG00000168374	ARF4	1.7787651712484682	NA	0.07527826948200401	0.007019493579591788	0.05018667681018116	4.557936687079828e-09	1.4381611084955285e-08	8	9	9
ENSG00000121807	CCR2	1.77826816391784	NA	0.07535982244622581	0.05123496595113709	0.05552036700488001	6.623494445070662e-10	2.2215197777922312e-09	10	13	13
ENSG00000120093	HOXB3	1.7777133194698727	NA	0.07545095097706944	0.12962697881371046	0.16303384731106335	1.1599012425122111e-27	9.665280081555835e-27	28	39	39
ENSG00000161040	FBXL13	-1.7774887727499833	NA	0.07548785644432837	0.014857799640122498	0.04663320037560823	1.642556176441729e-08	4.9723205418886516e-08	11	17	17
ENSG00000120539	MASTL	-1.7765831431696222	NA	0.07563685113822773	0.32116082740732027	0.24736631536228026	3.712857317528172e-43	5.3731468471131325e-42	16	17	17
ENSG00000158669	GPAT4	-1.7761799801191245	NA	0.07570325691203332	0.008346606122254213	0.09164322311022291	1.1476072366059067e-15	5.439556799489965e-15	6	8	8
ENSG00000137831	UACA	1.7751142639971909	NA	0.0758790222266145	0.023200944486334082	0.025480152688327314	3.31432106033797e-05	7.497334370628655e-05	7	11	11
ENSG00000143162	CREG1	-1.7741881723117476	NA	0.07603202996429945	0.02636652518300875	0.07278778519589989	1.2254508920269528e-12	4.886132840588285e-12	9	13	13
ENSG00000075234	TTC38	1.77377691083633	NA	0.07610005874348931	0.28732377144987875	0.24695979026223355	4.4502994208566925e-43	6.429501665397761e-42	25	36	36
ENSG00000142867	BCL10	1.7724565984806016	NA	0.07631879373463284	0.07739400591525561	0.0733813973379226	9.856051982851402e-13	3.9537177883957584e-12	24	31	31
ENSG00000198668	CALM1	-1.772110681719358	NA	0.07637618615121028	0.011866025564211801	0.010948590529628077	0.006711899893985639	0.011380499434641065	16	17	17
ENSG00000183762	KREMEN1	1.771662615540736	NA	0.07645057889884799	0.10644013921755989	0.17028291301031256	6.21343790870446e-29	5.422607974370117e-28	4	5	5
ENSG00000141391	PRELID3A	-1.7706272750529906	NA	0.07662270324518596	0.14146294000971724	0.038934541075957174	2.624030283360696e-07	7.190715137320641e-07	8	11	11
ENSG00000124713	GNMT	-1.770079351371469	NA	0.07671392279692472	0.17064505741516617	0.13865860972140734	1.8324586504916983e-23	1.2810775946711022e-22	18	22	22
ENSG00000171045	TSNARE1	-1.7695664618586242	NA	0.07679938998676535	0.15767850379017176	0.1715584897385987	3.7031036120126237e-29	3.265014079301002e-28	22	26	26
ENSG00000168779	SHOX2	-1.7693080645449912	NA	0.07684247834778862	0.033001851678908824	0.044219749450769674	3.918680847265298e-08	1.1511041084233057e-07	3	3	3
ENSG00000166526	ZNF3	-1.7690679454805462	NA	0.07688253642999698	0.009797779968110638	0.019834733976449546	0.00025530391104427693	0.0005228333855383694	13	17	17
ENSG00000267680	ZNF224	-1.7689910862399276	NA	0.07689536213857034	0.005195800076950729	0.023662779781518224	6.385272988649204e-05	0.0001398659426265745	13	16	16
ENSG00000073536	NLE1	-1.768493997763689	NA	0.0769783547520968	0.0428719965269402	0.1857573170589986	1.1063961850262936e-31	1.0768211224186101e-30	8	9	9
ENSG00000196230	TUBB	1.7682050139522234	NA	0.07702663629427861	0.04246648196155276	0.024054929515199344	5.542265706062135e-05	0.00012230641435241225	20	25	25
ENSG00000127481	UBR4	1.765871306122803	NA	0.07741744211885067	0.08164623174304722	0.0373891102178685	4.5734479491932093e-07	1.2248955002454215e-06	7	8	8
ENSG00000136867	SLC31A2	-1.7658162578964514	NA	0.07742668003338263	0.0002521048230025592	0.015528636435984663	0.0012286870878010405	0.0023063435714426495	5	8	8
ENSG00000100505	TRIM9	-1.7655671562652944	NA	0.07746849423448203	0.01844743877128259	0.09774500901808444	1.1709416136573296e-16	5.837348178084169e-16	9	12	12
ENSG00000168754	FAM178B	-1.7652649531952174	NA	0.07751924673769692	0.008529667023562592	0.011069876580103409	0.006413277182173074	0.010916257111373303	3	6	6
ENSG00000198355	PIM3	1.763945711760182	NA	0.07774111970326236	0.10551596102807866	0.1364143616410847	4.405097307081404e-23	3.0180988301693566e-22	29	35	35
ENSG00000111181	SLC6A12	1.7639034911659397	NA	0.07774822898889325	0.012820672214726873	0.04522204874529852	2.731249908778166e-08	8.130221261176318e-08	3	5	5
ENSG00000186908	ZDHHC17	-1.7636858026358215	NA	0.07778489272514473	0.004043245812841193	0.05532098003710661	7.119503678824088e-10	2.380432220474835e-09	11	14	14
ENSG00000099956	SMARCB1	-1.7624195411454358	NA	0.07799843942771446	0.17910340112532366	0.21786016570013983	1.496217839808623e-37	1.7893054208422644e-36	30	38	38
ENSG00000166478	ZNF143	-1.7621759073454661	NA	0.07803958137829187	0.06540351622744417	0.08909704799483084	2.9631255691825335e-15	1.3748549887963005e-14	9	13	13
ENSG00000129993	CBFA2T3	1.7614931235506477	NA	0.07815497585785584	0.023050546910823852	0.05039758475472465	4.223691343617294e-09	1.3356460050100124e-08	15	19	19
ENSG00000247982	LINC00926	-1.7614395530269185	NA	0.07816403546541659	0.02584623053085619	0.10426343334466733	1.007264678810436e-17	5.3445488789975764e-17	5	8	8
ENSG00000253519	AC106801.1	-1.7610674056129123	NA	0.07822699497408842	0.01215751500821135	0.019114939693186006	0.0003316221320111248	0.000668821350330328	15	18	18
ENSG00000219665	ZNF433-AS1	1.7608401830101654	NA	0.07826545654885325	0.04020066415929074	0.03199862790227775	3.174092537929494e-06	7.907105306936794e-06	10	12	12
ENSG00000180785	OR51E1	-1.760702159223827	NA	0.07828882710920312	0.028628291783087713	0.011815059103244515	0.004852729244812545	0.008404307596373494	30	36	36
ENSG00000119772	DNMT3A	-1.7602983987962342	NA	0.07835722553067573	0.007894246713268415	0.01844338611589971	0.0004234155532467214	0.0008416776773650196	9	9	9
ENSG00000111897	SERINC1	-1.760271500978681	NA	0.0783617838420692	0.04215385604260799	0.09352421943754027	5.686288601618565e-16	2.7314891660828227e-15	12	14	14
ENSG00000054654	SYNE2	-1.7592842186946984	NA	0.07852924571064922	0.016947120369549252	0.024600839853167644	4.551183068369265e-05	0.00010153575769328184	15	15	15
ENSG00000260286	ARMH2	1.7591926897316996	NA	0.07854478550538979	0.024163809470582966	0.02267036877632642	9.139352963104049e-05	0.00019687992734451163	11	14	14
ENSG00000099139	PCSK5	1.7587100555226327	NA	0.07862676857335003	0.017257109018520754	0.020708586709352404	0.00018593503668152205	0.000387106949623822	15	21	21
ENSG00000167792	NDUFV1	1.7583531226736537	NA	0.07868744405255762	0.01966461676916827	0.014596676082468845	0.0017308463399896	0.0031820630236365404	6	6	6
ENSG00000088970	KIZ	1.7578051899404963	NA	0.07878066197865442	0.17541945346607798	0.23867176563774548	1.7517485324133592e-41	2.4167928867543603e-40	12	12	12
ENSG00000123104	ITPR2	-1.7574533226369027	NA	0.078840571322455	0.06496517033407712	0.09742247290601724	1.3215293833436664e-16	6.567055170953501e-16	19	21	21
ENSG00000168807	SNTB2	1.756565805516025	NA	0.07899184569489362	0.031049092909175697	0.10263297178976133	1.8632362703015718e-17	9.729792569854341e-17	16	20	20
ENSG00000189077	TMEM120A	-1.755669985695993	NA	0.07914477457607426	0.03578049658358098	0.02331133751610876	7.249534306052208e-05	0.00015800999468033723	11	12	12
ENSG00000204380	PKP4-AS1	-1.7547472042025078	NA	0.07930255787828329	0.034675692819988294	0.08484471893513368	1.4374927099804775e-14	6.398017774060526e-14	14	19	19
ENSG00000099999	RNF215	-1.7547330805594328	NA	0.079304974818509	0.015804472552276523	0.020215905009514257	0.000222315242315206	0.0004585619545902656	9	11	11
ENSG00000080573	COL5A3	-1.7543641966764294	NA	0.07936812211966306	0.2948213755851245	0.4720508048823297	9.941343541857499e-95	6.902190299567378e-93	15	19	19
ENSG00000086061	DNAJA1	1.7543200522284104	NA	0.07937568171505492	0.015032880618900244	0.012025231375603173	0.0044867649809769835	0.00781867012079812	7	12	12
ENSG00000144488	ESPNL	1.7534983541326488	NA	0.07951650178936144	0.03213472481070205	0.06355376576229643	3.5810706711861286e-11	1.3044133589670969e-10	21	26	26
ENSG00000238083	LRRC37A2	1.7532297876253575	NA	0.07956257190337565	0.33115989007078467	0.49473186835051725	4.148220663381946e-101	3.5747656359968338e-99	45	57	57
ENSG00000148824	MTG1	-1.7527794334250968	NA	0.07963987472579426	0.051113258463983284	0.24620573667373954	6.226188926059953e-43	8.934971873891392e-42	15	22	22
ENSG00000131748	STARD3	-1.7527368746931997	NA	0.07964718304358682	0.16473737731932164	0.15776444257288155	9.58966913292418e-27	7.670393468307685e-26	23	27	27
ENSG00000204385	SLC44A4	1.7521138461552181	NA	0.07975423386455406	0.014820488426273612	0.01577465870132158	0.001122630227466966	0.0021167658901408465	4	4	4
ENSG00000180155	LYNX1	1.7520114979840469	NA	0.07977183084441307	0.10761257756906895	0.13089380795383432	3.7762191447644315e-22	2.4802137921702505e-21	4	5	5
ENSG00000103489	XYLT1	1.7519305789353763	NA	0.079785745694813	0.07170642128057673	0.1331160401722779	1.5926250406909926e-22	1.0647924687255295e-21	11	14	14
ENSG00000102575	ACP5	1.7517965263392432	NA	0.0798088017383316	0.273631061437568	0.30789443199584415	2.2977665731595602e-55	5.000558244049911e-54	19	20	20
ENSG00000102580	DNAJC3	1.7508170895337647	NA	0.07997742190997024	0.029457176638157834	0.02932098035178733	8.313136917203434e-06	1.994710857606292e-05	8	13	13
ENSG00000198729	PPP1R14C	-1.7507800799632285	NA	0.07998379916237883	0.0041131630446344224	0.010192432294308572	0.008922050760869911	0.014870662697848003	13	17	17
ENSG00000131437	KIF3A	1.7506365667705843	NA	0.08000853234574558	0.02396562498377083	0.022519879259156706	9.650443421282345e-05	0.00020725792640146641	8	10	10
ENSG00000225190	PLEKHM1	-1.7501961878599146	NA	0.08008446641348237	0.024018761807948735	0.04213164783070738	8.309416499746625e-08	2.376157804804984e-07	29	34	34
ENSG00000156467	UQCRB	1.7499295110357889	NA	0.0801304776755327	0.017571197792300024	0.02328039618891843	7.331028196691301e-05	0.00015968474856478993	25	32	32
ENSG00000197558	SSPO	-1.7497289663014404	NA	0.08016509294173174	0.12395331999002034	0.09809702372269924	1.026060446131768e-16	5.13749214327407e-16	22	26	26
ENSG00000065000	AP3D1	1.7495384697951302	NA	0.08019798507213285	0.038068799445257845	0.022841820372460263	8.590080326181164e-05	0.0001856970438353318	7	10	10
ENSG00000109321	AREG	-1.7495066297877286	NA	0.08020348380492777	0.006188104571300271	0.01508327397531328	0.0014470886714543804	0.0026874727774281104	15	20	20
ENSG00000156261	CCT8	-1.7494076608866604	NA	0.08022057757658638	0.2626090248449714	0.26704173473500054	5.138149549525463e-47	8.52992513308927e-46	8	9	9
ENSG00000156030	ELMSAN1	1.749212614009785	NA	0.08025427446819729	0.01779084527239684	0.01522598182727923	0.00137314133123612	0.002560121840548839	15	18	18
ENSG00000179912	R3HDM2	-1.7491782302528962	NA	0.08026021590270871	0.020982825803342726	0.03188463555863788	3.3068556219005658e-06	8.225887301997795e-06	9	12	12
ENSG00000107521	HPS1	1.748914386147571	NA	0.0803058194533216	0.0752022504827037	0.16706968498149813	2.280667890496875e-28	1.9497095540444122e-27	15	20	20
ENSG00000149809	TM7SF2	-1.7488025518141708	NA	0.08032515556243391	0.002868552038009463	0.030966317737243593	4.600353672892683e-06	1.128794750843277e-05	9	12	12
ENSG00000033178	UBA6	1.7483835787438446	NA	0.0803976294593862	0.1556581776924376	0.15072119979053894	1.5831345645887593e-25	1.2087789246719783e-24	20	22	22
ENSG00000160256	FAM207A	-1.7478616323521736	NA	0.0804879899601391	0.005949308741191656	0.02105550317783314	0.0001639653228494089	0.0003437458828294026	5	6	6
ENSG00000182504	CEP97	1.7475242199058627	NA	0.08054644742733945	0.0006130420718074042	0.0843995210760829	1.6953464807532335e-14	7.520304396905639e-14	3	6	6
ENSG00000249786	EAF1-AS1	1.7473216629529558	NA	0.08058155743746855	0.0013780480650684632	0.018459557989793283	0.00042092954440159304	0.0008372211501905496	3	5	5
ENSG00000256128	LINC00944	-1.7469530862587146	NA	0.08064547620191338	0.00798678720114309	0.1794702404016844	1.468881813938217e-30	1.3742419109234306e-29	10	16	16
ENSG00000125520	SLC2A4RG	-1.7468191779389168	NA	0.08066870884814753	0.011292716502543173	0.011034697269517205	0.006498473224179285	0.011048304801092	11	14	14
ENSG00000066827	ZFAT	-1.7466518950713399	NA	0.08069773950283417	0.010567819494156604	0.024067087839523296	5.5179939117219626e-05	0.00012183349760798242	11	18	18
ENSG00000276698	AL136295.6	1.7453988963446854	NA	0.0809154576620699	0.01678667632854047	0.015437861278135278	0.0012703249139738206	0.0023798123169911567	15	20	20
ENSG00000274750	HIST1H3E	1.7448552824647254	NA	0.08101006297237746	0.00560505124244837	0.33350473723156177	7.495018923317653e-61	1.898553611757377e-59	8	13	13
ENSG00000143093	STRIP1	-1.7446863109003092	NA	0.08103948743899636	0.03429318567045414	0.06371154803328025	3.381076421849136e-11	1.2344492135041693e-10	24	29	29
ENSG00000168792	ABHD15	-1.7446347113916474	NA	0.08104847463275561	0.03955169639320375	0.06968517957332214	3.819072287606113e-12	1.4777362513573383e-11	9	12	12
ENSG00000133657	ATP13A3	-1.7444597542811218	NA	0.08107895329948354	0.17257966411404058	0.3132775122042944	1.6786460294067443e-56	3.772883454560453e-55	18	28	28
ENSG00000166105	GLB1L3	1.744439098549022	NA	0.0810825522763854	0.023255423304967056	0.023325318249395103	7.213010237425026e-05	0.00015723390436202082	30	46	46
ENSG00000257702	LBX2-AS1	-1.7441949875860632	NA	0.08112509507379842	0.05483429301874205	0.15949242010304515	4.803675769643127e-27	3.8912723558625406e-26	7	7	7
ENSG00000254554	AC080023.1	-1.7438723178816156	NA	0.08118135661395903	0.016280818352267766	0.13055061477584165	4.314025507452097e-22	2.8291098824969792e-21	5	7	7
ENSG00000132604	TERF2	1.7433693675239186	NA	0.08126911551732713	0.0018069595292663665	0.011524526298259152	0.005409163462314206	0.009294763949421475	6	10	10
ENSG00000164849	GPR146	1.7430771237000748	NA	0.08132014397545426	0.10102159603676007	0.2733278331923001	2.8602794438474344e-48	4.964669249244903e-47	22	40	40
ENSG00000157191	NECAP2	-1.7425627063675275	NA	0.08141002914023575	0.1566852260759126	0.20390466983537991	5.682196018569791e-35	6.210578682119398e-34	8	8	8
ENSG00000245213	AC105285.1	1.741871163639402	NA	0.0815309908083899	0.027168173477963076	0.04014282082968328	1.6993384052621487e-07	4.729301251515837e-07	27	32	32
ENSG00000267751	AC009005.1	-1.7411580369039545	NA	0.08165588055152524	0.23761863659405094	0.4677916121960878	1.4619128855747082e-93	9.75499769444384e-92	22	33	33
ENSG00000271789	AL080317.1	1.7411279221866336	NA	0.08166115794971737	0.012301531373055641	0.011549132685371923	0.005359620043203131	0.009215171858922247	6	9	9
ENSG00000115274	INO80B	1.741017836006412	NA	0.08168045215446794	0.031125284883417058	0.030668579470335914	5.1201586120860525e-06	1.251326778376282e-05	7	9	9
ENSG00000129518	EAPP	-1.7408987619221639	NA	0.08170132578374689	0.0024055701237973843	0.012603848169903472	0.0036173766677617	0.006373747254421703	11	13	13
ENSG00000254901	BORCS8	1.7408724959466237	NA	0.08170593077908263	0.03380882547462971	0.028729585781681014	1.0284129515444868e-05	2.4447260474128643e-05	6	7	7
ENSG00000278376	AP004609.3	-1.7407641763484607	NA	0.08172492377942103	0.144665215880483	0.14891362633680025	3.23957383900283e-25	2.4409249457407527e-24	11	14	14
ENSG00000164054	SHISA5	1.740423146499748	NA	0.08178474410623231	0.010498171996380326	0.011171015307460666	0.006174621824051306	0.010535129804064854	19	22	22
ENSG00000115825	PRKD3	1.7397171876436013	NA	0.08190868980477091	0.06039552341669595	0.1365953185414523	4.104644915643074e-23	2.8156222263345234e-22	19	24	24
ENSG00000113296	THBS4	1.7389659323180295	NA	0.0820407555328457	0.0541646757304216	0.08302792053772878	2.8172961342582836e-14	1.2321808570873577e-13	4	4	4
ENSG00000165983	PTER	1.7387043027619686	NA	0.08208678880603511	0.029370539621518706	0.04723687601204343	1.3213098690248464e-08	4.025429551235937e-08	12	16	16
ENSG00000213927	CCL27	1.7381747701948276	NA	0.08218002325976535	0.019365394666626425	0.014848794664627508	0.0015774286580266363	0.002913443624824856	6	6	6
ENSG00000123684	LPGAT1	-1.7377382363407003	NA	0.08225694804968152	0.07816123205058009	0.13198040465052957	2.4764741261275703e-22	1.6368544561476686e-21	6	8	8
ENSG00000103356	EARS2	1.737042121719688	NA	0.08237973622306871	0.01539167666398697	0.0657215461805626	1.6250207486065007e-11	6.060783126979747e-11	2	5	5
ENSG00000260997	AC004847.1	-1.7366998475538629	NA	0.08244016469110049	0.3180593673706779	0.3165539861100449	3.3805297072934835e-57	7.781571000050463e-56	26	32	32
ENSG00000158882	TOMM40L	-1.7365471857756811	NA	0.08246712869814608	0.18139596428026927	0.24592868163650808	7.043174157461218e-43	1.0090509074879067e-41	8	10	10
ENSG00000026508	CD44	-1.7360037279498606	NA	0.08256317539965798	0.0023293320864694006	0.012966776794713421	0.0031613282555730936	0.005608969627379455	9	12	12
ENSG00000149532	CPSF7	-1.7359414681811651	NA	0.08257418451576876	0.020169613896695825	0.013994718417228899	0.00216103507230808	0.003922064816913035	7	9	9
ENSG00000140854	KATNB1	-1.7358020356174584	NA	0.08259884406823871	0.0026795926777866794	0.045073813126466335	2.8810596230815544e-08	8.553893953640163e-08	5	6	6
ENSG00000133028	SCO1	1.7354572565835966	NA	0.08265984610501469	0.004320858936604629	0.031091783553432048	4.397447232851375e-06	1.0816383045922007e-05	10	13	13
ENSG00000187446	CHP1	1.735310115907617	NA	0.08268589094034179	0.02886068593520865	0.06192475606512459	6.479197010177927e-11	2.3249999901138578e-10	8	10	10
ENSG00000109794	FAM149A	-1.735266452243634	NA	0.08269362096615157	0.09094524057384148	0.05870069521695256	2.0907161659420575e-10	7.256363393997235e-10	21	30	30
ENSG00000162623	TYW3	-1.7351987649266478	NA	0.0827056051931183	0.014349674518325136	0.011926556792814519	0.004654956451318706	0.008088747409429982	6	7	7
ENSG00000196419	XRCC6	1.7351403489054542	NA	0.0827159490431135	0.024806385386687835	0.03949066800852664	2.1484663077117524e-07	5.928245971190481e-07	4	6	6
ENSG00000267474	AC008569.2	-1.7339332103729248	NA	0.08292993445375367	0.006370075763081144	0.013618282380906024	0.002483543103539999	0.0044681368739621745	1	2	2
ENSG00000125637	PSD4	1.7338554782122304	NA	0.08294372913263591	0.004616515095275274	0.5819540344126307	1.2453997377892051e-128	2.179322459525212e-126	14	23	23
ENSG00000162994	CLHC1	-1.7337323779049374	NA	0.08296557883906279	0.32519290574125975	0.45660066957252904	1.5439457397893039e-90	9.69858076617098e-89	16	21	21
ENSG00000121570	DPPA4	-1.733651816983475	NA	0.08297988053589879	0.049850657097868976	0.06433868287286784	2.6904596542923694e-11	9.905258181936419e-11	12	13	13
ENSG00000156206	CFAP161	1.7335652238989079	NA	0.08299525532896362	0.029332705731360688	0.06337218459351902	3.825883294385739e-11	1.390927975735023e-10	7	7	7
ENSG00000170043	TRAPPC1	-1.7324224670395767	NA	0.08319837063784266	0.026441323668599966	0.013543785157322703	0.0025529295447231583	0.004587194966728567	26	29	29
ENSG00000196876	SCN8A	1.732414166799696	NA	0.08319984740663211	0.005751434875531357	0.011209559143983194	0.00608606723137869	0.010393824932857733	4	5	5
ENSG00000105939	ZC3HAV1	-1.731942752898063	NA	0.08328375566482805	0.026247388972581394	0.021756104812254644	0.00012722023166053328	0.0002698453621207774	17	21	21
ENSG00000136717	BIN1	1.731839732886528	NA	0.08330210160426164	0.04759392568444551	0.21475780710005363	5.653112234062266e-37	6.649192160626461e-36	11	15	15
ENSG00000134201	GSTM5	1.7313871608454803	NA	0.08338273501242134	0.24796537701686133	0.3639648300583505	1.1760663523837374e-67	3.6736542581108766e-66	16	21	21
ENSG00000170091	NSG2	-1.73138509903464	NA	0.08338310250370715	0.02660142681554362	0.04817180775290175	9.431329508230539e-09	2.901648183291093e-08	8	10	10
ENSG00000179242	CDH4	1.731382016645546	NA	0.08338365190239777	0.020733375808559697	0.06004754172214407	1.2820173132989189e-10	4.514438379006809e-10	7	9	9
ENSG00000250490	LINC02145	-1.7313305605203366	NA	0.08339282376931717	0.17659844915808248	0.21994784139010487	6.098975570197792e-38	7.4283616515143426e-37	11	13	13
ENSG00000147324	MFHAS1	1.7309026002345842	NA	0.0834691377959084	0.05065039798344764	0.045212664604882304	2.740498626946691e-08	8.154921213518793e-08	12	16	16
ENSG00000077984	CST7	-1.730736139514577	NA	0.08349883640372384	0.5306132981149134	0.48152515206326385	2.3250594778724187e-97	1.7721086660459606e-95	55	68	68
ENSG00000167695	TLCD3A	-1.7307009648214386	NA	0.08350511308996843	0.015532461858335298	0.015988560712732143	0.0010379494721716876	0.0019650911347176277	9	12	12
ENSG00000136514	RTP4	1.7304382539964651	NA	0.08355200414668994	0.06674667112261348	0.10263511624333285	1.8617307730732098e-17	9.724892180150008e-17	14	18	18
ENSG00000223768	LINC00205	-1.7304343795819197	NA	0.08355269584754339	0.05938158810094706	0.016065738468581902	0.001009003231785372	0.0019126115200494467	21	26	26
ENSG00000166262	FAM227B	1.730331142047021	NA	0.08357112859610873	0.0467592510057356	0.016758306414776835	0.0007830538896598105	0.001503593231863855	16	20	20
ENSG00000132718	SYT11	1.7299115530635418	NA	0.08364607882996485	0.010026071525725764	0.06786333235763348	7.434756884216237e-12	2.8333032401649834e-11	5	8	8
ENSG00000142166	IFNAR1	-1.729475072722063	NA	0.08372410408231673	0.0403678257261471	0.09820718451850616	9.845046699777457e-17	4.9380727070629895e-16	21	25	25
ENSG00000198478	SH3BGRL2	-1.728682891747881	NA	0.08386586493537274	0.02738264924329821	0.0382604788105735	3.3435832464032545e-07	9.069773662222304e-07	21	25	25
ENSG00000065457	ADAT1	-1.7285923215884706	NA	0.08388208484460936	0.029034409844658816	0.15232698951772264	8.37020869458966e-26	6.474547086311144e-25	20	35	35
ENSG00000128602	SMO	-1.7285070633052142	NA	0.08389735578809306	0.0006094266513316688	0.03559471287293611	8.716211638371941e-07	2.2803098914788773e-06	2	4	4
ENSG00000160799	CCDC12	-1.7282158444937255	NA	0.08394953409911297	0.005483269873081261	0.020297402426385995	0.0002158376247307442	0.0004460592222833854	7	9	9
ENSG00000030582	GRN	1.7278827983611966	NA	0.0840092389006189	0.022761007002814502	0.10729061490779519	3.2066101897702923e-18	1.744611616255417e-17	3	4	4
ENSG00000254415	SIGLEC14	-1.7276613824672131	NA	0.08404895089467888	0.18003026448966608	0.3940529015727425	1.0563652697749942e-74	4.061795518244702e-73	67	85	85
ENSG00000262814	MRPL12	1.7266186090224012	NA	0.08423618161806141	0.04255769063516385	0.03498048082068709	1.0869126514214029e-06	2.82287824613443e-06	14	15	15
ENSG00000154127	UBASH3B	1.7266042181557648	NA	0.08423876786794379	0.06492141483861637	0.10321208404054405	1.4977487718766233e-17	7.871557980052778e-17	18	20	20
ENSG00000112290	WASF1	-1.7264483056140438	NA	0.08426679175912742	0.03534821560793741	0.039503042783252944	2.1389275991841283e-07	5.903882527133426e-07	25	32	32
ENSG00000143549	TPM3	-1.7253588956269263	NA	0.08446281410422551	0.03962887890901138	0.06777243896206425	7.685813026604088e-12	2.927026595452665e-11	3	3	3
ENSG00000146263	MMS22L	-1.7250999339939264	NA	0.08450946444823844	0.03641980342421302	0.030546978947550735	5.348999469794963e-06	1.3053933671198778e-05	13	15	15
ENSG00000136811	ODF2	-1.7250981570541688	NA	0.0845097846249975	0.008346039062695201	0.04552605175403219	2.447919178795254e-08	7.304570384054256e-08	8	12	12
ENSG00000176978	DPP7	-1.7249782023943114	NA	0.08453140084858225	0.050759374396889635	0.10467631913134716	8.618484599117008e-18	4.582895888070002e-17	7	10	10
ENSG00000164687	FABP5	-1.723535157745095	NA	0.08479179300000118	0.001968573604150096	0.013398236720813576	0.00269420882996736	0.004825507518545764	8	8	8
ENSG00000116473	RAP1A	1.7226978523687333	NA	0.08494317891578312	0.05337422233637044	0.08952570870441372	2.526174011254324e-15	1.1759326308089144e-14	6	8	8
ENSG00000136870	ZNF189	1.7226238369322342	NA	0.08495657151326717	0.0538945285144111	0.04078307311064803	1.349813471439323e-07	3.789775904013254e-07	6	8	8
ENSG00000088992	TESC	-1.7224783384495195	NA	0.08498290346726815	0.05160947262878934	0.07134752205435778	2.077844444512391e-12	8.165204944762372e-12	38	45	45
ENSG00000277763	AL138995.1	1.722468766546859	NA	0.08498463599780638	0.013767571957932708	0.036088681880628574	7.29842687987436e-07	1.9205266620065277e-06	16	18	18
ENSG00000253394	LINC00534	-1.7221376294407629	NA	0.08504458996239392	0.015224383519559615	0.026136362379618833	2.6162202222645457e-05	5.976496681978779e-05	6	7	7
ENSG00000054148	PHPT1	1.7220781710959427	NA	0.08505535880281508	0.006448507841521569	0.03326868308524303	2.010796750883321e-06	5.101058207233442e-06	2	3	3
ENSG00000251584	AC096751.2	-1.721036633670857	NA	0.08524417650014075	0.12768848825271956	0.18642808115273815	8.386808335054414e-32	8.195178127512714e-31	13	14	14
ENSG00000108468	CBX1	-1.720718193227927	NA	0.08530197336798934	0.05776627207823459	0.03763907941531132	4.180442140251077e-07	1.1245553296182858e-06	14	19	19
ENSG00000197837	HIST4H4	-1.7194867077921006	NA	0.08552578593387213	0.030858663933516283	0.029222993841759345	8.611391302154532e-06	2.061660609250985e-05	7	7	7
ENSG00000119673	ACOT2	-1.7184995277274369	NA	0.08570554052111688	0.02164597898692556	0.02837754604436769	1.1673022569240083e-05	2.7630181371966624e-05	14	19	19
ENSG00000197563	PIGN	1.717955019383478	NA	0.08580482005600237	0.18473201438340228	0.1885654199987631	3.4640574918440106e-32	3.449774792545467e-31	19	22	22
ENSG00000237310	AC008267.5	1.7174955399382443	NA	0.08588866865705644	0.09596172169875251	0.17031568667346522	6.131421164577729e-29	5.356481994464772e-28	5	6	6
ENSG00000278133	AC135050.6	-1.7172670250354407	NA	0.08593039408998414	0.04657607540524919	0.02784044883950963	1.4162414863093502e-05	3.324271181045585e-05	8	9	9
ENSG00000237892	KLF7-IT1	1.7159608229817722	NA	0.08616921313072008	0.04902579169454882	0.03360368159546908	1.7827097169637248e-06	4.545976049994189e-06	17	20	20
ENSG00000170242	USP47	-1.7155688623161693	NA	0.08624098163021364	0.020168626994598805	0.06724210929104728	9.32873436011589e-12	3.530754039762247e-11	7	9	9
ENSG00000175806	MSRA	-1.7154160653983879	NA	0.08626897201798651	0.04574004448256798	0.07642900056276278	3.216085294039481e-13	1.3213379661591531e-12	27	32	32
ENSG00000073584	SMARCE1	-1.7148568982073036	NA	0.08637146666931736	0.08020886721016048	0.03645581767234739	6.396246153986213e-07	1.6945655074109312e-06	6	7	7
ENSG00000166925	TSC22D4	1.7144288150153226	NA	0.08645000023720466	0.018268068055227692	0.017809537435201677	0.0005334302836569243	0.001045104071110773	15	21	21
ENSG00000112992	NNT	1.7142207661010038	NA	0.08648818845846674	0.09355222911419755	0.1492364142961381	2.851032355236858e-25	2.153848187663299e-24	14	16	16
ENSG00000215014	AL645728.1	-1.7139149063906827	NA	0.08654435498213224	0.030269287064360974	0.04310178592144	5.860567063915838e-08	1.6999807946395923e-07	8	11	11
ENSG00000260401	AP002761.4	-1.7136297429382932	NA	0.08659674747926328	0.024849186602279052	0.05434487738336189	1.013747444835342e-09	3.3503092949472503e-09	6	9	9
ENSG00000196821	ILRUN	-1.7133729578432138	NA	0.08664394799140254	0.08620492910984683	0.09864991149641968	8.337545970180071e-17	4.204074561676508e-16	9	10	10
ENSG00000129245	FXR2	1.7106631994247434	NA	0.08714330488252794	9.897311799441207e-05	0.03187639580741483	3.316664770122398e-06	8.249091246240608e-06	1	3	3
ENSG00000129353	SLC44A2	-1.7105000789132503	NA	0.08717343885350674	0.15288632967112165	0.21409198785565425	7.514403352569511e-37	8.796211815236486e-36	12	12	12
ENSG00000232912	RERE-AS1	1.7102781609720903	NA	0.08721444823508963	0.03774035330658156	0.03837434208742347	3.209484229995646e-07	8.721192372079755e-07	12	12	12
ENSG00000070019	GUCY2C	1.710039979828407	NA	0.08725848030019741	0.03123655742039636	0.051595443684250154	2.7400826283971757e-09	8.7847592062784e-09	9	13	13
ENSG00000173597	SULT1B1	1.7098966049670896	NA	0.0872849943686381	0.01565535671951834	0.06028234491431328	1.1771849797179258e-10	4.155525981305622e-10	7	9	9
ENSG00000105618	PRPF31	-1.7091835457675366	NA	0.08741695577439898	0.01611418150673578	0.013187461502126524	0.002912963416964064	0.005193129598493126	26	34	34
ENSG00000149084	HSD17B12	1.7091073965388788	NA	0.0874310577440202	0.35595472020075086	0.539644101332411	1.2476255284324943e-114	1.5067274779640032e-112	5	10	10
ENSG00000267077	AC020663.2	1.708867614373706	NA	0.08747547465927635	0.13387121938180027	0.21740387670488245	1.8198766125269535e-37	2.1703104331171576e-36	12	19	19
ENSG00000161929	SCIMP	1.7088630156616664	NA	0.08747632669620285	0.09807973310870728	0.16526116334839105	4.73147048109332e-28	4.0148435071879936e-27	28	32	32
ENSG00000074416	MGLL	-1.7087165122841383	NA	0.08750347395030801	0.01049658204486716	0.01818217900276216	0.0004656790243259843	0.0009205682522381908	5	5	5
ENSG00000156535	CD109	1.7086677548813483	NA	0.08751251026371153	0.10753918372746801	0.054079612652313945	1.1158955428021926e-09	3.680094742983616e-09	37	45	45
ENSG00000167565	SERTAD3	1.7086398899482527	NA	0.08751767486923633	0.030540179691291414	0.11830229301337819	4.8414160104194427e-20	2.881827253130268e-19	21	28	28
ENSG00000256771	ZNF253	1.7076751759704076	NA	0.08769663075091817	0.13190224117580485	0.15002880916853387	2.083093387629617e-25	1.5848699425226398e-24	29	37	37
ENSG00000267040	AC027097.1	-1.707657767539502	NA	0.08769986275008117	0.023841348611887057	0.022484122801590102	9.776037680673963e-05	0.00020990267958667557	17	18	18
ENSG00000204291	COL15A1	-1.7072289953194262	NA	0.08777949769746769	0.013739181602521182	0.011963034321727564	0.004592046651407818	0.007985904880335936	7	8	8
ENSG00000223552	CCR5AS	1.707183552941666	NA	0.08778794103030689	0.0020879190510790075	0.028523453724064517	1.1075930016350017e-05	2.6260351700592622e-05	7	12	12
ENSG00000151376	ME3	-1.7070440412558456	NA	0.08781386682112849	0.1747833185679044	0.21110868733118415	2.6821479838900544e-36	3.080787392882153e-35	23	27	27
ENSG00000284526	AC015802.6	1.7068912083148877	NA	0.08784227522035534	0.02405609504050532	0.12337027148591255	6.916762733663765e-21	4.274434743048646e-20	9	13	13
ENSG00000185272	RBM11	1.7067940644238524	NA	0.08786033606015625	0.030429542271250283	0.03419765518853358	1.4400389634685574e-06	3.6985514728953555e-06	8	9	9
ENSG00000172594	SMPDL3A	1.706400267940718	NA	0.08793358076463512	0.1927955520398669	0.24329808937104958	2.265792425709229e-42	3.2085940799742006e-41	31	33	33
ENSG00000108344	PSMD3	-1.7063667360595147	NA	0.08793981984618154	0.0022193104852945163	0.02010334239389069	0.00023158449659422086	0.00047676380937506524	5	7	7
ENSG00000067208	EVI5	1.7060291196564565	NA	0.08800265805572764	0.05617239970797851	0.07132776242107926	2.09294238435004e-12	8.222650389282665e-12	8	9	9
ENSG00000141452	RMC1	1.705413660873993	NA	0.08811730231362921	0.04398448419092763	0.08171394666251815	4.580225973521307e-14	1.977002144976514e-13	6	8	8
ENSG00000119414	PPP6C	-1.705399566644249	NA	0.08811992911858997	0.017320625104856418	0.051687061368455876	2.6508486306464815e-09	8.51778211859781e-09	2	2	2
ENSG00000188921	HACD4	1.7051273778319764	NA	0.08817067055619843	0.04253701829421418	0.037462391309198574	4.4545548497918475e-07	1.1941716604514678e-06	9	12	12
ENSG00000184887	BTBD6	-1.704676598263155	NA	0.08825475669439675	0.05104171644354978	0.1104172624341576	9.795718416884463e-19	5.447041995173529e-18	11	12	12
ENSG00000073921	PICALM	-1.7043803791459597	NA	0.08831004710082571	0.002560026895091785	0.023326301823282464	7.210447653176054e-05	0.00015719802543137068	5	9	9
ENSG00000258818	RNASE4	-1.704364574183366	NA	0.08831299794077	0.2407538477704438	0.2699188910498062	1.3740033426737994e-47	2.3260398147594257e-46	72	86	86
ENSG00000248734	AC008906.1	-1.704284621935371	NA	0.08832792651390245	0.16113766901946341	0.21210025544867453	1.7581005622129016e-36	2.0289143029198552e-35	13	16	16
ENSG00000137103	TMEM8B	1.7039218867260955	NA	0.08839568148452133	0.1684296991861295	0.02123801599246039	0.00015347370267594128	0.0003227370358295177	10	11	11
[truncated: 8,287 more rows]
