# Supplementary material for: SUMMIT: An integrative approach for better transcriptomic data imputation improves causal gene identification
Source: Nat Commun. 2022 Oct 25;13:6336. doi: 10.1038/s41467-022-34016-y (PMC9593997; doi:10.1038/s41467-022-34016-y)
Supplement: Supplementary file 7 — Source Data [file 41467_2022_34016_MOESM7_ESM.zip › Source Data/Figure-3/real-data-new/JTI/LPC]

gene	gene_name	zscore	effect_size	pvalue	var_g	pred_perf_r2	pred_perf_pval	pred_perf_qval	n_snps_used	n_snps_in_cov	n_snps_in_model
ENSG00000204444	APOM	18.53333318883307	NA	1.1118161145143502e-76	0.012524463303011683	0.017649025493773427	0.0005655927910839131	0.001104583848570553	6	8	8
ENSG00000204386	NEU1	18.338986684778007	NA	4.0426220685815714e-75	0.0018270545166870081	0.01130672388450251	0.005868522256861821	0.010041836777382096	3	5	5
ENSG00000213719	CLIC1	17.831194598485133	NA	4.046812916054921e-71	0.0014577544501739427	0.01600090886016044	0.0010332625144060387	0.0019568656940418725	2	5	5
ENSG00000184293	CLECL1	-16.17853912055036	NA	7.147015012406905e-59	0.1066084586308214	0.10089600479311171	3.5840313377823886e-17	1.8473866369591278e-16	12	13	13
ENSG00000204301	NOTCH4	15.96947954987279	NA	2.0851849353328375e-57	0.07173284546833983	0.5288439039212358	2.9120447101489162e-111	3.263964361721815e-109	20	26	26
ENSG00000256582	LINC02390	15.635675578603108	NA	4.160389762126744e-55	0.022736036057002824	0.03286965000611448	2.320879020188049e-06	5.855635474062801e-06	5	5	5
ENSG00000204482	LST1	-15.14829142929077	NA	7.776199743159277e-52	0.05167220039114166	0.07872759383985796	1.3792993345447067e-13	5.788938885978262e-13	17	24	24
ENSG00000224389	C4B	-15.146826040436427	NA	7.951501137657073e-52	0.19693935005668456	0.22002432658760832	5.901452495404816e-38	7.198009163847596e-37	10	10	10
ENSG00000244731	C4A	15.063853584751621	NA	2.799801686808904e-51	0.25392827951829305	0.252998044089072	2.988121246288891e-44	4.5428449692028545e-43	17	20	20
ENSG00000204438	GPANK1	14.945808661660749	NA	1.6586539762702291e-50	0.04575337265377241	0.051476141953143935	2.860790784519862e-09	9.158055098699107e-09	20	23	23
ENSG00000166278	C2	-14.86693071416411	NA	5.403437048991119e-50	0.041460997501519	0.028653944207569792	1.0567879425434897e-05	2.5104386240030894e-05	35	39	39
ENSG00000240053	LY6G5B	-14.751450575052397	NA	3.0112217949420144e-49	0.09492946644476885	0.21966618077971467	6.884907679066613e-38	8.367773337229862e-37	20	24	24
ENSG00000137411	VARS2	14.640501606693729	NA	1.5492105886146076e-48	0.41173996776130106	0.5482923257338581	2.1965722017726875e-117	2.853713385469683e-115	32	40	40
ENSG00000127527	EPS15L1	14.618026102996959	NA	2.155597362184454e-48	0.03828939880237623	0.06831968158370647	6.292706051788408e-12	2.4034212935884057e-11	15	19	19
ENSG00000256433	AC005840.2	13.734802623588148	NA	6.282705217279507e-43	0.0706433730730343	0.09445342334306384	4.0177070679254396e-16	1.9468679996567776e-15	22	27	27
ENSG00000204387	SNHG32	13.639769020727194	NA	2.322951688505214e-42	0.7128989763336602	0.18301087598543878	3.431939290849015e-31	3.271502329003322e-30	42	53	53
ENSG00000204385	SLC44A4	-13.26585430116262	NA	3.652347042945642e-40	0.014820488426273612	0.01577465870132158	0.001122630227466966	0.0021167658901408465	4	4	4
ENSG00000105072	C19orf44	-13.2618805704896	NA	3.851155761614568e-40	0.13283562092296816	0.06899632604697445	4.913561620847322e-12	1.889297494078716e-11	16	18	18
ENSG00000204681	GABBR1	-12.583700902643361	NA	2.5957798188486796e-36	0.022420890151692616	0.05616332692882531	5.247181700454147e-10	1.7751808834304235e-09	10	12	12
ENSG00000204657	OR2H2	-11.868251533982457	NA	1.730464403695143e-32	0.026142482817628866	0.024600758231260938	4.551317099470858e-05	0.00010153575769328184	12	16	16
ENSG00000281831	AL645929.2	-11.865949295087802	NA	1.7787343173570472e-32	0.30146541466867954	0.4524472874985597	1.9728158483841973e-89	1.1829307337042167e-87	31	40	40
ENSG00000206503	HLA-A	11.790619894572057	NA	4.3631762775510866e-32	0.23470622040379233	0.2860080971553756	7.819058073395028e-51	1.4702744177702997e-49	22	25	25
ENSG00000111252	SH2B3	11.779495309689283	NA	4.979029529564301e-32	0.008111313296930298	0.02325033766968293	7.411076860923914e-05	0.00016130544115748724	21	23	23
ENSG00000187626	ZKSCAN4	-11.510229194628023	NA	1.1716659651652459e-30	0.009128040064104271	0.02238488336235906	0.00010133276296946916	0.00021730093186987957	2	4	4
ENSG00000104427	ZC2HC1A	-11.42721517045977	NA	3.057579675625743e-30	0.11466574721543149	0.14239130306311054	4.240453153021783e-24	3.0490369442838804e-23	4	5	5
ENSG00000204410	MSH5	11.422739442889393	NA	3.2192380397452456e-30	0.03478511725593094	0.048231052350904406	9.231911783800117e-09	2.844377563427744e-08	18	22	22
ENSG00000197062	ZSCAN26	11.353212379041752	NA	7.148709351570095e-30	0.08971539495451109	0.05124873252496348	3.105780960473673e-09	9.916409922018808e-09	13	20	20
ENSG00000186470	BTN3A2	11.292154676185577	NA	1.4347566990177905e-29	0.5277701544937398	0.6020287926395996	8.904411023180898e-136	1.9831395407341455e-133	23	24	24
ENSG00000154127	UBASH3B	-11.212989981628617	NA	3.520947198631313e-29	0.06492141483861637	0.10321208404054405	1.4977487718766233e-17	7.871557980052778e-17	18	20	20
ENSG00000137337	MDC1	11.184815128122732	NA	4.839128941643073e-29	0.0456444915561938	0.08664009455775014	7.385071354344154e-15	3.352212510737107e-14	23	31	31
ENSG00000204644	ZFP57	-11.131161708332133	NA	8.847484537571171e-29	0.035809861096458374	0.6365487605831015	5.971997767669163e-149	1.96949595611074e-146	20	27	27
ENSG00000204366	ZBTB12	10.965902996356276	NA	5.574131423777298e-28	0.15747276266393445	0.30541711430410917	7.608917147889543e-55	1.6249728539123011e-53	44	55	55
ENSG00000204267	TAP2	10.925408955214172	NA	8.714694109738091e-28	0.22124333624533016	0.28698185645971186	4.948348677698002e-51	9.407897059184372e-50	28	31	31
ENSG00000214894	LINC00243	-10.877149764855496	NA	1.4812225404125077e-27	0.1436718059800823	0.252806973918797	3.255802306410619e-44	4.941040155100504e-43	39	49	49
ENSG00000111321	LTBR	-10.283710574333652	NA	8.345155147088979e-25	0.171185145798635	0.05817498996622173	2.530157851881109e-10	8.742630868811029e-10	16	21	21
ENSG00000161180	CCDC116	10.24100958907121	NA	1.2987397500666002e-24	0.07736810374207177	0.03529319240460114	9.713775904902103e-07	2.530096339507384e-06	7	8	8
ENSG00000196126	HLA-DRB1	-10.231564701656945	NA	1.4318693266974317e-24	0.16750680030932216	0.20536432220071196	3.067509214999361e-35	3.40483595650641e-34	9	9	9
ENSG00000204257	HLA-DMA	-10.148655551678697	NA	3.3595962428871986e-24	0.036928178913973514	0.04964139225819154	5.549664316010464e-09	1.7389218592227928e-08	14	19	19
ENSG00000204344	STK19	-10.070218610366526	NA	7.481161378234802e-24	0.14318520545043914	0.10665445501816072	4.079763053052884e-18	2.2063657078777645e-17	32	38	38
ENSG00000204469	PRRC2A	9.81669584903446	NA	9.54198859117322e-23	0.05391212900370326	0.11791896508283789	5.606741784859378e-20	3.3269901338599815e-19	3	3	3
ENSG00000185651	UBE2L3	-9.788890897970466	NA	1.256667358938292e-22	0.09550632901598498	0.14590673666529963	1.0626873081070154e-24	7.831553350548865e-24	22	26	26
ENSG00000244355	LY6G6D	-9.737983971522569	NA	2.076325697255958e-22	0.0017273655580971306	0.010949097297965006	0.006710623142145508	0.011379459731499389	7	8	8
ENSG00000140575	IQGAP1	9.72442208324639	NA	2.3724875114412408e-22	0.1918803094650715	0.20254096174720337	1.0097584792708494e-34	1.0945858508859543e-33	17	20	20
ENSG00000119778	ATAD2B	9.706244342857014	NA	2.8359447699632626e-22	0.007932837478598206	0.04810708228259699	9.654116164477723e-09	2.966465474012336e-08	7	9	9
ENSG00000204435	CSNK2B	-9.70396287519323	NA	2.9001061723507204e-22	0.020940880880385926	0.018160730188602835	0.0004693326014520515	0.0009272563113250266	10	11	11
ENSG00000137310	TCF19	9.70390120840774	NA	2.9018602135042487e-22	0.03308668469829458	0.14361557311198261	2.620424739126394e-24	1.9009164065684655e-23	17	22	22
ENSG00000111300	NAA25	-9.590193985866742	NA	8.791955510919046e-22	0.02545092681688598	0.020043138323155598	0.0002367005641790138	0.0004865952979028899	8	10	10
ENSG00000127528	KLF2	9.56533281700813	NA	1.1184104568333654e-21	0.010387950771182859	0.027909075647790552	1.3816846695180318e-05	3.2480480325654184e-05	6	9	9
ENSG00000172057	ORMDL3	9.34150481166544	NA	9.497454125884029e-21	0.2026663279397403	0.3315929218709288	1.9565779212102283e-60	4.90546122380617e-59	14	14	14
ENSG00000228022	HCG20	9.319324824333481	NA	1.1708296741683521e-20	0.09134995673401106	0.037991259335383366	3.6833470947174335e-07	9.95519611147506e-07	12	13	13
ENSG00000073605	GSDMB	9.226756374245252	NA	2.78951151388731e-20	0.3370118206822414	0.42727016761335945	6.736097751295698e-83	3.3483287054194186e-81	5	5	5
ENSG00000234936	AC010883.1	-9.034396609289454	NA	1.649096819392625e-19	0.015118671604312513	0.04497409641152626	2.986425573197329e-08	8.85140203158676e-08	6	9	9
ENSG00000204632	HLA-G	9.020560231228773	NA	1.8712984752539218e-19	0.07474414536122378	0.20617940396376838	2.173075838815674e-35	2.4277574957556996e-34	33	44	44
ENSG00000234608	MAPKAPK5-AS1	-8.768009972032614	NA	1.818517317647409e-18	0.02763838765320381	0.0857961911782155	1.0101214215404604e-14	4.544221473766358e-14	16	18	18
ENSG00000025156	HSF2	8.741723100200522	NA	2.29581622345628e-18	0.23933458094855853	0.2367943047853078	4.003447828316649e-41	5.440184374627751e-40	12	15	15
ENSG00000204498	NFKBIL1	-8.708319170483513	NA	3.0841386170576936e-18	0.010726588308557166	0.016360283379698717	0.0009058150772069613	0.0017248304196116123	12	14	14
ENSG00000181555	SETD2	8.703702114172238	NA	3.21229527963868e-18	0.016097739211240063	0.0753176551205845	4.839874265626457e-13	1.9711043254243877e-12	6	8	8
ENSG00000075884	ARHGAP15	8.485630379307166	NA	2.1455241491398782e-17	0.025068904009571503	0.022453970262500345	9.883222200439714e-05	0.00021215092942213125	14	15	15
ENSG00000219626	FAM228B	8.458812220677933	NA	2.7011458287407734e-17	0.09082738129716535	0.14996096519313395	2.1398470573812483e-25	1.6273275914426175e-24	18	23	23
ENSG00000105397	TYK2	8.441825052122175	NA	3.124207245356329e-17	0.09234342206202135	0.12706193865308452	1.665337491533177e-21	1.0624580596094662e-20	12	14	14
ENSG00000161405	IKZF3	-8.43761398312504	NA	3.238812182428795e-17	0.04380962668354154	0.06358291781314145	3.543250487971113e-11	1.291460204425433e-10	5	5	5
ENSG00000231160	KLF3-AS1	-8.380103124528302	NA	5.2881350050629376e-17	0.0941329901207455	0.19248777982046156	6.7968875973237e-33	6.950496446422428e-32	15	18	18
ENSG00000205639	MFSD2B	-8.363428161918646	NA	6.092162811706262e-17	0.00719542077241594	0.017388591666024394	0.0006219853454468581	0.0012082495116751437	3	4	4
ENSG00000232642	AC008073.2	8.344997559847412	NA	7.121535512703304e-17	0.06971482395470248	0.03817116904597791	3.452672426637634e-07	9.353851413018766e-07	10	11	11
ENSG00000107331	ABCA2	8.343241450017837	NA	7.228137262746709e-17	0.056538215846330356	0.09641260349642938	1.9296601769488834e-16	9.51458952688223e-16	2	4	4
ENSG00000213722	DDAH2	8.276793656895656	NA	1.2653621213573507e-16	0.008756181992495452	0.046749398505907196	1.575177427751341e-08	4.775940188915797e-08	8	10	10
ENSG00000176732	PFN4	8.269465726990328	NA	1.3456064947329702e-16	0.07216578730508781	0.011278304124438145	0.005931320557728645	0.010143220606749954	8	10	10
ENSG00000198160	MIER1	8.269428326309527	NA	1.3460286537173757e-16	0.028373582014812052	0.06527051030040307	1.915589844422953e-11	7.118190734996581e-11	4	5	5
ENSG00000114650	SCAP	8.23384732056717	NA	1.8129472673644811e-16	0.06722718591957784	0.11566031089735243	1.329717826613339e-19	7.727323283155591e-19	26	31	31
ENSG00000272462	U91328.1	-8.170388606016664	NA	3.073976636236398e-16	0.07676429054575502	0.08970216789281746	2.365555890614364e-15	1.1035614245959122e-14	6	6	6
ENSG00000234127	TRIM26	-8.162868228450899	NA	3.271613520679791e-16	0.03168467100828433	0.049725481898453404	5.383731427506431e-09	1.6893981747540308e-08	5	5	5
ENSG00000204528	PSORS1C3	-8.137255393791616	NA	4.043391983768291e-16	0.4214248486316872	0.37325874817466337	8.507233792606486e-70	2.838337593568261e-68	34	37	37
ENSG00000277566	AC089999.2	8.083944289744213	NA	6.270498503559809e-16	0.009974951248364703	0.022959151462314663	8.233400183766961e-05	0.00017841114449256967	8	9	9
ENSG00000172538	FAM170B	-8.054653635749009	NA	7.970418566743013e-16	0.1370169328480611	0.1519207499279115	9.835683945281057e-26	7.58417913568457e-25	14	16	16
ENSG00000160799	CCDC12	8.0303011552745	NA	9.723368902957147e-16	0.005483269873081261	0.020297402426385995	0.0002158376247307442	0.0004460592222833854	7	9	9
ENSG00000118922	KLF12	-7.874812367601525	NA	3.4125459544794403e-15	0.005129905895675767	0.014301852456789565	0.0019295011643621965	0.0035279897076071335	9	10	10
ENSG00000204388	HSPA1B	-7.796631075675511	NA	6.358177493574919e-15	0.0020082185901084976	0.024260080429854083	5.1466876172373144e-05	0.00011407592858731125	9	13	13
ENSG00000105376	ICAM5	-7.794599027502437	NA	6.461332476547581e-15	0.004613656559884075	0.025557044927088764	3.223706587866071e-05	7.30102275162642e-05	6	10	10
ENSG00000204463	BAG6	-7.75718424969958	NA	8.68357295673036e-15	0.009465384651025921	0.03510641648468853	1.0388174327131958e-06	2.701650008128389e-06	7	8	8
ENSG00000064012	CASP8	7.721932757171325	NA	1.1457883943701547e-14	0.3435802366364798	0.38176103781847753	8.78371131671572e-72	3.1122286233545014e-70	23	27	27
ENSG00000177311	ZBTB38	7.687058108438719	NA	1.5055676651540177e-14	0.015066821470014783	0.06908324033615008	4.759831425652521e-12	1.8322412821215507e-11	10	11	11
ENSG00000109323	MANBA	-7.655182359441504	NA	1.930381176304857e-14	0.01437307248424754	0.026311346081317622	2.4563570792897274e-05	5.62404106178098e-05	24	27	27
ENSG00000196230	TUBB	-7.59638547363153	NA	3.045165526177524e-14	0.04246648196155276	0.024054929515199344	5.542265706062135e-05	0.00012230641435241225	20	25	25
ENSG00000180549	FUT7	-7.5787845999745125	NA	3.488070502928593e-14	0.03428973094308833	0.258232209247452	2.825166533962875e-45	4.4306588458818277e-44	6	7	7
ENSG00000109320	NFKB1	7.576647572882512	NA	3.5459831503399224e-14	0.034287115508382794	0.030426305557336872	5.58621388555804e-06	1.3592222179829007e-05	14	14	14
ENSG00000100890	PRORP	7.524110961229993	NA	5.3080252523679965e-14	0.10564505180507182	0.18280175288702738	3.740317527979144e-31	3.557554369790035e-30	24	30	30
ENSG00000214922	HLA-F-AS1	-7.428966349935957	NA	1.0944958313468209e-13	0.14386003436708303	0.17966511350824355	1.3561288863351158e-30	1.271528391020279e-29	34	43	43
ENSG00000161905	ALOX15	-7.413114018664293	NA	1.2336773288043197e-13	0.05945472684922583	0.07071501928887015	2.619599136935779e-12	1.0223829221509257e-11	8	9	9
ENSG00000181625	SLX1B	-7.377211268099743	NA	1.6163940903887343e-13	0.05151401845275577	0.09876545142780474	7.983553352911734e-17	4.0326938571158562e-16	31	34	34
ENSG00000272009	AL121944.1	7.340358426052856	NA	2.1302259878591764e-13	0.025873145852593555	0.010899917727138064	0.0068356864674551	0.011575509749223611	5	5	5
ENSG00000268087	AC008764.2	-7.338668588961903	NA	2.157290517780336e-13	0.007515577184276596	0.012077048785546276	0.004400926672112061	0.007680013381505009	7	9	9
ENSG00000169203	RP11-231C14.4	-7.335954853998104	NA	2.2014622623377428e-13	0.11044536063165795	0.07526210617255434	4.939717583736086e-13	2.009279336894927e-12	16	18	18
ENSG00000149177	PTPRJ	-7.238141565318609	NA	4.548745169900173e-13	0.016354487862690198	0.0573323434071203	3.4347139495903534e-10	1.1770965132199235e-09	4	4	4
ENSG00000232748	AC135050.1	7.236979500828859	NA	4.587874592033071e-13	0.010148358727307879	0.019760415983343632	0.00026228767298151057	0.0005362388297520177	6	6	6
ENSG00000147889	CDKN2A	-7.228384185669083	NA	4.88774391424103e-13	0.016718444447761084	0.02098107328341421	0.00016844794998993975	0.0003523681256864451	6	7	7
ENSG00000148362	PAXX	-7.2018371370333965	NA	5.940662599961084e-13	0.019798767064925747	0.04366614588144171	4.783081817296248e-08	1.3959337999457687e-07	9	11	11
ENSG00000099377	HSD3B7	7.166336230930082	NA	7.703144914829722e-13	0.04648550720170856	0.06926042027258132	4.461148336075837e-12	1.7199692629353538e-11	3	3	3
ENSG00000066379	ZNRD1	7.1425245601325695	NA	9.163213750677194e-13	0.21006977490712214	0.20189566183576865	1.325044035352941e-34	1.4300302178897158e-33	40	53	53
ENSG00000155749	FLACC1	-7.119596882734043	NA	1.0824317891937635e-12	0.049811922553484135	0.083334577843757	2.515016483985125e-14	1.1027874631516468e-13	8	10	10
ENSG00000137404	NRM	7.106573291593407	NA	1.1895949917673562e-12	0.1326872330911296	0.05718841202042766	3.6187358030400365e-10	1.2384294609126638e-09	30	39	39
ENSG00000189298	ZKSCAN3	-7.093589659009986	NA	1.3067722541998526e-12	0.03580125909322596	0.023568585692168475	6.606228630871279e-05	0.0001445581406033068	13	19	19
ENSG00000179965	ZNF771	7.063195112825999	NA	1.627169912412003e-12	0.0022308645585743534	0.01128744767873413	0.005911042060208097	0.010110558576751312	5	5	5
ENSG00000260286	ARMH2	7.046029468936876	NA	1.840952825561037e-12	0.024163809470582966	0.02267036877632642	9.139352963104049e-05	0.00019687992734451163	11	14	14
ENSG00000241106	HLA-DOB	-7.03122562220615	NA	2.0472713432872153e-12	0.4449573202624973	0.5186163489544028	3.832418967428729e-108	4.032033918554311e-106	21	23	23
ENSG00000112812	PRSS16	-7.004757737849899	NA	2.474135681239624e-12	0.024452585314062903	0.05312448721670823	1.576497761478984e-09	5.1427354216479165e-09	8	11	11
ENSG00000142599	RERE	-6.992821393024897	NA	2.6941240859214366e-12	0.19931035480693948	0.26587395071668235	8.763378437972016e-47	1.442256975362592e-45	15	18	18
ENSG00000142230	SAE1	6.944402344302586	NA	3.8006587661906305e-12	0.022669875957745698	0.0581659540266891	2.538466581261035e-10	8.766041764407066e-10	15	15	15
ENSG00000254206	NPIPB11	-6.912192681656318	NA	4.772190430089217e-12	0.005641717995428226	0.03006671351928793	6.357369002280558e-06	1.5398661161032387e-05	14	18	18
ENSG00000174123	TLR10	6.8528914779402195	NA	7.237198976914256e-12	0.010364198732607122	0.011172566673141785	0.006171032350852714	0.010530053112912755	4	4	4
ENSG00000204536	CCHCR1	-6.706621092034906	NA	1.9918256887695048e-11	0.23897928917271447	0.29094983224649074	7.621152266110417e-52	1.486861663384841e-50	15	18	18
ENSG00000269293	ZSCAN16-AS1	6.700115528474791	NA	2.0825482922195e-11	0.004667699312321371	0.01489248026575488	0.0015522767493597815	0.0028700802129133034	7	9	9
ENSG00000171033	PKIA	-6.641422028511192	NA	3.106710865888667e-11	0.006588638341162369	0.12178751448935793	1.2714570097067075e-20	7.759507565644246e-20	10	13	13
ENSG00000204472	AIF1	-6.6384121882105855	NA	3.1708015072533165e-11	0.026735728471832736	0.09586836534281616	2.366003991092178e-16	1.1602688716968761e-15	6	8	8
ENSG00000204304	PBX2	6.625759849687784	NA	3.454664284234809e-11	0.04225714033525778	0.08455785271997343	1.598743930269625e-14	7.097297349260628e-14	27	32	32
ENSG00000141480	ARRB2	6.615739421612828	NA	3.696990984557763e-11	0.1657104836123505	0.21078402678929103	3.0796103160080065e-36	3.5325911243626285e-35	36	43	43
ENSG00000167394	ZNF668	6.574504717494621	NA	4.8815382425704265e-11	0.008659492450739334	0.11517781996183811	1.5986901135246816e-19	9.262140796227961e-19	4	5	5
ENSG00000105771	SMG9	6.50433814893866	NA	7.803618304094354e-11	0.07538906951178477	0.08506466071747608	1.3249402812943597e-14	5.912412407992968e-14	18	18	18
ENSG00000183955	KMT5A	6.48442802184272	NA	8.906903296694944e-11	0.03818231896997997	0.0694376120613071	4.181151756753852e-12	1.614195665839077e-11	6	6	6
ENSG00000186998	EMID1	-6.463621893635022	NA	1.02226116836393e-10	0.015013232749565227	0.015535998498155752	0.001225371162400363	0.0023003711071706433	13	16	16
ENSG00000136240	KDELR2	-6.397696728061683	NA	1.5773818433831726e-10	0.17775905966602623	0.22094260579299643	3.973660760151233e-38	4.8779032480911596e-37	8	8	8
ENSG00000242574	HLA-DMB	-6.388519237449337	NA	1.6749975563628448e-10	0.012439465781651464	0.030827421461261786	4.835925411465286e-06	1.1843942428051727e-05	8	9	9
ENSG00000221988	PPT2	-6.375679330617768	NA	1.8215370381061432e-10	0.001657818448342896	0.010375964818299166	0.008325215466792442	0.013935492439240957	5	9	9
ENSG00000137312	FLOT1	-6.374428796474467	NA	1.836461114563049e-10	0.0828239419174461	0.17510243780498982	8.756852183298802e-30	7.907912485065358e-29	19	24	24
ENSG00000137265	IRF4	6.301031735452231	NA	2.9567084185840563e-10	0.04210792596736149	0.05881811490084289	2.0034819211566436e-10	6.967696504951386e-10	4	4	4
ENSG00000197712	FAM114A1	-6.2763097631056715	NA	3.4670312403579114e-10	0.03723006176796246	0.042857416617455124	6.399393263459678e-08	1.848462103336197e-07	10	12	12
ENSG00000272221	AL645933.2	-6.2564151632111855	NA	3.939272331605028e-10	0.35101554468625235	0.6440391212177244	5.661531299979291e-152	1.9814204135376503e-149	27	38	38
ENSG00000115607	IL18RAP	6.249910575378802	NA	4.10687758958898e-10	0.2880566487392758	0.3648645889437469	7.3207482759241086e-68	2.2909400033544259e-66	20	23	23
ENSG00000030066	NUP160	6.244108239561937	NA	4.262247720726939e-10	0.0047980921227674	0.02002190494796313	0.00023853191664609719	0.0004902425501634612	10	13	13
ENSG00000240065	PSMB9	-6.185794828845417	NA	6.179033152331362e-10	0.14658762955413512	0.41434416584613953	1.1813635122908984e-79	5.262130616175744e-78	17	17	17
ENSG00000092020	PPP2R3C	6.16269900485058	NA	7.151536768022531e-10	0.2748597255503798	0.43922452862781525	5.7909704431868215e-86	3.1327871334451355e-84	13	13	13
ENSG00000214688	C10orf105	6.1473140037267315	NA	7.880602475154971e-10	0.007288270252485803	0.02477130806106683	4.2797168346213757e-05	9.578812842198118e-05	7	11	11
ENSG00000272540	AL662797.1	-6.138700914636435	NA	8.319903920289675e-10	0.005916202472514396	0.012045622045122169	0.004452785681811527	0.0077657705336505525	15	19	19
ENSG00000112343	TRIM38	6.126612430488105	NA	8.976978033924434e-10	0.07659652445804685	0.11259165478728239	4.284704511519518e-19	2.4234300022443344e-18	7	9	9
ENSG00000111913	RIPOR2	6.124378014751154	NA	9.103852874369088e-10	0.005000365974673844	0.05181275928378398	2.5331234425178766e-09	8.153253362563639e-09	17	20	20
ENSG00000168394	TAP1	-6.030347458008575	NA	1.6360753667689834e-09	0.02122860399300394	0.0768918997902352	2.712333149981513e-13	1.1202745951115838e-12	5	5	5
ENSG00000262766	AC135050.5	-6.027902660021031	NA	1.6610103382748204e-09	0.002570869189850857	0.01669536871288227	0.000801286690252726	0.0015368823902409123	6	8	8
ENSG00000182196	ARL6IP4	-5.998403916763037	NA	1.9926636776811636e-09	0.015525493448235866	0.026467989719209533	2.321568674312559e-05	5.327523243113351e-05	3	3	3
ENSG00000231964	AL731567.1	-5.971227245883284	NA	2.3547547798211985e-09	0.0119654737773072	0.023328636244465795	7.204369252980927e-05	0.00015708547783772398	4	5	5
ENSG00000257027	AC010186.3	5.959528704884586	NA	2.5296642685400547e-09	0.10530978761062912	0.1542459217007273	3.902362394548272e-26	3.052993280296912e-25	18	20	20
ENSG00000137185	ZSCAN9	5.941501645204706	NA	2.824229025812664e-09	0.15206329059917667	0.10930154158260695	1.4962329844399406e-18	8.258416301950608e-18	27	29	29
ENSG00000023892	DEF6	5.931832074330588	NA	2.9957293435764485e-09	0.027025576288810003	0.24437915938232715	1.4024498098644104e-42	1.9959013933082799e-41	7	9	9
ENSG00000198270	TMEM116	-5.903450129044701	NA	3.559772677051109e-09	0.11016838183710859	0.09520145995184617	3.036984089879805e-16	1.4821070050469201e-15	19	22	22
ENSG00000141503	MINK1	5.896513957835731	NA	3.7126136709213085e-09	0.006027242920133876	0.01963317585878423	0.0002746933920082306	0.0005603326965087603	6	7	7
ENSG00000283361	CFAP97D2	5.878567813818479	NA	4.138312705860563e-09	0.19928154339501228	0.24639724944935926	5.717386181310851e-43	8.239281985151242e-42	25	26	26
ENSG00000140853	NLRC5	5.873662854078429	NA	4.2626986607091845e-09	0.19318710184309176	0.2521106930761753	4.449976329948195e-44	6.7117540969464905e-43	31	35	35
ENSG00000089022	MAPKAPK5	5.866091180989894	NA	4.4618849189503085e-09	0.05510569783327242	0.015910130551191223	0.0010682238463627432	0.0020195095073613366	9	9	9
ENSG00000272273	IER3-AS1	-5.865745788087083	NA	4.471183875133774e-09	0.0048127709480491575	0.028204140834499503	1.2424700944098654e-05	2.9328450996606716e-05	10	14	14
ENSG00000105085	MED26	-5.850574909584559	NA	4.898767695366038e-09	0.002750301756839833	0.030416457399113722	5.6060314571991445e-06	1.3636572121916047e-05	3	5	5
ENSG00000156502	SUPV3L1	5.850482233944139	NA	4.901498189494041e-09	0.01997475196140098	0.13632395450830578	4.563322082813194e-23	3.125256006316432e-22	27	30	30
ENSG00000107281	NPDC1	5.837375334278065	NA	5.302954509134296e-09	0.054786916992181675	0.2244469500414175	8.747120263775537e-39	1.0989330798790233e-37	21	29	29
ENSG00000132003	ZSWIM4	5.831347470727728	NA	5.4981556779535446e-09	0.017172852403835905	0.020436367248860283	0.0002052266231262966	0.0004253089256788955	17	17	17
ENSG00000146112	PPP1R18	5.830080714186169	NA	5.540057235783944e-09	0.019153277177552212	0.03978611569160018	1.9319217062755203e-07	5.347945979163663e-07	8	13	13
ENSG00000124205	EDN3	-5.828645324831584	NA	5.587912295271068e-09	0.05756519114648599	0.052471903532784116	1.9960857566769806e-09	6.458655592689347e-09	38	47	47
ENSG00000179144	GIMAP7	-5.814445345004255	NA	6.083525751241878e-09	0.003852614444790622	0.03758754201021566	4.258607276412572e-07	1.143967045476178e-06	2	5	5
ENSG00000136270	TBRG4	-5.811737649464094	NA	6.1827682207842814e-09	0.03295439410495791	0.1126948339482368	4.1196514940479813e-19	2.333154011605972e-18	14	17	17
ENSG00000072310	SREBF1	-5.805585144382552	NA	6.414159896358117e-09	0.12209253401741296	0.1595252024061789	4.741024498709426e-27	3.842335970149714e-26	5	6	6
ENSG00000275963	AC008115.4	-5.805412621188573	NA	6.420768301149666e-09	0.01325369756747912	0.02473174781242833	4.341232432315076e-05	9.708893450935215e-05	20	24	24
ENSG00000143387	CTSK	5.763084041018626	NA	8.25906428655881e-09	0.22536354665177796	0.32329228197909576	1.2224259634858573e-58	2.9156304378051416e-57	9	12	12
ENSG00000100330	MTMR3	-5.75870232982184	NA	8.476302480401183e-09	0.04925585339725926	0.09872981849755179	8.091096849850671e-17	4.0834084719861435e-16	9	9	9
ENSG00000124635	HIST1H2BJ	5.7562286293630995	NA	8.601387479330838e-09	0.009878248814346818	0.01902005644390033	0.000343264166654842	0.0006905956351435811	4	4	4
ENSG00000072958	AP1M1	5.74490335033346	NA	9.197350470441194e-09	0.08325442111708242	0.14440299230492104	1.922089335622209e-24	1.4056251606219728e-23	11	13	13
ENSG00000170035	UBE2E3	5.742490537057845	NA	9.329409412618473e-09	0.07940316907763374	0.20643196622369106	1.9527870987099714e-35	2.1844974530839725e-34	17	24	24
ENSG00000183336	BOLA2	5.725828083073345	NA	1.0293041607185261e-08	0.15393855675235135	0.16919846497434987	9.641827431823428e-29	8.367798513579957e-28	30	39	39
ENSG00000138798	EGF	-5.701433994443317	NA	1.1880373750491129e-08	0.01425903126480364	0.01664241601886478	0.0008169579382101641	0.0015662394278777086	12	17	17
ENSG00000232956	SNHG15	5.666114558343198	NA	1.4607188432460286e-08	0.03983260249282865	0.0309977893901948	4.548593142521138e-06	1.1167333400299927e-05	19	21	21
ENSG00000099817	POLR2E	-5.654891542600859	NA	1.5594471350191837e-08	0.08474844846521333	0.20407177787596684	5.295285227921376e-35	5.798776907638804e-34	9	11	11
ENSG00000197043	ANXA6	-5.653818606134462	NA	1.5692181903148136e-08	0.09095930350330113	0.15210483455518245	9.142343942428686e-26	7.059075023354774e-25	12	12	12
ENSG00000177951	BET1L	5.607112195676005	NA	2.0573030666400803e-08	0.0888053613850447	0.2838619975280173	2.138553339558653e-50	3.973353328287253e-49	18	22	22
ENSG00000204625	HCG9	-5.599080389071607	NA	2.1549185909872342e-08	0.041618012706315	0.0960242457498422	2.2318352374798285e-16	1.0960407356111564e-15	15	18	18
ENSG00000251022	THAP9-AS1	-5.583806873246799	NA	2.353100023262773e-08	0.10763685059607914	0.022765140708375414	8.831518517305894e-05	0.0001906491830982865	5	6	6
ENSG00000160305	DIP2A	-5.565687393520031	NA	2.6112099576275703e-08	0.4248274814338055	0.475138294031503	1.3972002390370013e-95	1.0067473487077957e-93	11	12	12
ENSG00000184209	SNRNP35	5.563491654963342	NA	2.6442951422059267e-08	0.03962311309104319	0.03440413649803113	1.3370495987795223e-06	3.4428023377582624e-06	17	17	17
ENSG00000139323	POC1B	-5.5574909999769115	NA	2.7368009107726067e-08	0.023904498911305253	0.05598299062153302	5.601492250041277e-10	1.8916894563993277e-09	14	16	16
ENSG00000099381	SETD1A	-5.553037928899218	NA	2.8074712826338535e-08	0.0060707747725066335	0.010315026954348947	0.0085187231556898	0.014245498137193991	6	7	7
ENSG00000174749	FAM241A	5.534320931117456	NA	3.1243644225377895e-08	0.06421248474403549	0.06089804424448548	9.411651848910295e-11	3.347167514661191e-10	5	6	6
ENSG00000150967	ABCB9	5.522805172654213	NA	3.3362962037936634e-08	0.0017870561200064193	0.03155676927157596	3.720501104626793e-06	9.213411327544385e-06	4	5	5
ENSG00000108591	DRG2	-5.474209406396736	NA	4.3946914504658996e-08	0.01652867722531339	0.040167027637374425	1.684608998225965e-07	4.6905925816816156e-07	8	10	10
ENSG00000100298	APOBEC3H	5.46691739139657	NA	4.579293318840253e-08	0.057407122190797265	0.10119065257149763	3.207836458537028e-17	1.6574627124872398e-16	4	5	5
ENSG00000176978	DPP7	-5.464303750431902	NA	4.64727188199678e-08	0.050759374396889635	0.10467631913134716	8.618484599117008e-18	4.582895888070002e-17	7	10	10
ENSG00000272810	U91328.3	-5.457390039456305	NA	4.831841905775018e-08	0.03063050892503687	0.04240477690007922	7.531576060940536e-08	2.1620231321385463e-07	8	9	9
ENSG00000179958	DCTPP1	5.455101428914704	NA	4.89448990827094e-08	0.017060515747102094	0.010963487009195583	0.006674472759621598	0.011323756762440719	9	9	9
ENSG00000054179	ENTPD2	-5.445132233049332	NA	5.176691432561271e-08	0.07409421933795558	0.10029261789689342	4.497291450311128e-17	2.304962674279305e-16	15	20	20
ENSG00000274425	AC114271.1	-5.441990849294081	NA	5.2688382758465665e-08	0.012412891347787669	0.07562896728558212	4.316456687492079e-13	1.7620308434611205e-12	11	13	13
ENSG00000277157	HIST1H4D	-5.436288808808264	NA	5.440175068185955e-08	0.015626517840162824	0.01901626500928431	0.0003437378163587563	0.0006914674267139369	5	5	5
ENSG00000100154	TTC28	-5.4191786463600415	NA	5.987346633415841e-08	0.021865677151642705	0.03347556039053829	1.8667149272830988e-06	4.747871924663756e-06	2	2	2
ENSG00000175931	UBE2O	-5.404581750561004	NA	6.495979140644483e-08	0.002601897272013414	0.0185482420318709	0.0004075554181838049	0.0008123161165079115	2	3	3
ENSG00000112339	HBS1L	5.373570220772058	NA	7.719272343588249e-08	0.021989175185596715	0.05646909961991244	4.696803642452717e-10	1.5955920298023303e-09	10	13	13
ENSG00000105643	ARRDC2	-5.364079483194175	NA	8.136307281046016e-08	0.027466060171130572	0.01933575589669544	0.0003060419868785095	0.0006205881557265648	17	18	18
ENSG00000111275	ALDH2	-5.363014666860267	NA	8.184435776269152e-08	0.05513185277813678	0.04171628237454131	9.648878671215447e-08	2.739093201997578e-07	11	12	12
ENSG00000197208	SLC22A4	5.354213030375783	NA	8.59295759630476e-08	0.0030393622612692483	0.026714406552245405	2.1243694336393522e-05	4.8926687372389536e-05	6	7	7
ENSG00000204305	AGER	-5.341936457636811	NA	9.19588920652332e-08	0.179810920784917	0.08984403697856175	2.243842333785614e-15	1.0479208110590821e-14	45	53	53
ENSG00000236525	AC007278.2	5.334994952539752	NA	9.554721518557096e-08	0.007973407443595872	0.1581935568272582	8.077952792672105e-27	6.473308992595042e-26	13	16	16
ENSG00000167397	VKORC1	5.31927834605293	NA	1.0417964845155933e-07	0.053453316711869404	0.049031402714071415	6.91643046722363e-09	2.1534107858100588e-08	11	12	12
ENSG00000204428	LY6G5C	-5.30676925084938	NA	1.1158528774958166e-07	0.20666982494921088	0.4817618750353739	1.9956509898832098e-97	1.534682458542922e-95	29	36	36
ENSG00000156973	PDE6D	5.295524059793634	NA	1.186755664209854e-07	0.01206217961288166	0.01920875971286977	0.0003205009371052662	0.0006481451144361097	11	12	12
ENSG00000198064	NPIPB13	5.292699792294341	NA	1.2052368231410037e-07	0.054260485270267445	0.04857556692353512	8.152946295656569e-09	2.5246456486857078e-08	11	13	13
ENSG00000152495	CAMK4	5.2790783140466555	NA	1.2983530864115468e-07	0.008278894228505392	0.09300478980084133	6.903947764227812e-16	3.3006913913783875e-15	3	3	3
ENSG00000103507	BCKDK	5.2743800960548715	NA	1.3320557449084768e-07	0.012522195177754172	0.08740584081090735	5.557028522696945e-15	2.5378823471565886e-14	4	4	4
ENSG00000128923	MINDY2	5.270678023841579	NA	1.3592072092138474e-07	0.030822913636672472	0.06319378088412737	4.082670062592337e-11	1.4827130220964842e-10	21	26	26
ENSG00000174564	IL20RB	5.263391632689808	NA	1.414218799491257e-07	0.022123842272671397	0.031695028847522407	3.5401044235789816e-06	8.780626375463691e-06	2	2	2
ENSG00000118514	ALDH8A1	5.25841924599817	NA	1.452989650605092e-07	0.18302301260796544	0.18432166095764346	2.000326068204842e-31	1.9282513627681185e-30	40	48	48
ENSG00000261000	AC244034.2	5.254048859482229	NA	1.4879138064432288e-07	0.20791769040376118	0.3482654347122843	4.138676732325367e-64	1.1484493087807074e-62	21	27	27
ENSG00000172273	HINFP	5.2510837279158356	NA	1.5120692342479493e-07	0.04385983307555705	0.07009235805326756	3.290342314351114e-12	1.278053915035272e-11	16	17	17
ENSG00000168917	SLC35G2	-5.247766017913818	NA	1.539546542684086e-07	0.007787769958443063	0.012646706094191402	0.0035602210539767993	0.006281945761359001	1	1	1
ENSG00000180901	KCTD2	5.245815950734306	NA	1.5559216855837503e-07	0.005099346839602012	0.029272941065674712	8.458045504172464e-06	2.0266455547164117e-05	2	2	2
ENSG00000121064	SCPEP1	-5.244690417012371	NA	1.5654495686464e-07	0.10198165986391326	0.16226284459433823	1.5812221839777255e-27	1.3087055614398653e-26	7	7	7
ENSG00000143452	HORMAD1	5.226618028531982	NA	1.7263863150251617e-07	0.02651177076099665	0.0331292897056471	2.114100073551347e-06	5.354408826071783e-06	4	4	4
ENSG00000111361	EIF2B1	5.193355712494908	NA	2.0653702331043802e-07	0.030406424460061733	0.07665332341453972	2.961269865762306e-13	1.2204474147550535e-12	5	5	5
ENSG00000204427	ABHD16A	5.183616873376057	NA	2.1762374950537115e-07	0.014802050316181576	0.025799243986895853	2.9541937967754252e-05	6.718136775083115e-05	17	23	23
ENSG00000162104	ADCY9	-5.180322474334887	NA	2.2150264253805944e-07	0.13239165437668743	0.2275027827963172	2.3243126768929902e-39	2.97016677317719e-38	31	43	43
ENSG00000140577	CRTC3	-5.174505154711497	NA	2.285158019390049e-07	0.022633058803499743	0.039951226935723706	1.8205528928678544e-07	5.048619269047678e-07	16	22	22
ENSG00000145284	SCD5	5.161031390935872	NA	2.455929901698942e-07	0.06862350907220427	0.12896311346051767	7.981600761906876e-22	5.171003833242955e-21	3	3	3
ENSG00000160299	PCNT	-5.142137700548166	NA	2.716299064448231e-07	0.09535857216345182	0.10237301153360139	2.0550320240755153e-17	1.0702017668044644e-16	14	15	15
ENSG00000090339	ICAM1	5.1362091423471234	NA	2.803356739574184e-07	0.0013504029784026268	0.06127850659235669	8.195861934801108e-11	2.9259917998496865e-10	2	2	2
ENSG00000034677	RNF19A	5.134268984254831	NA	2.8324276379945024e-07	0.013499262300157548	0.017908498159686325	0.0005145251192287881	0.0010112998589861877	14	16	16
ENSG00000157152	SYN2	-5.125581160917824	NA	2.9662135322214117e-07	0.04827294496283053	0.02514410941579801	3.74126033826482e-05	8.424221840979964e-05	24	30	30
ENSG00000167074	TEF	5.108386450068328	NA	3.249215742373205e-07	0.1263015863010522	0.17917313609136237	1.659028427096804e-30	1.5470733276934798e-29	9	13	13
ENSG00000095261	PSMD5	-5.099741607175134	NA	3.4011746965334905e-07	0.043581037836280125	0.03845895423827443	3.113328524137426e-07	8.468985042670994e-07	8	9	9
ENSG00000158373	HIST1H2BD	5.085244173302309	NA	3.671534148654751e-07	0.024560737503256595	0.14337677034050597	2.8785158335291023e-24	2.0846143593408183e-23	2	3	3
ENSG00000184076	UQCR10	5.063158939839375	NA	4.1236577887938803e-07	0.03613956295014833	0.033817843681884716	1.650647141883464e-06	4.2179925251318025e-06	14	21	21
ENSG00000071626	DAZAP1	5.0571445063621665	NA	4.255807547223065e-07	0.00040252612168512384	0.011786616955792055	0.004904532390530753	0.008487167100425014	2	4	4
ENSG00000198286	CARD11	-5.054160321240063	NA	4.322883759216365e-07	0.007698586781250718	0.018613422674653674	0.00039799905574089905	0.0007945617935856435	5	7	7
ENSG00000108262	GIT1	-5.032175151726297	NA	4.849458890353495e-07	0.042677324627817384	0.12997292140268704	5.397243326871198e-22	3.524650640232832e-21	8	11	11
ENSG00000111325	OGFOD2	5.03107531507548	NA	4.87736486884623e-07	0.02515834779059526	0.021598417250263093	0.00013469410944978865	0.0002847823058752836	12	13	13
ENSG00000107185	RGP1	5.001145315913053	NA	5.699073498868583e-07	0.029359665870507635	0.1490602098198669	3.0569851931778284e-25	2.306389752653171e-24	8	9	9
ENSG00000131435	PDLIM4	4.992736036023199	NA	5.952989296892736e-07	0.030430098170981808	0.0179770891306005	0.0005018188144410422	0.000988024207675021	7	9	9
ENSG00000119403	PHF19	4.98927962281043	NA	6.060486844179882e-07	0.003545665896533973	0.029623947370911435	7.45480236966533e-06	1.7968012064285417e-05	9	11	11
ENSG00000198467	TPM2	-4.975221249688722	NA	6.517315748805559e-07	0.020637576869366556	0.11258474848431305	4.295984954712936e-19	2.42900909951771e-18	9	13	13
ENSG00000204396	VWA7	-4.969469595544135	NA	6.713629664613597e-07	0.021252149042751592	0.030302825566007854	5.839848066289719e-06	1.4185206018243964e-05	9	12	12
ENSG00000232912	RERE-AS1	-4.969113254983606	NA	6.725977828938423e-07	0.03774035330658156	0.03837434208742347	3.209484229995646e-07	8.721192372079755e-07	12	12	12
ENSG00000160307	S100B	-4.96017237910497	NA	7.043065236490438e-07	0.3711559636723002	0.42675053734241547	9.124667542981152e-83	4.522512245508201e-81	25	31	31
ENSG00000106804	C5	4.959697766002515	NA	7.060293844006271e-07	0.07896958724010764	0.0937036962947412	5.317435629129683e-16	2.560042212351065e-15	11	12	12
ENSG00000228223	HCG11	4.951843562026708	NA	7.351369245042121e-07	0.03617116060176138	0.032094491538542845	3.0665802175783343e-06	7.655959259171765e-06	14	22	22
ENSG00000213347	MXD3	-4.9471062951554945	NA	7.532484862062796e-07	0.130860234632806	0.08872252895482802	3.4061455637834475e-15	1.577849548171862e-14	19	25	25
ENSG00000171953	ATPAF2	4.9446838199019005	NA	7.6267546659019e-07	0.7544978321816738	0.11251298444809013	4.4149684691714535e-19	2.49217558518174e-18	39	47	47
ENSG00000124203	ZNF831	-4.928735003962651	NA	8.276374073025832e-07	0.004575659972990497	0.029354478738013345	8.21356367656344e-06	1.9724744922193872e-05	9	11	11
ENSG00000105383	CD33	4.916340706946	NA	8.817688318802369e-07	0.06355228887133949	0.08841319262398081	3.8214543744017774e-15	1.764515914556168e-14	11	13	13
ENSG00000262319	AC007952.6	4.906426118783353	NA	9.275090343421678e-07	0.09518526013122487	0.08185207483928376	4.3522304975520544e-14	1.88333083024275e-13	19	25	25
ENSG00000143379	SETDB1	-4.903248007058241	NA	9.426484677744236e-07	0.003441948240708224	0.023730893587422336	6.230126945496351e-05	0.0001366595638121219	4	7	7
ENSG00000204351	SKIV2L	4.887531875068001	NA	1.0210796748201147e-06	0.34351934369902093	0.2792260479090455	1.8605773127595865e-49	3.3551041363316664e-48	22	24	24
ENSG00000065029	ZNF76	4.8715784667988125	NA	1.1071017748830012e-06	0.030670347761262633	0.12211270428259945	1.1220560807530916e-20	6.87219276029813e-20	6	7	7
ENSG00000025434	NR1H3	4.871303080586915	NA	1.1086462295962963e-06	0.036463559489813585	0.03861845366778363	2.9398294145532427e-07	8.02022504457104e-07	9	11	11
ENSG00000134986	NREP	-4.843691443079034	NA	1.2744880362093313e-06	0.04568179692255205	0.062339841945519926	5.571018500064598e-11	2.0054029441143533e-10	23	25	25
ENSG00000090857	PDPR	4.819494580053866	NA	1.439223627112865e-06	0.03909145142663867	0.0966802316296904	1.7455294810332776e-16	8.624052166591668e-16	5	6	6
ENSG00000067182	TNFRSF1A	4.810944713377685	NA	1.5021856886132723e-06	0.002609755986813576	0.020905143203001658	0.00017314779203039612	0.00036171415343272785	7	10	10
ENSG00000181631	P2RY13	-4.806300453746313	NA	1.5374878955305667e-06	0.00773921070323243	0.015411985707768696	0.0012824526260578313	0.002400696439718999	3	3	3
ENSG00000204580	DDR1	4.773823461483774	NA	1.8076084952469032e-06	0.08005996974666063	0.19640477257066966	1.3264009751613751e-33	1.3844461547804273e-32	7	11	11
ENSG00000142082	SIRT3	4.768778938434573	NA	1.8534590740573e-06	0.04598564015586572	0.0552005820291892	7.436795103100611e-10	2.4802333571192603e-09	22	25	25
ENSG00000189223	PAX8-AS1	4.750061181070673	NA	2.0335511532711984e-06	0.08765588461237406	0.5001113060562582	1.1558392376491447e-102	1.0543344194917649e-100	26	30	30
ENSG00000196388	INCA1	4.7494631180646	NA	2.03957388010174e-06	0.036974590355572816	0.04005977996400876	1.7508522327406833e-07	4.863982656612664e-07	14	14	14
ENSG00000132823	OSER1	4.74005828837843	NA	2.136567458692215e-06	0.1654963163845438	0.28593707902562876	8.084163979320255e-51	1.5184592341879854e-49	9	10	10
ENSG00000096996	IL12RB1	-4.738924617728857	NA	2.1485540839760124e-06	0.040574656186958824	0.23673026493157892	4.1177790984401765e-41	5.591115895419683e-40	12	15	15
ENSG00000100711	ZFYVE21	4.7370349291686065	NA	2.1686779859667917e-06	0.007521270566935715	0.012133153033962922	0.004309865538796894	0.007527997975639431	2	2	2
ENSG00000133574	GIMAP4	4.718510520684293	NA	2.375776841472982e-06	0.022174250210929215	0.1219095250313821	1.2132084456999284e-20	7.419868628854519e-20	14	21	21
ENSG00000261879	AC087500.1	4.714321388187677	NA	2.4251762614520186e-06	0.02368419390952145	0.02843097675795451	1.1450718736710241e-05	2.7115213423894494e-05	6	6	6
ENSG00000099365	STX1B	4.703333243905837	NA	2.5594815219780706e-06	0.07602436736798007	0.02327986124109684	7.33244520475174e-05	0.00015969532996734518	16	17	17
ENSG00000153363	LINC00467	-4.69118274860776	NA	2.716302105044157e-06	0.05590925581789915	0.0781849378600902	1.6847047472922998e-13	7.039717765915118e-13	10	10	10
ENSG00000160294	MCM3AP	4.687872619123557	NA	2.760597518930311e-06	0.09558512476099851	0.1327079045386378	1.8665631057010718e-22	1.2440610454592957e-21	21	25	25
ENSG00000163131	CTSS	4.687854011613813	NA	2.760848468806511e-06	0.13588691474614778	0.08514240834868689	1.2872938916848637e-14	5.748907017839512e-14	13	14	14
ENSG00000029725	RABEP1	4.6860222829058	NA	2.785659483826749e-06	0.004690597214223753	0.17192650652978111	3.1890172011642785e-29	2.820446414789387e-28	9	13	13
ENSG00000170425	ADORA2B	-4.675663989134735	NA	2.9300402445830185e-06	0.0830833471442706	0.10284073695047483	1.722871273445128e-17	9.018778836480618e-17	10	12	12
ENSG00000263528	IKBKE	4.664237376709399	NA	3.097636488042162e-06	0.08264411562643724	0.05765399013233769	3.056539058766918e-10	1.0508538155331573e-09	13	18	18
ENSG00000148985	PGAP2	4.660204522423604	NA	3.1589533912744054e-06	0.025212343833960885	0.05913993033141104	1.782575690204816e-10	6.223410120383222e-10	2	2	2
ENSG00000259293	LIPC-AS1	4.657915004617394	NA	3.194280337373842e-06	0.04592599722087036	0.0812969198000544	5.3434257031059514e-14	2.2989063568129444e-13	3	3	3
ENSG00000105939	ZC3HAV1	4.656937819895011	NA	3.2094732654584263e-06	0.02592075547024239	0.021756104812254644	0.00012722023166053328	0.0002698453621207774	18	21	21
ENSG00000215424	MCM3AP-AS1	-4.6484218118275	NA	3.3448436425625597e-06	0.25329971500421666	0.1256017582167822	2.926767367531224e-21	1.847299727117886e-20	33	40	40
ENSG00000204308	RNF5	-4.647786477820301	NA	3.3551594668877043e-06	0.023992993769293335	0.02733844212125779	1.696788753417053e-05	3.9476638627525495e-05	10	10	10
ENSG00000276966	HIST1H4E	4.631535819940187	NA	3.6296318531754097e-06	0.0009644971030467678	0.020228485321797215	0.0002213027231936074	0.0004565833012568784	2	3	3
ENSG00000137845	ADAM10	4.627914707516976	NA	3.693660695214278e-06	0.05484713734604567	0.11322736124559926	3.3634119448192675e-19	1.9143428955096455e-18	4	4	4
ENSG00000198945	L3MBTL3	-4.621996447272848	NA	3.8006452465852016e-06	0.002673412315406962	0.41980364785900187	5.140707208567299e-81	2.4152873402663178e-79	11	15	15
ENSG00000167549	CORO6	-4.62199117522732	NA	3.800741860641667e-06	0.01607270809242381	0.016830180747236665	0.0007627428772178982	0.0014663988342387597	6	7	7
ENSG00000180251	SLC9A4	4.615236000155939	NA	3.926488742783026e-06	0.007226120825089285	0.015601615555445657	0.0011962128296942865	0.0022476009440590907	7	10	10
ENSG00000103510	KAT8	-4.6089310485400565	NA	4.047445228544088e-06	0.10994238427533545	0.043365484847429324	5.32985340846383e-08	1.5515473790824348e-07	5	5	5
ENSG00000008838	MED24	-4.599932651346302	NA	4.22627556208198e-06	0.07973693786237682	0.12742797992813074	1.4456210401097555e-21	9.25035642419485e-21	13	17	17
ENSG00000141298	SSH2	4.594945078457586	NA	4.328632634973125e-06	0.022308951875714106	0.09041434376146154	1.8144319638522912e-15	8.522512667242657e-15	7	7	7
ENSG00000166788	SAAL1	-4.583220955593305	NA	4.578677690445807e-06	0.12815299367839147	0.09347121638983309	5.800021845512711e-16	2.7845625595939946e-15	9	9	9
ENSG00000082146	STRADB	4.572908757339419	NA	4.8099963443401904e-06	0.005628068916623919	0.018979823923105196	0.00034832391729621825	0.000699707960374001	3	4	4
ENSG00000169230	PRELID1	4.572086281332701	NA	4.828920080514481e-06	0.0621006934362188	0.19111751239266578	1.2016337863811578e-32	1.2236827673782943e-31	21	27	27
ENSG00000163832	ELP6	-4.561785141211409	NA	5.072053582547894e-06	0.009406805724189669	0.014234509135258809	0.0019780221804638286	0.00361362547914927	14	17	17
ENSG00000271888	AL136162.1	-4.540263901256636	NA	5.618386119129945e-06	0.03301239775066961	0.07500832909730558	5.422640093815623e-13	2.2031000940261576e-12	7	9	9
ENSG00000256092	SBNO1-AS1	-4.538538353522289	NA	5.66454940792034e-06	0.17412572165348203	0.14682282931650553	7.402961307016673e-25	5.4886892976233866e-24	23	29	29
ENSG00000099308	MAST3	-4.538118810532944	NA	5.675828118272719e-06	0.048024309228209106	0.0853603052930074	1.1873757716484501e-14	5.313754464509204e-14	8	9	9
ENSG00000112514	CUTA	-4.525536592645313	NA	6.0242456124740044e-06	0.04634274670847925	0.08758401115628313	5.201061809838846e-15	2.3778461470788156e-14	18	22	22
ENSG00000158406	HIST1H4H	-4.523061573247693	NA	6.095149928892456e-06	0.024857544148351576	0.037488375173911494	4.4131441478446326e-07	1.1836254143163529e-06	5	6	6
ENSG00000170128	GPR25	4.51936623097016	NA	6.202502220964299e-06	0.021950749660772727	0.07736415964784536	2.2794620907336255e-13	9.460429669407296e-13	10	15	15
ENSG00000157322	CLEC18A	4.51788750209517	NA	6.2459651968017035e-06	0.285011980098253	0.6201078228079846	1.582401115775388e-142	3.9214800870251217e-140	34	41	41
ENSG00000160310	PRMT2	-4.514618837877345	NA	6.343074569588721e-06	0.3176853609120338	0.40578857731224505	1.5156119297676383e-77	6.144498577679724e-76	44	48	48
ENSG00000134574	DDB2	4.510952760420642	NA	6.453709348129578e-06	0.0044501052901900155	0.011992193173249692	0.004542380259201237	0.007908353204572794	5	6	6
ENSG00000106780	MEGF9	4.475994844695331	NA	7.605631978954155e-06	0.00392265746594928	0.05137057743935649	2.9720196194570715e-09	9.501708511198605e-09	5	5	5
ENSG00000177239	MAN1B1	-4.473681436867724	NA	7.688426090474852e-06	0.21286791425276025	0.27366430661453683	2.4488581034514968e-48	4.259175214613561e-47	12	16	16
ENSG00000156735	BAG4	4.4734012222170865	NA	7.698512953573014e-06	0.010771027051620035	0.033311031385221804	1.9804243144022843e-06	5.026982914103726e-06	5	5	5
ENSG00000260997	AC004847.1	4.467530390049678	NA	7.912777317453002e-06	0.3201291602609969	0.3165539861100449	3.3805297072934835e-57	7.781571000050463e-56	27	32	32
ENSG00000115216	NRBP1	4.465731911291594	NA	7.979548127817966e-06	0.09936405688641929	0.08472807811688036	1.5010020947168795e-14	6.668571223393721e-14	15	15	15
ENSG00000102882	MAPK3	4.462739039533128	NA	8.09185785333213e-06	0.018342117777058627	0.24990833512587404	1.193339535474079e-43	1.7702923610592544e-42	4	5	5
ENSG00000172346	CSDC2	4.459663409215399	NA	8.208846668693263e-06	0.005588231344762452	0.013398472463641658	0.002693973715305282	0.004825507518545764	2	2	2
ENSG00000138316	ADAMTS14	4.455713844435496	NA	8.361450147327577e-06	0.004977024697554065	0.01118911473556019	0.0061328761587675605	0.010469111412174487	4	5	5
ENSG00000101353	MROH8	4.43869519387211	NA	9.050588200981193e-06	0.03453518839735281	0.012903835248726632	0.0032360222948445943	0.005733499982879424	8	9	9
ENSG00000104388	RAB2A	4.438554456301383	NA	9.056507190402769e-06	0.08197089541542815	0.10925081642101221	1.5253096370803108e-18	8.41619529159918e-18	7	8	8
ENSG00000143850	PLEKHA6	-4.434024891132498	NA	9.248994087805471e-06	0.04386161298592811	0.054870283905621625	8.381612249889554e-10	2.7861265453257603e-09	20	23	23
ENSG00000179195	ZNF664	4.433642273350368	NA	9.26543150801334e-06	0.025520227556163108	0.03701473219661562	5.232193062149138e-07	1.3939238592946338e-06	9	9	9
ENSG00000157335	CLEC18C	-4.426177415671998	NA	9.591764463932232e-06	0.036216801980083174	0.3878799356499191	3.143787066776817e-73	1.156927133222224e-71	8	13	13
ENSG00000166170	BAG5	4.3930446212072445	NA	1.1177417459184042e-05	0.008901759150723224	0.0458548840416734	2.1744082150044282e-08	6.51904309075366e-08	6	9	9
ENSG00000263264	AC119396.1	-4.3922529378306745	NA	1.1218207758400736e-05	0.040802025322580475	0.06021482824319931	1.2064203800344465e-10	4.2578520471724064e-10	7	7	7
ENSG00000099624	ATP5F1D	-4.390278758789571	NA	1.1320544312900894e-05	0.016708347805487102	0.06561107637112051	1.6918406761889333e-11	6.304514505859196e-11	6	7	7
ENSG00000089505	CMTM1	4.384953370178037	NA	1.1601062649735829e-05	0.00045539573644100896	0.016917935028059158	0.0007386625488148964	0.0014224956821590857	4	6	6
ENSG00000166501	PRKCB	-4.369039488340277	NA	1.2479420189548619e-05	0.043166474136868485	0.10469401196899916	8.5610826887452e-18	4.5549795905154135e-17	7	12	12
ENSG00000084710	EFR3B	4.365770189635466	NA	1.2667560918176875e-05	0.0016646008104639375	0.08315473041145179	2.68813386164781e-14	1.1774918925516804e-13	6	8	8
ENSG00000119686	FLVCR2	4.359992106499049	NA	1.300671357714345e-05	0.008579442469761766	0.05478408539875842	8.647312549652557e-10	2.872777274583334e-09	8	12	12
ENSG00000011295	TTC19	4.35859056689998	NA	1.309027496500586e-05	0.08653615115631545	0.17198365568122884	3.1158367189168375e-29	2.7571457116978766e-28	2	2	2
ENSG00000056558	TRAF1	-4.356630523425106	NA	1.3207994374509792e-05	0.1345474902453378	0.12233162291197415	1.0314732102232675e-20	6.328706290561293e-20	18	21	21
ENSG00000070610	GBA2	-4.335053491667816	NA	1.4572468219083309e-05	0.1866078859378946	0.25534667279346224	1.0390461066064558e-44	1.600952532092912e-43	2	2	2
ENSG00000105767	CADM4	-4.329269886016846	NA	1.4960450171035442e-05	0.007469483769129761	0.01644832972020652	0.0008770860161227157	0.0016744014349870256	1	1	1
ENSG00000076662	ICAM3	-4.328832592127443	NA	1.4990182270055759e-05	0.007805112633504428	0.0996977565517424	5.624459658280242e-17	2.867237178354574e-16	12	16	16
ENSG00000274750	HIST1H3E	4.319922115521637	NA	1.560842784080616e-05	0.00572729407394069	0.33350473723156177	7.495018923317653e-61	1.898553611757377e-59	9	13	13
ENSG00000161847	RAVER1	4.319215888012058	NA	1.56584548753362e-05	0.003231415512060872	0.028179654157988784	1.2534681672313201e-05	2.9583987888590574e-05	5	8	8
ENSG00000275413	AC002553.2	4.312866069991098	NA	1.611517469133508e-05	0.003966326759937326	0.013523262019523426	0.0025723872395562513	0.004620220859986401	4	4	4
ENSG00000115738	ID2	4.312346250042401	NA	1.615312056161457e-05	0.021938680150096448	0.046660839886437155	1.626272686213798e-08	4.924766077323048e-08	10	14	14
ENSG00000100417	PMM1	-4.305127320962002	NA	1.6688972354627327e-05	0.02414218378687939	0.08985260887263723	2.2366917024958894e-15	1.0448658677772272e-14	11	12	12
ENSG00000137825	ITPKA	4.303404675407374	NA	1.6819323210088555e-05	0.01767903738367691	0.024574570716374904	4.5945245014187665e-05	0.00010247301427341712	4	4	4
ENSG00000161920	MED11	4.299481221121438	NA	1.7119838061124102e-05	0.07003367675332924	0.10781941274062633	2.624568228890459e-18	1.4343123185864398e-17	31	35	35
ENSG00000138028	CGREF1	-4.290030342364803	NA	1.78648708599122e-05	0.019689694472370938	0.029550230806928816	7.655110681266985e-06	1.842232571892331e-05	11	13	13
ENSG00000159352	PSMD4	-4.283600621454442	NA	1.8389287657075565e-05	0.03428384046703905	0.05636212676613809	4.882466575768724e-10	1.6557132550495915e-09	8	8	8
ENSG00000006453	BAIAP2L1	-4.282874663901482	NA	1.844941071946477e-05	0.019499818652383722	0.029590422703176467	7.5452393145580536e-06	1.817321755693203e-05	8	8	8
ENSG00000174885	NLRP6	-4.266545245096216	NA	1.9852324781597824e-05	0.05843913962626685	0.0753175174878097	4.84011914068581e-13	1.9711043254243877e-12	22	26	26
ENSG00000212978	AC016747.1	4.257779783165488	NA	2.064671812231832e-05	0.02273741758749688	0.1093906641459347	1.4464787368215271e-18	7.994090833951779e-18	5	7	7
ENSG00000105971	CAV2	-4.257046208149943	NA	2.071455537309591e-05	0.04309744678086974	0.03466927772414864	1.2155297654303884e-06	3.1421645986381867e-06	18	19	19
ENSG00000162407	PLPP3	4.252523661529968	NA	2.1137487456517318e-05	0.06405764616416024	0.0608816190259233	9.468013535569441e-11	3.366513873553397e-10	20	22	22
ENSG00000073008	PVR	4.251204180643431	NA	2.1262421436043643e-05	0.037712503098217186	0.10334150630197175	1.4263918485393308e-17	7.50343368423343e-17	14	18	18
ENSG00000166035	LIPC	4.251094567564697	NA	2.127283162603515e-05	0.21430888946327784	0.28259540119543536	3.8672715826287593e-50	7.131165631236624e-49	19	26	26
ENSG00000117748	RPA2	-4.2496274420765054	NA	2.141263562529493e-05	0.011134755168969359	0.4035387256611518	5.369897422789684e-77	2.1566363209231918e-75	9	11	11
ENSG00000167264	DUS2	-4.240094986704164	NA	2.234252219119521e-05	0.1535935990074154	0.28967994234413447	1.3884076733681237e-51	2.699524171268702e-50	14	17	17
ENSG00000100012	SEC14L3	-4.239958211369663	NA	2.235614016937671e-05	0.2031059855912793	0.25045300097231216	9.352546440601323e-44	1.39709772569575e-42	12	12	12
ENSG00000263033	AC007220.1	4.227223291684205	NA	2.3659285408003487e-05	0.008162698478764238	0.023259854816673857	7.385637397579843e-05	0.00016079255520007202	14	20	20
ENSG00000075413	MARK3	-4.216447203480232	NA	2.4818135858046853e-05	0.057676537967564216	0.11326329512898622	3.317682734118073e-19	1.8895696183125483e-18	6	7	7
ENSG00000175662	TOM1L2	-4.2137902560288465	NA	2.51120504064574e-05	0.044658337885629416	0.048325726311118505	8.92194301493488e-09	2.7528319676703538e-08	10	13	13
ENSG00000163389	POGLUT1	4.2076706292687325	NA	2.5801656798567782e-05	0.21654264438260024	0.22473450039590534	7.72323368576973e-39	9.717221898552097e-38	14	15	15
ENSG00000157343	ARMC12	4.204914673729041	NA	2.6118067093769413e-05	0.005743994636765517	0.017955272923506606	0.0005058255824054049	0.0009955701724630194	2	5	5
ENSG00000172244	C5orf34	4.199370778791484	NA	2.6765772584101212e-05	0.02678525072942778	0.09918911701503122	6.809068955337526e-17	3.449593013739534e-16	6	11	11
ENSG00000167984	NLRC3	-4.192249468738551	NA	2.7620202685869305e-05	0.06000049109615501	0.0828250425672598	3.036934491262184e-14	1.3262131293775194e-13	27	33	33
ENSG00000143457	GOLPH3L	4.189234603786445	NA	2.798969173679134e-05	0.0019041213405166695	0.07180956135146298	1.7541911689006978e-12	6.928287507019361e-12	3	4	4
ENSG00000179588	ZFPM1	4.188411747448406	NA	2.8091350954966564e-05	0.0024423471004146055	0.022670274431728015	9.139664712750931e-05	0.00019687992734451163	13	17	17
ENSG00000204161	TMEM273	-4.188362166162827	NA	2.8097487640209732e-05	0.2066731856590935	0.2927342813449177	3.2748497632371996e-52	6.418331267400541e-51	20	27	27
ENSG00000102890	ELMO3	-4.182204857844099	NA	2.8869565947380147e-05	0.0040072201960787285	0.056329754232147165	4.940083516193041e-10	1.6739279237145714e-09	5	8	8
ENSG00000196284	SUPT3H	4.1738218766235295	NA	2.9953197410973774e-05	0.10179454531523338	0.0998291006821318	5.3535218764445326e-17	2.7339948379734157e-16	30	34	34
ENSG00000126214	KLC1	4.170437493950239	NA	3.0401543519790507e-05	0.1507449207077984	0.165030173011875	5.193124077546748e-28	4.400043715704011e-27	14	14	14
ENSG00000128918	ALDH1A2	4.169138493984136	NA	3.0575316391539864e-05	0.014514750200818575	0.05574969344251171	6.095515831996282e-10	2.051658508398513e-09	7	8	8
ENSG00000115232	ITGA4	-4.161106414976342	NA	3.167094551534585e-05	0.2347214961325356	0.2557216603515428	8.775177368566566e-45	1.35572537561755e-43	21	24	24
ENSG00000141569	TRIM65	-4.142371260299939	NA	3.437333230927517e-05	0.08399202756999695	0.10361365781874946	1.2872118493210033e-17	6.796304188425458e-17	9	11	11
ENSG00000165915	SLC39A13	4.141192131285121	NA	3.455053928012029e-05	0.015680796528402964	0.020206822798116163	0.0002230491109251379	0.0004598544365538819	5	5	5
ENSG00000260911	AC135050.3	-4.138612700865772	NA	3.494122219788777e-05	0.18489668148766297	0.18726318785519638	5.938419456243275e-32	5.832643485401829e-31	14	14	14
ENSG00000140950	MEAK7	-4.136455225401778	NA	3.5271213882173774e-05	0.05145490986541737	0.18949601699493093	2.3554875082226078e-32	2.3691645324639006e-31	35	48	48
ENSG00000170634	ACYP2	4.12604019205837	NA	3.690627961100069e-05	0.037783072951631726	0.0857809383362268	1.0158534272837449e-14	4.568809447807223e-14	8	11	11
ENSG00000261386	AC027682.4	4.117869629595905	NA	3.82390903004626e-05	0.006218806498352125	0.01047069997366081	0.008033248210455438	0.01347702734896305	2	3	3
ENSG00000258602	LINC01629	4.112876386609113	NA	3.907596458257753e-05	0.023078002616648635	0.07308748659163634	1.097852128879474e-12	4.388593510059231e-12	6	7	7
ENSG00000161929	SCIMP	4.111561950538516	NA	3.929913927424633e-05	0.10586374227962096	0.16526116334839105	4.73147048109332e-28	4.0148435071879936e-27	30	32	32
ENSG00000050344	NFE2L3	-4.109343146087302	NA	3.967861130936735e-05	0.07910611281160301	0.10670597279036619	4.0009908198020444e-18	2.165814127802565e-17	10	11	11
ENSG00000197375	SLC22A5	4.106467076140689	NA	4.017566956615826e-05	0.1916060061716159	0.22373300767936102	1.1912903072443532e-38	1.4901121428835458e-37	8	8	8
ENSG00000130695	CEP85	4.093939035716535	NA	4.241058668094658e-05	0.03663086049217631	0.11525694607961981	1.551124328467602e-19	8.98960159137915e-19	11	14	14
ENSG00000149636	DSN1	-4.0874900459457475	NA	4.360653800765885e-05	0.040901866565179155	0.042006352310152616	8.692615859676817e-08	2.481186241304889e-07	12	15	15
ENSG00000125124	BBS2	-4.087327315905989	NA	4.3637125822174635e-05	0.3305356261481764	0.4869689996838901	6.806496728935612e-99	5.480028751385765e-97	9	12	12
ENSG00000231473	RB1-DT	4.08132041480717	NA	4.478057098265382e-05	0.0017923933377279352	0.01073606384606094	0.007269766606225351	0.012264557553385002	2	3	3
ENSG00000178409	BEND3	-4.080164909362793	NA	4.500376191443495e-05	0.0046343583201708515	0.012178476335574128	0.0042377010026777955	0.007410251299573929	1	1	1
ENSG00000169641	LUZP1	-4.078491550515722	NA	4.532884946049885e-05	0.014125745135092238	0.03407919935889201	1.5026658612159792e-06	3.851325191151222e-06	7	9	9
ENSG00000134575	ACP2	4.073163348825289	NA	4.637887184423854e-05	0.05413321503122338	0.17612659004924464	5.766313058588081e-30	5.271135535273294e-29	5	6	6
ENSG00000136286	MYO1G	-4.070967467188688	NA	4.6818288302287904e-05	0.04943628362121191	0.10315553328819128	1.5300353657088747e-17	8.036317453764623e-17	19	24	24
ENSG00000101160	CTSZ	-4.067346127681655	NA	4.755158703906197e-05	0.01916323715867933	0.04517758955829449	2.775345339647294e-08	8.255749736272584e-08	14	19	19
ENSG00000143437	ARNT	4.066565888958135	NA	4.7711000093820985e-05	0.15047304881963972	0.17361981557024658	1.601924525064136e-29	1.4315478728673719e-28	7	7	7
ENSG00000165879	FRAT1	-4.0624656512449056	NA	4.855709438219937e-05	0.014627254075516554	0.024563696468465512	4.6125867964010143e-05	0.000102835739692513	6	6	6
ENSG00000164331	ANKRA2	4.06131037244252	NA	4.879804563898789e-05	0.020492838715673357	0.05891738066629667	1.9325750018635233e-10	6.72928501664113e-10	6	8	8
ENSG00000185022	MAFF	-4.045941706239389	NA	5.211320114993268e-05	0.024421911764544075	0.02744802337928864	1.631144713918714e-05	3.8021613020241984e-05	8	10	10
ENSG00000187475	HIST1H1T	-4.045884728500844	NA	5.2125879777243325e-05	0.007823470485092016	0.02364253091641954	6.432137688962409e-05	0.00014087449454408218	6	7	7
ENSG00000068912	ERLEC1	-4.036322310026546	NA	5.429561291371168e-05	0.020284106751300355	0.012028435553681249	0.004481408106270949	0.007811716569876042	12	16	16
ENSG00000160678	S100A1	-4.033334298340454	NA	5.499096154371578e-05	0.05318275596772428	0.11485905066999044	1.8055092448407112e-19	1.0418128546357117e-18	6	8	8
ENSG00000119397	CNTRL	4.028418730853076	NA	5.615326496817545e-05	0.026168366095349734	0.04568756640267558	2.3095321007998094e-08	6.906044637596501e-08	7	8	8
ENSG00000180096	SEPTIN1	4.028379186702719	NA	5.6162708996515355e-05	0.028675793453351802	0.03140053174843526	3.935449083791051e-06	9.72044020422479e-06	3	3	3
ENSG00000130699	TAF4	4.021953961553744	NA	5.7717340859939906e-05	0.004491530576876364	0.022976034466980055	8.183314325501556e-05	0.00017746036591809078	7	7	7
ENSG00000107175	CREB3	4.0164103026801605	NA	5.9091339981531847e-05	0.0059441461156925866	0.032766310991885296	2.4087012491470666e-06	6.068623453891413e-06	13	17	17
ENSG00000178878	APOLD1	-4.016255643099434	NA	5.9130113019800514e-05	0.11100370409346555	0.12964800078551933	6.121608430742404e-22	3.9870665772427454e-21	21	27	27
ENSG00000111231	GPN3	4.006134839927262	NA	6.172042343481675e-05	0.3520383489868664	0.4342209122466766	1.1317617544062192e-84	5.881388583730986e-83	17	23	23
ENSG00000141744	PNMT	3.998417837557727	NA	6.37673086693854e-05	0.007793203815479197	0.016306770667302403	0.0009237376496405924	0.0017577870565564269	2	2	2
ENSG00000127616	SMARCA4	-3.9944065495281955	NA	6.485649523477743e-05	0.01784264498716598	0.03286111680615435	2.3280079708490814e-06	5.87275797176977e-06	8	10	10
ENSG00000108443	RPS6KB1	-3.9839554057950473	NA	6.777759676774775e-05	0.02891121555316843	0.0390729698890479	2.4966281385375374e-07	6.855832817899156e-07	6	7	7
ENSG00000108592	FTSJ3	-3.9807323188501598	NA	6.870328166866366e-05	0.20367982176977548	0.24514316071838374	9.98803997964933e-43	1.4273741467583865e-41	12	19	19
ENSG00000233198	RNF224	-3.980238919943472	NA	6.884603942497851e-05	0.007465275609600653	0.018463069739084306	0.00042039164713583027	0.0008363452850037533	12	15	15
ENSG00000213780	GTF2H4	3.979982172154988	NA	6.892043661874878e-05	0.189632274097768	0.1989234896094414	4.619436433164651e-34	4.896088713988913e-33	29	40	40
ENSG00000108509	CAMTA2	3.9787596981429627	NA	6.927571451636516e-05	0.07201087896510762	0.2514413785930937	6.007376477256973e-44	9.013167034862627e-43	19	22	22
ENSG00000183726	TMEM50A	3.976600282895917	NA	6.99075256420628e-05	0.224659481117513	0.3166394893371814	3.2417412261252536e-57	7.472126382637362e-56	13	16	16
ENSG00000143390	RFX5	3.9763381956773145	NA	6.998457818053688e-05	0.017201361793658644	0.03872459308286331	2.8297629697885146e-07	7.731018825697505e-07	10	14	14
ENSG00000100003	SEC14L2	3.9750080954702267	NA	7.037686219321859e-05	0.021732093076841354	0.022632817458123365	9.26428340372662e-05	0.00019941407818565055	5	7	7
ENSG00000283994	AC092652.3	-3.974289229548919	NA	7.058974101898153e-05	0.00826989414760988	0.012033475882073732	0.004472994622091456	0.007797843323599306	3	4	4
ENSG00000172269	DPAGT1	-3.9697509196063403	NA	7.194780420190871e-05	0.00922496728500661	0.04906536692168483	6.8321743195147546e-09	2.129110619759377e-08	5	5	5
ENSG00000187010	RHD	3.9695880712163203	NA	7.199699200246816e-05	0.5005953141870584	0.6262147233938574	7.021877373808044e-145	1.9740684439907235e-142	22	25	25
ENSG00000198373	WWP2	-3.9685884615936637	NA	7.229961824852919e-05	0.0277045344413888	0.05079472950964738	3.6593075369599777e-09	1.1603821181828156e-08	15	16	16
ENSG00000185344	ATP6V0A2	3.96704581486125	NA	7.276900818528998e-05	0.06699843329310978	0.12370713359220328	6.075383375909127e-21	3.768056040270004e-20	12	14	14
ENSG00000108344	PSMD3	-3.964092922382654	NA	7.36755521586086e-05	0.0022193104852945163	0.02010334239389069	0.00023158449659422086	0.00047676380937506524	5	7	7
ENSG00000100285	NEFH	3.9626692215519737	NA	7.411643773896472e-05	0.029973833909232795	0.05576238190132752	6.067561882528132e-10	2.043051614440898e-09	24	29	29
ENSG00000136490	LIMD2	-3.961802297123569	NA	7.438612421620151e-05	0.021771800210701485	0.04187030839818872	9.128706192968281e-08	2.5991728790173176e-07	4	5	5
ENSG00000254415	SIGLEC14	-3.960667956554047	NA	7.47404014007709e-05	0.18003026448966608	0.3940529015727425	1.0563652697749942e-74	4.061795518244702e-73	67	85	85
ENSG00000233006	MIR3936HG	-3.957864737736676	NA	7.562275893473107e-05	0.10628091463639666	0.06579965664028976	1.5793697738999514e-11	5.894366105029437e-11	7	10	10
ENSG00000227782	AC002553.1	-3.953143464730852	NA	7.71311591806628e-05	0.009333441555378939	0.021651432243929316	0.00013213342805113327	0.00027960959497148126	3	3	3
ENSG00000105501	SIGLEC5	-3.9518789340731564	NA	7.753996849393474e-05	0.12850688335449956	0.22438954836217184	8.96717314397476e-39	1.1257544088288664e-37	37	48	48
ENSG00000250067	YJEFN3	-3.950116101883483	NA	7.811329313375788e-05	0.10747219482505682	0.08626449991480077	8.489952478758159e-15	3.8374853731740555e-14	10	12	12
ENSG00000275066	SYNRG	3.948669002393211	NA	7.858692525986269e-05	0.17159167300982592	0.08558688332425633	1.0916749744384807e-14	4.8995378530870205e-14	17	20	20
ENSG00000160285	LSS	-3.9475697615434076	NA	7.894851722849696e-05	0.15556795197687412	0.2769785235964157	5.284334709229812e-49	9.4005244739193e-48	47	53	53
ENSG00000108578	BLMH	3.939915738930694	NA	8.15102332414532e-05	0.019840793775303033	0.01908930171079351	0.00033472815272894365	0.0006747682016161578	10	11	11
ENSG00000166503	HDGFL3	-3.9357147768496756	NA	8.294944224088829e-05	0.008864966880146536	0.04178085355255517	9.427299339666353e-08	2.6788526325756135e-07	11	12	12
ENSG00000188076	SCGB1C1	3.93440669240451	NA	8.340246055668273e-05	0.1449634960131758	0.11970098069497465	2.832631791222195e-20	1.7002731042236409e-19	35	40	40
ENSG00000144136	SLC20A1	-3.932128818798755	NA	8.419692409627905e-05	0.030091103807060073	0.04248916032872954	7.306302381907235e-08	2.1001639213430635e-07	6	6	6
ENSG00000081985	IL12RB2	-3.9193116229156653	NA	8.880223711260967e-05	0.14628663346175572	0.17159403590840316	3.650039894609376e-29	3.219883444066676e-28	9	12	12
ENSG00000172965	MIR4435-2HG	-3.909187923954843	NA	9.260690439619215e-05	0.10320920536925754	0.15726376341617787	1.1713463118412454e-26	9.347332667177998e-26	16	20	20
ENSG00000272030	AL162258.2	-3.9063751365678514	NA	9.369102193851353e-05	0.13614161872091887	0.20111916310243277	1.8370204555036569e-34	1.9677116671725305e-33	6	8	8
ENSG00000099999	RNF215	3.902124217307884	NA	9.535220018309768e-05	0.01733040367949757	0.020215905009514257	0.000222315242315206	0.0004585619545902656	10	11	11
ENSG00000119782	FKBP1B	-3.9012161226318263	NA	9.571065334430893e-05	0.03807228754630376	0.025793526885274858	2.9602876867271578e-05	6.731102299083006e-05	17	20	20
ENSG00000011454	RABGAP1	3.8967145738556987	NA	9.750641999473216e-05	0.0017313313848771068	0.020940650662460276	0.00017093381427074866	0.000357306677343865	2	2	2
ENSG00000264954	PRR29-AS1	3.8948642655370045	NA	9.825373434260334e-05	0.013784039882170345	0.028780831129700257	1.0096242756973726e-05	2.4017265506913917e-05	18	20	20
ENSG00000197989	SNHG12	3.8937447119024653	NA	9.870852912293427e-05	0.014721446740628365	0.022592611820788117	9.399944824525133e-05	0.00020210588489942517	4	4	4
ENSG00000214078	CPNE1	3.893261474088856	NA	9.890544759520222e-05	0.482949065452817	0.7285250692059322	2.6525038209196413e-191	5.685973503118866e-188	9	10	10
ENSG00000245848	CEBPA	-3.8923979556899804	NA	9.925825347010714e-05	0.05312574708597875	0.03243250911045349	2.7157408493050606e-06	6.810798453456052e-06	22	27	27
ENSG00000204599	TRIM39	3.8890688859638196	NA	0.00010062955468690282	0.014566170534614172	0.010183918267589081	0.008950775172818596	0.01491274103163957	12	13	13
ENSG00000065060	UHRF1BP1	-3.8827746800476093	NA	0.00010327125472672087	0.2724173583962195	0.4149792662349763	8.216129488429129e-80	3.7078527525545037e-78	25	26	26
ENSG00000187122	SLIT1	-3.870199421829574	NA	0.00010874636091916672	0.27333618293266976	0.3011324161160362	5.976053389900131e-54	1.239218132810125e-52	19	23	23
ENSG00000272092	AC087623.2	-3.8699358587458583	NA	0.00010886399101772182	0.002931343606202714	0.032658831315634386	2.5035710159065697e-06	6.296192895113912e-06	13	14	14
ENSG00000143384	MCL1	3.8622398061447387	NA	0.00011235219968569983	0.06718074866689926	0.05386179032235741	1.207411826620025e-09	3.971213159705947e-09	21	26	26
ENSG00000267302	RNFT1-DT	-3.86039967634924	NA	0.00011320171180372012	0.03255268718228288	0.024189101556379586	5.2802410379970105e-05	0.00011685488909615529	8	9	9
ENSG00000189339	SLC35E2B	3.8596233275071237	NA	0.00011356193428203007	0.17905401822969705	0.548377411480511	2.0624635752053773e-117	2.6999380039081694e-115	39	46	46
ENSG00000276023	DUSP14	3.854756572602126	NA	0.00011584483718884013	0.04038293274367005	0.21870379507773705	1.0414159405687605e-37	1.2550415997760839e-36	11	14	14
ENSG00000258819	LINC02289	3.8476363395335906	NA	0.00011926290878710642	0.127693042891835	0.14275169223930945	3.680493082834038e-24	2.6541957896350257e-23	17	18	18
ENSG00000213047	DENND1B	-3.844614001820297	NA	0.00012074234395383735	0.08360346288669956	0.027181600487330388	1.7953746813812416e-05	4.167981644917681e-05	13	18	18
ENSG00000172247	C1QTNF4	-3.843274985292662	NA	0.00012140330903396547	0.1361551126022079	0.16197894530116408	1.772210491999889e-27	1.4646572398701734e-26	7	9	9
ENSG00000126746	ZNF384	3.841549064570157	NA	0.00012226029066923227	0.10466396892429218	0.1440392923382309	2.2179787921712226e-24	1.615807914483615e-23	8	11	11
ENSG00000149782	PLCB3	-3.841484781810008	NA	0.0001222923192698374	0.0034421163790740693	0.03148899232021723	3.8122654701243866e-06	9.427042616750267e-06	10	12	12
ENSG00000163568	AIM2	-3.822161837799109	NA	0.00013228682027369824	0.04470838446799114	0.05079128032254969	3.6638693795406995e-09	1.1616139025650481e-08	30	37	37
ENSG00000136274	NACAD	3.8204063283432985	NA	0.00013323199899548943	0.013013593592668031	0.011216372655751558	0.006070548125551758	0.010372006556250582	12	13	13
ENSG00000205710	C17orf107	3.8166548854525306	NA	0.00013527317155969399	0.10220958406892655	0.15759558998450626	1.0259110556058726e-26	8.198205355351869e-26	7	10	10
ENSG00000130309	COLGALT1	-3.8163364751635562	NA	0.00013544776937186498	0.052060150186111605	0.08208015323642769	4.000280017619123e-14	1.735411131347087e-13	15	18	18
ENSG00000162746	FCRLB	-3.804553421862786	NA	0.00014206025167182897	0.04955319500700207	0.04786670790163169	1.0528481028427646e-08	3.228771837562692e-08	16	18	18
ENSG00000064547	LPAR2	-3.802977923452394	NA	0.00014296710037436526	0.09208276051655911	0.24768176353388058	3.2257152370413008e-43	4.6879483559340057e-42	13	17	17
ENSG00000213676	ATF6B	3.800857756922733	NA	0.00014419606426847214	0.08990211928511403	0.016460619812534966	0.0008731495480630814	0.0016681864527332646	22	27	27
ENSG00000267128	RNF157-AS1	3.7999767176354333	NA	0.00014470968288114716	0.007468805662684687	0.019215483874774415	0.00031971842471283075	0.0006466389038094508	12	14	14
ENSG00000103653	CSK	3.799805372087071	NA	0.00014480977192562517	0.013450760972850176	0.014539783933630295	0.001767501684838842	0.0032438876705159782	7	7	7
ENSG00000100219	XBP1	-3.7972584612218605	NA	0.00014630522077335004	0.010391459926809545	0.018769192669723187	0.00037606398209943053	0.000752610716422352	3	4	4
ENSG00000105948	TTC26	3.795831431129184	NA	0.00014714946262333413	0.03528416265867402	0.0526907373856989	1.8442359150781261e-09	5.988790325255592e-09	10	14	14
ENSG00000159714	ZDHHC1	-3.7949454784393306	NA	0.00014767590461862146	0.007668544327201704	0.010182002797150804	0.008957250541382265	0.01492063035785959	1	2	2
ENSG00000253595	LINC01300	3.787918975691939	NA	0.00015191437048938305	0.24139669921515333	0.28904903678912186	1.8696727897338208e-51	3.6147709888551625e-50	13	13	13
ENSG00000182400	TRAPPC6B	3.78533297087538	NA	0.00015350290778846164	0.005692867927300139	0.011703493090819455	0.005059174615782357	0.008738018479811828	4	5	5
ENSG00000181896	ZNF101	-3.780650014526199	NA	0.00015641943437011026	0.010896598686802771	0.01993661882926872	0.0002460323361820974	0.000504690015931434	16	19	19
ENSG00000260304	AC009088.2	3.7750581592533967	NA	0.00015997033613931327	0.04333177057079022	0.01908246240001591	0.0003355616615030186	0.000676209980389573	6	6	6
ENSG00000104880	ARHGEF18	-3.772926202005576	NA	0.0001613440231837018	0.03499150841021005	0.06488974254682407	2.2008826116231537e-11	8.144785478361128e-11	5	7	7
ENSG00000279159	AC003681.1	3.766219456867135	NA	0.0001657381234050307	0.008047562457388847	0.01140732098643385	0.005651619539966745	0.009694870810332072	6	8	8
ENSG00000120899	PTK2B	-3.762874325828774	NA	0.00016797162211954535	0.06291902867715826	0.11584852174031816	1.2374861973947445e-19	7.201103087588217e-19	14	14	14
ENSG00000141376	BCAS3	-3.7589941935837308	NA	0.00017059779643946625	0.07442706162528588	0.10098567787742907	3.465104845832908e-17	1.7876980445604252e-16	9	14	14
ENSG00000231852	CYP21A2	-3.756371383110772	NA	0.00017239480641769716	0.1440284038885454	0.16028595143053567	3.495452863407434e-27	2.847673213994019e-26	41	46	46
ENSG00000164038	SLC9B2	3.754709364566884	NA	0.00017354273207659582	0.0028211390444965235	0.014195188500077014	0.0020069213745070843	0.0036629091795893983	2	2	2
ENSG00000183044	ABAT	3.7508820396529514	NA	0.00017621359129210422	0.07125462059923199	0.1888373702783872	3.094953938932924e-32	3.0929699941002745e-31	29	43	43
ENSG00000130768	SMPDL3B	3.7506905269791875	NA	0.00017634824671099503	0.022854914572148628	0.0880202240932971	4.422647660941241e-15	2.0289990566474408e-14	6	10	10
ENSG00000149179	C11orf49	-3.7482251468803804	NA	0.0001780903552644167	0.019112061984614175	0.020329330943704146	0.0002133518724456132	0.0004410815262893093	25	29	29
ENSG00000131626	PPFIA1	-3.745364981779008	NA	0.00018013170473521077	0.048936138030717447	0.08017860273298219	8.075861596511704e-14	3.442529219949769e-13	25	32	32
ENSG00000165434	PGM2L1	-3.7399718394263974	NA	0.00018404087243290663	0.015345334710594927	0.04028195951310006	1.616397210054112e-07	4.5094510745433485e-07	21	23	23
ENSG00000273302	AC016747.3	-3.7366531046212086	NA	0.00018648591721621573	0.011839846554689828	0.055781216232360945	6.026303751269159e-10	2.029557797142867e-09	5	10	10
ENSG00000227512	AL592301.1	-3.7360650678006047	NA	0.0001869223193172978	0.019415373672484467	0.013076049300765988	0.0030357764553474156	0.005401030234749749	12	13	13
ENSG00000141574	SECTM1	-3.7346054533810547	NA	0.00018800970094099483	0.012433153112330184	0.09609599631398054	2.1726557123899774e-16	1.0682016287779738e-15	15	19	19
ENSG00000160185	UBASH3A	3.734296255973123	NA	0.00018824080829036024	0.11185811190756172	0.228189339045442	1.7245442318133927e-39	2.2169571987532136e-38	5	6	6
ENSG00000260808	AP003096.1	-3.7335336518569973	NA	0.0001888119531335461	0.00896046056708632	0.09631752063576791	1.9996402933867018e-16	9.845487048891343e-16	12	14	14
ENSG00000196843	ARID5A	-3.7326009898040935	NA	0.0001895126753240679	0.03818175700895912	0.06694907238106712	1.0382360419177072e-11	3.9148438616637554e-11	14	18	18
ENSG00000108556	CHRNE	3.7288272322600164	NA	0.0001923729821584002	0.18152761795028857	0.21334124882671504	1.0354855174592313e-36	1.2071747885049868e-35	8	12	12
ENSG00000227057	WDR46	3.7223608556375853	NA	0.00019736867845203995	0.031879839136944116	0.013552410315720824	0.0025447966819140467	0.004574978330867385	17	20	20
ENSG00000213918	DNASE1	3.7218532579429167	NA	0.0001977659471160833	0.010731761486087309	0.027702123314207468	1.4885479065168874e-05	3.482077213048439e-05	10	10	10
ENSG00000165672	PRDX3	-3.719344166854172	NA	0.0001997407339836446	0.008713430400915842	0.03297438071345307	2.235141544959004e-06	5.645131421870685e-06	17	20	20
ENSG00000137331	IER3	-3.7062110715036467	NA	0.0002103829888456627	0.07427738882945077	0.14365060926200893	2.584551763077572e-24	1.8764808715079288e-23	20	26	26
ENSG00000197653	DNAH10	-3.7061963909855207	NA	0.00021039517758103348	0.04527570184119721	0.08421349307254063	1.8163119748643336e-14	8.04232740948837e-14	7	9	9
ENSG00000273319	AC058791.1	3.706146764902001	NA	0.00021043638534226392	8.963999692869473e-05	0.02526478104298772	3.5819493470581045e-05	8.07716625282044e-05	7	9	9
ENSG00000109920	FNBP4	-3.703807444226619	NA	0.00021238749786265036	0.0011935184991141374	0.0293868233682069	8.118553060247084e-06	1.9502176747664177e-05	6	8	8
ENSG00000178773	CPNE7	3.70117588261837	NA	0.00021460265373398943	0.02117095987163934	0.01527385249546261	0.0013492002393945466	0.0025176751801280826	8	8	8
ENSG00000126266	FFAR1	3.6993644437630326	NA	0.00021614004577111528	0.040944484786627405	0.01800996388921532	0.0004958412862468979	0.0009771526336299762	8	8	8
ENSG00000244509	APOBEC3C	3.699286470910826	NA	0.00021620645395016634	0.14066484253343814	0.16642355141068144	2.9605277404631627e-28	2.523364325109482e-27	25	26	26
ENSG00000159761	C16orf86	3.6947004573841107	NA	0.00022014615885893087	0.0049381093967607245	0.06275542912042935	4.7890479075708915e-11	1.7311991216112451e-10	6	8	8
ENSG00000110958	PTGES3	3.6946824673694048	NA	0.0002201617454078081	0.0016502753736527898	0.016601664863796183	0.0008292282113889561	0.0015886978658372483	5	6	6
ENSG00000196743	GM2A	-3.6890141947763806	NA	0.00022512466005258555	0.42940213016377726	0.6631651817630623	5.439016390915732e-160	2.7433438849357025e-157	17	21	21
ENSG00000134545	KLRC1	3.685745340662974	NA	0.00022803428520270965	0.125001409953989	0.1542318266127586	3.924320648832879e-26	3.0687722210139096e-25	7	11	11
ENSG00000100902	PSMA6	3.685702377659698	NA	0.00022807276075756155	0.02443020150495484	0.013384614842802608	0.0027078297569359555	0.004847241388485877	14	16	16
ENSG00000166446	CDYL2	-3.682032612514895	NA	0.0002313818029720906	0.02162587140799383	0.017175046241233748	0.0006724280070257341	0.001300932749603375	10	12	12
ENSG00000177535	OR2B11	-3.669196242906494	NA	0.0002433142534488779	0.02331359857371433	0.02297782130959387	8.178031320658203e-05	0.00017736822956616608	11	11	11
ENSG00000128891	CCDC32	-3.663310018337503	NA	0.0002489768960876654	0.18520555112087292	0.3021927200898552	3.5926820703232126e-54	7.504373303772567e-53	10	13	13
ENSG00000273542	HIST1H4K	3.6627866313726414	NA	0.00024948634197417575	0.008181046135546346	0.025243668513716115	3.609323043824972e-05	8.136753106159385e-05	2	7	7
ENSG00000149091	DGKZ	3.657004775814388	NA	0.0002551796278985671	0.0022830877295337802	0.014132151113300557	0.0020541451700932115	0.0037419306906658683	3	3	3
ENSG00000145780	FEM1C	-3.6549978404791323	NA	0.0002571841427634295	0.031550517794480704	0.0734663600136298	9.553450991650789e-13	3.83591971565955e-12	14	17	17
ENSG00000064989	CALCRL	3.6536451958943164	NA	0.00025854347505476616	0.007439455135644633	0.03270801777969375	2.4597000760835376e-06	6.188585182622738e-06	2	4	4
ENSG00000130177	CDC16	3.6524797830233764	NA	0.0002597200495762919	0.19637201624309733	0.5292712399690143	2.149811605521422e-111	2.4254683699399254e-109	18	20	20
ENSG00000148120	AOPEP	3.648709264602388	NA	0.00026356116785990186	0.03121720097437513	0.038422792524595906	3.154066299131342e-07	8.576039791311779e-07	5	8	8
ENSG00000108559	NUP88	-3.64390839799	NA	0.0002685290227414908	0.03171491545328131	0.05898354238911829	1.8867115017469875e-10	6.578937686754593e-10	16	18	18
ENSG00000232860	SMG7-AS1	-3.6426730685364213	NA	0.00026982144570347906	0.011788264743747088	0.03564169313114585	8.57028359381238e-07	2.2445295258138133e-06	3	5	5
ENSG00000174177	CTU2	3.6390689397472746	NA	0.0002736255470997024	0.05002420619145745	0.06085927748249816	9.545217682405044e-11	3.390450249286746e-10	33	41	41
ENSG00000143771	CNIH4	-3.638868182341644	NA	0.00027383891439990767	0.125335743317688	0.14539627066372354	1.2996317989558294e-24	9.557197993264802e-24	14	18	18
ENSG00000110218	PANX1	3.62406648092826	NA	0.000290007008885654	0.1610238318911111	0.2154295923020683	4.241012168326023e-37	5.012344429677669e-36	6	6	6
ENSG00000108799	EZH1	3.6135041814098656	NA	0.00030208648140989157	0.03163560634469316	0.053917153041103644	1.183464726893865e-09	3.8961867155889595e-09	5	5	5
ENSG00000104886	PLEKHJ1	3.601100253226197	NA	0.00031687334959529744	0.023926437334862716	0.06316199701770871	4.1301912692569305e-11	1.4990190492378224e-10	12	14	14
ENSG00000205593	DENND6B	3.5977166740255657	NA	0.0003210230372597183	0.051973414872747606	0.07352690649451271	9.343483807795247e-13	3.7551301574849e-12	21	25	25
ENSG00000072694	FCGR2B	-3.5873795014606653	NA	0.0003340180083224743	0.31914169939044107	0.3696306447522382	5.877161038623075e-69	1.908852929002786e-67	22	25	25
ENSG00000163798	SLC4A1AP	-3.5864752019947335	NA	0.0003351779221451276	0.03876414270429317	0.0794579966714816	1.0535993954302858e-13	4.4579758283330795e-13	11	14	14
ENSG00000259943	AL050341.2	-3.584555199759946	NA	0.00033765315003757794	0.03563905211943222	0.028598388915581786	1.0781261630429895e-05	2.559710033230545e-05	4	4	4
ENSG00000111011	RSRC2	3.579042066782731	NA	0.00034485596014596044	0.02429517490453199	0.0313877431117052	3.953584110322825e-06	9.762421009060638e-06	4	5	5
ENSG00000226979	LTA	3.5748221531875397	NA	0.0003504660440224734	0.014316125068328533	0.042020331878355396	8.649000772802237e-08	2.469147898331706e-07	17	23	23
ENSG00000006634	DBF4	-3.573890891476967	NA	0.0003517155361155993	0.00456030246299627	0.01646293812852613	0.0008724089996208094	0.001666957318606937	2	2	2
ENSG00000111802	TDP2	-3.5738495601212223	NA	0.0003517710876513881	0.02502304773727263	0.03415544885865727	1.46204807110517e-06	3.7522691366929906e-06	13	18	18
ENSG00000188529	SRSF10	-3.5716036465782564	NA	0.0003548020830183687	0.03023838951845843	0.0662720036081672	1.3293335704666843e-11	4.9839836904095254e-11	10	14	14
ENSG00000139679	LPAR6	-3.5704739512689723	NA	0.0003563358909048492	0.013098334719848405	0.011562917898682197	0.005332066276956941	0.009174235435289915	4	4	4
ENSG00000233077	LINC01271	-3.5656915404761493	NA	0.00036289800377200973	0.0766012578298934	0.09267525518640284	7.807958615864325e-16	3.7235451141117154e-15	11	11	11
ENSG00000141027	NCOR1	-3.561186602470556	NA	0.00036918258330624436	0.14248054028239032	0.1704248212585233	5.866013572875826e-29	5.132462589859569e-28	10	13	13
ENSG00000112992	NNT	3.5610571409952327	NA	0.00036936468272427534	0.09355222911419755	0.1492364142961381	2.851032355236858e-25	2.153848187663299e-24	14	16	16
ENSG00000169228	RAB24	-3.557873981061205	NA	0.00037386859181474355	0.02076480846225136	0.04420361898232086	3.941508781651667e-08	1.1570202999304961e-07	5	9	9
ENSG00000259807	AC009093.1	-3.5546061912080416	NA	0.00037854561204316825	0.01140239247973331	0.031520346869384305	3.7695358509338554e-06	9.328105383501399e-06	10	11	11
ENSG00000088280	ASAP3	-3.548497001969622	NA	0.0003874364089371761	0.020626976623183642	0.020261382225638908	0.00021867688069879046	0.00045163499369406515	12	19	19
ENSG00000130518	IQCN	3.543818690637987	NA	0.000394376354739552	0.09191579908071497	0.2221656720866175	2.3447876963532493e-38	2.909606671835157e-37	11	14	14
ENSG00000213626	LBH	3.5415862159284393	NA	0.0003977288559396921	0.02986038002202956	0.0485917502266067	8.10548163125542e-09	2.5104010203070108e-08	19	23	23
ENSG00000090013	BLVRB	3.5384560782848857	NA	0.00040247423232883114	0.007918996771025614	0.01563142831563575	0.001183197199233262	0.0022243640396460438	7	8	8
ENSG00000262703	AC009121.2	-3.522844472987204	NA	0.00042694181873704823	0.0320861603999015	0.10052274471289957	4.1243978309190915e-17	2.1182778796774934e-16	28	34	34
ENSG00000159267	HLCS	3.5215850108487285	NA	0.0004289751004430718	0.13256117008151327	0.2812630263322583	7.203898052447766e-50	1.3226943008718066e-48	29	36	36
ENSG00000161179	YDJC	-3.5215192828167923	NA	0.00042908145992199154	0.024250165320822633	0.03289451507831576	2.300230103973134e-06	5.805245923919834e-06	2	2	2
ENSG00000006638	TBXA2R	3.517847691443129	NA	0.000435061992255932	0.03270699883857604	0.032843798481227364	2.3425437513632874e-06	5.907688645901326e-06	17	18	18
ENSG00000106367	AP1S1	-3.5139193534851074	NA	0.0004415468454832162	0.022757303069543044	0.018594859194985106	0.0004006975210010056	0.0007996697064641272	1	1	1
ENSG00000156886	ITGAD	3.5127022420277974	NA	0.0004435742747898463	0.02565916979788905	0.024351292013357385	4.980024945740142e-05	0.00011055333047831417	9	10	10
ENSG00000246548	LINC02288	3.5103330705772997	NA	0.0004475457147770698	0.11202623989000106	0.10347692510802922	1.3553565704251586e-17	7.149495486379897e-17	23	24	24
ENSG00000118260	CREB1	-3.499869673323848	NA	0.00046548567762719033	0.009931959728176325	0.011031792283390936	0.0065055597260223015	0.011059064605626135	4	5	5
ENSG00000100883	SRP54	-3.498548879159084	NA	0.0004677973359597598	0.06908642201501214	0.08588326307031006	9.780122662892512e-15	4.4009268839135054e-14	8	11	11
ENSG00000270820	AC016727.1	-3.494534639009229	NA	0.00047488898147853297	0.10906801654494537	0.07710773069724623	2.5051695798686354e-13	1.0377090126851987e-12	15	17	17
ENSG00000128944	KNSTRN	-3.490360819247517	NA	0.0004823687968607253	0.3750227924916047	0.37410080569875886	5.4235574424249225e-70	1.8308776885855314e-68	9	10	10
ENSG00000152620	NADK2	3.484997583633049	NA	0.0004921414858037312	0.006061118976473884	0.025634036826407903	3.1354621836118186e-05	7.109618006975945e-05	2	5	5
ENSG00000204618	RNF39	3.48461267736961	NA	0.0004928499010511372	0.016848199286084404	0.030814454086010048	4.858525234988306e-06	1.1894196895762237e-05	3	4	4
ENSG00000167461	RAB8A	-3.483633189010871	NA	0.0004946569283852035	0.03268717707172036	0.03800875290290139	3.6602572454622963e-07	9.895909112790937e-07	15	17	17
ENSG00000206344	HCG27	3.480125992511349	NA	0.0005011780336797856	0.11889728560861923	0.2769125340178031	5.44853694710112e-49	9.682586539464985e-48	35	42	42
ENSG00000108561	C1QBP	3.4781193806091233	NA	0.0005049449854834394	0.017633043618767375	0.027137301567480506	1.824244708665791e-05	4.232711745218462e-05	10	11	11
ENSG00000144021	CIAO1	-3.4759948090385837	NA	0.0005089621373471967	0.16317029524955334	0.24627522091238416	6.036568301857033e-43	8.677377184287197e-42	6	8	8
ENSG00000100162	CENPM	-3.467519684915132	NA	0.0005252852672429644	0.005509058214816823	0.014974283969725239	0.0015062625353269242	0.0027910206610828117	9	11	11
ENSG00000169180	XPO6	-3.466770877879009	NA	0.0005267506874401138	0.05532972573292076	0.08046618522183334	7.262392483015973e-14	3.1008223416363425e-13	8	8	8
ENSG00000028839	TBPL1	3.4619327653170604	NA	0.0005363111160772671	0.019539874038070892	0.014173805840728517	0.0020228156587259296	0.0036899548698533097	26	32	32
ENSG00000160325	CACFD1	-3.459372673802636	NA	0.0005414351976658416	0.022983930136418643	0.053332939551134106	1.4620036909986055e-09	4.782888458018903e-09	18	25	25
ENSG00000135587	SMPD2	-3.4589206613986283	NA	0.0005423446347394371	0.263770232202577	0.3121422626945222	2.919694740398863e-56	6.528011095580195e-55	32	37	37
ENSG00000184068	SREBF2-AS1	3.458074444016903	NA	0.0005440510291154576	0.008661693600027501	0.08606515351048627	9.14184823496047e-15	4.120198564555509e-14	8	11	11
ENSG00000100029	PES1	3.458048726388975	NA	0.0005441029668522342	0.010426237844280886	0.18931981585716115	2.5340237461360316e-32	2.5457512139711074e-31	11	15	15
ENSG00000197670	AL157838.1	-3.4559681415557866	NA	0.0005483201241259981	0.05913316356634643	0.10847720487470126	2.045434305353721e-18	1.1231877330294896e-17	1	1	1
ENSG00000130783	CCDC62	-3.4559163773748716	NA	0.0005484254326008813	0.009446301284369761	0.01274593795897952	0.0034313738207053324	0.006063331236607496	10	11	11
ENSG00000085978	ATG16L1	-3.4547019188404087	NA	0.0005509015264829017	0.003532232084228521	0.021339356604101193	0.00014794205798760308	0.00031144836145708386	7	9	9
ENSG00000176170	SPHK1	3.45329285543928	NA	0.0005537874388196097	0.06982146464532785	0.07839419021589653	1.5596698828058258e-13	6.533165320038375e-13	15	21	21
ENSG00000129219	PLD2	3.4524657242789845	NA	0.0005554880446249847	0.04776863739276727	0.3485567262057936	3.5631592884519476e-64	9.919580947672477e-63	25	31	31
ENSG00000112511	PHF1	-3.445081331639927	NA	0.0005708875890237088	0.010604803691763556	0.01075493798417346	0.007218366279077592	0.012185034286829573	8	9	9
ENSG00000270210	AC104695.3	3.4443359373168705	NA	0.0005724639412837768	0.03701258080825255	0.021427617680852242	0.00014328769594376637	0.00030194650992131355	9	11	11
ENSG00000158019	BABAM2	3.4384360739058892	NA	0.0005850846628609723	0.005197236259676141	0.01653653799231391	0.0008492249366927808	0.0016257377137022212	12	14	14
ENSG00000138107	ACTR1A	3.438230228534176	NA	0.0005855296394982262	0.022250519610851966	0.022979517478410264	8.173019568988517e-05	0.00017730438025121326	13	17	17
ENSG00000150401	DCUN1D2	3.435057017948399	NA	0.0005924291650164624	0.024918235075397286	0.03155842267507623	3.7182903674974124e-06	9.209266538447881e-06	11	13	13
ENSG00000233927	RPS28	-3.4341696895977796	NA	0.0005943719833177135	0.30527392743738274	0.18528188845410662	1.3462621198144928e-31	1.3043530560846746e-30	13	14	14
ENSG00000100296	THOC5	3.4317508166081785	NA	0.0005996983015210451	0.12274803303300971	0.13885255129441249	1.6985270791480143e-23	1.189385091070204e-22	6	8	8
ENSG00000004534	RBM6	-3.4260288313263807	NA	0.0006124753658131389	0.3724197814085428	0.5392038122816606	1.717614415723123e-114	2.0598160570094992e-112	16	21	21
ENSG00000172367	PDZD3	-3.4219897367779333	NA	0.0006216466009692689	0.027516971005235626	0.13759300990834178	2.779818305633578e-23	1.9268837559947545e-22	4	4	4
ENSG00000163633	C4orf36	3.412685754399	NA	0.0006432607106623544	0.012483746095672953	0.04210063844671435	8.402653286413085e-08	2.402018689926621e-07	10	10	10
ENSG00000141576	RNF157	3.4120389003456024	NA	0.0006447891103022789	0.03624442210618388	0.055191181346146305	7.462155380705914e-10	2.4882073230356934e-09	7	8	8
ENSG00000138686	BBS7	-3.411975145339966	NA	0.0006449399346149112	0.0006302246937019927	0.014782566269970857	0.0016163470395328208	0.002981470945568285	1	4	4
ENSG00000143942	CHAC2	3.4077673594188	NA	0.0006549670943739979	0.013003831521694023	0.013918369434175392	0.0022228297991553595	0.004026545708853413	11	13	13
ENSG00000198231	DDX42	3.406425910791182	NA	0.0006581941207180733	0.09409274684541967	0.17656664851920648	4.81799236846254e-30	4.420746448730021e-29	13	17	17
ENSG00000258302	AC025034.1	3.402948039923302	NA	0.0006666295689266745	0.01751980840573187	0.040189051140896714	1.6713189626334896e-07	4.656612329845932e-07	5	6	6
ENSG00000087460	GNAS	-3.3997843610940626	NA	0.0006743901549984179	0.006854736785348793	0.05052731487670072	4.030371739806308e-09	1.275689275857113e-08	5	6	6
ENSG00000129204	USP6	-3.398415818693592	NA	0.0006777731799710465	0.09860741362063112	0.11493520041685895	1.753798125439505e-19	1.0129971051923904e-18	10	11	11
ENSG00000108528	SLC25A11	-3.3966344666374746	NA	0.0006822003007284639	0.007656772007741078	0.04863600518083297	7.977088861607971e-09	2.47331579981405e-08	11	13	13
ENSG00000180957	PITPNB	-3.3914270895587535	NA	0.0006952965993161714	0.013828018699608216	0.01957610620186179	0.00028044758792458035	0.000571254981033214	10	18	18
ENSG00000116903	EXOC8	3.3910059525031495	NA	0.0006963658865684482	0.006587246990082944	0.03493170809871335	1.106131704128361e-06	2.8710538208108465e-06	10	12	12
ENSG00000168071	CCDC88B	3.389452601662513	NA	0.0007003231476343827	0.024690186922514634	0.03425348004297619	1.4114364171253228e-06	3.627262568152579e-06	5	6	6
ENSG00000247828	TMEM161B-AS1	-3.3828476735178867	NA	0.0007173841045596473	0.025490629444040853	0.14176934263906643	5.413807680166661e-24	3.8683911627990866e-23	22	23	23
ENSG00000204277	LINC01993	-3.3786198863178787	NA	0.0007285066034501235	0.040028221057112394	0.0801504913482573	8.160099367402811e-14	3.4767091689836225e-13	15	17	17
ENSG00000105711	SCN1B	-3.375803787334383	NA	0.0007360038817201645	0.018571937964959064	0.041998782824499384	8.716323660391437e-08	2.487125365258781e-07	6	7	7
ENSG00000100994	PYGB	3.372526400482354	NA	0.0007448194558708327	0.10117770781564311	0.4880680379016624	3.321710378470016e-99	2.699716174425702e-97	15	18	18
ENSG00000176390	CRLF3	3.3662399988222047	NA	0.0007620037912335273	0.1003014678531925	0.055228956888753906	7.360768680692098e-10	2.457267317601495e-09	12	13	13
ENSG00000069275	NUCKS1	3.3638514763814324	NA	0.0007686289538762188	0.0467014760689755	0.07186293929390997	1.7202031915723787e-12	6.800739510006136e-12	16	21	21
ENSG00000112297	CRYBG1	-3.360397435332677	NA	0.0007783042271523962	0.00855010772543386	0.03698678932184177	5.285006289541217e-07	1.4075566525755915e-06	11	12	12
ENSG00000198909	MAP3K3	-3.359368846247434	NA	0.0007812072282497403	0.05737467966519091	0.02605898168579523	2.6901996863064445e-05	6.139770351406602e-05	8	9	9
ENSG00000151006	PRSS53	3.3582878258599576	NA	0.0007842690372864394	0.031110001956878876	0.045021907603178514	2.9354338877557263e-08	8.705895498568249e-08	5	5	5
ENSG00000189114	BLOC1S3	-3.353801188607425	NA	0.0007970961183846395	0.02020944667345418	0.033347017824774186	1.954975563917085e-06	4.964589951964177e-06	29	32	32
ENSG00000103472	RRN3P2	-3.3535624582598023	NA	0.0007977840625823099	0.13306953826363155	0.1253941704646705	3.1708230476189694e-21	1.996931488931976e-20	16	18	18
ENSG00000174130	TLR6	3.3519919379903103	NA	0.0008023235516021061	0.08615527327830884	0.038564291610081854	2.997633916000773e-07	8.167528443834964e-07	31	39	39
ENSG00000158062	UBXN11	3.3515838889212577	NA	0.0008035069082823664	0.03497139476735174	0.07211473041273415	1.5685286121630984e-12	6.216477275244968e-12	2	3	3
ENSG00000140474	ULK3	3.3503832063258026	NA	0.0008069983313091626	0.2173899181024107	0.23702533104902948	3.6166766567693316e-41	4.922411744995021e-40	7	9	9
ENSG00000154153	RETREG1	-3.3498754676403255	NA	0.000808478997901311	0.141356925600825	0.17765046199272258	3.0939321321949775e-30	2.8602610315370174e-29	23	25	25
ENSG00000169567	HINT1	3.3494082561774228	NA	0.0008098437057907429	0.024001755173927733	0.03344664270304817	1.8862165326013446e-06	4.794949202131702e-06	13	16	16
ENSG00000104147	OIP5	3.3492209607805954	NA	0.0008103913888719358	0.015257668099096258	0.01166732232095395	0.005128004847920438	0.008848878560775568	5	5	5
ENSG00000089639	GMIP	-3.343850192469832	NA	0.0008262434094703069	0.017586075831466715	0.03580076564147739	8.094078022041491e-07	2.121432737276319e-06	6	7	7
ENSG00000145217	SLC26A1	-3.3420822975043043	NA	0.0008315240275304065	0.3174558331214299	0.25969190497395234	1.4591699086409847e-45	2.3041717093263583e-44	21	25	25
ENSG00000105707	HPN	-3.337815540818217	NA	0.0008443978530244958	0.014308078021653764	0.02997212676021091	6.577346392062393e-06	1.5911258749820565e-05	5	6	6
ENSG00000170876	TMEM43	3.336855061825178	NA	0.0008473212248692113	0.057544897021844246	0.0644591037074535	2.5749429272390115e-11	9.494236994027479e-11	10	11	11
ENSG00000119969	HELLS	-3.3367283431989536	NA	0.0008477076134646987	0.03352140552968321	0.03844928298953873	3.124171814635513e-07	8.49610251334989e-07	12	14	14
ENSG00000149541	B3GAT3	3.334474908548098	NA	0.000854606103342592	0.049913005324563484	0.018346926685919203	0.00043855361155478175	0.0008696781466275726	12	13	13
ENSG00000007264	MATK	3.331833678976483	NA	0.0008627580165373987	0.0209327255621801	0.02337539936049083	7.083683712270153e-05	0.00015453261923638323	7	9	9
ENSG00000114770	ABCC5	-3.3314626477386873	NA	0.0008639089291698226	0.0918117381388857	0.3059695976432357	5.8278651602870716e-55	1.2477161002966665e-53	14	20	20
ENSG00000156510	HKDC1	3.3303037676623353	NA	0.000867512867063197	0.03984526513055388	0.13659653309225206	4.102698992145051e-23	2.8154135660782504e-22	14	17	17
ENSG00000038532	CLEC16A	-3.328848388004017	NA	0.0008720586191409209	0.012113134681579188	0.01600814351551647	0.0010305263960225595	0.0019521150077754196	11	13	13
ENSG00000110514	MADD	3.3263343374857945	NA	0.0008799630988066852	0.06158591098052614	0.04812647836386323	9.586808461323002e-09	2.9463114391259527e-08	13	14	14
ENSG00000127483	HP1BP3	3.3262682137367334	NA	0.0008801718935776275	0.13562426787654344	0.2488926876258698	1.878941446655001e-43	2.763461995599195e-42	5	5	5
ENSG00000260517	AC009093.2	-3.3245926303758537	NA	0.0008854781295996702	0.024862509470205806	0.06006656271442682	1.273188847915824e-10	4.4861137359581814e-10	9	10	10
ENSG00000223496	EXOSC6	3.324560487067091	NA	0.0008855802102900621	0.4479780471506775	0.3977605560615455	1.3536739800422128e-75	5.348883659848826e-74	8	10	10
ENSG00000134291	TMEM106C	-3.3243217502653852	NA	0.0008863387318869143	0.00038346324131285404	0.03162347182580189	3.6323494657868162e-06	9.001612859650016e-06	2	3	3
ENSG00000166582	CENPV	-3.321575136563422	NA	0.0008951087833620539	0.06874178805162787	0.08849572878305785	3.705940451448905e-15	1.7125619186714435e-14	3	5	5
ENSG00000164713	BRI3	-3.3214448243267736	NA	0.0008955268676464083	0.015985742173706245	0.030535420797308598	5.371276501626436e-06	1.310643436630503e-05	6	6	6
ENSG00000082153	BZW1	-3.3189817497244527	NA	0.0009034633387603768	0.020400714593039732	0.025362673016685728	3.457720494090705e-05	7.805245327518955e-05	6	6	6
ENSG00000114491	UMPS	-3.318291464231239	NA	0.0009056992294149992	0.034367128026080204	0.08242258395021838	3.524471464823765e-14	1.5332613178656204e-13	3	8	8
ENSG00000123427	EEF1AKMT3	3.3181809765284034	NA	0.0009060575837833391	0.2744251022087086	0.3622416937676428	2.910057205986129e-67	8.975642270765491e-66	16	17	17
ENSG00000143553	SNAPIN	3.314101968858307	NA	0.0009193797257965711	0.013347020105099985	0.06510414886271862	2.0353911473606937e-11	7.548642471039909e-11	4	5	5
ENSG00000166165	CKB	3.310460279854298	NA	0.0009314267045054237	0.007454766656985866	0.02552645867270618	3.259450042268089e-05	7.376129423971425e-05	6	7	7
ENSG00000172375	C2CD2L	-3.3055354756255118	NA	0.000947951029180271	0.004813390710400547	0.2523009319453646	4.0859586753277557e-44	6.179021633438773e-43	3	5	5
ENSG00000181513	ACBD4	3.305463572140477	NA	0.0009481942877891264	0.04765016322213036	0.04142136837671882	1.0728920767315946e-07	3.035642010207906e-07	7	10	10
ENSG00000136167	LCP1	-3.301506333528965	NA	0.0009616716369903566	0.013910658416637979	0.02348273543528117	6.814285516683922e-05	0.00014895880474902814	5	8	8
ENSG00000248092	NNT-AS1	-3.3005507170906694	NA	0.0009649527115514921	0.04612855017717016	0.044071900373703295	4.1329587082269045e-08	1.210522782021916e-07	7	8	8
ENSG00000107611	CUBN	-3.2948654769525967	NA	0.0009846880576376428	0.17001443944991665	0.20452824821230595	4.367144223506061e-35	4.813120584119887e-34	13	18	18
ENSG00000224397	SMIM25	3.2947995438480717	NA	0.0009849191099054607	0.08277783871781991	0.10949545634038872	1.3900834897920386e-18	7.689852182723765e-18	16	17	17
ENSG00000182272	B4GALNT4	-3.292321803122224	NA	0.0009936384419770852	0.06955189612890444	0.07199281945204705	1.6402224080071207e-12	6.493114975741946e-12	24	24	24
ENSG00000182057	OGFRP1	3.2886641047975584	NA	0.001006640810579886	0.037794835258539786	0.040893485096726225	1.2972566760283577e-07	3.649984370338032e-07	5	5	5
ENSG00000006652	IFRD1	3.2813952292097555	NA	0.0010329489175258592	0.0934362944780506	0.1377818882203551	2.5819774328265746e-23	1.7926449795766368e-22	16	20	20
ENSG00000161202	DVL3	-3.2790957190146015	NA	0.001041403064043022	0.01877944115337049	0.02610643199252206	2.644590161724996e-05	6.0380876958357015e-05	7	10	10
ENSG00000198520	ARMH1	-3.2775732833468294	NA	0.00104703547611439	2.451714157685029e-05	0.01695736215869698	0.0007280943108281788	0.0014030890365650567	2	3	3
ENSG00000061273	HDAC7	3.2768565817869835	NA	0.001049696735644074	0.024586949954849658	0.047745299085006666	1.099973009697534e-08	3.369674373580388e-08	2	2	2
ENSG00000075568	TMEM131	3.274386969940137	NA	0.0010589149226478414	0.0054024440993218825	0.04026765230965689	1.6247357604328447e-07	4.5319768307844586e-07	3	4	4
ENSG00000118162	KPTN	-3.2725608980827467	NA	0.001065779102826459	0.05428452112533864	0.02694054035959871	1.9582008753207052e-05	4.5294290276335e-05	49	58	58
ENSG00000161921	CXCL16	3.268202068345501	NA	0.0010823306186994802	0.13363281266856483	0.2136277684165142	9.162515760211316e-37	1.0703541060753668e-35	13	15	15
ENSG00000164535	DAGLB	3.2679252127205505	NA	0.0010833898938561253	0.402714566985231	0.5085749390877405	3.822310511943634e-105	3.661944299962088e-103	24	27	27
ENSG00000197157	SND1	-3.263830892588702	NA	0.0010991675004405578	0.03545469611581362	0.016656945649809556	0.0008126274234960416	0.0015582855513288179	8	8	8
ENSG00000261546	AC135782.3	3.2607956499004502	NA	0.001111000770638619	0.01850904521614198	0.038204468072678625	3.4115888328791904e-07	9.24839343898913e-07	2	2	2
ENSG00000213809	KLRK1	3.25893591971969	NA	0.001118309242902086	0.022771610547343297	0.04330481666732252	5.447533833819499e-08	1.5847287144388566e-07	10	13	13
ENSG00000204642	HLA-F	3.256862750540535	NA	0.00112650888125526	0.03174010637622528	0.3564608499143648	5.973952233224162e-66	1.769383537954424e-64	14	15	15
ENSG00000143819	EPHX1	3.2561512929210035	NA	0.0011293355692585235	0.015327034920304117	0.019139081695498533	0.0003287238468511353	0.0006636003825368004	6	9	9
ENSG00000197548	ATG7	3.2544362816119254	NA	0.0011361764463733164	0.12994444478004946	0.09398792361217509	4.781519192830822e-16	2.3065618182237907e-15	41	57	57
ENSG00000137815	RTF1	3.2510540742275618	NA	0.0011497798695479734	0.019315829438533622	0.043062470748662526	5.944091712126447e-08	1.722701278606914e-07	6	8	8
ENSG00000181915	ADO	-3.2494269216615126	NA	0.001156377858704869	0.01587067915628071	0.0324410541832443	2.707412546436435e-06	6.790905040052424e-06	6	6	6
ENSG00000260953	AC009093.4	-3.247310756656688	NA	0.0011650111096897814	0.05499685080190998	0.03080268267439731	4.879132214986918e-06	1.1942940102028354e-05	17	18	18
ENSG00000128294	TPST2	3.247010212725078	NA	0.001166242048347793	0.008417463793199229	0.022834051721626582	8.614236618004313e-05	0.00018619302213531127	4	7	7
ENSG00000148396	SEC16A	-3.246776009661342	NA	0.0011672021076379897	0.05594069797721548	0.3404292600931464	2.2668886611674322e-62	5.971562772712795e-61	11	13	13
ENSG00000105321	CCDC9	3.2433640330887443	NA	0.001181271766018724	0.01412851441737288	0.07961044654236062	9.959773073973847e-14	4.2204138484204966e-13	4	5	5
ENSG00000253878	AC087752.3	-3.241426229476929	NA	0.001189332120162083	0.012942513790884985	0.025902981857730024	2.8457769586768402e-05	6.481900526543914e-05	1	2	2
ENSG00000272468	AL021807.1	-3.238066220790834	NA	0.001203428727452582	0.016985219124986392	0.012460296812033077	0.0038156865363830924	0.006709239045671451	12	14	14
ENSG00000186591	UBE2H	3.2364773919955754	NA	0.0012101481195400752	0.045172406763043155	0.08065906496662659	6.763135766632251e-14	2.893737905737936e-13	2	2	2
ENSG00000162194	LBHD1	3.235670785496102	NA	0.0012135726250700472	0.20643530841912755	0.1395318524532162	1.3018643012037814e-23	9.153616605716952e-23	23	31	31
ENSG00000178802	MPI	-3.2355170945776814	NA	0.0012142261452586691	0.07533470375971012	0.14641450572734446	8.69768404802406e-25	6.434710256236609e-24	11	11	11
ENSG00000197355	UAP1L1	-3.2344719140594806	NA	0.0012186790616522637	0.47185199614629897	0.515490365979901	3.339482489581928e-107	3.3687520714023813e-105	23	23	23
ENSG00000176715	ACSF3	3.228552300265343	NA	0.0012441850604945383	0.10354854442629521	0.1280915986134532	1.1183847469537638e-21	7.191293597866552e-21	27	32	32
ENSG00000065883	CDK13	-3.2239027023315425	NA	0.001264563576446552	0.0036164904716427053	0.013014293698642505	0.003106098272762969	0.005516983871528965	1	2	2
ENSG00000146192	FGD2	3.221406492000377	NA	0.0012756308093398866	0.06279819830776376	0.1125700359171409	4.3201146517259214e-19	2.4418472696917543e-18	23	25	25
ENSG00000133313	CNDP2	3.2144126153416726	NA	0.001307116936709717	0.06874656142400258	0.17376774989168942	1.508311250632103e-29	1.3521186428170376e-28	7	11	11
ENSG00000182362	YBEY	-3.2106600287864637	NA	0.0013243050822771792	0.21449072236089642	0.470260494749699	3.0854724055642006e-94	2.099712947738908e-92	56	69	69
ENSG00000149600	COMMD7	3.2094318003863513	NA	0.0013299759374489116	0.04929598188530807	0.050877148584719714	3.5519723282956865e-09	1.1288505088573523e-08	13	17	17
ENSG00000122378	PRXL2A	3.2088191867023372	NA	0.0013328128039769406	0.08932224783716174	0.10346424906692443	1.3618534366885071e-17	7.181557375698404e-17	14	15	15
ENSG00000167840	ZNF232	-3.2068663606831374	NA	0.0013418931775685745	0.07639339322983713	0.03186168281335304	3.3342525550712168e-06	8.289228336752145e-06	35	41	41
ENSG00000144893	MED12L	-3.2037955306396797	NA	0.0013562876206100818	0.18599450481315183	0.21217043394547497	1.706287637535404e-36	1.9704462421612554e-35	16	17	17
ENSG00000105963	ADAP1	-3.1959967214893705	NA	0.001393486951746642	0.1924218181995762	0.24828049294208876	2.46956825676181e-43	3.62590976328838e-42	41	51	51
ENSG00000259536	AC091045.1	3.1945293481065096	NA	0.0014005904388868025	0.010363041760524114	0.01492706246889784	0.0015326536460692985	0.0028371629292360105	5	6	6
ENSG00000175221	MED16	-3.194239021653011	NA	0.0014019998465385076	0.2583013906811075	0.3454657418770648	1.7393337403081354e-63	4.734576875007018e-62	20	22	22
ENSG00000107816	LZTS2	-3.1941390904217517	NA	0.0014024852713120325	0.010570883980924196	0.01404617584207516	0.0021203698400983273	0.0038515223374479624	9	12	12
ENSG00000160360	GPSM1	3.1938586752870832	NA	0.001403848240265882	0.032267756366682304	0.12193960441072013	1.19926211256202e-20	7.337190855628283e-20	24	30	30
ENSG00000204655	MOG	-3.191896383909072	NA	0.0014134202654668957	0.003009227872086013	0.017342671919138953	0.0006325004702967235	0.0012272856489158757	8	14	14
ENSG00000149187	CELF1	3.1839596175043443	NA	0.001452752777120283	0.012281716859238422	0.032083304611148736	3.078936317014925e-06	7.684569771574581e-06	4	9	9
ENSG00000148296	SURF6	3.1796240552680484	NA	0.0014746623295542995	0.3329674202414355	0.41102800021096014	7.818839272054581e-79	3.368976750664925e-77	14	17	17
ENSG00000140497	SCAMP2	-3.1775732103015506	NA	0.001485131897672191	0.05521243381266734	0.20876000861642485	7.279326599693689e-36	8.261626198421382e-35	16	19	19
ENSG00000106635	BCL7B	3.1774533204108004	NA	0.0014857460496390151	0.013032076690243888	0.016942678286097863	0.0007320123261124462	0.0014103223660827254	2	3	3
ENSG00000274270	AL137060.3	3.174832986772087	NA	0.00149922764586571	0.015837261683406333	0.043110644503626935	5.8419095591662905e-08	1.6948554733571765e-07	11	14	14
ENSG00000135452	TSPAN31	-3.1744920924975264	NA	0.0015009898052060846	0.05697368777286265	0.060095848130368675	1.2597147084080566e-10	4.4413749042947705e-10	7	7	7
ENSG00000174514	MFSD4A	3.173667382704957	NA	0.0015052608111009746	0.014837610084393991	0.014966546332353637	0.001510555287063864	0.002798370165048958	15	16	16
ENSG00000106245	BUD31	3.1726105138023972	NA	0.0015107504892413939	0.01195846296179267	0.010176274644487714	0.008976643479556517	0.014951482034859628	13	20	20
ENSG00000204856	FAM216A	3.1674090887653974	NA	0.001538037906524412	0.09056528645654609	0.13118303502997844	3.375266809813344e-22	2.221975068003418e-21	7	7	7
ENSG00000047579	DTNBP1	-3.1666126793108242	NA	0.0015422558317732197	0.14241120130832485	0.12758549081092532	1.3602088267799886e-21	8.720082680542065e-21	29	34	34
ENSG00000185633	NDUFA4L2	3.1652429103851323	NA	0.0015495352961791171	0.0026505848820973896	0.016968994837946005	0.0007250054325703494	0.0013977648300336056	1	1	1
ENSG00000177105	RHOG	3.1635909652913914	NA	0.001558356436160841	0.03007530481347046	0.13371817305809147	1.2599853030992877e-22	8.463567553015936e-22	11	12	12
ENSG00000184489	PTP4A3	-3.1622686551773835	NA	0.0015654506704588997	0.00930487256150784	0.018625855212977282	0.00039620203893082955	0.0007911584496535627	2	3	3
ENSG00000186111	PIP5K1C	-3.162215548208298	NA	0.0015657362111477253	0.04638200204794692	0.0981106424109531	1.0208297832288372e-16	5.114288621849644e-16	9	11	11
ENSG00000135372	NAT10	-3.160926340127322	NA	0.0015726826370660494	0.03249389614279324	0.017754143300375887	0.000544316305065492	0.0010653367171385667	4	5	5
ENSG00000124562	SNRPC	3.1593916293089106	NA	0.001580988854936075	0.06699613465698916	0.026671827625872085	2.1572028973293958e-05	4.965620467959974e-05	6	7	7
ENSG00000237651	C2orf74	-3.1588447830411273	NA	0.0015839582627859062	0.1943429272845034	0.24221368281642244	3.663554578084553e-42	5.153921038521083e-41	4	5	5
ENSG00000273837	AC018755.4	-3.158830068980178	NA	0.0015840382319049506	0.09831719604885715	0.3572609707280001	3.9383895601698517e-66	1.1807594854432305e-64	67	80	80
ENSG00000135506	OS9	-3.157278239329	NA	0.0015924931344953306	0.03204387465598042	0.03779777143045164	3.9486516843525136e-07	1.0640387764764496e-06	7	8	8
ENSG00000116698	SMG7	-3.1563667536319073	NA	0.0015974785698022337	0.019160612976614474	0.15877001153958373	6.414473442617561e-27	5.166829735436758e-26	9	13	13
ENSG00000260145	AC023825.2	3.1530253560777752	NA	0.00161587770457881	0.006649367535232471	0.011865072497343972	0.004762981620383478	0.008263898402261865	14	20	20
ENSG00000266173	STRADA	-3.1527563379669235	NA	0.0016173674824537447	0.029136476239461025	0.029333002367813197	8.277263467594113e-06	1.987215332574149e-05	5	6	6
ENSG00000265678	AC129510.1	-3.1513885636045607	NA	0.0016249615634013456	0.007403934476046411	0.026002081940743185	2.745932556936783e-05	6.261135144117656e-05	12	13	13
ENSG00000171049	FPR2	-3.1478100312419177	NA	0.0016449856039767383	0.0034208327787338213	0.027559461448993662	1.5669962396778683e-05	3.6590983815680507e-05	8	10	10
ENSG00000166140	ZFYVE19	3.1449563627662833	NA	0.0016611160522963916	0.11760533530797353	0.12111278589433529	1.647714746761068e-20	9.981158669094157e-20	4	4	4
ENSG00000075426	FOSL2	-3.1435294695870786	NA	0.0016692360705408648	0.013584725367654687	0.01447512616377581	0.001810113969674199	0.0033188970882008805	4	4	4
ENSG00000196576	PLXNB2	3.140827220637188	NA	0.0016847138996600695	0.04159560911548058	0.06091937113640743	9.338969886839829e-11	3.3226969831829093e-10	9	9	9
ENSG00000116701	NCF2	3.140555491485434	NA	0.0016862775817938355	0.018345926780656142	0.021552494502386353	0.00013695246574714327	0.00028916496369093327	5	7	7
ENSG00000117713	ARID1A	3.140473929762221	NA	0.0016867471941961851	0.001531411724928423	0.015426226008172284	0.0012757639007310243	0.002389218645149758	9	11	11
ENSG00000101079	NDRG3	-3.1370472182483096	NA	0.0017065864054504733	0.03159059161180779	0.06084890799299509	9.581263997944835e-11	3.4018446439079915e-10	15	18	18
ENSG00000078070	MCCC1	-3.134419095684473	NA	0.0017219473003810086	0.04096633170267819	0.05549700475462909	6.67977970938029e-10	2.239959762146316e-09	26	30	30
ENSG00000159958	TNFRSF13C	-3.1338826992336446	NA	0.0017250980215332064	0.06375497780459966	0.06700413949238712	1.01756857323744e-11	3.839446306369386e-11	9	9	9
ENSG00000170545	SMAGP	3.1324280712979276	NA	0.0017336690139158554	0.014326239133120618	0.02638291248680975	2.39382945455202e-05	5.486739015786233e-05	6	7	7
ENSG00000033800	PIAS1	3.1323195297093624	NA	0.001734310132553491	0.14570754526103852	0.13005867319569214	5.2207672432216045e-22	3.412002189558205e-21	26	29	29
ENSG00000197746	PSAP	3.1315208075246965	NA	0.0017390346247886882	0.010692387213724818	0.05749654530790835	3.236156123358383e-10	1.111270351611392e-09	20	24	24
ENSG00000138439	FAM117B	3.13000102090418	NA	0.0017480569561475559	0.08066950096095904	0.26405468186393083	2.009864320221871e-46	3.245495595808368e-45	4	6	6
ENSG00000257949	TEN1	3.1240085853114805	NA	0.0017840525119279368	0.2030973973184434	0.30778803860535403	2.4192285242466093e-55	5.251563286367735e-54	6	11	11
ENSG00000038358	EDC4	-3.1202091623248602	NA	0.0018072266400077836	0.01079945740091683	0.026727655795149744	2.1142551642681745e-05	4.8713370700033494e-05	8	8	8
ENSG00000171940	ZNF217	-3.1188510929697917	NA	0.0018155769159725961	0.02127810118223023	0.04843599040923208	8.574008932533441e-09	2.6502000203448388e-08	18	23	23
ENSG00000084764	MAPRE3	-3.1138050314177868	NA	0.0018469149003908292	0.012253580637669917	0.01834309609629186	0.00043916588974067083	0.0008706654153945391	5	6	6
ENSG00000189091	SF3B3	3.1120145320892334	NA	0.0018581535193435983	0.004220344076679954	0.04668076270897238	1.6146354749805206e-08	4.892117272162712e-08	1	3	3
ENSG00000166275	BORCS7	-3.1117321417542585	NA	0.0018599317540320356	0.25532706061188737	0.15460032530819964	3.3887723144739037e-26	2.657249950659029e-25	18	18	18
ENSG00000188452	CERKL	-3.110925545207616	NA	0.00186501957123133	0.1641302864271666	0.23416853222126377	1.2677148791137714e-40	1.6892029884943332e-39	3	5	5
ENSG00000163125	RPRD2	-3.1076361941660178	NA	0.0018859006695719858	0.03407909465810806	0.04088739683397882	1.300100714138756e-07	3.656786476425378e-07	14	16	16
ENSG00000170092	SPDYE5	3.1074116885011622	NA	0.001887333650848217	0.055853772307523655	0.15885998137504795	6.187650555453751e-27	4.9911580138982306e-26	11	15	15
ENSG00000183625	CCR3	3.1070048905838896	NA	0.0018899327205503034	0.20891360316221472	0.2886165391505474	2.2924640702223392e-51	4.417243409016056e-50	36	47	47
ENSG00000152207	CYSLTR2	3.1059838084673173	NA	0.0018964709976728809	0.0032202259618492163	0.01738512531249402	0.0006227729228854451	0.0012095054195427517	3	6	6
ENSG00000276649	AL117335.1	-3.1048242595054236	NA	0.0019039211047643147	0.05066764497192947	0.013795406501499338	0.0023261339697505153	0.004203906781246874	28	31	31
ENSG00000110395	CBL	3.1027178817968566	NA	0.0019175233903894848	0.04293815560066178	0.02263115614958957	9.269849865124782e-05	0.000199483818969789	12	14	14
ENSG00000105223	PLD3	3.101295651514	NA	0.0019267580885060683	0.023703657756598766	0.03324677893060658	2.0266889041127735e-06	5.139093304248108e-06	12	13	13
ENSG00000114988	LMAN2L	-3.1010148533398456	NA	0.0019285861624001417	0.029982298739469566	0.027646222029870212	1.518807581410571e-05	3.549472773727158e-05	12	17	17
ENSG00000184389	A3GALT2	-3.0994174338352902	NA	0.0019390161417700564	0.19350528012701085	0.25027830412008906	1.011308111925874e-43	1.5067700096800013e-42	8	10	10
ENSG00000213190	MLLT11	-3.098200664717931	NA	0.0019469954743910635	0.018853153493704155	0.02804401822203727	1.3161778865072265e-05	3.0991534499124575e-05	5	5	5
ENSG00000128218	VPREB3	-3.09791697635621	NA	0.0019488601754799873	0.017027756536902847	0.02844236590700187	1.1403883903935294e-05	2.701176865588209e-05	13	14	14
ENSG00000064933	PMS1	-3.0974023610444306	NA	0.0019522469590946788	0.02516009026075046	0.03526805562896868	9.8019238290689e-07	2.552280469855794e-06	7	9	9
ENSG00000179242	CDH4	-3.0967512078171056	NA	0.0019565400693932282	0.020733375808559697	0.06004754172214407	1.2820173132989189e-10	4.514438379006809e-10	7	9	9
ENSG00000070540	WIPI1	3.095916981263778	NA	0.001962052862970492	0.141056887188508	0.18786437469594988	4.6307167583975527e-32	4.582352088272339e-31	13	15	15
ENSG00000180422	LINC00304	3.087990970487758	NA	0.002015145937305118	0.037051872316018974	0.02963544093276949	7.424047488462791e-06	1.7901432843032677e-05	17	20	20
ENSG00000108883	EFTUD2	3.086919876935376	NA	0.002022421011238316	0.04266024779796886	0.07090004714714516	2.4479636017113584e-12	9.577943829739468e-12	8	9	9
ENSG00000167861	HID1	-3.0855296283748843	NA	0.002031899790637019	0.008675090989847823	0.024441617678526772	4.820313842978973e-05	0.00010721603384338057	3	4	4
ENSG00000181444	ZNF467	-3.0838723932700205	NA	0.0020432521472325948	0.07316236126771218	0.18021861085711835	1.0807853877288688e-30	1.0161397266536387e-29	12	17	17
ENSG00000221995	TIAF1	-3.082565204334989	NA	0.00205224764704798	0.07482377887244225	0.06060992869493023	1.0450708915381965e-10	3.7036413967738233e-10	14	16	16
ENSG00000142453	CARM1	3.0805784528932305	NA	0.0020659891919632785	0.017661304768468094	0.011712490377128	0.005042199774626011	0.008712209968268157	11	13	13
ENSG00000054148	PHPT1	-3.0798326524901523	NA	0.0020711693404893944	0.006840315814097862	0.03326868308524303	2.010796750883321e-06	5.101058207233442e-06	3	3	3
ENSG00000261373	VPS9D1-AS1	3.079299742131101	NA	0.0020748781019918837	0.09942998769140568	0.22607547413653856	4.3192347628247053e-39	5.474542272555866e-38	25	27	27
ENSG00000108786	HSD17B1	-3.0759608282976734	NA	0.0020982540897169885	0.026967966896748054	0.1237035413530175	6.083793690576195e-21	3.7719080983257834e-20	8	11	11
ENSG00000148290	SURF1	-3.07546404583471	NA	0.002101752670748043	0.2950399523404352	0.2082311476492436	9.110780426846013e-36	1.0306119626647908e-34	50	62	62
ENSG00000123179	EBPL	3.0740267811406055	NA	0.002111904732004731	0.21769531385691687	0.38360932830434497	3.223536260580594e-72	1.1540798190542088e-70	7	11	11
ENSG00000176155	CCDC57	-3.073328165418364	NA	0.002116855600683014	0.08902704053210798	0.2659506731759279	8.46153955037628e-47	1.3939187487934948e-45	9	11	11
ENSG00000197728	RPS26	-3.0723496658739284	NA	0.002123807812143125	0.6688730603021151	0.6570993551783486	2.120552227982317e-157	9.091337539417189e-155	25	30	30
ENSG00000108379	WNT3	-3.071149579999046	NA	0.0021323629727120134	0.058213808831125036	0.019671438078578154	0.0002709021073251764	0.0005529937196190276	9	11	11
ENSG00000166444	ST5	-3.0698235814475003	NA	0.0021418524774358344	0.0016114267068695174	0.026593801797113972	2.2186952951294946e-05	5.101006249654874e-05	9	13	13
ENSG00000205581	HMGN1	-3.0690685557734567	NA	0.0021472731018661495	0.022430183652248865	0.04503964523278143	2.9167382876762217e-08	8.655328758497929e-08	18	24	24
ENSG00000265666	RARA-AS1	-3.0680152490662937	NA	0.0021548562169224606	0.09167841792025601	0.11278341814433933	3.98301453297679e-19	2.2580071479675693e-18	17	21	21
ENSG00000119242	CCDC92	-3.0637312078345516	NA	0.002185952173595456	0.14304052206573473	0.10022764832038215	4.608526450832337e-17	2.359152838964888e-16	36	44	44
ENSG00000105298	CACTIN	3.0618746645508508	NA	0.0021995553119298606	0.002175301689453355	0.039011931016310876	2.552024604027536e-07	7.001226993196003e-07	11	14	14
ENSG00000022567	SLC45A4	3.06166744520934	NA	0.002201078439022302	0.2267007699146706	0.31546019353096183	5.776835350427154e-57	1.3173796466020645e-55	15	18	18
ENSG00000092621	PHGDH	-3.0607394877429033	NA	0.0022079110816553165	0.016196091328478882	0.05500036022001146	7.996011291550613e-10	2.660011593381212e-09	4	6	6
ENSG00000182179	UBA7	-3.059582114329495	NA	0.002216460176985562	0.052931912860715594	0.31118721444916825	4.6478914418062645e-56	1.0338092131716683e-54	7	9	9
ENSG00000116514	RNF19B	3.057595014572144	NA	0.002231208943674017	0.004826212929236751	0.011832501518901091	0.004821235833120204	0.008357361093922811	1	3	3
ENSG00000114353	GNAI2	-3.0556696945315096	NA	0.002245584894778474	0.019833685374868137	0.03978181005109805	1.9349152223769715e-07	5.354503977495995e-07	4	4	4
ENSG00000176049	JAKMIP2	-3.0541978560512733	NA	0.0022566319818407843	0.1761172444437544	0.19871511489333835	5.041266499366867e-34	5.336585135656938e-33	14	18	18
ENSG00000142507	PSMB6	3.0532290656875087	NA	0.002263930521401738	0.026687212129780098	0.02782634458148689	1.4234501657837873e-05	3.3407344865233566e-05	26	29	29
ENSG00000124701	APOBEC2	3.0490132958283773	NA	0.002295943201329601	0.006411811185217696	0.014674057011607688	0.001682219692815039	0.0030966493679782207	3	5	5
ENSG00000180917	CMTR2	-3.0459620351761543	NA	0.002319371190811233	0.07961530539808098	0.07488081665953823	5.682787938481869e-13	2.3059654468589508e-12	16	20	20
ENSG00000263235	AC006111.2	-3.0446176311331805	NA	0.002329763024646962	0.08383186017187946	0.05811937428039723	2.5817316191218377e-10	8.911859004895409e-10	19	23	23
ENSG00000087263	OGFOD1	-3.042689816309298	NA	0.002344738866459153	0.022424573433343985	0.048216389776219684	9.280870507281911e-09	2.858118959083473e-08	4	6	6
ENSG00000232859	LYRM9	3.0385242444180776	NA	0.0023773997423658837	0.04073615806883205	0.09836583613038638	9.275892808720533e-17	4.661866866813306e-16	7	9	9
ENSG00000010072	SPRTN	3.036915414659172	NA	0.002390125155002817	0.028658917694178967	0.013739101069321311	0.002375046136331216	0.004285077979162969	3	3	3
ENSG00000108474	PIGL	-3.0328482524804232	NA	0.002422573882118718	0.044989727809792664	0.03785373313593352	3.870013771344666e-07	1.0441608899431983e-06	9	10	10
ENSG00000100024	UPB1	-3.0326726037862146	NA	0.0024239842868339734	0.006662223575388354	0.13214717960687203	2.321096114644391e-22	1.5392295928088422e-21	6	9	9
ENSG00000102837	OLFM4	3.0272077870704113	NA	0.0024682422757219477	0.30959040412486755	0.36181730383396443	3.636192663492033e-67	1.1175101789646035e-65	8	11	11
ENSG00000077585	GPR137B	-3.025879188371851	NA	0.002479113361259983	0.07338122247427742	0.10202636187081023	2.3417570727987033e-17	1.217671074633868e-16	15	15	15
ENSG00000096063	SRPK1	-3.025070310593747	NA	0.0024857533347277063	0.006178708537154244	0.027668884201273787	1.5064668702028146e-05	3.52268866987308e-05	13	14	14
ENSG00000165917	RAPSN	-3.022400617599487	NA	0.002507784140769357	0.0022198788874775942	0.013544690620835577	0.0025520745274623165	0.004586139167080715	1	2	2
ENSG00000196821	ILRUN	-3.0150228282449105	NA	0.002569599146168307	0.0863030457550917	0.09864991149641968	8.337545970180071e-17	4.204074561676508e-16	10	10	10
ENSG00000100764	PSMC1	-3.0149581432342525	NA	0.0025701472197841085	0.001264988733055221	0.011117642337988249	0.006299416606805272	0.010735237542492657	1	2	2
ENSG00000134453	RBM17	3.0136554078553797	NA	0.00258120802746956	0.011613238788440219	0.025118585880903294	3.775856138941685e-05	8.494978929721224e-05	18	21	21
ENSG00000236935	AP003774.2	-3.0132367685018933	NA	0.0025847716937212975	0.4476003113694029	0.45469526082645784	4.980489489970495e-90	3.061305170734911e-88	12	13	13
ENSG00000127191	TRAF2	-3.01312744385551	NA	0.002585703059968031	0.03181385857850286	0.04039401162860816	1.5525527013350584e-07	4.3362746376538946e-07	4	4	4
ENSG00000115828	QPCT	-3.01010655494644	NA	0.0026115605329167196	0.016145587543757466	0.02223437865872729	0.00010700218995772487	0.00022882910033483276	16	16	16
ENSG00000253967	AC022730.4	3.0082433469126846	NA	0.00262762641503247	0.03790748295193648	0.03638697016209835	6.556488541063379e-07	1.7348745871114934e-06	9	10	10
ENSG00000089351	GRAMD1A	-3.0067417129041174	NA	0.0026406402481505215	0.12906588884050432	0.3210087962731693	3.779164895388164e-58	8.91456654621893e-57	20	23	23
ENSG00000178977	LINC00324	3.0040553622008157	NA	0.0026640684338250127	0.15773559449317381	0.06314119812715148	4.161586850812378e-11	1.509774759986915e-10	44	55	55
ENSG00000279078	SND1-IT1	-3.0037288262206228	NA	0.002666929129872552	0.0037720190999264687	0.013156406127079086	0.002946681846285024	0.005250145140980975	3	4	4
ENSG00000253958	CLDN23	-2.9985788193211333	NA	0.002712419865617921	0.036787047067953646	0.04682026538519199	1.53544704015143e-08	4.6579482206893466e-08	14	15	15
ENSG00000227502	LINC01268	2.9961769707020607	NA	0.0027338772194275547	0.0696579420201267	0.09488192898420784	3.422695263138116e-16	1.666074398738449e-15	21	24	24
ENSG00000260233	SSSCA1-AS1	-2.9953353348470344	NA	0.0027414327427656804	0.045064441166928315	0.04226031409205465	7.933466812417167e-08	2.2732000395345362e-07	6	9	9
ENSG00000141759	TXNL4A	2.994137289588593	NA	0.002752220726422564	0.00983564866828041	0.042962649445723124	6.161542936124926e-08	1.7824611979015919e-07	5	8	8
ENSG00000174606	ANGEL2	2.9915471820228037	NA	0.0027756764193079086	0.1452898407976372	0.11060723513788608	9.113653165496888e-19	5.079299256909526e-18	10	12	12
ENSG00000115053	NCL	2.9895198743013247	NA	0.002794162694261084	0.026471415452957708	0.03548311941963674	9.072875758256284e-07	2.3700037529068854e-06	14	16	16
ENSG00000115896	PLCL1	-2.9892389738316187	NA	0.0027967329731476386	0.15055978065597586	0.21910438965933088	8.766762081451374e-38	1.0594869833319917e-36	17	19	19
ENSG00000223522	AC093690.1	2.9864775580794065	NA	0.002822115510664062	0.04519366022307687	0.10941396451850252	1.43374526013371e-18	7.928828592722667e-18	6	6	6
ENSG00000204348	DXO	-2.983769358181124	NA	0.00284721304189019	0.011711358194047778	0.011632342818511818	0.005195473587071639	0.008953590246677873	5	5	5
ENSG00000135905	DOCK10	-2.982272272790888	NA	0.0028611741883116546	0.1450504298542846	0.24785831331803865	2.9814572713469675e-43	4.347704995436152e-42	19	27	27
ENSG00000276517	AL133243.3	2.981276639469182	NA	0.0028704935911971863	0.013846212292398215	0.012853455658007294	0.0032970959808434723	0.00583748698900317	6	7	7
ENSG00000224051	CPTP	2.9795366688257765	NA	0.002886846752821321	0.004481158589315252	0.06370048424937537	3.3947292634394975e-11	1.2389064085704179e-10	4	9	9
ENSG00000116014	KISS1R	-2.9780100497540722	NA	0.002901264715840802	0.01636472686447905	0.03716594739996389	4.955409505476073e-07	1.3230627060471614e-06	7	12	12
ENSG00000205810	KLRC3	2.974926657408384	NA	0.0029305860538774205	0.04382973513933741	0.1710177585242226	4.6119779711386224e-29	4.049708664979838e-28	8	11	11
ENSG00000100241	SBF1	-2.9738864876596725	NA	0.002940538326909122	0.020476684075823818	0.019026203100315702	0.0003424976820998385	0.0006891344304036291	20	23	23
ENSG00000085788	DDHD2	2.972979475703156	NA	0.0029492417177397956	0.0036447014728690796	0.015111247312181036	0.001432283380457715	0.002661706511862739	7	9	9
ENSG00000174516	PELI3	-2.97172387128366	NA	0.002961328884257194	0.05021295174136968	0.0793922996189922	1.0794455371710262e-13	4.563957474592192e-13	5	5	5
ENSG00000137101	CD72	-2.9705616605979848	NA	0.002972557254737359	0.00718870596503731	0.010722252579804643	0.007307615347812286	0.012322349616483078	4	5	5
ENSG00000178093	TSSK6	2.9684581025061236	NA	0.0029929790176136542	0.010818710669426768	0.05669284655278999	4.3309409634853243e-10	1.4742220441208778e-09	4	6	6
ENSG00000074803	SLC12A1	-2.967992046278372	NA	0.0029975208700714104	0.021239655980798494	0.5620858101837937	6.885197897220747e-122	1.0006293113511745e-119	4	7	7
ENSG00000004399	PLXND1	2.96207150445009	NA	0.0030557681014427174	0.02379979184604519	0.03609973050533956	7.269503820363909e-07	1.9132093464613365e-06	13	15	15
ENSG00000188582	PAQR9	-2.962028467024927	NA	0.003056195263709845	0.014790053325180932	0.022554117391079938	9.531699953444093e-05	0.0002048359931097904	3	5	5
ENSG00000117091	CD48	-2.960958549854567	NA	0.0030668321056667525	0.023998071258101005	0.050123301002938006	4.663442418527693e-09	1.4703690758472404e-08	25	28	28
ENSG00000234327	AC012146.1	-2.960454238234119	NA	0.0030718575402042393	0.02121647301347468	0.05694926570856028	3.9465073878560055e-10	1.3463030673233068e-09	3	5	5
ENSG00000185085	INTS5	2.959084362922411	NA	0.0030855461912558083	0.028450721625150933	0.05634814227279201	4.907273547357648e-10	1.6634677616848449e-09	18	25	25
ENSG00000240303	ACAD11	2.958341074677054	NA	0.003092996848633639	0.01264421879839393	0.013624751180864172	0.0024776089014166523	0.004460736488230359	4	5	5
ENSG00000138101	DTNB	-2.953432806320999	NA	0.003142610156081808	0.05801954953746225	0.09754460167888453	1.262361649347864e-16	6.282135787773222e-16	21	27	27
ENSG00000105339	DENND3	2.95058092383277	NA	0.0031717694465155247	0.03583898752991109	0.06709508022457407	9.84332226825306e-12	3.718130695556646e-11	6	7	7
ENSG00000104177	MYEF2	-2.9504513096718736	NA	0.0031731005363342395	0.03827439301512147	0.34720681966367684	7.127515896624132e-64	1.9651088442316275e-62	4	5	5
ENSG00000089163	SIRT4	-2.9487199352061295	NA	0.00319093000796977	0.02157800987564197	0.02690286498818742	1.9849530021298653e-05	4.5882139147493006e-05	2	2	2
ENSG00000204946	ZNF783	2.9471737836530227	NA	0.003206929201616429	0.11642257384813132	0.11844848161768999	4.5778138578801645e-20	2.7268124296209424e-19	28	31	31
ENSG00000153982	GDPD1	-2.9452225078469416	NA	0.0032272248562546235	0.017098336549308184	0.03378139015180981	1.6724143109726338e-06	4.272342174716177e-06	5	6	6
ENSG00000182551	ADI1	-2.9445589108802195	NA	0.0032341537012393865	0.10098187947079132	0.09780493843882314	1.1449087089734504e-16	5.714214042545314e-16	28	36	36
ENSG00000107317	PTGDS	2.9444666238694417	NA	0.0032351183746541384	0.23266544954805474	0.20806144308631222	9.790777731653096e-36	1.1068032123936647e-34	39	42	42
ENSG00000145214	DGKQ	2.9418035125216933	NA	0.0032630689922149517	0.11761063607866463	0.6277777880122767	1.730080231034431e-145	4.944857647001576e-143	28	38	38
ENSG00000188846	RPL14	2.9409115011034497	NA	0.0032724801486735044	0.12167094613888652	0.13276159187410852	1.8280045131123143e-22	1.2188355130389999e-21	5	5	5
ENSG00000011485	PPP5C	-2.938484859885916	NA	0.0032982076675213013	0.22047245815073716	0.45359525488101543	9.774804088457472e-90	5.944259408260894e-88	4	5	5
ENSG00000237541	HLA-DQA2	2.9365803576780785	NA	0.0033185283016979976	0.42338920690271903	0.7377991843045723	2.393089762404568e-196	8.207819267095187e-193	30	36	36
ENSG00000132471	WBP2	2.9357952769130384	NA	0.0033269380873951486	0.01676011110515183	0.019122173622256156	0.0003307510014758644	0.0006672213768156215	13	17	17
ENSG00000112149	CD83	-2.935579102890876	NA	0.0033292571493293123	0.018995373556992826	0.02052020656831248	0.00019907997781423644	0.00041306987774184395	18	23	23
ENSG00000164142	FAM160A1	-2.9352338521162595	NA	0.0033329639684427075	0.16804952503979484	0.20169069812716794	1.4444243035533542e-34	1.5549549517662568e-33	10	11	11
ENSG00000086102	NFX1	2.9337537575083728	NA	0.003348897785120889	0.016042004621780674	0.11682196700794403	8.530522233238367e-20	5.015188396772364e-19	4	5	5
ENSG00000111229	ARPC3	2.933729293218915	NA	0.003349161734869487	0.0063273597486212165	0.03945862191727582	2.173366095505078e-07	5.995986996752989e-07	5	7	7
ENSG00000197037	ZSCAN25	2.9331418206769375	NA	0.003355505777354558	0.0262671942761741	0.11260244154750616	4.2671449783166015e-19	2.414294596936701e-18	8	9	9
ENSG00000177303	CASKIN2	-2.932778480178443	NA	0.0033594349208976373	0.01162149303885084	0.017033809292954418	0.000708035080975077	0.0013658148035592347	4	4	4
ENSG00000175538	KCNE3	2.9315968684719538	NA	0.00337224178709934	0.07921546227785414	0.12125849902094206	1.5580309728954765e-20	9.457937399711337e-20	5	5	5
ENSG00000185650	ZFP36L1	2.930132017326191	NA	0.0033881802469006637	0.009269107141809351	0.03298590371269484	2.225903905198703e-06	5.623456993260542e-06	11	14	14
ENSG00000136754	ABI1	2.929613642187373	NA	0.0033938368894065197	0.024196693308143766	0.016370606188007814	0.0009023982912182767	0.0017187059413707494	12	12	12
ENSG00000223501	VPS52	-2.9287782247429384	NA	0.0034029712755827626	0.011545392626356451	0.017444944474213853	0.0006093214174895478	0.0011853847293661194	3	4	4
ENSG00000167077	MEI1	2.9282849590150937	NA	0.0034083751063985774	0.07086438903808306	0.28653445623011603	6.106395004067384e-51	1.153288193003872e-49	26	30	30
ENSG00000175334	BANF1	2.928247199106764	NA	0.003408789095945889	0.09201774683461708	0.07850116660429829	1.4993694036161923e-13	6.283647581283988e-13	19	21	21
ENSG00000139842	CUL4A	-2.9269621433338195	NA	0.0034229054221203443	0.04011415898725945	0.010055447362237561	0.009395855381549828	0.015587648634826158	27	31	31
ENSG00000172940	SLC22A13	2.9264775892137664	NA	0.0034282420462176427	0.011749043003980627	0.01766212071218534	0.000562897233379853	0.001099695221602996	4	4	4
ENSG00000255237	AC138230.1	-2.926131418529995	NA	0.003432059225032198	0.03191512778142506	0.024741653340144915	4.3257467898061987e-05	9.67804718830874e-05	18	21	21
ENSG00000163141	BNIPL	-2.9259121952507035	NA	0.0034344785718793806	0.019888277394913157	0.031351390878729644	4.005591645271514e-06	9.882708268865586e-06	6	9	9
ENSG00000178222	RNF212	2.9239717241663765	NA	0.00345596138334008	0.034670205900754855	0.023830556287683827	6.0099070594107764e-05	0.00013209932858476725	27	34	34
ENSG00000260686	AC008669.1	-2.9172265205100367	NA	0.003531591930699584	0.016194158233604372	0.01027890611806537	0.008635585521465608	0.01442123440525988	2	3	3
ENSG00000165806	CASP7	2.91568278492325	NA	0.003549111455919287	0.2881532643726247	0.29532510505721143	9.571167795328076e-53	1.9174761275944063e-51	33	38	38
ENSG00000203804	ADAMTSL4-AS1	2.9110351821640705	NA	0.003602334525058236	0.1175361036962517	0.040588633830284736	1.447593249226845e-07	4.05501088386004e-07	32	43	43
ENSG00000141030	COPS3	-2.9108910185936687	NA	0.0036039969945265158	0.18452579649973963	0.20460194392304623	4.233322675703934e-35	4.671637745537115e-34	19	20	20
ENSG00000037042	TUBG2	2.904123778308396	NA	0.0036828252794206128	0.023909324229013127	0.024566546680753004	4.6078456764767965e-05	0.00010274339553491168	4	7	7
ENSG00000129250	KIF1C	2.9005381323229633	NA	0.0037252250972203836	0.04270344151449634	0.0883152106451411	3.963256951266452e-15	1.826549138867734e-14	22	24	24
ENSG00000108582	CPD	2.8975600396369767	NA	0.003760777470697513	0.11482556534456191	0.05701608759811019	3.852048234153141e-10	1.3148641554039056e-09	33	40	40
ENSG00000170265	ZNF282	-2.896539717518489	NA	0.0037730287899762913	0.050647058021995324	0.2754716143263203	1.0621054483129893e-48	1.8758029179319724e-47	18	23	23
ENSG00000117682	DHDDS	2.8964225811797446	NA	0.0037744376003928572	0.030603032991888164	0.07629367188897163	3.3802705361961704e-13	1.3868004647183764e-12	10	11	11
ENSG00000204228	HSD17B8	-2.895675695542783	NA	0.0037834317164322177	0.05727540260926526	0.03751512053644151	4.370921704879054e-07	1.1728514523074777e-06	12	17	17
ENSG00000166260	COX11	-2.8923753021979404	NA	0.00382340923004776	0.13211319328548493	0.03695530332574485	5.345155004860243e-07	1.4226922734494537e-06	8	9	9
ENSG00000235532	LINC00402	-2.8918848393153724	NA	0.0038293828323824855	0.04580379426355654	0.04965986801724547	5.512773997612749e-09	1.727994174466478e-08	23	31	31
ENSG00000001461	NIPAL3	-2.890575849700326	NA	0.003845367237273956	0.032497597897724315	0.027922961047524973	1.3747961031615704e-05	3.232740761431204e-05	16	16	16
ENSG00000126106	TMEM53	2.890008897256114	NA	0.003852309232094401	0.003657092888519054	0.025260383427004356	3.587633917512223e-05	8.088921121669355e-05	7	15	15
ENSG00000183508	TENT5C	-2.88962719273811	NA	0.0038569893875276032	0.016419133868440208	0.010969284209082714	0.00665996491904791	0.011302497614720693	15	18	18
ENSG00000121741	ZMYM2	2.886236278078539	NA	0.003898793398234854	0.009725168238757204	0.014553831806194073	0.0017583784011345517	0.0032281801949530487	11	13	13
ENSG00000105655	ISYNA1	-2.884902957775253	NA	0.003915343309810515	0.010615060738298257	0.021721439353469856	0.00012882672973856975	0.00027294904723087875	12	13	13
ENSG00000164068	RNF123	2.884664316821829	NA	0.0039183121770616875	0.07348186055280523	0.010944774296849468	0.0067215224588235	0.01139568844749028	9	11	11
ENSG00000160094	ZNF362	2.883545407136022	NA	0.003932259514103387	0.023080803425024343	0.06615914479385317	1.385225385308066e-11	5.1855992431015114e-11	9	10	10
ENSG00000161904	LEMD2	-2.883368636467711	NA	0.00393446710028215	0.057394904550000535	0.01150790891400245	0.00544288472759091	0.009346153018269401	7	9	9
ENSG00000079387	SENP1	-2.8825054562376313	NA	0.003945263032086044	0.004849436005173534	0.01692072242070378	0.0007379103515218202	0.0014212067181320412	7	7	7
ENSG00000263164	AC087500.2	2.879701333110375	NA	0.00398052055111772	0.04149684438044355	0.03730036156129894	4.7216909967226187e-07	1.2634151802589514e-06	15	15	15
ENSG00000101310	SEC23B	2.8796887469871892	NA	0.003980679445073853	0.13352207531543553	0.119008130655519	3.694389050207729e-20	2.206725107001475e-19	14	16	16
ENSG00000172757	CFL1	2.878951552786107	NA	0.003989996232842709	0.004220927264229704	0.03832372552228356	3.2684195268040533e-07	8.875712821086732e-07	8	11	11
ENSG00000162692	VCAM1	2.8756819881789233	NA	0.004031556645611565	0.019238406007855223	0.015304319756719418	0.0013341828319812711	0.0024912784609807076	7	9	9
ENSG00000039523	RIPOR1	2.86888164901619	NA	0.0041192590189552646	0.012656254422391048	0.028979999749197013	9.398072128535023e-06	2.2409279606819674e-05	2	3	3
ENSG00000133895	MEN1	2.868610548988767	NA	0.00412279094886039	0.025127010810365304	0.06428785546207046	2.7407559926696546e-11	1.0081772740946355e-10	11	15	15
ENSG00000166793	YPEL4	-2.8673911157511105	NA	0.0041387119040551465	0.016181703070413292	0.0378103288513716	3.9308680271611895e-07	1.0595796258690229e-06	5	5	5
ENSG00000174483	BBS1	-2.8670347572256354	NA	0.0041433750531534985	0.08110521056040024	0.10512502140361396	7.274665228690433e-18	3.87914284847053e-17	8	8	8
ENSG00000204525	HLA-C	-2.865322021184672	NA	0.004165853740800494	0.46366282915169726	0.5372451652889626	7.095266887233374e-114	8.277328697222118e-112	37	43	43
ENSG00000110881	ASIC1	-2.8649828218533964	NA	0.004170318643467948	0.0063838446260438214	0.014186947137735259	0.0020130323815208823	0.003673280731081252	2	3	3
ENSG00000133422	MORC2	-2.8645822845835003	NA	0.00417559653125587	0.04571463428448342	0.03702597458112018	5.211093609502994e-07	1.388734177301738e-06	31	33	33
ENSG00000179428	AC073072.1	2.8645242821852595	NA	0.004176361332148859	0.11566629005743752	0.026164308736306843	2.5900062289307494e-05	5.9213460631826984e-05	18	19	19
ENSG00000147883	CDKN2B	2.8585896492004395	NA	0.004255288502144551	0.04151993522700547	0.13862626515575732	1.8557979459571978e-23	1.296337229133197e-22	1	2	2
ENSG00000132604	TERF2	-2.8570343355022163	NA	0.00427619577783149	0.0018069595292663665	0.011524526298259152	0.005409163462314206	0.009294763949421475	6	10	10
ENSG00000107020	PLGRKT	2.8562494115617345	NA	0.004286782432944233	0.016769630703404252	0.1425316921306544	4.012873637702395e-24	2.889033165951233e-23	8	11	11
ENSG00000272325	NUDT3	-2.855250344075116	NA	0.004300291722893167	0.03267286015166715	0.037933137336194495	3.761113177556249e-07	1.0154176618688937e-06	8	11	11
ENSG00000173917	HOXB2	-2.853370091307836	NA	0.004325821047811547	0.26341341427342124	0.4031154648608026	6.809091294356086e-77	2.7282501543671153e-75	25	29	29
ENSG00000137288	UQCC2	-2.8512283084146413	NA	0.004355068677592712	0.03809855968262823	0.012114830048020385	0.004339392723233736	0.007577257490147168	17	21	21
ENSG00000111331	OAS3	-2.8510308364291435	NA	0.004357774309435391	0.012336265669582746	0.022026681987528312	0.00011535260862663363	0.0002456758426897839	3	4	4
ENSG00000136059	VILL	2.850761977867332	NA	0.0043614604830361885	0.009692491887846617	0.015371330128509946	0.0013017441502467207	0.002435214403030546	5	5	5
ENSG00000160961	ZNF333	-2.850281871900003	NA	0.004368049986102756	0.22163565915616212	0.32886668657941054	7.650758944406398e-60	1.8932592371951705e-58	19	22	22
ENSG00000123297	TSFM	-2.8489795932603093	NA	0.00438596935704623	0.028492732907288	0.029092341529327773	9.025806187650043e-06	2.15742489273951e-05	7	9	9
ENSG00000111639	MRPL51	-2.8474119446677673	NA	0.0044076285909189815	0.015443252857315452	0.03462756589136718	1.2338880674461303e-06	3.187699076323243e-06	9	11	11
ENSG00000131067	GGT7	-2.8461416417988183	NA	0.004425250636363164	0.01371487809113291	0.07300977189114687	1.1296071353240726e-12	4.511325748409996e-12	10	11	11
ENSG00000117318	ID3	2.844426749392317	NA	0.004449141451014861	0.011344627368888438	0.017433864309083353	0.0006117907398661686	0.0011899010713164204	9	9	9
ENSG00000215595	C20orf202	2.8436682826176956	NA	0.004459745168803367	0.00705015488702157	0.013040228948506712	0.0030763666435803133	0.005468706496398755	5	6	6
ENSG00000272667	AC012306.2	-2.8431656788257706	NA	0.004466784413158563	0.03125219671090327	0.026801904247634054	2.058461173694203e-05	4.7478884556397966e-05	11	11	11
ENSG00000180370	PAK2	-2.842162099586182	NA	0.004480870225576785	0.012231339721302924	0.08538811928109179	1.1751913816076518e-14	5.261973107882408e-14	13	19	19
ENSG00000099904	ZDHHC8	-2.840686734044329	NA	0.004501650911495549	0.007082321849014311	0.019268753458973154	0.00031358677696892277	0.0006350613649315135	2	4	4
ENSG00000128604	IRF5	-2.839771084934192	NA	0.004514591800500943	0.1572749370461261	0.4311645349973759	6.866936025336992e-84	3.494394240311693e-82	38	45	45
ENSG00000143669	LYST	2.8395198159664807	NA	0.0045181488786873005	0.005928366358239336	0.018744910109505065	0.00037940162722555125	0.0007591131146063444	10	13	13
ENSG00000198755	RPL10A	-2.8394551041803164	NA	0.004519065379323001	0.14698636989912378	0.17062732628908642	5.403516232732996e-29	4.732630228556596e-28	20	27	27
ENSG00000259803	SLC22A31	2.8385780443395556	NA	0.004531503631070904	0.13712606303667293	0.27032062141808244	1.1424299217152803e-47	1.945534332422576e-46	17	22	22
ENSG00000127533	F2RL3	-2.8363088461649757	NA	0.004563828902732665	0.012536734374126711	0.022747632379251294	8.887594327953402e-05	0.0001917872846735534	10	12	12
ENSG00000163449	TMEM169	2.8356779055227386	NA	0.004572853838066981	0.024451471624474565	0.050515121678411046	4.048159026756306e-09	1.2810828409271801e-08	5	6	6
ENSG00000115956	PLEK	2.831430523582463	NA	0.004634029978148601	0.05085096125237518	0.07670085071074255	2.909924091781476e-13	1.1998626653032107e-12	23	29	29
ENSG00000103066	PLA2G15	-2.8306394353329902	NA	0.004645505759340198	0.017038999773716233	0.018479913948005265	0.00041782120518124143	0.0008317139695476622	12	13	13
ENSG00000111846	GCNT2	2.8295561741559747	NA	0.0046612616385136	0.15045891136063322	0.2026981181834672	9.450670060013688e-35	1.0251077853205233e-33	7	8	8
ENSG00000119965	C10orf88	2.828599285235856	NA	0.00467521968049117	0.03695735664054407	0.05586912780942321	5.83740017071513e-10	1.967097180734796e-09	8	11	11
ENSG00000237772	LINC02631	-2.828112597252247	NA	0.004682333457148777	0.01444196552685307	0.01933787660254116	0.00030580618848434564	0.0006202566914628083	14	14	14
ENSG00000108823	SGCA	2.828065316344913	NA	0.0046830250704020075	0.02834982421597036	0.043183064132218056	5.691591564203519e-08	1.652923009898834e-07	12	14	14
ENSG00000163155	LYSMD1	2.8251388902480814	NA	0.004726012537554344	0.03952089148482723	0.03995982991046658	1.8149292717795444e-07	5.034652552854644e-07	14	17	17
ENSG00000114455	HHLA2	-2.8237999237556237	NA	0.004745800004883544	0.014063372725542748	0.027905013422790885	1.3837064727672703e-05	3.252355030357171e-05	4	5	5
ENSG00000214046	SMIM7	2.822930937683278	NA	0.004758682118230247	0.0014300557326089969	0.013398163799652417	0.00269428156102838	0.004825507518545764	4	5	5
ENSG00000198246	SLC29A3	2.8227082180252006	NA	0.004761988873141457	0.022397733383114682	0.03853116601826378	3.033545665057873e-07	8.26012616863726e-07	25	36	36
ENSG00000159720	ATP6V0D1	2.821864414522396	NA	0.0047745358340728055	0.16027059182605433	0.1210130813822835	1.7120297031636204e-20	1.0367089470181117e-19	15	21	21
ENSG00000278330	AC018529.2	-2.820264041050939	NA	0.004798414848169351	0.001799241125514734	0.01786770467353777	0.0005222350850926235	0.0010255135090179092	6	7	7
ENSG00000238083	LRRC37A2	-2.819227606228337	NA	0.004813936993747307	0.37707250544196014	0.49473186835051725	4.148220663381946e-101	3.5747656359968338e-99	47	57	57
ENSG00000198492	YTHDF2	2.8192116279590405	NA	0.004814176647199786	0.005966526230871054	0.01751588236175497	0.0005937482920594125	0.001156935514205984	6	6	6
ENSG00000243910	TUBA4B	2.818888057796237	NA	0.004819032106235481	0.06622090105998593	0.031020464054756527	4.511662344784133e-06	1.1081423310040547e-05	27	31	31
ENSG00000213648	SULT1A4	-2.816612482823921	NA	0.004853304489810652	0.007624651175468138	0.023113799618689753	7.785872430683715e-05	0.00016916245573773598	7	7	7
ENSG00000114054	PCCB	2.8147409500345617	NA	0.004881656700916586	0.051895162358236296	0.0564860280638622	4.668075424761263e-10	1.5861467299233384e-09	7	8	8
ENSG00000164406	LEAP2	-2.810687889429216	NA	0.004943571532355994	0.008945681653087496	0.021925129889524355	0.0001196705574059711	0.00025442975315583915	3	5	5
ENSG00000240344	PPIL3	-2.8091101085140524	NA	0.004967865251004878	0.3530362804828757	0.389647535409717	1.1939839317605658e-73	4.4706616693803365e-72	16	24	24
ENSG00000196396	PTPN1	2.8082576853642403	NA	0.0049810352217931515	0.056554332012735464	0.08544611778611529	1.1501838886063111e-14	5.1553851295634156e-14	18	22	22
ENSG00000109667	SLC2A9	2.8078288736652	NA	0.004987672308132603	0.04855005843913887	0.11680410864450072	8.588969580314339e-20	5.0459828479894e-19	24	34	34
ENSG00000126217	MCF2L	2.8066333782845345	NA	0.005006218262701468	0.035440066028327534	0.05745746355575741	3.2823503088681303e-10	1.1266818544191267e-09	7	7	7
ENSG00000175866	BAIAP2	2.8065801228671363	NA	0.005007045873286279	0.03337687601963191	0.046858029573249305	1.5146855569022043e-08	4.5957789482158354e-08	21	23	23
ENSG00000269940	AL049840.4	2.806564902936649	NA	0.005007282419850287	0.03946438811576148	0.0430624888262522	5.944053034491422e-08	1.722701278606914e-07	7	7	7
ENSG00000101138	CSTF1	-2.8060258387373853	NA	0.005015667018663188	0.012693661958720574	0.010802929839849582	0.007089330737656636	0.011979006091247774	12	16	16
ENSG00000054356	PTPRN	2.8056929297671034	NA	0.005020851419754612	0.18406920474958047	0.2519915791710536	4.694178805675323e-44	7.073855214281732e-43	21	24	24
ENSG00000112486	CCR6	2.8054831574746872	NA	0.005024120697688779	0.0219431533094228	0.03436217514204198	1.3573650234325592e-06	3.4924910407869403e-06	7	9	9
ENSG00000163635	ATXN7	-2.8046867783072282	NA	0.0050365497095213535	0.01669252524331338	0.013794936246718376	0.0023265382270932556	0.004204194315745231	8	9	9
ENSG00000219200	RNASEK	-2.804028667440397	NA	0.005046841752394309	0.09379581167149516	0.14285532149236632	3.533584596354323e-24	2.5514712523318014e-23	6	10	10
ENSG00000106153	CHCHD2	-2.803920085056619	NA	0.005048541673228318	0.3850085344056351	0.4764407672803886	6.0849940515622956e-96	4.4404920421379493e-94	16	19	19
ENSG00000066117	SMARCD1	2.80288820922658	NA	0.005064722146548741	0.020922671794769015	0.02284900234525592	8.567808748437082e-05	0.00018528291579690735	5	9	9
ENSG00000164889	SLC4A2	2.8023233149208293	NA	0.005073599893950657	0.006207440024334582	0.04151938951833401	1.0357168859662081e-07	2.9362719255140526e-07	11	14	14
ENSG00000055950	MRPL43	2.7994647602773326	NA	0.005118740341210598	0.055737326948397156	0.10913294927819571	1.5950680235551697e-18	8.792613801333206e-18	6	7	7
ENSG00000180353	HCLS1	-2.79931767414956	NA	0.005121072819576046	0.08694376860053996	0.1255859158407397	2.944713525861907e-21	1.8572597372197808e-20	23	23	23
ENSG00000134490	TMEM241	-2.7991209064487785	NA	0.005124194645897153	0.0328749436047536	0.041462469888152644	1.0571444295298367e-07	2.994544073671485e-07	17	20	20
ENSG00000136643	RPS6KC1	-2.797518014907837	NA	0.0051496895340341665	0.00934606547469741	0.016302742156831584	0.0009251012698897202	0.0017601865835281051	1	1	1
ENSG00000124613	ZNF391	-2.7958497818431343	NA	0.005176345402323342	0.012521496293047515	0.1956786486909325	1.7967113700711537e-33	1.8673820172939522e-32	14	15	15
ENSG00000186193	SAPCD2	-2.794359086233619	NA	0.005200269901918788	0.3347857225947574	0.3869472063477155	5.2339911037153097e-73	1.9138105210578643e-71	25	30	30
ENSG00000244945	AC136604.2	-2.7942771798291197	NA	0.005201587326718491	0.02374984623506086	0.01908739663054157	0.0003349601159884747	0.0006751564444154152	23	30	30
ENSG00000185896	LAMP1	-2.7936465740203853	NA	0.005211740418151395	0.0006604445368960497	0.010154716763706353	0.00905001387482892	0.015061984466172471	1	1	1
ENSG00000276968	AL158196.1	2.793518566863186	NA	0.005213803586926036	0.1304763810304268	0.12332560413531714	7.036724397501739e-21	4.343872811114375e-20	11	13	13
ENSG00000105220	GPI	-2.7915342962980603	NA	0.005245879791964563	0.014788829199324458	0.010594591279514677	0.007667114685451804	0.012886734268432126	10	16	16
ENSG00000166997	CNPY4	-2.7912331652135483	NA	0.0052507631972139295	0.0714309455638117	0.0711837252461944	2.206356050883028e-12	8.648411409506982e-12	12	15	15
ENSG00000113240	CLK4	2.7910215742192848	NA	0.005254196998183145	0.1083496084546864	0.324337664159161	7.282387724814999e-59	1.7466526866133205e-57	19	23	23
ENSG00000125149	C16orf70	-2.7887789199168664	NA	0.005290716768790328	0.020292497700969116	0.014714113983673812	0.001657592236539373	0.003053281338819947	5	7	7
ENSG00000196683	TOMM7	2.787322745554553	NA	0.005314551969245646	0.03431813072446839	0.31629215171887914	3.843472485260017e-57	8.811725889000539e-56	25	29	29
ENSG00000203721	LINC00862	2.78397729255979	NA	0.0053696793308204505	0.008590645367782453	0.045752377885994	2.256223474697366e-08	6.754884142385671e-08	14	15	15
ENSG00000189050	RNFT1	2.78363117894229	NA	0.005375412066025357	0.048483475236588434	0.05386342674861572	1.206697101281839e-09	3.969623746380637e-09	18	22	22
ENSG00000065361	ERBB3	2.7827567469806214	NA	0.00538992004879005	0.0077415733614989496	0.011425072463777953	0.0056141996224240475	0.009631643589930971	7	7	7
ENSG00000148908	RGS10	2.7804156953362003	NA	0.00542893538328584	0.010186171533410858	0.03719559596488197	4.902882132542026e-07	1.3094459693344216e-06	13	15	15
ENSG00000141127	PRPSAP2	2.7789220299884128	NA	0.00545396145431778	0.008629629619402859	0.01126860740047183	0.00595290322130501	0.010178099435908236	6	6	6
ENSG00000103249	CLCN7	2.77588018300794	NA	0.005505249256614171	0.2630888647384502	0.41491535286901193	8.522102820302022e-80	3.8358409780934217e-78	12	14	14
ENSG00000177570	SAMD12	-2.7755242769248816	NA	0.005511278455411224	0.08666096926777546	0.2732649084147258	2.9445442498894493e-48	5.105762319651583e-47	12	13	13
ENSG00000204138	PHACTR4	2.775269766315793	NA	0.005515593626065211	0.140605766074149	0.1855318478892284	1.2143146622075345e-31	1.1771781878008484e-30	27	31	31
ENSG00000064932	SBNO2	-2.774353721081943	NA	0.005531150218825579	0.01672810257531097	0.06423843478784703	2.7905598519680555e-11	1.0256174646678136e-10	10	11	11
ENSG00000076685	NT5C2	-2.7735036503639083	NA	0.005545621820385162	0.05543087230917699	0.06656231721689751	1.1956840664220337e-11	4.4966636085683017e-11	12	12	12
ENSG00000139714	MORN3	2.772718621010964	NA	0.005559016495427488	0.10077910037683095	0.21502461190588862	5.04344848347826e-37	5.944336635269326e-36	15	19	19
ENSG00000213578	CPLX3	-2.772492411040844	NA	0.005562881649818395	0.008625969286516886	0.019956436607779314	0.00024426860656887343	0.000501552003597894	9	10	10
ENSG00000214401	KANSL1-AS1	-2.7665095152379444	NA	0.005665993134749554	0.540000323584898	0.6552891261823591	1.2325283858432647e-156	5.15527543629906e-154	24	27	27
ENSG00000271789	AL080317.1	-2.766085252183251	NA	0.005673370095744895	0.012301531373055641	0.011549132685371923	0.005359620043203131	0.009215171858922247	6	9	9
ENSG00000223797	ENTPD3-AS1	2.765002334412191	NA	0.0056922388445850396	0.18660877954311464	0.14243016358850707	4.176199705526196e-24	3.004096004616977e-23	8	9	9
ENSG00000186205	MARC1	-2.7634476583042815	NA	0.005719426469763306	0.03618910045550972	0.15566408195818185	2.2179195554493468e-26	1.7495447312051907e-25	19	24	24
ENSG00000084110	HAL	-2.7628514081885855	NA	0.0057298845123753064	0.06245510290818472	0.10064370369302413	3.940931720649986e-17	2.0264779033711126e-16	13	17	17
ENSG00000186188	FFAR4	2.758400998639892	NA	0.005808489645030666	0.0576746429529955	0.07070719819987115	2.627112901846438e-12	1.0250821195395807e-11	11	15	15
ENSG00000154079	SDHAF4	2.7580204807945856	NA	0.005815255431569043	0.03756121886050619	0.05086813687018169	3.5635536173804184e-09	1.1316922404529035e-08	11	15	15
ENSG00000067208	EVI5	-2.7570969170657524	NA	0.005831706389332922	0.05617239970797851	0.07132776242107926	2.09294238435004e-12	8.222650389282665e-12	8	9	9
ENSG00000274598	AC087893.2	2.7564765278780694	NA	0.005842780602192421	0.005515484459224781	0.012228702399436608	0.004159161791019296	0.007282567444781489	3	5	5
ENSG00000127511	SIN3B	2.755783363513165	NA	0.005855176304079242	0.11255789583322276	0.18819389197253134	4.0402383382822147e-32	4.011930935912085e-31	16	20	20
ENSG00000109790	KLHL5	-2.753859909158926	NA	0.005889697259060106	0.06793354638225221	0.09704491980632172	1.5225097306569184e-16	7.543923539738657e-16	13	15	15
ENSG00000123411	IKZF4	2.753355427905453	NA	0.005898781687628721	0.026263574356701253	0.014845375667376941	0.0015794144249796915	0.002916483038007616	9	11	11
ENSG00000158792	SPATA2L	2.752215729381582	NA	0.005919351278955581	0.017051424247680552	0.20200245909162656	1.2667927655457951e-34	1.3680245048076097e-33	19	26	26
ENSG00000178038	ALS2CL	-2.751486742620186	NA	0.005932542107122522	0.013732307812454115	0.014037970056989795	0.0021268023730188043	0.0038619794467280254	6	6	6
ENSG00000179912	R3HDM2	-2.7478829147508423	NA	0.005998142437077248	0.020982825803342726	0.03188463555863788	3.3068556219005658e-06	8.225887301997795e-06	9	12	12
ENSG00000226380	AC016831.1	2.740864122909233	NA	0.0061277842585932985	0.003139639022031444	0.019941808871217333	0.0002455692029874513	0.000503920816325452	6	7	7
ENSG00000204610	TRIM15	2.740250771470844	NA	0.006139232306985163	0.032538916157315	0.04149714718004716	1.0440379245625979e-07	2.958883881725994e-07	7	8	8
ENSG00000162222	TTC9C	2.73778486251831	NA	0.006185452498842494	0.0008105526690825956	0.10424583398128658	1.0139797051962082e-17	5.3751894789520166e-17	1	3	3
ENSG00000255050	AC067930.4	2.7367865823820012	NA	0.006204252863915392	0.3423129340913286	0.45045581178789385	6.64738457227042e-89	3.9173882484489837e-87	31	36	36
ENSG00000003249	DBNDD1	2.7350029595834124	NA	0.00623797151952324	0.07361349690474046	0.10614708792019037	4.94312814761891e-18	2.6590246111517153e-17	23	26	26
ENSG00000154803	FLCN	-2.7338007090404175	NA	0.006260792558520039	0.21275611264876665	0.11024217186508686	1.046934115929837e-18	5.815961501159954e-18	32	38	38
ENSG00000263276	AC020978.7	2.7306187895282084	NA	0.0063215546580420185	0.004241693875394815	0.01281259060366539	0.0033474928724377554	0.00592121250845127	9	10	10
ENSG00000167325	RRM1	-2.724618453104484	NA	0.006437583344065391	0.07254985791488724	0.07194462456891675	1.6694585988346948e-12	6.6073264508230276e-12	15	18	18
ENSG00000164938	TP53INP1	-2.72328722712202	NA	0.006463583568543969	0.006474039060051279	0.08559272294261627	1.0893129608108725e-14	4.890216744750171e-14	4	7	7
ENSG00000269958	AL049840.5	2.723255211072985	NA	0.006464210036840933	0.1486034674735384	0.20496588358084783	3.63007132585612e-35	4.016264075297201e-34	22	25	25
ENSG00000108587	GOSR1	-2.723012252990037	NA	0.006468965855894489	0.05409211237714999	0.03345684748418131	1.8793114404201831e-06	4.778812558091003e-06	9	10	10
ENSG00000141002	TCF25	2.7227860994767616	NA	0.006473395559740996	0.07450316669933041	0.07035874873934209	2.9846243199174157e-12	1.161936945794864e-11	30	36	36
ENSG00000110719	TCIRG1	-2.7221715522852925	NA	0.006485446575987116	0.2039792819345921	0.28622085248665385	7.075626152642046e-51	1.3319419636845054e-49	11	13	13
ENSG00000160783	PMF1	-2.721407893263461	NA	0.006500449731381493	0.01120227788969979	0.02989261992106525	6.768135830564021e-06	1.636356426876391e-05	7	11	11
ENSG00000177873	ZNF619	2.7203780373423516	NA	0.0065207321382798325	0.027512462913872795	0.03224290422173676	2.9072750714000896e-06	7.272004113103871e-06	5	6	6
ENSG00000270108	AL049840.6	2.71988624156451	NA	0.006530437833297347	0.025812635647862684	0.017060791528435124	0.0007010888364550661	0.0013533287321440713	10	10	10
ENSG00000180198	RCC1	2.719863690520158	NA	0.006530883194386137	0.005706005799991242	0.04595884960059808	2.0944545828319793e-08	6.292537077958237e-08	7	7	7
ENSG00000234211	AL451067.1	-2.7189764572120043	NA	0.006548426879566488	0.10873066239801307	0.0999689721719811	5.0792934803662865e-17	2.595494752526861e-16	15	19	19
ENSG00000119772	DNMT3A	-2.718915638600433	NA	0.006549631025679837	0.007894246713268415	0.01844338611589971	0.0004234155532467214	0.0008416776773650196	9	9	9
ENSG00000160917	CPSF4	-2.713239838912215	NA	0.00666288635398486	0.0005007396901663479	0.029791406726545185	7.019048836138173e-06	1.695347443534275e-05	2	3	3
ENSG00000135457	TFCP2	2.710909987800318	NA	0.006709883861137313	0.03039705648357402	0.024693141011946435	4.402119999613577e-05	9.834804048120536e-05	15	15	15
ENSG00000101347	SAMHD1	-2.7105582993014448	NA	0.006717003910931625	0.09741889041174134	0.09802126618940273	1.0556491452355011e-16	5.284100172692238e-16	12	14	14
ENSG00000212694	LINC01089	-2.709568035178694	NA	0.0067370886327916815	0.060321033354505865	0.10055225397483336	4.0788684322420703e-17	2.0955217119388635e-16	22	23	23
ENSG00000226891	LINC01359	-2.7093715290286786	NA	0.006741080619928084	0.00367190206410161	0.06506354424615081	2.0657493097673593e-11	7.65460996395861e-11	6	9	9
ENSG00000183018	SPNS2	-2.705955068574336	NA	0.006810826042755868	0.033764080660867044	0.06538208566958281	1.8392101900979872e-11	6.838815166953682e-11	11	16	16
ENSG00000140876	NUDT7	-2.7051873414676693	NA	0.006826587780952151	0.05895420717726447	0.3613213100292714	4.7166580408921894e-67	1.4469761850314875e-65	24	27	27
ENSG00000235351	AC114730.3	2.705024330616541	NA	0.006829938673130202	0.030033892346702513	0.012511963954187426	0.0037430708887946865	0.006586283877687264	9	12	12
ENSG00000120217	CD274	2.704167776945409	NA	0.006847570505265299	0.0951513294777193	0.1509970732609413	1.4190648454133932e-25	1.086408171160459e-24	7	8	8
ENSG00000163902	RPN1	2.7041556112440874	NA	0.006847821225901917	0.0386934642418086	0.05240935978149498	2.0417352593263197e-09	6.601379706294694e-09	9	11	11
ENSG00000130775	THEMIS2	2.7036944233176174	NA	0.00685733184584794	0.11319506167407349	0.10461574775329933	8.817922160004887e-18	4.687493711156968e-17	19	20	20
ENSG00000213373	LINC00671	2.703364027945025	NA	0.006864152555869762	0.0069624236387207565	0.010432819629050013	0.008148718483473013	0.01365605133128884	4	4	4
ENSG00000149243	KLHL35	-2.701840548573397	NA	0.006895682312377527	0.16618529361699583	0.2029074274561584	8.652801417049371e-35	9.409441439504102e-34	7	7	7
ENSG00000124570	SERPINB6	2.70145859958665	NA	0.006903607456712587	0.2216877536231101	0.3975558225494143	1.5168003867932732e-75	5.965965558054551e-74	20	23	23
ENSG00000132591	ERAL1	-2.7003054085056313	NA	0.006927584945617234	0.018474671501991387	0.025404414478135903	3.406070904944247e-05	7.693718381044374e-05	2	2	2
ENSG00000215256	DHRS4-AS1	-2.6980597162120032	NA	0.006974492833181001	0.10562603525033283	0.12438069930473306	4.686861494793362e-21	2.92272682815314e-20	26	33	33
ENSG00000063180	CA11	2.6979203065415143	NA	0.006977414196711675	0.010570864360170377	0.026438231612726504	2.346591919825747e-05	5.383505663289864e-05	16	17	17
ENSG00000026103	FAS	-2.6973051925137765	NA	0.0069903171875791235	0.07993838190583956	0.10841638132155429	2.0931485969812607e-18	1.1490206558780935e-17	16	18	18
ENSG00000171316	CHD7	-2.697131351351438	NA	0.006993967663229272	0.009489618932898316	0.029602392171572765	7.51282482234384e-06	1.8102772639928972e-05	5	6	6
ENSG00000215114	UBXN2B	-2.696771153552127	NA	0.007001536875292799	0.016143810217172955	0.02731917575771588	1.7086007054590987e-05	3.9740666618632963e-05	7	8	8
ENSG00000119725	ZNF410	2.696080673841191	NA	0.007016067217181656	0.026006164841944124	0.042304479935147514	7.80837625741238e-08	2.238853777601821e-07	13	15	15
ENSG00000275734	AC010538.1	-2.6922793753262764	NA	0.0070965471132440824	0.002277330808435017	0.013455416134160746	0.002637786003016694	0.0047302511937397556	8	10	10
ENSG00000140320	BAHD1	2.6901803148000627	NA	0.007141342085607451	0.033703042859999414	0.05169195830163634	2.646161646176324e-09	8.504315230561803e-09	13	15	15
ENSG00000115137	DNAJC27	2.689582271439706	NA	0.007154150999354125	0.10699309815847927	0.20966260935927988	4.961389387624904e-36	5.660869368488322e-35	16	18	18
ENSG00000272716	AL121658.1	-2.687975779550605	NA	0.0071886610678876806	0.02349989871031373	0.02202518208475253	0.0001154152318858902	0.0002457786926128314	7	8	8
ENSG00000111046	MYF6	-2.687745278738003	NA	0.007193624839894143	0.009419194606483031	0.020358136041637064	0.00021113397817125982	0.0004367068618573073	7	9	9
ENSG00000168056	LTBP3	-2.6874985885759104	NA	0.007198940652975537	0.041223129114478826	0.08181983122915935	4.404417709699484e-14	1.90447199454454e-13	13	15	15
ENSG00000136279	DBNL	-2.6872114504783227	NA	0.0072051325000861005	0.020776748754982696	0.0233786855690901	7.075279374319567e-05	0.00015436891347354488	6	7	7
ENSG00000203896	LIME1	2.6853416485556334	NA	0.007245569956046099	0.017785828193033922	0.04279087274685541	6.55450961869345e-08	1.891992685591213e-07	9	11	11
ENSG00000141506	PIK3R5	2.6850323758796644	NA	0.007252278066843898	0.0265860999965258	0.06078452591462025	9.808128698269331e-11	3.48023172039356e-10	3	3	3
ENSG00000100319	ZMAT5	2.6844603690947495	NA	0.007264699556913958	0.03904049778165301	0.025118368885996323	3.7761516345713975e-05	8.494978929721224e-05	27	34	34
ENSG00000128322	IGLL1	2.682685869824905	NA	0.007303355505716896	0.007921626361931054	0.012431027330117937	0.0038574558546575653	0.00677990268028314	8	10	10
ENSG00000246263	UBR5-AS1	2.6814323760898193	NA	0.00733077292092315	0.16701256582781834	0.2075339877386051	1.224444669728979e-35	1.3778216299988361e-34	16	21	21
ENSG00000185917	SETD4	-2.6805923997988614	NA	0.007349197190302096	0.0062498893594898014	0.027751231393295578	1.4624640029309087e-05	3.4238628240630925e-05	3	5	5
ENSG00000099968	BCL2L13	2.6759827545320305	NA	0.007451047901385505	0.08035577830790175	0.10631630990880242	4.636616751100573e-18	2.4996334694946157e-17	11	12	12
ENSG00000260273	AL359711.2	-2.6752755585845818	NA	0.007466784999541547	0.1008089628975023	0.05514166582836993	7.597165545527987e-10	2.532733124810642e-09	8	10	10
ENSG00000204947	ZNF425	-2.6752029332232463	NA	0.007468402804599146	0.06633131546725415	0.07354435613248361	9.28382999829302e-13	3.732030019707619e-12	18	21	21
ENSG00000167522	ANKRD11	-2.673037886102077	NA	0.007516776068926813	0.014045047076621953	0.08148221620038403	4.989795098721764e-14	2.1494598379296544e-13	5	8	8
ENSG00000105227	PRX	2.6717374321553766	NA	0.007545966759780581	0.09997144534215158	0.1160998877971447	1.1241805844470408e-19	6.555108072996362e-19	17	18	18
ENSG00000177465	ACOT4	2.6695689526751805	NA	0.007594867723896048	0.10106385081864747	0.19316441152182603	5.1281942615067495e-33	5.269227285235426e-32	10	13	13
ENSG00000103769	RAB11A	2.6678802405664728	NA	0.007633146107497995	0.00841424663750628	0.016505318986613914	0.0008589821508144883	0.0016433160312714927	5	7	7
ENSG00000258839	MC1R	2.667533346001806	NA	0.007641030615297718	0.04351274745560038	0.17752545449891732	3.25618871200346e-30	3.008641175762249e-29	18	23	23
ENSG00000007080	CCDC124	-2.666133634159913	NA	0.007672918635008221	0.0804770400091609	0.06350493374415951	3.645327278193843e-11	1.3272551484871807e-10	11	15	15
ENSG00000234290	AC116366.1	-2.6634490392872374	NA	0.0077344126071153445	0.14388026100424825	0.1794574389311203	1.4766077302307294e-30	1.3807167920243608e-29	8	8	8
ENSG00000281207	SLFNL1-AS1	-2.661282310822116	NA	0.007784365880371535	0.027851599648504925	0.022751677991615774	8.874605354496155e-05	0.00019153109391423933	20	23	23
ENSG00000156599	ZDHHC5	-2.6588796320251316	NA	0.007840096754186284	0.05251603345944946	0.05798440671081831	2.7112955476558705e-10	9.349689794238997e-10	8	9	9
ENSG00000158773	USF1	2.6579188087000376	NA	0.00786248321214283	0.09004668959378048	0.17732040277380118	3.5409153487703814e-30	3.264685877207703e-29	12	14	14
ENSG00000147592	LACTB2	-2.6567789586267505	NA	0.007889115104244894	0.015950727192001284	0.051461255201298864	2.876220921884891e-09	9.205732099552817e-09	9	11	11
ENSG00000184925	LCN12	2.6549226118591993	NA	0.007932660481586844	0.009254666189125444	0.019580188442202027	0.0002800319914871686	0.0005706117659236519	4	4	4
ENSG00000140332	TLE3	2.6549045254114043	NA	0.007933085802432552	0.0068020109321868605	0.017315094606348478	0.0006389012365171443	0.0012384443658904156	8	10	10
ENSG00000184117	NIPSNAP1	-2.6529169803855033	NA	0.007979949531119326	0.04868073520020565	0.06880319677679254	5.2731275321138364e-12	2.0257362017970472e-11	11	12	12
ENSG00000254858	MPV17L2	2.652581424268177	NA	0.007987885922751983	0.0007612289801148999	0.0487601118003237	7.627761505949181e-09	2.368002933843637e-08	4	9	9
ENSG00000138363	ATIC	2.6522351137178752	NA	0.00799608408310193	0.06565326263061019	0.055997762057956695	5.571593657497516e-10	1.8819629630180205e-09	20	24	24
ENSG00000184178	SCFD2	2.6522084712323233	NA	0.007996715098869905	0.022932037228744876	0.023827190067393908	6.017216271565691e-05	0.00013222609154418252	12	13	13
ENSG00000184574	LPAR5	-2.6515398025512695	NA	0.008012566838231008	0.00010756434484386702	0.017886037622692436	0.0005187558741106524	0.0010189419726639168	1	2	2
ENSG00000225313	AL513327.1	-2.648159711170447	NA	0.008093128080670586	0.002682615193297159	0.010955131441812005	0.0066954397183416016	0.01135708167456381	7	7	7
ENSG00000083520	DIS3	2.6475069165157197	NA	0.008108770098445395	0.032950606121984916	0.016417935871727258	0.0008868980516985816	0.001691250382361723	14	20	20
ENSG00000263874	LINC00672	-2.6474172816860966	NA	0.008110920005980312	0.03310633604115484	0.050340842869867335	4.311130932994643e-09	1.3625430219300616e-08	17	21	21
ENSG00000168672	LRATD2	-2.6419073446584598	NA	0.008244060554745391	0.022610829663708722	0.08125898680779133	5.418845971914815e-14	2.330185295194763e-13	14	17	17
ENSG00000186567	CEACAM19	2.641232966980521	NA	0.008260489629623169	0.08413410352440988	0.10899251625306652	1.6823471869502062e-18	9.264795089598294e-18	20	24	24
ENSG00000135723	FHOD1	2.641006432003912	NA	0.008266015006078124	0.025425761006051453	0.09547420526202675	2.7422514047723783e-16	1.34132542328698e-15	9	11	11
ENSG00000168393	DTYMK	-2.6398352004701815	NA	0.008294635098758127	0.002185401964350789	0.01110130724203242	0.006338121625580913	0.01079583311055692	2	3	3
ENSG00000071575	TRIB2	-2.6382358158589714	NA	0.008333860686903515	0.04206330610243028	0.06946139238608488	4.144933939039633e-12	1.6005735672278915e-11	7	8	8
ENSG00000106733	NMRK1	-2.6380893315853475	NA	0.008337461558208737	0.39922446069642786	0.5787988695677427	1.5387122193702509e-127	2.612611470295092e-125	48	53	53
ENSG00000184227	ACOT1	2.635823327199394	NA	0.008393341972968012	0.2692232910172613	0.30037947016838323	8.573286373519713e-54	1.771364915897465e-52	45	56	56
ENSG00000040275	SPDL1	2.635618428254278	NA	0.008398411326454738	0.11982163401046383	0.09856210792954344	8.616991353907718e-17	4.3386020178556504e-16	8	11	11
ENSG00000088992	TESC	-2.6320297235757284	NA	0.008487643690948317	0.05397145766350771	0.07134752205435778	2.077844444512391e-12	8.165204944762372e-12	39	45	45
ENSG00000267666	AC004156.1	-2.6307748347136712	NA	0.008519045714973701	0.04094544742484015	0.03712208283150878	5.034156500373356e-07	1.3434601591176888e-06	12	16	16
ENSG00000196735	HLA-DQA1	2.629315915343267	NA	0.008555683904209233	0.34469250577996363	0.41431581482818003	1.2006600854285842e-79	5.334227928760308e-78	36	44	44
ENSG00000135387	CAPRIN1	-2.628801514622037	NA	0.008568635725573242	0.009270723137913245	0.04224073272632449	7.989565674718907e-08	2.288509466439862e-07	8	8	8
ENSG00000170456	DENND5B	-2.626941736966399	NA	0.008615608448840135	0.007203522274126612	0.0377289511107279	4.047551924057564e-07	1.0898330655623044e-06	2	4	4
ENSG00000128928	IVD	2.624016843056215	NA	0.008689948770063311	0.18996378801180003	0.18010904780990541	1.130458152154609e-30	1.0622590055506515e-29	19	24	24
ENSG00000250506	CDK3	2.623889207814109	NA	0.008693205815368631	0.15723256430784982	0.05408046879828603	1.1155498608323744e-09	3.6796623511087496e-09	18	26	26
ENSG00000106178	CCL24	-2.6222066962464363	NA	0.008736242892301372	0.05559139680787793	0.045893877147569095	2.1440698176705436e-08	6.433710114301339e-08	21	23	23
ENSG00000151366	NDUFC2	2.6214844414780307	NA	0.008754775831072382	0.08381431654212002	0.10536424132601997	6.6458601418924754e-18	3.547147699138315e-17	17	17	17
ENSG00000143554	SLC27A3	2.6165946086428176	NA	0.008881174868297278	0.10025320441863605	0.08447902849516158	1.6461301531766163e-14	7.305767597522203e-14	26	31	31
ENSG00000181274	FRAT2	2.6163114962435534	NA	0.008888542817233109	0.032586875922378467	0.08527376061190674	1.2261000972318444e-14	5.484191592965284e-14	5	6	6
ENSG00000187091	PLCD1	2.614251613616943	NA	0.00894231547708459	0.0007878067583172139	0.03861084685943103	2.947880042168068e-07	8.039630223145705e-07	1	1	1
ENSG00000177842	ZNF620	2.6124824741110477	NA	0.008988730088326886	0.010859988130940265	0.012166743289368322	0.004256264053858497	0.007438918901306498	4	4	4
ENSG00000197959	DNM3	2.6124273114607	NA	0.008990180771304822	0.011411017484319852	0.01638591547313046	0.0008973549209630093	0.0017092901854487	14	19	19
ENSG00000185482	STAC3	-2.6109693050384517	NA	0.00902859970694492	0.00724123582796104	0.02091923450364043	0.0001722657383378429	0.00036000306443525077	1	1	1
ENSG00000164404	GDF9	2.6104508771040433	NA	0.009042295738893336	0.08099270542704523	0.036050826075763376	7.398400948629282e-07	1.9459383108595637e-06	10	13	13
ENSG00000174574	AKIRIN1	-2.6100983233326023	NA	0.009051620236488683	0.015209673118009618	0.015036836010331274	0.0014720086798122628	0.0027310912961268524	8	8	8
ENSG00000106560	GIMAP2	2.607089239709933	NA	0.009131555807348342	0.042331199973279485	0.04642809083847585	1.7685921953217942e-08	5.3397161192911e-08	19	22	22
ENSG00000144401	METTL21A	2.6065411234906715	NA	0.009146184039460147	0.021352188795233946	0.017255126386817393	0.0006530461176808593	0.0012650048426645268	9	11	11
ENSG00000131473	ACLY	-2.6064523690604697	NA	0.009148554701718364	0.013130921612868156	0.01696791552954864	0.0007252914697190269	0.0013980139682050637	10	10	10
ENSG00000103496	STX4	2.6059494098081073	NA	0.009161999285443966	0.016789255516722893	0.011951153941715722	0.004612440372256861	0.008018118595421482	7	7	7
ENSG00000177406	AC021054.1	2.6053794118619877	NA	0.009177257194150107	0.32047959630743805	0.41811950435419615	1.356222229650216e-80	6.285906761154474e-79	20	24	24
ENSG00000240350	AC017002.3	-2.6045461801381817	NA	0.009199602248479632	0.0019003057207635256	0.0487815094181827	7.569095920677158e-09	2.3506415418995398e-08	3	4	4
ENSG00000197798	FAM118B	2.6044218007164375	NA	0.009202941935076942	0.42001918369503866	0.4477971654989485	3.341918638962439e-88	1.92317324629419e-86	22	26	26
ENSG00000143621	ILF2	2.6039380639440806	NA	0.009215940943036637	0.0009058989592553226	0.02128930847777952	0.00015064843787442582	0.00031699019154705866	4	6	6
ENSG00000101166	PRELID3B	-2.603920832446396	NA	0.009216404291138132	0.043045545039771795	0.026346491727626827	2.4254484294907784e-05	5.555889134381044e-05	7	8	8
ENSG00000168040	FADD	2.6017476626696663	NA	0.00927500687746505	0.017242222581102362	0.03438020917905399	1.3485963611947008e-06	3.4709708837052263e-06	9	11	11
ENSG00000228649	SNHG26	-2.5987995773735157	NA	0.009355037590243035	0.042443865155641095	0.1792706463701397	1.5940605146678473e-30	1.4872983550619648e-29	28	40	40
ENSG00000115523	GNLY	-2.5987208202584617	NA	0.009357184007342945	0.12182424320709336	0.3539036783950109	2.25454541535502e-65	6.541996502186673e-64	26	30	30
ENSG00000122678	POLM	2.598587912312002	NA	0.009360807227405846	0.24140836417024425	0.41510945584107406	7.626335067360532e-80	3.450765701059783e-78	26	31	31
ENSG00000087266	SH3BP2	2.598459766119593	NA	0.009364301821815415	0.03177207861986532	0.05195700673818809	2.4044440073784685e-09	7.744892990708745e-09	16	22	22
ENSG00000093167	LRRFIP2	-2.597408028967018	NA	0.009393027089755184	0.010700705316199488	0.09172602560684487	1.1127046355318359e-15	5.2784984217802086e-15	3	7	7
ENSG00000184361	SPATA32	-2.597190017280019	NA	0.009398991297458147	0.054204331227753345	0.2688486113287634	2.2455944137068105e-47	3.771762840417052e-46	9	13	13
ENSG00000107341	UBE2R2	2.5963231398392184	NA	0.00942274014654326	0.017615146205351033	0.0203744414169163	0.00020988880262626963	0.0004343409045780014	9	11	11
ENSG00000181029	TRAPPC5	-2.5945097456270836	NA	0.009472592803857469	0.029416959731085244	0.04439019961745861	3.6853832365119375e-08	1.0849894785054629e-07	9	10	10
ENSG00000186994	KANK3	-2.5936335605358027	NA	0.009496764498844833	0.0025987619407891816	0.011605054634432099	0.005248733321960357	0.009037201580150417	3	3	3
ENSG00000164733	CTSB	2.5921031246637223	NA	0.009539117273761883	0.036264374201569964	0.20514084004644043	3.37138306984837e-35	3.737288187771797e-34	12	18	18
ENSG00000112365	ZBTB24	-2.591866688217541	NA	0.009545675336390792	0.027617298541771952	0.017188440110802266	0.0006691463788976324	0.0012951683128347062	9	9	9
ENSG00000124882	EREG	2.5914312132566475	NA	0.009557764673702047	0.022797147752868015	0.06498226669940636	2.1278808980298358e-11	7.87972997631476e-11	6	8	8
ENSG00000168385	SEPTIN2	-2.5888851210733703	NA	0.009628721067001394	0.345840607663922	0.5001790263063453	1.104628554360395e-102	1.0130093624987387e-100	27	37	37
ENSG00000135951	TSGA10	2.5869684676732776	NA	0.009682445231787464	0.15998339515720517	0.20393353965250757	5.613393926860221e-35	6.139291610441705e-34	16	18	18
ENSG00000257923	CUX1	-2.586652594693085	NA	0.009691324813755809	0.00781724375796998	0.02294173037906024	8.285404767354159e-05	0.00017949268109570044	13	14	14
ENSG00000204475	NCR3	-2.586028212929323	NA	0.009708898318926365	0.03345248031591062	0.13309218530482442	1.6074710747753533e-22	1.074299355468532e-21	22	33	33
ENSG00000179818	PCBP1-AS1	2.585913698822728	NA	0.009712124450535504	0.07301940372272317	0.15330316061826746	5.67852985831914e-26	4.40837974378972e-25	9	9	9
ENSG00000248333	CDK11B	2.584370573490654	NA	0.009755691205314738	0.10225768901498664	0.18090893252664605	8.14186134912369e-31	7.680130928279546e-30	16	17	17
ENSG00000182511	FES	-2.5838062357419513	NA	0.009771667486536744	0.021948327678466932	0.1422186320094824	4.538086645402705e-24	3.256219576653179e-23	32	38	38
ENSG00000235321	AC007556.1	2.582949770458634	NA	0.009795958383049839	0.09464457794821615	0.09236433393381802	8.768874252260928e-16	4.173672621482727e-15	18	21	21
ENSG00000188906	LRRK2	2.582231747207123	NA	0.00981636426535525	0.03432549861118607	0.13559252512728187	6.070386857993549e-23	4.1260826091054843e-22	9	12	12
ENSG00000123737	EXOSC9	-2.5817725643272933	NA	0.009829433875417874	0.07325190420982013	0.10289204061805828	1.689866426166034e-17	8.856821314890378e-17	15	19	19
ENSG00000223969	AC002456.1	2.581032299388617	NA	0.009850536505189309	0.09605956448685808	0.09286434790354822	7.275698928326894e-16	3.4745463915866867e-15	6	9	9
ENSG00000267769	AC011498.6	2.5795606539546134	NA	0.009892608427966564	0.35168323819383973	0.37050007001537444	3.7021998785268565e-69	1.2093147755591821e-67	30	34	34
ENSG00000133059	DSTYK	-2.57866390729136	NA	0.0099183233681778	0.02746064763184686	0.04218056903309631	8.164420963105542e-08	2.3366431090837272e-07	4	4	4
ENSG00000066027	PPP2R5A	2.5777796987236017	NA	0.009943737057276846	0.2572318128686674	0.3315985309860389	1.951085227530024e-60	4.8988522059901e-59	9	10	10
ENSG00000163257	DCAF16	-2.5773500655091905	NA	0.009956106389296837	0.030317792615909656	0.061211122185453576	8.399146093640705e-11	2.9957769625591606e-10	3	4	4
ENSG00000197362	ZNF786	-2.5772462292147873	NA	0.009959097938395306	0.0835199113078241	0.0807480110765977	6.544587758196847e-14	2.8030253612716713e-13	18	21	21
ENSG00000130921	C12orf65	2.576621076952503	NA	0.009977125656221488	0.06022332387315453	0.08573181360262151	1.034535920117063e-14	4.650394887047841e-14	3	3	3
ENSG00000085491	SLC25A24	2.5764809505181407	NA	0.009981170513257169	0.021445620706863882	0.3242077090158127	7.767061231908553e-59	1.8602979478491587e-57	4	9	9
ENSG00000069020	MAST4	-2.575900940177718	NA	0.00999792849664037	0.007282443844256829	0.085706237256743	1.0443980689702157e-14	4.6922668286010555e-14	4	7	7
ENSG00000273188	AL022328.3	-2.574541659054842	NA	0.01003729982964541	0.03276100607799832	0.054712098838557884	8.875637444913805e-10	2.9469178420682835e-09	20	25	25
ENSG00000198468	FLVCR1-DT	2.573608006299644	NA	0.010064422849711435	0.3301636648230266	0.600570572918334	3.024519549817244e-135	6.6496776615148615e-133	49	59	59
ENSG00000164096	C4orf3	-2.5709324329026417	NA	0.010142511308545573	0.1943674516469965	0.2292507847052835	1.086559902493379e-39	1.4052349749516558e-38	10	11	11
ENSG00000175505	CLCF1	-2.570847988051942	NA	0.010144984647592793	0.018640231754100973	0.018025131111132027	0.0004931076816040996	0.0009719889231987015	6	7	7
ENSG00000164077	MON1A	-2.5707343639453764	NA	0.01014831347697241	0.011510668309790577	0.04328324002606465	5.490009688625462e-08	1.5962729086171253e-07	5	6	6
ENSG00000116544	DLGAP3	-2.5699051041314114	NA	0.010172637648108244	0.006298925426910466	0.018191973277035853	0.00046402020630095233	0.0009173948026118321	9	14	14
ENSG00000227598	Z94721.1	-2.5695858817765016	NA	0.01018201503010438	0.022575176936127726	0.05509236731612306	7.734006378617748e-10	2.5768501143756706e-09	10	11	11
ENSG00000157240	FZD1	-2.569480640275096	NA	0.010185108259888918	0.13737712537213964	0.2629273297446511	3.358272040902595e-46	5.3873720513974365e-45	28	34	34
ENSG00000110934	BIN2	2.566127221592987	NA	0.010284110092483026	0.00119594881903744	0.024267614424842068	5.132712049669813e-05	0.00011381029084534215	4	8	8
ENSG00000226200	SGMS1-AS1	-2.5661190588382756	NA	0.01028435212005178	0.04149190524600565	0.029822532572152057	6.940910461002717e-06	1.677182943437165e-05	10	12	12
ENSG00000102524	TNFSF13B	2.566095783011867	NA	0.010285042281537446	0.2520614595795331	0.11052131482324373	9.416062309006622e-19	5.241027346223777e-18	47	53	53
ENSG00000144712	CAND2	-2.5657976441205985	NA	0.010293886171807246	0.0853171636796214	0.11080253779181672	8.461805576594819e-19	4.722144608949709e-18	16	17	17
ENSG00000182853	VMO1	-2.5657186215975485	NA	0.010296231403416678	0.02151022533288227	0.029491746554650807	7.817854438003213e-06	1.880428976274821e-05	13	15	15
ENSG00000125871	MGME1	-2.563926779476194	NA	0.010349537523012051	0.36117219373127607	0.44389558514148514	3.5249998976462516e-87	1.937507155279986e-85	14	16	16
ENSG00000141447	OSBPL1A	2.5636701045031396	NA	0.010357193510541481	0.01006916949679169	0.01833375643007953	0.00044066234173170736	0.0008734302471517625	24	27	27
ENSG00000164187	LMBRD2	2.563620326162424	NA	0.010358678860217964	0.04092634719844124	0.03217216813834881	2.9821427399428395e-06	7.452749321958577e-06	15	16	16
ENSG00000135968	GCC2	-2.5633511496107197	NA	0.01036671417833926	0.32932583884913785	0.48620804680690816	1.1175154342796298e-98	8.872348232621006e-97	26	29	29
ENSG00000221944	TIGD1	-2.561938107695867	NA	0.01040898662142693	0.06085565043940193	0.043291191697672426	5.47431763598319e-08	1.5919802126416095e-07	5	5	5
ENSG00000122490	SLC66A2	2.5604861031122494	NA	0.010452584381016398	0.04985653970157366	0.15713558284389406	1.232878553673743e-26	9.833783403233031e-26	11	14	14
ENSG00000129933	MAU2	2.5598496067022856	NA	0.01047174692991865	0.03649970598253719	0.08784239419938478	4.724865866097118e-15	2.164753532933462e-14	3	4	4
ENSG00000196531	NACA	2.5594065256362373	NA	0.010485104904064872	0.0013443164589203717	0.01763323612480703	0.0005688602092596427	0.0011108385024588491	7	8	8
ENSG00000124942	AHNAK	2.5592514768359567	NA	0.010489782882660054	0.016725111353466417	0.03010525346235817	6.269863445846895e-06	1.5190998620066177e-05	11	13	13
ENSG00000120802	TMPO	-2.5591555516842357	NA	0.01049267797079258	0.01438453669220684	0.013742997540613885	0.0023716280248415956	0.0042798115329904796	19	22	22
ENSG00000126822	PLEKHG3	-2.5586382344316965	NA	0.010508303223709131	0.17815787575235706	0.24805547601686373	2.7304180279704484e-43	3.991810636118092e-42	11	11	11
ENSG00000153107	ANAPC1	2.558633743901945	NA	0.010508438947998421	0.005068619380247342	0.01385952920413132	0.002271670767525228	0.004109375737583348	4	4	4
ENSG00000010295	IFFO1	2.5566508019912058	NA	0.010568525099549054	0.09557049726033212	0.16316136462925512	1.101926329568422e-27	9.191116063117153e-27	4	5	5
ENSG00000263327	TAPT1-AS1	2.5544582757722023	NA	0.010635317542004728	0.10494972987684625	0.13609218257080133	4.9953249666270126e-23	3.411582152635868e-22	16	17	17
ENSG00000198553	KCNRG	2.554045300191672	NA	0.010647940232818277	0.02039749985419155	0.015398084538390278	0.0012890162022997581	0.0024121932402049926	7	9	9
ENSG00000119673	ACOT2	2.55382804946177	NA	0.010654585896158017	0.024562142687972983	0.02837754604436769	1.1673022569240083e-05	2.7630181371966624e-05	15	19	19
ENSG00000225938	AL109741.1	2.5529097864089105	NA	0.010682716169098256	0.01785121440686708	0.023829460413060482	6.012285598866021e-05	0.00013213467350372087	14	16	16
ENSG00000185019	UBOX5	-2.552867927831974	NA	0.010684000046359814	0.08365285121799262	0.07999425251359996	8.644508877059832e-14	3.6767034407911477e-13	10	13	13
ENSG00000236901	MIR600HG	2.551292063881507	NA	0.010732434528745177	0.029717033852972245	0.017320998955314762	0.0006375253554986117	0.0012361965537591238	6	6	6
ENSG00000166340	TPP1	2.5509806708037477	NA	0.010742028321650134	0.008262551039625424	0.017137604997146318	0.0006816877337558342	0.001317475584927213	5	6	6
ENSG00000153814	JAZF1	-2.5477256770331222	NA	0.01084276962854559	0.015772325469974112	0.2402353867367228	8.787211855043491e-42	1.2221564971787576e-40	15	20	20
ENSG00000278356	AC005911.1	2.54575726076371	NA	0.01090409833651611	0.008645756443706739	0.046249543398653926	1.886143869173974e-08	5.680625432466541e-08	2	2	2
ENSG00000249790	AC092490.1	-2.5450582138787547	NA	0.010925952168841319	0.07946765172538876	0.12240938441446268	1.0010845632297832e-20	6.146652049705532e-20	19	21	21
ENSG00000138030	KHK	-2.5449999369558904	NA	0.010927775797585457	0.11962637143620865	0.1731330601397032	1.9527942412820628e-29	1.7387574477542105e-28	7	9	9
ENSG00000122912	SLC25A16	-2.5437750116821167	NA	0.01096616937919185	0.06203279391115785	0.044762223008094126	3.223254458936784e-08	9.523706188198986e-08	7	10	10
ENSG00000139629	GALNT6	2.540933818949947	NA	0.011055684424717691	0.021564880430735657	0.21945799759365678	7.529996802830801e-38	9.132384382725983e-37	13	16	16
ENSG00000138080	EMILIN1	2.5395001167833207	NA	0.011101100825835106	0.011226701209084445	0.025590269242432254	3.185325222318165e-05	7.22077227198073e-05	4	4	4
ENSG00000204592	HLA-E	-2.539453103937048	NA	0.011102592887468078	0.03287335650402058	0.036279845487574534	6.813838764932965e-07	1.800192897547919e-06	4	4	4
ENSG00000042753	AP2S1	2.539442886928068	NA	0.011102917171490471	0.014127150698531774	0.022062746837565265	0.00011385707149233712	0.0002427318397590862	6	6	6
ENSG00000078177	N4BP2	2.538562256945138	NA	0.011130899672034887	0.0274762012121923	0.06694367696021425	1.0402834149170385e-11	3.9217015349334564e-11	14	16	16
ENSG00000142089	IFITM3	2.5379056148756147	NA	0.011151805585570069	0.5310514653162314	0.5574235476674749	2.3761659273431247e-120	3.2861991522586492e-118	50	56	56
ENSG00000147813	NAPRT	2.537343381392656	NA	0.011169733462753984	0.4859985324217237	0.5624005703182949	5.413736488969791e-122	7.935057012764354e-120	34	39	39
ENSG00000205784	ARRDC5	2.5363092782520065	NA	0.011202774646476905	0.008107082097366176	0.06703783078537538	1.005126714135597e-11	3.795006169245124e-11	6	7	7
ENSG00000275549	STPG3-AS1	2.535886198183565	NA	0.011216317706858854	0.049534721003290774	0.017672092224182773	0.0005608533459246343	0.0010961771217090003	7	9	9
ENSG00000171206	TRIM8	2.535725613631366	NA	0.011221461925374817	0.03070087691651672	0.05138464007232605	2.9569567179370438e-09	9.45707772396538e-09	5	6	6
ENSG00000158711	ELK4	2.535012621650061	NA	0.011244327458085507	0.007625916326947681	0.03482755856335129	1.148317428853942e-06	2.9746972186429386e-06	8	13	13
ENSG00000158764	ITLN2	-2.534939002591403	NA	0.01124669076389574	0.0005956326215488003	0.027850251164707834	1.4112530674779708e-05	3.313922888426635e-05	2	3	3
ENSG00000115241	PPM1G	2.5344004784350442	NA	0.01126399178841234	0.02140606459146388	0.024553826363963128	4.629042819652827e-05	0.00010317579323398276	3	4	4
ENSG00000089818	NECAP1	-2.5336318040297945	NA	0.011288727731174647	0.4307063961432968	0.433754805147961	1.4908636071976655e-84	7.724114803574854e-83	17	20	20
ENSG00000011132	APBA3	2.532746227367222	NA	0.011317285372821704	0.07192328851318813	0.09946658455016169	6.134960386875472e-17	3.1163636159516435e-16	10	10	10
ENSG00000260077	AC104794.3	-2.5324750771448983	NA	0.01132604210940333	0.027510166748185835	0.2005721290847684	2.312005865394479e-34	2.4718571437437608e-33	11	15	15
ENSG00000163219	ARHGAP25	2.531859552378481	NA	0.011345942677134206	0.010154912572104588	0.022628885193818706	9.277464470110456e-05	0.00019962263261972922	9	10	10
ENSG00000108604	SMARCD2	-2.5300350189208984	NA	0.011405114289701363	0.0033807664314865443	0.11409663689856188	2.4148969300494936e-19	1.3832019857521298e-18	1	2	2
ENSG00000141497	ZMYND15	2.528704273650508	NA	0.011448444412068087	0.1406599905164341	0.20155097473223837	1.5318946419170405e-34	1.646018873072389e-33	19	22	22
ENSG00000146833	TRIM4	-2.5269259362358527	NA	0.011506576565450418	0.3131115438838362	0.2553682328292203	1.0290035155674733e-44	1.5869047921282913e-43	16	19	19
ENSG00000154277	UCHL1	-2.5268594898202044	NA	0.011508753703297275	0.014399375941405754	0.017846087901627873	0.0005263676880208211	0.0010329190390054995	4	4	4
ENSG00000223356	AL590666.1	2.5263266888498856	NA	0.011526224318387394	0.1294053616365809	0.04830793304818113	8.979395459263847e-09	2.7695620994769016e-08	23	28	28
ENSG00000060642	PIGV	2.525887250881543	NA	0.011540651254819626	0.04429066101965661	0.15159883189408344	1.117651663298433e-25	8.594891647490953e-25	4	7	7
ENSG00000143093	STRIP1	2.5255501217563956	NA	0.01155173020856181	0.03429318567045414	0.06371154803328025	3.381076421849136e-11	1.2344492135041693e-10	24	29	29
ENSG00000115290	GRB14	2.525157240801138	NA	0.011564653222231441	0.02438423055244082	0.021033272764062787	0.0001652914814957765	0.0003462298297509553	10	12	12
ENSG00000145331	TRMT10A	2.523944475736552	NA	0.011604625600310276	0.035865316851049836	0.01051827378409204	0.007890590255993086	0.013245471055210007	16	19	19
ENSG00000082641	NFE2L1	-2.523210142915505	NA	0.011628888536115309	0.019068582670613343	0.022963300363590938	8.221063441485567e-05	0.00017821137271904435	16	16	16
ENSG00000115902	SLC1A4	2.522514304163853	NA	0.011651921117856373	0.06122972244054709	0.08887725004912528	3.215633753322776e-15	1.4900000874285947e-14	10	13	13
ENSG00000272849	AC084018.1	-2.5217655674345703	NA	0.011676749843380867	0.044488759977554374	0.041079366185164085	1.213354175515661e-07	3.4206494749166645e-07	11	13	13
ENSG00000196912	ANKRD36B	2.5183308125444994	NA	0.01179125165937853	0.07626702225019057	0.10345832428573169	1.3649007145279307e-17	7.195414187961722e-17	10	14	14
ENSG00000227507	LTB	-2.517930410453607	NA	0.01180466415879144	0.02013277792405955	0.028285443642410726	1.2066416758144817e-05	2.8529847095743208e-05	16	24	24
ENSG00000231889	TRAF3IP2-AS1	2.517814911445993	NA	0.011808535609201481	0.023718342312223598	0.019183336052610866	0.00032347701629266846	0.0006535470490578431	11	12	12
ENSG00000259475	AC036108.1	-2.516093812440391	NA	0.011866359267108493	0.05634894658253485	0.11276176160042696	4.015995461104805e-19	2.2759519551383443e-18	12	14	14
ENSG00000165476	REEP3	-2.5144741317851116	NA	0.011921004762342336	0.03929736499783417	0.019499137374722315	0.0002884005725140912	0.0005866881871938493	10	11	11
ENSG00000100228	RAB36	2.5136571266476415	NA	0.01194865380722866	0.015159810567486075	0.024412174066049296	4.8718028329508786e-05	0.00010829105221292887	3	3	3
ENSG00000167555	ZNF528	2.513501647126521	NA	0.011953921971738814	0.2342927337581982	0.16360571400777893	9.21573846157697e-28	7.735717027781864e-27	15	17	17
ENSG00000260279	AC137932.1	-2.5089523862788194	NA	0.012108980509104446	0.031242993176151004	0.033546898821784125	1.81946354134399e-06	4.633498703669154e-06	30	35	35
ENSG00000122257	RBBP6	-2.5075591922557714	NA	0.012156821832465426	0.009913542644702645	0.031866117312307825	3.3289417922612266e-06	8.27842557939208e-06	2	2	2
ENSG00000140931	CMTM3	2.507493648585557	NA	0.012159076676745258	0.04619342618383173	0.1564779039906203	1.6030782982158627e-26	1.2727402655603624e-25	10	15	15
ENSG00000168995	SIGLEC7	2.506676614285519	NA	0.01218721554811296	0.06126954058670101	0.11701489999520714	7.92382599330736e-20	4.668007281320093e-19	25	30	30
ENSG00000091640	SPAG7	2.505929944721455	NA	0.012212981487533739	0.2400862853579522	0.35404013903357145	2.1005649361651787e-65	6.105523405135025e-64	53	61	61
ENSG00000113597	TRAPPC13	-2.503567402180534	NA	0.01229482594462733	0.010499274958606064	0.0182356106797982	0.00045670147502625233	0.0009034460255191142	9	9	9
ENSG00000184381	PLA2G6	-2.5024955803443465	NA	0.012332116523085392	0.023076510299726294	0.09181201743468899	1.0775781312489492e-15	5.117526273272842e-15	3	4	4
ENSG00000007545	CRAMP1	-2.502388311452034	NA	0.012335854107401557	0.05231898478005973	0.05473766774469016	8.793857615271159e-10	2.9208960729088726e-09	23	31	31
ENSG00000239213	NCK1-DT	2.5018144562872937	NA	0.01235586606730901	0.011871869129442257	0.015365414908667637	0.0013045752951860794	0.0024399783768291063	7	11	11
ENSG00000158793	NIT1	2.5017911234294905	NA	0.012356680358393797	0.018818328092047035	0.024060340035570168	5.53145143309242e-05	0.0001221138311560633	10	11	11
ENSG00000089486	CDIP1	-2.4998096266004883	NA	0.012426006084222204	0.041067072705169724	0.05328469513838121	1.4877410134009893e-09	4.861522606481243e-09	6	8	8
ENSG00000089053	ANAPC5	2.4966829956980807	NA	0.012536096807337553	0.03625020517382432	0.08284725433426897	3.0120781254489835e-14	1.3156935245370509e-13	31	40	40
ENSG00000105373	NOP53	2.4964820717029093	NA	0.01254320091517533	0.1117840724802686	0.14944864283042422	2.621260674399703e-25	1.985512336805676e-24	12	15	15
ENSG00000148344	PTGES	-2.496059853859769	NA	0.012558140968115463	0.00969975594316248	0.06295351920604939	4.455877091022107e-11	1.6131272162537072e-10	6	11	11
ENSG00000232837	LINC01700	2.495965477349019	NA	0.01256148260660108	0.024520046395551463	0.07442580856663181	6.716792690197679e-13	2.715376658279114e-12	4	4	4
ENSG00000138785	INTS12	-2.4956409931182857	NA	0.0125729777969249	0.018006477783369654	0.01920226663684286	0.000321258384903304	0.0006492940533537725	1	1	1
ENSG00000170340	B3GNT2	2.4947218916217	NA	0.012605588487775082	0.2425487814926094	0.3517317905284861	6.93705160201735e-65	1.9728606620728942e-63	28	37	37
ENSG00000141294	LRRC46	-2.494707407993627	NA	0.01260610298092829	0.054028134480851094	0.14399192953998943	2.2597138222896823e-24	1.6455130504647882e-23	12	14	14
ENSG00000130956	HABP4	2.4934514717683407	NA	0.012650787603748449	0.012232699653052868	0.04837447960495047	8.766398089420241e-09	2.706299925030922e-08	5	7	7
ENSG00000196236	XPNPEP3	2.492679190089887	NA	0.01267833397348067	0.037673383273967936	0.08720567450419082	5.986004647722454e-15	2.728707966607984e-14	32	36	36
ENSG00000255197	AC090559.1	-2.4924636154185578	NA	0.012686032738360279	0.040940972382063956	0.03797841680729667	3.7003906359627873e-07	9.99653418653526e-07	15	21	21
ENSG00000139737	SLAIN1	-2.491875757742616	NA	0.012707047785674696	0.012372117775138207	0.01164966963838018	0.005161941433401245	0.008905647247625548	5	6	6
ENSG00000124508	BTN2A2	-2.4915729415125036	NA	0.012717885039970978	0.030442752910698208	0.031394012218638884	3.944683729581031e-06	9.74184638228472e-06	7	12	12
ENSG00000198502	HLA-DRB5	-2.4911058861241573	NA	0.012734616160876558	0.5068421705655093	0.6762866411866431	9.282434927455232e-166	6.122479868112684e-163	39	47	47
ENSG00000273355	AP000894.4	-2.490160707744665	NA	0.012768534484973615	0.026611617501351402	0.09579158456521628	2.435018034682938e-16	1.1930892650507916e-15	9	12	12
ENSG00000135211	TMEM60	2.489696331437495	NA	0.012785228193410117	0.045624072109382456	0.12373638571183006	6.007327209152917e-21	3.728543406071783e-20	8	10	10
ENSG00000160392	C19orf47	-2.4886351340328225	NA	0.01282344934409579	0.10517087556624179	0.14347955866904422	2.7644556916074008e-24	2.004551824751599e-23	4	4	4
ENSG00000136404	TM6SF1	2.487495780140967	NA	0.012864597976325097	0.0084572032191436	0.017733677674803845	0.000548394539691529	0.0010728288798961933	7	8	8
ENSG00000142937	RPS8	-2.4870421385869212	NA	0.012881014077158998	0.1017343856772035	0.09127362464649133	1.317203240263572e-15	6.226217852061742e-15	18	24	24
ENSG00000178665	ZNF713	-2.4870320049606804	NA	0.012881380998117472	0.05914123336455842	0.06842690060524086	6.0508511135629086e-12	2.3146563851548144e-11	12	13	13
ENSG00000223552	CCR5AS	-2.486024504126112	NA	0.01291790704460206	0.002235759102296275	0.028523453724064517	1.1075930016350017e-05	2.6260351700592622e-05	8	12	12
ENSG00000066923	STAG3	-2.485998340616848	NA	0.012918856798782963	0.02219435527836614	0.01551076692587744	0.0012367733589232434	0.0023207600757385602	16	20	20
ENSG00000153291	SLC25A27	2.484476228322643	NA	0.012974217018677426	0.17758322294652681	0.013844430748244886	0.0022843775212848835	0.004131054530477114	10	12	12
ENSG00000110074	FOXRED1	2.4831122269127444	NA	0.013024004821836934	0.2723088460473627	0.4720571888540298	9.901207292529215e-95	6.902190299567378e-93	43	51	51
ENSG00000070950	RAD18	-2.4817895522873537	NA	0.01307244545602985	0.03187584220877096	0.03460068890195472	1.2458638553108417e-06	3.217184046788981e-06	28	32	32
ENSG00000008382	MPND	-2.48146295546299	NA	0.013084430993300722	0.017524602051442652	0.055327166816986385	7.103569418384044e-10	2.3755677058476594e-09	21	26	26
ENSG00000204264	PSMB8	-2.48033390768698	NA	0.013125939993982339	0.03649020047171767	0.10192596039017965	2.432020426721863e-17	1.2642230463126168e-16	16	16	16
ENSG00000134910	STT3A	-2.478526259096471	NA	0.01319263997960615	0.002907538789434918	0.024773897301835053	4.2757212076033313e-05	9.571119043100056e-05	6	8	8
ENSG00000245937	LINC01184	2.4782456089296736	NA	0.013203022453488648	0.03456681194344621	0.08158319788551689	4.8070069361735656e-14	2.073323992667014e-13	22	27	27
ENSG00000241772	AC092620.1	-2.476578872219535	NA	0.01326483129774108	0.008164716912625294	0.019163751983338157	0.00032578845076702384	0.0006579069880126815	3	3	3
ENSG00000257303	AC073896.2	-2.4763286197196996	NA	0.013274133651777115	0.14871927601700852	0.04410469601580183	4.084439596350816e-08	1.1969250621637072e-07	16	18	18
ENSG00000178127	NDUFV2	2.4747324945597793	NA	0.013333600418735362	0.03156429589323772	0.07482797425640286	5.794211322681998e-13	2.350163906638448e-12	12	12	12
ENSG00000249859	PVT1	2.4745939885718826	NA	0.013338771817109346	0.05905830241125832	0.12655728705465302	2.0238566854909118e-21	1.2854488259068016e-20	23	27	27
ENSG00000151208	DLG5	2.4741579984406323	NA	0.013355061957123137	0.09530201210697399	0.26768016231240627	3.8361214452579684e-47	6.3993819712771296e-46	10	15	15
ENSG00000151164	RAD9B	-2.473661423016441	NA	0.01337363719608562	0.06540980895194809	0.09319698581716873	6.425719731239521e-16	3.078923377229018e-15	4	5	5
ENSG00000178607	ERN1	-2.4730732906654285	NA	0.01339566681119581	0.02222178529585894	0.13738589487926345	3.01417661600201e-23	2.0842788220894543e-22	2	3	3
ENSG00000158985	CDC42SE2	-2.4728995766781967	NA	0.01340217973120945	0.04067684834742086	0.029246278325105728	8.539561015733243e-06	2.045605976516404e-05	10	12	12
ENSG00000090565	RAB11FIP3	-2.472884110151358	NA	0.013402759741022065	0.006640986613436095	0.011455100742916705	0.0055514730565209705	0.009524983636446036	5	6	6
ENSG00000273038	AL365203.2	-2.4726837826193306	NA	0.013410274223234868	0.09790528867953537	0.1891467559898362	2.7225031446439543e-32	2.727114861419344e-31	10	14	14
ENSG00000167720	SRR	-2.4726014438675064	NA	0.013413363910137631	0.3433170295149886	0.23441554151860183	1.1376338319023384e-40	1.519414531409128e-39	18	22	22
ENSG00000203760	CENPW	2.471543599576219	NA	0.013453114553978934	0.008079682188512776	0.015703798796569225	0.0011521930481895348	0.002170837023006189	6	7	7
ENSG00000165118	C9orf64	-2.471416669624618	NA	0.013457891192185557	0.05936043711574043	0.05556053661948081	6.527820886485926e-10	2.19071625014378e-09	18	19	19
ENSG00000135094	SDS	-2.4705862304826622	NA	0.013489179339899696	0.011091555809976013	0.011371131711607516	0.0057286939010140325	0.009817265085289262	10	13	13
ENSG00000268912	AC012313.5	-2.470196792352858	NA	0.01350387418233202	0.0533321637025995	0.11213893414850327	5.090446860916306e-19	2.8696933996664608e-18	7	8	8
ENSG00000100393	EP300	-2.469002139521442	NA	0.013549040837361664	0.005297961921450798	0.018605309056612097	0.0003991762290015874	0.0007967263909623163	4	9	9
ENSG00000132256	TRIM5	2.468454516148926	NA	0.013569789601948512	0.003000742817658202	0.07536825087216074	4.750687084510658e-13	1.9356030604008855e-12	2	3	3
ENSG00000170606	HSPA4	2.467742673607414	NA	0.013596802383782046	0.06792305325509437	0.09568065136834167	2.538291050624229e-16	1.2429798180226984e-15	14	16	16
ENSG00000270605	AL353622.1	2.4673185149798553	NA	0.013612920801494751	0.18564595200822973	0.011978766511279248	0.004565181817341288	0.007943735755530312	11	14	14
ENSG00000120519	SLC10A7	2.46694092892934	NA	0.013627283617372981	0.02504649792238728	0.04558448503732438	2.3969219984867662e-08	7.154885178772769e-08	5	6	6
ENSG00000260051	AL031600.1	2.46665478946959	NA	0.013638176854385467	0.09205934048326977	0.07921687242514201	1.1516028037979287e-13	4.85706750672176e-13	11	13	13
ENSG00000140678	ITGAX	2.4626024489537848	NA	0.013793276052862409	0.027962736690895832	0.27736309613627197	4.420972270801871e-49	7.87281967517978e-48	5	6	6
ENSG00000188647	PTAR1	2.462166111056541	NA	0.013810068974275985	0.10920360283814526	0.17272800501105173	2.3024840154824195e-29	2.046930968455573e-28	8	8	8
ENSG00000122035	RASL11A	-2.462128414267548	NA	0.013811520621596036	0.03744990880348732	0.052094471908472016	2.287893692733183e-09	7.377790322805821e-09	6	10	10
ENSG00000169490	TM2D2	-2.4596481574384845	NA	0.013907328197232833	0.008052175921607788	0.05606099048883366	5.44540412557582e-10	1.8407891848905921e-09	5	7	7
ENSG00000102886	GDPD3	2.4583384548034637	NA	0.013958155840355048	0.11826581040996023	0.13304460203133742	1.6374978962022367e-22	1.0939404527453118e-21	15	19	19
ENSG00000163960	UBXN7	-2.456454081779947	NA	0.014031573288035134	0.01938237316605386	0.05617445463511516	5.226066673730553e-10	1.768386294155589e-09	9	13	13
ENSG00000231412	AC005392.2	2.4554962970341188	NA	0.014069020221970117	0.3803043980567497	0.536912656431787	9.021789157263735e-114	1.0453693395805121e-111	38	46	46
ENSG00000139610	CELA1	2.453196601488803	NA	0.014159292781173234	0.08774977062385679	0.15454448390534542	3.4649771696095943e-26	2.715762956199037e-25	9	12	12
ENSG00000254986	DPP3	-2.452757361338697	NA	0.0141765927890098	0.14705250883758386	0.20155111888880736	1.531801728043411e-34	1.646018873072389e-33	6	6	6
ENSG00000198771	RCSD1	2.4525140562212258	NA	0.014186183681822737	0.0171739824000029	0.12263811562284906	9.167766481514564e-21	5.637075202276559e-20	6	6	6
ENSG00000132329	RAMP1	-2.452476221723004	NA	0.014187675601675123	0.11858914848590797	0.16398744887440064	7.903405360717049e-28	6.650417003480701e-27	15	18	18
ENSG00000115919	KYNU	-2.4524727246795606	NA	0.014187813506846714	0.11705223826158687	0.15368443722937372	4.879466850453723e-26	3.8018163116052205e-25	7	8	8
ENSG00000138592	USP8	-2.4524649693304412	NA	0.014188119341625572	0.03148123970619819	0.09949962948563272	6.05924928543963e-17	3.0815559310796033e-16	16	20	20
ENSG00000169193	CCDC126	2.452463966388361	NA	0.014188158893405758	0.04408217691169947	0.040047583677155295	1.7585484256992606e-07	4.883780882966254e-07	6	6	6
ENSG00000146729	NIPSNAP2	-2.450525723219739	NA	0.014264776982819378	0.01049391798536844	0.015421337725123356	0.00127805596835576	0.002393249814515498	4	7	7
ENSG00000061337	LZTS1	2.450296835485877	NA	0.014273848890562194	0.06903175635377659	0.1268925651409073	1.7779811379091763e-21	1.1322168040848298e-20	7	11	11
ENSG00000178199	ZC3H12D	2.4471421340158406	NA	0.014399404192063368	0.010961996306527276	0.0806000400018208	6.912168815061796e-14	2.954555907514824e-13	21	25	25
ENSG00000164323	CFAP97	-2.447095257138435	NA	0.014401277186077342	0.014562179202214923	0.040843716126459234	1.320689011224453e-07	3.712868172702975e-07	6	7	7
ENSG00000184990	SIVA1	2.446235533822478	NA	0.014435666079067298	0.017660375862679774	0.0482527446418639	9.159953302236647e-09	2.823728908503618e-08	8	11	11
ENSG00000051825	MPHOSPH9	2.446157903790417	NA	0.014438774838711697	0.0063117636294190566	0.017327271503985803	0.0006360669424144753	0.001233647590529952	6	8	8
ENSG00000126368	NR1D1	2.445788930686788	NA	0.014453558749021767	0.010796841437556607	0.013199168503011463	0.0029003541915469983	0.005172439063107267	7	8	8
ENSG00000215841	AP002761.1	2.445740064341771	NA	0.014455517712660725	0.013659217019351366	0.010376852009596949	0.008322431572216817	0.013932192408428953	16	20	20
ENSG00000111087	GLI1	-2.445223706144194	NA	0.014476231894592406	0.004351432502112181	0.01096540227973484	0.006669676123232007	0.01131785828590003	10	13	13
ENSG00000164253	WDR41	-2.444650688079678	NA	0.014499249675702024	0.10170343994662866	0.2537794129993718	2.1034350799718043e-44	3.214956166349062e-43	45	54	54
ENSG00000203778	FAM229B	-2.443734614977612	NA	0.0145361148061374	0.07306174161775243	0.02130217927015497	0.0001499477302167608	0.00031555450061200525	7	10	10
ENSG00000130714	POMT1	-2.442848335828889	NA	0.014571859583130752	0.0500327881628448	0.03755910293301743	4.3023636887674816e-07	1.15517825111435e-06	13	13	13
ENSG00000189171	S100A13	-2.4418397223544326	NA	0.014612632519976179	0.01072631083015657	0.20916139297860872	6.138712435335299e-36	6.971707255202982e-35	9	12	12
ENSG00000128285	MCHR1	-2.4417539829815738	NA	0.014616103145558217	0.03758967894554458	0.05039649749014575	4.225350067847335e-09	1.3359241945706848e-08	7	9	9
ENSG00000235314	LINC00957	-2.4412178162135203	NA	0.014637823010022599	0.1053141413375808	0.1786817506415744	2.0288545265751995e-30	1.886812704785146e-29	8	12	12
ENSG00000102753	KPNA3	-2.4396989653164103	NA	0.014699505486840545	0.005457510787037762	0.010821999255416284	0.007038713629245384	0.011899339513794271	8	10	10
ENSG00000095066	HOOK2	-2.439529997710032	NA	0.014706381618687972	0.03475741568457377	0.05969260452386835	1.4584360578850947e-10	5.116759401937702e-10	2	2	2
ENSG00000149499	EML3	2.4387176607229235	NA	0.014739479243409775	0.067487236244244	0.2887517068067225	2.1509879258637265e-51	4.1493016806115916e-50	7	9	9
ENSG00000139192	TAPBPL	2.4381197184042045	NA	0.014763883563281099	0.3713113502837407	0.5739300408144895	7.179685171411648e-126	1.1615511415522486e-123	38	49	49
ENSG00000153827	TRIP12	-2.4380642865231903	NA	0.01476614775364445	0.014943805678622354	0.05139550854074637	2.945367421903267e-09	9.4217694307441e-09	10	12	12
ENSG00000214237	MINDY4B	-2.4379888384473056	NA	0.014769230024363703	0.017554748462736584	0.011082576357043896	0.006382801420957009	0.010867619297854621	15	17	17
ENSG00000258289	CHURC1	2.4372323553769513	NA	0.014800165889912021	0.6547374956421927	0.7590275751769421	1.3370546215562463e-208	7.643049901689356e-205	29	36	36
ENSG00000142632	ARHGEF19	-2.4367819552869485	NA	0.014818611806598513	0.29079227275704167	0.3844424870190041	2.0495870258484494e-72	7.353215043153779e-71	17	17	17
ENSG00000230732	AC016949.1	2.4363567654313374	NA	0.014836043837126162	0.026842710530809236	0.15929061301797953	5.207955217492965e-27	4.210807356189857e-26	25	33	33
ENSG00000198624	CCDC69	2.4357074164893158	NA	0.014862700864127852	0.126506829588492	0.13289685086990996	1.734345806186615e-22	1.1572877910620335e-21	30	34	34
ENSG00000179082	C9orf106	2.4348795010434565	NA	0.014896749593101454	0.027111687520449117	0.023403728197499214	7.011561581961273e-05	0.00015307609111273567	21	22	22
ENSG00000104774	MAN2B1	2.434198609159331	NA	0.014924803336293806	0.07637789834710997	0.20550494317293128	2.890465818902935e-35	3.210401446137722e-34	14	18	18
ENSG00000258303	AC012464.2	2.4333086504414108	NA	0.014961541111461934	0.04909597434218705	0.18747145264743095	5.44826362112533e-32	5.366586607620809e-31	7	12	12
ENSG00000177383	MAGEF1	-2.4331234290638757	NA	0.014969197116034002	0.034861714220049626	0.07579656965657083	4.058459389957267e-13	1.6598740777099253e-12	13	15	15
ENSG00000173960	UBXN2A	2.4328130871496896	NA	0.014982032632254758	0.13500634357376357	0.23606436398390038	5.517750634828511e-41	7.462453125920673e-40	14	19	19
ENSG00000182648	LINC01006	2.4326731190945323	NA	0.01498782478118357	0.07285014520550201	0.07409183000564082	7.593353364535278e-13	3.0610817312744585e-12	16	20	20
ENSG00000108852	MPP2	-2.4324721449906646	NA	0.014996144928107724	0.028787624470040067	0.08491847276013886	1.3987255115762655e-14	6.230323064421138e-14	13	20	20
ENSG00000133065	SLC41A1	-2.4324348182961972	NA	0.014997690667578186	0.03963882483346381	0.09484063830606772	3.475978399105796e-16	1.6913096447525968e-15	9	12	12
ENSG00000159214	CCDC24	2.432173452879555	NA	0.015008518029584231	0.21710002352401045	0.27975296587196413	1.4560042130573363e-49	2.6310870653024508e-48	14	15	15
ENSG00000095787	WAC	2.4291645813555798	NA	0.015133660761585843	0.042403381213297876	0.0485251287868423	8.302666316454283e-09	2.5686028229820008e-08	12	16	16
ENSG00000023041	ZDHHC6	2.4290509757399716	NA	0.015138403711506794	0.007131802889790222	0.04583936722520488	2.186599922955079e-08	6.553333584967728e-08	4	5	5
ENSG00000069696	DRD4	-2.4288710722347937	NA	0.015145917226896396	0.01202780701319203	0.02185634208906705	0.00012268719634091056	0.00026052039748022227	5	5	5
ENSG00000112305	SMAP1	-2.42868739641528	NA	0.015153591677612304	0.11544448767913179	0.16749525600479723	1.9203802520924398e-28	1.646755434713832e-27	9	12	12
ENSG00000226479	TMEM185B	-2.4269641374300175	NA	0.015225760837882525	0.04776005879441077	0.08374539704886914	2.160156433731311e-14	9.510788878577215e-14	7	8	8
ENSG00000177663	IL17RA	2.4268597761199397	NA	0.015230141136240116	0.10576209622933717	0.12862110993001344	9.111644978670896e-22	5.883117460061265e-21	16	17	17
ENSG00000013561	RNF14	2.4261720596211664	NA	0.015259034030199181	0.0408695094174614	0.07879811724522015	1.343898774033386e-13	5.643124406439408e-13	11	14	14
ENSG00000235169	SMIM1	2.4253145234315467	NA	0.015295129122927856	0.3460210491341511	0.4066875455746934	9.130520646396837e-78	3.736976099404758e-76	31	36	36
ENSG00000066455	GOLGA5	2.4250229633832783	NA	0.015307418471650501	0.002182070254694164	0.010308189792461396	0.008540719026568694	0.014278103976079794	5	7	7
ENSG00000203999	LINC01270	-2.423966659974828	NA	0.015352014824001154	0.2618868968983305	0.3720338978091109	1.6356931905626713e-69	5.4047211030749994e-68	22	24	24
ENSG00000110075	PPP6R3	-2.423892856589467	NA	0.015355135019047048	0.006379461787231841	0.045691106778352135	2.3065878599594315e-08	6.89844353164358e-08	3	4	4
ENSG00000177963	RIC8A	-2.4234368133338178	NA	0.015374427602352704	0.11692873656701921	0.1674366652213669	1.9663929421742831e-28	1.6843992290383007e-27	22	24	24
ENSG00000154945	ANKRD40	-2.4225951675318083	NA	0.015410088857492166	0.008339429638876962	0.019497915358054934	0.00028852865197479655	0.0005868791190506211	12	16	16
ENSG00000131018	SYNE1	-2.4215250200411598	NA	0.01545553705178453	0.015197031656834104	0.05045668331165423	4.134502337373795e-09	1.307683153515736e-08	16	21	21
ENSG00000233431	LINC02596	2.4204727572882683	NA	0.015500340682970359	0.011265431036595292	0.023291411906770813	7.301909965651442e-05	0.00015911112325407443	6	9	9
ENSG00000134242	PTPN22	-2.4200223357071167	NA	0.015519553806956188	0.009477141903287484	0.014190992335121957	0.0020100305019969886	0.003668193367962792	9	9	9
ENSG00000273487	AC104836.1	2.418660826242034	NA	0.015577757653451155	0.009181041642353983	0.015871417456785216	0.001083494051935606	0.0020472498343591565	7	10	10
ENSG00000144182	LIPT1	2.417464546346049	NA	0.0156290564500006	0.1625409355354923	0.09511568662118561	3.136048358045479e-16	1.5295817204812832e-15	11	13	13
ENSG00000115525	ST3GAL5	2.4168627148473485	NA	0.015654920299346217	0.008744226168155287	0.046395147422372995	1.7897168764140852e-08	5.40159357860351e-08	5	8	8
ENSG00000164220	F2RL2	-2.416685819625855	NA	0.01566252956989216	0.03916771965917514	0.06775837944211735	7.725395122964723e-12	2.941447623528464e-11	1	1	1
ENSG00000074855	ANO8	-2.416557622717814	NA	0.01566804608204934	0.0067973403688137085	0.013259219688331722	0.002836538819501287	0.005066007520894353	13	15	15
ENSG00000168067	MAP4K2	-2.4159631915326947	NA	0.01569364772425192	0.010118525413856876	0.011908288518330876	0.004686790541156944	0.008139116049650676	14	17	17
ENSG00000164032	H2AFZ	2.415086660899838	NA	0.015731466289279798	0.0013900168011658379	0.02133596523509314	0.00014812389620890662	0.0003117928926091248	3	3	3
ENSG00000033627	ATP6V0A1	2.41435619122607	NA	0.015763044163359493	0.009392205641739194	0.05014594539365511	4.6254677556867685e-09	1.458663967309165e-08	8	10	10
ENSG00000162869	PPP1R21	2.414223145501844	NA	0.015768801668294398	0.04331292407242985	0.08197665294823488	4.15632855476576e-14	1.8021966722042483e-13	12	20	20
ENSG00000108963	DPH1	-2.414049337982436	NA	0.01577632591148727	0.054729879652013244	0.09634489780220624	1.9792354103232068e-16	9.74781965871128e-16	6	6	6
ENSG00000086288	NME8	2.413609399678828	NA	0.01579538524773711	0.09138164402769722	0.20421737428004458	4.979663190925798e-35	5.467109094826282e-34	26	30	30
ENSG00000052749	RRP12	2.412823273664406	NA	0.015829492816961367	0.27442218269831054	0.34375629876239006	4.1667228407524326e-63	1.1217445839256432e-61	10	10	10
ENSG00000274173	AL035661.1	-2.4127773783337765	NA	0.015831486072645135	0.41021070229268947	0.444231559630142	2.8796107953336207e-87	1.5929821138443956e-85	29	30	30
ENSG00000127663	KDM4B	2.412161771446001	NA	0.015858243513279014	0.025025983436319472	0.018459639009416835	0.0004209171267650695	0.0008372211501905496	18	21	21
ENSG00000157110	RBPMS	-2.4118158962486627	NA	0.015873294470813457	0.0076347393701763095	0.012502743574040697	0.0037559261486116635	0.0066075479608680154	11	12	12
ENSG00000151640	DPYSL4	2.4115071352342974	NA	0.0158867409942838	0.2249794137840054	0.37622957754458763	1.7332869904383482e-70	5.944827719805447e-69	38	44	44
ENSG00000122862	SRGN	-2.411095857620239	NA	0.015904667666548068	0.009068151213799943	0.028573494565713176	1.0878272795374182e-05	2.5820276839843852e-05	1	1	1
ENSG00000116704	SLC35D1	-2.408729255732744	NA	0.01600816862844989	0.11433989326239019	0.24291126372065328	2.689640687222528e-42	3.80252664016316e-41	26	33	33
ENSG00000259804	AC027682.1	-2.406857088246813	NA	0.016090465038830954	0.00505566455566567	0.014910112247881064	0.0015422402650125525	0.0028527535653867183	3	3	3
ENSG00000148843	PDCD11	2.406792528886925	NA	0.016093309549134686	0.005977791863340368	0.02638359026066733	2.393244970745304e-05	5.486284934973853e-05	3	3	3
ENSG00000186073	C15orf41	2.40505407054077	NA	0.016170073088517988	0.011155699641166547	0.03438702185949749	1.3452986042180378e-06	3.4630029666369155e-06	7	11	11
ENSG00000105695	MAG	2.404336039461449	NA	0.016201872330434377	0.0967681255418281	0.04450017091480739	3.542280629469263e-08	1.0439348773804501e-07	9	10	10
ENSG00000144214	LYG1	2.403955317867935	NA	0.016218755526918843	0.15607735667793832	0.24346697232167394	2.102296558365373e-42	2.9795275768105606e-41	11	12	12
ENSG00000198121	LPAR1	2.4034870893504294	NA	0.01623954043895628	0.13083172589413847	0.32237317378060226	1.9262609593976967e-58	4.5816156994051456e-57	13	16	16
ENSG00000214941	ZSWIM7	2.4020808164911966	NA	0.016302106426454546	0.049281484908061064	0.0789560175004258	1.26789009370714e-13	5.334408051271772e-13	25	27	27
ENSG00000165272	AQP3	2.4004210947472675	NA	0.016376220938827814	0.026144358856951457	0.024535723492295262	4.659378134216538e-05	0.00010379796781460042	6	10	10
ENSG00000169131	ZNF354A	2.3985232366523195	NA	0.016461332019533943	0.27448726431193815	0.3906810815753402	6.77002427974036e-74	2.5572499201160227e-72	25	31	31
ENSG00000115604	IL18R1	-2.3983092082882784	NA	0.01647095464376731	0.03245281613208858	0.07531097458102573	4.85177449746873e-13	1.975381786730562e-12	11	14	14
ENSG00000064300	NGFR	2.397758478418843	NA	0.016495737942405223	0.0078212562741844	0.010906432064354299	0.006818985076974668	0.01154836807081163	15	17	17
ENSG00000163833	FBXO40	-2.396872959822152	NA	0.016535655686222072	0.009318891145980807	0.062370545036108074	5.509123558591376e-11	1.9835389440748163e-10	7	9	9
ENSG00000106299	WASL	-2.394923147575674	NA	0.01662384925283552	0.0074480328605528055	0.014265197135483219	0.0019557602530754256	0.0035740976747645433	5	8	8
ENSG00000155287	SLC25A28	-2.3941970868605877	NA	0.016656795696201033	0.003105748523100509	0.011764494153645843	0.004945214056101786	0.008553250211607619	7	12	12
ENSG00000136935	GOLGA1	-2.393967513583673	NA	0.0166672249622317	0.02701608479809327	0.026012562146771962	2.7355810523288106e-05	6.239191310864048e-05	11	13	13
ENSG00000164078	MST1R	-2.3916166621492954	NA	0.0167743520216989	0.026144239335827137	0.030244510505877543	5.96360563172068e-06	1.447146922009027e-05	8	13	13
ENSG00000073711	PPP2R3A	2.3906681264286576	NA	0.01681774715496646	0.0032032796013952507	0.01896504481203595	0.0003502013580177094	0.0007030675589610979	7	10	10
ENSG00000135596	MICAL1	2.390588726278049	NA	0.016821384146278512	0.025363003779461598	0.03656666686221651	6.146431071355106e-07	1.6307157293811628e-06	15	16	16
ENSG00000183696	UPP1	2.3903265235961335	NA	0.016833399467842063	0.011886171505951816	0.04247277375853229	7.349515595954405e-08	2.1118773953589493e-07	4	4	4
ENSG00000169710	FASN	2.3902441022615784	NA	0.016837177944878358	0.08008732450455996	0.07010556020492888	3.2744803313257512e-12	1.2721808609403104e-11	17	20	20
ENSG00000150938	CRIM1	-2.3883963817797604	NA	0.01692207943919559	0.02473539651789232	0.03885773768031071	2.6974975459445317e-07	7.381424192660408e-07	11	13	13
ENSG00000117691	NENF	-2.3878165846639816	NA	0.0169487980583129	0.03404311034483617	0.03661001719475143	6.051409323089172e-07	1.606253060083029e-06	16	16	16
ENSG00000260188	AC002464.1	-2.3869149021404263	NA	0.016990423589057006	0.09849623301854037	0.13630016066063694	4.605898401689137e-23	3.1518975135900646e-22	17	18	18
ENSG00000144550	CPNE9	-2.3864225916431643	NA	0.01701318859319414	0.014228003003522808	0.0533275557755964	1.4648536379652114e-09	4.791297928183371e-09	21	28	28
ENSG00000276691	AC004466.3	-2.3846999217786538	NA	0.0170930576565498	0.2025789949112545	0.22626430675473555	3.9795246004810604e-39	5.047697290950422e-38	24	30	30
ENSG00000148180	GSN	2.384430158430573	NA	0.0171055945845908	0.034851925631421164	0.04853855618656986	8.262542449372516e-09	2.5571979870833652e-08	7	9	9
ENSG00000224137	LINC01857	2.3829211563156005	NA	0.01717587253728074	0.06429043031850737	0.11081573679987328	8.4194684081905185e-19	4.7015781091520415e-18	7	11	11
ENSG00000158825	CDA	2.3816224608380105	NA	0.017236558660038318	0.28740898758362	0.3630744433948996	1.8787942013476865e-67	5.847448595083753e-66	16	17	17
ENSG00000197766	CFD	-2.381568373117171	NA	0.017239090173857708	0.3599534694811001	0.5943484007867378	5.30999038358066e-133	1.0588491289305202e-130	28	36	36
ENSG00000168329	CX3CR1	2.379939289310537	NA	0.01731549056494281	0.013636988519450692	0.036597718507309474	6.078217207880363e-07	1.6130508650253845e-06	15	18	18
ENSG00000236936	AL031005.1	2.379203175513441	NA	0.017350109952181426	0.019039795412238804	0.015590197992242023	0.0012012356774651275	0.0022567912612674705	8	9	9
ENSG00000109113	RAB34	-2.378597377710355	NA	0.01737864610284136	0.0361402761310151	0.03144774801130409	3.869211677752473e-06	9.563723127958656e-06	4	5	5
ENSG00000183735	TBK1	2.3760591936185986	NA	0.01749865539649965	0.021967471995443254	0.05241574353723893	2.0370285087045828e-09	6.588646151598433e-09	11	12	12
ENSG00000282608	ADORA3	2.375160756545078	NA	0.01754130867306138	0.006735893278308705	0.01369577435678235	0.00241339133290312	0.004351038235383074	9	10	10
ENSG00000136261	BZW2	2.3750900954428107	NA	0.017544667169868765	0.021806193534850058	0.037607190901261044	4.2286355809848776e-07	1.1362718830822575e-06	13	17	17
ENSG00000071246	VASH1	-2.3747968434170152	NA	0.017558611358251583	0.37682966305646426	0.5829891885916622	5.436253485009604e-129	9.610959898394814e-127	22	26	26
ENSG00000268810	AC007193.1	-2.3746594894572794	NA	0.017565145904825535	0.018364501300864	0.05563368831127603	6.357122408742401e-10	2.1363568917798047e-09	5	6	6
ENSG00000240288	GHRLOS	2.3738217959938384	NA	0.017605044922595445	0.27184202976665767	0.28010358579749417	1.236696411351231e-49	2.2442441014034136e-48	34	37	37
ENSG00000181381	DDX60L	2.373006711870823	NA	0.01764394329820179	0.2520495547781321	0.26509224874962645	1.2522080903179542e-46	2.043208043849914e-45	32	34	34
ENSG00000182986	ZNF320	-2.3729566602675476	NA	0.01764633437102529	0.3827225421864343	0.21041791405420518	3.5986725202413835e-36	4.114242336641299e-35	44	50	50
ENSG00000223534	HLA-DQB1-AS1	-2.3697789978415478	NA	0.01779872071328508	0.33787903346302794	0.3978394576536214	1.2955852167794663e-75	5.131175723452902e-74	29	32	32
ENSG00000128881	TTBK2	2.3696130224506917	NA	0.017806711734729135	0.019626496246256443	0.0183733237555998	0.00043435761526892914	0.0008617305349660881	11	12	12
ENSG00000147872	PLIN2	2.369521714926735	NA	0.017811109150681945	0.0011997496146174114	0.022255739653685182	0.00010617854896360785	0.00022715268664881623	7	10	10
ENSG00000173706	HEG1	-2.3693709093369226	NA	0.017818374106832537	0.03084469355472579	0.06075254086977282	9.922820647982625e-11	3.519471588257581e-10	7	7	7
ENSG00000166073	GPR176	-2.3693606782591496	NA	0.01781886707604489	0.008177461053740316	0.01494563076071066	0.0015222209491165342	0.0028187633145879973	9	9	9
ENSG00000089127	OAS1	2.368226100763045	NA	0.017873609196738627	0.007672567334996984	0.08217798108161692	3.8581611568945416e-14	1.6746040414979626e-13	6	7	7
ENSG00000006042	TMEM98	2.3678885473681732	NA	0.017889924191827528	0.04362804005600483	0.1436219243473565	2.613885161408627e-24	1.896974889250806e-23	23	29	29
ENSG00000131849	ZNF132	-2.3675088538342246	NA	0.017908291540219504	0.15309990849509697	0.2599125966067315	1.3203078274255113e-45	2.088741598940968e-44	21	29	29
ENSG00000166263	STXBP4	2.3669582405801566	NA	0.01793495633203097	0.05123682305875426	0.0920737584930906	9.77323720128973e-16	4.642693760801041e-15	5	7	7
ENSG00000273045	C2orf15	-2.3663363693580757	NA	0.01796511378295951	0.021871727778830712	0.040850813279877364	1.317321834772899e-07	3.704009205528848e-07	2	2	2
ENSG00000237609	AF064858.2	2.3660040730438503	NA	0.017981246591471163	0.06429139616525	0.10644331409008237	4.4190937814475065e-18	2.386115845656275e-17	9	10	10
ENSG00000167487	KLHL26	2.3629285325788016	NA	0.018131165709252505	0.006659021068592694	0.013499261093764812	0.0025953327213375822	0.004658993074240364	5	11	11
ENSG00000221968	FADS3	2.3622653732112826	NA	0.018163634907218278	0.036072299528026715	0.05862524716216883	2.1487588870068468e-10	7.451782841917173e-10	6	6	6
ENSG00000124207	CSE1L	-2.361687512510773	NA	0.018191969266859488	0.028499612134197112	0.03679591467863063	5.660303995836177e-07	1.5044723066428176e-06	4	4	4
ENSG00000168000	BSCL2	-2.3593828159851857	NA	0.01830536126390398	0.0968941460783724	0.18436451552742567	1.9653049944743229e-31	1.8955576687424164e-30	45	48	48
ENSG00000055332	EIF2AK2	-2.3591843021049854	NA	0.018315157107981303	0.1243756350301013	0.14370366631697118	2.531157649352059e-24	1.8384931185403838e-23	12	12	12
ENSG00000104866	PPP1R37	2.3588734820307784	NA	0.018330504018953087	0.020005888423502958	0.04180837048840489	9.334425349402311e-08	2.6542208641502275e-07	33	42	42
ENSG00000260943	LINC02555	2.358541497070604	NA	0.01834690838997248	0.29448897417974645	0.3389209449995866	4.872138104155875e-62	1.271724449743822e-60	13	15	15
ENSG00000142102	PGGHG	-2.3563622044910937	NA	0.018454913175132426	0.18874670437110547	0.21066706756530573	3.236753421958476e-36	3.705412846005735e-35	44	52	52
ENSG00000176783	RUFY1	-2.356333933948463	NA	0.018456317899216344	0.224681751700536	0.22900559039142473	1.2089855755180296e-39	1.5600371433076515e-38	34	42	42
ENSG00000165792	METTL17	-2.3562653668848212	NA	0.018459725290314307	0.09993021402741809	0.16044166026696327	3.283948581204854e-27	2.677909377987734e-26	2	2	2
ENSG00000118898	PPL	2.355149644251941	NA	0.018515247745264956	0.015243278663967949	0.021684389518799377	0.0001305662492076677	0.00027646383598744204	9	12	12
ENSG00000113615	SEC24A	2.354934280087802	NA	0.0185259818680903	0.006088203589619763	0.015635978487281904	0.0011812232970855674	0.002221383739633775	10	12	12
ENSG00000183662	TAFA1	2.3541467098752333	NA	0.01856528211568902	0.05103946873786303	0.052131084071148075	2.2578147270228585e-09	7.282163767860636e-09	22	26	26
ENSG00000243144	AC079760.2	-2.353495885769301	NA	0.01859781367882833	0.19848897040193247	0.16900080390088865	1.0445170114914373e-28	9.042111171159342e-28	47	53	53
ENSG00000183628	DGCR6	2.352791586197355	NA	0.018633074406498005	0.1514853148608036	0.09634703119821239	1.9776540874545354e-16	9.742829631070908e-16	17	24	24
ENSG00000033030	ZCCHC8	-2.3510749176235293	NA	0.01871926447953219	0.007115000124200058	0.029087980713523923	9.039977330876753e-06	2.1600469729302696e-05	16	21	21
ENSG00000230563	AL121757.1	-2.3506116713206326	NA	0.018742582709916904	0.16830176813429204	0.16968254875045358	7.92512201580034e-29	6.902382805940072e-28	19	23	23
ENSG00000152527	PLEKHH2	2.349209822597233	NA	0.018813301826005206	0.030303204151596645	0.05355502799577399	1.3491402819137017e-09	4.427173114148119e-09	6	6	6
ENSG00000249249	AC010226.1	2.3479412505573145	NA	0.01887749857646334	0.01749183715529979	0.017350746753442156	0.0006306385325107135	0.0012239497729771645	6	8	8
ENSG00000171860	C3AR1	-2.3458596853467157	NA	0.01898325239779256	0.5408031612366643	0.5435073859380993	7.449344427839113e-116	9.257159970508185e-114	23	26	26
ENSG00000125618	PAX8	2.3457254231690725	NA	0.01899009133085817	0.04215017439381373	0.3408376996762406	1.842125628705759e-62	4.8750945072029416e-61	30	36	36
ENSG00000105518	TMEM205	2.3447606839999025	NA	0.01903929578277245	0.030833080434571815	0.032988253355679856	2.2240249602418462e-06	5.619537946543012e-06	32	37	37
ENSG00000099974	DDTL	2.34452826542353	NA	0.01905116644213362	0.028362673411190673	0.10357746464202355	1.304909951649341e-17	6.88762719631719e-17	18	19	19
ENSG00000163507	CIP2A	2.3432453257610124	NA	0.01911680843559292	0.0576607898661369	0.12357890593241215	6.3828982663101e-21	3.9502101179701156e-20	8	9	9
ENSG00000122679	RAMP3	2.343055429275942	NA	0.019126541326030123	0.02922327360412597	0.047081331623747745	1.397527166635509e-08	4.250078627528347e-08	9	13	13
ENSG00000163682	RPL9	-2.3414177953977138	NA	0.019210655971591457	0.3364462338315555	0.3060766732319031	5.534181673187346e-55	1.187805776138796e-53	16	25	25
ENSG00000171792	RHNO1	2.3412325790166126	NA	0.01922018965935831	0.0645975367975557	0.1447916553481266	1.6492791320491361e-24	1.2086960613466083e-23	16	17	17
ENSG00000163166	IWS1	-2.3411973023445305	NA	0.019222005932806985	0.03827186048873672	0.06861571503674066	5.647272882551344e-12	2.1636524276781275e-11	6	6	6
ENSG00000226950	DANCR	2.3407770312075855	NA	0.019243655777696524	0.13134845750523413	0.1059377965737644	5.350309126416924e-18	2.8717512115469116e-17	23	27	27
ENSG00000174607	UGT8	-2.340222534125692	NA	0.01927225274381934	0.019450373167931013	0.027203073361341843	1.781545734812108e-05	4.13643755839329e-05	6	6	6
ENSG00000203791	EEF1AKMT2	2.3390991924232294	NA	0.019330300473051988	0.04780345021864628	0.10605131155931492	5.125478741953535e-18	2.7562507038495194e-17	8	12	12
ENSG00000120915	EPHX2	-2.338309020498273	NA	0.019371223416209008	0.16828181914988355	0.11760881948338207	6.313378252629817e-20	3.7359600984937455e-19	20	25	25
ENSG00000160145	KALRN	2.3377800670296436	NA	0.019398660157058552	0.019978941289740437	0.022878401910357397	8.477241909274852e-05	0.00018341688304586735	15	16	16
ENSG00000227359	AC017074.1	-2.3371526578672026	NA	0.01943124779858629	0.03902764418671399	0.033116407563825716	2.1239108281635633e-06	5.3784623142612145e-06	13	16	16
ENSG00000130429	ARPC1B	2.337109657180622	NA	0.019433483005285197	0.0007568258227187239	0.02825893369092629	1.2182089039473871e-05	2.8787466575435775e-05	4	7	7
ENSG00000014164	ZC3H3	2.3368584129358663	NA	0.01944654735365484	0.0752778834751476	0.5115992258063686	4.848490227048392e-106	4.7242476649802765e-104	30	36	36
ENSG00000148297	MED22	2.3357847882529867	NA	0.01950246082311524	0.2389728978075054	0.33851799443038033	5.97536429215693e-62	1.554954814054616e-60	17	19	19
ENSG00000176912	TYMSOS	-2.335466653109102	NA	0.019519055984762747	0.013892605305222657	0.01857483257210887	0.00040362931838238173	0.0008050522424912147	9	11	11
ENSG00000156650	KAT6B	-2.334702230587237	NA	0.019558981665959783	0.0038293635759723793	0.013684151574328124	0.0024237839475436	0.004367038339611809	7	10	10
ENSG00000171631	P2RY6	2.3324577467282275	NA	0.019676623260219777	0.01399390113599552	0.031206178057598427	4.220260646781855e-06	1.0395468232068664e-05	6	6	6
ENSG00000183032	SLC25A21	2.3324219404123725	NA	0.01967850499693298	0.007771353455444423	0.04740726310059452	1.2425760274146756e-08	3.78960275549249e-08	4	5	5
ENSG00000186532	SMYD4	2.3320746147335396	NA	0.019696766232736272	0.04249267428688463	0.016546608914457587	0.0008461012548869518	0.0016199386424088796	3	3	3
ENSG00000185252	ZNF74	-2.3320453321508468	NA	0.019698306490343077	0.037784772818422976	0.05327051253324478	1.4953927979716388e-09	4.88373473479635e-09	8	8	8
ENSG00000231925	TAPBP	2.330502949250581	NA	0.019779584326772823	0.045512754241344086	0.08539438643152966	1.1724632141330663e-14	5.251128665230597e-14	2	3	3
ENSG00000261172	AC133919.2	2.330082301866827	NA	0.01980180163720207	0.2130889998484692	0.3335165376974822	7.450696477322826e-61	1.8901182528048691e-59	21	26	26
ENSG00000154016	GRAP	2.3296966813762694	NA	0.01982218807475556	0.04001050281480812	0.022113032096304257	0.0001118042699600675	0.0002385333945689472	16	19	19
ENSG00000204560	DHX16	2.329020595836428	NA	0.019857974638347237	0.010732527032483539	0.042632874896164255	6.938023252811799e-08	1.996981550226075e-07	9	12	12
ENSG00000076321	KLHL20	-2.3283979071692453	NA	0.01989098468608499	0.024104662780769028	0.02086239729895158	0.00017585134754833176	0.0003670043518445103	6	9	9
ENSG00000051108	HERPUD1	2.3264828677154767	NA	0.019992805388561036	0.011051009911185317	0.01261606436573534	0.0036009908918349367	0.006347352534081337	6	6	6
ENSG00000166333	ILK	-2.3261362858193895	NA	0.02001128133491485	0.014870612450016493	0.04795858296306214	1.0185317188729075e-08	3.125210314358828e-08	3	6	6
ENSG00000126231	PROZ	-2.325546473140431	NA	0.02004275794217287	0.09522737692822543	0.15337250626738874	5.524066630212244e-26	4.290408452966928e-25	13	17	17
ENSG00000170291	ELP5	2.325376171463738	NA	0.020051854489301132	0.015710817045695994	0.13666076067254077	4.001095173301737e-23	2.747888711531898e-22	5	8	8
ENSG00000171115	GIMAP8	-2.32527415053078	NA	0.020057305593069032	0.08749100948804998	0.03162563431773886	3.629526840125967e-06	8.995917875606331e-06	14	17	17
ENSG00000107679	PLEKHA1	2.324824724706025	NA	0.02008133436790829	0.06068193188102913	0.08178401857004959	4.4631135852857365e-14	1.9279076794474833e-13	16	18	18
ENSG00000153933	DGKE	-2.323703917635294	NA	0.020141368355643206	0.019122332676406624	0.02275224040287745	8.8728011673808e-05	0.00019151625830007973	15	16	16
ENSG00000273243	Z82243.1	-2.3234908485523347	NA	0.020152798712547982	0.04187899052346764	0.058635612759814326	2.1406902417998964e-10	7.425302782489163e-10	14	17	17
ENSG00000259488	AC023355.1	-2.3234225467471283	NA	0.02015646404606613	0.013482842791861273	0.30235699776655767	3.320085177455424e-54	6.943431793680861e-53	9	11	11
ENSG00000170571	EMB	2.3232831920431636	NA	0.02016394415146678	0.02222387258910483	0.18585346703970282	1.0633353968412165e-31	1.0360874272971603e-30	6	8	8
ENSG00000234389	AC007278.1	2.3220954522783805	NA	0.020227796507721045	0.43301619155194065	0.48414309092892804	4.275476373135957e-98	3.3633093726104826e-96	18	18	18
ENSG00000261079	AC009053.2	2.32142607466055	NA	0.020263859621355507	0.05426049243697367	0.018552303596684624	0.0004069532503341456	0.0008112101929536514	33	39	39
ENSG00000253320	AZIN1-AS1	2.3209337830953825	NA	0.020290417905343812	0.057975479779750934	0.060298301926480724	1.1703793878757665e-10	4.1323525062140253e-10	9	10	10
ENSG00000167994	RAB3IL1	2.3209270611721737	NA	0.02029078075160423	0.10787607446805389	0.23196231038620405	3.329093738238941e-40	4.3747608059049505e-39	3	4	4
ENSG00000011600	TYROBP	2.3206529617309566	NA	0.020305581333350177	6.825918626741066e-05	0.012208830595073375	0.004190057426649173	0.007330676883248997	1	2	2
ENSG00000142327	RNPEPL1	2.31818868782239	NA	0.020439068555229853	0.007287702783703441	0.02181401719247666	0.00012458113845768493	0.0002644438598107239	10	10	10
ENSG00000165689	ENTR1	-2.317655346207606	NA	0.020468059676147753	0.22476711906517607	0.20494805462119883	3.6575194649326044e-35	4.044023294914844e-34	25	27	27
ENSG00000116741	RGS2	-2.317520342977232	NA	0.020475403800963795	0.1369688882437407	0.12306421596351555	7.781502159916687e-21	4.7932823469975315e-20	15	18	18
ENSG00000155755	TMEM237	-2.3164020943994372	NA	0.020536324512085737	0.046760818446996755	0.06166920279229725	7.110346682765278e-11	2.547750423375298e-10	4	4	4
ENSG00000164821	DEFA4	2.316213029956449	NA	0.020546640100791633	0.0016488800708591338	0.014079499023685854	0.0020944492798708903	0.0038076657161566735	3	4	4
ENSG00000090238	YPEL3	-2.3157355447276204	NA	0.02057271240120828	0.19725768263280447	0.11539983101071379	1.4687780677822898e-19	8.523883277292213e-19	6	8	8
ENSG00000070423	RNF126	-2.314347680855369	NA	0.020648658299655905	0.018369400848235882	0.09734294433812667	1.3615375908117285e-16	6.759990777310461e-16	8	10	10
ENSG00000166224	SGPL1	2.31424759546547	NA	0.02065414455310548	0.022216335064861897	0.059691400983927834	1.4590737211654988e-10	5.117949528383542e-10	6	7	7
ENSG00000173548	SNX33	-2.31360273470145	NA	0.02068952354914226	0.0005537465919538204	0.022897534856232204	8.418818477522603e-05	0.00018222178224288162	3	6	6
ENSG00000160877	NACC1	2.3134056855841614	NA	0.020700344788533914	0.007061236340396022	0.030064277742895506	6.362940362766101e-06	1.5409979421137672e-05	3	3	3
ENSG00000115317	HTRA2	-2.3121144351042733	NA	0.020771377876288466	0.00443447851206741	0.030909705360564508	4.694950703139839e-06	1.1510180072644045e-05	6	7	7
ENSG00000170390	DCLK2	2.3098222794602203	NA	0.020897995309896163	0.16687103041648066	0.24541126886238868	8.865771739561178e-43	1.2680493708234748e-41	6	7	7
ENSG00000172059	KLF11	-2.3097893712537667	NA	0.020899818028700744	0.04787963432950009	0.11120569745412426	7.259592874143384e-19	4.067127023805452e-18	9	11	11
ENSG00000253549	CA3-AS1	-2.3089985383170144	NA	0.020943662353238187	0.04798914487689693	0.17646093343684366	5.030549096633454e-30	4.6108437444236826e-29	20	24	24
ENSG00000092203	TOX4	2.306716271345491	NA	0.021070642557135883	0.0921473751953359	0.04464961135170994	3.3566730901884464e-08	9.907674152089787e-08	6	8	8
ENSG00000184164	CRELD2	2.3065697034834343	NA	0.021078820137100232	0.07519270218108454	0.1885679129026155	3.4604822447677805e-32	3.448216735358668e-31	11	15	15
ENSG00000235865	GSN-AS1	2.3057030286637037	NA	0.021127231771050855	0.023656252579344297	0.01547373386351382	0.00125370288853729	0.002350727185165754	7	7	7
ENSG00000162994	CLHC1	2.3052780076803425	NA	0.021151008419833736	0.40724858600418795	0.45660066957252904	1.5439457397893039e-90	9.69858076617098e-89	17	21	21
ENSG00000110367	DDX6	2.3046724009813615	NA	0.02118492771836989	0.04166387327747216	0.07599789183145594	3.768816142264624e-13	1.5443590925614345e-12	13	17	17
ENSG00000272625	AP000919.4	2.3035551726520938	NA	0.02124762668029531	0.015266383889037467	0.052642191996374356	1.876894076726253e-09	6.089076148652764e-09	18	26	26
ENSG00000239713	APOBEC3G	2.3029838138915397	NA	0.021279753810186992	0.12673244359179522	0.1652972131755589	4.663210346045807e-28	3.9588809021950266e-27	34	40	40
ENSG00000105991	HOXA1	2.3008052511502304	NA	0.021402641509352102	0.007831521080004967	0.1175988177420401	6.337587784608346e-20	3.748992511840239e-19	3	3	3
ENSG00000049759	NEDD4L	2.3002106817724575	NA	0.021436286953830763	0.014288353027926713	0.02705116809507155	1.881716600887218e-05	4.361929979537024e-05	9	10	10
ENSG00000217930	PAM16	-2.3000487863334746	NA	0.0214454562537968	0.09353817727745793	0.10190493318637997	2.4513594663138872e-17	1.2738898026611167e-16	9	10	10
ENSG00000136280	CCM2	2.2999334175887722	NA	0.021451992497148936	0.20644460473751658	0.2552059036651754	1.1070612494679163e-44	1.7026899880829863e-43	16	17	17
ENSG00000073331	ALPK1	-2.299402173994517	NA	0.021482112616775104	0.05332279602582757	0.053897011270201745	1.192121659327992e-09	3.923933653707435e-09	21	22	22
ENSG00000187189	TSPYL4	-2.2987172758473586	NA	0.02152099888003408	0.03682263978272617	0.01834684610487132	0.0004385664827124175	0.0008696781466275726	26	34	34
ENSG00000147912	FBXO10	-2.297026103102277	NA	0.021617280699081268	0.05972895336529449	0.07715591635115812	2.46111890155771e-13	1.0199547617886219e-12	16	20	20
ENSG00000280620	SCAANT1	2.296878220831392	NA	0.021625717730543816	0.016803927037915795	0.08220347471962258	3.8219601584232655e-14	1.6593112596658377e-13	6	9	9
ENSG00000166925	TSC22D4	2.296109011729343	NA	0.021669649166055013	0.018003912806592744	0.017809537435201677	0.0005334302836569243	0.001045104071110773	17	21	21
ENSG00000147324	MFHAS1	-2.29595999017342	NA	0.021678169132501545	0.05065039798344764	0.045212664604882304	2.740498626946691e-08	8.154921213518793e-08	12	16	16
ENSG00000277999	AC009093.6	-2.2953720087999243	NA	0.021711814076357992	0.18664275570002645	0.2882901744121458	2.673484909720292e-51	5.139864654349023e-50	17	19	19
ENSG00000157557	ETS2	2.294292559943361	NA	0.02177369965162256	0.086861817368647	0.14618101236522935	9.53710945888929e-25	7.037516786165767e-24	14	14	14
ENSG00000133030	MPRIP	2.2929291027054965	NA	0.02185208699629675	0.058128815347075855	0.0865555134365933	7.620650362816866e-15	3.457315689734032e-14	10	11	11
ENSG00000130770	ATP5IF1	2.29228260033473	NA	0.02188934120007431	0.04592384049667428	0.11707501215385614	7.743739019261552e-20	4.563483863962762e-19	9	14	14
ENSG00000100418	DESI1	2.291837555111127	NA	0.021915018694002402	0.07506373349343956	0.140043428153665	1.065423312226746e-23	7.518907152829821e-23	16	19	19
ENSG00000172661	WASHC2C	-2.291448175911174	NA	0.021937505952022318	0.16985616458401395	0.5121176250002932	3.398930321638542e-106	3.330757490615963e-104	7	15	15
ENSG00000154328	NEIL2	-2.290012305633072	NA	0.022020603309677218	0.07125393434298724	0.12929985348434955	7.005640259563639e-22	4.54730222601275e-21	14	18	18
ENSG00000155849	ELMO1	-2.289763834217332	NA	0.02203501072149305	0.049228751610521454	0.06575944463587712	1.6027091864655816e-11	5.978868792407714e-11	17	21	21
ENSG00000162972	MAIP1	2.289238901000459	NA	0.022065475508383805	0.008954285809065309	0.08710982222185758	6.202968438108858e-15	2.826108016608098e-14	9	11	11
ENSG00000214870	AC004540.1	2.289038694949537	NA	0.022077104224043534	0.05336569192562084	0.09795205425853608	1.0834245981020942e-16	5.416807123280705e-16	3	3	3
ENSG00000178974	FBXO34	2.28523639266813	NA	0.022298970346889196	0.004639524844373439	0.013715053380488592	0.0023962521593223437	0.004322206535674106	3	4	4
ENSG00000171055	FEZ2	2.2851361930077534	NA	0.022304843168794823	0.28906229540387834	0.3200030105170925	6.2055492359524504e-58	1.4577940253061448e-56	21	29	29
ENSG00000081692	JMJD4	-2.284316912068313	NA	0.022352912679731607	0.012762932293005689	0.022123937096778505	0.00011136401837429063	0.00023762368434748166	6	10	10
ENSG00000132716	DCAF8	2.2840390393347403	NA	0.02236923669519056	0.005173091166259494	0.013014437592302038	0.0031059325154047233	0.005516983871528965	13	15	15
ENSG00000003509	NDUFAF7	-2.2829362708050462	NA	0.02243412257732714	0.02281962368079849	0.025144708946485735	3.7404515367796077e-05	8.42350668473191e-05	10	13	13
ENSG00000171488	LRRC8C	-2.28075249849115	NA	0.02256309668454012	0.02831596722493973	0.05292074228182104	1.6970510824703595e-09	5.521291787760235e-09	4	4	4
ENSG00000100321	SYNGR1	2.280170562742219	NA	0.02259757450923556	0.015913911327561203	0.24687115616465546	4.6295459095519795e-43	6.68283525276994e-42	6	9	9
ENSG00000272908	AC006033.2	-2.280023636500337	NA	0.022606286653669556	0.02517950418975117	0.237910309441496	2.4499848323082397e-41	3.350461713656619e-40	22	28	28
ENSG00000124201	ZNFX1	-2.2796327493508164	NA	0.02262947892933142	0.033921591450670995	0.07089547162344634	2.45206950141608e-12	9.589632811809432e-12	10	12	12
ENSG00000196123	KIAA0895L	-2.2796031815011166	NA	0.022631234101976955	0.004274224667749566	0.01773128855948786	0.0005488726252675185	0.001073641684808107	14	17	17
ENSG00000198178	CLEC4C	-2.277610270933389	NA	0.022749808012153674	0.259819894957394	0.5430001953570829	1.0799266929118192e-115	1.3228330611960562e-113	15	17	17
ENSG00000065970	FOXJ2	-2.2768057186032706	NA	0.022797829887602407	0.18939371954113593	0.22780641228316284	2.036966657208994e-39	2.606861283916197e-38	6	7	7
ENSG00000178764	ZHX2	2.2760900648278226	NA	0.02284061960093153	0.028120763797633168	0.018089860049314576	0.0004816109727182387	0.0009503102716770309	17	22	22
ENSG00000163428	LRRC58	2.2735421653473913	NA	0.022993528171287993	0.0367968047961957	0.05147744510938393	2.8594440020883885e-09	9.15545279906904e-09	8	10	10
ENSG00000172845	SP3	2.273047063763819	NA	0.023023343941297646	0.01004316496042594	0.026509623643711042	2.287007209000866e-05	5.251022443052061e-05	8	10	10
ENSG00000259081	AF111169.3	-2.2716368771143896	NA	0.02310845162545529	0.03491596935924901	0.06462189009519125	2.426614945260628e-11	8.956956456365586e-11	5	5	5
ENSG00000152229	PSTPIP2	-2.2700293874907276	NA	0.023205800049063235	0.0917956263100166	0.12475025265956782	4.064618290941772e-21	2.542091140458076e-20	11	11	11
ENSG00000154743	TSEN2	2.269795562444238	NA	0.023219989949943294	0.03945207244583246	0.06699053184105885	1.0226372076228756e-11	3.856873867060632e-11	15	20	20
ENSG00000233695	GAS6-AS1	2.265955389238866	NA	0.023454114761614187	0.23707497856695828	0.5169363663386206	1.2289040125858e-107	1.2772409037475082e-105	30	34	34
ENSG00000244617	ASPRV1	2.2650890422385808	NA	0.023507215925303897	0.07229508218344648	0.12318908893621437	7.416372320857145e-21	4.573296257834563e-20	12	14	14
ENSG00000067167	TRAM1	-2.2646324131137114	NA	0.023535246143339756	0.020825514352682185	0.05524260280023323	7.324483175566384e-10	2.4456301008136277e-09	18	20	20
ENSG00000106460	TMEM106B	-2.2641419403773417	NA	0.023565386159812473	0.14162063169201722	0.1982254844568996	6.1898039494220215e-34	6.524213148656315e-33	26	33	33
ENSG00000126698	DNAJC8	2.2623134444591915	NA	0.023678044357212668	0.09688824490597713	0.14847567287015273	3.85246095315851e-25	2.8938174719980415e-24	4	6	6
ENSG00000113716	HMGXB3	2.261870591070777	NA	0.023705399848750135	0.04252071536490329	0.06362711074612579	3.486675949076565e-11	1.2713800946356372e-10	4	4	4
ENSG00000204564	C6orf136	2.261652666347605	NA	0.023718871337659844	0.010032839356723142	0.015330768855146129	0.0013212828694859349	0.0024685346910136505	13	15	15
ENSG00000100348	TXN2	-2.2603376468667156	NA	0.023800303161543877	0.013913218134298863	0.049064725622802424	6.833755677706219e-09	2.1292164992184582e-08	5	6	6
ENSG00000180155	LYNX1	2.2597361027507334	NA	0.02383763420510439	0.10761257756906895	0.13089380795383432	3.7762191447644315e-22	2.4802137921702505e-21	4	5	5
ENSG00000171490	RSL1D1	-2.259258572618444	NA	0.023867305255582158	0.008987320826128475	0.010749573704776316	0.007232937142108797	0.01220842904035667	9	14	14
ENSG00000168395	ING5	2.2591702913231066	NA	0.023872794068348125	0.05272531950161798	0.08602877186143615	9.266100935584477e-15	4.175101548721445e-14	7	8	8
ENSG00000050426	LETMD1	-2.2557771755643845	NA	0.024084589457879363	0.07403197845694517	0.03922161462310217	2.3666990030956912e-07	6.508422258513151e-07	19	20	20
ENSG00000165929	TC2N	2.25565086594176	NA	0.02409250495100015	0.09295063754006057	0.17866620885890822	2.041805291334898e-30	1.8978275848835863e-29	11	14	14
ENSG00000126251	GPR42	-2.2542580642893997	NA	0.02417993785890684	0.009469140829298072	0.06859262479239964	5.695147865394973e-12	2.181020338179062e-11	8	10	10
ENSG00000197992	CLEC9A	-2.253354313547151	NA	0.024236817712547175	0.04610215588852358	0.04480173992304501	3.17770268244424e-08	9.39883120062716e-08	12	14	14
ENSG00000227678	AL355581.1	2.252908381813787	NA	0.02426492627159137	0.01268755872780345	0.010680334170711812	0.00742372415675966	0.01250461109559684	15	20	20
ENSG00000149922	TBX6	-2.2528532387537687	NA	0.02426840408433656	0.07333638131947112	0.22211253852915092	2.3991812210539876e-38	2.9749500187892143e-37	8	10	10
ENSG00000198198	SZT2	2.252791332302245	NA	0.024272308971635306	0.023408852175047998	0.03769088075549334	4.103321819729972e-07	1.104156062867555e-06	6	7	7
ENSG00000139826	ABHD13	2.2522568945561607	NA	0.024306042474959204	0.005096205319803801	0.015212822901621306	0.0013797972163766292	0.0025716924751269226	8	9	9
ENSG00000175215	CTDSP2	-2.2510559948586653	NA	0.02438199107697178	0.002459930189736863	0.01046559755636629	0.00804870406106252	0.013497675136237156	5	7	7
ENSG00000178074	C2orf69	2.249235504706919	NA	0.02449751669641964	0.019014145761346433	0.03532561260205117	9.601256381513518e-07	2.5030700165183235e-06	9	10	10
ENSG00000223865	HLA-DPB1	2.2487066536165745	NA	0.024531165588700034	0.026718359238753393	0.0535452182909705	1.3539367199364939e-09	4.442062523472534e-09	4	6	6
ENSG00000278834	AC073508.3	-2.2482743263244624	NA	0.02455870276230251	0.05545550873003962	0.044211470051221	3.9303813568392045e-08	1.1543433788051982e-07	1	2	2
ENSG00000091106	NLRC4	-2.2466794464326165	NA	0.024660520732063054	0.022036173004844728	0.018733985661023262	0.0003809128984245824	0.0007619590919261827	6	6	6
ENSG00000121691	CAT	2.246658049323113	NA	0.024661889217022715	0.32073579408109043	0.3935587854152925	1.3877782966121307e-74	5.324163312886226e-73	17	18	18
ENSG00000267342	AC087289.2	-2.2461551686731385	NA	0.024694070667971354	0.0023823614747480026	0.028623552851000825	1.0684080220218189e-05	2.5373395886514572e-05	3	4	4
ENSG00000228140	AL031283.1	2.245812510617422	NA	0.024716019633084972	0.005610493943367519	0.14045024205752651	9.083830437887323e-24	6.426510238421191e-23	12	20	20
ENSG00000106004	HOXA5	2.2456950868332193	NA	0.02472354510156723	0.005997453048696917	0.018173058359697392	0.00046722911794525046	0.0009234196316288002	3	5	5
ENSG00000120137	PANK3	-2.245213852031845	NA	0.024754407269737964	0.016115533697913662	0.034428946140068015	1.3251814427669797e-06	3.4142933536675085e-06	19	24	24
ENSG00000013523	ANGEL1	-2.24516229277978	NA	0.024757715805023166	0.0660123881630777	0.09820524400557766	9.852219573191161e-17	4.940225539785241e-16	21	26	26
ENSG00000116127	ALMS1	2.244296105728966	NA	0.02481335595507433	0.11040828821720947	0.1297066903853769	5.983947675965813e-22	3.898887488417086e-21	5	7	7
ENSG00000176658	MYO1D	2.243638930918596	NA	0.024855642276577664	0.05045614581857692	0.0907719966982111	1.5880440667243477e-15	7.477585859488148e-15	6	6	6
ENSG00000106615	RHEB	2.243329892796389	NA	0.02487554909191593	0.001585680906464775	0.01918085463585756	0.00032376897386295316	0.0006540598577895847	2	2	2
ENSG00000149313	AASDHPPT	-2.2432474090784704	NA	0.024880864647714832	0.013813651248270838	0.01444580507646939	0.0018297785953758573	0.0033538769914600876	8	10	10
ENSG00000099203	TMED1	-2.24311048355529	NA	0.02488969080657231	0.004056421870389789	0.03761970208881425	4.2096614432914676e-07	1.1315279638088618e-06	16	22	22
ENSG00000113532	ST8SIA4	-2.242062195017609	NA	0.024957352909011965	0.010426811500540518	0.02043033385755734	0.0002056762439575651	0.0004261377199019311	6	7	7
ENSG00000231613	AC099568.1	-2.241592264211963	NA	0.02498773640246761	0.21731541211963384	0.21841293916662183	1.1800467267398946e-37	1.4171303443180989e-36	7	7	7
ENSG00000260388	LINC00562	-2.2412865996285087	NA	0.025007516409224457	0.021777045407729845	0.014408912564001852	0.0018548282027880392	0.0033994281126014836	5	6	6
ENSG00000139343	SNRPF	-2.24055265548672	NA	0.02505506638471991	0.051902936308552444	0.06834002983428446	6.246076198262225e-12	2.3861430323902625e-11	15	18	18
ENSG00000068028	RASSF1	2.2403944737568975	NA	0.025065324737873155	0.04261576261450077	0.01828161660673965	0.0004491112442323843	0.0008891490103141489	15	19	19
ENSG00000183208	GDPGP1	2.2398424938901313	NA	0.02510115005622374	0.07050126650206105	0.08635399903816453	8.212563769460748e-15	3.7170033275925673e-14	11	11	11
ENSG00000111962	UST	-2.239529782059946	NA	0.025121465751660542	0.04970213984316711	0.04860641052831256	8.062722101844007e-09	2.4980600058631054e-08	31	35	35
ENSG00000181666	ZNF875	-2.2393934854061808	NA	0.025130324878721137	0.015581090558734393	0.10616301388814879	4.913440121710493e-18	2.6447138935095177e-17	2	3	3
ENSG00000144362	PHOSPHO2	-2.2392326144116534	NA	0.025140784789736893	0.10900892348676464	0.037220848492949044	4.858582229112131e-07	1.2984233543251352e-06	12	14	14
ENSG00000035687	ADSS	2.238878123343123	NA	0.025163847276480997	0.13512351204704948	0.17745121714503487	3.356534157412462e-30	3.0996878979788e-29	18	21	21
ENSG00000184110	EIF3C	-2.238066021461115	NA	0.025216750059728316	0.030536632869727482	0.04404207857848364	4.1775778215655745e-08	1.2229648696146815e-07	7	7	7
ENSG00000165406	MARCH8	-2.2378878961338424	NA	0.025228366549339798	0.021619013556982127	0.03895059699006093	2.6089263634891133e-07	7.151610966667967e-07	10	14	14
ENSG00000158747	NBL1	2.2370460583762504	NA	0.02528332991240761	0.056600812434153824	0.0796900231342854	9.671595155077162e-14	4.10235432387876e-13	11	11	11
ENSG00000167863	ATP5PD	2.2363784236765545	NA	0.025326993261834865	0.033295381046296486	0.04390487861681538	4.389135358473661e-08	1.2835825760993317e-07	14	14	14
ENSG00000134049	IER3IP1	2.2359089768117264	NA	0.02535773417606208	0.003750300863405725	0.024483607809467383	4.7478267717542256e-05	0.0001057134267837097	5	5	5
ENSG00000169223	LMAN2	2.235207318840951	NA	0.025403741227523643	0.023714559963520607	0.038929279562837336	2.6289988156322217e-07	7.203179531758584e-07	4	4	4
ENSG00000272858	Z93930.3	2.234175557264789	NA	0.025471524049614277	0.05321556777006147	0.03413767978916237	1.4714143467647415e-06	3.7746125104964173e-06	17	19	19
ENSG00000165092	ALDH1A1	-2.2339025691575527	NA	0.025489484490715433	0.01527026159628823	0.05810214114696946	2.5979242738787515e-10	8.96414554783636e-10	6	8	8
ENSG00000115129	TP53I3	2.2333417599184044	NA	0.025526415646433317	0.2812269711837996	0.4093978275495616	1.9721038975424314e-78	8.412838243521184e-77	8	11	11
ENSG00000158805	ZNF276	-2.2333032386302576	NA	0.02552895409979307	0.02444523365396512	0.015633846167699795	0.0011821479009231385	0.0022226350567844427	6	8	8
ENSG00000121281	ADCY7	2.231068832305679	NA	0.02567656991751301	0.15145767297684923	0.19009066908145222	1.8405516602915184e-32	1.8599658469262962e-31	18	26	26
ENSG00000185009	AP3M1	2.230675427164204	NA	0.025702636481469462	0.2568283364175699	0.2980857535310843	2.5679146479946297e-53	5.2053390423711475e-52	2	3	3
ENSG00000176720	BOK	-2.229437333429668	NA	0.02578482053903286	0.13111632763117412	0.2948656252472223	1.190832939593299e-52	2.3746039629169168e-51	12	13	13
ENSG00000174358	SLC6A19	2.2294262223775934	NA	0.02578555911295569	0.01816629088953487	0.02438597264291624	4.9180856290596664e-05	0.00010924902908386556	6	8	8
ENSG00000134255	CEPT1	-2.227268801204417	NA	0.025929314332064912	0.05427554154584	0.13835081840958874	2.0669557673270455e-23	1.4420758524772785e-22	28	35	35
ENSG00000156110	ADK	2.2264899306920976	NA	0.025981382704075393	0.5867533873296912	0.5962228963997211	1.1286804904039737e-133	2.332017075896114e-131	14	15	15
ENSG00000235560	AC002310.1	-2.2264311959805423	NA	0.025985312848671827	0.049171609534465865	0.06135315535766023	7.976391168893797e-11	2.851514116225969e-10	25	28	28
ENSG00000227373	RABGAP1L-DT	2.2261246134817774	NA	0.02600583569850579	0.05490780728481967	0.06846788009451947	5.960883189918387e-12	2.2812583312633434e-11	5	8	8
ENSG00000168397	ATG4B	2.224832872145029	NA	0.026092459754978172	0.0486610687666671	0.07022425624399806	3.1352539885776805e-12	1.2197475192858131e-11	13	15	15
ENSG00000066827	ZFAT	2.22402866672023	NA	0.02614651558327081	0.01057599866881377	0.024067087839523296	5.5179939117219626e-05	0.00012183349760798242	12	18	18
ENSG00000259442	AC105339.3	-2.2237899069026517	NA	0.026162582792447542	0.002718334259100455	0.014987344174113505	0.0014990448139647632	0.002778847639680221	8	8	8
ENSG00000269918	AF131215.6	-2.2220845537175036	NA	0.026277591940674166	0.07962331454389937	0.11971086920081841	2.8219102009634525e-20	1.6944306035126838e-19	22	26	26
ENSG00000254997	KRTAP5-9	-2.2219565589146475	NA	0.026286241519543268	0.05122956363735566	0.030721035100326376	5.0244917642420576e-06	1.2289974221221943e-05	19	24	24
ENSG00000188185	LINC00265	2.2217745986638353	NA	0.026298542187776087	0.05903652512657991	0.12420305082387732	5.0189342569984135e-21	3.126396787986407e-20	28	42	42
ENSG00000107554	DNMBP	-2.2204954007637125	NA	0.026385157541278372	0.03316202898482651	0.024777820925704075	4.2696735326458204e-05	9.558829165971695e-05	11	14	14
ENSG00000103502	CDIPT	-2.2188964050486515	NA	0.026493773152628915	0.00246636342158726	0.03190709817738604	3.2802617939537434e-06	8.16091825105364e-06	4	7	7
ENSG00000128040	SPINK2	2.2188039522382077	NA	0.026500065026556753	0.018250145526313644	0.022520160713368303	9.649461265759938e-05	0.00020725792640146641	19	22	22
ENSG00000078804	TP53INP2	-2.216498292556568	NA	0.02665739469066284	0.013732237352836366	0.017800804618214178	0.0005351317856669465	0.0010480784596165447	6	7	7
ENSG00000179163	FUCA1	-2.2156188430159305	NA	0.02671761725923042	0.15885465427251488	0.23416188476169203	1.2714132984704301e-40	1.6928157341202955e-39	11	13	13
ENSG00000012963	UBR7	2.2147673055498367	NA	0.026776040401698138	0.003177501971965607	0.02766495433287811	1.508599664196298e-05	3.5265779227511335e-05	3	3	3
ENSG00000105997	HOXA3	2.2128963446476093	NA	0.026904792774739037	0.015119831545045646	0.03447523383541712	1.3033197739773891e-06	3.3609971133741722e-06	3	4	4
ENSG00000108839	ALOX12	2.2128181285494026	NA	0.026910186927578208	0.012945213366716283	0.034082515583930176	1.500876071840644e-06	3.847312968011241e-06	10	12	12
ENSG00000169902	TPST1	-2.212163714135106	NA	0.02695535504585623	0.008464711069799825	0.01329070400281126	0.002803651126873703	0.005010793191006149	6	7	7
ENSG00000006744	ELAC2	-2.211861230154263	NA	0.02697625479996798	0.24495658022429448	0.2259655356188899	4.5301757966534084e-39	5.733430607882605e-38	54	65	65
ENSG00000090006	LTBP4	2.2113030289582536	NA	0.02701485974599605	0.029308822078190834	0.0487804759863289	7.571918884940777e-09	2.351092467098486e-08	6	6	6
ENSG00000129562	DAD1	2.2096282996056233	NA	0.02713096959598958	0.09309396785501868	0.16123934659025693	2.3848068472352346e-27	1.9596096129965037e-26	10	12	12
ENSG00000109270	LAMTOR3	2.209525056802849	NA	0.027138141546270093	0.04173167872221719	0.023895563266276662	5.870488079978469e-05	0.00012918388307911043	8	9	9
ENSG00000158874	APOA2	-2.209304052223458	NA	0.02715349953444487	0.01865694800303111	0.011643833819055968	0.005173210705422632	0.00892239669991881	9	13	13
ENSG00000207561	MIR635	2.2086619129849527	NA	0.027198165462178736	0.007015538058496562	0.03671069670045795	5.836352496868718e-07	1.549823613638923e-06	4	6	6
ENSG00000267454	ZNF582-AS1	-2.208462430804991	NA	0.02721205394786644	0.13227959977485523	0.09791301856073148	1.0994102839583444e-16	5.491927456918627e-16	10	11	11
ENSG00000204084	INPP5B	-2.207167483125089	NA	0.027302360593038703	0.2804992265057733	0.452347590676086	2.0967312338889388e-89	1.2528517048767043e-87	19	26	26
ENSG00000167525	PROCA1	-2.207162372065167	NA	0.02730271753822185	0.1763507472187429	0.1644847483821831	6.469302410008509e-28	5.462435599666958e-27	8	9	9
ENSG00000196305	IARS	2.207033778516583	NA	0.02731169955405169	0.012727170494707597	0.03467672300445296	1.2122817791259247e-06	3.134713544968408e-06	6	6	6
ENSG00000005243	COPZ2	2.2067738163042074	NA	0.02732986520964752	0.05300641093087258	0.053427532248341396	1.41282372172408e-09	4.6255276830557945e-09	7	7	7
ENSG00000103150	MLYCD	-2.2067064706432538	NA	0.02733457289376888	0.017011343133887635	0.039593191428624	2.0707047370065563e-07	5.721965120033103e-07	12	19	19
ENSG00000168404	MLKL	2.206592852423676	NA	0.027342516768535483	0.05939213508399019	0.067322063177893	9.060263712076009e-12	3.432172794309509e-11	9	15	15
ENSG00000105610	KLF1	2.2059471675434192	NA	0.027387699122851324	0.008268186458377133	0.019109704838382074	0.00033225396686735394	0.0006699380691132572	5	6	6
ENSG00000175003	SLC22A1	2.2055298675408976	NA	0.02741693430538148	0.10102897736908434	0.18999235140825008	1.9171946959028425e-32	1.9362763156677179e-31	21	22	22
ENSG00000156030	ELMSAN1	-2.2053747869485796	NA	0.02742780579356948	0.018398522288193532	0.01522598182727923	0.00137314133123612	0.002560121840548839	16	18	18
ENSG00000174775	HRAS	-2.20527119315774	NA	0.02743507001626248	0.08055071472876081	0.062287709294037215	5.677707449355265e-11	2.0420932266986877e-10	15	16	16
ENSG00000167995	BEST1	-2.205194485392665	NA	0.027440450001624806	0.00900998029379322	0.04659023972253253	1.66818978410758e-08	5.048135981588299e-08	28	31	31
ENSG00000136051	WASHC4	2.2040740477845637	NA	0.027519136952566376	0.05788132537592561	0.07696768336120496	2.6377150562288856e-13	1.0905056774172892e-12	12	15	15
ENSG00000142197	DOP1B	-2.2031075754605585	NA	0.027587167390918606	0.029407726477862144	0.05092173250463822	3.4952264177739233e-09	1.1110220173939761e-08	13	15	15
ENSG00000128274	A4GALT	2.2030280363038512	NA	0.02759277264399449	0.3296671279624114	0.3555983263110735	9.355499026903784e-66	2.7519288647062264e-64	14	16	16
ENSG00000239415	AP001469.3	2.2026923608484106	NA	0.02761643905829498	0.08146215805712939	0.14470897617203338	1.7038780923811546e-24	1.2476432709754236e-23	25	28	28
ENSG00000101052	IFT52	2.2017447082615025	NA	0.027683346722322106	0.06620401011436976	0.10473724839318888	8.422407618228269e-18	4.482801621508274e-17	21	24	24
ENSG00000006451	RALA	2.201174599386878	NA	0.02772366575959996	0.010743465560234727	0.019723923718978967	0.00026578687444151096	0.0005430044209908829	9	10	10
ENSG00000267855	NDUFA7	2.201123549768942	NA	0.027727278541496286	0.03786276483279687	0.023607919890653424	6.513042890184343e-05	0.00014255542121732138	17	18	18
ENSG00000143198	MGST3	2.2003411525249343	NA	0.027782699614520064	0.23436544876567397	0.2876422815546706	3.627012105487369e-51	6.941923057701215e-50	12	15	15
ENSG00000099910	KLHL22	-2.19990279525138	NA	0.027813792362219193	0.0023506481071396716	0.011253653770653307	0.005986343300583096	0.010232213820562096	16	22	22
ENSG00000166770	ZNF667-AS1	2.1993060361347734	NA	0.027856168798249134	0.08571244015395639	0.04039697935387801	1.5508964678538304e-07	4.332354378111311e-07	29	30	30
ENSG00000100767	PAPLN	2.198701698688536	NA	0.02789914009730526	0.04738111191625385	0.03351799258305399	1.8384638432100295e-06	4.678411700134857e-06	18	18	18
ENSG00000161533	ACOX1	-2.19709924562451	NA	0.028013358989420183	0.2533835104873774	0.28080342778477985	8.92575132215799e-50	1.631851912832488e-48	17	22	22
ENSG00000065882	TBC1D1	2.1958499405939182	NA	0.028102685764614166	0.04812639850459275	0.09377940135406196	5.169099091499806e-16	2.4907243697704458e-15	14	15	15
ENSG00000272644	AC097468.3	-2.195730555125997	NA	0.028111234802320757	0.011745097156627249	0.0116296290939691	0.0052007454092811165	0.008960874412113119	6	6	6
ENSG00000117479	SLC19A2	2.1946647854118857	NA	0.028187652550535368	0.004314025118571191	0.05270888696325602	1.8321723097077952e-09	5.951870229054552e-09	10	12	12
ENSG00000233429	HOTAIRM1	2.1943510788664504	NA	0.028210179990297228	0.45330550436178335	0.5942156834991222	5.923682179009908e-133	1.1676462722740334e-130	19	19	19
ENSG00000168159	RNF187	2.1940141638671435	NA	0.02823439131891683	0.03745810035446473	0.0626686042271736	4.9428095309678756e-11	1.7852620186724536e-10	4	4	4
ENSG00000182149	IST1	-2.1938945817996793	NA	0.028242989009645468	0.0026949132748655025	0.01905827181524928	0.0003385265578881425	0.0006817841387226959	2	5	5
ENSG00000250850	AL161781.2	2.1937408380956227	NA	0.02825404616249776	0.017100419140214027	0.019224258587467586	0.000318700171493225	0.0006448076027533407	4	5	5
ENSG00000023902	PLEKHO1	2.1927450705704863	NA	0.028325751507978534	0.0011584286579672416	0.02177516567647342	0.00012634548090738627	0.0002680894150062815	9	12	12
ENSG00000246898	LINC00920	2.1925192483257065	NA	0.028342034789768284	0.13343874495464028	0.28077722474970845	9.03544641664949e-50	1.6483922404161926e-48	3	6	6
ENSG00000242852	ZNF709	2.192094999783094	NA	0.028372647732410824	0.00018303705060855458	0.010289531278040004	0.008601040869266743	0.014370542660469152	3	5	5
ENSG00000143801	PSEN2	-2.1917442278707133	NA	0.028397980255304878	0.008276212192963385	0.055218299309210385	7.389232746313536e-10	2.4648502697243888e-09	4	6	6
ENSG00000125089	SH3TC1	2.1915161227258557	NA	0.028414464316523187	0.032927096781006054	0.052883504743456565	1.7200587596253827e-09	5.592963152979842e-09	28	29	29
ENSG00000175711	B3GNTL1	2.1899733032802824	NA	0.02852617302383897	0.09357243877234409	0.16944102120593374	8.739732188899901e-29	7.600287388815639e-28	13	15	15
ENSG00000143224	PPOX	2.189692222946782	NA	0.028546565487566306	0.024834960862786876	0.019617053636806457	0.0002763068222403952	0.0005632888367333021	12	15	15
ENSG00000073849	ST6GAL1	2.18924965376915	NA	0.028578699465380983	0.009210568256158722	0.013649882637274265	0.00245469022832843	0.004420865650662072	20	23	23
ENSG00000139168	ZCRB1	-2.189033558511058	NA	0.028594400984848164	0.0391272651149617	0.016122871363283844	0.0009881005983321698	0.0018746473239073327	10	12	12
ENSG00000273183	AC093726.2	2.1889142196008846	NA	0.028603075355154727	0.004341674774262916	0.026228678956878464	2.53062308891943e-05	5.7902141897103804e-05	5	7	7
ENSG00000116288	PARK7	2.18801324475346	NA	0.028668637558601183	0.09590055136033444	0.124397895984065	4.655903486464616e-21	2.904477587827636e-20	11	11	11
ENSG00000185101	ANO9	2.1877987184559355	NA	0.028684267285829537	0.07932550444269004	0.10954730593313848	1.3629963701934388e-18	7.549749597043695e-18	20	21	21
ENSG00000149571	KIRREL3	-2.1877873543589104	NA	0.028685095443652112	0.005501992491605494	0.012917487596023033	0.0032196702940027935	0.005706886395023659	2	2	2
ENSG00000162836	ACP6	-2.186335802199695	NA	0.028791046634399447	0.31030299378014153	0.07459531565407049	6.311300195798831e-13	2.556270360362639e-12	22	27	27
ENSG00000119699	TGFB3	2.1862506066447662	NA	0.02879727565380063	0.003825979252987198	0.049981187598979536	4.908977512778177e-09	1.5440949260204137e-08	13	16	16
ENSG00000121797	CCRL2	2.1851787394342037	NA	0.02887574373831517	0.011213165412543982	0.01399441561061542	0.002161276691225085	0.003922088251621056	12	14	14
ENSG00000173992	CCS	-2.185172763743146	NA	0.028876181715641644	0.12653877816324235	0.12051780421541729	2.0705741126714912e-20	1.2498513008871314e-19	28	31	31
ENSG00000185658	BRWD1	-2.184877612893486	NA	0.028897821374829647	0.1817915668763881	0.19718626050279636	9.565171208995262e-34	1.0020349484609636e-32	22	31	31
ENSG00000179218	CALR	-2.1839482753354	NA	0.028966049089589607	0.03139646175792333	0.019366094510832446	0.0003026860073022267	0.0006140733868716296	7	8	8
ENSG00000120889	TNFRSF10B	2.1829956226869376	NA	0.02903613237096261	0.035841287623142024	0.21612196275121012	3.1529533219912566e-37	3.7366963731049107e-36	10	13	13
ENSG00000155085	AK9	2.182970432919529	NA	0.029037987471800166	0.09621685981652575	0.12346364594294783	6.672537766693313e-21	4.126482155103629e-20	13	16	16
ENSG00000273691	AC087284.1	-2.1816611289978027	NA	0.029134551737231344	0.013067782539498859	0.015278971282805715	0.001346665298490084	0.0025134918593607367	1	1	1
ENSG00000165813	CCDC186	2.1812588646280604	NA	0.029164275128555517	0.0004683226806384529	0.01158654457853166	0.00528517597429911	0.009098121138652422	2	2	2
ENSG00000118369	USP35	-2.1806291053809765	NA	0.029210860565269933	0.023066362538856515	0.027897897718221685	1.3872551612379418e-05	3.25980251576726e-05	6	9	9
ENSG00000085733	CTTN	2.1794991538995956	NA	0.029294607453644442	0.036704380419808544	0.02452736005771724	4.67346012669107e-05	0.00010409815263362147	6	6	6
ENSG00000130595	TNNT3	2.17945200024721	NA	0.029298106754599266	0.05085981689837237	0.0683804015029449	6.1545790870361505e-12	2.3527614080156697e-11	9	9	9
ENSG00000277075	HIST1H2AE	-2.1794438633358224	NA	0.02929871063607973	0.026321090711790868	0.07269003771525219	1.270187068565897e-12	5.057450206370227e-12	3	3	3
ENSG00000124103	FAM209A	2.177785915224422	NA	0.029421978987512837	0.010325549396717142	0.017804047474583157	0.000534499310739172	0.0010469593009555752	5	7	7
ENSG00000255557	AP001266.2	2.1770470530884545	NA	0.029477056901923437	0.004019017534198443	0.09524463546691218	2.988305707763295e-16	1.4591815086114107e-15	5	6	6
ENSG00000162927	PUS10	2.1766468706272106	NA	0.029506925208002282	0.016520937658668466	0.05162310028191571	2.7128340934965357e-09	8.702280559179217e-09	13	15	15
ENSG00000182636	NDN	2.1762552499997527	NA	0.029536179685720657	0.03486849062366177	0.07692062128872221	2.6838087011613756e-13	1.1087601882971916e-12	2	2	2
ENSG00000175826	CTDNEP1	-2.1727027722257843	NA	0.029802695005347567	0.04252596645994543	0.14075750026425313	8.052729995740384e-24	5.71117728275235e-23	9	11	11
ENSG00000064666	CNN2	-2.172565094528023	NA	0.029813065398937213	0.31804119817131254	0.43242603481494524	3.2665578238007383e-84	1.6822282318426085e-82	16	17	17
ENSG00000248712	CCDC153	2.171975894661807	NA	0.029857481169882107	0.04931604695150939	0.049660622550948115	5.511272644979891e-09	1.7278393891912277e-08	12	13	13
ENSG00000152784	PRDM8	-2.1706469446024896	NA	0.02995787058359175	0.022072466659869172	0.014356780619860674	0.001890817429389555	0.0034616876370878063	15	18	18
ENSG00000125454	SLC25A19	2.1703606169893024	NA	0.02997953783534152	0.011969520533753702	0.015556828703827333	0.0012160379308188047	0.002284100161622309	2	5	5
ENSG00000255893	AP000786.1	-2.167486978213546	NA	0.03019774154485921	0.38859353444261235	0.16834408503600695	1.362492939066862e-28	1.1753214996004838e-27	9	10	10
ENSG00000186468	RPS23	-2.1667671972637885	NA	0.03025260984381386	0.14664718659668402	0.21528275047634512	4.516080939692646e-37	5.333765291652148e-36	8	8	8
ENSG00000154447	SH3RF1	2.166047493560355	NA	0.030307557879792557	0.10584190421418592	0.20953107312676958	5.2465903631996414e-36	5.96643091104182e-35	6	6	6
ENSG00000133731	IMPA1	2.1650560586939673	NA	0.03038339249130812	0.1515273031975235	0.09157878611160243	1.175522288868142e-15	5.5672553802263925e-15	13	17	17
ENSG00000144488	ESPNL	-2.16483147655192	NA	0.030400593352050538	0.03978730785760478	0.06355376576229643	3.5810706711861286e-11	1.3044133589670969e-10	23	26	26
ENSG00000128408	RIBC2	-2.164643010763144	NA	0.03041503449792183	0.06115218753332365	0.08085638576964688	6.287802446745757e-14	2.69371781561936e-13	20	22	22
ENSG00000150540	HNMT	2.164427962557452	NA	0.03043151971316697	0.0038803332771128463	0.022978242478036322	8.176786586311479e-05	0.00017736366451891672	7	8	8
ENSG00000155158	TTC39B	-2.164140849692629	NA	0.03045354124204868	0.1537923569088667	0.23188902263075956	3.4374351051921676e-40	4.513673401143988e-39	6	6	6
ENSG00000273018	FAM106A	2.1618478477957046	NA	0.030629905990874836	0.39634145367939483	0.3976321724574908	1.4537931508992286e-75	5.731287067763419e-74	9	11	11
ENSG00000104892	KLC3	-2.1613728535206236	NA	0.030666549334044082	0.012730771524619003	0.03633077760006657	6.690246759796908e-07	1.7689028936749486e-06	3	4	4
ENSG00000095015	MAP3K1	-2.1611056213811772	NA	0.03068718144928937	0.03920532768171666	0.051658798673575486	2.6780620327649346e-09	8.602001460926366e-09	39	45	45
ENSG00000148429	USP6NL	-2.1606705504179167	NA	0.030720797349248912	0.02080029908940702	0.037559232808432985	4.30216284422902e-07	1.15517825111435e-06	23	25	25
ENSG00000117425	PTCH2	-2.160250219243018	NA	0.03075330440121507	0.003432747933053837	0.013766945696582706	0.0023507289604227815	0.0042425437741833594	8	9	9
ENSG00000213015	ZNF580	2.1593559823025954	NA	0.03082256005788501	0.005279061016321797	0.014285875920606457	0.0019409023070151477	0.0035473232082492557	6	9	9
ENSG00000177106	EPS8L2	-2.1591303423790973	NA	0.030840056256019918	0.017666366731523504	0.06393176071131794	3.12044862567513e-11	1.1417233514338129e-10	8	9	9
ENSG00000104343	UBE2W	-2.158999219541013	NA	0.03085022748315393	0.027582777483466984	0.02523213432452254	3.6243662962964195e-05	8.167445153112654e-05	28	36	36
ENSG00000138660	AP1AR	-2.1583274585926127	NA	0.030902381309784722	0.007503368329517821	0.03358332357712173	1.7958006830485871e-06	4.577997014062766e-06	7	9	9
ENSG00000148384	INPP5E	-2.1580625003339113	NA	0.030922972805734868	0.038094616096709596	0.04301143526961924	6.054292371046389e-08	1.752617486007335e-07	6	8	8
ENSG00000173226	IQCB1	2.157945812603362	NA	0.03093204504460251	0.2260160404076757	0.47627225183530536	6.776679112501859e-96	4.924291105944677e-94	14	18	18
ENSG00000105835	NAMPT	2.1578491729326026	NA	0.03093956031633654	0.0007633675376017779	0.018715075155556177	0.0003835432759349229	0.0007669523832798498	2	2	2
ENSG00000107593	PKD2L1	-2.1571195658956244	NA	0.030996349473357162	0.09408876244716488	0.18855630406886548	3.4771626701579085e-32	3.4608161712442238e-31	15	18	18
ENSG00000166164	BRD7	2.157085166512687	NA	0.030999029165631017	0.15398944797922723	0.34599190035652166	1.328629718610895e-63	3.6339188268673425e-62	15	17	17
ENSG00000125863	MKKS	-2.1551279850744653	NA	0.031151820340987738	0.0406743824701587	0.12757946457335287	1.3633820822128842e-21	8.733895901333117e-21	17	18	18
ENSG00000133116	KL	2.1549741203110258	NA	0.0311638594470309	0.02026635342123967	0.010288388176348456	0.008604750554402742	0.014372539910144406	30	33	33
ENSG00000100218	RSPH14	2.153906838774488	NA	0.031247478550534377	0.026713668203235282	0.06495456421315648	2.1494810520795828e-11	7.957998826017436e-11	8	10	10
ENSG00000263001	GTF2I	2.1534355640066045	NA	0.031284463096707515	0.20016260882461856	0.15023264395441271	1.9214511310414562e-25	1.463836759050641e-24	12	14	14
ENSG00000237886	NALT1	-2.1524445163933317	NA	0.03136236076081406	0.14841971677491084	0.25065088837965566	8.559720966146047e-44	1.2797790309366918e-42	31	36	36
ENSG00000164053	ATRIP	-2.1510088991978185	NA	0.031475497275450764	0.017797254484317154	0.07282668789849266	1.2080867615326808e-12	4.819139305309129e-12	17	22	22
ENSG00000253552	HOXA-AS2	2.1509216040199246	NA	0.03148238801294036	0.13523238443355431	0.22350163215718477	1.3166431452055508e-38	1.6445093442920605e-37	15	19	19
ENSG00000101425	BPI	-2.150885304461003	NA	0.03148525373802878	0.04607938022720529	0.1980614685965724	6.630162538025284e-34	6.979782526985611e-33	14	25	25
ENSG00000205464	ATP6AP1L	2.150085403596756	NA	0.03154845997075261	0.4603136477469584	0.4439241941099185	3.4648357186904965e-87	1.910561663659914e-85	10	11	11
ENSG00000005001	PRSS22	-2.1499619638699365	NA	0.03155822356625612	0.017907133469831155	0.0690181603629451	4.874482230991126e-12	1.87469154023922e-11	9	10	10
ENSG00000196295	GARS-DT	2.149500842600694	NA	0.031594719366484766	0.18452002587312366	0.44874622761709526	1.8794124607806282e-88	1.0962600098614623e-86	35	49	49
ENSG00000133103	COG6	-2.148887878117509	NA	0.031643288950886306	0.02415618713714739	0.1281810730153841	1.0803310792825122e-21	6.959653523146432e-21	2	3	3
ENSG00000181404	WASHC1	2.1485405306842273	NA	0.031670840198696065	0.11889814669004344	0.4479895178644762	2.974176328183698e-88	1.7173114428290316e-86	9	12	12
ENSG00000054967	RELT	2.14843166560768	NA	0.03167947949970521	0.015761375300460064	0.05597911436787363	5.609364597823455e-10	1.893975063754173e-09	12	16	16
ENSG00000259772	AC012236.1	-2.1473657494201785	NA	0.0317641751603109	0.030581010047467976	0.042119413159117366	8.346078730304224e-08	2.386243817038799e-07	27	34	34
ENSG00000167775	CD320	-2.1469448191556877	NA	0.031797674909235275	0.02956798767886366	0.04446257242284273	3.590570952869089e-08	1.0578028048574472e-07	29	34	34
ENSG00000205544	TMEM256	2.146728320195088	NA	0.031814916780001326	0.022117141587579724	0.02342382428392132	6.960846147133164e-05	0.00015202693654761413	24	28	28
ENSG00000226416	MRPL23-AS1	-2.1453457547983583	NA	0.03192521276081086	0.29836631741918807	0.15118457396489393	1.317344490944511e-25	1.0094343465240132e-24	25	28	28
ENSG00000122557	HERPUD2	2.143116582971341	NA	0.03210373820881614	0.013316870562984398	0.11115124982626298	7.411424398666095e-19	4.150833344635038e-18	2	2	2
ENSG00000116497	S100PBP	2.143081041881246	NA	0.03210659146790881	0.2795850725663128	0.31297363460555017	1.946887479814012e-56	4.370048873210797e-55	25	30	30
ENSG00000060982	BCAT1	2.1429723308709803	NA	0.03211532019926487	0.18337485266194878	0.29510358607483944	1.0634518576903695e-52	2.123065879805838e-51	11	14	14
ENSG00000063176	SPHK2	2.1426393286479533	NA	0.03214207059902784	0.03982618608707359	0.039304320851618	2.2973552591831038e-07	6.322796555886864e-07	32	36	36
ENSG00000188295	ZNF669	2.1405306009906435	NA	0.03231191050599833	0.03545432836186366	0.05734527942969918	3.41863949534633e-10	1.172056151653223e-09	11	15	15
ENSG00000243410	PSMD6-AS1	2.1395484759288697	NA	0.03239127434469941	0.021458347734427886	0.1127078563023658	4.099275807086544e-19	2.3223812624951153e-18	15	17	17
ENSG00000230148	HOXB-AS1	-2.139248625704649	NA	0.03241553797851334	0.0863110893522814	0.1903954977129081	1.6218117256852152e-32	1.6408524651195135e-31	10	11	11
ENSG00000234171	RNASEH1-AS1	-2.138146741912666	NA	0.03250483529787012	0.2738106626614759	0.18389938253266516	2.3804910087640915e-31	2.2882870128528813e-30	23	25	25
ENSG00000093134	VNN3	-2.138030387805051	NA	0.03251427699256547	0.022900059205878818	0.39482966455427854	6.875833835400523e-75	2.6497454931074957e-73	14	18	18
ENSG00000158158	CNNM4	-2.1370908188882494	NA	0.03259060556041951	0.00726353148178947	0.044386863477143115	3.689813558652357e-08	1.0861073243619854e-07	7	11	11
ENSG00000100448	CTSG	2.1369927509788815	NA	0.032598581225532414	0.018085899251157948	0.030073483450184887	6.341909744816803e-06	1.536338610168998e-05	2	2	2
ENSG00000162946	DISC1	-2.136577923727106	NA	0.03263233678257059	0.05576955772616837	0.2746252072552819	1.5710317143838868e-48	2.7632433712789e-47	16	18	18
ENSG00000007866	TEAD3	-2.1361939351224057	NA	0.032663609595588346	0.017025212796117413	0.02270854878007204	9.01406385677368e-05	0.0001943207807414354	4	4	4
ENSG00000172575	RASGRP1	2.1360879097178174	NA	0.032672249040722134	0.028492958201172158	0.014103924644990514	0.0020756534551325955	0.0037762975919869383	19	20	20
ENSG00000125611	CHCHD5	-2.1360608702088846	NA	0.03267445265934565	0.019222271183790284	0.04108067876258801	1.2127814145453648e-07	3.4195969217425947e-07	15	20	20
ENSG00000276814	AC004801.6	2.1355230938753684	NA	0.03271830586107983	0.007240757609201401	0.023205546813661486	7.531988821033676e-05	0.00016385395952290562	11	12	12
ENSG00000181016	LSMEM1	2.1332871709501995	NA	0.03290117597066028	0.07949128526263143	0.08474674856765319	1.4906512628796515e-14	6.626018275563281e-14	21	26	26
ENSG00000087077	TRIP6	2.1331604753414766	NA	0.03291156420796626	0.03093523815080455	0.01408916820089577	0.0020869882288441386	0.0037949062810357474	17	19	19
ENSG00000073737	DHRS9	2.131969279773793	NA	0.03300937208725269	0.24586541751639915	0.269911106329611	1.3789250582354067e-47	2.332069607857889e-46	14	14	14
ENSG00000101004	NINL	-2.130955948039452	NA	0.03309277150179679	0.02153806117331126	0.015351202623813924	0.0013114030184342557	0.002451678879660858	9	14	14
ENSG00000150977	RILPL2	2.130582281586066	NA	0.033123570547974907	0.0915738852013332	0.05576092000223837	6.070776059096583e-10	2.0437325998713642e-09	19	24	24
ENSG00000165861	ZFYVE1	2.130356778183196	NA	0.03314216928534585	0.012423332771183439	0.013104354025150622	0.003004086760819068	0.005347979223636063	10	12	12
ENSG00000078814	MYH7B	2.128716083947677	NA	0.03327775731351999	0.05162916570707374	0.042220217967926195	8.048763786453645e-08	2.304311355156821e-07	8	10	10
ENSG00000108439	PNPO	2.128373869112213	NA	0.03330609791675692	0.07269389185814551	0.03123514116559531	4.1765443725498e-06	1.0292220066799328e-05	11	11	11
ENSG00000169592	INO80E	2.1283673878535483	NA	0.033306634862949894	0.11124972600913963	0.09356579637276083	5.598632555814108e-16	2.690135883991486e-15	10	14	14
ENSG00000070190	DAPP1	2.1275667236072224	NA	0.03337302367423364	0.053464614272835956	0.14925439389079664	2.8308115110470764e-25	2.1395146144974133e-24	21	27	27
ENSG00000100426	ZBED4	2.127256257935037	NA	0.03339879705419112	0.04612292211365703	0.07419875347147786	7.300964892891611e-13	2.9452892718936305e-12	11	11	11
ENSG00000276289	KCNE1B	2.126400850058705	NA	0.03346989705223215	0.19594093080686095	0.3032022621897563	2.211538220396824e-54	4.647753546762884e-53	46	52	52
ENSG00000136379	ABHD17C	-2.1263885417039963	NA	0.033470921045264716	0.07854484784152121	0.12702068112459816	1.692102704277119e-21	1.0787311998382273e-20	14	16	16
ENSG00000131196	NFATC1	2.1236218841386876	NA	0.03370177410581348	0.04032595499336428	0.07799714891436693	1.805404568562634e-13	7.523908370906589e-13	17	21	21
ENSG00000129566	TEP1	2.1220930323792397	NA	0.033829926398516695	0.11773368049931698	0.2056993351786884	2.662380399796323e-35	2.9666771589413346e-34	12	14	14
ENSG00000226266	AC009961.1	-2.1206829637527216	NA	0.033948491130352455	0.11826541337143959	0.21757733002357119	1.6893432756003348e-37	2.0160436905546378e-36	8	11	11
ENSG00000005175	RPAP3	-2.1205314918211076	NA	0.03396124865774769	0.07833018332507374	0.12800594359415784	1.1560656420830737e-21	7.422452151285148e-21	20	23	23
ENSG00000255517	AP002748.4	-2.120435118732439	NA	0.03396936768965786	0.04288383784709638	0.11566393359961248	1.3278794162696082e-19	7.719255630375428e-19	11	11	11
ENSG00000180035	ZNF48	2.120399954031065	NA	0.03397233058267247	0.006430775994317401	0.017429201382907204	0.0006128329288258724	0.0011915501016366084	7	10	10
ENSG00000008018	PSMB1	2.120110986063944	NA	0.033996686695835464	0.08754553289017414	0.11696273425286362	8.083488139584457e-20	4.757163284342274e-19	8	9	9
ENSG00000055211	GINM1	-2.119271368567687	NA	0.03406753987471653	0.17278629603359813	0.2350126231676572	8.75557139320547e-41	1.1776415201731813e-39	16	22	22
ENSG00000254528	AP000757.1	-2.119198799133301	NA	0.03407366974627643	0.014973345176506258	0.137142659892128	3.314677768414805e-23	2.2874611287945873e-22	1	2	2
ENSG00000239282	CASTOR1	-2.1190576804189587	NA	0.034085592610068244	0.1221002816060336	0.22375573069483698	1.179640636737273e-38	1.4766173196647808e-37	5	7	7
ENSG00000163406	SLC15A2	2.118893191931476	NA	0.03409949444421704	0.003414328471256359	0.01685295208427975	0.0007564193000126312	0.0014553836616085058	4	6	6
ENSG00000157014	TATDN2	2.118694742265046	NA	0.03411627297624749	0.03612516682901609	0.03704133055256821	5.18241123970049e-07	1.3817346136446473e-06	18	20	20
ENSG00000139160	ETFBKMT	-2.118479058730394	NA	0.034134516600129144	0.014864710076763784	0.044893177133908405	3.074751738655094e-08	9.103749579799068e-08	12	15	15
ENSG00000178397	FAM220A	2.117812408626747	NA	0.03419095802449059	0.0879507213516797	0.12590761093830563	2.6009084774928282e-21	1.643440658825516e-20	10	10	10
ENSG00000075275	CELSR1	2.117419200538458	NA	0.03422428607101169	0.013948379887374514	0.07193461317640236	1.675596671584585e-12	6.628559935641072e-12	22	27	27
ENSG00000106479	ZNF862	-2.1160084432698945	NA	0.034344089480266626	0.022194135442943137	0.03975075889934627	1.9566413748287915e-07	5.413753297344134e-07	22	25	25
ENSG00000254419	AL139349.1	-2.115215814696521	NA	0.03441155766358314	0.07855554408040881	0.12311877843912238	7.619806135293448e-21	4.695366705502959e-20	22	26	26
ENSG00000173110	HSPA6	2.113964142872953	NA	0.03451833000103243	0.010813729402936014	0.02931311354258153	8.336695518960257e-06	1.9996924690117072e-05	14	15	15
ENSG00000188820	CALHM6	-2.11379312379101	NA	0.03453294052887464	0.25763929744298314	0.4257863220328834	1.6013407408659768e-82	7.823758508578528e-81	36	42	42
ENSG00000089050	RBBP9	-2.1134217857269153	NA	0.034564682928110727	0.023991771982535014	0.02454883338459392	4.6373898167964534e-05	0.00010333497656996152	10	12	12
ENSG00000162747	FCGR3B	-2.1131157050647964	NA	0.034590865786446795	0.323117280961511	0.14427166631547594	2.0240907405848166e-24	1.4783276026528543e-23	50	65	65
ENSG00000170852	KBTBD2	2.1122860562179997	NA	0.03466192110983543	0.0617862956353615	0.1033714430236776	1.410375170754735e-17	7.423733518499985e-17	17	21	21
ENSG00000100325	ASCC2	2.1107235651685823	NA	0.034796079265427	0.0542013081698311	0.05899598877826669	1.878205829077004e-10	6.551942994882332e-10	18	21	21
ENSG00000278740	AC005332.7	2.1103108931422967	NA	0.034831585927284935	0.04164980450123519	0.04844673159117472	8.54084849555794e-09	2.6414249026207955e-08	10	12	12
ENSG00000196141	SPATS2L	2.11025103593133	NA	0.03483673866249255	0.046900506074230505	0.058725722565567066	2.071810224250217e-10	7.192201120580359e-10	31	37	37
ENSG00000077420	APBB1IP	-2.1099588159287386	NA	0.03486190341266337	0.013550486360324743	0.09867377661764697	8.263167187700734e-17	4.16779570887882e-16	15	24	24
ENSG00000254859	AC067930.3	2.1093959055598126	NA	0.03491042262366024	0.1568700488456753	0.6213920913676392	5.101125743283635e-143	1.3254425056298644e-140	23	28	28
ENSG00000121481	RNF2	2.1093048005014206	NA	0.034918280705383324	0.010249542321222651	0.01929811540570051	0.00031025773147846377	0.000628765048112051	11	12	12
ENSG00000133477	FAM83F	2.1087627433506624	NA	0.03496506597511656	0.06599139331176208	0.02873275991203181	1.0272390793588906e-05	2.442274084559215e-05	26	31	31
ENSG00000014123	UFL1	2.1078183049408614	NA	0.03504670886896634	0.042083490586787134	0.04657435533253261	1.6777684677698926e-08	5.076226438564906e-08	11	11	11
ENSG00000176624	MEX3C	2.1076038616615462	NA	0.035065269280864855	0.018005825662272705	0.01593857656390493	0.001057141964615186	0.0019992200651947315	7	8	8
ENSG00000154589	LY96	-2.1073526707164723	NA	0.03508702093316424	0.020804923461637558	0.013030154061173116	0.0030878818792840646	0.005488038796542898	16	20	20
ENSG00000181827	RFX7	2.1065833151689755	NA	0.035153714258877214	0.0243129700850563	0.01995222629329346	0.00024464224726689353	0.0005021388268557699	9	13	13
ENSG00000144635	DYNC1LI1	2.1061699061957766	NA	0.03518959622423962	0.05481032231509859	0.11396459955339198	2.539577518945936e-19	1.4521912261555139e-18	20	22	22
ENSG00000139197	PEX5	2.105893916781598	NA	0.0352135682117769	0.22866973660658124	0.16905412228985528	1.022211925361655e-28	8.861958074367012e-28	13	17	17
ENSG00000240373	SEC62-AS1	2.104471953102792	NA	0.03533729866180552	0.028292497776390698	0.022411262316201188	0.00010037059255800924	0.0002153184002723668	21	22	22
ENSG00000107614	TRDMT1	-2.102998860817757	NA	0.03546586907172938	0.02397198070724012	0.05527830292195423	7.23039630217162e-10	2.415155165289075e-09	6	9	9
ENSG00000257698	GIHCG	2.1025882778536715	NA	0.03550177549810672	0.02856057126763576	0.07550848454473265	4.5119700500982046e-13	1.8392149842912794e-12	12	13	13
ENSG00000155393	HEATR3	2.102557141237002	NA	0.035504499731757566	0.4047956937819383	0.3925686800984624	2.396032061244563e-74	9.131011959618448e-73	22	23	23
ENSG00000116679	IVNS1ABP	-2.1011894997597604	NA	0.035624334776720674	0.019702699325957848	0.035510538456355795	8.98391188954975e-07	2.348195473157882e-06	9	11	11
ENSG00000101019	UQCC1	-2.0982250557508877	NA	0.03588526925771974	0.0631768340332474	0.09708387213417122	1.5004372993853954e-16	7.43885494280432e-16	11	14	14
ENSG00000151327	FAM177A1	-2.0980054149375404	NA	0.03590466703389385	0.14110911449558128	0.2115977439286895	2.1778897615881567e-36	2.509988677518501e-35	9	11	11
ENSG00000257878	AC007298.2	2.0979069470407037	NA	0.03591336621725457	0.041377757355045355	0.06792090886899897	7.279976094676161e-12	2.7755515795376053e-11	8	9	9
ENSG00000072518	MARK2	2.097034834178362	NA	0.035990491838052134	0.023504842121228633	0.014596162445981758	0.001731173813199094	0.0031823239063727368	9	13	13
ENSG00000198794	SCAMP5	-2.0961791481694054	NA	0.03606630195935196	0.12197024291697675	0.05504166566304391	7.877308967645882e-10	2.6220491359891153e-09	35	43	43
ENSG00000225342	AC079630.1	2.0960446118880065	NA	0.03607823367524616	0.007057427925845568	0.0491463172079619	6.635467858062169e-09	2.0700680061471373e-08	7	10	10
ENSG00000114126	TFDP2	-2.095438954906411	NA	0.0361319896961044	0.012729584490134152	0.015843149122368824	0.0010947833035612096	0.0020672141458677805	6	7	7
ENSG00000120903	CHRNA2	-2.0953384378803195	NA	0.03614091784320022	0.01239493446707663	0.04480029860006278	3.1793527635907085e-08	9.40156066708303e-08	12	16	16
ENSG00000100023	PPIL2	-2.095042633229346	NA	0.03616720278560536	0.1902854394084731	0.14024958049455702	9.827251953133658e-24	6.943862535817432e-23	24	26	26
ENSG00000169085	VXN	-2.0947439362885016	NA	0.03619376126858621	0.19068649857689138	0.2171070218515602	2.067027983895333e-37	2.4582151800153303e-36	38	42	42
ENSG00000120860	WASHC3	2.0947026387239536	NA	0.03619743452784891	0.06113162900532177	0.161033513406077	2.590107806160195e-27	2.1211919182350135e-26	5	6	6
ENSG00000197498	RPF2	-2.0946690366379976	NA	0.03620042353840605	0.02660268583995825	0.015537023835622193	0.0012249100601099295	0.002299757238978014	9	10	10
ENSG00000135956	TMEM127	-2.0938416621513194	NA	0.03627408748055139	0.02855912415388622	0.04478400660693652	3.198064075501396e-08	9.454163218543947e-08	6	8	8
ENSG00000143772	ITPKB	-2.0923152064581596	NA	0.03641032830614217	0.03369793234754081	0.0639667231096533	3.0809554392452703e-11	1.1284696006926771e-10	22	26	26
ENSG00000256705	AL137779.1	-2.0903162956237793	NA	0.036589396401076404	0.011170747814655546	0.02564784483300432	3.1198940574347807e-05	7.077124760707546e-05	1	1	1
ENSG00000237499	WAKMAR2	2.0898537635803223	NA	0.03663093806192672	0.003843917360346192	0.011812482181313939	0.004857399733979804	0.008410697499800047	1	1	1
ENSG00000204520	MICA	2.0894691245103996	NA	0.03666551447016235	0.2684562939430719	0.38513637401340467	1.404989514304321e-72	5.061799407732101e-71	28	33	33
ENSG00000181007	ZFP82	2.0885886814500316	NA	0.03674476492370909	0.017450995441536377	0.08924100696576269	2.808563409407385e-15	1.3034926632727265e-14	8	12	12
ENSG00000262039	AC091180.5	-2.0869746933341884	NA	0.03689042218119896	0.05470866802693979	0.051301432853131095	3.047204291340918e-09	9.731192996686295e-09	29	36	36
ENSG00000106263	EIF3B	2.0865716075116643	NA	0.036926876031227164	0.012160467943852064	0.020582194585105615	0.0001946545728173792	0.00040422999143197334	3	5	5
ENSG00000127481	UBR4	-2.086102513431477	NA	0.036969338086452024	0.08164623174304722	0.0373891102178685	4.5734479491932093e-07	1.2248955002454215e-06	7	8	8
ENSG00000023191	RNH1	2.0857841418057617	NA	0.03699818053509665	0.0968546847262831	0.17928532328199465	1.5845039168738294e-30	1.479186590662455e-29	25	31	31
ENSG00000160408	ST6GALNAC6	-2.0842165024907975	NA	0.03714047832363653	0.0317687905551833	0.060874851185179754	9.491334666145602e-11	3.37340721636748e-10	9	10	10
ENSG00000100345	MYH9	2.0841707440218387	NA	0.03714463890163466	0.0034249338385911004	0.017714398360034096	0.0005522645118335078	0.001080030118991085	10	11	11
ENSG00000171853	TRAPPC12	-2.0832539221801842	NA	0.037228084373777434	0.119567342032449	0.09027078190320276	1.9141129286856068e-15	8.9735162968916e-15	39	47	47
ENSG00000110777	POU2AF1	-2.0830235481262207	NA	0.037249077172674776	0.004955274719644584	0.01268111919853182	0.0035149909715718173	0.0062053304685490114	1	1	1
ENSG00000269858	EGLN2	2.082757714937793	NA	0.03727331370188652	0.16821633443860903	0.29944170567675754	1.3431326722610775e-53	2.7486136272798588e-52	42	55	55
ENSG00000152684	PELO	-2.0812283329441934	NA	0.0374130113601503	0.3164332073617629	0.2016359269523556	1.47810267603812e-34	1.5902122202871844e-33	57	71	71
ENSG00000137747	TMPRSS13	-2.0806271755632433	NA	0.03746804448663731	0.0076099552800428585	0.012966643431509198	0.003161484659061742	0.005608969627379455	9	10	10
ENSG00000178028	DMAP1	-2.080190633404448	NA	0.03750805102993563	0.015423919695201065	0.018823577075841827	0.00036869557326322394	0.0007385539523292871	28	30	30
ENSG00000257727	CNPY2	2.0800391314327222	NA	0.03752194379670046	0.032235118606725684	0.031813678547492646	3.392287941975509e-06	8.423739634656533e-06	17	20	20
ENSG00000130723	PRRC2B	-2.079798540712294	NA	0.037544015021335156	0.0040737490748257235	0.06480877934481773	2.2668100988520875e-11	8.377915169227252e-11	6	8	8
ENSG00000110717	NDUFS8	-2.079730836335793	NA	0.037550228052527154	0.1434190718271755	0.21986680829102587	6.315439126615244e-38	7.686548302507085e-37	8	9	9
ENSG00000276916	AL442125.2	-2.079558938607796	NA	0.03756600653144535	0.019404821622417575	0.03850343431923832	3.063940308673423e-07	8.340240056101672e-07	6	7	7
ENSG00000168918	INPP5D	2.078771625574394	NA	0.037638346046489524	0.015222016279551557	0.09998376171495722	5.051129400974164e-17	2.5818723724979414e-16	10	11	11
ENSG00000177885	GRB2	2.0779987081562474	NA	0.03770947813064841	0.014696120498264615	0.046277245976574725	1.86740629459637e-08	5.626168402324868e-08	2	5	5
ENSG00000106952	TNFSF8	-2.0774104186581432	NA	0.0377636954140323	0.0041784230889282984	0.03428032772833984	1.3978837053498545e-06	3.5944972938218925e-06	7	10	10
ENSG00000132522	GPS2	-2.075888391898613	NA	0.03790427456903726	0.030254345256287472	0.04711962015284787	1.378367723531439e-08	4.1959774643627726e-08	15	17	17
ENSG00000157823	AP3S2	2.0750648181007842	NA	0.03798052784151708	0.3136316535092144	0.3997405300393803	4.4953658413148505e-76	1.7886549608517024e-74	13	15	15
ENSG00000172086	KRCC1	2.07456361486272	NA	0.03802699720980895	0.00541016629116441	0.016201371028386393	0.000960090903352276	0.0018235240781468802	11	14	14
ENSG00000160014	CALM3	2.0735895628947714	NA	0.03811744534431294	0.04170858558365974	0.03793216464423012	3.762428486846083e-07	1.015612877710113e-06	32	37	37
ENSG00000196169	KIF19	-2.0732104118634234	NA	0.0381527018312385	0.027191847605936362	0.026251565016675516	2.509840487772598e-05	5.743428679585306e-05	14	18	18
ENSG00000112685	EXOC2	2.072991829791517	NA	0.03817303993348003	0.24067408324973985	0.32863786348647234	8.576344222027805e-60	2.116197511705825e-58	38	42	42
ENSG00000053900	ANAPC4	2.0729150343880334	NA	0.03818018759662383	0.2660407883674997	0.10643395916834626	4.434762941952546e-18	2.3938227790854334e-17	21	23	23
ENSG00000142002	DPP9	2.07285781307894	NA	0.03818551415835028	0.004276021024120452	0.13498563111823564	7.690875439531281e-23	5.213076004447507e-22	5	7	7
ENSG00000105612	DNASE2	2.0724506662208904	NA	0.038223432495409396	0.07139008162568708	0.15899769284349166	5.8558612277683995e-27	4.7279738321563226e-26	2	3	3
ENSG00000186716	BCR	2.0709402283009912	NA	0.03836438216143772	0.0703048056576673	0.16921116871168443	9.59235612833712e-29	8.329079252903965e-28	18	27	27
ENSG00000168778	TCTN2	2.0702839216139446	NA	0.03842576435060193	0.13330901984996507	0.1754315060116076	7.657207047473043e-30	6.940456852913066e-29	5	5	5
ENSG00000095574	IKZF5	-2.070093252754895	NA	0.038443612618379364	0.020880136067599444	0.011265970742571626	0.00595878561876907	0.010187141319536514	10	12	12
ENSG00000099953	MMP11	-2.069570678782651	NA	0.03849256622514725	0.041649642740293216	0.018337416757120896	0.0004400752538525254	0.0008723674174450305	23	27	27
ENSG00000176890	TYMS	-2.0694131196262315	NA	0.038507336419785106	0.040051481251416686	0.04945543937430249	5.934960416312753e-09	1.8570016657646874e-08	8	11	11
ENSG00000131437	KIF3A	-2.0692090115481223	NA	0.03852647744901176	0.02396562498377083	0.022519879259156706	9.650443421282345e-05	0.00020725792640146641	8	10	10
ENSG00000246308	AC116535.1	2.0675063331057064	NA	0.03868646806405354	0.023177242221636613	0.01022964563913785	0.00879760185159734	0.014673222539685157	7	10	10
ENSG00000135655	USP15	-2.0661829367309297	NA	0.03881120939439036	0.018246126462852435	0.2600725243202045	1.2279890889377548e-45	1.9462832612008835e-44	21	28	28
ENSG00000204677	FAM153CP	-2.066042942956274	NA	0.038824424958904286	0.007057084997255952	0.15937535207301856	5.03422230564475e-27	4.072258411297256e-26	7	11	11
ENSG00000181929	PRKAG1	-2.065401791683949	NA	0.038884999196302276	0.03964607620011809	0.05507278047298929	7.78905529971118e-10	2.5946874385149e-09	22	30	30
ENSG00000255310	AF131215.5	-2.065325481176685	NA	0.03889221415026545	0.0704817418187436	0.09563083327789829	2.5860796237127274e-16	1.265658660589314e-15	13	19	19
ENSG00000162739	SLAMF6	2.0639981325096457	NA	0.039017893453091486	0.0038356126340942966	0.011069533764135405	0.006414101890979804	0.010916577345019121	14	17	17
ENSG00000157778	PSMG3	-2.063655034450233	NA	0.03905043556084125	0.03041037113466358	0.12352176872068076	6.524877644511612e-21	4.03662073325143e-20	9	11	11
ENSG00000125457	MIF4GD	2.0624217225407233	NA	0.03916760295332376	0.028701844616137378	0.1281664025170875	1.0864807818358509e-21	6.996642481300415e-21	10	12	12
ENSG00000213593	TMX2	-2.0617174161125904	NA	0.039234647467461144	0.03316379735367872	0.05161238206005414	2.7233619150333663e-09	8.734418081336674e-09	14	18	18
ENSG00000182957	SPATA13	2.0614796302692637	NA	0.03925730483032231	0.03188787337627593	0.11988706262119123	2.6375169300287124e-20	1.587044836247803e-19	13	17	17
ENSG00000049449	RCN1	-2.0604866584214174	NA	0.03935204000208573	0.05931565763018825	0.07008358643391407	3.3009235170774007e-12	1.2818735822998267e-11	33	43	43
ENSG00000143458	GABPB2	-2.059848026975054	NA	0.03941307158508416	0.04834936057031797	0.07268109210213003	1.2743617154252608e-12	5.071717117156602e-12	5	7	7
ENSG00000243811	APOBEC3D	2.058930039055939	NA	0.03950094096538547	0.10884679379769652	0.03704554810162059	5.17456123006945e-07	1.380070770364868e-06	9	10	10
ENSG00000182004	SNRPE	2.0583043199950293	NA	0.03956092976310614	0.05374856014004742	0.02957289200784076	7.592966995841624e-06	1.8283037210290368e-05	6	6	6
ENSG00000118855	MFSD1	2.0580380456094103	NA	0.03958648140687779	0.015098330964984384	0.026383513193172975	2.393311423321441e-05	5.486284934973853e-05	16	19	19
ENSG00000235481	UBE2R2-AS1	-2.057483959569877	NA	0.039639696310348714	0.020359116381905684	0.011315899098739623	0.005848392848046474	0.010010389155719033	11	12	12
ENSG00000154370	TRIM11	2.0567381470355968	NA	0.03971142064271192	0.0054171008969285195	0.010340842989758401	0.008436190230102454	0.014111610052285114	2	2	2
ENSG00000162694	EXTL2	2.05637548927123	NA	0.039746336995599096	0.028200568649998033	0.026504424083568554	2.2912951796164897e-05	5.259459380972184e-05	2	3	3
ENSG00000157353	FCSK	2.0560328570269566	NA	0.039779349240827086	0.06601241076162029	0.03240410908668082	2.743605005710366e-06	6.879672794696165e-06	15	18	18
ENSG00000078618	NRDC	2.055870955709424	NA	0.03979495635003372	0.1344191347483838	0.1671477870118871	2.2098370224284027e-28	1.8910426695421496e-27	10	12	12
ENSG00000123685	BATF3	-2.0557405103279742	NA	0.03980753492100951	0.07789905699759106	0.09706563388116715	1.5107320296749263e-16	7.487729357484195e-16	14	15	15
ENSG00000162129	CLPB	-2.0555711723257164	NA	0.039823868857114295	0.054898451017057114	0.06129440985246785	8.148605940985242e-11	2.9106528490305334e-10	7	8	8
ENSG00000214435	AS3MT	-2.0555066629590573	NA	0.03983009277105469	0.3258867968684006	0.23377419932399573	1.5067925359799048e-40	2.0015480402416257e-39	17	21	21
ENSG00000132185	FCRLA	-2.055084530113658	NA	0.03987084085181799	0.001306335621738321	0.03527099578663109	9.791572318522874e-07	2.549972265608941e-06	2	4	4
ENSG00000135899	SP110	2.0546597968140174	NA	0.03991187564451359	0.024867334181081998	0.046618983706598456	1.6509950757240716e-08	4.99698456646525e-08	4	4	4
ENSG00000117280	RAB29	-2.054354971432231	NA	0.03994134784486395	0.19944251785996786	0.2875938239928523	3.710667901655548e-51	7.086218691034631e-50	10	12	12
ENSG00000115866	DARS	-2.0529933016011532	NA	0.0400732271578736	0.41783707930205305	0.16513203659114373	4.984249907114439e-28	4.227245383635287e-27	36	46	46
ENSG00000107796	ACTA2	-2.0527098665486343	NA	0.0401007245687495	0.004629408267457858	0.28079526517546444	8.959779713114395e-50	1.636328671993597e-48	9	12	12
ENSG00000070495	JMJD6	2.0526763490627116	NA	0.04010397732079283	0.20191703761758106	0.17627746968125427	5.421861689947586e-30	4.966853959450382e-29	41	49	49
ENSG00000119878	CRIPT	-2.0521685596237345	NA	0.040153283853807224	0.109175684234353	0.15899844084057216	5.854108401899096e-27	4.7279738321563226e-26	6	10	10
ENSG00000254815	AP006284.1	2.0517261664519584	NA	0.04019628228790859	0.024922582944036226	0.048397360021427346	8.694335882996197e-09	2.684536659299636e-08	18	23	23
ENSG00000138780	GSTCD	2.051537213765379	NA	0.04021465945553791	0.036875316182860475	0.03923642249557439	2.3541316331812228e-07	6.475938944084824e-07	8	8	8
ENSG00000198912	C1orf174	-2.050997005811606	NA	0.0402672383331884	0.28283927353271426	0.22930789036320554	1.059870104235305e-39	1.3717518805683959e-38	33	39	39
ENSG00000162444	RBP7	2.050820217785481	NA	0.04028445791144008	0.048891262039668176	0.03152116487722071	3.7684275168707643e-06	9.326708541898793e-06	12	13	13
ENSG00000142192	APP	-2.0502566693232662	NA	0.0403393905712205	0.04918312288724344	0.09630938721238931	2.0057426666318273e-16	9.872698332396443e-16	14	15	15
ENSG00000125912	NCLN	-2.0474697334867726	NA	0.040611985653219565	0.2056310201645837	0.16051915707795233	3.183488366017732e-27	2.597223691191155e-26	22	24	24
ENSG00000142949	PTPRF	-2.0465153088114896	NA	0.040705697845606535	0.00548884668958638	0.014172923896872885	0.0020234739568660088	0.0036903706143034333	5	5	5
ENSG00000182534	MXRA7	2.046435635407233	NA	0.04071352902834818	0.29766373838245763	0.42187108012607605	1.556552054952248e-81	7.373842870269642e-80	35	45	45
ENSG00000228403	AC035139.1	-2.0450181244512358	NA	0.0408530712814543	0.021524396070976542	0.0671288427435102	9.722706230245723e-12	3.674998658639716e-11	8	9	9
ENSG00000145901	TNIP1	2.044875383377075	NA	0.04086714539731403	0.016775270142567595	0.08360149143588191	2.278382040982153e-14	1.0013319738801369e-13	1	1	1
ENSG00000155229	MMS19	2.044817686080933	NA	0.04087283545442003	0.00871792178869044	0.015087519583189303	0.00144483171400673	0.002683862550205959	1	1	1
ENSG00000187736	NHEJ1	2.043919299378802	NA	0.04096152021702629	0.07826766919888	0.09980757397799374	5.397018264689702e-17	2.7545674470584436e-16	11	11	11
ENSG00000224536	AC096677.1	-2.043352268274438	NA	0.041017578910603196	0.0555321515492869	0.020184066616008862	0.0002248985838081218	0.0004635002780585844	13	15	15
ENSG00000205307	SAP25	2.0408799788179808	NA	0.04126275832089828	0.009974859708866584	0.011298484326026466	0.005886659012020855	0.01007086147218133	7	7	7
ENSG00000090487	SPG21	-2.0390447566969416	NA	0.04144556088031989	0.007920171148481843	0.014923514739770029	0.001534655159572847	0.0028405613957382353	2	2	2
ENSG00000172568	FNDC9	2.0387647122104	NA	0.041473515734846915	0.022084477218971568	0.02208536772563149	0.00011292897593378654	0.00024078316651603946	8	10	10
ENSG00000168884	TNIP2	2.038168885571842	NA	0.04153304600937752	0.016890457466319876	0.017388672558781473	0.000621966978082959	0.0012082495116751437	27	34	34
ENSG00000269300	AC008734.1	-2.0376980441038275	NA	0.0415801399208389	0.0022823243716474082	0.012877770796373247	0.0032674749403828647	0.0057862378926709776	4	5	5
ENSG00000102981	PARD6A	-2.0374036922058503	NA	0.04160960417696799	0.0034069260441126556	0.021725211156420454	0.00012865095061357767	0.00027264398814535876	13	17	17
ENSG00000182504	CEP97	-2.037242076628196	NA	0.04162578920988083	0.0006130420718074042	0.0843995210760829	1.6953464807532335e-14	7.520304396905639e-14	3	6	6
ENSG00000162910	MRPL55	-2.036767906582049	NA	0.04167330585216018	0.01629727585032589	0.013806455471564028	0.00231665608210632	0.004188543505750267	8	9	9
ENSG00000160323	ADAMTS13	-2.0367082529338743	NA	0.04167928700272387	0.10184950825692875	0.09737319102316962	1.3461810641908622e-16	6.687618502262195e-16	15	20	20
ENSG00000109062	SLC9A3R1	-2.0364823777349597	NA	0.04170194088056474	0.020470331261421986	0.04701369074442218	1.4320266981041934e-08	4.3519095952133286e-08	5	6	6
ENSG00000166037	CEP57	-2.0354950278717387	NA	0.04180108833929826	0.06277263219704034	0.028938740680623735	9.538618433897386e-06	2.273808278049851e-05	9	12	12
ENSG00000165730	STOX1	-2.034513814932503	NA	0.041899817147005844	0.0758137939505997	0.37923416371533025	3.441665461213821e-71	1.2020594907200778e-69	15	16	16
ENSG00000230091	TMEM254-AS1	-2.034447303980878	NA	0.04190651655855947	0.3303261251356067	0.15149279417419875	1.1656926822885523e-25	8.952290106836714e-25	30	36	36
ENSG00000139531	SUOX	2.0339878118963743	NA	0.041952824332643045	0.09975880320085555	0.19045703592241092	1.5809032709725085e-32	1.6013532305911132e-31	28	34	34
ENSG00000198369	SPRED2	-2.03382958597278	NA	0.041968780417635305	0.023003267456432185	0.016119974595432122	0.000989149823584172	0.0018764303456465668	26	32	32
ENSG00000198728	LDB1	2.0328380130316384	NA	0.04206889127217244	0.03971959941909265	0.04532803676673251	2.628931176491224e-08	7.829722255235846e-08	39	45	45
ENSG00000116761	CTH	2.0327833643522135	NA	0.042074414564119825	0.06217107572188097	0.10523641969625228	6.974787770084875e-18	3.72039301614885e-17	4	4	4
ENSG00000142303	ADAMTS10	-2.0327276504063527	NA	0.0420800461532389	0.011639011303147026	0.12456103011149212	4.37218140188574e-21	2.7304639060793356e-20	11	14	14
ENSG00000266993	AL050343.2	2.0319344890426874	NA	0.04216028843877015	0.02468097489574255	0.0242413036233225	5.181684886593648e-05	0.0001148219590647299	10	10	10
ENSG00000139618	BRCA2	2.0317117268995517	NA	0.042182848038010076	0.016151377445800474	0.014533392894787927	0.0017716681142833817	0.003251186355467706	4	7	7
ENSG00000274180	NATD1	-2.0309806564111854	NA	0.042256956885479036	0.02869057688520336	0.08652545812560207	7.706154603420285e-15	3.495182366941404e-14	20	22	22
ENSG00000119411	BSPRY	2.030364777604378	NA	0.04231947416912849	0.007302220885641122	0.12918577517931065	7.322155032182937e-22	4.747358663399062e-21	8	14	14
ENSG00000188997	KCTD21	2.030314202913628	NA	0.04232461143339133	0.026800605776267025	0.03184445645882465	3.3549634105298395e-06	8.33588344352017e-06	17	21	21
ENSG00000104731	KLHDC4	2.030302123772045	NA	0.04232583848368899	0.06716453473521868	0.17520332053972051	8.403963737791645e-30	7.593233621674864e-29	13	16	16
ENSG00000196981	WDR5B	-2.0299663731422153	NA	0.04235995749822564	0.002645587519400575	0.06966609361333159	3.845837058165929e-12	1.487756817290492e-11	2	5	5
ENSG00000099810	MTAP	-2.029207090021715	NA	0.042437201734171405	0.030558693469906504	0.04005856739515062	1.7516158878071586e-07	4.86531597991658e-07	8	11	11
ENSG00000165916	PSMC3	2.028928580354956	NA	0.04246556523925059	0.04696997708232456	0.025828906211204858	2.9227778961645055e-05	6.65022132696366e-05	8	9	9
ENSG00000134222	PSRC1	2.02813480869715	NA	0.042546491157490034	0.06203997892187909	0.09431074836059121	4.2378863801702716e-16	2.050085007998307e-15	13	14	14
ENSG00000197599	CCDC154	-2.02794752947854	NA	0.04256560349006061	0.1361806818871565	0.13209019427794697	2.3730619415077865e-22	1.572474468118896e-21	21	25	25
ENSG00000105656	ELL	-2.0277924961842637	NA	0.04258143053452324	0.11108921666049386	0.25814349490574057	2.940797173754004e-45	4.605637509836293e-44	22	25	25
ENSG00000176393	RNPEP	2.027522512551874	NA	0.0426090045129032	0.4851598778150318	0.5919936449113702	3.677384293154401e-132	7.085782386888182e-130	28	33	33
ENSG00000271119	AC026412.3	-2.0269619989403247	NA	0.04266629912749916	0.07809131636973332	0.04022792098248078	1.6481181699848067e-07	4.594956673235157e-07	33	37	37
ENSG00000061936	SFSWAP	2.0263034361652914	NA	0.04273369935980357	0.0736364251493492	0.1234607482516898	6.679985903351664e-21	4.1295990719746827e-20	16	21	21
ENSG00000123739	PLA2G12A	-2.0253816912245197	NA	0.04282818598188282	0.09150296839020103	0.060769293729932616	9.862582295504445e-11	3.498829619065075e-10	21	24	24
ENSG00000136152	COG3	-2.025266803922147	NA	0.04283997526800947	0.004471201909927793	0.010424226305980538	0.008175148226719824	0.013696328345058446	5	8	8
ENSG00000050393	MCUR1	2.025197321035712	NA	0.04284710666166138	0.04448637785222473	0.042697542394343556	6.778415442000287e-08	1.9533363538037795e-07	41	44	44
ENSG00000254505	CHMP4A	-2.0247873572008834	NA	0.04288920383641297	0.044936285341127445	0.04274605386985613	6.661095590178045e-08	1.9211424197101128e-07	23	24	24
ENSG00000113555	PCDH12	-2.024109601974487	NA	0.04295887587596972	0.00686699121189164	0.039404082373153806	2.2164081592966507e-07	6.109818923610073e-07	1	3	3
ENSG00000251405	AC016571.1	2.023655735958944	NA	0.043005585964956	0.04576669623325629	0.07555948984256873	4.428145295426538e-13	1.8054746474386518e-12	15	19	19
ENSG00000159256	MORC3	2.023562836660079	NA	0.04301515208290534	0.06037741696199208	0.06918481489747313	4.586242412552978e-12	1.766609863721272e-11	12	17	17
ENSG00000280832	GSEC	2.022546721747783	NA	0.043119901938996855	0.04889758608488005	0.07838905556759214	1.56262427031343e-13	6.543942273896218e-13	15	17	17
ENSG00000196152	ZNF79	2.02219269019198	NA	0.043156449158134914	0.003298005857470591	0.18827049835353116	3.9140936840528015e-32	3.8889219344044897e-31	2	3	3
ENSG00000122550	KLHL7	-2.022144623772078	NA	0.04316141314594355	0.023373722686420656	0.03742632167634397	4.512683950354374e-07	1.2089988605628365e-06	8	13	13
ENSG00000185697	MYBL1	2.021789032058125	NA	0.043198151340548226	0.004053363100048679	0.01956508490207018	0.00028157272136822693	0.0005734786934374969	4	5	5
ENSG00000165458	INPPL1	-2.018693703043252	NA	0.043519064890045554	0.008826495096891054	0.017411461737423594	0.0006168142006401994	0.00119901912568338	25	28	28
ENSG00000177990	DPY19L2	2.0181392406333525	NA	0.04357676188971389	0.1372526312052804	0.09907248185173363	7.114037189102747e-17	3.601967043280868e-16	27	32	32
ENSG00000185608	MRPL40	-2.0178021118438862	NA	0.04361187486957615	0.024803053562206055	0.049982623560931486	4.906433101143702e-09	1.54357771512591e-08	15	18	18
ENSG00000174469	CNTNAP2	-2.0159832263643476	NA	0.043801729802483286	0.11939175948582048	0.2548046823817078	1.3262618268419685e-44	2.0343527789367544e-43	12	12	12
ENSG00000136068	FLNB	-2.0158053485797605	NA	0.04382033406037243	0.06348815770180151	0.1624798958069	1.4491736785784279e-27	1.2006292042396765e-26	8	9	9
ENSG00000173889	PHC3	-2.013662375293223	NA	0.04404499279042466	0.004961801621900088	0.042940509418527395	6.210839631766148e-08	1.796116169395576e-07	6	8	8
ENSG00000196535	MYO18A	2.0134479205951714	NA	0.0440675285870133	0.1157715167238383	0.09831798544128488	9.444008237346027e-17	4.743857564799268e-16	30	35	35
ENSG00000078487	ZCWPW1	-2.0130040620325977	NA	0.04411420202323377	0.0390718396255336	0.04300566885707562	6.066871397785662e-08	1.7559624911498113e-07	5	6	6
ENSG00000229431	AL139289.1	-2.0117606296593293	NA	0.044245175962756074	0.014465604581346858	0.021858246705274084	0.0001226026520093602	0.00026037311198867094	15	19	19
ENSG00000162650	ATXN7L2	2.0116508674803177	NA	0.0442567532439016	0.009199779084104437	0.015201300836486704	0.0013856519077439988	0.0025809215342567434	11	15	15
ENSG00000130167	TSPAN16	-2.010894470735984	NA	0.044336604521763655	0.022745711234613927	0.12003151177388861	2.4953464651593596e-20	1.5030803136992574e-19	18	22	22
ENSG00000106546	AHR	-2.0106104460720795	NA	0.04436661981457691	0.0018867955635051645	0.07798110062855097	1.8161111432033497e-13	7.566688531291119e-13	10	11	11
ENSG00000198740	ZNF652	-2.010309466847111	NA	0.04439844555096686	0.01956021899886248	0.010080768195732568	0.009306378296255888	0.015458323601150388	17	17	17
ENSG00000257715	AC007298.1	2.0102797446762146	NA	0.04440158943726323	0.04428098806553835	0.06942391299430489	4.202158830019171e-12	1.6219406206616873e-11	6	7	7
ENSG00000155016	CYP2U1	-2.009108345248844	NA	0.04452564482593819	0.035351795117802405	0.021035249346149712	0.00016517313315897165	0.0003460241950333747	15	18	18
ENSG00000050767	COL23A1	2.0070315802698846	NA	0.04474630048177519	0.10943191122823712	0.11973993094434238	2.7906337608124115e-20	1.6774124908577653e-19	40	51	51
ENSG00000168300	PCMTD1	-2.00656085923936	NA	0.044796442471140493	0.02769122254847492	0.042451755678707744	7.405316632928272e-08	2.1275552846052428e-07	20	24	24
ENSG00000151292	CSNK1G3	2.006427096925086	NA	0.04481069969988552	0.016575023133719616	0.028719805436081384	1.0320384177575218e-05	2.4523246260390385e-05	8	9	9
ENSG00000072818	ACAP1	2.006382021698372	NA	0.0448155049630922	0.1617809057137468	0.2586800991282986	2.3070642002790456e-45	3.626383498678767e-44	3	5	5
ENSG00000115816	CEBPZ	-2.0062009271765398	NA	0.04483481500035807	0.02236453908132707	0.02234542759010417	0.00010278921405741029	0.0002202589318843595	11	14	14
ENSG00000266805	AP005432.1	-2.0058357839688403	NA	0.04487377141583009	0.015689548676399864	0.013317966529031975	0.0027754854971388174	0.004962652569120382	12	14	14
ENSG00000198133	TMEM229B	2.0051355761451806	NA	0.04494855508126216	0.004424579361429467	0.07803952912337932	1.777432472706795e-13	7.409136965106666e-13	6	8	8
ENSG00000020922	MRE11	-2.004532729405171	NA	0.045013024546524706	0.2733964083873562	0.3104489126017792	6.655178400117337e-56	1.4745433382895636e-54	6	6	6
ENSG00000104812	GYS1	-2.0042095849881036	NA	0.04504761425266996	0.08510449618377787	0.0995607627793749	5.921631728108359e-17	3.013354970484577e-16	11	11	11
ENSG00000197928	ZNF677	-2.003432343611701	NA	0.045130902749689505	0.05103845884263081	0.07275074527525066	1.2422149345573519e-12	4.950672533749484e-12	26	30	30
ENSG00000272183	AC005041.3	2.003307355700292	NA	0.04514430845379587	0.1107067277771124	0.15297852949026883	6.460886017092353e-26	5.008939163974538e-25	15	19	19
ENSG00000101367	MAPRE1	2.0031317870199583	NA	0.045163144919061864	0.11711441298496492	0.22688851572610302	3.035087733789335e-39	3.862310590135336e-38	7	7	7
ENSG00000129595	EPB41L4A	2.000486600997433	NA	0.045447745341842205	0.022132099256647508	0.04656206641428975	1.6852166640781137e-08	5.096963063893399e-08	10	12	12
ENSG00000186448	ZNF197	-1.998552548364097	NA	0.04565678892043808	0.15041786515941474	0.235004557636794	8.786607053688982e-41	1.1808896893707865e-39	20	24	24
ENSG00000173511	VEGFB	1.9979675455832253	NA	0.0457201787659518	0.01607803180835318	0.028505117939450354	1.1149251661999104e-05	2.643053867177532e-05	11	13	13
ENSG00000116260	QSOX1	-1.9978370139390158	NA	0.04573433305330668	0.31224822169404975	0.40926312884754584	2.1285287652197855e-78	9.035183117513391e-77	18	23	23
ENSG00000120805	ARL1	-1.997464658024267	NA	0.0457747300074782	0.011053448923198785	0.029593421098385832	7.537106248225272e-06	1.8156178543449245e-05	5	7	7
ENSG00000136014	USP44	-1.9969277900355598	NA	0.045833027818031016	0.03602261044038079	0.06266018747708146	4.957974545036931e-11	1.7903622967538077e-10	11	14	14
ENSG00000197006	METTL9	-1.9964719925201952	NA	0.04588257136952627	0.12536256318879224	0.18907748368484886	2.8018080440532186e-32	2.803279238475417e-31	8	10	10
ENSG00000127328	RAB3IP	-1.9960641723108596	NA	0.04592693819222026	0.0941966143335061	0.1719023350501608	3.2204826099551436e-29	2.8468070246454e-28	16	18	18
ENSG00000149573	MPZL2	1.995733245928556	NA	0.0459629662772175	0.1136198949772421	0.14170441370409415	5.5535908182328e-24	3.9666192812109245e-23	12	12	12
ENSG00000105732	ZNF574	1.9954674392944094	NA	0.04599192198653328	0.0042671264644739675	0.023553913166790393	6.641330407149028e-05	0.000145270631571682	8	8	8
ENSG00000124275	MTRR	1.9941835027345565	NA	0.046132004355156256	0.05643159247613049	0.07298479045604672	1.1400081795480144e-12	4.55180448686121e-12	8	10	10
ENSG00000169884	WNT10B	1.9939150082989812	NA	0.04616134350009805	0.013688397448146044	0.021731138420096944	0.00012837520588805854	0.00027212687339608357	5	6	6
ENSG00000261613	AC093525.6	-1.9928405008279715	NA	0.04627891527805192	0.13694877439219694	0.40887132197578147	2.6574284243277366e-78	1.122468966719122e-76	5	7	7
ENSG00000135549	PKIB	-1.9925568154933886	NA	0.04630999794507215	0.017952774890564675	0.018970690649186234	0.00034948294981296035	0.0007018717772973951	20	21	21
ENSG00000144283	PKP4	-1.991482236017192	NA	0.046427896266921384	0.18849631738338213	0.3372630735317117	1.1274333866500667e-61	2.911800474045481e-60	14	18	18
ENSG00000170627	GTSF1	-1.9906160831451418	NA	0.046523110723175914	0.0044858933648427865	0.029134651117753933	8.889464050276103e-06	2.126453047819569e-05	1	3	3
ENSG00000177191	B3GNT8	1.9901995681217972	NA	0.04656895587916388	0.016439654858384473	0.02036689426159553	0.00021046422852664376	0.0004354265960916171	7	9	9
ENSG00000167261	DPEP2	-1.9896623769469268	NA	0.046628139810902705	0.03472339646882736	0.13979136257298247	1.176025349002246e-23	8.292622824851775e-23	18	20	20
ENSG00000178809	TRIM73	-1.9884012528349477	NA	0.0467673303553142	0.057462219011603824	0.06340738371274235	3.7771561016887434e-11	1.3737953337828262e-10	14	18	18
ENSG00000125844	RRBP1	1.9876173704790654	NA	0.04685402370397603	0.03936333915935323	0.09057586799421063	1.7084567261770327e-15	8.033541101510812e-15	11	13	13
ENSG00000165716	DIPK1B	-1.98708422191348	NA	0.04691306441413905	0.040747325811122344	0.07794916620776558	1.837604917070329e-13	7.648807456999774e-13	5	5	5
ENSG00000168679	SLC16A4	1.9864888960702416	NA	0.04697906457416944	0.007582133787558245	0.010732198653042932	0.007280338700432209	0.01227876950960975	6	7	7
ENSG00000138411	HECW2	-1.9859466283406575	NA	0.04703925046958795	0.02694285334685929	0.07694480183636541	2.6600262326523214e-13	1.099429465330029e-12	8	10	10
ENSG00000139624	CERS5	-1.9854773600324984	NA	0.04709138655373009	0.0284823197036067	0.011613771626736168	0.005231659863012121	0.009010518729616838	8	11	11
ENSG00000112759	SLC29A1	1.9823870827939096	NA	0.04743593419540329	0.01391232843255545	0.015783308817153924	0.0011190741959585812	0.0021107570816645085	2	2	2
ENSG00000248098	BCKDHA	-1.981148909957821	NA	0.04757457669730018	0.12803153549505122	0.18192393694685063	5.3662099088950085e-31	5.087072068968519e-30	11	14	14
ENSG00000111144	LTA4H	-1.9809423643737807	NA	0.04759773744365665	0.022141016328153844	0.12539252667575207	3.172834449845741e-21	1.9974122176501417e-20	12	16	16
ENSG00000177981	ASB8	1.9808752338973241	NA	0.04760526708151976	0.038916941730769955	0.0456473921318488	2.343205887078476e-08	6.99941434549883e-08	8	8	8
ENSG00000204315	FKBPL	1.9800139769680154	NA	0.04770195816479394	0.03705410675240037	0.07212275825077241	1.56391883266589e-12	6.199640328568504e-12	13	17	17
ENSG00000162434	JAK1	-1.9794169289099817	NA	0.04776908404480543	0.05332824539994972	0.038000722284884166	3.6708388806236264e-07	9.922953336036343e-07	20	24	24
ENSG00000101109	STK4	-1.9768987755316194	NA	0.048053073270119	0.0015507526354980729	0.02962578568830525	7.449874780622519e-06	1.7958659349577676e-05	3	3	3
ENSG00000231500	RPS18	1.9742357460897964	NA	0.048354943174921484	0.3691052809010485	0.3959951388000704	3.6063358176714366e-75	1.4087711375227212e-73	19	22	22
ENSG00000183520	UTP11	-1.9741617189035228	NA	0.04836335729063972	0.048688192743619955	0.08289075360436142	2.9639861062613594e-14	1.2950165028350585e-13	28	34	34
ENSG00000100239	PPP6R2	1.974158061535042	NA	0.0483637730281951	0.024759237054729148	0.030119956380935155	6.236798820503944e-06	1.5117295119833517e-05	17	20	20
ENSG00000169519	METTL15	-1.9727040529251096	NA	0.04852928994619026	0.008386835266160035	0.017346091609114697	0.000631711265268703	0.0012258930053290697	1	1	1
ENSG00000232629	HLA-DQB2	-1.972084282425575	NA	0.04859998591582847	0.6561095422492349	0.671875849143407	8.554340624354191e-164	5.239228120251786e-161	32	38	38
ENSG00000197483	ZNF628	-1.971726491212407	NA	0.0486408377960748	0.01414967879720048	0.021165877078188074	0.0001575374933730861	0.00033095803918351755	15	19	19
ENSG00000153574	RPIA	-1.9713531495583971	NA	0.048683495931118294	0.037092318854014567	0.0673707769032406	8.900486091052096e-12	3.3746282550398495e-11	8	10	10
ENSG00000166831	RBPMS2	-1.9700759165268091	NA	0.04882967060177777	0.021691207942711573	0.29223906385618775	4.140805473772862e-52	8.1062412180058e-51	11	16	16
ENSG00000121988	ZRANB3	-1.9686800710050778	NA	0.04898984122774004	0.019015143022878586	0.015962441132523524	0.0010479343974936738	0.001982681705937667	5	5	5
ENSG00000135341	MAP3K7	-1.968216681932512	NA	0.049043111647373926	0.03571478941622648	0.048437019828593386	8.570825321432404e-09	2.6497401016269026e-08	6	6	6
ENSG00000101190	TCFL5	1.9681214852444686	NA	0.04905406131420456	0.03659787984625025	0.11663569792478902	9.160171210826462e-20	5.375806743027309e-19	21	24	24
ENSG00000229833	PET100	1.9676968553103855	NA	0.04910292788133949	0.17742032490619583	0.2650331884610832	1.2864149165193745e-46	2.0930483304924812e-45	18	24	24
ENSG00000154814	OXNAD1	-1.9671277204148234	NA	0.0491684881998201	0.03367327917678497	0.054010427913777366	1.1441863460699768e-09	3.770494167708308e-09	12	15	15
ENSG00000152213	ARL11	1.9664938344695908	NA	0.049241593832584724	0.007017376809969052	0.05121917485260137	3.1391251964128426e-09	1.0019143494004065e-08	10	12	12
ENSG00000107104	KANK1	1.9647031044240415	NA	0.049448610440347304	0.11965335576483756	0.15505294509721296	2.82968236002658e-26	2.2249529019759665e-25	31	39	39
ENSG00000187498	COL4A1	1.9646868936541468	NA	0.049450487809213704	0.004688240068100253	0.026088150273923437	2.662070182101808e-05	6.077188705120328e-05	11	13	13
ENSG00000131143	COX4I1	-1.9637557632338751	NA	0.0495584223986999	0.06252311713933496	0.05937640675998317	1.6359047698964593e-10	5.720662907617125e-10	31	38	38
ENSG00000166821	PEX11A	1.96365685038879	NA	0.049569899760183306	0.010071928972814675	0.016297346174065842	0.0009269309496215065	0.001763276633949996	14	16	16
ENSG00000111863	ADTRP	-1.9631886563392458	NA	0.04962425695939415	0.006538461240802506	0.054364242603245176	1.0066667500862584e-09	3.3275497488876725e-09	7	9	9
ENSG00000104972	LILRB1	-1.9624761464156149	NA	0.04970707509195517	0.1706559572836937	0.2577280340846112	3.548319461817025e-45	5.526805672179851e-44	25	33	33
ENSG00000261366	MANEA-DT	1.9614950056709886	NA	0.049821307036330656	0.002835919507389465	0.010309767181356627	0.008535639261344609	0.014271002992375811	6	7	7
ENSG00000160013	PTGIR	-1.9611428694572748	NA	0.04986235908519807	0.01291291848204771	0.010721674298969981	0.007309204456783495	0.012322605901433362	9	9	9
ENSG00000226137	BAIAP2-DT	1.9605849884721376	NA	0.04992745492624976	0.15375951976268104	0.21406555880995054	7.599742035059243e-37	8.890039301448224e-36	18	21	21
ENSG00000149150	SLC43A1	-1.9601446122684734	NA	0.04997889013664034	0.004268490467886566	0.013276848471759443	0.0028180764064550307	0.005034606968881896	7	8	8
ENSG00000266998	AC111182.1	1.9598068750432132	NA	0.05001836737872298	0.010904839074648214	0.0175171248405509	0.0005934791299529126	0.0011565424544957386	3	3	3
ENSG00000261267	AC026470.2	-1.9595541288760774	NA	0.05004792733193235	0.015526965846086075	0.024913716311969328	4.065419707354652e-05	9.128961969546279e-05	5	5	5
ENSG00000140307	GTF2A2	1.9591046063254318	NA	0.05010053747351055	0.09936295291951337	0.17458811448485093	1.0799145440267479e-29	9.731715457443352e-29	5	5	5
ENSG00000103043	VAC14	-1.9585344016295005	NA	0.05016733841490925	0.010938797949819126	0.022736215071638338	8.92435407337712e-05	0.0001925078591249613	16	17	17
ENSG00000137135	ARHGEF39	1.9580815351802	NA	0.05022044605983561	0.10896124224415858	0.0714077870141144	2.0324650687794965e-12	7.994207216628345e-12	12	19	19
ENSG00000109016	DHRS7B	1.9579945079760015	NA	0.05023065713531988	0.006139833836872465	0.020324056844887962	0.00021376048826918256	0.0004418730247502666	7	11	11
ENSG00000100554	ATP6V1D	1.9576911179482213	NA	0.050266268101038646	0.08762395113068715	0.05746247869599294	3.276385854381162e-10	1.1248596800156666e-09	12	14	14
ENSG00000092295	TGM1	1.957676615935219	NA	0.050267970831392964	0.15271310149413592	0.09142747629235594	1.2437633670076083e-15	5.887192376708108e-15	31	38	38
ENSG00000188305	PEAK3	-1.9572962912355223	NA	0.05031264330090035	0.018654052611291654	0.03626822522102562	6.842354834819749e-07	1.8068916393951937e-06	19	24	24
ENSG00000162885	B3GALNT2	1.9571731212769528	NA	0.05032711782260481	0.07253900419635811	0.16749506758875227	1.920526485175616e-28	1.646755434713832e-27	4	6	6
ENSG00000153157	SYCP2L	1.957069752674233	NA	0.05033926804843302	0.10931045723896926	0.38127099082046995	1.1452138242715108e-71	4.041002442887271e-70	15	21	21
ENSG00000173269	MMRN2	-1.9567514984897207	NA	0.05037669194503271	0.011195528887243261	0.019338886006817383	0.0003056940183692618	0.0006201025220031311	12	15	15
ENSG00000173638	SLC19A1	1.9567005406578268	NA	0.05038268630340093	0.03706717049276553	0.05741401517612509	3.334478808357795e-10	1.1438883193544273e-09	9	11	11
ENSG00000173653	RCE1	-1.956344793284782	NA	0.05042455083811987	0.03629007737888988	0.040561455423549254	1.461813213664294e-07	4.0935066624965674e-07	10	13	13
ENSG00000275720	AC243830.2	-1.9560295014870344	NA	0.05046167890240398	0.06245757932367582	0.018998659877831784	0.00034594578576512973	0.0006953380543936017	5	7	7
ENSG00000250616	AC012645.1	-1.9559968539007657	NA	0.050465524718378035	0.03508305164604528	0.07816009863309147	1.7001958441021102e-13	7.102718277833639e-13	2	2	2
ENSG00000163812	ZDHHC3	1.9554785785314124	NA	0.05052660935412182	0.03323186675096862	0.016711521555170444	0.0007965668567562366	0.001528000562249743	20	25	25
ENSG00000197134	ZNF257	-1.954733588494728	NA	0.05061452340638974	0.17752852014073484	0.17263665312399953	2.389606489930883e-29	2.1221834125232895e-28	9	10	10
ENSG00000184182	UBE2F	-1.954649238305751	NA	0.05062448539226471	0.15994238601032906	0.26341168176316343	2.69382804874745e-46	4.3295648742239945e-45	17	18	18
ENSG00000173145	NOC3L	-1.954505844715019	NA	0.05064142433371367	0.046546482444808725	0.029488192166263767	7.827856118080967e-06	1.8824835867195413e-05	5	5	5
ENSG00000203757	OR6K3	1.9542677332700376	NA	0.05066956268932015	0.02101124365850959	0.0835873699007391	2.29032577754585e-14	1.0063232579844678e-13	18	28	28
ENSG00000166452	AKIP1	-1.953279477937143	NA	0.05078648786539454	0.0325038397048297	0.08354730626299342	2.3245519248022833e-14	1.0210999220910439e-13	14	17	17
ENSG00000254860	TMEM9B-AS1	1.952678099292802	NA	0.05085775037487454	0.1046966192610848	0.24824219295350833	2.512143525057672e-43	3.6821153257447877e-42	18	21	21
ENSG00000169738	DCXR	-1.9521928805015096	NA	0.05091530913890759	0.1271765984468639	0.13481414423266064	8.222422485149501e-23	5.566771543538444e-22	39	49	49
ENSG00000116171	SCP2	1.9519523591830352	NA	0.05094386104295294	0.010615070434733058	0.14670237989162144	7.763493322153524e-25	5.748538297997011e-24	6	6	6
ENSG00000131023	LATS1	1.9519243397796806	NA	0.05094718805372394	0.015885909881870178	0.012632227834407731	0.003579426197241103	0.0063132345836149	5	6	6
ENSG00000124602	UNC5CL	1.951765249715799	NA	0.050966081782954864	0.02284114230515686	0.03828273541617082	3.3169380276412695e-07	9.001767722111114e-07	22	25	25
ENSG00000258944	AC004846.2	1.9508569199532249	NA	0.05107406855691426	0.04315506618960697	0.04366860910967523	4.778841980646055e-08	1.3949338064016883e-07	10	13	13
ENSG00000139977	NAA30	-1.9504091094183356	NA	0.051127376978467684	0.06675202332291934	0.125474678837737	3.0738507144933378e-21	1.9372828336216924e-20	16	24	24
ENSG00000189269	DRICH1	1.9502132598283408	NA	0.051150706014352336	0.3593690384909016	0.525685567237253	2.720200235623455e-110	3.0095944413359115e-108	21	28	28
ENSG00000101294	HM13	1.9492295074662087	NA	0.051268022609794475	0.06691292335618819	0.18992579008123908	1.970880584264679e-32	1.988154772914999e-31	7	8	8
ENSG00000090612	ZNF268	1.948619371097687	NA	0.05134089704852877	0.018705821771854002	0.018882436088953895	0.00036088442918209	0.0007234986060373699	8	11	11
ENSG00000125821	DTD1	1.94849893988348	NA	0.051355291545968386	0.1620803437017249	0.13415471494944967	1.0630598422572245e-22	7.151986361266828e-22	33	41	41
ENSG00000242797	GLYCTK-AS1	-1.9476903420975973	NA	0.051452026419848744	0.0048638941347278085	0.014314335255507286	0.0019206403497687256	0.0035125372036028447	7	8	8
ENSG00000029534	ANK1	1.9465349591244645	NA	0.05159051281792778	0.008809760031797865	0.014223485442918017	0.001986081473566025	0.003626803449066528	10	14	14
ENSG00000204209	DAXX	-1.9463882727234745	NA	0.051608117224077356	0.045634499503673424	0.07646888991405668	3.169226248743642e-13	1.3030223193407988e-12	5	6	6
ENSG00000256967	AC018653.3	1.9462243216220034	NA	0.051627799583442435	0.4212358701506303	0.49469295968101545	4.256458956829182e-101	3.649700732533182e-99	22	25	25
ENSG00000099860	GADD45B	-1.9462009717256041	NA	0.051630603253690247	0.02655083385773527	0.030814846322775563	4.8578400885572325e-06	1.1894196895762237e-05	26	29	29
ENSG00000198393	ZNF26	-1.9447177168845458	NA	0.0518089620161714	0.0006449047788371211	0.015870943491444738	0.001083682363539737	0.0020473800652575686	5	12	12
ENSG00000002834	LASP1	1.9446073196243523	NA	0.051822257678086965	0.011611379666391556	0.01648658271473106	0.0008648921830121032	0.0016538844833267794	18	21	21
ENSG00000141971	MVB12A	1.9444636416381216	NA	0.05183956576979311	0.09999251873696516	0.11595888149755385	1.1864019148954902e-19	6.913219992709059e-19	11	15	15
ENSG00000182173	TSEN54	-1.9444635019165857	NA	0.05183958260362676	0.03346804369999822	0.025135045164570234	3.753509918113101e-05	8.450694707328551e-05	13	18	18
ENSG00000108021	TASOR2	-1.9443572154353694	NA	0.051852389463163624	0.01162950836401269	0.014876920631617949	0.0015611883974470304	0.0028853130539733944	16	19	19
[truncated: 8,307 more rows]
