# Supplementary material for: SUMMIT: An integrative approach for better transcriptomic data imputation improves causal gene identification
Source: Nat Commun. 2022 Oct 25;13:6336. doi: 10.1038/s41467-022-34016-y (PMC9593997; doi:10.1038/s41467-022-34016-y)
Supplement: Supplementary file 7 — Source Data [file 41467_2022_34016_MOESM7_ESM.zip › Source Data/Figure-3/real-data-new/JTI/MC]

gene	gene_name	zscore	effect_size	pvalue	var_g	pred_perf_r2	pred_perf_pval	pred_perf_qval	n_snps_used	n_snps_in_cov	n_snps_in_model
ENSG00000198121	LPAR1	40.56197287701479	NA	0.0	0.13083172589413847	0.32237317378060226	1.9262609593976967e-58	4.5816156994051456e-57	13	16	16
ENSG00000188452	CERKL	-35.58268905492339	NA	2.595428695825063e-277	0.1641302864271666	0.23416853222126377	1.2677148791137714e-40	1.6892029884943332e-39	3	5	5
ENSG00000115232	ITGA4	-32.684485006694274	NA	2.594790869047635e-234	0.2347214961325356	0.2557216603515428	8.775177368566566e-45	1.35572537561755e-43	21	24	24
ENSG00000163902	RPN1	-18.62214225057184	NA	2.1253900789735525e-77	0.0386934642418086	0.05240935978149498	2.0417352593263197e-09	6.601379706294694e-09	9	11	11
ENSG00000204444	APOM	16.269037159249557	NA	1.6371178085592462e-59	0.012524463303011683	0.017649025493773427	0.0005655927910839131	0.001104583848570553	6	8	8
ENSG00000224389	C4B	-14.914366660761916	NA	2.6578717540739503e-50	0.19693935005668456	0.22002432658760832	5.901452495404816e-38	7.198009163847596e-37	10	10	10
ENSG00000213719	CLIC1	14.548789138717671	NA	5.944597271802806e-48	0.0014577544501739427	0.01600090886016044	0.0010332625144060387	0.0019568656940418725	2	5	5
ENSG00000067208	EVI5	14.518856301528897	NA	9.203297197560583e-48	0.05617239970797851	0.07132776242107926	2.09294238435004e-12	8.222650389282665e-12	8	9	9
ENSG00000244731	C4A	14.358116048069968	NA	9.476842466749186e-47	0.25392827951829305	0.252998044089072	2.988121246288891e-44	4.5428449692028545e-43	17	20	20
ENSG00000075413	MARK3	-14.101893051119449	NA	3.697171606403124e-45	0.057676537967564216	0.11326329512898622	3.317682734118073e-19	1.8895696183125483e-18	6	7	7
ENSG00000204438	GPANK1	14.072254055093149	NA	5.624759042823853e-45	0.04575337265377241	0.051476141953143935	2.860790784519862e-09	9.158055098699107e-09	20	23	23
ENSG00000206503	HLA-A	13.701965309651168	NA	9.881303352063165e-43	0.23470622040379233	0.2860080971553756	7.819058073395028e-51	1.4702744177702997e-49	22	25	25
ENSG00000187122	SLIT1	-13.29308019788934	NA	2.5390677249549427e-40	0.27333618293266976	0.3011324161160362	5.976053389900131e-54	1.239218132810125e-52	19	23	23
ENSG00000204386	NEU1	13.114305353399413	NA	2.726691331648449e-39	0.0018270545166870081	0.01130672388450251	0.005868522256861821	0.010041836777382096	3	5	5
ENSG00000181274	FRAT2	12.847690721757292	NA	8.861628005712279e-38	0.032586875922378467	0.08527376061190674	1.2261000972318444e-14	5.484191592965284e-14	5	6	6
ENSG00000204387	SNHG32	12.549685319145594	NA	3.990928624315666e-36	0.7128989763336602	0.18301087598543878	3.431939290849015e-31	3.271502329003322e-30	42	53	53
ENSG00000136240	KDELR2	-12.40264290718035	NA	2.5284420338068e-35	0.17775905966602623	0.22094260579299643	3.973660760151233e-38	4.8779032480911596e-37	8	8	8
ENSG00000204657	OR2H2	-12.355589461263637	NA	4.544130342361953e-35	0.026142482817628866	0.024600758231260938	4.551317099470858e-05	0.00010153575769328184	12	16	16
ENSG00000052749	RRP12	12.32787896046788	NA	6.411214434032109e-35	0.27442218269831054	0.34375629876239006	4.1667228407524326e-63	1.1217445839256432e-61	10	10	10
ENSG00000214894	LINC00243	-11.038808942455903	NA	2.4830263885308286e-28	0.1436718059800823	0.252806973918797	3.255802306410619e-44	4.941040155100504e-43	39	49	49
ENSG00000143387	CTSK	10.64888730415224	NA	1.764616279912275e-26	0.22536354665177796	0.32329228197909576	1.2224259634858573e-58	2.9156304378051416e-57	9	12	12
ENSG00000143384	MCL1	10.631295957497858	NA	2.1312999841570687e-26	0.06718074866689926	0.05386179032235741	1.207411826620025e-09	3.971213159705947e-09	21	26	26
ENSG00000203804	ADAMTSL4-AS1	10.59044914936635	NA	3.3000459409728735e-26	0.1175361036962517	0.040588633830284736	1.447593249226845e-07	4.05501088386004e-07	32	43	43
ENSG00000143452	HORMAD1	10.551240826206481	NA	5.0130624854750746e-26	0.02651177076099665	0.0331292897056471	2.114100073551347e-06	5.354408826071783e-06	4	4	4
ENSG00000109519	GRPEL1	10.23507411336903	NA	1.3808941146389026e-24	0.015852155573050492	0.017667966211404984	0.0005616981580061283	0.0010976027474529505	8	10	10
ENSG00000166165	CKB	10.178106104637484	NA	2.4834766912115416e-24	0.007454766656985866	0.02552645867270618	3.259450042268089e-05	7.376129423971425e-05	6	7	7
ENSG00000204528	PSORS1C3	-9.996961366802294	NA	1.5714503727472137e-23	0.4214248486316872	0.37325874817466337	8.507233792606486e-70	2.838337593568261e-68	34	37	37
ENSG00000166278	C2	-9.980366792847251	NA	1.8577874125468583e-23	0.041460997501519	0.028653944207569792	1.0567879425434897e-05	2.5104386240030894e-05	35	39	39
ENSG00000182578	CSF1R	9.959067604789043	NA	2.302115573452381e-23	0.02148171716412969	0.021891914513690807	0.00012111778279370708	0.0002573152697137367	15	15	15
ENSG00000240053	LY6G5B	-9.950328921752185	NA	2.513510618147907e-23	0.09492946644476885	0.21966618077971467	6.884907679066613e-38	8.367773337229862e-37	20	24	24
ENSG00000135905	DOCK10	-9.87869864996625	NA	5.1497312449073227e-23	0.1450504298542846	0.24785831331803865	2.9814572713469675e-43	4.347704995436152e-42	19	27	27
ENSG00000187626	ZKSCAN4	-9.852215086139404	NA	6.704969270027011e-23	0.009128040064104271	0.02238488336235906	0.00010133276296946916	0.00021730093186987957	2	4	4
ENSG00000197062	ZSCAN26	9.77756622110753	NA	1.4054952226150607e-22	0.08971539495451109	0.05124873252496348	3.105780960473673e-09	9.916409922018808e-09	13	20	20
ENSG00000204681	GABBR1	-9.699285330817137	NA	3.0361781146649507e-22	0.022420890151692616	0.05616332692882531	5.247181700454147e-10	1.7751808834304235e-09	10	12	12
ENSG00000204482	LST1	-9.567321118902635	NA	1.097115172909289e-21	0.05167220039114166	0.07872759383985796	1.3792993345447067e-13	5.788938885978262e-13	17	24	24
ENSG00000165879	FRAT1	-9.483748435354055	NA	2.453090707141168e-21	0.014627254075516554	0.024563696468465512	4.6125867964010143e-05	0.000102835739692513	6	6	6
ENSG00000267302	RNFT1-DT	-9.409163208624125	NA	5.00102362542457e-21	0.03255268718228288	0.024189101556379586	5.2802410379970105e-05	0.00011685488909615529	8	9	9
ENSG00000143379	SETDB1	-9.300422366883186	NA	1.398888679708516e-20	0.003441948240708224	0.023730893587422336	6.230126945496351e-05	0.0001366595638121219	4	7	7
ENSG00000169118	CSNK1G1	-9.282441588183383	NA	1.6563859117743728e-20	0.08649534509850322	0.1288899150973866	8.211071353764521e-22	5.31364764700784e-21	6	9	9
ENSG00000213722	DDAH2	9.21337032063517	NA	3.160424305178359e-20	0.008756181992495452	0.046749398505907196	1.575177427751341e-08	4.775940188915797e-08	8	10	10
ENSG00000204257	HLA-DMA	-9.168224822415599	NA	4.8087227526047e-20	0.036928178913973514	0.04964139225819154	5.549664316010464e-09	1.7389218592227928e-08	14	19	19
ENSG00000204385	SLC44A4	-9.099871210247759	NA	9.04390096092234e-20	0.014820488426273612	0.01577465870132158	0.001122630227466966	0.0021167658901408465	4	4	4
ENSG00000154127	UBASH3B	-9.087386889647911	NA	1.0144786127212431e-19	0.06492141483861637	0.10321208404054405	1.4977487718766233e-17	7.871557980052778e-17	18	20	20
ENSG00000166166	TRMT61A	9.044556201275876	NA	1.5027434624818463e-19	0.025552123418207225	0.060343846282421405	1.1511701595780551e-10	4.067879057614685e-10	10	12	12
ENSG00000121807	CCR2	8.972254020925439	NA	2.9050751138234276e-19	0.05153891215322743	0.05552036700488001	6.623494445070662e-10	2.2215197777922312e-09	11	13	13
ENSG00000278600	AC015871.4	-8.839963468969493	NA	9.574990462927064e-19	0.1234154293826625	0.07162313610849445	1.878238956153315e-12	7.399476190919642e-12	9	10	10
ENSG00000204644	ZFP57	-8.82103085223284	NA	1.134107621977862e-18	0.035809861096458374	0.6365487605831015	5.971997767669163e-149	1.96949595611074e-146	20	27	27
ENSG00000174600	CMKLR1	8.800049305023325	NA	1.3675605645795061e-18	0.026750856070421082	0.07488028533898979	5.683897570629649e-13	2.3059654468589508e-12	3	4	4
ENSG00000281831	AL645929.2	-8.718328426648618	NA	2.823389808288405e-18	0.30146541466867954	0.4524472874985597	1.9728158483841973e-89	1.1829307337042167e-87	31	40	40
ENSG00000100294	MCAT	-8.634663772593916	NA	5.890002130595115e-18	0.028810220926256513	0.04096540602366391	1.2641267237894855e-07	3.5608589333551064e-07	15	17	17
ENSG00000111846	GCNT2	8.62350619193972	NA	6.493466304091325e-18	0.15045891136063322	0.2026981181834672	9.450670060013688e-35	1.0251077853205233e-33	7	8	8
ENSG00000206344	HCG27	-8.598425064150767	NA	8.081747946651222e-18	0.11889728560861923	0.2769125340178031	5.44853694710112e-49	9.682586539464985e-48	35	42	42
ENSG00000103671	TRIP4	-8.504832535124216	NA	1.8185790812499014e-17	0.08276817805178963	0.0766778045385153	2.934709968214276e-13	1.209791856848717e-12	10	12	12
ENSG00000108395	TRIM37	8.473512867480862	NA	2.3810152643861296e-17	0.36826409273557376	0.44658182150651465	6.973995318715594e-88	3.973323778094808e-86	8	8	8
ENSG00000186470	BTN3A2	8.411451337965373	NA	4.049681869972116e-17	0.5277701544937398	0.6020287926395996	8.904411023180898e-136	1.9831395407341455e-133	23	24	24
ENSG00000141298	SSH2	8.410192443998564	NA	4.093385489439761e-17	0.022308951875714106	0.09041434376146154	1.8144319638522912e-15	8.522512667242657e-15	7	7	7
ENSG00000111321	LTBR	8.409925684950673	NA	4.102705830576103e-17	0.171185145798635	0.05817498996622173	2.530157851881109e-10	8.742630868811029e-10	16	21	21
ENSG00000224738	AC099850.1	8.368166705680766	NA	5.852156245278277e-17	0.014393221146767145	0.03746587215758785	4.4489849401744354e-07	1.1928649583966759e-06	5	6	6
ENSG00000154102	C16orf74	-8.301730312697536	NA	1.0260591083406497e-16	0.03549408790747512	0.079579647263738	1.007359475598143e-13	4.266536835522982e-13	7	10	10
ENSG00000143437	ARNT	8.300716129399262	NA	1.0348569217923607e-16	0.15047304881963972	0.17361981557024658	1.601924525064136e-29	1.4315478728673719e-28	7	7	7
ENSG00000261338	AC021016.2	8.250368819213302	NA	1.5790642614136125e-16	0.3478059631941607	0.3200448234697512	6.0790044512458964e-58	1.4300253406641409e-56	16	20	20
ENSG00000234127	TRIM26	-8.072767523276918	NA	6.872238052374999e-16	0.03168467100828433	0.049725481898453404	5.383731427506431e-09	1.6893981747540308e-08	5	5	5
ENSG00000204536	CCHCR1	-8.069476217849418	NA	7.060038365595405e-16	0.23897928917271447	0.29094983224649074	7.621152266110417e-52	1.486861663384841e-50	15	18	18
ENSG00000140968	IRF8	8.026735893643433	NA	1.0010025890293901e-15	0.022639464487183163	0.015695505283175076	0.0011557040668376613	0.0021772129014829235	25	32	32
ENSG00000223552	CCR5AS	7.975412583230205	NA	1.518726182536075e-15	0.002235759102296275	0.028523453724064517	1.1075930016350017e-05	2.6260351700592622e-05	8	12	12
ENSG00000130592	LSP1	-7.8516241173065815	NA	4.106837942886074e-15	0.06309825224864511	0.13339222238839088	1.430383854259133e-22	9.58563998307537e-22	33	38	38
ENSG00000204344	STK19	-7.840936322510265	NA	4.471991895925577e-15	0.14318520545043914	0.10665445501816072	4.079763053052884e-18	2.2063657078777645e-17	32	38	38
ENSG00000204267	TAP2	7.699874521528786	NA	1.3619990858305875e-14	0.22124333624533016	0.28698185645971186	4.948348677698002e-51	9.407897059184372e-50	28	31	31
ENSG00000112339	HBS1L	7.675895499931557	NA	1.6426700253815548e-14	0.021989175185596715	0.05646909961991244	4.696803642452717e-10	1.5955920298023303e-09	10	13	13
ENSG00000197208	SLC22A4	7.674075182658725	NA	1.6661634073009046e-14	0.0030393622612692483	0.026714406552245405	2.1243694336393522e-05	4.8926687372389536e-05	6	7	7
ENSG00000244687	UBE2V1	-7.6703161963704565	NA	1.715728657299483e-14	0.021698611176819822	0.04431628973239902	3.784790726084022e-08	1.1132997626349039e-07	8	11	11
ENSG00000272462	U91328.1	-7.642586277112979	NA	2.1290124602030442e-14	0.07676429054575502	0.08970216789281746	2.365555890614364e-15	1.1035614245959122e-14	6	6	6
ENSG00000005381	MPO	7.545207923355188	NA	4.5156646528087223e-14	0.035287505961672815	0.028858213540735443	9.819019286060872e-06	2.3393492878113073e-05	14	17	17
ENSG00000104783	KCNN4	-7.531279373502124	NA	5.024555320910578e-14	0.03179001959071279	0.33228621604990793	1.3820199633207052e-60	3.485332404556878e-59	19	22	22
ENSG00000204410	MSH5	7.482378345768474	NA	7.298945111727258e-14	0.03478511725593094	0.048231052350904406	9.231911783800117e-09	2.844377563427744e-08	18	22	22
ENSG00000244355	LY6G6D	-7.469934969705805	NA	8.023446240251195e-14	0.0017273655580971306	0.010949097297965006	0.006710623142145508	0.011379459731499389	7	8	8
ENSG00000131148	EMC8	-7.457351315055324	NA	8.82790934595188e-14	0.03248814897014605	0.05678208927418141	4.193079504901547e-10	1.4278618036051753e-09	14	17	17
ENSG00000134545	KLRC1	7.36551432697768	NA	1.7646517222295642e-13	0.125001409953989	0.1542318266127586	3.924320648832879e-26	3.0687722210139096e-25	7	11	11
ENSG00000068489	PRR11	7.355416983103616	NA	1.9033201712625396e-13	0.02118831324455079	0.03531574494716466	9.63536500088568e-07	2.510817115942691e-06	15	17	17
ENSG00000204435	CSNK2B	-7.334326359580173	NA	2.2283947357460608e-13	0.020940880880385926	0.018160730188602835	0.0004693326014520515	0.0009272563113250266	10	11	11
ENSG00000137312	FLOT1	-7.325515038597082	NA	2.379829368553723e-13	0.0828239419174461	0.17510243780498982	8.756852183298802e-30	7.907912485065358e-29	19	24	24
ENSG00000180871	CXCR2	7.31301978431859	NA	2.6120453813599565e-13	0.012372038157991025	0.0816915809918843	4.6182477015932467e-14	1.9929121750030846e-13	6	6	6
ENSG00000127838	PNKD	7.283089152770436	NA	3.2626145829042233e-13	0.16029863062280053	0.1439505777032326	2.2967919370959237e-24	1.6718032652486417e-23	17	21	21
ENSG00000176222	ZNF404	-7.24508748350157	NA	4.321601669567063e-13	0.07456331963806985	0.021286854342573134	0.00015078241790749024	0.0003172331842345172	6	6	6
ENSG00000137411	VARS2	7.216560224814175	NA	5.33190555681428e-13	0.41173996776130106	0.5482923257338581	2.1965722017726875e-117	2.853713385469683e-115	32	40	40
ENSG00000272810	U91328.3	-7.156500624038244	NA	8.276250375602199e-13	0.03063050892503687	0.04240477690007922	7.531576060940536e-08	2.1620231321385463e-07	8	9	9
ENSG00000169442	CD52	7.151997057248145	NA	8.552440291753721e-13	0.04394803976579227	0.3078107420755972	2.3927834499508137e-55	5.200740606236566e-54	9	12	12
ENSG00000204304	PBX2	7.11712649273914	NA	1.102003434797638e-12	0.04225714033525778	0.08455785271997343	1.598743930269625e-14	7.097297349260628e-14	27	32	32
ENSG00000167637	ZNF283	7.115036993254428	NA	1.1188282293258539e-12	0.054470287996094775	0.07919715066762714	1.1600099329393028e-13	4.891322925983797e-13	7	8	8
ENSG00000121101	TEX14	7.072504514300876	NA	1.5216203276571205e-12	0.045303193063059494	0.0207484671955094	0.00018326603258258002	0.0003818747500314295	6	8	8
ENSG00000100711	ZFYVE21	7.064296319330343	NA	1.6143193591727768e-12	0.007521270566935715	0.012133153033962922	0.004309865538796894	0.007527997975639431	2	2	2
ENSG00000273487	AC104836.1	-7.01743684459927	NA	2.2597524554465846e-12	0.009181041642353983	0.015871417456785216	0.001083494051935606	0.0020472498343591565	7	10	10
ENSG00000197375	SLC22A5	7.002659062745212	NA	2.5114948792488845e-12	0.1916060061716159	0.22373300767936102	1.1912903072443532e-38	1.4901121428835458e-37	8	8	8
ENSG00000261888	AC144831.1	6.919233491892332	NA	4.540938900898416e-12	0.07912746969985417	0.11927595320725194	3.333977826819643e-20	1.9963123516805185e-19	11	11	11
ENSG00000132823	OSER1	6.9003883073060495	NA	5.186058329960437e-12	0.1654963163845438	0.28593707902562876	8.084163979320255e-51	1.5184592341879854e-49	9	10	10
ENSG00000234290	AC116366.1	-6.867563718367749	NA	6.530758569207646e-12	0.14388026100424825	0.1794574389311203	1.4766077302307294e-30	1.3807167920243608e-29	8	8	8
ENSG00000147852	VLDLR	6.856319671452787	NA	7.065717211102204e-12	0.20577318599353953	0.3080984543811663	2.081599977369293e-55	4.5358777651723005e-54	42	52	52
ENSG00000109062	SLC9A3R1	-6.810637856512831	NA	9.716695027264818e-12	0.020470331261421986	0.04701369074442218	1.4320266981041934e-08	4.3519095952133286e-08	5	6	6
ENSG00000277449	CEBPB-AS1	6.775367427815073	NA	1.240904850433294e-11	0.025060879239572315	0.018137810003553523	0.00047326870217953744	0.0009346021388388861	18	20	20
ENSG00000188511	C22orf34	6.556608375072119	NA	5.504531991496972e-11	0.19480767059045742	0.24076316258883182	6.9595682858607e-42	9.750787298547806e-41	25	29	29
ENSG00000118495	PLAGL1	6.530297334150533	NA	6.563925174100433e-11	0.165749914003299	0.21441323987709787	6.550402710027458e-37	7.683505887432345e-36	27	33	33
ENSG00000228526	MIR34AHG	6.501439183842238	NA	7.955519826812884e-11	0.032198158316756945	0.044524955389860246	3.5108035563811646e-08	1.0351920596351547e-07	8	9	9
ENSG00000205810	KLRC3	6.47153025002606	NA	9.701533072629362e-11	0.04382973513933741	0.1710177585242226	4.6119779711386224e-29	4.049708664979838e-28	8	11	11
ENSG00000183307	TMEM121B	-6.461695781675588	NA	1.0353608731578578e-10	0.0983513363643257	0.13237825763612485	2.121749011910348e-22	1.4097587681228422e-21	13	14	14
ENSG00000163466	ARPC2	6.458075353378373	NA	1.0604294058490547e-10	0.005289603200593611	0.03535340711611358	9.505829217053297e-07	2.4793226652965323e-06	3	5	5
ENSG00000131435	PDLIM4	6.405638691122539	NA	1.4974119365010686e-10	0.030430098170981808	0.0179770891306005	0.0005018188144410422	0.000988024207675021	7	9	9
ENSG00000108262	GIT1	-6.366062128313922	NA	1.9394289979969343e-10	0.042677324627817384	0.12997292140268704	5.397243326871198e-22	3.524650640232832e-21	8	11	11
ENSG00000196126	HLA-DRB1	-6.363203576020293	NA	1.9758852389364896e-10	0.16750680030932216	0.20536432220071196	3.067509214999361e-35	3.40483595650641e-34	9	9	9
ENSG00000159352	PSMD4	-6.3564219944216	NA	2.065072318738268e-10	0.03428384046703905	0.05636212676613809	4.882466575768724e-10	1.6557132550495915e-09	8	8	8
ENSG00000113716	HMGXB3	6.351591549417303	NA	2.13098530119271e-10	0.04252071536490329	0.06362711074612579	3.486675949076565e-11	1.2713800946356372e-10	4	4	4
ENSG00000213901	SLC23A3	-6.326256611542311	NA	2.5117997893380505e-10	0.1327117964122117	0.24511923003060662	1.0094846052698806e-42	1.440237229265656e-41	5	5	5
ENSG00000228022	HCG20	6.298450041197537	NA	3.0063658751787197e-10	0.09134995673401106	0.037991259335383366	3.6833470947174335e-07	9.95519611147506e-07	12	13	13
ENSG00000275393	AC018695.6	-6.28919968986174	NA	3.191067753007273e-10	0.001358965223127543	0.010840789787208621	0.006989196946016496	0.011817958827374964	8	12	12
ENSG00000076685	NT5C2	-6.286324427800491	NA	3.250702643819382e-10	0.05543087230917699	0.06656231721689751	1.1956840664220337e-11	4.4966636085683017e-11	12	12	12
ENSG00000167549	CORO6	-6.264457403571259	NA	3.741258087447566e-10	0.01607270809242381	0.016830180747236665	0.0007627428772178982	0.0014663988342387597	6	7	7
ENSG00000197183	NOL4L	-6.209535197773838	NA	5.314154627882538e-10	0.04063327293723571	0.10542915606471133	6.484783817414314e-18	3.4644098967239273e-17	23	35	35
ENSG00000213279	Z97192.2	-6.169980769079789	NA	6.829829912307208e-10	0.02937321841179178	0.06525121541917292	1.9291156917330033e-11	7.165346544840649e-11	6	10	10
ENSG00000175489	LRRC25	6.169860567357971	NA	6.835023969586628e-10	0.1428497848048022	0.22376539067068107	1.1747226199980335e-38	1.4715352965921313e-37	13	16	16
ENSG00000183508	TENT5C	-6.1674546926786125	NA	6.93979879889798e-10	0.016419133868440208	0.010969284209082714	0.00665996491904791	0.011302497614720693	15	18	18
ENSG00000272009	AL121944.1	6.156165209503534	NA	7.452747863121104e-10	0.025873145852593555	0.010899917727138064	0.0068356864674551	0.011575509749223611	5	5	5
ENSG00000176083	ZNF683	6.148666972260987	NA	7.81368434352073e-10	0.005984220635600754	0.0414036714895263	1.0797444516076668e-07	3.0545261630847705e-07	10	13	13
ENSG00000214922	HLA-F-AS1	-6.13789726847877	NA	8.36209068277033e-10	0.14386003436708303	0.17966511350824355	1.3561288863351158e-30	1.271528391020279e-29	34	43	43
ENSG00000269564	AC008753.2	-6.116773223459104	NA	9.548910141444104e-10	0.009149686345036476	0.041793643547663906	9.3840168099807e-08	2.666995430466673e-07	9	13	13
ENSG00000122779	TRIM24	6.116719885034006	NA	9.552105397063782e-10	0.0117574146952965	0.03693808236138591	5.378341777170871e-07	1.4310811968456674e-06	2	2	2
ENSG00000189298	ZKSCAN3	-6.090143919566593	NA	1.1280922861902243e-09	0.03580125909322596	0.023568585692168475	6.606228630871279e-05	0.0001445581406033068	13	19	19
ENSG00000163464	CXCR1	6.077947828138787	NA	1.217303443566919e-09	0.054878685728552416	0.04695400219237472	1.4631759843335122e-08	4.4442091667260714e-08	12	14	14
ENSG00000187736	NHEJ1	-6.01206864305769	NA	1.8317072547085793e-09	0.07826766919888	0.09980757397799374	5.397018264689702e-17	2.7545674470584436e-16	11	11	11
ENSG00000111252	SH2B3	5.994900999370103	NA	2.0360944473648262e-09	0.008111313296930298	0.02325033766968293	7.411076860923914e-05	0.00016130544115748724	21	23	23
ENSG00000108443	RPS6KB1	-5.981445330372787	NA	2.2116629007850336e-09	0.02891121555316843	0.0390729698890479	2.4966281385375374e-07	6.855832817899156e-07	6	7	7
ENSG00000035687	ADSS	5.961702100417939	NA	2.4962392727321485e-09	0.13512351204704948	0.17745121714503487	3.356534157412462e-30	3.0996878979788e-29	18	21	21
ENSG00000141068	KSR1	5.960245036063339	NA	2.518599823816176e-09	0.16421274425632704	0.2996890252128411	1.193228216805281e-53	2.4506192443106304e-52	10	13	13
ENSG00000123405	NFE2	5.938099861145019	NA	2.8834440050433725e-09	0.10507671515350701	0.20105965719148744	1.883568962184774e-34	2.015054531035976e-33	1	1	1
ENSG00000135486	HNRNPA1	-5.9380998611450195	NA	2.8834440050433725e-09	0.08880575650776547	0.1367576712213477	3.8525188953796253e-23	2.647969801076761e-22	1	1	1
ENSG00000204305	AGER	-5.929091707127633	NA	3.046149346745182e-09	0.179810920784917	0.08984403697856175	2.243842333785614e-15	1.0479208110590821e-14	45	53	53
ENSG00000139323	POC1B	-5.85122652200669	NA	4.879611041017942e-09	0.023904498911305253	0.05598299062153302	5.601492250041277e-10	1.8916894563993277e-09	14	16	16
ENSG00000231852	CYP21A2	-5.850853794567849	NA	4.89055985738758e-09	0.1440284038885454	0.16028595143053567	3.495452863407434e-27	2.847673213994019e-26	41	46	46
ENSG00000100024	UPB1	-5.843304090818662	NA	5.117547492543856e-09	0.006662223575388354	0.13214717960687203	2.321096114644391e-22	1.5392295928088422e-21	6	9	9
ENSG00000256433	AC005840.2	5.7836748553548665	NA	7.308614318460798e-09	0.0706433730730343	0.09445342334306384	4.0177070679254396e-16	1.9468679996567776e-15	22	27	27
ENSG00000242616	GNG10	-5.774914283477382	NA	7.699226973705352e-09	0.3216639794426307	0.22510103905753817	6.58951192708887e-39	8.296882528461604e-38	18	20	20
ENSG00000269293	ZSCAN16-AS1	5.769511388069201	NA	7.950170590296076e-09	0.004667699312321371	0.01489248026575488	0.0015522767493597815	0.0028700802129133034	7	9	9
ENSG00000136371	MTHFS	-5.756423405513441	NA	8.591473700418444e-09	0.03767044494455935	0.14540636762415596	1.2944692859542572e-24	9.523317797009676e-24	10	12	12
ENSG00000235111	Z97192.3	-5.736223270511935	NA	9.68110226801919e-09	0.05110114509886847	0.3678514981372623	1.5101840813632638e-68	4.840775104915628e-67	30	33	33
ENSG00000028528	SNX1	-5.720041757532934	NA	1.0649787661904168e-08	0.05003934716543324	0.07582764109219546	4.0123486656092556e-13	1.642190149559263e-12	15	20	20
ENSG00000118514	ALDH8A1	5.7109134311935446	NA	1.1237139911013763e-08	0.18302301260796544	0.18432166095764346	2.000326068204842e-31	1.9282513627681185e-30	40	48	48
ENSG00000143457	GOLPH3L	5.687528130086784	NA	1.288913769894721e-08	0.0019041213405166695	0.07180956135146298	1.7541911689006978e-12	6.928287507019361e-12	3	4	4
ENSG00000233006	MIR3936HG	-5.675223530512364	NA	1.385076722692254e-08	0.10628091463639666	0.06579965664028976	1.5793697738999514e-11	5.894366105029437e-11	7	10	10
ENSG00000143819	EPHX1	5.661851630431406	NA	1.4974827623782652e-08	0.015327034920304117	0.019139081695498533	0.0003287238468511353	0.0006636003825368004	6	9	9
ENSG00000260257	AL035071.1	-5.660105360543935	NA	1.512800884702825e-08	0.0966791635712058	0.14308481711074117	3.228726222630136e-24	2.3342928327101268e-23	14	14	14
ENSG00000270108	AL049840.6	5.63430836302586	NA	1.757622835921559e-08	0.025812635647862684	0.017060791528435124	0.0007010888364550661	0.0013533287321440713	10	10	10
ENSG00000178623	GPR35	5.61350340126385	NA	1.982707029740169e-08	0.0891071344582124	0.191365256680852	1.084079358366561e-32	1.1046272677735089e-31	15	20	20
ENSG00000124593	AL365205.1	-5.564341638846634	NA	2.631439687966129e-08	0.00440576272160699	0.011059965027256117	0.006437164923482158	0.010950395920324922	10	13	13
ENSG00000137337	MDC1	5.539466810824993	NA	3.033939349876828e-08	0.0456444915561938	0.08664009455775014	7.385071354344154e-15	3.352212510737107e-14	23	31	31
ENSG00000239887	C1orf226	5.520241431726166	NA	3.3853420339529035e-08	0.07926826701609102	0.08865038748217152	3.4987838177723473e-15	1.6185768462632312e-14	25	30	30
ENSG00000112578	BYSL	-5.478303584570905	NA	4.294229099187787e-08	0.012977146967681862	0.03979467507855981	1.9259844923496636e-07	5.332371336665221e-07	8	8	8
ENSG00000137404	NRM	5.449670305696759	NA	5.0463280115720394e-08	0.1326872330911296	0.05718841202042766	3.6187358030400365e-10	1.2384294609126638e-09	30	39	39
ENSG00000127124	HIVEP3	-5.441595967062037	NA	5.280533307695265e-08	0.01026126086169439	0.08549157341196426	1.130956218351071e-14	5.071853605779947e-14	18	21	21
ENSG00000023902	PLEKHO1	5.388612317075247	NA	7.100378349344366e-08	0.0011584286579672416	0.02177516567647342	0.00012634548090738627	0.0002680894150062815	9	12	12
ENSG00000198929	NOS1AP	5.3882312187591666	NA	7.115447461508726e-08	0.03402234123051124	0.07148021473828062	1.979233686711756e-12	7.791983125211181e-12	3	3	3
ENSG00000276023	DUSP14	5.372850016576651	NA	7.750179136698915e-08	0.04038293274367005	0.21870379507773705	1.0414159405687605e-37	1.2550415997760839e-36	11	14	14
ENSG00000116171	SCP2	5.351639752280286	NA	8.716078540122472e-08	0.010615070434733058	0.14670237989162144	7.763493322153524e-25	5.748538297997011e-24	6	6	6
ENSG00000142230	SAE1	5.349431124635628	NA	8.823113083220941e-08	0.022669875957745698	0.0581659540266891	2.538466581261035e-10	8.766041764407066e-10	15	15	15
ENSG00000204469	PRRC2A	5.33827980634309	NA	9.38325729552305e-08	0.05391212900370326	0.11791896508283789	5.606741784859378e-20	3.3269901338599815e-19	3	3	3
ENSG00000265415	AC099850.3	5.327442483823477	NA	9.960530493688742e-08	0.003960183622160676	0.012646832374187867	0.0035600540063911125	0.006281945761359001	10	11	11
ENSG00000158773	USF1	5.320881287212699	NA	1.0326577423227187e-07	0.09004668959378048	0.17732040277380118	3.5409153487703814e-30	3.264685877207703e-29	12	14	14
ENSG00000133065	SLC41A1	5.319723419356216	NA	1.0392511975018689e-07	0.03963882483346381	0.09484063830606772	3.475978399105796e-16	1.6913096447525968e-15	9	12	12
ENSG00000204655	MOG	-5.319000321795211	NA	1.0433895113058158e-07	0.003009227872086013	0.017342671919138953	0.0006325004702967235	0.0012272856489158757	8	14	14
ENSG00000238083	LRRC37A2	5.313809819908424	NA	1.0735666264386588e-07	0.37707250544196014	0.49473186835051725	4.148220663381946e-101	3.5747656359968338e-99	47	57	57
ENSG00000158373	HIST1H2BD	5.312638511445271	NA	1.080492414229941e-07	0.024560737503256595	0.14337677034050597	2.8785158335291023e-24	2.0846143593408183e-23	2	3	3
ENSG00000142405	NLRP12	-5.3114989808532425	NA	1.0872717898432619e-07	0.003937684616886777	0.049984240947572006	4.903568796174744e-09	1.5429596566165266e-08	8	11	11
ENSG00000089639	GMIP	-5.306083310672835	NA	1.1200578175307525e-07	0.017586075831466715	0.03580076564147739	8.094078022041491e-07	2.121432737276319e-06	6	7	7
ENSG00000067182	TNFRSF1A	5.295068281056011	NA	1.1897194752517871e-07	0.002609755986813576	0.020905143203001658	0.00017314779203039612	0.00036171415343272785	7	10	10
ENSG00000235478	LINC01664	-5.294857492590592	NA	1.1910925989004365e-07	0.075494553975891	0.09119147108998377	1.3581740515531139e-15	6.416343473852438e-15	12	13	13
ENSG00000108591	DRG2	-5.29276902208539	NA	1.2047804928691843e-07	0.01652867722531339	0.040167027637374425	1.684608998225965e-07	4.6905925816816156e-07	8	10	10
ENSG00000213809	KLRK1	5.262049278578963	NA	1.424585697822342e-07	0.022771610547343297	0.04330481666732252	5.447533833819499e-08	1.5847287144388566e-07	10	13	13
ENSG00000272273	IER3-AS1	-5.256797819399385	NA	1.4658530992796233e-07	0.0048127709480491575	0.028204140834499503	1.2424700944098654e-05	2.9328450996606716e-05	10	14	14
ENSG00000100298	APOBEC3H	5.256748194668882	NA	1.4662485247738213e-07	0.057407122190797265	0.10119065257149763	3.207836458537028e-17	1.6574627124872398e-16	4	5	5
ENSG00000103653	CSK	5.231623606698414	NA	1.68027619441109e-07	0.013450760972850176	0.014539783933630295	0.001767501684838842	0.0032438876705159782	7	7	7
ENSG00000181915	ADO	-5.2306405116985895	NA	1.6892372186145543e-07	0.01587067915628071	0.0324410541832443	2.707412546436435e-06	6.790905040052424e-06	6	6	6
ENSG00000090238	YPEL3	-5.224562743345731	NA	1.7456712863124383e-07	0.19725768263280447	0.11539983101071379	1.4687780677822898e-19	8.523883277292213e-19	6	8	8
ENSG00000137331	IER3	-5.220885218522229	NA	1.7806988798803851e-07	0.07427738882945077	0.14365060926200893	2.584551763077572e-24	1.8764808715079288e-23	20	26	26
ENSG00000196415	PRTN3	5.218390382342845	NA	1.8048474407804563e-07	0.008643096931043604	0.055455549781100934	6.780832561174075e-10	2.2729573415084876e-09	4	5	5
ENSG00000025708	TYMP	5.210816093875396	NA	1.880117531704986e-07	0.095920096025849	0.3380056720296409	7.744484834555884e-62	2.0092310200877285e-60	13	15	15
ENSG00000196843	ARID5A	5.195750732984165	NA	2.0389531549082927e-07	0.03818175700895912	0.06694907238106712	1.0382360419177072e-11	3.9148438616637554e-11	14	18	18
ENSG00000214736	TOMM6	5.185699360373034	NA	2.1520573478850018e-07	0.027256832143101675	0.06503598274325205	2.0866127881525485e-11	7.730249017936499e-11	5	8	8
ENSG00000135541	AHI1	5.1294359774534835	NA	2.906115848013927e-07	0.1565518519083755	0.2362305248518113	5.129292737724582e-41	6.948044325374318e-40	8	10	10
ENSG00000186010	NDUFA13	5.117236320133905	NA	3.100450577636669e-07	0.0026380752199313684	0.017517325255736262	0.0005934357248875686	0.0011565424544957386	3	5	5
ENSG00000180767	CHST13	-5.08671576908795	NA	3.6431719340140685e-07	0.19546814762494025	0.5433019529889309	8.658906644807501e-116	1.0682848205165744e-113	15	17	17
ENSG00000066379	ZNRD1	5.08431946734408	NA	3.6894649975006645e-07	0.21006977490712214	0.20189566183576865	1.325044035352941e-34	1.4300302178897158e-33	40	53	53
ENSG00000105383	CD33	5.065650284500295	NA	4.0700852701871386e-07	0.06355228887133949	0.08841319262398081	3.8214543744017774e-15	1.764515914556168e-14	11	13	13
ENSG00000276966	HIST1H4E	5.048118502383792	NA	4.4618237343536913e-07	0.0009644971030467678	0.020228485321797215	0.0002213027231936074	0.0004565833012568784	2	3	3
ENSG00000187498	COL4A1	5.039727423755833	NA	4.661953432308892e-07	0.004688240068100253	0.026088150273923437	2.662070182101808e-05	6.077188705120328e-05	11	13	13
ENSG00000138798	EGF	-5.034127052469392	NA	4.800312333483642e-07	0.01425903126480364	0.01664241601886478	0.0008169579382101641	0.0015662394278777086	12	17	17
ENSG00000072310	SREBF1	-5.027214263702386	NA	4.97656211506911e-07	0.12209253401741296	0.1595252024061789	4.741024498709426e-27	3.842335970149714e-26	5	6	6
ENSG00000272501	AL662844.4	5.023056555403442	NA	5.085556117473618e-07	0.20778919727043849	0.24068015356151481	7.219622945019269e-42	1.0098638979130133e-40	20	22	22
ENSG00000176092	CRYBG2	5.01744317261163	NA	5.236368302820363e-07	0.018773171295133565	0.02473888170008905	4.330074199162204e-05	9.686465228467602e-05	7	7	7
ENSG00000250616	AC012645.1	-5.009183470129612	NA	5.466144605226974e-07	0.03508305164604528	0.07816009863309147	1.7001958441021102e-13	7.102718277833639e-13	2	2	2
ENSG00000204599	TRIM39	-5.004213115359176	NA	5.609067658185663e-07	0.014566170534614172	0.010183918267589081	0.008950775172818596	0.01491274103163957	12	13	13
ENSG00000121797	CCRL2	4.9907752786765185	NA	6.013742916248459e-07	0.011213165412543982	0.01399441561061542	0.002161276691225085	0.003922088251621056	12	14	14
ENSG00000109065	NAT9	4.98245362999345	NA	6.278303876261101e-07	0.01070035076648136	0.013234180865813476	0.002862972462780484	0.005108429379276093	8	9	9
ENSG00000162877	PM20D1	-4.97921900706781	NA	6.384136817200375e-07	0.12105863910247466	0.4048873076664508	2.5171651442389394e-77	1.013306691515342e-75	31	39	39
ENSG00000110665	C11orf21	-4.976726171571422	NA	6.466870410124065e-07	0.3802022861188235	0.34829079752717595	4.085082201479004e-64	1.1354145003754203e-62	36	43	43
ENSG00000060069	CTDP1	-4.940283168585662	NA	7.80091985534563e-07	0.20482339432445948	0.5884404008239977	6.677587007213939e-131	1.2447167346381722e-128	31	38	38
ENSG00000121486	TRMT1L	4.92817164322825	NA	8.300268455894484e-07	0.006649980142005406	0.028113873330319797	1.283498436392593e-05	3.0242806658005742e-05	6	7	7
ENSG00000124641	MED20	4.920983508480718	NA	8.611038714247236e-07	0.012079146057561755	0.010611088002762257	0.007619662880436653	0.01281325737758464	8	10	10
ENSG00000173585	CCR9	-4.919455731589879	NA	8.678519281709876e-07	0.007308934934019764	0.02172782407965359	0.00012852932050512938	0.00027241988843683894	4	5	5
ENSG00000183625	CCR3	4.910643315291887	NA	9.077808092323541e-07	0.20891360316221472	0.2886165391505474	2.2924640702223392e-51	4.417243409016056e-50	36	47	47
ENSG00000159840	ZYX	-4.910320242722203	NA	9.092777527102498e-07	0.46285460585737	0.5229069008296414	1.918822155208158e-109	2.08265070504207e-107	16	17	17
ENSG00000112584	FAM120B	4.90661954195881	NA	9.265952299766972e-07	0.0994572913650325	0.10645490229119614	4.399760500870632e-18	2.3764249710056842e-17	19	23	23
ENSG00000074696	HACD3	4.905048552003681	NA	9.340423225266162e-07	0.04708702904344931	0.03951848389871109	2.127084629880807e-07	5.873027582969885e-07	6	9	9
ENSG00000163131	CTSS	4.899367047199374	NA	9.614588398802679e-07	0.13588691474614778	0.08514240834868689	1.2872938916848637e-14	5.748907017839512e-14	13	14	14
ENSG00000197442	MAP3K5	-4.894989967346191	NA	9.831074377213506e-07	0.0014980618756315785	0.013247473192068903	0.0028489087484404167	0.005085981274932824	1	1	1
ENSG00000204498	NFKBIL1	-4.891889642295481	NA	9.987244178868518e-07	0.010726588308557166	0.016360283379698717	0.0009058150772069613	0.0017248304196116123	12	14	14
ENSG00000143390	RFX5	4.891209589164873	NA	1.0021817819764784e-06	0.017201361793658644	0.03872459308286331	2.8297629697885146e-07	7.731018825697505e-07	10	14	14
ENSG00000143669	LYST	4.889981546411737	NA	1.0084543120011027e-06	0.005928366358239336	0.018744910109505065	0.00037940162722555125	0.0007591131146063444	10	13	13
ENSG00000105427	CNFN	-4.88863336937463	NA	1.015383970741123e-06	0.004031902231948806	0.01161126130552291	0.00523657088463951	0.009017165789806504	5	9	9
ENSG00000178093	TSSK6	4.881986282822465	NA	1.0502256342915931e-06	0.010818710669426768	0.05669284655278999	4.3309409634853243e-10	1.4742220441208778e-09	4	6	6
ENSG00000074603	DPP8	4.8801312222498145	NA	1.0601527756216552e-06	0.006076130101932185	0.027290172177746742	1.7265379165914965e-05	4.013609696574159e-05	8	15	15
ENSG00000064547	LPAR2	-4.870178932028975	NA	1.1149723511415785e-06	0.09208276051655911	0.24768176353388058	3.2257152370413008e-43	4.6879483559340057e-42	13	17	17
ENSG00000178802	MPI	-4.868377007347529	NA	1.1251851698336413e-06	0.07533470375971012	0.14641450572734446	8.69768404802406e-25	6.434710256236609e-24	11	11	11
ENSG00000196152	ZNF79	4.867132109761199	NA	1.1322934243467067e-06	0.003298005857470591	0.18827049835353116	3.9140936840528015e-32	3.8889219344044897e-31	2	3	3
ENSG00000121310	ECHDC2	4.864178784825431	NA	1.1493299160183629e-06	0.24906859571885762	0.26818893316102344	3.0386077201616803e-47	5.088777714165299e-46	21	22	22
ENSG00000179820	MYADM	4.863388976645827	NA	1.153927623479779e-06	0.004649231471122655	0.010927989984047126	0.006764010900665689	0.011462859417387224	10	12	12
ENSG00000104689	TNFRSF10A	4.857598939378004	NA	1.1881776992953183e-06	0.10210117033568183	0.14780382010307738	5.0246613384144915e-25	3.757868176732233e-24	25	27	27
ENSG00000204472	AIF1	-4.855988522710211	NA	1.1978763999038952e-06	0.026735728471832736	0.09586836534281616	2.366003991092178e-16	1.1602688716968761e-15	6	8	8
ENSG00000136573	BLK	4.848923316975142	NA	1.241333924172355e-06	0.12490963974762125	0.15362965517202598	4.986977595597187e-26	3.8820553239626036e-25	33	44	44
ENSG00000113504	SLC12A7	4.8468740777092245	NA	1.2542197880521732e-06	0.6214259379105364	0.7077731919244763	1.302186496936112e-180	1.5950854454255273e-177	39	41	41
ENSG00000155287	SLC25A28	-4.844258946630662	NA	1.2708510208418503e-06	0.003105748523100509	0.011764494153645843	0.004945214056101786	0.008553250211607619	7	12	12
ENSG00000140853	NLRC5	4.840643967504175	NA	1.2941905733386034e-06	0.19318710184309176	0.2521106930761753	4.449976329948195e-44	6.7117540969464905e-43	31	35	35
ENSG00000188404	SELL	4.83664342269656	NA	1.3205000262439177e-06	0.07550078288973838	0.24256957944124333	3.1292946309123215e-42	4.4095541187769433e-41	11	15	15
ENSG00000283787	PRR33	-4.834875456961621	NA	1.3322902067439556e-06	0.014275033283666014	0.021682291957081372	0.00013066543373558713	0.0002766396942137758	5	6	6
ENSG00000142082	SIRT3	4.827132264156135	NA	1.3851313423258865e-06	0.04598564015586572	0.0552005820291892	7.436795103100611e-10	2.4802333571192603e-09	22	25	25
ENSG00000222004	LINC02860	4.818338973407363	NA	1.4475828580728755e-06	0.02658378387542516	0.04180058577028559	9.36060687583093e-08	2.6607831479135523e-07	13	17	17
ENSG00000161180	CCDC116	4.807321029476389	NA	1.5296625153458878e-06	0.07736810374207177	0.03529319240460114	9.713775904902103e-07	2.530096339507384e-06	7	8	8
ENSG00000253552	HOXA-AS2	4.797842454908745	NA	1.603838471026411e-06	0.13523238443355431	0.22350163215718477	1.3166431452055508e-38	1.6445093442920605e-37	15	19	19
ENSG00000179958	DCTPP1	4.774088651976333	NA	1.8052285340541454e-06	0.017060515747102094	0.010963487009195583	0.006674472759621598	0.011323756762440719	9	9	9
ENSG00000102882	MAPK3	4.7650555753969135	NA	1.888016034462622e-06	0.018342117777058627	0.24990833512587404	1.193339535474079e-43	1.7702923610592544e-42	4	5	5
ENSG00000124635	HIST1H2BJ	4.759062494603428	NA	1.944942145093794e-06	0.009878248814346818	0.01902005644390033	0.000343264166654842	0.0006905956351435811	4	4	4
ENSG00000182087	TMEM259	-4.746761688015023	NA	2.066992472590011e-06	0.07017691397292512	0.09359516740993924	5.537523666851975e-16	2.662265022787904e-15	20	21	21
ENSG00000274370	AC130371.2	4.739976550182166	NA	2.1374295472967802e-06	0.010161160844176507	0.03196876033468383	3.208353809058876e-06	7.986654009515265e-06	7	11	11
ENSG00000047365	ARAP2	-4.732785863286165	NA	2.2145908920000995e-06	0.11318506205979384	0.11902267317854265	3.673857408280668e-20	2.1959909618196296e-19	18	22	22
ENSG00000167491	GATAD2A	4.717893214177508	NA	2.3829951128521418e-06	0.11250815384808702	0.17049624806709157	5.69854296802334e-29	4.9884794976330915e-28	4	6	6
ENSG00000105991	HOXA1	4.716547501270049	NA	2.398803818404308e-06	0.007831521080004967	0.1175988177420401	6.337587784608346e-20	3.748992511840239e-19	3	3	3
ENSG00000196230	TUBB	-4.7158574193704155	NA	2.406949531677599e-06	0.04246648196155276	0.024054929515199344	5.542265706062135e-05	0.00012230641435241225	20	25	25
ENSG00000105997	HOXA3	4.713010588371631	NA	2.4408350871025963e-06	0.015119831545045646	0.03447523383541712	1.3033197739773891e-06	3.3609971133741722e-06	3	4	4
ENSG00000233429	HOTAIRM1	4.711384185304868	NA	2.4603990707164675e-06	0.45330550436178335	0.5942156834991222	5.923682179009908e-133	1.1676462722740334e-130	19	19	19
ENSG00000204531	POU5F1	-4.710698191895027	NA	2.4686959364630715e-06	0.13574334725751294	0.2015365590331685	1.5412144918648523e-34	1.6549960752029024e-33	23	33	33
ENSG00000139572	GPR84	4.70697564749557	NA	2.5141892916346617e-06	0.042582932574039736	0.06301021506246346	4.364850262477506e-11	1.5808409113247466e-10	2	2	2
ENSG00000172538	FAM170B	-4.7051542626225595	NA	2.536740656239868e-06	0.1370169328480611	0.1519207499279115	9.835683945281057e-26	7.58417913568457e-25	14	16	16
ENSG00000126214	KLC1	4.680766056662902	NA	2.858049338010487e-06	0.1507449207077984	0.165030173011875	5.193124077546748e-28	4.400043715704011e-27	14	14	14
ENSG00000105656	ELL	-4.673980000669413	NA	2.9541811179344747e-06	0.11108921666049386	0.25814349490574057	2.940797173754004e-45	4.605637509836293e-44	22	25	25
ENSG00000119408	NEK6	-4.67323512474784	NA	2.964920077818908e-06	0.05675123997641072	0.12884488133176802	8.355505199661614e-22	5.4050757702375334e-21	28	35	35
ENSG00000231074	HCG18	-4.669682681080524	NA	3.01665338104979e-06	0.11158130628001973	0.328457652693178	9.383207584068042e-60	2.30864600945743e-58	25	31	31
ENSG00000135956	TMEM127	4.666022546700734	NA	3.0708601971832323e-06	0.02855912415388622	0.04478400660693652	3.198064075501396e-08	9.454163218543947e-08	6	8	8
ENSG00000025156	HSF2	4.644603106172042	NA	3.407308507123289e-06	0.23933458094855853	0.2367943047853078	4.003447828316649e-41	5.440184374627751e-40	12	15	15
ENSG00000196821	ILRUN	-4.63870458860632	NA	3.5059976390965613e-06	0.0863030457550917	0.09864991149641968	8.337545970180071e-17	4.204074561676508e-16	10	10	10
ENSG00000159164	SV2A	-4.637959784728465	NA	3.5186522620095686e-06	0.01676969086257079	0.011839227161737916	0.004809147793849131	0.008338935845977629	6	9	9
ENSG00000275066	SYNRG	4.636707292208046	NA	3.5400316002818734e-06	0.17159167300982592	0.08558688332425633	1.0916749744384807e-14	4.8995378530870205e-14	17	20	20
ENSG00000140474	ULK3	4.620088826128017	NA	3.835757906905118e-06	0.2173899181024107	0.23702533104902948	3.6166766567693316e-41	4.922411744995021e-40	7	9	9
ENSG00000206052	DOK6	4.597317823682253	NA	4.279645418498646e-06	0.009768129497790008	0.0852291954355916	1.2465295583893023e-14	5.572663033581373e-14	10	14	14
ENSG00000139132	FGD4	-4.584160104407111	NA	4.558148882360756e-06	0.0421482844900837	0.03276401239534868	2.4106920384781516e-06	6.0715167818860075e-06	45	60	60
ENSG00000065600	PACC1	-4.581283386009298	NA	4.621311144471559e-06	0.026498213639308234	0.054708920558046076	8.885855796380778e-10	2.9497394706181563e-09	3	5	5
ENSG00000079435	LIPE	4.58037179584834	NA	4.6415006797274175e-06	0.004976706547901422	0.04209291848963364	8.426027145684704e-08	2.4082989920224497e-07	4	5	5
ENSG00000172965	MIR4435-2HG	4.568638668153804	NA	4.909022386228572e-06	0.10320920536925754	0.15726376341617787	1.1713463118412454e-26	9.347332667177998e-26	16	20	20
ENSG00000134575	ACP2	-4.56746318723337	NA	4.936623415596675e-06	0.05413321503122338	0.17612659004924464	5.766313058588081e-30	5.271135535273294e-29	5	6	6
ENSG00000005020	SKAP2	4.5507651572226475	NA	5.3451180521361475e-06	0.4192846999087852	0.5093468499911589	2.2592995270575435e-105	2.176670089298304e-103	26	35	35
ENSG00000125910	S1PR4	4.539244684589194	NA	5.645609328447106e-06	0.010068234515245598	0.013187272591130941	0.002913167341390394	0.005193129598493126	23	28	28
ENSG00000185651	UBE2L3	-4.531021405266908	NA	5.86991899651388e-06	0.09550632901598498	0.14590673666529963	1.0626873081070154e-24	7.831553350548865e-24	22	26	26
ENSG00000105771	SMG9	4.512598281401009	NA	6.4038244031686715e-06	0.07538906951178477	0.08506466071747608	1.3249402812943597e-14	5.912412407992968e-14	18	18	18
ENSG00000241106	HLA-DOB	-4.495366107001209	NA	6.945034876985064e-06	0.4449573202624973	0.5186163489544028	3.832418967428729e-108	4.032033918554311e-106	21	23	23
ENSG00000143420	ENSA	-4.4913362525575975	NA	7.077770590533763e-06	0.005455615314900542	0.01457417036127932	0.0017452539376855713	0.0032058011758108254	17	18	18
ENSG00000108379	WNT3	4.489227286523379	NA	7.148199608682829e-06	0.058213808831125036	0.019671438078578154	0.0002709021073251764	0.0005529937196190276	9	11	11
ENSG00000214401	KANSL1-AS1	4.480642664047456	NA	7.441861639532857e-06	0.540000323584898	0.6552891261823591	1.2325283858432647e-156	5.15527543629906e-154	24	27	27
ENSG00000136147	PHF11	4.4782141939893565	NA	7.527005799385895e-06	0.07592704280517679	0.17342377522935867	1.734962699901821e-29	1.5488222457374455e-28	25	28	28
ENSG00000250067	YJEFN3	-4.468971166059253	NA	7.85967236439287e-06	0.10747219482505682	0.08626449991480077	8.489952478758159e-15	3.8374853731740555e-14	10	12	12
ENSG00000251661	AC136475.1	-4.468292170061282	NA	7.884656599540456e-06	0.276852556738858	0.25334464324903394	2.5573220155846263e-44	3.898268021800956e-43	46	54	54
ENSG00000135535	CD164	4.467748500356734	NA	7.904716106494372e-06	0.06168214932905722	0.14626055738191066	9.242437170089172e-25	6.823011408947879e-24	24	27	27
ENSG00000143434	SEMA6C	4.45724741649434	NA	8.301876641514379e-06	0.03408981257718174	0.029564735266782712	7.615276795627126e-06	1.833160889503223e-05	11	13	13
ENSG00000197147	LRRC8B	-4.456550104206989	NA	8.328914130500253e-06	0.28606279237811705	0.33729243409204474	1.1108254346215482e-61	2.873234597032418e-60	7	8	8
ENSG00000122035	RASL11A	-4.453148290451305	NA	8.462026859247134e-06	0.03744990880348732	0.052094471908472016	2.287893692733183e-09	7.377790322805821e-09	6	10	10
ENSG00000274750	HIST1H3E	4.448207750329066	NA	8.658976009594085e-06	0.00572729407394069	0.33350473723156177	7.495018923317653e-61	1.898553611757377e-59	9	13	13
ENSG00000110395	CBL	4.427013860316155	NA	9.55465951556303e-06	0.04293815560066178	0.02263115614958957	9.269849865124782e-05	0.000199483818969789	12	14	14
ENSG00000100258	LMF2	4.41929412968034	NA	9.902380066133231e-06	0.056399957848664695	0.05541579569968918	6.879172361311867e-10	2.302320976271218e-09	27	33	33
ENSG00000105732	ZNF574	4.39800504091323	NA	1.092504422663268e-05	0.0042671264644739675	0.023553913166790393	6.641330407149028e-05	0.000145270631571682	8	8	8
ENSG00000253293	HOXA10	4.386527703653763	NA	1.151745014788575e-05	0.037709506537825246	0.03894311328077359	2.6159555036125623e-07	7.169733247794762e-07	14	17	17
ENSG00000104881	PPP1R13L	-4.374909398212831	NA	1.2148292448880369e-05	0.008474179404630956	0.01421736368101141	0.001990571352510103	0.00363461543060006	6	7	7
ENSG00000232931	LINC00342	4.374123639560001	NA	1.219212675228955e-05	0.019935320222800375	0.023272642497882568	7.351593618859063e-05	0.00016007171022068824	11	13	13
ENSG00000117691	NENF	-4.369911491959009	NA	1.2429690603741081e-05	0.03404311034483617	0.03661001719475143	6.051409323089172e-07	1.606253060083029e-06	16	16	16
ENSG00000105996	HOXA2	4.364853170452207	NA	1.2720817421147585e-05	0.058275041409258425	0.14229026288881264	4.4121681668667776e-24	3.1698480055969155e-23	3	5	5
ENSG00000255310	AF131215.5	-4.357814632197687	NA	1.3136757088537428e-05	0.0704817418187436	0.09563083327789829	2.5860796237127274e-16	1.265658660589314e-15	13	19	19
ENSG00000116679	IVNS1ABP	4.348940712663515	NA	1.3679668474026986e-05	0.019702699325957848	0.035510538456355795	8.98391188954975e-07	2.348195473157882e-06	9	11	11
ENSG00000142089	IFITM3	-4.346337769161691	NA	1.3842934951217172e-05	0.5310514653162314	0.5574235476674749	2.3761659273431247e-120	3.2861991522586492e-118	50	56	56
ENSG00000270820	AC016727.1	-4.3458049888886245	NA	1.3876581315852103e-05	0.10906801654494537	0.07710773069724623	2.5051695798686354e-13	1.0377090126851987e-12	15	17	17
ENSG00000269918	AF131215.6	-4.345631550745297	NA	1.388755117376262e-05	0.07962331454389937	0.11971086920081841	2.8219102009634525e-20	1.6944306035126838e-19	22	26	26
ENSG00000169203	RP11-231C14.4	-4.344757959882746	NA	1.3942931140078875e-05	0.11044536063165795	0.07526210617255434	4.939717583736086e-13	2.009279336894927e-12	16	18	18
ENSG00000105321	CCDC9	4.3331485090988355	NA	1.46991881030089e-05	0.01412851441737288	0.07961044654236062	9.959773073973847e-14	4.2204138484204966e-13	4	5	5
ENSG00000183336	BOLA2	4.328277805347739	NA	1.5027983927853895e-05	0.15393855675235135	0.16919846497434987	9.641827431823428e-29	8.367798513579957e-28	30	39	39
ENSG00000204261	PSMB8-AS1	-4.328093690922765	NA	1.50405490570779e-05	0.02425509492334184	0.09920353084966195	6.772297745267036e-17	3.431977956075189e-16	12	15	15
ENSG00000000460	C1orf112	4.3244073114724	NA	1.5294249023649903e-05	0.05265769433547635	0.06396446257016004	3.083493771058414e-11	1.1289247369743967e-10	11	12	12
ENSG00000025434	NR1H3	-4.305661471757063	NA	1.664874964036065e-05	0.036463559489813585	0.03861845366778363	2.9398294145532427e-07	8.02022504457104e-07	9	11	11
ENSG00000120071	KANSL1	4.29788317328491	NA	1.7243700245479166e-05	0.27224201453854596	0.3662192930066769	3.5812523388492622e-68	1.1352106535845841e-66	31	37	37
ENSG00000160781	PAQR6	-4.294042696815531	NA	1.7544871062530496e-05	0.4058675962993434	0.6304536197108068	1.5510071732904541e-146	4.5859003473720684e-144	31	36	36
ENSG00000101367	MAPRE1	-4.282556999881567	NA	1.8475778183679206e-05	0.11711441298496492	0.22688851572610302	3.035087733789335e-39	3.862310590135336e-38	7	7	7
ENSG00000227502	LINC01268	4.282111991043848	NA	1.851277618326371e-05	0.0696579420201267	0.09488192898420784	3.422695263138116e-16	1.666074398738449e-15	21	24	24
ENSG00000146904	EPHA1	-4.281901781555082	NA	1.8530277516625515e-05	0.23966487030549424	0.283938237398309	2.0635695125035548e-50	3.838194530360462e-49	25	27	27
ENSG00000167193	CRK	-4.2703482241152235	NA	1.9516800096444814e-05	0.004681151755238869	0.020010413915874714	0.0002395289352403812	0.0004921147370836584	8	11	11
ENSG00000254340	AC022784.5	-4.2632709431385765	NA	2.0145599877394982e-05	0.0028278907771137466	0.01107868751738987	0.0063921178075635274	0.01088240129871011	15	22	22
ENSG00000100599	RIN3	-4.25723553450971	NA	2.0697027154912987e-05	0.018375876504854977	0.026667391392288263	2.1606528754507826e-05	4.972227074759188e-05	24	29	29
ENSG00000179833	SERTAD2	4.25013704485291	NA	2.136397617104355e-05	0.012912684363835955	0.036862069161152214	5.527306614043665e-07	1.469805878806556e-06	6	6	6
ENSG00000108256	NUFIP2	-4.24945799393172	NA	2.1428838752163927e-05	0.013250519093251038	0.0329331874517277	2.2684796425229065e-06	5.7268007345245585e-06	11	11	11
ENSG00000111275	ALDH2	-4.246571635051045	NA	2.170664002027708e-05	0.05513185277813678	0.04171628237454131	9.648878671215447e-08	2.739093201997578e-07	11	12	12
ENSG00000240065	PSMB9	-4.241964849990549	NA	2.2157139995793893e-05	0.14658762955413512	0.41434416584613953	1.1813635122908984e-79	5.262130616175744e-78	17	17	17
ENSG00000108384	RAD51C	4.2366923390710385	NA	2.2683661461908948e-05	0.37483439692905257	0.3922231546210752	2.8984798413817703e-74	1.1021292860278488e-72	6	6	6
ENSG00000274828	AC068473.5	-4.231740713145992	NA	2.3188964182802716e-05	0.18588772177693813	0.26938220928278434	1.7579454686767787e-47	2.9643074574570383e-46	17	18	18
ENSG00000221995	TIAF1	-4.226927746406925	NA	2.369036969075235e-05	0.07482377887244225	0.06060992869493023	1.0450708915381965e-10	3.7036413967738233e-10	14	16	16
ENSG00000102524	TNFSF13B	-4.226531788612742	NA	2.373207587403458e-05	0.2520614595795331	0.11052131482324373	9.416062309006622e-19	5.241027346223777e-18	47	53	53
ENSG00000213578	CPLX3	-4.219677274233728	NA	2.446522834430824e-05	0.008625969286516886	0.019956436607779314	0.00024426860656887343	0.000501552003597894	9	10	10
ENSG00000140497	SCAMP2	-4.217209844234197	NA	2.4734377997797224e-05	0.05521243381266734	0.20876000861642485	7.279326599693689e-36	8.261626198421382e-35	16	19	19
ENSG00000144021	CIAO1	4.210526764238008	NA	2.547759369232102e-05	0.16317029524955334	0.24627522091238416	6.036568301857033e-43	8.677377184287197e-42	6	8	8
ENSG00000118369	USP35	4.19900406507287	NA	2.680915082712788e-05	0.023066362538856515	0.027897897718221685	1.3872551612379418e-05	3.25980251576726e-05	6	9	9
ENSG00000177951	BET1L	4.19674703707976	NA	2.7077608179004135e-05	0.0888053613850447	0.2838619975280173	2.138553339558653e-50	3.973353328287253e-49	18	22	22
ENSG00000269243	AC008894.2	-4.189329478291868	NA	2.79779930459033e-05	0.02790397586785507	0.03614129401752964	7.161721656217914e-07	1.8871598752686078e-06	9	11	11
ENSG00000227533	SLC2A1-AS1	-4.1889525036661555	NA	2.8024504136078984e-05	0.025740354836868106	0.12003734573996977	2.4897679515602965e-20	1.5002470344802364e-19	19	20	20
ENSG00000101294	HM13	-4.1876417249995646	NA	2.818680071461274e-05	0.06691292335618819	0.18992579008123908	1.970880584264679e-32	1.988154772914999e-31	7	8	8
ENSG00000128383	APOBEC3A	-4.181965827115495	NA	2.889994147206033e-05	0.16849844410394227	0.2021916347228681	1.169806801142908e-34	1.2656792954447779e-33	32	41	41
ENSG00000197465	GYPE	-4.174212155651046	NA	2.9901901197217156e-05	0.09360851187186495	0.11377099744318131	2.734091099163775e-19	1.5623768163798594e-18	7	7	7
ENSG00000162444	RBP7	4.170386699922519	NA	3.0408320788543984e-05	0.048891262039668176	0.03152116487722071	3.7684275168707643e-06	9.326708541898793e-06	12	13	13
ENSG00000147443	DOK2	-4.166547893310217	NA	3.092469462855086e-05	0.008102561701601086	0.07968137141684674	9.702518979224726e-14	4.1134362910933207e-13	5	6	6
ENSG00000162747	FCGR3B	-4.152863305223758	NA	3.283408886626039e-05	0.323117280961511	0.14427166631547594	2.0240907405848166e-24	1.4783276026528543e-23	50	65	65
ENSG00000254206	NPIPB11	-4.145492653369974	NA	3.390838730038727e-05	0.005641717995428226	0.03006671351928793	6.357369002280558e-06	1.5398661161032387e-05	14	18	18
ENSG00000169180	XPO6	-4.140182261187233	NA	3.470299838105353e-05	0.05532972573292076	0.08046618522183334	7.262392483015973e-14	3.1008223416363425e-13	8	8	8
ENSG00000125912	NCLN	4.139176181328475	NA	3.485552045144076e-05	0.2056310201645837	0.16051915707795233	3.183488366017732e-27	2.597223691191155e-26	22	24	24
ENSG00000214787	MS4A4E	4.138959514906679	NA	3.488845036845367e-05	0.009859820435590416	0.012389172295048694	0.0039179929418886785	0.006878548419374381	5	5	5
ENSG00000198952	SMG5	-4.135234204562088	NA	3.54592815277992e-05	0.4159880736335643	0.6453599309653726	1.634026011554991e-152	5.962108951522668e-150	10	13	13
ENSG00000245025	AC107959.1	4.134993424233622	NA	3.549647993167866e-05	0.037504532644557616	0.0720796917663394	1.5888078986261675e-12	6.292486525067008e-12	6	7	7
ENSG00000134574	DDB2	-4.131357972501883	NA	3.606264787927755e-05	0.0044501052901900155	0.011992193173249692	0.004542380259201237	0.007908353204572794	5	6	6
ENSG00000166925	TSC22D4	4.118846060060202	NA	3.807744047409753e-05	0.018003912806592744	0.017809537435201677	0.0005334302836569243	0.001045104071110773	17	21	21
ENSG00000087088	BAX	-4.1146589067297565	NA	3.877523623752372e-05	0.03129771299201553	0.055601341270264074	6.432047222473858e-10	2.159842917920583e-09	5	5	5
ENSG00000124788	ATXN1	4.11457430403859	NA	3.8789459731503155e-05	0.02486196086431499	0.10722963669172317	3.281513941772287e-18	1.7821731042398488e-17	8	11	11
ENSG00000133704	IPO8	-4.114521599581454	NA	3.87983229639311e-05	0.049808080753902015	0.10571924463452906	5.8112471629989774e-18	3.112338463406292e-17	15	18	18
ENSG00000121895	TMEM156	4.114129584669332	NA	3.8864307893065934e-05	0.04091347263347453	0.051222237344368544	3.135653842419813e-09	1.0009926981321178e-08	17	22	22
ENSG00000108578	BLMH	4.10157339444319	NA	4.103503039591933e-05	0.019840793775303033	0.01908930171079351	0.00033472815272894365	0.0006747682016161578	10	11	11
ENSG00000086730	LAT2	-4.099218659451945	NA	4.1454724977763355e-05	0.08569182470449138	0.10705493037820442	3.505919611374358e-18	1.9008224917944632e-17	27	31	31
ENSG00000177989	ODF3B	4.088212722305934	NA	4.347094452841114e-05	0.09932923726807245	0.19471931605359408	2.6818609836023187e-33	2.777248430422474e-32	26	28	28
ENSG00000145780	FEM1C	-4.084898185934523	NA	4.4096147535483314e-05	0.031550517794480704	0.0734663600136298	9.553450991650789e-13	3.83591971565955e-12	14	17	17
ENSG00000100300	TSPO	4.08091318176773	NA	4.485910975938652e-05	0.11272884989200992	0.1322300958602579	2.2475037814460513e-22	1.4910035724571889e-21	28	35	35
ENSG00000229832	AL360091.1	-4.070611803417887	NA	4.688983037466391e-05	0.007585502906327698	0.03477850953154674	1.1687382863796824e-06	3.0262257093651177e-06	8	12	12
ENSG00000117280	RAB29	4.069753655795654	NA	4.706287453368036e-05	0.19944251785996786	0.2875938239928523	3.710667901655548e-51	7.086218691034631e-50	10	12	12
ENSG00000104892	KLC3	-4.068509510575776	NA	4.731483016651551e-05	0.012730771524619003	0.03633077760006657	6.690246759796908e-07	1.7689028936749486e-06	3	4	4
ENSG00000130598	TNNI2	4.058109429325798	NA	4.947158677046613e-05	0.009171128378824644	0.03587803262214875	7.872407955555741e-07	2.0668083899238424e-06	4	5	5
ENSG00000123700	KCNJ2	4.056052523168252	NA	4.9909040918307594e-05	0.005340556635897914	0.011747334558698018	0.004977004890670767	0.00860563186833162	5	5	5
ENSG00000196950	SLC39A10	4.053701452972114	NA	5.041354689916394e-05	0.10050379454767838	0.0420586469736264	8.530578484941275e-08	2.4373690509539807e-07	15	20	20
ENSG00000105364	MRPL4	4.0433228125357425	NA	5.2698984795445084e-05	0.013850683551124518	0.02622112916641946	2.537516731220665e-05	5.8052127032688357e-05	10	11	11
ENSG00000066427	ATXN3	-4.043119436999843	NA	5.274473515365758e-05	0.22382641463608427	0.21867846778332795	1.0528128782630669e-37	1.2678853967228463e-36	31	34	34
ENSG00000105655	ISYNA1	-4.037061103142739	NA	5.412497527471457e-05	0.010615060738298257	0.021721439353469856	0.00012882672973856975	0.00027294904723087875	12	13	13
ENSG00000106665	CLIP2	-4.037037610809893	NA	5.413039342389449e-05	0.015150914701834425	0.023333772405340954	7.191013730779145e-05	0.00015681420965047249	13	15	15
ENSG00000172057	ORMDL3	4.0302168345753	NA	5.572542338997995e-05	0.2026663279397403	0.3315929218709288	1.9565779212102283e-60	4.90546122380617e-59	14	14	14
ENSG00000029725	RABEP1	4.023363381268254	NA	5.737287081367071e-05	0.004690597214223753	0.17192650652978111	3.1890172011642785e-29	2.820446414789387e-28	9	13	13
ENSG00000185591	SP1	-4.0174889299234815	NA	5.8821597699885094e-05	0.11104687862289092	0.05522781616796018	7.363810058283993e-10	2.4578041784646204e-09	4	4	4
ENSG00000143850	PLEKHA6	-4.017304805661656	NA	5.8867560667330736e-05	0.04386161298592811	0.054870283905621625	8.381612249889554e-10	2.7861265453257603e-09	20	23	23
ENSG00000008838	MED24	-4.016774718995434	NA	5.900007626964982e-05	0.07973693786237682	0.12742797992813074	1.4456210401097555e-21	9.25035642419485e-21	13	17	17
ENSG00000142669	SH3BGRL3	4.016531329551116	NA	5.906101543132903e-05	0.019472841020360006	0.05824322268805545	2.4682867075091465e-10	8.534001763523055e-10	6	7	7
ENSG00000078399	HOXA9	4.015431636308291	NA	5.933709734289966e-05	0.02093407117660032	0.07073024174028752	2.605036268592762e-12	1.0169307300272541e-11	13	19	19
ENSG00000278376	AP004609.3	-4.011365019397883	NA	6.0368688780619056e-05	0.25239883070068236	0.14891362633680025	3.23957383900283e-25	2.4409249457407527e-24	13	14	14
ENSG00000136840	ST6GALNAC4	-4.009394605491714	NA	6.0874615659474045e-05	0.008702102186039205	0.01842867451392596	0.00042568991283436103	0.0008457085629282273	3	4	4
ENSG00000196735	HLA-DQA1	4.008543817446924	NA	6.109430409559625e-05	0.34469250577996363	0.41431581482818003	1.2006600854285842e-79	5.334227928760308e-78	36	44	44
ENSG00000142544	CTU1	4.002505899426992	NA	6.267510455198429e-05	0.014186595442950051	0.012556875369529288	0.003681089608547368	0.006481212083878729	4	4	4
ENSG00000176390	CRLF3	3.9989233009782086	NA	6.363129483582207e-05	0.1003014678531925	0.055228956888753906	7.360768680692098e-10	2.457267317601495e-09	12	13	13
ENSG00000178409	BEND3	-3.9986271858215336	NA	6.371094233824602e-05	0.0046343583201708515	0.012178476335574128	0.0042377010026777955	0.007410251299573929	1	1	1
ENSG00000177663	IL17RA	3.9867559694131174	NA	6.698285695636763e-05	0.10576209622933717	0.12862110993001344	9.111644978670896e-22	5.883117460061265e-21	16	17	17
ENSG00000004399	PLXND1	3.9839380517360503	NA	6.778254917902502e-05	0.02379979184604519	0.03609973050533956	7.269503820363909e-07	1.9132093464613365e-06	13	15	15
ENSG00000130299	GTPBP3	-3.9758965816970253	NA	7.011459261194087e-05	0.09726602622155904	0.10469331713887724	8.563329756733158e-18	4.5549795905154135e-17	34	43	43
ENSG00000179115	FARSA	-3.9659229968084504	NA	7.311246533306363e-05	0.005471724879703396	0.10297244496995824	1.6394045409377212e-17	8.600228960703879e-17	6	8	8
ENSG00000101019	UQCC1	-3.9576082006602697	NA	7.570399815902113e-05	0.0631768340332474	0.09708387213417122	1.5004372993853954e-16	7.43885494280432e-16	11	14	14
ENSG00000115306	SPTBN1	3.954100900285193	NA	7.682298698092958e-05	0.005570978451278633	0.35349022820906034	2.7932142854692653e-65	8.077711936174103e-64	9	14	14
ENSG00000170035	UBE2E3	3.951963327504228	NA	7.751262132020641e-05	0.07940316907763374	0.20643196622369106	1.9527870987099714e-35	2.1844974530839725e-34	17	24	24
ENSG00000168071	CCDC88B	3.9482583269105085	NA	7.872183213089004e-05	0.024690186922514634	0.03425348004297619	1.4114364171253228e-06	3.627262568152579e-06	5	6	6
ENSG00000167074	TEF	-3.9447558952126287	NA	7.988130987737322e-05	0.1263015863010522	0.17917313609136237	1.659028427096804e-30	1.5470733276934798e-29	9	13	13
ENSG00000071575	TRIB2	-3.9441557361810613	NA	8.008160521722335e-05	0.04206330610243028	0.06946139238608488	4.144933939039633e-12	1.6005735672278915e-11	7	8	8
ENSG00000198715	GLMP	-3.943295325564525	NA	8.036958451078579e-05	0.5403507030296298	0.6200947588742557	1.6006974522815237e-142	3.9214800870251217e-140	17	19	19
ENSG00000129991	TNNI3	3.9380274025029913	NA	8.215421415543888e-05	0.004612804890112124	0.013927938961528788	0.002214987540778613	0.004013611721979336	8	11	11
ENSG00000159588	CCDC17	-3.935458081379279	NA	8.303815769807633e-05	0.01638806868750664	0.023707729939898947	6.28245897680739e-05	0.00013775462088386385	10	14	14
ENSG00000105048	TNNT1	3.9326717877927897	NA	8.400690392172113e-05	0.11097332586796246	0.16112762482260437	2.4941397928137852e-27	2.0465073352614166e-26	21	23	23
ENSG00000234745	HLA-B	-3.9289660943500473	NA	8.531186579766949e-05	0.11438196850869527	0.2285114396147088	1.499075897532122e-39	1.9314539869856017e-38	34	42	42
ENSG00000170606	HSPA4	3.927742183834814	NA	8.574705812186804e-05	0.06792305325509437	0.09568065136834167	2.538291050624229e-16	1.2429798180226984e-15	14	16	16
ENSG00000142675	CNKSR1	3.926206260673239	NA	8.62961627265743e-05	0.009818467956699748	0.02071798443139773	0.00018530259812488914	0.0003858839411346356	3	4	4
ENSG00000189068	VSTM1	3.9156186523023737	NA	9.017268375766255e-05	0.3970381205656771	0.5003200155662026	1.0051544330966447e-102	9.3175099314456e-101	12	13	13
ENSG00000105968	H2AFV	-3.9070679288545533	NA	9.342289571090588e-05	0.0339394582974192	0.04307148661351495	5.924833127169198e-08	1.717750858796696e-07	6	7	7
ENSG00000162511	LAPTM5	3.9055210593681258	NA	9.402256930181477e-05	0.0304968607785621	0.07968326773672327	9.695732535178124e-14	4.1115755995492004e-13	7	7	7
ENSG00000171792	RHNO1	3.9017051328506165	NA	9.551746802348741e-05	0.0645975367975557	0.1447916553481266	1.6492791320491361e-24	1.2086960613466083e-23	16	17	17
ENSG00000121064	SCPEP1	-3.89795046887741	NA	9.701025171697767e-05	0.10198165986391326	0.16226284459433823	1.5812221839777255e-27	1.3087055614398653e-26	7	7	7
ENSG00000174485	DENND4A	-3.895824843640995	NA	9.786509756775764e-05	0.044637712711487205	0.05456126085180736	9.373765540679192e-10	3.105093785147913e-09	21	24	24
ENSG00000163818	LZTFL1	3.8954139098603227	NA	9.803117779126401e-05	0.016960347499174	0.019135422469547258	0.0003291614993645791	0.0006644056676792805	6	7	7
ENSG00000204991	SPIRE2	3.889299089563191	NA	0.00010053415721823715	0.0710907769470879	0.17840027561967683	2.276622149217513e-30	2.1115085579735605e-29	17	20	20
ENSG00000251323	LINC02728	3.8868659669376737	NA	0.00010154678629881598	0.00942209731387282	0.013788012619417386	0.0023324983996311655	0.004212745134836741	10	11	11
ENSG00000142178	SIK1	3.8852093863448824	NA	0.00010224173080809266	0.018033524528891606	0.021644051612090005	0.00013248697081632763	0.00028032314158287506	8	10	10
ENSG00000111361	EIF2B1	3.8849240186161165	NA	0.00010236189642807494	0.030406424460061733	0.07665332341453972	2.961269865762306e-13	1.2204474147550535e-12	5	5	5
ENSG00000167861	HID1	-3.8843775673295298	NA	0.00010259237395867202	0.008675090989847823	0.024441617678526772	4.820313842978973e-05	0.00010721603384338057	3	4	4
ENSG00000239839	DEFA3	3.8835952327130836	NA	0.00010292319304370598	0.372778565069146	0.3413422899029994	1.425341142026332e-62	3.7837732576794994e-61	65	80	80
ENSG00000175711	B3GNTL1	-3.8823171931627827	NA	0.00010346579336377166	0.09357243877234409	0.16944102120593374	8.739732188899901e-29	7.600287388815639e-28	13	15	15
ENSG00000110077	MS4A6A	3.8816522759466294	NA	0.00010374915501229426	0.004870646095490405	0.11112606658776754	7.482717009729165e-19	4.188025913833077e-18	3	4	4
ENSG00000108387	SEPTIN4	-3.877878342704671	NA	0.00010537138314661898	0.01121140179830014	0.012392166489406605	0.003913630448547112	0.006872296596573257	21	27	27
ENSG00000175279	CENPS	-3.8666358455776084	NA	0.00011034700872639892	0.03138519822413877	0.015047900707646772	0.0014660319792570127	0.002720591106187481	3	4	4
ENSG00000172757	CFL1	3.8625472070771156	NA	0.00011221087287067546	0.004220927264229704	0.03832372552228356	3.2684195268040533e-07	8.875712821086732e-07	8	11	11
ENSG00000092020	PPP2R3C	3.856782338601255	NA	0.00011488937954945704	0.2748597255503798	0.43922452862781525	5.7909704431868215e-86	3.1327871334451355e-84	13	13	13
ENSG00000113119	TMCO6	3.852530210572352	NA	0.00011690354801758613	0.07512619343958557	0.0508762911924957	3.553072575262504e-09	1.1289909504016431e-08	7	7	7
ENSG00000197536	C5orf56	-3.848035458880511	NA	0.00011906882228407272	0.08858623054978118	0.11748891243799957	6.609793580498993e-20	3.90462797492171e-19	13	16	16
ENSG00000137802	MAPKBP1	-3.842799191966879	NA	0.00012163899036358593	0.025782685304269498	0.022913366889617516	8.37078010604937e-05	0.00018127352953484108	16	21	21
ENSG00000139428	MMAB	-3.832590923353626	NA	0.00012680071055694972	0.02901914780409717	0.04503555430084792	2.9210395819393347e-08	8.666593043369835e-08	4	6	6
ENSG00000267780	AC021594.2	3.832084415446914	NA	0.00012706212263374035	0.02690546553079941	0.03491768277955674	1.1117210773270127e-06	2.8842518540213225e-06	8	11	11
ENSG00000163472	TMEM79	-3.831652379816128	NA	0.0001272855004068257	0.2228846937957093	0.30396157093602955	1.5346273795912283e-54	3.245046230901353e-53	10	12	12
ENSG00000011454	RABGAP1	3.82771051033127	NA	0.00012934075121514888	0.0017313313848771068	0.020940650662460276	0.00017093381427074866	0.000357306677343865	2	2	2
ENSG00000075884	ARHGAP15	3.8244622385811624	NA	0.00013105783011978605	0.025068904009571503	0.022453970262500345	9.883222200439714e-05	0.00021215092942213125	14	15	15
ENSG00000277157	HIST1H4D	-3.822815516269687	NA	0.00013193649225179833	0.015626517840162824	0.01901626500928431	0.0003437378163587563	0.0006914674267139369	5	5	5
ENSG00000109320	NFKB1	-3.820593652808899	NA	0.0001331308397381151	0.034287115508382794	0.030426305557336872	5.58621388555804e-06	1.3592222179829007e-05	14	14	14
ENSG00000117505	DR1	-3.820382684650418	NA	0.00013324477224660282	0.05456958029583241	0.03271566500697059	2.4529486965448437e-06	6.172504357600517e-06	13	15	15
ENSG00000241563	CORT	3.8162526876402763	NA	0.00013549374888238667	0.0377605508237553	0.05083629257377478	3.6047807523109287e-09	1.1439375485081442e-08	6	8	8
ENSG00000266173	STRADA	-3.8123606014722173	NA	0.0001376458619737252	0.029136476239461025	0.029333002367813197	8.277263467594113e-06	1.987215332574149e-05	5	6	6
ENSG00000260145	AC023825.2	3.810999144786127	NA	0.0001384062461052622	0.006649367535232471	0.011865072497343972	0.004762981620383478	0.008263898402261865	14	20	20
ENSG00000145287	PLAC8	3.805572889467699	NA	0.0001414763412903013	0.0046122807222337015	0.012222563106932625	0.004168682075780277	0.007297746929109429	5	8	8
ENSG00000125648	SLC25A23	3.801276042455952	NA	0.00014395281820702273	0.043364249504849635	0.060864051375783684	9.528668253367893e-11	3.385273086327035e-10	18	22	22
ENSG00000104388	RAB2A	3.796797309841195	NA	0.00014657754136747898	0.08197089541542815	0.10925081642101221	1.5253096370803108e-18	8.41619529159918e-18	7	8	8
ENSG00000254910	AC136475.2	3.7957526845467022	NA	0.00014719618298764938	0.2226184680706056	0.3763613034507339	1.6149522793254294e-70	5.561208160271444e-69	37	46	46
ENSG00000243335	KCTD7	3.7924009541948096	NA	0.00014919776420358046	0.033142305559698056	0.060172165309556956	1.225266350261655e-10	4.321697375696652e-10	5	5	5
ENSG00000266913	LINC01841	3.790843669888763	NA	0.00015013643436638424	0.007402676930824253	0.029037913159237646	9.204284378713403e-06	2.1974700377357117e-05	15	18	18
ENSG00000182718	ANXA2	3.7904761382372256	NA	0.00015035877757860167	0.00755995318833946	0.022472207310632358	9.818254074828037e-05	0.00021078272299602653	4	5	5
ENSG00000166441	RPL27A	-3.782585890841033	NA	0.00015520751066867082	0.02076380122042563	0.04716482498595103	1.3560848048113504e-08	4.129172286525186e-08	12	15	15
ENSG00000221571	RNU6ATAC35P	3.781948102961627	NA	0.0001556058077190239	0.02985795882929155	0.055425277618034154	6.855588385598085e-10	2.2953238036825765e-09	8	10	10
ENSG00000161860	SYCE2	3.767303217503584	NA	0.00016502052403802553	0.01998333993534896	0.010188936191118209	0.008933834419794116	0.014888855827507218	7	7	7
ENSG00000078487	ZCWPW1	-3.7669401423396165	NA	0.00016526060374947197	0.0390718396255336	0.04300566885707562	6.066871397785662e-08	1.7559624911498113e-07	5	6	6
ENSG00000109861	CTSC	-3.764076710848496	NA	0.00016716556620704278	0.20957367505601024	0.35672917055492437	5.195260809303993e-66	1.5494526542392033e-64	14	15	15
ENSG00000146834	MEPCE	-3.764002067749118	NA	0.00016721549938882472	0.0012844967135947486	0.013891794277756152	0.002244755859759649	0.004064117212734188	4	4	4
ENSG00000197006	METTL9	-3.7599310055926707	NA	0.0001699602242435892	0.12536256318879224	0.18907748368484886	2.8018080440532186e-32	2.803279238475417e-31	8	10	10
ENSG00000234608	MAPKAPK5-AS1	-3.754457023833133	NA	0.0001737176464872459	0.02763838765320381	0.0857961911782155	1.0101214215404604e-14	4.544221473766358e-14	16	18	18
ENSG00000231925	TAPBP	3.7543789928565547	NA	0.00017377176858276603	0.045512754241344086	0.08539438643152966	1.1724632141330663e-14	5.251128665230597e-14	2	3	3
ENSG00000100427	MLC1	3.7525369256555297	NA	0.00017505403720553274	0.0392663027233828	0.06067886192011246	1.0192137434069575e-10	3.614246585129428e-10	9	10	10
ENSG00000078403	MLLT10	3.7525252095782062	NA	0.00017506222120733167	0.006555291996377124	0.013236703337176154	0.0028602982103878563	0.005104719951081418	10	12	12
ENSG00000166436	TRIM66	-3.7438204634935355	NA	0.00018124318196019736	0.38730715231192925	0.5502196121814671	5.257325368215292e-118	6.935220979963388e-116	39	51	51
ENSG00000198909	MAP3K3	-3.743726661884575	NA	0.00018131089140607651	0.05737467966519091	0.02605898168579523	2.6901996863064445e-05	6.139770351406602e-05	8	9	9
ENSG00000106546	AHR	-3.739585889074538	NA	0.00018432366107453863	0.0018867955635051645	0.07798110062855097	1.8161111432033497e-13	7.566688531291119e-13	10	11	11
ENSG00000151883	PARP8	-3.739337221488196	NA	0.00018450607795286243	0.054713713975288854	0.09268391409314097	7.782757812479634e-16	3.712559491688824e-15	9	14	14
ENSG00000250361	GYPB	-3.738335800225953	NA	0.0001852424170727972	0.017175719932621472	0.033262968028233496	2.0149311463107917e-06	5.110790449354203e-06	3	4	4
ENSG00000270091	AC015726.1	3.7340689674427576	NA	0.00018841086370198246	0.019553790230794326	0.03141101206849689	3.9206494564120706e-06	9.685280542784586e-06	3	3	3
ENSG00000278356	AC005911.1	3.730908636690813	NA	0.00019079040959801228	0.008645756443706739	0.046249543398653926	1.886143869173974e-08	5.680625432466541e-08	2	2	2
ENSG00000213676	ATF6B	3.730444256251061	NA	0.00019114243199374768	0.08990211928511403	0.016460619812534966	0.0008731495480630814	0.0016681864527332646	22	27	27
ENSG00000112357	PEX7	3.710302384374789	NA	0.00020701183607802612	0.007745243627651883	0.026849499919346896	2.023473669509671e-05	4.672216232452047e-05	11	14	14
ENSG00000185829	ARL17A	3.7050063922886975	NA	0.0002113854017310843	0.3276885103085859	0.4067776963259912	8.677723946645934e-78	3.56015042968974e-76	37	43	43
ENSG00000216863	LY86-AS1	3.6990621089935303	NA	0.00021639764614722962	0.00558242378711308	0.018802106506757357	0.00037158705950276414	0.0007441721923873529	1	1	1
ENSG00000108587	GOSR1	-3.6965967992165565	NA	0.000218508965989985	0.05409211237714999	0.03345684748418131	1.8793114404201831e-06	4.778812558091003e-06	9	10	10
ENSG00000179344	HLA-DQB1	3.6896169406266894	NA	0.00022459197248740888	0.25205212361898405	0.733280937763197	7.220598447333208e-194	1.7689434681902454e-190	21	28	28
ENSG00000212694	LINC01089	-3.6865187762784943	NA	0.00022734267542429682	0.060321033354505865	0.10055225397483336	4.0788684322420703e-17	2.0955217119388635e-16	22	23	23
ENSG00000215045	GRID2IP	-3.684090343987747	NA	0.00022952083016403876	0.016561786266904778	0.01061460918010027	0.007609573271513584	0.012798800709414129	12	15	15
ENSG00000086570	FAT2	3.6831701151531657	NA	0.00023035132433314184	0.01454201884102893	0.023182940829264243	7.59376261660735e-05	0.00016509309725177412	7	8	8
ENSG00000267365	KCNJ2-AS1	3.678877880919024	NA	0.00023426239874115953	0.007495353242861374	0.01195183540403956	0.004611268098833666	0.008016973342722309	4	5	5
ENSG00000096433	ITPR3	3.675436901623854	NA	0.0002374427224071752	0.11924418331076267	0.2663292668106597	7.117234578579162e-47	1.1758521752221007e-45	36	50	50
ENSG00000270882	HIST2H4A	-3.6718577820325167	NA	0.0002407936762879857	0.008442344566376544	0.012263971239515937	0.004104895863342152	0.0071912206722294985	8	8	8
ENSG00000136381	IREB2	3.671281643645053	NA	0.00024133721444417918	0.0848914908318415	0.2132049070759802	1.0975371771707625e-36	1.2769107904546408e-35	4	5	5
ENSG00000120314	WDR55	3.670962591793224	NA	0.00024163870805123526	0.0413746960441083	0.05878497719683997	2.0277261129468152e-10	7.04629688164639e-10	6	6	6
ENSG00000138614	INTS14	3.669923984740791	NA	0.000242622607044274	0.006862714178580567	0.038795889360685384	2.758150946748033e-07	7.542581818813908e-07	4	7	7
ENSG00000163421	PROK2	-3.6672373103982965	NA	0.000245185226126069	0.04288257908406331	0.136304849629633	4.5974768130938997e-23	3.1473904138821273e-22	16	20	20
ENSG00000261211	AL031123.2	3.666729866638829	NA	0.0002456720807799957	0.09326387327082813	0.15844190302006453	7.314206616498728e-27	5.883270603486712e-26	4	6	6
ENSG00000130511	SSBP4	3.6663709547567516	NA	0.0002460169774760853	0.003310325604776926	0.025539833757664224	3.2437711523114354e-05	7.343555312341757e-05	4	5	5
ENSG00000236104	ZBTB22	3.6630509364151993	NA	0.0002492289549573716	0.022040778129426248	0.05387683000087406	1.200858973475846e-09	3.9511762348690104e-09	7	7	7
ENSG00000115947	ORC4	3.6590965656400334	NA	0.0002531059601382774	0.02132103585307529	0.010058171082464628	0.009386188442179588	0.015574624634246519	6	8	8
ENSG00000064666	CNN2	-3.6586869227540744	NA	0.00025351080558666945	0.31804119817131254	0.43242603481494524	3.2665578238007383e-84	1.6822282318426085e-82	16	17	17
ENSG00000133639	BTG1	3.656849526284444	NA	0.00025533416582392677	0.00423593896578474	0.0187744882973462	0.0003753400282083827	0.0007512495499236176	6	7	7
ENSG00000272540	AL662797.1	-3.6548025093970637	NA	0.00025738002473210534	0.005916202472514396	0.012045622045122169	0.004452785681811527	0.0077657705336505525	15	19	19
ENSG00000099968	BCL2L13	3.6508279710331477	NA	0.00026139628451600456	0.08035577830790175	0.10631630990880242	4.636616751100573e-18	2.4996334694946157e-17	11	12	12
ENSG00000167543	TP53I13	3.6503214147962133	NA	0.00026191235926214564	0.08851639326022556	0.08825316846018462	4.055748025802934e-15	1.8686733716951777e-14	10	12	12
ENSG00000148484	RSU1	-3.649437010678326	NA	0.0002628156724279043	0.17114604383464987	0.27468745362474506	1.5264698257801523e-48	2.690383457585183e-47	19	23	23
ENSG00000164713	BRI3	3.6492678146087254	NA	0.00026298881850989964	0.015985742173706245	0.030535420797308598	5.371276501626436e-06	1.310643436630503e-05	6	6	6
ENSG00000174171	AC020659.1	-3.6454300657747414	NA	0.00026694500393410834	0.07845677699085282	0.19160767653674224	9.801625294225101e-33	9.9992904325203e-32	34	40	40
ENSG00000169592	INO80E	3.639717069604324	NA	0.00027293777021325787	0.11124972600913963	0.09356579637276083	5.598632555814108e-16	2.690135883991486e-15	10	14	14
ENSG00000167083	GNGT2	3.636927262366496	NA	0.0002759098034382773	0.025648160553371352	0.04298460783397719	6.113036792165676e-08	1.7690257838145322e-07	7	9	9
ENSG00000175040	CHST2	-3.6258394431293834	NA	0.00028802427778976244	0.04420096944815061	0.06860740168836633	5.664463218187593e-12	2.169753846966697e-11	10	16	16
ENSG00000106004	HOXA5	3.623483379509003	NA	0.0002906618894391809	0.005997453048696917	0.018173058359697392	0.00046722911794525046	0.0009234196316288002	3	5	5
ENSG00000228692	AL445307.1	3.6233801686319262	NA	0.00029077794966756533	0.023291996329195794	0.030502010652938744	5.436194276716274e-06	1.3255409590702029e-05	5	10	10
ENSG00000171206	TRIM8	3.6229186158583	NA	0.0002912974953149036	0.03070087691651672	0.05138464007232605	2.9569567179370438e-09	9.45707772396538e-09	5	6	6
ENSG00000205352	PRR13	-3.612302780151367	NA	0.00030348990891345724	0.009435943647122327	0.01883164131710796	0.00036761540078962405	0.0007364762275865961	1	1	1
ENSG00000172543	CTSW	3.6122359909436144	NA	0.00030356810818862813	0.34801882694086367	0.3744168558348358	4.579711035337347e-70	1.5490624170611474e-68	22	25	25
ENSG00000112812	PRSS16	-3.601212627472704	NA	0.00031673639699724993	0.024452585314062903	0.05312448721670823	1.576497761478984e-09	5.1427354216479165e-09	8	11	11
ENSG00000144567	RETREG2	-3.5984485515640703	NA	0.00032012116025572853	0.01459949723359148	0.018117054649997615	0.00047686169165944876	0.0009412639445520128	11	15	15
ENSG00000120899	PTK2B	-3.597725005979796	NA	0.0003210127566010044	0.06291902867715826	0.11584852174031816	1.2374861973947445e-19	7.201103087588217e-19	14	14	14
ENSG00000130518	IQCN	-3.597710470356381	NA	0.0003210306920633272	0.09191579908071497	0.2221656720866175	2.3447876963532493e-38	2.909606671835157e-37	11	14	14
ENSG00000228804	AC072022.1	3.596720079750782	NA	0.0003222549436213371	0.12985203860253433	0.23627797866858696	5.02344608209887e-41	6.8100456017322935e-40	8	8	8
ENSG00000198369	SPRED2	-3.5966886251153882	NA	0.00032229389714322605	0.023003267456432185	0.016119974595432122	0.000989149823584172	0.0018764303456465668	26	32	32
ENSG00000166928	MS4A14	3.5943666480744403	NA	0.00032518164268619096	0.08933825250203295	0.2809446531253144	8.35699767423146e-50	1.531134114480719e-48	12	17	17
ENSG00000226824	AC006001.2	-3.5936504686497703	NA	0.00032607719993680683	0.3021789403143522	0.31927352995533426	8.88787300129584e-58	2.079374271476431e-56	14	17	17
ENSG00000175602	CCDC85B	-3.5936454045010695	NA	0.0003260835406878911	0.0006278770314341351	0.015930946445736855	0.0010601030440218642	0.002004598864475791	4	5	5
ENSG00000117461	PIK3R3	-3.5930662856792748	NA	0.0003268094090315708	0.005103202407939734	0.03617315486770801	7.080183407549426e-07	1.8665344389863968e-06	7	7	7
ENSG00000154319	FAM167A	-3.589228719600711	NA	0.0003316577635132206	0.3010227353851943	0.30612472305644567	5.407234482047181e-55	1.1620133349953273e-53	23	26	26
ENSG00000159202	UBE2Z	3.586985907543126	NA	0.00033452239532564865	0.17497501252158343	0.2379548586203357	2.402390506229898e-41	3.287996391966203e-40	5	6	6
ENSG00000239642	MEIKIN	3.5868732409178157	NA	0.00033466690772132764	0.01036225483070792	0.18511023642123975	1.4450599623456301e-31	1.3977063335738979e-30	3	5	5
ENSG00000273302	AC016747.3	-3.5862948301783666	NA	0.00033540972924679224	0.011839846554689828	0.055781216232360945	6.026303751269159e-10	2.029557797142867e-09	5	10	10
ENSG00000049541	RFC2	-3.5858177695890956	NA	0.0003360235528834586	0.08850244662973192	0.10414722342777538	1.0524388991860681e-17	5.572174955894375e-17	10	11	11
ENSG00000260279	AC137932.1	3.584403931368165	NA	0.00033784888719931626	0.031242993176151004	0.033546898821784125	1.81946354134399e-06	4.633498703669154e-06	30	35	35
ENSG00000146112	PPP1R18	3.582426375009826	NA	0.00034041757631167506	0.019153277177552212	0.03978611569160018	1.9319217062755203e-07	5.347945979163663e-07	8	13	13
ENSG00000174564	IL20RB	3.581999514757427	NA	0.00034097442631334077	0.022123842272671397	0.031695028847522407	3.5401044235789816e-06	8.780626375463691e-06	2	2	2
ENSG00000160613	PCSK7	3.5818127190073685	NA	0.00034121837404862634	0.030770992279815158	0.08973423633562741	2.3374797874378747e-15	1.0907602959121664e-14	15	17	17
ENSG00000269940	AL049840.4	3.577517994613861	NA	0.00034687234632871844	0.03946438811576148	0.0430624888262522	5.944053034491422e-08	1.722701278606914e-07	7	7	7
ENSG00000091542	ALKBH5	-3.574986840058921	NA	0.00035024551291071315	0.10991789861665785	0.05736812198409202	3.3904382233444954e-10	1.1626199778471257e-09	10	11	11
ENSG00000140105	WARS	3.5685884040244504	NA	0.0003589097525215466	0.132883883402861	0.36675757678651544	2.694439112078983e-68	8.572715460675784e-67	11	12	12
ENSG00000163798	SLC4A1AP	3.56822717670568	NA	0.00035940482509408286	0.03876414270429317	0.0794579966714816	1.0535993954302858e-13	4.4579758283330795e-13	11	14	14
ENSG00000073605	GSDMB	3.566309810145337	NA	0.0003620433397585594	0.3370118206822414	0.42727016761335945	6.736097751295698e-83	3.3483287054194186e-81	5	5	5
ENSG00000204160	ZDHHC18	3.5643724769014153	NA	0.00036472771880585107	0.0859579339382534	0.13426027731875675	1.0202454947354734e-22	6.87743317186267e-22	9	11	11
ENSG00000069275	NUCKS1	-3.5633817035735347	NA	0.00036610772080284136	0.0467014760689755	0.07186293929390997	1.7202031915723787e-12	6.800739510006136e-12	16	21	21
ENSG00000180901	KCTD2	3.562941060998886	NA	0.0003667230384053531	0.005099346839602012	0.029272941065674712	8.458045504172464e-06	2.0266455547164117e-05	2	2	2
ENSG00000162510	MATN1	-3.5592353201875646	NA	0.0003719361621723631	0.020107058906715127	0.026171891822391127	2.5829387153829875e-05	5.9059754706803804e-05	6	6	6
ENSG00000204351	SKIV2L	3.558406674589248	NA	0.00037311131486937854	0.34351934369902093	0.2792260479090455	1.8605773127595865e-49	3.3551041363316664e-48	22	24	24
ENSG00000204248	COL11A2	-3.5578699696650884	NA	0.0003738742998608058	0.006160647350803	0.0158235138620096	0.0011026946150132914	0.0020814650470955347	2	3	3
ENSG00000168884	TNIP2	3.549217635350024	NA	0.0003863775993093905	0.016890457466319876	0.017388672558781473	0.000621966978082959	0.0012082495116751437	27	34	34
ENSG00000283646	LINC02009	-3.546228271378786	NA	0.00039078753368999267	0.014743221757272117	0.0264794532984708	2.312000569833373e-05	5.3062764684251224e-05	8	10	10
ENSG00000077150	NFKB2	3.546172857284546	NA	0.000390869723282042	4.79734622564617e-05	0.014407573298775267	0.0018557440408902607	0.003400743167047134	1	1	1
ENSG00000217128	FNIP1	3.5411820559515848	NA	0.00039833862115347515	0.0008923174181686292	0.01455843818699919	0.0017553971949240156	0.0032231013904552366	2	3	3
ENSG00000127311	HELB	-3.5369550743489895	NA	0.0004047685117346725	0.25955900866521003	0.2278433603510263	2.004510793250368e-39	2.5672408957020586e-38	5	5	5
ENSG00000237310	AC008267.5	3.536353388842963	NA	0.0004056916115921125	0.09596172169875251	0.17031568667346522	6.131421164577729e-29	5.356481994464772e-28	5	6	6
ENSG00000198160	MIER1	3.535198424781371	NA	0.00040746905876436326	0.028373582014812052	0.06527051030040307	1.915589844422953e-11	7.118190734996581e-11	4	5	5
ENSG00000011485	PPP5C	-3.5306514400690214	NA	0.00041453763331991195	0.22047245815073716	0.45359525488101543	9.774804088457472e-90	5.944259408260894e-88	4	5	5
ENSG00000261596	AC005632.3	-3.52634873464196	NA	0.0004213317722579286	0.13868246644036233	0.1981498817376048	6.389040821000753e-34	6.730077459419036e-33	4	4	4
ENSG00000181007	ZFP82	3.5261402144391787	NA	0.0004216636610112206	0.017450995441536377	0.08924100696576269	2.808563409407385e-15	1.3034926632727265e-14	8	12	12
ENSG00000108599	AKAP10	3.5251736729406735	NA	0.00042320523641747713	0.26558119349590587	0.40616192106495397	1.2280705139264753e-77	5.0143288674583633e-76	5	6	6
ENSG00000168546	GFRA2	-3.5246065379648646	NA	0.0004241122308208931	0.04770596529220477	0.08344503479776716	2.414253334077197e-14	1.0596885187123076e-13	8	9	9
ENSG00000158764	ITLN2	-3.5200721222246623	NA	0.0004314294675616033	0.0005956326215488003	0.027850251164707834	1.4112530674779708e-05	3.313922888426635e-05	2	3	3
ENSG00000136144	RCBTB1	3.510117882216363	NA	0.0004479080740703851	0.11979753031125162	0.3501611329413534	1.560122540657938e-64	4.357417174225241e-63	28	39	39
ENSG00000160789	LMNA	-3.50891877187056	NA	0.0004499322953306156	0.03629901076006478	0.06000007453854407	1.3043162984674355e-10	4.589191670582284e-10	3	4	4
ENSG00000204619	PPP1R11	-3.506221409108864	NA	0.00045451696438864167	0.0156371058538944	0.05816765448626912	2.536900896569896e-10	8.762399491495901e-10	6	10	10
ENSG00000197548	ATG7	3.5029244366105026	NA	0.00046017998809316985	0.12994444478004946	0.09398792361217509	4.781519192830822e-16	2.3065618182237907e-15	41	57	57
ENSG00000138468	SENP7	3.502136061748875	NA	0.00046154385442225855	0.17522443728737008	0.18408260510272306	2.2074146726637105e-31	2.1254887266428957e-30	15	16	16
ENSG00000254639	AC116021.1	-3.499267212464623	NA	0.00046653878150060854	0.017534930865065232	0.022403421943069747	0.00010065560810480324	0.00021590281718439908	6	7	7
ENSG00000283632	EXOC3L2	-3.4942149242585376	NA	0.0004754580868539253	0.0035531690852772203	0.013521420631067307	0.002574140356213239	0.004622401357979145	12	19	19
ENSG00000196576	PLXNB2	3.4933965952450268	NA	0.0004769176454949557	0.04159560911548058	0.06091937113640743	9.338969886839829e-11	3.3226969831829093e-10	9	9	9
ENSG00000163221	S100A12	3.490648440389235	NA	0.00048184985242691623	0.20146875582796867	0.24973392715432907	1.2901414435528797e-43	1.9122416262306255e-42	8	9	9
ENSG00000198467	TPM2	-3.489668592961862	NA	0.0004836198934657157	0.020637576869366556	0.11258474848431305	4.295984954712936e-19	2.42900909951771e-18	9	13	13
ENSG00000153487	ING1	3.48740266499013	NA	0.0004877364222255789	0.013699561132298995	0.025361036745198202	3.4597610776404016e-05	7.808823732621116e-05	18	24	24
ENSG00000099940	SNAP29	3.484743688848477	NA	0.0004926086693568622	0.1282605217774245	0.30866610176176046	1.5810570965629263e-55	3.4583607332854115e-54	15	20	20
ENSG00000172803	SNX32	-3.4845005134828546	NA	0.000493056516157969	0.28473607751602475	0.16335497583653388	1.019379469047376e-27	8.527482202289489e-27	15	18	18
ENSG00000197119	SLC25A29	3.4821019890566864	NA	0.0004974941730820875	0.1670588344375998	0.5699324228141261	1.6302282698682974e-124	2.56484262385059e-122	17	21	21
ENSG00000166444	ST5	-3.4818841832061302	NA	0.0004978989880504972	0.0016114267068695174	0.026593801797113972	2.2186952951294946e-05	5.101006249654874e-05	9	13	13
ENSG00000182923	CEP63	-3.478647575580016	NA	0.0005039508696588304	0.04414430570982726	0.22283283385442657	1.7578910142629352e-38	2.1892572987360257e-37	16	20	20
ENSG00000108091	CCDC6	-3.4778936101529925	NA	0.0005053704655761294	0.02531801797470506	0.049089861465785777	6.7720467629149514e-09	2.1107566328104055e-08	8	9	9
ENSG00000213390	ARHGAP19	3.470009285328039	NA	0.000520440372744717	0.17649834556338445	0.20282029213755604	8.976450321704296e-35	9.74902764831583e-34	28	32	32
ENSG00000182179	UBA7	-3.469046690234454	NA	0.0005223086741979249	0.052931912860715594	0.31118721444916825	4.6478914418062645e-56	1.0338092131716683e-54	7	9	9
ENSG00000144362	PHOSPHO2	-3.461033545651374	NA	0.0005381057544690559	0.10900892348676464	0.037220848492949044	4.858582229112131e-07	1.2984233543251352e-06	12	14	14
ENSG00000124177	CHD6	-3.4534632496244626	NA	0.0005534377063666674	0.013404129166828406	0.010783623751104065	0.007140953970880733	0.012059105824385396	13	16	16
ENSG00000140030	GPR65	3.450899916996454	NA	0.0005587207178559204	0.138410427923009	0.1335678514605012	1.3358967637998071e-22	8.962947418780474e-22	13	14	14
ENSG00000167554	ZNF610	-3.4498449628146672	NA	0.0005609085841662842	0.0059249846970903085	0.017498321301690763	0.0005975657733726622	0.0011638450252774316	6	8	8
ENSG00000146859	TMEM140	-3.446272036476119	NA	0.0005683778818205655	0.05096166640700558	0.11035410179966919	1.00335796312158e-18	5.5774994196343516e-18	18	19	19
ENSG00000181625	SLX1B	-3.445639567584013	NA	0.0005697096854964598	0.05151401845275577	0.09876545142780474	7.983553352911734e-17	4.0326938571158562e-16	31	34	34
ENSG00000131203	IDO1	-3.4405936310993233	NA	0.0005804395695086868	0.015513003753800441	0.02264789242203465	9.21392554907188e-05	0.00019837992371755638	13	16	16
ENSG00000102796	DHRS12	3.4384085292240942	NA	0.0005851441880425853	0.07417850468492673	0.12323458178790833	7.287640395280803e-21	4.4971480798370097e-20	10	10	10
ENSG00000149091	DGKZ	-3.4375314550731257	NA	0.0005870425316116956	0.0022830877295337802	0.014132151113300557	0.0020541451700932115	0.0037419306906658683	3	3	3
ENSG00000108559	NUP88	-3.4321505264774057	NA	0.0005988150939487983	0.03171491545328131	0.05898354238911829	1.8867115017469875e-10	6.578937686754593e-10	16	18	18
ENSG00000163220	S100A9	3.4319284565338277	NA	0.0005993056349206325	0.07034753404293577	0.12232611537435086	1.0336600788443709e-20	6.339855755401329e-20	5	5	5
ENSG00000277566	AC089999.2	3.430919605175671	NA	0.0006015388479258609	0.009974951248364703	0.022959151462314663	8.233400183766961e-05	0.00017841114449256967	8	9	9
ENSG00000068097	HEATR6	-3.430418395595445	NA	0.000602651212728987	0.28748880893274714	0.2651775106606674	1.2044192128722358e-46	1.9671033410996164e-45	17	19	19
ENSG00000172500	FIBP	-3.428540333162653	NA	0.0006068363595124693	0.04929000907190274	0.030934209493865564	4.653768657676916e-06	1.1412480868082573e-05	17	21	21
ENSG00000198740	ZNF652	3.4252697667737664	NA	0.0006141892447202273	0.01956021899886248	0.010080768195732568	0.009306378296255888	0.015458323601150388	17	17	17
ENSG00000106853	PTGR1	3.423802416934516	NA	0.0006175150076814862	0.10838591412908165	0.1201413671768281	2.3923634361920507e-20	1.442568233729166e-19	28	35	35
ENSG00000110888	CAPRIN2	-3.418900914005209	NA	0.0006287461772702661	0.054771023244123855	0.08928849794551301	2.7593598165848606e-15	1.2816972235810882e-14	6	8	8
ENSG00000278627	AC005962.1	-3.4162064041869353	NA	0.0006350009634091643	0.00207701728914901	0.012834978078813791	0.0033197875251704885	0.0058734175455636755	5	8	8
ENSG00000076003	MCM6	-3.4160638728145116	NA	0.0006353334290190906	0.06584074692619592	0.07017326575093039	3.1943253066741115e-12	1.2418835793279152e-11	8	9	9
ENSG00000121741	ZMYM2	3.414635837887002	NA	0.0006386733823628189	0.009725168238757204	0.014553831806194073	0.0017583784011345517	0.0032281801949530487	11	13	13
ENSG00000138592	USP8	-3.413710337452096	NA	0.0006408466996267137	0.03148123970619819	0.09949962948563272	6.05924928543963e-17	3.0815559310796033e-16	16	20	20
ENSG00000100150	DEPDC5	3.407330941723907	NA	0.0006560153347492957	0.032544677191583084	0.044169261085608036	3.990576065854411e-08	1.1706190378607134e-07	14	16	16
ENSG00000099817	POLR2E	-3.406755105952804	NA	0.0006574008335382027	0.08474844846521333	0.20407177787596684	5.295285227921376e-35	5.798776907638804e-34	9	11	11
ENSG00000122783	CYREN	3.404770861121909	NA	0.0006621959275725122	0.03621658977145358	0.13736551752867324	3.038272935334799e-23	2.1000944203166655e-22	6	9	9
ENSG00000183520	UTP11	-3.4032497216615027	NA	0.0006658938886740916	0.048688192743619955	0.08289075360436142	2.9639861062613594e-14	1.2950165028350585e-13	28	34	34
ENSG00000267769	AC011498.6	3.3987768857079774	NA	0.0006768790966442187	0.35168323819383973	0.37050007001537444	3.7021998785268565e-69	1.2093147755591821e-67	30	34	34
ENSG00000204277	LINC01993	-3.3985127721358714	NA	0.0006775329936322756	0.040028221057112394	0.0801504913482573	8.160099367402811e-14	3.4767091689836225e-13	15	17	17
ENSG00000152213	ARL11	3.397529087809615	NA	0.0006799735865070096	0.007017376809969052	0.05121917485260137	3.1391251964128426e-09	1.0019143494004065e-08	10	12	12
ENSG00000136490	LIMD2	-3.3929347428563883	NA	0.0006914810922423457	0.021771800210701485	0.04187030839818872	9.128706192968281e-08	2.5991728790173176e-07	4	5	5
ENSG00000172346	CSDC2	-3.3883786188781526	NA	0.0007030713963825227	0.005588231344762452	0.013398472463641658	0.002693973715305282	0.004825507518545764	2	2	2
ENSG00000185344	ATP6V0A2	3.387778563019246	NA	0.0007046112591253349	0.06699843329310978	0.12370713359220328	6.075383375909127e-21	3.768056040270004e-20	12	14	14
ENSG00000215305	VPS16	-3.387190743522561	NA	0.0007061227591966772	0.12932054014122357	0.1618244480998393	1.88563891468509e-27	1.5561511909496922e-26	15	17	17
ENSG00000075975	MKRN2	-3.3802484733785123	NA	0.0007242032689173697	0.056168897832822966	0.08681142406658961	6.929906262370064e-15	3.1514442453827695e-14	2	2	2
ENSG00000253641	AC104964.1	-3.3703167400298297	NA	0.0007508182783437294	0.01573946388421739	0.03840033174851134	3.179637152056029e-07	8.642827313458368e-07	21	30	30
ENSG00000131043	AAR2	-3.369226609445454	NA	0.0007537942820441961	0.02412881480997158	0.08857472975668135	3.5986383769218655e-15	1.6643217239976555e-14	14	17	17
ENSG00000113742	CPEB4	3.366699149984098	NA	0.0007607363126939758	0.03791008049198216	0.058666326946488635	2.1169592608191137e-10	7.344473874931617e-10	10	15	15
ENSG00000205559	CHKB-DT	-3.364564560977029	NA	0.0007666454575074235	0.058860082611047596	0.07319619430038965	1.0549219008093346e-12	4.22190330851325e-12	11	15	15
ENSG00000197576	HOXA4	3.358975382024487	NA	0.0007823203630854421	0.008706135314495513	0.046929781308052754	1.4760081674920007e-08	4.480011338817756e-08	2	4	4
ENSG00000185347	TEDC1	-3.355883436209388	NA	0.000791119050086664	0.011982306129852464	0.0143357647150353	0.0019055246353765515	0.00348749647514114	6	6	6
ENSG00000236935	AP003774.2	-3.3542927279528905	NA	0.0007956813932804542	0.4476003113694029	0.45469526082645784	4.980489489970495e-90	3.061305170734911e-88	12	13	13
ENSG00000154743	TSEN2	3.351927614670743	NA	0.0008025099840550286	0.03945207244583246	0.06699053184105885	1.0226372076228756e-11	3.856873867060632e-11	15	20	20
ENSG00000172244	C5orf34	3.3504775520504864	NA	0.000806723477865175	0.02678525072942778	0.09918911701503122	6.809068955337526e-17	3.449593013739534e-16	6	11	11
ENSG00000103549	RNF40	-3.3480341257913597	NA	0.0008138698897017446	0.04516895564578104	0.10640289072991896	4.487200160703556e-18	2.420603823715171e-17	9	11	11
ENSG00000225611	LINC02158	-3.3451831340789795	NA	0.0008222825657586032	0.019736083383588086	0.10343574939522457	1.3765740542723678e-17	7.250266725035884e-17	1	1	1
ENSG00000184986	TMEM121	-3.3421412825399495	NA	0.0008313473383585019	0.20090310262979616	0.22546880623056134	5.618807891718568e-39	7.085068862873656e-38	5	7	7
ENSG00000109917	ZPR1	3.340378255716532	NA	0.0008366435349475556	0.021914366128325754	0.016644516913633934	0.0008163303370739972	0.0015652111975046933	14	15	15
ENSG00000164406	LEAP2	-3.3390263219006133	NA	0.0008407259757047382	0.008945681653087496	0.021925129889524355	0.0001196705574059711	0.00025442975315583915	3	5	5
ENSG00000167552	TUBA1A	3.338250370145978	NA	0.0008430774588283738	0.017538456095552053	0.013619141552789118	0.002482754108061389	0.004467186045445888	8	9	9
ENSG00000103415	HMOX2	3.3353221416473384	NA	0.0008520063651982766	0.0013492303793036676	0.03068749091509089	5.085460207738246e-06	1.2432010991090974e-05	1	2	2
ENSG00000158987	RAPGEF6	3.335267435604077	NA	0.0008521740091587264	0.04109431670950135	0.04634637762910518	1.8214536552270523e-08	5.4954448862576916e-08	4	4	4
ENSG00000168917	SLC35G2	-3.3352532386779785	NA	0.0008522175199349807	0.007787769958443063	0.012646706094191402	0.0035602210539767993	0.006281945761359001	1	1	1
ENSG00000204392	LSM2	3.3304648589884343	NA	0.000867011065099595	0.02034683956390679	0.028293761015687754	1.2030352275781469e-05	2.8448498507636022e-05	16	19	19
ENSG00000238005	AL391832.2	-3.3295258692814924	NA	0.0008699398246531957	0.050616694100530955	0.16165520815229673	2.018214657572361e-27	1.6623613430695683e-26	30	31	31
ENSG00000261879	AC087500.1	3.3275040752272274	NA	0.0008762770748131124	0.02368419390952145	0.02843097675795451	1.1450718736710241e-05	2.7115213423894494e-05	6	6	6
ENSG00000140104	CLBA1	-3.3255539088838826	NA	0.0008824303385324872	0.12702293539109452	0.021955942353053013	0.00011834355307302134	0.00025170204534903174	11	14	14
ENSG00000147889	CDKN2A	-3.3217397261611414	NA	0.0008945809846515507	0.016718444447761084	0.02098107328341421	0.00016844794998993975	0.0003523681256864451	6	7	7
ENSG00000101191	DIDO1	3.3209510190002502	NA	0.0008971127997230953	0.04201145515731835	0.03989779211690915	1.8558744193206695e-07	5.142412411848467e-07	22	26	26
ENSG00000100417	PMM1	3.315735082176885	NA	0.000914024296728704	0.02414218378687939	0.08985260887263723	2.2366917024958894e-15	1.0448658677772272e-14	11	12	12
ENSG00000006634	DBF4	-3.31434761583955	NA	0.0009185723280366199	0.00456030246299627	0.01646293812852613	0.0008724089996208094	0.001666957318606937	2	2	2
ENSG00000130811	EIF3G	3.3105457734239203	NA	0.000931142216825393	0.1522060603188407	0.2529496552026402	3.053762232690336e-44	4.638526884712717e-43	4	5	5
ENSG00000204406	MBD5	3.309973149662863	NA	0.0009330492120464607	0.03619233856204565	0.08165835098889024	4.6753210587912523e-14	2.0170334801814137e-13	12	14	14
ENSG00000205937	RNPS1	-3.3071068445870884	NA	0.0009426493036954495	0.05902274357848215	0.09174925377211961	1.1031051772939215e-15	5.234408047983802e-15	8	10	10
ENSG00000101307	SIRPB1	3.305980412553821	NA	0.0009464470363253851	0.09624173980696854	0.636490235984327	6.302240202764232e-149	2.039190891267997e-146	14	19	19
ENSG00000163041	H3F3A	-3.3056783327241486	NA	0.0009474678970138528	0.3522139838357498	0.23491597590697302	9.134767077482731e-41	1.2248015685047018e-39	25	29	29
ENSG00000134986	NREP	-3.303824030236267	NA	0.0009537567818914877	0.04568179692255205	0.062339841945519926	5.571018500064598e-11	2.0054029441143533e-10	23	25	25
ENSG00000198208	RPS6KL1	-3.3031876155240885	NA	0.0009559240856074311	0.02434572868821875	0.058777849370770734	2.0329791170387882e-10	7.063119707880506e-10	4	5	5
ENSG00000173811	CCDC13-AS1	3.3030484369117574	NA	0.0009563986644083876	0.06535402128822951	0.08477179284695953	1.4768785351596603e-14	6.568202800688024e-14	8	8	8
ENSG00000274386	TMEM269	3.3025511098242424	NA	0.0009580962610514052	0.0014572756957657493	0.010960619475582693	0.006681660828725788	0.011334830502702398	4	5	5
ENSG00000135018	UBQLN1	-3.3021942592814817	NA	0.0009593160685673319	0.017637735292183092	0.018060310413783778	0.00048682552463410697	0.000959936865810084	17	18	18
ENSG00000258666	AL157871.4	3.298621755493512	NA	0.0009716073399971378	0.08388792089882	0.1629290391702039	1.2098215602646903e-27	1.006658415185792e-26	26	29	29
ENSG00000267980	AC007292.1	3.297272133796472	NA	0.0009762885750712106	0.10389681145684018	0.0989573216278806	7.428511422764214e-17	3.757862607344646e-16	15	15	15
ENSG00000184068	SREBF2-AS1	-3.293410534832247	NA	0.0009897983586771436	0.008661693600027501	0.08606515351048627	9.14184823496047e-15	4.120198564555509e-14	8	11	11
ENSG00000116473	RAP1A	-3.2920942450827266	NA	0.000994442806405059	0.05337422233637044	0.08952570870441372	2.526174011254324e-15	1.1759326308089144e-14	6	8	8
ENSG00000253930	TNFRSF10A-AS1	3.292094107326415	NA	0.0009944432935239205	0.017036197527673578	0.012756715360716328	0.0034176676374539196	0.006040522060829069	11	12	12
ENSG00000057608	GDI2	-3.290585603392359	NA	0.0009997907671206062	0.02646847854739147	0.27994413494220394	1.3320182890228777e-49	2.4121205531629702e-48	11	12	12
ENSG00000107566	ERLIN1	-3.289455746895285	NA	0.0010038134017096461	0.0030449461047092306	0.014878251619200854	0.0015604240685642141	0.002884211290343577	6	9	9
ENSG00000124562	SNRPC	3.287767242021331	NA	0.0010098529290800326	0.06699613465698916	0.026671827625872085	2.1572028973293958e-05	4.965620467959974e-05	6	7	7
ENSG00000101160	CTSZ	-3.286510122767398	NA	0.001014371279655527	0.01916323715867933	0.04517758955829449	2.775345339647294e-08	8.255749736272584e-08	14	19	19
ENSG00000246582	AC100861.1	3.28541050798556	NA	0.0010183388612660922	0.10439345942786032	0.3479915650928227	4.764006217344391e-64	1.3177087519554671e-62	32	38	38
ENSG00000231473	RB1-DT	3.285283258750691	NA	0.0010187989224566159	0.0017923933377279352	0.01073606384606094	0.007269766606225351	0.012264557553385002	2	3	3
ENSG00000272849	AC084018.1	-3.2848601662320047	NA	0.0010203299690013073	0.044488759977554374	0.041079366185164085	1.213354175515661e-07	3.4206494749166645e-07	11	13	13
ENSG00000204632	HLA-G	3.284834569038691	NA	0.0010204226659467999	0.07474414536122378	0.20617940396376838	2.173075838815674e-35	2.4277574957556996e-34	33	44	44
ENSG00000272573	MUSTN1	-3.284350444871735	NA	0.0010221773278518914	0.1318911963198035	0.13712733479521966	3.334581571345535e-23	2.3002710927998624e-22	19	20	20
ENSG00000204209	DAXX	-3.2840166469373733	NA	0.0010233887726970314	0.045634499503673424	0.07646888991405668	3.169226248743642e-13	1.3030223193407988e-12	5	6	6
ENSG00000269958	AL049840.5	3.2814477141989706	NA	0.0010327566999959502	0.1486034674735384	0.20496588358084783	3.63007132585612e-35	4.016264075297201e-34	22	25	25
ENSG00000205537	AC121338.1	-3.281262934664897	NA	0.0010334335711693215	0.014863682954493047	0.023275236447103664	7.344707150738477e-05	0.00015994207355938305	7	8	8
ENSG00000197958	RPL12	-3.279779363096331	NA	0.0010388829832081985	0.03407278910509304	0.327337986433336	1.6395878759189107e-59	3.993933591496222e-58	6	9	9
ENSG00000155906	RMND1	3.2783122943152687	NA	0.0010442979156871028	0.023315884125299474	0.04566700286423621	2.326707485346269e-08	6.952553871093077e-08	6	6	6
ENSG00000156398	SFXN2	3.277387221121632	NA	0.0010477257625947371	0.07984680476940775	0.07767933344616486	2.0296521195933827e-13	8.437940411856224e-13	11	15	15
ENSG00000132394	EEFSEC	-3.273135897981962	NA	0.0010636132583833587	0.04565309106680419	0.07088252257935165	2.4637267571265368e-12	9.633025571810984e-12	3	3	3
ENSG00000113073	SLC4A9	3.269870500545719	NA	0.0010759672982870077	0.02185493287555073	0.013611766395087837	0.0024895351360630963	0.004478447293438166	10	12	12
ENSG00000230970	HHATL-AS1	-3.264925925543336	NA	0.0010949270662460504	0.011373030443671637	0.022718776258869606	8.980795639951018e-05	0.00019365228772729787	10	12	12
ENSG00000189067	LITAF	3.264429355312049	NA	0.0010968481195373838	0.01185632346556025	0.01501290204223355	0.0014850211560833008	0.002754042154825622	14	20	20
ENSG00000100418	DESI1	-3.263331792310848	NA	0.0011011052633947257	0.07506373349343956	0.140043428153665	1.065423312226746e-23	7.518907152829821e-23	16	19	19
ENSG00000108465	CDK5RAP3	-3.261676099970639	NA	0.0011075561545340175	0.12994492051848067	0.15969180973362634	4.434989904919209e-27	3.596011436381065e-26	12	16	16
ENSG00000205593	DENND6B	3.2607740070778837	NA	0.0011110855692320696	0.051973414872747606	0.07352690649451271	9.343483807795247e-13	3.7551301574849e-12	21	25	25
ENSG00000131018	SYNE1	-3.2591688299094836	NA	0.0011173915106488619	0.015197031656834104	0.05045668331165423	4.134502337373795e-09	1.307683153515736e-08	16	21	21
ENSG00000241679	AC018450.1	-3.2569831728813576	NA	0.0011260310797364958	0.028988333607728817	0.05878861340337576	2.0250515534786994e-10	7.038429082003692e-10	14	16	16
ENSG00000103510	KAT8	-3.256072219661809	NA	0.0011296501393124917	0.10994238427533545	0.043365484847429324	5.32985340846383e-08	1.5515473790824348e-07	5	5	5
ENSG00000139826	ABHD13	-3.25543482913957	NA	0.0011321887725392475	0.005096205319803801	0.015212822901621306	0.0013797972163766292	0.0025716924751269226	8	9	9
ENSG00000213246	SUPT4H1	-3.2523501578701057	NA	0.0011445492569356233	0.038617907309760655	0.029578919925209623	7.576521870469489e-06	1.8246001061182596e-05	2	2	2
ENSG00000228403	AC035139.1	-3.247926157603324	NA	0.0011624943556857185	0.021524396070976542	0.0671288427435102	9.722706230245723e-12	3.674998658639716e-11	8	9	9
ENSG00000081148	IMPG2	3.2469972047754103	NA	0.0011662953521714792	0.00954553678952904	0.013042107918352901	0.0030742238672388945	0.005466597376532538	14	15	15
ENSG00000100731	PCNX1	-3.246915972661472	NA	0.0011666282751093126	0.0875257171500546	0.09927832430912467	6.584648446931249e-17	3.3408324324385797e-16	10	11	11
ENSG00000162692	VCAM1	3.245413995946607	NA	0.0011727998454675909	0.019238406007855223	0.015304319756719418	0.0013341828319812711	0.0024912784609807076	7	9	9
ENSG00000244482	LILRA6	3.243958821598102	NA	0.0011788078672616193	0.38502282876050836	0.4803422247303283	4.98352887429152e-97	3.764869456617854e-95	26	30	30
ENSG00000177868	SVBP	-3.240254603336056	NA	0.00119423015374717	0.16730648241318538	0.37274524869819375	1.1191330451520874e-69	3.719382285138207e-68	17	18	18
ENSG00000130812	ANGPTL6	3.2364450720273514	NA	0.0012102851644283875	0.01342146512152529	0.1182091376183864	5.017232296072325e-20	2.9823402650032687e-19	8	9	9
ENSG00000131143	COX4I1	-3.235700672469413	NA	0.0012134455782641979	0.06252311713933496	0.05937640675998317	1.6359047698964593e-10	5.720662907617125e-10	31	38	38
ENSG00000065060	UHRF1BP1	-3.23553175319731	NA	0.0012141638002690083	0.2724173583962195	0.4149792662349763	8.216129488429129e-80	3.7078527525545037e-78	25	26	26
ENSG00000254473	AL354920.1	-3.2341337817869156	NA	0.001220122875899085	0.2851202114621357	0.3559866126535353	7.645442374911581e-66	2.2566556159614235e-64	7	7	7
ENSG00000204103	MAFB	3.2288766399864492	NA	0.00124277490269559	0.005570618308872359	0.02411736002972686	5.4187613107505996e-05	0.00011973500543494658	2	4	4
ENSG00000141376	BCAS3	-3.2285091569618416	NA	0.0012443727493952237	0.07442706162528588	0.10098567787742907	3.465104845832908e-17	1.7876980445604252e-16	9	14	14
ENSG00000179195	ZNF664	3.22439383173927	NA	0.00126239656204049	0.025520227556163108	0.03701473219661562	5.232193062149138e-07	1.3939238592946338e-06	9	9	9
ENSG00000184708	EIF4ENIF1	3.223156118793306	NA	0.0012678643123753696	0.0194290953219919	0.02199473259246024	0.0001166939495202361	0.000248347547818631	4	4	4
ENSG00000166825	ANPEP	-3.2226987796703366	NA	0.0012698901904764927	0.25623637715364866	0.32988316401133366	4.6044637286709813e-60	1.1460369881419254e-58	8	8	8
ENSG00000148426	PROSER2	3.219726453269983	NA	0.0012831297193137761	0.10023326312646004	0.11199142969810608	5.384322604873625e-19	3.0313771618837098e-18	16	21	21
ENSG00000198832	SELENOM	3.2186317395413377	NA	0.0012880378848816325	0.013875078314053577	0.0662901042596862	1.3205812936463253e-11	4.9544188590550934e-11	23	26	26
ENSG00000237781	AL356356.1	-3.21730954791778	NA	0.0012939890543913982	0.12217809283639362	0.06330068078056332	3.926808241079064e-11	1.4270149295669605e-10	17	25	25
ENSG00000139737	SLAIN1	-3.2171478450413775	NA	0.0012947186163145476	0.012372117775138207	0.01164966963838018	0.005161941433401245	0.008905647247625548	5	6	6
ENSG00000119685	TTLL5	-3.2141771002091533	NA	0.0013081895930370348	0.036943588293930504	0.062438696666690496	5.3741768436984324e-11	1.935764727842563e-10	10	16	16
ENSG00000126790	L3HYPDH	-3.2140140842906972	NA	0.0013089325265483235	0.29517530296210315	0.20502100931479794	3.5464964196664355e-35	3.926330994245301e-34	32	37	37
ENSG00000160191	PDE9A	3.210448095988	NA	0.0013252820020042933	0.09938818433525129	0.12992134274529102	5.506243881589145e-22	3.591729795563798e-21	22	25	25
ENSG00000165806	CASP7	3.207815585669134	NA	0.0013374723063526535	0.2881532643726247	0.29532510505721143	9.571167795328076e-53	1.9174761275944063e-51	33	38	38
ENSG00000110218	PANX1	3.207194158598419	NA	0.0013403649869209275	0.1610238318911111	0.2154295923020683	4.241012168326023e-37	5.012344429677669e-36	6	6	6
ENSG00000204947	ZNF425	-3.204386367371388	NA	0.0013535070696394488	0.06633131546725415	0.07354435613248361	9.28382999829302e-13	3.732030019707619e-12	18	21	21
ENSG00000152527	PLEKHH2	3.203741781603838	NA	0.0013565408315397531	0.030303204151596645	0.05355502799577399	1.3491402819137017e-09	4.427173114148119e-09	6	6	6
ENSG00000231305	AC112484.1	-3.199841215458228	NA	0.0013750331809147937	0.08496264781872338	0.12521592431178785	3.3965124176534226e-21	2.1343639226947066e-20	6	8	8
ENSG00000125966	MMP24	-3.198967029379332	NA	0.0013792094105155221	0.010436097515245305	0.034447733888230504	1.3162641209542822e-06	3.392337452696872e-06	4	4	4
ENSG00000143409	MINDY1	3.197404556403411	NA	0.0013867029293325053	0.016163802631638496	0.014669531048525449	0.0016850254489883722	0.003101148467986864	9	10	10
ENSG00000161921	CXCL16	3.196420275831225	NA	0.0013914427320408625	0.13363281266856483	0.2136277684165142	9.162515760211316e-37	1.0703541060753668e-35	13	15	15
ENSG00000173757	STAT5B	-3.194437078932322	NA	0.0014010382235885594	0.0024832145101675784	0.017069416627389446	0.0006988829228581	0.0013493743801051067	7	9	9
ENSG00000223891	OSER1-DT	3.1935258730900284	NA	0.0014054674234736445	0.19077630198385379	0.23855835360822944	1.8415362357741095e-41	2.530489175263638e-40	36	47	47
ENSG00000255046	AC069185.1	3.1934865016386946	NA	0.0014056590913398934	0.027896651569181793	0.11772075602822635	6.048644122380366e-20	3.584250105552899e-19	8	10	10
ENSG00000204084	INPP5B	-3.1894441526785178	NA	0.0014254667895747652	0.2804992265057733	0.452347590676086	2.0967312338889388e-89	1.2528517048767043e-87	19	26	26
ENSG00000197599	CCDC154	3.1874903322195873	NA	0.0014351325556444404	0.1361806818871565	0.13209019427794697	2.3730619415077865e-22	1.572474468118896e-21	21	25	25
ENSG00000108582	CPD	3.1860869809291703	NA	0.0014421123319040311	0.11482556534456191	0.05701608759811019	3.852048234153141e-10	1.3148641554039056e-09	33	40	40
ENSG00000250742	LINC02381	-3.18364500307594	NA	0.0014543325134636085	0.02241801487483905	0.0815242851271766	4.912817786965117e-14	2.1168319655443413e-13	5	7	7
ENSG00000162267	ITIH3	-3.183499154444124	NA	0.0014550653829702392	0.008248335353969521	0.02483634088889294	4.180484868485647e-05	9.371390197341223e-05	14	18	18
ENSG00000112343	TRIM38	3.18336552110749	NA	0.0014557371710707781	0.07659652445804685	0.11259165478728239	4.284704511519518e-19	2.4234300022443344e-18	7	9	9
ENSG00000198429	ZNF69	-3.1829354208986134	NA	0.0014579012687162814	0.013813223421443777	0.018432459743688356	0.0004251035584247298	0.0008446415158644065	17	22	22
ENSG00000110719	TCIRG1	-3.1810935504282862	NA	0.0014672024251297907	0.2039792819345921	0.28622085248665385	7.075626152642046e-51	1.3319419636845054e-49	11	13	13
ENSG00000108786	HSD17B1	-3.1801515914255902	NA	0.0014719802756677633	0.026967966896748054	0.1237035413530175	6.083793690576195e-21	3.7719080983257834e-20	8	11	11
ENSG00000261222	AC064805.1	-3.1794027346964584	NA	0.0014757888888900673	0.40095806883676965	0.4694348609877781	5.195191678783061e-94	3.5214364466186056e-92	19	21	21
ENSG00000131669	NINJ1	-3.178649094165402	NA	0.0014796309980861216	0.05332560029868881	0.18482393848061207	1.6261859419331392e-31	1.5711246601809241e-30	41	47	47
ENSG00000006453	BAIAP2L1	3.174232560981077	NA	0.001502332661258275	0.019499818652383722	0.029590422703176467	7.5452393145580536e-06	1.817321755693203e-05	8	8	8
ENSG00000204428	LY6G5C	-3.171169033392021	NA	0.0015182676837007464	0.20666982494921088	0.4817618750353739	1.9956509898832098e-97	1.534682458542922e-95	29	36	36
ENSG00000266126	AC005730.3	3.170322311711322	NA	0.0015226993112280659	0.021562370415618724	0.034177038696117865	1.4507480261606121e-06	3.7243829192557394e-06	4	4	4
ENSG00000163913	IFT122	-3.1696475871276846	NA	0.0015262392559529895	0.06478035150085247	0.0365665528747696	6.146682882220443e-07	1.6307157293811628e-06	15	17	17
ENSG00000213889	PPM1N	-3.168531558382665	NA	0.0015321111465297222	0.09405138191446552	0.04697321077846991	1.4530785760759084e-08	4.414321435097564e-08	9	11	11
ENSG00000105607	GCDH	-3.1624320034689815	NA	0.001564572694849858	0.18541273782498333	0.2510770084906669	7.072710819128194e-44	1.0602265545212359e-42	14	17	17
ENSG00000161955	TNFSF13	-3.1607309992935737	NA	0.001573737631636286	0.03404239077803771	0.05912828944428161	1.790125486445404e-10	6.248496227773709e-10	9	10	10
ENSG00000106683	LIMK1	-3.1556082276328863	NA	0.0016016383299538117	0.10983486446676974	0.2941230488612538	1.6946076651556094e-52	3.3518831429934885e-51	4	5	5
ENSG00000272644	AC097468.3	-3.1553068787777003	NA	0.0016032936942070065	0.011745097156627249	0.0116296290939691	0.0052007454092811165	0.008960874412113119	6	6	6
ENSG00000078246	TULP3	3.153629566602949	NA	0.0016125362893682177	0.0012244120200669577	0.0274196368282818	1.647901354730874e-05	3.840176699589585e-05	7	8	8
ENSG00000122335	SERAC1	-3.1535277973889007	NA	0.0016130986494281463	0.12295897475070389	0.2702606642601391	1.174345058335521e-47	1.995921051079866e-46	20	22	22
ENSG00000163633	C4orf36	-3.1493290034586066	NA	0.0016364584665748392	0.012483746095672953	0.04210063844671435	8.402653286413085e-08	2.402018689926621e-07	10	10	10
ENSG00000255760	LINC02422	3.148818490357698	NA	0.0016393198130587828	0.0700288563826078	0.09491395637948742	3.3819275456747745e-16	1.6466972027477769e-15	14	15	15
ENSG00000172830	SSH3	-3.148351821364488	NA	0.001641939447282497	0.1627754277972967	0.13446816310010623	9.408935338031249e-23	6.355015049700586e-22	6	7	7
ENSG00000204634	TBC1D8	3.1408796632649287	NA	0.0016844122689295578	0.02594192719147537	0.01749967384532505	0.0005972708764901604	0.0011635349609144339	15	16	16
ENSG00000182986	ZNF320	-3.140638274100625	NA	0.0016858010627841774	0.3827225421864343	0.21041791405420518	3.5986725202413835e-36	4.114242336641299e-35	44	50	50
ENSG00000112062	MAPK14	3.135558105576628	NA	0.0017152744506822143	0.009104525178384858	0.017456236409629993	0.0006068152259015995	0.001181054852909605	8	10	10
ENSG00000112514	CUTA	-3.1334233932609448	NA	0.00172780013602851	0.04634274670847925	0.08758401115628313	5.201061809838846e-15	2.3778461470788156e-14	18	22	22
ENSG00000204345	CD300LD	-3.1313109323614787	NA	0.0017402780115073656	0.24154404124866638	0.30407331084733147	1.4542378467881535e-54	3.0788549178481537e-53	14	15	15
ENSG00000271751	AP003392.4	3.129930119427826	NA	0.0017484789171714518	0.06383466836375637	0.09502660536639354	3.242346308825124e-16	1.5800794785462362e-15	10	14	14
ENSG00000161405	IKZF3	-3.1245048564525155	NA	0.0017810458179138861	0.04380962668354154	0.06358291781314145	3.543250487971113e-11	1.291460204425433e-10	5	5	5
ENSG00000175662	TOM1L2	-3.11946647973956	NA	0.0018117887424532531	0.044658337885629416	0.048325726311118505	8.92194301493488e-09	2.7528319676703538e-08	10	13	13
ENSG00000086015	MAST2	-3.115630536014469	NA	0.0018355208862901352	0.025023525592996993	0.09635448208315547	1.9721411974582192e-16	9.721255934237138e-16	10	11	11
ENSG00000171953	ATPAF2	3.1155020373228153	NA	0.0018363208017217645	0.7544978321816738	0.11251298444809013	4.4149684691714535e-19	2.49217558518174e-18	39	47	47
ENSG00000101639	CEP192	3.113995367969554	NA	0.0018457238742199977	0.3251604758344681	0.42951175875177877	1.813184147748789e-83	9.145380867571759e-82	45	52	52
ENSG00000158710	TAGLN2	-3.111941098635484	NA	0.0018586157853845567	0.00887069155848833	0.04620421062095194	1.9172121532339968e-08	5.772168401652003e-08	6	6	6
ENSG00000155265	GOLGA7B	-3.111137750442224	NA	0.0018636797936703608	0.07221163667587845	0.04880233758751766	7.512424368410954e-09	2.333887056048541e-08	29	37	37
ENSG00000147883	CDKN2B	3.104917526245117	NA	0.001903320872999508	0.04151993522700547	0.13862626515575732	1.8557979459571978e-23	1.296337229133197e-22	1	2	2
ENSG00000260051	AL031600.1	-3.1032717639276366	NA	0.001913937982565258	0.09205934048326977	0.07921687242514201	1.1516028037979287e-13	4.85706750672176e-13	11	13	13
ENSG00000178074	C2orf69	3.102724667977405	NA	0.001917479424568175	0.019014145761346433	0.03532561260205117	9.601256381513518e-07	2.5030700165183235e-06	9	10	10
ENSG00000241878	PISD	3.1010164681394996	NA	0.0019285756450555741	0.06915884100299961	0.11613470322490234	1.1093254715004867e-19	6.472889591957076e-19	4	4	4
ENSG00000108561	C1QBP	3.0999494941376655	NA	0.001935536439297701	0.017633043618767375	0.027137301567480506	1.824244708665791e-05	4.232711745218462e-05	10	11	11
ENSG00000166446	CDYL2	-3.0980388358402497	NA	0.0019480589847856347	0.02162587140799383	0.017175046241233748	0.0006724280070257341	0.001300932749603375	10	12	12
ENSG00000077232	DNAJC10	3.0960602944019238	NA	0.001961104797914541	0.01085055918672928	0.04781900204384253	1.0711197750046605e-08	3.281998844679203e-08	22	25	25
ENSG00000117385	P3H1	3.091657593740319	NA	0.0019904229663210995	0.05487653654711579	0.037902288491054745	3.803052820429852e-07	1.0264172618437446e-06	12	13	13
ENSG00000169976	SF3B5	3.0909699449159422	NA	0.001995038265455226	0.023930666093629073	0.043477504813242474	5.119197380717343e-08	1.4914902460401243e-07	9	11	11
ENSG00000242574	HLA-DMB	-3.0868390968728634	NA	0.002022970661192856	0.012439465781651464	0.030827421461261786	4.835925411465286e-06	1.1843942428051727e-05	8	9	9
ENSG00000144580	CNOT9	3.0866837856733453	NA	0.002024027826831712	0.17051207608898244	0.22053177067062169	4.743115701823778e-38	5.801689812451923e-37	5	6	6
ENSG00000162032	SPSB3	-3.086151381883206	NA	0.0020276556188463767	0.004354778746473004	0.01513486081314556	0.0014199047005364056	0.0026398466727557265	11	14	14
ENSG00000064012	CASP8	3.082464729873374	NA	0.0020529405696105493	0.3435802366364798	0.38176103781847753	8.78371131671572e-72	3.1122286233545014e-70	23	27	27
ENSG00000248385	TARM1	3.0811450004680614	NA	0.002062062036635218	0.0649896225786214	0.07163046965793496	1.873197732341177e-12	7.3830080238839e-12	33	43	43
ENSG00000167077	MEI1	-3.0798920355164805	NA	0.002070756444247108	0.07086438903808306	0.28653445623011603	6.106395004067384e-51	1.153288193003872e-49	26	30	30
ENSG00000119684	MLH3	-3.074918800592193	NA	0.0021055987078235157	0.04059479661996254	0.04887431116350423	7.319832947202528e-09	2.276529111562861e-08	3	3	3
ENSG00000114850	SSR3	-3.0749020496395967	NA	0.0021057169673981183	0.017876666149480754	0.05153062424732587	2.805021245909594e-09	8.986233765384573e-09	21	22	22
ENSG00000241973	PI4KA	-3.068531174289177	NA	0.0021511388324283705	0.12473003860341571	0.05313901085095838	1.5682382149195736e-09	5.116765058534203e-09	26	30	30
ENSG00000144711	IQSEC1	-3.068130150619283	NA	0.0021540278099171075	0.005743501762200064	0.022029793409116327	0.00011522281070105726	0.00024542988209072547	10	10	10
ENSG00000160570	DEDD2	3.0677989936012975	NA	0.002156416148606991	0.01260487600006663	0.018589937726206186	0.0004014160079369518	0.0008010103700384904	6	7	7
ENSG00000198771	RCSD1	3.0673154154891393	NA	0.0021599081253756325	0.0171739824000029	0.12263811562284906	9.167766481514564e-21	5.637075202276559e-20	6	6	6
ENSG00000105953	OGDH	-3.064731168613909	NA	0.002178657323250525	0.006952904523406065	0.038514345408254984	3.0519453267948133e-07	8.308907828100374e-07	13	14	14
ENSG00000143546	S100A8	3.064725729846006	NA	0.0021786969393758028	0.015140972812731465	0.04906391900723952	6.835745203948498e-09	2.129449491417126e-08	3	3	3
ENSG00000119242	CCDC92	-3.063311839239245	NA	0.0021890181831042905	0.14304052206573473	0.10022764832038215	4.608526450832337e-17	2.359152838964888e-16	36	44	44
ENSG00000272711	AC019069.1	3.062589665317519	NA	0.0021943072464704347	0.01311286403145458	0.03372358527354413	1.7075209005618399e-06	4.359427709354621e-06	4	5	5
ENSG00000171298	GAA	3.062286543996418	NA	0.002196530736911805	0.34502214024532385	0.43702618452390707	2.1446771364955142e-85	1.1422070873838999e-83	27	34	34
ENSG00000184743	ATL3	-3.061132041048587	NA	0.002205018304011776	0.0275763434548415	0.056943502954053586	3.954761092403273e-10	1.3485821828121642e-09	5	6	6
ENSG00000188886	ASTL	3.0581870642910767	NA	0.0022268052195232196	0.009104563040695679	0.017433616710525828	0.0006118460345715899	0.0011899010713164204	6	7	7
ENSG00000100227	POLDIP3	-3.0547538314762903	NA	0.002252453192771449	0.01724122576143857	0.04279848605899792	6.536574086670172e-08	1.8871331483553326e-07	8	10	10
ENSG00000110651	CD81	-3.0544762161792876	NA	0.0022545389011215276	0.01125534665179334	0.042904768523095736	6.29125266269537e-08	1.8184509002623108e-07	9	13	13
ENSG00000104894	CD37	3.0506938546031708	NA	0.0022831324107440354	0.007601668928951983	0.0435163081260347	5.048183524333796e-08	1.4713001233650622e-07	5	6	6
ENSG00000105717	PBX4	3.0495364393097266	NA	0.0022919482719480667	0.009797199259124895	0.020936740435814276	0.0001711762267846845	0.0003577697883157288	7	13	13
ENSG00000092529	CAPN3	3.0490394373401313	NA	0.002295743423164993	0.05983755455167679	0.0537156882099089	1.2729566305141794e-09	4.18197955108959e-09	15	16	16
ENSG00000129055	ANAPC13	-3.048869002364829	NA	0.002297046204656313	0.11822486731242236	0.32781222164899565	1.2945592525647896e-59	3.1656803921658137e-58	23	26	26
ENSG00000184489	PTP4A3	-3.048404455003264	NA	0.002300600579822077	0.00930487256150784	0.018625855212977282	0.00039620203893082955	0.0007911584496535627	2	3	3
ENSG00000097046	CDC7	-3.0412459652575126	NA	0.0023560128102555165	0.11319840453131176	0.1851949868735183	1.3954081220409192e-31	1.3512057529576353e-30	12	18	18
ENSG00000167487	KLHL26	3.0393446968447364	NA	0.00237093409301683	0.006659021068592694	0.013499261093764812	0.0025953327213375822	0.004658993074240364	5	11	11
ENSG00000184385	UMODL1-AS1	3.0384904610553	NA	0.0023776663209076976	0.45300409731135804	0.5556065886393966	9.351276321162988e-120	1.2727383939017785e-117	7	7	7
ENSG00000149311	ATM	-3.0297152568027523	NA	0.002447843994528212	0.07406800080200535	0.12997541183165956	5.392035137604246e-22	3.522590879039056e-21	7	8	8
ENSG00000066027	PPP2R5A	-3.0286316525856756	NA	0.0024566401182649408	0.2572318128686674	0.3315985309860389	1.951085227530024e-60	4.8988522059901e-59	9	10	10
ENSG00000255031	AP002807.1	-3.0276605540710273	NA	0.0024645475455214953	0.053027612397543715	0.1015631123938299	2.7881401692012974e-17	1.4436538575372298e-16	9	11	11
ENSG00000141574	SECTM1	3.0260433922512595	NA	0.002477767415929465	0.012433153112330184	0.09609599631398054	2.1726557123899774e-16	1.0682016287779738e-15	15	19	19
ENSG00000173264	GPR137	3.0242747272233754	NA	0.0024923000444024884	0.006770615898235915	0.020441463145166486	0.0002048476356910307	0.00042457482529193683	8	9	9
ENSG00000169174	PCSK9	-3.022871483969095	NA	0.002503885536099342	0.09960225218384178	0.11461654017682497	1.980541068609548e-19	1.1385953330735883e-18	16	20	20
ENSG00000167670	CHAF1A	3.019938764400071	NA	0.0025282579654878345	0.20823760234647032	0.140289804645316	9.673517905826016e-24	6.840872518227231e-23	11	13	13
ENSG00000265148	TSPOAP1-AS1	-3.0194302624264	NA	0.002532505890160629	0.03579875947144298	0.06345206140063449	3.716198428224674e-11	1.3524848651448418e-10	9	9	9
ENSG00000163823	CCR1	-3.0185442887664853	NA	0.002539922737266897	0.2664885794123006	0.3287427504629047	8.138978531974944e-60	2.0111720871014166e-58	15	17	17
ENSG00000104886	PLEKHJ1	3.0183791740031682	NA	0.0025413071746174846	0.023926437334862716	0.06316199701770871	4.1301912692569305e-11	1.4990190492378224e-10	12	14	14
ENSG00000122873	CISD1	3.014593645768271	NA	0.0025732375916990425	0.33643729097145253	0.4116062168829216	5.628125570004708e-79	2.4434614025319176e-77	16	18	18
ENSG00000269480	AC020913.2	3.010479254006446	NA	0.00260835765968133	0.006507756697458228	0.013429076470322302	0.0026636269893782773	0.004773097099357166	3	3	3
ENSG00000055955	ITIH4	-3.0084613041316577	NA	0.002625742380309677	0.41110113315306823	0.454949222721427	4.261676028350486e-90	2.6383928595733746e-88	21	21	21
ENSG00000139714	MORN3	3.006099049443289	NA	0.002646227839058407	0.10077910037683095	0.21502461190588862	5.04344848347826e-37	5.944336635269326e-36	15	19	19
ENSG00000213780	GTF2H4	3.0048780120552414	NA	0.002656873842804528	0.189632274097768	0.1989234896094414	4.619436433164651e-34	4.896088713988913e-33	29	40	40
ENSG00000168807	SNTB2	-3.0020556112088714	NA	0.0026816318270056505	0.04696338731709716	0.10263297178976133	1.8632362703015718e-17	9.729792569854341e-17	19	20	20
ENSG00000122512	PMS2	3.001861637501191	NA	0.0026833410749774423	0.15114166117776118	0.2173554335811909	1.8580968758787168e-37	2.21435047424907e-36	22	25	25
ENSG00000177710	SLC35G5	3.001621793612515	NA	0.002685455896137322	0.03253455962050008	0.060300683699919436	1.1693669462504673e-10	4.129628039795977e-10	13	18	18
ENSG00000240288	GHRLOS	3.0005861084107996	NA	0.0026946055409487156	0.27184202976665767	0.28010358579749417	1.236696411351231e-49	2.2442441014034136e-48	34	37	37
ENSG00000227467	LINC01537	-2.999953977291928	NA	0.002700204022753858	0.02577453757970216	0.016480734600630792	0.0008667452498727966	0.0016572432032633058	9	10	10
ENSG00000107614	TRDMT1	-2.997228047600111	NA	0.002724468220300195	0.02397198070724012	0.05527830292195423	7.23039630217162e-10	2.415155165289075e-09	6	9	9
ENSG00000240344	PPIL3	-2.9933774316081836	NA	0.0027590830686757325	0.3530362804828757	0.389647535409717	1.1939839317605658e-73	4.4706616693803365e-72	16	24	24
ENSG00000132510	KDM6B	-2.9915464343939857	NA	0.0027756832160209305	0.02036012634673396	0.04247307424503303	7.348720885827272e-08	2.1118773953589493e-07	5	5	5
ENSG00000146574	CCZ1B	-2.9912112756735096	NA	0.002778731684021325	0.42125023308868514	0.6629236822242425	6.911321017719122e-160	3.386349832367578e-157	24	29	29
ENSG00000164440	TXLNB	2.9908527652449304	NA	0.0027819959344717806	0.021381263693667683	0.026755621733150787	2.0930644912927384e-05	4.825105922997603e-05	19	24	24
ENSG00000065000	AP3D1	-2.9903310301925363	NA	0.002786752608472499	0.038068799445257845	0.022841820372460263	8.590080326181164e-05	0.0001856970438353318	7	10	10
ENSG00000136051	WASHC4	2.987624163111297	NA	0.0028115506509940186	0.05788132537592561	0.07696768336120496	2.6377150562288856e-13	1.0905056774172892e-12	12	15	15
ENSG00000105376	ICAM5	-2.983994477537314	NA	0.002845119067781832	0.004613656559884075	0.025557044927088764	3.223706587866071e-05	7.30102275162642e-05	6	10	10
ENSG00000182504	CEP97	-2.982444829011828	NA	0.002859561825809696	0.0006130420718074042	0.0843995210760829	1.6953464807532335e-14	7.520304396905639e-14	3	6	6
ENSG00000119688	ABCD4	2.9819821525855015	NA	0.0028638869377056856	0.021585009850546334	0.020661733606698596	0.00018912061078425965	0.00039335710786407146	11	13	13
ENSG00000196460	RFX8	2.9819260734380912	NA	0.0028644115727151924	0.013042525139462618	0.0276684566169605	1.5066987796442728e-05	3.52268866987308e-05	6	7	7
ENSG00000111300	NAA25	-2.979610412983412	NA	0.0028861519441887255	0.02545092681688598	0.020043138323155598	0.0002367005641790138	0.0004865952979028899	8	10	10
ENSG00000239305	RNF103	-2.977683161548843	NA	0.002904360501467784	0.00520018306851875	0.01643008267871458	0.0008829634960563809	0.0016844967175292998	4	5	5
ENSG00000211584	SLC48A1	2.9760554904881835	NA	0.002919820245682648	0.05043522941567419	0.06331642842803926	3.904355296903301e-11	1.4191561887790315e-10	15	19	19
ENSG00000175573	C11orf68	2.975154929117348	NA	0.0029284060831933677	0.007889682415247012	0.011460151409985509	0.005540992873802198	0.009508904912722296	19	21	21
ENSG00000272836	AL022328.1	-2.9742629797441698	NA	0.0029369325204336456	0.013975922566756092	0.033142057047136346	2.1044214749480754e-06	5.3306829946653685e-06	8	11	11
ENSG00000131437	KIF3A	-2.974159451537561	NA	0.002937923646616878	0.02396562498377083	0.022519879259156706	9.650443421282345e-05	0.00020725792640146641	8	10	10
ENSG00000135506	OS9	-2.9728187733419156	NA	0.0029507862143206207	0.03204387465598042	0.03779777143045164	3.9486516843525136e-07	1.0640387764764496e-06	7	8	8
ENSG00000030582	GRN	-2.971748510307877	NA	0.002961091260761787	0.022761007002814502	0.10729061490779519	3.2066101897702923e-18	1.744611616255417e-17	3	4	4
ENSG00000100239	PPP6R2	2.9697906990626977	NA	0.00298002709828171	0.024759237054729148	0.030119956380935155	6.236798820503944e-06	1.5117295119833517e-05	17	20	20
ENSG00000269951	AC090181.2	-2.9693689527729905	NA	0.002984120639659951	0.007902340104708852	0.05752095552651364	3.207633354329971e-10	1.1021379361531693e-09	17	24	24
ENSG00000149782	PLCB3	-2.969286715818461	NA	0.0029849194430171273	0.0034421163790740693	0.03148899232021723	3.8122654701243866e-06	9.427042616750267e-06	10	12	12
ENSG00000253519	AC106801.1	2.9643064020181735	NA	0.003033660609445564	0.01215751500821135	0.019114939693186006	0.0003316221320111248	0.000668821350330328	15	18	18
ENSG00000181631	P2RY13	-2.962012000747192	NA	0.003056358711973385	0.00773921070323243	0.015411985707768696	0.0012824526260578313	0.002400696439718999	3	3	3
ENSG00000164331	ANKRA2	2.961593484174992	NA	0.0030605156861558936	0.020492838715673357	0.05891738066629667	1.9325750018635233e-10	6.72928501664113e-10	6	8	8
ENSG00000179051	RCC2	2.9613821150854984	NA	0.003062617098183317	0.002133813951278036	0.08265856085711246	3.2298696852423076e-14	1.407599370577391e-13	4	5	5
ENSG00000108666	C17orf75	-2.960754426428228	NA	0.003068865279285183	0.003630609856321798	0.015638151357873678	0.0011802818604144825	0.0022198567256249135	3	5	5
ENSG00000143569	UBAP2L	2.9600931565516264	NA	0.003075460309173073	0.009679030322293402	0.021136718392709582	0.00015921059317120157	0.000334350044366022	5	6	6
ENSG00000124256	ZBP1	-2.957233191562751	NA	0.0031041326253239735	0.006893093963173093	0.03249096275845147	2.6592779364945047e-06	6.6740754182561484e-06	12	12	12
ENSG00000115738	ID2	2.9570545750918544	NA	0.003105931388979299	0.021938680150096448	0.046660839886437155	1.626272686213798e-08	4.924766077323048e-08	10	14	14
ENSG00000108094	CUL2	2.9555951299146574	NA	0.003120664429769599	0.005836283998352614	0.03592472888788163	7.741395102123933e-07	2.033346371669832e-06	6	7	7
ENSG00000123415	SMUG1	2.9547334356609363	NA	0.003129393085988204	0.03659906551622115	0.03060072403311775	5.246620380347189e-06	1.280772852705679e-05	16	22	22
ENSG00000175224	ATG13	2.954090028047251	NA	0.003135925084114498	0.03399629280204132	0.01489319204629301	0.0015518703143421598	0.0028696381303271188	18	21	21
ENSG00000167461	RAB8A	-2.9540250602525653	NA	0.0031365853401031153	0.03268717707172036	0.03800875290290139	3.6602572454622963e-07	9.895909112790937e-07	15	17	17
ENSG00000114902	SPCS1	-2.9529435526373895	NA	0.0031475951373611086	0.0006479170317379818	0.016076724800149246	0.0010049494295677338	0.0019051379358453534	5	6	6
ENSG00000164068	RNF123	2.95083392712194	NA	0.003169172661877983	0.07348186055280523	0.010944774296849468	0.0067215224588235	0.01139568844749028	9	11	11
ENSG00000126522	ASL	-2.950304490533696	NA	0.0031746089299505608	0.024716093918379787	0.03853366334192026	3.0308233713004957e-07	8.254024137594442e-07	3	3	3
ENSG00000125611	CHCHD5	-2.948531593428924	NA	0.0031928750235470545	0.019222271183790284	0.04108067876258801	1.2127814145453648e-07	3.4195969217425947e-07	15	20	20
ENSG00000170430	MGMT	-2.948241683117797	NA	0.003195871054488212	0.27740789829240037	0.4885143339077636	2.4811483541674296e-99	2.0261530059817737e-97	56	73	73
ENSG00000125900	SIRPD	-2.94723076497046	NA	0.003206338278005941	0.07878889837486457	0.09092087770415089	1.502324693356662e-15	7.083686050693813e-15	16	20	20
ENSG00000205307	SAP25	2.943310566849925	NA	0.0032472248373387486	0.009974859708866584	0.011298484326026466	0.005886659012020855	0.01007086147218133	7	7	7
ENSG00000234678	ELF3-AS1	2.942587969262295	NA	0.0032548129742656666	0.10025875724357262	0.1503356489249153	1.8445882932968464e-25	1.4065293304467595e-24	8	9	9
ENSG00000113638	TTC33	2.942555755101252	NA	0.003255151637256111	0.00731115087687386	0.012255004221766695	0.004118624343918883	0.007214534103561279	6	7	7
ENSG00000114988	LMAN2L	2.9398319471119763	NA	0.0032839030399028487	0.029982298739469566	0.027646222029870212	1.518807581410571e-05	3.549472773727158e-05	12	17	17
ENSG00000079308	TNS1	-2.939626232786421	NA	0.0032860838437299552	0.026037008858662957	0.046456554747903674	1.7505406131703254e-08	5.288007922363557e-08	6	6	6
ENSG00000152234	ATP5F1A	2.9392319575239565	NA	0.003290267293856363	0.21512099798122716	0.2495352385394833	1.4099929940726539e-43	2.088080298389632e-42	18	20	20
ENSG00000104728	ARHGEF10	2.9385926357529453	NA	0.003297061117524872	0.03132767790641789	0.07612385778136631	3.5981744610693424e-13	1.4758453440056963e-12	26	33	33
ENSG00000235897	TM4SF19-AS1	-2.9368577337261503	NA	0.003315561681112756	0.013333854519519992	0.025235954835696513	3.619376517761617e-05	8.157272690641868e-05	7	11	11
ENSG00000174405	LIG4	-2.932761015633175	NA	0.0033596238869856607	0.015091273734233378	0.025129641014961214	3.760832296686035e-05	8.466068923059703e-05	7	11	11
ENSG00000189050	RNFT1	2.930457687952112	NA	0.0033846308374424062	0.048483475236588434	0.05386342674861572	1.206697101281839e-09	3.969623746380637e-09	18	22	22
ENSG00000004534	RBM6	-2.92954888832318	NA	0.0033945441039742283	0.3724197814085428	0.5392038122816606	1.717614415723123e-114	2.0598160570094992e-112	16	21	21
ENSG00000086102	NFX1	2.9293163976942305	NA	0.0033970843749992147	0.016042004621780674	0.11682196700794403	8.530522233238367e-20	5.015188396772364e-19	4	5	5
ENSG00000226334	AL359182.1	-2.928997397620895	NA	0.003400572693958528	0.13074140149669458	0.12177952643374092	1.2753664055752716e-20	7.780597114624807e-20	12	16	16
ENSG00000143369	ECM1	-2.926904909603441	NA	0.003423535370204384	0.02584771087819285	0.06006574916961135	1.2735652040938647e-10	4.486518012531981e-10	10	13	13
ENSG00000224652	LINC00885	2.926303461053735	NA	0.003430161651310564	0.052425064765799764	0.04012928769572229	1.7076290893303696e-07	4.751603318664045e-07	20	23	23
ENSG00000185630	PBX1	2.9255913976081693	NA	0.003438021690904887	0.004760233931316304	0.018616649713183712	0.00039753182856621446	0.0007937214260195613	6	6	6
ENSG00000141497	ZMYND15	2.9251486187654905	NA	0.0034429175231728386	0.1406599905164341	0.20155097473223837	1.5318946419170405e-34	1.646018873072389e-33	19	22	22
ENSG00000001167	NFYA	2.9245958557869263	NA	0.0034490383625533213	0.07865398459099804	0.018574164971363407	0.0004037274226104764	0.0008051542703043446	4	5	5
ENSG00000176393	RNPEP	2.9236600488866467	NA	0.0034594232948100424	0.4851598778150318	0.5919936449113702	3.677384293154401e-132	7.085782386888182e-130	28	33	33
ENSG00000173559	NABP1	-2.922737300280768	NA	0.0034696911740340246	0.1534754848342727	0.2851643331148952	1.1617348810408117e-50	2.1654990733661824e-49	14	19	19
ENSG00000140265	ZSCAN29	2.921497085893704	NA	0.003483535344262463	0.03619167404615381	0.09161191285526905	1.161087723201948e-15	5.501932402649961e-15	11	13	13
ENSG00000281106	TMEM272	2.9211223070478805	NA	0.0034877287768323244	0.08218133473496174	0.07682988746244271	2.774955750222046e-13	1.1450364812453767e-12	22	23	23
ENSG00000103264	FBXO31	2.921093965015772	NA	0.0034880460850165835	0.03503686976189662	0.04887306117301986	7.32313530808815e-09	2.2771431985204655e-08	6	7	7
ENSG00000099974	DDTL	2.9198007064379206	NA	0.003502552967535792	0.028362673411190673	0.10357746464202355	1.304909951649341e-17	6.88762719631719e-17	18	19	19
ENSG00000175334	BANF1	2.9184906602623935	NA	0.0035173041181717772	0.09201774683461708	0.07850116660429829	1.4993694036161923e-13	6.283647581283988e-13	19	21	21
ENSG00000076662	ICAM3	-2.9149248433184227	NA	0.0035577420816310674	0.007805112633504428	0.0996977565517424	5.624459658280242e-17	2.867237178354574e-16	12	16	16
ENSG00000125505	MBOAT7	2.9146005911696267	NA	0.0035614401450466122	0.010813877049217525	0.01646507193473788	0.0008717279494108379	0.001666212951899962	8	10	10
ENSG00000148483	TMEM236	2.9138591161757414	NA	0.0035699097378834705	0.031199940766491456	0.036281459507769016	6.809887377342314e-07	1.7994261730977402e-06	16	17	17
ENSG00000120063	GNA13	2.912808856599157	NA	0.0035819378208364243	0.011193652192045251	0.01087368712139839	0.006903359035385783	0.011684337159280576	6	7	7
ENSG00000168038	ULK4	-2.9121156071887664	NA	0.003589897434827363	0.23855378923660264	0.33913441697905117	4.372565621932522e-62	1.14306597333111e-60	16	18	18
ENSG00000258302	AC025034.1	2.9115593119456022	NA	0.0035962962267759692	0.01751980840573187	0.040189051140896714	1.6713189626334896e-07	4.656612329845932e-07	5	6	6
ENSG00000281162	LINC01127	-2.9094738976063916	NA	0.0036203761729745594	0.3385945960325182	0.37232165264324135	1.4029795739830199e-69	4.644729095412125e-68	26	28	28
ENSG00000272505	AC104964.4	-2.9066700769097094	NA	0.003652982555393895	0.06772416296797819	0.12499658564232338	3.6963310629029214e-21	2.3168268054723023e-20	22	26	26
ENSG00000139546	TARBP2	2.906395968965547	NA	0.003656184516761953	0.016902056065970856	0.04118617515841663	1.1676191669150573e-07	3.2971350392600554e-07	13	14	14
ENSG00000272047	GTF2H5	-2.9063548650014983	NA	0.003656664888116632	0.15478060396167095	0.13150604925354156	2.9774632767814566e-22	1.962356561626641e-21	28	28	28
ENSG00000215529	EFCAB8	-2.906346337933846	NA	0.003656764548929648	0.02304097027358395	0.029380047337458984	8.13836575915299e-06	1.9546895574749948e-05	9	12	12
ENSG00000205356	TECPR1	2.905678883048422	NA	0.003664573150878463	0.04729201806529812	0.06279085795021612	4.7276855524059525e-11	1.7097233137538946e-10	7	9	9
ENSG00000179588	ZFPM1	2.9052612928150428	NA	0.003669466275759105	0.0024423471004146055	0.022670274431728015	9.139664712750931e-05	0.00019687992734451163	13	17	17
ENSG00000205643	CDPF1	2.9046149695199523	NA	0.003677051300231887	0.002901417128384488	0.11677409588140646	8.688097159107734e-20	5.102471855532141e-19	5	6	6
ENSG00000105767	CADM4	-2.9040820598602295	NA	0.003683316061636684	0.007469483769129761	0.01644832972020652	0.0008770860161227157	0.0016744014349870256	1	1	1
ENSG00000149554	CHEK1	-2.9034676147446206	NA	0.0036905513789765153	0.0533751579516214	0.02272714166666742	8.953676032069803e-05	0.00019309178857389973	19	23	23
ENSG00000253559	OSGEPL1-AS1	2.90341098362345	NA	0.003691218881201395	0.07956515575536549	0.04403292604305308	4.191368030493765e-08	1.2265831118590028e-07	50	56	56
ENSG00000170634	ACYP2	2.9019850935741447	NA	0.0037080618420968587	0.037783072951631726	0.0857809383362268	1.0158534272837449e-14	4.568809447807223e-14	8	11	11
ENSG00000204520	MICA	2.900038004977031	NA	0.0037311741739848364	0.2684562939430719	0.38513637401340467	1.404989514304321e-72	5.061799407732101e-71	28	33	33
ENSG00000245680	ZNF585B	2.898615517423285	NA	0.003748142082982365	0.01205176066762528	0.03701684660269513	5.228218282496251e-07	1.3930813444146708e-06	4	7	7
ENSG00000106003	LFNG	-2.8965434747186283	NA	0.0037729836096671476	0.006158024648483569	0.051982546488601955	2.3823504604794965e-09	7.676611808861872e-09	15	16	16
ENSG00000084090	STARD7	-2.894743775687612	NA	0.0037946813552896578	0.015264441153382257	0.0212293437061819	0.00015395661629992368	0.0003236731657383096	8	10	10
ENSG00000231964	AL731567.1	-2.8910291490543694	NA	0.003839825035255328	0.0119654737773072	0.023328636244465795	7.204369252980927e-05	0.00015708547783772398	4	5	5
ENSG00000272636	DOC2B	-2.8890437772070046	NA	0.0038641527440416035	0.13444513703864802	0.2895138982011274	1.5015650006536614e-51	2.91623309130347e-50	10	12	12
ENSG00000231346	LINC01160	-2.886089569551803	NA	0.0039006113096165256	0.09629809301197524	0.1262054409900653	2.3184124703647434e-21	1.469270341991315e-20	8	8	8
ENSG00000167522	ANKRD11	-2.885043403513791	NA	0.003913597017713386	0.014045047076621953	0.08148221620038403	4.989795098721764e-14	2.1494598379296544e-13	5	8	8
ENSG00000205531	NAP1L4	2.884700064950038	NA	0.003917867314152491	0.02180286963165541	0.052264378418523535	2.1516030585469806e-09	6.947437554325395e-09	11	16	16
ENSG00000161204	ABCF3	2.8826016083322923	NA	0.003944059112598225	0.0313912065922736	0.06941696414629246	4.212854888511566e-12	1.6257031611855275e-11	37	50	50
ENSG00000167103	PIP5KL1	2.8824721003946823	NA	0.003945680758249294	0.05314451804210267	0.10592260235323515	5.381140271510631e-18	2.8873959485649504e-17	7	8	8
ENSG00000157014	TATDN2	2.8801983928856454	NA	0.003974250005276999	0.03612516682901609	0.03704133055256821	5.18241123970049e-07	1.3817346136446473e-06	18	20	20
ENSG00000275479	AC087741.2	-2.8801028489892966	NA	0.003975454621031312	0.012261792971959992	0.06212585982601833	6.02209729618951e-11	2.1641438921281204e-10	7	9	9
ENSG00000179406	LINC00174	2.877078993575223	NA	0.004013751044149002	0.11220447073595362	0.12716238130018478	1.6019287564159081e-21	1.0223846759872129e-20	12	17	17
ENSG00000106263	EIF3B	2.876528041598495	NA	0.004020764686423391	0.012160467943852064	0.020582194585105615	0.0001946545728173792	0.00040422999143197334	3	5	5
ENSG00000159388	BTG2	2.876294777916434	NA	0.004023737494127341	0.026647978980431343	0.044169386323143336	3.990396107874667e-08	1.1706190378607134e-07	3	3	3
ENSG00000253320	AZIN1-AS1	2.875220008081396	NA	0.004037460593742646	0.057975479779750934	0.060298301926480724	1.1703793878757665e-10	4.1323525062140253e-10	9	10	10
ENSG00000151151	IPMK	2.874595037257251	NA	0.004045459998238739	0.1611455480003494	0.1723068012898025	2.732456409442199e-29	2.420397467227493e-28	14	15	15
ENSG00000100890	PRORP	2.873185158581974	NA	0.004063558805426939	0.10564505180507182	0.18280175288702738	3.740317527979144e-31	3.557554369790035e-30	24	30	30
ENSG00000233077	LINC01271	2.871674600261224	NA	0.004083031578572088	0.0766012578298934	0.09267525518640284	7.807958615864325e-16	3.7235451141117154e-15	11	11	11
ENSG00000240350	AC017002.3	2.868045008013001	NA	0.004130167744679631	0.0019003057207635256	0.0487815094181827	7.569095920677158e-09	2.3506415418995398e-08	3	4	4
ENSG00000268810	AC007193.1	-2.865853560535514	NA	0.004158865776587421	0.018364501300864	0.05563368831127603	6.357122408742401e-10	2.1363568917798047e-09	5	6	6
ENSG00000124942	AHNAK	-2.8613513256782412	NA	0.004218393041409766	0.016725111353466417	0.03010525346235817	6.269863445846895e-06	1.5190998620066177e-05	11	13	13
ENSG00000141579	ZNF750	-2.860320664000263	NA	0.004232128407203582	0.003543690279423759	0.011158613376750996	0.006203393307311621	0.010583040574035632	7	8	8
ENSG00000253214	AC079209.1	2.859927275896647	NA	0.004237381677506403	0.03964119478235066	0.18052876719499902	9.516598827772105e-31	8.962117149778355e-30	3	3	3
ENSG00000188897	AC099489.1	2.850876292710309	NA	0.0043598928290862855	0.042139427628230385	0.14430255482476392	1.9996243362737853e-24	1.4617032285916088e-23	24	28	28
ENSG00000086619	ERO1B	2.849051554896716	NA	0.004384977427377283	0.013922305618894194	0.03727696162175444	4.761571467578647e-07	1.2738875054213139e-06	16	25	25
ENSG00000204516	MICB	2.847984877191391	NA	0.0043997015202027565	0.29697685906136456	0.3873052093979343	4.3042936507125905e-73	1.5772293123091926e-71	58	69	69
ENSG00000160917	CPSF4	-2.8470748224551943	NA	0.004412299047106434	0.0005007396901663479	0.029791406726545185	7.019048836138173e-06	1.695347443534275e-05	2	3	3
ENSG00000269524	AC245052.7	2.8467929798690115	NA	0.004416207107008545	0.01133321689501583	0.03891630368879088	2.6412923690993616e-07	7.234550844543196e-07	3	4	4
ENSG00000165609	NUDT5	-2.846346378326416	NA	0.004422406156862179	0.0031876272562350134	0.02409707482694883	5.458585219240274e-05	0.0001205683641483146	1	2	2
ENSG00000122515	ZMIZ2	-2.846073923828589	NA	0.004426191831750326	0.06497033886901143	0.09032660046095004	1.874722716589701e-15	8.796065627030585e-15	4	4	4
ENSG00000168329	CX3CR1	2.843301263407743	NA	0.004464884485076491	0.013636988519450692	0.036597718507309474	6.078217207880363e-07	1.6130508650253845e-06	15	18	18
ENSG00000090554	FLT3LG	-2.8418188534525184	NA	0.004485697111524726	0.007433925534376985	0.010944240680519515	0.00672286908244382	0.011396844789919838	5	6	6
ENSG00000198064	NPIPB13	2.8408960517643704	NA	0.004498697343054114	0.054260485270267445	0.04857556692353512	8.152946295656569e-09	2.5246456486857078e-08	11	13	13
ENSG00000259291	ZNF710-AS1	-2.8395971713429207	NA	0.004517053530258765	0.040676791907777884	0.11925596172079195	3.359624820496093e-20	2.0109670522404014e-19	7	9	9
ENSG00000251230	MIR3945HG	-2.835432540013417	NA	0.004576367894074104	0.05272882195432096	0.08679409239385659	6.974648639082395e-15	3.1701099791047966e-14	11	13	13
ENSG00000142507	PSMB6	2.8320375398127955	NA	0.004625241817179452	0.026687212129780098	0.02782634458148689	1.4234501657837873e-05	3.3407344865233566e-05	26	29	29
ENSG00000272221	AL645933.2	-2.8300405304502467	NA	0.004654210774675172	0.35101554468625235	0.6440391212177244	5.661531299979291e-152	1.9814204135376503e-149	27	38	38
ENSG00000051128	HOMER3	-2.829858211195166	NA	0.004656863695511752	0.0275861685738223	0.015125058578105371	0.0014250300647644701	0.002648801276896369	17	19	19
ENSG00000160796	NBEAL2	2.8289505529145953	NA	0.004670091384378305	0.059440911055375	0.038957253863084816	2.6026897019686614e-07	7.135655587379788e-07	11	11	11
ENSG00000186998	EMID1	-2.822340136000136	NA	0.004767458405546829	0.015013232749565227	0.015535998498155752	0.001225371162400363	0.0023003711071706433	13	16	16
ENSG00000186432	KPNA4	-2.8204950051791533	NA	0.004794961995517631	0.01814780477156027	0.015186932779798322	0.0013929878826469937	0.00259374041254216	6	7	7
ENSG00000164077	MON1A	-2.819780810253583	NA	0.004805646300237091	0.011510668309790577	0.04328324002606465	5.490009688625462e-08	1.5962729086171253e-07	5	6	6
ENSG00000116741	RGS2	-2.819330212320751	NA	0.004812398291787911	0.1369688882437407	0.12306421596351555	7.781502159916687e-21	4.7932823469975315e-20	15	18	18
ENSG00000169902	TPST1	-2.8180923358958743	NA	0.004830991476445229	0.008464711069799825	0.01329070400281126	0.002803651126873703	0.005010793191006149	6	7	7
ENSG00000131979	GCH1	-2.8175069313361707	NA	0.0048398070027716724	0.17230851577372552	0.27621852238544115	7.515777122774215e-49	1.3328651693738883e-47	13	15	15
ENSG00000233885	YEATS2-AS1	-2.814993361606515	NA	0.004877824148185606	0.11634600464976638	0.0481751767775411	9.419874859047663e-09	2.898644068864317e-08	7	8	8
ENSG00000273240	AC013468.1	2.8105987253262263	NA	0.004944941557749023	0.04791941970586505	0.03353458695346623	1.82753210028166e-06	4.652664487489636e-06	7	8	8
ENSG00000204044	SLC12A5-AS1	-2.8096634438830774	NA	0.004959333061787118	0.009131497024265613	0.016214679858167783	0.0009554221413991222	0.001815259727770169	3	4	4
ENSG00000112081	SRSF3	-2.808257184771103	NA	0.004981042965243784	0.004798539079923896	0.01012090447000085	0.009166326908737884	0.015243729650692976	4	4	4
ENSG00000107736	CDH23	-2.8077144256200977	NA	0.004989445070160916	0.05581039064141071	0.07833816256832347	1.5922108371849766e-13	6.662963310611314e-13	21	27	27
ENSG00000163848	ZNF148	2.8071650111008757	NA	0.0049979632531041525	0.0045601902901067845	0.01785501561403788	0.0005246569501527996	0.0010298779059777147	5	7	7
ENSG00000215912	TTC34	-2.8059904245335914	NA	0.005016218294936011	0.07221936955349242	0.07101309960943591	2.3486649746809925e-12	9.199921345546903e-12	12	13	13
ENSG00000160447	PKN3	-2.805342578791899	NA	0.005026312677863219	0.269504817372225	0.3609815462071432	5.636148203643574e-67	1.7228931469569279e-65	11	12	12
ENSG00000126860	EVI2A	2.8053345501880855	NA	0.00502643789036863	0.06940980736156574	0.11468540022478928	1.929188717231741e-19	1.1109354369310654e-18	22	25	25
ENSG00000275557	AC242842.1	-2.8036072421991105	NA	0.00505344230606135	0.000831868392059323	0.26254919729543613	3.988609366917256e-46	6.380658771759704e-45	8	15	15
ENSG00000161618	ALDH16A1	2.8016120029740823	NA	0.005084798714762976	0.3100599074584831	0.4145078901022978	1.0758252444266555e-79	4.804512269966852e-78	31	31	31
ENSG00000170248	PDCD6IP	2.800984928196016	NA	0.005094689840942529	0.3048220084320699	0.3310785745508507	2.531683426272325e-60	6.3380786973933e-59	23	29	29
ENSG00000256683	ZNF350	-2.799435670179124	NA	0.005119201573141937	0.0011746610814013215	0.013866522826109437	0.002265809240726541	0.004099204839035705	3	3	3
ENSG00000023892	DEF6	-2.798647049674298	NA	0.005131719700467309	0.027025576288810003	0.24437915938232715	1.4024498098644104e-42	1.9959013933082799e-41	7	9	9
ENSG00000124508	BTN2A2	-2.797799230613495	NA	0.005145208365724924	0.030442752910698208	0.031394012218638884	3.944683729581031e-06	9.74184638228472e-06	7	12	12
ENSG00000205560	CPT1B	2.7972574609530128	NA	0.005153844605169149	0.13185851742769278	0.48960398747879874	1.215689892516593e-99	1.0023012484022622e-97	23	32	32
ENSG00000143742	SRP9	-2.793868403591821	NA	0.005208166803471266	0.007619631649242728	0.017992007518905014	0.0004990973075013873	0.0009828915625104836	7	8	8
ENSG00000142330	CAPN10	2.7930034053678483	NA	0.005222114219175856	0.054156509809615075	0.0639382343139768	3.1130981862955435e-11	1.1392770123086273e-10	14	16	16
ENSG00000165280	VCP	2.790935307371508	NA	0.00525559756033679	0.17465978816843433	0.23601647484276175	5.63505782699974e-41	7.615099028780027e-40	28	33	33
ENSG00000144635	DYNC1LI1	2.7902532251663	NA	0.005266683202647666	0.05481032231509859	0.11396459955339198	2.539577518945936e-19	1.4521912261555139e-18	20	22	22
ENSG00000104518	GSDMD	-2.7902187702825616	NA	0.005267243745792787	0.1794882044542362	0.24907728068181148	1.730218802455935e-43	2.5490998490822016e-42	7	8	8
ENSG00000128699	ORMDL1	-2.7887419092547066	NA	0.005291321375173133	0.2581832475181032	0.11869419925844885	4.166599762529099e-20	2.4853224113951833e-19	13	15	15
ENSG00000035115	SH3YL1	-2.788557875815838	NA	0.005294328673227978	0.12737058604580384	0.40587828599288117	1.4409194802443367e-77	5.869436619171052e-76	14	17	17
ENSG00000112531	QKI	2.7866594966026894	NA	0.005325440384786169	0.2018454395499723	0.2517717175029269	5.180556905952088e-44	7.7931026649274e-43	7	7	7
ENSG00000125498	KIR2DL1	2.786370614653726	NA	0.0053301891931548506	0.037458609155803936	0.19340025620267454	4.648327232905284e-33	4.7818934443366954e-32	9	15	15
ENSG00000244607	CCDC13	2.7862434356924295	NA	0.005332281046563214	0.09157789661044352	0.10681073907864343	3.845448335179781e-18	2.0835890521326403e-17	12	13	13
ENSG00000155629	PIK3AP1	2.7853739336299155	NA	0.0053466025844833235	0.052882523727560304	0.08206986848335393	4.0155212364308935e-14	1.7415825413139453e-13	14	15	15
ENSG00000168803	ADAL	2.7849892978267623	NA	0.005352948981757237	0.2083634745127069	0.041705714873605595	9.685633866185167e-08	2.749072081615515e-07	6	8	8
ENSG00000088002	SULT2B1	-2.784775585768204	NA	0.005356478117966715	0.0667580488531254	0.08636933296395655	8.165954157020241e-15	3.6988364458198655e-14	4	4	4
ENSG00000134531	EMP1	-2.7840625246883506	NA	0.005368268464846021	0.007700363613205936	0.01784107392295055	0.0005273309332876237	0.001034572494560057	3	3	3
ENSG00000176915	ANKLE2	-2.7796896160000233	NA	0.005441087722733095	0.04897811856010918	0.3607379991782688	6.403262793442189e-67	1.9539066484829196e-65	14	22	22
ENSG00000205221	VIT	2.7783990748633793	NA	0.005462748048297571	0.02198972892874443	0.021642899573003853	0.0001325422407503691	0.0002804054881110387	10	13	13
ENSG00000154370	TRIM11	2.7780107538145455	NA	0.005469280810524261	0.0054171008969285195	0.010340842989758401	0.008436190230102454	0.014111610052285114	2	2	2
ENSG00000104731	KLHDC4	2.777496193431283	NA	0.005477948172314644	0.06716453473521868	0.17520332053972051	8.403963737791645e-30	7.593233621674864e-29	13	16	16
ENSG00000166263	STXBP4	2.776665391423357	NA	0.005491968545305047	0.05123682305875426	0.0920737584930906	9.77323720128973e-16	4.642693760801041e-15	5	7	7
ENSG00000064933	PMS1	-2.7763509172530085	NA	0.0054972839643623525	0.02516009026075046	0.03526805562896868	9.8019238290689e-07	2.552280469855794e-06	7	9	9
ENSG00000188305	PEAK3	-2.774707170613824	NA	0.0055251431327021676	0.018654052611291654	0.03626822522102562	6.842354834819749e-07	1.8068916393951937e-06	19	24	24
ENSG00000118690	ARMC2	-2.773920198797166	NA	0.0055385262371093836	0.09317139352282373	0.11590790495056617	1.2097316195367233e-19	7.044376075869361e-19	14	15	15
ENSG00000151208	DLG5	2.7724524473230563	NA	0.005563564745014134	0.09530201210697399	0.26768016231240627	3.8361214452579684e-47	6.3993819712771296e-46	10	15	15
ENSG00000228452	AC098484.1	-2.7710184241175964	NA	0.0055881264804164416	0.01407498043652326	0.03660989944938309	6.051665415590676e-07	1.606253060083029e-06	3	5	5
ENSG00000155229	MMS19	2.770960807800293	NA	0.005589115365386472	0.00871792178869044	0.015087519583189303	0.00144483171400673	0.002683862550205959	1	1	1
ENSG00000100600	LGMN	2.770682880761739	NA	0.005593887723043319	0.01149187219879605	0.021529697418421565	0.00013808764588607483	0.00029149003437965254	26	27	27
ENSG00000205639	MFSD2B	2.7700798065717294	NA	0.00560425591421267	0.00719542077241594	0.017388591666024394	0.0006219853454468581	0.0012082495116751437	3	4	4
ENSG00000161179	YDJC	-2.769040921920015	NA	0.005622157326493411	0.024250165320822633	0.03289451507831576	2.300230103973134e-06	5.805245923919834e-06	2	2	2
ENSG00000090382	LYZ	2.768661188534854	NA	0.0056287135187967205	0.2669979432517629	0.706818914001219	3.871451288023179e-180	4.426101209220633e-177	20	24	24
ENSG00000185669	SNAI3	2.7673089267239654	NA	0.005652116710257125	0.21863706508596079	0.31277062293678953	2.1494962093380697e-56	4.8185242475736675e-55	12	16	16
ENSG00000136379	ABHD17C	-2.767088145972464	NA	0.005655946021387619	0.07854484784152121	0.12702068112459816	1.692102704277119e-21	1.0787311998382273e-20	14	16	16
ENSG00000140650	PMM2	2.7670125382561235	NA	0.0056572579302153056	0.045026009678637326	0.10742761262642077	3.044487381622005e-18	1.6590376265470532e-17	4	7	7
ENSG00000168159	RNF187	2.766582540409168	NA	0.005664724267745124	0.03745810035446473	0.0626686042271736	4.9428095309678756e-11	1.7852620186724536e-10	4	4	4
ENSG00000122378	PRXL2A	2.7665429673416546	NA	0.005665411847592742	0.08932224783716174	0.10346424906692443	1.3618534366885071e-17	7.181557375698404e-17	14	15	15
ENSG00000123143	PKN1	-2.7661598661141444	NA	0.005672072103201267	0.0720385636756257	0.11626516014936789	1.0553822573228209e-19	6.171181343727202e-19	5	7	7
ENSG00000167106	FAM102A	2.765360586862249	NA	0.005685990401455661	0.011759738299968002	0.034439219202165215	1.3202980287433772e-06	3.4022225236544213e-06	12	12	12
ENSG00000037042	TUBG2	2.7628632896952614	NA	0.0057296759461347	0.023909324229013127	0.024566546680753004	4.6078456764767965e-05	0.00010274339553491168	4	7	7
ENSG00000274501	AL121845.4	2.7595723474102356	NA	0.005787707037647869	0.009477071482534327	0.01704173549100919	0.0007059874172064426	0.001362171266614906	5	9	9
ENSG00000130813	SHFL	2.759031772712214	NA	0.005797289816593875	0.11869119009748055	0.22651288018858187	3.5726263909000313e-39	4.5349348614022673e-38	6	8	8
ENSG00000124882	EREG	2.758668277198027	NA	0.0058037415504522735	0.022797147752868015	0.06498226669940636	2.1278808980298358e-11	7.87972997631476e-11	6	8	8
ENSG00000163898	LIPH	-2.7584189259814873	NA	0.005808171063579102	0.03268162386142849	0.04678734028273395	1.5537799376646705e-08	4.7127294218272784e-08	9	10	10
ENSG00000198089	SFI1	2.756796149662724	NA	0.005837072851069878	0.14607049180012985	0.17893454147082782	1.8293474545590574e-30	1.7040456001213077e-29	13	14	14
ENSG00000249846	LINC02021	-2.7533106055828083	NA	0.005899589434607966	0.09825759101465109	0.10225262681868523	2.1504020336226266e-17	1.1188484367291998e-16	22	25	25
ENSG00000197362	ZNF786	-2.751950113356542	NA	0.005924154468639284	0.0835199113078241	0.0807480110765977	6.544587758196847e-14	2.8030253612716713e-13	18	21	21
ENSG00000150527	MIA2	-2.751269002041	NA	0.00593648720163915	0.003721545227955642	0.012004307291675058	0.004521906967195707	0.00787830768875741	5	7	7
ENSG00000164506	STXBP5	2.7511019706726074	NA	0.005939515132476516	0.011827406460413673	0.014665385982286729	0.00168759922589812	0.0031055520039625344	1	1	1
ENSG00000168273	SMIM4	2.751076724976147	NA	0.005939972905431924	0.009928862517983791	0.02088527449813133	0.00017439919862420367	0.00036419530652782135	4	4	4
ENSG00000170802	FOXN2	-2.7502602892727452	NA	0.005954794250474961	0.04278291998541147	0.18338621600983349	2.9406662370899617e-31	2.814145385036593e-30	25	32	32
ENSG00000258017	AC011603.2	2.748097125625296	NA	0.005994224971106116	0.04297751512747504	0.026578033047344577	2.231334417048148e-05	5.128002401227377e-05	5	7	7
ENSG00000242114	MTFP1	-2.747292512324611	NA	0.006008951597948777	0.022324955929979233	0.04304009464240513	5.992159454708354e-08	1.7355099221211546e-07	16	19	19
ENSG00000136908	DPM2	2.7471256647021245	NA	0.006012009443875715	0.03597721174976259	0.012156571898657832	0.004272423174077298	0.007465639393952678	3	3	3
ENSG00000134352	IL6ST	2.746412618242541	NA	0.006025093377108929	0.005822015952004492	0.06686387675663362	1.0710395257374386e-11	4.0367597421695236e-11	8	11	11
ENSG00000171368	TPPP	2.7462172637267614	NA	0.006028682477981499	0.025933364393687614	0.06185721138527281	6.640364083611493e-11	2.3798454267471994e-10	18	24	24
ENSG00000148700	ADD3	-2.745181324121541	NA	0.006047747221846989	0.05062734462277601	0.06738104389850297	8.867171496870478e-12	3.362740468815388e-11	19	21	21
ENSG00000223991	AC104809.1	2.7439871866573466	NA	0.006069790706651204	0.0368023111627301	0.02845958501342611	1.1333438887986329e-05	2.6852327091748763e-05	23	27	27
ENSG00000245164	LINC00861	-2.7436774898393335	NA	0.0060755194404898795	0.00516397732303311	0.01903682546824704	0.0003411771340197047	0.0006866385015026306	14	14	14
ENSG00000213085	CFAP45	-2.742867522346396	NA	0.00609052515234672	0.008040888909472932	0.0390563280149511	2.5116113696702424e-07	6.894769229786295e-07	5	7	7
ENSG00000006194	ZNF263	-2.7424067128613623	NA	0.006099077144178868	0.012532249543096643	0.06991494610813778	3.511085863866819e-12	1.3616375278030775e-11	12	16	16
ENSG00000166974	MAPRE2	-2.740329220540364	NA	0.006137767001656496	0.007073532180026334	0.03369344311984808	1.726118516586976e-06	4.406252819432874e-06	5	6	6
ENSG00000152332	UHMK1	2.738897391339234	NA	0.00616456096831474	0.01016956948224921	0.01473885975652558	0.0016425606162649017	0.0030272189154569367	13	14	14
ENSG00000068120	COASY	2.738458873632677	NA	0.006172788038289	0.004254795522841529	0.048755872599175396	7.63943785006118e-09	2.371198546437994e-08	3	6	6
ENSG00000162399	BSND	-2.738102714343254	NA	0.006179477249097375	0.015030248097705947	0.14737095239550663	5.962001273329561e-25	4.4376024234517636e-24	8	9	9
ENSG00000105677	TMEM147	2.737828828833751	NA	0.00618462567261639	0.00862406916165004	0.02840701925135521	1.1549867216848995e-05	2.734244518246044e-05	9	12	12
ENSG00000237914	SIRPG-AS1	-2.7374874208980344	NA	0.0061910487717306	0.00974306584644487	0.01962525350829563	0.00027548503378193115	0.0005618138713671467	5	7	7
ENSG00000144815	NXPE3	2.7352344216731144	NA	0.006233586528245807	0.2833349386701021	0.30880043849228594	1.4813747986134499e-55	3.2444567588023053e-54	12	17	17
ENSG00000158792	SPATA2L	2.7345817144141957	NA	0.006245959030116009	0.017051424247680552	0.20200245909162656	1.2667927655457951e-34	1.3680245048076097e-33	19	26	26
ENSG00000105270	CLIP3	2.7321927188173505	NA	0.006291432799039247	0.04181146061094942	0.07237572348255591	1.425382522189851e-12	5.6596167800494916e-12	9	11	11
ENSG00000241258	CRCP	2.731714594014623	NA	0.0063005694610357744	0.26549065805128125	0.3445687362360546	2.751668618341639e-63	7.43123860408516e-62	12	14	14
ENSG00000231500	RPS18	2.731685837914431	NA	0.006301119352442793	0.3691052809010485	0.3959951388000704	3.6063358176714366e-75	1.4087711375227212e-73	19	22	22
ENSG00000026103	FAS	2.7279917697578475	NA	0.006372119785728671	0.07993838190583956	0.10841638132155429	2.0931485969812607e-18	1.1490206558780935e-17	16	18	18
ENSG00000105497	ZNF175	-2.727938885426276	NA	0.0063731414350869505	0.10366094254670737	0.12221770665855164	1.0776594780723495e-20	6.602637509632984e-20	15	20	20
ENSG00000168393	DTYMK	-2.727041685152253	NA	0.006390496533904988	0.002185401964350789	0.01110130724203242	0.006338121625580913	0.01079583311055692	2	3	3
ENSG00000185262	UBALD2	-2.726397561550023	NA	0.006402982426855386	0.028035891622134407	0.04124953617296816	1.1413065683834186e-07	3.224426085866103e-07	17	20	20
ENSG00000272787	AC253536.6	-2.7230335577298597	NA	0.006468548697234204	0.057181458551779224	0.17625781245366473	5.465548780783827e-30	5.0042016039328266e-29	11	14	14
ENSG00000158006	PAFAH2	-2.721580252903236	NA	0.006497060758525463	0.0034774937364639665	0.010507347034789035	0.007923125663713351	0.013297483069780803	3	5	5
ENSG00000198874	TYW1	2.7212158600416783	NA	0.0065042274031264415	0.10732735674677897	0.1274421670530751	1.4377135678089883e-21	9.203191479789601e-21	16	19	19
ENSG00000160408	ST6GALNAC6	-2.7192560548773415	NA	0.00654289369388897	0.0317687905551833	0.060874851185179754	9.491334666145602e-11	3.37340721636748e-10	9	10	10
ENSG00000253595	LINC01300	2.7174088312620013	NA	0.006579527920715069	0.24139669921515333	0.28904903678912186	1.8696727897338208e-51	3.6147709888551625e-50	13	13	13
ENSG00000089012	SIRPG	2.716377733719317	NA	0.006600056816931162	0.007330746892175498	0.05010752321111038	4.6900856583670065e-09	1.4784977749142609e-08	8	11	11
ENSG00000166762	CATSPER2	-2.7162080208279344	NA	0.006603441273296955	0.041430139448874886	0.12316116850753918	7.496499680691053e-21	4.62104504040873e-20	12	13	13
ENSG00000158161	EYA3	-2.7158353240626627	NA	0.006610879161381453	0.3403779357165444	0.39201090705920627	3.2578712267282982e-74	1.2360449926363626e-72	37	43	43
ENSG00000277481	PKD1L3	2.715561910096369	NA	0.00661634045771078	0.053691108912639667	0.04124490078225789	1.1432113049610306e-07	3.229275353117561e-07	22	24	24
ENSG00000101194	SLC17A9	-2.713048050214784	NA	0.006666743886973068	0.12243211641386229	0.14427966537590872	2.01772628687185e-24	1.474307119453147e-23	44	50	50
ENSG00000130723	PRRC2B	-2.7129235917448518	NA	0.0066692482507085355	0.0040737490748257235	0.06480877934481773	2.2668100988520875e-11	8.377915169227252e-11	6	8	8
ENSG00000137310	TCF19	-2.711483293728361	NA	0.006698291636285869	0.03308668469829458	0.14361557311198261	2.620424739126394e-24	1.9009164065684655e-23	17	22	22
ENSG00000179965	ZNF771	2.711270738402032	NA	0.00670258739551967	0.0022308645585743534	0.01128744767873413	0.005911042060208097	0.010110558576751312	5	5	5
ENSG00000253958	CLDN23	-2.710837765789266	NA	0.006711345465809125	0.036787047067953646	0.04682026538519199	1.53544704015143e-08	4.6579482206893466e-08	14	15	15
ENSG00000103769	RAB11A	2.7094286514452492	NA	0.006739919969168133	0.00841424663750628	0.016505318986613914	0.0008589821508144883	0.0016433160312714927	5	7	7
ENSG00000146109	ABT1	-2.707933346807509	NA	0.006770361812772433	0.0803400118630088	0.11203394919694742	5.297916194109235e-19	2.9846900398416317e-18	9	12	12
ENSG00000261159	AC112484.3	-2.707283774254138	NA	0.006783624455113826	0.060151750027854396	0.1668380164048598	2.5043643569125387e-28	2.136683798840454e-27	13	17	17
ENSG00000197134	ZNF257	-2.705349429184321	NA	0.00682325732976831	0.17752852014073484	0.17263665312399953	2.389606489930883e-29	2.1221834125232895e-28	9	10	10
ENSG00000166598	HSP90B1	2.7053210794922657	NA	0.006823839731619383	0.007175508239009226	0.032508709357381135	2.6423692530564205e-06	6.6355235496653325e-06	4	5	5
ENSG00000103145	HCFC1R1	2.70507511588265	NA	0.006828894559921849	0.014616217487135336	0.010044037043888896	0.009436463199996166	0.0156489611659157	9	11	11
ENSG00000137185	ZSCAN9	2.704472768038127	NA	0.006841287696251294	0.15206329059917667	0.10930154158260695	1.4962329844399406e-18	8.258416301950608e-18	27	29	29
ENSG00000071626	DAZAP1	2.7036815379003003	NA	0.0068575977393364705	0.00040252612168512384	0.011786616955792055	0.004904532390530753	0.008487167100425014	2	4	4
ENSG00000196743	GM2A	-2.703037641913564	NA	0.006870896481039256	0.42940213016377726	0.6631651817630623	5.439016390915732e-160	2.7433438849357025e-157	17	21	21
ENSG00000138381	ASNSD1	2.7028171452244414	NA	0.0068754558448204965	0.1953932131008124	0.4156288999609071	5.6645516896284845e-80	2.5835477905701827e-78	30	32	32
ENSG00000181896	ZNF101	-2.700975460992543	NA	0.0069136439275579616	0.010896598686802771	0.01993661882926872	0.0002460323361820974	0.000504690015931434	16	19	19
ENSG00000239713	APOBEC3G	2.700257372725651	NA	0.006928585340698448	0.12673244359179522	0.1652972131755589	4.663210346045807e-28	3.9588809021950266e-27	34	40	40
ENSG00000133313	CNDP2	2.699367253432442	NA	0.00694714649805718	0.06874656142400258	0.17376774989168942	1.508311250632103e-29	1.3521186428170376e-28	7	11	11
ENSG00000115942	ORC2	-2.698208736100871	NA	0.006971371300012262	0.00707340135585454	0.018477257213925662	0.0004182255724618997	0.0008324222774082078	11	13	13
ENSG00000112511	PHF1	-2.6976689860320446	NA	0.006982683455692507	0.010604803691763556	0.01075493798417346	0.007218366279077592	0.012185034286829573	8	9	9
ENSG00000129946	SHC2	2.6973523841034353	NA	0.006989326510802498	0.01847046277875449	0.02417773371637691	5.301951235138087e-05	0.00011731734057442869	9	9	9
ENSG00000047579	DTNBP1	-2.6970230350983884	NA	0.006996243052565106	0.14241120130832485	0.12758549081092532	1.3602088267799886e-21	8.720082680542065e-21	29	34	34
ENSG00000120915	EPHX2	-2.6966934902522195	NA	0.007003169859031591	0.16828181914988355	0.11760881948338207	6.313378252629817e-20	3.7359600984937455e-19	20	25	25
ENSG00000139679	LPAR6	-2.6957841010125705	NA	0.007022316556615265	0.013098334719848405	0.011562917898682197	0.005332066276956941	0.009174235435289915	4	4	4
ENSG00000059122	FLYWCH1	2.6950245308154783	NA	0.007038344911402752	0.5006300239039226	0.7449311626874089	2.3805757081910053e-200	1.0206123204941887e-196	50	72	72
ENSG00000205133	TRIQK	2.694025471369677	NA	0.007059476958312532	0.12499577432290376	0.07046996757632328	2.8655314204373778e-12	1.1165871013197135e-11	24	31	31
ENSG00000103047	TANGO6	-2.691516898756424	NA	0.0071127894755851845	0.013570772178384984	0.04410614469716684	4.082309534013322e-08	1.1965053187283279e-07	8	10	10
ENSG00000256269	HMBS	-2.687628932257336	NA	0.007196131497673498	0.18413523468612492	0.032002727008001254	3.1694190824926903e-06	7.897757606170757e-06	11	16	16
ENSG00000188186	LAMTOR4	-2.6838028356273615	NA	0.007279001897389017	0.11250606233628939	0.08839474391334046	3.847761572760126e-15	1.7757067602600486e-14	21	26	26
ENSG00000166260	COX11	-2.683527601807755	NA	0.0072849961442538825	0.13211319328548493	0.03695530332574485	5.345155004860243e-07	1.4226922734494537e-06	8	9	9
ENSG00000100664	EIF5	-2.6822312705606874	NA	0.007313288212260297	0.009796556308161413	0.01318680055035846	0.0029136769601415093	0.0051934982007553	11	13	13
ENSG00000095015	MAP3K1	-2.6817667464408554	NA	0.007323450289211456	0.03920532768171666	0.051658798673575486	2.6780620327649346e-09	8.602001460926366e-09	39	45	45
ENSG00000033627	ATP6V0A1	2.680263308676375	NA	0.007356426883602365	0.009392205641739194	0.05014594539365511	4.6254677556867685e-09	1.458663967309165e-08	8	10	10
ENSG00000076984	MAP2K7	-2.6801727638962225	NA	0.007358417150651137	0.007815410914074094	0.01461371351878802	0.00172001938187574	0.003162497306721032	7	10	10
ENSG00000064300	NGFR	2.6800760508996646	NA	0.0073605435349487006	0.0078212562741844	0.010906432064354299	0.006818985076974668	0.01154836807081163	15	17	17
ENSG00000197857	ZNF44	2.6797655750974614	NA	0.007367373549860351	0.003547998184010691	0.013793637841645539	0.002327654777941967	0.004205768811181835	3	4	4
ENSG00000074356	NCBP3	-2.6779371316833394	NA	0.007407712096795351	0.03815755071202199	0.13906924292447134	1.5604002664598823e-23	1.095794601536467e-22	11	14	14
ENSG00000177106	EPS8L2	-2.677785879949514	NA	0.007411057820723795	0.017666366731523504	0.06393176071131794	3.12044862567513e-11	1.1417233514338129e-10	8	9	9
ENSG00000174348	PODN	2.6737447845877518	NA	0.007500951159725129	0.051549774467226646	0.07367586386248987	8.846310045210134e-13	3.557818268417181e-12	22	26	26
ENSG00000179818	PCBP1-AS1	2.6724923749076694	NA	0.007529008556503032	0.07301940372272317	0.15330316061826746	5.67852985831914e-26	4.40837974378972e-25	9	9	9
ENSG00000226822	LINC02785	2.6716168999128005	NA	0.007548677431582898	0.12810027337793337	0.395424804632016	4.946299090521517e-75	1.9104523221476012e-73	26	30	30
ENSG00000115241	PPM1G	-2.6708926384254257	NA	0.007564983873805971	0.02140606459146388	0.024553826363963128	4.629042819652827e-05	0.00010317579323398276	3	4	4
ENSG00000187609	EXD3	2.6705992299013532	NA	0.007571598826623878	0.08904725542002638	0.06192135017368696	6.487229472729685e-11	2.3273953604150912e-10	60	71	71
ENSG00000134375	TIMM17A	2.6705683264454714	NA	0.007572295852884676	0.03789855620325692	0.02416476838888679	5.3268215794927336e-05	0.000117794536772045	23	27	27
ENSG00000225434	LINC01504	-2.6702237650160527	NA	0.007580071320085726	0.07337627324800214	0.09060616903791434	1.6892753538786857e-15	7.945524696562145e-15	17	25	25
ENSG00000181619	GPR135	2.6660044271509498	NA	0.00767586821402004	0.04877317627157636	0.03208680079899833	3.0750693929263702e-06	7.676035665108344e-06	14	15	15
ENSG00000129245	FXR2	2.663743734359741	NA	0.007727640739043371	9.897311799441207e-05	0.03187639580741483	3.316664770122398e-06	8.249091246240608e-06	1	3	3
ENSG00000235351	AC114730.3	2.6627593076469025	NA	0.007750282907205525	0.030033892346702513	0.012511963954187426	0.0037430708887946865	0.006586283877687264	9	12	12
ENSG00000273203	AC006946.2	2.6621744936398506	NA	0.007763761970245206	0.06871875779768924	0.01760428413415008	0.0005749009288659351	0.0011221233814161075	9	12	12
ENSG00000213186	TRIM59	-2.662043677934319	NA	0.007766779944301745	0.018856609043702833	0.04419927176036036	3.947683688477176e-08	1.1586313122316464e-07	5	6	6
ENSG00000115216	NRBP1	-2.6611490541587077	NA	0.0077874474875315736	0.09936405688641929	0.08472807811688036	1.5010020947168795e-14	6.668571223393721e-14	15	15	15
ENSG00000157152	SYN2	-2.6603154805539466	NA	0.007806748985936075	0.04827294496283053	0.02514410941579801	3.74126033826482e-05	8.424221840979964e-05	24	30	30
ENSG00000130856	ZNF236	-2.658926078203192	NA	0.007839016041592532	0.0648523855654814	0.024906245524317593	4.076389650455673e-05	9.152396715850267e-05	15	15	15
ENSG00000150637	CD226	-2.657745916282052	NA	0.007866517548275886	0.015743453127376864	0.018427302080240994	0.00042590271185578014	0.0008460333146779536	21	23	23
ENSG00000172940	SLC22A13	2.6568130340871647	NA	0.00788831778198933	0.011749043003980627	0.01766212071218534	0.000562897233379853	0.001099695221602996	4	4	4
ENSG00000174177	CTU2	2.656106125396722	NA	0.00790487333427177	0.05002420619145745	0.06085927748249816	9.545217682405044e-11	3.390450249286746e-10	33	41	41
ENSG00000168806	LCMT2	2.653824371348511	NA	0.007958523763527417	0.03962154351349416	0.0487960751986253	7.529419065328072e-09	2.3387431181182956e-08	12	15	15
ENSG00000142751	GPN2	-2.6529908941797538	NA	0.007978202311346046	0.023031900630041985	0.0341229900070162	1.4792027900493203e-06	3.7934572523636597e-06	5	5	5
ENSG00000054793	ATP9A	-2.6525672962260636	NA	0.007988220226559461	0.11132011018177879	0.2797825313828898	1.4361025301735351e-49	2.5978610010491514e-48	21	23	23
ENSG00000106635	BCL7B	-2.6520628352592137	NA	0.008000165212146798	0.013032076690243888	0.016942678286097863	0.0007320123261124462	0.0014103223660827254	2	3	3
ENSG00000251584	AC096751.2	2.6518999733934314	NA	0.00800402498510221	0.12768848825271956	0.18642808115273815	8.386808335054414e-32	8.195178127512714e-31	13	14	14
ENSG00000125779	PANK2	-2.6516546512852064	NA	0.008009842186460742	0.009180521208443846	0.010393633335521148	0.008269952427481983	0.013847042977825475	9	10	10
ENSG00000264364	DYNLL2	2.649122892174138	NA	0.00807009803125139	0.045561383817932004	0.14133675827097134	6.4157598916585805e-24	4.5653056590063483e-23	5	5	5
ENSG00000130312	MRPL34	-2.6488403896838837	NA	0.00807684669259655	0.2818017745273193	0.3102742806881297	7.244555528026926e-56	1.6009907570893523e-54	8	10	10
ENSG00000227598	Z94721.1	-2.6481756865802653	NA	0.008092745622802131	0.022575176936127726	0.05509236731612306	7.734006378617748e-10	2.5768501143756706e-09	10	11	11
ENSG00000198805	PNP	-2.647413061668969	NA	0.008111021236426921	0.06378089624832381	0.1082625868720198	2.218806409402822e-18	1.2164421711908247e-17	2	4	4
ENSG00000154330	PGM5	2.6461779356871853	NA	0.00814069828811115	0.15472859563161548	0.22163462220100213	2.948596738652962e-38	3.6451647679700193e-37	24	28	28
ENSG00000113593	PPWD1	2.642661761895383	NA	0.00822571622467908	0.06699167672586315	0.010971810438003346	0.006653652930607083	0.011294020994455197	5	8	8
ENSG00000166452	AKIP1	-2.642006360962593	NA	0.008241650799538284	0.0325038397048297	0.08354730626299342	2.3245519248022833e-14	1.0210999220910439e-13	14	17	17
ENSG00000104419	NDRG1	-2.6389596897675145	NA	0.008316086860565591	0.0007726600442739112	0.01551167015046721	0.0012363633479337355	0.0023202445889380203	3	7	7
ENSG00000165476	REEP3	-2.638734388510177	NA	0.008321615215218436	0.03929736499783417	0.019499137374722315	0.0002884005725140912	0.0005866881871938493	10	11	11
ENSG00000156261	CCT8	2.6379438442356964	NA	0.00834103930077135	0.2634342903388819	0.26704173473500054	5.138149549525463e-47	8.52992513308927e-46	9	9	9
ENSG00000022567	SLC45A4	2.637286998137387	NA	0.008357209191910594	0.2267007699146706	0.31546019353096183	5.776835350427154e-57	1.3173796466020645e-55	15	18	18
ENSG00000100425	BRD1	2.63653968215892	NA	0.008375640318474823	0.018185678378839627	0.02903934766278776	9.199535411319124e-06	2.1969479566733278e-05	7	7	7
ENSG00000267344	AC003070.1	-2.6361951007611957	NA	0.008384151004095619	0.021649892321535847	0.07659669919953535	3.023624684156816e-13	1.2452483119261584e-12	9	11	11
ENSG00000171227	TMEM37	2.6361375996187717	NA	0.008385571955927344	0.007233548108819669	0.012965381098942252	0.0031629654649777362	0.0056110163193238026	15	18	18
ENSG00000124214	STAU1	2.6358995029907146	NA	0.008391458024803948	0.028117200164468	0.02158213403905261	0.00013549056327146245	0.0002863603240747239	7	7	7
ENSG00000138246	DNAJC13	-2.6352015590492637	NA	0.008408733437405648	0.03670696737038329	0.01412341772751503	0.002060775733706073	0.0037532026335597005	14	15	15
ENSG00000147324	MFHAS1	-2.633729411931906	NA	0.008445276166090357	0.05065039798344764	0.045212664604882304	2.740498626946691e-08	8.154921213518793e-08	12	16	16
ENSG00000177426	TGIF1	2.632572939088865	NA	0.008474082532564256	0.0122636853593317	0.025516553526550693	3.271110241421124e-05	7.401539718977551e-05	2	3	3
ENSG00000014164	ZC3H3	2.6314816891416952	NA	0.00850134481385328	0.0752778834751476	0.5115992258063686	4.848490227048392e-106	4.7242476649802765e-104	30	36	36
ENSG00000136238	RAC1	-2.6275149711017	NA	0.00860110569484062	0.19443129428690986	0.23812560676036434	2.2283551521287127e-41	3.05468125530418e-40	25	29	29
ENSG00000164008	C1orf50	2.627505760438664	NA	0.00860133855087952	0.008494997468377811	0.08035703806481609	7.561031415221293e-14	3.2254758144186555e-13	3	4	4
ENSG00000267128	RNF157-AS1	2.627070791896526	NA	0.008612341469452167	0.007468805662684687	0.019215483874774415	0.00031971842471283075	0.0006466389038094508	12	14	14
ENSG00000108671	PSMD11	-2.62696123123169	NA	0.008615114887468446	0.00179820675252775	0.013255269457009888	0.0028406926224545915	0.005072369615001436	1	1	1
ENSG00000064687	ABCA7	-2.626575377740103	NA	0.00862488873855606	0.47449926410326093	0.5077405419356692	6.741574100678346e-105	6.387362113399612e-103	41	47	47
ENSG00000112992	NNT	2.6244292382645806	NA	0.008679432563613176	0.09355222911419755	0.1492364142961381	2.851032355236858e-25	2.153848187663299e-24	14	16	16
ENSG00000276107	AC037198.1	-2.623838221395439	NA	0.008694507211386586	0.02719676174790174	0.0381063957590196	3.53401015445302e-07	9.565142067347671e-07	15	18	18
ENSG00000273295	AP000350.6	2.6233103807909792	NA	0.00870799024346213	0.2531765289661017	0.614449786869894	2.2170566473817406e-140	5.208260883006777e-138	47	62	62
ENSG00000143570	SLC39A1	2.621765965321468	NA	0.008747547801539888	0.07916927592193107	0.08937180053981798	2.675121089580296e-15	1.243579603285782e-14	11	12	12
ENSG00000240972	MIF	2.6211921428713536	NA	0.00876228614564899	0.10230965975776003	0.43236413452115374	3.38797473135305e-84	1.739532295448307e-82	32	36	36
ENSG00000139436	GIT2	-2.620933416685475	NA	0.008768938653613233	0.023291526561145387	0.04081038746672211	1.3366168605403921e-07	3.755183902589644e-07	21	23	23
ENSG00000149591	TAGLN	-2.6208105875479104	NA	0.008772098482541344	0.3822110859700132	0.4373811842482276	1.736559413346511e-85	9.335503880714519e-84	17	19	19
ENSG00000254859	AC067930.3	2.6202578106746444	NA	0.008786331485410189	0.1568700488456753	0.6213920913676392	5.101125743283635e-143	1.3254425056298644e-140	23	28	28
ENSG00000151092	NGLY1	-2.6195148867793594	NA	0.008805492929746498	0.006345340627529253	0.018940377924343058	0.0003533575728662775	0.0007088650023076357	10	11	11
ENSG00000065970	FOXJ2	-2.618570938786139	NA	0.008829893025292121	0.18939371954113593	0.22780641228316284	2.036966657208994e-39	2.606861283916197e-38	6	7	7
ENSG00000218739	CEBPZOS	2.616646147760294	NA	0.00887983415923068	0.11363307822058438	0.11253290617135082	4.381612883553337e-19	2.4741613217008946e-18	32	38	38
ENSG00000157107	FCHO2	-2.615936785016309	NA	0.008898303004530936	0.03170508108434988	0.16994939459167543	7.112884251376618e-29	6.201263448238822e-28	9	17	17
ENSG00000149289	ZC3H12C	-2.615231997772876	NA	0.008916686695090265	0.043004576856891095	0.06466000083116451	2.3931396180762322e-11	8.837198817913286e-11	8	11	11
ENSG00000072694	FCGR2B	-2.615071892410004	NA	0.00892086761343494	0.31914169939044107	0.3696306447522382	5.877161038623075e-69	1.908852929002786e-67	22	25	25
ENSG00000267474	AC008569.2	2.6142603530198127	NA	0.00894208672504531	0.008395515217689891	0.013618282380906024	0.002483543103539999	0.0044681368739621745	2	2	2
ENSG00000180953	AC015871.1	-2.6128323546169514	NA	0.008979533698663505	0.01907983814491578	0.38535273467381964	1.2488226753997616e-72	4.5086442232485285e-71	9	12	12
ENSG00000138107	ACTR1A	2.6120701366082217	NA	0.00899957891720285	0.022250519610851966	0.022979517478410264	8.173019568988517e-05	0.00017730438025121326	13	17	17
ENSG00000162869	PPP1R21	2.6120405995556726	NA	0.009000356502074223	0.04331292407242985	0.08197665294823488	4.15632855476576e-14	1.8021966722042483e-13	12	20	20
ENSG00000145996	CDKAL1	-2.60984328215122	NA	0.00905837102892024	0.01965678381162456	0.03950301603897807	2.1389481684692968e-07	5.903882527133426e-07	10	11	11
ENSG00000187091	PLCD1	2.609668016433716	NA	0.009063012816695231	0.0007878067583172139	0.03861084685943103	2.947880042168068e-07	8.039630223145705e-07	1	1	1
ENSG00000105085	MED26	-2.6089644309091313	NA	0.009081668160365026	0.002750301756839833	0.030416457399113722	5.6060314571991445e-06	1.3636572121916047e-05	3	5	5
ENSG00000169397	RNASE3	-2.607940920748907	NA	0.009108867414506804	0.013003055654897146	0.12520760313289703	3.407431228339088e-21	2.140440957318206e-20	10	13	13
ENSG00000066923	STAG3	-2.605659905825257	NA	0.009169745999532117	0.02219435527836614	0.01551076692587744	0.0012367733589232434	0.0023207600757385602	16	20	20
ENSG00000188227	ZNF793	2.6055507109537692	NA	0.009172669416821206	0.04223193393981215	0.09810007093893686	1.0248877552367489e-16	5.133119192334991e-16	4	6	6
ENSG00000004779	NDUFAB1	-2.6045709139152873	NA	0.009198938255804716	0.01647266895727929	0.013368250985472062	0.002724284704758354	0.004875170447866118	16	17	17
ENSG00000108592	FTSJ3	-2.604013419740407	NA	0.009213914899966811	0.20367982176977548	0.24514316071838374	9.98803997964933e-43	1.4273741467583865e-41	12	19	19
ENSG00000155893	PXYLP1	2.6038987382072776	NA	0.009216998426836999	0.09345126312957579	0.2482437545248584	2.5103934154201412e-43	3.6821153257447877e-42	25	35	35
ENSG00000090520	DNAJB11	2.603317674011848	NA	0.009232636087113121	0.014362045380639099	0.018302277174103754	0.00044574401383057534	0.0008829922713619656	28	29	29
ENSG00000276517	AL133243.3	2.602850978454645	NA	0.009245212987494613	0.013846212292398215	0.012853455658007294	0.0032970959808434723	0.00583748698900317	6	7	7
ENSG00000170909	OSCAR	2.599944796118885	NA	0.00932387582030296	0.21236924382391387	0.3361687091312574	1.959378458305222e-61	5.03768833305491e-60	14	16	16
ENSG00000178386	ZNF223	-2.599785021082198	NA	0.009328217783898437	0.050462075152266604	0.03627223585642731	6.832499299334302e-07	1.8045669256781757e-06	12	13	13
ENSG00000106245	BUD31	2.5991718986631187	NA	0.009344896430034284	0.01195846296179267	0.010176274644487714	0.008976643479556517	0.014951482034859628	13	20	20
ENSG00000104147	OIP5	-2.5972648289056557	NA	0.00939694427392931	0.015257668099096258	0.01166732232095395	0.005128004847920438	0.008848878560775568	5	5	5
ENSG00000180537	RNF182	2.596757569747108	NA	0.009410831885072819	0.4407552721634292	0.5454155838038733	1.835457926874063e-116	2.3144314697031843e-114	22	26	26
ENSG00000203791	EEF1AKMT2	2.5959806696454906	NA	0.00943213715084765	0.04780345021864628	0.10605131155931492	5.125478741953535e-18	2.7562507038495194e-17	8	12	12
ENSG00000138175	ARL3	2.5945195909930336	NA	0.00947232150754516	0.02699841142322324	0.027844907259165008	1.4139704039075812e-05	3.319394723697619e-05	15	22	22
ENSG00000177733	HNRNPA0	2.5938123370814457	NA	0.00949182805123579	0.00861761290530088	0.010865100822947941	0.006925658860214886	0.011717454991498132	3	3	3
ENSG00000170092	SPDYE5	2.5934794659465474	NA	0.009501021255786822	0.055853772307523655	0.15885998137504795	6.187650555453751e-27	4.9911580138982306e-26	11	15	15
ENSG00000237989	LINC01679	2.592803943722651	NA	0.009519702179152698	0.007028782031116814	0.06584717957366787	1.552223936806757e-11	5.799365641023764e-11	16	19	19
ENSG00000161847	RAVER1	2.5926165847075433	NA	0.009524889213109119	0.003231415512060872	0.028179654157988784	1.2534681672313201e-05	2.9583987888590574e-05	5	8	8
ENSG00000138621	PPCDC	2.5890737496453973	NA	0.009623448163016572	0.05546360684796537	0.03901994486851984	2.5446820728156003e-07	6.982200458674357e-07	25	32	32
ENSG00000174579	MSL2	-2.5883134294344154	NA	0.009644717813765894	0.011875990388055441	0.012836335308665464	0.0033181153940027674	0.005871064887717031	6	7	7
ENSG00000155034	FBXL18	2.5881112977540734	NA	0.009650379413016564	0.028227959334847216	0.034804175080949816	1.158007913937235e-06	2.999347185638067e-06	29	32	32
ENSG00000172247	C1QTNF4	2.587501327344552	NA	0.009667482319640031	0.1361551126022079	0.16197894530116408	1.772210491999889e-27	1.4646572398701734e-26	7	9	9
ENSG00000185633	NDUFA4L2	2.5867993831634526	NA	0.009687197505027488	0.0026505848820973896	0.016968994837946005	0.0007250054325703494	0.0013977648300336056	1	1	1
ENSG00000255423	EBLN2	-2.5867367277598468	NA	0.009688959019773812	0.015935873471998274	0.012279506689507239	0.004081220969661361	0.007151937299072418	3	4	4
ENSG00000059377	TBXAS1	2.5852796251244343	NA	0.009730005096277862	0.06400987823859408	0.09542622038342069	2.7919531847215065e-16	1.3652467968288884e-15	28	29	29
ENSG00000218537	MIF-AS1	2.5847882843174967	NA	0.009743880897806777	0.08326103745442912	0.5511934199351336	2.5467662463739617e-118	3.4120698718021146e-116	24	28	28
ENSG00000064989	CALCRL	2.584116419513119	NA	0.009762883366668895	0.007439455135644633	0.03270801777969375	2.4597000760835376e-06	6.188585182622738e-06	2	4	4
ENSG00000203709	MIR29B2CHG	-2.5829174041576457	NA	0.009796877403851253	0.002494185826653234	0.011659724917934954	0.005142582669129517	0.008873141180491205	5	5	5
ENSG00000274180	NATD1	2.5790150272503687	NA	0.009908247632694033	0.02869057688520336	0.08652545812560207	7.706154603420285e-15	3.495182366941404e-14	20	22	22
ENSG00000188822	CNR2	-2.578631624986993	NA	0.009919250198958085	0.0033045992961432073	0.03647399603839827	6.354593412938617e-07	1.6843110114139773e-06	3	5	5
ENSG00000278769	AC090510.3	-2.578147706031727	NA	0.009933152849574177	0.015974615725616516	0.018140160702599415	0.0004728634906515505	0.0009339094784272072	11	12	12
ENSG00000143889	HNRNPLL	-2.5780693634243295	NA	0.009935405209339361	0.00412812620340063	0.014151705598635026	0.002039377129983403	0.0037173977893373068	10	13	13
ENSG00000140368	PSTPIP1	2.575580707393508	NA	0.010007191575260302	0.12557976553082345	0.045213740702002125	2.7394364729981524e-08	8.153175299452503e-08	32	38	38
ENSG00000069869	NEDD4	-2.5753033733318507	NA	0.010015219937822265	0.11055418669936505	0.11530874145433187	1.5207551554019416e-19	8.81657544286271e-19	26	31	31
ENSG00000127663	KDM4B	2.5743162995399196	NA	0.010043840654915858	0.025025983436319472	0.018459639009416835	0.0004209171267650695	0.0008372211501905496	18	21	21
ENSG00000260276	AC022167.2	2.573954598176375	NA	0.010054346596184656	0.18768229437829856	0.3289748208969022	7.248705286484832e-60	1.7963590600856702e-58	6	9	9
ENSG00000090060	PAPOLA	-2.5734315091842275	NA	0.010069557497321422	0.025729951936813086	0.017361445107553757	0.0006281801485920264	0.0012197306802767959	13	17	17
ENSG00000171316	CHD7	-2.5726391711237624	NA	0.010092636921867142	0.009489618932898316	0.029602392171572765	7.51282482234384e-06	1.8102772639928972e-05	5	6	6
ENSG00000169860	P2RY1	-2.572619798953007	NA	0.010093201788825704	0.013787333385706589	0.01153884369078952	0.005380279916099773	0.009248839242301023	10	13	13
ENSG00000280832	GSEC	2.5725149466665105	NA	0.010096259631841244	0.04889758608488005	0.07838905556759214	1.56262427031343e-13	6.543942273896218e-13	15	17	17
ENSG00000166261	ZNF202	2.572117218414119	NA	0.0101078662174194	0.06260542498287908	0.02299374762599824	8.131094248648421e-05	0.00017641717518986812	16	20	20
ENSG00000129696	TTI2	-2.572072451061612	NA	0.010109173370907887	0.006294734046753538	0.06100895589282692	9.039734379430949e-11	3.2175675565143493e-10	8	9	9
ENSG00000237499	WAKMAR2	2.570665836334228	NA	0.01015032159081057	0.003843917360346192	0.011812482181313939	0.004857399733979804	0.008410697499800047	1	1	1
ENSG00000132155	RAF1	-2.5690657479738785	NA	0.010197310814033213	0.012886032430556221	0.015544667173358123	0.0012214783045177797	0.0022938164086920066	3	3	3
ENSG00000127528	KLF2	2.568339188295881	NA	0.010218711290995813	0.010387950771182859	0.027909075647790552	1.3816846695180318e-05	3.2480480325654184e-05	6	9	9
ENSG00000234511	C5orf58	-2.5681111521361224	NA	0.010225436228341555	0.019739959692465305	0.027519035553615095	1.589969710051551e-05	3.710722721512527e-05	21	27	27
ENSG00000251417	AC145285.2	2.567998985999239	NA	0.010228745527289099	0.11210071881773395	0.021926951368480198	0.00011959169778857825	0.00025429361752961295	10	11	11
ENSG00000258559	AC005519.1	2.567893162192889	NA	0.010231868579002677	0.07931753543211137	0.04735202696855719	1.2675727258155187e-08	3.86446305333517e-08	12	12	12
ENSG00000111801	BTN3A3	-2.5665181580208265	NA	0.010272524670676445	0.06717263823426375	0.04914310987489657	6.643152879684105e-09	2.0720885546326434e-08	30	34	34
ENSG00000127616	SMARCA4	-2.5656651728749784	NA	0.010297817924989836	0.01784264498716598	0.03286111680615435	2.3280079708490814e-06	5.87275797176977e-06	8	10	10
ENSG00000140950	MEAK7	-2.56534759635837	NA	0.010307249055298727	0.05145490986541737	0.18949601699493093	2.3554875082226078e-32	2.3691645324639006e-31	35	48	48
ENSG00000167613	LAIR1	-2.565330047443549	NA	0.010307770432828834	0.011256963313661912	0.013550467260779107	0.0025466265420755647	0.004577308308359067	11	11	11
ENSG00000238243	OR2W3	-2.5648592738173304	NA	0.010321765861385473	0.10973354984230607	0.20601248887481088	2.332090277614532e-35	2.6020179681725185e-34	33	40	40
ENSG00000171860	C3AR1	-2.5587636559405373	NA	0.010504513043665472	0.5408031612366643	0.5435073859380993	7.449344427839113e-116	9.257159970508185e-114	23	26	26
ENSG00000130714	POMT1	-2.556874431769841	NA	0.01056173352348627	0.0500327881628448	0.03755910293301743	4.3023636887674816e-07	1.15517825111435e-06	13	13	13
ENSG00000226281	AL031123.1	2.556696301212593	NA	0.010567142985790291	0.01951256994544204	0.02820672683921075	1.2413142590049849e-05	2.9305201304620717e-05	24	29	29
ENSG00000164120	HPGD	2.556386478579984	NA	0.010576557539050898	0.3090993319459827	0.41397028670797664	1.4626838333746695e-79	6.464836355294383e-78	30	39	39
ENSG00000212978	AC016747.1	2.556381010935365	NA	0.01057672375085859	0.02273741758749688	0.1093906641459347	1.4464787368215271e-18	7.994090833951779e-18	5	7	7
ENSG00000259094	AC013457.1	-2.556220825202118	NA	0.010581594293889492	0.24333844157297038	0.29359105592088025	2.1814195756037173e-52	4.285127640553053e-51	17	20	20
ENSG00000176476	SGF29	-2.5560905958955438	NA	0.010585555463890076	0.038233387507985495	0.19063863201540704	1.4660856994573947e-32	1.4876866071002877e-31	7	9	9
ENSG00000114491	UMPS	-2.555268791763538	NA	0.010610582621476301	0.034367128026080204	0.08242258395021838	3.524471464823765e-14	1.5332613178656204e-13	3	8	8
ENSG00000196396	PTPN1	2.55477877578053	NA	0.010625530560670607	0.056554332012735464	0.08544611778611529	1.1501838886063111e-14	5.1553851295634156e-14	18	22	22
ENSG00000100014	SPECC1L	2.5545559696056075	NA	0.010632333455208816	0.033502791361057466	0.05131653588660861	3.0306214829929694e-09	9.68201155534979e-09	4	4	4
ENSG00000058056	USP13	-2.554546085320973	NA	0.010632635339721407	0.011931445715300058	0.015807415895800158	0.0011092237117031006	0.002092868019803771	4	4	4
ENSG00000070476	ZXDC	-2.5520747984299565	NA	0.010708352683638091	0.0709483389880551	0.1717967547440207	3.3615920331024766e-29	2.9684830986444063e-28	33	43	43
ENSG00000253967	AC022730.4	2.5517084694448684	NA	0.010719617283114038	0.03790748295193648	0.03638697016209835	6.556488541063379e-07	1.7348745871114934e-06	9	10	10
ENSG00000186407	CD300E	-2.551176431204295	NA	0.010735996197365568	0.02628708748031368	0.047589598124335844	1.1635041162443952e-08	3.5592101479620284e-08	7	9	9
ENSG00000186496	ZNF396	2.550239488229383	NA	0.010764894293696344	0.047309519148500824	0.11425944537746162	2.269533276766202e-19	1.3012446059265665e-18	7	9	9
ENSG00000117480	FAAH	-2.5485155010593115	NA	0.010818247897865589	0.26255481955953647	0.2515677965402012	5.67646357658169e-44	8.531610330832551e-43	26	32	32
ENSG00000248019	FAM13A-AS1	-2.5484105685759997	NA	0.010821502903013562	0.0012241481113316932	0.059611133315839386	1.5022355766494736e-10	5.25966474151936e-10	8	9	9
ENSG00000135940	COX5B	2.547972902330689	NA	0.010835088697907471	0.007510884254092989	0.018446416314261346	0.0004229486162960592	0.0008408469534965359	2	3	3
ENSG00000127831	VIL1	2.5466209657351775	NA	0.010877150566199588	0.0708016365584784	0.07898595276597979	1.2539713469566387e-13	5.278437562336622e-13	7	8	8
ENSG00000095485	CWF19L1	2.546448372377828	NA	0.010882530776893854	0.03869042334504188	0.19477566151801137	2.6195371776210853e-33	2.7143470126298486e-32	11	15	15
ENSG00000136169	SETDB2	2.5449585018250014	NA	0.010929072569621485	0.02931390037018858	0.019448340855814563	0.00029377305217353	0.000597303894968382	21	25	25
ENSG00000259954	IL21R-AS1	-2.543641324798022	NA	0.010970366855260526	0.12797701588511506	0.01720007079246443	0.0006663098375924663	0.0012898236149535168	5	7	7
ENSG00000228863	AL121985.1	2.54160426792586	NA	0.011034502839650918	0.010085471003096251	0.011520348796243184	0.005417620726810215	0.00930789128167365	9	10	10
ENSG00000159199	ATP5MC1	2.5399397467757443	NA	0.01108715676777336	0.011545081711448114	0.013799704343107054	0.0023224425959779945	0.004198120383517089	2	2	2
ENSG00000276691	AC004466.3	2.5399359420282415	NA	0.011087277378886576	0.2025789949112545	0.22626430675473555	3.9795246004810604e-39	5.047697290950422e-38	24	30	30
ENSG00000167394	ZNF668	2.5397631276914283	NA	0.011092756850332697	0.008659492450739334	0.11517781996183811	1.5986901135246816e-19	9.262140796227961e-19	4	5	5
ENSG00000203801	LINC00222	2.5389232822229175	NA	0.011119420328231197	0.004014080009623769	0.014679438506106892	0.0016788897140817686	0.003090851283605824	3	3	3
ENSG00000213445	SIPA1	-2.5384685524329385	NA	0.011133880868634226	0.05251755625954595	0.0645246911155003	2.5141225380818547e-11	9.275965448701748e-11	26	30	30
ENSG00000114126	TFDP2	-2.5383513018764003	NA	0.011137612178435771	0.012729584490134152	0.015843149122368824	0.0010947833035612096	0.0020672141458677805	6	7	7
ENSG00000272186	AP003392.5	2.5373918455059807	NA	0.011168187085348745	0.005302397638579623	0.026160083769020563	2.593952343591218e-05	5.929577278091949e-05	5	5	5
ENSG00000103502	CDIPT	-2.5343933091490105	NA	0.011264222273506168	0.00246636342158726	0.03190709817738604	3.2802617939537434e-06	8.16091825105364e-06	4	7	7
ENSG00000176182	MYPOP	2.5342317745619294	NA	0.01126941655290587	0.05487016314503602	0.05151590689783213	2.8199784153245105e-09	9.032463549570421e-09	33	38	38
ENSG00000272338	AC067838.1	2.5338826513981956	NA	0.011280650166081848	0.12035768765754964	0.17998739455353	1.1882834329124764e-30	1.1159842601870788e-29	3	3	3
ENSG00000103351	CLUAP1	-2.5337728637712713	NA	0.011284184818373403	0.3017267018961201	0.18806697266753244	4.258214433386156e-32	4.221047359430012e-31	26	34	34
ENSG00000158864	NDUFS2	-2.532569778888296	NA	0.011322983054127557	0.025518894180896035	0.031722677093195185	3.5050937927455296e-06	8.695046065643439e-06	6	6	6
ENSG00000232677	LINC00665	2.5314751195515903	NA	0.01135838754106179	0.12448002581947225	0.1600667483439348	3.816418972707034e-27	3.101789998244214e-26	28	31	31
ENSG00000276231	PIK3R6	-2.531455047213484	NA	0.011359037655785829	0.021605161301978926	0.025976312581458588	2.7715526763591607e-05	6.317872769757177e-05	4	4	4
ENSG00000271795	AC011337.1	2.529140368793718	NA	0.011434228739262845	0.03504687376521454	0.061173633187638556	8.514412941037842e-11	3.036258422246994e-10	17	19	19
ENSG00000263982	AC009716.1	2.5276327216556806	NA	0.011483441129451639	0.004529510494909734	0.025588211540241997	3.187688959538182e-05	7.22517551772671e-05	11	14	14
ENSG00000147316	MCPH1	2.525858733173317	NA	0.011541588056846762	0.00802230640329471	0.03287507259964592	2.3163601371929263e-06	5.845094171971968e-06	19	23	23
ENSG00000101247	NDUFAF5	2.525791153710719	NA	0.011543808300525569	0.09700604259182068	0.12498594295417821	3.7115320943238805e-21	2.3255047090084115e-20	12	15	15
ENSG00000085998	POMGNT1	2.5256102484645453	NA	0.011549753594817483	0.02501642268420887	0.029235954652845907	8.571334191401098e-06	2.0529303079376736e-05	7	8	8
ENSG00000108100	CCNY	2.5250245279874544	NA	0.011569021435934954	0.014548765084875109	0.023574675925330142	6.59171338250388e-05	0.00014425892393639492	2	3	3
ENSG00000214078	CPNE1	-2.524229283414066	NA	0.01159522742537669	0.482949065452817	0.7285250692059322	2.6525038209196413e-191	5.685973503118866e-188	9	10	10
ENSG00000254860	TMEM9B-AS1	2.523986616246886	NA	0.011603234608357363	0.1046966192610848	0.24824219295350833	2.512143525057672e-43	3.6821153257447877e-42	18	21	21
ENSG00000167094	TTC16	2.5224817362394227	NA	0.011653000121871536	0.07838896338671374	0.08606776928638687	9.132979001106259e-15	4.117283304152766e-14	6	6	6
ENSG00000108963	DPH1	-2.5215672639233007	NA	0.011683333607539655	0.054729879652013244	0.09634489780220624	1.9792354103232068e-16	9.74781965871128e-16	6	6	6
ENSG00000235169	SMIM1	2.5209098250236877	NA	0.0117051844324933	0.3460210491341511	0.4066875455746934	9.130520646396837e-78	3.736976099404758e-76	31	36	36
ENSG00000096717	SIRT1	-2.5204348364512867	NA	0.011720993836351057	0.006045234329084685	0.23496656763911075	8.934271732274463e-41	1.1997950347437335e-39	5	6	6
ENSG00000113141	IK	2.5203898489624654	NA	0.011722492170440801	0.06391249625346267	0.05830803796067399	2.410913647479337e-10	8.340681488929422e-10	17	18	18
ENSG00000141424	SLC39A6	2.520050051579918	NA	0.011733814806131213	0.014943050443675679	0.051436908711089455	2.9016353721826114e-09	9.285341481164323e-09	6	7	7
ENSG00000260188	AC002464.1	-2.51953280425954	NA	0.01175106900321306	0.09849623301854037	0.13630016066063694	4.605898401689137e-23	3.1518975135900646e-22	17	18	18
ENSG00000105939	ZC3HAV1	2.5162288467138354	NA	0.011861813468804003	0.02592075547024239	0.021756104812254644	0.00012722023166053328	0.0002698453621207774	18	21	21
ENSG00000127993	RBM48	2.515873770003545	NA	0.011873770092794925	0.07314912948161376	0.03999063608839926	1.7949337888536352e-07	4.981602127375141e-07	26	34	34
ENSG00000105643	ARRDC2	-2.5146086928177	NA	0.011916456399905044	0.027466060171130572	0.01933575589669544	0.0003060419868785095	0.0006205881557265648	17	18	18
ENSG00000277232	GTSE1-DT	2.514534849819423	NA	0.011918952212202717	0.08263720556789285	0.06580806562298766	1.5745321696690154e-11	5.878870493719562e-11	21	28	28
ENSG00000121716	PILRB	2.513763928568445	NA	0.011945036194818622	0.34912288456490687	0.4981376064938003	4.318553367649558e-102	3.837247238436387e-100	19	25	25
ENSG00000023608	SNAPC1	-2.5112984420900646	NA	0.012028795555656181	0.09051726097078752	0.17964638165294988	1.3665811788777436e-30	1.280628450086034e-29	22	29	29
ENSG00000175265	GOLGA8A	-2.5101278937370637	NA	0.01206874426001652	0.006316025692686848	0.014685156946634114	0.0016753585370995853	0.0030850127298100278	19	25	25
ENSG00000138600	SPPL2A	-2.5093396673004276	NA	0.012095711218715131	0.066791057195852	0.03561242427501077	8.660907745718521e-07	2.266532991474545e-06	15	18	18
ENSG00000228486	C2orf92	-2.509084741179942	NA	0.012104444223473785	0.17929625096042245	0.09776975716405771	1.1601203898048505e-16	5.786766889110931e-16	40	49	49
ENSG00000148300	REXO4	2.5071379107148433	NA	0.01217132129613742	0.007376190973967644	0.020569074590777323	0.00019558290669237862	0.0004060103216157367	5	6	6
ENSG00000150867	PIP4K2A	-2.5068114793944223	NA	0.012182566786432866	0.02448531748569699	0.024292388064460418	5.087024647027536e-05	0.00011287021046949827	5	6	6
ENSG00000198625	MDM4	2.5065732764602475	NA	0.012190778636950112	0.014736155254256119	0.04560070265444943	2.3829572882159352e-08	7.115677265473634e-08	26	31	31
ENSG00000126251	GPR42	-2.5048225381329408	NA	0.012251284556220456	0.009469140829298072	0.06859262479239964	5.695147865394973e-12	2.181020338179062e-11	8	10	10
ENSG00000100299	ARSA	2.501784215228774	NA	0.012356921456123967	0.3794822519046398	0.4693580768743975	5.45290358696294e-94	3.681568646174309e-92	25	39	39
ENSG00000136891	TEX10	2.4995038317920426	NA	0.012436735414107886	0.013954352343840022	0.014339083029368625	0.0019031947700501991	0.0034836041318807623	6	7	7
ENSG00000107611	CUBN	-2.498113885196149	NA	0.012485607520828078	0.17001443944991665	0.20452824821230595	4.367144223506061e-35	4.813120584119887e-34	13	18	18
ENSG00000144712	CAND2	-2.497999505493711	NA	0.012489636804698799	0.0853171636796214	0.11080253779181672	8.461805576594819e-19	4.722144608949709e-18	16	17	17
ENSG00000179869	ABCA13	2.4973621461643956	NA	0.012512110321276219	0.013088446670215057	0.020697842917925667	0.0001866607184474153	0.00038857060702290907	8	9	9
ENSG00000118046	STK11	2.492962764418393	NA	0.0126682130519203	0.07938123099740815	0.12943570339525404	6.646471225381388e-22	4.32071019878944e-21	6	6	6
ENSG00000142949	PTPRF	-2.492777140714494	NA	0.012674837253721708	0.00548884668958638	0.014172923896872885	0.0020234739568660088	0.0036903706143034333	5	5	5
ENSG00000261000	AC244034.2	2.492392652873609	NA	0.01268856791128201	0.20791769040376118	0.3482654347122843	4.138676732325367e-64	1.1484493087807074e-62	21	27	27
ENSG00000137218	FRS3	2.4901300150485497	NA	0.012769637250789204	0.04576358936710867	0.017041154403015193	0.0007061373333284907	0.0013623072482000548	16	24	24
ENSG00000232860	SMG7-AS1	-2.4893727868457804	NA	0.012796870603291481	0.011788264743747088	0.03564169313114585	8.57028359381238e-07	2.2445295258138133e-06	3	5	5
ENSG00000104626	ERI1	2.4871222311522407	NA	0.012878114390206127	0.05087882036348849	0.10930492138854474	1.4943153757488777e-18	8.253144727445252e-18	8	13	13
ENSG00000146409	SLC18B1	-2.4863666019092885	NA	0.012905494332455185	0.04890564105290272	0.2978768506910922	2.837238159354994e-53	5.737711933346556e-52	3	4	4
ENSG00000126351	THRA	2.485228758561802	NA	0.012946820827568348	0.019234632890139117	0.024891444148303302	4.0982113812501797e-05	9.200186801552471e-05	9	11	11
ENSG00000091536	MYO15A	-2.4842396938470417	NA	0.012982838745495448	0.013170353508504304	0.0100380718573469	0.009457763839177203	0.015682768524274786	12	16	16
ENSG00000186088	GSAP	2.483251186381502	NA	0.013018924903142978	0.12907048540225788	0.1724230660682023	2.6063469649219987e-29	2.3134701915863018e-28	19	24	24
ENSG00000145220	LYAR	2.4799930155313588	NA	0.013138495627393372	0.08324624352178184	0.11266830318723303	4.1614764307737824e-19	2.3560633645209506e-18	16	17	17
ENSG00000112079	STK38	2.479970810710457	NA	0.01313931383672031	0.021318342044431112	0.030276706644372205	5.894957208147562e-06	1.4312986147886527e-05	8	11	11
ENSG00000042493	CAPG	2.479708534563182	NA	0.013148981669892774	0.17956200728001515	0.2645982857794806	1.5687058895197336e-46	2.542697287275417e-45	23	31	31
ENSG00000148572	NRBF2	2.4784128422872316	NA	0.013196834892616475	0.01937938946189788	0.011055314405676068	0.006448404550189723	0.010967340040781867	11	12	12
ENSG00000197959	DNM3	2.4779628056022696	NA	0.013213491889259323	0.011411017484319852	0.01638591547313046	0.0008973549209630093	0.0017092901854487	14	19	19
ENSG00000131966	ACTR10	-2.4756303725623834	NA	0.013300119306714566	0.2963770349901497	0.07448609359558336	6.569684714613915e-13	2.6577854015313527e-12	19	24	24
ENSG00000135596	MICAL1	2.474277304295186	NA	0.013350602519969475	0.025363003779461598	0.03656666686221651	6.146431071355106e-07	1.6307157293811628e-06	15	16	16
ENSG00000089818	NECAP1	-2.47418567004802	NA	0.013354027525211592	0.4307063961432968	0.433754805147961	1.4908636071976655e-84	7.724114803574854e-83	17	20	20
ENSG00000126246	IGFLR1	-2.4739818684622836	NA	0.013361647783834802	0.08206381771384319	0.14490783946906868	1.5754904254599896e-24	1.1556067282383815e-23	14	15	15
ENSG00000158195	WASF2	-2.473600890876175	NA	0.013375903063309307	0.0051780856298152215	0.024381040476360326	4.926847099659411e-05	0.00010942947922815599	7	12	12
ENSG00000278621	AC037198.2	-2.4732316418627707	NA	0.01338973231328586	0.04830987467406283	0.07963767426311334	9.860219413409498e-14	4.179261065757773e-13	9	9	9
ENSG00000168096	ANKS3	2.4723088920777436	NA	0.013424346739616698	0.006229131314236164	0.013545689205501118	0.002551131913244824	0.004584925715807533	2	2	2
ENSG00000124116	WFDC3	-2.471526050516071	NA	0.013453774872367964	0.09659428877864876	0.1055241423363836	6.256080915148735e-18	3.345354899092163e-17	22	26	26
ENSG00000111817	DSE	2.471352771285811	NA	0.01346029638673556	0.010404041633207352	0.23092583919838885	5.234870402621017e-40	6.847657706677941e-39	14	22	22
ENSG00000113108	APBB3	-2.471281146820021	NA	0.013462992851608973	0.006458096594725003	0.013153422838493207	0.002949941701168322	0.005254861351753979	4	5	5
ENSG00000165115	KIF27	2.4704094787365967	NA	0.013495847040164842	0.05753456834893522	0.06191947572788533	6.491654409412433e-11	2.3284957428783476e-10	18	21	21
ENSG00000141380	SS18	-2.470079938974602	NA	0.013508286220927115	0.014069021280837183	0.02938680393251786	8.118609819906382e-06	1.9502176747664177e-05	12	17	17
ENSG00000106565	TMEM176B	-2.4700377222180485	NA	0.013509880514203909	0.5452126175562296	0.6598420174947363	1.4477000184874855e-158	6.709893950551862e-156	22	25	25
ENSG00000135736	CCDC102A	2.4693657319900946	NA	0.013535280261666435	0.07328530914968952	0.04669614070239477	1.6057098703250723e-08	4.866793666702839e-08	44	53	53
ENSG00000168488	ATXN2L	2.4692753959609335	NA	0.01353869797940406	0.06161281283702966	0.05549125126037459	6.693714374796924e-10	2.244193701141592e-09	11	11	11
ENSG00000138286	FAM149B1	2.4688023421882	NA	0.013556607658401623	0.004794465621789924	0.03430781033731489	1.3841452712327897e-06	3.5597941296297406e-06	15	17	17
ENSG00000005844	ITGAL	-2.4676797606655008	NA	0.01359919206797157	0.020757769184816643	0.012733802494849001	0.0034468738435479594	0.006089465287215819	18	21	21
ENSG00000140612	SEC11A	2.465869624163839	NA	0.013668107366068466	0.014629647567908808	0.018223497209916152	0.00045872138270650455	0.0009073371386428889	4	4	4
ENSG00000206077	ZDHHC11B	2.4654188716026297	NA	0.013685316262009185	0.057266183046008744	0.1144946749901746	2.0747856148521713e-19	1.1915773110884088e-18	15	24	24
ENSG00000172273	HINFP	2.465205271276226	NA	0.01369347780699382	0.04385983307555705	0.07009235805326756	3.290342314351114e-12	1.278053915035272e-11	16	17	17
ENSG00000258908	AL355075.3	-2.4641006347861123	NA	0.013735753970110749	0.012422694521796732	0.025503182404543204	3.286916873518264e-05	7.436324203689275e-05	3	4	4
ENSG00000099377	HSD3B7	2.46346824749434	NA	0.013760008268516847	0.04648550720170856	0.06926042027258132	4.461148336075837e-12	1.7199692629353538e-11	3	3	3
ENSG00000107242	PIP5K1B	2.460502889092759	NA	0.013874245494290526	0.007436232278538866	0.012316052478919712	0.004026072775211329	0.007059623928639987	13	13	13
ENSG00000136732	GYPC	-2.46015719860272	NA	0.013887617194478777	0.01075825539953891	0.042727159314179496	6.70654691935124e-08	1.9339258974265076e-07	3	5	5
ENSG00000104903	LYL1	2.455488206692542	NA	0.014069336908930447	0.033191024890518235	0.02222843010529461	0.00010723269468477366	0.00022929345151486078	35	41	41
ENSG00000164181	ELOVL7	2.4542000600783216	NA	0.0141198402183077	0.04467859277894397	0.0763305193687233	3.3347549005079224e-13	1.3684544577365486e-12	5	8	8
ENSG00000013364	MVP	-2.45295322165568	NA	0.014168876289332262	0.011000898017184138	0.041845148689205004	9.21171904031164e-08	2.621502984107274e-07	7	10	10
ENSG00000002726	AOC1	-2.4507020604575187	NA	0.014257791370046935	0.3096467499964891	0.44549955339114866	1.3409026663543318e-87	7.514751576898835e-86	12	13	13
ENSG00000002933	TMEM176A	-2.4477181654775926	NA	0.01437640604091832	0.593247668607712	0.643178370086862	1.2692769330786677e-151	4.353366025073214e-149	25	28	28
ENSG00000167207	NOD2	2.446247782049055	NA	0.014435175642494587	0.17368582804706714	0.44135100770068003	1.6241015141286817e-86	8.813834451200241e-85	5	7	7
ENSG00000132382	MYBBP1A	2.4453016194822856	NA	0.01447310465385427	0.015329130421761669	0.0311706339250583	4.274536430582636e-06	1.0523115884016886e-05	30	36	36
ENSG00000265791	AC127024.4	2.4446121144399635	NA	0.014500800313669049	0.005642542520600098	0.030444859659831996	5.549067515179289e-06	1.35114239411912e-05	8	11	11
ENSG00000221983	UBA52	2.4439569086866304	NA	0.0145271615513924	0.06234916998167576	0.015364673224866931	0.0013049307184313222	0.002440376978231052	10	13	13
ENSG00000115590	IL1R2	2.440215957916112	NA	0.014678484084963578	0.01638623428532464	0.015168517141437805	0.0014024478241939692	0.0026107878568283087	8	9	9
ENSG00000100285	NEFH	2.440202867017403	NA	0.014679016045960051	0.029973833909232795	0.05576238190132752	6.067561882528132e-10	2.043051614440898e-09	24	29	29
ENSG00000137815	RTF1	-2.4396164292397557	NA	0.014702863935971852	0.019315829438533622	0.043062470748662526	5.944091712126447e-08	1.722701278606914e-07	6	8	8
ENSG00000272941	AC083862.2	2.436045584311154	NA	0.014848813160815153	0.03685946541262692	0.10068353149593608	3.882321930647826e-17	1.9975379174521325e-16	7	12	12
ENSG00000275023	MLLT6	2.435134549959766	NA	0.014886253171397097	0.00728446850231291	0.05096723167072572	3.4382487761079727e-09	1.0937215407433802e-08	9	13	13
ENSG00000260910	LINC00565	2.4335247347461784	NA	0.014952613767799524	0.16882727301545997	0.20023384903708893	2.6651234381692133e-34	2.8423011095251146e-33	41	45	45
ENSG00000132635	PCED1A	2.43329117564869	NA	0.01496226327319409	0.006337432345312793	0.03307820929739579	2.153270326390965e-06	5.447179942067954e-06	15	17	17
ENSG00000145107	TM4SF19	-2.430616904490307	NA	0.015073142553351461	0.0025144100071738743	0.026745234647770212	2.1009101614899456e-05	4.841240037542472e-05	3	5	5
ENSG00000063854	HAGH	2.4303273637704423	NA	0.01508519065622985	0.02396823574605644	0.04541832732788497	2.5447923228345735e-08	7.584401033070925e-08	10	11	11
ENSG00000053501	USE1	-2.430186302575304	NA	0.015091063437415267	0.0543410571216708	0.09794822490817111	1.0849824616193506e-16	5.421434800206947e-16	7	9	9
ENSG00000123552	USP45	-2.4300595892870276	NA	0.015096340590934489	0.010834772041941998	0.01260900036065001	0.0036104567523004816	0.006363383642877796	5	6	6
ENSG00000267082	AC011472.1	2.4292822220213837	NA	0.015128750730583696	0.10871249177196468	0.14189097757301922	5.1613189024692265e-24	3.6895147085637667e-23	14	15	15
ENSG00000129933	MAU2	-2.4292042661343465	NA	0.015132004260044579	0.03649970598253719	0.08784239419938478	4.724865866097118e-15	2.164753532933462e-14	3	4	4
ENSG00000148634	HERC4	-2.4289257559903445	NA	0.015143633059484525	0.004510373186804811	0.018450631845448352	0.0004222998876449104	0.0008397519449469583	3	3	3
ENSG00000106479	ZNF862	-2.428863005677785	NA	0.015146254196635133	0.022194135442943137	0.03975075889934627	1.9566413748287915e-07	5.413753297344134e-07	22	25	25
ENSG00000107593	PKD2L1	-2.4275587726864947	NA	0.015200823708390694	0.09408876244716488	0.18855630406886548	3.4771626701579085e-32	3.4608161712442238e-31	15	18	18
ENSG00000273188	AL022328.3	-2.4261264443779593	NA	0.015260952159699914	0.03276100607799832	0.054712098838557884	8.875637444913805e-10	2.9469178420682835e-09	20	25	25
ENSG00000183049	CAMK1D	-2.425203952519291	NA	0.015299788699218032	0.05969410897570921	0.14701823712449175	6.853239422436586e-25	5.0833132722908746e-24	10	10	10
ENSG00000128829	EIF2AK4	2.4237979840925323	NA	0.015359146775609598	0.09487065436171845	0.12385746774948438	5.7336184476872155e-21	3.561239505953932e-20	18	20	20
ENSG00000008382	MPND	-2.422618508591076	NA	0.015409098896054432	0.017524602051442652	0.055327166816986385	7.103569418384044e-10	2.3755677058476594e-09	21	26	26
ENSG00000115998	C2orf42	-2.421914672776416	NA	0.015438975214483584	0.0560427310238733	0.050864519474845465	3.568213064647487e-09	1.1329621522984586e-08	13	14	14
ENSG00000214013	GANC	2.421878227773035	NA	0.015440523613968858	0.01558438779950107	0.03208164717641149	3.0807712058299863e-06	7.688030472755885e-06	8	9	9
ENSG00000179912	R3HDM2	-2.421754223612212	NA	0.015445793068512426	0.020982825803342726	0.03188463555863788	3.3068556219005658e-06	8.225887301997795e-06	9	12	12
ENSG00000197872	FAM49A	-2.4213366687998974	NA	0.015463548355523054	0.009863658352476554	0.019003574824993277	0.0003453279403330123	0.0006943403504245313	23	32	32
ENSG00000100583	SAMD15	2.420167203621101	NA	0.015513372055158261	0.02859635677094357	0.05050972161956726	4.056061589502344e-09	1.283346867128703e-08	5	5	5
ENSG00000250850	AL161781.2	2.419043098028517	NA	0.015561396364610042	0.017100419140214027	0.019224258587467586	0.000318700171493225	0.0006448076027533407	4	5	5
ENSG00000065665	SEC61A2	-2.4179539488326602	NA	0.01560805198729988	0.013700861444726407	0.1323791638435042	2.1210018566189233e-22	1.4097587681228422e-21	10	13	13
ENSG00000198198	SZT2	2.417438193508584	NA	0.01563018818181359	0.023408852175047998	0.03769088075549334	4.103321819729972e-07	1.104156062867555e-06	6	7	7
ENSG00000176473	WDR25	-2.417227695991225	NA	0.01563923065963779	0.2952050064432058	0.33522243998681334	3.157533261337182e-61	8.081871328159901e-60	25	30	30
ENSG00000197943	PLCG2	-2.4163835238452163	NA	0.015675540563992573	0.004161175253958854	0.017605405879861834	0.0005746656826456343	0.001121893096276117	8	12	12
ENSG00000162522	KIAA1522	-2.415953973696757	NA	0.015694045018142762	0.026627517557195276	0.025385944425637234	3.428829105414327e-05	7.743085373814892e-05	7	8	8
ENSG00000099330	OCEL1	2.4135951033040426	NA	0.015796004945577972	0.2878810977814409	0.34675705222508024	8.976845441691615e-64	2.4631027596731122e-62	11	11	11
ENSG00000065029	ZNF76	-2.413561709302386	NA	0.015797452542054405	0.030670347761262633	0.12211270428259945	1.1220560807530916e-20	6.87219276029813e-20	6	7	7
ENSG00000103249	CLCN7	-2.412851204551578	NA	0.015828279873498077	0.2630888647384502	0.41491535286901193	8.522102820302022e-80	3.8358409780934217e-78	12	14	14
ENSG00000186532	SMYD4	2.4123333988399405	NA	0.015850779708860372	0.04249267428688463	0.016546608914457587	0.0008461012548869518	0.0016199386424088796	3	3	3
ENSG00000167981	ZNF597	2.411060895815389	NA	0.015906192393511806	0.04134409231593292	0.04067455942822805	1.4035392359633287e-07	3.93610700859119e-07	2	4	4
ENSG00000178980	SELENOW	2.4104704326575415	NA	0.01593196263551643	0.05245598220128705	0.07126108648237117	2.1447006185890763e-12	8.41442940017938e-12	12	14	14
ENSG00000227678	AL355581.1	2.409950624435079	NA	0.015954679583341284	0.01268755872780345	0.010680334170711812	0.00742372415675966	0.01250461109559684	15	20	20
ENSG00000107341	UBE2R2	2.4078064792978533	NA	0.01604868551123897	0.017615146205351033	0.0203744414169163	0.00020988880262626963	0.0004343409045780014	9	11	11
ENSG00000117222	RBBP5	2.405490016706081	NA	0.01615079323589729	0.009476768707368907	0.027998487685431856	1.3379251032003781e-05	3.148631480003195e-05	3	3	3
ENSG00000233452	STXBP5-AS1	2.405207084230094	NA	0.01616330370856704	0.01868756962745005	0.024817120304410346	4.2095705308402065e-05	9.434125069704483e-05	11	12	12
ENSG00000164398	ACSL6	2.40482044033804	NA	0.0161804137784564	0.15896051165505082	0.06283213823711353	4.657177636336813e-11	1.6849354279649792e-10	19	24	24
ENSG00000232629	HLA-DQB2	-2.4044897537768084	NA	0.01619506020791895	0.6561095422492349	0.671875849143407	8.554340624354191e-164	5.239228120251786e-161	32	38	38
ENSG00000140400	MAN2C1	-2.4012585449403447	NA	0.016338787864375162	0.510046460966747	0.6548118087959439	1.9573599326429817e-156	7.992087020212975e-154	22	26	26
ENSG00000242372	EIF6	-2.4010943485615424	NA	0.01634612132580094	0.022849783661524375	0.19051065394354458	1.5460996388702582e-32	1.5679516680654085e-31	9	12	12
ENSG00000243284	VSIG8	-2.4006151577790584	NA	0.016367539840726836	0.008312804892545732	0.014817317303802995	0.0015958065234878281	0.0029451663873539353	15	15	15
ENSG00000148341	SH3GLB2	2.4004479448458507	NA	0.016375019601713784	0.0067741510587094045	0.024406021326404903	4.8826317872744446e-05	0.00010850363161846501	10	13	13
ENSG00000259248	USP3-AS1	2.400429385255867	NA	0.016375849993540508	0.010728312545613395	0.01280213670375602	0.003360510133593056	0.005943012094564022	5	6	6
ENSG00000130513	GDF15	2.399883836041805	NA	0.016400275449073683	0.0553294820772652	0.09728074846738653	1.393666254312919e-16	6.915504223151692e-16	8	10	10
ENSG00000196405	EVL	2.3986125960846043	NA	0.01645731591895819	0.005845779114545629	0.0686541656482652	5.568439461124676e-12	2.1353570733190308e-11	16	21	21
ENSG00000260274	AC068338.2	-2.398193642463045	NA	0.0164761524880749	0.14369202300400521	0.1700540083550203	6.817601212597279e-29	5.946848585698411e-28	14	16	16
ENSG00000198728	LDB1	2.397027104592937	NA	0.016528700996901357	0.03971959941909265	0.04532803676673251	2.628931176491224e-08	7.829722255235846e-08	39	45	45
ENSG00000281357	ARRDC3-AS1	2.3967190219222925	NA	0.016542603606780164	0.004159412312806947	0.01924553391520297	0.0003162448133099104	0.0006400663641510273	4	5	5
ENSG00000124731	TREM1	2.3965655922445928	NA	0.0165495311401467	0.21873021900377976	0.2739921717955876	2.104818403841249e-48	3.675715968174499e-47	17	19	19
ENSG00000171793	CTPS1	-2.395154150188939	NA	0.016613379058180944	0.08344379222955724	0.1104798808413481	9.565451620151034e-19	5.32072428913299e-18	9	10	10
ENSG00000255328	AC136475.5	-2.3950770153304837	NA	0.0166168745518632	0.42710550121843577	0.5195827025192843	1.9569919001751583e-108	2.0845002544163845e-106	22	27	27
ENSG00000146067	FAM193B	2.3948543484622036	NA	0.016626968692683645	0.062297785744601326	0.0842374548782913	1.8002601275917646e-14	7.973311190101025e-14	15	17	17
ENSG00000102837	OLFM4	2.394654251416584	NA	0.01663604427053927	0.30959040412486755	0.36181730383396443	3.636192663492033e-67	1.1175101789646035e-65	8	11	11
ENSG00000258404	LINC02320	2.3934306210032195	NA	0.01669163779994872	0.04676333250618424	0.03146555822991562	3.8445173495156935e-06	9.504054782592566e-06	15	21	21
ENSG00000132405	TBC1D14	2.3933405311828273	NA	0.01669573731451422	0.035920770819612584	0.06643631372198817	1.2519600603650126e-11	4.70211631081901e-11	2	3	3
ENSG00000089327	FXYD5	-2.3925729280018007	NA	0.016730702774503708	0.06772626880802252	0.14248256792783795	4.091087191998205e-24	2.9441063472755865e-23	26	31	31
ENSG00000136059	VILL	2.392310903546606	NA	0.016742653085950528	0.009692491887846617	0.015371330128509946	0.0013017441502467207	0.002435214403030546	5	5	5
ENSG00000197885	NKIRAS1	2.392190397801593	NA	0.016748151581347598	0.000996369493099317	0.02746827480953105	1.6192946572875194e-05	3.7765924218446446e-05	3	6	6
ENSG00000213689	TREX1	-2.3891564479033587	NA	0.0168871095348824	0.2588981355100343	0.14917726385053878	2.9185780987106936e-25	2.203905584094658e-24	16	22	22
ENSG00000186056	MATN1-AS1	-2.38805783308493	NA	0.016937676184345194	0.017380878189252612	0.01842104045433018	0.00042687495039291914	0.0008477682135828802	11	12	12
ENSG00000175756	AURKAIP1	-2.3866575685154645	NA	0.01700231965542746	0.007176280973799612	0.011094133053547863	0.0063551968616554575	0.01082276772398505	4	4	4
ENSG00000270426	AC099343.2	-2.3851590156555176	NA	0.017071740352980744	0.0003467348802262757	0.012043075861607319	0.00445701435936014	0.0077723550181682975	1	1	1
ENSG00000215041	NEURL4	2.3839851594336467	NA	0.017126293010070945	0.010417635843609234	0.029566906073864366	7.609332942170016e-06	1.8319872332622995e-05	4	7	7
ENSG00000174501	ANKRD36C	2.3839846575886523	NA	0.017126316364996848	0.021558172783061914	0.019515187881501795	0.00028672361617330987	0.0005834151985946952	11	12	12
ENSG00000010327	STAB1	-2.3821080005793545	NA	0.017213848126587276	0.07699121069232763	0.08564308117780549	1.0691544130928907e-14	4.8009764415108624e-14	10	10	10
ENSG00000104964	TLE5	-2.3761803382765567	NA	0.0174929110196853	0.0745960739544018	0.06715909971185403	9.615867386265476e-12	3.63541688287184e-11	35	40	40
ENSG00000271387	AL445228.2	2.375608050094127	NA	0.01752006204416436	0.0028412391139200598	0.01379216248311065	0.0023289241562906597	0.004207619085148391	5	7	7
ENSG00000171109	MFN1	2.3748659284079525	NA	0.017555325479594003	0.10148474703023139	0.21544748366150124	4.208660252910111e-37	4.977538943252103e-36	26	27	27
ENSG00000179218	CALR	2.3720812619068887	NA	0.017688199981472412	0.03139646175792333	0.019366094510832446	0.0003026860073022267	0.0006140733868716296	7	8	8
ENSG00000167984	NLRC3	-2.370149499970663	NA	0.017780893919496565	0.06000049109615501	0.0828250425672598	3.036934491262184e-14	1.3262131293775194e-13	27	33	33
ENSG00000179409	GEMIN4	2.369860835272427	NA	0.017794781739773374	0.04678596762928197	0.05665736422848867	4.3870026443436427e-10	1.4927124672192288e-09	24	28	28
ENSG00000187049	TMEM216	-2.369719129432678	NA	0.017801602764603387	0.07965668207994066	0.02072739952057056	0.0001846711575910216	0.00038466241728755366	2	2	2
ENSG00000205155	PSENEN	-2.368285655975342	NA	0.01787073206315413	0.0018906352042640212	0.02215244485753495	0.00011022131844752738	0.00023539045953382902	1	3	3
ENSG00000118162	KPTN	-2.368201657921605	NA	0.017874790156597722	0.05428452112533864	0.02694054035959871	1.9582008753207052e-05	4.5294290276335e-05	49	58	58
ENSG00000182566	CLEC4G	2.367228831913664	NA	0.01792184794253191	0.07211362608835865	0.13834686590064108	2.0701539435319343e-23	1.4437198038889445e-22	16	18	18
ENSG00000262482	AC004034.1	2.365759094029904	NA	0.017993148316793824	0.03290166346825251	0.07114321786995426	2.2393419032872132e-12	8.77570253644251e-12	9	12	12
ENSG00000119718	EIF2B2	-2.3651182532675614	NA	0.01802431468813721	0.028630644606683887	0.19395399606947228	3.69036632085689e-33	3.805537705133783e-32	17	19	19
ENSG00000180370	PAK2	-2.3644830795459453	NA	0.018055252099257922	0.012231339721302924	0.08538811928109179	1.1751913816076518e-14	5.261973107882408e-14	13	19	19
ENSG00000131495	NDUFA2	-2.362772788527947	NA	0.018138786582710235	0.024386145833689768	0.07446652919265966	6.617070127423428e-13	2.6763239531883106e-12	17	22	22
ENSG00000131697	NPHP4	-2.361154225035639	NA	0.018218152390662847	0.07737092606580473	0.10713965067000752	3.3952492507148194e-18	1.8425673860920392e-17	13	16	16
ENSG00000182400	TRAPPC6B	2.3584702847638535	NA	0.018350428876790705	0.005692867927300139	0.011703493090819455	0.005059174615782357	0.008738018479811828	4	5	5
ENSG00000148842	CNNM2	-2.3576555118951146	NA	0.018390750498462845	0.08391154679170758	0.13153994774083136	2.938528325747718e-22	1.9381854714710624e-21	7	7	7
ENSG00000100580	TMED8	2.356406532878082	NA	0.01845271074740838	0.10320587498240444	0.09585943855113967	2.37392649035736e-16	1.163821194486517e-15	17	19	19
ENSG00000178342	KCNG2	2.355202229512378	NA	0.01851262763170144	0.07144896031162638	0.2426871839725063	2.9704240486599706e-42	4.192576297158011e-41	13	18	18
ENSG00000107882	SUFU	-2.352975848613286	NA	0.018623843671515487	0.03330909754286783	0.033963860438511184	1.566261254154758e-06	4.009525936333773e-06	10	11	11
ENSG00000243836	WDR86-AS1	-2.3524346119673782	NA	0.018650968632099023	0.09517669528644977	0.09761986595016273	1.2272220652659258e-16	6.110810452161836e-16	30	35	35
ENSG00000232442	MHENCR	2.3485843858648003	NA	0.018844928475241465	0.01728843249271778	0.036432379605516846	6.450353736105504e-07	1.7078449316114452e-06	2	2	2
ENSG00000164305	CASP3	-2.3480049895792696	NA	0.01887426846473834	0.04151025631871586	0.08609163210773849	9.052463340145183e-15	4.084206625102598e-14	6	6	6
ENSG00000104866	PPP1R37	-2.347791956957754	NA	0.018885066242413512	0.020005888423502958	0.04180837048840489	9.334425349402311e-08	2.6542208641502275e-07	33	42	42
ENSG00000116698	SMG7	-2.346604611234146	NA	0.018945347101804868	0.019160612976614474	0.15877001153958373	6.414473442617561e-27	5.166829735436758e-26	9	13	13
ENSG00000255455	AP003486.1	-2.3462227191178693	NA	0.01896477127402643	0.1698117057384338	0.2344274379289412	1.1317163763197172e-40	1.5126893326193942e-39	9	11	11
ENSG00000151692	RNF144A	2.345078623040757	NA	0.019023067683794245	0.01590504530932911	0.03794864569727768	3.7402041846236076e-07	1.0099316889011217e-06	6	10	10
ENSG00000187742	SECISBP2	-2.344542689537801	NA	0.019050429549624777	0.04733553857299064	0.08617772501833797	8.7678179152956e-15	3.9616147839365666e-14	37	42	42
ENSG00000111331	OAS3	-2.3443405580394483	NA	0.01906075822308746	0.012336265669582746	0.022026681987528312	0.00011535260862663363	0.0002456758426897839	3	4	4
ENSG00000198682	PAPSS2	2.3442942468542936	NA	0.019063125357507173	0.04202657718582141	0.06739771181766616	8.813351808445959e-12	3.343069457266971e-11	9	11	11
ENSG00000138111	MFSD13A	2.3440249003587548	NA	0.019076897739002837	0.06559895131564075	0.08699367088164955	6.4764176371563e-15	2.948343139357404e-14	28	35	35
ENSG00000155254	MARVELD1	-2.343750633121845	NA	0.0190909306685489	0.05639159040078639	0.06254823976924223	5.1641500446071494e-11	1.8616777194653776e-10	9	9	9
ENSG00000181555	SETD2	2.3424759998894884	NA	0.019156265983412038	0.016097739211240063	0.0753176551205845	4.839874265626457e-13	1.9711043254243877e-12	6	8	8
ENSG00000140025	EFCAB11	-2.3395790046629528	NA	0.019305487916406055	0.02356496798863445	0.013588345009473009	0.002511194286869944	0.004516462593133998	12	14	14
ENSG00000012124	CD22	-2.3389898098492465	NA	0.019335960879218794	0.005283042253345519	0.01308030803474775	0.003030986858560208	0.005393628062410398	6	7	7
ENSG00000148429	USP6NL	-2.3385875776668894	NA	0.019356788330514574	0.02080029908940702	0.037559232808432985	4.30216284422902e-07	1.15517825111435e-06	23	25	25
ENSG00000260063	AL512408.1	-2.338586383455097	NA	0.019356850195587673	0.009650663430805312	0.02823577828609287	1.2284032392048345e-05	2.902037077989214e-05	5	6	6
ENSG00000100036	SLC35E4	-2.3364421916353724	NA	0.01946820716329774	0.04677514055760052	0.08008476502308391	8.360489495614061e-14	3.5594348153000375e-13	21	24	24
ENSG00000170892	TSEN34	2.336272011688911	NA	0.019477069254687913	0.02559525802260302	0.04217012021148939	8.195175983384674e-08	2.344271441852607e-07	6	6	6
ENSG00000141576	RNF157	2.3356107127992427	NA	0.019511539745536516	0.03624442210618388	0.055191181346146305	7.462155380705914e-10	2.4882073230356934e-09	7	8	8
ENSG00000186814	ZSCAN30	-2.335608476680122	NA	0.0195116563945644	0.07115150476001984	0.07081346706867031	2.526833493667146e-12	9.873016081772132e-12	22	23	23
ENSG00000103966	EHD4	-2.3344777466361237	NA	0.019570719973786767	0.07946623934936314	0.12724445352615427	1.5519089502193586e-21	9.915680546688443e-21	13	17	17
ENSG00000181789	COPG1	2.3330118347885582	NA	0.019647524181052287	0.04698599947976297	0.019829809248745386	0.0002557608569902051	0.0005237066192865704	39	45	45
ENSG00000183044	ABAT	2.332152267325092	NA	0.019692682232241767	0.07125462059923199	0.1888373702783872	3.094953938932924e-32	3.0929699941002745e-31	29	43	43
ENSG00000183562	AC131971.1	2.331760404438898	NA	0.01971329911925718	0.09735465705156116	0.02393018406874869	5.7975660708565624e-05	0.00012762831906177046	9	9	9
ENSG00000166796	LDHC	-2.331204592403179	NA	0.01974257410891102	0.11333475450314182	0.3873269982348149	4.25335087865799e-73	1.5618996620579415e-71	5	8	8
ENSG00000232748	AC135050.1	2.3308718111642013	NA	0.0197601200816992	0.010148358727307879	0.019760415983343632	0.00026228767298151057	0.0005362388297520177	6	6	6
ENSG00000153113	CAST	-2.3303205901224344	NA	0.01978921330502552	0.4260189894400163	0.46713012658738895	2.2151542501306855e-93	1.466705800598113e-91	24	32	32
ENSG00000196705	ZNF431	-2.329683768351302	NA	0.0198228710592409	0.14088696881607993	0.1903027471858924	1.685471879122007e-32	1.7042545551334492e-31	18	24	24
ENSG00000204060	FOXO6	-2.329004537024088	NA	0.019858825348873392	0.011235360736490294	0.012756641700481103	0.003417761126376142	0.006040522060829069	8	8	8
ENSG00000007545	CRAMP1	-2.328830730648466	NA	0.019868034722853097	0.05231898478005973	0.05473766774469016	8.793857615271159e-10	2.9208960729088726e-09	23	31	31
ENSG00000243244	STON1	2.326730108826431	NA	0.01997963430481756	0.05046278156155227	0.09590961136704758	2.3297393450273226e-16	1.1428117856943236e-15	7	10	10
ENSG00000167930	FAM234A	-2.3258970114354764	NA	0.02002404551575502	0.03825385506524256	0.05528200911570269	7.220698107558951e-10	2.412385580489547e-09	11	15	15
ENSG00000085719	CPNE3	-2.324817919204033	NA	0.020081698420463027	0.061273361319210504	0.03725599249709137	4.797595089649146e-07	1.2831247378726327e-06	32	38	38
ENSG00000100304	TTLL12	-2.3246349530433084	NA	0.020091488145536462	0.11912462063497638	0.1754845448172894	7.493335579410239e-30	6.799111738164348e-29	16	19	19
ENSG00000188542	DUSP28	2.3245851152552555	NA	0.020094155470902868	0.014852798809399858	0.026805202712013365	2.0560170525536603e-05	4.742888947301954e-05	11	11	11
ENSG00000164038	SLC9B2	2.323290457194822	NA	0.020163554122011096	0.0028211390444965235	0.014195188500077014	0.0020069213745070843	0.0036629091795893983	2	2	2
ENSG00000100330	MTMR3	-2.3215592985433013	NA	0.020256677638234674	0.04925585339725926	0.09872981849755179	8.091096849850671e-17	4.0834084719861435e-16	9	9	9
ENSG00000157551	KCNJ15	-2.321230449058995	NA	0.020274409652806247	0.10768378760711955	0.11199419850303846	5.378653415543435e-19	3.0291798825338054e-18	23	30	30
ENSG00000172059	KLF11	-2.320913683666824	NA	0.020291502879908555	0.04787963432950009	0.11120569745412426	7.259592874143384e-19	4.067127023805452e-18	9	11	11
ENSG00000272030	AL162258.2	-2.3204423678619297	NA	0.02031695919390427	0.13614161872091887	0.20111916310243277	1.8370204555036569e-34	1.9677116671725305e-33	6	8	8
ENSG00000184990	SIVA1	2.3200296278792214	NA	0.020339274636869284	0.017660375862679774	0.0482527446418639	9.159953302236647e-09	2.823728908503618e-08	8	11	11
ENSG00000188076	SCGB1C1	2.3185237965324634	NA	0.020420871208090777	0.1449634960131758	0.11970098069497465	2.832631791222195e-20	1.7002731042236409e-19	35	40	40
ENSG00000164674	SYTL3	2.317558971996972	NA	0.020473302162174283	0.009241968531656458	0.011552534446999581	0.005352807205209312	0.00920438090465602	9	11	11
ENSG00000167508	MVD	2.3175337060184322	NA	0.020474676754091755	0.010225768452854394	0.019289821098668763	0.0003111945190235962	0.0006304400244224042	32	41	41
ENSG00000182809	CRIP2	2.3172812619266727	NA	0.02048841535892337	0.015186580878284004	0.0433180312396955	5.421681850678382e-08	1.5777434593124653e-07	5	9	9
ENSG00000156603	MED19	2.3170835736211615	NA	0.02049917963683956	0.06473482104517822	0.1582935150796683	7.761425388544354e-27	6.231305430156701e-26	11	14	14
ENSG00000162174	ASRGL1	2.316628906491827	NA	0.02052395532444328	0.11289869419529967	0.14724122578368917	6.275491823547389e-25	4.668911465597144e-24	13	14	14
ENSG00000255521	AL356215.1	-2.3163235529192114	NA	0.020540609283387516	0.028106249032158765	0.01931121136466174	0.00030878439802530774	0.0006258531664975774	5	7	7
ENSG00000164125	GASK1B	-2.3163198042781525	NA	0.02054081380716847	0.013711620444591406	0.17265844165542377	2.3685327819665738e-29	2.104557962587812e-28	12	15	15
ENSG00000159445	THEM4	2.3154105139658774	NA	0.020590476673556884	0.04569944885563494	0.20301616484174398	8.265188413836458e-35	8.993636808939176e-34	11	17	17
ENSG00000161654	LSM12	2.3151132693061443	NA	0.020606734028525225	0.006993559594029061	0.01942113115571018	0.0002966921456598866	0.0006026976552856426	5	5	5
ENSG00000204851	PNMA8B	-2.3147370551695032	NA	0.02062732654873613	0.1786620004026785	0.22136723822556148	3.308983207477528e-38	4.076562717315527e-37	20	24	24
ENSG00000272483	AC022001.3	2.314168663855753	NA	0.020658472143051224	0.022403493913089413	0.067036943031077	1.0054525974214353e-11	3.7954009670218344e-11	13	18	18
ENSG00000122068	FYTTD1	2.313251833597074	NA	0.020708797224620594	0.00037600227101021455	0.0145844548436529	0.0017386550939045712	0.0031949001449905296	2	2	2
ENSG00000215114	UBXN2B	-2.3116066731056444	NA	0.020799368565154547	0.016143810217172955	0.02731917575771588	1.7086007054590987e-05	3.9740666618632963e-05	7	8	8
ENSG00000136315	AL355922.1	-2.3105630140969486	NA	0.020857004161116566	0.12701101978763643	0.37342166514497555	7.798006616688103e-70	2.6067839272823443e-68	10	13	13
ENSG00000054523	KIF1B	2.3096510460504245	NA	0.020907481096415218	0.02965382073806919	0.12209255440625855	1.1307820745130205e-20	6.923163797152369e-20	10	12	12
ENSG00000152284	TCF7L1	-2.307651485294869	NA	0.021018528464372188	0.08356409132033593	0.09515443949497125	3.0908975864393386e-16	1.5079886972929791e-15	22	25	25
ENSG00000183688	RFLNB	2.3073148283018923	NA	0.02103727546916636	0.06932422951335959	0.16692579781866346	2.4171389928601035e-28	2.0632910198386217e-27	31	38	38
ENSG00000248429	FAM198B-AS1	2.3066902299980097	NA	0.0210720953012592	0.9095603236502393	0.27436454352805767	1.772168191613843e-48	3.10428113564717e-47	52	62	62
ENSG00000128815	WDFY4	-2.3063554517945026	NA	0.021090779031288046	0.12408413276278044	0.19841332561961303	5.721193694856201e-34	6.0377077337285534e-33	15	19	19
ENSG00000230563	AL121757.1	-2.305780269009289	NA	0.02112291327025269	0.16830176813429204	0.16968254875045358	7.92512201580034e-29	6.902382805940072e-28	19	23	23
ENSG00000137492	THAP12	2.3055782840126837	NA	0.02113420785756485	0.00964411855579719	0.03410222383161294	1.4902832947325426e-06	3.821302066592161e-06	6	7	7
ENSG00000120913	PDLIM2	-2.3035960507759814	NA	0.02124532975040744	0.012553979523379416	0.011800506930985478	0.004879164033709063	0.00844667716677536	3	5	5
ENSG00000228570	NUTM2E	2.302610078427303	NA	0.02130079159330178	0.19533474192709996	0.47826783312767585	1.889523803070156e-96	1.396700159433194e-94	42	50	50
ENSG00000160678	S100A1	-2.302391358288346	NA	0.021313111875766868	0.05318275596772428	0.11485905066999044	1.8055092448407112e-19	1.0418128546357117e-18	6	8	8
ENSG00000261342	AC006538.1	2.3017187569274378	NA	0.021351037720809537	0.017968604137203994	0.052612328780559714	1.8972702854844908e-09	6.151689946260831e-09	10	11	11
ENSG00000171475	WIPF2	-2.2994910386488505	NA	0.021477071660629534	0.02103223453246627	0.027025055025901173	1.8994960446523516e-05	4.4001698864977954e-05	16	16	16
ENSG00000162378	ZYG11B	-2.2994389661105976	NA	0.021480025414063735	0.01118988980039239	0.06561561793692516	1.689040329234862e-11	6.295447208443523e-11	7	9	9
ENSG00000270120	AC007728.3	2.299216508262112	NA	0.021492648057173377	0.1968392604323814	0.23729255989276138	3.21554358778088e-41	4.383414704837386e-40	3	3	3
ENSG00000110851	PRDM4	-2.2987315201752643	NA	0.021520189510344987	0.04010536740866986	0.09001221783441078	2.1076224816209672e-15	9.859142917980896e-15	7	9	9
ENSG00000039123	MTREX	2.2979616893285786	NA	0.021563969681713608	0.008435733677167122	0.01548141646580347	0.0012501716925576018	0.0023448752439757534	7	8	8
ENSG00000158769	F11R	-2.297756704221581	NA	0.02157564021962145	0.02442290506051275	0.02152643881839966	0.000138250677654235	0.00029176235184500077	8	10	10
ENSG00000119705	SLIRP	-2.297623132041923	NA	0.02158324792176404	0.011940351641926058	0.022550201536050366	9.545206188249038e-05	0.00020510053993519952	15	16	16
ENSG00000120903	CHRNA2	-2.295903890713149	NA	0.021681377246105187	0.01239493446707663	0.04480029860006278	3.1793527635907085e-08	9.40156066708303e-08	12	16	16
ENSG00000032389	EIPR1	-2.295487014760696	NA	0.021705229735137478	0.004552551280899378	0.05327415001458244	1.4934265695394034e-09	4.878242331624996e-09	4	5	5
ENSG00000162521	RBBP4	-2.2939421320296143	NA	0.021793822914219628	0.017824322673743027	0.034854947347005644	1.1370701504069123e-06	2.9473422021354504e-06	4	4	4
ENSG00000113532	ST8SIA4	-2.292382020658355	NA	0.021883608586808892	0.010426811500540518	0.02043033385755734	0.0002056762439575651	0.0004261377199019311	6	7	7
ENSG00000256357	AL132708.1	2.2923563954755157	NA	0.021885086019520255	0.017141561100022507	0.026034921193846837	2.7136270964613346e-05	6.189942947222057e-05	8	9	9
ENSG00000102908	NFAT5	-2.29106210574452	NA	0.0219598219260336	0.0059154667827521525	0.02642111611783006	2.3611063624571992e-05	5.415355491477666e-05	7	8	8
ENSG00000118508	RAB32	2.2901352687837955	NA	0.022013476423644495	0.024870194315602365	0.015341446945092908	0.0013161106110989012	0.002460211561994229	30	34	34
ENSG00000159784	FAM131B	-2.2899849334763966	NA	0.02202219006003661	0.01735406890925639	0.052491633479171636	1.981897766913285e-09	6.415168894827468e-09	9	11	11
ENSG00000068912	ERLEC1	-2.289855855456162	NA	0.022029673989425052	0.020284106751300355	0.012028435553681249	0.004481408106270949	0.007811716569876042	12	16	16
ENSG00000127804	METTL16	-2.2880961264024156	NA	0.022131923783427435	0.054953258855279026	0.07658075550820563	3.041417106937378e-13	1.251974603141361e-12	12	13	13
ENSG00000261783	AC009054.2	-2.286888938068745	NA	0.02220230645604631	0.19934335229237982	0.16403976670322573	7.738706786262153e-28	6.515026150103568e-27	15	17	17
ENSG00000105609	LILRB5	2.28589944400648	NA	0.022260141991424637	9.800546861396086e-05	0.048311767187370964	8.96698430773519e-09	2.7662315864966856e-08	3	5	5
ENSG00000083290	ULK2	-2.2856654666609506	NA	0.022273837011068994	0.05389752243080357	0.02900292668243452	9.320871130758134e-06	2.2231379557909768e-05	8	11	11
ENSG00000256087	ZNF432	-2.2851855242448265	NA	0.022301951637951893	0.003914695061306717	0.013389295903192065	0.002703141177436163	0.004839353591382479	7	9	9
ENSG00000082701	GSK3B	-2.2850879090692837	NA	0.02230767362831577	0.023360825645745976	0.03611143969554058	7.238976603718369e-07	1.9060526604815957e-06	15	21	21
ENSG00000111581	NUP107	-2.2827331663352335	NA	0.022446090882915864	0.10035278405475918	0.029950954454638166	6.627620493243925e-06	1.6030615492050787e-05	13	16	16
ENSG00000170779	CDCA4	2.282333949114185	NA	0.022469631672338664	0.011862989228484836	0.028645833079484487	1.0598767810931147e-05	2.5174275511032994e-05	5	5	5
ENSG00000161920	MED11	2.281060315526265	NA	0.022544878008758498	0.07003367675332924	0.10781941274062633	2.624568228890459e-18	1.4343123185864398e-17	31	35	35
ENSG00000099381	SETD1A	-2.278395220563047	NA	0.02270304090815443	0.0060707747725066335	0.010315026954348947	0.0085187231556898	0.014245498137193991	6	7	7
ENSG00000108342	CSF3	-2.2769033908843994	NA	0.02279199536105723	0.0005453224050949016	0.012189459852444604	0.0042203982760993936	0.007381500258728047	1	3	3
ENSG00000166428	PLD4	-2.276464592916382	NA	0.022818217466626434	0.02047370360291352	0.03024256358270741	5.967782411847775e-06	1.4479555826369197e-05	4	4	4
ENSG00000249252	AC098829.1	-2.2764420974867123	NA	0.022819562475881048	0.0006080975709153964	0.011127779612674244	0.006275518028542763	0.010697699669133184	5	7	7
ENSG00000050405	LIMA1	2.2764034076868853	NA	0.022821875913044784	0.032574667732011085	0.0397028820914214	1.990618960756001e-07	5.502437872018804e-07	11	16	16
ENSG00000125952	MAX	-2.2761669415253136	NA	0.022836019717445897	0.0344159504752572	0.07167540933572522	1.8425988426566698e-12	7.265745585817252e-12	2	2	2
ENSG00000196867	ZFP28	-2.276026010693376	NA	0.022844452866730945	0.14182972113260614	0.18924167554781002	2.6174588531072645e-32	2.6280328964834003e-31	13	14	14
ENSG00000168306	ACOX2	-2.275291038936871	NA	0.022888476647175783	0.0060371785129623755	0.024173644920685005	5.309781847515992e-05	0.00011746316937958171	9	11	11
ENSG00000058063	ATP11B	-2.274541303769569	NA	0.022933460652336292	0.007521507868100006	0.02079022287694371	0.00018051275899563072	0.0003763663591508901	9	11	11
ENSG00000258082	AL391832.3	2.2740941487633197	NA	0.022960326434188147	0.0351582308698446	0.046672733517527806	1.619315404183488e-08	4.9054301124081675e-08	17	20	20
ENSG00000119632	IFI27L2	-2.273858750068381	NA	0.022974480541644006	0.31285767909016615	0.21483852755411664	5.4612895894810784e-37	6.427979078243721e-36	26	31	31
ENSG00000115459	ELMOD3	-2.273260946818454	NA	0.02301045946136067	0.007744922625301693	0.013770789113837832	0.002347392285066784	0.004237413715432661	5	9	9
ENSG00000153786	ZDHHC7	-2.2726808612907283	NA	0.023045418809149835	0.060421105526277774	0.12321401769010774	7.345552652710191e-21	4.5312547640765136e-20	16	20	20
ENSG00000110987	BCL7A	-2.2706684936315673	NA	0.02316705367777301	0.050416538047198006	0.0727147375619745	1.2587311137011455e-12	5.015329895181446e-12	5	5	5
ENSG00000106069	CHN2	-2.2705295820993125	NA	0.023175470530114827	0.07123233854957191	0.11483437130248571	1.8225924128444104e-19	1.0513164240790042e-18	29	33	33
ENSG00000275888	AC132872.3	2.2680395799530073	NA	0.023326794391273883	0.008550279150949767	0.01250990738369433	0.003745934332596321	0.006590646134163774	12	12	12
ENSG00000225331	LINC01678	2.2674901736225164	NA	0.023360298504943842	0.10698271117824466	0.06951585724031716	4.063158285008086e-12	1.569702667934302e-11	9	11	11
ENSG00000075415	SLC25A3	-2.266504595541852	NA	0.023420506105352512	0.018712600256048536	0.013442810796368842	0.002650120867858674	0.00475038389912286	6	6	6
ENSG00000183431	SF3A3	-2.2658460262092848	NA	0.02346081222285724	0.31375883526839926	0.422407264619717	1.1410297698880863e-81	5.420365519061161e-80	14	16	16
ENSG00000087448	KLHL42	-2.265033430083995	NA	0.02351062813208249	0.011711009796658728	0.024286154503155168	5.098482008883244e-05	0.00011309515970810858	31	37	37
ENSG00000108439	PNPO	2.2644187255162422	NA	0.02354837333465243	0.07269389185814551	0.03123514116559531	4.1765443725498e-06	1.0292220066799328e-05	11	11	11
ENSG00000126464	PRR12	-2.264164663664729	NA	0.02356398905258252	0.11395640501847301	0.03835723548172547	3.229282477010345e-07	8.773600316579597e-07	8	11	11
ENSG00000189337	KAZN	2.2626601892609517	NA	0.023656644709978223	0.21153796357568336	0.3517174270970222	6.9887192909610885e-65	1.984264025177015e-63	30	36	36
ENSG00000152990	ADGRA3	-2.261604669863231	NA	0.023721839236667222	0.030576934243370976	0.02419638335086747	5.2663811935886086e-05	0.00011659974445415278	16	19	19
ENSG00000226266	AC009961.1	2.2612971027919135	NA	0.02374086552823756	0.11826541337143959	0.21757733002357119	1.6893432756003348e-37	2.0160436905546378e-36	8	11	11
ENSG00000100376	FAM118A	2.259910808872706	NA	0.0238267869410624	0.657648921562324	0.7027854335472307	3.7248980479956883e-178	3.9923922890673784e-175	20	23	23
ENSG00000258711	AL358334.2	2.2591481501784605	NA	0.023874170846478495	0.0418503523009614	0.0132458203368784	0.00285065370665085	0.005088566713371024	14	17	17
ENSG00000138942	RNF185	-2.258910552629935	NA	0.023888949445489794	0.005484195226998754	0.1551577823425198	2.713906122076906e-26	2.1348979856649937e-25	5	7	7
ENSG00000104835	SARS2	-2.2585587150193116	NA	0.02391084836572302	0.25905062579623234	0.36634272136631896	3.3551377082788977e-68	1.0655047510976817e-66	18	22	22
ENSG00000154760	SLFN13	2.2582336210098877	NA	0.023931098196560814	0.028046014284282692	0.040423995455764805	1.5359002326993653e-07	4.2911621196743914e-07	24	24	24
ENSG00000189129	PLAC9	2.257740103362298	NA	0.023961867420643688	0.017584378428110344	0.022818982804172078	8.661287274544643e-05	0.0001871392408607359	7	9	9
ENSG00000189325	BNIP5	-2.2566994456280436	NA	0.02402686152125607	0.009474301987121493	0.03354899555306504	1.8180930075185673e-06	4.631383984838965e-06	7	7	7
ENSG00000142512	SIGLEC10	2.2557960950176517	NA	0.02408340401950593	0.07273931375577596	0.10869280412376282	1.8848745889380516e-18	1.036348647826183e-17	8	9	9
ENSG00000060140	STYK1	2.2548037929852986	NA	0.024145647103292665	0.038174348877011564	0.03563673975443107	8.585553638559754e-07	2.248185361851599e-06	37	43	43
ENSG00000226816	AC005082.1	2.2547048909348213	NA	0.024151858464382128	0.11906132355222353	0.2655486413727006	1.0167107493473063e-46	1.6684758507710005e-45	10	12	12
ENSG00000272719	AC006483.2	2.254409527151709	NA	0.024170416489519946	0.011586609812203172	0.025960836005685828	2.787054608279444e-05	6.352365693432242e-05	9	10	10
ENSG00000134759	ELP2	2.2537531344130373	NA	0.02421170262308361	0.06834488987291355	0.2546238488766085	1.4387228540568413e-44	2.2029159128768545e-43	6	9	9
ENSG00000125868	DSTN	2.2536212267054347	NA	0.024220006796333376	0.08566964443891502	0.11947643675834135	3.0873330610880184e-20	1.851859904323135e-19	12	12	12
ENSG00000244617	ASPRV1	2.2525116139424686	NA	0.02428995962093059	0.07229508218344648	0.12318908893621437	7.416372320857145e-21	4.573296257834563e-20	12	14	14
ENSG00000154589	LY96	-2.251621327955961	NA	0.024346212084184464	0.020804923461637558	0.013030154061173116	0.0030878818792840646	0.005488038796542898	16	20	20
ENSG00000158985	CDC42SE2	-2.251091189384976	NA	0.024379762344430025	0.04067684834742086	0.029246278325105728	8.539561015733243e-06	2.045605976516404e-05	10	12	12
ENSG00000255422	AP002954.1	-2.2510186817327287	NA	0.024384354165034674	0.49607162186826137	0.5163220244546294	1.8798884773534727e-107	1.942060692658717e-105	9	9	9
ENSG00000146842	TMEM209	-2.2502848424210105	NA	0.02443086950476146	0.04458000086842468	0.06512558008603819	2.01954796035623e-11	7.493125913489611e-11	25	30	30
ENSG00000178685	PARP10	2.2495265997721217	NA	0.024479012435954788	0.0689771357934958	0.19307816790530963	5.3157456362481346e-33	5.458665982995166e-32	15	19	19
ENSG00000180257	ZNF816	-2.248077392578125	NA	0.0245712553729738	1.1681687737965263e-05	0.024097120117270585	5.458495979186301e-05	0.0001205683641483146	1	2	2
ENSG00000277959	AL162274.2	-2.2465294493340617	NA	0.024670115412554934	0.006020437010284686	0.01684206527795801	0.0007594359373374333	0.0014608599988109527	6	6	6
ENSG00000105298	CACTIN	2.2428041733521566	NA	0.0249094452450408	0.002175301689453355	0.039011931016310876	2.552024604027536e-07	7.001226993196003e-07	11	14	14
ENSG00000267480	AP001542.3	2.242488754943169	NA	0.024929801273817987	0.017543650254564384	0.05235223066103553	2.0843429721756443e-09	6.735330248697969e-09	23	28	28
ENSG00000066735	KIF26A	-2.2393824996956155	NA	0.025131039055145358	0.007812802740023876	0.08436234833972142	1.7188579062572142e-14	7.620655179525585e-14	5	9	9
ENSG00000247903	AC024896.1	2.2367360065861117	NA	0.025303599209168765	0.3729787223790342	0.3136913422876059	1.3716291520282877e-56	3.0950089905438297e-55	15	19	19
ENSG00000164929	BAALC	-2.2367164315487886	NA	0.025304879377664364	0.014071747448136919	0.04373841273763855	4.6602405550196295e-08	1.3612411050593022e-07	17	18	18
ENSG00000274964	AC026356.1	-2.2366958002718595	NA	0.025306228682798942	0.016233342763199442	0.025472195449429337	3.3238429008791676e-05	7.517882076915966e-05	19	24	24
ENSG00000184983	NDUFA6	-2.2357807084726944	NA	0.02536613922036732	0.7314773055275279	0.2662155570941554	7.496919498146837e-47	1.2373885704881626e-45	24	30	30
ENSG00000178789	CD300LB	-2.235683511216017	NA	0.025372509874175858	0.010181961468125285	0.03043302808198409	5.572726345698577e-06	1.3563253491681082e-05	23	30	30
ENSG00000162600	OMA1	-2.23524716289063	NA	0.025401126757747257	0.07742180694799637	0.13269754907874426	1.8740932479272079e-22	1.2485946040677424e-21	3	3	3
ENSG00000204161	TMEM273	-2.2352213777646996	NA	0.025402818688505288	0.2066731856590935	0.2927342813449177	3.2748497632371996e-52	6.418331267400541e-51	20	27	27
ENSG00000225062	CATIP-AS1	2.2341233877495874	NA	0.025474955541227744	0.04656756645347072	0.10064485564807474	3.939224197145591e-17	2.0262074312192484e-16	12	14	14
ENSG00000213462	ERV3-1	2.233613927949299	NA	0.02550848669766392	0.1467809994690355	0.2548385985840427	1.3061668737857863e-44	2.00532280380953e-43	25	29	29
ENSG00000261971	MMP25-AS1	2.23360157319034	NA	0.02550930032583088	0.010805361835497065	0.04633791256678072	1.82701923705956e-08	5.511267000234722e-08	3	7	7
ENSG00000095794	CREM	2.2334744542825313	NA	0.02551767310234001	0.00827886029849348	0.09290650384573605	7.162062030774795e-16	3.4212312469570183e-15	5	10	10
ENSG00000162601	MYSM1	-2.232958225396956	NA	0.025551699319662453	0.02921040675520893	0.0247523385367223	4.309104345213263e-05	9.642070774538393e-05	12	12	12
ENSG00000115112	TFCP2L1	2.2327412744083373	NA	0.025566010930027527	0.07022359229841095	0.12118104856124048	1.6050767731096068e-20	9.736633032209638e-20	6	6	6
ENSG00000152520	PAN3	-2.2320188296826693	NA	0.025613718462476003	0.017110558325096222	0.023425087071852983	6.957671630503952e-05	0.00015197695935742232	8	11	11
ENSG00000167555	ZNF528	2.231981563668186	NA	0.025616181457207458	0.2342927337581982	0.16360571400777893	9.21573846157697e-28	7.735717027781864e-27	15	17	17
ENSG00000138449	SLC40A1	-2.231684265862307	NA	0.025635837875823825	0.02913488613735907	0.05404159856882503	1.1313525803818848e-09	3.729635794111677e-09	7	7	7
ENSG00000042445	RETSAT	-2.231410916989332	NA	0.025653922376146943	0.12399042134688953	0.2555645340538146	9.419055748748866e-45	1.4538918725048992e-43	7	8	8
ENSG00000185252	ZNF74	-2.230215420480713	NA	0.025733145011168617	0.037784772818422976	0.05327051253324478	1.4953927979716388e-09	4.88373473479635e-09	8	8	8
ENSG00000084676	NCOA1	2.22500844647825	NA	0.02608067112876189	0.017507614183929075	0.01479855286592174	0.0016068647734104305	0.0029646179665643326	18	26	26
ENSG00000137944	KYAT3	-2.2243738627658414	NA	0.026123300887008608	0.06802140137152392	0.18777973940354611	4.7957922147999373e-32	4.737502343986412e-31	18	24	24
ENSG00000178209	PLEC	2.223984449845305	NA	0.026149490489633814	0.2777264634891422	0.42096909594979676	2.622765464229976e-81	1.2390579874953128e-79	11	11	11
ENSG00000255449	AP002812.5	-2.223903313488773	NA	0.026154950095531992	0.02233174269791597	0.0156463972262361	0.0011767160674215594	0.002214121553677016	8	11	11
ENSG00000120156	TEK	-2.2237287307251035	NA	0.026166700982470245	0.13999086171774816	0.2490269919724887	1.7695311475159662e-43	2.604780227360627e-42	48	55	55
ENSG00000171984	SHLD1	-2.2236178187542404	NA	0.026174168660148548	0.06558524826557278	0.08823368020314289	4.0852427008134114e-15	1.8812520697166807e-14	29	37	37
ENSG00000262766	AC135050.5	-2.223100169153189	NA	0.026209046255320497	0.002570869189850857	0.01669536871288227	0.000801286690252726	0.0015368823902409123	6	8	8
ENSG00000105928	GSDME	2.222995888559184	NA	0.02621607721117947	0.04132011042202656	0.20776341509761997	1.1109684736337001e-35	1.25095196023272e-34	34	36	36
ENSG00000122862	SRGN	2.2211601734161377	NA	0.0263401146220458	0.009068151213799943	0.028573494565713176	1.0878272795374182e-05	2.5820276839843852e-05	1	1	1
ENSG00000241945	PWP2	2.221113048482328	NA	0.02634330547085782	0.5224360448223254	0.6324197839211662	2.60688349840076e-147	8.12826274801357e-145	16	18	18
ENSG00000145604	SKP2	2.2204109636975344	NA	0.02639088349405355	0.04384854406008068	0.04306208286328239	5.9449216670334815e-08	1.722701278606914e-07	13	14	14
ENSG00000111011	RSRC2	2.2201243398282973	NA	0.026410328402011678	0.02429517490453199	0.0313877431117052	3.953584110322825e-06	9.762421009060638e-06	4	5	5
ENSG00000268001	CARD8-AS1	2.219473010848461	NA	0.02645456137460273	0.07363506359409833	0.09107116413697205	1.4204769184334377e-15	6.705135886103778e-15	27	28	28
ENSG00000113810	SMC4	-2.2194474070400743	NA	0.026456301483930723	0.015695437569406376	0.02932003789234913	8.315955767113715e-06	1.995108078486753e-05	2	3	3
ENSG00000184292	TACSTD2	-2.2184590077979935	NA	0.026523551606832525	0.2673715999769175	0.4082865540807582	3.6999231315914864e-78	1.547560531308839e-76	3	3	3
ENSG00000107796	ACTA2	2.2182180050222158	NA	0.026539971674802994	0.004629408267457858	0.28079526517546444	8.959779713114395e-50	1.636328671993597e-48	9	12	12
ENSG00000151445	VIPAS39	2.2171561237928015	NA	0.026612424686155052	0.02062774894310239	0.136496149695145	4.2666762082135104e-23	2.9255989721972605e-22	3	4	4
ENSG00000275963	AC008115.4	-2.2170455761760994	NA	0.026619977248645364	0.01325369756747912	0.02473174781242833	4.341232432315076e-05	9.708893450935215e-05	20	24	24
ENSG00000213533	STIMATE	-2.21609582319042	NA	0.02668494024992781	0.04885331085087007	0.14712711779030235	6.564797343259922e-25	4.882034242825863e-24	28	31	31
ENSG00000113621	TXNDC15	-2.214721023097242	NA	0.026779218953505657	0.00010348161604131047	0.034067844791838046	1.5088101808637584e-06	3.866495187034159e-06	2	4	4
ENSG00000186111	PIP5K1C	-2.21418289084241	NA	0.026816200325134543	0.04638200204794692	0.0981106424109531	1.0208297832288372e-16	5.114288621849644e-16	9	11	11
ENSG00000184584	TMEM173	2.213576875907376	NA	0.026857899496992403	0.07663784706061887	0.060915087778315134	9.353522456371573e-11	3.3271843311411767e-10	12	12	12
ENSG00000110042	DTX4	2.213168885153267	NA	0.026886004382786852	0.0279181497503411	0.015275855585182565	0.0013482076902156085	0.0025160968200574024	16	17	17
ENSG00000213918	DNASE1	2.211837158789191	NA	0.02697791858172918	0.010731761486087309	0.027702123314207468	1.4885479065168874e-05	3.482077213048439e-05	10	10	10
ENSG00000116032	GRIN3B	-2.21120416791125	NA	0.027021701900782166	0.08285016862787128	0.11499008273538848	1.7174475269110004e-19	9.93339212107816e-19	29	32	32
ENSG00000040933	INPP4A	-2.211172859054397	NA	0.027023869092847472	0.015264158754017843	0.021989931843325608	0.00011689684935135773	0.0002487484885874716	6	8	8
ENSG00000122674	CCZ1	2.2093950400342526	NA	0.02714717572687435	0.3951460412301559	0.5471117205301653	5.258205792936334e-117	6.729326204706357e-115	32	38	38
ENSG00000162585	FAAP20	2.208927613827186	NA	0.027179676155863048	0.2755448165941333	0.17736305823888335	3.4797094671170214e-30	3.2099805084233355e-29	86	103	103
ENSG00000204264	PSMB8	2.2070944903709493	NA	0.027307458628336306	0.03649020047171767	0.10192596039017965	2.432020426721863e-17	1.2642230463126168e-16	16	16	16
ENSG00000136816	TOR1B	2.2067736345955757	NA	0.02732987791073972	0.30881773525955236	0.3418330179273419	1.1104464119649125e-62	2.9524101579513617e-61	21	25	25
ENSG00000160145	KALRN	2.2065832872941558	NA	0.02734318562709379	0.019978941289740437	0.022878401910357397	8.477241909274852e-05	0.00018341688304586735	15	16	16
ENSG00000087266	SH3BP2	2.2039069711811003	NA	0.027530887196251262	0.03177207861986532	0.05195700673818809	2.4044440073784685e-09	7.744892990708745e-09	16	22	22
ENSG00000023734	STRAP	-2.203519582748413	NA	0.02755814828758242	0.0012950442296585558	0.012199377866295063	0.004204835697523334	0.007355031352185603	1	1	1
ENSG00000141556	TBCD	-2.203084723716378	NA	0.027588777689750186	0.15091316657497347	0.18569906500864816	1.1333256916735649e-31	1.0999095804476494e-30	31	34	34
ENSG00000166839	ANKDD1A	2.201875678155691	NA	0.02767409146204882	0.2301793479945279	0.20464966622071662	4.1488546040465835e-35	4.581372028641008e-34	25	31	31
ENSG00000230555	AL450326.1	-2.1999760353292355	NA	0.027808595345695124	0.012694098438921185	0.010807377843816352	0.007077491060065249	0.011961357464182414	7	9	9
ENSG00000132305	IMMT	-2.1977197889483513	NA	0.027969080462561302	0.2886652753366328	0.32779328970769306	1.306831851623476e-59	3.187888964934707e-58	10	11	11
ENSG00000079246	XRCC5	2.197227064886411	NA	0.028004233578468613	0.027285763185634436	0.030939710798513306	4.6445728759924816e-06	1.1393188420883289e-05	7	7	7
ENSG00000133318	RTN3	2.19560447424101	NA	0.028120265723520506	0.004453808786658054	0.06428097610491887	2.7476351801342697e-11	1.0104910080232166e-10	11	13	13
ENSG00000185290	NUPR2	-2.195019251257424	NA	0.02816221681946642	0.27045796899295566	0.37913970802632596	3.621530162981085e-71	1.262309365141517e-69	12	13	13
ENSG00000114857	NKTR	2.194203642859619	NA	0.02822077280922886	0.1522241382338065	0.08812332983725077	4.256334988494388e-15	1.9553144580147405e-14	22	24	24
ENSG00000243156	MICAL3	2.1922117322519106	NA	0.0283642217069547	0.02721480589972952	0.059831693999811274	1.3865860070473406e-10	4.86966279640689e-10	6	10	10
ENSG00000196535	MYO18A	2.1908926256874532	NA	0.028459563512523742	0.1157715167238383	0.09831798544128488	9.444008237346027e-17	4.743857564799268e-16	30	35	35
ENSG00000266074	BAHCC1	-2.1907801648906147	NA	0.02846770466117708	0.00906944055357724	0.05371327821832383	1.2740670725916157e-09	4.184825939067921e-09	15	21	21
ENSG00000157992	KRTCAP3	2.190498068126147	NA	0.028488134753729785	0.0476639531476629	0.07599716115103188	3.769829160035512e-13	1.544405166398686e-12	7	7	7
ENSG00000106799	TGFBR1	-2.189599567493442	NA	0.028553290420051523	0.018758661028696597	0.11879663006274645	4.006257377052889e-20	2.390511752229645e-19	8	11	11
ENSG00000063761	ADCK1	-2.18955876194989	NA	0.028556252519031475	0.3008866954111066	0.40786110842067247	4.706249697520443e-78	1.9541761758541907e-76	17	21	21
ENSG00000163521	GLB1L	2.189542370153891	NA	0.028557442483885743	0.0919828630647263	0.3651843133611046	6.1848431454671e-68	1.949703586426752e-66	9	9	9
ENSG00000183576	SETD3	-2.189364682290516	NA	0.028570344501650857	0.047691459012318124	0.07093053968128343	2.4207754149921545e-12	9.473728341328266e-12	6	7	7
ENSG00000166685	COG1	-2.188065553277332	NA	0.028664827632548913	0.04989894383342934	0.10820768682677628	2.2654616915318732e-18	1.2416236033263053e-17	11	11	11
ENSG00000109323	MANBA	2.1879918132505254	NA	0.028670198662273338	0.01437307248424754	0.026311346081317622	2.4563570792897274e-05	5.62404106178098e-05	24	27	27
ENSG00000237037	NDUFA6-DT	2.1870018285164483	NA	0.02874239051194729	0.02477314377075745	0.03491687834602908	1.1120425153954385e-06	2.884649386857718e-06	6	7	7
ENSG00000137801	THBS1	-2.184412989350313	NA	0.028931914597932585	0.08787159697631083	0.1643232369642694	6.904058132919606e-28	5.823792076804639e-27	14	18	18
ENSG00000171291	ZNF439	2.18408140016037	NA	0.02895626717269754	0.018497591443782855	0.017909786041504474	0.0005142835843082133	0.0010109409889158126	8	9	9
ENSG00000270030	AC136475.7	2.1832443899294898	NA	0.02901781738066419	0.33809964010486715	0.43709542459935197	2.0581946281348135e-85	1.0995632298406204e-83	15	19	19
ENSG00000164253	WDR41	-2.1826421496194754	NA	0.029062173230269415	0.10170343994662866	0.2537794129993718	2.1034350799718043e-44	3.214956166349062e-43	45	54	54
ENSG00000183762	KREMEN1	-2.1820127737049426	NA	0.029108590001879917	0.10644013921755989	0.17028291301031256	6.21343790870446e-29	5.422607974370117e-28	4	5	5
ENSG00000205903	ZNF316	-2.1813381838259884	NA	0.029158412153202272	0.015763584962381977	0.18285106636276421	3.665196987669908e-31	3.4899757435619795e-30	5	8	8
ENSG00000270419	CAHM	2.1795398895739404	NA	0.02929158472422994	0.011980587476982626	0.013913973996453199	0.0022264412823048076	0.004032661760693404	8	10	10
ENSG00000100284	TOM1	2.1787861079471647	NA	0.02934756143666773	0.1458815235648322	0.18736074876451875	5.703561775204334e-32	5.611611066149118e-31	16	18	18
ENSG00000198464	ZNF480	2.1786570495640283	NA	0.029357154686181847	0.02201233235614695	0.045061379900125306	2.8939918610474185e-08	8.589315753738695e-08	3	3	3
ENSG00000174885	NLRP6	-2.1772881125465453	NA	0.029459077568921178	0.05843913962626685	0.0753175174878097	4.84011914068581e-13	1.9711043254243877e-12	22	26	26
ENSG00000115525	ST3GAL5	-2.17702958088735	NA	0.02947836042654131	0.008744226168155287	0.046395147422372995	1.7897168764140852e-08	5.40159357860351e-08	5	8	8
ENSG00000100883	SRP54	-2.1769978294565235	NA	0.029480729389054088	0.06908642201501214	0.08588326307031006	9.780122662892512e-15	4.4009268839135054e-14	8	11	11
ENSG00000278133	AC135050.6	2.176512294941855	NA	0.02951697534300229	0.04657607540524919	0.02784044883950963	1.4162414863093502e-05	3.324271181045585e-05	8	9	9
ENSG00000186591	UBE2H	2.176180536243008	NA	0.029541763715643626	0.045172406763043155	0.08065906496662659	6.763135766632251e-14	2.893737905737936e-13	2	2	2
ENSG00000108309	RUNDC3A	-2.175014593361169	NA	0.029629022815860422	0.03679705533617238	0.04006396245374708	1.748220724529705e-07	4.857459041633168e-07	10	10	10
ENSG00000269439	AC010618.3	-2.174819174544994	NA	0.029643669616978247	0.02907610648180162	0.13227003006153076	2.212895033358789e-22	1.4691806785547763e-21	19	21	21
ENSG00000260807	AC009041.2	-2.1745399360582685	NA	0.02966460957672599	0.1279246437189742	0.14106987698731213	7.124060194377279e-24	5.060915835682517e-23	27	35	35
ENSG00000228223	HCG11	2.1738897925114826	NA	0.0297134128191944	0.03617116060176138	0.032094491538542845	3.0665802175783343e-06	7.655959259171765e-06	14	22	22
ENSG00000151458	ANKRD50	2.173287549677788	NA	0.029758681960378213	0.010714244388722424	0.03881967662744198	2.734663598743322e-07	7.479544825334804e-07	3	5	5
ENSG00000112977	DAP	-2.1715920341514985	NA	0.029886448397486	0.1568452450507991	0.30512116535945566	8.776536604570005e-55	1.8696748600220004e-53	28	33	33
ENSG00000139835	GRTP1	-2.171366927752021	NA	0.029903446815200324	0.10058914837794945	0.05305616353534277	1.6159397438115961e-09	5.2673922574843304e-09	25	27	27
ENSG00000105711	SCN1B	-2.1712041562785953	NA	0.02991574332434266	0.018571937964959064	0.041998782824499384	8.716323660391437e-08	2.487125365258781e-07	6	7	7
ENSG00000172728	FUT10	2.171189522132254	NA	0.0299168490683062	0.3991712993510391	0.42553899300371223	1.8495852280173523e-82	8.960038721827563e-81	13	13	13
ENSG00000140961	OSGIN1	2.1711025504303243	NA	0.029923421302888005	0.09434083909410404	0.21220079113769122	1.6843493000505423e-36	1.9477347367880478e-35	16	17	17
ENSG00000129347	KRI1	-2.170708447613809	NA	0.029953218226670825	0.1208271514675472	0.1059978532566061	5.230160752005232e-18	2.8107811575098e-17	21	25	25
ENSG00000030066	NUP160	-2.169903403636317	NA	0.030014164441340422	0.0047980921227674	0.02002190494796313	0.00023853191664609719	0.0004902425501634612	10	13	13
ENSG00000175634	RPS6KB2	-2.168429430104257	NA	0.030126028528487687	0.012425948665132242	0.01546024738910265	0.0012599261142720985	0.002361621262832246	23	28	28
ENSG00000100982	PCIF1	2.167957990692936	NA	0.03016188296425041	0.013231967976714273	0.047373163921134775	1.2579485812324553e-08	3.835803737474285e-08	8	11	11
ENSG00000042753	AP2S1	2.1672622974083526	NA	0.030214859586879698	0.014127150698531774	0.022062746837565265	0.00011385707149233712	0.0002427318397590862	6	6	6
ENSG00000259548	AC021483.1	2.1666683157435456	NA	0.030260154187477836	0.1852330868639306	0.22806343244271865	1.8216026707897946e-39	2.339974846544883e-38	11	12	12
ENSG00000180979	LRRC57	-2.1657228235670307	NA	0.030332373881241572	0.06460046878906318	0.017795875972841962	0.0005360944937926677	0.001049844064639769	5	6	6
ENSG00000113240	CLK4	2.1646771277220234	NA	0.030412419857378976	0.1083496084546864	0.324337664159161	7.282387724814999e-59	1.7466526866133205e-57	19	23	23
ENSG00000260808	AP003096.1	-2.1643625648910523	NA	0.03043653450441514	0.00896046056708632	0.09631752063576791	1.9996402933867018e-16	9.845487048891343e-16	12	14	14
ENSG00000198794	SCAMP5	-2.1634672396101964	NA	0.030505260808742322	0.12197024291697675	0.05504166566304391	7.877308967645882e-10	2.6220491359891153e-09	35	43	43
ENSG00000271046	AL512631.1	2.163129109200294	NA	0.03053125078196543	0.027331294197533516	0.07178013112875163	1.7732163411126452e-12	6.998593103277503e-12	13	14	14
ENSG00000074219	TEAD2	2.162982159214575	NA	0.03054255183723463	0.028833259114423655	0.0562184811218604	5.143353990883052e-10	1.7417728591953683e-09	16	19	19
ENSG00000109066	TMEM104	2.162643258148141	NA	0.030568628414376815	0.012193488887210308	0.012364556443768394	0.003954045393817875	0.006938291666692187	28	33	33
ENSG00000129437	KLK14	-2.161464855458182	NA	0.03065944892386822	0.008520263042589656	0.023452437541251762	6.889270623437246e-05	0.00015052121534122223	4	5	5
ENSG00000110075	PPP6R3	-2.16109237590264	NA	0.030688204399134097	0.006379461787231841	0.045691106778352135	2.3065878599594315e-08	6.89844353164358e-08	3	4	4
ENSG00000093217	XYLB	-2.16083787084002	NA	0.030707865542170937	0.009019671456293817	0.010819356913652016	0.007045705320544993	0.011908811407650906	13	15	15
ENSG00000264920	AC018521.5	-2.160404011512138	NA	0.030741407180514567	0.0983065362715871	0.09564204512380163	2.5752468701082093e-16	1.260716773493739e-15	14	16	16
ENSG00000204388	HSPA1B	-2.160238942822811	NA	0.030754176889685507	0.0020082185901084976	0.024260080429854083	5.1466876172373144e-05	0.00011407592858731125	9	13	13
ENSG00000154027	AK5	2.155223557842136	NA	0.031144344285824493	0.19120042867519874	0.23961090760246873	1.1576734882900873e-41	1.603630262575663e-40	11	14	14
ENSG00000171813	PWWP2B	2.1549541085351005	NA	0.03116542555630887	0.00486007197450662	0.019319703064103595	0.0003078328187035598	0.0006240719952650842	18	23	23
ENSG00000268362	AC092279.1	2.1546965723351263	NA	0.031185586209160263	0.37159698930402363	0.4525906273778902	1.807342695289824e-89	1.0875129782991296e-87	12	14	14
ENSG00000141698	NT5C3B	-2.154318760805732	NA	0.031215182602229944	0.5859295056938163	0.6682031956702473	3.531247529373955e-162	1.953463351007547e-159	13	17	17
ENSG00000151503	NCAPD3	-2.1541258318417698	NA	0.031230305255872226	0.036331818165855755	0.040457606974496754	1.517445102266245e-07	4.242364861226579e-07	9	13	13
ENSG00000112053	SLC26A8	2.153325202307556	NA	0.0312931294514431	0.1615016368011534	0.18682883451680346	7.106707591161475e-32	6.960190090281447e-31	14	15	15
ENSG00000225138	SLC9A3-AS1	-2.1529423176466587	NA	0.031323212142930976	0.48633246354256515	0.5738788686244399	7.473861563668632e-126	1.1978434762182559e-123	13	14	14
ENSG00000197217	ENTPD4	-2.1518921213895568	NA	0.031405851926684276	0.08834694949918351	0.23778284118776752	2.591423078156941e-41	3.5410609057620225e-40	45	54	54
ENSG00000248508	SRP14-AS1	2.1518082419760787	NA	0.03141246044360613	0.20141071566718124	0.1711490065236744	4.372763640813051e-29	3.8475384133557216e-28	39	42	42
ENSG00000153048	CARHSP1	2.1517176299277367	NA	0.031419600737738	0.1357611114632555	0.2691043514211468	1.9970158905734514e-47	3.357531912494521e-46	12	18	18
ENSG00000268573	AC011815.1	-2.150937983646894	NA	0.03148109497109403	0.029712081698154702	0.024729380804538487	4.344941074242336e-05	9.714653778641697e-05	8	11	11
ENSG00000165434	PGM2L1	-2.1508369080680767	NA	0.031489074814505504	0.015345334710594927	0.04028195951310006	1.616397210054112e-07	4.5094510745433485e-07	21	23	23
ENSG00000141404	GNAL	2.149096920243907	NA	0.03162671784977317	0.0029509139939088414	0.03583848908605798	7.985084846670237e-07	2.0947869058520407e-06	3	4	4
ENSG00000170175	CHRNB1	2.1490632530976668	NA	0.03162938619498893	0.13041443566417915	0.15606528104585635	1.889974633063058e-26	1.497051962235491e-25	13	15	15
ENSG00000244479	OR2A1-AS1	-2.1489069265092624	NA	0.03164177864636508	0.056422135815291194	0.013062226456237053	0.0030513752584624115	0.005427093373508805	12	13	13
ENSG00000108788	MLX	2.1485272751111046	NA	0.0316718920247561	0.18481451789890116	0.1320787508670796	2.383636428245463e-22	1.5788714217065062e-21	33	35	35
ENSG00000178977	LINC00324	2.147912741619162	NA	0.03172068798523407	0.15773559449317381	0.06314119812715148	4.161586850812378e-11	1.509774759986915e-10	44	55	55
ENSG00000111237	VPS29	2.1477164255960592	NA	0.03173628969695468	0.06743766453750999	0.06483908440524341	2.2419053354447155e-11	8.292478702813691e-11	17	18	18
ENSG00000138750	NUP54	-2.147456507098824	NA	0.03175695617463852	0.11183877762526984	0.02469828291071709	4.393961447808546e-05	9.81785600892101e-05	8	9	9
ENSG00000069020	MAST4	-2.1463039000005457	NA	0.0318487406564981	0.007282443844256829	0.085706237256743	1.0443980689702157e-14	4.6922668286010555e-14	4	7	7
ENSG00000158793	NIT1	2.1452108783019272	NA	0.031935990239397936	0.018818328092047035	0.024060340035570168	5.53145143309242e-05	0.0001221138311560633	10	11	11
ENSG00000225032	AL162586.1	2.1446172976021143	NA	0.03198345813760754	0.021512652313871235	0.027594843066380558	1.54716234138768e-05	3.6132761803700565e-05	16	18	18
ENSG00000090686	USP48	-2.1438005770211928	NA	0.03204886909535397	0.029544216791118277	0.017432249723364466	0.000612151406250245	0.0011903599575672358	36	41	41
ENSG00000140262	TCF12	-2.14378480867859	NA	0.032050133105584855	0.007984094942041303	0.012675809737967494	0.003521931140312736	0.006216942575936501	12	18	18
ENSG00000271959	AC100803.4	2.143777654271668	NA	0.03205070662595887	0.03951761778857322	0.03974285541909384	1.9622101693368958e-07	5.428285561212845e-07	14	18	18
ENSG00000162972	MAIP1	2.142595686089599	NA	0.03214557786405607	0.008954285809065309	0.08710982222185758	6.202968438108858e-15	2.826108016608098e-14	9	11	11
ENSG00000105971	CAV2	-2.1425144081876506	NA	0.032152110508006364	0.04309744678086974	0.03466927772414864	1.2155297654303884e-06	3.1421645986381867e-06	18	19	19
ENSG00000101310	SEC23B	2.1409780348002676	NA	0.03227580942650448	0.13352207531543553	0.119008130655519	3.694389050207729e-20	2.206725107001475e-19	14	16	16
ENSG00000115368	WDR75	2.1398572349736464	NA	0.03236630607793681	0.04234976963766758	0.029312879828781	8.337396439112313e-06	1.9996924690117072e-05	18	22	22
ENSG00000110717	NDUFS8	-2.1395625036436514	NA	0.032390139614627625	0.1434190718271755	0.21986680829102587	6.315439126615244e-38	7.686548302507085e-37	8	9	9
ENSG00000182873	PRKCZ-AS1	2.1394003512140825	NA	0.032403258529579065	0.018108174878683346	0.04523693469672935	2.7166426879830774e-08	8.08814330837184e-08	5	6	6
ENSG00000168394	TAP1	-2.13883977300078	NA	0.0324486470922117	0.02122860399300394	0.0768918997902352	2.712333149981513e-13	1.1202745951115838e-12	5	5	5
ENSG00000246889	AP000487.1	2.1388171119796273	NA	0.032450483041026094	0.0038679987729336052	0.011630458776916897	0.00519913304723861	0.008958996445648605	5	6	6
ENSG00000135297	MTO1	2.1387834053712242	NA	0.032453214044972284	0.06402582816482477	0.17236666568991507	2.6667811557521526e-29	2.363443412919569e-28	9	11	11
ENSG00000259182	AC019254.1	2.138643077255616	NA	0.03246458593870823	0.01982760932636682	0.07147141961553621	1.9856227952309917e-12	7.815342050818518e-12	20	23	23
ENSG00000273448	AC006480.2	2.1383476609501852	NA	0.032488537008842806	0.22700006197101855	0.07080259630120882	2.5369136882527986e-12	9.907887232941755e-12	11	14	14
ENSG00000011275	RNF216	-2.1363168436733693	NA	0.032653596881482914	0.014297342908893597	0.013848916866903888	0.0022805945446898474	0.004124648370268529	17	21	21
ENSG00000128918	ALDH1A2	2.1362249553865222	NA	0.03266108228956476	0.014514750200818575	0.05574969344251171	6.095515831996282e-10	2.051658508398513e-09	7	8	8
ENSG00000173517	PEAK1	-2.135517187763554	NA	0.0327187877571679	0.04609030831425067	0.05691097299330201	4.001676328429485e-10	1.3640379120699113e-09	6	7	7
ENSG00000100403	ZC3H7B	2.1354230180861524	NA	0.0327264721441234	0.02730550533688655	0.031741075811119866	3.481987909592144e-06	8.64022726980114e-06	14	16	16
ENSG00000170638	TRABD	-2.1350269126418753	NA	0.03275881186727333	0.20361887878230878	0.2892659181868572	1.6879035303962318e-51	3.270718377713557e-50	15	23	23
ENSG00000245556	SCAMP1-AS1	2.1344379620999763	NA	0.03280694686999139	0.02333948289937388	0.0510848742781097	3.2951897145304445e-09	1.049966711528848e-08	6	7	7
ENSG00000121989	ACVR2A	2.1339941182459214	NA	0.03284326228997434	0.08405666207118447	0.07202007948896481	1.6239125835670712e-12	6.430033917245833e-12	14	16	16
ENSG00000278845	MRPL45	-2.133983064353571	NA	0.032844167161422425	0.010624921452293268	0.04368025548304834	4.7588464217431185e-08	1.389333627621259e-07	8	11	11
ENSG00000226772	AL021393.1	-2.1337920651039566	NA	0.032859805728043104	0.012933485008514973	0.02110994884402117	0.00016076231337405606	0.00033731957812941244	3	3	3
ENSG00000179954	SSC5D	-2.1337117230937865	NA	0.0328663858463499	0.03604932372613836	0.054098929752958665	1.1081219205544837e-09	3.656567792108686e-09	7	8	8
ENSG00000164329	TENT2	2.1305559425567604	NA	0.03312574243876489	0.0050170160797324325	0.020379378771141748	0.0002095132141453475	0.0004336159919597591	3	5	5
ENSG00000224043	CCNT2-AS1	2.129740357693398	NA	0.033193055120466705	0.012279110217149843	0.014704093329600649	0.001663718667327027	0.0030639080139595347	4	6	6
ENSG00000178038	ALS2CL	-2.129332800553471	NA	0.03322673588181389	0.013732307812454115	0.014037970056989795	0.0021268023730188043	0.0038619794467280254	6	6	6
ENSG00000117448	AKR1A1	2.128627889376415	NA	0.033285059193495586	0.010739292994102501	0.03273789879565764	2.4334246389831436e-06	6.125172337284886e-06	5	6	6
ENSG00000274512	TBC1D3L	2.1282113074213176	NA	0.03331956773567003	0.1383981675200267	0.34881627455106273	3.117962040046436e-64	8.694297727602656e-63	5	8	8
ENSG00000136444	RSAD1	2.1276940785104723	NA	0.03336245620025749	0.021417108795988023	0.025584889037617273	3.191509317968344e-05	7.231923003942803e-05	7	8	8
ENSG00000184545	DUSP8	-2.1274910658115744	NA	0.033379302855077495	0.016507845812899304	0.021910938405820833	0.00012028675776046032	0.00025567645126848464	7	8	8
ENSG00000150337	FCGR1A	2.127170608261958	NA	0.0334059102780089	0.009648710539566565	0.02985505319290414	6.860200564627165e-06	1.6579140287879263e-05	12	15	15
ENSG00000188647	PTAR1	2.1271221785693584	NA	0.033409932948033065	0.10920360283814526	0.17272800501105173	2.3024840154824195e-29	2.046930968455573e-28	8	8	8
ENSG00000233608	TWIST2	-2.1269735103718554	NA	0.03342228422362668	0.13552619946704483	0.2268878420344645	3.0359756694282076e-39	3.862310590135336e-38	10	10	10
ENSG00000006015	REX1BD	2.126961434381733	NA	0.033423287662051535	0.12499168143989323	0.21646195169412544	2.725543897547467e-37	3.232389508924033e-36	3	3	3
ENSG00000168918	INPP5D	2.1266853478990195	NA	0.03344623573463743	0.015222016279551557	0.09998376171495722	5.051129400974164e-17	2.5818723724979414e-16	10	11	11
ENSG00000198729	PPP1R14C	2.126238540045775	NA	0.03348340258039292	0.004293028605281581	0.010192432294308572	0.008922050760869911	0.014870662697848003	14	17	17
ENSG00000187860	CCDC157	2.1254563287626014	NA	0.03354855438269232	0.04830612823825167	0.06348925796953124	3.6661975551527574e-11	1.3345706192594913e-10	17	20	20
ENSG00000124205	EDN3	-2.1249493694196775	NA	0.03359083783956279	0.05756519114648599	0.052471903532784116	1.9960857566769806e-09	6.458655592689347e-09	38	47	47
ENSG00000197774	EME2	-2.1246597975025323	NA	0.03361501032655646	0.048369470887678984	0.09681920069208186	1.6569409929826487e-16	8.191087082346337e-16	7	10	10
ENSG00000069943	PIGB	2.1244888830313315	NA	0.03362928467128319	0.05066579207480809	0.01713869525067201	0.0006814162920963907	0.0013171334527909157	10	13	13
ENSG00000124507	PACSIN1	2.1238842480775313	NA	0.03367982387326433	0.010957296781511961	0.012917118654159341	0.0032201110885925165	0.005707077827436241	6	6	6
ENSG00000158717	RNF166	2.1226604182127664	NA	0.0337823181151199	0.2312666740291961	0.26009248163011306	1.2169299409270601e-45	1.9305394594780902e-44	52	64	64
ENSG00000157873	TNFRSF14	-2.122415598821131	NA	0.033802853420510454	0.04237423571794431	0.06264247581874767	4.990038648921892e-11	1.8015615324286638e-10	24	29	29
ENSG00000166800	LDHAL6A	-2.1216851143927133	NA	0.03386418947176447	0.006045174598800037	0.025812895017938344	2.9396938833701127e-05	6.686335206632703e-05	5	6	6
ENSG00000131507	NDFIP1	-2.121489406372302	NA	0.03388063849763713	0.006799019234182554	0.03808064832747118	3.5668714394335765e-07	9.651037916510951e-07	5	6	6
ENSG00000170209	ANKK1	-2.1209156440628507	NA	0.03392890191332049	0.1602728146664238	0.1747014114380429	1.031191107123648e-29	9.302417830648838e-29	10	11	11
ENSG00000167037	SGSM1	-2.1205649286783244	NA	0.033958432129263666	0.017994500801674404	0.02334771561304115	7.154882397318706e-05	0.00015606598604886606	13	15	15
ENSG00000107672	NSMCE4A	2.119562510494926	NA	0.03404295686730451	0.0027691649506053273	0.03013213213552988	6.209549546664998e-06	1.5057630822363978e-05	5	6	6
ENSG00000125733	TRIP10	2.1194330184853767	NA	0.03405388884731871	0.037091092498456296	0.07411793342560344	7.52091161635869e-13	3.033304640379473e-12	4	4	4
ENSG00000197558	SSPO	-2.1185583871839824	NA	0.03412780562186566	0.12395331999002034	0.09809702372269924	1.026060446131768e-16	5.13749214327407e-16	22	26	26
ENSG00000065809	FAM107B	2.1177616216756174	NA	0.03419526113089289	0.025246846131033503	0.09043643464185319	1.7995599953797446e-15	8.454973797470477e-15	36	40	40
ENSG00000124275	MTRR	2.117056120581755	NA	0.03425508512846193	0.05643159247613049	0.07298479045604672	1.1400081795480144e-12	4.55180448686121e-12	8	10	10
ENSG00000149600	COMMD7	2.11668360876869	NA	0.03428670887799281	0.04929598188530807	0.050877148584719714	3.5519723282956865e-09	1.1288505088573523e-08	13	17	17
ENSG00000154328	NEIL2	-2.1161263188427983	NA	0.03433406562609072	0.07125393434298724	0.12929985348434955	7.005640259563639e-22	4.54730222601275e-21	14	18	18
ENSG00000242220	TCP10L	-2.115786760551806	NA	0.03436294761714491	0.05889734929042868	0.03234828288643843	2.799214284605854e-06	7.013986815708034e-06	15	15	15
ENSG00000140416	TPM1	-2.115230440853346	NA	0.03441031166697721	0.042107549696079244	0.03928090675379036	2.316777762311752e-07	6.375228152420449e-07	17	21	21
ENSG00000151116	UEVLD	-2.114867369286751	NA	0.03444125299290395	0.05764254693504304	0.1597423164811435	4.3461673565954895e-27	3.52732721241155e-26	12	17	17
ENSG00000273080	AC009309.1	2.1140169304766743	NA	0.03451382130926217	0.21656341447152677	0.12572135444887492	2.7947629418726963e-21	1.7646314318915635e-20	3	4	4
ENSG00000155876	RRAGA	2.1139984959291986	NA	0.03451539578259739	0.020690828950109437	0.026846425326013685	2.0257156903101513e-05	4.676763378181043e-05	22	25	25
ENSG00000213551	DNAJC9	2.113160221713159	NA	0.03458705667532256	0.03167914743293222	0.02199798523026772	0.00011655668030299089	0.000248116994850545	18	20	20
ENSG00000164096	C4orf3	-2.1126615381005256	NA	0.03462974751380984	0.1943674516469965	0.2292507847052835	1.086559902493379e-39	1.4052349749516558e-38	10	11	11
ENSG00000267751	AC009005.1	2.1125270869514803	NA	0.03464126518192535	0.23916923502449114	0.4677916121960878	1.4619128855747082e-93	9.75499769444384e-92	25	33	33
ENSG00000167419	LPO	-2.11232955083512	NA	0.03465819291668847	0.006943674616654004	0.013805577507222343	0.0023174077752051814	0.004189460883090202	11	13	13
ENSG00000248489	LINC02062	2.1119184450348008	NA	0.03469344502661264	0.05511750162532972	0.1427385121160767	3.6996090734651725e-24	2.666859857118715e-23	10	13	13
ENSG00000168116	KIAA1586	2.1108717408352495	NA	0.034783337645544324	0.08621314063214239	0.06475563019934077	2.3111567331351866e-11	8.538135893264824e-11	13	17	17
ENSG00000116962	NID1	-2.110810777115343	NA	0.03478857943096377	0.054950766788380526	0.04720290393948654	1.3375938748560351e-08	4.07359214347472e-08	18	20	20
ENSG00000162885	B3GALNT2	-2.1102965345815714	NA	0.034832821907183446	0.07253900419635811	0.16749506758875227	1.920526485175616e-28	1.646755434713832e-27	4	6	6
ENSG00000213221	DNLZ	2.1100924583619083	NA	0.03485039276628153	0.648320817302869	0.638150044507492	1.3648596018575419e-149	4.5894073161284285e-147	72	86	86
ENSG00000156140	ADAMTS3	-2.109889425399804	NA	0.034867881311481906	0.02665664847191591	0.017997436519966402	0.0004981106057164879	0.0009810610747021994	13	16	16
ENSG00000104081	BMF	-2.109315895230671	NA	0.03491732367129787	0.003815885501074116	0.010167989137533784	0.009004770354679554	0.014993961240159207	11	13	13
ENSG00000085274	MYNN	2.1091543861027287	NA	0.03493125769883171	0.005312512960242361	0.011380105430560093	0.005709482924948425	0.009788255791256677	6	8	8
ENSG00000265728	AP001099.1	2.10810998809034	NA	0.035021476684357386	0.017184196372728357	0.02724302622071233	1.75609862752942e-05	4.0795631757656495e-05	6	7	7
ENSG00000197746	PSAP	2.1080200393002597	NA	0.0350292560912999	0.010692387213724818	0.05749654530790835	3.236156123358383e-10	1.111270351611392e-09	20	24	24
ENSG00000126861	OMG	-2.1072059475761264	NA	0.03509973161868142	0.07398607612448653	0.020358360124573052	0.00021111681566602348	0.0004367068618573073	15	17	17
ENSG00000149328	GLB1L2	-2.1063113698523064	NA	0.035177314323705466	0.02861164136353292	0.02200058337984242	0.00011644714852742635	0.00024794538739717343	15	16	16
ENSG00000169504	CLIC4	-2.105665457397071	NA	0.03523342236182752	0.009251254242202463	0.04926729054293442	6.351997978239352e-09	1.9841605342227075e-08	4	7	7
ENSG00000154153	RETREG1	-2.1051703631261995	NA	0.03527648107403822	0.141356925600825	0.17765046199272258	3.0939321321949775e-30	2.8602610315370174e-29	23	25	25
ENSG00000138814	PPP3CA	2.1050506813574525	NA	0.035286896623051796	0.0039021354673967512	0.03298162395407569	2.2293303917316783e-06	5.631283972279651e-06	9	10	10
ENSG00000213648	SULT1A4	-2.1038279383334944	NA	0.03539345878026784	0.007624651175468138	0.023113799618689753	7.785872430683715e-05	0.00016916245573773598	7	7	7
ENSG00000156411	ATP5MPL	2.103382846115113	NA	0.03543231671691865	0.07006319272013159	0.05596159865291741	5.645075490673157e-10	1.9045327481714336e-09	17	21	21
ENSG00000185811	IKZF1	2.101816025944478	NA	0.035569394740453154	0.00647767607510308	0.0655899434343028	1.7049323890378826e-11	6.351919517621258e-11	6	6	6
ENSG00000133454	MYO18B	-2.1015174380770385	NA	0.035595568867004566	0.008258440102097078	0.03136741853131395	3.982577745517675e-06	9.831182633925811e-06	3	4	4
ENSG00000178809	TRIM73	-2.1014799762637235	NA	0.035598853918546766	0.057462219011603824	0.06340738371274235	3.7771561016887434e-11	1.3737953337828262e-10	14	18	18
ENSG00000164466	SFXN1	2.0997269411556494	NA	0.035752868233308754	0.019519270074286665	0.034728340898763005	1.1900010026812185e-06	3.0794216379930912e-06	10	12	12
ENSG00000251615	AC104825.1	2.0995944545778555	NA	0.035764531012060057	0.19735194412820806	0.13587839360385226	5.429873923145291e-23	3.70098998044589e-22	22	28	28
ENSG00000077463	SIRT6	2.099154311459745	NA	0.035803300060872865	0.01332031710539358	0.013523351451344458	0.0025723021256679056	0.004620220859986401	9	9	9
ENSG00000160691	SHC1	-2.0983636359581745	NA	0.03587303502061853	0.07595064361595674	0.11769507204683495	6.10839176537572e-20	3.618404503779904e-19	22	25	25
ENSG00000256249	AC026333.3	2.0981963625160405	NA	0.035887802818998116	0.04610384734223459	0.07915593374909032	1.1777783941747066e-13	4.962585179779372e-13	6	6	6
ENSG00000164916	FOXK1	2.0981782990587767	NA	0.035889397868181315	0.029984574583507447	0.05323466599508616	1.5149082950174908e-09	4.944644528217539e-09	10	14	14
ENSG00000069849	ATP1B3	-2.0971237295504315	NA	0.035982623884676275	4.5456880992963606e-05	0.04513105728997049	2.8222586764170974e-08	8.389480679819171e-08	2	3	3
ENSG00000133243	BTBD2	2.0963914217476542	NA	0.03604748274172486	0.09298579197088643	0.10771044996235932	2.7351819466290652e-18	1.4933344540828348e-17	30	33	33
ENSG00000166788	SAAL1	-2.09634368680688	NA	0.03605171397636297	0.12815299367839147	0.09347121638983309	5.800021845512711e-16	2.7845625595939946e-15	9	9	9
ENSG00000003249	DBNDD1	2.0957384692781265	NA	0.03610539730737084	0.07361349690474046	0.10614708792019037	4.94312814761891e-18	2.6590246111517153e-17	23	26	26
ENSG00000276968	AL158196.1	2.094379657862337	NA	0.03622617339379049	0.1304763810304268	0.12332560413531714	7.036724397501739e-21	4.343872811114375e-20	11	13	13
ENSG00000078070	MCCC1	-2.094303855336482	NA	0.03623292112658496	0.04096633170267819	0.05549700475462909	6.67977970938029e-10	2.239959762146316e-09	26	30	30
ENSG00000135999	EPC2	-2.094231857664024	NA	0.03623933115377173	0.0028928827506218687	0.036931977159552695	5.390156592585624e-07	1.4340024108943664e-06	5	6	6
ENSG00000165617	DACT1	2.093667665043956	NA	0.036289595279117376	0.011212679440045881	0.02366654415177654	6.376598420325771e-05	0.00013969377402933908	4	6	6
ENSG00000198898	CAPZA2	2.093607506201726	NA	0.03629495835630496	0.031544781517215924	0.018544240062992542	0.000408149627116805	0.0008134059216067507	4	4	4
ENSG00000270083	AL021878.2	-2.093579628283502	NA	0.03629744386302189	0.20327253539225434	0.11068665954201609	8.84273071821887e-19	4.929908617904272e-18	35	41	41
ENSG00000137486	ARRB1	-2.093157076654894	NA	0.03633513499271739	0.0673606350431803	0.07747302579325406	2.1898845146382756e-13	9.097463551727662e-13	18	22	22
ENSG00000140993	TIGD7	-2.0928108205682556	NA	0.0363660455070521	0.01903806713070234	0.013896137951445352	0.002241157172684168	0.004058030234860183	8	9	9
ENSG00000205085	FAM71F2	2.0926824376031883	NA	0.036377512034500854	0.0492023070570441	0.045668403642922455	2.3255334675210884e-08	6.950256785381517e-08	19	23	23
ENSG00000175518	UBQLNL	-2.0921837489490955	NA	0.03642208165707525	0.009255013232091143	0.07940956153140412	1.0725938171000128e-13	4.536106379641953e-13	15	20	20
ENSG00000224950	AL390066.1	2.0918879413949223	NA	0.036448541037926385	0.06932820039210368	0.1532446911345493	5.812108643681023e-26	4.510038512691668e-25	15	23	23
ENSG00000185736	ADARB2	2.0914370820023214	NA	0.03648890099643054	0.3280215402912989	0.48680678162482405	7.565781995197796e-99	6.062878291385375e-97	21	26	26
ENSG00000183615	FAM167B	2.090972240200207	NA	0.036530552494982924	0.018206559390438644	0.02097337259183015	0.00016891870250361027	0.00035330977304969045	3	4	4
ENSG00000113368	LMNB1	2.0894357342054444	NA	0.036668517340190145	0.047428811520129614	0.05503964506231534	7.883074571498934e-10	2.6234590690206717e-09	22	27	27
ENSG00000163877	SNIP1	-2.0892795081839477	NA	0.03668256990363282	0.014267330562345684	0.022262461639610726	0.00010592067994385846	0.00022665756680274881	3	3	3
ENSG00000156510	HKDC1	2.088977141024428	NA	0.03670978092587679	0.03984526513055388	0.13659653309225206	4.102698992145051e-23	2.8154135660782504e-22	14	17	17
ENSG00000113269	RNF130	2.0886851350424633	NA	0.03673607583065993	0.06128112392734028	0.11149917301443618	6.493073393262959e-19	3.646028671285739e-18	3	4	4
ENSG00000171747	LGALS4	2.0884245864459166	NA	0.03675955156598923	0.02307698628925812	0.011677032199548763	0.005109434756719119	0.008820239238698077	9	11	11
ENSG00000253616	AC107959.3	-2.0878285688124136	NA	0.036813301511219386	0.08726459499794095	0.27028934368774576	1.1589696158512482e-47	1.971743049824708e-46	4	7	7
ENSG00000178974	FBXO34	2.0876313675853235	NA	0.036831100205640066	0.004639524844373439	0.013715053380488592	0.0023962521593223437	0.004322206535674106	3	4	4
ENSG00000087502	ERGIC2	2.0873191837437655	NA	0.03685929181512781	0.016793722872796877	0.04882325326084741	7.45594112450361e-09	2.3167590930261354e-08	8	11	11
ENSG00000134452	FBH1	2.086986108939122	NA	0.036889390235216354	0.0963045616480468	0.10756371877011071	2.8915171576895792e-18	1.5766813270975705e-17	26	31	31
ENSG00000160961	ZNF333	-2.086628428528537	NA	0.03692173545539472	0.22163565915616212	0.32886668657941054	7.650758944406398e-60	1.8932592371951705e-58	19	22	22
ENSG00000121281	ADCY7	2.0856385268047397	NA	0.037011378714878154	0.15145767297684923	0.19009066908145222	1.8405516602915184e-32	1.8599658469262962e-31	18	26	26
ENSG00000214688	C10orf105	2.084817224321292	NA	0.037085894618160975	0.007288270252485803	0.02477130806106683	4.2797168346213757e-05	9.578812842198118e-05	7	11	11
ENSG00000140941	MAP1LC3B	2.08345504012436	NA	0.03720976576843358	0.07976753654089506	0.147933344371471	4.77388507869513e-25	3.573433226300427e-24	44	49	49
ENSG00000155749	FLACC1	-2.082829858938292	NA	0.037266734866102116	0.049811922553484135	0.083334577843757	2.515016483985125e-14	1.1027874631516468e-13	8	10	10
ENSG00000010282	HHATL	-2.0827440662833387	NA	0.03727455843850137	0.030962038308133738	0.020058915619927512	0.00023534894753090934	0.000484048824803018	31	40	40
ENSG00000174106	LEMD3	2.082072003601	NA	0.037335893320071416	0.040115389041760936	0.012000361069451996	0.004528565911180449	0.00788750526212	7	8	8
ENSG00000172113	NME6	-2.081680826374912	NA	0.03737163311192889	0.15194944020334988	0.20741746226061983	1.2864321156384208e-35	1.4456765629805555e-34	5	7	7
ENSG00000226337	TMEM252-DT	2.0805477357267095	NA	0.03747532198032995	0.02065671101771889	0.08071116154487908	6.634262030351909e-14	2.8400139680106064e-13	19	23	23
ENSG00000128694	OSGEPL1	-2.0790209381373685	NA	0.037615426017357914	0.01478019162594385	0.020984433727140678	0.00016824293518921202	0.0003519822002634862	5	5	5
ENSG00000141252	VPS53	-2.078199799238422	NA	0.03769096059141909	0.5120519838701247	0.6315309999190963	5.844317730049642e-147	1.7583193816249353e-144	24	24	24
ENSG00000165055	METTL2B	-2.0779992072640763	NA	0.03770943216055804	0.16786532874887897	0.197580514775158	8.109854450135142e-34	8.50617088473196e-33	23	29	29
ENSG00000120784	ZFP30	-2.0777828810552443	NA	0.037729361252137744	0.0961361115701647	0.10930286697972413	1.4954806983242873e-18	8.256921601919897e-18	12	13	13
ENSG00000277075	HIST1H2AE	-2.0776715767273557	NA	0.037739618674461226	0.026321090711790868	0.07269003771525219	1.270187068565897e-12	5.057450206370227e-12	3	3	3
ENSG00000097007	ABL1	2.07756223798443	NA	0.03774969726513354	0.01027055663069587	0.014565345918217456	0.0017509361466305955	0.003215549794235177	6	7	7
ENSG00000180185	FAHD1	-2.076811526551477	NA	0.03781895794724188	0.35373621763795543	0.23698556382000113	3.680492136283759e-41	5.005294182801759e-40	9	12	12
ENSG00000075568	TMEM131	-2.076044126205256	NA	0.03788987004842082	0.0054024440993218825	0.04026765230965689	1.6247357604328447e-07	4.5319768307844586e-07	3	4	4
ENSG00000204347	BTBD17	-2.075535183860279	NA	0.0379369615276262	0.018356810016744773	0.04863601205147482	7.977069086976526e-09	2.47331579981405e-08	5	8	8
ENSG00000099804	CDC34	2.0752695048396848	NA	0.03796156407777785	0.12284725463747476	0.1832555814772606	3.1031350073294036e-31	2.9646608490636178e-30	15	16	16
ENSG00000135945	REV1	-2.0742407991484213	NA	0.03805695286176808	0.06746645838046485	0.07209770721263285	1.5783486517074561e-12	6.2525065900048895e-12	29	37	37
ENSG00000105699	LSR	-2.073868446178211	NA	0.03809153023884779	0.035533897225384165	0.03327174718804182	2.0085836082585606e-06	5.096197706469308e-06	13	17	17
ENSG00000161533	ACOX1	2.0722289127598	NA	0.038244098266925326	0.2533835104873774	0.28080342778477985	8.92575132215799e-50	1.631851912832488e-48	17	22	22
ENSG00000126106	TMEM53	2.0718681224284685	NA	0.03827774153993526	0.003657092888519054	0.025260383427004356	3.587633917512223e-05	8.088921121669355e-05	7	15	15
ENSG00000176749	CDK5R1	-2.0703178026369513	NA	0.03842259352853306	0.026946440112993703	0.1393378726479955	1.4046182066677315e-23	9.868003943525165e-23	16	20	20
ENSG00000158428	CATIP	2.070083672218627	NA	0.038444509626014055	0.10341065955220533	0.13441328719768608	9.612217563469064e-23	6.487206572055529e-22	13	15	15
ENSG00000274029	AC069209.1	2.06957129790539	NA	0.0384925081957258	0.010869833741911094	0.01718584566376121	0.0006697807814041946	0.0012962499289358462	8	9	9
ENSG00000204396	VWA7	-2.06930412952468	NA	0.03851755638475412	0.021252149042751592	0.030302825566007854	5.839848066289719e-06	1.4185206018243964e-05	9	12	12
ENSG00000204366	ZBTB12	2.0670161101563584	NA	0.038732635951855714	0.15747276266393445	0.30541711430410917	7.608917147889543e-55	1.6249728539123011e-53	44	55	55
ENSG00000134470	IL15RA	-2.0648781578883195	NA	0.038934530244220784	0.11493517652592086	0.20133764464246456	1.6757378494728567e-34	1.7983246796376733e-33	14	18	18
ENSG00000173715	C11orf80	-2.064018547905471	NA	0.039015957823300834	0.09428195614151244	0.07333561885813605	1.002304073809043e-12	4.017885124299037e-12	16	17	17
ENSG00000127561	SYNGR3	-2.063996098911706	NA	0.039018086267572374	0.027404688770618375	0.06772365956529572	7.824016406981948e-12	2.977675485204914e-11	13	19	19
ENSG00000230753	ZNF341-AS1	2.0637318745972917	NA	0.039043145436788156	0.013335553906553253	0.06834219508536915	6.2411346717842586e-12	2.3847865081646225e-11	2	2	2
ENSG00000243910	TUBA4B	-2.0635043082505833	NA	0.039064738900663136	0.06622090105998593	0.031020464054756527	4.511662344784133e-06	1.1081423310040547e-05	27	31	31
ENSG00000187800	PEAR1	2.063194594823942	NA	0.039094143485838666	0.01785029515605589	0.031164889410275308	4.283373618632772e-06	1.054184474539802e-05	7	7	7
ENSG00000177409	SAMD9L	-2.062959447637511	NA	0.03911648120965995	0.33269522749904484	0.2745172982344107	1.65137808734727e-48	2.8956526400734496e-47	36	47	47
ENSG00000083454	P2RX5	-2.0624582790683554	NA	0.03916412571277351	0.02810274787518594	0.03217064562334588	2.9837752117766666e-06	7.455742547975821e-06	21	27	27
ENSG00000007341	ST7L	2.0620080549640694	NA	0.039206969100694704	0.19689817695798206	0.0826840910978402	3.199507747120272e-14	1.3950764900932e-13	10	12	12
ENSG00000214046	SMIM7	2.061649210457585	NA	0.03924114528973015	0.0014300557326089969	0.013398163799652417	0.00269428156102838	0.004825507518545764	4	5	5
ENSG00000011105	TSPAN9	2.0615189172053134	NA	0.03925356061874773	0.008999372586398286	0.013867502326528443	0.002264989519793947	0.004098879528669314	3	4	4
ENSG00000274918	AC116447.1	-2.0610818741133685	NA	0.0392952297589382	0.008455399110284104	0.01504508755077939	0.0014675492052932736	0.0027231120235419117	4	5	5
ENSG00000274425	AC114271.1	-2.061068129689354	NA	0.03929654080689085	0.012412891347787669	0.07562896728558212	4.316456687492079e-13	1.7620308434611205e-12	11	13	13
ENSG00000151466	SCLT1	2.0608631407582707	NA	0.039316098622094654	0.01897635367085343	0.02509563649076508	3.807236528129058e-05	8.55956088107946e-05	10	12	12
ENSG00000149089	APIP	-2.0602346800981333	NA	0.03937611102328985	0.21416915815283522	0.2480354573093554	2.7549145461725434e-43	4.024193317914221e-42	18	23	23
ENSG00000183208	GDPGP1	-2.060205842171371	NA	0.03937886665388484	0.07050126650206105	0.08635399903816453	8.212563769460748e-15	3.7170033275925673e-14	11	11	11
ENSG00000141971	MVB12A	2.0588036673213335	NA	0.03951305022149642	0.09999251873696516	0.11595888149755385	1.1864019148954902e-19	6.913219992709059e-19	11	15	15
ENSG00000135709	KIAA0513	-2.058155787500246	NA	0.03957518118847575	0.22172575828448426	0.22178644572905032	2.7616738994692924e-38	3.41702349942272e-37	31	36	36
ENSG00000238160	AC116366.2	2.0572721726945997	NA	0.03966005253741884	0.0048756285315803005	0.021049014412032746	0.0001643513030178419	0.000344417091062094	4	5	5
ENSG00000130584	ZBTB46	-2.0552529802817467	NA	0.039854576278723484	0.004111960255356493	0.0119827431521718	0.0045584164769979065	0.007933856101089728	13	15	15
ENSG00000152457	DCLRE1C	-2.054848798392554	NA	0.03989361119707234	0.032903829712729565	0.11975296236425738	2.7767217578524826e-20	1.669635393597904e-19	15	18	18
ENSG00000133818	RRAS2	-2.0545719075252915	NA	0.03992037137242221	0.024358514126090226	0.023083205096316128	7.87242858898058e-05	0.000170978062148465	10	13	13
ENSG00000040633	PHF23	2.0535625033222775	NA	0.04001805444448629	0.0003344605801135228	0.03267975642540549	2.4848123928448374e-06	6.250850480401367e-06	2	3	3
ENSG00000089220	PEBP1	2.0535321985192216	NA	0.04002099026361119	0.057049628619554434	0.03394837297990991	1.57500324195991e-06	4.031303074085149e-06	13	13	13
ENSG00000134490	TMEM241	-2.0533878522087803	NA	0.04003497651716504	0.0328749436047536	0.041462469888152644	1.0571444295298367e-07	2.994544073671485e-07	17	20	20
ENSG00000158158	CNNM4	2.053361242595415	NA	0.04003755527464674	0.00726353148178947	0.044386863477143115	3.689813558652357e-08	1.0861073243619854e-07	7	11	11
ENSG00000165915	SLC39A13	-2.0516686017773385	NA	0.04020188016066989	0.015680796528402964	0.020206822798116163	0.0002230491109251379	0.0004598544365538819	5	5	5
ENSG00000107968	MAP3K8	-2.0512429942345616	NA	0.04024328885581948	0.011657201581767867	0.06244355994627838	5.3646741644466674e-11	1.9327478413045359e-10	13	17	17
ENSG00000090863	GLG1	-2.050990783714596	NA	0.040267844274380085	0.0023299018123361832	0.19570504753918902	1.7770044295545774e-33	1.8480199492074862e-32	2	3	3
ENSG00000117500	TMED5	2.0500810971818755	NA	0.04035651767880218	0.051213533556497284	0.06422669699779655	2.8025207702602664e-11	1.0293516532275286e-10	5	6	6
ENSG00000122034	GTF3A	2.0497544107205514	NA	0.040388402438386886	0.06847684010537185	0.08985353615345434	2.2359195332335073e-15	1.0447897568234719e-14	11	15	15
ENSG00000258366	RTEL1	2.048880462263911	NA	0.04047380526265039	0.014707091875973227	0.02953409917936197	7.699658324414754e-06	1.852693147262363e-05	3	3	3
ENSG00000134198	TSPAN2	2.045504788073493	NA	0.04080511764500033	0.0070653279277807035	0.029178406314875456	8.750631787530496e-06	2.09382704791908e-05	18	20	20
ENSG00000044090	CUL7	2.045229331083337	NA	0.040832254070887586	0.20900932814099157	0.2585778078893478	2.4163429875464755e-45	3.794676363867629e-44	15	16	16
ENSG00000121749	TBC1D15	2.0445352517239948	NA	0.040900698572604886	0.008393153424659322	0.011338051107729853	0.0058000828165761294	0.009931664525358368	8	9	9
ENSG00000123472	ATPAF1	2.044320344951108	NA	0.04092191064477887	0.018397713377968035	0.023457544449861752	6.876573643525902e-05	0.0001503012508447944	11	12	12
ENSG00000164054	SHISA5	-2.044306736473515	NA	0.040923254164290566	0.01050278389054408	0.011171015307460666	0.006174621824051306	0.010535129804064854	20	22	22
ENSG00000166164	BRD7	2.044099701774638	NA	0.04094369861852509	0.15398944797922723	0.34599190035652166	1.328629718610895e-63	3.6339188268673425e-62	15	17	17
ENSG00000086504	MRPL28	-2.0440909852107376	NA	0.04094455955967553	0.09545939996442868	0.0992340476638305	6.695098423087067e-17	3.3948622962010673e-16	5	5	5
ENSG00000167004	PDIA3	-2.043811175019027	NA	0.04097220476025546	0.04337075458562173	0.05180433410219997	2.540848373680292e-09	8.17658261592106e-09	16	22	22
ENSG00000186666	BCDIN3D	2.0430553403608576	NA	0.041046960173659136	0.0354944366941951	0.04408693545436672	4.110644179715995e-08	1.2041926381610795e-07	13	15	15
ENSG00000197150	ABCB8	2.042796988360364	NA	0.04107253882311084	0.00831781568491973	0.07850755106647911	1.4958450677483404e-13	6.270409940556414e-13	2	4	4
ENSG00000204923	FBXO48	-2.041436526240614	NA	0.04120745695736512	0.00648296988328982	0.010113716895151986	0.009191248035892928	0.015279247049973617	12	15	15
ENSG00000095203	EPB41L4B	2.0412785215932017	NA	0.04122315071180797	0.14892164636157595	0.21358747455131785	9.321537729720827e-37	1.0881895883388869e-35	11	11	11
ENSG00000113552	GNPDA1	-2.040955170004267	NA	0.04125528327398129	0.009550826809324304	0.019776268639397677	0.00026078204208180867	0.0005334149856465812	5	6	6
ENSG00000131165	CHMP1A	-2.040916335112699	NA	0.041259143857660434	0.08720650646902615	0.08196941603287139	4.167464183760263e-14	1.8065683338550238e-13	58	74	74
ENSG00000144199	FAHD2B	2.0401659944215513	NA	0.04133379545767242	0.07500068007183516	0.0401230650034236	1.711454796221861e-07	4.76147603835313e-07	9	9	9
ENSG00000122678	POLM	2.039911784025058	NA	0.041359112849355895	0.24140836417024425	0.41510945584107406	7.626335067360532e-80	3.450765701059783e-78	26	31	31
ENSG00000259081	AF111169.3	2.039184693215263	NA	0.04143159799028621	0.03491596935924901	0.06462189009519125	2.426614945260628e-11	8.956956456365586e-11	5	5	5
ENSG00000258811	AL583810.2	2.0389525644022197	NA	0.04145476202074235	0.02311900249384176	0.06938419339783626	4.263664779785623e-12	1.6449400969301158e-11	19	23	23
ENSG00000283384	AL138694.1	2.0379541652780246	NA	0.04155451688693812	0.0650980024682657	0.08435151025027328	1.7257739444177697e-14	7.649340235931851e-14	18	20	20
ENSG00000198373	WWP2	-2.0375539836236105	NA	0.04159455798645274	0.0277045344413888	0.05079472950964738	3.6593075369599777e-09	1.1603821181828156e-08	15	16	16
ENSG00000130304	SLC27A1	2.037227625756109	NA	0.04162723665569072	0.011435182864621456	0.04002672482519127	1.771789369364256e-07	4.919756459719499e-07	8	12	12
ENSG00000099282	TSPAN15	-2.0368511832733196	NA	0.04166495736135656	0.042103224957350846	0.07637528945790308	3.2802749417100553e-13	1.347065013778394e-12	6	7	7
ENSG00000257704	INAFM1	2.0367124846382976	NA	0.04167886268852662	0.028037860115093065	0.18814887006694755	4.116256967482988e-32	4.082688880009587e-31	2	5	5
ENSG00000077684	JADE1	2.035757252193076	NA	0.04177473692120495	0.006869317574506005	0.010707240716851295	0.007348982087567431	0.012386014134613649	5	7	7
ENSG00000181444	ZNF467	2.035628558001846	NA	0.04178766788626121	0.07316236126771218	0.18021861085711835	1.0807853877288688e-30	1.0161397266536387e-29	12	17	17
ENSG00000110931	CAMKK2	2.0352801335873125	NA	0.04182269396129323	0.01404028628043357	0.03012431417957342	6.227032365460825e-06	1.5095756012904677e-05	15	21	21
ENSG00000168778	TCTN2	2.035187073317449	NA	0.041832053238672846	0.13330901984996507	0.1754315060116076	7.657207047473043e-30	6.940456852913066e-29	5	5	5
ENSG00000150712	MTMR12	-2.034802665662147	NA	0.04187073275627904	0.02937730724677971	0.04215557684946004	8.238175626740412e-08	2.356178682838081e-07	8	8	8
ENSG00000167978	SRRM2	2.0347812175750732	NA	0.041872891777510184	0.0010239052249465261	0.012616501908706352	0.003600405406876127	0.006346972894995755	1	3	3
ENSG00000073614	KDM5A	-2.033652673308731	NA	0.04198662702359081	0.11237929743396888	0.2439848791491837	1.670716897740298e-42	2.3698200231057376e-41	5	7	7
ENSG00000251247	ZNF345	2.032502500281413	NA	0.04210281092023099	0.004920085776186688	0.01672447037635936	0.0007928034726898454	0.0015209516448325493	9	12	12
ENSG00000100129	EIF3L	2.0321621813413704	NA	0.04213724010253559	0.02750427397454928	0.022959855268637686	8.231306110966897e-05	0.00017838830847588945	6	7	7
ENSG00000231050	AL109917.1	2.031357240409624	NA	0.04221876870168074	0.07256033207404816	0.16247978113718373	1.4492404529571e-27	1.2006292042396765e-26	15	20	20
ENSG00000075234	TTC38	-2.0304863500412837	NA	0.04230712727013598	0.2763891616072137	0.24695979026223355	4.4502994208566925e-43	6.429501665397761e-42	28	36	36
ENSG00000132849	PATJ	-2.0298611630069456	NA	0.04237065374952701	0.023831282259723797	0.03920302087016207	2.3825744301767197e-07	6.549978984145651e-07	4	5	5
ENSG00000267871	ZNF460-AS1	-2.0285362974176038	NA	0.042505542642328475	0.08318746869259022	0.0559418406437114	5.685630412870599e-10	1.917460687321886e-09	25	33	33
ENSG00000115687	PASK	-2.0283505220718476	NA	0.04252448603963588	0.151062763647374	0.23264552705306143	2.4694669313768116e-40	3.2576068004754575e-39	23	26	26
ENSG00000065413	ANKRD44	-2.0277794238054905	NA	0.042582765295471975	0.021566511762988093	0.06610548343413725	1.4126170455772756e-11	5.2846792571127183e-11	7	9	9
ENSG00000170854	RIOX2	2.0272326077209213	NA	0.04263862989427163	0.026898203779384375	0.038573825587986395	2.987377015244873e-07	8.140875327257958e-07	23	27	27
ENSG00000141219	C17orf80	2.0259749987174174	NA	0.04276734673330003	0.09721103350790974	0.17539526385038037	7.77123306437732e-30	7.040088527258672e-29	9	9	9
ENSG00000140319	SRP14	-2.0252402836214602	NA	0.042842697067373606	0.04316416041755628	0.05007037716892432	4.753414198927552e-09	1.4976354969209736e-08	12	15	15
ENSG00000109881	CCDC34	-2.02499273412502	NA	0.042868110319256615	0.0010736182575842555	0.015554814548807841	0.001216937256189837	0.0022855390435220146	3	3	3
ENSG00000027001	MIPEP	2.0245389279493957	NA	0.042914730826765723	0.02991076262231344	0.013856762600205373	0.002273993759023139	0.004113144074832592	18	22	22
ENSG00000185627	PSMD13	-2.024512348373691	NA	0.0429174627332405	0.07566557952857526	0.14199957841246255	4.945826815740533e-24	3.539899167910451e-23	6	7	7
ENSG00000256006	AC084117.1	-2.0244256031400734	NA	0.042926379619439764	0.008685830452110865	0.01011475954066871	0.009187628635114279	0.015276191920067362	14	19	19
ENSG00000183889	AC138969.1	-2.023476797151937	NA	0.043024013431914254	0.061331503170898326	0.10187164061889818	2.4822933021495025e-17	1.2887934556028403e-16	4	4	4
ENSG00000185215	TNFAIP2	-2.022714409809784	NA	0.04310260037455079	0.02353377994269222	0.01924148596320671	0.00031671051253833295	0.0006408576495008699	12	13	13
ENSG00000204525	HLA-C	-2.0225361806635265	NA	0.043120989733326044	0.46366282915169726	0.5372451652889626	7.095266887233374e-114	8.277328697222118e-112	37	43	43
ENSG00000225190	PLEKHM1	-2.021717721546146	NA	0.0432055220137042	0.024018761807948735	0.04213164783070738	8.309416499746625e-08	2.376157804804984e-07	29	34	34
ENSG00000167850	CD300C	-2.0215837486921213	NA	0.04321937235673349	0.13053016014929208	0.21838264522569423	1.1955040521510154e-37	1.4346885227668135e-36	35	41	41
ENSG00000161647	MPP3	2.0211915208417626	NA	0.04325994311648565	0.002011415011180717	0.019075386523559962	0.000336426197423807	0.0006777928641471881	6	8	8
ENSG00000085415	SEH1L	2.0210165234559185	NA	0.04327805465012349	0.019876953546251366	0.0348665203003276	1.1323508564925998e-06	2.9355532634907928e-06	14	17	17
ENSG00000123685	BATF3	2.019810127707286	NA	0.043403086224997674	0.07789905699759106	0.09706563388116715	1.5107320296749263e-16	7.487729357484195e-16	14	15	15
ENSG00000283994	AC092652.3	-2.0190840896414652	NA	0.04347848023646182	0.00826989414760988	0.012033475882073732	0.004472994622091456	0.007797843323599306	3	4	4
ENSG00000189171	S100A13	-2.019068733599117	NA	0.043480076048791685	0.01072631083015657	0.20916139297860872	6.138712435335299e-36	6.971707255202982e-35	9	12	12
ENSG00000181240	SLC25A41	-2.0190668497911006	NA	0.04348027181905022	0.24019957777327028	0.2321973315416587	3.0041053137260806e-40	3.9537530333912935e-39	18	19	19
ENSG00000114268	PFKFB4	-2.019066242728397	NA	0.043480334906753536	0.0051354919150583085	0.014914773634368585	0.0015395978802641903	0.0028482995904505312	5	5	5
ENSG00000075856	SART3	-2.018120094620972	NA	0.04357875536488508	0.014430594316314039	0.02816058962454968	1.2620983635127061e-05	2.9767191357281523e-05	12	13	13
ENSG00000133466	C1QTNF6	2.0169582367821857	NA	0.043699871788977676	0.3230567524257853	0.32952343521863253	5.511379700843681e-60	1.3697775433299754e-58	33	39	39
ENSG00000075275	CELSR1	2.0157920871818154	NA	0.04382172133873723	0.013948379887374514	0.07193461317640236	1.675596671584585e-12	6.628559935641072e-12	22	27	27
ENSG00000177981	ASB8	2.01534518320866	NA	0.04386849377018057	0.038916941730769955	0.0456473921318488	2.343205887078476e-08	6.99941434549883e-08	8	8	8
ENSG00000204577	LILRB3	-2.0152915224944135	NA	0.04387411266937338	0.22138072735099834	0.4101859301000606	1.261318179747867e-78	5.421139214159442e-77	16	20	20
ENSG00000166881	NEMP1	-2.0147539102808247	NA	0.043930440453687915	0.12489280231561253	0.06429427219244305	2.7343549147709328e-11	1.006254344064522e-10	20	23	23
ENSG00000042980	ADAM28	-2.0138283057246653	NA	0.044027562803393705	0.02091420081999685	0.08572677870216414	1.0364699881755016e-14	4.657867879250964e-14	30	34	34
ENSG00000182010	RTKN2	-2.013321868769955	NA	0.04408077918146808	0.018534156140929507	0.08591569206191509	9.663155413395707e-15	4.3494344405334113e-14	14	15	15
ENSG00000233665	AC060234.2	-2.012408404525702	NA	0.04417690327117122	0.004227022757954349	0.010453940218125029	0.00808412950078023	0.013555757974858725	4	4	4
ENSG00000009790	TRAF3IP3	-2.0106717056450085	NA	0.04436014454649201	0.26123972594891554	0.2980873491980072	2.5659588072548663e-53	5.2053390423711475e-52	16	17	17
ENSG00000072952	MRVI1	-2.010073839462059	NA	0.044423374384171314	0.033555925357405106	0.05522715365474391	7.365577019784939e-10	2.4579155538488407e-09	16	17	17
ENSG00000172269	DPAGT1	-2.0091240975194085	NA	0.04452397466637352	0.00922496728500661	0.04906536692168483	6.8321743195147546e-09	2.129110619759377e-08	5	5	5
ENSG00000198961	PJA2	-2.0090760829766614	NA	0.04452906564970217	0.09668109277888262	0.13468430036036244	8.64912525492758e-23	5.853348421339901e-22	19	21	21
ENSG00000101290	CDS2	2.008723763857853	NA	0.04456643708177887	0.18488225821863902	0.2502172703881284	1.0393073843796708e-43	1.5471425637783833e-42	9	9	9
ENSG00000125107	CNOT1	-2.0078167946148	NA	0.044662763492225616	0.006523038384602582	0.01268522620481131	0.003509632083414709	0.006197145860634148	7	8	8
ENSG00000269952	AL117336.1	2.0077433764950103	NA	0.044670568682879656	0.01846667244951222	0.01646716638420594	0.0008710599819654295	0.0016651217958672557	7	8	8
ENSG00000115841	RMDN2	-2.0075558858392872	NA	0.04469050631762794	0.011335111199033363	0.02105645821955386	0.00016390858969759882	0.00034371098125753513	3	3	3
ENSG00000036448	MYOM2	-2.007499429255427	NA	0.04469651134440923	0.14181259952110817	0.5213552776086222	5.684117800260862e-109	6.092308509792095e-107	38	46	46
ENSG00000162694	EXTL2	2.0074820627995265	NA	0.04469835867121357	0.028200568649998033	0.026504424083568554	2.2912951796164897e-05	5.259459380972184e-05	2	3	3
ENSG00000171916	LGALS9C	2.007329779962277	NA	0.0447145602541051	0.27076033588399984	0.3233967062297994	1.160827511642208e-58	2.772566991246828e-57	9	15	15
ENSG00000189350	TOGARAM2	2.007266771056907	NA	0.04472126530787384	0.13294598733541985	0.10174809411771607	2.600528635896516e-17	1.3485474925004342e-16	19	25	25
ENSG00000105227	PRX	-2.00700521218361	NA	0.044749108002113035	0.09997144534215158	0.1160998877971447	1.1241805844470408e-19	6.555108072996362e-19	17	18	18
ENSG00000146757	ZNF92	2.0067031526163976	NA	0.04478128014802834	0.02755797107877526	0.01640629921074082	0.0008906839390232296	0.0016977146682571262	18	21	21
ENSG00000131351	HAUS8	-2.0061840024420423	NA	0.04483662003661069	0.07238805231223203	0.10638870968269114	4.5113399984881355e-18	2.432860680316762e-17	11	13	13
ENSG00000274818	AC004825.2	2.005921460435484	NA	0.04486462819866393	0.002026610350412535	0.023639927475103736	6.438188162786901e-05	0.00014098900370786944	4	4	4
ENSG00000095059	DHPS	2.005590367523896	NA	0.044899970454724526	0.06814759998253579	0.03233689665943633	2.8106939760251457e-06	7.041722570468258e-06	14	20	20
ENSG00000135912	TTLL4	-2.0055310383989484	NA	0.04490630597610799	0.10722776596701589	0.020211626369766304	0.00022266066587588184	0.00045916399219642827	11	13	13
ENSG00000007047	MARK4	2.0055240639511087	NA	0.044907050799184396	0.3461427426065292	0.5218651172216495	3.9798036246235146e-109	4.292430965954003e-107	9	11	11
ENSG00000172270	BSG	2.0049402864650583	NA	0.04496943116311123	0.20090287609924673	0.24738147491106494	3.6878512489570195e-43	5.341466306449656e-42	16	18	18
ENSG00000137193	PIM1	2.0045913680404337	NA	0.045006750208857776	0.0037471521236178145	0.012919422132982031	0.0032173599999837372	0.005703380880682355	11	15	15
ENSG00000103932	RPAP1	2.0042326218113833	NA	0.04504514762604173	0.1899030278775614	0.11445335296535884	2.1077469398041335e-19	1.209697197814628e-18	12	15	15
ENSG00000176170	SPHK1	-2.004196619919457	NA	0.04504900251427858	0.06982146464532785	0.07839419021589653	1.5596698828058258e-13	6.533165320038375e-13	15	21	21
ENSG00000100865	CINP	-2.004029247511958	NA	0.04506692750089864	0.103373215923226	0.04189351278036097	9.052807545580649e-08	2.580132900102419e-07	30	32	32
ENSG00000128923	MINDY2	2.003830836187148	NA	0.0450881844343009	0.030822913636672472	0.06319378088412737	4.082670062592337e-11	1.4827130220964842e-10	21	26	26
ENSG00000204475	NCR3	-2.0036083981845314	NA	0.04511202553292302	0.03345248031591062	0.13309218530482442	1.6074710747753533e-22	1.074299355468532e-21	22	33	33
ENSG00000165555	NOXRED1	-2.0028207575580543	NA	0.0451965310083992	0.052163004073866856	0.022590013833445572	9.408779180809772e-05	0.00020227047031679427	11	12	12
ENSG00000167434	CA4	2.002082694292678	NA	0.045275838437259255	0.0032544833459965945	0.01248029317473582	0.0037874146075166297	0.006661576728646429	4	5	5
ENSG00000141873	SLC39A3	2.0019654843760817	NA	0.0452884438324002	0.12076682818402627	0.1390375183972543	1.579899873046973e-23	1.109034094264533e-22	23	24	24
ENSG00000178301	AQP11	-2.0010670399937935	NA	0.045385165735088974	0.02055866854178044	0.025121473362836058	3.7719262784896825e-05	8.489928304215719e-05	2	2	2
ENSG00000243480	AMY2A	-2.000987057338258	NA	0.04539378468992645	0.01645138414329712	0.017444656400059117	0.0006093854903546392	0.0011853847293661194	5	8	8
ENSG00000135114	OASL	2.000764248391928	NA	0.04541780192320117	0.13733249768908076	0.18882375675962448	3.112461527145361e-32	3.108654789109831e-31	29	37	37
ENSG00000128322	IGLL1	2.0000203452377066	NA	0.04549806702295935	0.007921626361931054	0.012431027330117937	0.0038574558546575653	0.00677990268028314	8	10	10
ENSG00000110011	DNAJC4	-1.9999721744700574	NA	0.04550326863447636	0.010254042946521751	0.022272766135004184	0.00010552659831295976	0.00022587064833611418	9	13	13
ENSG00000224186	C5orf66	1.99981841926223	NA	0.0455198748960797	0.01228461871023472	0.02302778842668443	8.03167544865215e-05	0.00017432629068337644	15	16	16
ENSG00000100422	CERK	1.997551870952437	NA	0.04576526556770395	0.1319877489303087	0.19898149110842175	4.508412567471577e-34	4.78137087937972e-33	24	26	26
ENSG00000261253	AC137932.2	-1.9967668056488037	NA	0.0458505210921106	0.018522345850792685	0.03817304843318649	3.4503405688434645e-07	9.349010967782678e-07	1	2	2
ENSG00000101425	BPI	1.996482406998046	NA	0.045881438849816596	0.04607938022720529	0.1980614685965724	6.630162538025284e-34	6.979782526985611e-33	14	25	25
ENSG00000198517	MAFK	-1.9964794706102007	NA	0.045881758164172365	0.010515987203104225	0.012072636512669089	0.0044081704372092275	0.0076910891064911014	11	14	14
ENSG00000107185	RGP1	1.9961464320734463	NA	0.04591798623192111	0.029359665870507635	0.1490602098198669	3.0569851931778284e-25	2.306389752653171e-24	8	9	9
ENSG00000110713	NUP98	1.9959092889062222	NA	0.04594379744684082	0.0033978466218687227	0.08254731592295385	3.365558637859831e-14	1.4652440995343551e-13	8	9	9
ENSG00000146197	SCUBE3	1.9955050466123665	NA	0.04598782429148367	0.001626490425574741	0.010442394054967302	0.008119373898631752	0.01360953406193294	5	6	6
ENSG00000144909	OSBPL11	1.9950295346531395	NA	0.046039658738440674	0.043658343436320975	0.061220411954421294	8.370824591870186e-11	2.9875394573565414e-10	7	9	9
ENSG00000152256	PDK1	-1.994825993204432	NA	0.04606186135009724	0.04043792806315686	0.11614362202915962	1.1055515828951725e-19	6.4574605228437705e-19	15	15	15
ENSG00000269825	AC022150.4	-1.9947141414047573	NA	0.04607406615374767	0.03325975670962315	0.053979069792738685	1.1572439514748097e-09	3.8113263921339566e-09	24	31	31
ENSG00000136856	SLC2A8	1.9938777836440142	NA	0.046165412383194285	0.08672489616858209	0.1107022228509067	8.790591952653518e-19	4.902434516944884e-18	12	19	19
ENSG00000156795	WDYHV1	-1.9938455904311518	NA	0.0461689315423457	0.09948409695942273	0.1383896956698497	2.0357595926206434e-23	1.4214674777626797e-22	3	3	3
ENSG00000164404	GDF9	1.993200709682747	NA	0.046239473440791996	0.08099270542704523	0.036050826075763376	7.398400948629282e-07	1.9459383108595637e-06	10	13	13
ENSG00000143224	PPOX	1.9912682154962769	NA	0.04645140784327588	0.024834960862786876	0.019617053636806457	0.0002763068222403952	0.0005632888367333021	12	15	15
ENSG00000118777	ABCG2	-1.9908706312582716	NA	0.0464951117183956	0.07845064874547644	0.08727875056598938	5.8256956378635375e-15	2.657044002492601e-14	23	28	28
ENSG00000232811	AL360270.1	-1.9907507961056192	NA	0.046508291211524375	0.00392982898761888	0.010728873979623223	0.00728944489855011	0.012292918729986807	10	11	11
ENSG00000162736	NCSTN	-1.9894298188270971	NA	0.04665378105077313	0.14857307851619425	0.3890071119667309	1.6961884583447836e-73	6.323464320033629e-72	20	23	23
ENSG00000197961	ZNF121	-1.9893352711911911	NA	0.04666420901415364	0.018270434072877383	0.027795631529835375	1.439274978444488e-05	3.372796748475612e-05	8	10	10
ENSG00000262468	LINC01569	1.988814247185948	NA	0.046721709626542644	0.07707527521793534	0.08409341678430661	1.898926324883825e-14	8.390798130747928e-14	23	26	26
ENSG00000119318	RAD23B	1.9885399436132332	NA	0.046752005932347115	0.011110695297439101	0.10734715746047273	3.1386796985622927e-18	1.709822685852756e-17	8	9	9
ENSG00000160695	VPS11	-1.9866634856764478	NA	0.04695970079471625	0.16759816126534252	0.20783468250227716	1.0779013797365015e-35	1.2161138658619253e-34	10	11	11
ENSG00000177311	ZBTB38	1.9866397703527534	NA	0.046962330673382076	0.015066821470014783	0.06908324033615008	4.759831425652521e-12	1.8322412821215507e-11	10	11	11
ENSG00000128408	RIBC2	-1.985567691191628	NA	0.0470813469136829	0.06115218753332365	0.08085638576964688	6.287802446745757e-14	2.69371781561936e-13	20	22	22
ENSG00000070831	CDC42	-1.9853811083890556	NA	0.04710208619349651	0.0823242347200192	0.15836396653301482	7.545794123066904e-27	6.066705270345727e-26	3	5	5
ENSG00000267244	AC012615.6	-1.984821324226558	NA	0.04716435412508929	0.005517916983199666	0.015641698738283253	0.0011787465184687769	0.002217455467882959	8	9	9
ENSG00000273542	HIST1H4K	1.9839842372912915	NA	0.04725759716953956	0.008181046135546346	0.025243668513716115	3.609323043824972e-05	8.136753106159385e-05	2	7	7
ENSG00000065621	GSTO2	-1.9825840247014035	NA	0.0474139132741813	0.028750589733471537	0.10027174494934547	4.532733094251306e-17	2.3224332188023793e-16	27	31	31
ENSG00000111639	MRPL51	-1.9820082920822162	NA	0.047478312589937365	0.015443252857315452	0.03462756589136718	1.2338880674461303e-06	3.187699076323243e-06	9	11	11
ENSG00000146733	PSPH	-1.9815416294326547	NA	0.047530565693906686	0.17676326351126206	0.2500710378034293	1.1095762241906652e-43	1.648884113400842e-42	12	15	15
ENSG00000245614	DDX11-AS1	-1.9809334637349196	NA	0.04759873571933902	0.03414556812854089	0.017207954110612194	0.0006643941094572411	0.0012862603954710125	17	17	17
ENSG00000268996	MAN1B1-DT	-1.9807405677571959	NA	0.04762037482399204	0.14744850040284319	0.09698867219873454	1.5549552852055012e-16	7.698016219973771e-16	18	20	20
ENSG00000160216	AGPAT3	-1.9795260206323764	NA	0.04775681298035397	0.0075389677669373935	0.0190372184760772	0.00034112837454751665	0.0006866209501309111	20	23	23
ENSG00000258867	LINC01146	1.979194317770333	NA	0.04779413243994065	0.015253903876526914	0.020646219586663992	0.00019018745630630676	0.000395336325842043	14	20	20
ENSG00000167523	SPATA33	-1.9790253769796433	NA	0.047813149168825834	0.0489158225078053	0.06294658062371739	4.46714651258069e-11	1.616865672103129e-10	20	26	26
ENSG00000087157	PGS1	1.9789178698256955	NA	0.047825253964361505	0.0006996464390172788	0.020675025797667848	0.00018821133565970088	0.00039160837117546834	5	7	7
ENSG00000067606	PRKCZ	1.9777940598368322	NA	0.04795194389447886	0.029199720880453778	0.06652867035239998	1.2104596584203125e-11	4.5512327740078797e-11	9	11	11
ENSG00000100031	GGT1	1.9774674053225376	NA	0.04798882133825063	0.4518724277332974	0.13700795299051868	3.4937673748727304e-23	2.407176243941039e-22	54	64	64
ENSG00000136819	C9orf78	1.9769584062734185	NA	0.04804633194464058	0.13850253578566155	0.41216577326025694	4.093172745628263e-79	1.790658658540283e-77	9	10	10
ENSG00000114450	GNB4	-1.9756522178649902	NA	0.04819418014495148	6.787887251056124e-05	0.010744463512217889	0.007246845715226936	0.01223070142411443	1	2	2
ENSG00000072609	CHFR	1.9755936393287619	NA	0.04820081962744873	0.026240329160263	0.04608098177286643	2.0042730681875045e-08	6.028991202656993e-08	19	26	26
ENSG00000174529	TMEM81	-1.974222591548443	NA	0.04835643826325478	0.009619786576715975	0.061214664543554176	8.388335325810275e-11	2.992543426301652e-10	8	9	9
ENSG00000148908	RGS10	1.9735509131796325	NA	0.04843282994819034	0.010186171533410858	0.03719559596488197	4.902882132542026e-07	1.3094459693344216e-06	13	15	15
ENSG00000198590	C3orf35	1.9728167531691083	NA	0.048516443741266575	0.005453232781835357	0.019862688052804847	0.0002527256666952605	0.0005177389150826689	7	8	8
ENSG00000180846	CSNK1G2-AS1	1.9727555610502647	NA	0.04852341840726565	0.005950451371780054	0.011574187222983614	0.0053096482684231484	0.009137497055212098	13	15	15
ENSG00000146729	NIPSNAP2	-1.9726889426073329	NA	0.048531012521972075	0.01049391798536844	0.015421337725123356	0.00127805596835576	0.002393249814515498	4	7	7
ENSG00000100276	RASL10A	-1.9722203834682799	NA	0.04858445373881726	0.007835113948263254	0.01228290611045415	0.004076059006741577	0.007143621451876474	11	14	14
ENSG00000244509	APOBEC3C	1.971719834651636	NA	0.048641598101905506	0.14066484253343814	0.16642355141068144	2.9605277404631627e-28	2.523364325109482e-27	25	26	26
ENSG00000264701	AC018521.4	-1.9715042166383	NA	0.048666231176816024	0.0029868694801957556	0.015634538780039866	0.0011818474943937397	0.002222313890499807	8	9	9
ENSG00000273837	AC018755.4	1.9712704866438393	NA	0.048692945268059916	0.09831719604885715	0.3572609707280001	3.9383895601698517e-66	1.1807594854432305e-64	67	80	80
ENSG00000129559	NEDD8	-1.9707914548555985	NA	0.04874773452262132	0.00025158734230328446	0.012704753288703526	0.003484265936576251	0.006152989037827837	2	3	3
ENSG00000267279	AC090409.1	1.9704320320982578	NA	0.04878887747450576	0.046989040929568265	0.051729138784688385	2.6108440858210578e-09	8.393956735610296e-09	20	23	23
ENSG00000223865	HLA-DPB1	1.9702515656291009	NA	0.048809546376326875	0.026718359238753393	0.0535452182909705	1.3539367199364939e-09	4.442062523472534e-09	4	6	6
ENSG00000233493	TMEM238	-1.97024262674249	NA	0.04881057034187189	0.008255743160290248	0.010570183744745307	0.007737874807415434	0.012995476943724146	15	18	18
ENSG00000150403	TMCO3	1.9699981213211188	NA	0.04883858587167963	0.13043984356031807	0.20696945378980963	1.5553167679992354e-35	1.7421376390867988e-34	14	16	16
ENSG00000164615	CAMLG	-1.9694563518276909	NA	0.04890071013407427	0.17296718711352455	0.0642928757929344	2.7357466367108863e-11	1.0065505057488735e-10	8	10	10
ENSG00000141580	WDR45B	-1.9685796409910143	NA	0.04900138236725541	0.0779849319108502	0.11425509291162586	2.273303430058742e-19	1.302970605684404e-18	8	8	8
ENSG00000180875	GREM2	-1.9684488887319467	NA	0.04901641147481128	0.045257574091030886	0.033090339075371934	2.143903557312102e-06	5.425085156314776e-06	25	28	28
ENSG00000177302	TOP3A	1.9680900735678353	NA	0.049057674782866136	0.054763766838751	0.05724059417870132	3.550908497857572e-10	1.2161879334883065e-09	8	8	8
ENSG00000163960	UBXN7	-1.9660757298758336	NA	0.049289863452304586	0.01938237316605386	0.05617445463511516	5.226066673730553e-10	1.768386294155589e-09	9	13	13
ENSG00000155506	LARP1	-1.9645396042165761	NA	0.04946754813528306	0.3615866682733247	0.36851829924999385	1.060603822517837e-68	3.4188524346538316e-67	14	19	19
ENSG00000131791	PRKAB2	1.9642719558584993	NA	0.04949856210204705	0.0703918682772727	0.08556835130400532	1.099204708507755e-14	4.932041220878988e-14	8	8	8
ENSG00000171806	METTL18	-1.9639996686885037	NA	0.049530130330719485	0.09995379356630105	0.12948662039287806	6.516636694314878e-22	4.241131031150127e-21	5	7	7
ENSG00000099889	ARVCF	1.9639674726615508	NA	0.04953386416615753	0.0769254237412046	0.08145358635144413	5.042868631033458e-14	2.1712315880891982e-13	24	25	25
ENSG00000070081	NUCB2	-1.9636246975174085	NA	0.04957363110183686	0.03634847578310323	0.10857906659967759	1.9679440959487153e-18	1.0816754263277089e-17	5	6	6
ENSG00000147439	BIN3	1.9622904985209508	NA	0.04972867278141483	0.05927762102093651	0.0937877921486656	5.152914393067007e-16	2.483623634814674e-15	7	7	7
ENSG00000146592	CREB5	-1.9620664008909479	NA	0.04975475407467957	0.08044154838017216	0.12666959797186966	1.9379321475384505e-21	1.2322431738278416e-20	5	5	5
ENSG00000215193	PEX26	1.9618913010017363	NA	0.04977514081594931	0.010208499657132226	0.01036144221763094	0.008370920891432411	0.014009263429996527	9	10	10
ENSG00000197818	SLC9A8	1.9613308425124931	NA	0.04984044165371907	0.048357149642529275	0.04477802218790072	3.204964754333634e-08	9.471297703268566e-08	11	15	15
ENSG00000008988	RPS20	1.958906081030796	NA	0.05012378675445976	0.057152537326789585	0.05924825321843627	1.713828229333181e-10	5.985833055974485e-10	10	11	11
ENSG00000228037	AL139246.3	1.9585108471134105	NA	0.05017009949179725	0.019553680160658542	0.08854205620700818	3.642635770972385e-15	1.6837617476120064e-14	7	12	12
ENSG00000135932	CAB39	1.9573228317055702	NA	0.050309524810535224	0.012894160643730418	0.028310503786096817	1.1958081901521323e-05	2.828539952126747e-05	6	8	8
ENSG00000168792	ABHD15	-1.9572049980799786	NA	0.05032337143261397	0.03955169639320375	0.06968517957332214	3.819072287606113e-12	1.4777362513573383e-11	9	12	12
ENSG00000106603	COA1	1.95668433707768	NA	0.0503845925157536	0.05030734593813908	0.12704247243325884	1.6779128938639206e-21	1.0700828641454957e-20	10	11	11
ENSG00000196504	PRPF40A	-1.956570599544185	NA	0.050397974463026234	0.014416838586543714	0.010690091200369158	0.007396531556383457	0.012463704398193958	9	10	10
ENSG00000234506	LINC01506	1.9564179767977457	NA	0.05041593618375535	0.10681939274805052	0.1871921907799945	6.115369334135441e-32	5.999569148231618e-31	19	25	25
ENSG00000108349	CASC3	1.955737528966205	NA	0.05049608136627303	0.031205655675262126	0.052394089598988766	2.053038080671836e-09	6.636672958612878e-09	16	18	18
ENSG00000130508	PXDN	1.9555818998502055	NA	0.05051442682211851	0.06804097594054513	0.16822753585764166	1.428264784265799e-28	1.2308197379585019e-27	10	13	13
ENSG00000186187	ZNRF1	1.9546964372351545	NA	0.05061891086841006	0.023333487079413753	0.04762218057403168	1.1499130623108158e-08	3.519517955660928e-08	4	4	4
[truncated: 8,307 more rows]
