# Supplementary material for: SUMMIT: An integrative approach for better transcriptomic data imputation improves causal gene identification
Source: Nat Commun. 2022 Oct 25;13:6336. doi: 10.1038/s41467-022-34016-y (PMC9593997; doi:10.1038/s41467-022-34016-y)
Supplement: Supplementary file 7 — Source Data [file 41467_2022_34016_MOESM7_ESM.zip › Source Data/Figure-3/real-data-new/JTI/PSO]

gene	gene_name	zscore	effect_size	pvalue	var_g	pred_perf_r2	pred_perf_pval	pred_perf_qval	n_snps_used	n_snps_in_cov	n_snps_in_model
ENSG00000204366	ZBTB12	-41.084541224214036	NA	0.0	0.10543217539007164	0.30541711430410917	7.608917147889543e-55	1.6249728539123011e-53	39	55	55
ENSG00000204516	MICB	24.185685144596608	NA	3.147282687499643e-129	0.23041543688489788	0.3873052093979343	4.3042936507125905e-73	1.5772293123091926e-71	54	69	69
ENSG00000204536	CCHCR1	-22.889780520160034	NA	5.873573212009568e-116	0.21413054239905813	0.29094983224649074	7.621152266110417e-52	1.486861663384841e-50	14	18	18
ENSG00000272221	AL645933.2	21.38408316259239	NA	1.8794417658211015e-101	0.35101554468625235	0.6440391212177244	5.661531299979291e-152	1.9814204135376503e-149	27	38	38
ENSG00000204315	FKBPL	-20.70172664105871	NA	3.3418096845324484e-95	0.022605502034907344	0.07212275825077241	1.56391883266589e-12	6.199640328568504e-12	12	17	17
ENSG00000204580	DDR1	-20.467431224980075	NA	4.20192975418641e-93	0.08005996974666063	0.19640477257066966	1.3264009751613751e-33	1.3844461547804273e-32	7	11	11
ENSG00000196126	HLA-DRB1	20.306788366684188	NA	1.1199225034222033e-91	0.14707719888684115	0.20536432220071196	3.067509214999361e-35	3.40483595650641e-34	6	9	9
ENSG00000137331	IER3	20.069964273143373	NA	1.3510164040305278e-89	0.07427738882945077	0.14365060926200893	2.584551763077572e-24	1.8764808715079288e-23	20	26	26
ENSG00000137343	ATAT1	-19.863359606657824	NA	8.446684006628017e-88	0.006161149947561622	0.011913943747926408	0.004676912238282993	0.008123606601267604	6	8	8
ENSG00000137312	FLOT1	18.93524105494897	NA	5.84475403195061e-80	0.0828239419174461	0.17510243780498982	8.756852183298802e-30	7.907912485065358e-29	19	24	24
ENSG00000204632	HLA-G	-16.974505265293296	NA	1.268184779159305e-64	0.07454495943346708	0.20617940396376838	2.173075838815674e-35	2.4277574957556996e-34	31	44	44
ENSG00000146112	PPP1R18	-16.257285342686377	NA	1.9833278963830554e-59	0.019153277177552212	0.03978611569160018	1.9319217062755203e-07	5.347945979163663e-07	8	13	13
ENSG00000204560	DHX16	-15.565572736175252	NA	1.247484565156294e-54	0.010732527032483539	0.042632874896164255	6.938023252811799e-08	1.996981550226075e-07	9	12	12
ENSG00000228022	HCG20	14.730348321856697	NA	4.115789862013773e-49	0.09134995673401106	0.037991259335383366	3.6833470947174335e-07	9.95519611147506e-07	12	13	13
ENSG00000231852	CYP21A2	14.265261920709332	NA	3.602368844653558e-46	0.21878050607828176	0.16028595143053567	3.495452863407434e-27	2.847673213994019e-26	38	46	46
ENSG00000234745	HLA-B	-14.253554314708826	NA	4.260337291729243e-46	0.038915976816372815	0.2285114396147088	1.499075897532122e-39	1.9314539869856017e-38	26	42	42
ENSG00000272540	AL662797.1	13.593857265389918	NA	4.355096305847668e-42	0.005916202472514396	0.012045622045122169	0.004452785681811527	0.0077657705336505525	15	19	19
ENSG00000206344	HCG27	-13.446376123893824	NA	3.233341227189759e-41	0.11591609580032025	0.2769125340178031	5.44853694710112e-49	9.682586539464985e-48	33	42	42
ENSG00000204592	HLA-E	-12.650877385700372	NA	1.1063237433394865e-36	0.03287335650402058	0.036279845487574534	6.813838764932965e-07	1.800192897547919e-06	4	4	4
ENSG00000204469	PRRC2A	-12.141839119795986	NA	6.3385126745278905e-34	0.05391212900370326	0.11791896508283789	5.606741784859378e-20	3.3269901338599815e-19	3	3	3
ENSG00000272273	IER3-AS1	10.495668104929338	NA	9.043565672894557e-26	0.0048127709480491575	0.028204140834499503	1.2424700944098654e-05	2.9328450996606716e-05	10	14	14
ENSG00000137310	TCF19	-10.491536993209236	NA	9.447882169266718e-26	0.03297187161886944	0.14361557311198261	2.620424739126394e-24	1.9009164065684655e-23	16	22	22
ENSG00000204305	AGER	-10.344732850532804	NA	4.4214772348175305e-25	0.17748816711084198	0.08984403697856175	2.243842333785614e-15	1.0479208110590821e-14	41	53	53
ENSG00000237541	HLA-DQA2	-9.964285357875173	NA	2.1843913352298162e-23	0.44101890020743073	0.7377991843045723	2.393089762404568e-196	8.207819267095187e-193	28	36	36
ENSG00000281831	AL645929.2	-9.79057755068306	NA	1.2358790706573436e-22	0.16501745869626397	0.4524472874985597	1.9728158483841973e-89	1.1829307337042167e-87	25	40	40
ENSG00000231500	RPS18	9.744226019619896	NA	1.9526109864112427e-22	0.3695952405294826	0.3959951388000704	3.6063358176714366e-75	1.4087711375227212e-73	16	22	22
ENSG00000204520	MICA	9.528283362082208	NA	1.599054426795393e-21	0.22779998682839206	0.38513637401340467	1.404989514304321e-72	5.061799407732101e-71	26	33	33
ENSG00000204438	GPANK1	-9.467388896956129	NA	2.869261538763974e-21	0.03729149333241734	0.051476141953143935	2.860790784519862e-09	9.158055098699107e-09	16	23	23
ENSG00000204257	HLA-DMA	9.348312188419047	NA	8.905747064825308e-21	0.036928178913973514	0.04964139225819154	5.549664316010464e-09	1.7389218592227928e-08	14	19	19
ENSG00000204498	NFKBIL1	-9.220373373758338	NA	2.960674633602447e-20	0.010726588308557166	0.016360283379698717	0.0009058150772069613	0.0017248304196116123	12	14	14
ENSG00000204301	NOTCH4	9.034259064553323	NA	1.6511718578437691e-19	0.035595442015597854	0.5288439039212358	2.9120447101489162e-111	3.263964361721815e-109	18	26	26
ENSG00000204525	HLA-C	-8.517686885387453	NA	1.6277156023879594e-17	0.46366282915169726	0.5372451652889626	7.095266887233374e-114	8.277328697222118e-112	37	43	43
ENSG00000204252	HLA-DOA	8.42254900717167	NA	3.6838028349150224e-17	0.02132985320692426	0.09500807004159344	3.264911637351366e-16	1.5906241383221187e-15	11	19	19
ENSG00000213760	ATP6V1G2	-8.375637539241247	NA	5.492571493271044e-17	0.05310325383014563	0.09221245568964614	9.280275971506161e-16	4.410960438895764e-15	10	11	11
ENSG00000224389	C4B	8.369525318796288	NA	5.785079785392471e-17	0.19693935005668456	0.22002432658760832	5.901452495404816e-38	7.198009163847596e-37	10	10	10
ENSG00000204463	BAG6	-8.265251593967328	NA	1.3940042890832367e-16	0.0056309784759827385	0.03510641648468853	1.0388174327131958e-06	2.701650008128389e-06	6	8	8
ENSG00000214894	LINC00243	8.099734909451856	NA	5.50790743171831e-16	0.1436718059800823	0.252806973918797	3.255802306410619e-44	4.941040155100504e-43	39	49	49
ENSG00000204344	STK19	-7.707598167794088	NA	1.282076802292793e-14	0.14820195347264856	0.10665445501816072	4.079763053052884e-18	2.2063657078777645e-17	30	38	38
ENSG00000241106	HLA-DOB	7.605525463290546	NA	2.837486280952072e-14	0.44387514962310315	0.5186163489544028	3.832418967428729e-108	4.032033918554311e-106	20	23	23
ENSG00000204308	RNF5	7.330150916993606	NA	2.298936985718163e-13	0.023992993769293335	0.02733844212125779	1.696788753417053e-05	3.9476638627525495e-05	10	10	10
ENSG00000240065	PSMB9	7.123492117676393	NA	1.05226272134265e-12	0.0769760937033179	0.41434416584613953	1.1813635122908984e-79	5.262130616175744e-78	15	17	17
ENSG00000186207	LCE5A	-7.094569265801721	NA	1.2975497555384867e-12	0.013123948434498834	0.025442936326788387	3.3590914944174706e-05	7.593601375924758e-05	5	5	5
ENSG00000231389	HLA-DPA1	7.056797171335603	NA	1.7038403803758809e-12	0.029937546857861663	0.04997738279739929	4.91572569441848e-09	1.545933980076701e-08	8	12	12
ENSG00000204475	NCR3	7.0249974499889785	NA	2.1407015778427714e-12	0.0320772848195758	0.13309218530482442	1.6074710747753533e-22	1.074299355468532e-21	23	33	33
ENSG00000214922	HLA-F-AS1	-6.785520736386399	NA	1.1566853501005586e-11	0.10459823739915075	0.17966511350824355	1.3561288863351158e-30	1.271528391020279e-29	30	43	43
ENSG00000168394	TAP1	6.6665029616489955	NA	2.6197040479633532e-11	0.021187992606744335	0.0768918997902352	2.712333149981513e-13	1.1202745951115838e-12	4	5	5
ENSG00000223865	HLA-DPB1	6.623903481972807	NA	3.4983523628912105e-11	0.026718359238753393	0.0535452182909705	1.3539367199364939e-09	4.442062523472534e-09	4	6	6
ENSG00000231074	HCG18	6.499186271324585	NA	8.075562158913437e-11	0.10552537170554646	0.328457652693178	9.383207584068042e-60	2.30864600945743e-58	24	31	31
ENSG00000255389	Z97989.1	6.482720994995062	NA	9.00829929452878e-11	0.39927637697219576	0.34820190792917555	4.276013186949178e-64	1.184642167091946e-62	42	51	51
ENSG00000196735	HLA-DQA1	6.474116618512121	NA	9.536822599136571e-11	0.29256072183967585	0.41431581482818003	1.2006600854285842e-79	5.334227928760308e-78	33	44	44
ENSG00000232629	HLA-DQB2	-6.259999446240239	NA	3.8497883945865883e-10	0.6713241416087745	0.671875849143407	8.554340624354191e-164	5.239228120251786e-161	30	38	38
ENSG00000105397	TYK2	6.236178026103036	NA	4.4839079661058664e-10	0.09292652015666238	0.12706193865308452	1.665337491533177e-21	1.0624580596094662e-20	11	14	14
ENSG00000204644	ZFP57	-6.192878190036644	NA	5.907538376542429e-10	0.025602410047139864	0.6365487605831015	5.971997767669163e-149	1.96949595611074e-146	17	27	27
ENSG00000204444	APOM	-6.175840230198283	NA	6.581251514762742e-10	0.012441169597217623	0.017649025493773427	0.0005655927910839131	0.001104583848570553	7	8	8
ENSG00000204267	TAP2	-6.0914275834797005	NA	1.1190820629495132e-09	0.20901696082070717	0.28698185645971186	4.948348677698002e-51	9.407897059184372e-50	26	31	31
ENSG00000204657	OR2H2	6.006231145188826	NA	1.8988543300127998e-09	0.025961424649637098	0.024600758231260938	4.551317099470858e-05	0.00010153575769328184	11	16	16
ENSG00000166278	C2	5.979568625248429	NA	2.2372929478401098e-09	0.03583059207096412	0.028653944207569792	1.0567879425434897e-05	2.5104386240030894e-05	33	39	39
ENSG00000244731	C4A	-5.978873831445565	NA	2.2468548986950286e-09	0.2534848324885098	0.252998044089072	2.988121246288891e-44	4.5428449692028545e-43	16	20	20
ENSG00000189298	ZKSCAN3	5.942344006708739	NA	2.809749928472862e-09	0.03580125909322596	0.023568585692168475	6.606228630871279e-05	0.0001445581406033068	13	19	19
ENSG00000204410	MSH5	-5.860681163565107	NA	4.609723173494248e-09	0.032690313611008666	0.048231052350904406	9.231911783800117e-09	2.844377563427744e-08	16	22	22
ENSG00000198563	DDX39B	-5.8243850098518	NA	5.732329014012299e-09	0.11265770742953601	0.2759295924040366	8.59195843875243e-49	1.5221435461380724e-47	4	12	12
ENSG00000204348	DXO	5.533657316766047	NA	3.1362143059470424e-08	0.011711358194047778	0.011632342818511818	0.005195473587071639	0.008953590246677873	5	5	5
ENSG00000204264	PSMB8	5.448926402254698	NA	5.067477585137187e-08	0.03648186199125111	0.10192596039017965	2.432020426721863e-17	1.2642230463126168e-16	15	16	16
ENSG00000204713	TRIM27	-5.375485613206371	NA	7.637655062555139e-08	0.17118357608575058	0.26773580207818387	3.739611067590156e-47	6.244458636621576e-46	8	12	12
ENSG00000172543	CTSW	5.3213373808054465	NA	1.030071657657769e-07	0.34782811779554806	0.3744168558348358	4.579711035337347e-70	1.5490624170611474e-68	21	25	25
ENSG00000204427	ABHD16A	5.303011949136541	NA	1.1390746241392823e-07	0.01789246955510088	0.025799243986895853	2.9541937967754252e-05	6.718136775083115e-05	15	23	23
ENSG00000204351	SKIV2L	5.2094092871200015	NA	1.8944280062392627e-07	0.34351934369902093	0.2792260479090455	1.8605773127595865e-49	3.3551041363316664e-48	22	24	24
ENSG00000204625	HCG9	-5.167295608714465	NA	2.3750546661934695e-07	0.025723725170031214	0.0960242457498422	2.2318352374798285e-16	1.0960407356111564e-15	14	18	18
ENSG00000161904	LEMD2	5.156115167524624	NA	2.521258610699578e-07	0.057394904550000535	0.01150790891400245	0.00544288472759091	0.009346153018269401	7	9	9
ENSG00000179344	HLA-DQB1	5.090944324623965	NA	3.562846390003382e-07	0.12174496186500613	0.733280937763197	7.220598447333208e-194	1.7689434681902454e-190	15	28	28
ENSG00000204396	VWA7	-5.057129331695279	NA	4.256146077920518e-07	0.021252149042751592	0.030302825566007854	5.839848066289719e-06	1.4185206018243964e-05	9	12	12
ENSG00000204385	SLC44A4	-4.961300497688326	NA	7.002276588007267e-07	0.014820488426273612	0.01577465870132158	0.001122630227466966	0.0021167658901408465	4	4	4
ENSG00000272501	AL662844.4	-4.960626354198547	NA	7.026623703707175e-07	0.19286196613599596	0.24068015356151481	7.219622945019269e-42	1.0098638979130133e-40	19	22	22
ENSG00000172500	FIBP	-4.920123699743671	NA	8.648953297276709e-07	0.046893585860023	0.030934209493865564	4.653768657676916e-06	1.1412480868082573e-05	16	21	21
ENSG00000273542	HIST1H4K	-4.8628692004114455	NA	1.1569630450445e-06	0.008181046135546346	0.025243668513716115	3.609323043824972e-05	8.136753106159385e-05	2	7	7
ENSG00000132471	WBP2	4.738480437541786	NA	2.1532681159480567e-06	0.01676011110515183	0.019122173622256156	0.0003307510014758644	0.0006672213768156215	13	17	17
ENSG00000172803	SNX32	-4.68493220974925	NA	2.8005260757077163e-06	0.28479594779971096	0.16335497583653388	1.019379469047376e-27	8.527482202289489e-27	14	18	18
ENSG00000213722	DDAH2	-4.683113933371853	NA	2.825493576963712e-06	0.008756181992495452	0.046749398505907196	1.575177427751341e-08	4.775940188915797e-08	8	10	10
ENSG00000162927	PUS10	4.626386400208939	NA	3.721008078686459e-06	0.016520937658668466	0.05162310028191571	2.7128340934965357e-09	8.702280559179217e-09	13	15	15
ENSG00000204610	TRIM15	4.613371819250342	NA	3.961886328647903e-06	0.032538916157315	0.04149714718004716	1.0440379245625979e-07	2.958883881725994e-07	7	8	8
ENSG00000137337	MDC1	4.574357385272609	NA	4.776838541559421e-06	0.03871636482922275	0.08664009455775014	7.385071354344154e-15	3.352212510737107e-14	20	31	31
ENSG00000204531	POU5F1	4.557776868961189	NA	5.169791671111141e-06	0.13574334725751294	0.2015365590331685	1.5412144918648523e-34	1.6549960752029024e-33	23	33	33
ENSG00000204304	PBX2	4.515806711607079	NA	6.307617875331334e-06	0.0410807933986678	0.08455785271997343	1.598743930269625e-14	7.097297349260628e-14	25	32	32
ENSG00000213676	ATF6B	4.443849511656942	NA	8.836342252855525e-06	0.07842821343421462	0.016460619812534966	0.0008731495480630814	0.0016681864527332646	20	27	27
ENSG00000257727	CNPY2	4.43541486107898	NA	9.189514532576115e-06	0.02712721578885293	0.031813678547492646	3.392287941975509e-06	8.423739634656533e-06	16	20	20
ENSG00000134545	KLRC1	4.368518362559367	NA	1.2509230100365687e-05	0.125001409953989	0.1542318266127586	3.924320648832879e-26	3.0687722210139096e-25	7	11	11
ENSG00000172757	CFL1	4.31855252690818	NA	1.5705584573877873e-05	0.0022209757390891332	0.03832372552228356	3.2684195268040533e-07	8.875712821086732e-07	7	11	11
ENSG00000213809	KLRK1	4.299254194100695	NA	1.713738275683911e-05	0.022771610547343297	0.04330481666732252	5.447533833819499e-08	1.5847287144388566e-07	10	13	13
ENSG00000026950	BTN3A1	4.286656209954728	NA	1.813826695870701e-05	0.05920956848185921	0.07889185329531952	1.2982454043913666e-13	5.458105035525263e-13	21	25	25
ENSG00000161847	RAVER1	4.273105809236669	NA	1.927689242227395e-05	0.003231415512060872	0.028179654157988784	1.2534681672313201e-05	2.9583987888590574e-05	5	8	8
ENSG00000164307	ERAP1	-4.1949559676701496	NA	2.729246017209319e-05	0.5369588415524869	0.6626771744900275	8.824347271466979e-160	4.2035758710663115e-157	24	36	36
ENSG00000277324	AC093462.1	-4.193226980548831	NA	2.750140189665434e-05	0.008940348919864134	0.03983467453490221	1.898479698796382e-07	5.257069006080923e-07	3	7	7
ENSG00000240053	LY6G5B	-4.191550359717971	NA	2.770546721360242e-05	0.09492946644476885	0.21966618077971467	6.884907679066613e-38	8.367773337229862e-37	20	24	24
ENSG00000223534	HLA-DQB1-AS1	4.131389309058264	NA	3.605773124012185e-05	0.32619301874753176	0.3978394576536214	1.2955852167794663e-75	5.131175723452902e-74	27	32	32
ENSG00000197136	PCNX3	4.084937005000279	NA	4.408877619511466e-05	0.016377814152212747	0.012055968729718865	0.004435643878763287	0.00773823569449762	5	7	7
ENSG00000204619	PPP1R11	-4.082945170051867	NA	4.446851767018744e-05	0.0156371058538944	0.05816765448626912	2.536900896569896e-10	8.762399491495901e-10	6	10	10
ENSG00000101751	POLI	-4.053114261315288	NA	5.054030211454715e-05	0.13477883266214322	0.2893190833671903	1.646103673807794e-51	3.1933294006934227e-50	2	4	4
ENSG00000175334	BANF1	4.005233632503325	NA	6.195621466171336e-05	0.09201774683461708	0.07850116660429829	1.4993694036161923e-13	6.283647581283988e-13	19	21	21
ENSG00000172977	KAT5	-3.982994965187745	NA	6.805219783123664e-05	0.0381870657753472	0.05097161320324138	3.432811073767663e-09	1.092194380408936e-08	6	7	7
ENSG00000272871	AL159169.2	-3.9245181025636007	NA	8.690352464004315e-05	0.1143013828228749	0.1373543289593059	3.051585070386291e-23	2.10759695417054e-22	22	26	26
ENSG00000141527	CARD14	-3.9067539003328275	NA	9.354434190927877e-05	0.0672998908974599	0.11589776259141082	1.2144276132129105e-19	7.069320821109369e-19	17	19	19
ENSG00000205810	KLRC3	3.8820063286852147	NA	0.00010359818057776129	0.022747588679173685	0.1710177585242226	4.6119779711386224e-29	4.049708664979838e-28	7	11	11
ENSG00000244355	LY6G6D	3.8737064413791273	NA	0.00010719252308907653	0.001625070670032976	0.010949097297965006	0.006710623142145508	0.011379459731499389	5	8	8
ENSG00000169442	CD52	-3.846250297854377	NA	0.00011993924197299553	0.04394803976579227	0.3078107420755972	2.3927834499508137e-55	5.200740606236566e-54	9	12	12
ENSG00000262580	AC087741.1	-3.8372653894221576	NA	0.00012441199841161074	0.3219672998710716	0.36535801756820063	5.643255292142821e-68	1.782250184253356e-66	15	18	18
ENSG00000164332	UBLCP1	3.824138342103815	NA	0.0001312302187801503	0.025077975736287665	0.02319289534996838	7.566498212434803e-05	0.00016455579240572495	12	14	14
ENSG00000257303	AC073896.2	-3.8041859094377393	NA	0.0001422713041582667	0.14910718286978453	0.04410469601580183	4.084439596350816e-08	1.1969250621637072e-07	15	18	18
ENSG00000197728	RPS26	-3.7799813847295964	NA	0.0001568400844475719	0.672543524455328	0.6570993551783486	2.120552227982317e-157	9.091337539417189e-155	23	30	30
ENSG00000135090	TAOK3	-3.775494660284759	NA	0.00015969044554714707	0.0026804081914189107	0.012538081710527347	0.003706898663331574	0.006524643865079869	8	14	14
ENSG00000105655	ISYNA1	-3.7554247371600558	NA	0.00017304775896368694	0.010120679027505533	0.021721439353469856	0.00012882672973856975	0.00027294904723087875	11	13	13
ENSG00000157601	MX1	3.742441021337076	NA	0.00018224131397058047	0.06782042331704073	0.17861404475294898	2.085878604315411e-30	1.937742805276543e-29	12	16	16
ENSG00000198015	MRPL42	-3.719055580628416	NA	0.00019996905076072858	0.22399687327612694	0.20788333750307314	1.0558916576659487e-35	1.192066230237877e-34	50	62	62
ENSG00000173214	MFSD4B	-3.685018644567584	NA	0.00022868589919613412	0.03702258194694016	0.05131428344158137	3.0330888905769487e-09	9.687919795959042e-09	9	13	13
ENSG00000137185	ZSCAN9	3.6755862307147313	NA	0.0002373038682941378	0.1516185422645424	0.10930154158260695	1.4962329844399406e-18	8.258416301950608e-18	26	29	29
ENSG00000105656	ELL	-3.6668784541014063	NA	0.000245529428320214	0.11108921666049386	0.25814349490574057	2.940797173754004e-45	4.605637509836293e-44	22	25	25
ENSG00000149289	ZC3H12C	-3.664212688369489	NA	0.0002481005616515198	0.043004576856891095	0.06466000083116451	2.3931396180762322e-11	8.837198817913286e-11	8	11	11
ENSG00000176083	ZNF683	-3.663281833275957	NA	0.0002490043055285509	0.005984220635600754	0.0414036714895263	1.0797444516076668e-07	3.0545261630847705e-07	10	13	13
ENSG00000099917	MED15	-3.647940853614735	NA	0.00026435047150190577	0.044626019051648244	0.09019589109979118	1.968262003150721e-15	9.222329260117953e-15	9	11	11
ENSG00000105875	WDR91	-3.643226016964345	NA	0.00026924222236441794	0.025923136172232304	0.021434988554061594	0.0001429057166534291	0.0003012156016334385	14	15	15
ENSG00000227507	LTB	3.6402044506793287	NA	0.0002724216430415795	0.01674075820589848	0.028285443642410726	1.2066416758144817e-05	2.8529847095743208e-05	13	24	24
ENSG00000167397	VKORC1	3.605039784756725	NA	0.0003121051122410882	0.053453316711869404	0.049031402714071415	6.91643046722363e-09	2.1534107858100588e-08	11	12	12
ENSG00000104714	ERICH1	-3.586662618845645	NA	0.0003349372198320951	0.28939918781810037	0.3393455344503022	3.928768917720376e-62	1.02861768198453e-60	45	58	58
ENSG00000124882	EREG	-3.5727975672652206	NA	0.00035318778754316163	0.022797147752868015	0.06498226669940636	2.1278808980298358e-11	7.87972997631476e-11	6	8	8
ENSG00000213047	DENND1B	-3.5717095868571174	NA	0.00035465856308036645	0.08360346288669956	0.027181600487330388	1.7953746813812416e-05	4.167981644917681e-05	13	18	18
ENSG00000277075	HIST1H2AE	3.556652337967546	NA	0.000375610708411216	0.026321090711790868	0.07269003771525219	1.270187068565897e-12	5.057450206370227e-12	3	3	3
ENSG00000159128	IFNGR2	3.5491485327164116	NA	0.0003864790128369107	0.04252219966800548	0.08832239148716108	3.95268869723327e-15	1.8222610405526053e-14	7	12	12
ENSG00000231889	TRAF3IP2-AS1	3.5437800709894725	NA	0.00039443412465101183	0.023628592026744034	0.019183336052610866	0.00032347701629266846	0.0006535470490578431	10	12	12
ENSG00000174684	B4GAT1	3.53449539991849	NA	0.0004085545469160695	0.035809656281944435	0.017358241006635338	0.0006289154075222264	0.0012210200751272117	30	38	38
ENSG00000132329	RAMP1	3.530766568559728	NA	0.0004143572544067904	0.11858914848590797	0.16398744887440064	7.903405360717049e-28	6.650417003480701e-27	15	18	18
ENSG00000145423	SFRP2	3.5196282660562876	NA	0.0004321520213682507	0.017816911734560948	0.018654161336505094	0.00039214101869343676	0.0007835053395751773	5	6	6
ENSG00000175602	CCDC85B	-3.5158532042876716	NA	0.0004383432743443836	0.0006278770314341351	0.015930946445736855	0.0010601030440218642	0.002004598864475791	4	5	5
ENSG00000161180	CCDC116	3.5079848436729133	NA	0.0004515147726989539	0.04497733672980665	0.03529319240460114	9.713775904902103e-07	2.530096339507384e-06	5	8	8
ENSG00000212694	LINC01089	3.498126049304933	NA	0.00046853963439438833	0.05893682712183552	0.10055225397483336	4.0788684322420703e-17	2.0955217119388635e-16	21	23	23
ENSG00000112511	PHF1	-3.4941046562214124	NA	0.00047565451598598066	0.010604803691763556	0.01075493798417346	0.007218366279077592	0.012185034286829573	8	9	9
ENSG00000175224	ATG13	3.485732579416508	NA	0.0004907913721390963	0.03391498457905843	0.01489319204629301	0.0015518703143421598	0.0028696381303271188	17	21	21
ENSG00000099381	SETD1A	-3.4619786514884954	NA	0.0005362196874114589	0.00548624085213486	0.010315026954348947	0.0085187231556898	0.014245498137193991	5	7	7
ENSG00000272849	AC084018.1	3.455456606456021	NA	0.0005493616126521527	0.04254402447471641	0.041079366185164085	1.213354175515661e-07	3.4206494749166645e-07	10	13	13
ENSG00000204261	PSMB8-AS1	3.4499026218249815	NA	0.0005607887994783086	0.02425509492334184	0.09920353084966195	6.772297745267036e-17	3.431977956075189e-16	12	15	15
ENSG00000187626	ZKSCAN4	3.437502422025263	NA	0.0005871054688075482	0.009128040064104271	0.02238488336235906	0.00010133276296946916	0.00021730093186987957	2	4	4
ENSG00000142507	PSMB6	-3.4360599667917158	NA	0.0005902403117022565	0.02628473150198984	0.02782634458148689	1.4234501657837873e-05	3.3407344865233566e-05	24	29	29
ENSG00000198039	ZNF273	-3.4243185508723397	NA	0.0006163432792285037	0.030412076128135835	0.03197932948715588	3.1961877746217996e-06	7.957523830863711e-06	22	25	25
ENSG00000103510	KAT8	-3.4192886756406438	NA	0.0006278507954926478	0.10994238427533545	0.043365484847429324	5.32985340846383e-08	1.5515473790824348e-07	5	5	5
ENSG00000171940	ZNF217	-3.4031049358140493	NA	0.0006662468687830394	0.02127810118223023	0.04843599040923208	8.574008932533441e-09	2.6502000203448388e-08	18	23	23
ENSG00000168566	SNRNP48	3.364407273355448	NA	0.0007670825554555071	0.04606991939490657	0.04011777544766488	1.7147135454497451e-07	4.769768465680078e-07	35	42	42
ENSG00000137288	UQCC2	3.3555189133075487	NA	0.0007921623961293887	0.0052764302836646486	0.012114830048020385	0.004339392723233736	0.007577257490147168	14	21	21
ENSG00000276180	HIST1H4I	-3.3534495927308425	NA	0.0007981094965904561	0.014709036693331894	0.01793702531787855	0.0005092016623011819	0.0010020999893049082	4	5	5
ENSG00000204482	LST1	3.3439121889859296	NA	0.0008260587946853716	0.01595336331366849	0.07872759383985796	1.3792993345447067e-13	5.788938885978262e-13	14	24	24
ENSG00000261786	AC006058.1	3.340360546370417	NA	0.0008366968928765052	0.016602155428703243	0.010599716080914853	0.007652341334694584	0.012865686426340924	10	10	10
ENSG00000132305	IMMT	3.329606013546767	NA	0.0008696894927684331	0.2886652753366328	0.32779328970769306	1.306831851623476e-59	3.187888964934707e-58	10	11	11
ENSG00000175221	MED16	-3.305004543786054	NA	0.0009497486023133759	0.16472689536167145	0.3454657418770648	1.7393337403081354e-63	4.734576875007018e-62	16	22	22
ENSG00000263033	AC007220.1	3.2940714643118625	NA	0.0009874738909291865	0.00816276011902746	0.023259854816673857	7.385637397579843e-05	0.00016079255520007202	13	20	20
ENSG00000070729	CNGB1	3.277710655756362	NA	0.0010465260977701486	0.008723662262257948	0.013519473216244873	0.002575995732574728	0.004625248750698776	5	5	5
ENSG00000197375	SLC22A5	3.2701560137995958	NA	0.0010748818383734516	0.1916060061716159	0.22373300767936102	1.1912903072443532e-38	1.4901121428835458e-37	8	8	8
ENSG00000130511	SSBP4	3.268202823765897	NA	0.0010823277297023067	0.003310325604776926	0.025539833757664224	3.2437711523114354e-05	7.343555312341757e-05	4	5	5
ENSG00000267801	AC087289.5	-3.2654354951956828	NA	0.0010929589580657693	0.04036974293386183	0.031983412991427936	3.191499669027549e-06	7.947005637309923e-06	3	3	3
ENSG00000154655	L3MBTL4	3.2526631040547014	NA	0.0011432895989605327	0.004999152944472609	0.05589438010394749	5.784239400031223e-10	1.950332706864637e-09	13	18	18
ENSG00000057663	ATG5	3.2497991899428023	NA	0.001154865257264111	0.0024436976673759647	0.019893947339867345	0.0002498735563912949	0.0005121526981529732	10	16	16
ENSG00000148362	PAXX	-3.2462650320288935	NA	0.0011692992734547868	0.019798767064925747	0.04366614588144171	4.783081817296248e-08	1.3959337999457687e-07	9	11	11
ENSG00000004455	AK2	3.245571887035237	NA	0.0011721496602954892	0.014687545629839172	0.020802869191790977	0.00017968711571053305	0.0003747360266715227	9	9	9
ENSG00000197208	SLC22A4	3.2344880326229957	NA	0.0012186102753108934	0.0030393622612692483	0.026714406552245405	2.1243694336393522e-05	4.8926687372389536e-05	6	7	7
ENSG00000119326	CTNNAL1	3.2294663246349296	NA	0.0012402148637979432	0.08219530098364204	0.12484513693583024	3.918614020816167e-21	2.451671355088524e-20	20	24	24
ENSG00000182134	TDRKH	-3.2186331820295804	NA	0.001288031406076916	0.08358110160020653	0.08096169999420738	6.047902769312606e-14	2.594833239703324e-13	8	8	8
ENSG00000237914	SIRPG-AS1	3.210275532193841	NA	0.0013260779385279482	0.009457301766609177	0.01962525350829563	0.00027548503378193115	0.0005618138713671467	4	7	7
ENSG00000157315	TMED6	-3.198665887830299	NA	0.001380650754111167	0.09646421515171398	0.22061229051138212	4.581423740346386e-38	5.6119168373714405e-37	16	18	18
ENSG00000197561	ELANE	-3.198245832357731	NA	0.0013826635717500235	0.0012223800284235362	0.021055926775188576	0.00016394015710384123	0.0003437351453935412	14	20	20
ENSG00000183576	SETD3	-3.1969867147293622	NA	0.0013887132240540492	0.047691459012318124	0.07093053968128343	2.4207754149921545e-12	9.473728341328266e-12	6	7	7
ENSG00000198502	HLA-DRB5	3.1959736696610137	NA	0.00139359828726488	0.494522305295901	0.6762866411866431	9.282434927455232e-166	6.122479868112684e-163	36	47	47
ENSG00000266947	AC022916.1	3.1941130962913955	NA	0.0014026115654902566	0.011860740460322733	0.014326715537149167	0.0019118929362973206	0.0034976586264735174	14	18	18
ENSG00000232748	AC135050.1	3.1940780842859016	NA	0.0014027816901776796	0.010148358727307879	0.019760415983343632	0.00026228767298151057	0.0005362388297520177	6	6	6
ENSG00000283064	AL353759.1	3.183003874298981	NA	0.0014575566394438792	0.030532788504024137	0.05944036243541587	1.5983497495272574e-10	5.59161563742206e-10	6	8	8
ENSG00000170340	B3GNT2	3.1813835207824708	NA	0.0014657345027413223	0.21777739821674405	0.3517317905284861	6.93705160201735e-65	1.9728606620728942e-63	27	37	37
ENSG00000087253	LPCAT2	-3.1802183765861574	NA	0.0014716410530537225	0.05865408752603963	0.07140366249742248	2.0355390484708075e-12	8.00446208260167e-12	24	30	30
ENSG00000167394	ZNF668	3.1800063695177005	NA	0.0014727181516355286	0.006875079027785502	0.11517781996183811	1.5986901135246816e-19	9.262140796227961e-19	3	5	5
ENSG00000112514	CUTA	-3.178437402149587	NA	0.0014807118748573114	0.04634274670847925	0.08758401115628313	5.201061809838846e-15	2.3778461470788156e-14	18	22	22
ENSG00000273080	AC009309.1	-3.1740090737532527	NA	0.0015034899054140755	0.12895269799210873	0.12572135444887492	2.7947629418726963e-21	1.7646314318915635e-20	2	4	4
ENSG00000135387	CAPRIN1	3.1677938088463717	NA	0.0015360041690080958	0.009270723137913245	0.04224073272632449	7.989565674718907e-08	2.288509466439862e-07	8	8	8
ENSG00000101367	MAPRE1	-3.1630071461770477	NA	0.001561484985779059	0.10094447328139401	0.22688851572610302	3.035087733789335e-39	3.862310590135336e-38	6	7	7
ENSG00000110395	CBL	-3.1568684684771116	NA	0.0015947326302583975	0.04347101319801491	0.02263115614958957	9.269849865124782e-05	0.000199483818969789	11	14	14
ENSG00000196968	FUT11	-3.1495187826735016	NA	0.0016353959559716421	0.0689996576452246	0.03689241982585528	5.467339336703778e-07	1.4540850230324612e-06	8	9	9
ENSG00000065883	CDK13	-3.124881267547607	NA	0.001778768411591857	0.0036164904716427053	0.013014293698642505	0.003106098272762969	0.005516983871528965	1	2	2
ENSG00000121270	ABCC11	-3.1094038616791693	NA	0.0018746528132588302	0.0010129866560208175	0.01203892021697154	0.0044639247760784396	0.0077828228939578244	6	9	9
ENSG00000172922	RNASEH2C	3.0996862546920685	NA	0.0019372573219040739	0.15347387566251658	0.13207748742320108	2.384806812629737e-22	1.5790367579068478e-21	17	22	22
ENSG00000170606	HSPA4	3.074716779022259	NA	0.0021070253605004986	0.0680151356078615	0.09568065136834167	2.538291050624229e-16	1.2429798180226984e-15	13	16	16
ENSG00000166750	SLFN5	3.0743134877743117	NA	0.0021098760076897114	0.33969848923650836	0.34228190800465563	8.835880116490026e-63	2.3565553362004267e-61	35	42	42
ENSG00000099377	HSD3B7	3.067597382994168	NA	0.002157871373892295	0.04648550720170856	0.06926042027258132	4.461148336075837e-12	1.7199692629353538e-11	3	3	3
ENSG00000180257	ZNF816	3.0580854415893555	NA	0.002227560532507058	1.1681687737965263e-05	0.024097120117270585	5.458495979186301e-05	0.0001205683641483146	1	2	2
ENSG00000158985	CDC42SE2	-3.0548511296107765	NA	0.002251722615760219	0.04067684834742086	0.029246278325105728	8.539561015733243e-06	2.045605976516404e-05	10	12	12
ENSG00000133067	LGR6	3.0495796086660962	NA	0.0022916188983192185	0.014799592725200433	0.04899935566907411	6.996881822099903e-09	2.177273205719311e-08	12	14	14
ENSG00000260911	AC135050.3	-3.0490717823115516	NA	0.0022954962590777945	0.1891624201937766	0.18726318785519638	5.938419456243275e-32	5.832643485401829e-31	13	14	14
ENSG00000103507	BCKDK	3.0480864520808435	NA	0.002303036608403021	0.012522195177754172	0.08740584081090735	5.557028522696945e-15	2.5378823471565886e-14	4	4	4
ENSG00000260233	SSSCA1-AS1	-3.0408467225289555	NA	0.002359138943461762	0.045064441166928315	0.04226031409205465	7.933466812417167e-08	2.2732000395345362e-07	6	9	9
ENSG00000237491	LINC01409	3.0401863268533655	NA	0.0023643182832418824	0.00019903108243938763	0.14931205751914114	2.7669196820561986e-25	2.093070384983756e-24	3	9	9
ENSG00000079263	SP140	3.0390575736945773	NA	0.002373194959464404	0.008247545569094947	0.020347089928447547	0.00021198173964524588	0.00043840748349931516	15	18	18
ENSG00000104805	NUCB1	3.035134207204351	NA	0.0024042867421137397	0.19822956203593092	0.2649157517016202	1.3572252186042347e-46	2.2061663766676793e-45	9	10	10
ENSG00000124701	APOBEC2	-3.0334987082223623	NA	0.0024173574619791513	0.006411811185217696	0.014674057011607688	0.001682219692815039	0.0030966493679782207	3	5	5
ENSG00000196912	ANKRD36B	3.02446674328147	NA	0.002490718536924472	0.007611233217595116	0.10345832428573169	1.3649007145279307e-17	7.195414187961722e-17	7	14	14
ENSG00000132481	TRIM47	-3.016642045987469	NA	0.0025559143516951754	0.14397282146793494	0.08664396350808268	7.37447087775453e-15	3.3482870289280495e-14	23	28	28
ENSG00000253364	COPDA1	-3.0068949764223003	NA	0.0026393093032290385	0.0016871724060643551	0.13756656929772176	2.808694104640868e-23	1.946112937393384e-22	5	19	19
ENSG00000117505	DR1	3.0030664468519803	NA	0.0026727406871481464	0.05456958029583241	0.03271566500697059	2.4529486965448437e-06	6.172504357600517e-06	13	15	15
ENSG00000174749	FAM241A	2.99811872324517	NA	0.0027165182644520317	0.06421248474403549	0.06089804424448548	9.411651848910295e-11	3.347167514661191e-10	5	6	6
ENSG00000197580	BCO2	-2.995169063375793	NA	0.0027429276476913034	0.12178846641352813	0.09751170987412353	1.2780317019702213e-16	6.356428554839712e-16	13	14	14
ENSG00000108179	PPIF	2.991276470317379	NA	0.002778138460482722	0.026533270270535064	0.027028741906096942	1.896975615672338e-05	4.394924997725605e-05	8	11	11
ENSG00000079819	EPB41L2	2.991252785379687	NA	0.0027783539626993125	0.029596771975993363	0.040785584437369744	1.3485947379910774e-07	3.7875943599425135e-07	12	16	16
ENSG00000177710	SLC35G5	-2.990145243828946	NA	0.0027884482209708217	0.03193438716809804	0.060300683699919436	1.1693669462504673e-10	4.129628039795977e-10	9	18	18
ENSG00000172732	MUS81	2.9793922082867783	NA	0.0028882082852723884	0.001956809755825583	0.052940225949120054	1.6851355600521268e-09	5.483565411638315e-09	5	7	7
ENSG00000160710	ADAR	-2.977341100183886	NA	0.0029076032120893703	0.04325951272204199	0.06671762049234949	1.1297833455168881e-11	4.2525580755638965e-11	7	7	7
ENSG00000184182	UBE2F	2.9748323555728176	NA	0.0029314870586411973	0.14709695525843552	0.26341168176316343	2.69382804874745e-46	4.3295648742239945e-45	16	18	18
ENSG00000066379	ZNRD1	-2.9670992601697153	NA	0.00300623889171838	0.21365807725290534	0.20189566183576865	1.325044035352941e-34	1.4300302178897158e-33	37	53	53
ENSG00000136270	TBRG4	2.9630833704813844	NA	0.0030457406356874306	0.03295439410495791	0.1126948339482368	4.1196514940479813e-19	2.333154011605972e-18	14	17	17
ENSG00000139725	RHOF	2.9599444233723755	NA	0.003076945446127805	0.0038279677856386837	0.020672034146144994	0.00018841560099905767	0.0003919382752951043	8	10	10
ENSG00000204642	HLA-F	2.959791681218238	NA	0.0030784712943154446	0.03174010637622528	0.3564608499143648	5.973952233224162e-66	1.769383537954424e-64	14	15	15
ENSG00000180773	SLC36A4	-2.959335558631164	NA	0.003083031929501952	0.009722858211613006	0.011616996073087825	0.005225358644337349	0.009000570047382604	3	3	3
ENSG00000204356	NELFE	-2.9555250820739962	NA	0.0031213731597472933	0.04661568290491426	0.0458568249757954	2.1728879902678055e-08	6.515624435233886e-08	10	10	10
ENSG00000185651	UBE2L3	-2.9550734893256276	NA	0.0031259458081376815	0.09596597153597941	0.14590673666529963	1.0626873081070154e-24	7.831553350548865e-24	21	26	26
ENSG00000169242	EFNA1	-2.9539759221227397	NA	0.0031370848062313352	0.01040516955523541	0.016462990479221465	0.0008723922843523696	0.001666957318606937	19	25	25
ENSG00000120217	CD274	2.9500106670579975	NA	0.003177629582757968	0.0951513294777193	0.1509970732609413	1.4190648454133932e-25	1.086408171160459e-24	7	8	8
ENSG00000104081	BMF	-2.9494728172128233	NA	0.0031831657365071864	0.003815885501074116	0.010167989137533784	0.009004770354679554	0.014993961240159207	11	13	13
ENSG00000160094	ZNF362	2.943696230354149	NA	0.0032431815105947136	0.023080803425024343	0.06615914479385317	1.385225385308066e-11	5.1855992431015114e-11	9	10	10
ENSG00000230163	AL122010.1	2.937973422111743	NA	0.0033036534388929954	0.06607090595905109	0.03393019890484934	1.5853239579325647e-06	4.0546935950164876e-06	16	21	21
ENSG00000139531	SUOX	2.9371331498064617	NA	0.0033126184131014136	0.09637009391915842	0.19045703592241092	1.5809032709725085e-32	1.6013532305911132e-31	26	34	34
ENSG00000260302	AP005482.1	-2.936726274975337	NA	0.0033169673709010344	0.0862354847044974	0.13360353812896156	1.3174723028005239e-22	8.84279159323921e-22	6	8	8
ENSG00000175592	FOSL1	-2.9301644778332574	NA	0.0033878263152796496	0.0018806728978395205	0.013622665693646015	0.0024795204695359937	0.0044627725159606165	3	5	5
ENSG00000187742	SECISBP2	2.9233839724471014	NA	0.003462492430476669	0.05258868577830713	0.08617772501833797	8.7678179152956e-15	3.9616147839365666e-14	36	42	42
ENSG00000111321	LTBR	2.9226349639203804	NA	0.003470831628202056	0.17118261383843733	0.05817498996622173	2.530157851881109e-10	8.742630868811029e-10	15	21	21
ENSG00000117697	NSL1	-2.921961318643425	NA	0.0034783473664404983	0.023350436545770122	0.01369266003526614	0.002416171600389172	0.004354695404632045	11	16	16
ENSG00000107317	PTGDS	2.9165717551867956	NA	0.003539013090687739	0.23266544954805474	0.20806144308631222	9.790777731653096e-36	1.1068032123936647e-34	39	42	42
ENSG00000033627	ATP6V0A1	-2.913375617351592	NA	0.003575442430032416	0.009392205641739194	0.05014594539365511	4.6254677556867685e-09	1.458663967309165e-08	8	10	10
ENSG00000149091	DGKZ	-2.903388035038161	NA	0.0036914894038605705	0.0022830877295337802	0.014132151113300557	0.0020541451700932115	0.0037419306906658683	3	3	3
ENSG00000277157	HIST1H4D	2.900246794027551	NA	0.00372868955304972	0.015626517840162824	0.01901626500928431	0.0003437378163587563	0.0006914674267139369	5	5	5
ENSG00000186399	GOLGA8R	-2.897056276093853	NA	0.003766821787398287	0.017847132960944968	0.08280163933027254	3.0633456020037964e-14	1.337406153990914e-13	3	5	5
ENSG00000175866	BAIAP2	-2.8954557217265293	NA	0.0037860843867453427	0.03165575733349724	0.046858029573249305	1.5146855569022043e-08	4.5957789482158354e-08	20	23	23
ENSG00000137270	GCM1	2.8927197310761987	NA	0.0038192193138394	0.09113220878620942	0.12283079494793513	8.512778447707236e-21	5.238092486535034e-20	9	10	10
ENSG00000137411	VARS2	-2.8917904963441847	NA	0.003830532856453386	0.40138041277202097	0.5482923257338581	2.1965722017726875e-117	2.853713385469683e-115	29	40	40
ENSG00000258429	PDF	2.8891054971604877	NA	0.003863394356084314	0.021519162626848692	0.05062268958999251	3.893906213628858e-09	1.2331781654205222e-08	9	14	14
ENSG00000106299	WASL	2.888832095458957	NA	0.0038667548248070955	0.0074480328605528055	0.014265197135483219	0.0019557602530754256	0.0035740976747645433	5	8	8
ENSG00000090339	ICAM1	2.8835556507110596	NA	0.003932131622534945	0.001100736227787068	0.06127850659235669	8.195861934801108e-11	2.9259917998496865e-10	1	2	2
ENSG00000197646	PDCD1LG2	2.879551207328743	NA	0.003982416194720717	0.023407766654703146	0.05502088894297203	7.93679493648729e-10	2.640824531738854e-09	6	8	8
ENSG00000051009	FAM160A2	-2.875675728883593	NA	0.004031636584871011	0.22508455426863716	0.24782467914613696	3.026523759029622e-43	4.409673402174935e-42	18	28	28
ENSG00000159625	DRC7	-2.8755989194233735	NA	0.004032617657733599	0.2746872426741954	0.35961619777053216	1.1518501062335121e-66	3.4837879138974425e-65	7	8	8
ENSG00000145428	RNF175	2.8554003656613682	NA	0.004298260686086077	0.011889818505332578	0.013939909046383196	0.002205217405266108	0.00399759759861612	7	8	8
ENSG00000258745	AL358334.3	2.854985799340477	NA	0.004303875328450756	0.004223908757629829	0.0115202166113237	0.005417888551732834	0.00930789128167365	6	6	6
ENSG00000269343	ZNF587B	2.845089474637299	NA	0.004439894952770083	0.11667317118913229	0.1664074166246219	2.9798711321506836e-28	2.5385896694114294e-27	12	16	16
ENSG00000107816	LZTS2	-2.841690731141869	NA	0.0044875000338492265	0.010570883980924196	0.01404617584207516	0.0021203698400983273	0.0038515223374479624	9	12	12
ENSG00000188779	SKOR1	-2.8412176635843944	NA	0.004494162674775278	0.015332790860639482	0.020264266825427337	0.0002184481291970821	0.0004513193559938933	10	14	14
ENSG00000141551	CSNK1D	2.8347024651511337	NA	0.0045868382918016525	0.048990498455193494	0.10727328339692663	3.227724503607015e-18	1.7549856535306502e-17	12	17	17
ENSG00000135372	NAT10	2.824758915224793	NA	0.004731620267874643	0.03249389614279324	0.017754143300375887	0.000544316305065492	0.0010653367171385667	4	5	5
ENSG00000148399	DPH7	2.823116283835945	NA	0.004755931838363747	0.031192334532154753	0.04403851392030735	4.1829433277724454e-08	1.2243265937526824e-07	6	6	6
ENSG00000272505	AC104964.4	2.820785233824609	NA	0.004790626341903821	0.06772416296797819	0.12499658564232338	3.6963310629029214e-21	2.3168268054723023e-20	22	26	26
ENSG00000230325	AL359921.1	2.8138750738539025	NA	0.004894824652806677	0.022939174085493848	0.024265491479342375	5.136646260530517e-05	0.00011386808004374073	5	8	8
ENSG00000204599	TRIM39	2.8107024419247737	NA	0.004943347962758424	0.014566170534614172	0.010183918267589081	0.008950775172818596	0.01491274103163957	12	13	13
ENSG00000159733	ZFYVE28	-2.8088082995683874	NA	0.004972524605673665	0.10440932108257467	0.1351450905235982	7.227408373099816e-23	4.902801668919649e-22	14	15	15
ENSG00000170921	TANC2	-2.8077305274684257	NA	0.004989195623466647	0.06244055659055629	0.07124369899302789	2.158406607324292e-12	8.46432995861063e-12	12	14	14
ENSG00000125170	DOK4	-2.805938526259572	NA	0.005017026269956046	0.02090018817888663	0.052015591419362114	2.3540649669288885e-09	7.588319571026976e-09	7	10	10
ENSG00000172456	FGGY	2.805836482324067	NA	0.005018615277710697	0.03512570004367746	0.05619660095844638	5.184295669227802e-10	1.7549444617368253e-09	59	72	72
ENSG00000100316	RPL3	2.8022382183426893	NA	0.005074938470438515	0.013633694735238601	0.010843531707969646	0.006982001186665637	0.011808120152872683	16	18	18
ENSG00000035403	VCL	-2.801683579731983	NA	0.005083670807556008	0.07321643598028876	0.0652389803500532	1.9377418975799818e-11	7.195828454222414e-11	20	26	26
ENSG00000143554	SLC27A3	-2.7985678147471975	NA	0.005132978960244216	0.09252693879671198	0.08447902849516158	1.6461301531766163e-14	7.305767597522203e-14	24	31	31
ENSG00000204618	RNF39	2.798139955072054	NA	0.00513978364797517	0.016848199286084404	0.030814454086010048	4.858525234988306e-06	1.1894196895762237e-05	3	4	4
ENSG00000139178	C1RL	-2.791055685302181	NA	0.005253643289916601	0.07916408144977106	0.05688358495956855	4.041606293825909e-10	1.377374927122824e-09	9	10	10
ENSG00000085491	SLC25A24	2.7877181719877395	NA	0.00530806990965651	0.021445620706863882	0.3242077090158127	7.767061231908553e-59	1.8602979478491587e-57	4	9	9
ENSG00000260448	LCMT1-AS1	-2.7865356841624247	NA	0.005327475217128229	0.008082350254092712	0.012513896227226673	0.0037403825323229275	0.00658222884010322	17	19	19
ENSG00000090905	TNRC6A	-2.7829197203997875	NA	0.005387213426548137	0.14813687493673733	0.14738714132540595	5.923992384594242e-25	4.411226461285569e-24	34	41	41
ENSG00000175489	LRRC25	2.7817581983616764	NA	0.005406530522602452	0.1427202675994835	0.22376539067068107	1.1747226199980335e-38	1.4715352965921313e-37	12	16	16
ENSG00000067596	DHX8	-2.781670093626569	NA	0.005407998327669094	0.015296431180079381	0.01780602252769352	0.0005341144723432886	0.0010463250041369725	5	7	7
ENSG00000188152	NUTM2G	-2.7757861614227295	NA	0.00550684144296585	0.001855831204108483	0.011816397150878725	0.004850305927886716	0.008400959131131128	1	3	3
ENSG00000164649	CDCA7L	-2.7577926579656173	NA	0.0058193096284030205	0.300822929914483	0.41815038982169384	1.3323411132419852e-80	6.191956030077724e-79	3	4	4
ENSG00000117151	CTBS	-2.7557901062010397	NA	0.00585505561202416	0.09989760779398148	0.07707251395171404	2.5378609851008443e-13	1.0507430717888552e-12	30	36	36
ENSG00000255046	AC069185.1	-2.7524115466885015	NA	0.0059158125217494235	0.027896651569181793	0.11772075602822635	6.048644122380366e-20	3.584250105552899e-19	8	10	10
ENSG00000223745	CCDC18-AS1	-2.749103159654198	NA	0.005975857545875643	0.4110594220660848	0.5127672097290326	2.1767529667078787e-106	2.1702986410507797e-104	32	39	39
ENSG00000224745	AC063965.2	2.746929881025689	NA	0.006015599393691188	0.021404464740295375	0.016387542426834004	0.000896820623320514	0.001708462216099033	8	9	9
ENSG00000245532	NEAT1	-2.7446418081668864	NA	0.006057697607713089	0.21442191386365553	0.09666624273065974	1.7547045805353515e-16	8.664390685747407e-16	15	19	19
ENSG00000272109	AC008906.2	-2.7412753314278606	NA	0.0061201199255208035	0.11873019073743091	0.23336928059840525	1.799120300831907e-40	2.3843210231040473e-39	21	26	26
ENSG00000134900	TPP2	-2.7398790614893467	NA	0.006146179548956373	0.0285281463131974	0.051654693707033766	2.6820377280258123e-09	8.613158239309861e-09	7	7	7
ENSG00000185252	ZNF74	-2.7378609425983926	NA	0.006184021807195049	0.02084140839892376	0.05327051253324478	1.4953927979716388e-09	4.88373473479635e-09	7	8	8
ENSG00000176049	JAKMIP2	2.7373482123548283	NA	0.006193669503606812	0.1757959920219394	0.19871511489333835	5.041266499366867e-34	5.336585135656938e-33	13	18	18
ENSG00000247373	TMED2-DT	-2.735870351450384	NA	0.00622155328041786	0.007395977708328168	0.031207718779342915	4.217923626851036e-06	1.0391204177110819e-05	3	3	3
ENSG00000112282	MED23	2.731626692522847	NA	0.006302250501916839	0.020474999273485093	0.10542720110747521	6.489577407990619e-18	3.465891092171633e-17	12	12	12
ENSG00000168056	LTBP3	-2.729410765160939	NA	0.006344761804015456	0.041223129114478826	0.08181983122915935	4.404417709699484e-14	1.90447199454454e-13	13	15	15
ENSG00000077044	DGKD	2.727215738753797	NA	0.006387126386592456	0.028695008126890936	0.039574759592781325	2.0844744489103822e-07	5.757231812588846e-07	6	7	7
ENSG00000136802	LRRC8A	2.7247937308090266	NA	0.006434167008136059	0.007989062725929062	0.010743565143416086	0.007249293649849889	0.012232425150179645	2	3	3
ENSG00000092929	UNC13D	2.721658665202129	NA	0.006495519524828344	0.054302127386143303	0.15604118262615183	1.9082305109419285e-26	1.5101174449535362e-25	7	9	9
ENSG00000154822	PLCL2	2.7208785308200465	NA	0.006510868114750896	0.0761413338067332	0.11100650393142222	7.830637631787731e-19	4.375614361274936e-18	21	27	27
ENSG00000163050	COQ8A	-2.7195790598732645	NA	0.00653650672029754	0.2526710827198081	0.39197020814584965	3.3317003389511125e-74	1.2612655433261067e-72	5	7	7
ENSG00000261770	AC006504.1	-2.7147105411304855	NA	0.0066333720856069835	0.07480930536308181	0.19856950785411948	5.358619796325691e-34	5.662043800812649e-33	9	13	13
ENSG00000232229	LINC00865	-2.712974786758423	NA	0.006668217997987441	0.04573194010687117	0.0900247836925348	2.097782238404663e-15	9.815789251405612e-15	1	1	1
ENSG00000115365	LANCL1	-2.711673380572079	NA	0.006694452063304675	0.010536600571009948	0.03553971035454495	8.890218142732379e-07	2.3247689986233237e-06	9	12	12
ENSG00000167468	GPX4	2.71031890217649	NA	0.006721854468893397	0.09436871327579642	0.17953101473943442	1.4327497758297714e-30	1.3419020156037548e-29	6	9	9
ENSG00000099326	MZF1	2.709989382687575	NA	0.006728536195560978	0.04093868709389103	0.023623036826205885	6.477581419063538e-05	0.0001417973497006901	9	11	11
ENSG00000277149	TYW1B	-2.705291048356783	NA	0.006824456724922382	0.2884917620852904	0.5000768009176314	1.182835776967408e-102	1.0732513618631788e-100	23	31	31
ENSG00000105538	RASIP1	-2.701675926137448	NA	0.00689909709710179	0.025433010371618197	0.010624870417681065	0.007580248260900879	0.012754481694092344	11	11	11
ENSG00000180846	CSNK1G2-AS1	2.6999382469114157	NA	0.006935234763204986	0.004183821269170349	0.011574187222983614	0.0053096482684231484	0.009137497055212098	10	15	15
ENSG00000137764	MAP2K5	-2.6944990116255507	NA	0.007049453570740589	0.18933736167888504	0.22133423103914895	3.3564131779948447e-38	4.132026531904781e-37	28	37	37
ENSG00000196821	ILRUN	2.6914466947088926	NA	0.007114286646819803	0.08620492910984683	0.09864991149641968	8.337545970180071e-17	4.204074561676508e-16	9	10	10
ENSG00000152348	ATG10	2.689704450410487	NA	0.007151532490829828	0.2840017024261261	0.4635595493114929	2.069078022859983e-92	1.3339330456400694e-90	28	31	31
ENSG00000116544	DLGAP3	-2.6896936137266594	NA	0.007151764705097752	0.0062756276088095555	0.018191973277035853	0.00046402020630095233	0.0009173948026118321	8	14	14
ENSG00000182885	ADGRG3	-2.6878540706710723	NA	0.007191281652136603	0.03837527404739979	0.09846165408789852	8.94817280528345e-17	4.498745688590029e-16	4	4	4
ENSG00000168004	PLAAT5	-2.684867786100572	NA	0.007255850283719216	0.04587218716798076	0.01722218119808554	0.0006609508093274036	0.0012798831785406101	29	37	37
ENSG00000174871	CNIH2	2.679852757564547	NA	0.007365455088844263	0.008411796832862627	0.011495510346260321	0.005468184038674438	0.009387715294747015	7	10	10
ENSG00000198951	NAGA	2.6751838221912254	NA	0.007468828574849936	0.09870278782148942	0.033185687465143734	2.0716796571334515e-06	5.250847537715277e-06	13	21	21
ENSG00000273133	AC116651.1	2.6751687388105947	NA	0.007469164629359527	0.02014072410887329	0.37451573589534204	4.3436217072833156e-70	1.472110052533628e-68	19	23	23
ENSG00000229474	PATL2	2.672237023807412	NA	0.007534740654365126	0.04544925241108171	0.05925642751120502	1.7087490779015205e-10	5.969309011394007e-10	15	17	17
ENSG00000109654	TRIM2	2.671871053689075	NA	0.007542962740584176	0.006675048113589697	0.01118417555482153	0.006144239616146904	0.010487465430208346	4	4	4
ENSG00000033050	ABCF2	2.6716598001889382	NA	0.007547712539317752	0.056395147540614685	0.13554110185714183	6.193355020939277e-23	4.2079970385930134e-22	14	18	18
ENSG00000135778	NTPCR	2.671529225272494	NA	0.007550649711177486	0.5352970198671434	0.5951987228509463	2.632718879003907e-133	5.311587771298588e-131	14	21	21
ENSG00000232586	KIAA1614-AS1	2.666966404060267	NA	0.007653932258508344	0.02884938611698293	0.17037317928293572	5.990144151340415e-29	5.23572793329953e-28	21	25	25
ENSG00000168724	DNAJC21	2.6669447581928294	NA	0.007654425230542387	0.08423533624006349	0.02598785947116495	2.760043173116794e-05	6.292472796567389e-05	12	13	13
ENSG00000162804	SNED1	2.666753790383492	NA	0.00765877564451678	0.041818324112602896	0.03510471496671835	1.0394528487248972e-06	2.7028926312029208e-06	25	28	28
ENSG00000111832	RWDD1	-2.665010965999761	NA	0.007698581231477667	0.015472164941605221	0.023396112471072907	7.030877688210999e-05	0.00015345872658155838	4	6	6
ENSG00000183542	KLRC4	2.664742452963129	NA	0.007704730445015732	0.05640912634441311	0.07335000799695678	9.970250698811144e-13	3.998592825863244e-12	13	21	21
ENSG00000107331	ABCA2	2.664571852637638	NA	0.007708639647272362	0.056538215846330356	0.09641260349642938	1.9296601769488834e-16	9.51458952688223e-16	2	4	4
ENSG00000260966	AP001486.2	-2.6601857779057894	NA	0.007809756116897152	0.005570908941431248	0.011011194370135856	0.006556033066021754	0.011137138291154735	18	22	22
ENSG00000180739	S1PR5	-2.659349707811625	NA	0.00782916515919997	0.021010862523408176	0.03872842707469077	2.8258651451254556e-07	7.721599963950994e-07	6	7	7
ENSG00000234290	AC116366.1	-2.6587825288159133	NA	0.007842356588997066	0.14388026100424825	0.1794574389311203	1.4766077302307294e-30	1.3807167920243608e-29	8	8	8
ENSG00000187583	PLEKHN1	2.650522717421214	NA	0.008036732232866767	0.008422607606304366	0.07463644727608852	6.216645971013571e-13	2.5191224422710712e-12	21	27	27
ENSG00000197119	SLC25A29	2.649284386655405	NA	0.008066242381028849	0.16619018008194208	0.5699324228141261	1.6302282698682974e-124	2.56484262385059e-122	16	21	21
ENSG00000175826	CTDNEP1	2.643482385145323	NA	0.008205803520383234	0.04252596645994543	0.14075750026425313	8.052729995740384e-24	5.71117728275235e-23	9	11	11
ENSG00000118520	ARG1	2.639199764341292	NA	0.008310199620206791	0.14431792723244147	0.354400091036645	1.7428710906052922e-65	5.09173702432541e-64	5	8	8
ENSG00000171954	CYP4F22	-2.63309630948199	NA	0.008461035130248463	0.07425314306412187	0.06623685245252253	1.3464960404761097e-11	5.043918872460639e-11	36	46	46
ENSG00000134313	KIDINS220	2.6318969043136033	NA	0.008490962421949765	0.0003452490520030317	0.012175383244047981	0.004242586643186822	0.007417909481234414	2	3	3
ENSG00000077585	GPR137B	-2.631882359162638	NA	0.008491325929504715	0.07338122247427742	0.10202636187081023	2.3417570727987033e-17	1.217671074633868e-16	15	15	15
ENSG00000158062	UBXN11	2.631472036951217	NA	0.008501586300352618	0.03497139476735174	0.07211473041273415	1.5685286121630984e-12	6.216477275244968e-12	2	3	3
ENSG00000239382	ALKBH6	-2.6224165521146667	NA	0.008730864602277082	0.01059811560869967	0.013945359094430591	0.0022007834608328745	0.003989981559342739	10	12	12
ENSG00000118965	WDR35	-2.6219275141298537	NA	0.008743402498869388	0.012208735657650644	0.017770127261414057	0.000541152388895626	0.0010596280334746622	5	6	6
ENSG00000173811	CCDC13-AS1	2.614057909218776	NA	0.00894738699099345	0.056700448975764636	0.08477179284695953	1.4768785351596603e-14	6.568202800688024e-14	7	8	8
ENSG00000188313	PLSCR1	2.6139267234774377	NA	0.008950823117867462	0.12733169064255623	0.15649233550356154	1.5938717490909573e-26	1.2660169812487647e-25	13	16	16
ENSG00000165410	CFL2	-2.613706393835619	NA	0.008956596828444737	0.0010834438507578616	0.13481988763268155	8.204040755716408e-23	5.556520336484229e-22	6	10	10
ENSG00000137831	UACA	2.612465246985879	NA	0.008989183109686874	0.023200944486334082	0.025480152688327314	3.31432106033797e-05	7.497334370628655e-05	7	11	11
ENSG00000237604	AP001056.1	2.612040742444638	NA	0.009000352740271547	0.12933958163855683	0.1456437955485748	1.178797037326997e-24	8.679772603315016e-24	12	18	18
ENSG00000073605	GSDMB	2.6102059508416624	NA	0.009048772746682962	0.23070530787477345	0.42727016761335945	6.736097751295698e-83	3.3483287054194186e-81	4	5	5
ENSG00000130725	UBE2M	2.6082935710988036	NA	0.009099487712917322	0.019320957394969578	0.01409999886654685	0.002078662846260977	0.003781371502124694	11	12	12
ENSG00000078814	MYH7B	-2.604403351686306	NA	0.00920343739838198	0.05162916570707374	0.042220217967926195	8.048763786453645e-08	2.304311355156821e-07	8	10	10
ENSG00000204388	HSPA1B	-2.603175686159753	NA	0.009236460876941103	0.0020082185901084976	0.024260080429854083	5.1466876172373144e-05	0.00011407592858731125	9	13	13
ENSG00000161905	ALOX15	2.6002429385239623	NA	0.009315778478373246	0.058557305069336776	0.07071501928887015	2.619599136935779e-12	1.0223829221509257e-11	7	9	9
ENSG00000228863	AL121985.1	-2.5990653412704265	NA	0.009347797801627224	0.01008359306084936	0.011520348796243184	0.005417620726810215	0.00930789128167365	8	10	10
ENSG00000162510	MATN1	2.597486231019866	NA	0.00939088851682672	0.01875063969314581	0.026171891822391127	2.5829387153829875e-05	5.9059754706803804e-05	5	6	6
ENSG00000184389	A3GALT2	-2.596420957484442	NA	0.009420057671949464	0.1882906931572674	0.25027830412008906	1.011308111925874e-43	1.5067700096800013e-42	7	10	10
ENSG00000015676	NUDCD3	-2.5957168608286962	NA	0.009439381472343331	0.040277883490287276	0.1526348236584257	7.406615561079922e-26	5.734358928079439e-25	23	31	31
ENSG00000153563	CD8A	-2.595279623184823	NA	0.009451399165404956	0.013834057843116431	0.016457375871947115	0.0008741868361101952	0.0016697961742541474	8	9	9
ENSG00000101104	PABPC1L	-2.5937543388897817	NA	0.009493429269056722	0.1289349452732354	0.1764865891585906	4.97812031859402e-30	4.565229162757692e-29	11	12	12
ENSG00000282828	AC009971.1	2.5932853773384767	NA	0.00950638524128205	0.09614624049545338	0.13110897855474724	3.473695334498712e-22	2.285894140111988e-21	6	9	9
ENSG00000167600	CYP2S1	-2.5812477252860724	NA	0.009844391228530659	0.09945494007222407	0.21218233576666568	1.6976527564122696e-36	1.9617956280130734e-35	8	10	10
ENSG00000176209	SMIM19	-2.580437407200306	NA	0.00986752425920273	0.19012278014358686	0.16354223546080685	9.454128047296285e-28	7.928060727779168e-27	12	13	13
ENSG00000082074	FYB1	2.5796886557118275	NA	0.009888942721916854	0.005263956449760769	0.018661854249038767	0.00039104458697112893	0.0007814056888799686	13	18	18
ENSG00000151692	RNF144A	-2.576767566358285	NA	0.009972898688230114	0.014990338362903649	0.03794864569727768	3.7402041846236076e-07	1.0099316889011217e-06	5	10	10
ENSG00000124657	OR2B6	2.57306411203464	NA	0.010080253284539287	0.010167137918216052	0.016186232852899836	0.000965429376310467	0.0018332574880243824	6	11	11
ENSG00000280739	EIF1B-AS1	-2.5709263144749555	NA	0.010142690495581471	0.0016437222347771856	0.1716634864846565	3.5485413658859164e-29	3.131957585361687e-28	15	20	20
ENSG00000167695	TLCD3A	-2.5697461438791986	NA	0.010177306256177342	0.015532461858335298	0.015988560712732143	0.0010379494721716876	0.0019650911347176277	9	12	12
ENSG00000146109	ABT1	2.568634889395426	NA	0.010209996732837588	0.08774027616794824	0.11203394919694742	5.297916194109235e-19	2.9846900398416317e-18	8	12	12
ENSG00000175003	SLC22A1	2.5685200598219535	NA	0.01021338007013427	0.10646495899502997	0.18999235140825008	1.9171946959028425e-32	1.9362763156677179e-31	18	22	22
ENSG00000140025	EFCAB11	2.565164814402253	NA	0.010312680650689882	0.023402146281753966	0.013588345009473009	0.002511194286869944	0.004516462593133998	11	14	14
ENSG00000204528	PSORS1C3	2.5645053602462538	NA	0.01033229834033913	0.42142484863168533	0.37325874817466337	8.507233792606486e-70	2.838337593568261e-68	33	37	37
ENSG00000179909	ZNF154	-2.560886422966515	NA	0.010440548220694982	0.008938931461440558	0.040588996925674976	1.4474042134197878e-07	4.05501088386004e-07	4	7	7
ENSG00000132478	UNK	2.557091229440398	NA	0.010555153142890008	0.024010357995779136	0.01821277610715745	0.00046051661312546024	0.000910783000632974	21	31	31
ENSG00000263164	AC087500.2	-2.5549155394267404	NA	0.010621356702294327	0.04149684438044355	0.03730036156129894	4.7216909967226187e-07	1.2634151802589514e-06	15	15	15
ENSG00000071794	HLTF	-2.5532907769743534	NA	0.010671036813917529	0.010034338966584165	0.010033941701823373	0.009472540678309192	0.0157042343476725	20	21	21
ENSG00000138411	HECW2	2.55272775270287	NA	0.01068830046685831	0.02694285334685929	0.07694480183636541	2.6600262326523214e-13	1.099429465330029e-12	8	10	10
ENSG00000162384	CZIB	-2.550769406285756	NA	0.010748541567422783	0.05025615091738004	0.13446296794754406	9.427995093920903e-23	6.365381412033448e-22	4	5	5
ENSG00000139182	CLSTN3	-2.5501021732981006	NA	0.010769135297870911	0.33486964347811116	0.44821500019232385	2.59414964050411e-88	1.50294162787179e-86	26	35	35
ENSG00000226979	LTA	-2.550042501347488	NA	0.010770978743152393	0.007748986266305378	0.042020331878355396	8.649000772802237e-08	2.469147898331706e-07	14	23	23
ENSG00000143595	AQP10	-2.5489516160404726	NA	0.010804728936555152	0.045406189020822815	0.03940897927338746	2.2125090119381666e-07	6.102013034050759e-07	15	15	15
ENSG00000108443	RPS6KB1	-2.5445773891237593	NA	0.010941006455036638	0.02891121555316843	0.0390729698890479	2.4966281385375374e-07	6.855832817899156e-07	6	7	7
ENSG00000139613	SMARCC2	2.539365048499413	NA	0.011105388010181247	0.014621099553810664	0.04588065261368176	2.1543114250067336e-08	6.463311166452147e-08	9	12	12
ENSG00000133731	IMPA1	2.5377799514321593	NA	0.01115581038261769	0.1515273031975235	0.09157878611160243	1.175522288868142e-15	5.5672553802263925e-15	13	17	17
ENSG00000099331	MYO9B	2.537746110323858	NA	0.0111568890909455	0.031214538255070843	0.06263757003259789	4.998956326643727e-11	1.8040215076938822e-10	24	31	31
ENSG00000065665	SEC61A2	-2.5374208546865944	NA	0.011167261560679646	0.013700861444726407	0.1323791638435042	2.1210018566189233e-22	1.4097587681228422e-21	10	13	13
ENSG00000174903	RAB1B	-2.5366028468472384	NA	0.011193385866895006	0.001975881002539691	0.02561461344558018	3.1574933536196235e-05	7.158626853678335e-05	2	2	2
ENSG00000072786	STK10	-2.5363450877833724	NA	0.011201629027645372	0.002957507130688057	0.049810422450176854	5.22114878879772e-09	1.6392801277753955e-08	15	19	19
ENSG00000238243	OR2W3	2.5363153603529476	NA	0.011202580060516418	0.09457208057431282	0.20601248887481088	2.332090277614532e-35	2.6020179681725185e-34	31	40	40
ENSG00000164120	HPGD	-2.5350558654948685	NA	0.011242939457552071	0.29851264145937706	0.41397028670797664	1.4626838333746695e-79	6.464836355294383e-78	29	39	39
ENSG00000182670	TTC3	-2.5330233758829035	NA	0.01130834113527195	0.3333639857771579	0.13608431351973457	5.010687121321527e-23	3.420711522434031e-22	15	15	15
ENSG00000134215	VAV3	-2.5290115540518783	NA	0.011438426164523634	0.0031781612632054146	0.09905926469813071	7.149444566103824e-17	3.618825999531124e-16	14	19	19
ENSG00000154237	LRRK1	-2.527861118606193	NA	0.01147597376933142	0.016706281391979372	0.03531787612859681	9.627988097690627e-07	2.509276107709674e-06	12	15	15
ENSG00000260361	AC106028.3	2.526978461737186	NA	0.01150485580944663	0.04452637718932391	0.02190095149478713	0.00012072230211616524	0.00025650684661010005	10	13	13
ENSG00000161204	ABCF3	-2.5247772015121415	NA	0.011577166040560692	0.02922510539677962	0.06941696414629246	4.212854888511566e-12	1.6257031611855275e-11	36	50	50
ENSG00000163536	SERPINI1	-2.524551470796741	NA	0.01158460392469395	0.07454776458011239	0.15870010043751867	6.596434838017426e-27	5.31090427404511e-26	6	9	9
ENSG00000273824	AC008033.3	2.5230052411540216	NA	0.011635666678609073	0.06885495870592664	0.29987919522522605	1.0894119558280492e-53	2.2427761861338792e-52	13	15	15
ENSG00000131437	KIF3A	-2.5211437712268734	NA	0.011697404779077148	0.02396562498377083	0.022519879259156706	9.650443421282345e-05	0.00020725792640146641	8	10	10
ENSG00000081320	STK17B	2.5203952265664356	NA	0.011722313057319222	0.0505569666860905	0.10017629392631563	4.698389139160757e-17	2.403719431607035e-16	18	21	21
ENSG00000205927	OLIG2	2.517959741907214	NA	0.011803681167102441	0.01235671961611687	0.08115923667805254	5.622280919919381e-14	2.4146380038992603e-13	4	7	7
ENSG00000120519	SLC10A7	2.517680254029283	NA	0.011813050658498619	0.02504649792238728	0.04558448503732438	2.3969219984867662e-08	7.154885178772769e-08	5	6	6
ENSG00000055332	EIF2AK2	2.512638803919256	NA	0.011983195417710256	0.1243756350301013	0.14370366631697118	2.531157649352059e-24	1.8384931185403838e-23	12	12	12
ENSG00000112763	BTN2A1	2.50947051174672	NA	0.01209123104919855	0.02320422976550699	0.3437368528661929	4.2082835800866264e-63	1.1311576036819053e-61	3	5	5
ENSG00000213719	CLIC1	-2.508334232609839	NA	0.012130186848953986	0.0014577544501739427	0.01600090886016044	0.0010332625144060387	0.0019568656940418725	2	5	5
ENSG00000088298	EDEM2	2.507741999972511	NA	0.012150534808817086	0.05850951127242632	0.06371486144696864	3.3769983027469414e-11	1.2332228256773276e-10	11	13	13
ENSG00000150054	MPP7	2.50645192558563	NA	0.01219496399426666	0.025895851309918318	0.05636258017382012	4.881664378364142e-10	1.6557132550495915e-09	11	14	14
ENSG00000128604	IRF5	-2.5057969889224156	NA	0.01221757456159029	0.1572749370461261	0.4311645349973759	6.866936025336992e-84	3.494394240311693e-82	38	45	45
ENSG00000142327	RNPEPL1	2.503858392271262	NA	0.012284719141801926	0.006520276631016473	0.02181401719247666	0.00012458113845768493	0.0002644438598107239	9	10	10
ENSG00000087470	DNM1L	2.503714787016253	NA	0.012289705985874798	0.03313676133503802	0.016490525912285735	0.0008636449735985556	0.0016518271028067833	41	55	55
ENSG00000166503	HDGFL3	2.5027508123967834	NA	0.012323227471406526	0.008176612046887289	0.04178085355255517	9.427299339666353e-08	2.6788526325756135e-07	10	12	12
ENSG00000158406	HIST1H4H	2.5026773196578467	NA	0.012325786445444516	0.0024796089818195617	0.037488375173911494	4.4131441478446326e-07	1.1836254143163529e-06	3	6	6
ENSG00000127804	METTL16	-2.5022232021137323	NA	0.012341608995017636	0.054823323153422907	0.07658075550820563	3.041417106937378e-13	1.251974603141361e-12	11	13	13
ENSG00000215244	LINC02649	2.5009494657324765	NA	0.01238608508772998	0.026302424094483155	0.13325759584311633	1.5072991713585687e-22	1.0089255850752574e-21	20	28	28
ENSG00000125753	VASP	-2.4992063686356323	NA	0.012447180285494441	0.0041078268392795445	0.01520523748352258	0.0013836487691606914	0.002577804346602036	7	9	9
ENSG00000182057	OGFRP1	2.498850539751415	NA	0.01245968476600061	0.037794835258539786	0.040893485096726225	1.2972566760283577e-07	3.649984370338032e-07	5	5	5
ENSG00000143457	GOLPH3L	-2.4909521203634837	NA	0.012740128705385156	0.0019041213405166695	0.07180956135146298	1.7541911689006978e-12	6.928287507019361e-12	3	4	4
ENSG00000137494	ANKRD42	-2.487775511320472	NA	0.01285448446605874	0.0364492473235162	0.034693713692018006	1.2049020964525355e-06	3.1165710485768527e-06	21	25	25
ENSG00000160877	NACC1	2.48228894182769	NA	0.013054137499980231	0.007061236340396022	0.030064277742895506	6.362940362766101e-06	1.5409979421137672e-05	3	3	3
ENSG00000128815	WDFY4	2.4811102199451267	NA	0.013097386690685156	0.12408413276278044	0.19841332561961303	5.721193694856201e-34	6.0377077337285534e-33	15	19	19
ENSG00000133704	IPO8	2.4809612243285453	NA	0.01310286258940219	0.049808080753902015	0.10571924463452906	5.8112471629989774e-18	3.112338463406292e-17	15	18	18
ENSG00000015153	YAF2	2.479410760448734	NA	0.013159965627813231	0.0058880845298521	0.02786543037232364	1.4035630439654036e-05	3.296767927812999e-05	7	8	8
ENSG00000181392	SYNE4	-2.4746680845564217	NA	0.013336005074690575	0.009939442494388454	0.01813468385897136	0.0004738081258042975	0.0009354519398362766	9	15	15
ENSG00000134278	SPIRE1	2.474473412693908	NA	0.013343275202307258	0.05110609616841486	0.057939575500107726	2.755752035578202e-10	9.499174202639315e-10	19	20	20
ENSG00000240875	LINC00886	-2.4737560740055873	NA	0.013370094856207874	0.31258331631626285	0.2573227433019721	4.261285706584937e-45	6.625275483429292e-44	20	24	24
ENSG00000172057	ORMDL3	2.470120851603008	NA	0.013506741335972294	0.2026663279397403	0.3315929218709288	1.9565779212102283e-60	4.90546122380617e-59	14	14	14
ENSG00000105617	LENG1	-2.469576912835889	NA	0.013527293549303149	0.0071799324580991255	0.011760439272230076	0.004952707689434825	0.008565347334219223	14	23	23
ENSG00000271855	AC073195.1	-2.468706606087114	NA	0.013560234745165467	0.03657472037637752	0.044799976215588656	3.179721958661238e-08	9.40156066708303e-08	26	36	36
ENSG00000267279	AC090409.1	2.468097309564106	NA	0.013583338835304281	0.046989040929568265	0.051729138784688385	2.6108440858210578e-09	8.393956735610296e-09	20	23	23
ENSG00000156990	RPUSD3	2.466473093324206	NA	0.013645097960339797	0.0006019524553963101	0.09244996224009301	8.493042718063046e-16	4.044631757069236e-15	3	9	9
ENSG00000128039	SRD5A3	2.4602841715894628	NA	0.013882704413844753	0.09950936402473057	0.5423687733819799	1.7136580880571956e-115	2.0842214575952376e-113	38	50	50
ENSG00000184313	MROH7	2.4574508528600947	NA	0.013992695531429867	0.04997487326581805	0.0578526011577074	2.844085030823538e-10	9.791851875846788e-10	26	34	34
ENSG00000101109	STK4	2.4505988709574016	NA	0.014261878863366485	0.0015507526354980729	0.02962578568830525	7.449874780622519e-06	1.7958659349577676e-05	3	3	3
ENSG00000263293	AC068234.2	-2.4482750852736417	NA	0.014354201735456824	0.008379360143811496	0.014096951929229244	0.0020810015836230378	0.0037852244545557357	11	15	15
ENSG00000269937	AC093525.7	-2.4481361880447006	NA	0.014359736713123468	0.10885663637587918	0.018695590830797113	0.0003862725829124961	0.0007722299515465605	10	12	12
ENSG00000014919	COX15	2.443491535207847	NA	0.014545910823282692	0.024806898350720634	0.01976288525232758	0.00026205257707217	0.0005358220632181522	16	21	21
ENSG00000267940	AC022762.2	-2.4408733937107954	NA	0.014651790408843839	0.05596181279361598	0.07019248808831781	3.1719273716877292e-12	1.2334553854211535e-11	12	14	14
ENSG00000132294	EFR3A	-2.440757040373469	NA	0.014656511551040427	0.020035190236259597	0.01470959241322313	0.00166035380871115	0.0030580396805485457	12	12	12
ENSG00000204954	C12orf73	-2.4400078382690977	NA	0.014686943235498916	0.00867516675266014	0.01943600740619165	0.0002950926064659653	0.000599732532387395	6	6	6
ENSG00000166341	DCHS1	2.4395389073845104	NA	0.014706018968949682	0.16027273858749455	0.13871802294998764	1.7903470857116857e-23	1.2521477232002325e-22	44	53	53
ENSG00000169169	CPT1C	-2.4378237274715837	NA	0.014775977260492805	0.014493036955208781	0.04511332913593315	2.8403396655100145e-08	8.44176515144389e-08	13	17	17
ENSG00000240350	AC017002.3	2.435470011315757	NA	0.01487245733497802	0.0019003057207635256	0.0487815094181827	7.569095920677158e-09	2.3506415418995398e-08	3	4	4
ENSG00000161179	YDJC	-2.4302512140572543	NA	0.015088360736621028	0.024250165320822633	0.03289451507831576	2.300230103973134e-06	5.805245923919834e-06	2	2	2
ENSG00000253641	AC104964.1	2.4302270713164966	NA	0.015089365911210526	0.014286973602402598	0.03840033174851134	3.179637152056029e-07	8.642827313458368e-07	18	30	30
ENSG00000258754	LINC01579	-2.428826510329524	NA	0.01514777882399492	0.03171964152998431	0.06194028128808941	6.442707853105668e-11	2.3123900580349332e-10	8	10	10
ENSG00000186468	RPS23	-2.42848069971949	NA	0.015162232095064189	0.14664718659668402	0.21528275047634512	4.516080939692646e-37	5.333765291652148e-36	8	8	8
ENSG00000181045	SLC26A11	-2.4277387784774285	NA	0.015193281927191807	0.02954190389853995	0.027898487185266406	1.3869608409279902e-05	3.259557552566e-05	18	24	24
ENSG00000162444	RBP7	-2.424125696593457	NA	0.015345293109898489	0.03799841315018858	0.03152116487722071	3.7684275168707643e-06	9.326708541898793e-06	11	13	13
ENSG00000180096	SEPTIN1	-2.4234202746694797	NA	0.01537512765945424	0.028675793453351802	0.03140053174843526	3.935449083791051e-06	9.72044020422479e-06	3	3	3
ENSG00000274425	AC114271.1	-2.422856266529226	NA	0.015399018086989536	0.01089687772798714	0.07562896728558212	4.316456687492079e-13	1.7620308434611205e-12	10	13	13
ENSG00000261997	AC007336.1	2.421419038796281	NA	0.015460044392772909	0.01443986809849352	0.042043832707446285	8.576172322268317e-08	2.4491720092352935e-07	6	9	9
ENSG00000198216	CACNA1E	2.419574101692796	NA	0.01553869442024599	0.019127528710431926	0.027263983038525313	1.7428965383021153e-05	4.049990885547828e-05	22	28	28
ENSG00000153982	GDPD1	2.419108128088637	NA	0.01555861457389137	0.017098336549308184	0.03378139015180981	1.6724143109726338e-06	4.272342174716177e-06	5	6	6
ENSG00000269481	AC010319.4	2.4179685986378145	NA	0.015607423621424418	0.0018144254469123612	0.013407707828077382	0.0026847792900143654	0.004809995825789423	4	7	7
ENSG00000118418	HMGN3	2.4169906632088023	NA	0.01564941853903856	0.015955293427074885	0.03049925097374642	5.441591467085681e-06	1.3266683546922425e-05	8	9	9
ENSG00000226337	TMEM252-DT	2.41485382136314	NA	0.015741525790250156	0.019226951309291612	0.08071116154487908	6.634262030351909e-14	2.8400139680106064e-13	18	23	23
ENSG00000204653	ASPDH	2.4122441544530555	NA	0.015854660420715518	0.044286269193164814	0.039731132434448674	1.9704993715823887e-07	5.44858009082012e-07	7	9	9
ENSG00000100600	LGMN	2.4063531115845986	NA	0.01611268219090396	0.011303336298945477	0.021529697418421565	0.00013808764588607483	0.00029149003437965254	24	27	27
ENSG00000100298	APOBEC3H	-2.403953139796712	NA	0.016218852158506707	0.057407122190797265	0.10119065257149763	3.207836458537028e-17	1.6574627124872398e-16	4	5	5
ENSG00000136856	SLC2A8	2.4016293750183872	NA	0.016322236209732572	0.08361568684383412	0.1107022228509067	8.790591952653518e-19	4.902434516944884e-18	10	19	19
ENSG00000161526	SAP30BP	2.400566989089534	NA	0.016369694212395428	0.0082253712501109	0.10477171785692525	8.313458280389694e-18	4.426187396783696e-17	9	12	12
ENSG00000225611	LINC02158	2.4003882408142085	NA	0.016377691007078293	0.019736083383588086	0.10343574939522457	1.3765740542723678e-17	7.250266725035884e-17	1	1	1
ENSG00000175220	ARHGAP1	2.3994643094954893	NA	0.016419080352553933	0.027450083664092274	0.02540854667999776	3.401000099216892e-05	7.683276340596823e-05	6	8	8
ENSG00000099203	TMED1	-2.3987035992454158	NA	0.016453226828537258	0.007076788629983525	0.03761970208881425	4.2096614432914676e-07	1.1315279638088618e-06	14	22	22
ENSG00000267481	AC011477.2	-2.3980318537267986	NA	0.01648343173682461	0.021947835626428432	0.05473388955659951	8.805894274671551e-10	2.924327670727003e-09	8	11	11
ENSG00000105171	POP4	-2.3963880911142064	NA	0.016557548707108453	0.0015329717375912972	0.030271599849406524	5.905792876075826e-06	1.4335235956379948e-05	5	10	10
ENSG00000119772	DNMT3A	2.3949719734673907	NA	0.016621635736221062	0.007894246713268415	0.01844338611589971	0.0004234155532467214	0.0008416776773650196	9	9	9
ENSG00000112877	CEP72	2.3939071644192063	NA	0.016669967511174874	0.022246257552637164	0.019676005570994998	0.00027045305708451906	0.0005521427947550497	7	12	12
ENSG00000198858	R3HDM4	-2.39369898767547	NA	0.01667943107957105	0.01861777613900443	0.022841779482594273	8.590207293403038e-05	0.0001856970438353318	29	39	39
ENSG00000151470	C4orf33	-2.3919381609569164	NA	0.0167596659005342	0.2196066011647133	0.22148608390301602	3.143675123517876e-38	3.875692645090442e-37	15	20	20
ENSG00000095485	CWF19L1	2.3913145567163863	NA	0.016788162544961027	0.03869042334504188	0.19477566151801137	2.6195371776210853e-33	2.7143470126298486e-32	11	15	15
ENSG00000258499	LINC02287	2.3910478914634536	NA	0.016800361239921895	0.026104172373955323	0.023685377072992616	6.333377226157326e-05	0.00013880010996980446	9	9	9
ENSG00000116151	MORN1	2.390972762819315	NA	0.01680379943055949	0.061770631176925654	0.10424746410014052	1.0133558626214867e-17	5.373543502812577e-17	9	9	9
ENSG00000103194	USP10	2.3908389982897638	NA	0.01680992256542356	0.04066666525183392	0.03462710882277154	1.234090761671265e-06	3.1877425021690803e-06	26	32	32
ENSG00000173327	MAP3K11	2.3905703666732094	NA	0.01682222522184112	0.1196197128713736	0.22784882248745128	1.9997566998822437e-39	2.563066341276577e-38	16	19	19
ENSG00000053918	KCNQ1	2.3893122858444467	NA	0.016879947423306743	0.0025556031949777198	0.023127862644435337	7.746407084753802e-05	0.00016832632424790034	6	10	10
ENSG00000125611	CHCHD5	-2.387372249915098	NA	0.01696929925690985	0.01489509139704767	0.04108067876258801	1.2127814145453648e-07	3.4195969217425947e-07	13	20	20
ENSG00000115756	HPCAL1	-2.38225157542983	NA	0.017207137617047365	0.11511098129904355	0.22549150720199806	5.5637947352964924e-39	7.026032099823236e-38	59	65	65
ENSG00000149480	MTA2	-2.3813389135017515	NA	0.01724983339512977	0.04739253277801077	0.028708487245145763	1.0362499221981826e-05	2.461990844524333e-05	22	26	26
ENSG00000168237	GLYCTK	-2.3803915500036945	NA	0.017294250829450936	0.0267013254643978	0.17180166270169794	3.3548978968399965e-29	2.9640980954615713e-28	17	21	21
ENSG00000105696	TMEM59L	-2.378180489149881	NA	0.01739830756858913	0.0019727955001174716	0.01177406062301525	0.004927580342471444	0.008524470421975466	3	7	7
ENSG00000143570	SLC39A1	2.373500092767176	NA	0.017620388622991257	0.07916927592193107	0.08937180053981798	2.675121089580296e-15	1.243579603285782e-14	11	12	12
ENSG00000170291	ELP5	-2.372039426727677	NA	0.017690202911460732	0.015710817045695994	0.13666076067254077	4.001095173301737e-23	2.747888711531898e-22	5	8	8
ENSG00000272686	AC006333.2	2.371142727834909	NA	0.01773318170439834	0.027335048135399307	0.05134438440131356	3.000280299912539e-09	9.58848432038765e-09	9	11	11
ENSG00000214226	C17orf67	2.370260972828514	NA	0.017775533440413056	0.029606361302945312	0.04594447610954361	2.1053309553430462e-08	6.324105894758784e-08	29	37	37
ENSG00000163754	GYG1	-2.36618650802551	NA	0.017972387900246016	0.01894877411526225	0.04760225157332818	1.1582070579160695e-08	3.544270670271712e-08	3	3	3
ENSG00000070718	AP3M2	2.364577346658706	NA	0.0180506576933231	0.007674746433105602	0.10295289050751193	1.651536895113161e-17	8.66122514198642e-17	10	14	14
ENSG00000118785	SPP1	-2.361894561470175	NA	0.018181812547539002	0.047293568544746534	0.1535588322110043	5.129477041050227e-26	3.98755221110473e-25	13	15	15
ENSG00000116288	PARK7	-2.3548902233029985	NA	0.018528178405370195	0.09590055136033444	0.124397895984065	4.655903486464616e-21	2.904477587827636e-20	11	11	11
ENSG00000141569	TRIM65	-2.35348023655517	NA	0.018598596521385877	0.08399202756999695	0.10361365781874946	1.2872118493210033e-17	6.796304188425458e-17	9	11	11
ENSG00000184209	SNRNP35	-2.3533481371837985	NA	0.018605205862283397	0.026194278041712076	0.03440413649803113	1.3370495987795223e-06	3.4428023377582624e-06	13	17	17
ENSG00000120158	RCL1	-2.352834616039323	NA	0.018630918442881252	0.027291666830636063	0.023943003826392167	5.7707947965826315e-05	0.00012705528304865265	39	51	51
ENSG00000146918	NCAPG2	-2.352693394639028	NA	0.018637995005559932	0.1324702370105869	0.14823664188350713	4.2344185271912795e-25	3.1779450031861377e-24	16	22	22
ENSG00000236935	AP003774.2	2.352434068109476	NA	0.018650995905802326	0.4476003113694029	0.45469526082645784	4.980489489970495e-90	3.061305170734911e-88	12	13	13
ENSG00000109320	NFKB1	-2.351898879945914	NA	0.018677851752016084	0.034287115508382794	0.030426305557336872	5.58621388555804e-06	1.3592222179829007e-05	14	14	14
ENSG00000174136	RGMB	2.3478149148966456	NA	0.01888390233598469	0.005349973248050848	0.0179222715228301	0.0005119479116155154	0.0010068113229695498	4	7	7
ENSG00000134198	TSPAN2	-2.344641537624481	NA	0.0190453803145913	0.0070653279277807035	0.029178406314875456	8.750631787530496e-06	2.09382704791908e-05	18	20	20
ENSG00000271789	AL080317.1	-2.3446158431694126	NA	0.019046692694236138	0.012301531373055641	0.011549132685371923	0.005359620043203131	0.009215171858922247	6	9	9
ENSG00000013583	HEBP1	2.343977928229849	NA	0.019079300435762683	0.05295304062704074	0.1138781930414229	2.6246243650569966e-19	1.5003227745454145e-18	5	7	7
ENSG00000168575	SLC20A2	-2.340452057864611	NA	0.019260411060526242	0.03554356240743517	0.041720762904002555	9.633336886013431e-08	2.735134010898085e-07	11	12	12
ENSG00000055208	TAB2	-2.338716322537435	NA	0.019350119830982494	0.01081368046104229	0.013235413677784755	0.0028616651543411846	0.0051066280678248675	12	14	14
ENSG00000237499	WAKMAR2	-2.337376832962036	NA	0.019419598653065202	0.003843917360346192	0.011812482181313939	0.004857399733979804	0.008410697499800047	1	1	1
ENSG00000132361	CLUH	-2.3341493950429877	NA	0.019587900623063065	0.0005371565832153403	0.010857705631227592	0.006944924031309331	0.011748890422504066	2	4	4
ENSG00000214530	STARD10	2.3337184641274367	NA	0.019610468616354584	0.07963520996360213	0.27422286462980894	1.8920591760987294e-48	3.3109104909099097e-47	19	21	21
ENSG00000198553	KCNRG	2.3336703209276566	NA	0.01961299130129605	0.01785248169678116	0.015398084538390278	0.0012890162022997581	0.0024121932402049926	6	9	9
ENSG00000196700	ZNF512B	2.3329084537209095	NA	0.019652950597594584	0.006319743369059295	0.03607086598645525	7.345307815240739e-07	1.93227003717692e-06	12	13	13
ENSG00000267368	UPK3BL1	-2.3327879505147706	NA	0.019659277397995785	0.2496031141395735	0.31498086832276617	7.303833011352537e-57	1.663392195374298e-55	58	71	71
ENSG00000189067	LITAF	2.3325503183860783	NA	0.019671759051075904	0.008040480732272239	0.01501290204223355	0.0014850211560833008	0.002754042154825622	13	20	20
ENSG00000055950	MRPL43	2.3297954910360135	NA	0.01981696260025767	0.055737326948397156	0.10913294927819571	1.5950680235551697e-18	8.792613801333206e-18	6	7	7
ENSG00000167333	TRIM68	2.329720320016952	NA	0.01982093785356451	0.012171012409850593	0.05163545862262722	2.7007457165893604e-09	8.666745563957885e-09	10	14	14
ENSG00000174837	ADGRE1	-2.3289943754539655	NA	0.019859363671287097	0.16003576459182212	0.27193218867165664	5.442919987109316e-48	9.380968327531423e-47	27	37	37
ENSG00000147324	MFHAS1	2.328894107107721	NA	0.01986467620066443	0.05065039798344764	0.045212664604882304	2.740498626946691e-08	8.154921213518793e-08	12	16	16
ENSG00000112667	DNPH1	2.326222744285402	NA	0.020006670922944454	0.12207172396273687	0.07303336527709596	1.1198709608899532e-12	4.473484069019755e-12	8	11	11
ENSG00000139112	GABARAPL1	2.3255569424257567	NA	0.020042198850017626	0.020018368596477685	0.036112665112457136	7.235789217645926e-07	1.9055059780929054e-06	16	21	21
ENSG00000267283	AC005306.1	2.3245755831213195	NA	0.02009466566724528	0.09978457774837797	0.12180509513343739	1.2628949957208562e-20	7.715492084651572e-20	30	37	37
ENSG00000010361	FUZ	2.3236610511559594	NA	0.02014366752671995	0.046865225744719595	0.06758019041878724	8.245037379729434e-12	3.131653289589813e-11	21	27	27
ENSG00000149575	SCN2B	-2.322159967755423	NA	0.02022432365888805	0.010981853785564124	0.01625776265977548	0.0009404650329561547	0.001788625357676067	2	3	3
ENSG00000116285	ERRFI1	2.3204632549446793	NA	0.020315830468607438	0.01674523831941157	0.01890371956906129	0.0003581010695041273	0.0007180864407070018	29	38	38
ENSG00000104870	FCGRT	2.3199020079980825	NA	0.020346178934889776	0.04232177257289831	0.07463859755070831	6.211736791409268e-13	2.517728060408356e-12	13	18	18
ENSG00000138744	NAAA	-2.3196380955588545	NA	0.02036046321289218	0.5683836343764196	0.5880762254639871	8.975327698913055e-131	1.6550311258995698e-128	42	50	50
ENSG00000114450	GNB4	-2.318743944168091	NA	0.02040892426381974	6.787887251056124e-05	0.010744463512217889	0.007246845715226936	0.01223070142411443	1	2	2
ENSG00000040531	CTNS	-2.3184375218971063	NA	0.020425554812599212	0.057848181087312794	0.11650066146447768	9.645422050094942e-20	5.651156226070316e-19	21	31	31
ENSG00000147894	C9orf72	-2.318203479146001	NA	0.020438265046417967	0.03939776302514332	0.07917358586325061	1.1701356305572778e-13	4.931593985850764e-13	32	42	42
ENSG00000103544	VPS35L	-2.316591192482269	NA	0.020526011605869466	0.0148871909323051	0.027451373190859336	1.6291786046007537e-05	3.7980946017262545e-05	13	14	14
ENSG00000247556	OIP5-AS1	-2.316337954974712	NA	0.020539823531730096	0.293448609147262	0.041479871488069545	1.0505469616827917e-07	2.976839036004328e-07	12	19	19
ENSG00000281538	AC254562.3	2.3162826859474857	NA	0.020542839058595188	0.01566833945940311	0.04966384962583547	5.504856096596926e-09	1.7261433022589264e-08	6	7	7
ENSG00000271751	AP003392.4	-2.3161056551867802	NA	0.020552500611987372	0.06383466836375637	0.09502660536639354	3.242346308825124e-16	1.5800794785462362e-15	10	14	14
ENSG00000103275	UBE2I	2.31506441410456	NA	0.02060940716188907	0.015656577858607433	0.07241688976415563	1.4040262460750741e-12	5.578694646418315e-12	2	4	4
ENSG00000053524	MCF2L2	2.3141360282897954	NA	0.020660261686948015	0.000795712076837426	0.05400625307817338	1.1459162346236241e-09	3.775469261779161e-09	1	2	2
ENSG00000163257	DCAF16	-2.3137137257454	NA	0.020683430485847202	0.030317792615909656	0.061211122185453576	8.399146093640705e-11	2.9957769625591606e-10	3	4	4
ENSG00000123384	LRP1	2.3134354620800437	NA	0.020698709252458765	0.02407704653750935	0.01064652334635749	0.0075187450862372615	0.012657206192586905	10	12	12
ENSG00000165264	NDUFB6	2.3133440971333883	NA	0.02070372802003976	0.012817002789243912	0.020674554453671	0.00018824350352994375	0.0003916277862471194	3	6	6
ENSG00000236263	AC234582.2	-2.311636425664973	NA	0.020797727530860958	0.0020789396426633354	0.09026458263248704	1.9185382701863267e-15	8.991804535508422e-15	4	6	6
ENSG00000121769	FABP3	2.3043200635371477	NA	0.021204683507958722	0.009452504022751846	0.0142933115725583	0.0019355876440843589	0.003537986837391033	5	8	8
ENSG00000204681	GABBR1	-2.3042109438635063	NA	0.02121080517282797	0.008128770507691068	0.05616332692882531	5.247181700454147e-10	1.7751808834304235e-09	8	12	12
ENSG00000135378	PRRG4	-2.3039498329162598	NA	0.021225459869026908	0.026531663335560264	0.07096738199088266	2.3883271995531554e-12	9.351009850487914e-12	1	2	2
ENSG00000130202	NECTIN2	-2.2980832051779347	NA	0.021557053943135018	0.4987750959222141	0.6248135665242457	2.4528209124299595e-144	6.57241028550959e-142	26	29	29
ENSG00000137710	RDX	-2.297497466990732	NA	0.021590407399444567	0.016742631650227227	0.08680419163062536	6.948542156187894e-15	3.159081374243537e-14	13	16	16
ENSG00000172113	NME6	2.2970894624046556	NA	0.021613666778717604	0.15194944020334988	0.20741746226061983	1.2864321156384208e-35	1.4456765629805555e-34	5	7	7
ENSG00000214595	EML6	-2.296873919274454	NA	0.021625963187382396	0.0138201210546607	0.04183307763007177	9.25181404514108e-08	2.632039798608567e-07	10	15	15
ENSG00000127616	SMARCA4	-2.2952774661806474	NA	0.02171722814870553	0.01784264498716598	0.03286111680615435	2.3280079708490814e-06	5.87275797176977e-06	8	10	10
ENSG00000241945	PWP2	2.291839853881877	NA	0.021914885995968362	0.5443239258393364	0.6324197839211662	2.60688349840076e-147	8.12826274801357e-145	15	18	18
ENSG00000272009	AL121944.1	-2.2894385407146305	NA	0.022053884993538546	0.025020025828633743	0.010899917727138064	0.0068356864674551	0.011575509749223611	4	5	5
ENSG00000198380	GFPT1	-2.284867298729561	NA	0.022320610031732645	0.09704115600816893	0.13873442037500214	1.7788956252806362e-23	1.244646310809369e-22	11	14	14
ENSG00000239713	APOBEC3G	-2.284043168550395	NA	0.022368994042899187	0.12303210309935436	0.1652972131755589	4.663210346045807e-28	3.9588809021950266e-27	30	40	40
ENSG00000258289	CHURC1	-2.2829831894771684	NA	0.022431358596952538	0.6579850603378653	0.7590275751769421	1.3370546215562463e-208	7.643049901689356e-205	27	36	36
ENSG00000145439	CBR4	2.2829682897463295	NA	0.022432236308460345	0.08041432120254674	0.0474666517465083	1.216249086608011e-08	3.714595830140834e-08	22	24	24
ENSG00000188766	SPRED3	2.28230159657672	NA	0.022471540356139796	0.00528290621577226	0.041935356275397996	8.917532731770813e-08	2.5428461725496787e-07	9	11	11
ENSG00000160948	VPS28	-2.280814349424055	NA	0.02255943490472831	0.41407873589451427	0.46843278896202567	9.76712418704772e-94	6.568486771909072e-92	18	20	20
ENSG00000112195	TREML2	-2.280214755238208	NA	0.02259495464010253	0.027871231204667363	0.06676307146120763	1.1111916421297476e-11	4.186253398700141e-11	13	16	16
ENSG00000147889	CDKN2A	-2.28011484321219	NA	0.022600878113220823	0.016666529863914627	0.02098107328341421	0.00016844794998993975	0.0003523681256864451	5	7	7
ENSG00000156711	MAPK13	2.2800309175139506	NA	0.02260585484965316	0.03409361757748077	0.03182860397584189	3.374136196965221e-06	8.381092358307732e-06	9	14	14
ENSG00000171865	RNASEH1	-2.2795376150054047	NA	0.022635126606852185	0.022893444225586305	0.010576455760565814	0.007719628212785537	0.012967372340195824	26	33	33
ENSG00000160716	CHRNB2	-2.2794222137791396	NA	0.02264197907766514	0.02549440084352087	0.055731050317028664	6.136821897796586e-10	2.0651561759284465e-09	4	5	5
ENSG00000175573	C11orf68	2.278393454143025	NA	0.022703146057161595	0.006385170127427998	0.011460151409985509	0.005540992873802198	0.009508904912722296	17	21	21
ENSG00000177045	SIX5	-2.2782507712701237	NA	0.022711640883582723	0.0063784136784341165	0.014017193919950087	0.0021431772231382124	0.003891301873964765	7	7	7
ENSG00000054148	PHPT1	-2.2778566261189566	NA	0.022735121226343386	0.006448507841521569	0.03326868308524303	2.010796750883321e-06	5.101058207233442e-06	2	3	3
ENSG00000160185	UBASH3A	2.2774656253546994	NA	0.022758435087585693	0.11185811190756172	0.228189339045442	1.7245442318133927e-39	2.2169571987532136e-38	5	6	6
ENSG00000169330	MINAR1	2.277381697996442	NA	0.02276344205799394	0.03311555533645392	0.06189471859731913	6.550381090992378e-11	2.349069120230621e-10	27	32	32
ENSG00000204564	C6orf136	-2.2764919286611947	NA	0.022816583146012877	0.009796180959876956	0.015330768855146129	0.0013212828694859349	0.0024685346910136505	12	15	15
ENSG00000125166	GOT2	2.276331247095451	NA	0.022826191263829673	0.08097558553672743	0.16367223327887492	8.972359093279736e-28	7.538803826097706e-27	11	14	14
ENSG00000281501	SEPSECS-AS1	-2.2758031086085198	NA	0.022857796611364587	0.35507251327308764	0.3557281760489967	8.744929390803857e-66	2.5767490399122912e-64	33	44	44
ENSG00000050438	SLC4A8	-2.273648142705616	NA	0.02298715041308517	0.018087415496658068	0.04313771646089701	5.7852589163623995e-08	1.67927226060763e-07	19	22	22
ENSG00000266933	AC005775.1	-2.271388125878949	NA	0.02312349259045192	0.03628006382725242	0.10747830605321429	2.986591732655411e-18	1.6280057731502747e-17	10	11	11
ENSG00000265749	AC135178.4	-2.2710308204527987	NA	0.023145112256927485	0.0066572141795456065	0.01679732533343768	0.0007719607933948781	0.0014834553614891041	3	3	3
ENSG00000272463	AL357054.4	-2.270236677889869	NA	0.023193226725824145	0.07617761197642493	0.12024422470537535	2.299786529731912e-20	1.3872331761650567e-19	11	16	16
ENSG00000113504	SLC12A7	2.2662151725168704	NA	0.023438212121407707	0.6214259379105364	0.7077731919244763	1.302186496936112e-180	1.5950854454255273e-177	39	41	41
ENSG00000197548	ATG7	-2.2656405047121386	NA	0.023473402980439647	0.12698680518794908	0.09398792361217509	4.781519192830822e-16	2.3065618182237907e-15	39	57	57
ENSG00000048342	CC2D2A	2.264794453151185	NA	0.023525295983310695	0.06079517870034494	0.07684273691191355	2.7618624541956184e-13	1.139908043971135e-12	9	13	13
ENSG00000166401	SERPINB8	2.2640393486936574	NA	0.023571694750461156	0.02748215726815736	0.1487887253164022	3.4037091858820125e-25	2.558974521205201e-24	10	15	15
ENSG00000185236	RAB11B	-2.2602710515079036	NA	0.023804433484742527	0.010615705237571545	0.016431527420485866	0.0008824966922619799	0.001683793477481163	7	7	7
ENSG00000145287	PLAC8	-2.258506315350995	NA	0.023914111291753627	0.0046122807222337015	0.012222563106932625	0.004168682075780277	0.007297746929109429	5	8	8
ENSG00000176454	LPCAT4	-2.2583667705248107	NA	0.023922802628260794	0.00674339407634281	0.06282111857345384	4.675896204280774e-11	1.6913508544022567e-10	3	6	6
ENSG00000029364	SLC39A9	2.258182317587362	NA	0.023934295201763225	0.16250717241689924	0.20436757020226495	4.673717560233379e-35	5.144389116844815e-34	12	15	15
ENSG00000112941	TENT4A	2.2577887846474907	NA	0.023958830775988364	0.015767376239164313	0.022225914757565673	0.00010733031353993992	0.00022947357522708263	13	16	16
ENSG00000274414	AL121772.1	2.257044211386979	NA	0.024005312321764432	0.0179434696499734	0.034522941673625615	1.2811647475862383e-06	3.3058522805230815e-06	13	18	18
ENSG00000096433	ITPR3	-2.256554412748484	NA	0.024035931651051848	0.10936774665405577	0.2663292668106597	7.117234578579162e-47	1.1758521752221007e-45	32	50	50
ENSG00000084110	HAL	2.256532481514148	NA	0.024037303454595295	0.06245510290818472	0.10064370369302413	3.940931720649986e-17	2.0264779033711126e-16	13	17	17
ENSG00000183688	RFLNB	2.256452896156317	NA	0.024042282106488105	0.06403523760457085	0.16692579781866346	2.4171389928601035e-28	2.0632910198386217e-27	30	38	38
ENSG00000185133	INPP5J	2.2557204282413594	NA	0.024088145384930516	0.005510215446239574	0.010184818182155927	0.008947734605514877	0.014909123664008416	4	4	4
ENSG00000183060	LYSMD4	-2.2552049851736684	NA	0.024120465168538576	0.312878291754878	0.2993208641040358	1.4230640326901455e-53	2.9087157445295955e-52	19	24	24
ENSG00000262228	AC087392.3	2.2543170236708163	NA	0.02417623112463525	0.018125239385488726	0.02467309903539801	4.434065440614001e-05	9.903593154609207e-05	16	21	21
ENSG00000140545	MFGE8	-2.2539242137119997	NA	0.024200936101636185	0.06822428496720366	0.1437600961388315	2.47557597982177e-24	1.798883579574726e-23	13	17	17
ENSG00000124406	ATP8A1	-2.2534502023112686	NA	0.024230777213734386	0.022525612620508353	0.023392237824703385	7.040725603756067e-05	0.0001536345634035027	26	36	36
ENSG00000136108	CKAP2	2.2534110600127346	NA	0.024233242819512543	0.2942134278374423	0.23338669893263422	1.7854530538067317e-40	2.3680382381849683e-39	12	15	15
ENSG00000116016	EPAS1	-2.252886090300427	NA	0.024266332121038122	0.005525503917076641	0.021501666487286006	0.00013949640335205092	0.00029428266958842674	10	13	13
ENSG00000100403	ZC3H7B	2.2525926084391443	NA	0.02428484760235014	0.03887413732843067	0.031741075811119866	3.481987909592144e-06	8.64022726980114e-06	12	16	16
ENSG00000254340	AC022784.5	2.250820794511012	NA	0.02439688993432841	0.0028278907771137466	0.01107868751738987	0.0063921178075635274	0.01088240129871011	15	22	22
ENSG00000129354	AP1M2	-2.2507334148908438	NA	0.024402427040085592	0.17889810249370436	0.33352270127466094	7.427650130468228e-61	1.8870632901836983e-59	19	22	22
ENSG00000103479	RBL2	-2.250597682566745	NA	0.024411030338665103	0.28476711149142014	0.1112084159200308	7.252094060362903e-19	4.06425362879619e-18	9	11	11
ENSG00000272760	AC093726.1	2.2485741353245934	NA	0.024539603522996833	0.0444795337923445	0.06700782977834693	1.016198326640214e-11	3.835119961169241e-11	8	10	10
ENSG00000229453	SPINK8	-2.2453588685099772	NA	0.02474510367729892	0.06806536536059049	0.08184002413709393	4.371662318651486e-14	1.891262288157274e-13	8	12	12
ENSG00000118308	LRMP	2.2437381753643053	NA	0.024849252332973984	0.0021215630921174876	0.01683236283205775	0.0007621346137595669	0.001465393709088778	6	7	7
ENSG00000101361	NOP56	2.243263345549541	NA	0.02487983756592838	0.02603213645417821	0.08821530293721226	4.113251921909482e-15	1.8931335804837816e-14	20	27	27
ENSG00000276728	AC142472.1	-2.2385818026099633	NA	0.025183139366419235	0.0050798436876185946	0.02472875334087515	4.3459247204782915e-05	9.71558636833297e-05	16	22	22
ENSG00000135049	AGTPBP1	-2.2371238743478647	NA	0.025278244984887198	0.020383208930295073	0.019927592875483006	0.00024683985857008607	0.0005062253928029666	24	29	29
ENSG00000283317	AL831711.1	2.23603804443155	NA	0.025349279190018018	0.03180391579770684	0.1609513895176658	2.6768551302928326e-27	2.1901425872801426e-26	17	22	22
ENSG00000167766	ZNF83	2.2359665105039954	NA	0.025353964946652787	0.30465904144723394	0.5127323062912629	2.229536525470539e-106	2.2100764089765475e-104	24	33	33
ENSG00000114857	NKTR	-2.2356901385382932	NA	0.025372075451929238	0.1506571339537264	0.08812332983725077	4.256334988494388e-15	1.9553144580147405e-14	19	24	24
ENSG00000283632	EXOC3L2	2.2352677420719838	NA	0.025399776493031632	0.0035531690852772203	0.013521420631067307	0.002574140356213239	0.004622401357979145	12	19	19
ENSG00000111331	OAS3	2.2351059401793223	NA	0.025410394499108056	0.011738842534192547	0.022026681987528312	0.00011535260862663363	0.0002456758426897839	2	4	4
ENSG00000103502	CDIPT	-2.2345236865957028	NA	0.02544863580135716	0.00246636342158726	0.03190709817738604	3.2802617939537434e-06	8.16091825105364e-06	4	7	7
ENSG00000229056	HECW2-AS1	2.2345158058888415	NA	0.025449153732487916	0.07791008656338806	0.057245468990609796	3.5446373142732595e-10	1.2142825669690797e-09	6	7	7
ENSG00000187837	HIST1H1C	2.234389404836332	NA	0.025457462233722066	0.15620700552761121	0.027384179146116468	1.6690744954485493e-05	3.88793242630361e-05	29	40	40
ENSG00000244607	CCDC13	2.232284717150464	NA	0.02559615130589824	0.08741637664272224	0.10681073907864343	3.845448335179781e-18	2.0835890521326403e-17	11	13	13
ENSG00000163527	STT3B	2.2312988871820045	NA	0.02566133734868966	0.0096538862688344	0.02922737129029016	8.5978412996834e-06	2.0587039995569764e-05	9	11	11
ENSG00000171097	KYAT1	2.231027727603296	NA	0.025679292396784615	0.034150938670715045	0.03939446947958971	2.2240823910194177e-07	6.129988576597878e-07	7	10	10
ENSG00000115956	PLEK	-2.2276124385200347	NA	0.025906370489665546	0.05085096125237518	0.07670085071074255	2.909924091781476e-13	1.1998626653032107e-12	23	29	29
ENSG00000110237	ARHGEF17	-2.2274583635875835	NA	0.025916655532915382	0.17342757666756364	0.2536953218899372	2.1844665970641163e-44	3.33583416500913e-43	7	9	9
ENSG00000113558	SKP1	2.225318017197509	NA	0.02605989676904924	0.014932489968391461	0.041768898063064254	9.46793817403517e-08	2.689954800306977e-07	13	14	14
ENSG00000142675	CNKSR1	-2.225026934347662	NA	0.02607943006163509	0.009818467956699748	0.02071798443139773	0.00018530259812488914	0.0003858839411346356	3	4	4
ENSG00000165995	CACNB2	-2.2246814027471684	NA	0.026102633598855726	0.006182416932881998	0.01816521100150971	0.0004685669664309435	0.000925957007066634	3	5	5
ENSG00000146242	TPBG	-2.224124090561219	NA	0.026140096474851115	0.047702848645673306	0.0496478923413928	5.536657658133297e-09	1.735163417019881e-08	10	13	13
ENSG00000076555	ACACB	2.224105605458176	NA	0.02614133985100639	0.03612077565452212	0.20217921011818143	1.1759429949180022e-34	1.2715161677079963e-33	9	13	13
ENSG00000269293	ZSCAN16-AS1	-2.223428218788063	NA	0.026186938648491444	0.004667699312321371	0.01489248026575488	0.0015522767493597815	0.0028700802129133034	7	9	9
ENSG00000242797	GLYCTK-AS1	-2.223233815950753	NA	0.02620003771192853	0.004644369479065131	0.014314335255507286	0.0019206403497687256	0.0035125372036028447	6	8	8
ENSG00000108788	MLX	-2.2227443793459125	NA	0.026233041533703403	0.3097925910269688	0.1320787508670796	2.383636428245463e-22	1.5788714217065062e-21	30	35	35
ENSG00000168228	ZCCHC4	-2.222360942621825	NA	0.026258922637451162	0.021155376708987546	0.031579612329074	3.6900741386118996e-06	9.140702210465906e-06	9	10	10
ENSG00000083720	OXCT1	-2.2214943517403642	NA	0.026317496848951932	0.014239979246795794	0.01062457274284353	0.007581097344066448	0.012754658918217945	3	6	6
ENSG00000110274	CEP164	-2.221252228884728	NA	0.026333882471472708	0.028107318011668648	0.18043500748026445	9.88981557878294e-31	9.308476803542736e-30	28	36	36
ENSG00000092020	PPP2R3C	2.221090423711657	NA	0.026344837522132427	0.2748597255503798	0.43922452862781525	5.7909704431868215e-86	3.1327871334451355e-84	13	13	13
ENSG00000185838	GNB1L	2.2204721221749337	NA	0.026386736031101067	0.025258345267272445	0.06925287883034918	4.473471729257254e-12	1.7243328092837187e-11	8	11	11
ENSG00000134375	TIMM17A	2.219631104748924	NA	0.02644381904315809	0.03789855620325692	0.02416476838888679	5.3268215794927336e-05	0.000117794536772045	23	27	27
ENSG00000136274	NACAD	-2.213355289908625	NA	0.02687316054004493	0.013013593592668031	0.011216372655751558	0.006070548125551758	0.010372006556250582	12	13	13
ENSG00000197013	ZNF429	-2.2122364274798425	NA	0.02695033309237232	0.5318194436273177	0.5964086130445846	9.677671023966814e-134	2.0239314681708157e-131	12	14	14
ENSG00000136098	NEK3	-2.209781682250318	NA	0.02712031761031979	0.001483749644287522	0.017895770959847384	0.0005169181818600089	0.0010157705856213238	3	5	5
ENSG00000172005	MAL	-2.2096183116544497	NA	0.02713166335581925	0.01351114731374238	0.024360098221924243	4.964223430248102e-05	0.00011021681461072592	6	6	6
ENSG00000118181	RPS25	2.2095880882892462	NA	0.027133762754170582	0.07648326838167344	0.11659966149767496	9.287233553277324e-20	5.446879897577046e-19	45	56	56
ENSG00000187642	PERM1	2.2077249831019907	NA	0.027263450186957347	0.010668574903594	0.03907101647256842	2.49838222634834e-07	6.859551200712086e-07	12	19	19
ENSG00000166263	STXBP4	-2.2057471369715835	NA	0.027401709496614173	0.05123682305875426	0.0920737584930906	9.77323720128973e-16	4.642693760801041e-15	5	7	7
ENSG00000260257	AL035071.1	-2.203169151835736	NA	0.027582828678612597	0.08594844921232675	0.14308481711074117	3.228726222630136e-24	2.3342928327101268e-23	13	14	14
ENSG00000132436	FIGNL1	2.2030229280849265	NA	0.0275931326620143	0.2593813402794931	0.17365860795037918	1.5768303300415366e-29	1.4105927662953735e-28	15	19	19
ENSG00000164244	PRRC1	2.202881877515992	NA	0.027603075251287933	0.0545406818178441	0.08812259967849911	4.257490539888624e-15	1.9553215122803966e-14	16	19	19
ENSG00000066926	FECH	2.202483510230726	NA	0.027631172665605087	0.02541472585343439	0.01728713931217888	0.000645456326769045	0.0012505853064921876	23	25	25
ENSG00000168679	SLC16A4	2.200851570500254	NA	0.02774653336083396	0.007582133787558245	0.010732198653042932	0.007280338700432209	0.01227876950960975	6	7	7
ENSG00000233559	LINC00513	2.2004532673203316	NA	0.02777475210975048	0.023540464024702983	0.0134429444759351	0.002649989750754984	0.00475038389912286	34	43	43
ENSG00000198933	TBKBP1	2.1983340107628107	NA	0.027925312429787012	0.20210908465623076	0.32554129089633	4.007246577932818e-59	9.651723534405884e-58	18	20	20
ENSG00000141012	GALNS	2.195290342604022	NA	0.028142777219825724	0.20551368664944902	0.18571128782554602	1.1276215149957631e-31	1.0956136748250618e-30	66	85	85
ENSG00000099290	WASHC2A	2.1940127048136278	NA	0.02823449620810059	0.1612424343365327	0.25032247638262717	9.91514389211976e-44	1.4798503272929656e-42	17	21	21
ENSG00000140750	ARHGAP17	2.1924932025805366	NA	0.028343913379391326	0.013031692083539654	0.0248595225196183	4.145673011175136e-05	9.299430538736744e-05	7	8	8
ENSG00000173757	STAT5B	-2.190164149358682	NA	0.0285123342358816	0.0024832145101675784	0.017069416627389446	0.0006988829228581	0.0013493743801051067	7	9	9
ENSG00000147804	SLC39A4	2.1884089051025746	NA	0.02863983019725424	0.04540730048121716	0.06622669733528953	1.3514952942517715e-11	5.06043510941564e-11	7	10	10
ENSG00000154027	AK5	2.18797048747741	NA	0.02867175213708677	0.19025705575592336	0.23961090760246873	1.1576734882900873e-41	1.603630262575663e-40	10	14	14
ENSG00000225756	DBH-AS1	2.1868085127178722	NA	0.028756505774384867	0.13230078521752023	0.16612640598738834	3.337711994560303e-28	2.842026961008671e-27	29	38	38
ENSG00000128928	IVD	-2.186730318676336	NA	0.028762216932692444	0.17835981525307315	0.18010904780990541	1.130458152154609e-30	1.0622590055506515e-29	17	24	24
ENSG00000100364	KIAA0930	2.1861859223400755	NA	0.028802005780952603	0.09950219345337116	0.16971090878435027	7.834580961944798e-29	6.826993339247528e-28	7	7	7
ENSG00000256448	AP000763.3	-2.184997287524523	NA	0.02888904547357485	0.038675371254592375	0.06824125614772109	6.4756974403944565e-12	2.4716611485716567e-11	4	6	6
ENSG00000164220	F2RL2	-2.1821160316467285	NA	0.029100970307454697	0.03916771965917514	0.06775837944211735	7.725395122964723e-12	2.941447623528464e-11	1	1	1
ENSG00000135045	C9orf40	2.1816511893822823	NA	0.02913528586307847	0.009291171091931333	0.036553713039362716	6.175113610605418e-07	1.6377516750428755e-06	8	13	13
ENSG00000228794	LINC01128	-2.1815223301287867	NA	0.029144804665124067	0.008506500064941708	0.030875419450823956	4.75318499609181e-06	1.1646287969421124e-05	12	27	27
ENSG00000235162	C12orf75	-2.180522413058903	NA	0.02921875929952638	0.006724782735073745	0.024276148871014317	5.116926605316829e-05	0.00011348962022061343	14	15	15
ENSG00000013374	NUB1	2.180424981875329	NA	0.029225974010955575	0.06672591370980607	0.09408351812699274	4.613664681610741e-16	2.2280973141352465e-15	18	22	22
ENSG00000260274	AC068338.2	-2.1801264115216714	NA	0.029248092485248983	0.14369202300400521	0.1700540083550203	6.817601212597279e-29	5.946848585698411e-28	14	16	16
ENSG00000138078	PREPL	-2.1782868599542593	NA	0.029384686824078497	0.005733863094068893	0.01594681211304435	0.0010539552918241608	0.0019934134001866697	7	9	9
ENSG00000100197	CYP2D6	-2.1782247908976653	NA	0.029389305264184536	0.23445005674616512	0.4796138714940058	7.962153621206609e-97	5.962575216160355e-95	27	34	34
ENSG00000127124	HIVEP3	2.176384698638865	NA	0.029526506975628197	0.009336042275940247	0.08549157341196426	1.130956218351071e-14	5.071853605779947e-14	17	21	21
ENSG00000110446	SLC15A3	-2.1752508522369958	NA	0.029611323329668697	0.010790961104653829	0.040167362659815666	1.6844060407501036e-07	4.6905925816816156e-07	7	12	12
ENSG00000170779	CDCA4	2.1749672328076333	NA	0.02963257195681667	0.011450347936879351	0.028645833079484487	1.0598767810931147e-05	2.5174275511032994e-05	4	5	5
ENSG00000122515	ZMIZ2	-2.1746125765342827	NA	0.029659161078650118	0.06497033886901143	0.09032660046095004	1.874722716589701e-15	8.796065627030585e-15	4	4	4
ENSG00000213366	GSTM2	2.1742916559202032	NA	0.029683238666542787	0.1918686867285445	0.3285713898272832	8.865583218347212e-60	2.1844236582102923e-58	36	43	43
ENSG00000090621	PABPC4	-2.1731854309602237	NA	0.029766363855379747	0.033782248225482085	0.056946669945504756	3.9502230388277045e-10	1.347302603278765e-09	13	15	15
ENSG00000184524	CEND1	2.171704179250794	NA	0.0298779831058931	0.021081583731543133	0.021615976496642136	0.0001338405078341828	0.0002830822482546128	7	9	9
ENSG00000268240	AC123912.2	-2.1712438627362567	NA	0.029912743314307152	0.15575904740616112	0.26457760870856917	1.5835679444670033e-46	2.5643632369843852e-45	17	23	23
ENSG00000112343	TRIM38	-2.1703250357730193	NA	0.029982231311257712	0.07659652445804685	0.11259165478728239	4.284704511519518e-19	2.4234300022443344e-18	7	9	9
ENSG00000260304	AC009088.2	2.169445031716257	NA	0.030048913291464155	0.04333177057079022	0.01908246240001591	0.0003355616615030186	0.000676209980389573	6	6	6
ENSG00000134283	PPHLN1	2.167975749888009	NA	0.030160531657772164	0.06423789966610796	0.06587474655159678	1.5366911533206056e-11	5.742583697601888e-11	16	18	18
ENSG00000166228	PCBD1	-2.166849754201852	NA	0.030246312251570297	0.027294902116002998	0.04110151520416761	1.203725250110382e-07	3.395736850492341e-07	6	6	6
ENSG00000129946	SHC2	-2.1662901819861076	NA	0.03028901949638262	0.01847046277875449	0.02417773371637691	5.301951235138087e-05	0.00011731734057442869	9	9	9
ENSG00000188895	MSL1	-2.165516120575171	NA	0.030348182222777118	0.011094430153781148	0.046940326943229645	1.4704073505984676e-08	4.4653826200483654e-08	7	11	11
ENSG00000213780	GTF2H4	2.165118950275096	NA	0.030378577091833874	0.184943583469465	0.1989234896094414	4.619436433164651e-34	4.896088713988913e-33	27	40	40
ENSG00000165914	TTC7B	2.1649790484265923	NA	0.03038928980476046	0.012856652641337802	0.020763557646543772	0.00018226616879407555	0.00037992980778529253	9	9	9
ENSG00000277959	AL162274.2	2.1642247415662226	NA	0.030447105328397353	0.006020437010284686	0.01684206527795801	0.0007594359373374333	0.0014608599988109527	6	6	6
ENSG00000272870	AC097534.2	2.164171502731224	NA	0.030451189504432798	0.022324210862423238	0.012111502342915581	0.004344777261951895	0.007585887320832117	9	10	10
ENSG00000261226	AC092384.3	-2.16051378835144	NA	0.03073291736821591	0.0017674697956878303	0.02480491342195001	4.228147910184474e-05	9.47080832180689e-05	2	2	2
ENSG00000161671	EMC10	-2.1602067309944695	NA	0.03075666932686784	0.004977446653957192	0.047319720327027394	1.282424971002803e-08	3.908353621419418e-08	2	2	2
ENSG00000127993	RBM48	-2.1593291455453993	NA	0.030824640542757364	0.03134069209206986	0.03999063608839926	1.7949337888536352e-07	4.981602127375141e-07	23	34	34
ENSG00000060138	YBX3	-2.157564215783791	NA	0.03096172939320966	0.025631848190435486	0.06898283399825728	4.937866011104724e-12	1.8982170864029345e-11	5	6	6
ENSG00000125733	TRIP10	2.157519598425595	NA	0.03096520176574377	0.037091092498456296	0.07411793342560344	7.52091161635869e-13	3.033304640379473e-12	4	4	4
ENSG00000111707	SUDS3	-2.1573001952319277	NA	0.030982281814233285	0.005263737893964932	0.01098933059838866	0.006610044702705545	0.011225555219518459	5	6	6
ENSG00000142920	AZIN2	-2.157287249489739	NA	0.030983289863950117	0.021865592616567044	0.016442273619607893	0.000879032336248348	0.0016773701495852809	10	10	10
ENSG00000143183	TMCO1	2.1569922615558257	NA	0.0310062674024475	0.02091423566830296	0.03063337101154612	5.185390915252582e-06	1.2663666876341005e-05	25	30	30
ENSG00000226125	LINC01907	-2.1563336930370554	NA	0.031057618159696893	0.01921332687075082	0.06204494826729374	6.202002704000308e-11	2.2273956936314405e-10	12	13	13
ENSG00000122417	ODF2L	2.1562007150695783	NA	0.031067995742487788	0.019225896468587828	0.0428401573897188	6.439269398053868e-08	1.8596670748943378e-07	9	11	11
ENSG00000068654	POLR1A	-2.1558981724109496	NA	0.031091617219642886	0.3389535710997939	0.10800843932664633	2.443157478712283e-18	1.3360238393634229e-17	31	43	43
ENSG00000103202	NME4	2.154965227300842	NA	0.031164555400201445	0.08542132714595153	0.20732371491721463	1.3385660493357205e-35	1.5022951034069548e-34	61	81	81
ENSG00000198160	MIER1	2.1547025034906473	NA	0.031185121775870205	0.028373582014812052	0.06527051030040307	1.915589844422953e-11	7.118190734996581e-11	4	5	5
ENSG00000272810	U91328.3	2.1533522022492764	NA	0.03129100904121967	0.030544602582201756	0.04240477690007922	7.531576060940536e-08	2.1620231321385463e-07	7	9	9
ENSG00000127561	SYNGR3	2.1529694381055027	NA	0.03132108051169867	0.02229634529679405	0.06772365956529572	7.824016406981948e-12	2.977675485204914e-11	9	19	19
ENSG00000079277	MKNK1	-2.1511919464982583	NA	0.03146105244307383	0.2674335381191371	0.27180046906885275	5.783309075700446e-48	9.947639652877326e-47	16	18	18
ENSG00000161929	SCIMP	-2.150558778942558	NA	0.03151104186307274	0.09807973310870728	0.16526116334839105	4.73147048109332e-28	4.0148435071879936e-27	28	32	32
ENSG00000056972	TRAF3IP2	-2.1504392631857265	NA	0.03152048543082604	0.027798490607251616	0.044883847601731794	3.0851015650508556e-08	9.131240376088562e-08	19	23	23
ENSG00000134453	RBM17	2.147873772677507	NA	0.03172378441849027	0.011465849760077123	0.025118585880903294	3.775856138941685e-05	8.494978929721224e-05	16	21	21
ENSG00000111877	MCM9	2.1472706490994	NA	0.03177174107512339	0.02952162638013814	0.10388732258359032	1.1609171591744897e-17	6.142723962568134e-17	11	14	14
ENSG00000101213	PTK6	2.146153040219601	NA	0.03186077074792903	0.00694058526728273	0.017828577519823512	0.000529739371430577	0.0010390598742608904	16	22	22
ENSG00000188566	NDOR1	-2.1456126659058787	NA	0.03190389407813171	0.0074294027075609585	0.11827516710815358	4.8919680599341495e-20	2.9098980319046386e-19	6	9	9
ENSG00000166073	GPR176	2.1454899209968787	NA	0.03191369642432474	0.008177461053740316	0.01494563076071066	0.0015222209491165342	0.0028187633145879973	9	9	9
ENSG00000135083	CCNJL	-2.1449128972370746	NA	0.031959811854193665	0.022365470932407927	0.05963258408424123	1.4905777399133008e-10	5.219913755722523e-10	9	10	10
ENSG00000164483	SAMD3	-2.1445245693231207	NA	0.03199087896002992	0.0763504512059834	0.12505380617710274	3.615660542961224e-21	2.2670918702465092e-20	12	15	15
ENSG00000134184	GSTM1	2.14410199574106	NA	0.032024715204097304	0.26812052722166496	0.3781346745212033	6.224215346017761e-71	2.1563448276537087e-69	42	54	54
ENSG00000128040	SPINK2	2.1439614809813436	NA	0.03203597327333805	0.018299887377309063	0.022520160713368303	9.649461265759938e-05	0.00020725792640146641	18	22	22
ENSG00000165392	WRN	2.143851615689769	NA	0.03204477806427901	0.09808430760809284	0.011515156511322244	0.005428151142604057	0.009323654241237678	22	27	27
ENSG00000249601	LINC01187	-2.139910619243775	NA	0.032361990750639426	0.08089941691234437	0.21997924608850372	6.017087578911879e-38	7.333833325569284e-37	19	26	26
ENSG00000126860	EVI2A	2.139422400325749	NA	0.03240147438255404	0.06944945222394064	0.11468540022478928	1.929188717231741e-19	1.1109354369310654e-18	21	25	25
ENSG00000276517	AL133243.3	-2.13916951635628	NA	0.03242194203730451	0.013846212292398215	0.012853455658007294	0.0032970959808434723	0.00583748698900317	6	7	7
ENSG00000141068	KSR1	-2.1386169422981216	NA	0.03246670423742385	0.16421274425632704	0.2996890252128411	1.193228216805281e-53	2.4506192443106304e-52	10	13	13
ENSG00000099341	PSMD8	2.1381545444703147	NA	0.03250420223393301	2.359860206511532e-05	0.02903716652592296	9.20675710195699e-06	2.1977544201205515e-05	2	3	3
ENSG00000235954	TTC28-AS1	-2.137024005194141	NA	0.03259603920182533	0.04686076005703401	0.15669623009394507	1.4692940276446027e-26	1.1686884638254773e-25	15	24	24
ENSG00000054282	SDCCAG8	2.1361684831768692	NA	0.03266568336050132	0.2527314190412097	0.3011117082798086	6.03569428377391e-54	1.2500739284110964e-52	8	8	8
ENSG00000126218	F10	2.135942333216131	NA	0.03268411448204032	0.01246308876722029	0.011705231440852717	0.005055890415472268	0.008733225698522756	7	8	8
ENSG00000178199	ZC3H12D	2.1357385951529744	NA	0.03270072666889636	0.010304668127650152	0.0806000400018208	6.912168815061796e-14	2.954555907514824e-13	19	25	25
ENSG00000268810	AC007193.1	-2.1320064136139654	NA	0.03300631931154075	0.018364501300864	0.05563368831127603	6.357122408742401e-10	2.1363568917798047e-09	5	6	6
ENSG00000105983	LMBR1	2.1318864120798215	NA	0.03301618551794239	0.04002591306720263	0.045670030218145655	2.324170947981644e-08	6.947662880266108e-08	15	18	18
ENSG00000246067	RAB30-DT	-2.1304078121496732	NA	0.03313795939876734	0.2189396879663233	0.07305862554164708	1.1095397172683095e-12	4.434280263676122e-12	20	24	24
ENSG00000139194	RBP5	-2.129936635898988	NA	0.033176845000915015	0.21851468037407584	0.27188458605219085	5.563565537551314e-48	9.579275642918421e-47	15	19	19
ENSG00000068489	PRR11	-2.129709359903601	NA	0.03319561576901471	0.02118831324455079	0.03531574494716466	9.63536500088568e-07	2.510817115942691e-06	15	17	17
ENSG00000175395	ZNF25	2.129598128223641	NA	0.03320480572684168	0.07991200694804351	0.0779670900295157	1.825510057651826e-13	7.602154438725392e-13	12	12	12
ENSG00000178028	DMAP1	-2.1295175205403543	NA	0.03321146689158555	0.015423919695201065	0.018823577075841827	0.00036869557326322394	0.0007385539523292871	28	30	30
ENSG00000168306	ACOX2	-2.12765180883777	NA	0.03336596327555489	0.0060371785129623755	0.024173644920685005	5.309781847515992e-05	0.00011746316937958171	9	11	11
ENSG00000188428	BLOC1S5	-2.1271702760952227	NA	0.033405937867050796	0.056055203423243424	0.05455464085685477	9.396255612121942e-10	3.1119425935163994e-09	20	22	22
ENSG00000231312	MAP4K3-DT	-2.125509475000491	NA	0.03354412430472358	0.040644890148356386	0.02688443311338286	1.9981739755563163e-05	4.616285262941569e-05	7	10	10
ENSG00000154319	FAM167A	2.123765161210944	NA	0.03368978555752259	0.29862197497861837	0.30612472305644567	5.407234482047181e-55	1.1620133349953273e-53	17	26	26
ENSG00000125734	GPR108	-2.1236430651904277	NA	0.03370000157529002	0.1228033319544809	0.14633360522935684	8.979837961891924e-25	6.637725914158819e-24	30	39	39
ENSG00000234614	C2CD4D-AS1	-2.1229566696542204	NA	0.03375748298566401	0.018680284742986764	0.02919958060695315	8.684228677363556e-06	2.0785183194432326e-05	10	12	12
ENSG00000196470	SIAH1	-2.122282472664209	NA	0.033814024443159854	0.004732369012450627	0.050034888234773395	4.814715005694688e-09	1.5158352787343163e-08	11	15	15
ENSG00000123454	DBH	2.122080945103882	NA	0.03383094124294631	0.06277145651855338	0.07497697524774866	5.485484331536198e-13	2.227049498141909e-12	25	30	30
ENSG00000038532	CLEC16A	-2.120428943487927	NA	0.033969887984890715	0.012930987733366626	0.01600814351551647	0.0010305263960225595	0.0019521150077754196	10	13	13
ENSG00000224950	AL390066.1	-2.1200187985304813	NA	0.03400446000516107	0.06193564593624161	0.1532446911345493	5.812108643681023e-26	4.510038512691668e-25	14	23	23
ENSG00000189050	RNFT1	2.1198711961162293	NA	0.03401690909510596	0.04759470538164326	0.05386342674861572	1.206697101281839e-09	3.969623746380637e-09	17	22	22
ENSG00000160191	PDE9A	-2.1193441458944084	NA	0.0340613933894089	0.09938818433525129	0.12992134274529102	5.506243881589145e-22	3.591729795563798e-21	22	25	25
ENSG00000242259	C22orf39	-2.1186070777927575	NA	0.03412368708313388	0.0283672729466065	0.013866980245604586	0.002265426399730065	0.004098944643276101	19	19	19
ENSG00000196683	TOMM7	2.1181777096458396	NA	0.034160020220847284	0.03431813072446839	0.31629215171887914	3.843472485260017e-57	8.811725889000539e-56	25	29	29
ENSG00000205464	ATP6AP1L	2.1170678830000766	NA	0.03425408698428918	0.4603136477469584	0.4439241941099185	3.4648357186904965e-87	1.910561663659914e-85	10	11	11
ENSG00000006451	RALA	2.1169292785567717	NA	0.03426585036409171	0.010743465560234727	0.019723923718978967	0.00026578687444151096	0.0005430044209908829	9	10	10
ENSG00000273313	RBAKDN	2.1167298505616285	NA	0.03428278190477254	0.023843795807528937	0.016239175243951704	0.0009468888727463817	0.0018002436007458645	21	27	27
ENSG00000156206	CFAP161	-2.115390116750645	NA	0.0343967114467987	0.029332705731360688	0.06337218459351902	3.825883294385739e-11	1.390927975735023e-10	7	7	7
ENSG00000160072	ATAD3B	2.1147902215307974	NA	0.03444783066384833	0.21213056354824367	0.08782891360710765	4.748598705685727e-15	2.1744651322778248e-14	23	47	47
ENSG00000159842	ABR	2.1145157656489584	NA	0.0344712396633552	0.04659094411149178	0.0599985045563257	1.3050604167925012e-10	4.5908679153999186e-10	25	35	35
ENSG00000142655	PEX14	-2.113179539542536	NA	0.03458540383759331	0.02045004474804855	0.07711263677402952	2.500648776813511e-13	1.0360866362303674e-12	7	9	9
ENSG00000101019	UQCC1	2.1131025133968877	NA	0.034591994613406625	0.02976653040422747	0.09708387213417122	1.5004372993853954e-16	7.43885494280432e-16	9	14	14
ENSG00000167065	DUSP18	-2.1129689660978146	NA	0.034603424189003314	0.21991327307400507	0.26505715811654673	1.2724211377110376e-46	2.074215788080474e-45	31	37	37
ENSG00000143614	GATAD2B	-2.112884484162829	NA	0.034610656196790476	0.003879626364756574	0.010247421700498935	0.0087387820315688	0.014582210086540173	5	8	8
ENSG00000173110	HSPA6	2.112207635788765	NA	0.03466864387632222	0.009910233603023583	0.02931311354258153	8.336695518960257e-06	1.9996924690117072e-05	13	15	15
ENSG00000111361	EIF2B1	-2.111546581170838	NA	0.03472535853542988	0.030406424460061733	0.07665332341453972	2.961269865762306e-13	1.2204474147550535e-12	5	5	5
ENSG00000171517	LPAR3	2.1110675300674075	NA	0.034766507847868784	0.08181995530865152	0.12143188957848129	1.457634216879107e-20	8.864173469950286e-20	17	17	17
ENSG00000147576	ADHFE1	-2.11065159888804	NA	0.03480226908103249	0.08045481626861697	0.2298541146271828	8.354097526104797e-40	1.0845149014017499e-38	12	16	16
ENSG00000273972	AC068722.2	2.1103247536779026	NA	0.034830392852739915	0.19445291672586407	0.3805931239478656	1.6523483251050404e-71	5.806582259677529e-70	18	21	21
ENSG00000206573	THUMPD3-AS1	2.1097145371683443	NA	0.03488295157568409	0.12948694579035994	0.19639576467222858	1.3314063449214532e-33	1.388825268190876e-32	4	4	4
ENSG00000185442	FAM174B	-2.1078472271277238	NA	0.035044206248987214	0.06353755895800207	0.12333182025428498	7.019906494730597e-21	4.335051367595787e-20	31	38	38
ENSG00000175115	PACS1	-2.1076246332489883	NA	0.035063471099495286	0.09316862150625561	0.10625194641767664	4.750898155341e-18	2.5588301653876508e-17	24	26	26
ENSG00000162733	DDR2	2.1055670444045345	NA	0.035241977838154824	0.010686094237017678	0.03718368458716281	4.923917900803669e-07	1.3148593597147636e-06	11	14	14
ENSG00000149600	COMMD7	-2.1054973436335933	NA	0.035248038306710895	0.04929598188530807	0.050877148584719714	3.5519723282956865e-09	1.1288505088573523e-08	13	17	17
ENSG00000121766	ZCCHC17	2.1046964083548887	NA	0.03531774333475978	0.017573421209777725	0.026670546577193952	2.15819857846277e-05	4.967245661261313e-05	4	4	4
ENSG00000188739	RBM34	2.104198657014483	NA	0.03536112164749759	0.014886702709274106	0.026522442207361496	2.276470312368394e-05	5.227529376915585e-05	5	5	5
ENSG00000262155	LINC02175	2.102821880557921	NA	0.03548134260197874	0.039489679606944376	0.010427547130406839	0.008164924300223945	0.013681872857586519	7	9	9
ENSG00000151006	PRSS53	2.102748445966461	NA	0.035487764739596854	0.011914317275645738	0.045021907603178514	2.9354338877557263e-08	8.705895498568249e-08	4	5	5
ENSG00000148908	RGS10	2.101453444365448	NA	0.03560118067495401	0.010186171533410858	0.03719559596488197	4.902882132542026e-07	1.3094459693344216e-06	13	15	15
ENSG00000148019	CEP78	2.1011381493183596	NA	0.0356288409012196	0.07220308908782244	0.12160989716798157	1.3612732293521936e-20	8.295833194797714e-20	13	19	19
ENSG00000242498	ARPIN	-2.098951421939767	NA	0.035821183208193955	0.18496792272393514	0.37118895485088865	2.56586898221775e-69	8.429518616101952e-68	25	33	33
ENSG00000169583	CLIC3	2.0983060032040055	NA	0.03587812256459698	0.030708130035054477	0.05381570898653839	1.2277127534837836e-09	4.036435201206557e-09	5	6	6
ENSG00000111046	MYF6	-2.098259551973814	NA	0.035882223504899204	0.007353918459236722	0.020358136041637064	0.00021113397817125982	0.0004367068618573073	5	9	9
ENSG00000260920	AL031985.3	-2.097314915806871	NA	0.03596570733647563	0.020568531117447043	0.015051324210517842	0.0014641877106171485	0.0027174626676811126	11	12	12
ENSG00000223776	LGALS8-AS1	-2.0969091380747966	NA	0.03600161945477588	0.02613847436532413	0.02237735424905362	0.00010160908098982546	0.00021786623279501337	4	6	6
ENSG00000140577	CRTC3	-2.09652216333627	NA	0.03603589594916129	0.022633058803499743	0.039951226935723706	1.8205528928678544e-07	5.048619269047678e-07	16	22	22
ENSG00000226816	AC005082.1	-2.096222383565618	NA	0.0360624682250615	0.11906132355222353	0.2655486413727006	1.0167107493473063e-46	1.6684758507710005e-45	10	12	12
ENSG00000158113	LRRC43	-2.0948067671834436	NA	0.03618817331200717	0.004180270010167796	0.06364950936632366	3.458347033348413e-11	1.2615867533480523e-10	2	4	4
ENSG00000140400	MAN2C1	-2.0934499816964944	NA	0.03630900464744193	0.510046460966747	0.6548118087959439	1.9573599326429817e-156	7.992087020212975e-154	22	26	26
ENSG00000173218	VANGL1	-2.092721790108606	NA	0.03637399693714608	0.035551910198260255	0.10253014006211497	1.9368717723142315e-17	1.0108160080163345e-16	5	7	7
ENSG00000109762	SNX25	2.0908233082597656	NA	0.0365439058988727	0.027362675208455513	0.09345392801678626	5.837607573384674e-16	2.8018229016505397e-15	14	19	19
ENSG00000198466	ZNF587	2.0904104786457878	NA	0.03658094240671352	0.03541169852049733	0.16234376383944024	1.5306457660125818e-27	1.267457471817951e-26	4	6	6
ENSG00000231621	AC013264.1	-2.0898728636631936	NA	0.036629221819978734	0.05912642613094229	0.1446619037276666	1.7357647755023653e-24	1.2704494295813087e-23	12	14	14
ENSG00000114520	SNX4	-2.0869499907801976	NA	0.03689265532278619	0.011325895319796414	0.04597495335409564	2.0823355747861815e-08	6.258319798809714e-08	6	9	9
ENSG00000112812	PRSS16	2.0868279841328072	NA	0.036903686563987376	0.024452585314062903	0.05312448721670823	1.576497761478984e-09	5.1427354216479165e-09	8	11	11
ENSG00000119714	GPR68	2.0858332078622532	NA	0.03699373421319433	0.011635356529180931	0.030660734064112162	5.1346226736581915e-06	1.2545041206805005e-05	7	7	7
ENSG00000260859	AC025280.1	-2.085313491056513	NA	0.03704085360566132	0.009951141868559653	0.044508938331813734	3.5311136365611165e-08	1.0408227527223546e-07	9	16	16
ENSG00000197056	ZMYM1	-2.084316447773734	NA	0.037131392202089296	0.04561507435109398	0.030370301799577063	5.699852702138447e-06	1.3853000848777242e-05	13	14	14
ENSG00000135916	ITM2C	2.084090332704785	NA	0.03715195124303472	0.05491448051689708	0.09407776033176314	4.623606347506668e-16	2.2322698551067525e-15	11	11	11
ENSG00000101745	ANKRD12	-2.0828353328374756	NA	0.037266235739733096	0.06889151982150206	0.03773345547992001	4.0410037269933073e-07	1.0885826722307293e-06	29	32	32
ENSG00000114315	HES1	2.082109451936164	NA	0.037332473390347516	0.016222467204550894	0.027040886948540812	1.888696678458206e-05	4.376926937686456e-05	6	7	7
ENSG00000130347	RTN4IP1	-2.081681685953843	NA	0.037371554544841534	0.014447296428965032	0.023181578212167132	7.59750234465913e-05	0.00016515346394797747	17	19	19
ENSG00000122359	ANXA11	2.0798387329124313	NA	0.03754032711533655	0.03799761731464062	0.08189625080884773	4.2817305408146024e-14	1.853759077112588e-13	22	29	29
ENSG00000267757	EML2-AS1	2.0793140270493784	NA	0.03758849668900981	0.0005285360234928303	0.4461475187180897	9.067349546705014e-88	5.148873423061069e-86	9	11	11
ENSG00000184967	NOC4L	-2.0790066822333206	NA	0.03761673628388978	0.13987344790299877	0.20320693052624428	7.626537732633313e-35	8.309243683413512e-34	30	44	44
ENSG00000113812	ACTR8	2.077468430747769	NA	0.037758346022635586	0.008578733710535925	0.021417669535826155	0.00014380486271170484	0.00030296186617236195	8	10	10
ENSG00000177426	TGIF1	-2.076796054840088	NA	0.03782038650437869	0.010024708158431051	0.025516553526550693	3.271110241421124e-05	7.401539718977551e-05	1	3	3
ENSG00000145979	TBC1D7	2.076732921962174	NA	0.03782621625926642	0.26235422291704574	0.34044025155127894	2.2542701078780554e-62	5.947458166153965e-61	35	45	45
ENSG00000265415	AC099850.3	-2.075306114931777	NA	0.03795817308462735	0.003960183622160676	0.012646832374187867	0.0035600540063911125	0.006281945761359001	10	11	11
ENSG00000182952	HMGN4	-2.073873257788589	NA	0.038091083253597474	0.21490885648144786	0.30443940375555456	1.2191316936806903e-54	2.590692616472139e-53	10	14	14
ENSG00000188747	NOXA1	-2.072480354019187	NA	0.038220666534413764	0.08298415182535362	0.21831333750279117	1.2316314728472245e-37	1.475978205999794e-36	5	7	7
ENSG00000093167	LRRFIP2	2.0724386351987634	NA	0.038224553453461665	0.010700705316199488	0.09172602560684487	1.1127046355318359e-15	5.2784984217802086e-15	3	7	7
ENSG00000222011	FAM185A	-2.072307281886351	NA	0.038236793762733874	0.06205474684302254	0.057789415694877534	2.9100247609807915e-10	1.0016863634295382e-09	18	21	21
ENSG00000184381	PLA2G6	2.068975516590449	NA	0.038548384263198905	0.02075587834170254	0.09181201743468899	1.0775781312489492e-15	5.117526273272842e-15	2	4	4
ENSG00000168610	STAT3	2.0675268173217773	NA	0.038684539933526135	0.0006189368565267646	0.011132901121822745	0.006263479208510725	0.010678238885252054	1	1	1
ENSG00000162636	FAM102B	2.0674231530944978	NA	0.03869429843970979	0.017445524858741828	0.020176480447785902	0.0002255185562283178	0.0004647221486132446	7	8	8
ENSG00000108828	VAT1	2.0667011259669326	NA	0.03876232501793717	0.024261410145477183	0.031532561870844786	3.7530193938639417e-06	9.292597398985378e-06	9	10	10
ENSG00000001167	NFYA	2.0663377567131365	NA	0.0387965986704252	0.07865398459099804	0.018574164971363407	0.0004037274226104764	0.0008051542703043446	4	5	5
ENSG00000197093	GAL3ST4	-2.064540893945248	NA	0.038966460748097724	0.014344261910971441	0.02245219455011853	9.889571045787375e-05	0.00021226064313417732	13	16	16
ENSG00000110047	EHD1	-2.0638498270432826	NA	0.0390319570778814	0.004454467610356223	0.013950768929458367	0.00219639115067234	0.003983281709272415	4	7	7
ENSG00000147316	MCPH1	2.0633474443202284	NA	0.03907962941250762	0.00802230640329471	0.03287507259964592	2.3163601371929263e-06	5.845094171971968e-06	19	23	23
ENSG00000236144	TMEM147-AS1	-2.062742693736293	NA	0.03913708126985765	0.0023067718497429544	0.016404866866164654	0.0008911510646978639	0.0016982275373378895	13	20	20
ENSG00000148935	GAS2	2.0626099123142567	NA	0.039149705225081176	0.05194348952625494	0.010088941823835984	0.009277681093405672	0.015413070331116855	13	13	13
ENSG00000138722	MMRN1	2.0595872200628125	NA	0.039438019010968876	0.019321619959880555	0.030281321806552585	5.885181810923591e-06	1.42912748336914e-05	5	7	7
ENSG00000213903	LTB4R	-2.059377497236905	NA	0.03945808972306459	0.08201772046200383	0.01530529615799057	0.0013337043612763311	0.002490656222533791	7	9	9
ENSG00000180917	CMTR2	2.0588257100288696	NA	0.03951093780720045	0.07961530539808098	0.07488081665953823	5.682787938481869e-13	2.3059654468589508e-12	16	20	20
ENSG00000140105	WARS	2.0587425669988004	NA	0.03951890613741754	0.132883883402861	0.36675757678651544	2.694439112078983e-68	8.572715460675784e-67	11	12	12
ENSG00000085415	SEH1L	2.0574842604953756	NA	0.03963966739273335	0.019876953546251366	0.0348665203003276	1.1323508564925998e-06	2.9355532634907928e-06	14	17	17
ENSG00000164877	MICALL2	-2.056912660598755	NA	0.039694627917911555	5.1456314634178307e-05	0.1407406556363686	8.106104943917152e-24	5.7442807307122e-23	1	3	3
ENSG00000138316	ADAMTS14	2.056578511608953	NA	0.03972678698483033	0.004977024697554065	0.01118911473556019	0.0061328761587675605	0.010469111412174487	4	5	5
ENSG00000110777	POU2AF1	-2.0557377338409424	NA	0.03980780268841891	0.004955274719644584	0.01268111919853182	0.0035149909715718173	0.0062053304685490114	1	1	1
ENSG00000049089	COL9A2	2.055189143744899	NA	0.03986073930259498	0.009430650866032779	0.023806633012313557	6.0620465105900515e-05	0.00013314297593507786	5	7	7
ENSG00000074966	TXK	-2.054046059422697	NA	0.039971233997749274	0.02905849827205305	0.04673330216373068	1.5843437313723228e-08	4.802883268393842e-08	9	10	10
ENSG00000244617	ASPRV1	2.0536198554924807	NA	0.04001249887483141	0.07229508218344648	0.12318908893621437	7.416372320857145e-21	4.573296257834563e-20	12	14	14
ENSG00000143952	VPS54	2.053098615897759	NA	0.040063014182833805	0.0037380369990543784	0.014734896678721146	0.0016449586617749	0.0030313127112376703	2	3	3
ENSG00000131203	IDO1	-2.0520238634154775	NA	0.04016734331619449	0.013979716213736101	0.02264789242203465	9.21392554907188e-05	0.00019837992371755638	10	16	16
ENSG00000168556	ING2	2.051605286241632	NA	0.040208038039064226	0.00783674912679511	0.01348652929355222	0.002607588638296912	0.004679035006608114	8	11	11
ENSG00000141298	SSH2	-2.051304257345527	NA	0.04023732614754086	0.022257310996292825	0.09041434376146154	1.8144319638522912e-15	8.522512667242657e-15	6	7	7
ENSG00000111696	NT5DC3	-2.0509000443205054	NA	0.04027668184214967	0.012024199727915802	0.4712388451884282	1.6623849718016099e-94	1.1403295952570324e-92	8	11	11
ENSG00000126246	IGFLR1	-2.048651631828954	NA	0.04049619200148287	0.08206381771384319	0.14490783946906868	1.5754904254599896e-24	1.1556067282383815e-23	14	15	15
ENSG00000142102	PGGHG	2.0479233056293857	NA	0.04056751486659906	0.1973133068188992	0.21066706756530573	3.236753421958476e-36	3.705412846005735e-35	39	52	52
ENSG00000272562	AL512343.2	-2.0477546747253403	NA	0.04058404357402422	0.003193309645784872	0.0145116403273116	0.0017859235197799344	0.003276294655616827	9	12	12
ENSG00000124251	TP53TG5	-2.0477471453154448	NA	0.040584781717858676	0.021768231096157088	0.01598136548235209	0.001040690431142802	0.0019696280988486825	4	5	5
ENSG00000095303	PTGS1	2.047573511353561	NA	0.0406018070380215	0.010170719955359196	0.045407940041607815	2.5543333215719578e-08	7.610191475267113e-08	4	7	7
ENSG00000093010	COMT	-2.0460974562095156	NA	0.04074678323250947	0.015692208765133716	0.04074643023217079	1.36772175936056e-07	3.8375426131011526e-07	6	9	9
ENSG00000049167	ERCC8	-2.045051289412692	NA	0.040849801840160904	0.05680397131278826	0.0738793496474426	8.209521843658392e-13	3.3048143215234213e-12	9	11	11
ENSG00000112308	C6orf62	2.044461924487503	NA	0.04090793518738444	0.013341728709565365	0.17387178881451837	1.4457619909917397e-29	1.2974030551291126e-28	17	23	23
ENSG00000117595	IRF6	-2.0440455257549237	NA	0.04094904987074019	0.16681480827303993	0.28345951798665503	2.581812386086078e-50	4.786540606377313e-49	13	16	16
ENSG00000188234	AGAP4	2.0423977375030513	NA	0.04111209400114129	0.0070502302282645455	0.41797994473124606	1.4695651804195938e-80	6.792876894613372e-79	1	11	11
ENSG00000274180	NATD1	-2.0403134984986893	NA	0.04131911120965635	0.025021781297958675	0.08652545812560207	7.706154603420285e-15	3.495182366941404e-14	18	22	22
ENSG00000050748	MAPK9	2.0393364424282185	NA	0.04141646092997512	0.14421618033497577	0.19456137465833145	2.8645530576292988e-33	2.962860095614285e-32	21	28	28
ENSG00000132604	TERF2	2.0384870568874263	NA	0.04150124785761301	0.0018069595292663665	0.011524526298259152	0.005409163462314206	0.009294763949421475	6	10	10
ENSG00000180871	CXCR2	-2.038099704654859	NA	0.041539962704028856	0.012372038157991025	0.0816915809918843	4.6182477015932467e-14	1.9929121750030846e-13	6	6	6
ENSG00000099910	KLHL22	2.0358183982678093	NA	0.04176859425869042	0.0021271645768962608	0.011253653770653307	0.005986343300583096	0.010232213820562096	13	22	22
ENSG00000205544	TMEM256	-2.035679488353054	NA	0.04178255008946389	0.022064183971225493	0.02342382428392132	6.960846147133164e-05	0.00015202693654761413	23	28	28
ENSG00000269956	MKNK1-AS1	-2.035545003026185	NA	0.04179606515652242	0.07590501700695441	0.09359535229033936	5.537141122609987e-16	2.662265022787904e-15	25	28	28
ENSG00000011485	PPP5C	-2.0351564797118176	NA	0.041835130492511224	0.22047245815073716	0.45359525488101543	9.774804088457472e-90	5.944259408260894e-88	4	5	5
ENSG00000162517	PEF1	-2.0344952213188714	NA	0.04190168992427334	0.000936896227430831	0.03610077788674515	7.266767941996343e-07	1.912782861662245e-06	7	11	11
ENSG00000127412	TRPV5	-2.0319601076054985	NA	0.04215769464667484	0.05603708062335502	0.06721266623567262	9.429586317874157e-12	3.5665632061143346e-11	6	6	6
ENSG00000235530	AC087294.1	2.031141375618706	NA	0.042240655289513464	0.026381386030431636	0.023996070375075975	5.661289133543487e-05	0.00012478849273925098	7	8	8
ENSG00000122543	OCM	-2.0301711448655615	NA	0.042339145807483984	0.014315815196932792	0.040175801101269656	1.679302061639397e-07	4.678094713296624e-07	15	26	26
ENSG00000170275	CRTAP	-2.0293835423771998	NA	0.04241924006834567	0.058095645687683696	0.04511239140168682	2.841299278535821e-08	8.443153929580799e-08	14	19	19
ENSG00000152620	NADK2	-2.0268986841925294	NA	0.04267277513133194	0.006061118976473884	0.025634036826407903	3.1354621836118186e-05	7.109618006975945e-05	2	5	5
ENSG00000165125	TRPV6	-2.0268242430954757	NA	0.04268039023135113	0.006319072921130989	0.024700252900428415	4.390839720890374e-05	9.812159287666019e-05	5	7	7
ENSG00000111639	MRPL51	-2.024990071567602	NA	0.04286838372472671	0.015443252857315452	0.03462756589136718	1.2338880674461303e-06	3.187699076323243e-06	9	11	11
ENSG00000124444	ZNF576	2.0249781808278096	NA	0.042869604746735485	0.005980920720658588	0.01999133302206578	0.00024119374718907895	0.0004954757511434493	15	17	17
ENSG00000185262	UBALD2	-2.0239356173413565	NA	0.04297677661268054	0.028035891622134407	0.04124953617296816	1.1413065683834186e-07	3.224426085866103e-07	17	20	20
ENSG00000186088	GSAP	-2.0223803342389313	NA	0.04313707511700381	0.12907048540225788	0.1724230660682023	2.6063469649219987e-29	2.3134701915863018e-28	19	24	24
ENSG00000272316	AL021368.2	-2.021498077184522	NA	0.04322823119044365	0.05455082313061091	0.01825855316934342	0.00045290033602207535	0.0008962367715719559	3	5	5
ENSG00000116977	LGALS8	-2.020251353329375	NA	0.04335732198796172	0.03747220151970541	0.0545846234336693	9.294824586860466e-10	3.0795391584248482e-09	26	36	36
ENSG00000163918	RFC4	2.020229670817106	NA	0.04335956996076442	0.0013176141366503036	0.033930271794479445	1.5852824304818337e-06	4.0546935950164876e-06	5	8	8
ENSG00000256967	AC018653.3	-2.019817316528844	NA	0.04340234026837761	0.3926313586267121	0.49469295968101545	4.256458956829182e-101	3.649700732533182e-99	18	25	25
ENSG00000196876	SCN8A	2.0194297099903786	NA	0.0434425761770694	0.005751434875531357	0.011209559143983194	0.00608606723137869	0.010393824932857733	4	5	5
ENSG00000162407	PLPP3	2.019080580717857	NA	0.04347884488227747	0.06405764616416024	0.0608816190259233	9.468013535569441e-11	3.366513873553397e-10	20	22	22
ENSG00000276248	AL442125.1	-2.0181270189748983	NA	0.04357803439502538	0.027485038626045993	0.04827350121174707	9.091623297623805e-09	2.803168786964233e-08	2	3	3
ENSG00000125755	SYMPK	-2.017691651606697	NA	0.043623384832727895	0.007456193879544225	0.05119560708126297	3.165968119533439e-09	1.0102937715273344e-08	11	17	17
ENSG00000120539	MASTL	-2.017350339315877	NA	0.04365896580633453	0.32116082740732027	0.24736631536228026	3.712857317528172e-43	5.3731468471131325e-42	16	17	17
ENSG00000189306	RRP7A	2.0170273252776005	NA	0.04369266180352463	0.641390923548863	0.34752827268496206	6.043557638851034e-64	1.668936714149056e-62	74	98	98
ENSG00000115652	UXS1	2.0169264734058294	NA	0.043703186910743645	0.013687450746752997	0.01905886100713047	0.00033845403206297247	0.000681718134349062	14	17	17
ENSG00000278238	AL359513.1	2.0168997421738024	NA	0.043705976995644796	0.031550092351322494	0.028336811993414555	1.1845399422731563e-05	2.8026594191559544e-05	8	12	12
ENSG00000106628	POLD2	-2.0166701662489315	NA	0.043729945285014706	0.021761567685886912	0.015246172500408184	0.0013629917016586546	0.0025420276989390174	16	19	19
ENSG00000261338	AC021016.2	-2.0150816211731435	NA	0.04389609761028346	0.32475734620218566	0.3200448234697512	6.0790044512458964e-58	1.4300253406641409e-56	15	20	20
ENSG00000166598	HSP90B1	-2.014871841255588	NA	0.043918079128271434	0.007175508239009226	0.032508709357381135	2.6423692530564205e-06	6.6355235496653325e-06	4	5	5
ENSG00000100890	PRORP	2.0145970998084577	NA	0.04394688161207942	0.10564505180507182	0.18280175288702738	3.740317527979144e-31	3.557554369790035e-30	24	30	30
ENSG00000267390	AC036176.1	-2.0142809504672483	NA	0.04398004482005127	0.07982262878012568	0.040918279814447976	1.2857382753548523e-07	3.618169623245875e-07	9	11	11
ENSG00000111254	AKAP3	-2.0140647535551914	NA	0.04400273545170253	0.06783524517337236	0.128030387807951	1.145185004787594e-21	7.360861187069882e-21	11	16	16
ENSG00000268555	AC123912.4	-2.0133081466973453	NA	0.044082221851611654	0.5594806643736888	0.5843549969545903	1.815211973008426e-129	3.2426114713668226e-127	28	32	32
ENSG00000157193	LRP8	-2.013150691986084	NA	0.044098778705899115	6.872981686466005e-06	0.03584320097813859	7.97157442497627e-07	2.0915625736523573e-06	1	2	2
ENSG00000204710	SPDYC	2.0131426039449827	NA	0.04409962933039154	0.3952786881720387	0.44503372603695784	1.775945818880692e-87	9.888212612982139e-86	8	12	12
ENSG00000258082	AL391832.3	-2.0123683089361406	NA	0.04418112659113773	0.03329894533219469	0.046672733517527806	1.619315404183488e-08	4.9054301124081675e-08	14	20	20
ENSG00000179743	AL450998.2	-2.0098178380909997	NA	0.04445047212386894	0.028543911637752904	0.04260222804043422	7.014969648307272e-08	2.018451585550695e-07	9	11	11
ENSG00000255760	LINC02422	2.0088108226451586	NA	0.04455720006258338	0.0700288563826078	0.09491395637948742	3.3819275456747745e-16	1.6466972027477769e-15	14	15	15
ENSG00000254772	EEF1G	-2.007877068972154	NA	0.04465635649468264	0.010625081931350693	0.017591736590731124	0.0005775389470396184	0.001127144122315058	16	20	20
ENSG00000105289	TJP3	-2.007718551429902	NA	0.044673208133159725	0.040523523079665995	0.1275835346063415	1.3612381035261722e-21	8.723420118598777e-21	21	33	33
ENSG00000276691	AC004466.3	-2.005217007668564	NA	0.044939852626603216	0.2026089977975275	0.22626430675473555	3.9795246004810604e-39	5.047697290950422e-38	23	30	30
ENSG00000164695	CHMP4C	-2.0042817144850176	NA	0.04503989149580192	0.03483284135622527	0.019946137420034003	0.0002451836152424695	0.0005031897819283281	8	8	8
ENSG00000182919	C11orf54	-2.003930893923141	NA	0.0450774636237138	0.030853364125289863	0.19450821773598373	2.928789976186161e-33	3.0274755456067794e-32	4	5	5
ENSG00000166135	HIF1AN	-2.0029998993930063	NA	0.04517729927635327	0.024423937808100975	0.2869670519666063	4.9829110412955064e-51	9.46311643933296e-50	10	13	13
ENSG00000105618	PRPF31	-2.0023259070122834	NA	0.045249691447389856	0.01611418150673578	0.013187461502126524	0.002912963416964064	0.005193129598493126	26	34	34
ENSG00000236279	CLEC2L	2.002279621891503	NA	0.045254666425702694	0.04954413390770195	0.09361787704018008	5.490730863688708e-16	2.641249469323917e-15	5	9	9
ENSG00000272750	AL592148.3	2.001975213154076	NA	0.045287397433861225	0.16941375926192778	0.03291364578958715	2.284468395049527e-06	5.766315647145178e-06	15	16	16
ENSG00000117500	TMED5	-1.9991574572224127	NA	0.0455913199804709	0.051213533556497284	0.06422669699779655	2.8025207702602664e-11	1.0293516532275286e-10	5	6	6
ENSG00000268119	AC010615.2	-1.9991015132783354	NA	0.04559737144001029	0.148483152299949	0.24033699802179687	8.401550625966344e-42	1.1721657138629149e-40	5	7	7
ENSG00000071051	NCK2	-1.9972432452969933	NA	0.04579876535964297	0.016097025610729794	0.040077950200469455	1.739448695655554e-07	4.834652460582997e-07	23	31	31
ENSG00000140948	ZCCHC14	-1.9970540773404382	NA	0.045819308817618434	0.02582995666815196	0.09674382894526594	1.7044166086332778e-16	8.423354588314721e-16	26	36	36
ENSG00000165028	NIPSNAP3B	-1.9959401220782327	NA	0.04594044080152865	0.006319960062711924	0.017327543456344123	0.0006360037875720598	0.001233647590529952	18	22	22
ENSG00000087111	PIGS	-1.9955487740561098	NA	0.04598306013389065	0.020432322575460078	0.021995151457767016	0.00011667626328798703	0.0002483407272093446	8	10	10
ENSG00000039123	MTREX	1.9951315906284732	NA	0.04602852971006738	0.008435733677167122	0.01548141646580347	0.0012501716925576018	0.0023448752439757534	7	8	8
ENSG00000269973	AC010969.2	-1.9946732315018054	NA	0.04607853075254772	0.18677764117813284	0.15825201531909258	7.891308453990591e-27	6.329656158909478e-26	28	33	33
ENSG00000247400	DNAJC3-DT	-1.9942835808642192	NA	0.04612107255358695	0.06450067393268441	0.07296035895464648	1.1502726729312001e-12	4.591719289594309e-12	11	14	14
ENSG00000103018	CYB5B	-1.9937649965286253	NA	0.0461777425505288	0.012735803537105867	0.03494355866682785	1.1014309216461718e-06	2.8592853277793217e-06	1	1	1
ENSG00000103196	CRISPLD2	-1.991890726927972	NA	0.046383048633904786	0.04778057206999356	0.18950036945044266	2.3512398907246905e-32	2.366280098945875e-31	12	22	22
ENSG00000111642	CHD4	1.9916837788076425	NA	0.046405764612000175	0.009490341224317203	0.03476470056388307	1.1745526854226647e-06	3.0399040148375003e-06	7	8	8
ENSG00000276289	KCNE1B	-1.9905620944642546	NA	0.04652905102888885	0.19860241512346427	0.3032022621897563	2.211538220396824e-54	4.647753546762884e-53	45	52	52
ENSG00000266805	AP005432.1	1.9903087058153157	NA	0.046556939589367616	0.014803637550366533	0.013317966529031975	0.0027754854971388174	0.004962652569120382	11	14	14
ENSG00000183570	PCBP3	-1.9900433887528939	NA	0.04658615609699421	0.08339715673953975	0.1028515456447734	1.7158647467524773e-17	8.984844134979614e-17	27	31	31
ENSG00000166439	RNF169	1.9895768271703849	NA	0.046637570922383145	0.00319210851397323	0.010544186121972018	0.007813977498701942	0.013119434122306598	2	4	4
ENSG00000141480	ARRB2	-1.9889156095266487	NA	0.046710518530950346	0.16229354026856307	0.21078402678929103	3.0796103160080065e-36	3.5325911243626285e-35	33	43	43
ENSG00000222004	LINC02860	1.988680985434619	NA	0.046736426068336154	0.026577694474328697	0.04180058577028559	9.36060687583093e-08	2.6607831479135523e-07	12	17	17
ENSG00000137075	RNF38	1.9883056390091336	NA	0.046777897518355295	0.015774051040630937	0.036985301899753374	5.287832472432295e-07	1.4080906687848048e-06	7	8	8
ENSG00000101439	CST3	1.9879676374089001	NA	0.04681526928979917	0.011106650174542538	0.10096467981191158	3.492595119806459e-17	1.8013387581822847e-16	8	10	10
ENSG00000134539	KLRD1	1.9852759344744528	NA	0.04711377999937142	0.009628308272852614	0.02096132889535427	0.0001696575987228385	0.000354725452389412	8	11	11
ENSG00000168754	FAM178B	-1.9833384487768957	NA	0.04732963739208658	0.008529667023562592	0.011069876580103409	0.006413277182173074	0.010916257111373303	3	6	6
ENSG00000275481	AC025031.4	1.98046074864338	NA	0.04765177968046129	0.00496594403896989	0.010664130717024912	0.007469108136695999	0.012577350298134296	3	4	4
ENSG00000271734	Z98200.1	-1.979352451097182	NA	0.047776338007871844	0.0020160733527058846	0.017179773592038147	0.0006712679131204011	0.001298834868791804	9	12	12
ENSG00000138592	USP8	1.9777315443822365	NA	0.04795899969182022	0.030974019791117007	0.09949962948563272	6.05924928543963e-17	3.0815559310796033e-16	14	20	20
ENSG00000197362	ZNF786	-1.9772270565641352	NA	0.04801597056721941	0.0703185840955529	0.0807480110765977	6.544587758196847e-14	2.8030253612716713e-13	17	21	21
ENSG00000258810	AL133371.2	-1.976915445037928	NA	0.048051188682802295	0.03249932942153088	0.16098453221041215	2.6415032513755633e-27	2.1622500839064218e-26	7	10	10
ENSG00000115750	TAF1B	-1.976819088594677	NA	0.04806208321270182	0.23667776559799306	0.25246069985482056	3.8032918563971326e-44	5.761718378564878e-43	20	22	22
ENSG00000160949	TONSL	-1.976689407645575	NA	0.04807674885012162	0.15246573711171504	0.16405020767709805	7.70625015610839e-28	6.490888208600333e-27	33	42	42
ENSG00000248734	AC008906.1	1.9762959946627845	NA	0.04812126298934899	0.16113766901946341	0.21210025544867453	1.7581005622129016e-36	2.0289143029198552e-35	13	16	16
ENSG00000183486	MX2	1.9762553052496767	NA	0.04812586891594037	0.07060659840252685	0.10498577316614634	7.667658399193985e-18	4.0861614011117975e-17	31	38	38
ENSG00000274767	AC243829.1	1.9757106182219841	NA	0.048187561622716465	0.061403867297177735	0.29398964425204466	1.8054194620745246e-52	3.562846761233144e-51	10	20	20
ENSG00000224383	PRR29	-1.9755950485087166	NA	0.04820065989737308	0.056702143177705805	0.03958988897665594	2.073165169234822e-07	5.726918409666231e-07	15	15	15
ENSG00000140367	UBE2Q2	-1.9754164339551943	NA	0.04822090934136942	0.040024814290973404	0.05368181796060056	1.2886519106339346e-09	4.2319210293874656e-09	10	10	10
ENSG00000258365	AC073655.2	-1.9752865443828205	NA	0.048235639345968626	0.015411616855267731	0.031743351289874905	3.4791408776741804e-06	8.63441199873148e-06	7	10	10
ENSG00000179152	TCAIM	-1.9752389184738273	NA	0.04824104126430675	0.0028392459618788684	0.125175730786696	3.449577994207704e-21	2.166122776370118e-20	4	7	7
ENSG00000115109	EPB41L5	-1.9750411245804618	NA	0.04826348126576645	0.030196806856936025	0.060849279680331866	9.579969597552214e-11	3.4018446439079915e-10	14	15	15
ENSG00000185950	IRS2	1.9745337967914687	NA	0.04832107842469388	0.010663809067176448	0.019250644188823766	0.0003156578817663828	0.0006389538496708804	5	5	5
ENSG00000255521	AL356215.1	1.9731058706523068	NA	0.048483501570933396	0.028106249032158765	0.01931121136466174	0.00030878439802530774	0.0006258531664975774	5	7	7
ENSG00000166913	YWHAB	1.9727219616638623	NA	0.048527248416989986	0.03261993467014827	0.09583515397790343	2.3956131320704405e-16	1.174117450753815e-15	3	4	4
ENSG00000040633	PHF23	1.9725378751754763	NA	0.048548237027767296	4.572558167963179e-05	0.03267975642540549	2.4848123928448374e-06	6.250850480401367e-06	1	3	3
ENSG00000167632	TRAPPC9	-1.9721888860763939	NA	0.048588047925866615	0.08623065520306633	0.25699836191699577	4.9334808380283686e-45	7.649571689995343e-44	23	32	32
ENSG00000143919	CAMKMT	1.970415669011786	NA	0.0487907512428209	0.031131358624259368	0.07706798306900405	2.5420977503520496e-13	1.0521781935486965e-12	26	37	37
ENSG00000177025	C19orf18	-1.970283064083142	NA	0.04880593831547441	0.04820915329092553	0.055260181198464084	7.278003938529204e-10	2.430584022236365e-09	14	17	17
ENSG00000104419	NDRG1	-1.9695966880909719	NA	0.048884611527555924	0.0007726600442739112	0.01551167015046721	0.0012363633479337355	0.0023202445889380203	3	7	7
ENSG00000065361	ERBB3	1.968378295037365	NA	0.04902452736135258	0.0077415733614989496	0.011425072463777953	0.0056141996224240475	0.009631643589930971	7	7	7
ENSG00000229832	AL360091.1	1.9681037481927037	NA	0.04905610168342736	0.007585502906327698	0.03477850953154674	1.1687382863796824e-06	3.0262257093651177e-06	8	12	12
ENSG00000169567	HINT1	1.967745948010592	NA	0.049097276187797724	0.03834709512213939	0.03344664270304817	1.8862165326013446e-06	4.794949202131702e-06	12	16	16
ENSG00000163866	SMIM12	-1.967543390410668	NA	0.04912059872535733	0.12582372674652967	0.192504767307781	6.749004211342508e-33	6.905648760161854e-32	21	25	25
ENSG00000196268	ZNF493	-1.9646953352603036	NA	0.04944951017954924	0.0993989245514411	0.277793348396547	3.620719070449738e-49	6.46788659782735e-48	2	3	3
ENSG00000075826	SEC31B	-1.9642325803133736	NA	0.04950312615074843	0.3009355507466769	0.47310221662721025	5.102710763581867e-95	3.601085880027384e-93	5	7	7
ENSG00000172932	ANKRD13D	1.9641437728472664	NA	0.049513421186117526	0.04206545313869152	0.0652139446015698	1.955513241828835e-11	7.260250397082202e-11	15	20	20
ENSG00000153071	DAB2	1.9639895763029318	NA	0.04953130073876459	0.015184824389597966	0.0179112304952469	0.0005140128209985718	0.0010105245749517948	12	18	18
ENSG00000261879	AC087500.1	-1.9624567970385582	NA	0.049709325770050654	0.02368419390952145	0.02843097675795451	1.1450718736710241e-05	2.7115213423894494e-05	6	6	6
ENSG00000187824	TMEM220	1.962400366939807	NA	0.04971589008635616	0.012145463894241548	0.018386169749132743	0.00043233029174608663	0.000857807725691732	5	7	7
ENSG00000175505	CLCF1	-1.9619864387258612	NA	0.0497640631372768	0.015364448330048266	0.018025131111132027	0.0004931076816040996	0.0009719889231987015	5	7	7
ENSG00000092096	SLC22A17	1.9601436479109875	NA	0.049979002820726336	0.020835661308333572	0.019725825714462273	0.00026560334054656686	0.0005426941125977689	13	17	17
ENSG00000105556	MIER2	-1.959681566668288	NA	0.050033021002215884	0.050469877554728815	0.06263880974298555	4.996701295675324e-11	1.803587255725871e-10	37	43	43
ENSG00000263916	AC100778.2	1.9589634492248253	NA	0.050117067441040976	0.01126533089459092	0.018299291867231362	0.0004462289803299335	0.0008838508643656768	13	17	17
ENSG00000165685	TMEM52B	1.9588383547992105	NA	0.050131720236510614	0.05148987979113499	0.01812187512047233	0.00047602477306108663	0.0009397201373574968	25	38	38
ENSG00000278834	AC073508.3	-1.958333373069763	NA	0.05019090721937097	0.05545550873003962	0.044211470051221	3.9303813568392045e-08	1.1543433788051982e-07	1	2	2
ENSG00000197386	HTT	1.9576330184936526	NA	0.050273090045460656	1.3085758629150075e-06	0.09099972797908601	1.4588118710868878e-15	6.8804083545844435e-15	1	3	3
ENSG00000166136	NDUFB8	-1.9575148032392595	NA	0.050286973086042415	0.0008791118949732773	0.06311526222187062	4.201070552301212e-11	1.5234544068812325e-10	5	7	7
ENSG00000168958	MFF	-1.9563691728818613	NA	0.05042168090443833	0.036240298501719254	0.07716252948158896	2.455133882822689e-13	1.0177203518618877e-12	9	10	10
ENSG00000136404	TM6SF1	-1.9554049296322211	NA	0.050535294738161984	0.0084572032191436	0.017733677674803845	0.000548394539691529	0.0010728288798961933	7	8	8
ENSG00000122420	PTGFR	-1.955102328210812	NA	0.05057099352764188	0.09424881682896848	0.08478961674290224	1.4671539410275938e-14	6.526646675663348e-14	28	37	37
ENSG00000257815	AC025159.1	-1.9549402795047925	NA	0.050590119580807114	0.05296483611029884	0.16808348781838447	1.513945319782403e-28	1.3026918358729769e-27	10	15	15
ENSG00000257704	INAFM1	1.9547693911410755	NA	0.05061029551336937	0.028037860115093065	0.18814887006694755	4.116256967482988e-32	4.082688880009587e-31	2	5	5
ENSG00000123472	ATPAF1	-1.9537658364912311	NA	0.050728916264477314	0.018397713377968035	0.023457544449861752	6.876573643525902e-05	0.0001503012508447944	11	12	12
ENSG00000197265	GTF2E2	-1.9536148022435238	NA	0.05074678874868674	0.0056699750857510415	0.01213027598980592	0.004314488311740175	0.007535305026788092	5	6	6
ENSG00000112695	COX7A2	1.9532032152115828	NA	0.05079552025591383	0.02538165350841682	0.014914652852427901	0.0015396662897822861	0.0028482995904505312	10	12	12
ENSG00000108622	ICAM2	-1.95155276406022	NA	0.05099132598976115	0.022872226015659778	0.04382894303846225	4.510792044368406e-08	1.3182612946297513e-07	10	12	12
ENSG00000186318	BACE1	-1.9501869105027216	NA	0.05115384534981932	0.08170083068208361	0.10510357119175272	7.333867512048954e-18	3.909496237616646e-17	16	18	18
ENSG00000162627	SNX7	1.9491513186379965	NA	0.05127735661112906	0.0960515360364839	0.12178883785576301	1.2708105022633074e-20	7.758322998687596e-20	27	31	31
ENSG00000101421	CHMP4B	-1.9472710668612954	NA	0.051502245533962446	0.17290476797316648	0.24274959300085913	2.88940940497176e-42	4.0815882937282305e-41	15	18	18
ENSG00000132603	NIP7	1.946738116699721	NA	0.051566139386637164	0.00016144731478333753	0.010193669560065163	0.008917884344531578	0.014865163163333207	5	10	10
ENSG00000215595	C20orf202	1.9466879873025544	NA	0.051572152666897436	0.00705015488702157	0.013040228948506712	0.0030763666435803133	0.005468706496398755	5	6	6
ENSG00000180900	SCRIB	-1.9465801559564264	NA	0.05158508958303972	0.0010934370618435746	0.010140009801124126	0.009100418917505248	0.015141465413437227	4	7	7
ENSG00000197540	GZMM	1.9446518985838537	NA	0.05181688848047462	0.008376954075370032	0.028847188156859837	9.85804735460057e-06	2.3476691304547312e-05	8	11	11
ENSG00000106635	BCL7B	1.9440551359249845	NA	0.05188880261753874	0.013032076690243888	0.016942678286097863	0.0007320123261124462	0.0014103223660827254	2	3	3
ENSG00000111364	DDX55	-1.9436483122892552	NA	0.05193787560196092	0.13996379411654863	0.1341801483003953	1.0525834395372979e-22	7.084283125834034e-22	17	18	18
ENSG00000197472	ZNF695	1.9435185448747274	NA	0.05195353692396916	0.01069467777519875	0.03724800100848713	4.811395546472668e-07	1.2864144406994044e-06	15	17	17
ENSG00000279873	LINC01126	-1.9411259184262526	NA	0.052243005995401694	0.01984145923787289	0.046111013673724666	1.9826983807304823e-08	5.965139391429305e-08	5	12	12
ENSG00000163735	CXCL5	-1.9409552145458495	NA	0.05226370984744863	0.00824704499301308	0.116326283596833	1.0310160258094732e-19	6.038556634770032e-19	9	13	13
ENSG00000171960	PPIH	-1.940796390150503	NA	0.05228297905523417	0.010532766624195566	0.017416540810348206	0.0006156716610320741	0.0011969338300690442	7	9	9
ENSG00000123609	NMI	-1.9406025103601892	NA	0.052306509375251165	0.012426966763739179	0.024196230246990167	5.2666722289455216e-05	0.00011659974445415278	3	3	3
ENSG00000118200	CAMSAP2	-1.9400540229321432	NA	0.05237312479974133	0.0037552041384506644	0.027075190293358278	1.8655080030688514e-05	4.326696881880948e-05	6	9	9
ENSG00000167644	C19orf33	-1.938972244867647	NA	0.05250471788924032	0.09217498049330913	0.20395624006096544	5.55987856342785e-35	6.084643106842641e-34	13	16	16
ENSG00000176435	CLEC14A	-1.9381815405250624	NA	0.05260107803167476	0.004364992755180914	0.011316551575959441	0.0058469640631533485	0.010008942575266197	3	4	4
ENSG00000104529	EEF1D	1.9379199245642924	NA	0.05263299270759198	0.015221287682556945	0.011787961076978461	0.004902071669788215	0.008483764967726118	14	16	16
ENSG00000107281	NPDC1	1.93774787295308	NA	0.05265399020035075	0.054786916992181675	0.2244469500414175	8.747120263775537e-39	1.0989330798790233e-37	21	29	29
ENSG00000255310	AF131215.5	1.9369318547978276	NA	0.052753673928295594	0.0704817418187436	0.09563083327789829	2.5860796237127274e-16	1.265658660589314e-15	13	19	19
ENSG00000133103	COG6	-1.9364958250943383	NA	0.052807003382407854	0.02415618713714739	0.1281810730153841	1.0803310792825122e-21	6.959653523146432e-21	2	3	3
ENSG00000142961	MOB3C	-1.935683333873984	NA	0.05290649689097328	0.1064881239023662	0.17826239356172296	2.408781028829992e-30	2.2328749115354342e-29	6	8	8
ENSG00000180902	D2HGDH	1.9346936630196612	NA	0.05302789847354902	0.20471475851302995	0.3406322473126526	2.0448128667911487e-62	5.4031580666566114e-61	44	59	59
ENSG00000104973	MED25	1.9344595794569024	NA	0.05305664719972425	0.023157864194538642	0.012882212046374825	0.003262093751202196	0.0057773051470997065	5	5	5
ENSG00000204316	MRPL38	1.9335655436791548	NA	0.05316656713489581	0.07712290664362502	0.0872983831280293	5.783361819028908e-15	2.6384376651909217e-14	41	49	49
ENSG00000198431	TXNRD1	1.9333553054718975	NA	0.05319244311822265	0.009820712519972422	0.032657501270344697	2.5047681318272605e-06	6.297356500909792e-06	7	12	12
ENSG00000152990	ADGRA3	1.9330832906620259	NA	0.05322593813723098	0.02832010576487506	0.02419638335086747	5.2663811935886086e-05	0.00011659974445415278	15	19	19
ENSG00000188305	PEAK3	1.9330366446527032	NA	0.05323168374448422	0.005515202306014079	0.03626822522102562	6.842354834819749e-07	1.8068916393951937e-06	15	24	24
ENSG00000276966	HIST1H4E	-1.9325924948040143	NA	0.05328641771730117	0.0009644971030467678	0.020228485321797215	0.0002213027231936074	0.0004565833012568784	2	3	3
ENSG00000136425	CIB2	1.9323342253336253	NA	0.053318266680685227	0.0030122490855285875	0.09893180120995121	7.500057006723009e-17	3.7907007842114026e-16	4	6	6
ENSG00000181090	EHMT1	-1.9317449202105823	NA	0.053390997434360835	0.038050298749054356	0.33647658359059485	1.6773811777491017e-61	4.319130603186088e-60	7	10	10
ENSG00000124490	CRISP2	1.9311307991783209	NA	0.053466879063668635	0.03554802750484357	0.09390954121176062	4.923685750619245e-16	2.3744737608934037e-15	9	14	14
ENSG00000146376	ARHGAP18	-1.9311287077889852	NA	0.053467137632379105	0.010199964118722992	0.044961290329075566	3.000233139286809e-08	8.889253300903505e-08	18	22	22
ENSG00000145332	KLHL8	1.9302982094631036	NA	0.05356989878710981	0.10997917329797698	0.03453733663098696	1.274554137661008e-06	3.289784603664754e-06	35	47	47
ENSG00000267077	AC020663.2	-1.930256849199099	NA	0.05357502077995398	0.13387121938180027	0.21740387670488245	1.8198766125269535e-37	2.1703104331171576e-36	12	19	19
ENSG00000151287	TEX30	-1.9297729918792554	NA	0.053634971323418566	0.0477067506569082	0.07642202390444279	3.2243516878537694e-13	1.3244169364072885e-12	4	6	6
ENSG00000239305	RNF103	1.9295933448515434	NA	0.05365724407556271	0.00520018306851875	0.01643008267871458	0.0008829634960563809	0.0016844967175292998	4	5	5
ENSG00000274750	HIST1H3E	-1.9288783788883683	NA	0.05374596254910704	0.00560505124244837	0.33350473723156177	7.495018923317653e-61	1.898553611757377e-59	8	13	13
ENSG00000112137	PHACTR1	-1.9274311276812912	NA	0.05392592348872914	0.0398883673446801	0.1359074647841432	5.368638966462344e-23	3.6621634700024955e-22	8	10	10
ENSG00000173272	MZT2A	1.926356019391885	NA	0.054059935043512884	0.13809974520537427	0.43443053149308625	9.997670430096568e-85	5.212833566170229e-83	23	28	28
ENSG00000267009	AC007780.1	-1.9257850103426783	NA	0.054131223893076	0.004212511129331627	0.047974824719044025	1.0125824824544592e-08	3.108068192520408e-08	2	2	2
ENSG00000238058	AL355574.1	1.9255580986872176	NA	0.05415957493960142	0.07776456283479789	0.11940687724614374	3.170775407805584e-20	1.9012457156803483e-19	6	8	8
ENSG00000071189	SNX13	1.923555961146796	NA	0.05441026563181745	0.012683095643284086	0.03930564709941959	2.296259990514357e-07	6.320796561369295e-07	10	11	11
ENSG00000197763	TXNRD3	1.9231675812747184	NA	0.05445900720502664	0.04150679564417616	0.034475969894434105	1.302975062630166e-06	3.360613528206455e-06	17	20	20
ENSG00000148459	PDSS1	1.922628890521593	NA	0.05452667304895023	0.19783614055313406	0.25323642805245644	2.684718766229771e-44	4.085203382615292e-43	4	4	4
ENSG00000180549	FUT7	-1.9224296105119134	NA	0.0545517227078784	0.03428973094308833	0.258232209247452	2.825166533962875e-45	4.4306588458818277e-44	6	7	7
ENSG00000168116	KIAA1586	1.9215269032505005	NA	0.0546653139995172	0.08875667555821719	0.06475563019934077	2.3111567331351866e-11	8.538135893264824e-11	14	17	17
ENSG00000182912	TSPEAR-AS2	-1.9214271510542245	NA	0.05467787831559609	0.003633820613471505	0.014594684481553568	0.0017321164510103332	0.0031837154360531837	9	9	9
ENSG00000183780	SLC35F3	-1.9203154637530542	NA	0.05481806426163443	0.006628678967946338	0.18331081776621003	3.0333737711546662e-31	2.8996280268412138e-30	7	16	16
ENSG00000104979	C19orf53	-1.920252118321161	NA	0.0548260612620546	0.07516058409772038	0.022304669342414596	0.00010431580863475092	0.00022338092176864174	8	10	10
ENSG00000183549	ACSM5	-1.9183480376039963	NA	0.05506689510950395	0.007089470090829061	0.02262141175462784	9.302567550458984e-05	0.0002001376626807441	8	14	14
ENSG00000008324	SS18L2	-1.9181030344355268	NA	0.05509794779187868	0.010243918629146004	0.012230863658136802	0.004155815552192358	0.0072775462644013075	5	5	5
ENSG00000172687	ZNF738	-1.9169412013132108	NA	0.05524540198556645	0.07632986867949422	0.14828994180691904	4.1461024027704965e-25	3.113025836475974e-24	7	9	9
ENSG00000217442	SYCE3	-1.9165397128614194	NA	0.05529643335066948	0.05022363821631899	0.07078359758368759	2.554627165379359e-12	9.974795368645407e-12	9	9	9
ENSG00000150403	TMCO3	-1.9163486690609544	NA	0.0553207298482252	0.13028392689297275	0.20696945378980963	1.5553167679992354e-35	1.7421376390867988e-34	13	16	16
ENSG00000182584	ACTL10	1.9162354481808128	NA	0.055335133209830106	0.007319574231699324	0.011061338190546421	0.006433850076951544	0.010946928759762083	10	13	13
ENSG00000173992	CCS	-1.9139945619278766	NA	0.05562085060098142	0.09346519943499741	0.12051780421541729	2.0705741126714912e-20	1.2498513008871314e-19	27	31	31
ENSG00000270362	HMGN3-AS1	-1.9121962690130756	NA	0.05585102449510026	0.044005159529940954	0.016736064558052408	0.0007894490012169215	0.0015148551999405826	5	6	6
ENSG00000154518	ATP5MC3	-1.911867165644376	NA	0.05589323410455424	0.13402165746545686	0.14227716648895575	4.434926896875624e-24	3.1848643783299864e-23	16	18	18
ENSG00000139168	ZCRB1	1.9117507559624196	NA	0.05590817074982531	0.0391272651149617	0.016122871363283844	0.0009881005983321698	0.0018746473239073327	10	12	12
ENSG00000164576	SAP30L	-1.9114702946226863	NA	0.0559441706852628	0.004600049055094967	0.12946080605114332	6.582142095462862e-22	4.2821378905573825e-21	4	9	9
ENSG00000154589	LY96	-1.9114685741235238	NA	0.05594439158759906	0.020804923461637558	0.013030154061173116	0.0030878818792840646	0.005488038796542898	16	20	20
ENSG00000273076	AL021707.7	-1.9112420091449722	NA	0.05597348759355559	0.031140605351014577	0.028038688283732443	1.3187052739764219e-05	3.104678300854154e-05	11	13	13
ENSG00000085733	CTTN	1.9111875247257466	NA	0.05598048648995945	0.024624162336969353	0.02452736005771724	4.67346012669107e-05	0.00010409815263362147	4	6	6
ENSG00000263001	GTF2I	1.9110223496316485	NA	0.05600170881504196	0.20016260882461856	0.15023264395441271	1.9214511310414562e-25	1.463836759050641e-24	12	14	14
ENSG00000105607	GCDH	1.9108838582015069	NA	0.05601950788514034	0.18173467151997766	0.2510770084906669	7.072710819128194e-44	1.0602265545212359e-42	13	17	17
ENSG00000164011	ZNF691	1.9101536273956299	NA	0.05611343587558036	0.004507726953703571	0.011355858467372837	0.005761542260364184	0.009870598224074463	1	2	2
ENSG00000099994	SUSD2	-1.9075235369139996	NA	0.05645282610724676	0.0840671313965688	0.10920920952814649	1.5495797204432124e-18	8.54736012411729e-18	12	14	14
ENSG00000115368	WDR75	-1.9067668417149584	NA	0.05655078695173485	0.04235245933093814	0.029312879828781	8.337396439112313e-06	1.9996924690117072e-05	17	22	22
ENSG00000145012	LPP	1.9056187102536737	NA	0.05669969283136773	0.033985286402763173	0.08093907371366935	6.098661793160425e-14	2.615302602923434e-13	17	23	23
ENSG00000115705	TPO	-1.9053143145178588	NA	0.056739225839030794	0.011328990226337855	0.010887164438745057	0.0068685039638875355	0.011627638151698653	10	12	12
ENSG00000198521	ZNF43	-1.9043940304134008	NA	0.05685888608726969	0.019063766924373605	0.15309281496626556	6.173905639560605e-26	4.788616364216409e-25	4	5	5
ENSG00000162366	PDZK1IP1	1.904327169414036	NA	0.056867587886641265	0.03158664992680392	0.16441441246695218	6.655171528034403e-28	5.616611049914467e-27	14	18	18
ENSG00000149573	MPZL2	1.9042075543089019	NA	0.056883158271240596	0.1136198949772421	0.14170441370409415	5.5535908182328e-24	3.9666192812109245e-23	12	12	12
ENSG00000105968	H2AFV	-1.903228205707928	NA	0.05701077424211463	0.0339394582974192	0.04307148661351495	5.924833127169198e-08	1.717750858796696e-07	6	7	7
ENSG00000232104	RFX3-AS1	1.9030257013809329	NA	0.057037191666456176	0.08810316487527035	0.031496114120910905	3.802517619162887e-06	9.404294007935441e-06	21	29	29
ENSG00000108587	GOSR1	1.9023159673508427	NA	0.05712985944695494	0.05409211237714999	0.03345684748418131	1.8793114404201831e-06	4.778812558091003e-06	9	10	10
ENSG00000233806	LINC01237	1.9016780207060264	NA	0.057213261010783355	0.1471550221288662	0.22057615069428158	4.653304897602789e-38	5.6958976223404875e-37	40	55	55
ENSG00000159496	RGL4	-1.9006054322916561	NA	0.05735371345070929	0.13425276745803028	0.1755776907703668	7.213965366834533e-30	6.552557843000286e-29	8	9	9
ENSG00000243772	KIR2DL3	1.9003127601239935	NA	0.05739208780461381	0.00442677451115961	0.1159171034919764	1.205488283496694e-19	7.022051145952719e-19	12	24	24
ENSG00000161981	SNRNP25	-1.9002511285710142	NA	0.057400171481885205	0.01916426868822463	0.014209361105853708	0.001996456155852646	0.0036445844812345142	9	11	11
ENSG00000205885	C1RL-AS1	-1.8978852791372187	NA	0.05771119596684332	0.385127230897094	0.46374217571589643	1.8462946111110026e-92	1.194796463620475e-90	24	31	31
ENSG00000143155	TIPRL	1.8975834216537486	NA	0.05775098000664469	0.035373696980699865	0.054641855480299935	9.104233478202931e-10	3.0198936154294404e-09	4	4	4
ENSG00000278133	AC135050.6	1.8969822841827007	NA	0.05783027628688251	0.04657607540524919	0.02784044883950963	1.4162414863093502e-05	3.324271181045585e-05	8	9	9
ENSG00000243480	AMY2A	1.8964067583123225	NA	0.05790627890660779	0.01645138414329712	0.017444656400059117	0.0006093854903546392	0.0011853847293661194	5	8	8
ENSG00000168273	SMIM4	1.8962294413005778	NA	0.057929711704031266	0.009928862517983791	0.02088527449813133	0.00017439919862420367	0.00036419530652782135	4	4	4
ENSG00000187764	SEMA4D	1.8954002017344243	NA	0.0580394019994262	0.16341956394252025	0.24513099015322987	1.004221739410268e-42	1.4339216160821554e-41	13	16	16
ENSG00000140374	ETFA	-1.8949408003325885	NA	0.058100245037271236	0.19517841102295364	0.24028051279985976	8.613805822631378e-42	1.1990110069180642e-40	12	14	14
ENSG00000275491	LINC01730	-1.8948911537259727	NA	0.05810682339684708	0.4066330463025641	0.6203074552915759	1.327398268607631e-142	3.3475813100518036e-140	52	59	59
ENSG00000121297	TSHZ3	1.8947708957072877	NA	0.05812276059579208	0.042755863376517406	0.08630236014115847	8.371487883636455e-15	3.7869334137821574e-14	25	33	33
ENSG00000160953	PWWP3A	-1.8937663717061368	NA	0.058256027112141416	0.06600058091657376	0.02399627773821228	5.6608653417828116e-05	0.00012478849273925098	14	20	20
ENSG00000279168	AC105052.4	-1.8935566836142992	NA	0.058283877664821425	0.14836344972120855	0.12928747097089963	7.039325088518073e-22	4.567437984979055e-21	15	19	19
ENSG00000105619	TFPT	1.893470810308409	NA	0.058295286459441764	0.03827469452133346	0.16575164738530215	3.882453758342251e-28	3.302589261002543e-27	19	24	24
ENSG00000124243	BCAS4	-1.8932720039517439	NA	0.0583217062211011	0.013492525007284631	0.06417918417358011	2.8514617546574673e-11	1.0468789901652944e-10	10	14	14
ENSG00000128739	SNRPN	-1.892665921370635	NA	0.05840231110075867	0.0333963556965897	0.0563718886058512	4.865224361121098e-10	1.6505189430042673e-09	5	5	5
ENSG00000249790	AC092490.1	1.8909800858507992	NA	0.05862700261005167	0.07897668625596777	0.12240938441446268	1.0010845632297832e-20	6.146652049705532e-20	16	21	21
ENSG00000115084	SLC35F5	1.8895691629697582	NA	0.058815604629509695	0.06706948908793496	0.044781183947743705	3.2013170539649566e-08	9.462148596767501e-08	15	20	20
ENSG00000136758	YME1L1	-1.889486859101375	NA	0.05882662195089679	0.05300306224271981	0.0657625133900276	1.6009159866802186e-11	5.973478732719553e-11	9	9	9
ENSG00000267296	CEBPA-DT	1.8892861293537626	NA	0.05885349912697435	0.02968277868902112	0.026007486821385307	2.7405891584725146e-05	6.249782377479409e-05	8	11	11
ENSG00000108479	GALK1	1.8884510428591683	NA	0.05896542443542649	0.012922842333933073	0.055056518996236585	7.835055319146838e-10	2.608997352777653e-09	10	13	13
ENSG00000168904	LRRC28	-1.8881096470359156	NA	0.05901123203034869	0.1332730557391049	0.18235559332000498	4.493692276450958e-31	4.267017101265641e-30	26	32	32
ENSG00000109956	B3GAT1	1.8880376234445195	NA	0.05902089973917854	0.07227884339969821	0.09952143978431117	6.009789754360664e-17	3.057308943860309e-16	14	17	17
ENSG00000161405	IKZF3	-1.8872766528083493	NA	0.05912312499255995	0.04380962668354154	0.06358291781314145	3.543250487971113e-11	1.291460204425433e-10	5	5	5
ENSG00000142186	SCYL1	1.8868415078715457	NA	0.05918164635426073	0.004760299463201426	0.018709412852287697	0.00038433442908577484	0.0007684448087200597	6	8	8
ENSG00000178927	CYBC1	1.886839689638729	NA	0.05918189098386647	0.07044134321450049	0.0771790086222943	2.4402830221410784e-13	1.0120535319636603e-12	8	11	11
ENSG00000274918	AC116447.1	1.886839389316341	NA	0.05918193139007494	0.008455399110284104	0.01504508755077939	0.0014675492052932736	0.0027231120235419117	4	5	5
ENSG00000008311	AASS	-1.886356914204244	NA	0.059246874504067626	0.058539747312389936	0.07034827731628834	2.9960883430830966e-12	1.1661352472885162e-11	4	7	7
ENSG00000133639	BTG1	-1.8863454085691285	NA	0.05924842393112274	0.00423593896578474	0.0187744882973462	0.0003753400282083827	0.0007512495499236176	6	7	7
ENSG00000155034	FBXL18	-1.885684517801049	NA	0.05933748043531802	0.023619266651483665	0.034804175080949816	1.158007913937235e-06	2.999347185638067e-06	28	32	32
ENSG00000268658	LINC00664	-1.884563677170961	NA	0.0594887701433509	0.19004411017138162	0.29439721231599636	1.4877112115665348e-52	2.956287319484879e-51	3	5	5
ENSG00000086730	LAT2	1.8842531980033448	NA	0.05953073480538046	0.08483186419663849	0.10705493037820442	3.505919611374358e-18	1.9008224917944632e-17	26	31	31
ENSG00000251584	AC096751.2	-1.8842297760993902	NA	0.05953390152840692	0.12768848825271956	0.18642808115273815	8.386808335054414e-32	8.195178127512714e-31	13	14	14
ENSG00000169599	NFU1	-1.8839546655672241	NA	0.059571107893792455	0.018557595853872445	0.017816227830904044	0.0005321304124262452	0.0010431532284748146	4	8	8
ENSG00000240038	AMY2B	-1.88277752016685	NA	0.05973052475004365	0.07554250685161869	0.06584414450495907	1.5539436108841862e-11	5.8045260254961686e-11	11	15	15
ENSG00000166508	MCM7	-1.8819274391484286	NA	0.059845868287303566	0.02678902929752206	0.013814183535055728	0.0023100501237116374	0.004177040233185457	10	11	11
ENSG00000081665	ZNF506	-1.8817234880344558	NA	0.05987356892520298	0.12236017746380287	0.1239272869288176	5.58148138523612e-21	3.4705157460266216e-20	17	25	25
ENSG00000170265	ZNF282	-1.8813403420845574	NA	0.059925636556532505	0.05075405730537325	0.2754716143263203	1.0621054483129893e-48	1.8758029179319724e-47	17	23	23
ENSG00000273002	AL355388.2	-1.879887896721612	NA	0.060123357766778386	0.0016879627922935182	0.09526618381639328	2.96430287661458e-16	1.448285755870753e-15	5	7	7
ENSG00000197956	S100A6	-1.879057651913611	NA	0.060236621652954556	0.0072037656289636095	0.011374771145348309	0.005720894671836342	0.009806687121024778	8	11	11
ENSG00000093134	VNN3	-1.8777694418514186	NA	0.0604127123313931	0.0231011007057156	0.39482966455427854	6.875833835400523e-75	2.6497454931074957e-73	12	18	18
ENSG00000143198	MGST3	1.8768147712332752	NA	0.06054348523977263	0.23436544876567397	0.2876422815546706	3.627012105487369e-51	6.941923057701215e-50	12	15	15
ENSG00000178917	ZNF852	-1.8766324575711437	NA	0.060568485631914526	0.008076188982841721	0.010683845186477064	0.00741392732452939	0.012490562893049858	9	13	13
ENSG00000125534	PPDPF	1.8761143848971678	NA	0.06063957484405096	0.13726059267692423	0.21824609447008322	1.267722666647167e-37	1.518168715805326e-36	32	51	51
ENSG00000168071	CCDC88B	-1.8746637857016903	NA	0.060838991970893985	0.024690186922514634	0.03425348004297619	1.4114364171253228e-06	3.627262568152579e-06	5	6	6
ENSG00000177000	MTHFR	1.8734003026366028	NA	0.061013128264070904	0.07353306289075374	0.36834508845247177	1.1626161430526965e-68	3.7406574553866215e-67	11	17	17
ENSG00000027697	IFNGR1	1.8733510679024632	NA	0.061019922263402734	0.04298476813363783	0.04702460921999861	1.4264008177939825e-08	4.3363495168142186e-08	23	34	34
ENSG00000111817	DSE	1.8731850821292273	NA	0.061042831589735363	0.010404041633207352	0.23092583919838885	5.234870402621017e-40	6.847657706677941e-39	14	22	22
ENSG00000170298	LGALS9B	-1.8731221360947612	NA	0.06105152125300743	0.1838328302152636	0.28634399501451735	6.677981622387018e-51	1.2598537606415289e-49	22	27	27
ENSG00000133275	CSNK1G2	-1.8727056176905055	NA	0.06110904720119717	0.02126144675642644	0.07659214625464568	3.0286949403748844e-13	1.2470369635651594e-12	16	29	29
ENSG00000184178	SCFD2	1.8720370038568368	NA	0.0612014842810814	0.022008739898968396	0.023827190067393908	6.017216271565691e-05	0.00013222609154418252	11	13	13
ENSG00000272468	AL021807.1	-1.871562952478423	NA	0.06126709288212096	0.012433040924229165	0.012460296812033077	0.0038156865363830924	0.006709239045671451	11	14	14
ENSG00000168079	SCARA5	1.8712122888916052	NA	0.061315662110453854	0.010077455412574543	0.024568040070645485	4.605363482411378e-05	0.0001027014022885211	13	16	16
ENSG00000139842	CUL4A	1.8711480745947555	NA	0.0613245596687449	0.03386181460163813	0.010055447362237561	0.009395855381549828	0.015587648634826158	23	31	31
ENSG00000130559	CAMSAP1	1.8708462809463877	NA	0.06136639063720673	0.009911964220735264	0.028122850029472717	1.2793583233993281e-05	3.0149396575477636e-05	4	4	4
ENSG00000196305	IARS	-1.8698330949059652	NA	0.061506999022986626	0.012727170494707597	0.03467672300445296	1.2122817791259247e-06	3.134713544968408e-06	6	6	6
ENSG00000272711	AC019069.1	-1.8688950571240437	NA	0.061637416144639676	0.01311286403145458	0.03372358527354413	1.7075209005618399e-06	4.359427709354621e-06	4	5	5
ENSG00000135250	SRPK2	-1.8673576352857766	NA	0.06185166174696658	0.06712927140176077	0.1314312380467253	3.0652196634929156e-22	2.018642550278034e-21	5	5	5
ENSG00000143156	NME7	1.8673240737323613	NA	0.061856345542919626	0.02919725479089017	0.08003084991231427	8.528528719559346e-14	3.629174665303306e-13	35	44	44
ENSG00000197813	AC011450.1	1.8673038980621182	NA	0.06185916136800418	0.01034247823758039	0.0737261368068684	8.684543964110455e-13	3.4952181281513774e-12	3	4	4
ENSG00000283959	AP002851.1	-1.867146500094964	NA	0.0618811323173974	0.010880037975341489	0.02556824894316424	3.210711974458992e-05	7.27255311715721e-05	4	4	4
ENSG00000187239	FNBP1	1.8670053513710976	NA	0.061900840551178934	0.013924803541932686	0.0535653234496628	1.3441245814740113e-09	4.411558363195755e-09	9	11	11
ENSG00000095970	TREM2	-1.8668457264970535	NA	0.06192313482110168	0.012193333664709155	0.019669058299916196	0.00027113637070737224	0.0005534060487099175	3	5	5
ENSG00000108384	RAD51C	-1.866006204027895	NA	0.0620404975069911	0.37483439692905257	0.3922231546210752	2.8984798413817703e-74	1.1021292860278488e-72	6	6	6
ENSG00000131238	PPT1	1.865767359463325	NA	0.06207392086158666	0.4623854994464841	0.4968327204445052	1.0293640469697687e-101	9.052596944351058e-100	17	19	19
ENSG00000160588	MPZL3	1.8657221692802013	NA	0.06208024634689585	0.11371795346849183	0.15400694625946415	4.29179179895265e-26	3.3515454262403913e-25	5	5	5
ENSG00000164440	TXLNB	-1.8657019767588348	NA	0.06208307296274808	0.021482865221788695	0.026755621733150787	2.0930644912927384e-05	4.825105922997603e-05	16	24	24
ENSG00000143252	SDHC	-1.8651787723140103	NA	0.062156349984369814	0.12116167087701205	0.2868366147979402	5.298020485001526e-51	1.0039309756606758e-49	11	13	13
ENSG00000214309	MBLAC1	-1.8640855345771348	NA	0.06230969359278461	0.12384387187819856	0.15066508532087858	1.6187546350533919e-25	1.2354260452394579e-24	12	14	14
ENSG00000136271	DDX56	1.8635238689851483	NA	0.06238859754652864	0.012666931642027549	0.048720652456531	7.737140029941706e-09	2.4006552265871235e-08	10	14	14
ENSG00000157578	LCA5L	-1.863174075533942	NA	0.06243777901053238	0.04005906617463588	0.17772745657309397	2.998033616494055e-30	2.774596788411039e-29	9	13	13
ENSG00000054965	FAM168A	-1.8631490587691262	NA	0.062441297632151796	0.050688608680202585	0.06741859236800378	8.746389522024406e-12	3.318403405159215e-11	5	10	10
ENSG00000157045	NTAN1	-1.8629269646304885	NA	0.06247254248568932	0.033408503293215146	0.06920602593431743	4.550798280224595e-12	1.7533507011361848e-11	8	12	12
ENSG00000112081	SRSF3	1.8620414100874736	NA	0.06259725349123799	0.004798539079923896	0.01012090447000085	0.009166326908737884	0.015243729650692976	4	4	4
ENSG00000283839	AC096667.1	1.8618703370742227	NA	0.06262136909900902	0.012286028915348248	0.05454130594568904	9.441721903763834e-10	3.1263967740422085e-09	11	16	16
ENSG00000170128	GPR25	-1.861847360323092	NA	0.06262460864225192	0.021950749660772727	0.07736415964784536	2.2794620907336255e-13	9.460429669407296e-13	10	15	15
ENSG00000112305	SMAP1	-1.8611709627375896	NA	0.0627200375513099	0.11544448767913179	0.16749525600479723	1.9203802520924398e-28	1.646755434713832e-27	9	12	12
ENSG00000105048	TNNT1	-1.8610881371624728	NA	0.06273173117768531	0.11204244815264704	0.16112762482260437	2.4941397928137852e-27	2.0465073352614166e-26	19	23	23
ENSG00000143702	CEP170	1.860952987782277	NA	0.0627508159464285	0.05615965472107062	0.08474483135785904	1.4917108683259565e-14	6.629010023560981e-14	8	11	11
ENSG00000013288	MAN2B2	1.860789170251258	NA	0.06277395544972572	0.20403005737654586	0.23929353140006013	1.3316849899741433e-41	1.8431853021038405e-40	14	18	18
ENSG00000105223	PLD3	-1.8602612956762148	NA	0.06284856662606797	0.023703657756598766	0.03324677893060658	2.0266889041127735e-06	5.139093304248108e-06	12	13	13
ENSG00000175061	SNHG29	1.8601013476808392	NA	0.06287118856328308	0.015894366469008776	0.014575151287608995	0.001744623454481094	0.0032049863546755528	14	18	18
ENSG00000063322	MED29	-1.8600140121949833	NA	0.06288354353096667	0.0030985570599695736	0.01905225188273699	0.00033926847003182584	0.0006831980968266536	3	4	4
ENSG00000130304	SLC27A1	1.8596881324476293	NA	0.06292966202735915	0.011435182864621456	0.04002672482519127	1.771789369364256e-07	4.919756459719499e-07	8	12	12
ENSG00000196670	ZFP62	-1.8593689140223497	NA	0.06297486491997178	0.08351161303064114	0.16852505243322688	1.2663036122202303e-28	1.0945484196554804e-27	8	18	18
ENSG00000273319	AC058791.1	-1.8588710304430938	NA	0.06304542125084486	8.963999692869473e-05	0.02526478104298772	3.5819493470581045e-05	8.07716625282044e-05	7	9	9
ENSG00000163161	ERCC3	-1.8584924926398878	NA	0.06309910850716771	0.13184782619182683	0.17554956376130895	7.29721327153017e-30	6.624664393513546e-29	22	26	26
ENSG00000123636	BAZ2B	1.8579004577923248	NA	0.06318315138426138	0.014095792481753276	0.238843996666581	1.623672688824274e-41	2.2437037019055175e-40	10	14	14
ENSG00000105122	RASAL3	1.8577214812211313	NA	0.06320857637967396	0.02962096526505967	0.05463168715485594	9.137808163320193e-10	3.0298583177257923e-09	20	21	21
ENSG00000204655	MOG	-1.8575879067492709	NA	0.06322755716809877	0.003009227872086013	0.017342671919138953	0.0006325004702967235	0.0012272856489158757	8	14	14
ENSG00000161920	MED11	-1.8569773084192973	NA	0.0633143825231963	0.06839834325514002	0.10781941274062633	2.624568228890459e-18	1.4343123185864398e-17	28	35	35
ENSG00000132522	GPS2	1.8569491021081452	NA	0.0633183957605158	0.030254345256287472	0.04711962015284787	1.378367723531439e-08	4.1959774643627726e-08	15	17	17
ENSG00000167645	YIF1B	1.8568431154673648	NA	0.06333347758172127	0.02485824274916752	0.14930293228523034	2.7769339030901313e-25	2.099719554854174e-24	9	12	12
ENSG00000124201	ZNFX1	-1.8566881543178586	NA	0.06335553378247098	0.033921591450670995	0.07089547162344634	2.45206950141608e-12	9.589632811809432e-12	10	12	12
ENSG00000162069	BICDL2	1.856460947498656	NA	0.06338788445537819	0.08283225284759367	0.45653937164559405	1.6033298180798526e-90	1.0034855127828974e-88	8	11	11
ENSG00000277449	CEBPB-AS1	-1.855801911286221	NA	0.06348179805753226	0.03308375435222119	0.018137810003553523	0.00047326870217953744	0.0009346021388388861	17	20	20
ENSG00000108883	EFTUD2	-1.8557112781989555	NA	0.06349472238940868	0.04266024779796886	0.07090004714714516	2.4479636017113584e-12	9.577943829739468e-12	8	9	9
ENSG00000168917	SLC35G2	-1.8556005954742432	NA	0.06351050875994049	0.007787769958443063	0.012646706094191402	0.0035602210539767993	0.006281945761359001	1	1	1
ENSG00000134955	SLC37A2	-1.855289308319722	NA	0.06355492417010805	0.048181342885687	0.13107032894761414	3.5261960442291474e-22	2.3186631887456154e-21	31	38	38
ENSG00000136261	BZW2	-1.8550453603955221	NA	0.06358974934394145	0.021806193534850058	0.037607190901261044	4.2286355809848776e-07	1.1362718830822575e-06	13	17	17
ENSG00000042088	TDP1	-1.8541674280828724	NA	0.06371521044827869	0.04641094351225673	0.03805207938286993	3.6036913860569435e-07	9.747587315377055e-07	13	16	16
ENSG00000137168	PPIL1	-1.8529902525886728	NA	0.06388375577727724	0.0021511919851619336	0.04424873435206547	3.877992615536259e-08	1.1399330710289904e-07	5	7	7
ENSG00000119318	RAD23B	1.8529005271637824	NA	0.06389661754941638	0.011099870875209094	0.10734715746047273	3.1386796985622927e-18	1.709822685852756e-17	7	9	9
ENSG00000152495	CAMK4	1.8527019873402384	NA	0.06392508502147848	0.008278894228505392	0.09300478980084133	6.903947764227812e-16	3.3006913913783875e-15	3	3	3
ENSG00000163795	ZNF513	-1.8526378291446555	NA	0.06393428653140257	0.0008830229736096357	0.011612142917319997	0.005234845625594383	0.009015100184105049	5	6	6
ENSG00000090674	MCOLN1	-1.8516661586471177	NA	0.06407377640269578	0.02910518500927626	0.0331525181599871	2.096524214817078e-06	5.311463105318079e-06	7	9	9
ENSG00000172244	C5orf34	1.8513472732470688	NA	0.0641196092896307	0.02678525072942778	0.09918911701503122	6.809068955337526e-17	3.449593013739534e-16	6	11	11
ENSG00000268006	PTOV1-AS1	1.8510800538815475	NA	0.06415803714340222	0.029307291830809715	0.01192529161851338	0.004657154033920124	0.008090926403373134	6	6	6
ENSG00000260296	AC095057.3	1.849524650934468	NA	0.06438209166338055	0.005610830624262184	0.024788230365669867	4.2536704702573457e-05	9.524245318506752e-05	8	15	15
ENSG00000116898	MRPS15	-1.8488514120114565	NA	0.06447927126054563	0.014602114562909418	0.02527289178292122	3.571488682849094e-05	8.054636957151384e-05	5	8	8
ENSG00000127720	METTL25	-1.8471946089967703	NA	0.06471894043426485	0.028589228960100615	0.024763662969952	4.291536331612988e-05	9.604013643590124e-05	9	9	9
ENSG00000111325	OGFOD2	-1.8469536196912066	NA	0.06475386253258449	0.02515834779059526	0.021598417250263093	0.00013469410944978865	0.0002847823058752836	12	13	13
ENSG00000178852	EFCAB13	1.8457720838188958	NA	0.06492530561921513	0.08569919987292543	0.10545930207654713	6.411310779411325e-18	3.426225258838417e-17	10	11	11
ENSG00000170892	TSEN34	-1.845364477030781	NA	0.06498453694064771	0.01830042552883368	0.04217012021148939	8.195175983384674e-08	2.344271441852607e-07	5	6	6
ENSG00000143126	CELSR2	-1.8444477816465155	NA	0.06511790926499209	0.036458305841903044	0.045628411313476724	2.3592856173527033e-08	7.046218922323495e-08	10	10	10
ENSG00000104883	PEX11G	-1.8439650410127033	NA	0.06518823512239158	0.4306438304009431	0.47139090317127225	1.509878914319421e-94	1.0398760442435242e-92	7	11	11
ENSG00000108950	FAM20A	1.8403069229960602	NA	0.06572318956263155	0.1735165778731569	0.31854915513853976	1.2692867104533168e-57	2.9534596740249566e-56	4	5	5
ENSG00000270210	AC104695.3	-1.839223158766824	NA	0.0658823697347846	0.03701258080825255	0.021427617680852242	0.00014328769594376637	0.00030194650992131355	9	11	11
ENSG00000257949	TEN1	1.83916168327089	NA	0.06589140859353744	0.2030973973184434	0.30778803860535403	2.4192285242466093e-55	5.251563286367735e-54	6	11	11
ENSG00000188554	NBR1	1.8387600583480177	NA	0.06595048542037163	0.023368904332734995	0.023988750552834177	5.6762691865628126e-05	0.00012507046162195254	5	7	7
ENSG00000184428	TOP1MT	1.837751625167928	NA	0.06609901283875225	0.06219877011182672	0.17152656868557234	3.7514109256495753e-29	3.305906781293143e-28	14	22	22
ENSG00000196419	XRCC6	1.8376489492056183	NA	0.06611415095030358	0.024806385386687835	0.03949066800852664	2.1484663077117524e-07	5.928245971190481e-07	4	6	6
ENSG00000168090	COPS6	1.8376107574417655	NA	0.06611978251201668	0.0423635300735422	0.08954895167387264	2.504410921829955e-15	1.1664351683449728e-14	4	5	5
ENSG00000184898	RBM43	1.8370346560236441	NA	0.06620477943317743	0.03145113326307656	0.1936140323120449	4.2521737779592684e-33	4.3769824800854436e-32	4	6	6
ENSG00000105472	CLEC11A	1.8367557657754952	NA	0.06624595870323363	0.1270516506344071	0.09445684076183067	4.0125755904856377e-16	1.944931000600288e-15	48	68	68
ENSG00000258634	AL160006.1	-1.8365452364652668	NA	0.06627705818030209	0.012785010475630146	0.03219825514495172	2.954310127569236e-06	7.386421399283398e-06	19	25	25
ENSG00000262663	AC087222.1	-1.8364787874562156	NA	0.06628687655240607	0.12983920865536755	0.09101467881307702	1.4507042971664025e-15	6.844051717223283e-15	59	80	80
ENSG00000269918	AF131215.6	1.836225088181045	NA	0.06632437366916229	0.078020310676686	0.11971086920081841	2.8219102009634525e-20	1.6944306035126838e-19	21	26	26
ENSG00000248727	LINC01948	-1.8358291998806864	NA	0.06638292143479932	0.020595259935473835	0.04418586628818096	3.966786080508301e-08	1.1640385779369756e-07	10	11	11
ENSG00000080503	SMARCA2	1.8358289942844173	NA	0.066382951851408	0.0023217369524327646	0.012601039265945657	0.0036211549751587317	0.0063796164648651215	12	19	19
ENSG00000167565	SERTAD3	1.8357676679089636	NA	0.06639202519564533	0.030540179691291414	0.11830229301337819	4.8414160104194427e-20	2.881827253130268e-19	21	28	28
ENSG00000170004	CHD3	1.8356859066727138	NA	0.06640412350204743	0.08197359619263764	0.09970457447537252	5.610064880344233e-17	2.861600316270769e-16	12	14	14
ENSG00000163002	NUP35	-1.8351585707803852	NA	0.0664821976500027	0.04327737728261248	0.04186739391889482	9.138283925024024e-08	2.6014679785895916e-07	21	26	26
ENSG00000136003	ISCU	1.8350233312137663	NA	0.06650223257545572	0.03518895152439862	0.06635372453301253	1.2902725035791266e-11	4.8428284447096613e-11	18	20	20
ENSG00000168291	PDHB	1.8342712858341943	NA	0.06661373429325772	0.03174415954963132	0.13516507274310413	7.171329713867146e-23	4.866685131108338e-22	2	4	4
ENSG00000133317	LGALS12	-1.8339563724308494	NA	0.06666047051915137	0.10265250533178233	0.1526160006590533	7.462222917553491e-26	5.774804188317907e-25	4	5	5
ENSG00000138698	RAP1GDS1	1.83172131596623	NA	0.06699295121292442	0.01564034420859481	0.028921095808876043	9.599365108311283e-06	2.287970983216542e-05	9	14	14
ENSG00000131435	PDLIM4	1.8314990073752808	NA	0.06702609572736407	0.030430098170981808	0.0179770891306005	0.0005018188144410422	0.000988024207675021	7	9	9
ENSG00000141994	DUS3L	1.8314304805184338	NA	0.06703631528022909	0.2825607466802996	0.2796643548110258	1.5173139655057923e-49	2.738991283627245e-48	53	63	63
ENSG00000100632	ERH	1.8309535173113594	NA	0.067107481335656	0.01350940152027736	0.015715725264994675	0.0011471628927310837	0.002161834774444544	8	10	10
ENSG00000101224	CDC25B	-1.8307867574128334	NA	0.06713237767963777	0.03795097220207954	0.08438407348968632	1.7050777292004588e-14	7.561514863733817e-14	14	16	16
ENSG00000143369	ECM1	1.8306782769615735	NA	0.06714857730081414	0.02410930337816009	0.06006574916961135	1.2735652040938647e-10	4.486518012531981e-10	9	13	13
ENSG00000266913	LINC01841	1.8302096442014624	NA	0.06721859622539653	0.005516727350416971	0.029037913159237646	9.204284378713403e-06	2.1974700377357117e-05	14	18	18
ENSG00000136573	BLK	-1.8300901431377268	NA	0.0672364606200247	0.12490963974762125	0.15362965517202598	4.986977595597187e-26	3.8820553239626036e-25	33	44	44
ENSG00000278311	GGNBP2	-1.8299495102966679	NA	0.06725748904086838	0.05012901746992207	0.16915447779192777	9.815097569281009e-29	8.51386485663126e-28	16	26	26
ENSG00000066027	PPP2R5A	1.8287472399648275	NA	0.06743748205529367	0.2572318128686674	0.3315985309860389	1.951085227530024e-60	4.8988522059901e-59	9	10	10
ENSG00000205537	AC121338.1	1.8287302327321286	NA	0.06744003106433123	0.006724197718950391	0.023275236447103664	7.344707150738477e-05	0.00015994207355938305	6	8	8
ENSG00000162817	C1orf115	1.82802122497675	NA	0.0675463662525943	0.04219081988801674	0.042861950470322416	6.38895911913386e-08	1.845759095923628e-07	9	13	13
ENSG00000276747	PADI6	1.8274067059790087	NA	0.06763864181637459	0.33864334006171737	0.3903213659796272	8.24892411459693e-74	3.1022105184478673e-72	12	15	15
ENSG00000143549	TPM3	1.8267161568885697	NA	0.06774245770421489	0.03962887890901138	0.06777243896206425	7.685813026604088e-12	2.927026595452665e-11	3	3	3
ENSG00000001460	STPG1	-1.8253084230333876	NA	0.06795449981571595	0.04688339394424685	0.07312202020616122	1.0840286936498708e-12	4.336367638768751e-12	8	9	9
ENSG00000159202	UBE2Z	1.825193313038113	NA	0.06797186255404926	0.17497501252158343	0.2379548586203357	2.402390506229898e-41	3.287996391966203e-40	5	6	6
ENSG00000006459	KDM7A	-1.8237010926933446	NA	0.06819727358039022	0.0031527351033802356	0.029038718487012803	9.201618014672189e-06	2.197139339092361e-05	9	12	12
ENSG00000135437	RDH5	-1.8220750264876515	NA	0.06844360243992735	0.1714901899757498	0.3471506869830027	7.33576601400975e-64	2.0192785132303884e-62	13	16	16
ENSG00000214106	PAXIP1-AS2	1.821130038437253	NA	0.06858709212087034	0.1103998738060878	0.19645237188947431	1.3002615985500806e-33	1.357989412517377e-32	14	19	19
ENSG00000188677	PARVB	-1.8202502417169677	NA	0.06872090512182383	0.024296450681804575	0.059290654777482556	1.687644390849382e-10	5.8967835490375e-10	20	22	22
ENSG00000162552	WNT4	-1.8201104552780782	NA	0.06874218572949739	0.014700439863327351	0.01688851271260371	0.0007466496380125607	0.0014373927528376072	9	10	10
ENSG00000008277	ADAM22	1.8197703313734137	NA	0.06879398764449142	0.0016918197641633298	0.015014439120832307	0.0014841819937219081	0.0027527835832075495	5	8	8
ENSG00000172183	ISG20	1.8197091008612578	NA	0.06880331664572702	0.09268535186515901	0.2150224088661595	5.048203800338804e-37	5.945854874451247e-36	10	15	15
ENSG00000182196	ARL6IP4	1.8194053402897534	NA	0.06884961258322042	0.015525493448235866	0.026467989719209533	2.321568674312559e-05	5.327523243113351e-05	3	3	3
ENSG00000134444	RELCH	1.8192057073391918	NA	0.06888005243884182	0.03508681903895298	0.029329543978826807	8.287567322099667e-06	1.9888537924249537e-05	8	10	10
ENSG00000138074	SLC5A6	-1.8182485418262428	NA	0.0690261538364611	0.06255826964056624	0.10254850565349072	1.9235109221904333e-17	1.0041488220591702e-16	8	11	11
ENSG00000054967	RELT	-1.8181220942999823	NA	0.06904547376506678	0.014391790315458123	0.05597911436787363	5.609364597823455e-10	1.893975063754173e-09	11	16	16
ENSG00000164414	SLC35A1	-1.817501381166378	NA	0.06914037701586054	0.0461352252437436	0.24411655688383996	1.5758696493155588e-42	2.2371348192146123e-41	4	8	8
ENSG00000129991	TNNI3	-1.815153795565138	NA	0.06950027798087748	0.004077376760151598	0.013927938961528788	0.002214987540778613	0.004013611721979336	7	11	11
ENSG00000103047	TANGO6	-1.815004623210292	NA	0.06952319900933987	0.012125632047962525	0.04410614469716684	4.082309534013322e-08	1.1965053187283279e-07	7	10	10
ENSG00000121417	ZNF211	-1.8135459527889466	NA	0.06974765778650407	0.13733479820768407	0.13903139248341412	1.58369308797811e-23	1.11124192985829e-22	11	16	16
ENSG00000126861	OMG	-1.8129428410501267	NA	0.0698406377054897	0.07398607612448653	0.020358360124573052	0.00021111681566602348	0.0004367068618573073	15	17	17
ENSG00000233006	MIR3936HG	-1.8118319702007832	NA	0.07001216360049022	0.04176407572169541	0.06579965664028976	1.5793697738999514e-11	5.894366105029437e-11	6	10	10
ENSG00000197150	ABCB8	1.810978665464958	NA	0.07014415421783858	0.00831781568491973	0.07850755106647911	1.4958450677483404e-13	6.270409940556414e-13	2	4	4
ENSG00000075426	FOSL2	1.8107317233447586	NA	0.07018238971631502	0.013584725367654687	0.01447512616377581	0.001810113969674199	0.0033188970882008805	4	4	4
ENSG00000230641	USP12-AS2	-1.8096715083080914	NA	0.07034674342084253	0.03364950925995758	0.07220558819033736	1.5171380124845711e-12	6.0169749713454934e-12	16	18	18
ENSG00000146731	CCT6A	-1.8090061738837138	NA	0.07045004420595304	0.016109307197538746	0.019207820238142125	0.0003206104200277545	0.0006482412111326638	6	7	7
ENSG00000152558	TMEM123	1.8080061127469713	NA	0.07060554921142483	0.022498334031766893	0.03151533596675166	3.7763323384383124e-06	9.342227823410073e-06	5	7	7
ENSG00000114013	CD86	-1.8071373577554457	NA	0.07074086511510785	0.017625609744984377	0.050058606956166776	4.773658276295538e-09	1.5034612631807564e-08	6	10	10
ENSG00000123179	EBPL	-1.8068830707441341	NA	0.07078051267048545	0.21769531385691687	0.38360932830434497	3.223536260580594e-72	1.1540798190542088e-70	7	11	11
ENSG00000179218	CALR	-1.8064876331940274	NA	0.07084220413329573	0.004315542185730698	0.019366094510832446	0.0003026860073022267	0.0006140733868716296	6	8	8
ENSG00000260708	AL118516.1	-1.8022974459995549	NA	0.07149862015514032	0.3205968630226415	0.05694245596865334	3.956262485722486e-10	1.3488259516432387e-09	10	12	12
ENSG00000163162	RNF149	1.8012110048283774	NA	0.07166962848473678	0.037364456270407125	0.021866566539569778	0.00012223402664292952	0.00025962240808763914	7	9	9
ENSG00000205238	SPDYE2	-1.8010868403207496	NA	0.0716891935832127	0.01873226569778605	0.020393670051228014	0.00020842986670719965	0.00043147800388239577	6	8	8
ENSG00000177570	SAMD12	-1.7996422707073074	NA	0.07191714198301241	0.08666096926777546	0.2732649084147258	2.9445442498894493e-48	5.105762319651583e-47	12	13	13
ENSG00000176659	C20orf197	-1.7989499776156126	NA	0.0720265938443039	0.026726529282729613	0.0793121027380447	1.1118549638930608e-13	4.696354870887217e-13	30	35	35
ENSG00000159884	CCDC107	-1.7989254029899477	NA	0.07203048161020509	0.01384197021385291	0.03501903996326785	1.0719549340592394e-06	2.7857183155299135e-06	7	13	13
ENSG00000161860	SYCE2	-1.798578004758091	NA	0.07208545925127897	0.01998333993534896	0.010188936191118209	0.008933834419794116	0.014888855827507218	7	7	7
ENSG00000111843	TMEM14C	1.7981345653533936	NA	0.07215568585181734	0.07745354839769149	0.12100541599900225	1.7170767139589016e-20	1.0393981139315638e-19	1	1	1
ENSG00000165487	MICU2	1.7979677021294864	NA	0.07218212614671768	0.020569391144814812	0.05250831932352345	1.9699774319206416e-09	6.380196974505587e-09	12	17	17
ENSG00000178297	TMPRSS9	1.797316938622811	NA	0.07228531863164654	0.20519381585882002	0.28632147863223534	6.748987474869313e-51	1.2718503978739984e-49	4	7	7
ENSG00000125089	SH3TC1	-1.7969752384053803	NA	0.07233955086385678	0.03275004207468399	0.052883504743456565	1.7200587596253827e-09	5.592963152979842e-09	27	29	29
ENSG00000166927	MS4A7	-1.7968991210973615	NA	0.07235163619857471	0.011005422056082662	0.015148251992828347	0.001412932828548314	0.0026277394075235913	9	10	10
ENSG00000187608	ISG15	-1.7968161188359935	NA	0.07236481655863783	0.07116235945246775	0.08844007820482014	3.7834374296488625e-15	1.7474324934297963e-14	18	33	33
ENSG00000125386	FAM193A	1.7967830911863947	NA	0.07237006173735167	0.008450918348988016	0.024201741993986312	5.256205095187073e-05	0.00011641309721989296	15	19	19
ENSG00000143382	ADAMTSL4	1.796233440680488	NA	0.07245739839971686	0.13730588653193376	0.1290146444813757	7.823902229312646e-22	5.0707520533062195e-21	22	31	31
ENSG00000114767	RRP9	1.7953363021501731	NA	0.07260013448351595	0.0021744879310590898	0.016840812872569062	0.0007597837443323084	0.001461201237137463	5	6	6
ENSG00000109618	SEPSECS	1.7951797387256578	NA	0.07262506753185513	0.007075181046994182	0.011905975253621009	0.004690837354305274	0.008144494258274897	3	3	3
ENSG00000186522	SEPTIN10	-1.7945790129898314	NA	0.07272079939371272	0.015049343957998996	0.03235411950962311	2.7933479479390203e-06	7.0003103842183635e-06	4	5	5
ENSG00000274370	AC130371.2	1.7937622980389374	NA	0.07285111701029208	0.0004701430529915285	0.03196876033468383	3.208353809058876e-06	7.986654009515265e-06	4	11	11
ENSG00000084774	CAD	-1.7934902575261311	NA	0.07289456706198241	0.0170226772242666	0.0714673740512246	1.98856855149675e-12	7.825140451954513e-12	6	10	10
ENSG00000020922	MRE11	1.7934164486950277	NA	0.07290635939492968	0.26127609492081105	0.3104489126017792	6.655178400117337e-56	1.4745433382895636e-54	5	6	6
ENSG00000049759	NEDD4L	1.793009792869476	NA	0.07297135822069434	0.014288353027926713	0.02705116809507155	1.881716600887218e-05	4.361929979537024e-05	9	10	10
ENSG00000018189	RUFY3	1.7923407919133691	NA	0.07307839278636515	0.006627940709966139	0.025176702027805427	3.697544280049531e-05	8.329066972096335e-05	5	5	5
ENSG00000131979	GCH1	-1.7919624227016004	NA	0.07313898554784307	0.17141845893924515	0.27621852238544115	7.515777122774215e-49	1.3328651693738883e-47	12	15	15
ENSG00000151552	QDPR	1.7915027000694734	NA	0.07321266170354877	0.3599370600232771	0.4460325945110653	9.719222819959446e-88	5.500823502953285e-86	5	5	5
ENSG00000144668	ITGA9	1.7914825323342487	NA	0.07321589521864877	0.028289696227873175	0.11930206596959793	3.3007717421846234e-20	1.9777140186028194e-19	6	8	8
ENSG00000127084	FGD3	-1.7904884337622227	NA	0.07337542499761496	0.11424912831925055	0.27001939126055957	1.3120150573973624e-47	2.225494185885991e-46	30	37	37
ENSG00000079974	RABL2B	1.7902732511611967	NA	0.0734099942229762	0.1247954124888245	0.21144508451580815	2.3242070588717848e-36	2.673227823782176e-35	21	22	22
ENSG00000122696	SLC25A51	-1.7894108505726776	NA	0.0735486731404267	0.2051735362661275	0.047563376013109386	1.1745585111039926e-08	3.591104280071737e-08	13	13	13
ENSG00000166275	BORCS7	-1.7888417350103814	NA	0.07364030744832813	0.24400144356064854	0.15460032530819964	3.3887723144739037e-26	2.657249950659029e-25	16	18	18
ENSG00000138463	SLC49A4	-1.7887592236386871	NA	0.07365360049634569	0.05799712690406381	0.08334616412544062	2.5042530371906746e-14	1.0983487297898435e-13	11	13	13
ENSG00000248487	ABHD14A	1.7877421548464656	NA	0.07381761723939212	0.03278452270734556	0.03705398557959346	5.1588924406061e-07	1.3761058712700888e-06	45	55	55
ENSG00000104490	NCALD	-1.78761004903132	NA	0.07383894306818724	0.01907235217888209	0.01543292643880732	0.0012726288745052992	0.002383868112385732	23	27	27
ENSG00000197670	AL157838.1	-1.7872244119644167	NA	0.07390122523694086	0.05913316356634643	0.10847720487470126	2.045434305353721e-18	1.1231877330294896e-17	1	1	1
ENSG00000267249	AP005482.3	-1.7859221073333944	NA	0.07411187093441111	0.018576269891273752	0.013092953061148353	0.003016810661303194	0.005369515934684844	8	8	8
ENSG00000231064	AC234582.1	-1.7849891424238487	NA	0.07426307803470986	0.0012624813202565736	0.10135052285075694	3.0204799301054214e-17	1.5620690687990912e-16	3	5	5
ENSG00000162775	RBM15	-1.7840940697656698	NA	0.07440838074822209	0.013604183158417021	0.029416879476606775	8.031251301121466e-06	1.9303143456612757e-05	9	9	9
ENSG00000262905	AC015853.1	1.7837385846491467	NA	0.07446615327281822	0.019573173958198346	0.03634262230447768	6.661827089084592e-07	1.7619320288511978e-06	6	9	9
ENSG00000154222	CC2D1B	-1.783365997646588	NA	0.07452674448365165	0.0864487440514647	0.2775736153445284	4.00950962224452e-49	7.154951145876303e-48	21	25	25
ENSG00000101307	SIRPB1	1.7808666063129888	NA	0.07493424511071765	0.09624173980696854	0.636490235984327	6.302240202764232e-149	2.039190891267997e-146	14	19	19
ENSG00000188243	COMMD6	-1.780225771056749	NA	0.07503901943376881	0.021366683195014287	0.03249242809631433	2.657877695020364e-06	6.67153755736303e-06	6	6	6
ENSG00000166037	CEP57	-1.7799573916414537	NA	0.07508293405590492	0.03875473148105986	0.028938740680623735	9.538618433897386e-06	2.273808278049851e-05	7	12	12
ENSG00000245156	AP001107.1	-1.7787913616148807	NA	0.07527397395505943	0.0018142693100573022	0.01906804611109336	0.00033732542174261064	0.0006795246866514778	6	7	7
ENSG00000146476	ARMT1	1.7786951724155269	NA	0.07528975109292699	0.052914899502835955	0.0776274344572367	2.0688241329333952e-13	8.598706993619677e-13	5	6	6
ENSG00000134744	TUT4	-1.7783784364131636	NA	0.07534172182424567	0.05725948927019333	0.025042625958052192	3.8807247105070275e-05	8.723364538010882e-05	9	14	14
ENSG00000234630	AC245060.2	1.7782766760097053	NA	0.0753584251068641	0.09625346180973102	0.18784756871671515	4.663038545033639e-32	4.611675202351896e-31	17	21	21
ENSG00000255142	AP006621.2	1.7779321633542255	NA	0.0754149969743053	0.006279484689683313	0.09735682830023255	1.3544669975004456e-16	6.726833055353357e-16	13	19	19
ENSG00000127554	GFER	1.7778166856825959	NA	0.07543396713217392	0.01582017632960864	0.03550992343894656	8.985897781454639e-07	2.348356614662688e-06	6	10	10
ENSG00000133265	HSPBP1	-1.777654987523212	NA	0.07546053673153262	0.012358523943235554	0.027351647226305217	1.6887401533229337e-05	3.9305381228739126e-05	9	11	11
ENSG00000138031	ADCY3	-1.7775710086405276	NA	0.07547433882157635	0.30157199549854885	0.48173499726466545	2.0305771734362335e-97	1.554569997645445e-95	30	41	41
ENSG00000173085	COQ2	1.7761662634032493	NA	0.07570551705573046	0.02432321646463257	0.05743850006525788	3.30500152992379e-10	1.134003025943639e-09	23	31	31
ENSG00000154978	VOPP1	1.7754478006631504	NA	0.0758239772786237	0.08257927158273934	0.11361345569323557	2.903286550657819e-19	1.6574054945815892e-18	30	31	31
ENSG00000125247	TMTC4	1.7753281050610341	NA	0.07584372739389918	0.12464953898039609	0.3651273142298672	6.373616619086207e-68	2.0055257137744837e-66	14	20	20
ENSG00000175264	CHST1	-1.7743720325920804	NA	0.07600163278455495	0.0045532278953677756	0.01004993231194298	0.009415460379488321	0.015618662221691355	2	4	4
ENSG00000256249	AC026333.3	1.7738632204677591	NA	0.07608577772851127	0.04610384734223459	0.07915593374909032	1.1777783941747066e-13	4.962585179779372e-13	6	6	6
ENSG00000204010	IFIT1B	1.7735505860126224	NA	0.07613751741926827	0.020328340321601725	0.0330603188189261	2.167160346899086e-06	5.4807008979460884e-06	7	8	8
ENSG00000269893	SNHG8	1.773396076759643	NA	0.07616309864737177	0.025528608851731083	0.07352252912339455	9.358508315283761e-13	3.760287232867882e-12	12	17	17
ENSG00000102606	ARHGEF7	1.7733716159153694	NA	0.07616714913453194	0.036719706504591505	0.30915080274243917	1.2499002968598455e-55	2.748017973185832e-54	18	20	20
ENSG00000166105	GLB1L3	-1.7733594452669927	NA	0.07616916454559683	0.023255423304967056	0.023325318249395103	7.213010237425026e-05	0.00015723390436202082	30	46	46
ENSG00000204070	SYS1	-1.7732057691443879	NA	0.07619461644402857	0.06081437987228413	0.09231051157371262	8.946805425003858e-16	4.254818808468973e-15	13	15	15
ENSG00000151655	ITIH2	-1.7728378296604848	NA	0.07625558291077801	0.02497036161735832	0.04143686870926004	1.0669259312354773e-07	3.020580400243038e-07	4	4	4
ENSG00000179914	ITLN1	-1.7725131908403395	NA	0.07630940762135716	0.01249053784493047	0.03061971836843874	5.210908991583199e-06	1.2724174611513639e-05	4	4	4
ENSG00000037280	FLT4	-1.7718816443918703	NA	0.07641420600317707	0.053994926775263644	0.18358735123123032	2.706945966047054e-31	2.591927212269175e-30	13	17	17
ENSG00000186994	KANK3	1.7718163685255135	NA	0.07642504452456954	0.00016156074832187475	0.011605054634432099	0.005248733321960357	0.009037201580150417	2	3	3
ENSG00000130584	ZBTB46	-1.7716316876215235	NA	0.07645571606267695	0.004111960255356493	0.0119827431521718	0.0045584164769979065	0.007933856101089728	13	15	15
ENSG00000196724	ZNF418	-1.771621248402525	NA	0.0764574500927951	0.018950619157490193	0.01745315423026224	0.0006074982691994843	0.001182115944457274	7	9	9
ENSG00000112167	SAYSD1	1.7710195203562091	NA	0.07655745570640166	0.17395273675231995	0.20040796291935703	2.4771293310830325e-34	2.645099059697567e-33	12	15	15
ENSG00000116199	FAM20B	1.7691277387423594	NA	0.07687255977327812	0.020631089153886076	0.026286137089230954	2.4787697588779278e-05	5.6730845582540484e-05	8	8	8
ENSG00000131143	COX4I1	1.7687055028837109	NA	0.07694303348254959	0.05589806280714771	0.05937640675998317	1.6359047698964593e-10	5.720662907617125e-10	30	38	38
ENSG00000163975	MELTF	-1.7684593835633535	NA	0.07698413656773107	0.015394928580655264	0.13760528843030898	2.7665097751455976e-23	1.9184341340061405e-22	14	16	16
ENSG00000115942	ORC2	1.7684313144803245	NA	0.07698882537339308	0.00707340135585454	0.018477257213925662	0.0004182255724618997	0.0008324222774082078	11	13	13
ENSG00000152804	HHEX	-1.7673850065638894	NA	0.07716377220157095	0.003482059379957222	0.01465742364096094	0.0016925543951359214	0.0031140022875427442	4	5	5
ENSG00000173212	MAB21L3	1.7671880715912358	NA	0.07719673670673086	0.026899273743858972	0.033617850306798376	1.7736550798545625e-06	4.524231885233659e-06	12	18	18
ENSG00000119522	DENND1A	1.7669517275661626	NA	0.0772363129536976	0.009992785340035525	0.027778571547427185	1.4481410754889231e-05	3.391719653586389e-05	5	7	7
ENSG00000124279	FASTKD3	-1.7669099540939264	NA	0.0772433097183657	0.01957722690479069	0.02039494899047449	0.00020833319178550994	0.00043132994155857903	26	35	35
ENSG00000137074	APTX	1.7667315335138922	NA	0.07727319973259132	0.08066505836077165	0.02445776761369014	4.7923040047254977e-05	0.00010662068159968547	6	6	6
ENSG00000140474	ULK3	1.766009668261819	NA	0.07739422685027114	0.2173899181024107	0.23702533104902948	3.6166766567693316e-41	4.922411744995021e-40	7	9	9
ENSG00000165916	PSMC3	1.765622242770967	NA	0.07745924582946394	0.04696997708232456	0.025828906211204858	2.9227778961645055e-05	6.65022132696366e-05	8	9	9
ENSG00000176623	RMDN1	-1.7654134194328845	NA	0.07749430967883994	0.3022666604266753	0.3060005961757081	5.741280689978564e-55	1.2307152819055299e-53	9	11	11
ENSG00000145734	BDP1	-1.7645051479339597	NA	0.07764696940385234	0.012148837856881825	0.02235636779273778	0.00010238328057722397	0.0002194439293361847	1	2	2
ENSG00000124535	WRNIP1	1.763567097406332	NA	0.07780489133728159	0.08581917291357158	0.11980397809534586	2.722920921040611e-20	1.6378593782857046e-19	7	8	8
ENSG00000173113	TRMT112	1.763135169079433	NA	0.07787769488735234	0.15275639548461836	0.16778842199104405	1.7057847456312832e-28	1.4648223636870743e-27	3	3	3
ENSG00000260188	AC002464.1	1.7620763164110442	NA	0.07805640418607326	0.09696197255263406	0.13630016066063694	4.605898401689137e-23	3.1518975135900646e-22	16	18	18
ENSG00000146757	ZNF92	-1.7612999144533374	NA	0.07818765453565811	0.02474429634447509	0.01640629921074082	0.0008906839390232296	0.0016977146682571262	17	21	21
ENSG00000247828	TMEM161B-AS1	-1.7609023659663317	NA	0.07825492941847194	0.025443855409741485	0.14176934263906643	5.413807680166661e-24	3.8683911627990866e-23	21	23	23
ENSG00000254827	SLC22A18AS	-1.7607487500351475	NA	0.07828093759214216	0.1330358108716818	0.21895396223473762	9.352466372670925e-38	1.1278863982062848e-36	11	14	14
ENSG00000243927	MRPS6	-1.760196173182911	NA	0.07837455061929764	0.050602637607907654	0.05165327195868534	2.683416076993194e-09	8.615971223433118e-09	16	19	19
ENSG00000156110	ADK	1.7601405197809064	NA	0.07838398400956768	0.5727218892567596	0.5962228963997211	1.1286804904039737e-133	2.332017075896114e-131	13	15	15
ENSG00000262766	AC135050.5	-1.7595232118923407	NA	0.07848868122178203	0.002570869189850857	0.01669536871288227	0.000801286690252726	0.0015368823902409123	6	8	8
ENSG00000072858	SIDT1	1.7593074725758913	NA	0.07852529806342386	0.05311050299843524	0.08411411094182762	1.88442571755811e-14	8.328870265568048e-14	17	24	24
ENSG00000118762	PKD2	-1.759092452341975	NA	0.07856180668836277	0.03893549132355517	0.08543640216992622	1.1543356922470366e-14	5.172642484019971e-14	10	14	14
ENSG00000146070	PLA2G7	1.7577233816739377	NA	0.07879458744538052	0.03887238548105146	0.0409762289472725	1.2592149286504057e-07	3.5476058504067366e-07	11	18	18
ENSG00000155465	SLC7A7	1.7573831318601272	NA	0.07885252652033073	0.016888646794952944	0.034152292731127895	1.463707335505368e-06	3.7559654491368475e-06	21	28	28
ENSG00000120029	ARMH3	1.7572405194824459	NA	0.07887682142215893	0.1658816012834024	0.12995707016453095	5.430510522055032e-22	3.545025692528426e-21	26	32	32
ENSG00000183161	FANCF	-1.7562931954974557	NA	0.07903835854539014	0.0521046869659624	0.0652950148815502	1.8985482963964578e-11	7.05639461094557e-11	8	10	10
ENSG00000270673	YTHDF3-AS1	1.7559616859364229	NA	0.07909495087822865	0.03814709048542779	0.012986581256256768	0.0031381891300088227	0.005571097866513592	3	3	3
ENSG00000168874	ATOH8	1.755842219051194	NA	0.07911535326794855	0.26734869558059526	0.3262300042659485	2.8457421361589213e-59	6.883163877713588e-58	16	17	17
ENSG00000225855	RUSC1-AS1	-1.7556766108638706	NA	0.0791436426847252	0.005664230559497656	0.011406388327568595	0.0056535925746363114	0.009697285363316474	3	4	4
ENSG00000129515	SNX6	1.7555635040309505	NA	0.07916296847623715	0.11870785561407499	0.1271945653147454	1.582125052567931e-21	1.010497673239756e-20	24	27	27
ENSG00000164715	LMTK2	-1.7544661932892844	NA	0.07935065776520578	0.005184287395887444	0.03202856838930644	3.14011500263872e-06	7.827010491315612e-06	3	3	3
ENSG00000129596	CDO1	1.7540384278594978	NA	0.07942392276942745	0.07558724667970064	0.1243716539613103	4.703227509209679e-21	2.9318665414553543e-20	4	4	4
ENSG00000205784	ARRDC5	-1.7519793128064225	NA	0.0797773651755784	0.0012588261995225042	0.06703783078537538	1.005126714135597e-11	3.795006169245124e-11	5	7	7
ENSG00000255398	HCAR3	1.7519199393908413	NA	0.07978757541905246	0.01714152071412736	0.02174983775258086	0.00012750916880070113	0.0002703913361893438	3	3	3
ENSG00000122679	RAMP3	-1.750623374329405	NA	0.08001080625395243	0.02922327360412597	0.047081331623747745	1.397527166635509e-08	4.250078627528347e-08	9	13	13
ENSG00000135899	SP110	-1.7504545453419844	NA	0.08003991101057673	0.024867334181081998	0.046618983706598456	1.6509950757240716e-08	4.99698456646525e-08	4	4	4
ENSG00000101160	CTSZ	1.7498665178091348	NA	0.08014134938903314	0.013297141024928164	0.04517758955829449	2.775345339647294e-08	8.255749736272584e-08	12	19	19
ENSG00000083642	PDS5B	-1.749862028587289	NA	0.08014212420908977	0.009699911369764953	0.020625922671275058	0.00019159233897523737	0.00039816008495956683	2	2	2
ENSG00000205726	ITSN1	-1.749637283983066	NA	0.08018092192540402	0.06921589305435258	0.11538894311674733	1.4748964219691432e-19	8.553601197277254e-19	7	7	7
ENSG00000182093	GET1	-1.749224447238874	NA	0.08025222979593884	0.04193014761240998	0.2876052280949227	3.6908086993756586e-51	7.056151436520978e-50	9	13	13
ENSG00000225313	AL513327.1	-1.7488789329502628	NA	0.08031194888678618	0.002682615193297159	0.010955131441812005	0.0066954397183416016	0.01135708167456381	7	7	7
ENSG00000108771	DHX58	-1.7478038867345107	NA	0.08049799207375127	0.06890821579879725	0.1709987401020329	4.647707093393259e-29	4.078993292968321e-28	37	50	50
ENSG00000228223	HCG11	1.7474449730126667	NA	0.08056018212970979	0.022587119024099184	0.032094491538542845	3.0665802175783343e-06	7.655959259171765e-06	13	22	22
ENSG00000267078	AC015802.1	-1.7468540507135222	NA	0.08066265801485786	0.036187655296429026	0.10673670341740443	3.954726983402193e-18	2.1421229639407522e-17	9	13	13
ENSG00000142168	SOD1	-1.7463648365518085	NA	0.08074757607095852	0.026946348578341914	0.03656541052206301	6.149207035252054e-07	1.6311330463656221e-06	5	7	7
ENSG00000148814	LRRC27	-1.7463487755973703	NA	0.08075036517032662	0.17481807727507878	0.2481047984406576	2.6709858762089772e-43	3.908253992415337e-42	15	17	17
ENSG00000170271	FAXDC2	1.7457960281947391	NA	0.08084640138704803	0.053279152070558264	0.07268182030758263	1.2740213727441693e-12	5.071539582448876e-12	6	10	10
ENSG00000187624	C17orf97	-1.7450270163793873	NA	0.08098016636185329	0.5530177109589723	0.5808088954847297	3.1083755529305446e-128	5.330553235720591e-126	32	43	43
ENSG00000141448	GATA6	-1.7441413504043448	NA	0.08113444520020938	0.025364072449108436	0.014233722138389337	0.001978596447071288	0.003614289568686144	12	17	17
ENSG00000154813	DPH3	1.7440191893710486	NA	0.08115574378809656	0.019271238157904894	0.06538581683446017	1.8367092018284096e-11	6.83099676906428e-11	3	4	4
ENSG00000118363	SPCS2	-1.7419616954858015	NA	0.0815151470773043	0.015099547363372405	0.02824671059424606	1.2235796096687408e-05	2.8910397804090984e-05	8	12	12
ENSG00000124177	CHD6	1.7419616238298516	NA	0.08151515961662834	0.013404129166828406	0.010783623751104065	0.007140953970880733	0.012059105824385396	13	16	16
ENSG00000154269	ENPP3	1.7415582774790521	NA	0.08158576740267746	0.01067100219571714	0.01900267869616029	0.0003454405076172245	0.0006944852596867271	9	10	10
ENSG00000272941	AC083862.2	-1.7414945038258909	NA	0.08159693584004965	0.03685946541262692	0.10068353149593608	3.882321930647826e-17	1.9975379174521325e-16	7	12	12
ENSG00000150510	FAM124A	-1.7402923316822423	NA	0.08180769986507709	0.01800031306858658	0.03936575292034489	2.2471661107187072e-07	6.18963244984181e-07	5	5	5
ENSG00000137124	ALDH1B1	1.7393680646324912	NA	0.08197004186247686	0.007985667165070532	0.012485546914471563	0.0037800219025306424	0.00664925588332116	7	9	9
ENSG00000197372	ZNF675	1.739332967116483	NA	0.08197621167774964	0.026255736527117598	0.023285342599168462	7.317938797244502e-05	0.0001594198836813338	2	3	3
ENSG00000272836	AL022328.1	-1.739164853137014	NA	0.08200576976724663	0.013577049452835948	0.033142057047136346	2.1044214749480754e-06	5.3306829946653685e-06	7	11	11
ENSG00000205572	SERF1B	1.7390174299997485	NA	0.08203169707032905	0.06863108433550119	0.03694475244479346	5.365463391321023e-07	1.427876035036689e-06	18	26	26
ENSG00000100461	RBM23	-1.7385690424852613	NA	0.082110595833461	0.061750743567942946	0.0871914154611625	6.017794448930862e-15	2.7424702897878116e-14	21	30	30
ENSG00000139190	VAMP1	1.7382909741791692	NA	0.08215955594888961	0.005111863848840747	0.3136396384941643	1.40669381653412e-56	3.169959561070122e-55	4	7	7
ENSG00000067208	EVI5	-1.7380654362065795	NA	0.08219928431534224	0.05617239970797851	0.07132776242107926	2.09294238435004e-12	8.222650389282665e-12	8	9	9
ENSG00000105254	TBCB	1.737353504083286	NA	0.08232479290040495	0.05263278382645766	0.06557553804112697	1.713914329100464e-11	6.38399583617373e-11	31	38	38
ENSG00000244675	AC108676.1	-1.7372806316474576	NA	0.0823376485556165	0.04745462427235748	0.05010030240692294	4.7023297482472305e-09	1.4820851470812674e-08	24	33	33
ENSG00000124103	FAM209A	-1.736585745440677	NA	0.08246031739210513	0.010325549396717142	0.017804047474583157	0.000534499310739172	0.0010469593009555752	5	7	7
ENSG00000152409	JMY	1.7361860538589198	NA	0.08253094236944462	0.01828014308124022	0.07309232142462674	1.0959062599562756e-12	4.381836430867375e-12	2	4	4
ENSG00000267344	AC003070.1	1.7341285853383415	NA	0.08289527059239268	0.021649892321535847	0.07659669919953535	3.023624684156816e-13	1.2452483119261584e-12	9	11	11
ENSG00000151553	FAM160B1	1.7340878292562376	NA	0.08290250065787252	0.02166888434233367	0.10770672140572941	2.7390481723636833e-18	1.494969354165016e-17	5	6	6
ENSG00000125826	RBCK1	-1.733967182941105	NA	0.08292390612157047	0.05226974695416908	0.12333696297267381	7.00602301524882e-21	4.328036336041139e-20	5	8	8
ENSG00000167699	GLOD4	-1.7335391047755981	NA	0.08299989328998254	0.014199494872669345	0.02928987875741863	8.40666727192706e-06	2.015461163795291e-05	8	11	11
ENSG00000140678	ITGAX	1.7332087881434013	NA	0.08305856558991195	0.027962736690895832	0.27736309613627197	4.420972270801871e-49	7.87281967517978e-48	5	6	6
ENSG00000152291	TGOLN2	1.732311174444996	NA	0.08321817345024206	0.026413871957384157	0.05374991595244537	1.257289564986137e-09	4.13209251627966e-09	20	25	25
ENSG00000143376	SNX27	-1.7317481729326203	NA	0.08331840946902166	0.14049937706773952	0.030911102706876446	4.69259252547637e-06	1.1506043640176475e-05	4	5	5
ENSG00000131351	HAUS8	1.731467210615645	NA	0.0833684681837912	0.0721815204605203	0.10638870968269114	4.5113399984881355e-18	2.432860680316762e-17	10	13	13
ENSG00000158525	CPA5	1.73140244161479	NA	0.08338001145255643	0.06843986745186514	0.5624674658977763	5.143933536082025e-122	7.604596225023331e-120	13	17	17
ENSG00000268947	AC002128.1	1.730286914111222	NA	0.08357902636738132	0.020332387350092882	0.011637379352062079	0.005185703747790701	0.0089421451554412	24	24	24
ENSG00000198723	TEX45	-1.7297445027826022	NA	0.08367593379017264	0.03063929595642663	0.048236900208000144	9.21245765714313e-09	2.838893735172462e-08	6	9	9
ENSG00000135052	GOLM1	-1.7285763745351892	NA	0.08388494101238611	0.2015833823023222	0.2500731535427635	1.108526528563399e-43	1.6487529434808093e-42	32	37	37
ENSG00000203965	EFCAB7	-1.728225714452142	NA	0.08394776524709918	0.03512487891587604	0.01540478269656605	0.0012858493778061535	0.002406529627850892	13	18	18
ENSG00000164889	SLC4A2	1.7280825902084267	NA	0.08397341831965394	0.006207440024334582	0.04151938951833401	1.0357168859662081e-07	2.9362719255140526e-07	11	14	14
ENSG00000122692	SMU1	1.72796244824933	NA	0.08399495702943384	0.15719331514675117	0.15410692208114948	4.124368289464041e-26	3.2237370918878233e-25	12	16	16
ENSG00000175470	PPP2R2D	-1.7274413975507803	NA	0.08408842128312297	0.0936679247799538	0.10269279776843511	1.8216879795242285e-17	9.52442901245762e-17	12	16	16
ENSG00000143633	C1orf131	-1.7273556921340916	NA	0.08410380288036301	0.010099186460889711	0.015193483128262573	0.0013896385854542186	0.0025877850040128565	5	6	6
ENSG00000166925	TSC22D4	1.7273545049613066	NA	0.0841040159588918	0.018268068055227692	0.017809537435201677	0.0005334302836569243	0.001045104071110773	15	21	21
ENSG00000075856	SART3	1.72717989114572	NA	0.08413536110514037	0.014430594316314039	0.02816058962454968	1.2620983635127061e-05	2.9767191357281523e-05	12	13	13
ENSG00000143184	XCL1	1.726180805910496	NA	0.08431489002570838	0.14713645863793273	0.21916850122639747	8.528390460318128e-38	1.0321338602963696e-36	19	29	29
ENSG00000165209	STRBP	1.7261142021303155	NA	0.08432686929240646	0.007954176106609903	0.011396260006182653	0.005675064154172035	0.009732167517989623	3	4	4
ENSG00000120675	DNAJC15	-1.7259298630629123	NA	0.08436003145155173	0.4791164873076351	0.4668477011384731	2.644807769837113e-93	1.744454170959102e-91	27	33	33
ENSG00000196950	SLC39A10	1.725573483059604	NA	0.08442417328800914	0.10002290868319659	0.0420586469736264	8.530578484941275e-08	2.4373690509539807e-07	14	20	20
ENSG00000072694	FCGR2B	-1.725571178341357	NA	0.0844245882232349	0.26881843709695125	0.3696306447522382	5.877161038623075e-69	1.908852929002786e-67	20	25	25
ENSG00000214046	SMIM7	-1.7254702472531052	NA	0.08444276120136163	0.0014300557326089969	0.013398163799652417	0.00269428156102838	0.004825507518545764	4	5	5
ENSG00000108946	PRKAR1A	1.723337224742663	NA	0.08482755983616067	0.029862756115125257	0.056374807943166724	4.860079788891705e-10	1.6490998872121854e-09	9	11	11
ENSG00000132466	ANKRD17	-1.7197244279356234	NA	0.08548254528012493	0.011617318789068434	0.013446267879999698	0.002646732162529991	0.004745301605355652	19	24	24
ENSG00000128563	PRKRIP1	1.719690460337845	NA	0.08548872281228237	0.050743978327601066	0.056095607641133034	5.377528981445913e-10	1.8185613193219475e-09	14	16	16
ENSG00000269439	AC010618.3	-1.7188695363763766	NA	0.0856381302916423	0.02907610648180162	0.13227003006153076	2.212895033358789e-22	1.4691806785547763e-21	19	21	21
ENSG00000172345	STARD5	-1.7188299061690264	NA	0.08564534829307467	0.024644625177546238	0.0662411877023481	1.3443674687285913e-11	5.0370456021906516e-11	4	6	6
ENSG00000102908	NFAT5	-1.71774995488877	NA	0.08584223329422587	0.0045221319172326635	0.02642111611783006	2.3611063624571992e-05	5.415355491477666e-05	6	8	8
ENSG00000178381	ZFAND2A	-1.7173904485329077	NA	0.08590785567549776	0.22894165502271005	0.2627002674147294	3.72374474413658e-46	5.962511542222056e-45	17	22	22
ENSG00000127463	EMC1	1.717290385506285	NA	0.085926127858482	0.10169624839196485	0.09967173077743323	5.679747772369666e-17	2.893701561151735e-16	10	13	13
ENSG00000157895	C12orf43	-1.7169088324268813	NA	0.08599583084047405	0.1561680238309131	0.16470264592620137	5.925714705120671e-28	5.0083825272604434e-27	10	14	14
ENSG00000120063	GNA13	1.716841891851519	NA	0.08600806440584793	0.011058978061247936	0.01087368712139839	0.006903359035385783	0.011684337159280576	5	7	7
ENSG00000127337	YEATS4	1.715854071230016	NA	0.08618875473072107	0.011896141139829912	0.20724586062689304	1.3834591069269707e-35	1.5506496878882759e-34	6	9	9
ENSG00000234284	ZNF879	-1.7149037559352	NA	0.08636287393220793	0.024476794939479705	0.05888600193228042	1.9547142198073476e-10	6.804992723401584e-10	4	4	4
ENSG00000189339	SLC35E2B	1.7140000950198733	NA	0.08652870841632679	0.17240352237675285	0.548377411480511	2.0624635752053773e-117	2.6999380039081694e-115	28	46	46
ENSG00000172432	GTPBP2	1.7138203273056247	NA	0.08656172896600277	0.024054919234417566	0.014915978308496966	0.001538915734524253	0.0028475254565555044	36	42	42
ENSG00000166704	ZNF606	-1.712580493169292	NA	0.08678974451799172	0.0023178339538302206	0.034454516612499354	1.3130595669748691e-06	3.385095988282025e-06	7	9	9
ENSG00000234336	JAZF1-AS1	1.7119508953984282	NA	0.08690571815891783	0.008785746780555805	0.15895442857740014	5.958140541986254e-27	4.8082895131539894e-26	10	12	12
ENSG00000148219	ASTN2	-1.711679726264914	NA	0.0869557067878988	0.0048890453253486385	0.01896819184540409	0.00034980072871003724	0.0007023454743763527	10	12	12
ENSG00000151883	PARP8	1.7115589307045165	NA	0.08697798229678813	0.05390781462225821	0.09268391409314097	7.782757812479634e-16	3.712559491688824e-15	8	14	14
ENSG00000106615	RHEB	1.7115456300312282	NA	0.08698043531134671	0.001585680906464775	0.01918085463585756	0.00032376897386295316	0.0006540598577895847	2	2	2
ENSG00000128309	MPST	1.711362311629047	NA	0.08701425001903379	0.07183606671727405	0.04145162578939207	1.0612766729279104e-07	3.005752875977e-07	41	49	49
ENSG00000054611	TBC1D22A	-1.7099097789544597	NA	0.08728255785442683	0.023364149402387534	0.01957838733044263	0.0002802152790441771	0.0005708495866391771	13	15	15
ENSG00000176928	GCNT4	1.7098589964636952	NA	0.08729195032122072	0.04163835011402263	0.03578042556940803	8.153461912783175e-07	2.136670512565994e-06	6	9	9
ENSG00000137040	RANBP6	-1.7090427126613903	NA	0.08744303790294301	0.0008847272685615255	0.012441285227341184	0.003842764674550735	0.006756158643004978	3	6	6
ENSG00000069869	NEDD4	1.7090156087263269	NA	0.08744805824080193	0.11055418669936505	0.11530874145433187	1.5207551554019416e-19	8.81657544286271e-19	26	31	31
ENSG00000133030	MPRIP	-1.708796141292992	NA	0.08748871775500727	0.058128815347075855	0.0865555134365933	7.620650362816866e-15	3.457315689734032e-14	10	11	11
ENSG00000139644	TMBIM6	1.7082969170407516	NA	0.0875812630725759	0.033068374491524936	0.015443734572789473	0.0012675882969158268	0.0023749450129803905	19	25	25
ENSG00000096006	CRISP3	1.7075536716143076	NA	0.08771919090492555	0.02561878144445975	0.10040606880458261	4.309434059479252e-17	2.2113250953324266e-16	12	17	17
ENSG00000204084	INPP5B	-1.7069890065595281	NA	0.08782409574897486	0.3791715524471248	0.452347590676086	2.0967312338889388e-89	1.2528517048767043e-87	20	26	26
ENSG00000173852	DPY19L1	1.706764330912486	NA	0.08786586466652666	0.1285890409434921	0.21230347379994127	1.612206851653403e-36	1.8655691834685702e-35	29	32	32
ENSG00000207561	MIR635	-1.7062564180294828	NA	0.08796034859788845	0.007015538058496562	0.03671069670045795	5.836352496868718e-07	1.549823613638923e-06	4	6	6
ENSG00000197128	ZNF772	1.7062290073173025	NA	0.08796544997457895	0.05569458761770838	0.15226429860375035	8.581264778038846e-26	6.634811076581973e-25	20	28	28
ENSG00000261079	AC009053.2	-1.7061389601709456	NA	0.08798221022667364	0.052299466282156946	0.018552303596684624	0.0004069532503341456	0.0008112101929536514	31	39	39
ENSG00000168374	ARF4	1.7055299077748403	NA	0.08809563926394583	0.007019493579591788	0.05018667681018116	4.557936687079828e-09	1.4381611084955285e-08	8	9	9
ENSG00000149782	PLCB3	1.7054325062070088	NA	0.08811379012284322	0.0034421163790740693	0.03148899232021723	3.8122654701243866e-06	9.427042616750267e-06	10	12	12
ENSG00000150459	SAP18	1.7045756924637856	NA	0.08827358800425492	0.019848311358863117	0.012344623013470342	0.003983486510961405	0.006988522780202264	13	17	17
ENSG00000117318	ID3	1.7039688969511708	NA	0.08838689812620051	0.009181998579288371	0.017433864309083353	0.0006117907398661686	0.0011899010713164204	8	9	9
ENSG00000134490	TMEM241	-1.7027098264343818	NA	0.08862238503549068	0.026787139197525556	0.041462469888152644	1.0571444295298367e-07	2.994544073671485e-07	15	20	20
ENSG00000160190	SLC37A1	-1.7026745559310454	NA	0.08862898903408752	0.0037893109925308545	0.01791330328024499	0.0005136245274748253	0.001009876980241433	22	28	28
ENSG00000272334	AC011816.2	1.702564476383637	NA	0.08864960272170529	0.013639132322689942	0.014921073470168118	0.0015360339777312298	0.0028428066786221518	4	5	5
ENSG00000275409	AC026367.2	1.7016819721397567	NA	0.08881500169437127	0.07620363798896354	0.013245131741970588	0.0028513809919360348	0.005089335203029877	14	15	15
ENSG00000183617	MRPL54	1.7015946432202826	NA	0.08883138239508814	0.23214212083124333	0.24637435352104003	5.775963446384114e-43	8.316708408231837e-42	35	52	52
ENSG00000140265	ZSCAN29	-1.7015597913837308	NA	0.08883792039940658	0.03457595545361591	0.09161191285526905	1.161087723201948e-15	5.501932402649961e-15	10	13	13
ENSG00000250317	SMIM20	1.7007672786712646	NA	0.08898669591409826	0.04696142526136911	0.08364912559882956	2.2385503485853403e-14	9.848358113876347e-14	1	2	2
ENSG00000204852	TCTN1	-1.7006538452126527	NA	0.08900800677486434	0.015061965233669438	0.024170062073700052	5.316653030323484e-05	0.00011760000363345471	7	10	10
ENSG00000113273	ARSB	1.7002795159191613	NA	0.08907836157873003	0.12343057550089792	0.13832458054447486	2.088278729678569e-23	1.4557679648478772e-22	26	28	28
ENSG00000185697	MYBL1	-1.7002430902766204	NA	0.0890852101317369	0.004053363100048679	0.01956508490207018	0.00028157272136822693	0.0005734786934374969	4	5	5
ENSG00000236911	AL137789.1	-1.6998599647652404	NA	0.08915726902180038	0.008048261451848136	0.04792928045860863	1.0293534487823608e-08	3.1578501418906455e-08	14	18	18
ENSG00000127418	FGFRL1	1.6990168528538299	NA	0.08931600827729343	0.018203603502369263	0.04602942763244041	2.0418573318477902e-08	6.138816862527657e-08	7	10	10
ENSG00000168255	POLR2J3	-1.6987156476065952	NA	0.08937277369534963	0.17331103767968878	0.09568877108729237	2.530586036235905e-16	1.2395606950988155e-15	13	18	18
ENSG00000110514	MADD	-1.698658791539787	NA	0.08938349210127075	0.060911043713196465	0.04812647836386323	9.586808461323002e-09	2.9463114391259527e-08	12	14	14
ENSG00000232098	AC012313.1	-1.6979358890246823	NA	0.08951986269580389	0.11546326346048388	0.11112289968099247	7.491730657912775e-19	4.191702742334296e-18	27	32	32
ENSG00000008283	CYB561	1.6979056178656435	NA	0.08952557679473379	0.00785713767119609	0.012746093200834625	0.0034311759964895023	0.006063331236607496	3	5	5
ENSG00000103723	AP3B2	1.6977569136621997	NA	0.08955365103014898	0.28121781747780117	0.31380136869092823	1.2998847248335998e-56	2.9369859217617135e-55	24	28	28
ENSG00000262001	DLGAP1-AS2	1.6974220563923192	NA	0.0896168955200287	0.023080195580769063	0.05778512192966431	2.914560670704932e-10	1.0030463765185405e-09	3	4	4
ENSG00000142669	SH3BGRL3	-1.697324884946589	NA	0.08963525502089204	0.019472841020360006	0.05824322268805545	2.4682867075091465e-10	8.534001763523055e-10	6	7	7
ENSG00000116396	KCNC4	-1.6971921099350566	NA	0.08966034632906748	0.04229163409088764	0.0788075155890482	1.3392500609925016e-13	5.626359455159336e-13	9	15	15
ENSG00000163428	LRRC58	-1.696847890648262	NA	0.08972542189398297	0.0367968047961957	0.05147744510938393	2.8594440020883885e-09	9.15545279906904e-09	8	10	10
ENSG00000175893	ZDHHC21	-1.6965274943231345	NA	0.08978602782973394	0.09270790744160502	0.07440185143173458	6.776161524616581e-13	2.7380865689361394e-12	24	32	32
ENSG00000146243	IRAK1BP1	-1.6948790700859753	NA	0.09009836371118128	0.033085042425555135	0.08792035614582915	4.58991492284549e-15	2.1040484098336626e-14	7	9	9
ENSG00000099991	CABIN1	1.6945804122238104	NA	0.0901550454930146	0.005915498161791362	0.058957114951638794	1.9048993090324205e-10	6.638308931232875e-10	2	3	3
ENSG00000107566	ERLIN1	-1.694409872015244	NA	0.09018742490708209	0.0030449461047092306	0.014878251619200854	0.0015604240685642141	0.002884211290343577	6	9	9
ENSG00000158104	HPD	-1.6943631965671215	NA	0.09019628851657854	0.13262479179980277	0.209641225164268	5.0066801149477394e-36	5.704953972839787e-35	9	9	9
ENSG00000013016	EHD3	1.6942157868822374	NA	0.09022428603533865	0.021846146343806175	0.045085544309645544	2.868910536934028e-08	8.52077360545231e-08	15	19	19
ENSG00000008735	MAPK8IP2	-1.6920277328445292	NA	0.09064068599230925	0.0030494844357530776	0.02697792461703067	1.932012464507797e-05	4.47368103616584e-05	6	11	11
ENSG00000175387	SMAD2	-1.6918835626204014	NA	0.09066817665491624	0.017272823381679223	0.011913144931613079	0.004678306291246867	0.00812520504239341	7	8	8
ENSG00000226772	AL021393.1	1.6917737838948586	NA	0.0906891139761681	0.012933485008514973	0.02110994884402117	0.00016076231337405606	0.00033731957812941244	3	3	3
ENSG00000185883	ATP6V0C	-1.690979100494689	NA	0.09084079432802991	0.12091956623412702	0.03886256008565256	2.692824716452108e-07	7.369813447564187e-07	17	26	26
ENSG00000245904	AC025164.1	1.6909022223031773	NA	0.09085547880178532	0.007367774123152455	0.01352734846792452	0.00256850100199639	0.00461420738353615	9	10	10
ENSG00000125900	SIRPD	1.6901146043852378	NA	0.09100603138964318	0.07878889837486457	0.09092087770415089	1.502324693356662e-15	7.083686050693813e-15	16	20	20
ENSG00000100505	TRIM9	1.689948934803532	NA	0.09103772453083998	0.01844743877128259	0.09774500901808444	1.1709416136573296e-16	5.837348178084169e-16	9	12	12
ENSG00000103707	MTFMT	1.689896307084569	NA	0.09104779424551938	0.011912171172888933	0.028913215161965322	9.626621090047091e-06	2.29414848628707e-05	4	8	8
ENSG00000269899	AC025857.2	-1.6897346728871558	NA	0.09107872670792173	0.015859591924172987	0.020871895402061053	0.00017524697907066248	0.00036583206866497764	14	19	19
ENSG00000152128	TMEM163	-1.6893751463374604	NA	0.09114756077526144	0.007469033799624895	0.1320475771317376	2.412682041368528e-22	1.5968050147214996e-21	7	11	11
ENSG00000241404	EGFL8	-1.688940061744386	NA	0.0912309169288983	0.004586179411525534	0.017857159915481285	0.0005242468910800175	0.0010292283841020287	5	10	10
ENSG00000163138	PACRGL	1.6883784727959819	NA	0.09133860015063214	0.09152683409115421	0.023857726261618282	5.9512368137844694e-05	0.00013089362590687427	12	13	13
ENSG00000114850	SSR3	1.6882566001058332	NA	0.09136198240964731	0.017337681728168707	0.05153062424732587	2.805021245909594e-09	8.986233765384573e-09	19	22	22
ENSG00000273703	HIST1H2BM	-1.688232254880628	NA	0.091366653814092	0.010048223695504031	0.011724774374518328	0.005019117440151947	0.008676698082778805	9	11	11
ENSG00000144893	MED12L	-1.6874872028728773	NA	0.09150970857250686	0.18599450481315183	0.21217043394547497	1.706287637535404e-36	1.9704462421612554e-35	16	17	17
ENSG00000131969	ABHD12B	-1.6873923514797347	NA	0.09152793355890147	0.04083505969987965	0.06990955757950888	3.518016864229503e-12	1.3640169840531708e-11	25	29	29
ENSG00000232956	SNHG15	-1.6872330910275546	NA	0.09155854082594171	0.039829580538521966	0.0309977893901948	4.548593142521138e-06	1.1167333400299927e-05	18	21	21
ENSG00000168734	PKIG	1.6870837707368234	NA	0.09158724522719272	0.017570410958873926	0.09283601377180294	7.353086177285506e-16	3.5095484234419468e-15	9	16	16
ENSG00000089163	SIRT4	1.6868869457815094	NA	0.09162509267819448	0.02157800987564197	0.02690286498818742	1.9849530021298653e-05	4.5882139147493006e-05	2	2	2
ENSG00000143622	RIT1	1.686840581204512	NA	0.09163400994698341	0.06995393119494059	0.016022461621020116	0.0010251328675477804	0.0019421126320787543	8	9	9
ENSG00000270760	AD001527.1	1.6868099891910955	NA	0.0916398940708354	0.00729957731129208	0.016078100927221107	0.0010044428168827083	0.0019043880449664528	6	7	7
ENSG00000240344	PPIL3	1.6866015458529773	NA	0.0916799945274955	0.336067015465415	0.389647535409717	1.1939839317605658e-73	4.4706616693803365e-72	15	24	24
ENSG00000112659	CUL9	1.6852714222368566	NA	0.09193621672586612	0.028474540474496962	0.06195821478001636	6.400813717502971e-11	2.2978345078806455e-10	13	16	16
ENSG00000168268	NT5DC2	1.6852010012606309	NA	0.09194979796384066	0.19734293087235977	0.22152430320723004	3.0922842397397437e-38	3.8150778724674005e-37	12	15	15
ENSG00000151746	BICD1	-1.685191777904833	NA	0.09195157687977365	0.030411106563300917	0.03328600261771266	1.998319178168975e-06	5.070904940281111e-06	6	6	6
ENSG00000241878	PISD	1.6851704195801842	NA	0.09195569638290371	0.06915884100299961	0.11613470322490234	1.1093254715004867e-19	6.472889591957076e-19	4	4	4
ENSG00000124299	PEPD	1.685086299951486	NA	0.09197192246235213	0.03139881886440752	0.04966767747706381	5.4972546672185085e-09	1.7240887896422435e-08	20	24	24
ENSG00000257335	MGAM	-1.684757600021812	NA	0.09203534840283084	0.00922517587032994	0.07324220717224227	1.0372591663559025e-12	4.152500272942398e-12	13	18	18
ENSG00000198496	NBR2	1.6845362197680434	NA	0.09207808573696245	0.3922834557486795	0.3216772143105457	2.716954524790466e-58	6.435504578125927e-57	8	9	9
ENSG00000177628	GBA	-1.68440883956479	NA	0.09210268363854027	0.14247101991865083	0.2044181036095883	4.575055170213534e-35	5.039025119716885e-34	3	3	3
ENSG00000121988	ZRANB3	1.6841631449714933	NA	0.09215014368709533	0.019015143022878586	0.015962441132523524	0.0010479343974936738	0.001982681705937667	5	5	5
ENSG00000069482	GAL	1.683445374898744	NA	0.09228890559597208	0.027224497302849704	0.21797105083868568	1.4266576758102975e-37	1.7073100127334817e-36	2	4	4
ENSG00000188687	SLC4A5	-1.6831617056128882	NA	0.09234379181636687	0.02702976876467231	0.01566764138815841	0.0011675793672589474	0.0021976532289675874	8	9	9
ENSG00000121741	ZMYM2	1.6811817490876277	NA	0.09272761740478598	0.009725168238757204	0.014553831806194073	0.0017583784011345517	0.0032281801949530487	11	13	13
ENSG00000153774	CFDP1	-1.6806295602426917	NA	0.09283489039102664	0.10006760541560106	0.15682716522250434	1.3944634166432427e-26	1.110197452739785e-25	11	14	14
ENSG00000010327	STAB1	-1.6802656457553342	NA	0.09290564201566899	0.07699121069232763	0.08564308117780549	1.0691544130928907e-14	4.8009764415108624e-14	10	10	10
ENSG00000185043	CIB1	-1.6794351491990245	NA	0.09306726781833116	0.22293865227180956	0.4775351700233551	3.021611717360212e-96	2.214428176966251e-94	15	25	25
ENSG00000171595	DNAI2	1.678966648848229	NA	0.09315854380020498	0.004989217365312616	0.08821296498196661	4.1168289623020575e-15	1.894271528696485e-14	8	8	8
ENSG00000172845	SP3	1.6780511445412665	NA	0.09333711505735448	0.01004316496042594	0.026509623643711042	2.287007209000866e-05	5.251022443052061e-05	8	10	10
ENSG00000112874	NUDT12	1.677360676483867	NA	0.09347197406353289	0.14950301416125164	0.14712423979269745	6.572263547054203e-25	4.885468035042589e-24	9	11	11
ENSG00000204839	MROH6	1.6767906074193502	NA	0.09358343507276898	0.24733957438045714	0.19961106620622587	3.461742202596972e-34	3.685004160914679e-33	34	49	49
ENSG00000100150	DEPDC5	1.6761828055783479	NA	0.09370239108101158	0.032544677191583084	0.044169261085608036	3.990576065854411e-08	1.1706190378607134e-07	14	16	16
ENSG00000114779	ABHD14B	1.6761597859030648	NA	0.09370689876204683	0.03241765056838018	0.04144050797894362	1.0655299725264328e-07	3.017300775900891e-07	37	44	44
ENSG00000136870	ZNF189	1.675829354751935	NA	0.09377162250318026	0.0538945285144111	0.04078307311064803	1.349813471439323e-07	3.789775904013254e-07	6	8	8
ENSG00000134285	FKBP11	-1.6752518371146476	NA	0.09388483080614786	0.029036184562816283	0.039975559968917676	1.8046916455317687e-07	5.007873305699725e-07	12	12	12
ENSG00000089157	RPLP0	-1.6746332262766386	NA	0.0940062159884335	0.015671234905796305	0.016226165707708424	0.0009514112917081804	0.0018082403016184845	6	7	7
ENSG00000146833	TRIM4	1.6741484227754337	NA	0.09410143313200095	0.31114674569513756	0.2553682328292203	1.0290035155674733e-44	1.5869047921282913e-43	15	19	19
ENSG00000167136	ENDOG	-1.67361564238962	NA	0.09420616227683333	0.05743567370941172	0.052497764603648446	1.9775093572128685e-09	6.4021725442407935e-09	11	14	14
ENSG00000099860	GADD45B	1.6720385502879922	NA	0.09451672055493864	0.025627421125804416	0.030814846322775563	4.8578400885572325e-06	1.1894196895762237e-05	23	29	29
ENSG00000147955	SIGMAR1	-1.6708718996966982	NA	0.09474698298168067	0.0280419601861761	0.07135959820852338	2.0686708505194714e-12	8.131019118853636e-12	21	23	23
ENSG00000189223	PAX8-AS1	-1.670172156856	NA	0.09488530710591198	0.08727442333424609	0.5001113060562582	1.1558392376491447e-102	1.0543344194917649e-100	24	30	30
ENSG00000168961	LGALS9	1.6698709727520271	NA	0.09494489451885527	0.46849421106776024	0.6206780971336234	9.576488589887368e-143	2.451152281014604e-140	18	20	20
ENSG00000096968	JAK2	-1.6693596368174686	NA	0.0950461278249415	0.003583462555406825	0.014587643482005079	0.001736614289139868	0.003191640600627971	2	3	3
ENSG00000104450	SPAG1	-1.669080967712229	NA	0.09510133459101831	0.08417161059661514	0.27589384196243727	8.73537955779018e-49	1.5459548404184086e-47	9	14	14
ENSG00000163131	CTSS	-1.6684398934204487	NA	0.09522843448456295	0.10685828440479969	0.08514240834868689	1.2872938916848637e-14	5.748907017839512e-14	11	14	14
ENSG00000178764	ZHX2	1.6680521202905065	NA	0.0953053807049113	0.028120763797633168	0.018089860049314576	0.0004816109727182387	0.0009503102716770309	17	22	22
ENSG00000177683	THAP5	1.6678525544405376	NA	0.09534500016473911	0.06602555443742249	0.09422932689496055	4.368889965953834e-16	2.11226653583711e-15	14	15	15
ENSG00000128383	APOBEC3A	1.6672817183171427	NA	0.09545840009354996	0.16346908217423953	0.2021916347228681	1.169806801142908e-34	1.2656792954447779e-33	29	41	41
ENSG00000122873	CISD1	1.6671925777680567	NA	0.09547611812986061	0.33643729097145253	0.4116062168829216	5.628125570004708e-79	2.4434614025319176e-77	16	18	18
ENSG00000132953	XPO4	-1.667091608471273	NA	0.09549619048991753	0.02551415075555543	0.01028810629901181	0.008605665576300403	0.014372668384103586	9	10	10
ENSG00000168807	SNTB2	-1.6669527458599251	NA	0.0955238014339203	0.031049092909175697	0.10263297178976133	1.8632362703015718e-17	9.729792569854341e-17	16	20	20
ENSG00000070669	ASNS	-1.6665808656078125	NA	0.095597776253902	0.10723827156908493	0.1857201230459943	1.1235161049497187e-31	1.0928631698118393e-30	16	18	18
ENSG00000234484	AL032821.1	1.6663521130629577	NA	0.09564330273689027	0.16619611107083393	0.31703628351729957	2.66844621972531e-57	6.167275501626596e-56	24	31	31
ENSG00000095203	EPB41L4B	-1.6660653509149945	NA	0.09570039884776549	0.14892164636157595	0.21358747455131785	9.321537729720827e-37	1.0881895883388869e-35	11	11	11
ENSG00000165609	NUDT5	-1.6650831699371338	NA	0.09589616395277975	0.0031876272562350134	0.02409707482694883	5.458585219240274e-05	0.0001205683641483146	1	2	2
ENSG00000144488	ESPNL	1.6649936480793943	NA	0.0959140230854617	0.03213472481070205	0.06355376576229643	3.5810706711861286e-11	1.3044133589670969e-10	21	26	26
ENSG00000185808	PIGP	1.6645233406576485	NA	0.0960078906415644	0.0005420957306975309	0.1976032225337565	8.033106104476048e-34	8.430828432414918e-33	4	6	6
ENSG00000162889	MAPKAPK2	1.6640638018258977	NA	0.09609967992606336	0.012650658557628746	0.014774961131043984	0.0016208777630471443	0.0029885423888286722	9	10	10
ENSG00000163702	IL17RC	1.6637305875351143	NA	0.09616628078784874	0.0518045911180417	0.18393622735552537	2.344632346831117e-31	2.2563468078455013e-30	20	31	31
ENSG00000124459	ZNF45	-1.6630479713236572	NA	0.09630283333753972	0.020452344118770213	0.015313787782486305	0.0013295504659892707	0.0024837103421840962	13	15	15
ENSG00000023734	STRAP	1.6622028350830078	NA	0.09647211177702275	0.0012950442296585558	0.012199377866295063	0.004204835697523334	0.007355031352185603	1	1	1
ENSG00000011198	ABHD5	1.659458462499271	NA	0.09702344409101431	0.00437903993906569	0.015139053343322842	0.0014177182094832	0.0026360673939528783	7	9	9
ENSG00000188352	FOCAD	1.6593708589704552	NA	0.0970410846620237	0.042306105071494515	0.021842782656313044	0.00012329078210968848	0.00026176966972874183	30	40	40
ENSG00000245848	CEBPA	1.659298595380351	NA	0.09705563818636367	0.05312574708597875	0.03243250911045349	2.7157408493050606e-06	6.810798453456052e-06	22	27	27
ENSG00000164308	ERAP2	1.6591120153575827	NA	0.09709322253675573	0.7364575787740684	0.7741602123921822	5.177707597781449e-218	8.879250759435408e-214	17	24	24
ENSG00000169258	GPRIN1	1.6590589763565697	NA	0.09710390874346603	0.012876764006532536	0.07144658142039181	2.0037775341524735e-12	7.883179842436516e-12	3	3	3
ENSG00000126457	PRMT1	-1.657477869002684	NA	0.09742289961491299	0.008425690843590405	0.021169303001941007	0.00015734207956315612	0.00033058800813876065	13	18	18
ENSG00000111144	LTA4H	1.6574325484888566	NA	0.09743205543302877	0.019940141060273985	0.12539252667575207	3.172834449845741e-21	1.9974122176501417e-20	11	16	16
ENSG00000139160	ETFBKMT	-1.6568767450679134	NA	0.09754439684777307	0.014864710076763784	0.044893177133908405	3.074751738655094e-08	9.103749579799068e-08	12	15	15
ENSG00000255557	AP001266.2	1.6565611730411889	NA	0.09760822770632457	0.004019017534198443	0.09524463546691218	2.988305707763295e-16	1.4591815086114107e-15	5	6	6
ENSG00000137819	PAQR5	1.6565240489754798	NA	0.09761573899741473	0.09952814214057908	0.11463499765889677	1.9666441591194665e-19	1.1313646657074716e-18	12	12	12
ENSG00000166394	CYB5R2	1.6564523149352055	NA	0.09763025421363856	0.23031301763866824	0.3000360499945787	1.010597312405283e-53	2.083020830581514e-52	31	37	37
ENSG00000186575	NF2	1.6564298271070317	NA	0.09763480492848298	0.004847722367059637	0.010146114722120287	0.009079460861401902	0.01510806077160695	4	7	7
ENSG00000095794	CREM	1.6563324856822716	NA	0.09765450523158778	0.007555464687164103	0.09290650384573605	7.162062030774795e-16	3.4212312469570183e-15	4	10	10
ENSG00000175787	ZNF169	-1.6562625572943972	NA	0.097668659547597	0.042111881323676784	0.06370677049583455	3.386965224868246e-11	1.2363360289754268e-10	5	5	5
ENSG00000099337	KCNK6	1.6561163181305534	NA	0.09769826534830824	0.010484271038830323	0.017276036640656047	0.0006480784898526562	0.001255523951929869	11	11	11
ENSG00000275895	U2AF1L5	-1.6560353572560818	NA	0.09771465878518831	0.032017523074551836	0.044207505275617974	3.9359967584742454e-08	1.1557946645731992e-07	6	7	7
ENSG00000108469	RECQL5	-1.6559567180058037	NA	0.09773058423030181	0.00938482438486846	0.05637709813983315	4.85604771464108e-10	1.6480578321468412e-09	8	12	12
ENSG00000141933	TPGS1	1.65574409547012	NA	0.09777365337440205	0.01964672615693491	0.03770351914900648	4.084722972025832e-07	1.0993238268561047e-06	9	11	11
ENSG00000272690	LINC02018	1.6551842181080714	NA	0.09788713553466709	0.141637085720547	0.15206407451003354	9.291536686639474e-26	7.171042423005416e-25	15	34	34
ENSG00000110628	SLC22A18	-1.655111260047631	NA	0.09790193123159216	0.28876543079162303	0.4557334981868583	2.632323868108944e-90	1.6415171641527377e-88	11	16	16
ENSG00000234678	ELF3-AS1	1.654715140911375	NA	0.09798229430810154	0.10025875724357262	0.1503356489249153	1.8445882932968464e-25	1.4065293304467595e-24	8	9	9
ENSG00000137869	CYP19A1	-1.6546026578578985	NA	0.09800512402787882	0.06937335339445971	0.13750427278817057	2.8779162442672243e-23	1.9924661151771753e-22	3	5	5
ENSG00000187800	PEAR1	-1.6545206111432846	NA	0.0980217790253886	0.01785029515605589	0.031164889410275308	4.283373618632772e-06	1.054184474539802e-05	7	7	7
ENSG00000165949	IFI27	-1.654510553641986	NA	0.09802382079419705	0.010035180192322904	0.013411103678856501	0.0026814064877066124	0.00480445510998649	12	17	17
ENSG00000226659	AC021028.1	-1.6542117108017915	NA	0.09808450424932734	0.1735488281343098	0.23181875691434062	3.5446083160223944e-40	4.650840704779498e-39	18	21	21
ENSG00000126264	HCST	-1.654124392553194	NA	0.0981022408821269	0.0037163214632364313	0.01541348404926476	0.0012817471861056007	0.0023996378269132037	9	11	11
ENSG00000114744	COMMD2	1.652129024754599	NA	0.09850825123132846	0.09376474270218763	0.010872351609189602	0.006906822738466136	0.011689046002364133	13	13	13
ENSG00000176903	PNMA1	-1.6513356828216137	NA	0.09867004995661054	0.025750226768853246	0.027340214311508793	1.6957063633918732e-05	3.9456809261610906e-05	15	16	16
ENSG00000168806	LCMT2	-1.6512655383489079	NA	0.0986843658279459	0.017565199392851765	0.0487960751986253	7.529419065328072e-09	2.3387431181182956e-08	11	15	15
ENSG00000070831	CDC42	1.6510480675100598	NA	0.09872876025852245	0.0823242347200192	0.15836396653301482	7.545794123066904e-27	6.066705270345727e-26	3	5	5
ENSG00000063046	EIF4B	1.6505678566017012	NA	0.09882684684263421	0.03493235116717292	0.036233739073986596	6.927688061827633e-07	1.8287916691772687e-06	13	15	15
ENSG00000124207	CSE1L	-1.6497704939014068	NA	0.0989898858036241	0.028499612134197112	0.03679591467863063	5.660303995836177e-07	1.5044723066428176e-06	4	4	4
ENSG00000107020	PLGRKT	1.649579439637092	NA	0.09902898306394581	0.016882399256371323	0.1425316921306544	4.012873637702395e-24	2.889033165951233e-23	7	11	11
ENSG00000105227	PRX	1.6495013501969975	NA	0.09904496680031268	0.07712931580917136	0.1160998877971447	1.1241805844470408e-19	6.555108072996362e-19	14	18	18
ENSG00000163040	CCDC74A	-1.6488436691444728	NA	0.0991796659520838	0.03184400066150008	0.05504754431321198	7.860558692917122e-10	2.616981576875087e-09	2	3	3
ENSG00000220161	LINC02076	-1.6482178597091781	NA	0.09930797319757234	0.047040515462133003	0.01549639153990595	0.0012433174441628437	0.0023322742124205435	10	19	19
ENSG00000269194	AC006942.1	-1.648151560870157	NA	0.09932157394316321	0.00011289825747024958	0.07324199979545251	1.037338105387208e-12	4.152500272942398e-12	4	6	6
ENSG00000256628	ZBTB11-AS1	1.6474391184420272	NA	0.09946782036930668	0.0686590220993245	0.08260222507655006	3.297887978148809e-14	1.4365120888309357e-13	16	23	23
ENSG00000184007	PTP4A2	1.6460896292647385	NA	0.09974530727305837	0.022449880203258294	0.02814317321867295	1.2700344778395164e-05	2.993789863982112e-05	11	15	15
ENSG00000179134	SAMD4B	-1.646035262135273	NA	0.09975649936658024	0.016090465661789115	0.01512872399965416	0.0014231113167044716	0.0026455215143810283	6	8	8
ENSG00000111077	TNS2	-1.6460176297929308	NA	0.0997601294004027	0.03434491957898178	0.040940542187978934	1.2754833745115109e-07	3.5910793612703823e-07	5	7	7
ENSG00000255443	CD44-AS1	1.6457317598910977	NA	0.09981899716887192	0.11265425678683304	0.15151486446139595	1.1555267883219463e-25	8.87819394844671e-25	10	12	12
ENSG00000138750	NUP54	1.6453476404752148	NA	0.09989814059195384	0.11183877762526984	0.02469828291071709	4.393961447808546e-05	9.81785600892101e-05	8	9	9
ENSG00000196739	COL27A1	-1.6451190869476224	NA	0.09994525518008567	0.019655453416429002	0.017815494693671278	0.0005322726973232125	0.0010432192656241563	17	24	24
ENSG00000100902	PSMA6	-1.6447246768905346	NA	0.1000266015151927	0.02443020150495484	0.013384614842802608	0.0027078297569359555	0.004847241388485877	14	16	16
ENSG00000163814	CDCP1	-1.64460029197906	NA	0.10005226661762548	0.00948338694509196	0.03340562757046752	1.9142264450945385e-06	4.864710922781007e-06	21	30	30
ENSG00000198830	HMGN2	1.6429576838380389	NA	0.10039168881267756	0.03006229307907101	0.03869620510097482	2.8587912735332256e-07	7.806594195831416e-07	10	13	13
ENSG00000073008	PVR	1.6422828302789743	NA	0.10053140368826026	0.03375726899251595	0.10334150630197175	1.4263918485393308e-17	7.50343368423343e-17	12	18	18
ENSG00000251405	AC016571.1	1.6422685262720156	NA	0.10053436672198526	0.04576669623325629	0.07555948984256873	4.428145295426538e-13	1.8054746474386518e-12	15	19	19
ENSG00000231473	RB1-DT	1.6418976021364984	NA	0.1006112268935593	0.0017923933377279352	0.01073606384606094	0.007269766606225351	0.012264557553385002	2	3	3
ENSG00000164654	MIOS	-1.6414680433440716	NA	0.10070029541995325	0.02677819239904133	0.01829136904914596	0.00044751862708077304	0.0008863029144021454	14	21	21
ENSG00000272155	AC055822.1	1.6412409357302293	NA	0.10074741131157118	0.011842363627054379	0.033006397102740406	2.2095692297768923e-06	5.583834765906857e-06	3	4	4
ENSG00000107147	KCNT1	1.6406618289285824	NA	0.10086763269088461	0.04873140434705642	0.03478837183772017	1.1646032946947992e-06	3.0159743130053023e-06	22	29	29
ENSG00000146859	TMEM140	1.6402642266108318	NA	0.10095024027468474	0.05096166640700558	0.11035410179966919	1.00335796312158e-18	5.5774994196343516e-18	18	19	19
ENSG00000239642	MEIKIN	1.640010534144311	NA	0.10100297668476516	0.01036225483070792	0.18511023642123975	1.4450599623456301e-31	1.3977063335738979e-30	3	5	5
ENSG00000000460	C1orf112	1.6390848123077197	NA	0.10119559762517268	0.05265769433547635	0.06396446257016004	3.083493771058414e-11	1.1289247369743967e-10	11	12	12
ENSG00000100376	FAM118A	-1.6385890051767413	NA	0.10129888368929402	0.45304973014103816	0.7027854335472307	3.7248980479956883e-178	3.9923922890673784e-175	18	23	23
ENSG00000078114	NEBL	-1.6381998817100607	NA	0.10138000430826713	0.29322110866487605	0.36130283424708515	4.7625713524000333e-67	1.4584524307555032e-65	21	27	27
ENSG00000213190	MLLT11	-1.6381475626334316	NA	0.10139091521748074	0.018853153493704155	0.02804401822203727	1.3161778865072265e-05	3.0991534499124575e-05	5	5	5
ENSG00000256087	ZNF432	-1.637715351724272	NA	0.10148108664564844	0.002181185804294391	0.013389295903192065	0.002703141177436163	0.004839353591382479	6	9	9
ENSG00000105953	OGDH	-1.6367061502789286	NA	0.10169188327905959	0.0029201076302229592	0.038514345408254984	3.0519453267948133e-07	8.308907828100374e-07	11	14	14
ENSG00000204923	FBXO48	1.63650504982274	NA	0.10173392970008192	0.00648296988328982	0.010113716895151986	0.009191248035892928	0.015279247049973617	12	15	15
ENSG00000161921	CXCL16	-1.6362831990890354	NA	0.10178033067965737	0.13309761126137568	0.2136277684165142	9.162515760211316e-37	1.0703541060753668e-35	10	15	15
ENSG00000248538	AC022784.1	1.636211668270884	NA	0.10179529523152558	0.013702394485361915	0.5016620282834419	4.0883826564052283e-103	3.831239025939522e-101	15	19	19
ENSG00000079335	CDC14A	1.6361624838928686	NA	0.10180558582915301	0.012209534188320315	0.10314503568609988	1.5361047217520035e-17	8.065725619511668e-17	17	22	22
ENSG00000106484	MEST	1.6361430298288273	NA	0.10180965633273435	0.05491250173665227	0.09959733479407706	5.840799212635798e-17	2.9739865112081743e-16	12	16	16
ENSG00000131626	PPFIA1	-1.6359298085532494	NA	0.10185427853514366	0.04876871804901533	0.08017860273298219	8.075861596511704e-14	3.442529219949769e-13	23	32	32
ENSG00000162692	VCAM1	1.6358269994082937	NA	0.10187579963579649	0.019238406007855223	0.015304319756719418	0.0013341828319812711	0.0024912784609807076	7	9	9
ENSG00000198363	ASPH	-1.6356188752658658	NA	0.10191937746980483	0.051811679210361845	0.08481632725891518	1.4527003274360647e-14	6.464026444006506e-14	22	28	28
ENSG00000149743	TRPT1	1.6355328592353637	NA	0.10193739217030744	0.0344941699638732	0.026351176074093152	2.421358343542429e-05	5.548353050963271e-05	5	6	6
ENSG00000169371	SNUPN	-1.6351465349147332	NA	0.10201833296202423	0.11305916200913632	0.14337053368706568	2.8855854915885344e-24	2.088852072404043e-23	10	12	12
ENSG00000213906	LTB4R2	-1.635121454472698	NA	0.10202358946198056	0.02515960639473181	0.024730234167437054	4.343603654233063e-05	9.712929856101551e-05	13	14	14
ENSG00000170689	HOXB9	-1.634756262125462	NA	0.10210015295073274	0.010656512979034288	0.016030568637320122	0.001022091645170296	0.0019367789638702108	8	10	10
ENSG00000143067	ZNF697	1.6334451436996462	NA	0.10237540907507849	7.458180206238279e-07	0.03721587970274322	4.867267123796585e-07	1.3005416626049804e-06	1	4	4
ENSG00000167034	NKX3-1	-1.633320292869488	NA	0.10240165101161254	0.11389579781305278	0.19797448454670213	6.8762388961633695e-34	7.229958358694397e-33	19	21	21
ENSG00000071575	TRIB2	-1.6332542105694008	NA	0.10241554277302896	0.040363625529178666	0.06946139238608488	4.144933939039633e-12	1.6005735672278915e-11	6	8	8
ENSG00000136014	USP44	-1.6332241767586253	NA	0.10242185694918139	0.03602261044038079	0.06266018747708146	4.957974545036931e-11	1.7903622967538077e-10	11	14	14
ENSG00000144559	TAMM41	-1.632748890812379	NA	0.10252182021416027	0.07328628783300487	0.18360126549241454	2.6914801510127866e-31	2.5785582742859375e-30	9	11	11
ENSG00000105186	ANKRD27	1.632157182238696	NA	0.10264637821192174	0.2280907214140297	0.285388535014683	1.0457694938932213e-50	1.953583992459134e-49	27	33	33
ENSG00000229043	AC091729.3	-1.6318886934887016	NA	0.10270293630076421	0.22685860164458835	0.5748781663834004	3.408806726460795e-126	5.620925630007325e-124	9	11	11
ENSG00000198355	PIM3	1.6315736864516774	NA	0.1027693252286854	0.10551596102807866	0.1364143616410847	4.405097307081404e-23	3.0180988301693566e-22	29	35	35
ENSG00000153291	SLC25A27	1.631287469019003	NA	0.10282967623150427	0.17758322294652681	0.013844430748244886	0.0022843775212848835	0.004131054530477114	10	12	12
ENSG00000101400	SNTA1	1.6310136117738416	NA	0.10288744738504352	0.025674265825691336	0.05721014573045309	3.590330189099526e-10	1.2291988902548966e-09	13	16	16
ENSG00000173818	ENDOV	1.631011570518808	NA	0.10288787809190439	0.013030073243872356	0.030025388880117375	6.452555770906366e-06	1.5618190390299685e-05	13	20	20
ENSG00000169047	IRS1	1.6301544183487067	NA	0.10306886482150997	0.003974720734746067	0.03985694098743047	1.8833390739473708e-07	5.216827940417294e-07	3	4	4
ENSG00000197062	ZSCAN26	-1.630075722871548	NA	0.10308549396454225	0.09017268493868211	0.05124873252496348	3.105780960473673e-09	9.916409922018808e-09	12	20	20
ENSG00000125703	ATG4C	-1.6300578114160371	NA	0.10308927913263272	0.01869281856942163	0.02289207967680402	8.435434855862563e-05	0.00018253535942357993	8	10	10
ENSG00000142583	SLC2A5	-1.6297518047714419	NA	0.10315396356941031	0.051935524038536976	0.08122944002631587	5.4783273431229935e-14	2.354582346045519e-13	12	13	13
ENSG00000167977	KCTD5	-1.6296007658516396	NA	0.10318590244064911	0.019926012843824992	0.027791389069356534	1.4414746997333333e-05	3.37702863739439e-05	8	8	8
ENSG00000163466	ARPC2	-1.6282579999874862	NA	0.103470191105559	0.005289603200593611	0.03535340711611358	9.505829217053297e-07	2.4793226652965323e-06	3	5	5
ENSG00000004838	ZMYND10	1.6271505855589894	NA	0.10370511963380231	0.008994683158140808	0.020045856981846782	0.00023646710586154563	0.0004861736480541477	8	10	10
ENSG00000198919	DZIP3	1.6267410137831122	NA	0.10379211409968911	0.07093351388403031	0.1809487471041722	8.009873770097248e-31	7.563949630143045e-30	15	20	20
ENSG00000105612	DNASE2	1.6262530088424687	NA	0.10389584374290062	0.0007669097390831677	0.15899769284349166	5.8558612277683995e-27	4.7279738321563226e-26	1	3	3
ENSG00000119138	KLF9	1.6261177485556209	NA	0.10392460905380033	0.007696636461611855	0.01878669265450042	0.0003736769302172334	0.0007480954560232705	3	3	3
ENSG00000173597	SULT1B1	1.625596439044467	NA	0.10403553323968535	0.01565535671951834	0.06028234491431328	1.1771849797179258e-10	4.155525981305622e-10	7	9	9
ENSG00000179115	FARSA	1.6250058931445817	NA	0.10416130314561638	0.005471724879703396	0.10297244496995824	1.6394045409377212e-17	8.600228960703879e-17	6	8	8
ENSG00000241837	ATP5PO	-1.623878264447827	NA	0.10440179227989865	0.01813202735356519	0.06003211547786544	1.2892221518434273e-10	4.5388771673091635e-10	8	9	9
ENSG00000213648	SULT1A4	1.6236493492797128	NA	0.10445066677513926	0.006110925695264443	0.023113799618689753	7.785872430683715e-05	0.00016916245573773598	5	7	7
ENSG00000258875	AL135818.1	-1.623453861574144	NA	0.10449241872830219	0.03500660992987227	0.0397326755721472	1.9694062378762023e-07	5.446435667366391e-07	30	35	35
ENSG00000100211	CBY1	-1.6233998239870937	NA	0.10450396232807954	0.003148029498116702	0.010715104938503965	0.007327281730243465	0.0123518681207063	9	10	10
ENSG00000204277	LINC01993	-1.6233240188314624	NA	0.1045201576590725	0.040028221057112394	0.0801504913482573	8.160099367402811e-14	3.4767091689836225e-13	15	17	17
ENSG00000084092	NOA1	-1.623213482169289	NA	0.1045437767466388	0.020550037685016866	0.03259296748117253	2.56354535836724e-06	6.439466727792559e-06	10	12	12
ENSG00000161791	FMNL3	1.6220947504043581	NA	0.10478306203420948	0.006241735239754672	0.010088839155614884	0.009278040995283648	0.015413070331116855	1	2	2
ENSG00000114861	FOXP1	-1.622000553064437	NA	0.10480322971370978	0.00508954352533003	0.011829015585822568	0.004827513264220113	0.008367396903993402	5	6	6
ENSG00000162994	CLHC1	1.6218646729806343	NA	0.10483232711036197	0.32519290574125975	0.45660066957252904	1.5439457397893039e-90	9.69858076617098e-89	16	21	21
ENSG00000152439	ZNF773	1.6217594855319752	NA	0.10485485638191826	0.0069216153097736875	0.09307918187902042	6.714770615744685e-16	3.2147292375601785e-15	6	10	10
ENSG00000135336	ORC3	-1.6216471043966016	NA	0.10487893065945525	0.014232298235210383	0.055346556371849334	7.053861228740083e-10	2.3594044511734675e-09	10	13	13
ENSG00000109944	JHY	-1.6216018264376122	NA	0.1048886313400905	0.02745439937813994	0.1408888537125514	7.648360884775442e-24	5.4266338772451e-23	14	15	15
ENSG00000223799	IL10RB-DT	1.6209450001107482	NA	0.10502943473812516	0.04356122005435962	0.06507674553521695	2.0558300773874692e-11	7.622795675052478e-11	32	40	40
ENSG00000143162	CREG1	1.6206615598099718	NA	0.10509024195851645	0.02636652518300875	0.07278778519589989	1.2254508920269528e-12	4.886132840588285e-12	9	13	13
ENSG00000155876	RRAGA	1.6205590735921314	NA	0.10511223548321638	0.020690828950109437	0.026846425326013685	2.0257156903101513e-05	4.676763378181043e-05	22	25	25
ENSG00000108823	SGCA	1.6204824813633099	NA	0.10512867454753066	0.02834982421597036	0.043183064132218056	5.691591564203519e-08	1.652923009898834e-07	12	14	14
ENSG00000165617	DACT1	-1.620350653614835	NA	0.10515697364342821	0.011212679440045881	0.02366654415177654	6.376598420325771e-05	0.00013969377402933908	4	6	6
ENSG00000111679	PTPN6	1.6201755692116047	NA	0.10519456787173578	0.006442000279361799	0.015984725278031263	0.0010394096394712525	0.001967638360447346	2	2	2
ENSG00000235531	MSC-AS1	-1.6201295503554085	NA	0.1052044508382267	0.005326575988456359	0.017975836686585683	0.0005020479717359035	0.000988361917954197	2	2	2
ENSG00000116213	WRAP73	1.6201246139448187	NA	0.10520551102090582	0.1955292441775348	0.18123180786183518	7.131038981363806e-31	6.745184086674457e-30	28	41	41
ENSG00000136213	CHST12	-1.6175251723162793	NA	0.10576496654312674	0.01839919065443893	0.04929168052075506	6.296328189762136e-09	1.967129388344523e-08	17	27	27
ENSG00000239335	LLPH-DT	1.6173290131171705	NA	0.10580727978229197	0.5658331614520046	0.5585502800029937	1.0131725401748904e-120	1.4241717943819012e-118	25	28	28
ENSG00000006530	AGK	-1.6171513368472008	NA	0.10584561768156571	0.014256268895119157	0.02096835344830702	0.00016922623978532554	0.00035386669748549535	5	7	7
ENSG00000275734	AC010538.1	-1.616961855204426	NA	0.10588651501158945	0.002188361592613542	0.013455416134160746	0.002637786003016694	0.0047302511937397556	7	10	10
ENSG00000227512	AL592301.1	-1.6164726771202549	NA	0.1059921561546362	0.012977242312081763	0.013076049300765988	0.0030357764553474156	0.005401030234749749	9	13	13
ENSG00000228661	AC090587.1	1.6155986214143794	NA	0.10618112217248048	0.0021222342587890936	0.021142347094536548	0.000158886239212482	0.0003337097509191493	6	8	8
ENSG00000164934	DCAF13	-1.6150243603462209	NA	0.10630541958460134	0.02999169181236715	0.02774707660499449	1.4646529921648036e-05	3.428051612206116e-05	7	8	8
ENSG00000283375	AC087521.4	-1.614397531776502	NA	0.10644122675891489	0.1440582612843281	0.23470059034596358	1.0039774924102688e-40	1.3450945326049767e-39	23	32	32
ENSG00000233058	LINC00884	-1.6136322622956538	NA	0.10660721462286289	0.04693170846945456	0.12660550216410743	1.986513413100954e-21	1.2626656234717665e-20	7	10	10
ENSG00000127980	PEX1	1.6134505055458266	NA	0.10664666801401858	0.052165528169302665	0.01760515863153747	0.0005747175258490691	0.001121893096276117	14	20	20
ENSG00000273348	AC027449.1	-1.613273229696682	NA	0.1066851598967404	0.01738058933613956	0.03643357461553031	6.447583976357798e-07	1.7073751947276076e-06	4	4	4
ENSG00000186496	ZNF396	-1.613043857522425	NA	0.10673497978698908	0.047309519148500824	0.11425944537746162	2.269533276766202e-19	1.3012446059265665e-18	7	9	9
ENSG00000145908	ZNF300	1.6129845596868884	NA	0.10674786234151955	0.009037943646481934	0.010415240878003756	0.00820287748125816	0.013740100207667142	6	6	6
ENSG00000142459	EVI5L	-1.612816444939639	NA	0.10678439225234436	0.06527707596899389	0.1026818325343196	1.8292333987221743e-17	9.56096420441529e-17	18	23	23
ENSG00000146674	IGFBP3	-1.611394055737389	NA	0.1070938620139517	0.019603604693781022	0.032282620523951935	2.8660663432943448e-06	7.1741602278725326e-06	9	11	11
ENSG00000204428	LY6G5C	1.6113692569618292	NA	0.10709926378842391	0.20093783855288264	0.4817618750353739	1.9956509898832098e-97	1.534682458542922e-95	30	36	36
ENSG00000114956	DGUOK	-1.6112038280875407	NA	0.10713530373058727	0.008875572473617546	0.06865038949696095	5.576132643728217e-12	2.1378291685064877e-11	12	16	16
ENSG00000198189	HSD17B11	-1.6110098320394306	NA	0.10717757948877189	0.12372531931802375	0.13044350470430824	4.497028408378284e-22	2.9479946550183174e-21	38	49	49
ENSG00000274038	AC007014.2	1.610799942787257	NA	0.10722333358822059	0.033983042612627044	0.027369156013414154	1.6781273633795324e-05	3.9079584674898967e-05	6	7	7
ENSG00000204219	TCEA3	1.610497680348595	NA	0.10728925145329904	0.026295408888481298	0.045969744131838075	2.0862481331511784e-08	6.268980065780543e-08	12	14	14
ENSG00000105298	CACTIN	-1.610351773540974	NA	0.10732108252346825	0.001839563316185431	0.039011931016310876	2.552024604027536e-07	7.001226993196003e-07	9	14	14
ENSG00000278535	DHRS11	1.6100762683837215	NA	0.10738120720332414	0.02039982346925126	0.030502013854729913	5.436188017986253e-06	1.3255409590702029e-05	8	12	12
ENSG00000119457	SLC46A2	1.609956736110922	NA	0.10740730154455452	0.05948789773531227	0.13590374690581855	5.376431663128869e-23	3.666020938011808e-22	24	33	33
ENSG00000100503	NIN	-1.6099134405616826	NA	0.10741675436346047	0.012596405224265658	0.012782591206991718	0.0033849861398942993	0.005985063131564835	14	17	17
ENSG00000234616	JRK	1.6098492421782271	NA	0.1074307721601093	0.040325786830772495	0.15177383360055294	1.0426460229391382e-25	8.028889379157288e-25	13	15	15
ENSG00000166188	ZNF319	1.6095144802865073	NA	0.1075038913110865	0.009319387839205155	0.019731543156955102	0.0002650524000576747	0.0005416329371531296	2	3	3
ENSG00000151151	IPMK	1.609361892428915	NA	0.10753723283406713	0.15765659405553845	0.1723068012898025	2.732456409442199e-29	2.420397467227493e-28	13	15	15
ENSG00000122678	POLM	1.6087407314832447	NA	0.10767304541185473	0.2330790064080079	0.41510945584107406	7.626335067360532e-80	3.450765701059783e-78	25	31	31
ENSG00000104320	NBN	-1.6086022974779661	NA	0.10770333155674998	0.028650616082290685	0.0362012998699095	7.008927183471536e-07	1.849170650297744e-06	12	15	15
ENSG00000101193	GID8	1.608255192127853	NA	0.10777929980587093	0.0003935355369530481	0.03049444546448224	5.451002553740507e-06	1.3287738847774833e-05	4	8	8
ENSG00000129292	PHF20L1	1.6082236196551793	NA	0.10778621193198577	0.019791292770225306	0.011070934135888461	0.006410733711418256	0.010913010960602706	10	10	10
ENSG00000148672	GLUD1	1.60797453038584	NA	0.10784075707535654	0.015487249440535221	0.02481182982385299	4.2176119260550604e-05	9.449946034430925e-05	8	9	9
ENSG00000114796	KLHL24	-1.6074205234712187	NA	0.10796215091906187	0.04208250984125569	0.046663801561751594	1.6245374422346577e-08	4.920380183130015e-08	10	12	12
ENSG00000175611	LINC00476	-1.607316193232662	NA	0.10798502383195589	0.45105441399770196	0.4534101942563378	1.0947524333765104e-89	6.633890275609108e-88	14	15	15
ENSG00000205307	SAP25	1.6071994524288011	NA	0.10801062213135072	0.009974859708866584	0.011298484326026466	0.005886659012020855	0.01007086147218133	7	7	7
ENSG00000185272	RBM11	1.606829414267927	NA	0.1080917938666973	0.030429542271250283	0.03419765518853358	1.4400389634685574e-06	3.6985514728953555e-06	8	9	9
ENSG00000100109	TFIP11	1.6064782771799122	NA	0.10816886409613964	0.5156701362088453	0.576571287993961	8.976549103421636e-127	1.5092043193586042e-124	25	26	26
ENSG00000161381	PLXDC1	1.6055095314670311	NA	0.1083817172807646	0.34763932401998643	0.3648991590679821	7.1885220780808455e-68	2.2578015589195681e-66	16	21	21
ENSG00000257354	AC048341.1	-1.6051800624797163	NA	0.10845418381981449	0.06702296397136125	0.04628821664938278	1.8600374049708785e-08	5.6059369873190854e-08	14	15	15
ENSG00000070526	ST6GALNAC1	-1.6051762222643289	NA	0.10845502869925853	0.15335106117467773	0.1706433512596692	5.368508857228135e-29	4.704371915820403e-28	16	19	19
ENSG00000149499	EML3	1.6046453263985254	NA	0.10857188035859931	0.032503351587152646	0.2887517068067225	2.1509879258637265e-51	4.1493016806115916e-50	6	9	9
ENSG00000141452	RMC1	1.6042032830658293	NA	0.10866925130751551	0.04398448419092763	0.08171394666251815	4.580225973521307e-14	1.977002144976514e-13	6	8	8
ENSG00000228203	RNF144A-AS1	1.6041530775524118	NA	0.10868031467783437	0.009436620388046105	0.019368819839938458	0.0003023863555550421	0.0006136106509778035	15	20	20
ENSG00000267128	RNF157-AS1	1.6037247637671377	NA	0.1087747348462592	0.007468805662684687	0.019215483874774415	0.00031971842471283075	0.0006466389038094508	12	14	14
ENSG00000239887	C1orf226	1.603225949745461	NA	0.10888477830618633	0.07926826701609102	0.08865038748217152	3.4987838177723473e-15	1.6185768462632312e-14	25	30	30
ENSG00000159840	ZYX	-1.6031832553684533	NA	0.10889420121068458	0.46285460585737	0.5229069008296414	1.918822155208158e-109	2.08265070504207e-107	16	17	17
ENSG00000196565	HBG2	-1.6027635215019214	NA	0.10898687333105245	0.1034238501490806	0.1811257925927762	7.448322531563626e-31	7.041415826559241e-30	5	6	6
ENSG00000260641	AC114811.2	-1.6021638799794635	NA	0.10911937506461662	0.059244027829934126	0.05258860505129704	1.913614710334489e-09	6.202339570502014e-09	9	11	11
ENSG00000140395	WDR61	-1.5998250395815246	NA	0.10963740234339374	0.0010131215260201188	0.047999590797421804	1.0035775845163009e-08	3.0809795912764133e-08	5	7	7
ENSG00000014257	ACPP	-1.599625721327431	NA	0.10968163886893598	0.123951984838829	0.16197094262425074	1.777915149337087e-27	1.4686641086696388e-26	20	24	24
ENSG00000206535	LNP1	-1.5994433281259102	NA	0.10972213142297016	0.21900030787332134	0.032177663532318546	2.976257895379649e-06	7.4402108816130625e-06	33	41	41
ENSG00000167799	NUDT8	1.599261672607603	NA	0.10976247194915852	0.004407501858119912	0.018148222201669496	0.00047147650623088335	0.0009313847028399285	9	19	19
ENSG00000105352	CEACAM4	-1.5976615344598413	NA	0.11011832373459755	0.1382939704556595	0.2033834006283303	7.079654804042748e-35	7.723218844435692e-34	51	68	68
ENSG00000189182	KRT77	-1.5975237921229728	NA	0.11014899856020607	0.08617177414334441	0.16478970437632157	5.721487956776917e-28	4.842931735970748e-27	23	30	30
ENSG00000176438	SYNE3	-1.5975205689683492	NA	0.11014971642837576	0.06075416144470894	0.0819308034269873	4.227383384988431e-14	1.831154273027699e-13	12	13	13
ENSG00000168246	UBTD2	-1.5973791442603076	NA	0.1101812184935028	0.015427092343634517	0.027284724393199226	1.729928070720549e-05	4.0209455793964075e-05	17	18	18
ENSG00000161513	FDXR	1.5968916088608602	NA	0.11028987057444553	0.05237999615909693	0.030756161080057035	4.961432202755537e-06	1.2140924778118535e-05	16	19	19
ENSG00000117016	RIMS3	1.5966565611958363	NA	0.11034228350017214	0.003754139310041889	0.012435859755725018	0.0038505278538562993	0.006769113497261063	13	16	16
ENSG00000177465	ACOT4	-1.5964846445203789	NA	0.11038063139830118	0.12796289524497342	0.19316441152182603	5.1281942615067495e-33	5.269227285235426e-32	11	13	13
ENSG00000118620	ZNF430	-1.5963999360907988	NA	0.1103995304127317	0.026057650077481148	0.11057873528630219	9.212873335233505e-19	5.131262254820376e-18	8	11	11
ENSG00000157227	MMP14	1.5942459668820128	NA	0.11088095463913912	0.007132183237314806	0.012230828630488352	0.0041558697630930085	0.0072775462644013075	9	13	13
ENSG00000198576	ARC	1.5936159515022112	NA	0.11102207948820601	0.051830738809528556	0.04773828137329478	1.1027604505640615e-08	3.37761010300466e-08	9	11	11
ENSG00000186529	CYP4F3	-1.5931769167804626	NA	0.111120508053961	0.048146738797913466	0.04654662943844075	1.6946196829805006e-08	5.1244988438428154e-08	14	14	14
ENSG00000099785	MARCH2	-1.5923336014512637	NA	0.11130976677610936	0.20658884288649287	0.2279844888140996	1.8852171677084518e-39	2.4180694995536453e-38	12	15	15
ENSG00000168653	NDUFS5	1.5922201941753906	NA	0.11133523728678557	0.1654682824269217	0.281061740625808	7.9129581735483e-50	1.4513296226543292e-48	11	17	17
ENSG00000223501	VPS52	-1.5921714568362646	NA	0.11134618477811413	0.011545392626356451	0.017444944474213853	0.0006093214174895478	0.0011853847293661194	3	4	4
ENSG00000134049	IER3IP1	-1.5918799529951533	NA	0.1114116807676948	0.003750300863405725	0.024483607809467383	4.7478267717542256e-05	0.0001057134267837097	5	5	5
ENSG00000198130	HIBCH	-1.5916688170981446	NA	0.11145913842040786	0.06337919400516318	0.12146964833620601	1.4366414642137877e-20	8.739611376304451e-20	3	4	4
ENSG00000145723	GIN1	-1.591159646722222	NA	0.11157365180617827	0.018779393559362773	0.020337807429370924	0.00021269679223166342	0.00043983326781391486	3	3	3
ENSG00000115604	IL18R1	-1.5908294087742019	NA	0.11164797256538898	0.03245281613208858	0.07531097458102573	4.85177449746873e-13	1.975381786730562e-12	11	14	14
ENSG00000110057	UNC93B1	-1.590528546489378	NA	0.11171571626648855	0.025549468286808506	0.02406000787666713	5.532114725356906e-05	0.0001221138311560633	7	9	9
ENSG00000145996	CDKAL1	1.5902074119515484	NA	0.11178806034867943	0.01965678381162456	0.03950301603897807	2.1389481684692968e-07	5.903882527133426e-07	10	11	11
ENSG00000107902	LHPP	-1.5899142530644956	NA	0.111854134437212	0.15928539309661233	0.28273375114452454	3.6251281994649636e-50	6.6990650315328296e-49	24	33	33
ENSG00000248098	BCKDHA	-1.5885639223599028	NA	0.11215887875786744	0.12803153549505122	0.18192393694685063	5.3662099088950085e-31	5.087072068968519e-30	11	14	14
ENSG00000185009	AP3M1	1.5885234123055194	NA	0.1121680312239083	0.2568283364175699	0.2980857535310843	2.5679146479946297e-53	5.2053390423711475e-52	2	3	3
ENSG00000272512	AL645608.7	1.5883415040817004	NA	0.11220913714215869	0.0021463748811679376	0.02150967070161051	0.000139092668044921	0.0002935031579060355	5	6	6
ENSG00000131944	FAAP24	1.5882349492683818	NA	0.11223322091853427	0.2266617366723892	0.35022680675138346	1.508197278740139e-64	4.219261848795211e-63	12	15	15
ENSG00000110108	TMEM109	1.588087084730726	NA	0.11226664837156201	0.007617556748670117	0.022265886320940054	0.00010578954399642726	0.00022640520279479983	4	4	4
ENSG00000158769	F11R	-1.5880277144392128	NA	0.11228007230852373	0.02442290506051275	0.02152643881839966	0.000138250677654235	0.00029176235184500077	8	10	10
ENSG00000050820	BCAR1	-1.5878702963698552	NA	0.11231567149391772	0.007912327388372121	0.031528767146419466	3.7581426445576545e-06	9.303939398227113e-06	5	7	7
ENSG00000206190	ATP10A	-1.5873804540724747	NA	0.11242650343323454	0.0813416343334275	0.09351439803665046	5.707194003453698e-16	2.740763650664449e-15	42	53	53
ENSG00000130592	LSP1	-1.5873363331271801	NA	0.11243649049001124	0.06500159367739927	0.13339222238839088	1.430383854259133e-22	9.58563998307537e-22	30	38	38
ENSG00000256713	PGA5	1.5871337703600106	NA	0.11248235083935708	0.0016314296594716797	0.012974770792800155	0.0031519674943429553	0.005593820817601919	6	11	11
ENSG00000173611	SCAI	1.5865783737909784	NA	0.11260816865682251	0.043460759097051174	0.022043570479591053	0.0001146498375673344	0.0002442701036702966	16	22	22
ENSG00000137106	GRHPR	-1.5852737883310584	NA	0.11290414176562805	0.6032758056609634	0.6783516218718098	1.09327960987102e-166	7.811938345699217e-164	24	28	28
ENSG00000124831	LRRFIP1	1.5848520505362602	NA	0.11299995302526983	0.02854616040489684	0.08780174666420885	4.796788530568441e-15	2.1959457157159156e-14	19	26	26
ENSG00000261367	AC012645.2	1.584459862925801	NA	0.11308910849795853	0.15092709414088623	0.11406778068604885	2.441613351505082e-19	1.3975710068411432e-18	5	5	5
ENSG00000173171	MTX1	-1.5842764220019128	NA	0.11313082889383771	0.005155747954366974	0.021402844261709485	0.0001445790529455516	0.00030455548200015537	2	4	4
ENSG00000175894	TSPEAR	-1.5841730196203447	NA	0.11315435128209432	0.0127522413517325	0.027972860741973284	1.3503234538555733e-05	3.176937427653893e-05	5	8	8
ENSG00000152904	GGPS1	1.584001276054592	NA	0.1131934287124186	0.0020241227660303856	0.10580436597293258	5.627191518666376e-18	3.0156471048003026e-17	14	21	21
ENSG00000197312	DDI2	1.583730447442837	NA	0.11325507292253564	0.0038329842767747336	0.04625409715511715	1.8830509351757812e-08	5.672306426722198e-08	2	2	2
ENSG00000129465	RIPK3	1.5837220031044275	NA	0.11325699539187725	0.0037684669813929893	0.012142689125775822	0.00429457907635554	0.007502825650002154	5	8	8
ENSG00000174004	NRROS	-1.5835103808144697	NA	0.11330518250212047	0.03855116881017333	0.10951858880442743	1.377932988722358e-18	7.627557399483446e-18	15	24	24
ENSG00000272911	AC005696.3	-1.5833780987789026	NA	0.11333531177121639	0.18697171123930054	0.3114149425824578	4.160392727330446e-56	9.265788945583094e-55	11	13	13
ENSG00000143158	MPC2	-1.5829979407337147	NA	0.11342193374984197	0.012711919020970314	0.011821111385281963	0.0048417778454955505	0.00838788243988314	13	14	14
ENSG00000109689	STIM2	-1.582933709044774	NA	0.11343657459055088	0.10472013779332216	0.23327627228822012	1.8738841477357164e-40	2.4814856563335752e-39	14	19	19
ENSG00000163328	GPR155	-1.58238285776301	NA	0.11356219565016112	0.03890598100314451	0.037622780594202605	4.2050057245354204e-07	1.1304589350744707e-06	10	14	14
ENSG00000164530	PI16	-1.581704482128956	NA	0.11371704903366957	0.07468395056020853	0.12833723772043512	1.0169816789634461e-21	6.558939004341533e-21	14	16	16
ENSG00000106443	PHF14	1.5816612828939303	NA	0.11372691578905529	0.010517363721809751	0.03622274127671722	6.955124365061821e-07	1.8355405930508643e-06	10	17	17
ENSG00000189007	ADAT2	1.581417556953162	NA	0.11378259570927286	0.1069916578866198	0.03417937659598507	1.4495296309870697e-06	3.721812193711223e-06	9	11	11
ENSG00000240288	GHRLOS	-1.5811456499846013	NA	0.11384473900114693	0.27184202976665767	0.28010358579749417	1.236696411351231e-49	2.2442441014034136e-48	34	37	37
ENSG00000274276	CBSL	1.5809266741195531	NA	0.11389480451856225	0.30692858265967193	0.31764403640994626	1.9801979452449213e-57	4.582781992308388e-56	30	36	36
ENSG00000185085	INTS5	1.5807797442058362	NA	0.11392840753742008	0.02838861994830872	0.05634814227279201	4.907273547357648e-10	1.6634677616848449e-09	17	25	25
ENSG00000168216	LMBRD1	-1.5790987014770508	NA	0.11431341949842393	0.0008893202168852144	0.01172399739356407	0.00502057424526944	0.008678341672424717	1	2	2
ENSG00000002016	RAD52	1.5785194543525423	NA	0.11444632240223925	0.05659362695467318	0.17560096994861354	7.145782376497388e-30	6.494065817411431e-29	10	16	16
ENSG00000213983	AP1G2	1.5782015391246604	NA	0.11451931678524462	0.1491314893332984	0.25188597808764007	4.921827486651786e-44	7.410396801456671e-43	3	3	3
ENSG00000260565	ERVK13-1	1.5780533832019692	NA	0.11455334638604968	0.9523508812331534	0.3438412267187905	3.989954722480661e-63	1.0758448669154223e-61	45	53	53
ENSG00000078687	TNRC6C	-1.5777522288930572	NA	0.11462254236877929	0.00829503010580445	0.023191454238979906	7.570439179235047e-05	0.00016460689930861141	13	17	17
ENSG00000119509	INVS	-1.577090666091883	NA	0.11477466460442819	0.1570088661734458	0.2216332745446567	2.950311212281991e-38	3.6451647679700193e-37	10	12	12
ENSG00000085871	MGST2	1.5767612643230373	NA	0.11485046769706968	0.11663829247700604	0.22798714894343325	1.8830379421598894e-39	2.4170821609356244e-38	27	32	32
ENSG00000105676	ARMC6	-1.576715602183155	NA	0.11486097873682002	0.013412086175046493	0.03013135561839469	6.2112838249249506e-06	1.5059706816575425e-05	10	14	14
ENSG00000083312	TNPO1	-1.576027393341065	NA	0.11501949028797365	0.00011781356646652431	0.02423936743482829	5.18530720782967e-05	0.00011488738153368347	1	2	2
ENSG00000138758	SEPTIN11	1.5759111642837524	NA	0.11504627769634979	1.087352196314478e-05	0.03816146747186275	3.464734773336083e-07	9.385047643016978e-07	1	2	2
ENSG00000126581	BECN1	-1.575890898704529	NA	0.11505094882376447	2.206735618567299e-05	0.09404272437263227	4.684563285129651e-16	2.260427005534282e-15	1	3	3
ENSG00000106034	CPED1	1.5755618986832962	NA	0.11512680276213387	0.07658987211132423	0.11467324154960544	1.9381585113402691e-19	1.1153516882877273e-18	24	33	33
ENSG00000112290	WASF1	1.5732160821919872	NA	0.1156687927040948	0.03534821560793741	0.039503042783252944	2.1389275991841283e-07	5.903882527133426e-07	25	32	32
ENSG00000117868	ESYT2	-1.572657899216431	NA	0.11579805324958707	0.06527140801237637	0.27879076709526096	2.2780115044800125e-49	4.0863618504526924e-48	13	15	15
ENSG00000133466	C1QTNF6	-1.5725780788677044	NA	0.11581654682591999	0.3239381097480496	0.32952343521863253	5.511379700843681e-60	1.3697775433299754e-58	32	39	39
ENSG00000090581	GNPTG	-1.5725519824025076	NA	0.11582259361942095	0.04639010125612381	0.06699160030144696	1.0222383132460006e-11	3.8562175173461644e-11	19	24	24
ENSG00000178860	MSC	-1.5724801933162864	NA	0.11583922909813188	0.06752829797946867	0.09457706826313513	3.8361471682874995e-16	1.8620460738455232e-15	9	11	11
ENSG00000087460	GNAS	-1.5724215055517037	NA	0.1158528300404157	0.006854736785348793	0.05052731487670072	4.030371739806308e-09	1.275689275857113e-08	5	6	6
ENSG00000137266	SLC22A23	-1.5722312066158872	NA	0.11589694062410923	0.06264851858504936	0.04459406129598301	3.424504717598756e-08	1.0104410082949253e-07	35	42	42
ENSG00000283696	AL592295.4	1.5721167096739408	NA	0.11592348694819445	0.01731491612962413	0.1410467027830006	7.189125936423748e-24	5.1050236307963087e-23	13	20	20
ENSG00000274209	ANTXRL	1.5720650138172845	NA	0.11593547429241521	0.13547285265473397	0.1810944539227477	7.544780965002302e-31	7.128674863296115e-30	12	18	18
ENSG00000109667	SLC2A9	-1.5698459227122465	NA	0.11645096093203385	0.043900522828746756	0.11680410864450072	8.588969580314339e-20	5.0459828479894e-19	22	34	34
ENSG00000169570	DTWD2	1.5697827567886007	NA	0.11646566045570417	0.07184277268667666	0.028083108749357936	1.2977893133323444e-05	3.0566939890586975e-05	10	12	12
ENSG00000254206	NPIPB11	1.5696557556435387	NA	0.1164952196689234	0.006717408066111287	0.03006671351928793	6.357369002280558e-06	1.5398661161032387e-05	15	18	18
ENSG00000064313	TAF2	1.5688351576862156	NA	0.11668635396991651	0.015395858957664479	0.08228823139454117	3.704024068718285e-14	1.6097391980347155e-13	3	4	4
ENSG00000003056	M6PR	1.5686156942236116	NA	0.11673751328968908	0.05753355436618449	0.07503978549186445	5.360312189459351e-13	2.1782936904511467e-12	10	11	11
ENSG00000118402	ELOVL4	1.5681203068460574	NA	0.11685305823684894	0.02189313094416505	0.022223086198382726	0.00010744019445295836	0.00022967986719942446	14	16	16
ENSG00000227908	AC016596.1	-1.5679758097138203	NA	0.11688677789358781	0.010043326939028402	0.010411386050870542	0.008214802971519695	0.013758731922901772	9	9	9
ENSG00000269352	PTOV1-AS2	-1.5678091058808568	NA	0.11692568916849919	0.04292595799039497	0.037623018856667446	4.2046456075181535e-07	1.1304589350744707e-06	14	18	18
ENSG00000266709	AC005224.3	1.567768931388855	NA	0.11693506804247786	0.00010308832057352171	0.09616745975387193	2.1152689921999186e-16	1.0408822940383474e-15	1	3	3
ENSG00000075275	CELSR1	-1.5671854116379316	NA	0.11707135935879852	0.013095087470247048	0.07193461317640236	1.675596671584585e-12	6.628559935641072e-12	20	27	27
ENSG00000198171	DDRGK1	-1.567066462301306	NA	0.11709915736939516	0.01998933145554455	0.11437291884912067	2.173411840862677e-19	1.2465498213697006e-18	6	10	10
ENSG00000110987	BCL7A	1.5670199192814844	NA	0.11711003570779263	0.050416538047198006	0.0727147375619745	1.2587311137011455e-12	5.015329895181446e-12	5	5	5
ENSG00000123975	CKS2	1.566982906245871	NA	0.11711868720244419	0.001761236084546501	0.019265461158228123	0.0003139622890231686	0.00063574675811292	3	5	5
ENSG00000118680	MYL12B	1.5669146586694982	NA	0.11713464083144048	0.012516262842372313	0.041890284254522396	9.063329772821304e-08	2.5827025967782073e-07	3	6	6
ENSG00000174564	IL20RB	1.5663994441084523	NA	0.11725513302202441	0.022123842272671397	0.031695028847522407	3.5401044235789816e-06	8.780626375463691e-06	2	2	2
ENSG00000138600	SPPL2A	1.5647406445764516	NA	0.1176437341649535	0.06640324175514023	0.03561242427501077	8.660907745718521e-07	2.266532991474545e-06	14	18	18
ENSG00000105339	DENND3	1.564612707533653	NA	0.11767374745808279	0.01198471529190869	0.06709508022457407	9.84332226825306e-12	3.718130695556646e-11	5	7	7
ENSG00000259943	AL050341.2	1.5638540436820814	NA	0.11785184910748585	0.03563905211943222	0.028598388915581786	1.0781261630429895e-05	2.559710033230545e-05	4	4	4
ENSG00000187630	DHRS4L2	-1.563822431354158	NA	0.11785927491028195	0.08471394948593547	0.11904735293715607	3.639273764344574e-20	2.17607760755736e-19	39	53	53
ENSG00000108733	PEX12	1.5637536744068985	NA	0.11787542733043242	0.017841849956857815	0.016361677851272627	0.0009053527548351581	0.0017241415205628125	9	9	9
ENSG00000064989	CALCRL	-1.5636202771841892	NA	0.11790677003350986	0.007439455135644633	0.03270801777969375	2.4597000760835376e-06	6.188585182622738e-06	2	4	4
ENSG00000248367	AC008610.1	-1.5636062979275354	NA	0.11791005494580868	0.034462095083130195	0.07256377645099232	1.330393262240103e-12	5.29225563770715e-12	12	17	17
ENSG00000144283	PKP4	-1.5632866406830728	NA	0.1179851891221477	0.18848357107008384	0.3372630735317117	1.1274333866500667e-61	2.911800474045481e-60	13	18	18
ENSG00000261737	AL049597.2	-1.5631404890456333	NA	0.11801955399893913	0.02411920259093913	0.03582506147699059	8.023711582157641e-07	2.1045981939801372e-06	21	23	23
ENSG00000116266	STXBP3	-1.5627851324507342	NA	0.11810314234080824	0.01367238158952544	0.025412352749802046	3.396336198647478e-05	7.673750918393359e-05	6	7	7
ENSG00000198754	OXCT2	1.562166274083619	NA	0.11824882343495742	0.011299264488491804	0.011002100811695129	0.0065784427301876156	0.011174100077257073	14	17	17
ENSG00000168300	PCMTD1	-1.5621058554738032	NA	0.11826305370333842	0.02769122254847492	0.042451755678707744	7.405316632928272e-08	2.1275552846052428e-07	20	24	24
ENSG00000168522	FNTA	1.5618013301094618	NA	0.11833479837016347	0.002337539689156712	0.014885472635135856	0.001556283933014237	0.002876868941172917	3	5	5
ENSG00000076662	ICAM3	-1.5608936218618512	NA	0.11854885246016432	0.007574442981376455	0.0996977565517424	5.624459658280242e-17	2.867237178354574e-16	11	16	16
ENSG00000054219	LY75	1.560748787483161	NA	0.11858303510675962	0.4941871456846957	0.3749659153944273	3.413152504716064e-70	1.1590525208589264e-68	28	35	35
ENSG00000167702	KIFC2	1.5602221158988805	NA	0.1187074010551441	0.08162254176341038	0.09876335512852483	7.989840520878765e-17	4.0346812453636615e-16	8	11	11
ENSG00000150938	CRIM1	1.5600443001612634	NA	0.11874941277686933	0.02212611927868227	0.03885773768031071	2.6974975459445317e-07	7.381424192660408e-07	10	13	13
ENSG00000125821	DTD1	1.5596773395636483	NA	0.11883614975031742	0.1620803437017249	0.13415471494944967	1.0630598422572245e-22	7.151986361266828e-22	33	41	41
ENSG00000176920	FUT2	1.5594199386651728	NA	0.11889702017736198	0.006679547439034907	0.013040518181539326	0.0030760367038441447	0.005468686858202699	3	3	3
ENSG00000137726	FXYD6	-1.5587116893497794	NA	0.11906463384655402	0.03554397714806575	0.07280072450358509	1.2196479985817964e-12	4.8641264017858665e-12	12	16	16
ENSG00000137876	RSL24D1	1.5582538568946522	NA	0.11917308259333356	0.06394627233438309	0.038402081475457296	3.1776377250850176e-07	8.638761786221143e-07	18	25	25
ENSG00000120802	TMPO	-1.5582046322961751	NA	0.1191847472436253	0.013839547265457018	0.013742997540613885	0.0023716280248415956	0.0042798115329904796	18	22	22
ENSG00000236423	LINC01134	1.5581652325548758	NA	0.1191940843627139	0.026327261972070883	0.0252274055132883	3.630551909859872e-05	8.180309381446188e-05	12	12	12
ENSG00000138639	ARHGAP24	-1.5579767959661066	NA	0.11923874879818605	0.016561853398753115	0.02196613951197209	0.0001179076516641361	0.0002508060429655507	26	32	32
ENSG00000139675	HNRNPA1L2	1.557620007791976	NA	0.11932335291947106	0.05243439036401439	0.012852489963250146	0.003298278007362368	0.005838976932823088	3	4	4
ENSG00000147408	CSGALNACT1	1.5574157188376505	NA	0.11937181652607506	0.3871313882291998	0.5386968947841598	2.4809270932235826e-114	2.934166808392498e-112	26	36	36
ENSG00000065600	PACC1	1.5573205775844277	NA	0.11939439221320945	0.01927350264342437	0.054708920558046076	8.885855796380778e-10	2.9497394706181563e-09	2	5	5
ENSG00000137944	KYAT3	1.556441930084848	NA	0.11960304109896593	0.04195250845720818	0.18777973940354611	4.7957922147999373e-32	4.737502343986412e-31	15	24	24
ENSG00000106772	PRUNE2	1.5560405629837757	NA	0.11969844712292996	0.02038450510441669	0.7099323673251983	1.0921259613243553e-181	1.5607390092292807e-178	25	35	35
ENSG00000144713	RPL32	1.555739052645425	NA	0.11977015613356191	0.02786171433040484	0.024144822826450373	5.3653101460487604e-05	0.00011858448729809278	14	14	14
ENSG00000214013	GANC	1.555615098104668	NA	0.11979964633219553	0.01558438779950107	0.03208164717641149	3.0807712058299863e-06	7.688030472755885e-06	8	9	9
ENSG00000157613	CREB3L1	1.555499479312197	NA	0.11982715848745835	0.006402469810291024	0.011978589902793024	0.004565482512479256	0.007943735755530312	5	6	6
ENSG00000136100	VPS36	1.5553993708294087	NA	0.11985098387264745	0.25008130669029094	0.1598537789261911	4.1563736038860125e-27	3.3748887752386945e-26	6	8	8
ENSG00000144233	AMMECR1L	-1.5548637440076092	NA	0.11997852377489962	0.007545058936997937	0.010025245672561054	0.00950373043305056	0.01575441983531987	16	20	20
ENSG00000277587	AC008759.3	-1.5544486217542055	NA	0.1200774430186348	0.1020291314067028	0.12390638927096162	5.626590613168276e-21	3.4972962096854933e-20	9	11	11
ENSG00000012061	ERCC1	1.5542269133275186	NA	0.12013029994854069	0.06684402334359146	0.031249216047754234	4.155463954544196e-06	1.024321566141705e-05	6	7	7
ENSG00000278768	BACE1-AS	-1.5542220856909343	NA	0.12013145109547298	0.005729186410838576	0.019165464936673808	0.0003255856161890515	0.0006575748123926561	12	16	16
ENSG00000185158	LRRC37B	-1.5540624918056452	NA	0.12016951102055992	0.02890869366209345	0.03427924819511786	1.3984261340096098e-06	3.5949047777141055e-06	10	10	10
ENSG00000104852	SNRNP70	-1.5538096707311169	NA	0.12022982307563133	0.058752636479895724	0.02234595421671022	0.00010276963675599149	0.00022024450146569582	17	22	22
ENSG00000186111	PIP5K1C	1.5535368876647198	NA	0.12029492376725713	0.045059972327465364	0.0981106424109531	1.0208297832288372e-16	5.114288621849644e-16	7	11	11
ENSG00000237686	AL109615.3	1.5534344193016896	NA	0.12031938535176609	0.028651238560396773	0.03552129095101395	8.949262890279458e-07	2.3394955686799153e-06	13	15	15
ENSG00000227403	LINC01806	-1.5533982768737853	NA	0.12032801431994311	0.3037945460989892	0.2599901186380179	1.2747245379186304e-45	2.018490406349639e-44	10	11	11
ENSG00000072609	CHFR	-1.5527881576998448	NA	0.12047375278843148	0.024509367737635374	0.04608098177286643	2.0042730681875045e-08	6.028991202656993e-08	19	26	26
ENSG00000144118	RALB	-1.5526316165924072	NA	0.1205111678483428	0.0014490498863036466	0.042283723023876285	7.866918536571047e-08	2.25488527467252e-07	1	3	3
ENSG00000171169	NAIF1	-1.552557945344048	NA	0.12052877924053985	0.0023898095838183558	0.010541966768097297	0.007820509460055242	0.01312911568580395	2	4	4
ENSG00000269564	AC008753.2	-1.551581741715714	NA	0.12076233468628719	0.008030356027497194	0.041793643547663906	9.3840168099807e-08	2.666995430466673e-07	8	13	13
ENSG00000158195	WASF2	-1.5513168693755552	NA	0.12082576609550487	0.0051780856298152215	0.024381040476360326	4.926847099659411e-05	0.00010942947922815599	7	12	12
ENSG00000217128	FNIP1	1.5509738781872993	NA	0.12090794407900589	0.0008923174181686292	0.01455843818699919	0.0017553971949240156	0.0032231013904552366	2	3	3
ENSG00000165417	GTF2A1	1.5507304668426514	NA	0.12096629004425058	0.02379116669349164	0.0545062655891664	9.562243950181242e-10	3.1656934652829753e-09	1	2	2
ENSG00000103148	NPRL3	-1.5503669765707808	NA	0.12105346006910213	0.008575509289289752	0.09762191126158438	1.226280886742582e-16	6.10789745185842e-16	3	5	5
ENSG00000113790	EHHADH	1.5502169118020097	NA	0.12108946201844047	0.00519788697922764	0.0361852387633583	7.049501656085716e-07	1.8593033512798208e-06	13	18	18
ENSG00000130332	LSM7	-1.5494757404897508	NA	0.12126739885763205	0.06594147302779588	0.22265792755413838	1.8958411265617652e-38	2.3593453903779183e-37	24	33	33
ENSG00000184925	LCN12	1.5494467096249038	NA	0.12127437260813645	0.009254666189125444	0.019580188442202027	0.0002800319914871686	0.0005706117659236519	4	4	4
ENSG00000167123	CERCAM	1.5491544900853196	NA	0.12134458661686391	0.04076497710786757	0.010640706078998152	0.007535218353099497	0.012682447692345007	11	14	14
ENSG00000183762	KREMEN1	1.5491347196015828	NA	0.12134933818286961	0.10644013921755989	0.17028291301031256	6.21343790870446e-29	5.422607974370117e-28	4	5	5
ENSG00000182621	PLCB1	1.5490631506558417	NA	0.12136654001940497	0.09256135908547876	0.14421872908279013	2.066717860114656e-24	1.508176365238563e-23	6	7	7
ENSG00000139651	ZNF740	1.5487033467851645	NA	0.12145304898656326	0.08029677674921205	0.08536103556540683	1.1870542581833471e-14	5.3137022901556307e-14	8	8	8
ENSG00000240303	ACAD11	-1.548080819980206	NA	0.12160283928949674	0.01264421879839393	0.013624751180864172	0.0024776089014166523	0.004460736488230359	4	5	5
ENSG00000081791	DELE1	-1.5479025908128943	NA	0.12164575078147115	0.0415749222443685	0.088322254524639	3.952890005747094e-15	1.8222610405526053e-14	7	8	8
ENSG00000234465	PINLYP	1.5477808422494266	NA	0.12167507048077683	0.026961432903164398	0.025714204361424516	3.0461495221386883e-05	6.921746144846476e-05	5	7	7
ENSG00000164663	USP49	-1.5473114982282625	NA	0.12178815043248936	0.06473652638020529	0.12485599010092631	3.902250541495163e-21	2.4423246181058594e-20	6	11	11
ENSG00000273611	ZNHIT3	-1.5467478049196168	NA	0.12192407072357776	0.17651904191739703	0.21709320900397508	2.079309835682575e-37	2.4711077180956674e-36	3	4	4
ENSG00000128944	KNSTRN	1.5463681611391513	NA	0.12201567896610177	0.3750227924916047	0.37410080569875886	5.4235574424249225e-70	1.8308776885855314e-68	9	10	10
ENSG00000274512	TBC1D3L	-1.5462302033853632	NA	0.12204898156950626	0.12296686306315821	0.34881627455106273	3.117962040046436e-64	8.694297727602656e-63	4	8	8
ENSG00000159069	FBXW5	-1.5458827546651366	NA	0.12213288616811824	0.017771468116864603	0.07700224620351233	2.6043672418468666e-13	1.0769783899308395e-12	17	24	24
ENSG00000188171	ZNF626	-1.545873447135959	NA	0.12213513444199867	0.023216402486956344	0.14059584457796132	8.579760948498752e-24	6.072402827313458e-23	9	12	12
ENSG00000169432	SCN9A	1.545757451974599	NA	0.12216315628810136	0.053070624971240765	0.23301428450066702	2.1015512310089942e-40	2.7808257762787994e-39	8	11	11
ENSG00000105835	NAMPT	1.5454982564492674	NA	0.12222579031056685	0.0007633675376017779	0.018715075155556177	0.0003835432759349229	0.0007669523832798498	2	2	2
ENSG00000278022	AC118658.1	1.5453864375240893	NA	0.1222528188533469	0.020819259681381177	0.028782582221071783	1.0089883612873059e-05	2.400546810171477e-05	13	15	15
ENSG00000160352	ZNF714	-1.5447311342708396	NA	0.12241131074841445	0.044631213313782316	0.026893406047364277	1.9917268096113688e-05	4.603251085987246e-05	12	16	16
ENSG00000274561	AC005332.3	1.5445245165117014	NA	0.12246131667861314	0.015276508043664394	0.013788664520751665	0.002331936555138743	0.004212174002957057	11	14	14
ENSG00000120093	HOXB3	1.5441565357572795	NA	0.12255041544275097	0.12962697881371046	0.16303384731106335	1.1599012425122111e-27	9.665280081555835e-27	28	39	39
ENSG00000143578	CREB3L4	1.5441164321894763	NA	0.12256012873429548	0.06581379308664846	0.05545193653671531	6.789712372019953e-10	2.2754891043144455e-09	4	5	5
ENSG00000267858	MZF1-AS1	-1.5424534356432276	NA	0.12296344499303312	0.01809093934521574	0.013551361308843744	0.0025457844123809074	0.004576274306909872	10	11	11
ENSG00000141867	BRD4	-1.542338827190446	NA	0.12299127840854125	0.002933375985394091	0.015252284523484256	0.0013599342140704215	0.002536601243973641	5	5	5
ENSG00000113263	ITK	1.5422606574088003	NA	0.1230102652759098	0.0062149605850547966	0.017394804105012585	0.000620576348916004	0.0012059222444827822	11	14	14
ENSG00000185880	TRIM69	1.5421299396891375	NA	0.12304202076723232	0.20125227286678166	0.09939854687828364	6.293829677266384e-17	3.1951712591900894e-16	11	13	13
ENSG00000163655	GMPS	1.5416326950723869	NA	0.12316287580044787	0.007152350709218565	0.010290579726082822	0.008597639797065116	0.01436765980119564	8	9	9
ENSG00000177410	ZFAS1	-1.5415451706100676	NA	0.12318415816453279	0.10832062325455022	0.11625983079504482	1.0575337749988097e-19	6.181202013447372e-19	15	17	17
ENSG00000179715	PCED1B	-1.5414643248893842	NA	0.12320381908355856	0.039235239276877845	0.09846441511872732	8.938902611830485e-17	4.4954029586592665e-16	15	21	21
ENSG00000182544	MFSD5	-1.5409739014921149	NA	0.12332313796411856	0.016169860268838612	0.025711685154302943	3.048916923989367e-05	6.927116630828519e-05	3	4	4
ENSG00000072274	TFRC	-1.5408135606397602	NA	0.12336216808897327	0.007715316942541354	0.015776649723861298	0.0011218107165568414	0.0021154532634960715	8	12	12
ENSG00000134201	GSTM5	1.5404767952237692	NA	0.12344417483107911	0.24796537701686133	0.3639648300583505	1.1760663523837374e-67	3.6736542581108766e-66	16	21	21
ENSG00000166664	CHRFAM7A	-1.5403555444384063	NA	0.12347371138661968	0.06715849112930139	0.15269963591309313	7.218287584913974e-26	5.593602069303648e-25	17	25	25
ENSG00000066855	MTFR1	1.5400877400970552	NA	0.12353896777463937	0.06590448867566674	0.07060491696091466	2.7273774967735996e-12	1.0634787788124253e-11	5	6	6
ENSG00000237513	AC007384.1	-1.539995621772456	NA	0.12356142064240087	0.0190108517689982	0.12158536768261477	1.374164566229637e-20	8.368447495125016e-20	17	21	21
ENSG00000261000	AC244034.2	1.5396464384508843	NA	0.12364655931018628	0.20687392114544886	0.3482654347122843	4.138676732325367e-64	1.1484493087807074e-62	20	27	27
ENSG00000183172	SMDT1	1.5395882951202275	NA	0.12366074039483778	0.17796069151795313	0.6154957251218885	8.940553892869236e-141	2.1294660931779793e-138	24	33	33
ENSG00000135587	SMPD2	-1.539162270860919	NA	0.12376468590469492	0.2591774180705315	0.3121422626945222	2.919694740398863e-56	6.528011095580195e-55	31	37	37
ENSG00000168096	ANKS3	-1.5391299968436307	NA	0.1237725632087861	0.006229131314236164	0.013545689205501118	0.002551131913244824	0.004584925715807533	2	2	2
ENSG00000168803	ADAL	-1.5391168838774263	NA	0.12377576387727997	0.13945485224343399	0.041705714873605595	9.685633866185167e-08	2.749072081615515e-07	5	8	8
ENSG00000159199	ATP5MC1	1.5381369736173471	NA	0.12401512736967972	0.011545081711448114	0.013799704343107054	0.0023224425959779945	0.004198120383517089	2	2	2
ENSG00000149179	C11orf49	-1.5378635497861393	NA	0.1240819812492409	0.019112061984614175	0.020329330943704146	0.0002133518724456132	0.0004410815262893093	25	29	29
ENSG00000205937	RNPS1	1.5377964805000706	NA	0.12409838441377082	0.05902274357848215	0.09174925377211961	1.1031051772939215e-15	5.234408047983802e-15	8	10	10
ENSG00000085741	WNT11	1.5377577068375623	NA	0.12410786807708661	0.012137087899130504	0.03350167255609096	1.8492786479159105e-06	4.7045363496676975e-06	13	14	14
ENSG00000122547	EEPD1	-1.5374762631049035	NA	0.12417672344581038	0.06075037520235075	0.06610986251505463	1.4103616140835151e-11	5.277392825642199e-11	31	40	40
ENSG00000169131	ZNF354A	1.5373310580911017	NA	0.12421225958815717	0.19384464767460996	0.3906810815753402	6.77002427974036e-74	2.5572499201160227e-72	24	31	31
ENSG00000233431	LINC02596	1.5371370871369423	NA	0.12425974263693511	0.011265431036595292	0.023291411906770813	7.301909965651442e-05	0.00015911112325407443	6	9	9
ENSG00000188033	ZNF490	1.5366943208194839	NA	0.12436818250941604	0.021269178864979355	0.032013776685389995	3.1568554329454903e-06	7.867593928147392e-06	18	20	20
ENSG00000141076	UTP4	-1.536376564092898	NA	0.12444605121521213	0.1470875060678337	0.07945720812901788	1.05390592832326e-13	4.4581728576259463e-13	23	26	26
ENSG00000113407	TARS	-1.5359573778112197	NA	0.12454883417551323	0.0031562961584970894	0.03390894278562356	1.5974807582254675e-06	4.083959082112186e-06	2	5	5
ENSG00000104290	FZD3	-1.5351035132644502	NA	0.12475840345720382	0.004171336898086123	0.1081785888072465	2.290585251516017e-18	1.2549919002635202e-17	6	7	7
ENSG00000144792	ZNF660	1.534545354193231	NA	0.1248955444634773	0.059669150417078244	0.06904525391389811	4.826420711711843e-12	1.856623795090767e-11	7	10	10
ENSG00000143756	FBXO28	-1.533730269101388	NA	0.1250960239213949	0.05335877512350758	0.09321313184471736	6.387082244291516e-16	3.062977444277271e-15	4	6	6
ENSG00000185033	SEMA4B	-1.5336276508187106	NA	0.12512128182655669	0.11955755454768564	0.15645769132228662	1.6160621366481412e-26	1.2824548626274398e-25	18	22	22
ENSG00000261218	AC099524.1	1.5331989532103738	NA	0.12522684211826002	0.04170035291517422	0.1611982598163218	2.4244480969529942e-27	1.9912289470616332e-26	20	28	28
ENSG00000128872	TMOD2	1.53306618157674	NA	0.12525954919687285	0.27796639371643295	0.24504912836279494	1.04143184752362e-42	1.4845814424923158e-41	20	22	22
ENSG00000136051	WASHC4	-1.5330565392624447	NA	0.12526192475219955	0.05788132537592561	0.07696768336120496	2.6377150562288856e-13	1.0905056774172892e-12	12	15	15
ENSG00000110917	MLEC	-1.5324795715233235	NA	0.12540413492646568	0.010741514803974022	0.010970687919806153	0.006656456881144394	0.011297662218403129	13	16	16
ENSG00000113742	CPEB4	1.5323658485692617	NA	0.1254321800349176	0.03668551712192186	0.058666326946488635	2.1169592608191137e-10	7.344473874931617e-10	9	15	15
ENSG00000151773	CCDC122	-1.5323449036818588	NA	0.1254373457664572	0.29061483449198944	0.1609180572136622	2.7128850922024444e-27	2.2175055503422173e-26	30	35	35
ENSG00000160145	KALRN	1.532326696842269	NA	0.12544183633568326	0.019978941289740437	0.022878401910357397	8.477241909274852e-05	0.00018341688304586735	15	16	16
ENSG00000099821	POLRMT	-1.530577754631086	NA	0.12587378307515065	0.061667446665629094	0.0787561565637131	1.3648510018747516e-13	5.729701305055108e-13	31	46	46
ENSG00000128708	HAT1	-1.5297955520395636	NA	0.12606734294315092	0.023072067581758223	0.11156192226905377	6.339961032195672e-19	3.563552662770356e-18	10	11	11
ENSG00000149636	DSN1	-1.5291478486448147	NA	0.12622779572370094	0.038605530325032084	0.042006352310152616	8.692615859676817e-08	2.481186241304889e-07	10	15	15
ENSG00000251301	LINC02384	1.5290317344639894	NA	0.12625657699510773	0.19780816246157984	0.35882442536108033	1.742230113951717e-66	5.25087947700492e-65	22	28	28
ENSG00000102710	SUPT20H	1.5288516793578906	NA	0.1263012174374278	0.07302907538203667	0.30852367218913235	1.6940571033253748e-55	3.7008134095448223e-54	9	14	14
ENSG00000158874	APOA2	1.5286278769302657	NA	0.12635672113484264	0.01865694800303111	0.011643833819055968	0.005173210705422632	0.00892239669991881	9	13	13
ENSG00000228878	SEPTIN7-AS1	-1.5285714864730833	NA	0.1263707091387618	0.0025912963666908373	0.01424714072211303	0.0019688280166733512	0.003597595275219105	1	1	1
ENSG00000259865	AL390728.6	-1.528328950660012	NA	0.12643088540328565	0.183690093496874	0.07572258818836411	4.1703888253468275e-13	1.7040266372616807e-12	22	25	25
ENSG00000119636	BBOF1	-1.5280859815165468	NA	0.12649119155244173	0.03171215233522424	0.0430858922449618	5.894190874045649e-08	1.709155889398188e-07	7	7	7
ENSG00000105443	CYTH2	1.5280268421044716	NA	0.1265058736371301	0.08718609820400644	0.2465432551022885	5.357526786427547e-43	7.727184765386543e-42	16	21	21
ENSG00000162972	MAIP1	1.527445883256984	NA	0.12665017434813608	0.008954285809065309	0.08710982222185758	6.202968438108858e-15	2.826108016608098e-14	9	11	11
ENSG00000143951	WDPCP	-1.5272163527715128	NA	0.12670722128217582	0.06484935544663326	0.06718089998371363	9.539616445695452e-12	3.60738439751337e-11	16	16	16
ENSG00000213988	ZNF90	-1.527215437210079	NA	0.12670744887357632	0.07457990875775682	0.1155675260389225	1.3776782187523078e-19	8.003321061444216e-19	20	23	23
ENSG00000213949	ITGA1	1.5271385152253747	NA	0.12672657137280574	0.17692153179334072	0.24930828570100744	1.5605310320262838e-43	2.305042779347006e-42	7	11	11
ENSG00000088256	GNA11	-1.5270435996048952	NA	0.12675017011445044	0.07663176990348547	0.1558896217499817	2.0271456836526856e-26	1.602005591196309e-25	4	5	5
ENSG00000123901	GPR83	-1.5268217421512698	NA	0.12680534357410156	0.022980260435372265	0.057916527637562686	2.778889686709704e-10	9.569313099876448e-10	7	9	9
ENSG00000226266	AC009961.1	1.5259685728539283	NA	0.12701769139607186	0.11801581635435539	0.21757733002357119	1.6893432756003348e-37	2.0160436905546378e-36	7	11	11
ENSG00000078804	TP53INP2	1.525918931245505	NA	0.12703005535672449	0.013732237352836366	0.017800804618214178	0.0005351317856669465	0.0010480784596165447	6	7	7
ENSG00000141497	ZMYND15	-1.525870205434412	NA	0.12704219213564028	0.13963849858739905	0.20155097473223837	1.5318946419170405e-34	1.646018873072389e-33	17	22	22
ENSG00000104154	SLC30A4	-1.5256900215424434	NA	0.12708708074723363	0.014507954150451679	0.014959122010995548	0.0015146858301865044	0.002805719086397533	17	20	20
ENSG00000143847	PPFIA4	1.5256681734860387	NA	0.12709252451953854	0.16792278044029202	0.2678188277008436	3.600081648261446e-47	6.023200018149809e-46	18	21	21
ENSG00000122299	ZC3H7A	1.5250311708006323	NA	0.1272513231191019	0.03981845007804878	0.06710361596995386	9.812688156577566e-12	3.707375836024426e-11	5	7	7
ENSG00000101493	ZNF516	1.5244135742887082	NA	0.12740543130516035	0.012055697268462019	0.19046675498197876	1.5745371383962632e-32	1.5958473632599007e-31	6	7	7
ENSG00000188559	RALGAPA2	-1.5238054490912174	NA	0.12755731795890435	0.013491718474203766	0.02695382644956734	1.948853222539247e-05	4.509023733584127e-05	12	16	16
ENSG00000259094	AC013457.1	-1.5229088111238254	NA	0.1277815210719027	0.24333844157297038	0.29359105592088025	2.1814195756037173e-52	4.285127640553053e-51	17	20	20
ENSG00000163874	ZC3H12A	-1.5220029864333435	NA	0.1280083323957764	0.01473283524887896	0.01154545245062864	0.005367000519183891	0.009226936531677648	16	18	18
ENSG00000117643	MAN1C1	1.5219211342240717	NA	0.12802884295189745	0.017779295977043447	0.017326538745882067	0.0006362371405056623	0.001233838145712044	15	18	18
ENSG00000149269	PAK1	1.5214971279064538	NA	0.1281351315132768	0.028986623826293894	0.044899888597566474	3.0673277533606535e-08	9.083336840335323e-08	4	5	5
ENSG00000161010	MRNIP	1.5213516662042121	NA	0.12817161119307363	0.03491190740308969	0.022943013354056255	8.281563675873495e-05	0.00017943213578970886	19	25	25
ENSG00000163946	TASOR	-1.5212896654976704	NA	0.1281871625227422	0.12789798803972977	0.1495703862899664	2.4978880825607707e-25	1.8945724337830453e-24	9	11	11
ENSG00000089127	OAS1	-1.520871844160318	NA	0.12829200083123085	0.0076132985523286656	0.08217798108161692	3.8581611568945416e-14	1.6746040414979626e-13	5	7	7
ENSG00000008083	JARID2	-1.5198782893420824	NA	0.1285415679187391	0.025421185177720164	0.05892933328832365	1.924207828790315e-10	6.701510978051404e-10	12	14	14
ENSG00000111252	SH2B3	-1.51814316008261	NA	0.12897831279228233	0.007975460299912624	0.02325033766968293	7.411076860923914e-05	0.00016130544115748724	20	23	23
ENSG00000242616	GNG10	1.5173330176725004	NA	0.1291826260262696	0.3216639794426307	0.22510103905753817	6.58951192708887e-39	8.296882528461604e-38	18	20	20
ENSG00000178386	ZNF223	1.5170799077010886	NA	0.1292465104128152	0.050462075152266604	0.03627223585642731	6.832499299334302e-07	1.8045669256781757e-06	12	13	13
ENSG00000198087	CD2AP	1.516807245839733	NA	0.12931535710417347	0.016664689731633778	0.04191602168398063	8.979786212620114e-08	2.5601721323395234e-07	5	7	7
ENSG00000186409	CCDC30	1.516796413147419	NA	0.12931809293011623	0.08464260581689638	0.06137347271708519	7.917679395551566e-11	2.8322962860724614e-10	25	29	29
ENSG00000255050	AC067930.4	1.5167041419042282	NA	0.12934139810608608	0.3423129340913286	0.45045581178789385	6.64738457227042e-89	3.9173882484489837e-87	31	36	36
ENSG00000100207	TCF20	-1.5166674802197275	NA	0.12935065874379487	0.0382185059242775	0.029735157969534274	7.162495953689415e-06	1.7290208771089496e-05	16	19	19
ENSG00000128266	GNAZ	1.5160470087079727	NA	0.12950746620854578	0.02711965200682691	0.0785413494598006	1.47732498363957e-13	6.1942900108643e-13	7	10	10
ENSG00000146904	EPHA1	-1.5158967798356948	NA	0.12954545469792902	0.2398334228802124	0.283938237398309	2.0635695125035548e-50	3.838194530360462e-49	23	27	27
ENSG00000163349	HIPK1	1.5156011601866168	NA	0.12962023352921637	0.01367891471569241	0.03064677523508072	5.160458828317799e-06	1.260636872461851e-05	3	4	4
ENSG00000141574	SECTM1	1.5155742290203644	NA	0.12962704760083762	0.0026224222875625945	0.09609599631398054	2.1726557123899774e-16	1.0682016287779738e-15	13	19	19
ENSG00000174106	LEMD3	1.5147866191524646	NA	0.1298264501612126	0.040115389041760936	0.012000361069451996	0.004528565911180449	0.00788750526212	7	8	8
ENSG00000100697	DICER1	1.5141600034804334	NA	0.12998526315218553	0.058005516706437756	0.048989231742899424	7.022490792835151e-09	2.1848456931482223e-08	22	28	28
ENSG00000100239	PPP6R2	1.5141244042676607	NA	0.12999429014116193	0.024759237054729148	0.030119956380935155	6.236798820503944e-06	1.5117295119833517e-05	17	20	20
ENSG00000179965	ZNF771	-1.513963182515046	NA	0.13003517767037537	0.0022308645585743534	0.01128744767873413	0.005911042060208097	0.010110558576751312	5	5	5
ENSG00000197958	RPL12	1.5137757926869935	NA	0.13008271424113294	0.031318554712044554	0.327337986433336	1.6395878759189107e-59	3.993933591496222e-58	5	9	9
ENSG00000135775	COG2	1.5133935116607136	NA	0.13017973213308334	0.034288705465720735	0.03420731787948903	1.43504700634186e-06	3.686282371443463e-06	19	23	23
ENSG00000160404	TOR2A	1.5133755068425094	NA	0.13018430290322128	0.020475645620446035	0.014108408413616227	0.002072221713960202	0.003771254395914625	6	6	6
ENSG00000231887	PRH1	-1.5133015623012374	NA	0.13020307604571182	0.23528560473157942	0.20965206980648893	4.9836603836334763e-36	5.682499462694846e-35	20	30	30
ENSG00000215067	ALOX12-AS1	1.512626282768098	NA	0.13037461416035281	0.009892150729096062	0.07894339911395604	1.2738032370303782e-13	5.357971967582525e-13	7	10	10
ENSG00000106018	VIPR2	1.5123253151201541	NA	0.13045112404228526	0.012055587645245563	0.018368729303690164	0.0004350850206237506	0.0008630738020447309	13	17	17
ENSG00000196705	ZNF431	-1.5122377076032067	NA	0.13047340155490825	0.14088696881607993	0.1903027471858924	1.685471879122007e-32	1.7042545551334492e-31	18	24	24
ENSG00000066427	ATXN3	-1.5115740585462105	NA	0.1306422552199417	0.2326663156578812	0.21867846778332795	1.0528128782630669e-37	1.2678853967228463e-36	30	34	34
ENSG00000160201	U2AF1	1.5101276456229158	NA	0.13101085650625002	0.04038045036026372	0.06360959041509032	3.50899631617745e-11	1.2792469775962392e-10	13	15	15
ENSG00000176624	MEX3C	1.5094873089561538	NA	0.1311742960959056	0.018005825662272705	0.01593857656390493	0.001057141964615186	0.0019992200651947315	7	8	8
ENSG00000244687	UBE2V1	1.5091472172513447	NA	0.13126116539279659	0.021670818103102066	0.04431628973239902	3.784790726084022e-08	1.1132997626349039e-07	7	11	11
ENSG00000215305	VPS16	1.509071489788849	NA	0.13128051445595137	0.12932054014122357	0.1618244480998393	1.88563891468509e-27	1.5561511909496922e-26	15	17	17
ENSG00000160221	GATD3A	1.5083985281919294	NA	0.13145255949083356	0.3746699745636257	0.5749816679978791	3.1422718801167456e-126	5.231730142924473e-124	24	27	27
ENSG00000078487	ZCWPW1	-1.5083348654454531	NA	0.13146884414440022	0.0390718396255336	0.04300566885707562	6.066871397785662e-08	1.7559624911498113e-07	5	6	6
ENSG00000083123	BCKDHB	1.5079712316453344	NA	0.13156189006703625	0.027979084752703855	0.03994152022259551	1.8269189198326865e-07	5.065453929864307e-07	13	14	14
ENSG00000142552	RCN3	1.5079440812088056	NA	0.1315688393162384	0.10488260772363	0.17934851188263365	1.5440080172807435e-30	1.442953323615666e-29	9	10	10
ENSG00000035664	DAPK2	-1.5070450518068577	NA	0.1317991097679878	0.02623869066231173	0.0630619500714093	4.2834086047951695e-11	1.552328279028579e-10	5	7	7
ENSG00000169629	RGPD8	1.5063981525913615	NA	0.13196499467001246	0.1341312069409616	0.3881123643448152	2.7684382573686195e-73	1.0231885274916908e-71	7	10	10
ENSG00000257261	AC008014.1	1.5057867978196096	NA	0.13212191352538893	0.011439724498829766	0.2184883662413366	1.142420734426927e-37	1.3729063191792132e-36	13	19	19
ENSG00000100852	ARHGAP5	1.5055020485406383	NA	0.13219505058116562	0.02487230736763795	0.030753774981039705	4.965690637017369e-06	1.214961174692693e-05	10	14	14
ENSG00000108588	CCDC47	-1.5054154182483397	NA	0.13221730755073813	0.031189468855894215	0.022400879486913477	0.00010074820650078107	0.00021607441136591978	10	13	13
ENSG00000215256	DHRS4-AS1	-1.5052574719239216	NA	0.13225789443629773	0.10562603525033283	0.12438069930473306	4.686861494793362e-21	2.92272682815314e-20	26	33	33
ENSG00000112096	SOD2	1.5049710044791065	NA	0.1323315315466718	0.009692450268862327	0.011633728185378054	0.005192784396251943	0.00894997905946147	5	5	5
ENSG00000160216	AGPAT3	-1.5048227418996043	NA	0.13236965525050867	0.007084979706688016	0.0190372184760772	0.00034112837454751665	0.0006866209501309111	19	23	23
ENSG00000169976	SF3B5	1.5045909001475855	NA	0.13242928725255954	0.023930666093629073	0.043477504813242474	5.119197380717343e-08	1.4914902460401243e-07	9	11	11
ENSG00000154328	NEIL2	1.5045648444273176	NA	0.13243599034308584	0.07125393434298724	0.12929985348434955	7.005640259563639e-22	4.54730222601275e-21	14	18	18
ENSG00000116198	CEP104	1.5045043693524778	NA	0.13245154916416738	0.03096425856047172	0.3550275303384656	1.2584669059194019e-65	3.6954535906869564e-64	20	28	28
ENSG00000214114	MYCBP	-1.5041764794309507	NA	0.13253593221346613	0.008902966061317808	0.011034651032593724	0.006498585954202286	0.011048304801092	17	21	21
ENSG00000138085	ATRAID	1.5039416930426455	NA	0.13259638047982	0.16440922981259123	0.148835247681518	3.341625725979073e-25	2.5145037110493692e-24	15	20	20
ENSG00000227076	AL158166.1	-1.5036232563414413	NA	0.13267839952692162	0.0050884630630549915	0.013925901717707698	0.002216654720284831	0.004016208325215485	13	17	17
ENSG00000173264	GPR137	-1.5033736932484705	NA	0.13274270640407076	0.004895430087744696	0.020441463145166486	0.0002048476356910307	0.00042457482529193683	7	9	9
ENSG00000037757	MRI1	-1.50331507761291	NA	0.13275781385341698	0.13094483858642117	0.14748459932116562	5.700229500767747e-25	4.248293598812086e-24	21	33	33
ENSG00000237772	LINC02631	1.502866922453203	NA	0.1328733642642059	0.01444196552685307	0.01933787660254116	0.00030580618848434564	0.0006202566914628083	14	14	14
ENSG00000010219	DYRK4	-1.5027903856325346	NA	0.1328931059732292	0.17704183250096334	0.23437633502569521	1.157354980787081e-40	1.5445510167718018e-39	16	19	19
ENSG00000072840	EVC	1.5021098945776574	NA	0.13306872993649238	0.01943763457193208	0.04125526620676794	1.1389564121668782e-07	3.2183166110149605e-07	16	24	24
ENSG00000130768	SMPDL3B	-1.501131277584759	NA	0.13332161038673382	0.0021949136524898683	0.0880202240932971	4.422647660941241e-15	2.0289990566474408e-14	5	10	10
ENSG00000167930	FAM234A	-1.5010027259158936	NA	0.13335485652081813	0.03825385506524256	0.05528200911570269	7.220698107558951e-10	2.412385580489547e-09	11	15	15
ENSG00000142937	RPS8	-1.5006773579663566	NA	0.13343903210721994	0.10173567728663639	0.09127362464649133	1.317203240263572e-15	6.226217852061742e-15	17	24	24
ENSG00000181350	LRRC75A	1.5004626566509227	NA	0.1334945997633692	0.02412550985756264	0.06555130000024206	1.7291337399551254e-11	6.437888516389588e-11	6	7	7
ENSG00000183828	NUDT14	1.5002539515829871	NA	0.13354863266910208	0.1239053489105906	0.11142073178669402	6.689671778005257e-19	3.751510180543236e-18	13	18	18
ENSG00000185920	PTCH1	1.499215196824719	NA	0.13381781386240763	0.024424424946076908	0.05331811406513131	1.4698650863086007e-09	4.805856313652277e-09	6	8	8
ENSG00000070019	GUCY2C	-1.4988094642254466	NA	0.13392306865349096	0.03123655742039636	0.051595443684250154	2.7400826283971757e-09	8.7847592062784e-09	9	13	13
ENSG00000158805	ZNF276	1.4986386050156113	NA	0.13396741195524964	0.02444523365396512	0.015633846167699795	0.0011821479009231385	0.0022226350567844427	6	8	8
ENSG00000106236	NPTX2	1.497939348220825	NA	0.13414900929067158	0.00971520316424151	0.020646706691289717	0.00019015386805609747	0.000395336325842043	1	1	1
ENSG00000197746	PSAP	1.4977955366653077	NA	0.13418638081419088	0.009101481848151348	0.05749654530790835	3.236156123358383e-10	1.111270351611392e-09	17	24	24
ENSG00000178078	STAP2	-1.4977811454937766	NA	0.13419012101244993	0.061759275513497816	0.055093790646114034	7.73002127297117e-10	2.5760228295799183e-09	24	35	35
ENSG00000188282	RUFY4	-1.4972991451573263	NA	0.1343154372230747	0.013347033846144484	0.05654934664708788	4.562167785321911e-10	1.5507753290482745e-09	6	7	7
ENSG00000101365	IDH3B	-1.496110779008985	NA	0.13462478944566952	0.005373019463286243	0.019127926801594246	0.00033005983015441787	0.0006659837660098967	13	16	16
ENSG00000146247	PHIP	-1.4960466274887143	NA	0.13464150484974283	0.032744008194923	0.07462085402231503	6.252362121617216e-13	2.53299688220207e-12	9	10	10
ENSG00000110321	EIF4G2	1.495519528842802	NA	0.13477890711526042	0.011252236608460444	0.01058722622658056	0.007688396993922563	0.012917440976660923	3	3	3
ENSG00000232295	AL589935.1	-1.495277260809145	NA	0.13484209705840902	0.028424017904646156	0.026039505129054192	2.7091480647560637e-05	6.180548112611645e-05	12	15	15
ENSG00000186827	TNFRSF4	1.4948679573593977	NA	0.13494890629573802	0.037225594439944214	0.04828357725094551	9.058637043231475e-09	2.7935005692209416e-08	12	16	16
ENSG00000047578	KIAA0556	1.4942567536508051	NA	0.1351085238478918	0.0067352911113244445	0.011480974881467546	0.005497996024287362	0.00943795133338378	10	11	11
ENSG00000271781	AC026740.1	1.4939065841033012	NA	0.13520003731066965	0.030684971762859437	0.03361094418803635	1.77806273388529e-06	4.534800390154497e-06	17	29	29
ENSG00000198729	PPP1R14C	1.4930061937533339	NA	0.13543556561337686	0.0041131630446344224	0.010192432294308572	0.008922050760869911	0.014870662697848003	13	17	17
ENSG00000155629	PIK3AP1	-1.4920715812625793	NA	0.1356803810291699	0.0522844243169332	0.08206986848335393	4.0155212364308935e-14	1.7415825413139453e-13	13	15	15
ENSG00000165131	LLCFC1	-1.4911964457679314	NA	0.13590992655895853	0.1436333983403913	0.18803420827748935	4.3163645933697165e-32	4.2737492154559625e-31	10	12	12
ENSG00000111412	C12orf49	1.4908041267302088	NA	0.13601292801339987	0.019799675672068043	0.03456553247767295	1.2617044118445765e-06	3.2571080774834628e-06	23	28	28
ENSG00000104960	PTOV1	-1.4907634799363618	NA	0.13602360307611475	0.020720304709488237	0.038706660300720584	2.8480657850389825e-07	7.778544377708794e-07	10	13	13
ENSG00000232125	DYTN	1.490360906962473	NA	0.13612936570272283	0.0262058366579155	0.025528997289999456	3.2564683296218355e-05	7.370354412654727e-05	13	15	15
ENSG00000171115	GIMAP8	1.4902350235749442	NA	0.13616245039207814	0.08749100948804998	0.03162563431773886	3.629526840125967e-06	8.995917875606331e-06	14	17	17
ENSG00000236753	MKLN1-AS	1.4901928934556117	NA	0.13617352442216013	0.010783781723648867	0.017172279857783933	0.0006731078151773343	0.0013021010628850656	6	7	7
ENSG00000140743	CDR2	-1.489361559567768	NA	0.1363921853148923	0.03444343618273902	0.05596542684065981	5.637251283285369e-10	1.9026416504046605e-09	4	4	4
ENSG00000205790	DPP9-AS1	1.4890295546376688	NA	0.1364795863186994	0.024390977856071652	0.010917164415436331	0.006791560184920897	0.011505330989944529	16	19	19
ENSG00000104812	GYS1	-1.4888656848092017	NA	0.13652274132904374	0.06127797098371152	0.0995607627793749	5.921631728108359e-17	3.013354970484577e-16	9	11	11
ENSG00000147789	ZNF7	-1.4888578026854482	NA	0.13652481734651434	0.01688428838391275	0.012003479773820682	0.00452330251492202	0.007879938523811227	18	23	23
ENSG00000228748	AL450306.1	-1.4886770467122956	NA	0.13657243208443848	0.010299162715498883	0.0372275641689807	4.846868584875757e-07	1.295494846665124e-06	4	4	4
ENSG00000073350	LLGL2	-1.487319172409855	NA	0.13693053316577297	0.0017411257613514771	0.06510631914594338	2.033781121733304e-11	7.544302932425791e-11	4	9	9
ENSG00000165424	ZCCHC24	1.4862295363696185	NA	0.13721841748446253	0.0252352650185157	0.04230064153167265	7.81916909672204e-08	2.2415735680322012e-07	18	25	25
ENSG00000110756	HPS5	-1.4861102106064494	NA	0.1372499719608178	0.03344733050533377	0.09078738588956418	1.5789621537197822e-15	7.436864041236073e-15	22	26	26
ENSG00000214402	LCNL1	1.485849396050363	NA	0.13731896118385553	0.09118815605786912	0.11650992828214661	9.61131772316542e-20	5.633099372336425e-19	5	5	5
ENSG00000163389	POGLUT1	1.485133138189131	NA	0.13750855932094883	0.21654264438260024	0.22473450039590534	7.72323368576973e-39	9.717221898552097e-38	14	15	15
ENSG00000276968	AL158196.1	-1.484869428325567	NA	0.1375784158631728	0.1304763810304268	0.12332560413531714	7.036724397501739e-21	4.343872811114375e-20	11	13	13
ENSG00000128596	CCDC136	-1.4844835289572218	NA	0.1376806896256121	0.030304454917460977	0.04475116262917446	3.2361203608211594e-08	9.560073741209659e-08	13	15	15
ENSG00000117174	ZNHIT6	-1.48417580839211	NA	0.13776228589025488	0.11952705835977646	0.05305419818201358	1.6170887659288997e-09	5.270135926817693e-09	16	19	19
ENSG00000138594	TMOD3	1.4840379665137375	NA	0.13779884861386976	0.12143990291945253	0.132580361636964	1.961448609425575e-22	1.3057795886272974e-21	13	15	15
ENSG00000040933	INPP4A	-1.4830580584139568	NA	0.1380589860610396	0.015264158754017843	0.021989931843325608	0.00011689684935135773	0.0002487484885874716	6	8	8
ENSG00000184986	TMEM121	-1.4829303023361333	NA	0.138092929500107	0.1844537061320009	0.22546880623056134	5.618807891718568e-39	7.085068862873656e-38	4	7	7
ENSG00000167641	PPP1R14A	-1.4820742949917853	NA	0.13832052754385976	0.026548114777645127	0.044401586746255245	3.670301359301307e-08	1.080920453557584e-07	8	10	10
ENSG00000196655	TRAPPC4	-1.481909289722515	NA	0.1383644328956261	0.3022389482481062	0.3735279789064007	7.367299071302838e-70	2.4676135112064916e-68	6	7	7
ENSG00000157326	DHRS4	-1.48189867932551	NA	0.13836725652567242	0.1403425083278708	0.12371359075919572	6.060294704009413e-21	3.760057665667779e-20	33	47	47
ENSG00000217930	PAM16	1.4814837798342393	NA	0.13847770404911797	0.09353817727745793	0.10190493318637997	2.4513594663138872e-17	1.2738898026611167e-16	9	10	10
ENSG00000185127	C6orf120	1.481345179970803	NA	0.13851461489075245	0.05587633682380687	0.07673205843246668	2.8766931376743026e-13	1.1864456618079994e-12	12	18	18
ENSG00000023909	GCLM	1.4809681834244108	NA	0.13861505203718305	0.005411368687920125	0.010743872167865362	0.007248456954581658	0.012232216917351	3	3	3
ENSG00000064932	SBNO2	-1.4807774637568085	NA	0.13866588378570913	0.01672810257531097	0.06423843478784703	2.7905598519680555e-11	1.0256174646678136e-10	10	11	11
ENSG00000256020	AC006205.2	1.4790116863907803	NA	0.1391371914669178	0.1463140530582874	0.30561581058678305	6.913245622976321e-55	1.478245002349388e-53	8	11	11
ENSG00000113575	PPP2CA	-1.4787433119934363	NA	0.13920893174387977	0.00402852171801362	0.0212405860137763	0.00015333088420966252	0.00032251580195161324	4	5	5
ENSG00000119227	PIGZ	-1.47873136422179	NA	0.1392121262144797	0.19394269682345128	0.1733786594009768	1.7671067213312855e-29	1.5752958649590195e-28	31	38	38
ENSG00000135698	MPHOSPH6	-1.4779998717575689	NA	0.13940781256835397	0.13698324331440453	0.18325160243691846	3.1082217123237583e-31	2.9678671572739494e-30	35	49	49
ENSG00000124256	ZBP1	1.4777247272854375	NA	0.1394814730519203	0.005714138593864257	0.03249096275845147	2.6592779364945047e-06	6.6740754182561484e-06	11	12	12
ENSG00000163683	SMIM14	1.4774226096669734	NA	0.13956238917378755	0.021365125541851982	0.02033272425070581	0.00021308938774507213	0.00044059198341454565	12	15	15
ENSG00000131966	ACTR10	-1.477251773379592	NA	0.13960816022282885	0.29658527140917423	0.07448609359558336	6.569684714613915e-13	2.6577854015313527e-12	18	24	24
ENSG00000271869	AC026979.2	1.4771248119014149	NA	0.13964218366426986	0.17386093585658868	0.1826579490767256	3.968257841025814e-31	3.772264618389782e-30	19	23	23
ENSG00000121933	TMIGD3	1.4766655683816243	NA	0.13976530613659974	0.13724550176291703	0.2750190034573082	1.3095065492995433e-48	2.310362943820768e-47	28	37	37
ENSG00000073060	SCARB1	-1.4755799946788295	NA	0.14005667888118525	0.004338633400890689	0.06416277247718377	2.8685641972618068e-11	1.0529325218074214e-10	12	14	14
ENSG00000167554	ZNF610	1.475431229620207	NA	0.14009664445849818	0.005440163918696839	0.017498321301690763	0.0005975657733726622	0.0011638450252774316	5	8	8
ENSG00000174953	DHX36	1.474717428683093	NA	0.14028852838849615	0.04011383771849496	0.01753667236101803	0.0005892606247785881	0.0011489744689400804	7	11	11
ENSG00000124596	OARD1	-1.4745287976177284	NA	0.1403392699363057	0.012241451202954683	0.01625193815489117	0.0009424732494229505	0.0017920472063814366	10	14	14
ENSG00000101310	SEC23B	1.4744265775854501	NA	0.14036677290885033	0.13352207531543553	0.119008130655519	3.694389050207729e-20	2.206725107001475e-19	14	16	16
ENSG00000105708	ZNF14	-1.474222235869671	NA	0.1404217648192666	0.01588735995167502	0.04902244168515443	6.938832864523007e-09	2.1599935522545842e-08	12	13	13
ENSG00000139636	LMBR1L	-1.4742186731961293	NA	0.14042272374363815	0.016178799619538036	0.026414923775237773	2.366379780241441e-05	5.426724639122823e-05	10	12	12
ENSG00000104957	CCDC130	1.4740239578197736	NA	0.1404751407300341	0.014345624843196616	0.05983966100606812	1.3825791374795338e-10	4.856585339745294e-10	10	12	12
ENSG00000128185	DGCR6L	-1.4736209107783809	NA	0.14058368799007115	0.011526068822261495	0.20361403259606198	6.42344614954889e-35	7.011819097301967e-34	4	7	7
ENSG00000238201	AC114752.2	-1.4735216822753279	NA	0.14061042176559993	0.052932522680338726	0.07568984086890503	4.220911852516933e-13	1.7242595845358e-12	13	18	18
ENSG00000187189	TSPYL4	-1.4725072594200117	NA	0.1408839481252377	0.03682263978272617	0.01834684610487132	0.0004385664827124175	0.0008696781466275726	26	34	34
ENSG00000157734	SNX22	1.4724853693555908	NA	0.14088985501132573	0.035503614653506564	0.02571766563914748	3.042351340777364e-05	6.91403169135847e-05	10	12	12
ENSG00000176125	UFSP1	-1.4715307812089347	NA	0.1411476294134999	0.06877176244731532	0.07990647261415891	8.929144051519699e-14	3.7930614649371146e-13	12	14	14
[truncated: 8,287 more rows]
