# Supplementary material for: SUMMIT: An integrative approach for better transcriptomic data imputation improves causal gene identification
Source: Nat Commun. 2022 Oct 25;13:6336. doi: 10.1038/s41467-022-34016-y (PMC9593997; doi:10.1038/s41467-022-34016-y)
Supplement: Supplementary file 7 — Source Data [file 41467_2022_34016_MOESM7_ESM.zip › Source Data/Figure-3/real-data-new/JTI/RA]

gene	gene_name	zscore	effect_size	pvalue	var_g	pred_perf_r2	pred_perf_pval	pred_perf_qval	n_snps_used	n_snps_in_cov	n_snps_in_model
ENSG00000204304	PBX2	27.59404295280136	NA	1.3118088554887702e-167	0.03748716694857445	0.08455785271997343	1.598743930269625e-14	7.097297349260628e-14	25	32	32
ENSG00000240053	LY6G5B	-23.833512588447213	NA	1.501310912763731e-125	0.09492946644476885	0.21966618077971467	6.884907679066613e-38	8.367773337229862e-37	20	24	24
ENSG00000196126	HLA-DRB1	-22.63249404668337	NA	2.0752908128500723e-113	0.015529399920637753	0.20536432220071196	3.067509214999361e-35	3.40483595650641e-34	4	9	9
ENSG00000204356	NELFE	21.687649471635833	NA	2.683523561270108e-104	0.04661857249852376	0.0458568249757954	2.1728879902678055e-08	6.515624435233886e-08	9	10	10
ENSG00000227507	LTB	-20.414206216475588	NA	1.2504620030004222e-92	0.02013277792405955	0.028285443642410726	1.2066416758144817e-05	2.8529847095743208e-05	16	24	24
ENSG00000223534	HLA-DQB1-AS1	-20.245317002883297	NA	3.9066227455777035e-91	0.20339750556632277	0.3978394576536214	1.2955852167794663e-75	5.131175723452902e-74	14	32	32
ENSG00000213676	ATF6B	19.960163093207655	NA	1.2231244441304781e-88	0.07466149133631231	0.016460619812534966	0.0008731495480630814	0.0016681864527332646	20	27	27
ENSG00000237541	HLA-DQA2	19.226791299295286	NA	2.2087852164958734e-82	0.05232557780035837	0.7377991843045723	2.393089762404568e-196	8.207819267095187e-193	20	36	36
ENSG00000241404	EGFL8	18.842316927697134	NA	3.397619619057908e-79	0.004788988490615745	0.017857159915481285	0.0005242468910800175	0.0010292283841020287	7	10	10
ENSG00000204427	ABHD16A	18.838535825465502	NA	3.6492155560309806e-79	0.019335154230587705	0.025799243986895853	2.9541937967754252e-05	6.718136775083115e-05	18	23	23
ENSG00000198563	DDX39B	-18.787705152291302	NA	9.520835676250207e-79	0.11265770742953601	0.2759295924040366	8.59195843875243e-49	1.5221435461380724e-47	4	12	12
ENSG00000204469	PRRC2A	18.586037750098388	NA	4.168583745905848e-77	0.05391212900370326	0.11791896508283789	5.606741784859378e-20	3.3269901338599815e-19	3	3	3
ENSG00000204435	CSNK2B	-18.317757450067845	NA	5.972360823977823e-75	0.020897145066995627	0.018160730188602835	0.0004693326014520515	0.0009272563113250266	9	11	11
ENSG00000204386	NEU1	18.07957929828681	NA	4.615901971528105e-73	0.0018270545166870081	0.01130672388450251	0.005868522256861821	0.010041836777382096	3	5	5
ENSG00000232629	HLA-DQB2	18.033151094621594	NA	1.0701539939535145e-72	0.2508878483781888	0.671875849143407	8.554340624354191e-164	5.239228120251786e-161	21	38	38
ENSG00000204388	HSPA1B	-17.763369653528184	NA	1.3582967278927629e-70	0.0019774543070315	0.024260080429854083	5.1466876172373144e-05	0.00011407592858731125	8	13	13
ENSG00000204385	SLC44A4	-16.77825298314213	NA	3.5204121580422054e-63	0.014820488426273612	0.01577465870132158	0.001122630227466966	0.0021167658901408465	4	4	4
ENSG00000204438	GPANK1	-14.586068982844948	NA	3.444834097560882e-48	0.04575337265377241	0.051476141953143935	2.860790784519862e-09	9.158055098699107e-09	20	23	23
ENSG00000234127	TRIM26	-14.526955342007708	NA	8.177509990940311e-48	0.03168467100828433	0.049725481898453404	5.383731427506431e-09	1.6893981747540308e-08	5	5	5
ENSG00000272540	AL662797.1	13.78996173628714	NA	2.929152534658776e-43	0.003994736813822183	0.012045622045122169	0.004452785681811527	0.0077657705336505525	14	19	19
ENSG00000204463	BAG6	13.62193905756374	NA	2.9658706312833075e-42	0.0056309784759827385	0.03510641648468853	1.0388174327131958e-06	2.701650008128389e-06	6	8	8
ENSG00000204525	HLA-C	-13.480930298824697	NA	2.0253685746026666e-41	0.3442560633233686	0.5372451652889626	7.095266887233374e-114	8.277328697222118e-112	29	43	43
ENSG00000204315	FKBPL	-13.383568560528303	NA	7.54367171941067e-41	0.03705410675240037	0.07212275825077241	1.56391883266589e-12	6.199640328568504e-12	13	17	17
ENSG00000204528	PSORS1C3	12.904890267370073	NA	4.2241680218131767e-38	0.3957462332407158	0.37325874817466337	8.507233792606486e-70	2.838337593568261e-68	26	37	37
ENSG00000272273	IER3-AS1	12.809903007549659	NA	1.4431483753527291e-37	0.0048127709480491575	0.028204140834499503	1.2424700944098654e-05	2.9328450996606716e-05	10	14	14
ENSG00000204531	POU5F1	12.022384386109984	NA	2.7103572139917623e-33	0.08060989249646835	0.2015365590331685	1.5412144918648523e-34	1.6549960752029024e-33	19	33	33
ENSG00000272501	AL662844.4	-11.793276808162165	NA	4.227656930624081e-32	0.20778919727043849	0.24068015356151481	7.219622945019269e-42	1.0098638979130133e-40	20	22	22
ENSG00000204261	PSMB8-AS1	-11.406999508356753	NA	3.858090985914455e-30	0.004749811850686324	0.09920353084966195	6.772297745267036e-17	3.431977956075189e-16	11	15	15
ENSG00000234745	HLA-B	-11.278387678082035	NA	1.6779302784443984e-29	0.08287753319529552	0.2285114396147088	1.499075897532122e-39	1.9314539869856017e-38	30	42	42
ENSG00000226979	LTA	11.07945889690472	NA	1.578234690208423e-28	0.014316125068328533	0.042020331878355396	8.649000772802237e-08	2.469147898331706e-07	17	23	23
ENSG00000242574	HLA-DMB	11.059248761625206	NA	1.9774679179883915e-28	0.012422401494919274	0.030827421461261786	4.835925411465286e-06	1.1843942428051727e-05	7	9	9
ENSG00000166278	C2	-10.749387419015084	NA	5.965648949532883e-27	0.032287918938216836	0.028653944207569792	1.0567879425434897e-05	2.5104386240030894e-05	29	39	39
ENSG00000204655	MOG	-10.677233540823918	NA	1.3009074966302748e-26	0.0025670762143741874	0.017342671919138953	0.0006325004702967235	0.0012272856489158757	5	14	14
ENSG00000204209	DAXX	-10.670181651222135	NA	1.403517326185796e-26	0.045634499503673424	0.07646888991405668	3.169226248743642e-13	1.3030223193407988e-12	5	6	6
ENSG00000236104	ZBTB22	10.36993935198869	NA	3.3974031294722385e-25	0.021014634092717623	0.05387683000087406	1.200858973475846e-09	3.9511762348690104e-09	5	7	7
ENSG00000231925	TAPBP	10.27803064137141	NA	8.851777523807412e-25	0.045512754241344086	0.08539438643152966	1.1724632141330663e-14	5.251128665230597e-14	2	3	3
ENSG00000204248	COL11A2	10.031197489431623	NA	1.1116017106408812e-23	0.006160647350803	0.0158235138620096	0.0011026946150132914	0.0020814650470955347	2	3	3
ENSG00000204580	DDR1	9.933540694782181	NA	2.9749997554636554e-23	0.0358459748674776	0.19640477257066966	1.3264009751613751e-33	1.3844461547804273e-32	6	11	11
ENSG00000112486	CCR6	9.676317129829531	NA	3.801644384727157e-22	0.02096019641450116	0.03436217514204198	1.3573650234325592e-06	3.4924910407869403e-06	5	9	9
ENSG00000213719	CLIC1	9.616134451535558	NA	6.835167660007765e-22	0.0014577544501739427	0.01600090886016044	0.0010332625144060387	0.0019568656940418725	2	5	5
ENSG00000213780	GTF2H4	-9.513779115182656	NA	1.838590703266784e-21	0.150503737019653	0.1989234896094414	4.619436433164651e-34	4.896088713988913e-33	26	40	40
ENSG00000204387	SNHG32	9.197523082519051	NA	3.6629553119183057e-20	0.7128989763336602	0.18301087598543878	3.431939290849015e-31	3.271502329003322e-30	42	53	53
ENSG00000204228	HSD17B8	9.044826120254617	NA	1.4990355348936473e-19	0.05588599634505637	0.03751512053644151	4.370921704879054e-07	1.1728514523074777e-06	10	17	17
ENSG00000204396	VWA7	-8.842304575232973	NA	9.376420555298867e-19	0.021252149042751592	0.030302825566007854	5.839848066289719e-06	1.4185206018243964e-05	9	12	12
ENSG00000137312	FLOT1	8.71625741845905	NA	2.8754911817792726e-18	0.07542668589627353	0.17510243780498982	8.756852183298802e-30	7.907912485065358e-29	16	24	24
ENSG00000231389	HLA-DPA1	8.652402303681203	NA	5.042651993644908e-18	0.028140317098013536	0.04997738279739929	4.91572569441848e-09	1.545933980076701e-08	9	12	12
ENSG00000134242	PTPN22	8.62746650877263	NA	6.272589537749739e-18	0.008153360207359784	0.014190992335121957	0.0020100305019969886	0.003668193367962792	7	9	9
ENSG00000204308	RNF5	-8.528589291475962	NA	1.4814312869114834e-17	0.02309592183961904	0.02733844212125779	1.696788753417053e-05	3.9476638627525495e-05	8	10	10
ENSG00000164512	ANKRD55	8.054436026518552	NA	7.984610442873378e-16	0.0045629276597734265	0.024851206748867684	4.158127253589943e-05	9.326147563669099e-05	12	21	21
ENSG00000206503	HLA-A	8.012679720009526	NA	1.1223565131953996e-15	0.21905059257122886	0.2860080971553756	7.819058073395028e-51	1.4702744177702997e-49	20	25	25
ENSG00000204348	DXO	-7.814928447993117	NA	5.499426058644328e-15	0.011711358194047778	0.011632342818511818	0.005195473587071639	0.008953590246677873	5	5	5
ENSG00000204410	MSH5	7.814189047722722	NA	5.531801700061506e-15	0.03478511725593094	0.048231052350904406	9.231911783800117e-09	2.844377563427744e-08	18	22	22
ENSG00000142606	MMEL1	7.730361414781835	NA	1.072416804391983e-14	0.0414904549242495	0.17359373476047377	1.619019268803511e-29	1.446070908370386e-28	8	13	13
ENSG00000204351	SKIV2L	-7.484413849290805	NA	7.186715813096796e-14	0.3214132270649051	0.2792260479090455	1.8605773127595865e-49	3.3551041363316664e-48	19	24	24
ENSG00000204264	PSMB8	-7.434388917747488	NA	1.0505246460849147e-13	0.0232149374807921	0.10192596039017965	2.432020426721863e-17	1.2642230463126168e-16	13	16	16
ENSG00000144218	AFF3	7.33274712444902	NA	2.2548215821691983e-13	0.03647131075046727	0.0403160819128357	1.5966821482337432e-07	4.4558994564785126e-07	9	15	15
ENSG00000137411	VARS2	7.283779974113841	NA	3.24594255507584e-13	0.3795711336205967	0.5482923257338581	2.1965722017726875e-117	2.853713385469683e-115	28	40	40
ENSG00000204084	INPP5B	7.2700269868590075	NA	3.5941568874013996e-13	0.31521819018006425	0.452347590676086	2.0967312338889388e-89	1.2528517048767043e-87	13	26	26
ENSG00000196230	TUBB	7.001199410624003	NA	2.537804262239493e-12	0.05606703515329747	0.024054929515199344	5.542265706062135e-05	0.00012230641435241225	17	25	25
ENSG00000172057	ORMDL3	-6.973303781407853	NA	3.0958312671381742e-12	0.19856261139871637	0.3315929218709288	1.9565779212102283e-60	4.90546122380617e-59	12	14	14
ENSG00000154319	FAM167A	6.93243836749769	NA	4.1364778534895944e-12	0.2648608460503125	0.30612472305644567	5.407234482047181e-55	1.1620133349953273e-53	18	26	26
ENSG00000161405	IKZF3	6.924509504885848	NA	4.374886675254773e-12	0.04380962668354154	0.06358291781314145	3.543250487971113e-11	1.291460204425433e-10	5	5	5
ENSG00000137331	IER3	6.898134246737739	NA	5.2689943801222645e-12	0.06577754640667738	0.14365060926200893	2.584551763077572e-24	1.8764808715079288e-23	18	26	26
ENSG00000073605	GSDMB	-6.8959356581163656	NA	5.351141287185423e-12	0.3370118206822414	0.42727016761335945	6.736097751295698e-83	3.3483287054194186e-81	5	5	5
ENSG00000160185	UBASH3A	-6.871357858521014	NA	6.359363794841665e-12	0.11185811190756172	0.228189339045442	1.7245442318133927e-39	2.2169571987532136e-38	5	6	6
ENSG00000159339	PADI4	-6.754926700520179	NA	1.4290748571484918e-11	0.05557684749515506	0.12060142275008467	2.005172414630982e-20	1.2107993569896728e-19	31	44	44
ENSG00000204625	HCG9	6.7470282794798	NA	1.509038724316186e-11	0.04095263995211687	0.0960242457498422	2.2318352374798285e-16	1.0960407356111564e-15	14	18	18
ENSG00000026297	RNASET2	-6.621840255833906	NA	3.5475431927666826e-11	0.34260101266217574	0.49258753293256097	1.7104131747130647e-100	1.4520730461957596e-98	13	20	20
ENSG00000215912	TTC34	-6.547605837021716	NA	5.846678501881071e-11	0.0707257525427066	0.07101309960943591	2.3486649746809925e-12	9.199921345546903e-12	9	13	13
ENSG00000204516	MICB	6.48516258897284	NA	8.863614813401868e-11	0.21618701164341206	0.3873052093979343	4.3042936507125905e-73	1.5772293123091926e-71	49	69	69
ENSG00000228037	AL139246.3	-6.466626794908805	NA	1.0021474266973445e-10	0.00019428411571388745	0.08854205620700818	3.642635770972385e-15	1.6837617476120064e-14	4	12	12
ENSG00000162927	PUS10	6.362484352615861	NA	1.9851626777351412e-10	0.016098516482746766	0.05162310028191571	2.7128340934965357e-09	8.702280559179217e-09	11	15	15
ENSG00000204267	TAP2	-6.3329410131650015	NA	2.405315395752199e-10	0.13628311110080601	0.28698185645971186	4.948348677698002e-51	9.407897059184372e-50	21	31	31
ENSG00000204498	NFKBIL1	-6.27542551432162	NA	3.4867937500417616e-10	0.0073244935425171446	0.016360283379698717	0.0009058150772069613	0.0017248304196116123	11	14	14
ENSG00000105397	TYK2	-6.245457393247154	NA	4.2256171285504377e-10	0.09125790909635138	0.12706193865308452	1.665337491533177e-21	1.0624580596094662e-20	10	14	14
ENSG00000227057	WDR46	6.1992971900409835	NA	5.671584869322532e-10	0.022930806745801544	0.013552410315720824	0.0025447966819140467	0.004574978330867385	15	20	20
ENSG00000137337	MDC1	6.156362234568122	NA	7.443486568910822e-10	0.0456444915561938	0.08664009455775014	7.385071354344154e-15	3.352212510737107e-14	23	31	31
ENSG00000260302	AP005482.1	6.153180911603016	NA	7.594408955515772e-10	0.07426471980124143	0.13360353812896156	1.3174723028005239e-22	8.84279159323921e-22	4	8	8
ENSG00000139531	SUOX	6.0816404224323675	NA	1.1895911566665668e-09	0.10263545924994372	0.19045703592241092	1.5809032709725085e-32	1.6013532305911132e-31	22	34	34
ENSG00000197728	RPS26	-6.077477685615158	NA	1.2208766353357237e-09	0.6922250384397223	0.6570993551783486	2.120552227982317e-157	9.091337539417189e-155	20	30	30
ENSG00000228022	HCG20	6.06407962445712	NA	1.3271140029558315e-09	0.09134995673401106	0.037991259335383366	3.6833470947174335e-07	9.95519611147506e-07	12	13	13
ENSG00000231500	RPS18	6.043859709545171	NA	1.5047036177192693e-09	0.3674843106080039	0.3959951388000704	3.6063358176714366e-75	1.4087711375227212e-73	18	22	22
ENSG00000214894	LINC00243	6.0330603888724195	NA	1.608832580155936e-09	0.12878829468833708	0.252806973918797	3.255802306410619e-44	4.941040155100504e-43	35	49	49
ENSG00000204392	LSM2	6.015566080128113	NA	1.7925915824141354e-09	0.020275778097050612	0.028293761015687754	1.2030352275781469e-05	2.8448498507636022e-05	15	19	19
ENSG00000167914	GSDMA	-5.997233571721832	NA	2.0070727819580322e-09	0.04725231587823288	0.2989538151032237	1.696112823146497e-53	3.458577741276965e-52	14	20	20
ENSG00000223501	VPS52	-5.969796192727994	NA	2.3755013925419195e-09	0.011545392626356451	0.017444944474213853	0.0006093214174895478	0.0011853847293661194	3	4	4
ENSG00000159363	ATP13A2	5.89144369089086	NA	3.828361148478007e-09	0.02453939787213554	0.046481903635681526	1.7346195270875616e-08	5.241760400004334e-08	7	11	11
ENSG00000157870	PRXL2B	5.823727791040076	NA	5.754928345593743e-09	0.0104864176482859	0.15691179870031793	1.348129317769778e-26	1.0743062114513906e-25	4	7	7
ENSG00000124657	OR2B6	5.816791814075053	NA	5.998777597795117e-09	0.022297882539321533	0.016186232852899836	0.000965429376310467	0.0018332574880243824	6	11	11
ENSG00000223865	HLA-DPB1	5.814048384836006	NA	6.097977595856149e-09	0.01554847497001288	0.0535452182909705	1.3539367199364939e-09	4.442062523472534e-09	3	6	6
ENSG00000204366	ZBTB12	-5.730071979647515	NA	1.0038802694760092e-08	0.08858857365308678	0.30541711430410917	7.608917147889543e-55	1.6249728539123011e-53	33	55	55
ENSG00000204599	TRIM39	-5.715759901038454	NA	1.09214854636314e-08	0.010564510747429985	0.010183918267589081	0.008950775172818596	0.01491274103163957	10	13	13
ENSG00000128604	IRF5	5.697484139746895	NA	1.2158828875189402e-08	0.15835079226816928	0.4311645349973759	6.866936025336992e-84	3.494394240311693e-82	29	45	45
ENSG00000117115	PADI2	5.664303725587528	NA	1.4762272640506902e-08	0.6075894550116893	0.7025628089494798	4.784022925551372e-178	4.8259534794282633e-175	16	28	28
ENSG00000146112	PPP1R18	-5.616766821272561	NA	1.9456370486249465e-08	0.01920914960784855	0.03978611569160018	1.9319217062755203e-07	5.347945979163663e-07	7	13	13
ENSG00000231074	HCG18	-5.5770390292075485	NA	2.446469952384214e-08	0.07917005854958142	0.328457652693178	9.383207584068042e-60	2.30864600945743e-58	21	31	31
ENSG00000136573	BLK	-5.551485779828628	NA	2.8325176049626996e-08	0.11076197505595846	0.15362965517202598	4.986977595597187e-26	3.8820553239626036e-25	28	44	44
ENSG00000214922	HLA-F-AS1	5.540607305472065	NA	3.01424468526975e-08	0.13975702737335832	0.17966511350824355	1.3561288863351158e-30	1.271528391020279e-29	30	43	43
ENSG00000160856	FCRL3	5.5230867515905615	NA	3.33095163438747e-08	0.11038268570496296	0.2478175179271665	3.0362064445075287e-43	4.4200258333497125e-42	5	6	6
ENSG00000112079	STK38	-5.398724722397807	NA	6.711626215644797e-08	0.021318342044431112	0.030276706644372205	5.894957208147562e-06	1.4312986147886527e-05	8	11	11
ENSG00000159128	IFNGR2	-5.258621085810244	NA	1.451396033613431e-07	0.04252219966800548	0.08832239148716108	3.95268869723327e-15	1.8222610405526053e-14	7	12	12
ENSG00000124508	BTN2A2	-5.201441326454525	NA	1.977489033250972e-07	0.02429837537258763	0.031394012218638884	3.944683729581031e-06	9.74184638228472e-06	6	12	12
ENSG00000137185	ZSCAN9	5.188583130662849	NA	2.1190016256205132e-07	0.15287712551333774	0.10930154158260695	1.4962329844399406e-18	8.258416301950608e-18	21	29	29
ENSG00000141744	PNMT	-5.186900597642825	NA	2.1382278449628738e-07	0.007793203815479197	0.016306770667302403	0.0009237376496405924	0.0017577870565564269	2	2	2
ENSG00000134824	FADS2	-5.010380690711579	NA	5.432246803060128e-07	0.49437293660471093	0.5930427116021051	1.5549346587843003e-132	3.030178916305905e-130	6	8	8
ENSG00000228223	HCG11	4.960835102607489	NA	7.019075918847054e-07	0.02993439600961331	0.032094491538542845	3.0665802175783343e-06	7.655959259171765e-06	13	22	22
ENSG00000161847	RAVER1	-4.86465494245142	NA	1.1465665835284725e-06	0.0023305813281983907	0.028179654157988784	1.2534681672313201e-05	2.9583987888590574e-05	2	8	8
ENSG00000204644	ZFP57	-4.810868558736034	NA	1.5027582236378126e-06	0.036623702449509805	0.6365487605831015	5.971997767669163e-149	1.96949595611074e-146	17	27	27
ENSG00000238164	TNFRSF14-AS1	4.765845236664902	NA	1.8806357677119736e-06	0.03604658594063034	0.17408004809165484	1.3282190487211664e-29	1.1937960412221846e-28	13	26	26
ENSG00000149485	FADS1	-4.765212009711266	NA	1.8865517742753823e-06	0.01390970101154225	0.02479654197037617	4.2409357211859904e-05	9.496971361010519e-05	3	4	4
ENSG00000056558	TRAF1	4.740433109016386	NA	2.132618519346546e-06	0.1273055379550926	0.12233162291197415	1.0314732102232675e-20	6.328706290561293e-20	17	21	21
ENSG00000236935	AP003774.2	-4.6862354471876015	NA	2.782761181269309e-06	0.4105661874652084	0.45469526082645784	4.980489489970495e-90	3.061305170734911e-88	9	13	13
ENSG00000115896	PLCL1	-4.629288451858313	NA	3.669243572735006e-06	0.1463389923339988	0.21910438965933088	8.766762081451374e-38	1.0594869833319917e-36	12	19	19
ENSG00000204444	APOM	4.5995071415452	NA	4.2349167537478395e-06	0.012441169597217623	0.017649025493773427	0.0005655927910839131	0.001104583848570553	7	8	8
ENSG00000168071	CCDC88B	4.582508979878066	NA	4.594299726663895e-06	0.024690186922514634	0.03425348004297619	1.4114364171253228e-06	3.627262568152579e-06	5	6	6
ENSG00000276180	HIST1H4I	-4.538244641355028	NA	5.6724431126301356e-06	0.009070476704472011	0.01793702531787855	0.0005092016623011819	0.0010020999893049082	2	5	5
ENSG00000206052	DOK6	4.524586560579935	NA	6.051368264849852e-06	0.009812418885259534	0.0852291954355916	1.2465295583893023e-14	5.572663033581373e-14	9	14	14
ENSG00000163534	FCRL1	-4.5038118981989985	NA	6.674528940278907e-06	0.01777163055020295	0.1102809293143423	1.0316356375219527e-18	5.732831998659743e-18	2	4	4
ENSG00000163349	HIPK1	4.425325260977988	NA	9.629707846281137e-06	0.01367891471569241	0.03064677523508072	5.160458828317799e-06	1.260636872461851e-05	3	4	4
ENSG00000204257	HLA-DMA	-4.417290695541404	NA	9.994577394965598e-06	0.011422055071430912	0.04964139225819154	5.549664316010464e-09	1.7389218592227928e-08	12	19	19
ENSG00000142188	TMEM50B	4.4167764593497925	NA	1.0018374263428037e-05	0.23856593562042683	0.16846691230269648	1.2964445057543346e-28	1.1200366160796515e-27	13	15	15
ENSG00000065361	ERBB3	4.411409763128078	NA	1.026997535930921e-05	0.0032288697770693525	0.011425072463777953	0.0056141996224240475	0.009631643589930971	5	7	7
ENSG00000134283	PPHLN1	4.40884485851112	NA	1.0392343507038735e-05	0.06412197331452114	0.06587474655159678	1.5366911533206056e-11	5.742583697601888e-11	15	18	18
ENSG00000169682	SPNS1	4.400623976603468	NA	1.0794003470904525e-05	0.24284144521489714	0.31396966543363314	1.197317078117756e-56	2.7088114211927967e-55	9	22	22
ENSG00000273542	HIST1H4K	4.3965206146240225	NA	1.0999991816008731e-05	0.00013949918496946557	0.025243668513716115	3.609323043824972e-05	8.136753106159385e-05	1	7	7
ENSG00000112149	CD83	-4.39645446332419	NA	1.1003343145498232e-05	0.019370427631105053	0.02052020656831248	0.00019907997781423644	0.00041306987774184395	18	23	23
ENSG00000228403	AC035139.1	4.382362360086895	NA	1.1739933443261072e-05	0.021524396070976542	0.0671288427435102	9.722706230245723e-12	3.674998658639716e-11	8	9	9
ENSG00000139641	ESYT1	-4.380188978384246	NA	1.185764284435416e-05	0.0060322399915836355	0.012718534272004358	0.0034664760721444927	0.0061228342940782676	3	6	6
ENSG00000119403	PHF19	-4.3323837703170245	NA	1.4750353704611206e-05	0.0024721251999246957	0.029623947370911435	7.45480236966533e-06	1.7968012064285417e-05	8	11	11
ENSG00000185651	UBE2L3	4.331514138770067	NA	1.4808743621940925e-05	0.11837556177980826	0.14590673666529963	1.0626873081070154e-24	7.831553350548865e-24	17	26	26
ENSG00000103549	RNF40	4.328229456695188	NA	1.5031282575346378e-05	0.02400696128626854	0.10640289072991896	4.487200160703556e-18	2.420603823715171e-17	5	11	11
ENSG00000187837	HIST1H1C	-4.31607999492067	NA	1.588244424008939e-05	0.3361279098243453	0.027384179146116468	1.6690744954485493e-05	3.88793242630361e-05	25	40	40
ENSG00000227598	Z94721.1	-4.269061655109482	NA	1.9629700861515133e-05	0.021617721197301213	0.05509236731612306	7.734006378617748e-10	2.5768501143756706e-09	9	11	11
ENSG00000096433	ITPR3	-4.226394238883367	NA	2.3746580311812414e-05	0.11511950680247632	0.2663292668106597	7.117234578579162e-47	1.1758521752221007e-45	29	50	50
ENSG00000204642	HLA-F	-4.2051072937175435	NA	2.609583305167724e-05	0.03174010637622528	0.3564608499143648	5.973952233224162e-66	1.769383537954424e-64	14	15	15
ENSG00000123297	TSFM	4.180125437393572	NA	2.913483388600907e-05	0.028492732907288	0.029092341529327773	9.025806187650043e-06	2.15742489273951e-05	7	9	9
ENSG00000140575	IQGAP1	4.173408606702208	NA	3.0007606591128282e-05	0.1936545984250364	0.20254096174720337	1.0097584792708494e-34	1.0945858508859543e-33	16	20	20
ENSG00000123427	EEF1AKMT3	-4.154070800693503	NA	3.266120427533916e-05	0.27404272631575793	0.3622416937676428	2.910057205986129e-67	8.975642270765491e-66	16	17	17
ENSG00000187475	HIST1H1T	-4.145533196178028	NA	3.390238775541976e-05	0.00519441158262347	0.02364253091641954	6.432137688962409e-05	0.00014087449454408218	4	7	7
ENSG00000081985	IL12RB2	4.1437273440700055	NA	3.417059874033941e-05	0.12288858498304867	0.17159403590840316	3.650039894609376e-29	3.219883444066676e-28	7	12	12
ENSG00000125510	OPRL1	-4.142073205858692	NA	3.441804411740023e-05	0.14627730346453033	0.187667405534676	5.023988155651222e-32	4.960067523388764e-31	10	15	15
ENSG00000139168	ZCRB1	4.133361974499357	NA	3.5749502172174455e-05	0.0391272651149617	0.016122871363283844	0.0009881005983321698	0.0018746473239073327	10	12	12
ENSG00000055211	GINM1	4.126767448721332	NA	3.678980893953135e-05	0.15682676535371887	0.2350126231676572	8.75557139320547e-41	1.1776415201731813e-39	13	22	22
ENSG00000130396	AFDN	-4.11017784469184	NA	3.9535450372519436e-05	0.008996322419845822	0.2845146681821227	1.5753144481407453e-50	2.9332320815597873e-49	12	34	34
ENSG00000134825	TMEM258	-4.10970278109379	NA	3.9616869324702307e-05	0.04074159502123158	0.06329886318138975	3.929408048951937e-11	1.4276571743956943e-10	8	11	11
ENSG00000181315	ZNF322	4.107111248263459	NA	4.006382931199551e-05	0.2524595609215703	0.16902490479419227	1.0343752221634736e-28	8.958838729738086e-28	9	12	12
ENSG00000269293	ZSCAN16-AS1	-4.106952746183225	NA	4.0091320781248725e-05	0.004667699312321371	0.01489248026575488	0.0015522767493597815	0.0028700802129133034	7	9	9
ENSG00000228274	AL021707.2	-4.0947290246757	NA	4.226624291321755e-05	0.054325451739963594	0.03392704563205387	1.5871215158546254e-06	4.058685785176107e-06	13	15	15
ENSG00000254206	NPIPB11	4.088962304837902	NA	4.333072534505678e-05	0.0016417541163316644	0.03006671351928793	6.357369002280558e-06	1.5398661161032387e-05	7	18	18
ENSG00000030110	BAK1	-4.0855023505779124	NA	4.398155527141313e-05	0.3873844978586688	0.5563199872423359	5.464448621529938e-120	7.4967863528493526e-118	18	26	26
ENSG00000137343	ATAT1	-4.075971477600721	NA	4.582263572747947e-05	0.006161149947561622	0.011913943747926408	0.004676912238282993	0.008123606601267604	6	8	8
ENSG00000273076	AL021707.7	4.055636411249827	NA	4.99979826206691e-05	0.02993334884843376	0.028038688283732443	1.3187052739764219e-05	3.104678300854154e-05	11	13	13
ENSG00000181625	SLX1B	4.053333647569794	NA	5.049290858839341e-05	0.030686919815329394	0.09876545142780474	7.983553352911734e-17	4.0326938571158562e-16	14	34	34
ENSG00000131013	PPIL4	4.0510153303364875	NA	5.09958658533099e-05	0.03872632579490728	0.018456650862354856	0.0004213753551406438	0.000838010665117349	10	15	15
ENSG00000100211	CBY1	4.032814158667039	NA	5.5112863564085505e-05	0.003138205167611911	0.010715104938503965	0.007327281730243465	0.0123518681207063	8	10	10
ENSG00000075568	TMEM131	4.03155244890948	NA	5.5409627463536245e-05	0.0054024440993218825	0.04026765230965689	1.6247357604328447e-07	4.5319768307844586e-07	3	4	4
ENSG00000125637	PSD4	-4.019211344810981	NA	5.8393273889883126e-05	0.2391580896129725	0.5819540344126307	1.2453997377892051e-128	2.179322459525212e-126	10	23	23
ENSG00000161180	CCDC116	-4.014951847596397	NA	5.945793253066062e-05	0.07736810374207177	0.03529319240460114	9.713775904902103e-07	2.530096339507384e-06	7	8	8
ENSG00000058453	CROCC	-4.003310192635519	NA	6.246231752148713e-05	0.15842620110842123	0.2788787158556613	2.186745430489633e-49	3.930869747113912e-48	9	27	27
ENSG00000015153	YAF2	3.983650452942636	NA	6.786467250441252e-05	0.005665931757612375	0.02786543037232364	1.4035630439654036e-05	3.296767927812999e-05	4	8	8
ENSG00000231128	AL137856.1	-3.979256881732125	NA	6.913101345826362e-05	0.01008029150710573	0.010973774503221867	0.006648749763896461	0.011286815452490636	10	15	15
ENSG00000100221	JOSD1	-3.974491847887372	NA	7.052967778074455e-05	0.005638198216842375	0.03274056951440025	2.431089895216121e-06	6.120193865687208e-06	2	3	3
ENSG00000127903	ZNF835	3.9674321385692117	NA	7.26511894727731e-05	0.028298560161975243	0.04497248360626465	2.98816100626304e-08	8.855015223156191e-08	8	12	12
ENSG00000164691	TAGAP	3.960840685358183	NA	7.46863519540567e-05	0.006635182527194143	0.014999048644871539	0.0014926060212208838	0.002767210881936966	7	13	13
ENSG00000135506	OS9	3.9591192033384366	NA	7.522668516014025e-05	0.029628756833330647	0.03779777143045164	3.9486516843525136e-07	1.0640387764764496e-06	5	8	8
ENSG00000183625	CCR3	-3.958788846244264	NA	7.533079845510002e-05	0.17234679438603664	0.2886165391505474	2.2924640702223392e-51	4.417243409016056e-50	30	47	47
ENSG00000182952	HMGN4	-3.9535776337959017	NA	7.699126752511566e-05	0.1425097943374571	0.30443940375555456	1.2191316936806903e-54	2.590692616472139e-53	10	14	14
ENSG00000204536	CCHCR1	-3.9452958125404582	NA	7.970152416757211e-05	0.23897928917271447	0.29094983224649074	7.621152266110417e-52	1.486861663384841e-50	15	18	18
ENSG00000078814	MYH7B	-3.9052073703848236	NA	9.414461934557164e-05	0.04931791952390917	0.042220217967926195	8.048763786453645e-08	2.304311355156821e-07	4	10	10
ENSG00000115459	ELMOD3	-3.9036810636707386	NA	9.474061249391277e-05	0.007670057865090539	0.013770789113837832	0.002347392285066784	0.004237413715432661	3	9	9
ENSG00000112081	SRSF3	3.8723783447068576	NA	0.000107778475390218	0.0021609751099947606	0.01012090447000085	0.009166326908737884	0.015243729650692976	2	4	4
ENSG00000167291	TBC1D16	3.867246886712076	NA	0.00011007097842181633	0.018414494214433124	0.06851455865264243	5.860028445031736e-12	2.2431613349073493e-11	6	12	12
ENSG00000117586	TNFSF4	-3.8429297588316502	NA	0.0001215742719527987	0.02078932262732922	0.02026393199587511	0.00021847466915925033	0.0004513193559938933	11	15	15
ENSG00000183431	SF3A3	3.829816054839963	NA	0.0001282390820857031	0.31556644507455034	0.422407264619717	1.1410297698880863e-81	5.420365519061161e-80	10	16	16
ENSG00000178093	TSSK6	3.827121076600907	NA	0.00012965075068671776	0.010814622851413127	0.05669284655278999	4.3309409634853243e-10	1.4742220441208778e-09	2	6	6
ENSG00000163833	FBXO40	3.8149239962293597	NA	0.00013622485422832051	0.006848559352010325	0.062370545036108074	5.509123558591376e-11	1.9835389440748163e-10	4	9	9
ENSG00000198874	TYW1	-3.805604816061323	NA	0.00014145809156574315	0.08185628761730296	0.1274421670530751	1.4377135678089883e-21	9.203191479789601e-21	8	19	19
ENSG00000152284	TCF7L1	-3.8035572718078545	NA	0.0001426329985359625	0.07830620167276825	0.09515443949497125	3.0908975864393386e-16	1.5079886972929791e-15	11	25	25
ENSG00000267122	AC004490.1	-3.79650650084283	NA	0.00014674951614385848	0.004958945348976088	0.017590399217942674	0.0005778208365121444	0.001127565945078148	3	6	6
ENSG00000100316	RPL3	-3.773830525598882	NA	0.00016075998901289698	0.011203382359295199	0.010843531707969646	0.006982001186665637	0.011808120152872683	10	18	18
ENSG00000124205	EDN3	-3.7693716218426436	NA	0.00016365906045575512	0.05058042458347099	0.052471903532784116	1.9960857566769806e-09	6.458655592689347e-09	27	47	47
ENSG00000095261	PSMD5	3.7665195070397495	NA	0.0001655391553784782	0.03901897357397464	0.03845895423827443	3.113328524137426e-07	8.468985042670994e-07	6	9	9
ENSG00000227782	AC002553.1	3.763658517370674	NA	0.00016744550150704575	0.008928546752991477	0.021651432243929316	0.00013213342805113327	0.00027960959497148126	2	3	3
ENSG00000251442	LINC01094	-3.760076952776762	NA	0.00016986109804419328	0.04702086553678394	0.14264912228666538	3.8318959401159555e-24	2.761058129287753e-23	11	22	22
ENSG00000197016	ZNF470	3.7334019295638896	NA	0.00018891077006191734	0.04405009171755682	0.06435449988739878	2.6749966292651325e-11	9.850443889900743e-11	15	24	24
ENSG00000101161	PRPF6	3.71671696292935	NA	0.0002018283277772374	0.020065992888846564	0.0946449077797884	3.7400330094024796e-16	1.817450441435056e-15	16	29	29
ENSG00000122378	PRXL2A	-3.6996832578519845	NA	0.00021586871632296926	0.09049682568148838	0.10346424906692443	1.3618534366885071e-17	7.181557375698404e-17	12	15	15
ENSG00000141959	PFKL	3.6827895048258976	NA	0.00023069564381422426	0.07116361882061753	0.10851896408981836	2.0133050239714986e-18	1.1058990344678804e-17	13	21	21
ENSG00000198369	SPRED2	-3.681801131406784	NA	0.0002315920338387963	0.01648829715436071	0.016119974595432122	0.000989149823584172	0.0018764303456465668	21	32	32
ENSG00000185811	IKZF1	3.679535644731845	NA	0.0002336590297891467	0.00647767607510308	0.0655899434343028	1.7049323890378826e-11	6.351919517621258e-11	6	6	6
ENSG00000132704	FCRL2	-3.6622598171234135	NA	0.0002500001110542573	0.00026911276917074777	0.01438674480325003	0.0018700462987397992	0.003425122714630868	1	3	3
ENSG00000198502	HLA-DRB5	-3.6546048794054533	NA	0.0002575783544629122	0.021932273423678924	0.6762866411866431	9.282434927455232e-166	6.122479868112684e-163	14	47	47
ENSG00000178188	SH2B1	-3.650132240475138	NA	0.0002621053331573643	0.011009974353107653	0.029016384072602243	9.275852608619604e-06	2.2130160877186647e-05	4	6	6
ENSG00000120253	NUP43	3.6464252491100186	NA	0.0002659137846328713	0.16947848845413738	0.2951553509533135	1.0375941181539041e-52	2.07385798743838e-51	3	4	4
ENSG00000100201	DDX17	3.646177927155232	NA	0.0002661697129183542	0.08704079097803737	0.19285236143163884	5.8398320758372394e-33	5.982513755587384e-32	15	30	30
ENSG00000204681	GABBR1	3.645967686445433	NA	0.0002663874511576519	0.022420890151692616	0.05616332692882531	5.247181700454147e-10	1.7751808834304235e-09	10	12	12
ENSG00000163870	TPRA1	3.6402913878882153	NA	0.00027232967440663435	0.12400551321065857	0.09406935033280162	4.638165838686163e-16	2.238668898610442e-15	11	12	12
ENSG00000272426	BX284668.6	-3.639677409224469	NA	0.0002729798100906979	0.011169532795716796	0.03304600901441957	2.1783348475156367e-06	5.507336620970906e-06	7	16	16
ENSG00000145725	PPIP5K2	3.6385093502589894	NA	0.0002742206737993324	0.370300528879199	0.3857013541221558	1.0327845884130192e-72	3.744444589153248e-71	10	16	16
ENSG00000263164	AC087500.2	3.637877992633659	NA	0.0002748935827257668	0.01469333270460339	0.03730036156129894	4.7216909967226187e-07	1.2634151802589514e-06	9	15	15
ENSG00000183386	FHL3	3.6353372411094034	NA	0.0002776172238887388	0.413599833411871	0.4840031615747833	4.681536849880332e-98	3.6659212529040094e-96	11	21	21
ENSG00000147955	SIGMAR1	-3.631404104673504	NA	0.00028188339935472716	0.015158473348515087	0.07135959820852338	2.0686708505194714e-12	8.131019118853636e-12	17	23	23
ENSG00000223374	AC005104.1	-3.631268623560486	NA	0.00028203144109816594	0.04776635110751104	0.01725197145489621	0.0006537989543832412	0.0012663201116690991	8	12	12
ENSG00000133103	COG6	3.6215300521868135	NA	0.0002928657764796484	0.02415618713714739	0.1281810730153841	1.0803310792825122e-21	6.959653523146432e-21	2	3	3
ENSG00000106804	C5	-3.6185094749379014	NA	0.00029630465339117553	0.07896958724010764	0.0937036962947412	5.317435629129683e-16	2.560042212351065e-15	11	12	12
ENSG00000243509	TNFRSF6B	-3.5977531454063385	NA	0.0003209780381119407	0.0048422391650209985	0.03598920727918412	7.564067652789316e-07	1.9876830551284704e-06	8	15	15
ENSG00000066923	STAG3	-3.595770565238237	NA	0.0003234327688369614	0.016636221755825922	0.01551076692587744	0.0012367733589232434	0.0023207600757385602	12	20	20
ENSG00000168291	PDHB	-3.592967197619216	NA	0.0003269337575466398	0.03174415954963132	0.13516507274310413	7.171329713867146e-23	4.866685131108338e-22	2	4	4
ENSG00000258922	AC106028.2	3.5909264514128036	NA	0.0003295046176796566	0.007517262399406069	0.0544430520410768	9.783566000750481e-10	3.2358413374516878e-09	5	7	7
ENSG00000167863	ATP5PD	3.5879259041456693	NA	0.00033331897784817215	0.03252404719767745	0.04390487861681538	4.389135358473661e-08	1.2835825760993317e-07	12	14	14
ENSG00000251417	AC145285.2	-3.586467722528442	NA	0.00033518753149519315	0.009525581733646024	0.021926951368480198	0.00011959169778857825	0.00025429361752961295	5	11	11
ENSG00000139613	SMARCC2	-3.5615704446037446	NA	0.0003686431674206963	0.00851496903643754	0.04588065261368176	2.1543114250067336e-08	6.463311166452147e-08	6	12	12
ENSG00000183520	UTP11	3.559680680649031	NA	0.0003713059998917757	0.059116144133691095	0.08289075360436142	2.9639861062613594e-14	1.2950165028350585e-13	23	34	34
ENSG00000071242	RPS6KA2	-3.558438196794532	NA	0.00037306654787933117	0.084842724943634	0.16348998717780752	9.654949338321636e-28	8.088555261498668e-27	8	13	13
ENSG00000167272	POP5	-3.5569655030303915	NA	0.0003751633994544326	0.029628596952145786	0.041354867491314715	1.0988691777234105e-07	3.108116036414113e-07	8	13	13
ENSG00000102882	MAPK3	-3.5482363418102403	NA	0.0003878200580735792	0.018342117777058627	0.24990833512587404	1.193339535474079e-43	1.7702923610592544e-42	4	5	5
ENSG00000241553	ARPC4	3.5239908496980474	NA	0.0004250989290431273	0.00497537534530792	0.026346296431745707	2.425619100187234e-05	5.555889134381044e-05	9	21	21
ENSG00000213420	GPC2	3.5224697608367936	NA	0.0004275458135099314	0.02561635193025521	0.06259441194757565	5.078097181833101e-11	1.8314256271557486e-10	8	14	14
ENSG00000133265	HSPBP1	-3.518956388748598	NA	0.0004332479207339131	0.01237917879615712	0.027351647226305217	1.6887401533229337e-05	3.9305381228739126e-05	7	11	11
ENSG00000173264	GPR137	3.509317805663223	NA	0.0004492577394458623	0.00192275122999723	0.020441463145166486	0.0002048476356910307	0.00042457482529193683	6	9	9
ENSG00000132481	TRIM47	3.5053347675313535	NA	0.00045603347164272846	0.14121748108833393	0.08664396350808268	7.37447087775453e-15	3.3482870289280495e-14	19	28	28
ENSG00000206344	HCG27	3.4820451474081517	NA	0.0004975997896303917	0.11148536112788343	0.2769125340178031	5.44853694710112e-49	9.682586539464985e-48	32	42	42
ENSG00000108039	XPNPEP1	-3.477516315955465	NA	0.0005060822487507682	0.014814219107289271	0.05116612700566429	3.1998678300316844e-09	1.020731648385665e-08	9	16	16
ENSG00000133477	FAM83F	3.4661573277203352	NA	0.0005279542478247702	0.0706396955974359	0.02873275991203181	1.0272390793588906e-05	2.442274084559215e-05	23	31	31
ENSG00000241945	PWP2	3.461844344303456	NA	0.0005364873368146367	0.38240981113149114	0.6324197839211662	2.60688349840076e-147	8.12826274801357e-145	10	18	18
ENSG00000179344	HLA-DQB1	3.458221363147727	NA	0.0005437544088421798	0.007516177721265685	0.733280937763197	7.220598447333208e-194	1.7689434681902454e-190	8	28	28
ENSG00000272325	NUDT3	-3.4561388280788763	NA	0.0005479730148070604	0.00274820754279437	0.037933137336194495	3.761113177556249e-07	1.0154176618688937e-06	7	11	11
ENSG00000118307	CASC1	3.4543687581828815	NA	0.0005515826077289475	0.02145465248435136	0.05100750489421685	3.3885897305835515e-09	1.0785249682586735e-08	7	10	10
ENSG00000131023	LATS1	-3.45419526109649	NA	0.000551937598802807	0.01504778951882166	0.012632227834407731	0.003579426197241103	0.0063132345836149	3	6	6
ENSG00000145723	GIN1	3.4536844995379945	NA	0.0005529839000062734	0.018779393559362773	0.020337807429370924	0.00021269679223166342	0.00043983326781391486	3	3	3
ENSG00000100092	SH3BP1	-3.4429015038865156	NA	0.0005755088772142051	0.2154682317246942	0.4832411491118064	7.669790006313563e-98	5.978601309921423e-96	17	31	31
ENSG00000273487	AC104836.1	-3.4383313188725753	NA	0.0005853110728163465	0.006103711605984842	0.015871417456785216	0.001083494051935606	0.0020472498343591565	3	10	10
ENSG00000204713	TRIM27	-3.425240227752105	NA	0.000614256030500387	0.1685240057070867	0.26773580207818387	3.739611067590156e-47	6.244458636621576e-46	7	12	12
ENSG00000108559	NUP88	-3.424779921581313	NA	0.0006152976259179708	0.030724881384083545	0.05898354238911829	1.8867115017469875e-10	6.578937686754593e-10	12	18	18
ENSG00000168385	SEPTIN2	-3.4215161013755058	NA	0.0006227303756912463	0.20455999295555974	0.5001790263063453	1.104628554360395e-102	1.0130093624987387e-100	22	37	37
ENSG00000106004	HOXA5	-3.41835880279541	NA	0.0006299999596526345	0.005767069275418602	0.018173058359697392	0.00046722911794525046	0.0009234196316288002	1	5	5
ENSG00000117868	ESYT2	3.4176935433390536	NA	0.000631541734897571	0.16051472978204998	0.27879076709526096	2.2780115044800125e-49	4.0863618504526924e-48	9	15	15
ENSG00000204618	RNF39	-3.3977808893148542	NA	0.0006793480714866088	0.016848199286084404	0.030814454086010048	4.858525234988306e-06	1.1894196895762237e-05	3	4	4
ENSG00000204301	NOTCH4	-3.392360035015477	NA	0.0006929332382216717	0.026591446405511202	0.5288439039212358	2.9120447101489162e-111	3.263964361721815e-109	14	26	26
ENSG00000197951	ZNF71	3.390470268831266	NA	0.0006977282215527182	0.04331466916911742	0.07980565292703033	9.267616314977952e-14	3.9329461070417445e-13	11	21	21
ENSG00000182010	RTKN2	3.3841802146578	NA	0.0007139112769151902	0.018167492048318017	0.08591569206191509	9.663155413395707e-15	4.3494344405334113e-14	11	15	15
ENSG00000274943	AC079684.1	-3.3817911957206044	NA	0.0007201486122689361	0.01579974111292589	0.018163096159301718	0.00046892817206836164	0.0009265640307409072	5	5	5
ENSG00000112053	SLC26A8	-3.3794650463379137	NA	0.0007262704192190509	0.15803077039438315	0.18682883451680346	7.106707591161475e-32	6.960190090281447e-31	12	15	15
ENSG00000233429	HOTAIRM1	-3.374529282268209	NA	0.0007394204888136222	0.3891255984761726	0.5942156834991222	5.923682179009908e-133	1.1676462722740334e-130	15	19	19
ENSG00000105136	ZNF419	-3.363729205714588	NA	0.0007689695367115272	0.036449201079232815	0.027813719177594832	1.4299341671513668e-05	3.352740091944051e-05	15	19	19
ENSG00000226167	AP4B1-AS1	-3.36298008649836	NA	0.0007710592560910304	0.012955831312439197	0.04773457550110672	1.104235271107101e-08	3.381523332895656e-08	4	4	4
ENSG00000213722	DDAH2	3.3617502349203097	NA	0.0007745014475916818	0.008756181992495452	0.046749398505907196	1.575177427751341e-08	4.775940188915797e-08	8	10	10
ENSG00000239282	CASTOR1	-3.3607204077074906	NA	0.0007773947656841063	0.11972997799433721	0.22375573069483698	1.179640636737273e-38	1.4766173196647808e-37	4	7	7
ENSG00000178952	TUFM	3.3552488314716324	NA	0.0007929362542120407	0.21998031326230372	0.606399743364041	2.218628701699139e-137	5.072968480725138e-135	6	13	13
ENSG00000213639	PPP1CB	-3.3519238326656327	NA	0.0008025209469372048	0.11150934712234158	0.12809469792470063	1.1170445205540072e-21	7.185370023623658e-21	9	12	12
ENSG00000135452	TSPAN31	3.347705391917637	NA	0.0008148358246978688	0.05697368777286265	0.060095848130368675	1.2597147084080566e-10	4.4413749042947705e-10	7	7	7
ENSG00000125386	FAM193A	3.3456161468119596	NA	0.0008209996614691566	0.008658169659565004	0.024201741993986312	5.256205095187073e-05	0.00011641309721989296	13	19	19
ENSG00000156030	ELMSAN1	3.3437076331655313	NA	0.0008266680713647066	0.017842738712065653	0.01522598182727923	0.00137314133123612	0.002560121840548839	14	18	18
ENSG00000213066	FGFR1OP	3.3422685592321026	NA	0.0008309662007597305	0.09194227779842551	0.13698921790145743	3.519427954655985e-23	2.423882329092188e-22	8	11	11
ENSG00000124613	ZNF391	-3.340001986586227	NA	0.0008377779059835076	0.013945130576719162	0.1956786486909325	1.7967113700711537e-33	1.8673820172939522e-32	8	15	15
ENSG00000112159	MDN1	-3.337344021862026	NA	0.0008458318256439296	0.010368705703444541	0.023765688636310123	6.152337320041213e-05	0.00013502230957433678	4	5	5
ENSG00000234614	C2CD4D-AS1	3.3366509099712625	NA	0.000847943802169846	0.018823271731472573	0.02919958060695315	8.684228677363556e-06	2.0785183194432326e-05	9	12	12
ENSG00000168488	ATXN2L	-3.3350788728650413	NA	0.0008527520848082077	0.024394758851410632	0.05549125126037459	6.693714374796924e-10	2.244193701141592e-09	6	11	11
ENSG00000124562	SNRPC	-3.3348563017705497	NA	0.0008534348876271218	0.04660853514186338	0.026671827625872085	2.1572028973293958e-05	4.965620467959974e-05	5	7	7
ENSG00000169203	RP11-231C14.4	3.334726432157231	NA	0.0008538335353694053	0.07944589045338092	0.07526210617255434	4.939717583736086e-13	2.009279336894927e-12	9	18	18
ENSG00000204472	AIF1	-3.3336820315233786	NA	0.0008570457114721092	0.026735728471832736	0.09586836534281616	2.366003991092178e-16	1.1602688716968761e-15	6	8	8
ENSG00000143669	LYST	-3.3328837390804145	NA	0.0008595085055743125	0.005373420900154555	0.018744910109505065	0.00037940162722555125	0.0007591131146063444	6	13	13
ENSG00000267801	AC087289.5	3.32477662320447	NA	0.0008848940152378745	0.04036974293386183	0.031983412991427936	3.191499669027549e-06	7.947005637309923e-06	3	3	3
ENSG00000259488	AC023355.1	3.3245173997351727	NA	0.0008857170641122589	0.008991984317499984	0.30235699776655767	3.320085177455424e-54	6.943431793680861e-53	5	11	11
ENSG00000153066	TXNDC11	-3.3211332249110517	NA	0.0008965273144805223	0.03113719596377109	0.030530128217961767	5.381508321588395e-06	1.3127665178793653e-05	7	11	11
ENSG00000236304	AP001189.1	3.3107352784887527	NA	0.000930511908347685	0.012114307235437423	0.4675002721109306	1.7556561379551205e-93	1.1669669422400141e-91	13	17	17
ENSG00000158987	RAPGEF6	3.300374257872143	NA	0.0009655597107172584	0.025335231157384237	0.04634637762910518	1.8214536552270523e-08	5.4954448862576916e-08	3	4	4
ENSG00000161904	LEMD2	-3.298340320271386	NA	0.0009725817943581617	0.057394904550000535	0.01150790891400245	0.00544288472759091	0.009346153018269401	7	9	9
ENSG00000223356	AL590666.1	-3.2864716233772215	NA	0.0010145099494044494	0.13514489068739172	0.04830793304818113	8.979395459263847e-09	2.7695620994769016e-08	16	28	28
ENSG00000013725	CD6	3.283687388235772	NA	0.001024585045138759	0.011343977302383281	0.011959199013173202	0.004598620266811883	0.007996525953716993	9	18	18
ENSG00000277481	PKD1L3	-3.2769233465249683	NA	0.001049448560412336	0.026362833589174496	0.04124490078225789	1.1432113049610306e-07	3.229275353117561e-07	17	24	24
ENSG00000113368	LMNB1	3.273733522838099	NA	0.0010613665086328817	0.0324474282620565	0.05503964506231534	7.883074571498934e-10	2.6234590690206717e-09	13	27	27
ENSG00000154124	OTULIN	3.2636163234710693	NA	0.0011000001808973141	0.0038730887415444775	0.18778329675161942	4.788737155914148e-32	4.733259566960906e-31	1	2	2
ENSG00000010030	ETV7	3.2548452592119492	NA	0.0011345416376170386	0.008546119841400652	0.431973295926517	4.265561418873807e-84	2.1770866896508013e-82	16	26	26
ENSG00000163521	GLB1L	-3.2526973363770653	NA	0.0011431518862213593	0.09076182653285603	0.3651843133611046	6.1848431454671e-68	1.949703586426752e-66	8	9	9
ENSG00000221988	PPT2	-3.241113998811067	NA	0.0011906355966777422	0.001657818448342896	0.010375964818299166	0.008325215466792442	0.013935492439240957	5	9	9
ENSG00000272468	AL021807.1	-3.2336944859251315	NA	0.0012220010151785335	0.017115159676203733	0.012460296812033077	0.0038156865363830924	0.006709239045671451	11	14	14
ENSG00000100242	SUN2	-3.233005667321129	NA	0.0012249513257324128	0.004312116418141523	0.02905126709687215	9.160170516431135e-06	2.1878518688896592e-05	5	6	6
ENSG00000184602	SNN	3.2312361952207374	NA	0.0012325604155046708	0.04317800295442546	0.046572814555931076	1.6787005120959337e-08	5.078150481907421e-08	14	16	16
ENSG00000196526	AFAP1	3.2292593220906936	NA	0.0012411129830931294	0.20350594374691378	0.5674132609897001	1.1492016112467127e-123	1.7754647235378268e-121	28	48	48
ENSG00000275765	AC091982.3	3.221459508485697	NA	0.0012753948282795786	0.09642320264728088	0.07995691496382626	8.764456284628174e-14	3.7249482236701e-13	9	11	11
ENSG00000213064	SFT2D2	3.2192934385394483	NA	0.0012850690798956361	0.0007230527092514069	0.010242049986138714	0.008756514227702784	0.014610377747701405	4	8	8
ENSG00000166323	C11orf65	-3.214100808124013	NA	0.0013085372403577771	0.01284001329488746	0.014145282177250423	0.002044216380364933	0.0037254268551411515	3	4	4
ENSG00000182004	SNRPE	-3.2118251725286515	NA	0.001318946125118557	0.053726781900425485	0.02957289200784076	7.592966995841624e-06	1.8283037210290368e-05	3	6	6
ENSG00000197323	TRIM33	3.2105324337512577	NA	0.0013248931612895448	0.11042112458863353	0.07813613200544596	1.7152774328281657e-13	7.160489945367628e-13	19	30	30
ENSG00000042445	RETSAT	-3.2095380739939365	NA	0.00132948437739266	0.09721698972691628	0.2555645340538146	9.419055748748866e-45	1.4538918725048992e-43	5	8	8
ENSG00000110367	DDX6	3.194124720351896	NA	0.0014025550879378206	0.037583182088749015	0.07599789183145594	3.768816142264624e-13	1.5443590925614345e-12	11	17	17
ENSG00000166582	CENPV	3.189256788988447	NA	0.0014263910901545958	0.06874178805162787	0.08849572878305785	3.705940451448905e-15	1.7125619186714435e-14	3	5	5
ENSG00000260279	AC137932.1	-3.183599285900138	NA	0.001454562199430153	0.02534238031213343	0.033546898821784125	1.81946354134399e-06	4.633498703669154e-06	21	35	35
ENSG00000174839	DENND6A	3.1745493730316245	NA	0.001500693575901179	0.05989741604038742	0.10004351789812982	4.938911557360912e-17	2.526018320822615e-16	3	4	4
ENSG00000214309	MBLAC1	-3.1732526320675327	NA	0.0015074129495366742	0.0029440493126157243	0.15066508532087858	1.6187546350533919e-25	1.2354260452394579e-24	8	14	14
ENSG00000138756	BMP2K	-3.1648981496124264	NA	0.0015513724613694223	0.004454417794237967	0.01632454218217083	0.0009177462743287751	0.0017467736801847018	3	10	10
ENSG00000065060	UHRF1BP1	3.1647047316836847	NA	0.0015524040271916834	0.22692656457008345	0.4149792662349763	8.216129488429129e-80	3.7078527525545037e-78	19	26	26
ENSG00000100083	GGA1	-3.1634250580048633	NA	0.0015592449067845218	0.14732491405159076	0.22262152009829564	1.9258859570009257e-38	2.3949976995365395e-37	20	28	28
ENSG00000100985	MMP9	3.1502315169807735	NA	0.001631411260794159	0.023543177567192666	0.02075154858882131	0.00018306141882315667	0.0003814947467977049	33	46	46
ENSG00000113558	SKP1	3.1492996181383983	NA	0.0016366230419790702	0.007405514059065432	0.041768898063064254	9.46793817403517e-08	2.689954800306977e-07	9	14	14
ENSG00000072694	FCGR2B	3.1446119711900034	NA	0.0016630725466486055	0.1404946920131134	0.3696306447522382	5.877161038623075e-69	1.908852929002786e-67	12	25	25
ENSG00000105991	HOXA1	-3.1330375414110923	NA	0.0017300731248080542	0.007831521080004967	0.1175988177420401	6.337587784608346e-20	3.748992511840239e-19	3	3	3
ENSG00000167419	LPO	3.130850023931751	NA	0.0017430114918122468	0.005388697826609329	0.013805577507222343	0.0023174077752051814	0.004189460883090202	7	13	13
ENSG00000272941	AC083862.2	-3.125858626788108	NA	0.0017728675721149962	0.008017478508633467	0.10068353149593608	3.882321930647826e-17	1.9975379174521325e-16	6	12	12
ENSG00000162461	SLC25A34	-3.123832471261017	NA	0.0017851206326014283	0.15499329414997434	0.12358335469883501	6.371973756872069e-21	3.9448728504187403e-20	15	20	20
ENSG00000257218	GATC	-3.1235803008394565	NA	0.0017866510538332196	0.07682775914716837	0.12136809961415307	1.493796821208322e-20	9.077647656591606e-20	14	22	22
ENSG00000144567	RETREG2	3.1206294770256937	NA	0.0018046494386509224	0.006081889717923913	0.018117054649997615	0.00047686169165944876	0.0009412639445520128	6	15	15
ENSG00000172575	RASGRP1	-3.1163255682216544	NA	0.0018311997975322975	0.0284444710123576	0.014103924644990514	0.0020756534551325955	0.0037762975919869383	16	20	20
ENSG00000197903	HIST1H2BK	-3.1144523344061565	NA	0.0018428672986031097	0.004012050433780726	0.045725676277531324	2.2780355264938e-08	6.81661686334709e-08	2	5	5
ENSG00000165661	QSOX2	3.105433940887451	NA	0.0019000005549100133	0.006165150173688992	0.02012329446922621	0.00022991362680686373	0.00047355137954731036	1	1	1
ENSG00000005020	SKAP2	-3.1034548969080546	NA	0.0019127538751709278	0.4166073393366024	0.5093468499911589	2.2592995270575435e-105	2.176670089298304e-103	21	35	35
ENSG00000204560	DHX16	3.1018085473935693	NA	0.0019234231011442868	0.010732527032483539	0.042632874896164255	6.938023252811799e-08	1.996981550226075e-07	9	12	12
ENSG00000162543	UBXN10	3.10091336729024	NA	0.0019292472564209787	0.0016281654411739743	0.0219093233915241	0.00012035708392382439	0.000255794228802784	11	19	19
ENSG00000141027	NCOR1	3.0954215134078624	NA	0.0019653337937958312	0.13386176433782776	0.1704248212585233	5.866013572875826e-29	5.132462589859569e-28	8	13	13
ENSG00000196735	HLA-DQA1	-3.0931933732237478	NA	0.001980150623287759	0.00892636590140497	0.41431581482818003	1.2006600854285842e-79	5.334227928760308e-78	11	44	44
ENSG00000104885	DOT1L	-3.0913618758100494	NA	0.0019924065368539653	0.0025420582296836994	0.027342947882677614	1.6940381524301776e-05	3.94233413977814e-05	2	2	2
ENSG00000244731	C4A	3.0804415054903127	NA	0.002066939503627907	0.2540495120924783	0.252998044089072	2.988121246288891e-44	4.5428449692028545e-43	16	20	20
ENSG00000119397	CNTRL	-3.080164987012906	NA	0.0020688595556389504	0.025483680790117917	0.04568756640267558	2.3095321007998094e-08	6.906044637596501e-08	6	8	8
ENSG00000179965	ZNF771	-3.078652969929033	NA	0.0020793874620245343	0.0020014080705616773	0.01128744767873413	0.005911042060208097	0.010110558576751312	4	5	5
ENSG00000130518	IQCN	-3.078018797534502	NA	0.002083817701835519	0.016463362256158746	0.2221656720866175	2.3447876963532493e-38	2.909606671835157e-37	6	14	14
ENSG00000157873	TNFRSF14	-3.072154402340915	NA	0.0021251976574872744	0.060042702468982065	0.06264247581874767	4.990038648921892e-11	1.8015615324286638e-10	18	29	29
ENSG00000181409	AATK	3.0712339138500857	NA	0.0021317607436380274	0.2751498034509313	0.31608392862783724	4.256327122236949e-57	9.745227479204464e-56	24	52	52
ENSG00000163818	LZTFL1	3.069046583904893	NA	0.0021474310346741073	0.01669702918551337	0.019135422469547258	0.0003291614993645791	0.0006644056676792805	4	7	7
ENSG00000112062	MAPK14	-3.0685414213223283	NA	0.002151065059293739	0.0029149727296673097	0.017456236409629993	0.0006068152259015995	0.001181054852909605	5	10	10
ENSG00000277566	AC089999.2	3.0685104588295093	NA	0.0021512879796959767	0.010013174727395506	0.022959151462314663	8.233400183766961e-05	0.00017841114449256967	7	9	9
ENSG00000198890	PRMT6	3.0608027109594786	NA	0.0022074449464878584	0.1020750435440563	0.23053010264645662	6.221483852405815e-40	8.125835992757603e-39	9	12	12
ENSG00000121716	PILRB	3.0607459255756533	NA	0.0022078636123678552	0.17862157622675445	0.4981376064938003	4.318553367649558e-102	3.837247238436387e-100	12	25	25
ENSG00000204305	AGER	-3.058346425699824	NA	0.002225621234901159	0.1794105744364582	0.08984403697856175	2.243842333785614e-15	1.0479208110590821e-14	43	53	53
ENSG00000186642	PDE2A	-3.0489065883594497	NA	0.002296758844298589	0.011607387974076736	0.02091805110147951	0.00017233964022160154	0.00036011362131841654	5	8	8
ENSG00000196821	ILRUN	3.0463777608223577	NA	0.0023161663618535525	0.07609855025256707	0.09864991149641968	8.337545970180071e-17	4.204074561676508e-16	6	10	10
ENSG00000138796	HADH	3.0409735831410454	NA	0.0023581451935331026	0.0022483505679729674	0.037334910532583254	4.6634188722553263e-07	1.2482124276620353e-06	3	8	8
ENSG00000275413	AC002553.2	-3.0397012139923008	NA	0.00236812954853369	0.003966326759937326	0.013523262019523426	0.0025723872395562513	0.004620220859986401	4	4	4
ENSG00000086102	NFX1	-3.0329328892211853	NA	0.002421894543448116	0.016042004621780674	0.11682196700794403	8.530522233238367e-20	5.015188396772364e-19	4	5	5
ENSG00000281649	EBLN3P	3.0326099429044384	NA	0.0024244876161899575	0.01318759886339977	0.021401226909388695	0.00014466376543467664	0.0003046965012821506	7	12	12
ENSG00000124203	ZNF831	-3.023672104453872	NA	0.0024972694119210315	0.003412648891700789	0.029354478738013345	8.21356367656344e-06	1.9724744922193872e-05	5	11	11
ENSG00000116473	RAP1A	-3.01414246957806	NA	0.0025770675704351593	0.05337422233637044	0.08952570870441372	2.526174011254324e-15	1.1759326308089144e-14	6	8	8
ENSG00000169228	RAB24	-3.013226578364091	NA	0.0025848584932973923	0.01768077697796458	0.04420361898232086	3.941508781651667e-08	1.1570202999304961e-07	3	9	9
ENSG00000011295	TTC19	-3.011453866958618	NA	0.0025999990711868537	0.027584786632949346	0.17198365568122884	3.1158367189168375e-29	2.7571457116978766e-28	1	2	2
ENSG00000182568	SATB1	-3.011453866958618	NA	0.0025999990711868537	2.0243588577907182e-05	0.010587544540398048	0.007687475939145267	0.012917159012385085	1	6	6
ENSG00000124614	RPS10	3.0032435397794295	NA	0.002671185783922264	0.020650352768666135	0.03529709719476098	9.70015416407484e-07	2.5269321549402924e-06	5	8	8
ENSG00000197272	IL27	2.999977111816406	NA	0.002699998944145683	0.013904933383611037	0.06443917754634113	2.593710005336601e-11	9.557269635048854e-11	1	3	3
ENSG00000196236	XPNPEP3	-2.9990723328026125	NA	0.0027080300751908403	0.027547958000412643	0.08720567450419082	5.986004647722454e-15	2.728707966607984e-14	23	36	36
ENSG00000148396	SEC16A	2.996140824418705	NA	0.0027342013200363766	0.05594069797721548	0.3404292600931464	2.2668886611674322e-62	5.971562772712795e-61	11	13	13
ENSG00000137714	FDX1	-2.995495246537992	NA	0.002739995719201212	0.0668112997288326	0.08730013900933664	5.779590584396974e-15	2.6374188113843454e-14	12	16	16
ENSG00000204252	HLA-DOA	-2.9870913331948143	NA	0.0028164556645198617	0.020512280519690205	0.09500807004159344	3.264911637351366e-16	1.5906241383221187e-15	10	19	19
ENSG00000149782	PLCB3	-2.9850121382079022	NA	0.002835670711355163	0.002544443005145462	0.03148899232021723	3.8122654701243866e-06	9.427042616750267e-06	8	12	12
ENSG00000111775	COX6A1	-2.9780131662118654	NA	0.002901235216014008	0.013960873412407995	0.01208320589160114	0.0043908385565992695	0.007663968489274389	8	10	10
ENSG00000105427	CNFN	2.977702512549699	NA	0.0029041771544274005	0.00012087501313006198	0.01161126130552291	0.00523657088463951	0.009017165789806504	2	9	9
ENSG00000092020	PPP2R3C	-2.977504017494349	NA	0.00290605835889899	0.14215960412790116	0.43922452862781525	5.7909704431868215e-86	3.1327871334451355e-84	11	13	13
ENSG00000196296	ATP2A1	2.967814061611072	NA	0.0029992570405210123	0.017873119344212426	0.026139792110859185	2.6129888390751056e-05	5.969910152051558e-05	5	8	8
ENSG00000275464	FP565260.1	-2.9676121629047167	NA	0.0030012275935332477	0.28168458575625044	0.6020515940184921	8.735464972373092e-136	1.9711116948845546e-133	7	10	10
ENSG00000105996	HOXA2	-2.962513651768459	NA	0.003051382778906534	0.058275041409258425	0.14229026288881264	4.4121681668667776e-24	3.1698480055969155e-23	3	5	5
ENSG00000169223	LMAN2	2.9591776712610494	NA	0.00308461203360096	0.023714559963520607	0.038929279562837336	2.6289988156322217e-07	7.203179531758584e-07	4	4	4
ENSG00000161692	DBF4B	2.9431002541754707	NA	0.003249431706774962	0.033191327872229004	0.42985265996384203	1.4844520127558256e-83	7.509400462168039e-82	8	23	23
ENSG00000184897	H1FX	-2.9429247190739236	NA	0.003251274691592412	0.005162502819405817	0.021027933062844596	0.00016561162337864143	0.00034681569536211033	5	8	8
ENSG00000146731	CCT6A	2.9372109256304753	NA	0.003311787683147989	0.011134742858055827	0.019207820238142125	0.0003206104200277545	0.0006482412111326638	4	7	7
ENSG00000169715	MT1E	-2.936845319161271	NA	0.0033156944069799976	0.0025706878588602293	0.16317765726509004	1.0947302795726605e-27	9.13998518227437e-27	11	21	21
ENSG00000279159	AC003681.1	-2.935110863849068	NA	0.0033342853518567926	0.006246495520912087	0.01140732098643385	0.005651619539966745	0.009694870810332072	4	8	8
ENSG00000105063	PPP6R1	2.934348231233221	NA	0.003342489718163752	0.005427166473242058	0.037731773549930965	4.043447581910258e-07	1.0890699321843729e-06	6	8	8
ENSG00000183628	DGCR6	-2.933140422427792	NA	0.0033555208899170436	0.037799936586075	0.09634703119821239	1.9776540874545354e-16	9.742829631070908e-16	11	24	24
ENSG00000262903	AC027796.4	2.9306002282950887	NA	0.0033830783883635643	0.005677280862910931	0.011158379801085359	0.006203936491386099	0.010583040574035632	7	15	15
ENSG00000272914	AL359532.1	-2.930534564260704	NA	0.0033837934742450134	0.05709820199404727	0.08518343893355511	1.2678584896952228e-14	5.666537722122329e-14	15	22	22
ENSG00000134330	IAH1	2.927100675054961	NA	0.003421381097330705	0.025520166119902217	0.014173079550832282	0.002023357758319287	0.0036903706143034333	11	13	13
ENSG00000054282	SDCCAG8	2.923069894078867	NA	0.003465987045999369	0.2527314190412097	0.3011117082798086	6.03569428377391e-54	1.2500739284110964e-52	8	8	8
ENSG00000107719	PALD1	-2.919250057732136	NA	0.003508746413078717	0.055711995498174356	0.1070564059801894	3.503961576997184e-18	1.900361704108941e-17	11	20	20
ENSG00000256713	PGA5	2.9192120174885776	NA	0.0035091746401698662	0.0014963671700148696	0.012974770792800155	0.0031519674943429553	0.005593820817601919	5	11	11
ENSG00000149571	KIRREL3	-2.9171857987621594	NA	0.003532053060853909	0.005501992491605494	0.012917487596023033	0.0032196702940027935	0.005706886395023659	2	2	2
ENSG00000105997	HOXA3	-2.916583872670705	NA	0.0035388756214433464	0.015119831545045646	0.03447523383541712	1.3033197739773891e-06	3.3609971133741722e-06	3	4	4
ENSG00000100991	TRPC4AP	2.9151648031244406	NA	0.003555007613528184	0.04175743759351168	0.19465902434068494	2.7501880067799276e-33	2.846286911784489e-32	12	18	18
ENSG00000151725	CENPU	-2.9130308565968823	NA	0.003579392300740865	0.10697659010365633	0.06312636992435859	4.1841151009949044e-11	1.5176266892335366e-10	10	16	16
ENSG00000146701	MDH2	-2.9111847047423596	NA	0.0036006109933409266	0.021521873103747678	0.017032648177238166	0.0007083355470792825	0.001366240726224566	8	9	9
ENSG00000116857	TMEM9	-2.9105039035243263	NA	0.0036084645921723437	0.1868255541715143	0.5046606783001513	5.429908910204949e-104	5.1163465879727845e-102	9	12	12
ENSG00000253552	HOXA-AS2	-2.9004910741787713	NA	0.0037257844919687606	0.11366822002458607	0.22350163215718477	1.3166431452055508e-38	1.6445093442920605e-37	10	19	19
ENSG00000135362	PRR5L	-2.8994005049192886	NA	0.0037387698357326665	0.01665784563910806	0.02614427192667585	2.6087741221965946e-05	5.9610749395802e-05	14	30	30
ENSG00000127720	METTL25	2.895827628148481	NA	0.0037816005432403962	0.0031303307070108723	0.024763662969952	4.291536331612988e-05	9.604013643590124e-05	5	9	9
ENSG00000240344	PPIL3	-2.8886416932121803	NA	0.003869096688725649	0.3041941780418359	0.389647535409717	1.1939839317605658e-73	4.4706616693803365e-72	12	24	24
ENSG00000227456	LINC00310	-2.8837077666381563	NA	0.003930232891764876	0.03422043472343195	0.038347021904766604	3.2411612606692206e-07	8.804478767498252e-07	17	27	27
ENSG00000119636	BBOF1	2.8780135129745745	NA	0.004001879965478609	0.029956031606585967	0.0430858922449618	5.894190874045649e-08	1.709155889398188e-07	6	7	7
ENSG00000217128	FNIP1	2.8775807709598573	NA	0.004007373062684281	0.0008923174181686292	0.01455843818699919	0.0017553971949240156	0.0032231013904552366	2	3	3
ENSG00000272588	AC139887.4	-2.874184463176679	NA	0.0040507230279788215	0.0036575438772964088	0.016252287088353308	0.0009423528198621099	0.001792016911489834	4	6	6
ENSG00000100461	RBM23	-2.873345630957361	NA	0.004061495099309466	0.015155824941746682	0.0871914154611625	6.017794448930862e-15	2.7424702897878116e-14	13	30	30
ENSG00000196867	ZFP28	2.8623398139218352	NA	0.004205257709961977	0.14340951553480233	0.18924167554781002	2.6174588531072645e-32	2.6280328964834003e-31	12	14	14
ENSG00000164916	FOXK1	2.8606793834135544	NA	0.004227343249427721	0.025074683691768754	0.05323466599508616	1.5149082950174908e-09	4.944644528217539e-09	8	14	14
ENSG00000156886	ITGAD	2.857854476740476	NA	0.004265159463389545	0.02565916979788905	0.024351292013357385	4.980024945740142e-05	0.00011055333047831417	9	10	10
ENSG00000239642	MEIKIN	2.8578181820930775	NA	0.004265647319233105	0.01036225483070792	0.18511023642123975	1.4450599623456301e-31	1.3977063335738979e-30	3	5	5
ENSG00000113282	CLINT1	2.8550564750766534	NA	0.004302917667883978	0.059274414180600726	0.11751955992072198	6.532736624028395e-20	3.860437641814712e-19	8	11	11
ENSG00000231346	LINC01160	-2.8538891749002238	NA	0.004318759440990802	0.09677972539081012	0.1262054409900653	2.3184124703647434e-21	1.469270341991315e-20	7	8	8
ENSG00000064012	CASP8	-2.8506171576444834	NA	0.0043634472055013	0.23040557293844283	0.38176103781847753	8.78371131671572e-72	3.1122286233545014e-70	17	27	27
ENSG00000267769	AC011498.6	-2.848512716064137	NA	0.00439240980209697	0.03272347520455181	0.37050007001537444	3.7021998785268565e-69	1.2093147755591821e-67	19	34	34
ENSG00000078804	TP53INP2	2.846322556879355	NA	0.004422737031738811	0.0006706816890410224	0.017800804618214178	0.0005351317856669465	0.0010480784596165447	3	7	7
ENSG00000136828	RALGPS1	2.843895516130234	NA	0.0044565659385928085	0.10840423126502227	0.14016430979257521	1.0161255032390312e-23	7.176909495488528e-23	9	9	9
ENSG00000174840	PDE12	-2.839074006745507	NA	0.004524466206695557	0.008328922574250223	0.01547238838947876	0.0012543223511064512	0.002351631573097686	6	8	8
ENSG00000239521	CASTOR3	-2.8314194753064643	NA	0.004634190071094782	0.01817417304195313	0.018585461628044676	0.00040207060044348403	0.0008021299124017343	7	10	10
ENSG00000160408	ST6GALNAC6	-2.8303827300142066	NA	0.004649235135534534	0.027622849743748266	0.060874851185179754	9.491334666145602e-11	3.37340721636748e-10	4	10	10
ENSG00000103148	NPRL3	-2.8286428061033884	NA	0.004674584025497526	0.008575509289289752	0.09762191126158438	1.226280886742582e-16	6.10789745185842e-16	3	5	5
ENSG00000079435	LIPE	2.826709640831053	NA	0.004702894937127323	0.0014924271964217477	0.04209291848963364	8.426027145684704e-08	2.4082989920224497e-07	2	5	5
ENSG00000103051	COG4	-2.8253743719670297	NA	0.004722540281884987	0.536136107797501	0.20115234574839358	1.8115633324714645e-34	1.9416562242845718e-33	25	48	48
ENSG00000132155	RAF1	2.824881672911498	NA	0.004729807932654886	0.012886032430556221	0.015544667173358123	0.0012214783045177797	0.0022938164086920066	3	3	3
ENSG00000102886	GDPD3	-2.823439502534802	NA	0.004751139162806305	0.060488471172614806	0.13304460203133742	1.6374978962022367e-22	1.0939404527453118e-21	9	19	19
ENSG00000197165	SULT1A2	2.8233575698759603	NA	0.004752353643628221	0.08368893647470824	0.559270280252966	5.869887240373639e-121	8.388558023763962e-119	6	10	10
ENSG00000197746	PSAP	-2.822161627281117	NA	0.004770113011118852	0.009663870960034626	0.05749654530790835	3.236156123358383e-10	1.111270351611392e-09	14	24	24
ENSG00000261783	AC009054.2	2.820590398144389	NA	0.004793536552122054	0.19777751905871502	0.16403976670322573	7.738706786262153e-28	6.515026150103568e-27	13	17	17
ENSG00000166130	IKBIP	2.8159172735092644	NA	0.0048638189116926795	0.02806552724125552	0.10710248058611632	3.443369015233314e-18	1.8680903271824138e-17	5	11	11
ENSG00000221025	MIR1250	2.807055862447852	NA	0.004999657070661261	0.016803701232730037	0.03352213866823235	1.835726445363422e-06	4.672832538449951e-06	9	13	13
ENSG00000161395	PGAP3	-2.804544522436978	NA	0.00503877280707829	0.03359406484376814	0.0322432017191948	2.906964201955927e-06	7.272004113103871e-06	13	24	24
ENSG00000224652	LINC00885	-2.7978277002084537	NA	0.005144754899628385	0.03227646319403087	0.04012928769572229	1.7076290893303696e-07	4.751603318664045e-07	13	23	23
ENSG00000072818	ACAP1	-2.7965957834455026	NA	0.005164410039866913	0.1617809057137468	0.2586800991282986	2.3070642002790456e-45	3.626383498678767e-44	3	5	5
ENSG00000182175	RGMA	2.7931328325133773	NA	0.0052200251637099775	0.022140208351155342	0.04249819388437214	7.282588527952905e-08	2.0940494746120789e-07	22	38	38
ENSG00000152332	UHMK1	-2.7926601540876774	NA	0.00522765822204832	0.005963515736958807	0.01473885975652558	0.0016425606162649017	0.0030272189154569367	7	14	14
ENSG00000187583	PLEKHN1	2.7919429621676946	NA	0.0052392590709066135	0.0008606922898109485	0.07463644727608852	6.216645971013571e-13	2.5191224422710712e-12	4	27	27
ENSG00000278730	AC005332.6	-2.7916121232269546	NA	0.005244618349779951	0.03881185641006141	0.06755464961625987	8.322325123331653e-12	3.159609332300521e-11	13	27	27
ENSG00000099219	ERMP1	-2.791228441435607	NA	0.005250839834836948	0.06953523510146366	0.16178097220154009	1.918843564961916e-27	1.58279212580721e-26	13	20	20
ENSG00000170915	PAQR8	-2.7756688753280208	NA	0.005508828179235817	0.03139848206659792	0.09594055669204284	2.3028958610079324e-16	1.1299674140321897e-15	11	15	15
ENSG00000181240	SLC25A41	-2.775408801363744	NA	0.005513235940070228	0.23692303136669257	0.2321973315416587	3.0041053137260806e-40	3.9537530333912935e-39	11	19	19
ENSG00000204619	PPP1R11	2.7747391715105745	NA	0.005524599549101145	0.007924231882781154	0.05816765448626912	2.536900896569896e-10	8.762399491495901e-10	5	10	10
ENSG00000259959	AC107068.1	-2.7734337554435	NA	0.005546813230174584	0.00322712828633647	0.38645126409540026	6.861305429505746e-73	2.498185282602846e-71	2	12	12
ENSG00000100600	LGMN	2.7688786094221904	NA	0.005624958849047593	0.009685022159487551	0.021529697418421565	0.00013808764588607483	0.00029149003437965254	17	27	27
ENSG00000048649	RSF1	-2.7671511245628353	NA	0.005654853456605054	0.006098205321866363	0.019079759750216783	0.0003358916092801418	0.0006767953480842617	5	8	8
ENSG00000233232	NPIPB7	-2.7632693076967434	NA	0.0057225528783257	0.041798076927928474	0.1434280118989095	2.8210802787679943e-24	2.0447466483766836e-23	7	14	14
ENSG00000119684	MLH3	-2.7579572919739386	NA	0.005816379646212028	0.04059479661996254	0.04887431116350423	7.319832947202528e-09	2.276529111562861e-08	3	3	3
ENSG00000169641	LUZP1	-2.7563232052701867	NA	0.005845520396346612	0.008900356359950748	0.03407919935889201	1.5026658612159792e-06	3.851325191151222e-06	6	9	9
ENSG00000151233	GXYLT1	2.754701446646205	NA	0.005874571361028224	0.014781732588846288	0.0661341939928483	1.3978950623573872e-11	5.231886168565437e-11	14	28	28
ENSG00000114812	VIPR1	-2.7521825346569226	NA	0.005919951354084947	0.017246789173340465	0.061107099463318236	8.722884204274595e-11	3.1080145692729073e-10	14	31	31
ENSG00000197563	PIGN	2.750934055582031	NA	0.005942560486137379	0.15432857329932598	0.1885654199987631	3.4640574918440106e-32	3.449774792545467e-31	13	22	22
ENSG00000198040	ZNF84	-2.750422303463011	NA	0.0059518504425469	0.004779362700331068	0.08352043548681516	2.3477928779878192e-14	1.0307808516285998e-13	6	12	12
ENSG00000205181	LINC00654	2.750321795091131	NA	0.005953676531456165	0.09257165008813487	0.12512984820984835	3.5111658817594555e-21	2.2031827188544786e-20	28	45	45
ENSG00000137404	NRM	2.74739950386874	NA	0.006006991482427596	0.13417047982271166	0.05718841202042766	3.6187358030400365e-10	1.2384294609126638e-09	28	39	39
ENSG00000187824	TMEM220	2.7461958693432442	NA	0.006029075657818824	0.012145463894241548	0.018386169749132743	0.00043233029174608663	0.000857807725691732	5	7	7
ENSG00000140391	TSPAN3	2.7454547913365466	NA	0.006042709243946552	0.018351682033869752	0.24925800692248654	1.5959916529261957e-43	2.353367227517741e-42	10	23	23
ENSG00000171316	CHD7	-2.7429394963674762	NA	0.006089190388938925	0.009489618932898316	0.029602392171572765	7.51282482234384e-06	1.8102772639928972e-05	5	6	6
ENSG00000151208	DLG5	2.7420346555028607	NA	0.00610598990830806	0.09467278807879169	0.26768016231240627	3.8361214452579684e-47	6.3993819712771296e-46	8	15	15
ENSG00000232859	LYRM9	-2.7384325255622657	NA	0.006173282671522172	0.006472064830644905	0.09836583613038638	9.275892808720533e-17	4.661866866813306e-16	5	9	9
ENSG00000116752	BCAS2	2.738114112582886	NA	0.006179263071833139	0.08430332578262183	0.0503094682328393	4.3602530806045646e-09	1.3778142634842027e-08	9	13	13
ENSG00000163466	ARPC2	2.7352170929613737	NA	0.006233914720218141	0.0045363723901541576	0.03535340711611358	9.505829217053297e-07	2.4793226652965323e-06	3	5	5
ENSG00000183018	SPNS2	-2.7333559285763376	NA	0.006269254378765105	0.0039853137446584225	0.06538208566958281	1.8392101900979872e-11	6.838815166953682e-11	7	16	16
ENSG00000187097	ENTPD5	-2.733139683605927	NA	0.006273372095266748	0.05053837659073249	0.06017759061698515	1.2228535567922864e-10	4.314074397332014e-10	4	6	6
ENSG00000053371	AKR7A2	2.7324541294550473	NA	0.0062864424517011415	0.10543548406226078	0.111714291489765	5.982991844335018e-19	3.366218081971825e-18	26	44	44
ENSG00000148634	HERC4	2.7317442893981934	NA	0.0063000016534217685	0.004142178600385178	0.018450631845448352	0.0004222998876449104	0.0008397519449469583	1	3	3
ENSG00000232093	DCST1-AS1	2.7299531071201186	NA	0.006334333499329986	0.021944662700351943	0.0508729302347626	3.5573888004724507e-09	1.1301530296276779e-08	4	5	5
ENSG00000100154	TTC28	-2.7298232006060634	NA	0.00633682997262692	0.021865677151642705	0.03347556039053829	1.8667149272830988e-06	4.747871924663756e-06	2	2	2
ENSG00000182173	TSEN54	2.7234939323503897	NA	0.006459540215558191	0.018175633441920802	0.025135045164570234	3.753509918113101e-05	8.450694707328551e-05	8	18	18
ENSG00000215529	EFCAB8	-2.722369099085668	NA	0.0064815705658285185	0.02304097027358395	0.029380047337458984	8.13836575915299e-06	1.9546895574749948e-05	9	12	12
ENSG00000169169	CPT1C	2.7203863349695454	NA	0.006520568494187542	0.012623407538774807	0.04511332913593315	2.8403396655100145e-08	8.44176515144389e-08	8	17	17
ENSG00000196504	PRPF40A	2.7173143853415547	NA	0.006581405923746334	0.012120003385434796	0.010690091200369158	0.007396531556383457	0.012463704398193958	7	10	10
ENSG00000161202	DVL3	-2.7166242248440273	NA	0.006595144007980737	0.017545624753398877	0.02610643199252206	2.644590161724996e-05	6.0380876958357015e-05	6	10	10
ENSG00000168883	USP39	2.7140348770899627	NA	0.006646916783042087	0.1866758757055835	0.40829832209488354	3.6753746368258007e-78	1.5410513361106517e-76	8	12	12
ENSG00000143183	TMCO1	-2.712480847183982	NA	0.006678164051079146	0.015089564880761975	0.03063337101154612	5.185390915252582e-06	1.2663666876341005e-05	19	30	30
ENSG00000103222	ABCC1	-2.711474617817367	NA	0.006698466928643778	0.013169999534969393	0.10579170412446111	5.654197247345059e-18	3.0291730270140707e-17	18	39	39
ENSG00000260228	AC009119.1	2.7098314605920026	NA	0.006731740526306201	0.009526442472337502	0.03993467590476278	1.8314210487308707e-07	5.077115998170983e-07	13	20	20
ENSG00000221968	FADS3	2.70892505264175	NA	0.0067501586115691434	0.03620325106036281	0.05862524716216883	2.1487588870068468e-10	7.451782841917173e-10	5	6	6
ENSG00000095906	NUBP2	-2.7080881969663455	NA	0.006767203602759444	0.0010427704305403687	0.020558156311980255	0.0001963588432228999	0.0004075717504756125	3	4	4
ENSG00000244219	TMEM225B	2.7060014591903343	NA	0.006809874673810989	0.0029041431664106423	0.01744945780260871	0.0006083184575253093	0.0011835776296915733	2	9	9
ENSG00000118690	ARMC2	2.705562495449365	NA	0.00681888163243267	0.09595094748391264	0.11590790495056617	1.2097316195367233e-19	7.044376075869361e-19	11	15	15
ENSG00000255449	AP002812.5	-2.7044752646283174	NA	0.006841236287935203	0.022160111769540605	0.0156463972262361	0.0011767160674215594	0.002214121553677016	7	11	11
ENSG00000147443	DOK2	-2.7007041490890957	NA	0.006919285765759714	0.008253868585200282	0.07968137141684674	9.702518979224726e-14	4.1134362910933207e-13	2	6	6
ENSG00000088387	DOCK9	2.700491285991644	NA	0.006923715075988378	0.04586243561325831	0.10992828650825165	1.1794657637648572e-18	6.5416100849946754e-18	15	20	20
ENSG00000075151	EIF4G3	2.693806719705597	NA	0.00706411157653565	0.017841818367202902	0.024193854765340025	5.271189851882045e-05	0.00011666963702881413	7	10	10
ENSG00000160714	UBE2Q1	-2.692117214202881	NA	0.007099998697239735	0.0037477888616309477	0.012580795174116928	0.003648504304369162	0.0064251592026727	1	2	2
ENSG00000197483	ZNF628	-2.6915861405363883	NA	0.007111313102747566	0.012249973662619623	0.021165877078188074	0.0001575374933730861	0.00033095803918351755	7	19	19
ENSG00000029725	RABEP1	2.6908086773933904	NA	0.007127905976248182	0.0043875683056534675	0.17192650652978111	3.1890172011642785e-29	2.820446414789387e-28	7	13	13
ENSG00000171649	ZIK1	2.690437840430316	NA	0.007135832736713263	0.015606909225195718	0.018554062544676515	0.00040669274642752526	0.0008107851556016775	5	7	7
ENSG00000069998	HDHD5	-2.6898243105842194	NA	0.00714896451420249	0.013785530366756359	0.055969937525597466	5.628046051606307e-10	1.8999086956495386e-09	19	36	36
ENSG00000171103	TRMT61B	2.6898046827168907	NA	0.007149384980056233	0.010717627076019174	0.06251317583547124	5.230470972098027e-11	1.884794005053773e-10	2	7	7
ENSG00000177556	ATOX1	2.6875964064522964	NA	0.007196832398758744	0.029146757418633623	0.03566796660173941	8.489741788418256e-07	2.2237754991535768e-06	7	8	8
ENSG00000127831	VIL1	-2.6870683103911595	NA	0.007208220958481959	0.07132289188485205	0.07898595276597979	1.2539713469566387e-13	5.278437562336622e-13	6	8	8
ENSG00000272870	AC097534.2	-2.6827647684596085	NA	0.007301632853648513	0.013915985387442407	0.012111502342915581	0.004344777261951895	0.007585887320832117	6	10	10
ENSG00000183397	C19orf71	2.681934125946298	NA	0.007319787182940301	0.024554157020282377	0.10999515574248869	1.1498961873197354e-18	6.3817377722803056e-18	4	6	6
ENSG00000130517	PGPEP1	2.675916563825829	NA	0.007452519567871519	0.013034269531590908	0.07864513222624973	1.4218740535724817e-13	5.964706004088672e-13	10	13	13
ENSG00000161981	SNRNP25	-2.675436619281923	NA	0.007463198327198237	0.019897236210227646	0.014209361105853708	0.001996456155852646	0.0036445844812345142	7	11	11
ENSG00000176994	SMCR8	2.6749711313573106	NA	0.007473568534072825	0.14479037569819092	0.14974465612051582	2.3312959556834743e-25	1.7713511007539166e-24	13	23	23
ENSG00000132963	POMP	-2.673637989021366	NA	0.00750334001012686	0.01518961207507672	0.0154594027404845	0.0012603169065067026	0.0023620955879435457	13	19	19
ENSG00000111325	OGFOD2	2.671353238294303	NA	0.00755461001019777	0.008885445966796031	0.021598417250263093	0.00013469410944978865	0.0002847823058752836	6	13	13
ENSG00000142892	PIGK	2.6710290493817013	NA	0.007561910226807099	0.014567750745575835	0.018284213863091554	0.0004486865443799569	0.0008884107550596791	14	34	34
ENSG00000159692	CTBP1	-2.6698410345521544	NA	0.00758871651070576	0.007736807752642256	0.01793588497056654	0.0005094133950526186	0.0010024016421982048	10	26	26
ENSG00000143772	ITPKB	2.66826420718938	NA	0.007624427499269796	0.027372447781033343	0.0639667231096533	3.0809554392452703e-11	1.1284696006926771e-10	17	26	26
ENSG00000110448	CD5	2.6662369909389154	NA	0.007670559904707011	0.0037974781691112874	0.014104049181647843	0.002075558060977502	0.0037762975919869383	3	5	5
ENSG00000147650	LRP12	-2.664620993985773	NA	0.0077075134210700365	0.030876848997679642	0.04665903232476414	1.627332645178316e-08	4.9271058496050383e-08	6	7	7
ENSG00000226337	TMEM252-DT	-2.6645980961070874	NA	0.007708038178535419	0.010721333799598788	0.08071116154487908	6.634262030351909e-14	2.8400139680106064e-13	13	23	23
ENSG00000101017	CD40	2.664563913863655	NA	0.007708821602704225	0.18318900734258764	0.2737263941455362	2.3796607143062e-48	4.147235933906202e-47	5	7	7
ENSG00000178585	CTNNBIP1	-2.6598119811286054	NA	0.007818428329292044	0.011618224395774063	0.011105659022905813	0.006327786748101157	0.010780138598911738	16	24	24
ENSG00000267100	ILF3-DT	-2.6581432406187555	NA	0.007857248998613463	0.0734458379457535	0.127398615195187	1.4621261093125478e-21	9.352480659679553e-21	12	15	15
ENSG00000164398	ACSL6	2.6573579560882106	NA	0.00787557710579383	0.1585476545813705	0.06283213823711353	4.657177636336813e-11	1.6849354279649792e-10	16	24	24
ENSG00000260641	AC114811.2	-2.655474648504312	NA	0.00791968861022928	0.058596178739485	0.05258860505129704	1.913614710334489e-09	6.202339570502014e-09	5	11	11
ENSG00000146373	RNF217	-2.6543947155762693	NA	0.007945082893303158	0.010267212064822447	0.02844308571587588	1.1400930334862892e-05	2.700850315134186e-05	2	2	2
ENSG00000011485	PPP5C	-2.6540602582749946	NA	0.007952962327677376	0.22047245815073716	0.45359525488101543	9.774804088457472e-90	5.944259408260894e-88	4	5	5
ENSG00000137825	ITPKA	-2.6537614338259456	NA	0.007960008211240138	0.01733792207341288	0.024574570716374904	4.5945245014187665e-05	0.00010247301427341712	3	4	4
ENSG00000105404	RABAC1	-2.6531988651583216	NA	0.00797328800319061	0.0008007048282783121	0.27082521919727315	9.059084926191182e-48	1.548895786632628e-46	3	12	12
ENSG00000250548	LINC01303	-2.6520079506661935	NA	0.008001465772818378	0.0036839709203902774	0.014293727715921764	0.0019352906390170865	0.0035378210391753566	7	9	9
ENSG00000235321	AC007556.1	2.64831431800618	NA	0.008089427408905097	0.055227656061462384	0.09236433393381802	8.768874252260928e-16	4.173672621482727e-15	9	21	21
ENSG00000130590	SAMD10	2.645204063183724	NA	0.008164166547581272	0.011305810208833476	0.06769318336503063	7.911618392978014e-12	3.009011839014858e-11	9	15	15
ENSG00000171169	NAIF1	2.6441778374648885	NA	0.008188961914041403	0.0023898095838183558	0.010541966768097297	0.007820509460055242	0.01312911568580395	2	4	4
ENSG00000136235	GPNMB	-2.643359055281998	NA	0.008208793404651818	0.06181703856777483	0.05415127794662397	1.087326561734923e-09	3.5893288175538393e-09	6	9	9
ENSG00000160218	TRAPPC10	-2.641286075483689	NA	0.008259194747366886	0.005520266515641014	0.01897015671467568	0.0003495508271511951	0.0007019258940065392	3	4	4
ENSG00000171860	C3AR1	2.6405830535936343	NA	0.008276350423911269	0.5383940934677784	0.5435073859380993	7.449344427839113e-116	9.257159970508185e-114	13	26	26
ENSG00000008838	MED24	-2.6381614560364834	NA	0.0083356884235625	0.07424340961421545	0.12742797992813074	1.4456210401097555e-21	9.25035642419485e-21	8	17	17
ENSG00000203747	FCGR3A	-2.6358100708644328	NA	0.008393669861805021	0.003964492216433707	0.07589605472199303	3.9126554123133546e-13	1.602152045505294e-12	5	14	14
ENSG00000185347	TEDC1	2.633941369552158	NA	0.008440006059564829	0.011982306129852464	0.0143357647150353	0.0019055246353765515	0.00348749647514114	6	6	6
ENSG00000196912	ANKRD36B	-2.6331438670818073	NA	0.008459850430278772	0.0017851265963173062	0.10345832428573169	1.3649007145279307e-17	7.195414187961722e-17	3	14	14
ENSG00000064490	RFXANK	-2.6294174645211847	NA	0.008553129121314128	0.02947695855285989	0.10102773388753063	3.4106932069103785e-17	1.760685665421616e-16	11	18	18
ENSG00000166272	WBP1L	2.6277678578686468	NA	0.008594714630687894	0.01715625228594182	0.030833470259531783	4.825419445548787e-06	1.18198997388539e-05	13	17	17
ENSG00000248712	CCDC153	2.6272733889168234	NA	0.008607215032095545	0.03399859480305153	0.049660622550948115	5.511272644979891e-09	1.7278393891912277e-08	9	13	13
ENSG00000146859	TMEM140	2.62219298063976	NA	0.00873659450570536	0.045592418717024935	0.11035410179966919	1.00335796312158e-18	5.5774994196343516e-18	13	19	19
ENSG00000109066	TMEM104	2.6208467166691802	NA	0.00877116894077689	0.00818802877082808	0.012364556443768394	0.003954045393817875	0.006938291666692187	17	33	33
ENSG00000139890	REM2	2.6197276115417485	NA	0.008800002535588176	0.009573450953680722	0.02722899044706186	1.764996655033501e-05	4.0991234611551345e-05	1	1	1
ENSG00000233360	Z83844.2	-2.6188787733869234	NA	0.008821929184756633	0.04524610299877467	0.09167834602880193	1.1326709358498873e-15	5.370244367954028e-15	3	3	3
ENSG00000082512	TRAF5	2.6183375959214144	NA	0.008835934004865929	0.008308913091111921	0.015638648636212452	0.0011800665117935882	0.0022196951421244097	9	14	14
ENSG00000196381	ZNF781	-2.6178231671414043	NA	0.008849265021393085	0.00901323951638659	0.023858887610152552	5.9487418638074844e-05	0.00013085553389229675	4	11	11
ENSG00000165684	SNAPC4	-2.614828825667179	NA	0.008927218294357591	0.19522304660131426	0.23856384800269453	1.8370824355325954e-41	2.5263934793062132e-40	21	32	32
ENSG00000103502	CDIPT	2.6146561586036343	NA	0.008931732073530122	0.0005136283699442302	0.03190709817738604	3.2802617939537434e-06	8.16091825105364e-06	2	7	7
ENSG00000088298	EDEM2	2.614408676846896	NA	0.0089382051769058	0.05859353013424672	0.06371486144696864	3.3769983027469414e-11	1.2332228256773276e-10	9	13	13
ENSG00000273448	AC006480.2	-2.613379189976543	NA	0.008965177302041232	0.16340660934317833	0.07080259630120882	2.5369136882527986e-12	9.907887232941755e-12	7	14	14
ENSG00000168961	LGALS9	2.6111792763721327	NA	0.00902305787458273	0.47661341655448347	0.6206780971336234	9.576488589887368e-143	2.451152281014604e-140	15	20	20
ENSG00000184986	TMEM121	2.60894279737227	NA	0.009082242309505486	0.18409849918011273	0.22546880623056134	5.618807891718568e-39	7.085068862873656e-38	3	7	7
ENSG00000170340	B3GNT2	2.608501487602914	NA	0.009093961645652723	0.22977569931640351	0.3517317905284861	6.93705160201735e-65	1.9728606620728942e-63	19	37	37
ENSG00000238160	AC116366.2	-2.607326350522502	NA	0.00912523422206344	0.004775171977066331	0.021049014412032746	0.0001643513030178419	0.000344417091062094	3	5	5
ENSG00000137871	ZNF280D	2.6042801288733606	NA	0.009206747255113426	0.0002919035239400605	0.011381313932084757	0.005706900771512845	0.009784807171633051	2	7	7
ENSG00000197375	SLC22A5	2.6029397704979784	NA	0.00924281896853223	0.17677047754262573	0.22373300767936102	1.1912903072443532e-38	1.4901121428835458e-37	6	8	8
ENSG00000123838	C4BPA	2.6010387953457674	NA	0.00929419427681731	0.04486607377128472	0.4967079371882858	1.1183856684644487e-101	9.735632400252197e-100	6	12	12
ENSG00000243725	TTC4	2.600456222067392	NA	0.009309989694914957	0.156411953872067	0.18701054570816408	6.592393993783007e-32	6.460169405679131e-31	16	20	20
ENSG00000100890	PRORP	-2.600041249717333	NA	0.009321255520243876	0.08435211726414808	0.18280175288702738	3.740317527979144e-31	3.557554369790035e-30	17	30	30
ENSG00000143811	PYCR2	-2.5989121498156638	NA	0.009351970345455976	0.06434338346462536	0.13756215977878358	2.813538759544013e-23	1.9486823985226283e-22	22	31	31
ENSG00000177426	TGIF1	-2.5984664403467965	NA	0.009364119784426476	0.0122636853593317	0.025516553526550693	3.271110241421124e-05	7.401539718977551e-05	2	3	3
ENSG00000118922	KLF12	2.5972218592425276	NA	0.009398119977217508	0.004322635568746851	0.014301852456789565	0.0019295011643621965	0.0035279897076071335	6	10	10
ENSG00000089818	NECAP1	2.5968381518109034	NA	0.0094086245075377	0.42422954606338986	0.433754805147961	1.4908636071976655e-84	7.724114803574854e-83	12	20	20
ENSG00000143702	CEP170	2.5957395797079337	NA	0.009438757405369159	0.08642573585067864	0.08474483135785904	1.4917108683259565e-14	6.629010023560981e-14	6	11	11
ENSG00000141655	TNFRSF11A	-2.594694605165964	NA	0.009467500019435837	0.025167698648340005	0.013064444157575643	0.003048867168335534	0.005423195007757087	12	18	18
ENSG00000180628	PCGF5	-2.594209418882799	NA	0.009480871859238345	0.00047182790279870805	0.010152072375706938	0.00905905589308195	0.015075570064091447	2	5	5
ENSG00000171492	LRRC8D	-2.5915073991347146	NA	0.009555648672283104	0.03023714329261721	0.06110483652621168	8.730063586725327e-11	3.1099264738004287e-10	2	2	2
ENSG00000205726	ITSN1	2.590409913042312	NA	0.009586170833837202	0.0564212707201424	0.11538894311674733	1.4748964219691432e-19	8.553601197277254e-19	6	7	7
ENSG00000117592	PRDX6	-2.5899903732935625	NA	0.009597861591338755	0.14162734805702856	0.2346345677808194	1.0334694563143827e-40	1.3824467789653158e-39	22	30	30
ENSG00000160221	GATD3A	2.5891028401592235	NA	0.00962263519890707	0.28266150598519546	0.5749816679978791	3.1422718801167456e-126	5.231730142924473e-124	15	27	27
ENSG00000132478	UNK	-2.5830395367754426	NA	0.009793409926827904	0.016650745383174424	0.01821277610715745	0.00046051661312546024	0.000910783000632974	17	31	31
ENSG00000109519	GRPEL1	-2.5816755579357946	NA	0.00983219692766061	0.015852155573050492	0.017667966211404984	0.0005616981580061283	0.0010976027474529505	8	10	10
ENSG00000104886	PLEKHJ1	-2.5811470202956457	NA	0.009847263531300715	0.0038793578781476943	0.06316199701770871	4.1301912692569305e-11	1.4990190492378224e-10	5	14	14
ENSG00000225450	AL021707.1	-2.5808992881962203	NA	0.00985433251215291	0.036811326316977755	0.03871687328447417	2.8376276068286896e-07	7.751270441144505e-07	8	15	15
ENSG00000150625	GPM6A	-2.5769759155518446	NA	0.009966889497051967	0.01260295265015327	0.023503395049240032	6.76362441436557e-05	0.00014788906678816162	4	7	7
ENSG00000261253	AC137932.2	2.575829267501831	NA	0.010000001042462774	0.018522345850792685	0.03817304843318649	3.4503405688434645e-07	9.349010967782678e-07	1	2	2
ENSG00000123600	METTL8	-2.575450635227194	NA	0.010010956235391838	0.021617762563110467	0.09829030219399325	9.542652858727422e-17	4.789199703667444e-16	4	6	6
ENSG00000280071	GATD3B	-2.5749258239587243	NA	0.010026158588299028	0.23847993754372815	0.6522136867451922	2.4000482702704957e-155	9.354188133379257e-153	6	14	14
ENSG00000133028	SCO1	-2.5737710628953323	NA	0.010059681285438313	0.003839048307253892	0.031091783553432048	4.397447232851375e-06	1.0816383045922007e-05	8	13	13
ENSG00000180353	HCLS1	2.573185479386141	NA	0.010076718879594103	0.08000182566596672	0.1255859158407397	2.944713525861907e-21	1.8572597372197808e-20	17	23	23
ENSG00000169193	CCDC126	-2.5724445192532253	NA	0.010098313993642876	0.04408217691169947	0.040047583677155295	1.7585484256992606e-07	4.883780882966254e-07	6	6	6
ENSG00000161929	SCIMP	2.571671369684636	NA	0.010120891187452345	0.06497171237329678	0.16526116334839105	4.73147048109332e-28	4.0148435071879936e-27	17	32	32
ENSG00000087088	BAX	2.5701116445138776	NA	0.010166574476170018	0.030393544810842513	0.055601341270264074	6.432047222473858e-10	2.159842917920583e-09	3	5	5
ENSG00000031081	ARHGAP31	-2.567153040376084	NA	0.010253734649151521	0.02321629756526522	0.024466288964971925	4.777590721156067e-05	0.00010633472196898819	12	15	15
ENSG00000249572	AC034231.1	-2.5627295009365083	NA	0.010385292510856464	0.28936791101382925	0.13666076759260812	4.001084362534118e-23	2.747888711531898e-22	7	10	10
ENSG00000106443	PHF14	2.5618353989373976	NA	0.010412065219052014	0.010747366581947769	0.03622274127671722	6.955124365061821e-07	1.8355405930508643e-06	10	17	17
ENSG00000204920	ZNF155	-2.559471056430264	NA	0.010483158491977784	0.3322237180074396	0.4009662903210873	2.2677433513364206e-76	9.044076914434482e-75	6	9	9
ENSG00000104714	ERICH1	-2.5581742076505467	NA	0.010522336477301253	0.3240551845999163	0.3393455344503022	3.928768917720376e-62	1.02861768198453e-60	42	58	58
ENSG00000163512	AZI2	-2.5580832460091534	NA	0.010525089323209395	0.011207642152840359	0.022103399814065224	0.00011219459269304174	0.00023927683995684276	12	12	12
ENSG00000272758	AC083798.2	-2.5571379676514043	NA	0.010553734992946097	0.0086782263083095	0.031592390691154354	3.673162078536746e-06	9.100123733722428e-06	4	6	6
ENSG00000126878	AIF1L	-2.556899141442035	NA	0.010560983335622264	0.005925859373136502	0.014870573645169055	0.001564838403239817	0.00289174717426289	4	6	6
ENSG00000175489	LRRC25	2.555933255898449	NA	0.0105903430159129	0.14247777496398106	0.22376539067068107	1.1747226199980335e-38	1.4715352965921313e-37	11	16	16
ENSG00000137409	MTCH1	-2.5485490645817284	NA	0.010817206941280034	0.057235348825244	0.024332118525122893	5.0146037574476934e-05	0.00011130654910234338	30	46	46
ENSG00000134539	KLRD1	2.544330722865998	NA	0.010948736554111936	0.009006669313630285	0.02096132889535427	0.0001696575987228385	0.000354725452389412	6	11	11
ENSG00000050820	BCAR1	2.5442435359881146	NA	0.010951470002580082	0.007912327388372121	0.031528767146419466	3.7581426445576545e-06	9.303939398227113e-06	5	7	7
ENSG00000168546	GFRA2	-2.543979939833858	NA	0.010959737853485389	0.04770596529220477	0.08344503479776716	2.414253334077197e-14	1.0596885187123076e-13	8	9	9
ENSG00000245719	AC009292.1	-2.542698860168457	NA	0.010999998716639554	0.0027355112869684207	0.026754105667439108	2.094207788187749e-05	4.827092655864477e-05	1	5	5
ENSG00000135940	COX5B	-2.542698860168457	NA	0.010999998716639554	0.0017435046406586343	0.018446416314261346	0.0004229486162960592	0.0008408469534965359	1	3	3
ENSG00000232442	MHENCR	2.542698860168457	NA	0.010999998716639554	0.0004787437588433676	0.036432379605516846	6.450353736105504e-07	1.7078449316114452e-06	1	2	2
ENSG00000136888	ATP6V1G1	-2.541283290016843	NA	0.011044639035160389	0.016823905315271198	0.020916358026846937	0.00017244542583999697	0.00036029076604898974	15	22	22
ENSG00000100462	PRMT5	-2.5376175506547827	NA	0.011160987862311785	0.033425691153368166	0.3503127993996888	1.442803393335151e-64	4.049531160769968e-63	27	38	38
ENSG00000206190	ATP10A	2.536673310291858	NA	0.011191133376746376	0.07461665737456065	0.09351439803665046	5.707194003453698e-16	2.740763650664449e-15	39	53	53
ENSG00000127415	IDUA	2.5342283237312353	NA	0.011269527540445376	0.17150576061558995	0.17581110578040915	6.558671777533975e-30	5.973163160537978e-29	31	51	51
ENSG00000164142	FAM160A1	-2.532825493894715	NA	0.011314726613552121	0.16658387893252036	0.20169069812716794	1.4444243035533542e-34	1.5549549517662568e-33	9	11	11
ENSG00000131351	HAUS8	-2.529637096290371	NA	0.011418055684002693	0.05807225677504928	0.10638870968269114	4.5113399984881355e-18	2.432860680316762e-17	8	13	13
ENSG00000240005	STIM2-AS1	-2.5283639885773197	NA	0.011459547796483496	0.24924042835329474	0.25363860799089905	2.2408670392449309e-44	3.418917158008124e-43	3	4	4
ENSG00000101236	RNF24	-2.525412969594602	NA	0.01155624009111751	0.023370153218318136	0.10237495201619931	2.0535298173283325e-17	1.0697443146222228e-16	8	15	15
ENSG00000135968	GCC2	-2.525001695025827	NA	0.01156977312555329	0.34154973070027783	0.48620804680690816	1.1175154342796298e-98	8.872348232621006e-97	18	29	29
ENSG00000116786	PLEKHM2	2.521506292690973	NA	0.011685358541196074	0.013795788883782892	0.08610595861375168	9.004464781503137e-15	4.06362017205256e-14	3	8	8
ENSG00000065989	PDE4A	-2.5201808597141193	NA	0.01172945490525867	0.021767193238684503	0.014908805700108987	0.00154298172498895	0.002853817256453355	14	19	19
ENSG00000184428	TOP1MT	-2.51897514443617	NA	0.011769696476771285	0.14700500418300952	0.17152656868557234	3.7514109256495753e-29	3.305906781293143e-28	9	22	22
ENSG00000104147	OIP5	-2.5189111443429644	NA	0.011771835942002025	0.011823989157696623	0.01166732232095395	0.005128004847920438	0.008848878560775568	4	5	5
ENSG00000074755	ZZEF1	-2.5183313373282483	NA	0.01179123408926758	0.06740715259155736	0.0864328714812491	7.975615509002735e-15	3.614530400736995e-14	15	20	20
ENSG00000106344	RBM28	-2.517815043015024	NA	0.011808531198453948	0.06081375493593086	0.06007920791347055	1.26735326973914e-10	4.466469630652797e-10	24	40	40
ENSG00000231233	CFAP58-DT	-2.509172551324342	NA	0.012101435480420827	0.05141588938562393	0.0795778344142616	1.0080334609700859e-13	4.2683372400434575e-13	23	34	34
ENSG00000166428	PLD4	2.5054680162056937	NA	0.012228945790342899	0.02047370360291352	0.03024256358270741	5.967782411847775e-06	1.4479555826369197e-05	4	4	4
ENSG00000276916	AL442125.2	2.505354620357574	NA	0.012232867589398283	0.01928290760869134	0.03850343431923832	3.063940308673423e-07	8.340240056101672e-07	4	7	7
ENSG00000167202	TBC1D2B	-2.5036740877334283	NA	0.012291119637555702	0.055736998240771086	0.11859904675580857	4.321277000325291e-20	2.5748985155864634e-19	7	9	9
ENSG00000189325	BNIP5	2.502402463765871	NA	0.012335360938990063	0.009474301987121493	0.03354899555306504	1.8180930075185673e-06	4.631383984838965e-06	7	7	7
ENSG00000196421	C20orf204	2.495765502175127	NA	0.012568565833728961	0.21390543700495576	0.36009656031542975	8.959008728436998e-67	2.719257357238338e-65	9	14	14
ENSG00000180901	KCTD2	2.494234012616711	NA	0.012622929355412508	0.005099346839602012	0.029272941065674712	8.458045504172464e-06	2.0266455547164117e-05	2	2	2
ENSG00000226659	AC021028.1	2.4939724241901224	NA	0.012632235785867087	0.1664596885051965	0.23181875691434062	3.5446083160223944e-40	4.650840704779498e-39	16	21	21
ENSG00000162885	B3GALNT2	2.493424027523141	NA	0.012651765598711869	0.07251054216657024	0.16749506758875227	1.920526485175616e-28	1.646755434713832e-27	3	6	6
ENSG00000075790	BCAP29	-2.491221917251269	NA	0.012730457810922129	0.006902175156816034	0.01774775773166555	0.0005455854849263394	0.0010676989023167631	4	8	8
ENSG00000186638	KIF24	-2.490715787551356	NA	0.012748605418742155	0.0187893982915677	0.015860194291225097	0.0010879620146290597	0.002055012731454317	6	9	9
ENSG00000142002	DPP9	-2.489100553640947	NA	0.012806673894166044	0.003054154458676057	0.13498563111823564	7.690875439531281e-23	5.213076004447507e-22	3	7	7
ENSG00000197208	SLC22A4	2.487446617427569	NA	0.012866376151478832	0.0018609529771291891	0.026714406552245405	2.1243694336393522e-05	4.8926687372389536e-05	4	7	7
ENSG00000112977	DAP	-2.486430903653951	NA	0.012903162379642995	0.15707727884748654	0.30512116535945566	8.776536604570005e-55	1.8696748600220004e-53	24	33	33
ENSG00000174718	RESF1	-2.4853062196607434	NA	0.01294400372960621	0.01454000138058965	0.04051140322174576	1.4883671674514023e-07	4.1644654192566646e-07	12	18	18
ENSG00000124243	BCAS4	-2.484318100336584	NA	0.012979980252594829	0.01284116007918126	0.06417918417358011	2.8514617546574673e-11	1.0468789901652944e-10	7	14	14
ENSG00000276966	HIST1H4E	-2.4837691783905025	NA	0.013000004192797161	0.0006900501789148242	0.020228485321797215	0.0002213027231936074	0.0004565833012568784	1	3	3
ENSG00000109063	MYH3	-2.483697814850966	NA	0.01300260944554729	0.05991514733454735	0.06657477602499977	1.1902587182214277e-11	4.4772421054571754e-11	12	19	19
ENSG00000274180	NATD1	-2.481913261320897	NA	0.013067908085106767	0.011578685064250485	0.08652545812560207	7.706154603420285e-15	3.495182366941404e-14	11	22	22
ENSG00000186010	NDUFA13	2.4812701068215106	NA	0.013091512766757598	0.0026380752199313684	0.017517325255736262	0.0005934357248875686	0.0011565424544957386	3	5	5
ENSG00000149591	TAGLN	2.481186652208089	NA	0.013094578431554784	0.31903589254848713	0.4373811842482276	1.736559413346511e-85	9.335503880714519e-84	14	19	19
ENSG00000173930	SLCO4C1	-2.4807034725762938	NA	0.013112340283160146	0.034174603871277694	0.08762521086914969	5.1220418295750544e-15	2.342343875610203e-14	3	10	10
ENSG00000133422	MORC2	-2.479063449788713	NA	0.013172787083777351	0.04537952981699065	0.03702597458112018	5.211093609502994e-07	1.388734177301738e-06	22	33	33
ENSG00000144214	LYG1	2.477999196182384	NA	0.013212144291351077	0.15607735667793832	0.24346697232167394	2.102296558365373e-42	2.9795275768105606e-41	11	12	12
ENSG00000065970	FOXJ2	2.4776157498820974	NA	0.013226349991852456	0.18466966595610457	0.22780641228316284	2.036966657208994e-39	2.606861283916197e-38	3	7	7
ENSG00000156973	PDE6D	2.476846553863536	NA	0.013254887449327363	0.009047747973661504	0.01920875971286977	0.0003205009371052662	0.0006481451144361097	8	12	12
ENSG00000058056	USP13	-2.4754318012620735	NA	0.013307517455507473	0.011013992113713945	0.015807415895800158	0.0011092237117031006	0.002092868019803771	3	4	4
ENSG00000250506	CDK3	2.4753221173942404	NA	0.013311605494552061	0.18791239586156988	0.05408046879828603	1.1155498608323744e-09	3.6796623511087496e-09	14	26	26
ENSG00000049246	PER3	2.4742231729501256	NA	0.013352625688648872	0.06176504067246188	0.07730860843450096	2.326570178016167e-13	9.651270436090772e-13	13	20	20
ENSG00000139629	GALNT6	2.473607418913909	NA	0.013375658686443243	0.007706177561759906	0.21945799759365678	7.529996802830801e-38	9.132384382725983e-37	6	16	16
ENSG00000226891	LINC01359	2.4719401079997665	NA	0.013438202765539801	0.0033318078164215536	0.06506354424615081	2.0657493097673593e-11	7.65460996395861e-11	2	9	9
ENSG00000173517	PEAK1	2.469549938506197	NA	0.013528313467630032	0.024197584194842522	0.05691097299330201	4.001676328429485e-10	1.3640379120699113e-09	2	7	7
ENSG00000108061	SHOC2	2.467692416772568	NA	0.013598711308790843	0.010360945623851201	0.017159811383462814	0.0006761804071184164	0.0013074549331011077	7	10	10
ENSG00000181789	COPG1	2.4657344887764925	NA	0.01367326457694478	0.032927367358991426	0.019829809248745386	0.0002557608569902051	0.0005237066192865704	30	45	45
ENSG00000092010	PSME1	2.4655885809257674	NA	0.013678834830155634	0.01195050855750695	0.054639681271920856	9.111402107010798e-10	3.02168699928695e-09	5	15	15
ENSG00000261367	AC012645.2	2.4643494650937514	NA	0.013726220800257202	0.0007945120871160673	0.11406778068604885	2.441613351505082e-19	1.3975710068411432e-18	4	5	5
ENSG00000272644	AC097468.3	2.461719521830388	NA	0.013827275121017273	0.006545306484365868	0.0116296290939691	0.0052007454092811165	0.008960874412113119	5	6	6
ENSG00000167114	SLC27A4	-2.4601846700094376	NA	0.013886554153293982	0.007606205213597081	0.02184149836608455	0.0001233481054257563	0.00026185895765613946	14	27	27
ENSG00000139579	NABP2	2.4594891145170563	NA	0.013913491691248121	0.018353278849721325	0.03581117998957859	8.063840385479592e-07	2.1148004093988303e-06	8	11	11
ENSG00000188739	RBM34	2.4591678753232293	NA	0.013925948238194588	0.009795067938799912	0.026522442207361496	2.276470312368394e-05	5.227529376915585e-05	3	5	5
ENSG00000186854	TRABD2A	2.4589355556439223	NA	0.013934962927034446	0.011025474595666189	0.031989260085116676	3.184798833689296e-06	7.931471855785324e-06	8	14	14
ENSG00000135655	USP15	2.458348297156927	NA	0.013957773262297368	0.009495587919813999	0.2600725243202045	1.2279890889377548e-45	1.9462832612008835e-44	9	28	28
ENSG00000033050	ABCF2	-2.457930279117599	NA	0.013974030023431038	0.05144228874588007	0.13554110185714183	6.193355020939277e-23	4.2079970385930134e-22	11	18	18
ENSG00000108604	SMARCD2	2.457263469696045	NA	0.013999996901941142	0.0033807664314865443	0.11409663689856188	2.4148969300494936e-19	1.3832019857521298e-18	1	2	2
ENSG00000095066	HOOK2	2.4572634696960445	NA	0.013999996901941165	0.002291566397321735	0.05969260452386835	1.4584360578850947e-10	5.116759401937702e-10	1	2	2
ENSG00000162739	SLAMF6	2.4561687529960436	NA	0.014042719702994727	0.0017746808377954646	0.011069533764135405	0.006414101890979804	0.010916577345019121	9	17	17
ENSG00000079691	CARMIL1	-2.4560588199189137	NA	0.014047016341503332	0.10454283071609376	0.26234603283386165	4.374657570060354e-46	6.991705747340635e-45	11	20	20
ENSG00000070950	RAD18	2.455202626596279	NA	0.014080519639154571	0.02381484949211372	0.03460068890195472	1.2458638553108417e-06	3.217184046788981e-06	23	32	32
ENSG00000269696	AC005498.3	2.4528594903124574	NA	0.014172568651817171	0.12865358727112022	0.054943259175085704	8.163052578945794e-10	2.7145276066771655e-09	10	16	16
ENSG00000165434	PGM2L1	-2.4526903370436495	NA	0.014179234261899652	0.00956527653279813	0.04028195951310006	1.616397210054112e-07	4.5094510745433485e-07	11	23	23
ENSG00000117505	DR1	2.447363018867902	NA	0.014390581495065176	0.05442383341775729	0.03271566500697059	2.4529486965448437e-06	6.172504357600517e-06	12	15	15
ENSG00000156206	CFAP161	-2.4465036489215257	NA	0.014424933724870049	0.024173139761486655	0.06337218459351902	3.825883294385739e-11	1.390927975735023e-10	6	7	7
ENSG00000182648	LINC01006	2.4444005949598675	NA	0.014509305873915397	0.07278893909917447	0.07409183000564082	7.593353364535278e-13	3.0610817312744585e-12	15	20	20
ENSG00000113658	SMAD5	2.4439286394199176	NA	0.01452829987395079	0.048435354988736454	0.14890506996005365	3.2505616977542957e-25	2.448128351110602e-24	7	7	7
ENSG00000162869	PPP1R21	-2.443184405236705	NA	0.014558296360832427	0.024020610767734273	0.08197665294823488	4.15632855476576e-14	1.8021966722042483e-13	9	20	20
ENSG00000065675	PRKCQ	2.442383005961261	NA	0.014590657942175018	0.0023804286807459023	0.014325133423605627	0.0019130085462472645	0.0034989530247007614	3	7	7
ENSG00000137944	KYAT3	-2.4408532228948405	NA	0.014652608761927864	0.06891434346598393	0.18777973940354611	4.7957922147999373e-32	4.737502343986412e-31	12	24	24
ENSG00000095209	TMEM38B	-2.4403554658886346	NA	0.014672816102522924	0.030423869041246217	0.04482405912169043	3.152259733019056e-08	9.326794713861938e-08	7	12	12
ENSG00000259407	AC021739.2	-2.439142580293171	NA	0.014722158262730062	0.006903403449785951	0.04037225124919638	1.5647508869385178e-07	4.3696324637858067e-07	8	14	14
ENSG00000141627	DYM	2.438923855672441	NA	0.014731071884449973	0.05112756298259792	0.12179693164944844	1.2668635494236804e-20	7.736981128585005e-20	20	35	35
ENSG00000125734	GPR108	2.4380932245337354	NA	0.014764965703178846	0.1007692086755064	0.14633360522935684	8.979837961891924e-25	6.637725914158819e-24	23	39	39
ENSG00000123552	USP45	-2.435350352806698	NA	0.014877376993888308	0.009816840535679808	0.01260900036065001	0.0036104567523004816	0.006363383642877796	3	6	6
ENSG00000054356	PTPRN	-2.435187584546679	NA	0.014884071375769413	0.039266222691927866	0.2519915791710536	4.694178805675323e-44	7.073855214281732e-43	13	24	24
ENSG00000177570	SAMD12	2.4344686573190097	NA	0.014913671391820376	0.08072368797485915	0.2732649084147258	2.9445442498894493e-48	5.105762319651583e-47	10	13	13
ENSG00000172985	SH3RF3	2.432997406567523	NA	0.014974408146309013	0.009564342154688956	0.15735719321944536	1.1284345752530683e-26	9.009089632688486e-26	25	38	38
ENSG00000106258	CYP3A5	2.4323790073394775	NA	0.015000002122494858	9.414111678949106e-07	0.028723139522218895	1.0308010734676967e-05	2.4500634246566226e-05	1	4	4
ENSG00000164620	RELL2	2.4323790073394775	NA	0.015000002122494858	0.00099274005622225	0.05538238670384519	6.96291643283999e-10	2.329893734766302e-09	1	2	2
ENSG00000143314	MRPL24	-2.4321690529510143	NA	0.015008700360585709	0.007012537978299981	0.01494804954429092	0.0015208672327028288	0.002816560709894256	4	7	7
ENSG00000187796	CARD9	-2.4318733258754226	NA	0.015020959627324049	0.19590693251727045	0.2298768383915051	8.27176789550247e-40	1.0746405124240292e-38	4	8	8
ENSG00000231160	KLF3-AS1	2.4252876888995174	NA	0.015296259843932401	0.08175616678652506	0.19248777982046156	6.7968875973237e-33	6.950496446422428e-32	12	18	18
ENSG00000175215	CTDSP2	2.4213506908192217	NA	0.015462951819147426	0.0014442064952203105	0.01046559755636629	0.00804870406106252	0.013497675136237156	2	7	7
ENSG00000103174	NAGPA	-2.4213169843805837	NA	0.015464385820589278	0.09356244035040968	0.19900737397486343	4.4597311922476045e-34	4.732668949000876e-33	12	23	23
ENSG00000112365	ZBTB24	-2.420239168469657	NA	0.015510302002534233	0.01290327959712903	0.017188440110802266	0.0006691463788976324	0.0012951683128347062	6	9	9
ENSG00000107731	UNC5B	2.4178110332474203	NA	0.015614183153178834	0.12582669141155187	0.23817165748792854	2.1836096495680495e-41	2.9957377504353987e-40	6	9	9
ENSG00000275278	AC012150.2	2.4177591085171475	NA	0.01561641128057181	0.0023949054633741196	0.012846029389203564	0.003306196915178571	0.005851787686902396	2	9	9
ENSG00000013810	TACC3	2.414075275302912	NA	0.015775202867197392	0.010202966348601501	0.12801239379903553	1.1531845462627957e-21	7.406727259872915e-21	3	8	8
ENSG00000224020	MIR181A2HG	2.413402563656481	NA	0.01580435294933346	0.029041776065644967	0.021772743167248455	0.00012645632012267514	0.00026825821793465557	3	3	3
ENSG00000174137	FAM53A	2.412352343066094	NA	0.015849956043723915	0.07896601083799998	0.10590767858413651	5.41159512014166e-18	2.9028290495874045e-17	7	12	12
ENSG00000142192	APP	2.409865602104788	NA	0.015958397985403737	0.04556437683262924	0.09630938721238931	2.0057426666318273e-16	9.872698332396443e-16	12	15	15
ENSG00000161544	CYGB	2.4089155197143555	NA	0.016000001144249883	0.0048107317365354545	0.05177465359704571	2.5682498752656177e-09	8.26166143517728e-09	1	3	3
ENSG00000105321	CCDC9	2.405413320698873	NA	0.016154183674970245	0.010313147846380617	0.07961044654236062	9.959773073973847e-14	4.2204138484204966e-13	3	5	5
ENSG00000235169	SMIM1	-2.404605138035062	NA	0.016189948403921472	0.28845820845407844	0.4066875455746934	9.130520646396837e-78	3.736976099404758e-76	18	36	36
ENSG00000167555	ZNF528	2.4035344483485783	NA	0.016237437084403717	0.23741339239637071	0.16360571400777893	9.21573846157697e-28	7.735717027781864e-27	12	17	17
ENSG00000148339	SLC25A25	2.401779233206062	NA	0.016315551610215744	0.006893260664367942	0.03516360800206513	1.017684233673817e-06	2.64789363120502e-06	9	10	10
ENSG00000100024	UPB1	-2.4016165485079717	NA	0.01632280846299304	0.006651941019167436	0.13214717960687203	2.321096114644391e-22	1.5392295928088422e-21	5	9	9
ENSG00000105771	SMG9	-2.399886132288576	NA	0.01640017257394508	0.06843901283385725	0.08506466071747608	1.3249402812943597e-14	5.912412407992968e-14	10	18	18
ENSG00000204520	MICA	2.399094625181644	NA	0.016435666819669445	0.23615444346691739	0.38513637401340467	1.404989514304321e-72	5.061799407732101e-71	21	33	33
ENSG00000231439	WASIR2	-2.3985351688376797	NA	0.016460795698910968	0.000536432278251299	0.08611567662726899	8.972050802716867e-15	4.051124255286771e-14	4	11	11
ENSG00000033100	CHPF2	-2.395102837556232	NA	0.016615704303088917	0.023201089936758262	0.053251801609708084	1.50554783953728e-09	4.9150275842803765e-09	17	28	28
ENSG00000143537	ADAM15	-2.3939579429160966	NA	0.016667659871797365	0.03581360837016355	0.23668054417562673	4.2087864246827016e-41	5.7101644301332e-40	3	6	6
ENSG00000237476	LINC01637	-2.3924057964013925	NA	0.016738324383541427	0.002383016716548091	0.010597548410111337	0.007658586570232334	0.012874924134194127	11	20	20
ENSG00000153774	CFDP1	2.391987068142789	NA	0.01675743280130572	0.09828284783547203	0.15682716522250434	1.3944634166432427e-26	1.110197452739785e-25	10	14	14
ENSG00000243224	AC006252.1	-2.3903662556506338	NA	0.01683157827991285	0.01676854598709358	0.011995202523864698	0.004537285577501774	0.007901087567889717	5	9	9
ENSG00000137261	KIAA0319	-2.3901969510579537	NA	0.016839339852739887	0.05522266786195206	0.15475935941266392	3.180779084379023e-26	2.49529645553595e-25	5	10	10
ENSG00000151552	QDPR	-2.390189929420993	NA	0.016839661819387605	0.3599370600232771	0.4460325945110653	9.719222819959446e-88	5.500823502953285e-86	5	5	5
ENSG00000073737	DHRS9	2.390044072026282	NA	0.01684635111386156	0.21904175586414415	0.269911106329611	1.3789250582354067e-47	2.332069607857889e-46	11	14	14
ENSG00000103671	TRIP4	2.38963548356039	NA	0.016865102169508282	0.02435065852049951	0.0766778045385153	2.934709968214276e-13	1.209791856848717e-12	7	12	12
ENSG00000279873	LINC01126	-2.3889721867264027	NA	0.0168955813830716	6.168137531924555e-05	0.046111013673724666	1.9826983807304823e-08	5.965139391429305e-08	2	12	12
ENSG00000040933	INPP4A	-2.3880448187895293	NA	0.016938275997236175	0.001717401154085483	0.021989931843325608	0.00011689684935135773	0.0002487484885874716	3	8	8
ENSG00000140968	IRF8	-2.3875252849019395	NA	0.01696223590713837	0.012363693138662963	0.015695505283175076	0.0011557040668376613	0.0021772129014829235	17	32	32
ENSG00000091592	NLRP1	-2.387523716049941	NA	0.016962308304615085	0.05620742787533698	0.06999632516791654	3.4080535084314255e-12	1.3222784981015954e-11	18	30	30
ENSG00000136932	TRMO	2.3861930494711188	NA	0.017023812033605732	0.11882979373575439	0.04270209390437459	6.767320899655631e-08	1.9504669934150323e-07	12	23	23
ENSG00000198064	NPIPB13	-2.3861459926873865	NA	0.017025990587255294	0.04046707852670293	0.04857556692353512	8.152946295656569e-09	2.5246456486857078e-08	6	13	13
ENSG00000101216	GMEB2	-2.3847477997842197	NA	0.017090833426242007	0.037051923348287504	0.049103408533187724	6.739019576487189e-09	2.1008443322519323e-08	7	11	11
ENSG00000123901	GPR83	-2.38466901639576	NA	0.017094493538143227	0.049072332208293726	0.057916527637562686	2.778889686709704e-10	9.569313099876448e-10	6	9	9
ENSG00000139722	VPS37B	2.383576449842297	NA	0.017145322846310863	0.012657289445529843	0.015990345267635382	0.0010372707895001476	0.0019640230505838614	5	12	12
ENSG00000141452	RMC1	-2.381741415124615	NA	0.017230992288031845	0.04398448419092763	0.08171394666251815	4.580225973521307e-14	1.977002144976514e-13	6	8	8
ENSG00000260948	AL390195.2	2.379791183195731	NA	0.01732245111421073	0.10653609002476407	0.04158028550062417	1.0132727095097116e-07	2.8740677630469804e-07	4	5	5
ENSG00000142230	SAE1	2.377073257370192	NA	0.017450622006791414	0.004558874586030063	0.0581659540266891	2.538466581261035e-10	8.766041764407066e-10	9	15	15
ENSG00000121417	ZNF211	-2.3767732032196722	NA	0.017464822683280385	0.13608493520069312	0.13903139248341412	1.58369308797811e-23	1.11124192985829e-22	10	16	16
ENSG00000196652	ZKSCAN5	-2.376076155633666	NA	0.01749785100059603	0.018816611119654506	0.08417415620409772	1.8429736406889495e-14	8.151961558982408e-14	3	7	7
ENSG00000218739	CEBPZOS	-2.375526834674566	NA	0.0175239181330864	0.03766232993211372	0.11253290617135082	4.381612883553337e-19	2.4741613217008946e-18	19	38	38
ENSG00000204564	C6orf136	-2.375030829437184	NA	0.017547484496489872	0.010032839356723142	0.015330768855146129	0.0013212828694859349	0.0024685346910136505	13	15	15
ENSG00000213760	ATP6V1G2	-2.374480775067272	NA	0.01757365134468277	0.04228993133856752	0.09221245568964614	9.280275971506161e-16	4.410960438895764e-15	9	11	11
ENSG00000108561	C1QBP	2.374233420501726	NA	0.017585429489035943	0.012410791921414878	0.027137301567480506	1.824244708665791e-05	4.232711745218462e-05	7	11	11
ENSG00000159921	GNE	-2.3708917866228623	NA	0.017745225696311637	0.013272817799521297	0.01339072288121723	0.0027017135428024494	0.004837302729747255	7	9	9
ENSG00000149577	SIDT2	2.3708904104591664	NA	0.01774529176542216	0.3046434362174185	0.35111597107504844	9.5341192348595e-65	2.6980298805050425e-63	4	5	5
ENSG00000066294	CD84	2.3707969278304772	NA	0.017749780336595404	0.023538584063094076	0.04232051379980948	7.763452877416529e-08	2.2263453744952515e-07	13	26	26
ENSG00000113597	TRAPPC13	-2.3699568410368412	NA	0.017790161794154605	0.0038422905347911384	0.0182356106797982	0.00045670147502625233	0.0009034460255191142	5	9	9
ENSG00000087502	ERGIC2	2.3683339487369066	NA	0.01786839932051616	0.010930501467309568	0.04882325326084741	7.45594112450361e-09	2.3167590930261354e-08	7	11	11
ENSG00000162302	RPS6KA4	2.3655698912271728	NA	0.018002345009017193	0.013217334093341295	0.22002441087479255	5.901238380782879e-38	7.198009163847596e-37	4	8	8
ENSG00000103591	AAGAB	-2.363878920163374	NA	0.018084722042142787	0.015912283448632547	0.01894021556218133	0.00035337844216735536	0.0007088650023076357	8	10	10
ENSG00000231680	LINC02723	2.3628086252121623	NA	0.018137032772379425	0.00788920763900315	0.23975833986097114	1.0847427300101132e-41	1.5038199738838667e-40	2	5	5
ENSG00000127948	POR	2.3609277736054097	NA	0.018229280584159603	0.03633932833129879	0.09030507394855009	1.8898169034732877e-15	8.862037210189611e-15	8	12	12
ENSG00000154822	PLCL2	2.3586045380518135	NA	0.018343792358217748	0.043504941747770705	0.11100650393142222	7.830637631787731e-19	4.375614361274936e-18	15	27	27
ENSG00000146109	ABT1	2.3570365373889337	NA	0.018421434232139263	0.0478678037366041	0.11203394919694742	5.297916194109235e-19	2.9846900398416317e-18	5	12	12
ENSG00000120029	ARMH3	2.356185084049783	NA	0.01846371558797459	0.1460551194203318	0.12995707016453095	5.430510522055032e-22	3.545025692528426e-21	19	32	32
ENSG00000144320	LNPK	2.3546361365317914	NA	0.01854085084681167	0.16741057115518804	0.46213744562467457	5.0173002875711936e-92	3.2105105459536713e-90	3	5	5
ENSG00000152128	TMEM163	2.3543914490527085	NA	0.018553061671881973	0.003757674415259804	0.1320475771317376	2.412682041368528e-22	1.5968050147214996e-21	4	11	11
ENSG00000149922	TBX6	2.353226055028211	NA	0.018611315837985146	0.07333638131947112	0.22211253852915092	2.3991812210539876e-38	2.9749500187892143e-37	8	10	10
ENSG00000232063	AL691447.2	2.3523804627497795	NA	0.018653684309869804	0.00465282640122997	0.20024366601504626	2.65415518092324e-34	2.8323651025297227e-33	4	10	10
ENSG00000177082	WDR73	-2.3523653640785134	NA	0.018654441596263307	0.02447763038801625	0.01676591086883674	0.0007808794084078076	0.0014997537209973674	3	6	6
ENSG00000162729	IGSF8	-2.3520290946629436	NA	0.018671314439771797	0.07198400183409384	0.10183753095868424	2.5143901614613317e-17	1.305062859530883e-16	11	15	15
ENSG00000197506	SLC28A3	-2.3519925781504902	NA	0.018673147516293325	0.041768710090116096	0.15086973702537115	1.492574627447056e-25	1.1406489432303727e-24	6	10	10
ENSG00000153823	PID1	2.3514560256332566	NA	0.018700099840943493	0.015233393912596526	0.03279017261999378	2.3881318530694134e-06	6.019117158772394e-06	3	5	5
ENSG00000235027	AC068580.3	2.348695663388625	NA	0.01883929807256661	0.006897968948000686	0.011951808674666272	0.004611314073859284	0.008016973342722309	11	19	19
ENSG00000182718	ANXA2	2.3467036311121934	NA	0.01894031349651234	0.00755995318833946	0.022472207310632358	9.818254074828037e-05	0.00021078272299602653	4	5	5
ENSG00000198363	ASPH	2.3466853367638585	NA	0.018941243388655115	0.04788523166742142	0.08481632725891518	1.4527003274360647e-14	6.464026444006506e-14	17	28	28
ENSG00000277767	AL442128.2	-2.346497748078449	NA	0.01895078072696067	0.12296961425461705	0.08344199088187006	2.4169753934595933e-14	1.0606118480664935e-13	4	5	5
ENSG00000108055	SMC3	-2.345530986785889	NA	0.01899999918556471	2.4756213442664996e-05	0.028734130243568974	1.0267327114385875e-05	2.4414086617388152e-05	1	4	4
ENSG00000105576	TNPO2	-2.3455309867858887	NA	0.018999999185564723	9.886426357646333e-06	0.023762401635020827	6.159644056650099e-05	0.00013514807564929957	1	2	2
ENSG00000145241	CENPC	-2.3437842217968194	NA	0.019089211613540075	0.017968528570774727	0.22745615100550945	2.3718894097378762e-39	3.0264532356841395e-38	5	7	7
ENSG00000280670	CCDC163	2.3412499679112675	NA	0.019219294420699754	0.2625100451350674	0.689189169716141	1.1578176435789537e-171	1.1030785983186375e-168	18	31	31
ENSG00000132256	TRIM5	2.3411802256597185	NA	0.019222885205942605	0.003000742817658202	0.07536825087216074	4.750687084510658e-13	1.9356030604008855e-12	2	3	3
ENSG00000157111	TMEM171	2.341045598105844	NA	0.019229818367506053	0.02396095415349232	0.04749534488983905	1.2037297671173753e-08	3.6776700118111296e-08	8	11	11
ENSG00000247796	AC008966.1	-2.3405142763221423	NA	0.019257202155964236	0.08513844248509844	0.046128453072668246	1.970276669005859e-08	5.9288076148063654e-08	13	19	19
ENSG00000129317	PUS7L	-2.340178762256765	NA	0.019274511762393892	0.0804487060385856	0.044950418720005825	3.012004982610724e-08	8.922589989081243e-08	29	38	38
ENSG00000228748	AL450306.1	2.3395529678177103	NA	0.019306833646659468	0.00909397282999065	0.0372275641689807	4.846868584875757e-07	1.295494846665124e-06	3	4	4
ENSG00000121577	POPDC2	2.339552327432662	NA	0.01930686674638481	0.07719509649666696	0.11077540567649526	8.549502606047324e-19	4.769532211812152e-18	13	19	19
ENSG00000237886	NALT1	-2.3391529499867327	NA	0.01932751911968237	0.003669388529068319	0.25065088837965566	8.559720966146047e-44	1.2797790309366918e-42	13	36	36
ENSG00000162692	VCAM1	2.3389610133937158	NA	0.019337451299230306	0.0068539834298722725	0.015304319756719418	0.0013341828319812711	0.0024912784609807076	5	9	9
ENSG00000165795	NDRG2	-2.3383898902208125	NA	0.019367031704985854	0.002701441921672896	0.014730769158201281	0.0016474599714491102	0.0030355959009756945	9	19	19
ENSG00000160223	ICOSLG	-2.3380020732376554	NA	0.01938714059459309	0.008493289013503113	0.31327754035259653	1.6786229734552454e-56	3.772883454560453e-55	18	37	37
ENSG00000198160	MIER1	-2.3370398931561693	NA	0.019437109867474534	0.028373582014812052	0.06527051030040307	1.915589844422953e-11	7.118190734996581e-11	4	5	5
ENSG00000172831	CES2	2.3361670733709072	NA	0.019482535655996724	0.001034980697885151	0.01497197084618406	0.0015075445368587686	0.002793094345569471	5	10	10
ENSG00000272333	KMT2B	-2.335480943229552	NA	0.019518310292188614	0.022906832070538053	0.05855708196566853	2.2025805742795074e-10	7.630718034003894e-10	11	15	15
ENSG00000206140	TMEM191C	-2.334017150295815	NA	0.019594823909944638	0.007635810206777958	0.011888086212533185	0.004722252453375577	0.008195719797888653	2	6	6
ENSG00000090615	GOLGA3	2.330760299207649	NA	0.019766002622202003	0.028867277179630526	0.07186923035982017	1.7162409395674268e-12	6.7877804134321496e-12	7	12	12
ENSG00000244355	LY6G6D	2.3290001329864793	NA	0.01985905865693815	0.0017273655580971306	0.010949097297965006	0.006710623142145508	0.011379459731499389	7	8	8
ENSG00000267980	AC007292.1	-2.3283688313122077	NA	0.019892527228949186	0.028233811337244008	0.0989573216278806	7.428511422764214e-17	3.757862607344646e-16	8	15	15
ENSG00000260661	AC116903.2	2.3270551445303895	NA	0.019962330454241763	0.00760109155773643	0.012379281161849016	0.003932439268726543	0.006902497545485311	4	10	10
ENSG00000167118	URM1	-2.326347827911377	NA	0.020000002458898207	0.006595254121444819	0.05992002470915107	1.342802223147957e-10	4.720728848865173e-10	1	13	13
ENSG00000065000	AP3D1	2.323551721727264	NA	0.020149532517651576	0.018551167410566005	0.022841820372460263	8.590080326181164e-05	0.0001856970438353318	2	10	10
ENSG00000101745	ANKRD12	2.323445841085566	NA	0.02015521391829091	0.050897330840671065	0.03773345547992001	4.0410037269933073e-07	1.0885826722307293e-06	20	32	32
ENSG00000009830	POMT2	2.3230711275374327	NA	0.02017533172931004	0.04453289397760961	0.08237074860450455	3.592693204586369e-14	1.5621474585560762e-13	18	32	32
ENSG00000108474	PIGL	2.3227675912404546	NA	0.02019164098347881	0.04416442687043356	0.03785373313593352	3.870013771344666e-07	1.0441608899431983e-06	8	10	10
ENSG00000189077	TMEM120A	-2.32068201789252	NA	0.02030401193801053	0.022063532473076054	0.02331133751610876	7.249534306052208e-05	0.00015800999468033723	6	12	12
ENSG00000137135	ARHGEF39	-2.320348885947131	NA	0.02032201157031634	0.05919253217480228	0.0714077870141144	2.0324650687794965e-12	7.994207216628345e-12	10	19	19
ENSG00000125648	SLC25A23	2.3201298879021284	NA	0.020333851954213115	0.006787958334349205	0.060864051375783684	9.528668253367893e-11	3.385273086327035e-10	9	22	22
ENSG00000063761	ADCK1	2.3198862464054866	NA	0.02034703178659201	0.1359267512635584	0.40786110842067247	4.706249697520443e-78	1.9541761758541907e-76	12	21	21
ENSG00000258867	LINC01146	-2.319087714235175	NA	0.02039028078578499	0.01386675594135878	0.020646219586663992	0.00019018745630630676	0.000395336325842043	11	20	20
ENSG00000253210	AC040970.1	-2.316677807800574	NA	0.02052128934524519	0.34405368354320187	0.4264309594729224	1.0995669207828244e-82	5.403000895273541e-81	8	14	14
ENSG00000163710	PCOLCE2	-2.3158135325440057	NA	0.02056845203378625	0.010657628250207858	0.011776202479654246	0.004923641055985367	0.00851851497872206	9	15	15
ENSG00000109917	ZPR1	2.315490719256782	NA	0.020586091880840603	0.004532218017865215	0.016644516913633934	0.0008163303370739972	0.0015652111975046933	10	15	15
ENSG00000136982	DSCC1	-2.3150172663739466	NA	0.020611987156934294	0.034818790170190086	0.022663761113572448	9.161212955271494e-05	0.00019729453845278267	5	5	5
ENSG00000066583	ISOC1	-2.31485204461978	NA	0.020621030563708242	0.007261489145461875	0.08361444944519131	2.2674770681483805e-14	9.96794776766895e-14	5	7	7
ENSG00000243156	MICAL3	-2.3143187664843436	NA	0.02065024313140747	0.02688781910045685	0.059831693999811274	1.3865860070473406e-10	4.86966279640689e-10	4	10	10
ENSG00000180096	SEPTIN1	-2.3138686446765946	NA	0.02067492853385842	0.028675793453351802	0.03140053174843526	3.935449083791051e-06	9.72044020422479e-06	3	3	3
ENSG00000249806	AC139720.1	-2.312296852521297	NA	0.020761330025649193	0.021329416921908064	0.032758681588338834	2.4153153294113006e-06	6.081899327212231e-06	6	9	9
ENSG00000281831	AL645929.2	2.3096263273021274	NA	0.02090885074638688	0.2874220205736369	0.4524472874985597	1.9728158483841973e-89	1.1829307337042167e-87	28	40	40
ENSG00000100726	TELO2	-2.307151527116929	NA	0.021046374268289328	0.11972711143823282	0.2361671789103994	5.274060460563391e-41	7.138505354238484e-40	23	39	39
ENSG00000231721	LINC-PINT	2.305658048460939	NA	0.021129746964526224	0.02515918378071872	0.034926655995624875	1.108141823869318e-06	2.8754854146409355e-06	12	19	19
ENSG00000106609	TMEM248	2.3052939346089323	NA	0.021150117010687797	0.008568463844114296	0.010735138113955526	0.0072722972472046695	0.012266413444704718	5	7	7
ENSG00000163946	TASOR	2.30433472794041	NA	0.021203860945379984	0.00912037967769932	0.1495703862899664	2.4978880825607707e-25	1.8945724337830453e-24	7	11	11
ENSG00000111802	TDP2	-2.3037185705503522	NA	0.02123844669544963	0.02256411886151216	0.03415544885865727	1.46204807110517e-06	3.7522691366929906e-06	12	18	18
ENSG00000188603	CLN3	-2.303384583440078	NA	0.02125721437342653	0.039842785635223	0.0841539319411313	1.8568328021651614e-14	8.211146396165639e-14	4	6	6
ENSG00000107679	PLEKHA1	-2.3033747047754742	NA	0.02125776970333954	0.057455283383946947	0.08178401857004959	4.4631135852857365e-14	1.9279076794474833e-13	13	18	18
ENSG00000181192	DHTKD1	2.3025996977568326	NA	0.021301376185647383	0.021745010883476978	0.05328566047406917	1.4872216196130306e-09	4.860751582760408e-09	9	13	13
ENSG00000196387	ZNF140	2.3021920183043765	NA	0.021324345899139105	0.006551789928451601	0.024629195503424815	4.504858996620233e-05	0.00010056473175350217	2	5	5
ENSG00000251381	LINC00958	-2.3010551350419757	NA	0.02138851483004819	0.38242427847701044	0.45916396180051144	3.173680656719386e-91	2.008319172770507e-89	7	7	7
ENSG00000104343	UBE2W	-2.3008509134470887	NA	0.021400059477421598	0.015516985458462172	0.02523213432452254	3.6243662962964195e-05	8.167445153112654e-05	22	36	36
ENSG00000124134	KCNS1	-2.3007975467737514	NA	0.02140307718974421	0.010899341512348573	0.015391928342717114	0.001291933734553047	0.0024173891559029132	15	23	23
ENSG00000179820	MYADM	2.2959154429713813	NA	0.021680716582849684	0.0026821912523249587	0.010927989984047126	0.006764010900665689	0.011462859417387224	2	12	12
ENSG00000185432	METTL7A	2.2948937176369553	NA	0.021739215937410725	0.015228222476469667	0.033894936275281	1.6055422775474817e-06	4.103344935568072e-06	2	4	4
ENSG00000126267	COX6B1	2.294250102049629	NA	0.02177613692763335	0.06023986759696291	0.07276287442559946	1.2367003100604482e-12	4.9298404503083746e-12	3	4	4
ENSG00000085465	OVGP1	2.293190001603687	NA	0.021837068529351137	0.059917770739371295	0.0930545220017558	6.776900053067234e-16	3.2426634768429127e-15	4	5	5
ENSG00000152804	HHEX	-2.2926340834485903	NA	0.021869080405549565	0.006459013364159643	0.01465742364096094	0.0016925543951359214	0.0031140022875427442	4	5	5
ENSG00000165806	CASP7	-2.2916255310300975	NA	0.021927260928048673	0.22495755592383976	0.29532510505721143	9.571167795328076e-53	1.9174761275944063e-51	28	38	38
ENSG00000100949	RABGGTA	2.2909277251603566	NA	0.02196759414538045	0.008193343493475034	0.018405918886409228	0.0004292320844521034	0.0008522520569953829	4	5	5
ENSG00000001629	ANKIB1	2.290367841720581	NA	0.022000002092939258	0.002117967671980847	0.060311097856200306	1.164950365355593e-10	4.114878231819375e-10	1	3	3
ENSG00000117500	TMED5	-2.29004906437022	NA	0.022018472580364625	0.041810817274568146	0.06422669699779655	2.8025207702602664e-11	1.0293516532275286e-10	2	6	6
ENSG00000167074	TEF	-2.289264330486227	NA	0.022063998850237833	0.11460281224541641	0.17917313609136237	1.659028427096804e-30	1.5470733276934798e-29	7	13	13
ENSG00000111880	RNGTT	2.288284946006069	NA	0.022120932607418296	0.03116468242991382	0.045021552585016986	2.9358092989807094e-08	8.705895498568249e-08	8	9	9
ENSG00000157881	PANK4	2.287847532984343	NA	0.022146401632254807	0.007734684436287616	0.05197561240761858	2.388328768394459e-09	7.694429842043316e-09	6	8	8
ENSG00000198853	RUSC2	-2.287466472917975	NA	0.022168610205767797	0.03041993700063765	0.0498677257804025	5.11424456813972e-09	1.6065979135194733e-08	21	26	26
ENSG00000280433	FP565260.6	-2.2865210183982825	NA	0.022223795935121478	0.07345250377751526	0.3530636467969435	3.483716270241611e-65	1.0023867503082783e-63	8	16	16
ENSG00000128285	MCHR1	-2.2861427730896304	NA	0.02224590736919513	0.022946306787789788	0.05039649749014575	4.225350067847335e-09	1.3359241945706848e-08	6	9	9
ENSG00000020922	MRE11	2.285827761052758	NA	0.02226433691624477	0.21762588827202667	0.3104489126017792	6.655178400117337e-56	1.4745433382895636e-54	5	6	6
ENSG00000121807	CCR2	-2.285261989230125	NA	0.0222974703174103	0.005123408401419623	0.05552036700488001	6.623494445070662e-10	2.2215197777922312e-09	7	13	13
ENSG00000170558	CDH2	-2.2840632927385096	NA	0.022367811482937604	0.016529664405795758	0.053779301155245804	1.243992746624577e-09	4.089176080480137e-09	7	10	10
ENSG00000166321	NUDT13	2.2840239771602096	NA	0.02237012183938575	0.11197826927281884	0.1562086773638597	1.7848895865301405e-26	1.4151211983081544e-25	3	8	8
ENSG00000171150	SOCS5	-2.2821466472594256	NA	0.022480683764834634	0.010147444600490793	0.025434757287949746	3.369011649632972e-05	7.614019607216108e-05	12	15	15
ENSG00000275302	CCL4	2.2813411417722613	NA	0.022528267983980006	0.048131995624552455	0.07662232111989918	2.995249086612373e-13	1.2341548915501103e-12	3	5	5
ENSG00000167523	SPATA33	2.2798491008467536	NA	0.02261663972030791	0.0506776448401605	0.06294658062371739	4.46714651258069e-11	1.616865672103129e-10	20	26	26
ENSG00000235111	Z97192.3	2.27852206142393	NA	0.02269549160699274	0.04751873291130968	0.3678514981372623	1.5101840813632638e-68	4.840775104915628e-67	18	33	33
ENSG00000132694	ARHGEF11	-2.2784403183283257	NA	0.02270035653409295	0.013576499860177189	0.020147714872499563	0.00022788503823325127	0.0004694858866725164	9	14	14
ENSG00000168268	NT5DC2	-2.2784021043787774	NA	0.0227026311419336	0.18092886668482236	0.22152430320723004	3.0922842397397437e-38	3.8150778724674005e-37	10	15	15
ENSG00000197043	ANXA6	2.2783786346619226	NA	0.022704028227397515	0.08681074076118458	0.15210483455518245	9.142343942428686e-26	7.059075023354774e-25	10	12	12
ENSG00000014919	COX15	2.277966693960234	NA	0.022728562051568237	0.01561877477125891	0.01976288525232758	0.00026205257707217	0.0005358220632181522	11	21	21
ENSG00000234506	LINC01506	-2.2777017854462076	NA	0.022744351292969242	0.043394508632521596	0.1871921907799945	6.115369334135441e-32	5.999569148231618e-31	13	25	25
ENSG00000162746	FCRLB	2.277588126639972	NA	0.022751128576819213	0.020452159784012075	0.04786670790163169	1.0528481028427646e-08	3.228771837562692e-08	10	18	18
ENSG00000146376	ARHGAP18	2.2747476835692266	NA	0.02292107023934876	0.008289534628009122	0.044961290329075566	3.000233139286809e-08	8.889253300903505e-08	13	22	22
ENSG00000236953	ZDHHC20-IT1	-2.274323162807012	NA	0.022946563494094328	0.01109149286553794	0.013141993022764562	0.002962464968097967	0.005276621493343585	5	6	6
ENSG00000163510	CWC22	-2.2741850096835345	NA	0.022954865154027098	0.010148412613726312	0.2578875449115452	3.301528268947115e-45	5.151765994920298e-44	9	15	15
ENSG00000155229	MMS19	2.273434638977051	NA	0.023000000720364705	0.00871792178869044	0.015087519583189303	0.00144483171400673	0.002683862550205959	1	1	1
ENSG00000122550	KLHL7	2.2731775097587104	NA	0.023015485028900072	0.02281651489513077	0.03742632167634397	4.512683950354374e-07	1.2089988605628365e-06	4	13	13
ENSG00000128731	HERC2	-2.2723857197093973	NA	0.02306322346632583	0.019264538416827785	0.34501533523649996	2.190010343301736e-63	5.9424821799496e-62	6	12	12
ENSG00000172568	FNDC9	-2.2719562787269543	NA	0.023089151181397604	0.022077292334167345	0.02208536772563149	0.00011292897593378654	0.00024078316651603946	7	10	10
ENSG00000171135	JAGN1	-2.2706262753710256	NA	0.023169611462945452	0.0041869961587810475	0.075279380419905	4.908450765492862e-13	1.9975088319277905e-12	7	16	16
ENSG00000117601	SERPINC1	-2.2706106167865716	NA	0.02317056019760224	0.04449669071420708	0.03415855883811623	1.4604149081226486e-06	3.748638715670603e-06	8	12	12
ENSG00000164494	PDSS2	-2.269097624513925	NA	0.02326238980674961	0.001597022955847059	0.018688926052185268	0.0003872106429616017	0.0007739248620219706	9	17	17
ENSG00000130856	ZNF236	-2.2685047065492108	NA	0.023298462472378698	0.0014311085211736257	0.024906245524317593	4.076389650455673e-05	9.152396715850267e-05	7	15	15
ENSG00000196557	CACNA1H	2.267773585010003	NA	0.023343010187185896	0.002107927377249411	0.04162115812427019	9.984816627665985e-08	2.833051296291264e-07	5	19	19
ENSG00000204104	TRAF3IP1	-2.2672163852450917	NA	0.023377010365432084	0.0021332085737249622	0.011906182900833104	0.004690473952397456	0.008144494258274897	2	4	4
ENSG00000184787	UBE2G2	2.266419883296615	NA	0.023425687339448237	0.0010540727661039397	0.03546249661064305	9.140368525017938e-07	2.3858170446808617e-06	8	17	17
ENSG00000163945	UVSSA	2.2642659153587075	NA	0.023557764617758	0.379300636772271	0.4089140926562976	2.5938409670937857e-78	1.0983155245602798e-76	33	65	65
ENSG00000156711	MAPK13	2.2635548749911605	NA	0.02360150592054024	0.03302266301179593	0.03182860397584189	3.374136196965221e-06	8.381092358307732e-06	8	14	14
ENSG00000145214	DGKQ	2.262868779796854	NA	0.023643779454929504	0.03550145630709305	0.6277777880122767	1.730080231034431e-145	4.944857647001576e-143	21	38	38
ENSG00000253797	UTP14C	-2.2626088103507263	NA	0.023659814543245127	0.022762225427452855	0.015237488425186583	0.0013673477755017443	0.002549597368933284	3	8	8
ENSG00000124222	STX16	-2.2625384892873903	NA	0.023664153614212688	0.024763651717834345	0.05399637506276537	1.1500197027061508e-09	3.788261214311906e-09	15	19	19
ENSG00000161911	TREML1	-2.2622207034975563	NA	0.023683770789732172	0.001682625000901858	0.01175554401520928	0.0049617697574341835	0.00858015423719258	4	7	7
ENSG00000184619	KRBA2	-2.262165349074375	NA	0.023687189305848122	0.0649950196476457	0.035335790068193804	9.566203339039047e-07	2.4943107961255987e-06	7	16	16
ENSG00000158882	TOMM40L	-2.2615169540045694	NA	0.023727264045752705	0.1460499423898454	0.24592868163650808	7.043174157461218e-43	1.0090509074879067e-41	6	10	10
ENSG00000114796	KLHL24	2.261137879251977	NA	0.023750720395852746	0.042174214983349154	0.046663801561751594	1.6245374422346577e-08	4.920380183130015e-08	8	12	12
ENSG00000027697	IFNGR1	2.260959827663304	NA	0.02376174479616311	0.04273794061430233	0.04702460921999861	1.4264008177939825e-08	4.3363495168142186e-08	18	34	34
ENSG00000150712	MTMR12	-2.260839829415407	NA	0.02376917721811039	0.022873051126438528	0.04215557684946004	8.238175626740412e-08	2.356178682838081e-07	6	8	8
ENSG00000223745	CCDC18-AS1	-2.259732915976699	NA	0.02383783210731653	0.4059132879282232	0.5127672097290326	2.1767529667078787e-106	2.1702986410507797e-104	27	39	39
ENSG00000143951	WDPCP	2.2589825707252738	NA	0.023884469072607706	0.04578785246842173	0.06718089998371363	9.539616445695452e-12	3.60738439751337e-11	14	16	16
ENSG00000272009	AL121944.1	-2.2572078565703895	NA	0.023995089728940776	0.025020025828633743	0.010899917727138064	0.0068356864674551	0.011575509749223611	4	5	5
ENSG00000278834	AC073508.3	-2.257129192352295	NA	0.02400000325668069	0.05545550873003962	0.044211470051221	3.9303813568392045e-08	1.1543433788051982e-07	1	2	2
ENSG00000171204	TMEM126B	-2.257129192352295	NA	0.02400000325668069	0.015339514916324676	0.027039536423465724	1.8896155023312163e-05	4.378464565528716e-05	1	1	1
ENSG00000236242	MYO16-AS1	2.256952055955285	NA	0.024011070752452134	0.00322822877984783	0.116634914470252	9.16291510284496e-20	5.375806743027309e-19	6	19	19
ENSG00000049245	VAMP3	2.256800536527603	NA	0.024020541209751074	0.18061938685191928	0.22196465184590924	2.5572896167319854e-38	3.168710956454972e-37	33	55	55
ENSG00000160190	SLC37A1	-2.256269450529906	NA	0.02405376139130254	0.002326309634040516	0.01791330328024499	0.0005136245274748253	0.001009876980241433	20	28	28
ENSG00000070614	NDST1	-2.2555609369208316	NA	0.024098141941705717	0.0285371856722971	0.40926637668516275	2.1246153266950071e-78	9.035183117513391e-77	8	18	18
ENSG00000091844	RGS17	2.25525751844279	NA	0.02411716945955376	0.011828376005938905	0.018437844643981505	0.0004242708056414002	0.000843280023869306	3	4	4
ENSG00000122481	RWDD3	2.2545093791626387	NA	0.02416414129718677	0.16268242113925843	0.12535492502831166	3.219194315741364e-21	2.0251637314984833e-20	17	32	32
ENSG00000163406	SLC15A2	-2.254359111164355	NA	0.02417358541527756	0.002970794846571376	0.01685295208427975	0.0007564193000126312	0.0014553836616085058	3	6	6
ENSG00000105341	DMAC2	2.253446827072415	NA	0.02423098981425516	0.08156393596183041	0.0818814056497896	4.30529374840581e-14	1.8634902193692891e-13	25	46	46
ENSG00000130164	LDLR	-2.2533958156543616	NA	0.024234203133106414	0.006147752911474161	0.031507692774133934	3.786722727978966e-06	9.366581286904844e-06	13	25	25
ENSG00000273014	AC018645.3	-2.2526378203010164	NA	0.02428199443285787	0.06795736296058126	0.0692334804833775	4.5053266537032555e-12	1.7362212760529694e-11	6	11	11
ENSG00000253394	LINC00534	-2.251964389074459	NA	0.024324522508805853	0.014172770059360903	0.026136362379618833	2.6162202222645457e-05	5.976496681978779e-05	5	7	7
ENSG00000197696	NMB	-2.251926709463648	NA	0.024326903932238915	0.021947938894149893	0.040092470286637955	1.7303893501347385e-07	4.811032257694655e-07	8	15	15
ENSG00000076685	NT5C2	-2.251835075617484	NA	0.024332696209796115	0.029366561558163334	0.06656231721689751	1.1956840664220337e-11	4.4966636085683017e-11	8	12	12
ENSG00000185019	UBOX5	2.2512765800669197	NA	0.02436802518763084	0.0031496934733238674	0.07999425251359996	8.644508877059832e-14	3.6767034407911477e-13	6	13	13
ENSG00000257949	TEN1	2.2504561721885468	NA	0.024420002673930012	0.1954568578112657	0.30778803860535403	2.4192285242466093e-55	5.251563286367735e-54	4	11	11
ENSG00000224138	AC000123.1	2.249971555471954	NA	0.02445075100670463	0.02839881244652798	0.034425964965906046	1.326601955532462e-06	3.417439828064622e-06	12	17	17
ENSG00000184271	POU6F1	2.24947888167807	NA	0.02448204493793146	0.06445541649713822	0.10069374592876192	3.8674311763187424e-17	1.9904735066833766e-16	6	13	13
ENSG00000065882	TBC1D1	-2.2485979695843157	NA	0.024538085721264157	0.03557247740315289	0.09377940135406196	5.169099091499806e-16	2.4907243697704458e-15	10	15	15
ENSG00000137815	RTF1	-2.244945321594515	NA	0.024771642951432252	0.019315829438533622	0.043062470748662526	5.944091712126447e-08	1.722701278606914e-07	6	8	8
ENSG00000261286	ATP2C2-AS1	-2.242164338989575	NA	0.02495075299905536	0.015885965988616614	0.06597509874791688	1.4814457445443742e-11	5.537339379509911e-11	11	21	21
ENSG00000124214	STAU1	-2.2418554584571706	NA	0.024970715569571995	0.028056019144763536	0.02158213403905261	0.00013549056327146245	0.0002863603240747239	6	7	7
ENSG00000075975	MKRN2	-2.2414026260375977	NA	0.025000006573114488	0.04112003581021251	0.08681142406658961	6.929906262370064e-15	3.1514442453827695e-14	1	2	2
ENSG00000125245	GPR18	-2.2413759323400115	NA	0.02500173415588526	0.006201216321352489	0.024849381499898446	4.1608658816351576e-05	9.329849503682181e-05	3	5	5
ENSG00000170891	CYTL1	2.240558400399517	NA	0.02505469388580615	0.042485515674869676	0.20418691260230692	5.044107291150492e-35	5.534318358025578e-34	4	6	6
ENSG00000148384	INPP5E	2.238833197036596	NA	0.02516677140013043	0.019626539584751867	0.04301143526961924	6.054292371046389e-08	1.752617486007335e-07	2	8	8
ENSG00000187626	ZKSCAN4	2.2377940856908016	NA	0.025234486283644955	0.009128040064104271	0.02238488336235906	0.00010133276296946916	0.00021730093186987957	2	4	4
ENSG00000158158	CNNM4	2.2377416169668503	NA	0.025237909646734516	0.007076424777287288	0.044386863477143115	3.689813558652357e-08	1.0861073243619854e-07	6	11	11
ENSG00000119718	EIF2B2	-2.237461915521208	NA	0.025256165770946745	0.028902637755547255	0.19395399606947228	3.69036632085689e-33	3.805537705133783e-32	15	19	19
ENSG00000074842	MYDGF	2.2366452475526994	NA	0.025309535141927204	0.0026028397998559875	0.021026261381471754	0.0001657119770033062	0.0003469834790756652	10	23	23
ENSG00000138095	LRPPRC	-2.236598741917894	NA	0.025312577226995096	0.0515583560742536	0.10806847652797931	2.3881986472144158e-18	1.3068034014384178e-17	15	22	22
ENSG00000230730	AC074011.1	2.2348780923592897	NA	0.025425353182344408	0.20704192236263058	0.43074617549735567	8.782451958829301e-84	4.455925107750405e-82	16	28	28
ENSG00000166908	PIP4K2C	2.233571122575023	NA	0.025511305760564873	0.025519083422593843	0.034353423352097935	1.3616409194048448e-06	3.502967315762629e-06	7	11	11
ENSG00000073584	SMARCE1	2.2325083185186902	NA	0.025581386056450585	0.08020886721016048	0.03645581767234739	6.396246153986213e-07	1.6945655074109312e-06	6	7	7
ENSG00000183336	BOLA2	-2.2312377761851607	NA	0.025665382913995807	0.10110725522614399	0.16919846497434987	9.641827431823428e-29	8.367798513579957e-28	14	39	39
ENSG00000136048	DRAM1	2.2308646844186613	NA	0.025690093661891844	0.012489394899281903	0.10425499830355259	1.0104775107800505e-17	5.359937776791552e-17	5	16	16
ENSG00000138658	ZGRF1	-2.2306957474666276	NA	0.02570128952166213	0.0672871359622082	0.0817605554814191	4.5019913336562965e-14	1.9442117698532315e-13	13	19	19
ENSG00000164241	C5orf63	-2.2284328753951423	NA	0.025851662856182622	0.022590754383655102	0.03812500803233126	3.510444028474473e-07	9.505858936413822e-07	3	3	3
ENSG00000230149	AL021707.3	-2.226382531735668	NA	0.025988569532525863	0.006811189080844175	0.02166264877996464	0.00013159795260376663	0.0002785452097262397	10	15	15
ENSG00000182149	IST1	2.2262117862701416	NA	0.02599999886498932	1.3306102746405126e-06	0.01905827181524928	0.0003385265578881425	0.0006817841387226959	1	5	5
ENSG00000131626	PPFIA1	-2.2255572297744655	NA	0.026043853731647464	0.05533924573431114	0.08017860273298219	8.075861596511704e-14	3.442529219949769e-13	19	32	32
ENSG00000105255	FSD1	-2.225428102480143	NA	0.026052512725583177	0.0042861295956446895	0.032639882752543876	2.520679931268451e-06	6.335408526633599e-06	3	10	10
ENSG00000134028	ADAMDEC1	-2.225355712298554	NA	0.02605736814144397	0.014416505829459834	0.08803574134795897	4.397209564000141e-15	2.017868525904159e-14	13	20	20
ENSG00000154930	ACSS1	2.2246635775088444	NA	0.026103831103752768	0.05779380497862484	0.03354046858297738	1.8236731309477853e-06	4.6435294020228015e-06	20	28	28
ENSG00000136100	VPS36	2.223123446746744	NA	0.02620747702251657	0.21823518480200246	0.1598537789261911	4.1563736038860125e-27	3.3748887752386945e-26	3	8	8
ENSG00000120137	PANK3	2.2227516665934033	NA	0.026232549874676755	0.014735039706136176	0.034428946140068015	1.3251814427669797e-06	3.4142933536675085e-06	17	24	24
ENSG00000175224	ATG13	2.2211161667014343	NA	0.026343094324630056	0.033458742237037035	0.01489319204629301	0.0015518703143421598	0.0028696381303271188	11	21	21
ENSG00000078900	TP73	2.21980959318202	NA	0.02643169545199543	0.008927566642624361	0.04184121044158884	9.224781132329413e-08	2.624784662988503e-07	5	9	9
ENSG00000084733	RAB10	-2.218652417750735	NA	0.0265103804944998	0.006232173275400873	0.011308255750240295	0.005865156616708738	0.010037079215640968	3	3	3
ENSG00000115756	HPCAL1	2.2151068239193	NA	0.026752733171562546	0.10253867511681697	0.22549150720199806	5.5637947352964924e-39	7.026032099823236e-38	45	65	65
ENSG00000182873	PRKCZ-AS1	-2.2140971385061468	NA	0.02682209744443189	0.015093488891679465	0.04523693469672935	2.7166426879830774e-08	8.08814330837184e-08	4	6	6
ENSG00000228329	LINC01890	2.214042774300713	NA	0.02682583660713751	0.024440312576571414	0.02105081853056528	0.00016424389466439192	0.00034424572837932747	10	12	12
ENSG00000147689	FAM83A	2.2103348545618373	NA	0.027081931354695943	0.03315628373143714	0.04566992337717018	2.3242604200878573e-08	6.947662880266108e-08	4	4	4
ENSG00000143387	CTSK	-2.2080207442687247	NA	0.027242827131851707	0.1486289726679776	0.32329228197909576	1.2224259634858573e-58	2.9156304378051416e-57	6	12	12
ENSG00000145730	PAM	2.207886315423967	NA	0.027252199017124522	0.004981922844669041	0.48217338730552395	1.5299339436304648e-97	1.1818395134828308e-95	9	10	10
ENSG00000123892	RAB38	2.2073195299025725	NA	0.027291743822016965	0.039597459278884445	0.0968557568483847	1.6343921096580058e-16	8.081946449978415e-16	21	39	39
ENSG00000092036	HAUS4	2.2055134237517073	NA	0.027418086874690183	0.20028565567685794	0.43727938164400254	1.8449483868385987e-85	9.887193714342229e-84	11	21	21
ENSG00000139187	KLRG1	-2.205273654879673	NA	0.02743489737569783	0.04574499925203322	0.07004408047099445	3.3490019499650046e-12	1.2999555101844696e-11	12	16	16
ENSG00000188511	C22orf34	-2.2043664705093478	NA	0.02749858171806678	0.16661187439991662	0.24076316258883182	6.9595682858607e-42	9.750787298547806e-41	18	29	29
ENSG00000187980	PLA2G2C	2.2041962680723417	NA	0.0275105441253847	0.005124009571539695	0.021753686452163176	0.0001273316500123734	0.00027004828914941773	7	10	10
ENSG00000100106	TRIOBP	2.204037712760086	NA	0.027521691971473347	0.02759664040713681	0.2103354494342846	3.727134620045263e-36	4.258269926659308e-35	10	19	19
ENSG00000101558	VAPA	-2.2039841331660934	NA	0.027525459973369887	0.004937284085023328	0.17621250854472387	5.56757550226554e-30	5.094896066614288e-29	12	17	17
ENSG00000224051	CPTP	2.203966185443085	NA	0.027526722252159887	0.005012570943421253	0.06370048424937537	3.3947292634394975e-11	1.2389064085704179e-10	4	9	9
ENSG00000160570	DEDD2	2.202587584132462	NA	0.027623829805174176	0.008768433816026147	0.018589937726206186	0.0004014160079369518	0.0008010103700384904	3	7	7
ENSG00000161980	POLR3K	2.2017602919496433	NA	0.027682245328656364	0.06673718140605514	0.2911691740354833	6.870363692727164e-52	1.341911924448498e-50	17	24	24
ENSG00000164323	CFAP97	-2.200784205687028	NA	0.02775130424564388	0.0022154580244427404	0.040843716126459234	1.320689011224453e-07	3.712868172702975e-07	2	7	7
ENSG00000100883	SRP54	2.1998599887728916	NA	0.027816830239582757	0.06908642201501214	0.08588326307031006	9.780122662892512e-15	4.4009268839135054e-14	8	11	11
ENSG00000132646	PCNA	2.1991181723655804	NA	0.027869520699379303	0.003803126342389442	0.024849773883726414	4.1602769911425763e-05	9.329748936982351e-05	3	4	4
ENSG00000127954	STEAP4	-2.1985759981720863	NA	0.027908085184646342	0.001128640011568445	0.06409102682074463	2.944539555477445e-11	1.079895398564643e-10	4	10	10
ENSG00000125812	GZF1	2.1977680657815313	NA	0.027965638226548743	0.013571295440882647	0.012621828624337137	0.0035932853596124907	0.006335723898004792	11	22	22
ENSG00000170379	TCAF2	-2.197286367416382	NA	0.028000000658399363	0.0021801771779804088	0.12463918893440121	4.242424240885789e-21	2.6513605432562096e-20	1	11	11
ENSG00000136114	THSD1	2.1972863674163814	NA	0.028000000658399395	0.04432883120479883	0.09450460825444004	3.9415301450229948e-16	1.911034788153784e-15	1	4	4
ENSG00000151327	FAM177A1	-2.196774145402794	NA	0.028036580447105917	0.08310451879366115	0.2115977439286895	2.1778897615881567e-36	2.509988677518501e-35	8	11	11
ENSG00000139146	SINHCAF	-2.1962024152018316	NA	0.028077458590143947	0.009353524074268529	0.018853711224880252	0.00036467547339140037	0.0007309790811772752	7	10	10
ENSG00000178996	SNX18	2.194775791469432	NA	0.028179684858659147	0.0055311987210961274	0.03637200059871347	6.591857926972351e-07	1.7439643873750207e-06	3	6	6
ENSG00000140632	GLYR1	-2.194556073471469	NA	0.028195457458923125	0.004960245234611182	0.016590570903330853	0.0008326006825988007	0.0015948027595093079	11	21	21
ENSG00000260257	AL035071.1	-2.1936840823889625	NA	0.02825812894065647	0.08594844921232675	0.14308481711074117	3.228726222630136e-24	2.3342928327101268e-23	13	14	14
ENSG00000136243	NUPL2	-2.193413732602933	NA	0.028277583800038354	0.013804816924823722	0.06993498797918475	3.485426358028411e-12	1.3519922328393853e-11	6	11	11
ENSG00000163823	CCR1	2.192939849210877	NA	0.028311713151066314	0.2670363546753516	0.3287427504629047	8.138978531974944e-60	2.0111720871014166e-58	12	17	17
ENSG00000167491	GATAD2A	2.192804365358591	NA	0.028321477296748034	0.11250815384808702	0.17049624806709157	5.69854296802334e-29	4.9884794976330915e-28	4	6	6
ENSG00000107816	LZTS2	2.192603299801483	NA	0.028335973178829545	0.0006277474069128927	0.01404617584207516	0.0021203698400983273	0.0038515223374479624	5	12	12
ENSG00000140374	ETFA	-2.1923929497288412	NA	0.02835114527247706	0.16421840515378006	0.24028051279985976	8.613805822631378e-42	1.1990110069180642e-40	8	14	14
ENSG00000205085	FAM71F2	2.190716645291173	NA	0.028472303794472447	0.0323000219910093	0.045668403642922455	2.3255334675210884e-08	6.950256785381517e-08	11	23	23
ENSG00000232788	ITGA6-AS1	2.190701443996291	NA	0.028473404538348346	0.01851811957813304	0.09320810167241694	6.399094542284819e-16	3.067880131552764e-15	21	34	34
ENSG00000189060	H1F0	-2.187743043524092	NA	0.028688324789491612	0.18623496306402887	0.26522804603739275	1.1769572791082496e-46	1.924083925588882e-45	9	12	12
ENSG00000144401	METTL21A	2.1877320664462143	NA	0.028689124840423835	0.021352188795233946	0.017255126386817393	0.0006530461176808593	0.0012650048426645268	9	11	11
ENSG00000130255	RPL36	2.187507087841357	NA	0.028705526364407534	0.06027999201433762	0.037815338056546584	3.9237964133558195e-07	1.057839721626143e-06	15	22	22
ENSG00000174307	PHLDA3	2.1873987285737506	NA	0.028713428916798026	0.006066373731388505	0.015872347664317665	0.0010831245662880063	0.00204677721071879	2	3	3
ENSG00000114315	HES1	-2.1859173825292793	NA	0.028821650271490164	0.0004673766782846405	0.027040886948540812	1.888696678458206e-05	4.376926937686456e-05	4	7	7
ENSG00000175387	SMAD2	-2.1840716912368245	NA	0.028956980481310055	0.016022181664735735	0.011913144931613079	0.004678306291246867	0.00812520504239341	5	8	8
ENSG00000255893	AP000786.1	2.1837309077875555	NA	0.028982027215616227	0.3751257766149241	0.16834408503600695	1.362492939066862e-28	1.1753214996004838e-27	7	10	10
ENSG00000136108	CKAP2	-2.1829940455223706	NA	0.02903624851827973	0.027278942177387203	0.23338669893263422	1.7854530538067317e-40	2.3680382381849683e-39	5	15	15
ENSG00000167186	COQ7	2.182120510252989	NA	0.02910063985732725	0.006509859812708106	0.04431353216080702	3.788550999108531e-08	1.114214733042569e-07	6	15	15
ENSG00000148200	NR6A1	2.1813897019606525	NA	0.029154604670749498	0.013131858806537413	0.035030256440832935	1.067642653168816e-06	2.774932382417706e-06	6	9	9
ENSG00000179846	NKPD1	2.1809363119828467	NA	0.02918812745321712	0.003291440861374036	0.010173318705078068	0.008986667721495449	0.014965271388223485	3	3	3
ENSG00000128534	LSM8	-2.18041172066842	NA	0.02922695611262154	0.012796485069833798	0.02074125752805773	0.00018374567413775825	0.0003828276717031243	3	5	5
ENSG00000109536	FRG1	-2.1796420719397456	NA	0.029284003616373074	0.004682827780755986	0.011533283232601596	0.005391478772057892	0.00926623265804979	3	6	6
ENSG00000139182	CLSTN3	-2.1769903425509685	NA	0.029481288008167586	0.2920023354573863	0.44821500019232385	2.59414964050411e-88	1.50294162787179e-86	22	35	35
ENSG00000151466	SCLT1	2.1748428491975162	NA	0.02964189485086986	0.024732940670613515	0.02509563649076508	3.807236528129058e-05	8.55956088107946e-05	10	12	12
ENSG00000170634	ACYP2	-2.172784137272982	NA	0.02979656774715192	0.03420758836407568	0.0857809383362268	1.0158534272837449e-14	4.568809447807223e-14	6	11	11
ENSG00000173040	EVC2	-2.171635656883603	NA	0.029883155283248978	0.025514129705049564	0.043442914135620854	5.183342596965804e-08	1.5099225784842291e-07	7	15	15
ENSG00000116701	NCF2	-2.171307536218473	NA	0.029907933022492627	0.0170048234744007	0.021552494502386353	0.00013695246574714327	0.00028916496369093327	3	7	7
ENSG00000260698	AL591848.3	-2.1712909645852183	NA	0.02990918488296609	0.007887410779319471	0.016740214884856476	0.0007882516929232174	0.0015127269787310043	10	16	16
ENSG00000270020	AC009108.3	-2.1712803221291135	NA	0.02990998886309054	0.07110535886791997	0.14784342770502581	4.94661237296433e-25	3.701110627572657e-24	17	30	30
ENSG00000101400	SNTA1	-2.1712466107338986	NA	0.029912535699701523	0.01816495281896496	0.05721014573045309	3.590330189099526e-10	1.2291988902548966e-09	8	16	16
ENSG00000269439	AC010618.3	2.171229496596056	NA	0.029913828714055315	0.005495353536976747	0.13227003006153076	2.212895033358789e-22	1.4691806785547763e-21	9	21	21
ENSG00000083444	PLOD1	-2.170605187767382	NA	0.02996102960734516	0.16874005454601526	0.35123239949510715	8.978006988620146e-65	2.5448568900470555e-63	13	14	14
ENSG00000277075	HIST1H2AE	2.170090436935425	NA	0.02999999550471468	0.00118841253056211	0.07269003771525219	1.270187068565897e-12	5.057450206370227e-12	1	3	3
ENSG00000105717	PBX4	2.1692332717165477	NA	0.03006497834031263	0.009696481717115927	0.020936740435814276	0.0001711762267846845	0.0003577697883157288	6	13	13
ENSG00000170293	CMTM8	-2.1692185800678514	NA	0.030066093187456747	0.02401784127534645	0.06884799916189425	5.187443619460431e-12	1.9937129231314865e-11	14	23	23
ENSG00000139899	CBLN3	2.16921232829526	NA	0.030066567601818733	0.27038296653060423	0.4661106371004343	4.1988371241956354e-93	2.7378653172179074e-91	10	22	22
ENSG00000117595	IRF6	-2.1689637903411505	NA	0.03008543306148222	0.15892304841691524	0.28345951798665503	2.581812386086078e-50	4.786540606377313e-49	10	16	16
ENSG00000165272	AQP3	-2.1669260153278462	NA	0.030240495916122975	0.016490340918415707	0.024535723492295262	4.659378134216538e-05	0.00010379796781460042	5	10	10
ENSG00000164938	TP53INP1	-2.1663399120902564	NA	0.030285221936694025	0.005430754789173533	0.08559272294261627	1.0893129608108725e-14	4.890216744750171e-14	3	7	7
ENSG00000136811	ODF2	2.1659801839200177	NA	0.030312701227353245	0.006327866582397003	0.04552605175403219	2.447919178795254e-08	7.304570384054256e-08	3	12	12
ENSG00000196843	ARID5A	2.164947500383427	NA	0.03039170598340964	0.035688347345578436	0.06694907238106712	1.0382360419177072e-11	3.9148438616637554e-11	8	18	18
ENSG00000110395	CBL	2.1586780009773614	NA	0.030875156647216892	0.03820208155666449	0.02263115614958957	9.269849865124782e-05	0.000199483818969789	10	14	14
ENSG00000186207	LCE5A	2.1584628175465514	NA	0.030891866296926876	0.0068946491768039535	0.025442936326788387	3.3590914944174706e-05	7.593601375924758e-05	2	5	5
ENSG00000139160	ETFBKMT	-2.1580720012524925	NA	0.030922234228792766	0.012915089884715958	0.044893177133908405	3.074751738655094e-08	9.103749579799068e-08	7	15	15
ENSG00000173917	HOXB2	-2.1579532113779973	NA	0.030931469736760555	0.0913316355667453	0.4031154648608026	6.809091294356086e-77	2.7282501543671153e-75	14	29	29
ENSG00000261118	AC092123.1	2.15707278251648	NA	0.030999993920537153	7.497912455882365e-05	0.03892336728441161	2.6345930959120426e-07	7.217354153641473e-07	1	2	2
ENSG00000153339	TRAPPC8	2.1570727825164795	NA	0.0309999939205372	0.0005376296232150465	0.01198408400034621	0.004556137628314371	0.007930721053943506	1	2	2
ENSG00000184162	NR2C2AP	2.1570352727483946	NA	0.03100291621472871	0.011468976554753528	0.013663550455533904	0.002442316038165013	0.00439904187989621	13	19	19
ENSG00000182566	CLEC4G	2.1564795051240115	NA	0.03104624242379539	0.06773609337229825	0.13834686590064108	2.0701539435319343e-23	1.4437198038889445e-22	13	18	18
ENSG00000258366	RTEL1	2.1560871705221296	NA	0.031076859099133086	0.014707091875973227	0.02953409917936197	7.699658324414754e-06	1.852693147262363e-05	3	3	3
ENSG00000224875	AC083949.1	2.155775116052132	NA	0.03110122944039149	0.01771903576695979	0.02909016711327357	9.032869505678959e-06	2.158649375040252e-05	11	20	20
ENSG00000006607	FARP2	2.1551628968690144	NA	0.031149089232854407	0.083468583279265	0.16867339022931732	1.1925307547335666e-28	1.0313015588969206e-27	17	32	32
ENSG00000123609	NMI	2.1550721969447504	NA	0.031156185006532593	0.012426966763739179	0.024196230246990167	5.2666722289455216e-05	0.00011659974445415278	3	3	3
ENSG00000225484	NUTM2B-AS1	2.1527065858911585	NA	0.03134174558213537	0.00260189797850374	0.37032208917009335	4.0697649644212364e-69	1.326851699141821e-67	3	46	46
ENSG00000196388	INCA1	2.14793455947188	NA	0.03171895447357853	0.026752282592845327	0.04005977996400876	1.7508522327406833e-07	4.863982656612664e-07	10	14	14
ENSG00000150637	CD226	-2.147400908035206	NA	0.031761378430671124	0.012348819758645687	0.018427302080240994	0.00042590271185578014	0.0008460333146779536	18	23	23
ENSG00000132294	EFR3A	2.1473820723443167	NA	0.03176287670959153	0.019381012935400163	0.01470959241322313	0.00166035380871115	0.0030580396805485457	9	12	12
ENSG00000256633	AP005019.1	2.1471407094985286	NA	0.031782081203340355	0.04575988391100132	0.05823342695041365	2.477075435091536e-10	8.562662091591362e-10	15	31	31
ENSG00000171984	SHLD1	-2.146958318216678	NA	0.03179660011605245	0.06415325771942555	0.08823368020314289	4.0852427008134114e-15	1.8812520697166807e-14	23	37	37
ENSG00000260808	AP003096.1	-2.142950363563535	NA	0.0321170842669066	0.001472286105189858	0.09631752063576791	1.9996402933867018e-16	9.845487048891343e-16	4	14	14
ENSG00000074966	TXK	-2.142569502710542	NA	0.03214768220722116	0.02045719514431585	0.04673330216373068	1.5843437313723228e-08	4.802883268393842e-08	6	10	10
ENSG00000115138	POMC	-2.140978188023989	NA	0.03227579706961088	0.004826175191713883	0.0979978734202302	1.064956519553559e-16	5.327578574627767e-16	8	10	10
ENSG00000111652	COPS7A	2.140575460692551	NA	0.03230828945290661	0.013343776800095459	0.043439151103276834	5.1903690405452206e-08	1.5117126133884168e-07	19	37	37
ENSG00000227218	AL157935.1	-2.1398207043374335	NA	0.03236925932273172	0.05345778219917904	0.09794914671564389	1.0846072461029487e-16	5.421139511343477e-16	9	12	12
ENSG00000121236	TRIM6	-2.1396235734081515	NA	0.032385199955364936	0.05413143305771368	0.10668676575088314	4.030180029052452e-18	2.180926390603361e-17	12	13	13
ENSG00000248144	ADH1C	-2.1394418394721497	NA	0.03239990149578372	0.046356560412856185	0.018242073023028584	0.0004556275500395969	0.0009014255717153953	14	20	20
ENSG00000227124	ZNF717	2.1380794304449884	NA	0.03251029708190068	0.0012908832649499383	0.12095348371334844	1.7516627641579403e-20	1.0595860579380783e-19	3	10	10
ENSG00000254419	AL139349.1	2.137775519977198	NA	0.03253496675946847	0.020345356809781414	0.12311877843912238	7.619806135293448e-21	4.695366705502959e-20	17	26	26
ENSG00000282828	AC009971.1	2.1363829038741184	NA	0.03264821639004537	0.09614624049545338	0.13110897855474724	3.473695334498712e-22	2.285894140111988e-21	6	9	9
ENSG00000213593	TMX2	-2.135118969216844	NA	0.03275129353944166	0.032633630042507536	0.05161238206005414	2.7233619150333663e-09	8.734418081336674e-09	12	18	18
ENSG00000260448	LCMT1-AS1	-2.1347150334780842	NA	0.0327842942526318	0.00622277929321337	0.012513896227226673	0.0037403825323229275	0.00658222884010322	14	19	19
ENSG00000038945	MSR1	-2.1340126704708093	NA	0.03284174365312058	0.06572812908774721	0.2953809073099321	9.320456796007456e-53	1.8694329075407237e-51	29	57	57
ENSG00000104881	PPP1R13L	-2.1331348749779413	NA	0.032913663616590205	0.00496059938267205	0.01421736368101141	0.001990571352510103	0.00363461543060006	4	7	7
ENSG00000150681	RGS18	-2.1329948508599914	NA	0.03292514860095048	0.018815422883591	0.04815802071078193	9.478350429445782e-09	2.9155915966738243e-08	6	8	8
ENSG00000108021	TASOR2	-2.132994408273827	NA	0.032925184907958094	0.007862819110485133	0.014876920631617949	0.0015611883974470304	0.0028853130539733944	8	19	19
ENSG00000175928	LRRN1	2.1324612453406497	NA	0.03296894716637667	0.07424463162116517	0.13334028905878828	1.4595795943472448e-22	9.773655003303749e-22	7	11	11
ENSG00000186635	ARAP1	-2.132105635830939	NA	0.03299816343142929	0.021842072899685098	0.025439861363073867	3.362817603481187e-05	7.601022681178183e-05	29	47	47
ENSG00000173327	MAP3K11	2.130843160467668	NA	0.03310206530957267	0.13315218825817363	0.22784882248745128	1.9997566998822437e-39	2.563066341276577e-38	13	19	19
ENSG00000147526	TACC1	2.1302014288405995	NA	0.033154987158351815	0.07139273586988525	0.16260247607124723	1.3795191146703575e-27	1.1450809921336865e-26	3	5	5
ENSG00000162650	ATXN7L2	-2.1293429055560065	NA	0.03322590044503054	0.006064326621086589	0.015201300836486704	0.0013856519077439988	0.0025809215342567434	6	15	15
ENSG00000100994	PYGB	2.127444741911982	NA	0.03338314798281644	0.07020390893489767	0.4880680379016624	3.321710378470016e-99	2.699716174425702e-97	12	18	18
ENSG00000149292	TTC12	2.1273217962438458	NA	0.03339335495871462	0.217686841823218	0.38325332663173284	3.9109819802990114e-72	1.3943748436621153e-70	28	46	46
ENSG00000087460	GNAS	2.12728782543501	NA	0.033396175693351626	0.006854736785348793	0.05052731487670072	4.030371739806308e-09	1.275689275857113e-08	5	6	6
ENSG00000117480	FAAH	2.1268563042378004	NA	0.033432024401231226	0.20213282559803203	0.2515677965402012	5.67646357658169e-44	8.531610330832551e-43	16	32	32
ENSG00000105323	HNRNPUL1	2.126258609418707	NA	0.03348173239093992	0.006524384637740709	0.026965850220737202	1.9404322315051262e-05	4.490667525566191e-05	3	6	6
ENSG00000132185	FCRLA	-2.1254903261452656	NA	0.033545720426294265	0.001306335621738321	0.03527099578663109	9.791572318522874e-07	2.549972265608941e-06	2	4	4
ENSG00000269564	AC008753.2	2.1238586427791515	NA	0.0336819655584458	0.007548695056479684	0.041793643547663906	9.3840168099807e-08	2.666995430466673e-07	5	13	13
ENSG00000143320	CRABP2	-2.122502768395532	NA	0.033795540464960604	0.006844884216018537	0.034583871100827945	1.2534165439449124e-06	3.236199986767736e-06	9	13	13
ENSG00000115425	PECR	2.12243019279148	NA	0.03380162898782023	0.014018169956037434	0.01566879840665523	0.0011670838166067867	0.002196961621403928	5	8	8
ENSG00000131400	NAPSA	2.1223362145640285	NA	0.03380951441621753	0.014328878408309022	0.037652788898328224	4.159891984804452e-07	1.1192028184407208e-06	11	15	15
ENSG00000133812	SBF2	-2.1220408958922663	NA	0.03383430395013591	0.031215567346048616	0.05879662930791349	2.019168000597047e-10	7.019402400616006e-10	19	29	29
ENSG00000124380	SNRNP27	-2.1212136355529414	NA	0.03390382830111599	0.009148042688868215	0.014406723857017344	0.0018563251568350088	0.0034014446110229263	6	11	11
ENSG00000251301	LINC02384	-2.12071196442668	NA	0.033946049053490884	0.19065156154635196	0.35882442536108033	1.742230113951717e-66	5.25087947700492e-65	17	28	28
ENSG00000162882	HAAO	-2.1205596540689564	NA	0.03395887641874443	0.03438448202661439	0.08636310526363651	8.18485221562077e-15	3.7054390349968474e-14	13	26	26
ENSG00000167283	ATP5MG	2.120046903109536	NA	0.03400209004884739	0.01968717349680919	0.012118332914099778	0.0043337320769686345	0.007568143725858973	9	13	13
ENSG00000232912	RERE-AS1	2.118486887168698	NA	0.034133854284705785	0.02987416439894962	0.03837434208742347	3.209484229995646e-07	8.721192372079755e-07	9	12	12
ENSG00000140470	ADAMTS17	-2.1180677074659617	NA	0.03416933392543955	0.017045326560763376	0.028536737760011203	1.1023111226451553e-05	2.6145966033529417e-05	7	12	12
ENSG00000268858	AL118506.1	2.1173066865941474	NA	0.03423382778273403	0.05223357315663096	0.02155737336215589	0.00013671074281309989	0.0002887256808499815	7	19	19
ENSG00000042429	MED17	-2.1160394279611667	NA	0.034341454374679954	0.039799474498422284	0.050284758174469237	4.399333830914902e-09	1.3896514250572786e-08	6	9	9
ENSG00000152683	SLC30A6	2.1155864485181564	NA	0.03437999539847271	0.006861600298516186	0.014948618339481372	0.001520549072705934	0.0028162756288836878	3	4	4
ENSG00000262874	C19orf84	-2.114234102305527	NA	0.03449527753371218	0.09927440526564789	0.26103514238252457	7.935386565993547e-46	1.2635463715898175e-44	13	22	22
ENSG00000178297	TMPRSS9	2.1141102950536035	NA	0.0345058480912217	0.20452169640994664	0.28632147863223534	6.748987474869313e-51	1.2718503978739984e-49	3	7	7
ENSG00000144895	EIF2A	2.113342428444598	NA	0.0345714697101339	0.1487230216661279	0.2256978853469643	5.0876612734521347e-39	6.434240647376892e-38	15	20	20
ENSG00000165810	BTNL9	-2.1122598379728004	NA	0.03466416860356184	0.033844399470642446	0.0989480697063095	7.45436985261098e-17	3.7687201828545315e-16	7	12	12
ENSG00000105668	UPK1A	-2.112007700286346	NA	0.03468578883334225	0.05486365386263721	0.13743246888525454	2.959815778820098e-23	2.0483406291761846e-22	4	5	5
ENSG00000150401	DCUN1D2	-2.111412109561221	NA	0.034736905114778976	0.020651062469591704	0.03155842267507623	3.7182903674974124e-06	9.209266538447881e-06	8	13	13
ENSG00000162341	TPCN2	-2.110735610334789	NA	0.03479504335323256	0.04188797982413627	0.11619730137060937	1.0831067119955056e-19	6.328516866783961e-19	12	23	23
ENSG00000116273	PHF13	2.1101788774747647	NA	0.03484295120077034	0.011132622893583004	0.16201261400385228	1.7484092229244917e-27	1.445683209447064e-26	8	19	19
ENSG00000143545	RAB13	2.1094204496673497	NA	0.034908305879734064	0.00542269198829266	0.010888708204525156	0.006864522933635998	0.011622045985677138	9	19	19
ENSG00000268041	ERFL	-2.108358383178711	NA	0.03500000138210748	9.171451324602691e-06	0.010735281625919805	0.007271904874846788	0.012266413444704718	1	3	3
ENSG00000273137	AL022328.2	-2.1073349322112076	NA	0.03508855741827786	0.052499422127253836	0.07131345223759383	2.103944804773804e-12	8.262090555774208e-12	16	29	29
ENSG00000163050	COQ8A	-2.1052812146261792	NA	0.03526683633773599	0.2424363084325417	0.39197020814584965	3.3317003389511125e-74	1.2612655433261067e-72	4	7	7
ENSG00000103423	DNAJA3	-2.104731750423609	NA	0.03531466505176484	0.0006907400310999428	0.014869198286007631	0.0015656304762607586	0.002892899152827901	2	2	2
ENSG00000177731	FLII	2.1042642644819227	NA	0.035355401451042115	0.009653618619221123	0.052413155809352664	2.038935136481015e-09	6.593569424007718e-09	9	28	28
ENSG00000132330	SCLY	2.103739160997202	NA	0.03540120641369157	4.271010173954225e-05	0.014164900650806375	0.00202947260492639	0.003700523732257593	2	4	4
ENSG00000164252	AGGF1	-2.1036239979155744	NA	0.0354112588978137	0.012564398128693612	0.010062698634580348	0.009370141878094273	0.015552512879155893	10	15	15
ENSG00000229474	PATL2	2.1027826033714825	NA	0.03548477741972269	0.04732406587583263	0.05925642751120502	1.7087490779015205e-10	5.969309011394007e-10	9	17	17
ENSG00000102445	RUBCNL	2.102537061243976	NA	0.035506256683667844	0.03144456811241142	0.07209944135734546	1.5773454895115736e-12	6.249976386237055e-12	7	8	8
ENSG00000169251	NMD3	2.1017555222971764	NA	0.035574697145907594	0.006854426039695414	0.014862837409025293	0.0015692989932510689	0.002899052939272065	4	9	9
ENSG00000040531	CTNS	2.101510579319409	NA	0.0355961702967224	0.05523666392920693	0.11650066146447768	9.645422050094942e-20	5.651156226070316e-19	17	31	31
ENSG00000182511	FES	2.1005067714812116	NA	0.035684285576033814	0.014623771789270485	0.1422186320094824	4.538086645402705e-24	3.256219576653179e-23	25	38	38
ENSG00000118260	CREB1	-2.100166247296081	NA	0.035714219370410256	0.009931959728176325	0.011031792283390936	0.0065055597260223015	0.011059064605626135	4	5	5
ENSG00000089177	KIF16B	2.099771812201332	NA	0.03574891897555961	0.3551391042396349	0.5176762843126942	7.359634261435413e-108	7.695754143253408e-106	7	12	12
ENSG00000141568	FOXK2	2.0994056527543274	NA	0.03578115682238868	0.011063485049120981	0.04336639896747619	5.328099815284038e-08	1.5513002331461114e-07	17	40	40
ENSG00000164715	LMTK2	-2.099221408714083	NA	0.03579738763074405	0.005184287395887444	0.03202856838930644	3.14011500263872e-06	7.827010491315612e-06	3	3	3
ENSG00000213213	CCDC183	2.097105471019283	NA	0.03598423979142756	0.012296760653161013	0.07590550319985052	3.899082598328651e-13	1.5969755786658235e-12	10	22	22
ENSG00000259514	AC027243.1	2.0969274044036865	NA	0.03600000219221461	0.0005192866513973272	0.06269591186659139	4.893925579040976e-11	1.7683508165818312e-10	1	5	5
ENSG00000114988	LMAN2L	2.0967721515569715	NA	0.03601374992898482	0.01564317433535092	0.027646222029870212	1.518807581410571e-05	3.549472773727158e-05	5	17	17
ENSG00000167447	SMG8	2.093611060266419	NA	0.03629464149760168	0.004362523343655045	0.032291554421501244	2.856877539477767e-06	7.152203346642953e-06	2	4	4
ENSG00000225940	C5orf67	-2.092896343192132	NA	0.03635840876149308	0.23118516394601768	0.30908720355907704	1.2890585096503001e-55	2.8304819951335464e-54	15	30	30
ENSG00000121578	B4GALT4	2.092186894082162	NA	0.03642180041931982	0.1114072529160456	0.17616312388791713	5.680956770669044e-30	5.195878808544183e-29	16	23	23
ENSG00000122188	LAX1	2.091602759892569	NA	0.03647406544617957	0.004782573772909122	0.07892776130958985	1.2811695090747218e-13	5.387635093458167e-13	4	7	7
ENSG00000002834	LASP1	-2.0913946811472495	NA	0.036492698587670756	0.009618736734475086	0.01648658271473106	0.0008648921830121032	0.0016538844833267794	13	21	21
ENSG00000168661	ZNF30	2.090288721750493	NA	0.03659187178390653	0.08759895173045784	0.03081774960068694	4.852771742693518e-06	1.1883504585956181e-05	3	7	7
ENSG00000278811	LINC00624	2.089620005376158	NA	0.0366519480048336	0.004158393453817908	0.02075223466805363	0.0001830158923466522	0.0003814462248241053	14	24	24
ENSG00000188290	HES4	2.087490633150153	NA	0.03684380688591368	0.01178603400213558	0.09698347119181054	1.5579900155256735e-16	7.710814076839762e-16	6	11	11
ENSG00000067836	ROGDI	2.0870289589439683	NA	0.03688551690684233	0.19964616437486385	0.2618001885449598	5.606450053822341e-46	8.935410034665365e-45	4	4	4
ENSG00000100253	MIOX	-2.086829751234243	NA	0.036903526771317426	0.0021926306569445323	0.03374044712932139	1.6972047400630083e-06	4.333734974291324e-06	10	18	18
ENSG00000125148	MT2A	-2.086260491312168	NA	0.036955033402281165	0.044484395027768735	0.050824527482881375	3.6201325826246928e-09	1.1485967374547799e-08	12	20	20
ENSG00000172037	LAMB2	2.0848027863562932	NA	0.03708720570109599	0.012737576455642255	0.013522843547851469	0.0025727855445300445	0.004620452330416351	7	15	15
ENSG00000147912	FBXO10	2.084505956281099	NA	0.03711416899816434	0.01783862170947549	0.07715591635115812	2.46111890155771e-13	1.0199547617886219e-12	11	20	20
ENSG00000067606	PRKCZ	-2.0841829538239987	NA	0.037143528689439945	0.02257927114705473	0.06652867035239998	1.2104596584203125e-11	4.5512327740078797e-11	5	11	11
ENSG00000196357	ZNF565	2.0836807002682325	NA	0.03718922089999257	0.020693819883718757	0.013263180134124763	0.0028323804512006973	0.005059107630209432	6	6	6
ENSG00000139977	NAA30	-2.083233953749011	NA	0.037229903595127734	0.041609097223297316	0.125474678837737	3.0738507144933378e-21	1.9372828336216924e-20	9	24	24
ENSG00000215883	CYB5RL	-2.082885767599681	NA	0.037261637216224865	0.03611927735409182	0.0300186460812034	6.468221873434081e-06	1.565390021274641e-05	25	38	38
ENSG00000117318	ID3	2.081863374707755	NA	0.03735495101526771	0.010736698483602421	0.017433864309083353	0.0006117907398661686	0.0011899010713164204	7	9	9
ENSG00000166275	BORCS7	-2.0815385983105408	NA	0.03738463495353256	0.23903738814066455	0.15460032530819964	3.3887723144739037e-26	2.657249950659029e-25	14	18	18
ENSG00000163541	SUCLG1	-2.079826329172488	NA	0.037541465209417216	0.008896218820742388	0.022898482485461533	8.415935365526433e-05	0.00018218237261223528	8	12	12
ENSG00000163257	DCAF16	2.07882347196007	NA	0.03763357867907288	0.021559679041378562	0.061211122185453576	8.399146093640705e-11	2.9957769625591606e-10	2	4	4
ENSG00000146674	IGFBP3	-2.0779907162067084	NA	0.03771021423187238	0.019512865979414862	0.032282620523951935	2.8660663432943448e-06	7.1741602278725326e-06	8	11	11
ENSG00000278133	AC135050.6	-2.0777698907251434	NA	0.037730558273813435	0.04657607540524919	0.02784044883950963	1.4162414863093502e-05	3.324271181045585e-05	8	9	9
ENSG00000085999	RAD54L	-2.0773096724285605	NA	0.03777298692371636	0.018705156043919965	0.011817826811962057	0.004847718049995483	0.008397324933269954	7	13	13
ENSG00000090674	MCOLN1	-2.0763056703617524	NA	0.037865689206090555	0.0031414952292400135	0.0331525181599871	2.096524214817078e-06	5.311463105318079e-06	3	9	9
ENSG00000167670	CHAF1A	-2.0755473446598907	NA	0.037935835731436565	0.20350599557564208	0.140289804645316	9.673517905826016e-24	6.840872518227231e-23	7	13	13
ENSG00000154265	ABCA5	2.074621850175803	NA	0.03802159540528064	0.006303060199746951	0.024158382766215503	5.3391135671741356e-05	0.00011803591409497132	11	17	17
ENSG00000117593	DARS2	2.074524211294466	NA	0.038030652585225026	0.01908853802848303	0.02023443962318422	0.0002208251115224616	0.00045576240672748754	7	12	12
ENSG00000197417	SHPK	2.07412150927322	NA	0.0380680274305188	0.20862465981471967	0.0953824860270932	2.838034571096134e-16	1.3869893091971388e-15	24	36	36
ENSG00000007080	CCDC124	-2.0727618174512292	NA	0.03819445152537222	0.027654621988720967	0.06350493374415951	3.645327278193843e-11	1.3272551484871807e-10	8	15	15
ENSG00000263235	AC006111.2	-2.0726959112654977	NA	0.03820058854043551	0.07028063318681076	0.05811937428039723	2.5817316191218377e-10	8.911859004895409e-10	15	23	23
ENSG00000106780	MEGF9	-2.0720768885993803	NA	0.03825827127458996	0.003929819407437702	0.05137057743935649	2.9720196194570715e-09	9.501708511198605e-09	4	5	5
ENSG00000137507	LRRC32	2.071913576447513	NA	0.03827350162144025	0.002780717761164895	0.06087991124533373	9.473892932812351e-11	3.3679060925538764e-10	9	14	14
ENSG00000185261	KIAA0825	2.070494386543662	NA	0.0384060711768955	0.08144890216227707	0.1356820844042808	5.862008953491739e-23	3.989190140612295e-22	3	4	4
ENSG00000186184	POLR1D	-2.069842263829531	NA	0.038467118113104125	0.09611881255292709	0.25930281082456874	1.740387772839679e-45	2.740671250360666e-44	15	27	27
ENSG00000248544	AC008676.1	-2.068729180144595	NA	0.03857150735824402	0.013399487683537114	0.031655395732593884	3.590902503953425e-06	8.902759439106157e-06	4	6	6
ENSG00000272146	ARF4-AS1	2.0671433690290604	NA	0.038720646554516194	0.02090876848722512	0.035065038720054044	1.054380268005462e-06	2.7408772496628264e-06	5	7	7
ENSG00000100596	SPTLC2	2.0670187850836608	NA	0.03873238390737942	0.01677052405310727	0.12646926681761542	2.0938443645665587e-21	1.3289169877110256e-20	15	28	28
ENSG00000034677	RNF19A	-2.0659971315731127	NA	0.03882875043343012	0.011090245668199753	0.017908498159686325	0.0005145251192287881	0.0010112998589861877	10	16	16
ENSG00000261534	AL596244.1	-2.0658093599097875	NA	0.03884648396363953	0.02392479827862159	0.031682214250174597	3.556449846368817e-06	8.819892757104677e-06	6	7	7
ENSG00000104442	ARMC1	-2.065795486488128	NA	0.038847794470161456	0.0013920459044225732	0.06770032255189876	7.891009851995395e-12	3.0018395730228267e-11	3	14	14
ENSG00000116685	KIAA2013	-2.065699189766242	NA	0.03885689185410727	0.02728903553509272	0.22130989306361445	3.391819481491821e-38	4.172619245918454e-37	4	5	5
ENSG00000149212	SESN3	2.065423760697516	NA	0.038882922295745005	0.037040187223198934	0.04196120237624321	8.834986478053673e-08	2.5201460930163413e-07	21	34	34
ENSG00000100814	CCNB1IP1	2.0654227507450598	NA	0.038883017772285706	0.0030391638977962246	0.05794589501937271	2.749441556887781e-10	9.479327153009358e-10	14	31	31
ENSG00000174136	RGMB	2.064186811447143	NA	0.03900000748297915	0.002959543072965006	0.0179222715228301	0.0005119479116155154	0.0010068113229695498	1	7	7
ENSG00000114744	COMMD2	2.063258399028469	NA	0.03908808429692219	0.029883067567812633	0.010872351609189602	0.006906822738466136	0.011689046002364133	9	13	13
ENSG00000223573	TINCR	2.0629720764908464	NA	0.03911528126081951	0.026745595778838598	0.05419281900204542	1.0711019694767967e-09	3.5371322308025393e-09	11	20	20
ENSG00000233885	YEATS2-AS1	2.062554481896592	NA	0.039154976195502456	0.1133171479491194	0.0481751767775411	9.419874859047663e-09	2.898644068864317e-08	6	8	8
ENSG00000129988	LBP	-2.0587839911639505	NA	0.039514935923654834	0.010898140739954206	0.012967970296273888	0.0031599289096289882	0.005607369709357152	13	19	19
ENSG00000184840	TMED9	-2.057670069705277	NA	0.03962181536409661	0.12804918610248517	0.19864919998469746	5.182538611908177e-34	5.479368351147553e-33	11	34	34
ENSG00000157782	CABP1	2.057475852747706	NA	0.03964047534700064	0.002105182272745508	0.017580009475113484	0.000580015495241095	0.001131591095323042	10	15	15
ENSG00000140262	TCF12	2.0572198954360643	NA	0.03966507861298797	0.004990533172751504	0.012675809737967494	0.003521931140312736	0.006216942575936501	8	18	18
ENSG00000170425	ADORA2B	2.0543079176162644	NA	0.039945898912145894	0.07159655101725819	0.10284073695047483	1.722871273445128e-17	9.018778836480618e-17	8	12	12
ENSG00000184203	PPP1R2	-2.0535701274259224	NA	0.04001731587781197	0.00901389105266427	0.03263951670266177	2.521011591681595e-06	6.335408526633599e-06	2	5	5
ENSG00000090013	BLVRB	2.053222069746031	NA	0.04005104491512182	0.006771204748420707	0.01563142831563575	0.001183197199233262	0.0022243640396460438	4	8	8
ENSG00000229833	PET100	-2.0522027668699345	NA	0.04014996070374132	0.16870189028650953	0.2650331884610832	1.2864149165193745e-46	2.0930483304924812e-45	15	24	24
ENSG00000151458	ANKRD50	2.0518299501904367	NA	0.04018619151588783	0.010714244388722424	0.03881967662744198	2.734663598743322e-07	7.479544825334804e-07	3	5	5
ENSG00000157601	MX1	-2.0517875516672075	NA	0.04019031361532019	0.04786298644908584	0.17861404475294898	2.085878604315411e-30	1.937742805276543e-29	10	16	16
ENSG00000157450	RNF111	2.051416373221727	NA	0.040226415905085085	0.004644230570795474	0.014857235046725144	0.001572537242031314	0.002904722227875377	15	25	25
ENSG00000205978	NYNRIN	2.0513034493216655	NA	0.04023740478722723	0.1492509826356265	0.2105813811925161	3.356930270981692e-36	3.840426765648101e-35	5	7	7
ENSG00000106049	HIBADH	2.050742986558393	NA	0.04029198237807811	0.026134642729757056	0.027294962337225292	1.7235625007636696e-05	4.007557960219601e-05	8	20	20
ENSG00000004399	PLXND1	2.050599074974043	NA	0.04030600654324986	0.02211091246806576	0.03609973050533956	7.269503820363909e-07	1.9132093464613365e-06	11	15	15
ENSG00000132953	XPO4	2.0505958312924295	NA	0.040306322687296676	0.02551415075555543	0.01028810629901181	0.008605665576300403	0.014372668384103586	9	10	10
ENSG00000185880	TRIM69	2.0493749080494554	NA	0.04042546890349247	0.1586645618526889	0.09939854687828364	6.293829677266384e-17	3.1951712591900894e-16	8	13	13
ENSG00000124102	PI3	-2.0491964153062976	NA	0.04044291246715122	0.0481654622030347	0.0552254773593824	7.370049688099882e-10	2.4589296128642974e-09	4	6	6
ENSG00000133818	RRAS2	-2.049161880689939	NA	0.040446288168976476	0.01964286992920424	0.023083205096316128	7.87242858898058e-05	0.000170978062148465	8	13	13
ENSG00000185917	SETD4	-2.049106983854529	NA	0.04045165473586551	0.0062498893594898014	0.027751231393295578	1.4624640029309087e-05	3.4238628240630925e-05	3	5	5
ENSG00000130313	PGLS	2.0488826282117594	NA	0.040473593415674115	0.017706131164558433	0.02310002791182843	7.82471571957855e-05	0.00016996333106403111	9	23	23
ENSG00000213516	RBMXL1	-2.048313923054238	NA	0.04052924960922311	0.023945151605473457	0.04813580728418842	9.554602626865247e-09	2.936939961428789e-08	13	24	24
ENSG00000104472	CHRAC1	2.0479901748762437	NA	0.040560962119172095	0.030669799941878843	0.033098410841591056	2.137693032591417e-06	5.411765251832035e-06	28	42	42
ENSG00000196689	TRPV1	-2.0477881134427847	NA	0.040580765555144484	0.031141554014709742	0.05334856370130429	1.4537642203649074e-09	4.756840796610913e-09	10	15	15
ENSG00000268810	AC007193.1	-2.0477189256303254	NA	0.04058754832896384	0.018364501300864	0.05563368831127603	6.357122408742401e-10	2.1363568917798047e-09	5	6	6
ENSG00000163507	CIP2A	-2.0475765908071932	NA	0.04060150503581594	0.05463280108870521	0.12357890593241215	6.3828982663101e-21	3.9502101179701156e-20	6	9	9
ENSG00000128039	SRD5A3	-2.0474232367757272	NA	0.04061654678902564	0.07759908493538913	0.5423687733819799	1.7136580880571956e-115	2.0842214575952376e-113	32	50	50
ENSG00000214078	CPNE1	-2.046922591758739	NA	0.04066568551848571	0.4801452596989075	0.7285250692059322	2.6525038209196413e-191	5.685973503118866e-188	7	10	10
ENSG00000189419	SPATA41	-2.0458479950530304	NA	0.04077132826954138	0.012613095088132388	0.03580595109103304	8.079008135785765e-07	2.1181304161533417e-06	7	16	16
ENSG00000146535	GNA12	-2.0453384215739514	NA	0.04082150527961508	0.042280499678334256	0.10583226830777612	5.568133480054849e-18	2.984930323521744e-17	21	34	34
ENSG00000153291	SLC25A27	2.0446650195946154	NA	0.04088789452889386	0.1773454815753288	0.013844430748244886	0.0022843775212848835	0.004131054530477114	8	12	12
ENSG00000131196	NFATC1	-2.0446161376531133	NA	0.04089271725395475	0.03287941791759437	0.07799714891436693	1.805404568562634e-13	7.523908370906589e-13	10	21	21
ENSG00000174606	ANGEL2	-2.043763281915723	NA	0.040976938175793426	0.14538916767334545	0.11060723513788608	9.113653165496888e-19	5.079299256909526e-18	8	12	12
ENSG00000105518	TMEM205	-2.0437627661070032	NA	0.040976989157200355	0.016791503307099446	0.032988253355679856	2.2240249602418462e-06	5.619537946543012e-06	24	37	37
ENSG00000254789	AC073172.1	2.0431647080054036	NA	0.04103613608094942	0.08133779605805433	0.13197996112091093	2.4769008768459968e-22	1.6368544561476686e-21	7	8	8
ENSG00000139350	NEDD1	-2.0403360265428607	NA	0.04131686889868015	0.3351899787617259	0.498772492851992	2.827773543018557e-102	2.5389260989123156e-100	5	8	8
ENSG00000196531	NACA	-2.0394612246245556	NA	0.041404017352348686	0.0002687169295398188	0.01763323612480703	0.0005688602092596427	0.0011108385024588491	3	8	8
ENSG00000120688	WBP4	2.0392235542086414	NA	0.041427721140453413	0.0062643336045058	0.055786360792290844	6.01508295203863e-10	2.0261767343254857e-09	3	5	5
ENSG00000216937	CCDC7	-2.0389722941808315	NA	0.041452792768590256	0.03955044822456337	0.10553850361120921	6.222209826696212e-18	3.328280608796424e-17	8	17	17
ENSG00000115970	THADA	-2.0387955935176736	NA	0.041470432289934904	0.01746568643563511	0.031161842121227905	4.288068894943178e-06	1.0551885992162512e-05	24	43	43
ENSG00000270972	AC136475.9	-2.038363300545223	NA	0.04151361365881734	0.4578475899829434	0.4985710683248889	3.234536153650945e-102	2.8890135676541693e-100	26	54	54
ENSG00000166965	RCCD1	2.0379685066293076	NA	0.04155308253590322	0.007495703049239477	0.08092544922408816	6.129431284201598e-14	2.6278404273193305e-13	8	13	13
ENSG00000272599	AC016394.2	2.037195924235301	NA	0.04163041213122005	0.043311035205597814	0.026547081216408138	2.2563533707150286e-05	5.183416470782588e-05	3	9	9
ENSG00000273188	AL022328.3	-2.036890698015379	NA	0.04166099650262916	0.03042520488191961	0.054712098838557884	8.875637444913805e-10	2.9469178420682835e-09	14	25	25
ENSG00000158669	GPAT4	-2.035041988392848	NA	0.04184664828722805	0.008346606122254213	0.09164322311022291	1.1476072366059067e-15	5.439556799489965e-15	6	8	8
ENSG00000183621	ZNF438	-2.034348205595611	NA	0.04191650006807653	0.03363289068533405	0.09688271229992129	1.6179615119943331e-16	8.003006048223484e-16	15	20	20
ENSG00000136872	ALDOB	2.0337736887026083	NA	0.041974418531805315	0.016193529600622175	0.019030761996765663	0.0003419303022198146	0.0006880735452672613	5	11	11
ENSG00000162994	CLHC1	2.0323413161178636	NA	0.04211911453467917	0.36712181334454186	0.45660066957252904	1.5439457397893039e-90	9.69858076617098e-89	13	21	21
ENSG00000128283	CDC42EP1	-2.032188124977786	NA	0.04213461461376878	0.149449033974409	0.3064210779191406	4.685986133172151e-55	1.0095474396704676e-53	11	19	19
ENSG00000142694	EVA1B	2.0308309538889335	NA	0.04227214585683129	0.008697521430800086	0.11169305520289717	6.031515244916939e-19	3.3924058686481006e-18	8	15	15
ENSG00000174720	LARP7	2.0302239957113226	NA	0.042333775789401916	0.02882374233772276	0.019618394676579443	0.00027617225531329626	0.0005630814417272284	9	11	11
ENSG00000116406	EDEM3	-2.028642076376912	NA	0.04249475961632381	0.07643423896793913	0.04232197969540923	7.759358664402262e-08	2.2255434309388592e-07	6	11	11
ENSG00000158825	CDA	2.028026011861217	NA	0.042557593274659404	0.26290539405336255	0.3630744433948996	1.8787942013476865e-67	5.847448595083753e-66	12	17	17
ENSG00000088992	TESC	-2.0279766168208124	NA	0.04256263457475692	0.03964691284992283	0.07134752205435778	2.077844444512391e-12	8.165204944762372e-12	28	45	45
ENSG00000154134	ROBO3	2.0277739566712913	NA	0.0425833235300922	0.05878116606775589	0.267804778520796	3.623321834078524e-47	6.05617408699928e-46	10	20	20
ENSG00000254428	AP003392.1	-2.0277643107089793	NA	0.04258430846889598	0.005160807368596717	0.010422700511450885	0.008179850116692616	0.013702867016817591	5	10	10
ENSG00000168092	PAFAH1B2	2.0276103616441534	NA	0.04260003064935779	0.019155502154890727	0.049189198447035676	6.5335698027302595e-09	2.039391855606502e-08	6	9	9
ENSG00000080189	SLC35C2	2.027408351074934	NA	0.04262066859858403	0.002015355126900437	0.0137965307235435	0.002325167813565181	0.004202603587144739	11	18	18
ENSG00000164465	DCBLD1	2.0268093204183226	NA	0.04268191691453191	0.011977359522471942	0.2956203611652472	8.316874242365585e-53	1.6700945712216324e-51	7	14	14
ENSG00000164307	ERAP1	2.0258214070331135	NA	0.04278308939868249	0.4889398887516366	0.6626771744900275	8.824347271466979e-160	4.2035758710663115e-157	17	36	36
ENSG00000254554	AC080023.1	-2.0257858848516106	NA	0.04278673100825435	0.015980598707171605	0.13055061477584165	4.314025507452097e-22	2.8291098824969792e-21	4	7	7
ENSG00000078808	SDF4	-2.0256273832461344	NA	0.0428029832310922	0.010741758588887337	0.02324158194722956	7.434558651761585e-05	0.00016179599786682666	2	3	3
ENSG00000126522	ASL	-2.022977005500309	NA	0.043075518306083915	0.024716093918379787	0.03853366334192026	3.0308233713004957e-07	8.254024137594442e-07	3	3	3
ENSG00000167522	ANKRD11	2.0222774246841646	NA	0.04314769950479789	0.014045047076621953	0.08148221620038403	4.989795098721764e-14	2.1494598379296544e-13	5	8	8
ENSG00000196743	GM2A	-2.02216455156095	NA	0.043159355074724924	0.4052870615340995	0.6631651817630623	5.439016390915732e-160	2.7433438849357025e-157	12	21	21
ENSG00000063854	HAGH	2.0219411906017735	NA	0.04318242774612576	0.021098931336060434	0.04541832732788497	2.5447923228345735e-08	7.584401033070925e-08	9	11	11
ENSG00000167220	HDHD2	2.0219217973506742	NA	0.04318443151588956	0.0548008402277333	0.0983151292033604	9.454138727223286e-17	4.747555637866826e-16	8	12	12
ENSG00000176928	GCNT4	-2.021745976053314	NA	0.043202601493350125	0.001187195178609807	0.03578042556940803	8.153461912783175e-07	2.136670512565994e-06	4	9	9
ENSG00000149084	HSD17B12	2.020892813156145	NA	0.04329086203955533	0.35595472020075086	0.539644101332411	1.2476255284324943e-114	1.5067274779640032e-112	5	10	10
ENSG00000139132	FGD4	2.02083996567356	NA	0.043296334171232076	0.030440021456074415	0.03276401239534868	2.4106920384781516e-06	6.0715167818860075e-06	35	60	60
ENSG00000230732	AC016949.1	-2.018380819258607	NA	0.04355161543625359	0.023449147511791252	0.15929061301797953	5.207955217492965e-27	4.210807356189857e-26	19	33	33
ENSG00000055163	CYFIP2	-2.018095906377808	NA	0.04358127394524123	0.016924427613270416	0.019553713533845905	0.00028273834878029093	0.0005757159752117323	8	15	15
ENSG00000268049	AC012313.2	-2.0178066195572186	NA	0.04361140522006266	0.020868061058960538	0.016965377608564616	0.0007259645148964485	0.0013991419943761739	15	19	19
ENSG00000072778	ACADVL	2.0174679673097513	NA	0.0436467006079372	0.006164645445436693	0.1824415690262407	4.33759758069134e-31	4.121078166829683e-30	6	7	7
ENSG00000008513	ST3GAL1	-2.0174105213821862	NA	0.04365269019343467	0.04026864344752084	0.05530003521905543	7.173713104299428e-10	2.397622413284562e-09	21	32	32
ENSG00000166444	ST5	2.0167143713054907	NA	0.043725329306020876	0.0016114267068695174	0.026593801797113972	2.2186952951294946e-05	5.101006249654874e-05	9	13	13
ENSG00000149289	ZC3H12C	-2.0165345938870654	NA	0.04374410458433117	0.04005716058252189	0.06466000083116451	2.3931396180762322e-11	8.837198817913286e-11	4	11	11
ENSG00000245573	BDNF-AS	-2.013724264437941	NA	0.044038491029505335	0.025212611004715592	0.013879869209234875	0.002254665735835566	0.004081197245497585	10	15	15
ENSG00000146833	TRIM4	-2.0125054570975913	NA	0.044166682009694785	0.30908166409811827	0.2553682328292203	1.0290035155674733e-44	1.5869047921282913e-43	13	19	19
ENSG00000186020	ZNF529	-2.012342613439899	NA	0.04418383330994578	0.005447783481717128	0.032596903109811615	2.5599216132451087e-06	6.4313061449663596e-06	5	12	12
ENSG00000139269	INHBE	-2.011687813243066	NA	0.04425285606533994	0.0005713257651440164	0.014115924288997866	0.002066482154722747	0.0037616073104065795	2	5	5
ENSG00000256061	DNAAF4	2.010972012689523	NA	0.04432841298497225	0.011040494248565347	0.010588399306335148	0.0076850031936784	0.012914269453051531	4	5	5
ENSG00000134899	ERCC5	2.0108490543978292	NA	0.04434140289972667	0.006107391831215653	0.01630210516152913	0.0009253170737252344	0.0017604018745633508	5	6	6
ENSG00000198246	SLC29A3	-2.0107231929893925	NA	0.044354702840742055	0.014994891574353696	0.03853116601826378	3.033545665057873e-07	8.26012616863726e-07	14	36	36
ENSG00000169570	DTWD2	2.0104693297966763	NA	0.04438153914219852	0.08265283856104441	0.028083108749357936	1.2977893133323444e-05	3.0566939890586975e-05	10	12	12
ENSG00000234553	AC022431.1	-2.010426921995632	NA	0.04438602347690179	0.06175505793962646	0.15479672460278904	3.133787615791969e-26	2.459557154380617e-25	16	24	24
ENSG00000179115	FARSA	-2.0102011918056304	NA	0.044409899334036246	0.005231219525251546	0.10297244496995824	1.6394045409377212e-17	8.600228960703879e-17	5	8	8
ENSG00000141526	SLC16A3	2.009660839367051	NA	0.044467097333955666	0.004467450872426008	0.10803019156294204	2.4231009836136816e-18	1.325478748580256e-17	4	8	8
ENSG00000126246	IGFLR1	2.0073384022772247	NA	0.04471364278174549	0.03223324434670556	0.14490783946906868	1.5754904254599896e-24	1.1556067282383815e-23	11	15	15
ENSG00000100345	MYH9	2.006747013740678	NA	0.04477660732101866	0.0018613673971065413	0.017714398360034096	0.0005522645118335078	0.001080030118991085	7	11	11
ENSG00000196704	AMZ2	2.0054452388231723	NA	0.044915469505170946	0.060869950647543865	0.08101266371815942	5.935110958709294e-14	2.5470775232959384e-13	9	13	13
ENSG00000269918	AF131215.6	2.004551080974905	NA	0.04501106084811781	0.06915493460139557	0.11971086920081841	2.8219102009634525e-20	1.6944306035126838e-19	18	26	26
ENSG00000144711	IQSEC1	2.004083325673637	NA	0.04506113526555764	0.005487422882585812	0.022029793409116327	0.00011522281070105726	0.00024542988209072547	9	10	10
ENSG00000254772	EEF1G	-2.0040696135923817	NA	0.04506260388776448	0.007837289907956005	0.017591736590731124	0.0005775389470396184	0.001127144122315058	13	20	20
ENSG00000103264	FBXO31	-2.002782470566383	NA	0.045200642194970594	0.0017834554939991296	0.04887306117301986	7.32313530808815e-09	2.2771431985204655e-08	2	7	7
ENSG00000007255	TRAPPC6A	2.002691132888783	NA	0.04521045113954866	0.02655896136376178	0.03534024784656282	9.550890267160137e-07	2.490696733447828e-06	2	9	9
ENSG00000164219	PGGT1B	-2.0021718218722815	NA	0.04526625514980153	0.044669042668044584	0.10354627574896323	1.3203555635949667e-17	6.967008480027717e-17	4	5	5
ENSG00000162881	OXER1	-2.0013650811231267	NA	0.045353060879189	0.11650439388978717	0.1721539618768889	2.907539055959921e-29	2.574155254034935e-28	6	13	13
ENSG00000204316	MRPL38	2.0002331335690084	NA	0.04547509555119364	0.07648415707591705	0.0872983831280293	5.783361819028908e-15	2.6384376651909217e-14	28	49	49
ENSG00000100300	TSPO	-1.9994106508358684	NA	0.04556394047500983	0.06085934976054457	0.1322300958602579	2.2475037814460513e-22	1.4910035724571889e-21	22	35	35
ENSG00000171714	ANO5	1.9988870445788507	NA	0.045620576802507265	0.10613731262513265	0.05964089630250142	1.4860846169891504e-10	5.20524205407413e-10	17	30	30
ENSG00000186666	BCDIN3D	-1.9983280923365754	NA	0.045681101809313736	0.030992477988991626	0.04408693545436672	4.110644179715995e-08	1.2041926381610795e-07	7	15	15
ENSG00000197782	ZNF780A	-1.9978850891355107	NA	0.04572911955737061	0.1709698646769406	0.16151553152828596	2.134603480438089e-27	1.7565410309996537e-26	9	16	16
ENSG00000050130	JKAMP	1.9975012865824417	NA	0.04577075483654455	0.005269172087192744	0.019043110335055645	0.00034039822621146856	0.00068531218376385	6	13	13
ENSG00000164331	ANKRA2	-1.9971501293596021	NA	0.04580887669088222	0.017716396592988938	0.05891738066629667	1.9325750018635233e-10	6.72928501664113e-10	4	8	8
ENSG00000167862	MRPL58	1.9953560486962703	NA	0.046004060915539255	0.015888032623902607	0.02511923932524077	3.774966442619003e-05	8.494978929721224e-05	11	19	19
ENSG00000107438	PDLIM1	1.9948068938536538	NA	0.04606394519910781	0.013319605764318225	0.03959094295197057	2.0723796066877752e-07	5.725670674253047e-07	15	22	22
ENSG00000104980	TIMM44	1.9946304168804545	NA	0.04608320360814765	0.09678201500894337	0.06635752473742366	1.2884842114996423e-11	4.837175075089178e-11	2	5	5
ENSG00000116688	MFN2	-1.9946161217603298	NA	0.04608476388906944	0.22599231306194983	0.6583396203017686	6.315843474364659e-158	2.8502736774178828e-155	5	8	8
ENSG00000171163	ZNF692	1.9943102353932085	NA	0.04611816137605922	0.0028105633301451108	0.010581492145516137	0.007705008090152358	0.012944081479038283	4	8	8
ENSG00000170854	RIOX2	1.9925490752425277	NA	0.0463108462705703	0.015591673588764399	0.038573825587986395	2.987377015244873e-07	8.140875327257958e-07	14	27	27
ENSG00000223482	NUTM2A-AS1	-1.9913965924482553	NA	0.046437303579441765	0.02980117148103415	0.28587327209969815	8.329984718213181e-51	1.5629202180813766e-49	3	40	40
ENSG00000108592	FTSJ3	1.9888013854840094	NA	0.04672312980769542	0.16723406427766047	0.24514316071838374	9.98803997964933e-43	1.4273741467583865e-41	8	19	19
ENSG00000013288	MAN2B2	-1.9885578290900257	NA	0.046750030011894324	0.2066515283681327	0.23929353140006013	1.3316849899741433e-41	1.8431853021038405e-40	12	18	18
ENSG00000225205	AC078883.1	-1.988236726013891	NA	0.04678551497294671	0.01740525761278958	0.03634191333266697	6.663524764245402e-07	1.7621092703476393e-06	2	5	5
ENSG00000108666	C17orf75	1.9868333471420339	NA	0.046940867859461215	0.0031015698649481706	0.015638151357873678	0.0011802818604144825	0.0022198567256249135	2	5	5
ENSG00000205790	DPP9-AS1	-1.9861312715579196	NA	0.04701874977631302	0.01564086056225598	0.010917164415436331	0.006791560184920897	0.011505330989944529	9	19	19
ENSG00000164674	SYTL3	1.9857930519701554	NA	0.04705630757932572	0.009142925984235137	0.011552534446999581	0.005352807205209312	0.00920438090465602	6	11	11
ENSG00000223711	AC069213.1	1.9843747452727267	NA	0.04721407924344699	0.019378958550225717	0.013442410254909696	0.0026505137707874805	0.004750591623665814	4	8	8
ENSG00000059122	FLYWCH1	-1.9831895350800077	NA	0.047346262391343465	0.4503944249866662	0.7449311626874089	2.3805757081910053e-200	1.0206123204941887e-196	39	72	72
ENSG00000106952	TNFSF8	1.9826580029480931	NA	0.04740564366961763	0.006925745837589834	0.03428032772833984	1.3978837053498545e-06	3.5944972938218925e-06	7	10	10
ENSG00000185627	PSMD13	-1.981650427449799	NA	0.04751837905294904	0.07566557952857526	0.14199957841246255	4.945826815740533e-24	3.539899167910451e-23	6	7	7
ENSG00000198729	PPP1R14C	-1.9813651152504304	NA	0.047550342921286584	0.003418754412270187	0.010192432294308572	0.008922050760869911	0.014870662697848003	12	17	17
ENSG00000125733	TRIP10	-1.9809069472692422	NA	0.04760170985095771	0.018464986316241123	0.07411793342560344	7.52091161635869e-13	3.033304640379473e-12	3	4	4
ENSG00000155749	FLACC1	1.979544409406701	NA	0.047754744799924725	0.04197231767584795	0.083334577843757	2.515016483985125e-14	1.1027874631516468e-13	6	10	10
ENSG00000187860	CCDC157	-1.9788218432503788	NA	0.047836068278862436	0.04825128773689841	0.06348925796953124	3.6661975551527574e-11	1.3345706192594913e-10	15	20	20
ENSG00000175322	ZNF519	1.9784005407731646	NA	0.0478835387849271	0.004970299501194448	0.01781468257254615	0.000532430355869397	0.0010433834045028326	5	12	12
ENSG00000105695	MAG	1.9778144832321427	NA	0.04794963900010214	0.0967681255418281	0.04450017091480739	3.542280629469263e-08	1.0439348773804501e-07	9	10	10
ENSG00000141385	AFG3L2	1.977368474006653	NA	0.04799999482396643	9.791933423419666e-05	0.015461436810045694	0.001259376014133512	0.0023608481926514647	1	2	2
ENSG00000148700	ADD3	-1.9770288627901977	NA	0.04803836777673759	0.049645835383304804	0.06738104389850297	8.867171496870478e-12	3.362740468815388e-11	14	21	21
ENSG00000259953	AL138756.1	1.97535396833817	NA	0.04822799272409094	0.07042953150701395	0.1795211131754854	1.4385755140806874e-30	1.3466228979786958e-29	10	13	13
ENSG00000136720	HS6ST1	-1.9749561780334142	NA	0.04827312126483801	0.04973958130861962	0.06766076778272177	8.005869407182629e-12	3.043508190285411e-11	16	25	25
ENSG00000104921	FCER2	1.9737633180527927	NA	0.04840866165246592	0.0009205672501939773	0.10597154784385875	5.282452090770397e-18	2.837105258522441e-17	5	12	12
ENSG00000166046	TCP11L2	-1.97270608531945	NA	0.04852905825721286	0.011993967229088123	0.08397721430021311	1.982442475059448e-14	8.748560474728378e-14	6	7	7
ENSG00000102962	CCL22	1.9726320031096507	NA	0.048537504084344464	0.007109502054165778	0.011619649835995975	0.005220178444448451	0.008992550491596835	4	8	8
ENSG00000184731	FAM110C	1.970603896423806	NA	0.04876920061132386	0.00886653173514224	0.01397288892714704	0.002178523716560975	0.003952550065097774	6	10	10
ENSG00000276293	PIP4K2B	-1.9701104028000924	NA	0.04882571893883833	0.04618455358064131	0.05544934488260983	6.796088698819107e-10	2.2762915057822045e-09	14	23	23
ENSG00000214900	LINC01588	-1.969014320062523	NA	0.04895144668178317	0.09893071181379624	0.11286236927313052	3.8650502967831783e-19	2.192581790920765e-18	16	22	22
ENSG00000107745	MICU1	-1.9685916900634768	NA	0.04899999760070606	0.00900217950596751	0.04648722197525466	1.7312975921015465e-08	5.232644061852207e-08	1	3	3
ENSG00000040199	PHLPP2	1.9679602514205612	NA	0.04907261135251947	0.09486791994864824	0.016527648385471768	0.0008519918695751958	0.0016306705994804725	10	16	16
ENSG00000244879	GABPB1-AS1	1.9679480247929144	NA	0.04907401827273321	0.600046858560416	0.7204068419013817	5.014335697962397e-187	9.554538098261905e-184	21	33	33
ENSG00000281332	LINC00997	-1.9674124287641106	NA	0.04913568263355061	0.21410697557731417	0.22534585788996034	5.926319468629862e-39	7.467336705917231e-38	7	8	8
ENSG00000255455	AP003486.1	-1.9653519113882538	NA	0.04937352119223857	0.02545658928158441	0.2344274379289412	1.1317163763197172e-40	1.5126893326193942e-39	5	11	11
ENSG00000184182	UBE2F	-1.9648998542576503	NA	0.04942582961321466	0.15548683777736408	0.26341168176316343	2.69382804874745e-46	4.3295648742239945e-45	15	18	18
ENSG00000217702	AC073263.1	-1.964444368963774	NA	0.0494785817273271	0.15567319038525004	0.2215886057695768	3.0077043199568886e-38	3.7133996675983216e-37	15	24	24
ENSG00000165118	C9orf64	-1.963479780069446	NA	0.049590451699865305	0.0451107970333136	0.05556053661948081	6.527820886485926e-10	2.19071625014378e-09	14	19	19
ENSG00000124126	PREX1	1.9631597713545088	NA	0.04962761213480117	0.0322970529659355	0.07095358702782203	2.4004257292277816e-12	9.396233926164626e-12	25	37	37
ENSG00000152409	JMY	1.961651413820603	NA	0.04980308206224605	0.01828014308124022	0.07309232142462674	1.0959062599562756e-12	4.381836430867375e-12	2	4	4
ENSG00000162949	CAPN13	-1.9615451133007242	NA	0.049815467791594945	0.005117078260059766	0.018972164390739347	0.0003492956666773183	0.0007015778153957989	8	11	11
ENSG00000165511	C10orf25	1.961450403962242	NA	0.049826505136634815	0.042765134376248	0.014651910498793611	0.0016959939760580367	0.003119995783675099	7	10	10
ENSG00000134955	SLC37A2	1.9608319498412228	NA	0.04989862967657092	0.0607269799667465	0.13107032894761414	3.5261960442291474e-22	2.3186631887456154e-21	27	38	38
ENSG00000170222	ADPRM	-1.9599640369415285	NA	0.04999999387478466	1.1304925982941944e-05	0.04161007195858173	1.0024720867967248e-07	2.843903030021015e-07	1	2	2
ENSG00000254858	MPV17L2	-1.9588757312879055	NA	0.0501273418072131	0.0007612289801148999	0.0487601118003237	7.627761505949181e-09	2.368002933843637e-08	4	9	9
ENSG00000273164	DGCR10	-1.9588004672666874	NA	0.050136158858678774	0.07553362833104559	0.1389489587304253	1.635628917319709e-23	1.1472147363237499e-22	13	18	18
ENSG00000174238	PITPNA	1.9586580290331572	NA	0.05015284881253322	0.20789481594790987	0.31047197922893394	6.580991514846243e-56	1.4618837239390962e-54	11	27	27
ENSG00000235530	AC087294.1	1.9578806191223244	NA	0.05024402257039748	0.0263057637394291	0.023996070375075975	5.661289133543487e-05	0.00012478849273925098	6	8	8
ENSG00000267543	AC015802.3	1.9573794475912298	NA	0.05030287301703899	0.005851896176184904	0.023053101677067388	7.958537545266531e-05	0.00017276070932123515	3	4	4
ENSG00000134070	IRAK2	-1.956431486518298	NA	0.05041434604822897	0.0019329436465264818	0.013340477757940977	0.0027524446506661414	0.004924021835413484	6	15	15
ENSG00000065183	WDR3	-1.9554012188313188	NA	0.050535732384468575	0.006246561939798236	0.012156978839047799	0.004271775480116885	0.00746526828783496	8	10	10
ENSG00000146918	NCAPG2	1.9549293814518638	NA	0.050591406058090045	0.1447742707737846	0.14823664188350713	4.2344185271912795e-25	3.1779450031861377e-24	10	22	22
ENSG00000265415	AC099850.3	-1.9548674387887095	NA	0.050598718694890917	0.002290238068060002	0.012646832374187867	0.0035600540063911125	0.006281945761359001	7	11	11
ENSG00000156650	KAT6B	-1.952971367606731	NA	0.050822988043289205	0.0010960052812475085	0.013684151574328124	0.0024237839475436	0.004367038339611809	4	10	10
ENSG00000263916	AC100778.2	1.9528959293838861	NA	0.0508319281525543	0.009262239244844702	0.018299291867231362	0.0004462289803299335	0.0008838508643656768	12	17	17
ENSG00000151150	ANK3	-1.9519586300768916	NA	0.05094311646488576	0.04831744922085074	0.11397823638097689	2.5264087152522206e-19	1.445142863837903e-18	12	25	25
ENSG00000047315	POLR2B	-1.951667987263398	NA	0.05097763568002322	0.00903147024951351	0.011210480877471708	0.006083965443659846	0.010391825039175568	4	6	6
ENSG00000135631	RAB11FIP5	1.9514797925949094	NA	0.05099999772778028	0.038635412315221676	0.07510832030097864	5.226980892189534e-13	2.125118428642919e-12	1	2	2
ENSG00000253967	AC022730.4	1.9513620201219593	NA	0.05101399610541767	0.03363433037421355	0.03638697016209835	6.556488541063379e-07	1.7348745871114934e-06	6	10	10
ENSG00000140319	SRP14	1.9511091370327707	NA	0.05104406453580888	0.024512921754886934	0.05007037716892432	4.753414198927552e-09	1.4976354969209736e-08	8	15	15
ENSG00000174514	MFSD4A	1.9497283718361422	NA	0.05120850281972927	0.0008081770105722884	0.014966546332353637	0.001510555287063864	0.002798370165048958	7	16	16
ENSG00000197982	C1orf122	-1.949336438037048	NA	0.05125525978862903	0.0038434173563410704	0.012417534239320618	0.003876867238284873	0.00681192584726919	5	9	9
ENSG00000148719	DNAJB12	-1.9473838565924033	NA	0.05148873199828539	0.0493660352789888	0.07085748073302425	2.4864275461972118e-12	9.719568267548664e-12	7	8	8
ENSG00000196411	EPHB4	-1.9463184667355216	NA	0.0516164966777768	0.18619928260939445	0.2582311766766983	2.8264859626769603e-45	4.4306588458818277e-44	18	31	31
ENSG00000138439	FAM117B	1.9443317742565975	NA	0.051855455359480704	0.07620812857277581	0.26405468186393083	2.009864320221871e-46	3.245495595808368e-45	2	6	6
ENSG00000255328	AC136475.5	-1.9443150993782758	NA	0.05185746491814637	0.40700069001212535	0.5195827025192843	1.9569919001751583e-108	2.0845002544163845e-106	14	27	27
ENSG00000166532	RIMKLB	1.9436162108100135	NA	0.0519417494857806	0.018518393982788005	0.019014451431211936	0.000343964612199134	0.0006918424976076647	18	22	22
ENSG00000126838	PZP	-1.9431337118148801	NA	0.05200000474598539	0.015272992223109957	0.08497727093191684	1.3685680309561693e-14	6.099161424861576e-14	1	4	4
ENSG00000233621	LINC01137	-1.9425220705861126	NA	0.05207393073662861	0.339435973333319	0.2507671128159327	8.12569213077037e-44	1.2159467220818595e-42	25	35	35
ENSG00000111237	VPS29	1.942483349189191	NA	0.052078613753804244	0.00666048479101585	0.06483908440524341	2.2419053354447155e-11	8.292478702813691e-11	12	18	18
ENSG00000100321	SYNGR1	1.9421190795900913	NA	0.05212268624957985	0.015913911327561203	0.24687115616465546	4.6295459095519795e-43	6.68283525276994e-42	6	9	9
ENSG00000143437	ARNT	-1.9417802163011801	NA	0.05216371287233753	0.15056322033194627	0.17361981557024658	1.601924525064136e-29	1.4315478728673719e-28	5	7	7
ENSG00000246339	EXTL3-AS1	1.9416251958165023	NA	0.052182490407518926	0.014212664625581864	0.03491368858375306	1.1133180057428148e-06	2.8875212462921252e-06	12	29	29
ENSG00000243926	TIPARP-AS1	1.9412982122697795	NA	0.05222211625974935	0.07786775277032149	0.015480957681143593	0.0012503822841237859	0.0023450137566096677	3	3	3
ENSG00000148358	GPR107	1.941054570226344	NA	0.05225165864074486	0.004209720622288253	0.013018363958407029	0.003101413021187134	0.005510527245104039	9	12	12
ENSG00000136273	HUS1	-1.9405552854610857	NA	0.05231224219031362	0.01261864482868831	0.08500474537642959	1.3546996559644605e-14	6.03892498053926e-14	8	16	16
ENSG00000164609	SLU7	-1.940400369688967	NA	0.052331051710113395	0.0227263880850507	0.027058560406120737	1.8767137866582474e-05	4.351509562926215e-05	19	29	29
ENSG00000133985	TTC9	-1.9380161272628014	NA	0.05262125500596983	0.02404941054116353	0.14807108734286623	4.520877668966041e-25	3.387004418746118e-24	16	26	26
ENSG00000089094	KDM2B	-1.9378694413775874	NA	0.0526391530421708	0.022596259438198346	0.012211708523087105	0.0041855685898380774	0.007323962166476067	6	22	22
ENSG00000136908	DPM2	-1.9378401525622413	NA	0.05264272735790473	0.03597721174976259	0.012156571898657832	0.004272423174077298	0.007465639393952678	3	3	3
ENSG00000176641	RNF152	-1.9373644645040882	NA	0.05270080725621708	0.004410602733121945	0.014054258731543633	0.002114052882062652	0.003840454753653858	7	13	13
ENSG00000181915	ADO	-1.9373462370262216	NA	0.052703033834485415	0.01587067915628071	0.0324410541832443	2.707412546436435e-06	6.790905040052424e-06	6	6	6
ENSG00000104866	PPP1R37	-1.9364861107422704	NA	0.05280819202787935	0.00776636882091837	0.04180837048840489	9.334425349402311e-08	2.6542208641502275e-07	24	42	42
ENSG00000229388	LINC01715	-1.936116467293745	NA	0.052853438115748295	0.009322761278140258	0.013395869341407005	0.002696571053475427	0.004829103696329375	8	20	20
ENSG00000227355	AL359644.1	-1.9353634979094965	NA	0.052945705308858636	0.08940303573809803	0.11681218317166088	8.562493742422519e-20	5.032152336833577e-19	16	21	21
ENSG00000118369	USP35	1.9353631348739024	NA	0.05294574982687405	0.021638667518198026	0.027897897718221685	1.3872551612379418e-05	3.25980251576726e-05	5	9	9
ENSG00000138674	SEC31A	-1.9349209070205686	NA	0.05300000219283399	0.0010995107706618511	0.011649163979046652	0.0051629168997960224	0.008906434152962679	1	4	4
ENSG00000122692	SMU1	-1.9342368676944444	NA	0.053084011397771094	0.00413221788120681	0.15410692208114948	4.124368289464041e-26	3.2237370918878233e-25	8	16	16
ENSG00000258623	AL121820.1	-1.9339432575200843	NA	0.053120104776074546	0.009771622608955461	0.02285818083823212	8.5394301948006e-05	0.0001847158027379358	8	14	14
ENSG00000122971	ACADS	-1.9321011368346757	NA	0.05334702405623676	0.014966808062442017	0.031031670262048363	4.493521453867842e-06	1.1041610461725122e-05	7	11	11
ENSG00000035141	FAM136A	-1.9309154718270856	NA	0.0534935065209437	0.022948189855385007	0.015224752945450948	0.001373761534413633	0.0025609997340645062	4	6	6
ENSG00000189129	PLAC9	-1.9305587914265088	NA	0.05353763811173306	0.01738673509238399	0.022818982804172078	8.661287274544643e-05	0.0001871392408607359	6	9	9
ENSG00000234336	JAZF1-AS1	1.9278243049528345	NA	0.053876983494441796	0.005863080457332278	0.15895442857740014	5.958140541986254e-27	4.8082895131539894e-26	8	12	12
ENSG00000180061	TMEM150B	-1.9268366098403928	NA	0.05399999544026505	0.0013598529867555006	0.02980442381400942	6.986264167178467e-06	1.687666491096542e-05	1	2	2
ENSG00000128989	ARPP19	1.926685597096633	NA	0.05401882388424373	0.029974112027398095	0.11570482607022503	1.3073027133721944e-19	7.602215744869366e-19	9	21	21
ENSG00000169242	EFNA1	1.925816179261946	NA	0.054127330519196354	0.007915818222739169	0.016462990479221465	0.0008723922843523696	0.001666957318606937	16	25	25
ENSG00000187912	CLEC17A	1.9254196853899774	NA	0.05417687481034015	0.008149127316501923	0.020882272875950406	0.00017458904044115482	0.000364502977176207	7	11	11
ENSG00000119231	SENP5	-1.9253953340082968	NA	0.05417991889483874	0.0560305202473865	0.02847756607258399	1.1260341674787366e-05	2.6686511799464972e-05	5	13	13
ENSG00000177034	MTX3	1.9252604155224622	NA	0.054196787188146966	0.008793901293414726	0.035177721559643944	1.0125355195049018e-06	2.635296953102073e-06	4	11	11
ENSG00000103005	USB1	1.9251149831334435	NA	0.054214974898474176	0.002809340235674443	0.01768021284033156	0.0005591943629552363	0.0010932084051891641	7	10	10
ENSG00000118777	ABCG2	1.9248499837594588	NA	0.05424812869839514	0.021988528741133107	0.08727875056598938	5.8256956378635375e-15	2.657044002492601e-14	12	28	28
ENSG00000251364	AC107884.1	1.924661919023626	NA	0.05427166754629086	0.12604187522686316	0.14116857914385791	6.853449280739642e-24	4.872711513905643e-23	18	33	33
ENSG00000251405	AC016571.1	-1.9245369869957225	NA	0.05428730919169549	0.0450470720562912	0.07555948984256873	4.428145295426538e-13	1.8054746474386518e-12	13	19	19
ENSG00000162972	MAIP1	1.9243060027005792	NA	0.054316238619213426	0.00894921964964779	0.08710982222185758	6.202968438108858e-15	2.826108016608098e-14	8	11	11
ENSG00000131061	ZNF341	1.9243048512187717	NA	0.05431638286776719	0.00779223853488711	0.02384570164465359	5.9771313210824966e-05	0.00013141259618620993	9	9	9
ENSG00000106853	PTGR1	-1.923974796008584	NA	0.0543577427578771	0.052031873942366684	0.1201413671768281	2.3923634361920507e-20	1.442568233729166e-19	18	35	35
ENSG00000197880	MDS2	-1.9237767704634197	NA	0.05438257035136933	0.004146385334889434	0.011719261148492937	0.005029463794948968	0.008691079667430457	7	11	11
ENSG00000164978	NUDT2	1.9222877122111997	NA	0.05456956528986764	0.1632182735151859	0.5670897915885563	1.475516809319647e-123	2.2592533716984487e-121	14	26	26
ENSG00000261172	AC133919.2	1.9209834124629435	NA	0.0547337987257624	0.11641904266919129	0.3335165376974822	7.450696477322826e-61	1.8901182528048691e-59	14	26	26
ENSG00000132970	WASF3	-1.919435775168652	NA	0.054929207021551484	0.009070630100063351	0.010328947285393868	0.008474118499623661	0.01417367191554142	7	10	10
ENSG00000186132	C2orf76	1.9193614632824691	NA	0.05493860443073675	0.00038163499588517863	0.041819361824783574	9.297583874013499e-08	2.644622090818668e-07	5	12	12
ENSG00000234771	SLC25A25-AS1	1.9192029924854943	NA	0.05495864897169269	0.012442442352080444	0.027862745889663414	1.4049199837137747e-05	3.299503259477886e-05	4	4	4
ENSG00000107890	ANKRD26	1.91887617111206	NA	0.0550000069754538	0.0003071254233815044	0.05487732188636829	8.360281545013585e-10	2.779574800609499e-09	1	3	3
ENSG00000172301	COPRS	1.9188607960366701	NA	0.0550019532717589	0.015187881312015837	0.019781094541375013	0.00026032542153330316	0.0005326080474677424	14	26	26
ENSG00000108946	PRKAR1A	1.9164501782345893	NA	0.05530781904464044	0.007196516726425468	0.056374807943166724	4.860079788891705e-10	1.6490998872121854e-09	5	11	11
ENSG00000159069	FBXW5	-1.9164358829298533	NA	0.055309637091636527	0.017319930146014555	0.07700224620351233	2.6043672418468666e-13	1.0769783899308395e-12	15	24	24
ENSG00000110435	PDHX	-1.915615768892445	NA	0.05541402090719377	0.009522127520907872	0.024046565842144228	5.559024322812264e-05	0.00012261312940438268	26	40	40
ENSG00000250312	ZNF718	1.9153930057587567	NA	0.05544240245333248	0.01777169675401623	0.32620276837126183	2.8845425115978653e-59	6.967185849491802e-58	23	37	37
ENSG00000165730	STOX1	1.9153697119367143	NA	0.05544537094494584	0.06155192077896539	0.37923416371533025	3.441665461213821e-71	1.2020594907200778e-69	13	16	16
ENSG00000167994	RAB3IL1	1.9153240129356806	NA	0.05545119506709631	0.17025040044606696	0.23196231038620405	3.329093738238941e-40	4.3747608059049505e-39	4	4	4
ENSG00000152404	CWF19L2	1.9148557895807092	NA	0.05551089730127054	0.03815772910087075	0.13612915755371452	4.9237679841639725e-23	3.3653924735124734e-22	18	23	23
ENSG00000117091	CD48	-1.9130060164613114	NA	0.0557472822343529	0.0185710615119323	0.050123301002938006	4.663442418527693e-09	1.4703690758472404e-08	15	28	28
ENSG00000162366	PDZK1IP1	1.9128585097132003	NA	0.05576616836175799	0.02926546687365626	0.16441441246695218	6.655171528034403e-28	5.616611049914467e-27	10	18	18
ENSG00000110074	FOXRED1	1.9114183966854499	NA	0.05595083440567348	0.27451740974385397	0.4720571888540298	9.901207292529215e-95	6.902190299567378e-93	32	51	51
ENSG00000164344	KLKB1	-1.910983609432915	NA	0.05600668727322614	0.07678678148421417	0.14144325686050677	6.1531270007503825e-24	4.3820587597951953e-23	10	12	12
ENSG00000103152	MPG	1.9108872550771128	NA	0.05601907125861756	0.007969348513650793	0.015100387042980286	0.0014380130836780488	0.0026717753382442967	13	22	22
ENSG00000178397	FAM220A	1.910744367578821	NA	0.05603744013465356	0.04869042014369451	0.12590761093830563	2.6009084774928282e-21	1.643440658825516e-20	7	10	10
ENSG00000189366	ALG1L	-1.9107260315959174	NA	0.056039797676661146	0.20495233120649464	0.21288580766035176	1.2576436964931257e-36	1.4602120346080306e-35	14	23	23
ENSG00000152223	EPG5	-1.9103757740055285	NA	0.056084847773837654	0.05537092180148957	0.1675865353433854	1.8508265242705047e-28	1.588579783018763e-27	3	6	6
ENSG00000170128	GPR25	1.9088084316241338	NA	0.05628680877839051	0.01956738398022429	0.07736415964784536	2.2794620907336255e-13	9.460429669407296e-13	8	15	15
ENSG00000222004	LINC02860	-1.9087543968955036	NA	0.056293782244330515	0.026484678766736738	0.04180058577028559	9.36060687583093e-08	2.6607831479135523e-07	11	17	17
ENSG00000234444	ZNF736	-1.9080687644826682	NA	0.056382329197996066	0.07181234757187926	0.17508410333591526	8.822555041466777e-30	7.963052442427039e-29	17	42	42
ENSG00000265728	AP001099.1	1.9078813817222808	NA	0.056406549170027055	0.011658778490335643	0.02724302622071233	1.75609862752942e-05	4.0795631757656495e-05	5	7	7
ENSG00000105656	ELL	-1.9075487492303418	NA	0.05644956458446361	0.10595489043791637	0.25814349490574057	2.940797173754004e-45	4.605637509836293e-44	17	25	25
ENSG00000230387	AL118508.1	-1.907236164792323	NA	0.05649001230542911	0.010154272970539755	0.22548452154033677	5.580666220814653e-39	7.042151951490102e-38	7	11	11
ENSG00000138311	ZNF365	1.9068249146275678	NA	0.05654326389359965	0.0040393314379177266	0.031029968375813403	4.496271802041221e-06	1.1046785835702707e-05	11	19	19
ENSG00000235750	KIAA0040	-1.9067238152051307	NA	0.05655636136020169	0.02621410197452043	0.045009117809991075	2.9489886568437288e-08	8.743465849967688e-08	10	15	15
ENSG00000174004	NRROS	-1.9061330981703366	NA	0.05663293945503675	0.04063024948458492	0.10951858880442743	1.377932988722358e-18	7.627557399483446e-18	10	24	24
ENSG00000270760	AD001527.1	1.9059924969294482	NA	0.056651179122629985	0.00019561032742888758	0.016078100927221107	0.0010044428168827083	0.0019043880449664528	2	7	7
ENSG00000131966	ACTR10	1.9050604381741194	NA	0.05677221524562807	0.2874984964217417	0.07448609359558336	6.569684714613915e-13	2.6577854015313527e-12	15	24	24
ENSG00000115419	GLS	1.9050406291681479	NA	0.05677478995473826	0.01524923700475582	0.050685129089141634	3.807074485847158e-09	1.2059350594900845e-08	8	11	11
ENSG00000187764	SEMA4D	-1.9047903409736309	NA	0.05680732995739959	0.16363143653072287	0.24513099015322987	1.004221739410268e-42	1.4339216160821554e-41	14	16	16
ENSG00000163444	TMEM183A	1.9044582144428703	NA	0.056850533731413744	0.009810261903731177	0.023796058467711267	6.085237489702023e-05	0.00013360099566111892	12	19	19
ENSG00000120451	SNX19	-1.9040710292285652	NA	0.05690093417403717	0.020759489597584464	0.6295225769079325	3.5968851113443884e-146	1.0454742843126258e-143	21	34	34
ENSG00000182180	MRPS16	-1.9039694907956788	NA	0.0569141577256009	0.0005856372248781224	0.03186506941318838	3.3301959937037303e-06	8.280343786577536e-06	3	7	7
ENSG00000168061	SAC3D1	1.9033107757568357	NA	0.05700000560130513	0.00011830373275028578	0.01894699561782442	0.0003525080183763578	0.0007072844281193588	1	2	2
ENSG00000104341	LAPTM4B	1.9032709864840474	NA	0.05700519463714096	0.03161053989608208	0.1186874113642431	4.1774486870515825e-20	2.4909272438889983e-19	25	40	40
ENSG00000184992	BRI3BP	1.902541136966205	NA	0.057100446192071656	0.018018146925884434	0.03294948287341387	2.255232548033902e-06	5.694196549798791e-06	6	9	9
ENSG00000278238	AL359513.1	-1.9022666531831467	NA	0.05713630289591797	0.0061835249751436994	0.028336811993414555	1.1845399422731563e-05	2.8026594191559544e-05	4	12	12
ENSG00000109016	DHRS7B	-1.8996256317142957	NA	0.057482266067891884	0.0031105329109738116	0.020324056844887962	0.00021376048826918256	0.0004418730247502666	4	11	11
ENSG00000278768	BACE1-AS	-1.899414100679323	NA	0.057510050962576574	0.0036969390663646002	0.019165464936673808	0.0003255856161890515	0.0006575748123926561	10	16	16
ENSG00000138604	GLCE	1.8981894213534027	NA	0.057671133849852986	0.046880246220205715	0.07288010632380024	1.1846428631630847e-12	4.7278195160306585e-12	22	33	33
ENSG00000133247	KMT5C	1.8979868627058654	NA	0.05769781263848536	0.009498177664979141	0.02761168332426546	1.5378106957215295e-05	3.5919253093065256e-05	9	16	16
ENSG00000169118	CSNK1G1	1.895395665022468	NA	0.05804000258178011	0.058451978804754716	0.1288899150973866	8.211071353764521e-22	5.31364764700784e-21	5	9	9
ENSG00000249786	EAF1-AS1	-1.8951443319703483	NA	0.05807328280858661	0.0013780480650684632	0.018459557989793283	0.00042092954440159304	0.0008372211501905496	3	5	5
ENSG00000160712	IL6R	1.8948415444437499	NA	0.058113397428992304	0.06134821532792172	0.08317604705370642	2.6670093179931783e-14	1.1688357473617434e-13	8	8	8
ENSG00000265749	AC135178.4	1.8945043832749582	NA	0.05815809311116813	0.001211782390364643	0.01679732533343768	0.0007719607933948781	0.0014834553614891041	2	3	3
ENSG00000179889	PDXDC1	1.8942661715591	NA	0.058189688800713714	0.030471963495297027	0.0959439231157905	2.2999943311769845e-16	1.128866708224216e-15	4	20	20
ENSG00000063180	CA11	1.8933439198493835	NA	0.05831214803016483	0.007080085340044252	0.026438231612726504	2.346591919825747e-05	5.383505663289864e-05	9	17	17
ENSG00000106477	CEP41	-1.8928942727495757	NA	0.058371931055607486	0.018465524389905903	0.03752687341019655	4.352495586435563e-07	1.1680899344567051e-06	6	11	11
ENSG00000262410	AC024361.1	-1.8921210456085593	NA	0.05847485485889487	0.0063038207937616475	0.03440217008021732	1.3379948054551242e-06	3.4447189489190697e-06	11	13	13
ENSG00000164535	DAGLB	1.8918491658975705	NA	0.058511080405040355	0.373550044857496	0.5085749390877405	3.822310511943634e-105	3.661944299962088e-103	11	27	27
ENSG00000133460	SLC2A11	-1.8911631235727506	NA	0.05860257228950138	0.14679639779387013	0.16275090654307656	1.2996296974964572e-27	1.0803368726304771e-26	7	18	18
ENSG00000159618	ADGRG5	1.89073494587652	NA	0.05865973506043009	0.002719855634104415	0.013481180883464507	0.0026127545995028975	0.004687814252654864	9	15	15
ENSG00000006432	MAP3K9	-1.8903039956414884	NA	0.058717314718803405	0.0573977610878595	0.17398299316221708	1.3817622449780935e-29	1.2406199339858286e-28	3	5	5
ENSG00000230487	PSMG3-AS1	-1.8889043612950338	NA	0.05890464498377228	0.065618165498308	0.14418272826006065	2.096217375594313e-24	1.5284027114824353e-23	13	27	27
ENSG00000176454	LPCAT4	-1.8877057607460412	NA	0.0590654625744064	0.010692319767122517	0.06282111857345384	4.675896204280774e-11	1.6913508544022567e-10	3	6	6
ENSG00000115216	NRBP1	-1.8866696803826581	NA	0.05920476816399483	0.08613586562194497	0.08472807811688036	1.5010020947168795e-14	6.668571223393721e-14	11	15	15
ENSG00000136758	YME1L1	1.885407918504834	NA	0.059374785767109986	0.011446569080194615	0.0657625133900276	1.6009159866802186e-11	5.973478732719553e-11	5	9	9
ENSG00000114770	ABCC5	-1.8836724678823584	NA	0.05960929277717148	0.08503846002135988	0.3059695976432357	5.8278651602870716e-55	1.2477161002966665e-53	10	20	20
ENSG00000139055	ERP27	1.8832298949308026	NA	0.059669219336715144	0.05249150594790837	0.12509307940405845	3.5613109330468815e-21	2.2338303288522667e-20	9	16	16
ENSG00000123268	ATF1	1.883184509227627	NA	0.05967536760899364	0.04701101160122522	0.16268670048604097	1.3336047703225419e-27	1.1075054821434028e-26	6	12	12
ENSG00000169683	LRRC45	1.882214044124256	NA	0.05980695956712517	0.046937609544778026	0.11933326959659717	3.261524192309587e-20	1.9549765247786475e-19	7	11	11
ENSG00000165682	CLEC1B	-1.8817543116229563	NA	0.05986938178378837	0.004814674499341763	0.2522901991081135	4.1056816029597007e-44	6.203377428119463e-43	6	10	10
ENSG00000173545	ZNF622	-1.8814472329233314	NA	0.059911106847209725	0.013877612375164898	0.025841693529900685	2.9093380522546907e-05	6.621398574401552e-05	5	11	11
ENSG00000165629	ATP5F1C	1.8812225563858904	NA	0.059941650592146	0.021278396557397817	0.04901610695719503	6.954713263903606e-09	2.1645440610287286e-08	13	18	18
ENSG00000129245	FXR2	-1.8807935714721682	NA	0.060000004991432904	9.897311799441207e-05	0.03187639580741483	3.316664770122398e-06	8.249091246240608e-06	1	3	3
ENSG00000196396	PTPN1	1.880465743188679	NA	0.06004463090223612	0.01177953074040676	0.08544611778611529	1.1501838886063111e-14	5.1553851295634156e-14	11	22	22
ENSG00000226742	HSBP1L1	1.8794055027280685	NA	0.06018914554028937	0.09953216178701359	0.46400447520288884	1.5675134831660775e-92	1.0182306334399645e-90	18	34	34
ENSG00000228701	TNKS2-AS1	-1.8789514384454282	NA	0.060251124290433083	0.11034311412801057	0.1406715587265101	8.328766672097268e-24	5.897193214690175e-23	8	10	10
ENSG00000220161	LINC02076	-1.8787100037051043	NA	0.06028410112804391	0.03507932646742168	0.01549639153990595	0.0012433174441628437	0.0023322742124205435	6	19	19
ENSG00000100219	XBP1	-1.878359612896309	NA	0.0603319865576907	0.007206720198694941	0.018769192669723187	0.00037606398209943053	0.000752610716422352	2	4	4
ENSG00000260135	MMP2-AS1	1.877653849213669	NA	0.060428533999564944	0.33709914834294796	0.4728644040238489	5.9342278308654814e-95	4.170740699652137e-93	7	9	9
ENSG00000116661	FBXO2	-1.8775662317439255	NA	0.060440528872708545	0.19313922405491055	0.27006394662436634	1.2854332172139047e-47	2.1825637863367574e-46	12	20	20
ENSG00000256427	AC010175.1	-1.8762959931161522	NA	0.060614646950010426	0.0575767616166144	0.09041077159764982	1.816848295791497e-15	8.531525581743808e-15	16	24	24
ENSG00000173110	HSPA6	-1.8761577444820379	NA	0.06063362245200085	0.006260367887061049	0.02931311354258153	8.336695518960257e-06	1.9996924690117072e-05	11	15	15
ENSG00000127804	METTL16	-1.8752732110224104	NA	0.06075514681904272	0.05144016250387792	0.07658075550820563	3.041417106937378e-13	1.251974603141361e-12	9	13	13
ENSG00000125089	SH3TC1	1.8739266126522836	NA	0.060940540837244817	0.026393806455064738	0.052883504743456565	1.7200587596253827e-09	5.592963152979842e-09	20	29	29
ENSG00000171189	GRIK1	-1.8734954595565796	NA	0.06099999914642295	0.0022167512651858024	0.023688760712937414	6.325643031589378e-05	0.0001386660518327064	1	1	1
ENSG00000204592	HLA-E	-1.8734502600730147	NA	0.06100623517809791	0.0327803886882684	0.036279845487574534	6.813838764932965e-07	1.800192897547919e-06	3	4	4
ENSG00000130332	LSM7	1.8727907491234048	NA	0.06109728592918952	0.09495484667948645	0.22265792755413838	1.8958411265617652e-38	2.3593453903779183e-37	17	33	33
ENSG00000213057	C1orf220	1.8719520008928463	NA	0.0612132443883747	0.032211367139943776	0.028832179962770568	9.911423648102017e-06	2.3597251720297307e-05	10	14	14
ENSG00000117597	UTP25	1.8713681014704846	NA	0.061294077102011596	0.027367835587955306	0.1940236910066498	3.584676182439698e-33	3.6987732763332356e-32	6	12	12
ENSG00000261226	AC092384.3	1.8707750570429125	NA	0.061376266274584736	0.0017674697956878303	0.02480491342195001	4.228147910184474e-05	9.47080832180689e-05	2	2	2
ENSG00000125863	MKKS	1.870651693417174	NA	0.06139337452253878	0.024559885832600943	0.12757946457335287	1.3633820822128842e-21	8.733895901333117e-21	12	18	18
ENSG00000106683	LIMK1	1.8704445343679093	NA	0.06142211252518241	0.10972265030202535	0.2941230488612538	1.6946076651556094e-52	3.3518831429934885e-51	3	5	5
ENSG00000218510	LINC00339	-1.8699910889177882	NA	0.06148505532113704	0.23545063881829773	0.23268925511542318	2.4226835327066003e-40	3.200816633465754e-39	21	35	35
ENSG00000162777	DENND2D	1.8699672744981142	NA	0.0614883624779232	0.01671569448163953	0.11299562139551855	3.6738030369989963e-19	2.086160539122377e-18	7	19	19
ENSG00000008382	MPND	1.8695658997473452	NA	0.06154412436732506	0.015892842164869154	0.055327166816986385	7.103569418384044e-10	2.3755677058476594e-09	18	26	26
ENSG00000136816	TOR1B	1.8679219847337243	NA	0.06177294600986548	0.2961967257901857	0.3418330179273419	1.1104464119649125e-62	2.9524101579513617e-61	17	25	25
ENSG00000109814	UGDH	-1.8670782561164316	NA	0.061890660400320784	0.06900028513632558	0.09030858535690356	1.887346488452879e-15	8.852873339846395e-15	14	18	18
ENSG00000110274	CEP164	1.86707623523722	NA	0.06189094256979861	0.006303857196987324	0.18043500748026445	9.88981557878294e-31	9.308476803542736e-30	24	36	36
ENSG00000139343	SNRPF	1.8670386413526712	NA	0.061896191888519574	0.014993474664791059	0.06834002983428446	6.246076198262225e-12	2.3861430323902625e-11	10	18	18
ENSG00000178301	AQP11	-1.8665838381213706	NA	0.061959726284809405	0.02055866854178044	0.025121473362836058	3.7719262784896825e-05	8.489928304215719e-05	2	2	2
ENSG00000222020	HDAC4-AS1	-1.8656289344573447	NA	0.06209329855474816	0.09877118215496085	0.07995376907004446	8.774638035765301e-14	3.7283515281303056e-13	8	8	8
ENSG00000164329	TENT2	1.8655658743077403	NA	0.062102127811488196	0.0049033150921923	0.020379378771141748	0.0002095132141453475	0.0004336159919597591	2	5	5
ENSG00000186432	KPNA4	-1.8652461790072359	NA	0.06214690537466508	0.005455414872302695	0.015186932779798322	0.0013929878826469937	0.00259374041254216	4	7	7
ENSG00000064115	TM7SF3	-1.8649062570537096	NA	0.06219454524642209	0.0611929309864506	0.23502905510644836	8.692680086733439e-41	1.1701002418162617e-39	14	27	27
ENSG00000244405	ETV5	-1.8631646870279903	NA	0.062439099489791344	0.006844574398002349	0.023748284375117296	6.191124663880585e-05	0.00013582141084928764	11	18	18
ENSG00000254997	KRTAP5-9	-1.8631484000425484	NA	0.062441390284620396	0.043783189919298325	0.030721035100326376	5.0244917642420576e-06	1.2289974221221943e-05	11	24	24
ENSG00000135916	ITM2C	1.8628887235711715	NA	0.06247792365459509	0.05468459138601641	0.09407776033176314	4.623606347506668e-16	2.2322698551067525e-15	9	11	11
ENSG00000154122	ANKH	1.862846728624194	NA	0.06248383350114176	0.16391426890508848	0.23003038737629175	7.736259220123971e-40	1.0073584613964008e-38	8	11	11
ENSG00000143851	PTPN7	-1.8625825860960665	NA	0.06252101623626283	0.03751012073206562	0.13587283917561727	5.441652669148321e-23	3.707544760557193e-22	26	50	50
ENSG00000168461	RAB31	-1.8615377725625994	NA	0.0626682716246701	0.009981046880713274	0.026394521218969534	2.3838382934816392e-05	5.466030605016263e-05	18	28	28
ENSG00000274964	AC026356.1	-1.8614196308373783	NA	0.0626849404817899	0.00977441981425864	0.025472195449429337	3.3238429008791676e-05	7.517882076915966e-05	12	24	24
ENSG00000280832	GSEC	1.8613012053002862	NA	0.06270165306180095	0.01619809856312185	0.07838905556759214	1.56262427031343e-13	6.543942273896218e-13	9	17	17
ENSG00000119227	PIGZ	1.860669504226933	NA	0.06279086293682826	0.3429751854256965	0.1733786594009768	1.7671067213312855e-29	1.5752958649590195e-28	23	38	38
ENSG00000158525	CPA5	-1.8600529476355117	NA	0.06287803525722954	0.1636543786244048	0.5624674658977763	5.143933536082025e-122	7.604596225023331e-120	4	17	17
ENSG00000196372	ASB13	-1.8580386872067483	NA	0.06316352062057921	0.011044536361951386	0.04833603606540095	8.888822103682777e-09	2.7435998966172778e-08	5	9	9
ENSG00000176049	JAKMIP2	-1.8577448325595056	NA	0.06320525866330115	0.17242951250353095	0.19871511489333835	5.041266499366867e-34	5.336585135656938e-33	10	18	18
ENSG00000197933	ZNF823	1.8577420712103272	NA	0.06320565098334807	0.01719550358459213	0.018277991443466705	0.0004497047024630222	0.0008902211638622149	8	14	14
ENSG00000232973	CYP1B1-AS1	-1.857537400738987	NA	0.06323473524485587	0.05482838220575836	0.11628662537711318	1.0467606248228837e-19	6.1244960611012055e-19	4	5	5
ENSG00000121570	DPPA4	1.85726098517979	NA	0.06327403224394004	0.04633063213839038	0.06433868287286784	2.6904596542923694e-11	9.905258181936419e-11	9	13	13
ENSG00000197959	DNM3	-1.8562873155080126	NA	0.06341261611664661	0.010064550269804403	0.01638591547313046	0.0008973549209630093	0.0017092901854487	12	19	19
ENSG00000079335	CDC14A	1.855297649612961	NA	0.06355373367417619	0.009417183681705753	0.10314503568609988	1.5361047217520035e-17	8.065725619511668e-17	12	22	22
ENSG00000113649	TCERG1	-1.8550052651984015	NA	0.06359547470575634	0.018653943128766805	0.040239824893304514	1.6410774973998852e-07	4.5760712199854683e-07	7	11	11
ENSG00000099968	BCL2L13	1.8538434521566562	NA	0.06376155991485054	0.004721582780170233	0.10631630990880242	4.636616751100573e-18	2.4996334694946157e-17	9	12	12
ENSG00000123411	IKZF4	-1.8531231952460578	NA	0.06386470292291012	0.025865033368445978	0.014845375667376941	0.0015794144249796915	0.002916483038007616	8	11	11
ENSG00000125952	MAX	1.8521798849105835	NA	0.06399999624739976	0.03179487567131493	0.07167540933572522	1.8425988426566698e-12	7.265745585817252e-12	1	2	2
ENSG00000186575	NF2	-1.8515057540685824	NA	0.06409682771296725	0.004847722367059637	0.010146114722120287	0.009079460861401902	0.01510806077160695	4	7	7
ENSG00000129353	SLC44A2	-1.851156556195462	NA	0.06414703367925226	0.04738863919523348	0.21409198785565425	7.514403352569511e-37	8.796211815236486e-36	10	12	12
ENSG00000114346	ECT2	1.8509330296596775	NA	0.06417918827459876	0.014516339572401617	0.013957426848402447	0.0021909976760694713	0.0039743409294389	20	30	30
ENSG00000070018	LRP6	-1.8506523605351208	NA	0.06421958175267047	0.05783569483582847	0.08991208421429367	2.1876997657878307e-15	1.0225364754291499e-14	16	29	29
ENSG00000148308	GTF3C5	1.8496848428641108	NA	0.0643589863537172	0.022734844381387318	0.029034718073445803	9.21487062981807e-06	2.199385058187197e-05	25	39	39
ENSG00000204055	AL158151.1	1.849030568979746	NA	0.06445339878723953	0.002040718343439234	0.017221627634693492	0.000661084448403088	0.0012799974264044887	11	15	15
ENSG00000164924	YWHAZ	-1.8487109048888848	NA	0.06449956821697818	0.1844950329224927	0.14225225747668052	4.478536975791335e-24	3.214835939633554e-23	8	11	11
ENSG00000064313	TAF2	1.8473696010964076	NA	0.06469359182440661	0.043382441833665394	0.08228823139454117	3.704024068718285e-14	1.6097391980347155e-13	2	4	4
ENSG00000143303	RRNAD1	1.847285632057109	NA	0.06470575419901417	0.008677172493945059	0.010953133517281985	0.006700463120475623	0.011364478494020024	4	5	5
ENSG00000170442	KRT86	1.8467615089683336	NA	0.06478171270360264	0.011387309900389955	0.018421457916845803	0.00042681006184297515	0.0008477375203318487	5	6	6
ENSG00000089041	P2RX7	-1.8462540218104087	NA	0.06485533033951503	0.05101172711864373	0.08796409372134986	4.515896636994105e-15	2.0706714285511206e-14	18	27	27
ENSG00000245614	DDX11-AS1	1.8459567607268608	NA	0.06489848398596013	0.017592543114715	0.017207954110612194	0.0006643941094572411	0.0012862603954710125	12	17	17
ENSG00000137494	ANKRD42	1.8459394474514017	NA	0.06490099809886772	0.016379266149761554	0.034693713692018006	1.2049020964525355e-06	3.1165710485768527e-06	16	25	25
ENSG00000224397	SMIM25	-1.8457867674268928	NA	0.06492317270424929	0.02388551801669677	0.10949545634038872	1.3900834897920386e-18	7.689852182723765e-18	8	17	17
ENSG00000129465	RIPK3	1.8445505657018049	NA	0.0651029437241013	0.004299315196252137	0.012142689125775822	0.00429457907635554	0.007502825650002154	5	8	8
ENSG00000276289	KCNE1B	1.8441654178851294	NA	0.06515903653527647	0.1795529653959144	0.3032022621897563	2.211538220396824e-54	4.647753546762884e-53	38	52	52
ENSG00000132199	ENOSF1	-1.8436269576498034	NA	0.0652375245356155	0.027910955653771614	0.07657837698015858	3.0440803733951685e-13	1.252469633477777e-12	9	15	15
ENSG00000171055	FEZ2	1.843381489428016	NA	0.06527333077770715	0.2455824776357266	0.3200030105170925	6.2055492359524504e-58	1.4577940253061448e-56	14	29	29
ENSG00000183696	UPP1	-1.8433500001029859	NA	0.0652779252716308	0.0013684545380379949	0.04247277375853229	7.349515595954405e-08	2.1118773953589493e-07	2	4	4
ENSG00000111052	LIN7A	1.8432292923399265	NA	0.06529553977701028	0.00043649625995403733	0.0363005672518059	6.7632822051195e-07	1.7873867550561612e-06	3	9	9
ENSG00000101246	ARFRP1	-1.8431738614149933	NA	0.0653036299512699	0.011529613463151405	0.07338434402488088	9.845398774752706e-13	3.95036835723524e-12	10	17	17
ENSG00000231064	AC234582.1	1.8418016080342845	NA	0.06550417477469642	0.0010791823432422475	0.10135052285075694	3.0204799301054214e-17	1.5620690687990912e-16	2	5	5
ENSG00000140564	FURIN	1.8396970457074746	NA	0.06581272753466154	0.001067955149875906	0.011930232308959742	0.004648578126041229	0.008078482598650287	2	4	4
ENSG00000281106	TMEM272	1.8396177517711676	NA	0.06582437630513979	0.0748331233175214	0.07682988746244271	2.774955750222046e-13	1.1450364812453767e-12	18	23	23
ENSG00000116133	DHCR24	1.8394489007429053	NA	0.06584918722957485	0.0020896184281338818	0.01198169882647937	0.004560192170558692	0.007936141215030548	4	6	6
ENSG00000189046	ALKBH2	-1.839403847372335	NA	0.06585580866219527	0.023932809567956292	0.019649889127445995	0.00027303080926672075	0.0005571400937785571	8	9	9
ENSG00000057704	TMCC3	1.8393597269568007	NA	0.06586229351150456	0.08191904239869459	0.10800130232365188	2.4497741094601377e-18	1.339215052697861e-17	12	20	20
ENSG00000079337	RAPGEF3	1.839281704201255	NA	0.06587376263857153	0.1748268447863193	0.2646494292955865	1.5325401685602985e-46	2.488781377901568e-45	15	24	24
ENSG00000073111	MCM2	-1.8390112020369451	NA	0.06591353844767425	0.026207149044869888	0.020659502135114086	0.00018927369043031177	0.00039362776099798887	8	14	14
ENSG00000184743	ATL3	-1.8389105649664088	NA	0.06592834160908838	0.018250650173545758	0.056943502954053586	3.954761092403273e-10	1.3485821828121642e-09	2	6	6
ENSG00000135116	HRK	-1.8388258028453253	NA	0.06594081177802254	0.05896635952181981	0.1262355922715848	2.291578017132393e-21	1.4528011613975384e-20	13	28	28
ENSG00000211584	SLC48A1	1.8387023794229893	NA	0.06595897325786795	0.04453547872306827	0.06331642842803926	3.904355296903301e-11	1.4191561887790315e-10	13	19	19
ENSG00000111875	ASF1A	-1.8384510500421578	NA	0.06599596855643161	0.003914913429007024	0.1061748351572561	4.8915188265045035e-18	2.63374117286423e-17	4	16	16
ENSG00000006007	GDE1	-1.8384284578295547	NA	0.0659992949328697	0.04498953163689412	0.053887729852619436	1.1961320622275934e-09	3.936378571318557e-09	13	20	20
ENSG00000144354	CDCA7	-1.8384236097335813	NA	0.06600000876286381	0.001215860221773777	0.010925751095761676	0.006769699149990379	0.011470563256909892	1	1	1
ENSG00000184924	PTRHD1	1.8384236097335813	NA	0.06600000876286381	0.004261740865238916	0.023240992425432948	7.436142357178054e-05	0.00016180992930243176	1	3	3
ENSG00000143621	ILF2	-1.8384236097335813	NA	0.06600000876286381	0.0004389637506345306	0.02128930847777952	0.00015064843787442582	0.00031699019154705866	1	6	6
ENSG00000258654	AC026495.1	-1.8384236097335815	NA	0.06600000876286381	0.0006227698575102862	0.0572673780581391	3.5165886957897307e-10	1.204914676205756e-09	1	26	26
ENSG00000140691	ARMC5	-1.837357254315698	NA	0.06615717280303847	0.006034052936980878	0.010942113665138586	0.006728239507661103	0.011403694338493798	4	6	6
ENSG00000198624	CCDC69	1.8371334204336516	NA	0.06619020152733841	0.1272677293849286	0.13289685086990996	1.734345806186615e-22	1.1572877910620335e-21	26	34	34
ENSG00000198373	WWP2	1.8370481013439468	NA	0.06620279471039833	0.014539743619473054	0.05079472950964738	3.6593075369599777e-09	1.1603821181828156e-08	10	16	16
ENSG00000096717	SIRT1	1.8367765775440075	NA	0.06624288503324616	0.0007631711558252899	0.23496656763911075	8.934271732274463e-41	1.1997950347437335e-39	2	6	6
ENSG00000143553	SNAPIN	-1.8355403111343196	NA	0.06642567194150693	0.009350243075718408	0.06510414886271862	2.0353911473606937e-11	7.548642471039909e-11	2	5	5
ENSG00000161860	SYCE2	1.8353326015033469	NA	0.06645642336416424	0.017731096358776257	0.010188936191118209	0.008933834419794116	0.014888855827507218	4	7	7
ENSG00000169313	P2RY12	-1.8349285498628536	NA	0.06651627682415386	0.031648186638331834	0.034853544128462234	1.1376436992983366e-06	2.9483832249156982e-06	9	15	15
ENSG00000136819	C9orf78	1.8347111676485344	NA	0.06654849671066569	0.13338505873147566	0.41216577326025694	4.093172745628263e-79	1.790658658540283e-77	8	10	10
ENSG00000224596	ZMIZ1-AS1	-1.8345985343539037	NA	0.06656519601060748	0.055741324573915785	0.105316750792377	6.766222748927891e-18	3.610266145655396e-17	19	26	26
ENSG00000226688	ENTPD1-AS1	1.8343138759363957	NA	0.0666074155780664	0.021311304055119055	0.022796867536859684	8.730806506295273e-05	0.0001885462797839789	3	7	7
ENSG00000110203	FOLR3	-1.833970691720754	NA	0.06665834481077262	0.08446482217312588	0.5308117097660112	7.182919024495492e-112	8.157607837819417e-110	18	37	37
ENSG00000100304	TTLL12	-1.8333911899285134	NA	0.06674441684384656	0.12630489171194476	0.1754845448172894	7.493335579410239e-30	6.799111738164348e-29	11	19	19
ENSG00000057019	DCBLD2	-1.8332996926968919	NA	0.0667580150734889	0.011890226647141651	0.01362354297612179	0.002478716166158751	0.004461793170300874	10	18	18
ENSG00000141002	TCF25	-1.8330458200050932	NA	0.06679575733283967	0.026625749762712488	0.07035874873934209	2.9846243199174157e-12	1.161936945794864e-11	16	36	36
ENSG00000114013	CD86	1.8330017508027305	NA	0.06680231071795717	0.017625609744984377	0.050058606956166776	4.773658276295538e-09	1.5034612631807564e-08	6	10	10
ENSG00000277258	PCGF2	-1.8328644506422729	NA	0.06682273156422133	0.11148216121533594	0.1346166915031139	8.879977279093173e-23	6.004839525203818e-22	16	23	23
ENSG00000114686	MRPL3	1.8326319721463606	NA	0.066857320137641	0.010451488033939853	0.022632324423587157	9.26593503920377e-05	0.00019942459837764238	4	5	5
ENSG00000234426	AL139042.1	-1.8319168336883085	NA	0.06696381216537237	0.007671650496372299	0.6660473628562785	3.07653150641494e-161	1.6487324626096816e-158	13	22	22
ENSG00000053501	USE1	1.8317026044468445	NA	0.06699574043753243	0.04830589710428181	0.09794822490817111	1.0849824616193506e-16	5.421434800206947e-16	5	9	9
ENSG00000159588	CCDC17	1.8304051988608905	NA	0.06718937089096416	0.016815875771946754	0.023707729939898947	6.28245897680739e-05	0.00013775462088386385	7	14	14
ENSG00000176248	ANAPC2	-1.829712361378105	NA	0.06729296149013415	0.005888974432789922	0.016394706425711284	0.0008944717521939094	0.0017041768779439343	17	47	47
ENSG00000197111	PCBP2	-1.8296205682979998	NA	0.06730669592092671	0.00495515915420325	0.011308977468367738	0.005863571620863438	0.010035368236146416	8	10	10
ENSG00000146085	MMUT	1.8295813668049363	NA	0.06731256210078772	0.04385144690033001	0.18915298266813393	2.715485262008413e-32	2.721674854364832e-31	7	14	14
ENSG00000267279	AC090409.1	1.8292422408345335	NA	0.06736332706912736	0.04459868229210923	0.051729138784688385	2.6108440858210578e-09	8.393956735610296e-09	15	23	23
ENSG00000075856	SART3	1.8286630379766584	NA	0.06745010285141	0.013460632231524812	0.02816058962454968	1.2620983635127061e-05	2.9767191357281523e-05	8	13	13
ENSG00000196449	YRDC	-1.8281984579789157	NA	0.06751977237250555	0.013906717424232289	0.034647411377293776	1.2251193059844219e-06	3.1659992432680607e-06	9	14	14
ENSG00000106868	SUSD1	1.8271740097850682	NA	0.06767361030534123	0.27335085357371625	0.34251025355657777	7.865706759612524e-63	2.1010748476728222e-61	7	13	13
ENSG00000188994	ZNF292	1.8268145773341538	NA	0.06772765334975346	0.006628068715872247	0.04863132014727526	7.990584422426258e-09	2.4766045953404644e-08	13	19	19
ENSG00000121892	PDS5A	1.826313401594607	NA	0.06780306769295939	0.004851221746878518	0.021710938388038132	0.00012931738231927132	0.000273920922602913	3	7	7
ENSG00000188227	ZNF793	-1.8262046373487704	NA	0.06781944309450345	0.009711943511406914	0.09810007093893686	1.0248877552367489e-16	5.133119192334991e-16	3	6	6
ENSG00000237781	AL356356.1	1.825986916614408	NA	0.06785223261492966	0.002218642520610424	0.06330068078056332	3.926808241079064e-11	1.4270149295669605e-10	11	25	25
ENSG00000085733	CTTN	1.825976096305219	NA	0.06785386253220975	0.03566350833649852	0.02452736005771724	4.67346012669107e-05	0.00010409815263362147	4	6	6
ENSG00000213373	LINC00671	-1.8257048279162817	NA	0.06789473557126337	0.0069624236387207565	0.010432819629050013	0.008148718483473013	0.01365605133128884	4	4	4
ENSG00000064726	BTBD1	-1.82500684261322	NA	0.06799999676058746	0.006863128282605379	0.023769835519275553	6.143131536058152e-05	0.00013483753066921957	1	5	5
ENSG00000126368	NR1D1	1.8240768343129967	NA	0.06814045718639017	0.010849832264878838	0.013199168503011463	0.0029003541915469983	0.005172439063107267	4	8	8
ENSG00000111252	SH2B3	1.8233920827134378	NA	0.06824402857804152	0.003840712403041657	0.02325033766968293	7.411076860923914e-05	0.00016130544115748724	9	23	23
ENSG00000124701	APOBEC2	-1.8231568717638142	NA	0.06827963501776117	0.006411811185217696	0.014674057011607688	0.001682219692815039	0.0030966493679782207	3	5	5
ENSG00000272989	LINC02012	-1.8222591472505008	NA	0.06841567376135939	0.004684147094389184	0.08994588918694038	2.1603320717077562e-15	1.010020029926835e-14	14	29	29
ENSG00000110958	PTGES3	-1.8218145304934776	NA	0.06848313223722965	0.00021694188759312027	0.016601664863796183	0.0008292282113889561	0.0015886978658372483	3	6	6
ENSG00000227740	LINC02803	-1.820897344790051	NA	0.06862246289853781	0.04308441113277199	0.0597898278631191	1.407833128938754e-10	4.943269927962878e-10	7	10	10
ENSG00000143162	CREG1	1.8206858806689494	NA	0.06865461966670963	0.007550208887228486	0.07278778519589989	1.2254508920269528e-12	4.886132840588285e-12	5	13	13
ENSG00000163702	IL17RC	1.8206698078987809	NA	0.06865706431505682	0.11087037281074066	0.18393622735552537	2.344632346831117e-31	2.2563468078455013e-30	17	31	31
ENSG00000251136	AF117829.1	1.8202671592917015	NA	0.06871833001559896	0.08568511797595142	0.11898146808281136	3.732329886831528e-20	2.2286116026905943e-19	16	25	25
ENSG00000177733	HNRNPA0	-1.819544341227335	NA	0.06882842437142932	0.004687357059105575	0.010865100822947941	0.006925658860214886	0.011717454991498132	2	3	3
ENSG00000255274	SMIM35	-1.8194645075374847	NA	0.06884059293739779	0.03644836753260972	0.02547087138639484	3.3254299678562887e-05	7.51948820131428e-05	10	13	13
ENSG00000198276	UCKL1	1.8189097379153263	NA	0.06892520194346019	0.018672348771551914	0.10032379150205778	4.44487361273209e-17	2.280141716564242e-16	11	18	18
ENSG00000128563	PRKRIP1	-1.8185202486775356	NA	0.06898465474715748	0.007006479394745528	0.056095607641133034	5.377528981445913e-10	1.8185613193219475e-09	9	16	16
ENSG00000120910	PPP3CC	-1.8179007306368957	NA	0.06907930663413397	0.02138118491045432	0.021126066804436818	0.00015982621187598335	0.00033551532925655723	12	18	18
ENSG00000198723	TEX45	1.817155866248408	NA	0.06919325054481187	0.0005697588706852961	0.048236900208000144	9.21245765714313e-09	2.838893735172462e-08	3	9	9
ENSG00000116288	PARK7	-1.8170182008948124	NA	0.06921432647777426	0.09590055136033444	0.124397895984065	4.655903486464616e-21	2.904477587827636e-20	11	11	11
ENSG00000105607	GCDH	-1.81690109829535	NA	0.06923225849762966	0.18560029325548807	0.2510770084906669	7.072710819128194e-44	1.0602265545212359e-42	9	17	17
ENSG00000242252	BGLAP	1.8165544003687517	NA	0.0692853710171815	0.005117990549999691	0.022896055173757764	8.423322315307122e-05	0.00018229625742705936	9	19	19
ENSG00000088002	SULT2B1	1.8162431151460574	NA	0.06933308698226703	0.0637985413885516	0.08636933296395655	8.165954157020241e-15	3.6988364458198655e-14	3	4	4
ENSG00000271387	AL445228.2	1.8162398990547184	NA	0.06933358010794807	0.003587551243532887	0.01379216248311065	0.0023289241562906597	0.004207619085148391	7	7	7
ENSG00000124920	MYRF	-1.815712534682151	NA	0.06941448025020894	0.01806144122002426	0.14677565989303545	7.54211689837094e-25	5.589445232937047e-24	6	7	7
ENSG00000089063	TMEM230	-1.81528046117577	NA	0.069480820090471	0.09772203314403903	0.1908041854021967	1.368674224482858e-32	1.3904854428706478e-31	12	24	24
ENSG00000198964	SGMS1	-1.8151381541000908	NA	0.06950268107372992	0.06943946022583318	0.0637456702140614	3.3393134034117646e-11	1.2197206721002843e-10	23	40	40
ENSG00000103510	KAT8	1.8140936781892536	NA	0.06966330468468784	0.05140700354127592	0.043365484847429324	5.32985340846383e-08	1.5515473790824348e-07	2	5	5
ENSG00000132740	IGHMBP2	1.813944394315115	NA	0.06968628701805864	0.11675094333295875	0.6805305592188428	1.1273405021204736e-167	8.405548813419131e-165	11	18	18
ENSG00000196169	KIF19	-1.8138691491605787	NA	0.06969787340963678	0.023933813030185377	0.026251565016675516	2.509840487772598e-05	5.743428679585306e-05	9	18	18
ENSG00000111058	ACSS3	-1.812745138705124	NA	0.06987113901375953	0.0004406952006041501	0.04593710764974042	2.110928498167014e-08	6.33758977854799e-08	2	7	7
ENSG00000174885	NLRP6	-1.8123737916763445	NA	0.06992845959630867	0.020333871189148478	0.0753175174878097	4.84011914068581e-13	1.9711043254243877e-12	18	26	26
ENSG00000180957	PITPNB	-1.8114914285506003	NA	0.0700648146957308	0.013352977803916906	0.01957610620186179	0.00028044758792458035	0.000571254981033214	8	18	18
ENSG00000137449	CPEB2	1.8113883831409983	NA	0.07008075293397606	0.007204551638330722	0.06838877667501363	6.135766016361485e-12	2.346092562198063e-11	10	14	14
ENSG00000168538	TRAPPC11	1.811368509665888	NA	0.07008382714608268	0.007496597632497155	0.020943142473815356	0.00017077951558874937	0.00035702766217621154	3	6	6
ENSG00000155085	AK9	1.8110168493764138	NA	0.07013824350482384	0.060079224422057285	0.12346364594294783	6.672537766693313e-21	4.126482155103629e-20	7	16	16
ENSG00000213903	LTB4R	-1.8106892937442105	NA	0.07018896106190303	0.0007827968395650671	0.01530529615799057	0.0013337043612763311	0.002490656222533791	6	9	9
ENSG00000077984	CST7	1.809269602601978	NA	0.07040912901066222	0.33269229932012473	0.48152515206326385	2.3250594778724187e-97	1.7721086660459606e-95	42	68	68
ENSG00000185112	FAM43A	1.8092688713106388	NA	0.07040924256630833	0.049008960988396064	0.13561736183092513	6.011869993978883e-23	4.0879285696567747e-22	3	5	5
ENSG00000206127	GOLGA8O	1.8090914120304027	NA	0.070436803062039	0.13682271040216135	0.11629196447726271	1.0446270756657355e-19	6.114098880748019e-19	2	7	7
ENSG00000135587	SMPD2	-1.8086792898570438	NA	0.0705008422622834	0.24083370188896075	0.3121422626945222	2.919694740398863e-56	6.528011095580195e-55	20	37	37
ENSG00000054148	PHPT1	-1.8084119582530107	NA	0.0705424081518032	0.006840315814097862	0.03326868308524303	2.010796750883321e-06	5.101058207233442e-06	3	3	3
ENSG00000166507	NDST2	-1.8079749362597692	NA	0.07061040153643913	0.04257549578885282	0.11052744258435866	9.394167199836462e-19	5.230538094480373e-18	7	8	8
ENSG00000266472	MRPS21	1.8077163479911569	NA	0.07065065889550606	0.008774474033473841	0.07232894177395575	1.4500456864132868e-12	5.756211452847559e-12	12	17	17
ENSG00000267344	AC003070.1	1.807649488776676	NA	0.07066107068754034	0.020535344676633198	0.07659669919953535	3.023624684156816e-13	1.2452483119261584e-12	5	11	11
ENSG00000099804	CDC34	-1.8074262651861102	NA	0.07069584176664766	0.003971676568255451	0.1832555814772606	3.1031350073294036e-31	2.9646608490636178e-30	6	16	16
ENSG00000182446	NPLOC4	-1.806328431589396	NA	0.07086705331972407	0.09859195583061156	0.08517546183831094	1.2716140249463466e-14	5.681841822252448e-14	12	42	42
ENSG00000150636	CCDC102B	-1.8059978811843038	NA	0.07091867052968208	0.011774365723127848	0.02969296158850557	7.272029468523847e-06	1.754474301571686e-05	14	21	21
ENSG00000127483	HP1BP3	1.8057465857855937	NA	0.07095793227039342	0.13598861839754076	0.2488926876258698	1.878941446655001e-43	2.763461995599195e-42	4	5	5
ENSG00000146828	SLC12A9	1.8050694214758771	NA	0.07106381938889517	2.3603228485431947e-05	0.021189923524525124	0.00015617102129381868	0.0003281677299556055	2	6	6
ENSG00000103381	CPPED1	-1.802703621166911	NA	0.07143477318750924	0.03242573018175676	0.06820916816677852	6.552090905047525e-12	2.4997064945641826e-11	16	30	30
ENSG00000108179	PPIF	1.8021250090800307	NA	0.07152573977596215	0.026533270270535064	0.027028741906096942	1.896975615672338e-05	4.394924997725605e-05	8	11	11
ENSG00000074695	LMAN1	-1.8020906728107111	NA	0.07153114094015899	0.005781855006892313	0.10345621068905314	1.3659894404007792e-17	7.198940661780258e-17	4	6	6
ENSG00000104897	SF3A2	1.8007252894988637	NA	0.07174618951824716	0.008305008482648547	0.029102297691375144	8.993535399127317e-06	2.150448111539799e-05	7	12	12
ENSG00000188542	DUSP28	1.798566241941952	NA	0.07208732138163935	0.00676490949052829	0.026805202712013365	2.0560170525536603e-05	4.742888947301954e-05	8	11	11
ENSG00000249476	AC008467.1	1.798373994092892	NA	0.07211776105152481	0.003962893327442475	0.3305229975351479	3.3434642499333303e-60	8.346007048341584e-59	5	12	12
ENSG00000134248	LAMTOR5	-1.7977275782748827	NA	0.07222018887089256	0.023343804720598577	0.08969878464216882	2.3685374924973617e-15	1.1046518754103141e-14	11	15	15
ENSG00000136003	ISCU	1.797648885115088	NA	0.07223266632563798	0.03342487652847728	0.06635372453301253	1.2902725035791266e-11	4.8428284447096613e-11	11	20	20
ENSG00000182685	BRICD5	-1.7975015316143375	NA	0.0722560351957941	0.06631630409104182	0.018435541017392185	0.0004246268509872115	0.0008438029720305011	10	19	19
ENSG00000003249	DBNDD1	-1.797440309048382	NA	0.07226574633539741	0.058472593595255494	0.10614708792019037	4.94312814761891e-18	2.6590246111517153e-17	17	26	26
ENSG00000196312	MFSD14C	-1.79713958174925	NA	0.07231346329839104	0.020587937730030256	0.016206115393843225	0.0009584239383313138	0.0018205596054988592	6	11	11
ENSG00000136247	ZDHHC4	-1.796635161113709	NA	0.07239355859012514	0.007768144071072335	0.2592616526152803	1.7731280257978235e-45	2.789667203156594e-44	5	18	18
ENSG00000255121	CCDC84-DT	-1.7959553608749717	NA	0.0725016167226407	0.027561385553289432	0.015287004188848976	0.0013426969086647827	0.0025066306647825343	10	11	11
ENSG00000107290	SETX	1.795360927757633	NA	0.07259621344252297	0.011175789921053563	0.016875718080481456	0.0007501500104239479	0.0014438072422851048	4	12	12
ENSG00000237298	TTN-AS1	1.795073409232637	NA	0.07264200471917712	0.026530771128959497	0.012423077762877233	0.0038688802675309764	0.006798588759902522	10	11	11
ENSG00000141994	DUS3L	-1.7940824269672457	NA	0.07280001347129586	0.2928866655228265	0.2796643548110258	1.5173139655057923e-49	2.738991283627245e-48	35	63	63
ENSG00000149548	CCDC15	1.7937218598500988	NA	0.07285757441785617	0.04539820928812318	0.17412044414344188	1.3065478485487513e-29	1.1749338780683029e-28	11	18	18
ENSG00000247934	AC022364.1	1.7934176405657558	NA	0.07290616895902273	0.11326519261248122	0.0430230077077819	6.029126466627975e-08	1.7459218131746565e-07	11	12	12
ENSG00000163596	ICA1L	-1.7928307056427002	NA	0.07299999809999697	0.0002201436357137186	0.014584290324830516	0.0017387604556065434	0.0031949001449905296	1	5	5
ENSG00000120129	DUSP1	-1.7928307056427002	NA	0.07299999809999697	0.0006441081470210715	0.012316063668450259	0.004026056006356299	0.007059623928639987	1	1	1
ENSG00000104381	GDAP1	-1.792449317172857	NA	0.07306102092759516	0.015752885353601972	0.022599592671377924	9.376247919139663e-05	0.00020166516316860904	7	15	15
ENSG00000160959	LRRC14	-1.7924467456396764	NA	0.07306143251905003	0.03688770360706851	0.08845984392463863	3.755729014208435e-15	1.735102286224689e-14	13	20	20
ENSG00000276747	PADI6	1.792389766037117	NA	0.07307055298049348	0.33768951398281194	0.3903213659796272	8.24892411459693e-74	3.1022105184478673e-72	11	15	15
ENSG00000121797	CCRL2	-1.7920843759905258	NA	0.07311945122995285	0.01110409568731308	0.01399441561061542	0.002161276691225085	0.003922088251621056	10	14	14
ENSG00000185404	SP140L	1.7915824189404688	NA	0.07319988143311028	0.010914946395108111	0.1399197641245283	1.1183244362642742e-23	7.888994552651598e-23	5	7	7
ENSG00000110880	CORO1C	-1.7913546267557237	NA	0.07323640518044162	0.01684305360975365	0.12993623087621944	5.474557529024042e-22	3.5724195991336875e-21	7	15	15
ENSG00000095059	DHPS	1.7912287929055892	NA	0.07325658752198366	0.06814759998253579	0.03233689665943633	2.8106939760251457e-06	7.041722570468258e-06	14	20	20
ENSG00000129347	KRI1	1.7909808347102252	NA	0.07329637055800718	0.11464377752223773	0.1059978532566061	5.230160752005232e-18	2.8107811575098e-17	15	25	25
ENSG00000231711	LINC00899	-1.7909757074188482	NA	0.07329719337998275	0.047252435496516795	0.07043897637002762	2.898231891145977e-12	1.1290726647265415e-11	7	14	14
ENSG00000177383	MAGEF1	1.7908416476399838	NA	0.07331870982473108	0.012255685489750973	0.07579656965657083	4.058459389957267e-13	1.6598740777099253e-12	11	15	15
ENSG00000158985	CDC42SE2	1.7905303989052095	NA	0.07336868482181713	0.03881389687600947	0.029246278325105728	8.539561015733243e-06	2.045605976516404e-05	8	12	12
ENSG00000242114	MTFP1	-1.7904152921338095	NA	0.07338717375391147	0.01881404255988193	0.04304009464240513	5.992159454708354e-08	1.7355099221211546e-07	12	19	19
ENSG00000103064	SLC7A6	1.7902258839704914	NA	0.07341760558169887	0.011500686227929295	0.14118466922009087	6.810317491395905e-24	4.84405369804846e-23	6	9	9
ENSG00000102755	FLT1	-1.789941391738073	NA	0.07346333376865388	0.007108670689447023	0.02157081935463397	0.00013604677624705222	0.00028746502782906586	3	6	6
ENSG00000133805	AMPD3	-1.7881438594488936	NA	0.07375280104002192	0.02108979025332192	0.059746492305023165	1.4301683036857688e-10	5.020666579305476e-10	11	15	15
ENSG00000126602	TRAP1	-1.787627883105437	NA	0.07383606382128659	0.34416702398538573	0.35092061910150363	1.0545414895233867e-64	2.9743967111573285e-63	14	24	24
ENSG00000188404	SELL	-1.7871582365202612	NA	0.07391191719304682	0.04755356228843751	0.24256957944124333	3.1292946309123215e-42	4.4095541187769433e-41	6	15	15
ENSG00000183801	OLFML1	-1.7869643603696934	NA	0.07394324901210979	0.01121614701351954	0.019779083032435488	0.00026051565013304273	0.0005329336614734045	6	10	10
ENSG00000186687	LYRM7	1.7859572144866656	NA	0.07410618597880698	0.0046923640458095	0.023993711420031743	5.666112412480519e-05	0.00012487875820797894	4	10	10
ENSG00000130304	SLC27A1	-1.7859287844144276	NA	0.07411078967690728	0.0006308638140802418	0.04002672482519127	1.771789369364256e-07	4.919756459719499e-07	5	12	12
ENSG00000250326	AC104596.1	-1.7852637288882482	NA	0.07421854921298882	0.002299227168386201	0.010721907606892433	0.0073085632869594325	0.012322605901433362	3	3	3
ENSG00000070404	FSTL3	-1.7837141043232938	NA	0.07447013310072928	0.011883338061909035	0.07451289378852098	6.505323123960707e-13	2.63361157348447e-12	8	24	24
ENSG00000254019	AC011676.2	-1.7824475265331137	NA	0.0746762810445254	0.012857128660115263	0.026752765221336593	2.095219167762011e-05	4.828774829720565e-05	7	16	16
ENSG00000102837	OLFM4	-1.7819164752038776	NA	0.07476285344058996	0.30959040412486755	0.36181730383396443	3.636192663492033e-67	1.1175101789646035e-65	8	11	11
ENSG00000172086	KRCC1	-1.7811581783375872	NA	0.07488661366620315	0.002102086779590591	0.016201371028386393	0.000960090903352276	0.0018235240781468802	6	14	14
ENSG00000140199	SLC12A6	1.7811106047513972	NA	0.07489438363759443	0.0048309105579261895	0.01709306039746757	0.0006928716943399266	0.0013382118244454515	5	11	11
ENSG00000197249	SERPINA1	1.7809467991073715	NA	0.07492114228420456	0.03224603492275062	0.14598577552128625	1.0300684129069515e-24	7.594429584239601e-24	20	30	30
ENSG00000124233	SEMG1	-1.7809039648862528	NA	0.07492814080198763	0.05359489226356593	0.052326419578025536	2.103883287400038e-09	6.797191879356303e-09	10	13	13
ENSG00000108671	PSMD11	1.7804642915725708	NA	0.07500000819554983	0.00179820675252775	0.013255269457009888	0.0028406926224545915	0.005072369615001436	1	1	1
ENSG00000167815	PRDX2	-1.7801100748114156	NA	0.07505794810773757	0.02100224399976923	0.06057418138466576	1.0587366122593847e-10	3.750521413682336e-10	5	8	8
ENSG00000177830	CHID1	-1.7797602267423889	NA	0.07511520929646766	0.02304659182490587	0.010321618248417154	0.008497573003380013	0.01421151545103997	13	20	20
ENSG00000119522	DENND1A	1.7794572335987555	NA	0.07516483035031396	0.008076812031534883	0.027778571547427185	1.4481410754889231e-05	3.391719653586389e-05	3	7	7
ENSG00000074266	EED	-1.7794453625653028	NA	0.0751667750089541	0.006866295153301892	0.06032777187932149	1.1579136550715103e-10	4.090865527569289e-10	10	16	16
ENSG00000227039	ITGB2-AS1	-1.77914958933852	NA	0.07521524049594772	0.11759840299041635	0.3264115201957004	2.600114315265038e-59	6.297932258824877e-58	38	69	69
ENSG00000178201	VN1R1	-1.7785888764130322	NA	0.07530718910807403	0.034000751262938694	0.0524827047052019	1.9883060165490916e-09	6.434697089601882e-09	8	11	11
ENSG00000065613	SLK	1.7785126594820024	NA	0.07531969463700253	0.00454414802203367	0.04910379971160394	6.73806829290468e-09	2.1008443322519323e-08	4	7	7
ENSG00000267270	PARD6G-AS1	-1.7775768034919	NA	0.07547338636048283	0.011954393292928798	0.06385229812816505	3.21209794083002e-11	1.1742542653441486e-10	4	5	5
ENSG00000144021	CIAO1	1.7773444976492834	NA	0.07551157661098862	0.16317029524955334	0.24627522091238416	6.036568301857033e-43	8.677377184287197e-42	6	8	8
ENSG00000085741	WNT11	1.7772149570354396	NA	0.07553287947419764	0.010425924904473454	0.03350167255609096	1.8492786479159105e-06	4.7045363496676975e-06	11	14	14
ENSG00000090971	NAT14	-1.7765572427298326	NA	0.07564111582088122	0.00526744200245464	0.030329638110824623	5.7838117222304094e-06	1.4055064081696089e-05	7	19	19
ENSG00000255310	AF131215.5	1.7762124267691266	NA	0.07569791080107428	0.05426607787891661	0.09563083327789829	2.5860796237127274e-16	1.265658660589314e-15	11	19	19
ENSG00000103769	RAB11A	-1.776184384455749	NA	0.07570253120818728	0.0007737355928248868	0.016505318986613914	0.0008589821508144883	0.0016433160312714927	3	7	7
ENSG00000188612	SUMO2	-1.7756808116226899	NA	0.07578554184292556	0.0027986916947798216	0.042918407220130544	6.260445115284391e-08	1.8101563527569047e-07	5	9	9
ENSG00000257605	AC073611.1	1.7752692691798215	NA	0.0758534370205045	0.007977665122881434	0.042185849400676774	8.1489226398074e-08	2.3325968010358386e-07	4	4	4
ENSG00000163684	RPP14	-1.7752396081757087	NA	0.07585833233086066	0.05246845743157572	0.09034935657484769	1.85889708600059e-15	8.724199816043821e-15	4	4	4
ENSG00000135363	LMO2	1.7749565625308221	NA	0.07590505970776906	0.019127469740785802	0.03707564578660258	5.118885252834034e-07	1.36585908201106e-06	12	18	18
ENSG00000119888	EPCAM	1.7747686921234154	NA	0.07593608778092639	0.0022556178700742784	0.010625447812818848	0.007578601584239625	0.012752962277315802	13	23	23
ENSG00000166685	COG1	-1.7747538318284808	NA	0.07593854250108284	0.04807417124606605	0.10820768682677628	2.2654616915318732e-18	1.2416236033263053e-17	9	11	11
ENSG00000138600	SPPL2A	-1.7743371648175945	NA	0.0760073966282595	0.013245647007758087	0.03561242427501077	8.660907745718521e-07	2.266532991474545e-06	8	18	18
ENSG00000099769	IGFALS	1.7739656877988588	NA	0.0760688260572272	0.01524588238052113	0.03124813664849057	4.157076830385446e-06	1.0245718678396094e-05	3	3	3
ENSG00000029364	SLC39A9	1.7733080300878867	NA	0.07617767917522882	0.14597610365082345	0.20436757020226495	4.673717560233379e-35	5.144389116844815e-34	8	15	15
ENSG00000140848	CPNE2	1.7732119399125112	NA	0.07619359430537662	0.06713007502060504	0.10269395799742509	1.820891418745999e-17	9.523167715789916e-17	17	28	28
ENSG00000116161	CACYBP	1.7715802246252699	NA	0.07646426475088973	0.02717273987068192	0.051646653963164965	2.6898413700025436e-09	8.63336882915471e-09	3	3	3
ENSG00000240303	ACAD11	-1.771432997986853	NA	0.07648872535847157	0.0120633313407769	0.013624751180864172	0.0024776089014166523	0.004460736488230359	2	5	5
ENSG00000156253	RWDD2B	-1.7707790607254852	NA	0.07659744927770264	0.07783166085600678	0.10832532910575697	2.1666589698656804e-18	1.1882326406852112e-17	17	27	27
ENSG00000229314	ORM1	-1.7704347854924702	NA	0.07665473925277223	0.019245464957742736	0.2425040706231091	3.221434851878822e-42	4.5356638977725714e-41	16	28	28
ENSG00000109854	HTATIP2	-1.7703746340104616	NA	0.07666475249370251	0.12001668019589676	0.1396809247437109	1.2280226897315655e-23	8.648608257169042e-23	12	13	13
ENSG00000169976	SF3B5	-1.77012176767648	NA	0.07670685807615327	0.022625509910939777	0.043477504813242474	5.119197380717343e-08	1.4914902460401243e-07	7	11	11
ENSG00000100079	LGALS2	-1.7700232791748414	NA	0.07672326281235385	0.23939775465770888	0.5953522822789851	2.319063471574187e-133	4.734478508812586e-131	7	13	13
ENSG00000119778	ATAD2B	-1.7699508421213248	NA	0.07673533011468031	0.0053519227036990785	0.04810708228259699	9.654116164477723e-09	2.966465474012336e-08	5	9	9
ENSG00000205581	HMGN1	-1.7696618783695863	NA	0.07678348403877064	0.00955031268073791	0.04503964523278143	2.9167382876762217e-08	8.655328758497929e-08	13	24	24
ENSG00000125703	ATG4C	1.7695154575620609	NA	0.07680789351291878	0.01590768867744996	0.02289207967680402	8.435434855862563e-05	0.00018253535942357993	7	10	10
ENSG00000272719	AC006483.2	1.7693113584702052	NA	0.07684192895402271	0.011388990118704584	0.025960836005685828	2.787054608279444e-05	6.352365693432242e-05	8	10	10
ENSG00000114054	PCCB	-1.7687139024429555	NA	0.07694163103231451	0.050365276790526506	0.0564860280638622	4.668075424761263e-10	1.5861467299233384e-09	6	8	8
ENSG00000156521	TYSND1	-1.7676165985703447	NA	0.07712502121020047	0.020387818790568103	0.04458621386404769	3.434196883503319e-08	1.0131264812523382e-07	14	19	19
ENSG00000213024	NUP62	1.767289514955997	NA	0.07717975489569587	0.020580478400276464	0.0234436062685872	6.911282768577411e-05	0.00015098291490233632	2	3	3
ENSG00000170085	SIMC1	-1.7664396656618224	NA	0.0773221153858587	0.009223414200429532	0.10688605741801793	3.737366554148985e-18	2.0256668469374508e-17	9	30	30
ENSG00000176731	RBIS	-1.7661817846347583	NA	0.07736535600050785	0.011526793455057383	0.09103949282999067	1.437347177954875e-15	6.782902244014352e-15	6	10	10
ENSG00000172322	CLEC12A	-1.7661205017874235	NA	0.07737563459682878	0.05454986916590533	0.7337941223047633	3.7936668303908987e-194	1.0842932079062253e-190	10	15	15
ENSG00000136315	AL355922.1	-1.765194334674283	NA	0.0775311104368454	0.11650605242704772	0.37342166514497555	7.798006616688103e-70	2.6067839272823443e-68	7	13	13
ENSG00000076650	GPATCH1	-1.7651156871482176	NA	0.07754432472546934	0.03556381430287617	0.09940459689165293	6.279538103966705e-17	3.188859903610454e-16	26	40	40
ENSG00000100417	PMM1	1.7634883472766416	NA	0.07781816090880535	0.012202655092798897	0.08985260887263723	2.2366917024958894e-15	1.0448658677772272e-14	7	12	12
ENSG00000136193	SCRN1	-1.7622052596671591	NA	0.07803462377474572	0.05363839498392175	0.07436237480872328	6.875133942679978e-13	2.777424546125299e-12	7	11	11
ENSG00000165271	NOL6	1.7619787856565357	NA	0.07807288185164113	0.15406845374019248	0.1950575026295195	2.3288154146325155e-33	2.4160227190280104e-32	3	3	3
ENSG00000115486	GGCX	-1.7615873179378427	NA	0.07813904819707704	0.16175309092364903	0.31913181719442074	9.52988025861039e-58	2.226538372682692e-56	10	15	15
ENSG00000090054	SPTLC1	1.761554816967354	NA	0.07814454360205604	0.012351641605393704	0.04205081708126085	8.554646273114076e-08	2.443431527941927e-07	11	18	18
ENSG00000188243	COMMD6	-1.7611249788931491	NA	0.07821725208861367	0.012743741832465705	0.03249242809631433	2.657877695020364e-06	6.67153755736303e-06	4	6	6
ENSG00000137101	CD72	1.7600687569988547	NA	0.07839614934396824	0.0006772738135035143	0.010722252579804643	0.007307615347812286	0.012322349616483078	2	5	5
ENSG00000235897	TM4SF19-AS1	1.7590667492400351	NA	0.07856617178273437	0.011394145977011882	0.025235954835696513	3.619376517761617e-05	8.157272690641868e-05	4	11	11
ENSG00000149091	DGKZ	-1.7586304779507103	NA	0.07864029276948852	0.0022830877295337802	0.014132151113300557	0.0020541451700932115	0.0037419306906658683	3	3	3
ENSG00000120539	MASTL	1.758422104196805	NA	0.07867571482467256	0.34618651134568035	0.24736631536228026	3.712857317528172e-43	5.3731468471131325e-42	11	17	17
ENSG00000184113	CLDN5	1.7578707145752792	NA	0.07876950976859341	0.013448481389666657	0.013934125585189227	0.0022099324848155353	0.004005298264859608	7	11	11
ENSG00000226266	AC009961.1	1.757312665470759	NA	0.07886453014522753	0.02929584136263903	0.21757733002357119	1.6893432756003348e-37	2.0160436905546378e-36	6	11	11
ENSG00000132394	EEFSEC	-1.7567051204716337	NA	0.07896808430923567	0.04565309106680419	0.07088252257935165	2.4637267571265368e-12	9.633025571810984e-12	3	3	3
ENSG00000268947	AC002128.1	-1.7556203841969318	NA	0.07915324927134312	0.014541759097069267	0.011637379352062079	0.005185703747790701	0.0089421451554412	16	24	24
ENSG00000180543	TSPYL5	-1.7551922301971057	NA	0.07922643247637028	0.024068383902730764	0.051662969943712854	2.674028149417946e-09	8.59065356582397e-09	13	21	21
ENSG00000136877	FPGS	-1.7549999346153826	NA	0.07925931894211832	0.0012979049772286783	0.029760358847342103	7.097868679573935e-06	1.713661128903469e-05	7	13	13
ENSG00000005884	ITGA3	1.7548593087323094	NA	0.0792833758626974	0.0042716889609400715	0.02782369866516684	1.4248065800562901e-05	3.3430028788323054e-05	12	19	19
ENSG00000177427	MIEF2	1.7548117110925012	NA	0.0792915197530023	0.014308005873687387	0.01929759238780333	0.00031031671906912406	0.0006288102818523464	4	4	4
ENSG00000104880	ARHGEF18	1.7547867448998635	NA	0.07929579170599203	0.016393814490393593	0.06488974254682407	2.2008826116231537e-11	8.144785478361128e-11	3	7	7
ENSG00000142867	BCL10	-1.754340050067156	NA	0.07937225707665936	0.046395038928537954	0.0733813973379226	9.856051982851402e-13	3.9537177883957584e-12	16	31	31
ENSG00000172940	SLC22A13	-1.7535314928928354	NA	0.07951081864335442	0.010885107621014382	0.01766212071218534	0.000562897233379853	0.001099695221602996	3	4	4
ENSG00000175894	TSPEAR	-1.7534080537312924	NA	0.07953198957180996	0.012714742448803076	0.027972860741973284	1.3503234538555733e-05	3.176937427653893e-05	4	8	8
ENSG00000149474	KAT14	1.753382797805385	NA	0.07953632175538795	0.003598672918708862	0.01774116634264067	0.0005468986981517177	0.0010701467109315162	8	19	19
ENSG00000176890	TYMS	-1.7529876645507207	NA	0.07960412448778843	0.03920125813252735	0.04945543937430249	5.934960416312753e-09	1.8570016657646874e-08	5	11	11
ENSG00000127914	AKAP9	-1.7528333277507755	NA	0.07963062060687401	0.01381662035734913	0.03714467593143036	4.993441700574061e-07	1.3328020501656746e-06	13	24	24
ENSG00000138101	DTNB	-1.7527210230899815	NA	0.0796499052695321	0.04421713681741244	0.09754460167888453	1.262361649347864e-16	6.282135787773222e-16	15	27	27
ENSG00000154277	UCHL1	-1.7526225381960738	NA	0.07966681996228578	0.014399375941405754	0.017846087901627873	0.0005263676880208211	0.0010329190390054995	4	4	4
ENSG00000256967	AC018653.3	-1.7525527045975804	NA	0.07967881558980718	0.23911152265757724	0.49469295968101545	4.256458956829182e-101	3.649700732533182e-99	15	25	25
ENSG00000125457	MIF4GD	1.7520591400963121	NA	0.07976363922302844	0.021467492878497394	0.1281664025170875	1.0864807818358509e-21	6.996642481300415e-21	8	12	12
ENSG00000228544	CCDC183-AS1	1.7519458093996136	NA	0.07978312651144528	0.0027338830034895874	0.01376905692177652	0.002348895499684329	0.004239680972959326	4	10	10
ENSG00000183020	AP2A2	1.7517860593055083	NA	0.07981060221771653	0.015012264992879628	0.020409131121955942	0.0002072641803794093	0.00042922031509799415	4	8	8
ENSG00000003056	M6PR	1.7517404282324582	NA	0.07981845180007326	0.03986803613653395	0.07503978549186445	5.360312189459351e-13	2.1782936904511467e-12	6	11	11
ENSG00000164187	LMBRD2	1.7509271729111788	NA	0.07995845548908813	0.026993344150215676	0.03217216813834881	2.9821427399428395e-06	7.452749321958577e-06	9	16	16
ENSG00000187730	GABRD	1.7506860494613647	NA	0.08000000375559191	8.663434187615308e-06	0.017406999589038494	0.0006178197246792562	0.001200837635557584	1	5	5
ENSG00000106299	WASL	-1.7494057023253407	NA	0.08022091588645304	0.002952341505287246	0.014265197135483219	0.0019557602530754256	0.0035740976747645433	3	8	8
ENSG00000225828	FAM229A	1.7493324918496589	NA	0.08023356264637896	0.002075988758752752	0.01298267034187606	0.0031427449222982315	0.005578030705080974	4	6	6
ENSG00000198673	TAFA2	1.7491797159688953	NA	0.08025995916699694	0.0015009338096958257	0.26764403149108296	3.9001182996672975e-47	6.4998181458692405e-46	4	10	10
ENSG00000162836	ACP6	-1.748942666168488	NA	0.08030093044867864	0.2910035664779371	0.07459531565407049	6.311300195798831e-13	2.556270360362639e-12	17	27	27
ENSG00000196371	FUT4	1.7483623584394756	NA	0.08040130155718221	0.000915093746889379	0.022911911475753055	8.375184695246883e-05	0.00018134601305402627	3	5	5
ENSG00000125900	SIRPD	1.7483160921133327	NA	0.08040930825183695	0.01577782509482835	0.09092087770415089	1.502324693356662e-15	7.083686050693813e-15	10	20	20
ENSG00000176715	ACSF3	-1.747375566302947	NA	0.08057221293980364	0.1027649920664613	0.1280915986134532	1.1183847469537638e-21	7.191293597866552e-21	20	32	32
ENSG00000146197	SCUBE3	-1.74691805572593	NA	0.0806515533574634	0.000506700388460549	0.010442394054967302	0.008119373898631752	0.01360953406193294	4	6	6
ENSG00000148344	PTGES	-1.7466952600843786	NA	0.08069021302396322	0.008580667760680163	0.06295351920604939	4.455877091022107e-11	1.6131272162537072e-10	4	11	11
ENSG00000081913	PHLPP1	1.7460345312053136	NA	0.08080495169286968	0.005362887427590696	0.02052485955283712	0.0001987443147172115	0.0004124233123288311	7	11	11
ENSG00000111145	ELK3	1.7458249251414686	NA	0.0808413784367128	0.0030109185070850836	0.02158668490948413	0.0001352674936042823	0.0002859593500764099	7	11	11
ENSG00000103507	BCKDK	1.7451036645394122	NA	0.08096682581908739	0.008376606519463706	0.08740584081090735	5.557028522696945e-15	2.5378823471565886e-14	3	4	4
ENSG00000100599	RIN3	-1.74509519097449	NA	0.08096830054765246	0.007818865182324247	0.026667391392288263	2.1606528754507826e-05	4.972227074759188e-05	16	29	29
ENSG00000129235	TXNDC17	-1.7450595528722996	NA	0.08097450319679736	0.0043898970184399096	0.015773081008613375	0.0011232800394715152	0.002117758289016822	4	6	6
ENSG00000097033	SH3GLB1	-1.7449603054905374	NA	0.08099177878400295	0.019383023487627982	0.025655821066187145	3.110936409409956e-05	7.058672728892741e-05	9	18	18
ENSG00000237499	WAKMAR2	1.7449131011962893	NA	0.08099999649305825	0.003843917360346192	0.011812482181313939	0.004857399733979804	0.008410697499800047	1	1	1
ENSG00000213199	ASIC3	1.7434587186511104	NA	0.08125351917778154	0.007088650543873901	0.026779346801766246	2.0752541591420773e-05	4.784691257747712e-05	12	24	24
ENSG00000167565	SERTAD3	1.7433240413058197	NA	0.0812770281884384	0.033830946748563455	0.11830229301337819	4.8414160104194427e-20	2.881827253130268e-19	20	28	28
ENSG00000251615	AC104825.1	1.7431568926981487	NA	0.08130621299556094	0.12893735635817982	0.13587839360385226	5.429873923145291e-23	3.70098998044589e-22	15	28	28
ENSG00000184068	SREBF2-AS1	-1.7428268866425451	NA	0.08136385832902651	0.008661693600027501	0.08606515351048627	9.14184823496047e-15	4.120198564555509e-14	8	11	11
ENSG00000213279	Z97192.2	1.7419883742356497	NA	0.08151047857880701	0.028827806952694424	0.06525121541917292	1.9291156917330033e-11	7.165346544840649e-11	5	10	10
ENSG00000145569	OTULINL	1.7419872966953942	NA	0.08151066713272806	0.015339946857534578	0.02026117118673654	0.00021869362572951877	0.00045163499369406515	4	7	7
ENSG00000158863	FAM160B2	-1.7413260862418931	NA	0.08162643613484409	0.03211975937516568	0.06540108699307393	1.8265089798944238e-11	6.794534164036762e-11	12	21	21
ENSG00000105193	RPS16	-1.7401022162756001	NA	0.08184107117896691	0.03212790589675664	0.08302055960116933	2.8249809302309967e-14	1.2349120054175725e-13	10	16	16
ENSG00000198053	SIRPA	-1.7396978000812855	NA	0.08191209584130302	0.010461395256274722	0.03397027574331876	1.5626543269446177e-06	4.000889676436735e-06	13	24	24
ENSG00000103356	EARS2	1.7392637049585105	NA	0.08198838842284399	0.01539167666398697	0.0657215461805626	1.6250207486065007e-11	6.060783126979747e-11	2	5	5
ENSG00000274925	ZKSCAN2-DT	-1.7391976118087769	NA	0.08200000940316439	0.0012804338317022766	0.02057083988350266	0.0001954577410582748	0.000405799612761302	1	3	3
ENSG00000272483	AC022001.3	1.737968162400162	NA	0.08221642384033528	0.004377914127579168	0.067036943031077	1.0054525974214353e-11	3.7954009670218344e-11	10	18	18
ENSG00000196092	PAX5	-1.7379011856060547	NA	0.08222822675356614	0.001282742686574449	0.01703229153955508	0.0007084278612843986	0.0013662651139413125	5	6	6
ENSG00000166228	PCBD1	1.7369758159611985	NA	0.082391439692346	0.02646758548739145	0.04110151520416761	1.203725250110382e-07	3.395736850492341e-07	5	6	6
ENSG00000236008	LINC01814	1.7365597244746842	NA	0.08246491377107446	0.06666547652483071	0.137683324174295	2.68340044009026e-23	1.8615547794137488e-22	2	3	3
ENSG00000177106	EPS8L2	1.735128469698782	NA	0.0827180526479701	0.004131126380996892	0.06393176071131794	3.12044862567513e-11	1.1417233514338129e-10	3	9	9
ENSG00000113296	THBS4	-1.7340695629129717	NA	0.08290574124454769	0.0541646757304216	0.08302792053772878	2.8172961342582836e-14	1.2321808570873577e-13	4	4	4
ENSG00000254427	LINC02696	-1.733919273908467	NA	0.08293240754105137	0.01682299842599467	0.0442280905066929	3.906928388585691e-08	1.1480451496891025e-07	14	21	21
ENSG00000248516	AC105415.1	-1.7339172811358325	NA	0.08293276117225852	0.03970161148812921	0.06351628902298603	3.630283277280933e-11	1.3220583546844495e-10	8	12	12
ENSG00000170364	SETMAR	-1.733831967269337	NA	0.08294790185049289	0.013445224967405918	0.01027706372052164	0.008641589939884557	0.014429856463396328	7	12	12
ENSG00000115525	ST3GAL5	1.7338095955499113	NA	0.08295187253711311	0.0074356863106898935	0.046395147422372995	1.7897168764140852e-08	5.40159357860351e-08	2	8	8
ENSG00000273691	AC087284.1	-1.7335385084152222	NA	0.08299999918787937	0.013067782539498859	0.015278971282805715	0.001346665298490084	0.0025134918593607367	1	1	1
ENSG00000253878	AC087752.3	-1.7335385084152222	NA	0.08299999918787937	0.012942513790884985	0.025902981857730024	2.8457769586768402e-05	6.481900526543914e-05	1	2	2
ENSG00000170390	DCLK2	-1.7327218368699282	NA	0.08314512130776308	0.15005453144311115	0.24541126886238868	8.865771739561178e-43	1.2680493708234748e-41	5	7	7
ENSG00000270127	AC027020.2	-1.73174763371919	NA	0.0833185055166997	0.5514040790550832	0.6452912703392268	1.74326219750981e-152	6.228167380228277e-150	36	65	65
ENSG00000197561	ELANE	-1.731531969115586	NA	0.08335692808065827	0.00015701453796339423	0.021055926775188576	0.00016394015710384123	0.0003437351453935412	6	20	20
ENSG00000041802	LSG1	1.7304224655463183	NA	0.08355482289437138	0.004981057141374423	0.4515463081324465	3.419813450692239e-89	2.0363326689555977e-87	18	32	32
ENSG00000177963	RIC8A	-1.7295817311672066	NA	0.08370503237338707	0.10175390094823086	0.1674366652213669	1.9663929421742831e-28	1.6843992290383007e-27	13	24	24
ENSG00000273226	AL391834.2	-1.7289233215796038	NA	0.08382281947185227	0.0014749165921342485	0.030758854849658436	4.95662906521906e-06	1.2130902217702533e-05	6	12	12
ENSG00000234199	LINC01191	1.7284742184188184	NA	0.08390323936425123	0.038030437143621885	0.10588910395269598	5.449740502944889e-18	2.9223764817073766e-17	9	12	12
ENSG00000172548	NIPAL4	-1.728318013011974	NA	0.08393122535164407	0.02985315668720766	0.0148680687653532	0.0015662812730830073	0.002893789867711753	8	16	16
ENSG00000162032	SPSB3	-1.7281100754722114	NA	0.08396849146798031	0.0030811227527925743	0.01513486081314556	0.0014199047005364056	0.0026398466727557265	7	14	14
ENSG00000166188	ZNF319	1.7279343605041504	NA	0.08399999316567841	0.0006038826426870556	0.019731543156955102	0.0002650524000576747	0.0005416329371531296	1	3	3
ENSG00000181666	ZNF875	-1.7278327089426253	NA	0.08401822134653325	0.015581090558734393	0.10616301388814879	4.913440121710493e-18	2.6447138935095177e-17	2	3	3
ENSG00000263528	IKBKE	1.72763305608766	NA	0.0840540324617899	0.04019890323607755	0.05765399013233769	3.056539058766918e-10	1.0508538155331573e-09	9	18	18
ENSG00000162433	AK4	1.7259745142813006	NA	0.08435199783534864	0.0029855784426259567	0.02697498463209781	1.934059209994439e-05	4.477815767813506e-05	4	14	14
ENSG00000143409	MINDY1	-1.7257952656670528	NA	0.08438425186777489	0.009461460461924465	0.014669531048525449	0.0016850254489883722	0.003101148467986864	5	10	10
ENSG00000196123	KIAA0895L	-1.7238233050973013	NA	0.08473974608118696	0.0004860312368675961	0.01773128855948786	0.0005488726252675185	0.001073641684808107	7	17	17
ENSG00000242797	GLYCTK-AS1	-1.7232225443865612	NA	0.08484828835791357	0.004124512915113498	0.014314335255507286	0.0019206403497687256	0.0035125372036028447	5	8	8
ENSG00000147889	CDKN2A	1.7227286107069124	NA	0.08493761390275299	0.016203083872943187	0.02098107328341421	0.00016844794998993975	0.0003523681256864451	4	7	7
ENSG00000174903	RAB1B	-1.7223838567733765	NA	0.08500000606074852	0.00021821686520194633	0.02561461344558018	3.1574933536196235e-05	7.158626853678335e-05	1	2	2
ENSG00000221926	TRIM16	-1.722251802497713	NA	0.08502391451935676	0.015279092402911455	0.03907652408290551	2.493439774789285e-07	6.848174038735016e-07	3	7	7
ENSG00000054793	ATP9A	1.7219565831660641	NA	0.08507738372037366	0.09108843739393432	0.2797825313828898	1.4361025301735351e-49	2.5978610010491514e-48	18	23	23
ENSG00000262999	AC099489.3	-1.720981542584686	NA	0.08525417325408265	0.007801911915494079	0.030395679062972848	5.648075103696133e-06	1.3734946107953062e-05	7	18	18
ENSG00000228382	ITPKB-IT1	1.7204195985325268	NA	0.08535619701537632	0.027127480244044228	0.05812484200663344	2.576615098361839e-10	8.895987985062849e-10	10	16	16
ENSG00000106244	PDAP1	1.7196400002595595	NA	0.0854979004229056	0.006726766261430797	0.03130093018582213	4.078920100108386e-06	1.0060319401230936e-05	4	14	14
ENSG00000074657	ZNF532	-1.719392793410025	NA	0.08554287357836947	0.012885258677263296	0.022961665712819688	8.225921853853392e-05	0.00017829415302291686	7	7	7
ENSG00000185436	IFNLR1	1.7190999729170455	NA	0.0855961697424789	0.0014489306372703294	0.023977796043608793	5.6987619340219045e-05	0.00012551768354295099	3	3	3
ENSG00000101474	APMAP	1.7190772427427405	NA	0.08560030797650442	0.1638885776759902	0.2190055571399408	9.14730688352259e-38	1.104698350320626e-36	19	32	32
ENSG00000130592	LSP1	-1.7185704611267463	NA	0.08569261415923164	0.04473080843149925	0.13339222238839088	1.430383854259133e-22	9.58563998307537e-22	14	38	38
ENSG00000158457	TSPAN33	1.718455138996191	NA	0.08571363038666434	0.14792647840528683	0.22118768526248392	3.575313859954838e-38	4.395201246191077e-37	15	29	29
ENSG00000088448	ANKRD10	-1.7180518926335941	NA	0.08578715048275337	0.014791492827505278	0.10138503021005822	2.981494490549382e-17	1.5423725194096938e-16	8	22	22
ENSG00000160226	CFAP410	-1.7177405315173844	NA	0.08584395286929625	0.2045401485458514	0.4745871568020221	1.9849301624957726e-95	1.4242496801941425e-93	11	21	21
ENSG00000125741	OPA3	-1.7177116107068091	NA	0.08584923050727349	0.01003031553638046	0.01173362744621033	0.005002548623175162	0.00864892694211421	8	19	19
ENSG00000258811	AL583810.2	1.7176843850114576	NA	0.0858541990503367	0.010317050129786141	0.06938419339783626	4.263664779785623e-12	1.6449400969301158e-11	10	23	23
ENSG00000240065	PSMB9	-1.717579673234462	NA	0.08587331055227078	0.1468386291124673	0.41434416584613953	1.1813635122908984e-79	5.262130616175744e-78	14	17	17
ENSG00000205307	SAP25	-1.7169496664980302	NA	0.08598836899748058	0.0006804199839867502	0.011298484326026466	0.005886659012020855	0.01007086147218133	4	7	7
ENSG00000237310	AC008267.5	1.716886043548584	NA	0.08599999540978728	4.645461902998429e-06	0.17031568667346522	6.131421164577729e-29	5.356481994464772e-28	1	6	6
ENSG00000243389	AC012442.2	1.7167958386497213	NA	0.0860164815654211	0.03704943430640319	0.11682191123370574	8.530704153819456e-20	5.015188396772364e-19	8	18	18
ENSG00000131067	GGT7	1.716761022691495	NA	0.0860228453318561	0.011535736977984046	0.07300977189114687	1.1296071353240726e-12	4.511325748409996e-12	8	11	11
ENSG00000163053	SLC16A14	1.716555642732415	NA	0.08606039304435967	0.005260753016209062	0.011258003379182192	0.005976596814580993	0.01021657284422343	6	8	8
ENSG00000160685	ZBTB7B	-1.716047639525257	NA	0.08615332343893178	0.030381886598897304	0.02492457251411696	4.049531419511806e-05	9.09566657671355e-05	12	17	17
ENSG00000203705	TATDN3	-1.7159525727579608	NA	0.08617072326002793	0.05843037865545743	0.11490864990966532	1.771657899642149e-19	1.022968394645226e-18	15	28	28
ENSG00000108387	SEPTIN4	-1.7146678578679437	NA	0.08640613976590379	0.00660360858031633	0.012392166489406605	0.003913630448547112	0.006872296596573257	15	27	27
ENSG00000238201	AC114752.2	-1.7144811206978448	NA	0.08644040145970315	0.01719367201576052	0.07568984086890503	4.220911852516933e-13	1.7242595845358e-12	7	18	18
ENSG00000272630	AL731563.3	-1.7136488380023112	NA	0.08659323838236035	0.017497527386560602	0.01995380627057751	0.0002445019662746454	0.0005019109671587136	4	13	13
ENSG00000142632	ARHGEF19	1.7136462918274258	NA	0.08659370628588277	0.29081773846943976	0.3844424870190041	2.0495870258484494e-72	7.353215043153779e-71	14	17	17
ENSG00000166578	IQCD	1.713005167787268	NA	0.08671158887255326	0.025480055484579153	0.05068505259739204	3.807179667665355e-09	1.2059350594900845e-08	12	17	17
ENSG00000159403	C1R	1.7126705983651491	NA	0.0867731571183629	0.04636859622892254	0.06044960635359553	1.1077688390121276e-10	3.9185494678669503e-10	19	25	25
ENSG00000255557	AP001266.2	1.7125524346992247	NA	0.08679491030389444	0.0040137301009311975	0.09524463546691218	2.988305707763295e-16	1.4591815086114107e-15	4	6	6
ENSG00000152377	SPOCK1	1.7123702775615637	NA	0.08682845290850472	0.003491752892963654	0.010183607905434216	0.008951824047046399	0.01491303969135406	2	2	2
ENSG00000141480	ARRB2	1.7121180335930557	NA	0.0868749186535997	0.15436762994088982	0.21078402678929103	3.0796103160080065e-36	3.5325911243626285e-35	27	43	43
ENSG00000170175	CHRNB1	-1.711729785285486	NA	0.08694647691957022	0.0590864683758685	0.15606528104585635	1.889974633063058e-26	1.497051962235491e-25	11	15	15
ENSG00000150867	PIP4K2A	-1.7113764872250006	NA	0.0870116348259599	0.02448531748569699	0.024292388064460418	5.087024647027536e-05	0.00011287021046949827	5	6	6
ENSG00000084444	FAM234B	1.7110073131491346	NA	0.08707976281186262	0.0008520824764531696	0.034531209861042134	1.2773635602599686e-06	3.296539908938781e-06	2	5	5
ENSG00000204241	LINC02731	1.7099247769029788	NA	0.08727978406745308	0.010233920548329922	0.014105284639900621	0.0020746119492571673	0.0037752037688679077	2	2	2
ENSG00000053918	KCNQ1	1.709870868154172	NA	0.0872897545217179	0.0025556031949777198	0.023127862644435337	7.746407084753802e-05	0.00016832632424790034	6	10	10
ENSG00000243772	KIR2DL3	-1.7096480252843795	NA	0.08733097919205948	0.002788668194180467	0.1159171034919764	1.205488283496694e-19	7.022051145952719e-19	7	24	24
ENSG00000227920	AL353597.1	1.7088313367774213	NA	0.08748219625611339	0.29187868234368347	0.3750582246131688	3.248467172612678e-70	1.1053167369669607e-68	8	8	8
ENSG00000258839	MC1R	1.7083277316080954	NA	0.08757554843606496	0.04050381852364536	0.17752545449891732	3.25618871200346e-30	3.008641175762249e-29	14	23	23
ENSG00000134256	CD101	-1.708199315382395	NA	0.08759936552314165	0.18610877708156032	0.27846503058913386	2.650370500889237e-49	4.7443845218945225e-48	9	12	12
ENSG00000110713	NUP98	1.708167069129408	NA	0.08760534698854291	0.0028153200553818624	0.08254731592295385	3.365558637859831e-14	1.4652440995343551e-13	5	9	9
ENSG00000132329	RAMP1	-1.708088982035791	NA	0.08761983298991596	0.06251169444738428	0.16398744887440064	7.903405360717049e-28	6.650417003480701e-27	10	18	18
ENSG00000109689	STIM2	1.7076276993366781	NA	0.0877054453523477	0.1436279723082076	0.23327627228822012	1.8738841477357164e-40	2.4814856563335752e-39	12	19	19
ENSG00000167881	SRP68	1.7066213741475351	NA	0.08789244975949814	0.02947155665717169	0.016927212927697846	0.0007361618324992742	0.0014181576348607115	5	8	8
ENSG00000138496	PARP9	-1.7062749852227603	NA	0.08795689321405467	0.019463394647491333	0.07126304397515562	2.143163040057603e-12	8.410321046669985e-12	8	13	13
ENSG00000205420	KRT6A	1.7060433626174927	NA	0.08800000638039396	5.5865782556185307e-05	0.02098871287246071	0.0001679822346952847	0.00035147966603092206	1	3	3
ENSG00000136643	RPS6KC1	1.7060433626174927	NA	0.08800000638039396	0.00934606547469741	0.016302742156831584	0.0009251012698897202	0.0017601865835281051	1	1	1
ENSG00000174851	YIF1A	1.7058447421545049	NA	0.088036990250631	0.003150780959474231	0.03039278721525422	5.653951537219734e-06	1.3747286957575675e-05	2	4	4
ENSG00000266993	AL050343.2	-1.7056004067614359	NA	0.08808250360314737	0.00045933062180092253	0.0242413036233225	5.181684886593648e-05	0.0001148219590647299	3	10	10
ENSG00000073350	LLGL2	1.7043453989898423	NA	0.08831657812094351	0.0015856449127649096	0.06510631914594338	2.033781121733304e-11	7.544302932425791e-11	3	9	9
ENSG00000203666	EFCAB2	1.7041872512741851	NA	0.08834611017646808	0.060734015198824556	0.17604956541351882	5.950483673098055e-30	5.427917261168007e-29	5	11	11
ENSG00000175283	DOLK	1.703205390224137	NA	0.08852963830569922	0.001231390699988733	0.012600360163563164	0.00362206904866645	0.006380571352396605	4	10	10
ENSG00000134247	PTGFRN	-1.7027550517281052	NA	0.08861391769647124	0.02937704647829861	0.014365543716734425	0.0018847188478845827	0.003451627885772395	18	23	23
ENSG00000006530	AGK	-1.7020462745078802	NA	0.08874669402053036	0.01382062416342339	0.02096835344830702	0.00016922623978532554	0.00035386669748549535	4	7	7
ENSG00000143367	TUFT1	-1.7002085188175382	NA	0.08909171046348566	0.010746623063442644	0.026539800826509696	2.2622789608703273e-05	5.1956370563767566e-05	2	4	4
ENSG00000132718	SYT11	1.6996028916457235	NA	0.0892056460822981	0.010153009164403712	0.06786333235763348	7.434756884216237e-12	2.8333032401649834e-11	3	8	8
ENSG00000227403	LINC01806	-1.6993507556995286	NA	0.08925311458197407	0.04930142538698759	0.2599901186380179	1.2747245379186304e-45	2.018490406349639e-44	8	11	11
ENSG00000261770	AC006504.1	1.699312980739364	NA	0.08926022805575946	0.11478372678725031	0.19856950785411948	5.358619796325691e-34	5.662043800812649e-33	6	13	13
ENSG00000121390	PSPC1	1.6988999876549447	NA	0.0893380293515553	0.0009309617525176682	0.012627086113822137	0.0035862718466940302	0.006324658154972843	2	4	4
ENSG00000064547	LPAR2	-1.698496420446365	NA	0.08941410771475318	0.099170504323556	0.24768176353388058	3.2257152370413008e-43	4.6879483559340057e-42	11	17	17
ENSG00000133794	ARNTL	1.6983323450557861	NA	0.08944505325714201	0.14781480799944266	0.19306194105297342	5.351790689285919e-33	5.492391294468236e-32	7	13	13
ENSG00000076984	MAP2K7	1.6976170709872298	NA	0.0895800587431721	0.005203319923668044	0.01461371351878802	0.00172001938187574	0.003162497306721032	4	10	10
ENSG00000110011	DNAJC4	1.6969415367456149	NA	0.08970771408781689	0.007592100737027003	0.022272766135004184	0.00010552659831295976	0.00022587064833611418	7	13	13
ENSG00000182179	UBA7	1.6966893589808252	NA	0.08975540551103295	0.04909065018392194	0.31118721444916825	4.6478914418062645e-56	1.0338092131716683e-54	6	9	9
ENSG00000164258	NDUFS4	1.696497127416049	NA	0.08979177372118823	0.019317274663549402	0.01596011212511992	0.001048829415420155	0.001984156166027605	7	12	12
ENSG00000117016	RIMS3	-1.6958581240322663	NA	0.08991275177553158	0.002801770957480139	0.012435859755725018	0.0038505278538562993	0.006769113497261063	12	16	16
ENSG00000114631	PODXL2	-1.6952118162012555	NA	0.090035246157986	0.05930274621588472	0.16317551013951578	1.0956759238241722e-27	9.143428913703517e-27	3	10	10
ENSG00000219607	PPP1R3G	1.6947194728404205	NA	0.09012864983932073	0.07254403046053187	0.1368097094058444	3.7750214496585984e-23	2.597826759237372e-22	8	14	14
ENSG00000165985	C1QL3	1.6945482259767712	NA	0.09016115578024761	0.005417309111331854	0.2774525307736222	4.2412635999254076e-49	7.560647554586363e-48	10	18	18
ENSG00000112210	RAB23	1.6944287713683968	NA	0.09018383614282462	0.002249956148407705	0.057505433164142104	3.225741680858024e-10	1.1079159640503555e-09	3	19	19
ENSG00000159784	FAM131B	-1.6942899421269613	NA	0.09021020085703027	0.015356131052152501	0.052491633479171636	1.981897766913285e-09	6.415168894827468e-09	7	11	11
ENSG00000142669	SH3BGRL3	-1.693908942924503	NA	0.09028258733256399	0.010247035928668572	0.05824322268805545	2.4682867075091465e-10	8.534001763523055e-10	5	7	7
ENSG00000136709	WDR33	-1.6937782435227422	NA	0.09030742982602633	0.015389371421231784	0.034048897839023734	1.5191189802332784e-06	3.8923310013477495e-06	19	22	22
ENSG00000099326	MZF1	1.693613396669777	NA	0.09033877068870552	0.025894572734077276	0.023623036826205885	6.477581419063538e-05	0.0001417973497006901	7	11	11
ENSG00000272821	U62317.2	-1.6936062438123918	NA	0.09034013079580593	0.1034137647263922	0.30186904860253333	4.1967757222948125e-54	8.755536114553982e-53	12	15	15
ENSG00000244038	DDOST	-1.6930796931916925	NA	0.09044029901223953	0.023105476798605827	0.030987247952739466	4.565865107161515e-06	1.120652937207855e-05	14	18	18
ENSG00000164366	CCDC127	1.6924808734967913	NA	0.09055432389267436	0.016110393779673757	0.07324201928831665	1.0373306850739645e-12	4.152500272942398e-12	5	10	10
ENSG00000140983	RHOT2	-1.6918203004090926	NA	0.09068024173506008	0.0014388204358094083	0.015815977178069124	0.0011057465417426214	0.002086996196824149	2	2	2
ENSG00000228804	AC072022.1	-1.6912827639570158	NA	0.09078281034626647	0.10201410217131737	0.23627797866858696	5.02344608209887e-41	6.8100456017322935e-40	7	8	8
ENSG00000257704	INAFM1	1.6912682791856126	NA	0.0907855755105592	0.028037860115093065	0.18814887006694755	4.116256967482988e-32	4.082688880009587e-31	2	5	5
ENSG00000100393	EP300	1.6910224440386235	NA	0.09083251613588234	0.004650884105625334	0.018605309056612097	0.0003991762290015874	0.0007967263909623163	3	9	9
ENSG00000134873	CLDN10	-1.6909501767712931	NA	0.09084631881330396	0.02172076108421788	0.05972223577055203	1.4428241635697715e-10	5.064058858178063e-10	10	18	18
ENSG00000139644	TMBIM6	-1.6900563441551113	NA	0.0910171757535841	0.041886364622119435	0.015443734572789473	0.0012675882969158268	0.0023749450129803905	16	25	25
ENSG00000175518	UBQLNL	-1.6897506325673974	NA	0.09107567207604123	0.007019875090357889	0.07940956153140412	1.0725938171000128e-13	4.536106379641953e-13	11	20	20
ENSG00000275632	AL035461.2	-1.6893095163924081	NA	0.09116013063623879	0.010792098769181066	0.020263761929831783	0.00021848815053130227	0.0004513193559938933	7	11	11
ENSG00000100241	SBF1	-1.688500215077359	NA	0.09131524771468108	0.014905018273289551	0.019026203100315702	0.0003424976820998385	0.0006891344304036291	12	23	23
ENSG00000166181	API5	1.688129424345696	NA	0.09138638723548867	0.04138049770588208	0.0737175501741127	8.711963144894359e-13	3.50543068915517e-12	6	9	9
ENSG00000239713	APOBEC3G	-1.6879542214924286	NA	0.0914200169661184	0.12412835722215695	0.1652972131755589	4.663210346045807e-28	3.9588809021950266e-27	26	40	40
ENSG00000079387	SENP1	-1.687715293721958	NA	0.09146589456049349	0.0028157590353789543	0.01692072242070378	0.0007379103515218202	0.0014212067181320412	4	7	7
ENSG00000145107	TM4SF19	1.686857613918131	NA	0.0916307339752622	0.0023570798931315377	0.026745234647770212	2.1009101614899456e-05	4.841240037542472e-05	2	5	5
ENSG00000066230	SLC9A3	-1.686813553117995	NA	0.0916392085629862	0.13375940882592666	0.2482250004489052	2.5314924005293046e-43	3.707306846855426e-42	25	41	41
ENSG00000142856	ITGB3BP	-1.6865384670691304	NA	0.09169213244142858	0.0072556788781810875	0.015419736522317052	0.0012788076598957063	0.002394395955841409	3	5	5
ENSG00000154174	TOMM70	1.686192162902136	NA	0.09175879291339203	0.026874883278325875	0.024866605007912816	4.135095303987221e-05	9.276916453175936e-05	7	23	23
ENSG00000260188	AC002464.1	-1.6857829958774937	NA	0.09183760410775123	0.01819058709899184	0.13630016066063694	4.605898401689137e-23	3.1518975135900646e-22	7	18	18
ENSG00000228857	AC104653.1	1.685368960185583	NA	0.09191740842900997	5.752151875793651e-05	0.07042358497351502	2.9146102878981582e-12	1.1351953628699867e-11	2	9	9
ENSG00000103184	SEC14L5	-1.6853146735414712	NA	0.09192787617123833	0.11156615595905416	0.19183366324998194	8.922576387792842e-33	9.107932290134492e-32	5	10	10
ENSG00000108100	CCNY	-1.6849408149719236	NA	0.09199999091187051	0.002008072818695727	0.023574675925330142	6.59171338250388e-05	0.00014425892393639492	1	3	3
ENSG00000105372	RPS19	1.6849408149719238	NA	0.09199999091187051	0.0006042027329448128	0.024808005442574724	4.2234344755215684e-05	9.461486325371572e-05	1	6	6
ENSG00000186567	CEACAM19	1.6837644732922687	NA	0.09222719563352483	0.07782042348110442	0.10899251625306652	1.6823471869502062e-18	9.264795089598294e-18	14	24	24
ENSG00000127980	PEX1	-1.6835183088080492	NA	0.09227479809314972	0.0636964907326775	0.01760515863153747	0.0005747175258490691	0.001121893096276117	12	20	20
ENSG00000177125	ZBTB34	1.6834819090410256	NA	0.0922818386320336	0.010766888314677179	0.018471487966929254	0.00041910503507836124	0.0008338823815476061	5	6	6
ENSG00000129292	PHF20L1	1.6832700987341358	NA	0.092322816100287	0.008440143987071401	0.011070934135888461	0.006410733711418256	0.010913010960602706	6	10	10
ENSG00000169429	CXCL8	1.6832315788582868	NA	0.09233026984325635	0.00036986904480191136	0.023563557923459384	6.618235793129753e-05	0.00014478393368590653	2	6	6
ENSG00000059377	TBXAS1	-1.682660550068039	NA	0.09244082279123679	0.03318863614398279	0.09542622038342069	2.7919531847215065e-16	1.3652467968288884e-15	17	29	29
ENSG00000106290	TAF6	1.6824025720507956	NA	0.09249080298500226	0.014281318732317503	0.0335887492089953	1.7923024303591226e-06	4.5697583077949145e-06	5	7	7
ENSG00000110925	CSRNP2	-1.6819579561929208	NA	0.09257699298059759	0.02389621920945857	0.021374099373396776	0.00014609208300711492	0.0003076293137879437	6	7	7
ENSG00000168237	GLYCTK	-1.6818746126695703	NA	0.09259315652491938	0.020606782160101214	0.17180166270169794	3.3548978968399965e-29	2.9640980954615713e-28	11	21	21
ENSG00000176244	ACBD7	1.6813480728604133	NA	0.0926953254175517	0.011632624593837307	0.022334757748422276	0.0001031866716579383	0.00022105536942685622	12	15	15
ENSG00000105289	TJP3	-1.6801310980661988	NA	0.09293181150143263	0.02182261858097823	0.1275835346063415	1.3612381035261722e-21	8.723420118598777e-21	11	33	33
ENSG00000138670	RASGEF1B	-1.680004176616084	NA	0.09295650310890949	0.03209657806564532	0.033577844031970096	1.799340628553724e-06	4.585657963897728e-06	16	27	27
ENSG00000232860	SMG7-AS1	1.679881646536171	NA	0.09298034540393874	0.004368770890439132	0.03564169313114585	8.57028359381238e-07	2.2445295258138133e-06	2	5	5
ENSG00000139112	GABARAPL1	1.679823407997604	NA	0.0929916793658959	0.006563669187041979	0.036112665112457136	7.235789217645926e-07	1.9055059780929054e-06	12	21	21
ENSG00000272155	AC055822.1	1.6797806024551394	NA	0.09300001057711578	0.009936858968645323	0.033006397102740406	2.2095692297768923e-06	5.583834765906857e-06	1	4	4
ENSG00000185100	ADSSL1	1.6797165492482933	NA	0.09301247832453746	0.009911182123335376	0.020049156082435383	0.0002361841142323636	0.000485650044960528	7	10	10
ENSG00000274561	AC005332.3	-1.6796310480328365	NA	0.0930291229472607	0.010473053478197209	0.013788664520751665	0.002331936555138743	0.004212174002957057	6	14	14
ENSG00000069974	RAB27A	1.679628491837146	NA	0.0930296206017	0.0005961521229516076	0.019934669482613132	0.0002462065127358932	0.0005049869019145834	2	5	5
ENSG00000124256	ZBP1	1.6783239428570578	NA	0.09328387640453774	0.005701504365192563	0.03249096275845147	2.6592779364945047e-06	6.6740754182561484e-06	10	12	12
ENSG00000107331	ABCA2	1.6780646242058592	NA	0.09333448382650834	0.056538215846330356	0.09641260349642938	1.9296601769488834e-16	9.51458952688223e-16	2	4	4
ENSG00000091483	FH	1.677584391415736	NA	0.09342826199569595	0.002286089652558645	0.013623869136830337	0.0024784172053467605	0.004461723352350577	6	12	12
ENSG00000232653	GOLGA8N	-1.6775193205002852	NA	0.0934409746285893	0.07823484402383875	0.1511779415928955	1.3208153548998805e-25	1.0116419169798147e-24	12	16	16
ENSG00000038219	BOD1L1	1.6773253486112276	NA	0.09347887834072278	0.0019527332511644704	0.13374639176219058	1.2462222040636162e-22	8.374398345410248e-22	8	15	15
ENSG00000164077	MON1A	1.6772780199056796	NA	0.09348812863321264	0.007223631051534544	0.04328324002606465	5.490009688625462e-08	1.5962729086171253e-07	3	6	6
ENSG00000181982	CCDC149	-1.6769015448151596	NA	0.09356173602653399	0.040490771026978456	0.030039726492155538	6.419370129181782e-06	1.5540059054960246e-05	25	31	31
ENSG00000152359	POC5	-1.6769010721103208	NA	0.09356182847772335	0.11579452433078465	0.16251395413719952	1.429476023439934e-27	1.1854005960334346e-26	6	11	11
ENSG00000245848	CEBPA	-1.6763741633495899	NA	0.09366492639828942	0.039001164486461695	0.03243250911045349	2.7157408493050606e-06	6.810798453456052e-06	16	27	27
ENSG00000127528	KLF2	-1.6763125047139444	NA	0.0936769968258273	0.009685273746584228	0.027909075647790552	1.3816846695180318e-05	3.2480480325654184e-05	4	9	9
ENSG00000231613	AC099568.1	-1.6761371860535113	NA	0.09371132440258868	0.17379078111747412	0.21841293916662183	1.1800467267398946e-37	1.4171303443180989e-36	5	7	7
ENSG00000173200	PARP15	-1.6755930440232507	NA	0.09381793223945326	0.043280800126436834	0.15225594781507376	8.609776292799864e-26	6.653855504516669e-25	9	15	15
ENSG00000236753	MKLN1-AS	-1.675382616052982	NA	0.0938591851771425	0.002357472885335106	0.017172279857783933	0.0006731078151773343	0.0013021010628850656	2	7	7
ENSG00000118898	PPL	1.6751011931592765	NA	0.09391437891110485	0.0074546908495907805	0.021684389518799377	0.0001305662492076677	0.00027646383598744204	6	12	12
ENSG00000183542	KLRC4	1.6748926538042175	NA	0.0939552952341749	0.028132240127011827	0.07335000799695678	9.970250698811144e-13	3.998592825863244e-12	10	21	21
ENSG00000178209	PLEC	1.6747211864696145	NA	0.09398894857455017	0.27657906376874314	0.42096909594979676	2.622765464229976e-81	1.2390579874953128e-79	9	11	11
ENSG00000081791	DELE1	1.6742699763763755	NA	0.09407755230899885	0.04192455787657804	0.088322254524639	3.952890005747094e-15	1.8222610405526053e-14	5	8	8
ENSG00000127561	SYNGR3	1.6738345058002362	NA	0.09416312878559498	0.025838828647498695	0.06772365956529572	7.824016406981948e-12	2.977675485204914e-11	5	19	19
ENSG00000214851	LINC00612	-1.6738087707520257	NA	0.09416818805969979	0.029129103116278053	0.08504090662809843	1.3366598775510571e-14	5.961607344635392e-14	2	3	3
ENSG00000129925	TMEM8A	1.6737665261365655	NA	0.09417649343558704	0.07193934048969482	0.1809431851840698	8.028182848601534e-31	7.577067015446764e-30	22	42	42
ENSG00000099337	KCNK6	1.6732056848697245	NA	0.09428681161350082	0.0009134862118441191	0.017276036640656047	0.0006480784898526562	0.001255523951929869	7	11	11
ENSG00000273153	AC067747.1	-1.6720945642781095	NA	0.09450567633901981	0.0193695463938831	0.017535024525192358	0.0005896150720494832	0.0011495348875143914	19	32	32
ENSG00000169592	INO80E	-1.6715536278343477	NA	0.09461237542136296	0.08116288409325789	0.09356579637276083	5.598632555814108e-16	2.690135883991486e-15	8	14	14
ENSG00000135535	CD164	-1.6715372257391377	NA	0.09461561222293738	0.046684766071036984	0.14626055738191066	9.242437170089172e-25	6.823011408947879e-24	18	27	27
ENSG00000114626	ABTB1	1.6714505205986985	NA	0.09463272415387526	0.007480754761327825	0.051420766122127336	2.918609550558307e-09	9.337917011665003e-09	6	9	9
ENSG00000035862	TIMP2	1.6714343244669747	NA	0.09463592086079611	0.0044140195407534975	0.055873958973903216	5.827192080001958e-10	1.9640431796374524e-09	8	12	12
ENSG00000263753	LINC00667	-1.6711938784495624	NA	0.09468338900526671	0.327865236383532	0.25939262149750664	1.6710234484163477e-45	2.6338585585378625e-44	35	53	53
ENSG00000228340	MIR646HG	1.6711385230705225	NA	0.09469431980260476	0.051959353890751875	0.04603760010641004	2.0358527798803545e-08	6.122911140331147e-08	16	19	19
ENSG00000162775	RBM15	-1.6708545972330477	NA	0.09475040135755847	0.0129380301646741	0.029416879476606775	8.031251301121466e-06	1.9303143456612757e-05	7	9	9
ENSG00000072609	CHFR	1.6707730643067105	NA	0.09476651080926259	0.020105087953224625	0.04608098177286643	2.0042730681875045e-08	6.028991202656993e-08	15	26	26
ENSG00000188707	ZBED6CL	-1.6706011169130925	NA	0.09480049174151421	0.054524459470098416	0.17857624108739148	2.118410465938886e-30	1.9668988132315082e-29	12	21	21
ENSG00000274765	AC018926.1	-1.6704580278749457	NA	0.09482877701234001	0.0038841679682372265	0.024462629767342252	4.783903271911805e-05	0.00010646140307554573	5	8	8
ENSG00000127311	HELB	1.6704438632330965	NA	0.09483157739008047	0.25955900866521003	0.2278433603510263	2.004510793250368e-39	2.5672408957020586e-38	5	5	5
ENSG00000106560	GIMAP2	-1.6703377154426422	NA	0.09485256512732146	0.03142348221867079	0.04642809083847585	1.7685921953217942e-08	5.3397161192911e-08	12	22	22
ENSG00000273319	AC058791.1	1.670024203652738	NA	0.09491457498719273	4.684658227269928e-05	0.02526478104298772	3.5819493470581045e-05	8.07716625282044e-05	4	9	9
ENSG00000127666	TICAM1	1.6699214685939128	NA	0.09493490213740527	0.0234177744309274	0.0441284436731848	4.0496619814227166e-08	1.1873423374836411e-07	14	15	15
ENSG00000082996	RNF13	1.669250163850498	NA	0.0950678123064077	0.08728562521046308	0.12936651624236453	6.827037017197508e-22	4.434729462421215e-21	12	16	16
ENSG00000104154	SLC30A4	1.669041947606674	NA	0.09510906686204319	0.004586095819990535	0.014959122010995548	0.0015146858301865044	0.002805719086397533	11	20	20
ENSG00000184385	UMODL1-AS1	-1.6684510275214806	NA	0.0952262258685432	0.45293866215205936	0.5556065886393966	9.351276321162988e-120	1.2727383939017785e-117	6	7	7
ENSG00000150477	KIAA1328	1.668285035629445	NA	0.09525915710517442	0.022971659141744927	0.03974187543901507	1.9629017664022593e-07	5.42932296645683e-07	3	4	4
ENSG00000136827	TOR1A	1.667935357805369	NA	0.09532855975648889	0.17571656473228225	0.28092916414055497	8.417568769064239e-50	1.5405857718322588e-48	6	11	11
ENSG00000166261	ZNF202	1.667880990613052	NA	0.09533935397532986	0.03559748558610368	0.02299374762599824	8.131094248648421e-05	0.00017641717518986812	14	20	20
ENSG00000198039	ZNF273	1.6676452405166475	NA	0.09538617180363639	0.020863608792916797	0.03197932948715588	3.1961877746217996e-06	7.957523830863711e-06	14	25	25
ENSG00000135127	BICDL1	1.6671501600557699	NA	0.0954845502182845	0.001402468892762668	0.026928638284900337	1.9666129141170252e-05	4.547659771331292e-05	3	9	9
ENSG00000119878	CRIPT	-1.6664509962650327	NA	0.09562362080692771	0.09505301695948762	0.15899844084057216	5.854108401899096e-27	4.7279738321563226e-26	5	10	10
ENSG00000167549	CORO6	1.6663292599473325	NA	0.09564785193266662	0.01386820354425947	0.016830180747236665	0.0007627428772178982	0.0014663988342387597	5	7	7
ENSG00000060069	CTDP1	-1.665646790701073	NA	0.09578378574553233	0.1766291069678939	0.5884404008239977	6.677587007213939e-131	1.2447167346381722e-128	17	38	38
ENSG00000101230	ISM1	-1.6648683521494616	NA	0.09593902342508574	0.0012462647906950342	0.03172613727276642	3.5007366718942393e-06	8.685493805890381e-06	5	8	8
ENSG00000022556	NLRP2	-1.6632285020343929	NA	0.09626670436313581	0.11588089808557225	0.3402603502187985	2.469899770241573e-62	6.496366742311769e-61	18	36	36
ENSG00000125885	MCM8	1.6631408725161756	NA	0.09628423999474854	0.14990382206043712	0.12859984709428626	9.18695052170138e-22	5.929507508342378e-21	25	38	38
ENSG00000152061	RABGAP1L	-1.6630242418299057	NA	0.09630758304409372	0.04703900696160321	0.04548166337015253	2.4873818722187686e-08	7.417164271723119e-08	8	14	14
ENSG00000198576	ARC	-1.662862235390339	NA	0.09634001533718337	0.004978785576417367	0.04773828137329478	1.1027604505640615e-08	3.37761010300466e-08	5	11	11
ENSG00000150760	DOCK1	-1.6627623844090071	NA	0.09636000899565757	0.011656399051025806	0.019480583488239167	0.000290351372776376	0.0005904465423623944	14	23	23
ENSG00000277117	FP565260.3	1.6621932543223745	NA	0.09647403214047143	0.024320002547186276	0.2171568814119419	2.023293521356219e-37	2.4078737403010272e-36	15	27	27
ENSG00000013583	HEBP1	-1.662064103956346	NA	0.09649992196792762	0.05295304062704074	0.1138781930414229	2.6246243650569966e-19	1.5003227745454145e-18	5	7	7
ENSG00000185522	LMNTD2	-1.6616735006020407	NA	0.09657825718763347	0.030710362730272764	0.14892632418794063	3.223335846115565e-25	2.4297576450565197e-24	17	34	34
ENSG00000095383	TBC1D2	1.661406093574871	NA	0.09663191479997169	0.027652956093640338	0.04317977902167893	5.698325886473141e-08	1.6545985544721958e-07	6	13	13
ENSG00000187535	IFT140	1.660718011634052	NA	0.0967700942277094	0.07635034468160123	0.09337010104818888	6.023324809077726e-16	2.8901510114961927e-15	10	16	16
ENSG00000108256	NUFIP2	-1.6598995448129525	NA	0.09693466306338411	0.01119746086900847	0.0329331874517277	2.2684796425229065e-06	5.7268007345245585e-06	9	11	11
ENSG00000257335	MGAM	-1.6597803470397865	NA	0.09695864877726881	0.004416140889176056	0.07324220717224227	1.0372591663559025e-12	4.152500272942398e-12	10	18	18
ENSG00000086504	MRPL28	1.6596815325628003	NA	0.09697853643597885	0.09545939996442868	0.0992340476638305	6.695098423087067e-17	3.3948622962010673e-16	5	5	5
ENSG00000111837	MAK	1.65963254829738	NA	0.09698839634591472	0.007792950822020779	0.027816842490965582	1.4283273854800523e-05	3.349430648652731e-05	14	22	22
ENSG00000129484	PARP2	1.6593228264471764	NA	0.09705075797665173	0.0014876382173160067	0.05884328153025937	1.9852630205017596e-10	6.905735403364032e-10	5	13	13
ENSG00000101574	METTL4	-1.6592249538800494	NA	0.09707047101030666	0.007727676212687071	0.1015585690697592	2.7929140813300413e-17	1.4456892116127038e-16	6	8	8
ENSG00000113119	TMCO6	1.6586665696251017	NA	0.09718299939567718	0.07512619343958557	0.0508762911924957	3.553072575262504e-09	1.1289909504016431e-08	7	7	7
ENSG00000214401	KANSL1-AS1	-1.6582801498812463	NA	0.0972609336761664	0.08269139854863285	0.6552891261823591	1.2325283858432647e-156	5.15527543629906e-154	10	27	27
ENSG00000170801	HTRA3	-1.6578496717620614	NA	0.09734781260550612	0.004221132529159353	0.1420611454137051	4.8276716339634846e-24	3.456774148260534e-23	8	17	17
ENSG00000124207	CSE1L	1.65781840608402	NA	0.09735412504837973	0.028499612134197112	0.03679591467863063	5.660303995836177e-07	1.5044723066428176e-06	4	4	4
ENSG00000274173	AL035661.1	1.6578134212589948	NA	0.0973551314992456	0.33957371031224853	0.444231559630142	2.8796107953336207e-87	1.5929821138443956e-85	20	30	30
ENSG00000025156	HSF2	1.657499913986461	NA	0.09741844625424435	0.21887370025489847	0.2367943047853078	4.003447828316649e-41	5.440184374627751e-40	10	15	15
ENSG00000100577	GSTZ1	-1.6569907514494635	NA	0.09752134494419931	0.09356290336526715	0.08504604439401711	1.3341163157643977e-14	5.951810795796998e-14	7	8	8
ENSG00000108587	GOSR1	1.6569492834049322	NA	0.09752972921098166	0.05292631235654531	0.03345684748418131	1.8793114404201831e-06	4.778812558091003e-06	7	10	10
ENSG00000164181	ELOVL7	-1.6565467520115387	NA	0.09761114545018067	0.023906855310317488	0.0763305193687233	3.3347549005079224e-13	1.3684544577365486e-12	4	8	8
ENSG00000204060	FOXO6	-1.656464281948118	NA	0.09762783259653719	0.0013106985838722107	0.012756641700481103	0.003417761126376142	0.006040522060829069	6	8	8
ENSG00000115652	UXS1	-1.6564234727083995	NA	0.09763609085732974	0.006450617642312471	0.01905886100713047	0.00033845403206297247	0.000681718134349062	11	17	17
ENSG00000100373	UPK3A	1.6564134074524794	NA	0.09763812777375605	0.6308295416215316	0.196187841119687	1.4523241836061296e-33	1.512198386439679e-32	41	65	65
ENSG00000091039	OSBPL8	-1.6563265569515573	NA	0.09765570521178113	0.015063182053707751	0.2145211858118315	6.254998115763763e-37	7.347052238851558e-36	3	7	7
ENSG00000183682	BMP8A	-1.6562098453746519	NA	0.09767933013463426	0.034219919216188104	0.06828994841232569	6.3614676343661404e-12	2.4286021474119533e-11	18	37	37
ENSG00000145012	LPP	-1.6560685832159365	NA	0.09770793073032517	0.0320346336753497	0.08093907371366935	6.098661793160425e-14	2.615302602923434e-13	16	23	23
ENSG00000150510	FAM124A	1.655944696902321	NA	0.09773301883889936	0.01800031306858658	0.03936575292034489	2.2471661107187072e-07	6.18963244984181e-07	5	5	5
ENSG00000183023	SLC8A1	-1.6551116789198268	NA	0.09790184628034657	0.021144823600029825	0.17930966969152787	1.568777027053344e-30	1.4653026817504248e-29	11	21	21
ENSG00000156042	CFAP70	1.654964619746781	NA	0.09793167489197227	0.04190340533566274	0.07518985824489056	5.072656203676655e-13	2.0628641507434422e-12	2	6	6
ENSG00000117009	KMO	1.6544234783837262	NA	0.09804149932362437	0.013583152757758718	0.05220091644196666	2.2015338874345623e-09	7.1033122550546206e-09	6	15	15
ENSG00000162407	PLPP3	1.6538061331493572	NA	0.09816690942573925	0.03975471982165543	0.0608816190259233	9.468013535569441e-11	3.366513873553397e-10	11	22	22
ENSG00000165689	ENTR1	1.6537887140323744	NA	0.09817044987620237	0.2149873354320356	0.20494805462119883	3.6575194649326044e-35	4.044023294914844e-34	20	27	27
ENSG00000006652	IFRD1	-1.6536025268935566	NA	0.09820829894351397	0.06677790634143925	0.1377818882203551	2.5819774328265746e-23	1.7926449795766368e-22	14	20	20
ENSG00000157110	RBPMS	-1.653402055961885	NA	0.09824906472308305	0.007687751399147894	0.012502743574040697	0.0037559261486116635	0.0066075479608680154	9	12	12
ENSG00000272447	AL135925.1	1.6523446240430202	NA	0.09846431730076452	0.0007723089745920289	0.12856889327866347	9.297688961183156e-22	5.998723400877725e-21	2	10	10
ENSG00000141219	C17orf80	1.6517769718613835	NA	0.09858002476032159	0.07768118214528474	0.17539526385038037	7.77123306437732e-30	7.040088527258672e-29	6	9	9
ENSG00000154229	PRKCA	1.6517422852766837	NA	0.09858709862326771	0.01109910399146852	0.04208296587152771	8.456256760557078e-08	2.416536363719269e-07	3	5	5
ENSG00000278765	AC004477.3	-1.651246855958235	NA	0.09868817901958124	0.07396319939718324	0.021882698792249085	0.00012152242498318735	0.0002581429538011495	16	27	27
ENSG00000226824	AC006001.2	-1.6509758290322336	NA	0.09874351052662232	0.26155295663881717	0.31927352995533426	8.88787300129584e-58	2.079374271476431e-56	12	17	17
ENSG00000162757	C1orf74	1.6507975485316655	NA	0.09877992088758165	0.0008071117821284909	0.09241149876111387	8.615856552497737e-16	4.101980122675838e-15	4	9	9
ENSG00000167378	IRGQ	1.6501036041533055	NA	0.09892174773658033	0.016113959569847562	0.028413006640721335	1.152500803871304e-05	2.7287361984797725e-05	4	7	7
ENSG00000275202	AL161421.1	-1.6500710280570108	NA	0.09892840956076714	0.0003840539451925209	0.12130765255705697	1.5288895437209755e-20	9.28432251603081e-20	3	4	4
ENSG00000272711	AC019069.1	1.6492788109447267	NA	0.09909052854047054	0.013180113185750499	0.03372358527354413	1.7075209005618399e-06	4.359427709354621e-06	3	5	5
ENSG00000275764	AC092747.4	-1.648593077099293	NA	0.09923102796309294	0.018762252687017898	0.05173229427578303	2.6078684556955475e-09	8.385962150144935e-09	8	12	12
ENSG00000160678	S100A1	1.6481667799600257	NA	0.0993184517213308	0.05145276668695058	0.11485905066999044	1.8055092448407112e-19	1.0418128546357117e-18	4	8	8
ENSG00000100030	MAPK1	-1.6477812876216942	NA	0.09939756025615608	0.001984495942842216	0.019691427604563817	0.0002689423699783543	0.0005492548175251636	12	17	17
ENSG00000101079	NDRG3	-1.6476899399716842	NA	0.099416313465051	0.022224623007234448	0.06084890799299509	9.581263997944835e-11	3.4018446439079915e-10	11	18	18
ENSG00000135211	TMEM60	-1.6475333586232817	NA	0.09944846538761433	0.03906189460658848	0.12373638571183006	6.007327209152917e-21	3.728543406071783e-20	6	10	10
ENSG00000154222	CC2D1B	1.6468702574656877	NA	0.09958471646414237	0.04269570830340225	0.2775736153445284	4.00950962224452e-49	7.154951145876303e-48	16	25	25
ENSG00000230124	ACBD6	-1.6460589510319183	NA	0.09975162261396216	0.0027083672181249558	0.03107363740837016	4.42623012527746e-06	1.0882497551022676e-05	7	19	19
ENSG00000143457	GOLPH3L	1.6458535207015885	NA	0.09979392018391432	0.0005577725654677583	0.07180956135146298	1.7541911689006978e-12	6.928287507019361e-12	2	4	4
ENSG00000115137	DNAJC27	1.6457543584768541	NA	0.09981434254611926	0.07656475431044146	0.20966260935927988	4.961389387624904e-36	5.660869368488322e-35	7	18	18
ENSG00000153558	FBXL2	1.645690761635979	NA	0.09982744200696617	0.046435995295641505	0.025897829418808253	2.851066464563983e-05	6.493086162125861e-05	17	26	26
ENSG00000138246	DNAJC13	-1.6451553286033997	NA	0.09993778305381028	0.028415751469549846	0.01412341772751503	0.002060775733706073	0.0037532026335597005	12	15	15
ENSG00000075239	ACAT1	1.6448535919189453	NA	0.10000000722620449	0.015376219170979314	0.04112860976060155	1.192050101254929e-07	3.3639077153893006e-07	1	4	4
ENSG00000102978	POLR2C	1.644853591918945	NA	0.10000000722620453	0.001171534526272055	0.04646279702897185	1.746606478189838e-08	5.277053293600693e-08	1	2	2
ENSG00000135077	HAVCR2	1.644853591918945	NA	0.10000000722620453	1.2406343992972116e-05	0.016352991692667164	0.0009082364384336078	0.0017292491043297369	1	2	2
ENSG00000164654	MIOS	1.644750449230374	NA	0.10002128440669936	0.023552713079900006	0.01829136904914596	0.00044751862708077304	0.0008863029144021454	12	21	21
ENSG00000173221	GLRX	-1.6437709018226436	NA	0.10022353404490009	0.0325425597114677	0.058254359636366895	2.458332450443603e-10	8.501299292731871e-10	18	29	29
ENSG00000080854	IGSF9B	-1.643177942644481	NA	0.10034612216769441	0.028321095780484723	0.10072682364337175	3.819599810120531e-17	1.967036550863573e-16	11	16	16
ENSG00000023909	GCLM	1.6422293530768017	NA	0.10054248169255954	0.0017690558209672318	0.010743872167865362	0.007248456954581658	0.012232216917351	2	3	3
ENSG00000138031	ADCY3	1.641934480987897	NA	0.10060358303320466	0.20358142090577364	0.48173499726466545	2.0305771734362335e-97	1.554569997645445e-95	20	41	41
ENSG00000189298	ZKSCAN3	1.6406374986779244	NA	0.10087268610181424	0.037467577642719525	0.023568585692168475	6.606228630871279e-05	0.0001445581406033068	14	19	19
ENSG00000172273	HINFP	1.6403288890662926	NA	0.10093680205321316	0.015904154143693065	0.07009235805326756	3.290342314351114e-12	1.278053915035272e-11	11	17	17
ENSG00000001084	GCLC	1.6402649703481602	NA	0.10095008570228549	0.0033795780581966613	0.02714359076445058	1.8201178280487298e-05	4.223707798810239e-05	7	12	12
ENSG00000120008	WDR11	1.6393588704180506	NA	0.10113854211278511	0.07635328176405733	0.1915496086417146	1.0041116177036287e-32	1.0237520887038958e-31	26	45	45
ENSG00000204977	TRIM13	1.6392894647418417	NA	0.1011529890933953	0.04427106459065542	0.09969966406761331	5.62042858559788e-17	2.866034190140293e-16	7	9	9
ENSG00000213347	MXD3	-1.638872835181341	NA	0.10123974622588405	0.14089085887668465	0.08872252895482802	3.4061455637834475e-15	1.577849548171862e-14	15	25	25
ENSG00000223891	OSER1-DT	-1.638810816185325	NA	0.10125266585908971	0.09825875924167049	0.23855835360822944	1.8415362357741095e-41	2.530489175263638e-40	27	47	47
ENSG00000164975	SNAPC3	-1.638622952432626	NA	0.10129180915304774	0.011641593136946488	0.024886949111649643	4.104861585339999e-05	9.213909859554405e-05	10	19	19
ENSG00000110057	UNC93B1	1.6385583245620539	NA	0.10130527780298622	0.025716445713726315	0.02406000787666713	5.532114725356906e-05	0.0001221138311560633	5	9	9
ENSG00000103245	CIAO3	1.6374061527598816	NA	0.10154563347603127	0.20836895863711408	0.218958346178492	9.334857346929596e-38	1.1265550221146773e-36	2	2	2
ENSG00000049247	UTS2	-1.6373496201867286	NA	0.10155743846769102	0.4201538882140571	0.3470825730487867	7.59662926134272e-64	2.0877338974802293e-62	45	66	66
ENSG00000069696	DRD4	1.6364653136849152	NA	0.1017422394359101	0.007052950708845682	0.02185634208906705	0.00012268719634091056	0.00026052039748022227	4	5	5
ENSG00000110025	SNX15	1.636389365385191	NA	0.10175812346700643	0.05754335810761241	0.1190135607053418	3.686709363437388e-20	2.202905187233023e-19	3	4	4
ENSG00000167257	RNF214	1.6360540427197425	NA	0.10182827735096635	0.013219300236738238	0.024885119488450878	4.107571527085119e-05	9.218786038212629e-05	10	15	15
ENSG00000184613	NELL2	-1.635938818529931	NA	0.10185239264375977	0.015103680657627778	0.03477408419117324	1.170598477759707e-06	3.0301272898265985e-06	2	2	2
ENSG00000184500	PROS1	-1.6355862626757978	NA	0.10192620736396973	0.017008729817443453	0.032559900460297546	2.5941953389478666e-06	6.515503202638688e-06	5	11	11
ENSG00000122543	OCM	-1.6355555818610157	NA	0.10193263302853754	0.007671837856925704	0.040175801101269656	1.679302061639397e-07	4.678094713296624e-07	9	26	26
ENSG00000118200	CAMSAP2	1.6354435034371415	NA	0.10195610901651678	0.0003518425099641705	0.027075190293358278	1.8655080030688514e-05	4.326696881880948e-05	4	9	9
ENSG00000251409	AC008592.4	-1.6352105161372352	NA	0.10200492439430903	0.038261577040579434	0.05792749025423688	2.7678602803614964e-10	9.537077747221078e-10	13	19	19
ENSG00000111261	MANSC1	-1.6347860485121557	NA	0.10209390644797074	0.0119952744993648	0.012409058250422421	0.0038891115892437174	0.006832040016793742	9	11	11
ENSG00000140623	SEPTIN12	1.634361732556811	NA	0.1021829184409753	0.12531546472439214	0.20043564037153874	2.4484884647673576e-34	2.6161450892395897e-33	15	27	27
ENSG00000174989	FBXW8	-1.634246309135945	NA	0.10220714237416577	0.10104471633214177	0.26693058246843304	5.406196281094815e-47	8.966234044922144e-46	9	16	16
ENSG00000164663	USP49	-1.6337646289552996	NA	0.102308282010022	0.05930023871463851	0.12485599010092631	3.902250541495163e-21	2.4423246181058594e-20	5	11	11
ENSG00000176490	DIRAS1	-1.6335388089029292	NA	0.10235572544387705	0.08944724625057726	0.13226369024835885	2.2183536939513005e-22	1.4722348102775098e-21	4	12	12
ENSG00000182580	EPHB3	-1.6333980541651503	NA	0.10238530602248064	0.023098985247091277	0.08406584979652325	1.9184158408324243e-14	8.472550413194757e-14	6	9	9
ENSG00000152503	TRIM36	-1.6329296891114051	NA	0.1024837851446465	0.02520685857505318	0.031170057953649508	4.275421664058666e-06	1.0523784429014218e-05	6	9	9
ENSG00000276023	DUSP14	-1.6321018789746038	NA	0.1026580260102469	0.18184254347288725	0.21870379507773705	1.0414159405687605e-37	1.2550415997760839e-36	8	14	14
ENSG00000260052	AC023813.3	-1.6315844957662042	NA	0.10276704655922937	0.06994126187545979	0.09414678569404006	4.505818511331759e-16	2.176821218891287e-15	5	11	11
ENSG00000154328	NEIL2	1.6314715646518472	NA	0.102790855110588	0.05047506655247745	0.12929985348434955	7.005640259563639e-22	4.54730222601275e-21	12	18	18
ENSG00000127399	LRRC61	1.6302833577121905	NA	0.1030416232524648	0.23730913232500755	0.30507931623385925	8.955468538566398e-55	1.9054259301225208e-53	8	13	13
ENSG00000147459	DOCK5	1.6299492458513543	NA	0.1031122242960455	0.03030230154856567	0.08823697021656896	4.080248431548246e-15	1.8794568990765745e-14	8	15	15
ENSG00000054598	FOXC1	-1.6297082365474969	NA	0.1031631757515467	0.10908688369170756	0.14471717826502786	1.6983820922979604e-24	1.2441501281852936e-23	7	10	10
ENSG00000126264	HCST	1.6295091791737528	NA	0.10320527329855536	0.0015425057806471112	0.01541348404926476	0.0012817471861056007	0.0023996378269132037	4	11	11
ENSG00000149761	NUDT22	-1.6286322653838436	NA	0.10339088960558879	0.2175699894415725	0.027793792824817195	1.4402279363227859e-05	3.3745687771552746e-05	22	32	32
ENSG00000128394	APOBEC3F	-1.6281743446090102	NA	0.1034879230967256	0.005145123434295469	0.014673343221528265	0.001682661875166418	0.003097130889473962	11	13	13
ENSG00000167094	TTC16	-1.6276011896658877	NA	0.1036094767147136	0.07838896338671374	0.08606776928638687	9.132979001106259e-15	4.117283304152766e-14	6	6	6
ENSG00000187122	SLIT1	-1.627096377825984	NA	0.10371663021606344	0.27123028766491053	0.3011324161160362	5.976053389900131e-54	1.239218132810125e-52	17	23	23
ENSG00000134146	DPH6	-1.6266642409081729	NA	0.10380842737668247	0.007679928828705249	0.02696789408162124	1.9390044181562203e-05	4.488053282084089e-05	7	19	19
ENSG00000134548	SPX	1.6266471189647072	NA	0.10381206585365994	0.012858031353081568	0.0454151319988814	2.5477235204849233e-08	7.591817663387653e-08	7	13	13
ENSG00000144580	CNOT9	-1.6264342906773135	NA	0.10385730111932036	0.03910320540173185	0.22053177067062169	4.743115701823778e-38	5.801689812451923e-37	3	6	6
ENSG00000166002	SMCO4	1.6256638472051752	NA	0.10402118484516415	0.006165436597049965	0.3821736106987083	7.024461982713316e-72	2.49404758885198e-70	8	10	10
ENSG00000125520	SLC2A4RG	1.6253076176180679	NA	0.1040970291147387	0.011300944409576987	0.011034697269517205	0.006498473224179285	0.011048304801092	12	14	14
ENSG00000189367	KIAA0408	1.6234333964304932	NA	0.1044967904074007	0.013874566873194556	0.027458326343166056	1.6251051551814776e-05	3.789628543133962e-05	7	7	7
ENSG00000198740	ZNF652	-1.623387470376502	NA	0.10450660146926696	0.017165902190164162	0.010080768195732568	0.009306378296255888	0.015458323601150388	15	17	17
ENSG00000157107	FCHO2	1.6233712934027416	NA	0.10451005748774274	0.014685811634606982	0.16994939459167543	7.112884251376618e-29	6.201263448238822e-28	7	17	17
ENSG00000164404	GDF9	1.623177463726493	NA	0.1045514739570804	0.07752442213813951	0.036050826075763376	7.398400948629282e-07	1.9459383108595637e-06	6	13	13
ENSG00000283787	PRR33	-1.6230258767105858	NA	0.10458387332634526	0.006926568985436772	0.021682291957081372	0.00013066543373558713	0.0002766396942137758	3	6	6
ENSG00000091127	PUS7	-1.6229230078001649	NA	0.1046058644981507	0.002777928348301401	0.04008567962676779	1.734620282011879e-07	4.822013813619988e-07	8	16	16
ENSG00000131748	STARD3	-1.6226027572032102	NA	0.10467435073291476	0.17054044635570242	0.15776444257288155	9.58966913292418e-27	7.670393468307685e-26	21	27	27
ENSG00000084110	HAL	1.6225922265722894	NA	0.10467660333398078	0.007688468226711124	0.10064370369302413	3.940931720649986e-17	2.0264779033711126e-16	5	17	17
ENSG00000160360	GPSM1	-1.622507285195646	NA	0.10469477450130048	0.02302124907162399	0.12193960441072013	1.19926211256202e-20	7.337190855628283e-20	15	30	30
ENSG00000261267	AC026470.2	1.6224570702167294	NA	0.10470551796783974	0.015526965846086075	0.024913716311969328	4.065419707354652e-05	9.128961969546279e-05	5	5	5
ENSG00000138594	TMOD3	-1.6205698052924207	NA	0.10510993229095238	0.10750014033010201	0.132580361636964	1.961448609425575e-22	1.3057795886272974e-21	8	15	15
ENSG00000277969	AC006449.6	-1.6203459816024526	NA	0.10515797668224412	0.005757229096775462	0.020971674915185375	0.000169022661136853	0.00035348409949218195	4	8	8
ENSG00000139194	RBP5	-1.6201683193228624	NA	0.10519612480215944	0.1928935337090569	0.27188458605219085	5.563565537551314e-48	9.579275642918421e-47	15	19	19
ENSG00000168275	COA6	-1.6196330115857092	NA	0.10531113391587632	0.035593386945310494	0.2833821396686444	2.676989982207847e-50	4.957635119317751e-49	20	41	41
ENSG00000163214	DHX57	1.619501067682557	NA	0.10533949695353888	0.015074176421926232	0.12083793901441424	1.8311264023375976e-20	1.1072632818648613e-19	10	23	23
ENSG00000166262	FAM227B	1.619442601154118	NA	0.10535206702318689	0.037707925287927276	0.016758306414776835	0.0007830538896598105	0.001503593231863855	12	20	20
ENSG00000169062	UPF3A	-1.6191324812277004	NA	0.10541876146814107	0.059121405593924405	0.16578237702915713	3.8346306786710777e-28	3.263527618289346e-27	11	22	22
ENSG00000103472	RRN3P2	-1.6187231520487342	NA	0.10550684315924012	0.035095879379206225	0.1253941704646705	3.1708230476189694e-21	1.996931488931976e-20	9	18	18
[truncated: 8,164 more rows]
