# Supplementary material for: SUMMIT: An integrative approach for better transcriptomic data imputation improves causal gene identification
Source: Nat Commun. 2022 Oct 25;13:6336. doi: 10.1038/s41467-022-34016-y (PMC9593997; doi:10.1038/s41467-022-34016-y)
Supplement: Supplementary file 7 — Source Data [file 41467_2022_34016_MOESM7_ESM.zip › Source Data/Figure-3/real-data-new/JTI/SCZ]

gene	gene_name	zscore	effect_size	pvalue	var_g	pred_perf_r2	pred_perf_pval	pred_perf_qval	n_snps_used	n_snps_in_cov	n_snps_in_model
ENSG00000197062	ZSCAN26	6.680685835082746	NA	2.3782658373038504e-11	0.08971539495451109	0.05124873252496348	3.105780960473673e-09	9.916409922018808e-09	13	20	20
ENSG00000204257	HLA-DMA	-5.958220958709716	NA	2.549985932173377e-09	0.000785355523325942	0.04964139225819154	5.549664316010464e-09	1.7389218592227928e-08	1	19	19
ENSG00000244731	C4A	5.762084113877856	NA	8.308157231619865e-09	0.18883251105019502	0.252998044089072	2.988121246288891e-44	4.5428449692028545e-43	7	20	20
ENSG00000187626	ZKSCAN4	-5.761391647904499	NA	8.342321053536675e-09	0.009128040064104271	0.02238488336235906	0.00010133276296946916	0.00021730093186987957	2	4	4
ENSG00000224389	C4B	-5.761310004151163	NA	8.346358057627053e-09	0.19845712702265508	0.22002432658760832	5.901452495404816e-38	7.198009163847596e-37	7	10	10
ENSG00000089012	SIRPG	-5.482369491357237	NA	4.1966657506619466e-08	0.007330746892175498	0.05010752321111038	4.6900856583670065e-09	1.4784977749142609e-08	8	11	11
ENSG00000237914	SIRPG-AS1	5.3732507546275485	NA	7.732967132655463e-08	0.00974306584644487	0.01962525350829563	0.00027548503378193115	0.0005618138713671467	5	7	7
ENSG00000122687	MRM2	-5.270265112352073	NA	1.3622685322686617e-07	0.11638685409205425	0.12618466042548643	2.3370892366130365e-21	1.4805594133238626e-20	42	52	52
ENSG00000162972	MAIP1	5.247812887130967	NA	1.539155029832697e-07	0.008954285809065309	0.08710982222185758	6.202968438108858e-15	2.826108016608098e-14	9	11	11
ENSG00000106263	EIF3B	5.126026365496811	NA	2.959211845899413e-07	0.012160467943852064	0.020582194585105615	0.0001946545728173792	0.00040422999143197334	3	5	5
ENSG00000214435	AS3MT	5.0823912977291545	NA	3.7271261204408553e-07	0.3258867968684006	0.23377419932399573	1.5067925359799048e-40	2.0015480402416257e-39	17	21	21
ENSG00000240053	LY6G5B	-4.950320520666892	NA	7.409135750143851e-07	0.0048982729496504455	0.21966618077971467	6.884907679066613e-38	8.367773337229862e-37	3	24	24
ENSG00000243410	PSMD6-AS1	4.946230511772953	NA	7.566435389942177e-07	0.021458347734427886	0.1127078563023658	4.099275807086544e-19	2.3223812624951153e-18	15	17	17
ENSG00000186010	NDUFA13	4.855622192098836	NA	1.2000932281437874e-06	0.0026380752199313684	0.017517325255736262	0.0005934357248875686	0.0011565424544957386	3	5	5
ENSG00000166170	BAG5	4.853395538806807	NA	1.2136528364621818e-06	0.008901759150723224	0.0458548840416734	2.1744082150044282e-08	6.51904309075366e-08	6	9	9
ENSG00000204348	DXO	4.76456117630005	NA	1.8926509028235046e-06	1.5853883452632006e-05	0.011632342818511818	0.005195473587071639	0.008953590246677873	1	5	5
ENSG00000178074	C2orf69	4.74257936705569	NA	2.1101411610476647e-06	0.019014145761346433	0.03532561260205117	9.601256381513518e-07	2.5030700165183235e-06	9	10	10
ENSG00000118260	CREB1	4.712625880889146	NA	2.4454491992278804e-06	0.009931959728176325	0.011031792283390936	0.0065055597260223015	0.011059064605626135	4	5	5
ENSG00000255455	AP003486.1	4.712566913646261	NA	2.4461571813845982e-06	0.1698117057384338	0.2344274379289412	1.1317163763197172e-40	1.5126893326193942e-39	9	11	11
ENSG00000112667	DNPH1	4.678644109181386	NA	2.887781744695093e-06	0.12207172396273687	0.07303336527709596	1.1198709608899532e-12	4.473484069019755e-12	8	11	11
ENSG00000167491	GATAD2A	4.673518918993808	NA	2.9608241752868602e-06	0.11250815384808702	0.17049624806709157	5.69854296802334e-29	4.9884794976330915e-28	4	6	6
ENSG00000137601	NEK1	4.668098222037574	NA	3.0400056793573938e-06	0.12079113689540416	0.06673418992505219	1.1229699416900658e-11	4.227840072457286e-11	29	34	34
ENSG00000055332	EIF2AK2	-4.612480600424132	NA	3.978916907466603e-06	0.1243756350301013	0.14370366631697118	2.531157649352059e-24	1.8384931185403838e-23	12	12	12
ENSG00000167264	DUS2	4.586367668971859	NA	4.510240488936966e-06	0.1535935990074154	0.28967994234413447	1.3884076733681237e-51	2.699524171268702e-50	14	17	17
ENSG00000148842	CNNM2	4.564107981906939	NA	5.016225675322501e-06	0.080724395597392	0.13153994774083136	2.938528325747718e-22	1.9381854714710624e-21	6	7	7
ENSG00000120451	SNX19	4.474246028467903	NA	7.668140900203267e-06	0.5550543195883553	0.6295225769079325	3.5968851113443884e-146	1.0454742843126258e-143	29	34	34
ENSG00000089486	CDIP1	-4.452434177127443	NA	8.49022711669246e-06	0.041067072705169724	0.05328469513838121	1.4877410134009893e-09	4.861522606481243e-09	6	8	8
ENSG00000231621	AC013264.1	4.437871086139283	NA	9.085300258486013e-06	0.10068312421566088	0.1446619037276666	1.7357647755023653e-24	1.2704494295813087e-23	13	14	14
ENSG00000041988	THAP3	-4.424978426833485	NA	9.645192141438377e-06	0.06424405678017854	0.07175833457473653	1.7874393045163239e-12	7.0531055299471785e-12	12	15	15
ENSG00000162267	ITIH3	-4.398614717151295	NA	1.0894403582309937e-05	0.008667135422815948	0.02483634088889294	4.180484868485647e-05	9.371390197341223e-05	15	18	18
ENSG00000142599	RERE	4.376226657313734	NA	1.2075145100807536e-05	0.19752748737323106	0.26587395071668235	8.763378437972016e-47	1.442256975362592e-45	13	18	18
ENSG00000112659	CUL9	4.372888246609324	NA	1.2261349694266435e-05	0.028474540474496962	0.06195821478001636	6.400813717502971e-11	2.2978345078806455e-10	13	16	16
ENSG00000225329	LHFPL3-AS2	4.359267878111415	NA	1.3049829151254678e-05	0.02040791660929541	0.07603094935141402	3.723268064911667e-13	1.526424194242653e-12	15	18	18
ENSG00000143702	CEP170	-4.348921650946503	NA	1.3680857393267627e-05	0.07431373910704857	0.08474483135785904	1.4917108683259565e-14	6.629010023560981e-14	8	11	11
ENSG00000232912	RERE-AS1	4.335663389293448	NA	1.4532118319152874e-05	0.03774035330658156	0.03837434208742347	3.209484229995646e-07	8.721192372079755e-07	12	12	12
ENSG00000186470	BTN3A2	4.289641942152365	NA	1.7896140674916783e-05	0.5277640506972489	0.6020287926395996	8.904411023180898e-136	1.9831395407341455e-133	22	24	24
ENSG00000154447	SH3RF1	4.288383482785167	NA	1.7997816907830698e-05	0.10584190421418592	0.20953107312676958	5.2465903631996414e-36	5.96643091104182e-35	6	6	6
ENSG00000089639	GMIP	-4.286196526061442	NA	1.8175820873936748e-05	0.017586075831466715	0.03580076564147739	8.094078022041491e-07	2.121432737276319e-06	6	7	7
ENSG00000112343	TRIM38	4.273628588153214	NA	1.9231728925437635e-05	0.07659652445804685	0.11259165478728239	4.284704511519518e-19	2.4234300022443344e-18	7	9	9
ENSG00000213533	STIMATE	-4.252031688722368	NA	2.11839875736362e-05	0.04885331085087007	0.14712711779030235	6.564797343259922e-25	4.882034242825863e-24	28	31	31
ENSG00000237513	AC007384.1	4.246149439587685	NA	2.1747561026733768e-05	0.01937792252864772	0.12158536768261477	1.374164566229637e-20	8.368447495125016e-20	18	21	21
ENSG00000272573	MUSTN1	-4.222535717652747	NA	2.4156910219285696e-05	0.1318911963198035	0.13712733479521966	3.334581571345535e-23	2.3002710927998624e-22	19	20	20
ENSG00000182196	ARL6IP4	-4.219038661889053	NA	2.4534620302977443e-05	0.015525493448235866	0.026467989719209533	2.321568674312559e-05	5.327523243113351e-05	3	3	3
ENSG00000184903	IMMP2L	-4.2040399516597855	NA	2.6219262759007092e-05	0.04592078362527864	0.076357664043866	3.301616214518923e-13	1.3555043443328945e-12	8	10	10
ENSG00000126215	XRCC3	4.19915808883648	NA	2.6790923355301665e-05	0.17679615620589917	0.1845019670294726	1.8570514414641817e-31	1.7921539206341727e-30	22	29	29
ENSG00000008869	HEATR5B	-4.165405750274658	NA	3.107993039077105e-05	0.0067491571908117705	0.02296483479029304	8.21650552869909e-05	0.0001781350863611387	1	1	1
ENSG00000166546	BEAN1	4.158878755161913	NA	3.198135894306401e-05	0.12016451383320896	0.27895621899931033	2.1093460795469946e-49	3.795716255839602e-48	19	27	27
ENSG00000163938	GNL3	4.124760072464979	NA	3.71121425657829e-05	0.023545854830732425	0.012998310843807186	0.003124565523964989	0.005547486713994782	7	9	9
ENSG00000149091	DGKZ	4.108398740479088	NA	3.9841181531705073e-05	0.0022830877295337802	0.014132151113300557	0.0020541451700932115	0.0037419306906658683	3	3	3
ENSG00000187475	HIST1H1T	-4.091061094815485	NA	4.2940398201476904e-05	0.007823470485092016	0.02364253091641954	6.432137688962409e-05	0.00014087449454408218	6	7	7
ENSG00000132386	SERPINF1	4.089109962709466	NA	4.330315464523812e-05	0.055814335083691706	0.05545038946669233	6.793517957458407e-10	2.275874964884826e-09	28	34	34
ENSG00000183955	KMT5A	4.063568068656697	NA	4.832822020589536e-05	0.03818231896997997	0.0694376120613071	4.181151756753852e-12	1.614195665839077e-11	6	6	6
ENSG00000150967	ABCB9	4.063266249227696	NA	4.8390779411796336e-05	0.0017870561200064193	0.03155676927157596	3.720501104626793e-06	9.213411327544385e-06	4	5	5
ENSG00000260279	AC137932.1	-4.044782567690244	NA	5.2371707369813295e-05	0.031242993176151004	0.033546898821784125	1.81946354134399e-06	4.633498703669154e-06	30	35	35
ENSG00000114054	PCCB	-4.026622851562791	NA	5.658368181324409e-05	0.04917671734145072	0.0564860280638622	4.668075424761263e-10	1.5861467299233384e-09	6	8	8
ENSG00000204536	CCHCR1	-4.025129700399534	NA	5.6943921456148824e-05	0.04902604062955206	0.29094983224649074	7.621152266110417e-52	1.486861663384841e-50	3	18	18
ENSG00000055955	ITIH4	-4.0023751831525285	NA	6.270975213345336e-05	0.41110113315306823	0.454949222721427	4.261676028350486e-90	2.6383928595733746e-88	21	21	21
ENSG00000182774	RPS17	-3.971244171967975	NA	7.14982521122671e-05	0.006866716031046233	0.023419848181794385	6.970851143670519e-05	0.00015222606171247388	5	7	7
ENSG00000204681	GABBR1	-3.9671068191528316	NA	7.27503914505832e-05	5.8248237632698846e-05	0.05616332692882531	5.247181700454147e-10	1.7751808834304235e-09	1	12	12
ENSG00000105538	RASIP1	3.963701603534176	NA	7.379648628187102e-05	0.025433010371618197	0.010624870417681065	0.007580248260900879	0.012754481694092344	11	11	11
ENSG00000204516	MICB	-3.9617975990899263	NA	7.438758822519582e-05	0.07642262871041357	0.3873052093979343	4.3042936507125905e-73	1.5772293123091926e-71	12	69	69
ENSG00000240065	PSMB9	-3.9591667454700117	NA	7.521171328155934e-05	0.022023730881173115	0.41434416584613953	1.1813635122908984e-79	5.262130616175744e-78	11	17	17
ENSG00000054282	SDCCAG8	-3.9504876405045186	NA	7.799212557242605e-05	0.2527314190412097	0.3011117082798086	6.03569428377391e-54	1.2500739284110964e-52	8	8	8
ENSG00000168016	TRANK1	3.9259807838604623	NA	8.637705158642815e-05	0.04774383818601984	0.07709703697242441	2.5150518040970516e-13	1.0415509149591967e-12	9	11	11
ENSG00000125900	SIRPD	3.9230599652098412	NA	8.743137884867717e-05	0.07878889837486457	0.09092087770415089	1.502324693356662e-15	7.083686050693813e-15	16	20	20
ENSG00000204859	ZBTB48	-3.9208834636265664	NA	8.822492348364788e-05	0.0492563491026036	0.09480334345522215	3.5248159348215315e-16	1.7143241198597404e-15	4	4	4
ENSG00000151773	CCDC122	-3.91396178693254	NA	9.079401049951826e-05	0.29061483449198944	0.1609180572136622	2.7128850922024444e-27	2.2175055503422173e-26	30	35	35
ENSG00000176749	CDK5R1	-3.91158228866714	NA	9.169340316908863e-05	0.026946440112993703	0.1393378726479955	1.4046182066677315e-23	9.868003943525165e-23	16	20	20
ENSG00000254419	AL139349.1	-3.9096969942687654	NA	9.241196668878565e-05	0.07855554408040881	0.12311877843912238	7.619806135293448e-21	4.695366705502959e-20	22	26	26
ENSG00000111325	OGFOD2	3.8862831823046666	NA	0.0001017907576658913	0.02515834779059526	0.021598417250263093	0.00013469410944978865	0.0002847823058752836	12	13	13
ENSG00000255571	MIR9-3HG	-3.876794856934081	NA	0.00010584152466236129	0.017578038229233702	0.07167093339058539	1.8456239621503133e-12	7.276001224578326e-12	7	10	10
ENSG00000166275	BORCS7	3.8652415443318495	NA	0.00011097931426789567	0.25532706061188737	0.15460032530819964	3.3887723144739037e-26	2.657249950659029e-25	18	18	18
ENSG00000178913	TAF7	3.857127795376948	NA	0.00011472718762874287	0.0020839238048540694	0.04593204337300766	2.1147842560190915e-08	6.348054473389007e-08	6	8	8
ENSG00000066084	DIP2B	-3.8478199551114334	NA	0.00011917358191883687	0.16252528555223839	0.18075658227872377	8.667247604238414e-31	8.171227551681395e-30	22	25	25
ENSG00000102882	MAPK3	3.842043061204643	NA	0.00012201442279962454	0.018342117777058627	0.24990833512587404	1.193339535474079e-43	1.7702923610592544e-42	4	5	5
ENSG00000269940	AL049840.4	3.81388933001727	NA	0.00013679674589994864	0.03946438811576148	0.0430624888262522	5.944053034491422e-08	1.722701278606914e-07	7	7	7
ENSG00000171604	CXXC5	-3.7948462056775036	NA	0.00014773500385109324	0.029158277567318328	0.02886232016055895	9.804522092105696e-06	2.336219943831049e-05	37	43	43
ENSG00000115896	PLCL1	3.7945373136910003	NA	0.00014791903644112206	0.15055978065597586	0.21910438965933088	8.766762081451374e-38	1.0594869833319917e-36	17	19	19
ENSG00000177082	WDR73	3.7859875281727526	NA	0.00015309935329636362	0.02516672532957379	0.01676591086883674	0.0007808794084078076	0.0014997537209973674	4	6	6
ENSG00000272462	U91328.1	-3.749615316122257	NA	0.00017710604190415585	0.07676429054575502	0.08970216789281746	2.365555890614364e-15	1.1035614245959122e-14	6	6	6
ENSG00000204435	CSNK2B	-3.735532676006043	NA	0.00018731825316574584	0.00021687593968443598	0.018160730188602835	0.0004693326014520515	0.0009272563113250266	5	11	11
ENSG00000126214	KLC1	3.7312171414793696	NA	0.0001905568852836518	0.1507449207077984	0.165030173011875	5.193124077546748e-28	4.400043715704011e-27	14	14	14
ENSG00000269293	ZSCAN16-AS1	3.725690799736271	NA	0.00019478105153920727	0.004667699312321371	0.01489248026575488	0.0015522767493597815	0.0028700802129133034	7	9	9
ENSG00000013583	HEBP1	-3.7248777033225053	NA	0.000195409932883051	0.05295304062704074	0.1138781930414229	2.6246243650569966e-19	1.5003227745454145e-18	5	7	7
ENSG00000182253	SYNM	-3.720344251319288	NA	0.00019895140457757394	0.07394792778591583	0.11828612153879708	4.871490236526059e-20	2.8987226254748574e-19	16	21	21
ENSG00000197696	NMB	3.7196148859053286	NA	0.00019952677559222984	0.023061801381417855	0.040092470286637955	1.7303893501347385e-07	4.811032257694655e-07	11	15	15
ENSG00000129925	TMEM8A	-3.716596666402233	NA	0.0002019244052380046	0.14057675221334037	0.1809431851840698	8.028182848601534e-31	7.577067015446764e-30	34	42	42
ENSG00000278075	AC114341.1	3.708021105522241	NA	0.0002088852501133406	0.01973448123970601	0.011058313811598856	0.006441153297430243	0.010956093820435551	13	14	14
ENSG00000137819	PAQR5	-3.6991267167667203	NA	0.00021634257373405645	0.09952814214057908	0.11463499765889677	1.9666441591194665e-19	1.1313646657074716e-18	12	12	12
ENSG00000169592	INO80E	3.6913871433213488	NA	0.00022303435567322174	0.11124972600913963	0.09356579637276083	5.598632555814108e-16	2.690135883991486e-15	10	14	14
ENSG00000215912	TTC34	3.689729125863454	NA	0.00022449295744405927	0.07145634342186948	0.07101309960943591	2.3486649746809925e-12	9.199921345546903e-12	11	13	13
ENSG00000273855	AC020658.5	-3.6882616813104607	NA	0.0002257913720709867	0.11063616848232496	0.4140115916984445	1.4285806359014754e-79	6.330421014231111e-78	19	24	24
ENSG00000143578	CREB3L4	3.682904543982065	NA	0.00023059152263668506	0.06962027775864121	0.05545193653671531	6.789712372019953e-10	2.2754891043144455e-09	5	5	5
ENSG00000280620	SCAANT1	3.6678695134813766	NA	0.0002445799402944074	0.016803927037915795	0.08220347471962258	3.8219601584232655e-14	1.6593112596658377e-13	6	9	9
ENSG00000088832	FKBP1A	-3.6489298267659818	NA	0.00026333501718301056	0.05174290427652634	0.07600981513202469	3.752323961742914e-13	1.537968537761215e-12	9	13	13
ENSG00000156735	BAG4	-3.6462542836595975	NA	0.000266090674724264	0.010771027051620035	0.033311031385221804	1.9804243144022843e-06	5.026982914103726e-06	5	5	5
ENSG00000120314	WDR55	3.643739530359125	NA	0.0002687053519161486	0.0413746960441083	0.05878497719683997	2.0277261129468152e-10	7.04629688164639e-10	6	6	6
ENSG00000269958	AL049840.5	3.6082258859739067	NA	0.00030829801590896965	0.1486034674735384	0.20496588358084783	3.63007132585612e-35	4.016264075297201e-34	22	25	25
ENSG00000144401	METTL21A	-3.5967075491326628	NA	0.00032227046105111145	0.021352188795233946	0.017255126386817393	0.0006530461176808593	0.0012650048426645268	9	11	11
ENSG00000158792	SPATA2L	-3.592607835889531	NA	0.000327385102723166	0.017051424247680552	0.20200245909162656	1.2667927655457951e-34	1.3680245048076097e-33	19	26	26
ENSG00000242797	GLYCTK-AS1	3.587177734091378	NA	0.0003342764823983725	0.0048638941347278085	0.014314335255507286	0.0019206403497687256	0.0035125372036028447	7	8	8
ENSG00000178093	TSSK6	3.570617351782083	NA	0.0003561408503875647	0.036837995732727176	0.05669284655278999	4.3309409634853243e-10	1.4742220441208778e-09	5	6	6
ENSG00000112234	FBXL4	-3.5418143189738998	NA	0.00039738509686774174	0.011808581250956988	0.01026896495482026	0.008668034598159709	0.014471196001152731	5	5	5
ENSG00000132600	PRMT7	3.5209850225724195	NA	0.00042994690054650673	0.19660914153949904	0.1703888759719078	5.952139846531873e-29	5.205162989708063e-28	14	18	18
ENSG00000180104	EXOC3	-3.5196936088279496	NA	0.0004320455789467851	0.26447780497052625	0.35274335156708214	4.11183985516691e-65	1.1791629042852398e-63	23	31	31
ENSG00000156599	ZDHHC5	3.519184637165561	NA	0.00043287533398362807	0.05251603345944946	0.05798440671081831	2.7112955476558705e-10	9.349689794238997e-10	8	9	9
ENSG00000125534	PPDPF	3.513647644453073	NA	0.00044199869919501344	0.1845625424729683	0.21824609447008322	1.267722666647167e-37	1.518168715805326e-36	40	51	51
ENSG00000172340	SUCLG2	3.5093896705044583	NA	0.0004491363542107937	0.15499871153727654	0.24621783118224716	6.192761603214916e-43	8.894444617548794e-42	37	46	46
ENSG00000100030	MAPK1	3.5084056004403545	NA	0.00045080118733643453	0.0030510402158415457	0.019691427604563817	0.0002689423699783543	0.0005492548175251636	15	17	17
ENSG00000198951	NAGA	3.5062510326308742	NA	0.0004544663778039361	0.1499332766069525	0.033185687465143734	2.0716796571334515e-06	5.250847537715277e-06	17	21	21
ENSG00000146830	GIGYF1	3.4895046826054896	NA	0.00048391658000508235	0.18057647236507754	0.17608969585622214	5.8538090649381724e-30	5.345419150938483e-29	19	20	20
ENSG00000129003	VPS13C	3.4748251074108847	NA	0.000511186512545129	0.04432859784347777	0.14754201952348253	5.572359888915443e-25	4.154799988478736e-24	12	21	21
ENSG00000072310	SREBF1	-3.4663412822645476	NA	0.000527593127755658	0.12209253401741296	0.1595252024061789	4.741024498709426e-27	3.842335970149714e-26	5	6	6
ENSG00000235192	AC009495.3	-3.450549753459089	NA	0.0005594460381431614	0.05072350227696864	0.13522182873368413	7.01440353190358e-23	4.762074670174762e-22	10	12	12
ENSG00000283064	AL353759.1	-3.445040792490469	NA	0.0005709732167577853	0.030584174486379286	0.05944036243541587	1.5983497495272574e-10	5.59161563742206e-10	7	8	8
ENSG00000103423	DNAJA3	3.443327078062638	NA	0.0005746039221789364	0.0006907400310999428	0.014869198286007631	0.0015656304762607586	0.002892899152827901	2	2	2
ENSG00000248092	NNT-AS1	-3.4352478360686063	NA	0.0005920121390170867	0.04612855017717016	0.044071900373703295	4.1329587082269045e-08	1.210522782021916e-07	7	8	8
ENSG00000028528	SNX1	3.4335404583007705	NA	0.0005957532865183506	0.05003934716543324	0.07582764109219546	4.0123486656092556e-13	1.642190149559263e-12	15	20	20
ENSG00000277157	HIST1H4D	-3.4301708680566176	NA	0.0006032012715209908	0.015626517840162824	0.01901626500928431	0.0003437378163587563	0.0006914674267139369	5	5	5
ENSG00000182810	DDX28	3.415672268240251	NA	0.0006362477111933856	0.020818288067174145	0.010673732962592733	0.007442179338071922	0.012533235143729293	9	10	10
ENSG00000196236	XPNPEP3	3.406016117113799	NA	0.0006591828761469568	0.037673383273967936	0.08720567450419082	5.986004647722454e-15	2.728707966607984e-14	32	36	36
ENSG00000100711	ZFYVE21	3.3970619213317916	NA	0.000681135520727823	0.007521270566935715	0.012133153033962922	0.004309865538796894	0.007527997975639431	2	2	2
ENSG00000039523	RIPOR1	-3.3901215096430306	NA	0.0006986165064752318	0.012656254422391048	0.028979999749197013	9.398072128535023e-06	2.2409279606819674e-05	2	3	3
ENSG00000175866	BAIAP2	3.3871277187100506	NA	0.0007062849978788768	0.03337687601963191	0.046858029573249305	1.5146855569022043e-08	4.5957789482158354e-08	21	23	23
ENSG00000064547	LPAR2	-3.3850692194813905	NA	0.000711603073648342	0.09208276051655911	0.24768176353388058	3.2257152370413008e-43	4.6879483559340057e-42	13	17	17
ENSG00000163131	CTSS	3.3845351900614675	NA	0.0007129887892967374	0.13588691474614778	0.08514240834868689	1.2872938916848637e-14	5.748907017839512e-14	13	14	14
ENSG00000124222	STX16	3.3838494423786782	NA	0.0007147718649821004	0.02598145756019316	0.05399637506276537	1.1500197027061508e-09	3.788261214311906e-09	17	19	19
ENSG00000109956	B3GAT1	3.373680770822198	NA	0.0007417032828975373	0.07227884339969821	0.09952143978431117	6.009789754360664e-17	3.057308943860309e-16	14	17	17
ENSG00000104442	ARMC1	-3.3550513055404227	NA	0.000793502664000946	0.007527461518799763	0.06770032255189876	7.891009851995395e-12	3.0018395730228267e-11	9	14	14
ENSG00000244161	FLNB-AS1	3.3535600155849603	NA	0.0007977911044337697	0.012209486586026176	0.013771561636326554	0.002346722195774943	0.004236650061621697	12	13	13
ENSG00000205269	TMEM170B	3.3534709272550054	NA	0.0007980479716466984	0.02142955284297944	0.17130548164567513	4.1036862420909655e-29	3.612634259015296e-28	11	16	16
ENSG00000168237	GLYCTK	3.348313995592838	NA	0.0008130483718321649	0.0267013254643978	0.17180166270169794	3.3548978968399965e-29	2.9640980954615713e-28	17	21	21
ENSG00000196126	HLA-DRB1	-3.3471622285854528	NA	0.0008164341594165657	0.033548792203392235	0.20536432220071196	3.067509214999361e-35	3.40483595650641e-34	5	9	9
ENSG00000116127	ALMS1	3.3449733358917273	NA	0.0008229048119381579	0.11040828821720947	0.1297066903853769	5.983947675965813e-22	3.898887488417086e-21	5	7	7
ENSG00000188612	SUMO2	3.3428673327496736	NA	0.0008291753120397062	0.004572008573779343	0.042918407220130544	6.260445115284391e-08	1.8101563527569047e-07	6	9	9
ENSG00000175224	ATG13	-3.339153581851893	NA	0.000840340901931477	0.03399629280204132	0.01489319204629301	0.0015518703143421598	0.0028696381303271188	18	21	21
ENSG00000281538	AC254562.3	3.3342966867976798	NA	0.0008551539131608154	0.008789816772158045	0.04966384962583547	5.504856096596926e-09	1.7261433022589264e-08	5	7	7
ENSG00000174579	MSL2	3.333121422160232	NA	0.0008587745496062316	0.011875990388055441	0.012836335308665464	0.0033181153940027674	0.005871064887717031	6	7	7
ENSG00000186184	POLR1D	-3.3285745248947247	NA	0.0008729164717994734	0.105831548825646	0.25930281082456874	1.740387772839679e-45	2.740671250360666e-44	23	27	27
ENSG00000137841	PLCB2	-3.3151546597873884	NA	0.0009159243416669437	0.02063360412403202	0.1989202463087627	4.62572447762879e-34	4.8997250813376233e-33	18	26	26
ENSG00000070081	NUCB2	3.3113938692440867	NA	0.0009283244575330539	0.03634847578310323	0.10857906659967759	1.9679440959487153e-18	1.0816754263277089e-17	5	6	6
ENSG00000259442	AC105339.3	3.3084931410213345	NA	0.0009379948242307648	0.002718334259100455	0.014987344174113505	0.0014990448139647632	0.002778847639680221	8	8	8
ENSG00000169019	COMMD8	3.2996707089392414	NA	0.0009679833544593925	0.004051905830351917	0.03739639274672343	4.5614920047367843e-07	1.2218841985196987e-06	6	7	7
ENSG00000100426	ZBED4	3.294342497721865	NA	0.000986522137272782	0.04612292211365703	0.07419875347147786	7.300964892891611e-13	2.9452892718936305e-12	11	11	11
ENSG00000123268	ATF1	3.271174933800807	NA	0.0010710163761419214	0.13186312445334583	0.16268670048604097	1.3336047703225419e-27	1.1075054821434028e-26	10	12	12
ENSG00000185829	ARL17A	3.2707123816139965	NA	0.0010727695572517197	0.06737567978563673	0.4067776963259912	8.677723946645934e-78	3.56015042968974e-76	21	43	43
ENSG00000204356	NELFE	3.2659961691732455	NA	0.001090797250569188	0.00438806564813082	0.0458568249757954	2.1728879902678055e-08	6.515624435233886e-08	5	10	10
ENSG00000077150	NFKB2	3.257611513137818	NA	0.0011235410425506293	4.79734622564617e-05	0.014407573298775267	0.0018557440408902607	0.003400743167047134	1	1	1
ENSG00000148655	LRMDA	-3.2448430583520564	NA	0.0011751537115318289	0.07422712343872753	0.23718559286907867	3.3704899778655554e-41	4.590987500430215e-40	15	21	21
ENSG00000135047	CTSL	-3.242716688659407	NA	0.0011839587837366057	0.02789097787072851	0.03184679382431716	3.3521457193046303e-06	8.330089398689337e-06	14	16	16
ENSG00000102890	ELMO3	3.2335388901987674	NA	0.0012226668799732929	0.0040072201960787285	0.056329754232147165	4.940083516193041e-10	1.6739279237145714e-09	5	8	8
ENSG00000138738	PRDM5	-3.2309318626763455	NA	0.0012338734983404693	0.24099434900762262	0.2937834221798511	1.9910970714695176e-52	3.920243820738319e-51	32	33	33
ENSG00000242220	TCP10L	3.2251724605010317	NA	0.0012589680372106992	0.05889734929042868	0.03234828288643843	2.799214284605854e-06	7.013986815708034e-06	15	15	15
ENSG00000226124	FTCDNL1	-3.2249230538437255	NA	0.0012600653089697039	0.19817059593939412	0.12823561952261403	1.0577687490778063e-21	6.81686444116321e-21	47	54	54
ENSG00000167523	SPATA33	3.2242634615796346	NA	0.0012629714608882073	0.05195041346667072	0.06294658062371739	4.46714651258069e-11	1.616865672103129e-10	21	26	26
ENSG00000122692	SMU1	-3.2226893369292657	NA	0.001269932050519119	0.1512070359778807	0.15410692208114948	4.124368289464041e-26	3.2237370918878233e-25	11	16	16
ENSG00000127527	EPS15L1	3.2204816834334618	NA	0.001279753703301857	0.03828939880237623	0.06831968158370647	6.292706051788408e-12	2.4034212935884057e-11	15	19	19
ENSG00000128285	MCHR1	3.219599413202279	NA	0.0012836984185784078	0.03758967894554458	0.05039649749014575	4.225350067847335e-09	1.3359241945706848e-08	7	9	9
ENSG00000173402	DAG1	3.2195546687066536	NA	0.0012838987742610332	0.00904724336420632	0.012545545606218452	0.003696626704743356	0.006507231714190496	7	7	7
ENSG00000118194	TNNT2	-3.2154289211088067	NA	0.0013024974628708605	0.012655552987747804	0.011502237448043087	0.005454442565224828	0.009365061629058929	16	18	18
ENSG00000148483	TMEM236	-3.2088451772406263	NA	0.001332692334730945	0.01808177692370367	0.036281459507769016	6.809887377342314e-07	1.7994261730977402e-06	8	17	17
ENSG00000178342	KCNG2	3.1947264199533247	NA	0.001399634485981677	0.07144896031162638	0.2426871839725063	2.9704240486599706e-42	4.192576297158011e-41	13	18	18
ENSG00000115840	SLC25A12	-3.184570373813378	NA	0.0014496905727220681	0.02246803326505946	0.022802167596170875	8.7140949559506e-05	0.00018823279304647542	10	10	10
ENSG00000231672	DIRC3	3.1754371111429918	NA	0.0014961094718325095	0.032587412606202286	0.038875701448824296	2.680131978342742e-07	7.337417512228556e-07	7	7	7
ENSG00000159761	C16orf86	-3.1710677054602443	NA	0.0015187973939620293	0.0049381093967607245	0.06275542912042935	4.7890479075708915e-11	1.7311991216112451e-10	6	8	8
ENSG00000153107	ANAPC1	-3.162791538141554	NA	0.001562641840238756	0.005068619380247342	0.01385952920413132	0.002271670767525228	0.004109375737583348	4	4	4
ENSG00000152804	HHEX	-3.1624730859254395	NA	0.0015643519534106044	0.007097776786342588	0.01465742364096094	0.0016925543951359214	0.0031140022875427442	5	5	5
ENSG00000106034	CPED1	3.162048678498646	NA	0.0015666337330393248	0.07893920838024318	0.11467324154960544	1.9381585113402691e-19	1.1153516882877273e-18	26	33	33
ENSG00000113119	TMCO6	3.157351734848793	NA	0.0015920917702274492	0.07512619343958557	0.0508762911924957	3.553072575262504e-09	1.1289909504016431e-08	7	7	7
ENSG00000112031	MTRF1L	-3.1545312535584897	NA	0.0016075615910075684	0.4545473791316879	0.33053272870465067	3.3272229090874204e-60	8.317572254801775e-59	16	20	20
ENSG00000281501	SEPSECS-AS1	-3.140376322772112	NA	0.0016873093494442389	0.37702407556890094	0.3557281760489967	8.744929390803857e-66	2.5767490399122912e-64	35	44	44
ENSG00000169299	PGM2	-3.13975317486101	NA	0.001690902356189398	0.050763129608518975	0.09437559895064818	4.1363537961557585e-16	2.00209797488781e-15	3	4	4
ENSG00000080854	IGSF9B	-3.1394916885688673	NA	0.0016924121544320333	0.03430024465353322	0.10072682364337175	3.819599810120531e-17	1.967036550863573e-16	13	16	16
ENSG00000137185	ZSCAN9	3.135952981736318	NA	0.0017129666396136353	0.1215801277446541	0.10930154158260695	1.4962329844399406e-18	8.258416301950608e-18	23	29	29
ENSG00000170448	NFXL1	3.1256846856860188	NA	0.0017739164293072533	0.32437465795345416	0.5273121327159249	8.622720671352908e-111	9.602015376170845e-109	14	23	23
ENSG00000050405	LIMA1	-3.1250275906512406	NA	0.0017778838332714716	0.032574667732011085	0.0397028820914214	1.990618960756001e-07	5.502437872018804e-07	11	16	16
ENSG00000130766	SESN2	3.118941066856917	NA	0.0018150226043436044	0.14604543773182074	0.1473888664662598	5.919956317447386e-25	4.410136007293885e-24	21	23	23
ENSG00000123737	EXOSC9	3.116521123691253	NA	0.0018299856945757133	0.07325190420982013	0.10289204061805828	1.689866426166034e-17	8.856821314890378e-17	15	19	19
ENSG00000145075	CCDC39	-3.1162076970283703	NA	0.0018319319563939217	0.009397045381433187	0.012094694673368041	0.0043720774902803365	0.007631998868161389	15	17	17
ENSG00000166263	STXBP4	3.1036497012488473	NA	0.0019114950411670928	0.05123682305875426	0.0920737584930906	9.77323720128973e-16	4.642693760801041e-15	5	7	7
ENSG00000159958	TNFRSF13C	-3.0937066665189588	NA	0.0019767282315811875	0.06375497780459966	0.06700413949238712	1.01756857323744e-11	3.839446306369386e-11	9	9	9
ENSG00000261656	BEAN1-AS1	3.0933842374520086	NA	0.0019788773981344304	0.1380214297526471	0.22863564423724075	1.4202096028270921e-39	1.8312161262317146e-38	23	28	28
ENSG00000115234	SNX17	-3.088634954680096	NA	0.0020107834407529367	0.011161149980537974	0.04380353089668536	4.55225263038404e-08	1.3300464125911533e-07	5	5	5
ENSG00000259959	AC107068.1	3.087220185309292	NA	0.002020378831267066	0.195858033067226	0.38645126409540026	6.861305429505746e-73	2.498185282602846e-71	6	12	12
ENSG00000135116	HRK	3.0834085385348837	NA	0.0020464400424562894	0.10240931130894569	0.1262355922715848	2.291578017132393e-21	1.4528011613975384e-20	23	28	28
ENSG00000108591	DRG2	-3.082232487823011	NA	0.0020545430494700225	0.01652867722531339	0.040167027637374425	1.684608998225965e-07	4.6905925816816156e-07	8	10	10
ENSG00000264247	LINC00909	3.0780016954809435	NA	0.0020839372941925532	0.10082287143338325	0.1607639795839342	2.8858188528552972e-27	2.355492979896025e-26	4	4	4
ENSG00000130714	POMT1	3.0735276361942683	NA	0.0021154409298608278	0.0500327881628448	0.03755910293301743	4.3023636887674816e-07	1.15517825111435e-06	13	13	13
ENSG00000234616	JRK	3.072499452348967	NA	0.002122742228042889	0.040325786830772495	0.15177383360055294	1.0426460229391382e-25	8.028889379157288e-25	13	15	15
ENSG00000104885	DOT1L	3.0700101356361946	NA	0.0021405150664388336	0.0025420582296836994	0.027342947882677614	1.6940381524301776e-05	3.94233413977814e-05	2	2	2
ENSG00000163125	RPRD2	-3.0673514370804833	NA	0.0021596478304621003	0.033191358349724996	0.04088739683397882	1.300100714138756e-07	3.656786476425378e-07	13	16	16
ENSG00000158966	CACHD1	3.0649120689310605	NA	0.002177340016875192	0.04495791294294775	0.04420361110120523	3.941519967458137e-08	1.1570202999304961e-07	36	43	43
ENSG00000149131	SERPING1	3.0636608539304935	NA	0.00218646625700108	0.0128889490065417	0.03986810645813386	1.8757923224303287e-07	5.196762930106253e-07	6	7	7
ENSG00000150625	GPM6A	-3.0520900010160137	NA	0.002272539508980176	0.012849423897644017	0.023503395049240032	6.76362441436557e-05	0.00014788906678816162	5	7	7
ENSG00000167136	ENDOG	3.0489252919917433	NA	0.002296615859622165	0.05743567370941172	0.052497764603648446	1.9775093572128685e-09	6.4021725442407935e-09	11	14	14
ENSG00000258725	PRC1-AS1	3.0485250565086517	NA	0.00229967734186045	0.029901484300753126	0.027892647791764355	1.3898792050194584e-05	3.26552109698297e-05	18	22	22
ENSG00000196123	KIAA0895L	3.04517586364525	NA	0.0023254428915230104	0.004241341304694933	0.01773128855948786	0.0005488726252675185	0.001073641684808107	13	17	17
ENSG00000136011	STAB2	-3.041570820403206	NA	0.0023534719427633823	0.047970329125115174	0.07183189527645839	1.7398894478060836e-12	6.873384966695814e-12	25	32	32
ENSG00000271856	LINC01215	3.041250276457335	NA	0.002355979073594621	0.00884102711764807	0.010449893399968222	0.008096464520612379	0.013575114398121011	6	6	6
ENSG00000076685	NT5C2	-3.0410296343798753	NA	0.00235770624385121	0.05543087230917699	0.06656231721689751	1.1956840664220337e-11	4.4966636085683017e-11	12	12	12
ENSG00000143549	TPM3	3.036225302359922	NA	0.002395602844438829	0.03962887890901138	0.06777243896206425	7.685813026604088e-12	2.927026595452665e-11	3	3	3
ENSG00000233665	AC060234.2	3.033878068629528	NA	0.002414319877035929	0.004227022757954349	0.010453940218125029	0.00808412950078023	0.013555757974858725	4	4	4
ENSG00000101442	ACTR5	3.0323029940007036	NA	0.0024269545940409417	0.027731459500166818	0.1649955564868164	5.266075202752403e-28	4.459650550716097e-27	2	2	2
ENSG00000272632	AC097504.2	3.0302577732523126	NA	0.0024434509697130137	0.018104899474133858	0.11447341324699964	2.0916807450962796e-19	1.2008782423051924e-18	11	12	12
ENSG00000254427	LINC02696	-3.0275562406652106	NA	0.002465398328869694	0.021690766938008005	0.0442280905066929	3.906928388585691e-08	1.1480451496891025e-07	16	21	21
ENSG00000166272	WBP1L	-3.0258327602038073	NA	0.0024794940446694652	0.022482461165241996	0.030833470259531783	4.825419445548787e-06	1.18198997388539e-05	16	17	17
ENSG00000157870	PRXL2B	-3.02477007974542	NA	0.0024882220287072146	0.010451927213708596	0.15691179870031793	1.348129317769778e-26	1.0743062114513906e-25	5	7	7
ENSG00000197653	DNAH10	3.023816004815173	NA	0.00249608195292689	0.04527570184119721	0.08421349307254063	1.8163119748643336e-14	8.04232740948837e-14	7	9	9
ENSG00000164091	WDR82	-3.021988114525512	NA	0.002511204080641583	9.559452038444529e-05	0.010257068013880462	0.008707031217977092	0.014532056287794564	3	4	4
ENSG00000183615	FAM167B	-3.02180737216601	NA	0.0025127039053824663	0.018206559390438644	0.02097337259183015	0.00016891870250361027	0.00035330977304969045	3	4	4
ENSG00000197448	GSTK1	-3.020334626681495	NA	0.0025249555233151665	0.03824154870262357	0.06405140923934545	2.9873499657722557e-11	1.0953616541164937e-10	8	8	8
ENSG00000114988	LMAN2L	-3.019732410147536	NA	0.002529981021626636	0.029982298739469566	0.027646222029870212	1.518807581410571e-05	3.549472773727158e-05	12	17	17
ENSG00000048392	RRM2B	-3.0191178858219323	NA	0.0025351186582723163	0.009402119449951958	0.04188929241442776	9.06656477445844e-08	2.5831952038077387e-07	9	11	11
ENSG00000087263	OGFOD1	3.016601855298651	NA	0.0025562532144856815	0.022424573433343985	0.048216389776219684	9.280870507281911e-09	2.858118959083473e-08	4	6	6
ENSG00000169251	NMD3	-3.0145285969847766	NA	0.0025737894614467826	0.008592742101578631	0.014862837409025293	0.0015692989932510689	0.002899052939272065	5	9	9
ENSG00000116985	BMP8B	-3.0112977648852617	NA	0.002601336202640113	0.01786292024444719	0.021446686850892027	0.00014230157604427088	0.00029997906915589447	31	34	34
ENSG00000144161	ZC3H8	3.0112504959106445	NA	0.002601741220893189	0.0010042072356324832	0.023059329126800504	7.940647135429515e-05	0.0001723941735985324	1	3	3
ENSG00000092020	PPP2R3C	3.0095723239804326	NA	0.002616157838014827	0.2748597255503798	0.43922452862781525	5.7909704431868215e-86	3.1327871334451355e-84	13	13	13
ENSG00000121766	ZCCHC17	-3.0043451870499127	NA	0.0026615317039461197	0.017573421209777725	0.026670546577193952	2.15819857846277e-05	4.967245661261313e-05	4	4	4
ENSG00000117222	RBBP5	3.0040242817895124	NA	0.0026643406003381692	0.009476768707368907	0.027998487685431856	1.3379251032003781e-05	3.148631480003195e-05	3	3	3
ENSG00000197599	CCDC154	2.999622366797662	NA	0.002703145186148556	0.11335088478581197	0.13209019427794697	2.3730619415077865e-22	1.572474468118896e-21	20	25	25
ENSG00000144040	SFXN5	2.999138074511048	NA	0.0027074457945176615	0.008011749150227725	0.016214682775400415	0.0009554211205421692	0.001815259727770169	7	9	9
ENSG00000145244	CORIN	2.9967795177337226	NA	0.0027284797319833015	0.18683944795239063	0.28517368237212004	1.1566522867790095e-50	2.1583710626739103e-49	8	11	11
ENSG00000204385	SLC44A4	-2.985157966613769	NA	0.00283431913322163	0.000613290408159615	0.01577465870132158	0.001122630227466966	0.0021167658901408465	1	4	4
ENSG00000242114	MTFP1	-2.984437919561653	NA	0.002840998451964302	0.022324955929979233	0.04304009464240513	5.992159454708354e-08	1.7355099221211546e-07	16	19	19
ENSG00000239521	CASTOR3	2.981672171646549	NA	0.0028667879880958595	0.027444336369310464	0.018585461628044676	0.00040207060044348403	0.0008021299124017343	9	10	10
ENSG00000085265	FCN1	2.9761616927269143	NA	0.002918809242927265	0.2608179205928625	0.35204128098532345	5.9117823792174045e-65	1.6868744762262774e-63	18	25	25
ENSG00000239779	WBP1	-2.9750785511184747	NA	0.0029291353202074806	0.012713184680900333	0.04200317656738114	8.70255450303677e-08	2.4836097049854814e-07	8	9	9
ENSG00000143409	MINDY1	-2.9711147521544192	NA	0.0029672088813557118	0.016163802631638496	0.014669531048525449	0.0016850254489883722	0.003101148467986864	9	10	10
ENSG00000146386	ABRACL	-2.9676698465443967	NA	0.0030006644745446706	0.29855033423965105	0.39286406659241546	2.035987883134589e-74	7.776204055206029e-73	18	19	19
ENSG00000105655	ISYNA1	-2.966026697709228	NA	0.003016743005346766	0.010615060738298257	0.021721439353469856	0.00012882672973856975	0.00027294904723087875	12	13	13
ENSG00000198342	ZNF442	2.9630831222282237	NA	0.0030457430921602777	0.025310634016416506	0.024423065421057894	4.85269281964816e-05	0.0001078942424013306	11	12	12
ENSG00000140264	SERF2	2.9608475008216333	NA	0.0030679380583613024	0.008434669734606966	0.047839706877161624	1.0631511055731603e-08	3.2592024149935876e-08	10	14	14
ENSG00000177885	GRB2	2.9596301330329533	NA	0.003080085862895621	0.014696120498264615	0.046277245976574725	1.86740629459637e-08	5.626168402324868e-08	2	5	5
ENSG00000004534	RBM6	2.958988364699767	NA	0.0030865075479455726	0.28962370386846675	0.5392038122816606	1.717614415723123e-114	2.0598160570094992e-112	15	21	21
ENSG00000236953	ZDHHC20-IT1	2.9584568895427386	NA	0.003091834852520205	0.01109149286553794	0.013141993022764562	0.002962464968097967	0.005276621493343585	5	6	6
ENSG00000124635	HIST1H2BJ	2.958019464859659	NA	0.0030962257194708112	0.009878248814346818	0.01902005644390033	0.000343264166654842	0.0006905956351435811	4	4	4
ENSG00000250067	YJEFN3	-2.957133182195056	NA	0.003105139656234327	0.1087170636807753	0.08626449991480077	8.489952478758159e-15	3.8374853731740555e-14	11	12	12
ENSG00000115241	PPM1G	-2.956751566454483	NA	0.003108985022205197	0.02140606459146388	0.024553826363963128	4.629042819652827e-05	0.00010317579323398276	3	4	4
ENSG00000132383	RPA1	-2.956067505590307	NA	0.0031158888569842807	0.0386053436559254	0.05840065261448237	2.3312355574375943e-10	8.069914932276404e-10	5	7	7
ENSG00000148843	PDCD11	2.9526937885849756	NA	0.0031501427489756873	0.005977791863340368	0.02638359026066733	2.393244970745304e-05	5.486284934973853e-05	3	3	3
ENSG00000070540	WIPI1	-2.951172956322413	NA	0.0031656959594426287	0.141056887188508	0.18786437469594988	4.6307167583975527e-32	4.582352088272339e-31	13	15	15
ENSG00000204380	PKP4-AS1	2.9484614768567408	NA	0.003193599397082941	0.03380089674130435	0.08484471893513368	1.4374927099804775e-14	6.398017774060526e-14	14	19	19
ENSG00000182057	OGFRP1	2.947782978095508	NA	0.0032006167011928337	0.037794835258539786	0.040893485096726225	1.2972566760283577e-07	3.649984370338032e-07	5	5	5
ENSG00000198208	RPS6KL1	2.9477052136796726	NA	0.003201421868626081	0.02434572868821875	0.058777849370770734	2.0329791170387882e-10	7.063119707880506e-10	4	5	5
ENSG00000267122	AC004490.1	2.9391805785144394	NA	0.003290812806999154	0.005953021608758229	0.017590399217942674	0.0005778208365121444	0.001127565945078148	6	6	6
ENSG00000151470	C4orf33	-2.939053386039115	NA	0.0032921636189107303	0.22295028759406033	0.22148608390301602	3.143675123517876e-38	3.875692645090442e-37	17	20	20
ENSG00000117593	DARS2	2.935472102573698	NA	0.0033304055671277144	0.0247743081177811	0.02023443962318422	0.0002208251115224616	0.00045576240672748754	9	12	12
ENSG00000158321	AUTS2	-2.9353025555414707	NA	0.003332226027890254	0.027331803127075	0.024483140397798298	4.7486276133754404e-05	0.00010571753205475196	19	23	23
ENSG00000227057	WDR46	-2.933465283125731	NA	0.00335201139427138	0.006683047980037517	0.013552410315720824	0.0025447966819140467	0.004574978330867385	3	20	20
ENSG00000262482	AC004034.1	-2.9226614199390166	NA	0.0034705367650433956	0.03383246902893511	0.07114321786995426	2.2393419032872132e-12	8.77570253644251e-12	10	12	12
ENSG00000187860	CCDC157	2.9213305796866296	NA	0.003485397829701551	0.04830612823825167	0.06348925796953124	3.6661975551527574e-11	1.3345706192594913e-10	17	20	20
ENSG00000102977	ACD	-2.9181917010223666	NA	0.003520678318293106	0.0011766463746029597	0.020231958378726482	0.00022102401328890034	0.00045611802694240093	14	18	18
ENSG00000167543	TP53I13	-2.916927506347126	NA	0.0035349792216222576	0.011850218657274854	0.08825316846018462	4.055748025802934e-15	1.8686733716951777e-14	9	12	12
ENSG00000183336	BOLA2	2.916500608251516	NA	0.0035398203294817114	0.13697559916015586	0.16919846497434987	9.641827431823428e-29	8.367798513579957e-28	29	39	39
ENSG00000165917	RAPSN	2.91488766670227	NA	0.003558165899858577	0.0022198788874775942	0.013544690620835577	0.0025520745274623165	0.004586139167080715	1	2	2
ENSG00000006744	ELAC2	2.914222720944954	NA	0.003565754129124488	0.24495658022429448	0.2259655356188899	4.5301757966534084e-39	5.733430607882605e-38	54	65	65
ENSG00000253958	CLDN23	2.9046606649441826	NA	0.003676514566746236	0.036787047067953646	0.04682026538519199	1.53544704015143e-08	4.6579482206893466e-08	14	15	15
ENSG00000245937	LINC01184	-2.903608900188753	NA	0.003688886547808492	0.03456681194344621	0.08158319788551689	4.8070069361735656e-14	2.073323992667014e-13	22	27	27
ENSG00000272368	AC074032.1	2.9017920001938404	NA	0.0037103480716957336	0.09955821835991771	0.10810086324344578	2.359065215848297e-18	1.2920986709224671e-17	9	11	11
ENSG00000177427	MIEF2	2.899051480120417	NA	0.0037429343347469943	0.014308005873687387	0.01929759238780333	0.00031031671906912406	0.0006288102818523464	4	4	4
ENSG00000162383	SLC1A7	-2.8965590526199936	NA	0.0037727962907420963	0.08686161112397692	0.1015321576848971	2.820827821780286e-17	1.4596975351753206e-16	14	16	16
ENSG00000197992	CLEC9A	-2.886885144065814	NA	0.003890762321476563	0.03812758528531396	0.04480173992304501	3.17770268244424e-08	9.39883120062716e-08	11	14	14
ENSG00000136068	FLNB	2.886558664810753	NA	0.003894801306435056	0.06348815770180151	0.1624798958069	1.4491736785784279e-27	1.2006292042396765e-26	8	9	9
ENSG00000262319	AC007952.6	2.8847429220005227	NA	0.003917334045652482	0.09518526013122487	0.08185207483928376	4.3522304975520544e-14	1.88333083024275e-13	19	25	25
ENSG00000144283	PKP4	2.882692557488857	NA	0.003942920646101112	0.18848357107008384	0.3372630735317117	1.1274333866500667e-61	2.911800474045481e-60	13	18	18
ENSG00000179344	HLA-DQB1	2.8824039175757954	NA	0.003946534759023679	0.08186798854467958	0.733280937763197	7.220598447333208e-194	1.7689434681902454e-190	10	28	28
ENSG00000072818	ACAP1	2.882331172025684	NA	0.0039474460938197006	0.1617809057137468	0.2586800991282986	2.3070642002790456e-45	3.626383498678767e-44	3	5	5
ENSG00000275927	AC009152.1	-2.8780094093485014	NA	0.004001932023554113	0.006144047698910451	0.02112940482419188	0.00015963303108835377	0.0003351550991839103	19	26	26
ENSG00000100804	PSMB5	-2.8769700527191158	NA	0.0040151369843128455	0.037057813907332426	0.08752365223499163	5.319029621910728e-15	2.430483319641542e-14	1	1	1
ENSG00000139970	RTN1	-2.8742778030655365	NA	0.004049525985520584	0.06509633834553077	0.04574327085778339	2.2636392965791788e-08	6.775903350852913e-08	12	14	14
ENSG00000118898	PPL	-2.8709115958226175	NA	0.004092899711253773	0.015243278663967949	0.021684389518799377	0.0001305662492076677	0.00027646383598744204	9	12	12
ENSG00000173041	ZNF680	-2.8660169257484176	NA	0.004156720208176161	0.024558790841237892	0.01850779715407062	0.00041360090628197164	0.0008237911662984358	11	12	12
ENSG00000197978	GOLGA6L9	-2.865941777353089	NA	0.004157707050100938	0.004630728556553771	0.02198812012293864	0.00011697351226902456	0.0002488807396900127	4	7	7
ENSG00000147883	CDKN2B	2.8657810688018803	NA	0.0041598181736438354	0.04151993522700547	0.13862626515575732	1.8557979459571978e-23	1.296337229133197e-22	1	2	2
ENSG00000226816	AC005082.1	2.8655383787147235	NA	0.0041630080785512	0.11906132355222353	0.2655486413727006	1.0167107493473063e-46	1.6684758507710005e-45	10	12	12
ENSG00000166548	TK2	2.865028622221722	NA	0.00416971551684292	0.07025095833627239	0.27377832574332744	2.3232819831875432e-48	4.0530989552068344e-47	20	26	26
ENSG00000040199	PHLPP2	2.8649364240859096	NA	0.004170929717703307	0.09611059068934187	0.016527648385471768	0.0008519918695751958	0.0016306705994804725	14	16	16
ENSG00000140265	ZSCAN29	2.8621319333325888	NA	0.00420801700544358	0.03619167404615381	0.09161191285526905	1.161087723201948e-15	5.501932402649961e-15	11	13	13
ENSG00000171136	RLN3	-2.859263958924196	NA	0.0042462529495481405	0.013502486170663556	0.01208017564428532	0.004395800530108778	0.007671848492859295	8	8	8
ENSG00000175445	LPL	-2.8573610090886943	NA	0.004271796761848027	0.018655214514336767	0.12364148801307495	6.230922199983019e-21	3.85894130760234e-20	9	11	11
ENSG00000163735	CXCL5	-2.857243900033858	NA	0.00427337329083431	0.009702625112558554	0.116326283596833	1.0310160258094732e-19	6.038556634770032e-19	10	13	13
ENSG00000132155	RAF1	2.8551227591050656	NA	0.004302019690811473	0.012886032430556221	0.015544667173358123	0.0012214783045177797	0.0022938164086920066	3	3	3
ENSG00000159023	EPB41	-2.8546638950182865	NA	0.004308239596939081	0.028865369919784292	0.03136124976809048	3.991419689833798e-06	9.850173587704678e-06	6	6	6
ENSG00000109047	RCVRN	2.846775993455244	NA	0.004416442742669838	0.17408307447343768	0.3691692079153165	7.508948231539073e-69	2.4250650324418753e-67	52	66	66
ENSG00000142453	CARM1	-2.8463628679251136	NA	0.004422177132952701	0.017661304768468094	0.011712490377128	0.005042199774626011	0.008712209968268157	11	13	13
ENSG00000184897	H1FX	-2.8419752077913167	NA	0.004483497800540541	0.005890330802834849	0.021027933062844596	0.00016561162337864143	0.00034681569536211033	7	8	8
ENSG00000228672	PROB1	-2.839275351671209	NA	0.0045216120634317255	0.026801355754447146	0.07097573561876556	2.3810304557651414e-12	9.324569830079107e-12	6	8	8
ENSG00000108604	SMARCD2	2.8372952938079834	NA	0.004549751143515963	0.0033807664314865443	0.11409663689856188	2.4148969300494936e-19	1.3832019857521298e-18	1	2	2
ENSG00000227740	LINC02803	-2.8367177077231593	NA	0.004557989190493649	0.04666448834230673	0.0597898278631191	1.407833128938754e-10	4.943269927962878e-10	9	10	10
ENSG00000109689	STIM2	2.8340314850268147	NA	0.004596480307847157	0.15743252956534792	0.23327627228822012	1.8738841477357164e-40	2.4814856563335752e-39	17	19	19
ENSG00000144021	CIAO1	-2.8323825937959204	NA	0.0046202529811169395	0.16317029524955334	0.24627522091238416	6.036568301857033e-43	8.677377184287197e-42	6	8	8
ENSG00000149548	CCDC15	-2.8292933713331205	NA	0.004665091353648873	0.04528908668555791	0.17412044414344188	1.3065478485487513e-29	1.1749338780683029e-28	12	18	18
ENSG00000224043	CCNT2-AS1	-2.8290133143452816	NA	0.0046691756418332266	0.012279110217149843	0.014704093329600649	0.001663718667327027	0.0030639080139595347	4	6	6
ENSG00000141076	UTP4	-2.822050496338908	NA	0.004771766316432423	0.1470875060678337	0.07945720812901788	1.05390592832326e-13	4.4581728576259463e-13	23	26	26
ENSG00000134884	ARGLU1	2.821029542147932	NA	0.004786979431054346	0.04994592635333536	0.16167464388076164	2.0025290012064887e-27	1.6502340144973608e-26	3	4	4
ENSG00000134028	ADAMDEC1	-2.820348540349783	NA	0.004797151345071846	0.03569367113178867	0.08803574134795897	4.397209564000141e-15	2.017868525904159e-14	16	20	20
ENSG00000184164	CRELD2	2.8191111354975678	NA	0.0048156841521248125	0.07519270218108454	0.1885679129026155	3.4604822447677805e-32	3.448216735358668e-31	11	15	15
ENSG00000168754	FAM178B	2.818478579384064	NA	0.004825183047092526	0.008529667023562592	0.011069876580103409	0.006413277182173074	0.010916257111373303	3	6	6
ENSG00000109445	ZNF330	2.8177801640275257	NA	0.00483569061975388	0.12110557389806383	0.16358983393197063	9.274806875338061e-28	7.781490367180646e-27	6	8	8
ENSG00000173511	VEGFB	2.8176215061202607	NA	0.004838080492247027	0.01607803180835318	0.028505117939450354	1.1149251661999104e-05	2.643053867177532e-05	11	13	13
ENSG00000206344	HCG27	-2.8149705500628603	NA	0.004878170400911167	0.00588388768444163	0.2769125340178031	5.44853694710112e-49	9.682586539464985e-48	8	42	42
ENSG00000135709	KIAA0513	2.8144864585492577	NA	0.004885523592178386	0.219522052021934	0.22178644572905032	2.7616738994692924e-38	3.41702349942272e-37	29	36	36
ENSG00000248727	LINC01948	2.8135065485340953	NA	0.004900438802353243	0.01968306669916227	0.04418586628818096	3.966786080508301e-08	1.1640385779369756e-07	9	11	11
ENSG00000108587	GOSR1	-2.812440429598453	NA	0.004916712972869327	0.053794052218578935	0.03345684748418131	1.8793114404201831e-06	4.778812558091003e-06	8	10	10
ENSG00000171953	ATPAF2	2.8106709963044536	NA	0.004943831072446371	0.7544978321816738	0.11251298444809013	4.4149684691714535e-19	2.49217558518174e-18	39	47	47
ENSG00000115107	STEAP3	2.808159973408025	NA	0.004982546890529069	0.19670933907998817	0.1426048585271783	3.8991370039774196e-24	2.8083284536416956e-23	41	48	48
ENSG00000112378	PERP	2.807842994633092	NA	0.004987453618529474	0.00668927342434454	0.015312523127887025	0.001330168275455285	0.00248459380849392	8	9	9
ENSG00000274818	AC004825.2	2.802220403905315	NA	0.005075218733477563	0.002026610350412535	0.023639927475103736	6.438188162786901e-05	0.00014098900370786944	4	4	4
ENSG00000275202	AL161421.1	-2.800663170493327	NA	0.0050997718150267365	0.0003840539451925209	0.12130765255705697	1.5288895437209755e-20	9.28432251603081e-20	3	4	4
ENSG00000170469	SPATA24	2.7997341973931595	NA	0.005114470122382339	0.00617162341726911	0.041002076307042036	1.2475615720778456e-07	3.5159298931081305e-07	6	7	7
ENSG00000146094	DOK3	2.799332297957427	NA	0.005120840873569527	0.016894017211465818	0.021056714480113606	0.00016389337018947944	0.00034371098125753513	9	9	9
ENSG00000114902	SPCS1	-2.798368786365154	NA	0.005136143297645873	0.0006479170317379818	0.016076724800149246	0.0010049494295677338	0.0019051379358453534	5	6	6
ENSG00000145979	TBC1D7	-2.797703949164165	NA	0.005146726279395388	0.29756778939649586	0.34044025155127894	2.2542701078780554e-62	5.947458166153965e-61	37	45	45
ENSG00000121769	FABP3	-2.7976524878400224	NA	0.00514754626989796	0.009452504022751846	0.0142933115725583	0.0019355876440843589	0.003537986837391033	5	8	8
ENSG00000141956	PRDM15	2.7957635279653945	NA	0.005177726994019974	0.14651452911028806	0.17767327867149035	3.06519885897505e-30	2.835226280073524e-29	31	33	33
ENSG00000122034	GTF3A	2.7956797361825436	NA	0.005179069467607796	0.06847684010537185	0.08985353615345434	2.2359195332335073e-15	1.0447897568234719e-14	11	15	15
ENSG00000052749	RRP12	-2.794310495947675	NA	0.005201051416726809	0.27442218269831054	0.34375629876239006	4.1667228407524326e-63	1.1217445839256432e-61	10	10	10
ENSG00000232931	LINC00342	-2.7936218786585227	NA	0.0052121383907990275	0.0028373084064392856	0.023272642497882568	7.351593618859063e-05	0.00016007171022068824	7	13	13
ENSG00000095002	MSH2	-2.7919584613172757	NA	0.005239008120661038	0.11556217983040701	0.20641169889613445	1.9696111112381272e-35	2.2018814176416325e-34	22	29	29
ENSG00000243224	AC006252.1	2.7900464103040785	NA	0.00527004866267901	0.017130096254866445	0.011995202523864698	0.004537285577501774	0.007901087567889717	8	9	9
ENSG00000077458	FAM76B	-2.789142146348669	NA	0.005284786410235154	0.004607296779897003	0.11631197509201033	1.0366691833401364e-19	6.069593658279276e-19	2	4	4
ENSG00000168268	NT5DC2	2.7883169468859084	NA	0.005298268036320798	0.21642893922181075	0.22152430320723004	3.0922842397397437e-38	3.8150778724674005e-37	13	15	15
ENSG00000164078	MST1R	2.7880665794844055	NA	0.005302364530198013	0.026144239335827137	0.030244510505877543	5.96360563172068e-06	1.447146922009027e-05	8	13	13
ENSG00000120705	ETF1	2.786579308087369	NA	0.005326758186666713	0.007195771005942059	0.02662427053631674	2.194476518922472e-05	5.0460013171093415e-05	2	2	2
ENSG00000117054	ACADM	-2.78427849806843	NA	0.005364694909119351	0.13393721404268893	0.1774340068723992	3.380233839210016e-30	3.119893977858588e-29	13	17	17
ENSG00000271976	AC012467.2	-2.7830276148503237	NA	0.005385422217437408	0.04137181857462404	0.07081375244370798	2.5265694114704124e-12	9.873016081772132e-12	5	6	6
ENSG00000162517	PEF1	2.7825566750671915	NA	0.005393244472510628	0.000936896227430831	0.03610077788674515	7.266767941996343e-07	1.912782861662245e-06	7	11	11
ENSG00000101109	STK4	-2.7814554371473874	NA	0.005411575962536336	0.0015507526354980729	0.02962578568830525	7.449874780622519e-06	1.7958659349577676e-05	3	3	3
ENSG00000139624	CERS5	2.777891471326609	NA	0.0054712889265614625	0.0284823197036067	0.011613771626736168	0.005231659863012121	0.009010518729616838	8	11	11
ENSG00000197933	ZNF823	2.773903363968065	NA	0.005538812846574999	0.01772563478658523	0.018277991443466705	0.0004497047024630222	0.0008902211638622149	11	14	14
ENSG00000137411	VARS2	2.771223021354583	NA	0.005584616196303786	0.00034386614230280416	0.5482923257338581	2.1965722017726875e-117	2.853713385469683e-115	2	40	40
ENSG00000196092	PAX5	2.768056927206409	NA	0.005639160463674177	0.001283406135652724	0.01703229153955508	0.0007084278612843986	0.0013662651139413125	6	6	6
ENSG00000255112	CHMP1B	-2.7660980144468543	NA	0.005673148062943497	0.028535142088528323	0.026948776514993552	1.95240091156937e-05	4.516622586335239e-05	19	22	22
ENSG00000117601	SERPINC1	-2.7660701230908114	NA	0.00567363331584935	0.04658281407715314	0.03415855883811623	1.4604149081226486e-06	3.748638715670603e-06	10	12	12
ENSG00000125454	SLC25A19	2.7648201859176678	NA	0.005695418153264076	0.011969520533753702	0.015556828703827333	0.0012160379308188047	0.002284100161622309	2	5	5
ENSG00000225032	AL162586.1	-2.761094544618551	NA	0.005760799700073623	0.021512652313871235	0.027594843066380558	1.54716234138768e-05	3.6132761803700565e-05	16	18	18
ENSG00000204852	TCTN1	2.7585239810617437	NA	0.005806304477648016	0.013898444807689626	0.024170062073700052	5.316653030323484e-05	0.00011760000363345471	6	10	10
ENSG00000135624	CCT7	-2.754004367088148	NA	0.0058870982613871605	0.0093988424184917	0.029683886106010363	7.295805859595349e-06	1.7597155370773648e-05	8	8	8
ENSG00000093167	LRRFIP2	-2.753854245941081	NA	0.0058897991692341955	0.010700705316199488	0.09172602560684487	1.1127046355318359e-15	5.2784984217802086e-15	3	7	7
ENSG00000272572	AL138762.1	2.7533945403671822	NA	0.005898076919991674	0.067036645596784	0.01596483363588491	0.0010470157807509117	0.0019811622668098185	8	9	9
ENSG00000125107	CNOT1	2.75025452051404	NA	0.005954899093366447	0.006523038384602582	0.01268522620481131	0.003509632083414709	0.006197145860634148	7	8	8
ENSG00000135999	EPC2	-2.7415116008283946	NA	0.00611572011148206	0.0028928827506218687	0.036931977159552695	5.390156592585624e-07	1.4340024108943664e-06	5	6	6
ENSG00000135052	GOLM1	2.7407558029350394	NA	0.006129804624415339	0.20132002981652805	0.2500731535427635	1.108526528563399e-43	1.6487529434808093e-42	33	37	37
ENSG00000099326	MZF1	-2.7394161887550834	NA	0.006154840515225871	0.03815559309251581	0.023623036826205885	6.477581419063538e-05	0.0001417973497006901	8	11	11
ENSG00000115828	QPCT	-2.7372406807168326	NA	0.006195694571683619	0.016145587543757466	0.02223437865872729	0.00010700218995772487	0.00022882910033483276	16	16	16
ENSG00000173531	MST1	2.734607005616106	NA	0.006245479207083213	0.07867477240305491	0.03427653325250247	1.3997912307236032e-06	3.5978746726137697e-06	10	16	16
ENSG00000072071	ADGRL1	-2.732441142984503	NA	0.006286690280200523	0.008455461851864231	0.06319192534706092	4.085429283408027e-11	1.4834009481508417e-10	8	9	9
ENSG00000274767	AC243829.1	2.731509689081805	NA	0.006304488719003587	0.0770372366516495	0.29398964425204466	1.8054194620745246e-52	3.562846761233144e-51	13	20	20
ENSG00000144233	AMMECR1L	2.7313155367676702	NA	0.0063082043339751405	0.007545058936997937	0.010025245672561054	0.00950373043305056	0.01575441983531987	16	20	20
ENSG00000179195	ZNF664	-2.7267724712627595	NA	0.006395712392696536	0.025520227556163108	0.03701473219661562	5.232193062149138e-07	1.3939238592946338e-06	9	9	9
ENSG00000163328	GPR155	2.7264703401054473	NA	0.006401570565494196	0.038071190180419684	0.037622780594202605	4.2050057245354204e-07	1.1304589350744707e-06	11	14	14
ENSG00000204248	COL11A2	-2.724681472435518	NA	0.006436354847079192	0.006160647350803	0.0158235138620096	0.0011026946150132914	0.0020814650470955347	2	3	3
ENSG00000165280	VCP	2.7228162838047316	NA	0.006472804176889657	0.17465978816843433	0.23601647484276175	5.63505782699974e-41	7.615099028780027e-40	28	33	33
ENSG00000239415	AP001469.3	2.721413145166866	NA	0.006500346443827626	0.08116243737418206	0.14470897617203338	1.7038780923811546e-24	1.2476432709754236e-23	24	28	28
ENSG00000174529	TMEM81	2.720022067378781	NA	0.0065277559838777055	0.009619786576715975	0.061214664543554176	8.388335325810275e-11	2.992543426301652e-10	8	9	9
ENSG00000166037	CEP57	2.715863872937796	NA	0.006610309146800479	0.06243208278099862	0.028938740680623735	9.538618433897386e-06	2.273808278049851e-05	8	12	12
ENSG00000100403	ZC3H7B	-2.7119905439101797	NA	0.0066880500707307	0.02730550533688655	0.031741075811119866	3.481987909592144e-06	8.64022726980114e-06	14	16	16
ENSG00000256020	AC006205.2	-2.7101391227906184	NA	0.006725499148532113	0.1463140530582874	0.30561581058678305	6.913245622976321e-55	1.478245002349388e-53	8	11	11
ENSG00000204428	LY6G5C	-2.7088472640791337	NA	0.006751741372821484	0.0009264920054692529	0.4817618750353739	1.9956509898832098e-97	1.534682458542922e-95	7	36	36
ENSG00000226891	LINC01359	-2.706289815895387	NA	0.006803963793125742	0.00367190206410161	0.06506354424615081	2.0657493097673593e-11	7.65460996395861e-11	6	9	9
ENSG00000181631	P2RY13	-2.704575599879548	NA	0.006839170530751132	0.00773921070323243	0.015411985707768696	0.0012824526260578313	0.002400696439718999	3	3	3
ENSG00000198270	TMEM116	2.703365587317852	NA	0.006864120349733828	0.11016838183710859	0.09520145995184617	3.036984089879805e-16	1.4821070050469201e-15	19	22	22
ENSG00000099817	POLR2E	-2.7010276936463624	NA	0.006912558241890318	0.08474844846521333	0.20407177787596684	5.295285227921376e-35	5.798776907638804e-34	9	11	11
ENSG00000101187	SLCO4A1	-2.6989862073101056	NA	0.0069551058819645965	0.01987889946753591	0.010694474697342363	0.007384347933907759	0.012444396886653317	13	15	15
ENSG00000145246	ATP10D	2.6976843276341094	NA	0.006982361696800799	0.037353977900295765	0.08791857702445245	4.5929512599115454e-15	2.1048776364570574e-14	16	22	22
ENSG00000066855	MTFR1	-2.697418273392417	NA	0.006987943530601648	0.06590448867566674	0.07060491696091466	2.7273774967735996e-12	1.0634787788124253e-11	5	6	6
ENSG00000143669	LYST	-2.69442264473725	NA	0.0070510691576056335	0.005928366358239336	0.018744910109505065	0.00037940162722555125	0.0007591131146063444	10	13	13
ENSG00000196378	ZNF34	-2.694227105089645	NA	0.007055207430607306	0.028047351258895986	0.13246091810578525	2.0546650294864848e-22	1.3662446913789736e-21	11	16	16
ENSG00000267288	AC138150.2	-2.693492340093705	NA	0.007070777016675467	0.015511287711511907	0.017137367236005563	0.0006817469438826805	0.001317475584927213	12	14	14
ENSG00000163453	IGFBP7	-2.6918428278648068	NA	0.007105842417099661	0.05986677359841637	0.040170822891907	1.6823112519990284e-07	4.6857163651991774e-07	32	38	38
ENSG00000170464	DNAJC18	2.689360714538775	NA	0.007158901545786747	0.14945375755420118	0.11279785296224744	3.9611818005196214e-19	2.246372575962665e-18	8	8	8
ENSG00000068120	COASY	-2.6892113959747728	NA	0.007162104779858055	0.004254795522841529	0.048755872599175396	7.63943785006118e-09	2.371198546437994e-08	3	6	6
ENSG00000103064	SLC7A6	-2.6823565629707664	NA	0.00731054944309556	0.0196602265300825	0.14118466922009087	6.810317491395905e-24	4.84405369804846e-23	8	9	9
ENSG00000186522	SEPTIN10	2.680548558923896	NA	0.00735015994772235	0.015049343957998996	0.03235411950962311	2.7933479479390203e-06	7.0003103842183635e-06	4	5	5
ENSG00000104290	FZD3	-2.679795831798027	NA	0.007366707696621924	0.07034922849433974	0.1081785888072465	2.290585251516017e-18	1.2549919002635202e-17	7	7	7
ENSG00000117713	ARID1A	2.6792132535718736	NA	0.007379537872769191	0.001531411724928423	0.015426226008172284	0.0012757639007310243	0.002389218645149758	9	11	11
ENSG00000056736	IL17RB	2.6778777077553375	NA	0.0074090264064463306	0.028651906493063775	0.08575412603923445	1.0260082287936398e-14	4.613270874562698e-14	6	8	8
ENSG00000131759	RARA	-2.677830176221353	NA	0.0074100778364488236	0.05675161091323615	0.05887903223847311	1.95966593363749e-10	6.820846579246867e-10	18	21	21
ENSG00000080189	SLC35C2	2.675270406946538	NA	0.007466899747251398	0.0034846804913825974	0.0137965307235435	0.002325167813565181	0.004202603587144739	14	18	18
ENSG00000104886	PLEKHJ1	2.672966954300881	NA	0.00751836562781404	0.023678872105607148	0.06316199701770871	4.1301912692569305e-11	1.4990190492378224e-10	11	14	14
ENSG00000135953	MFSD9	-2.671655814284366	NA	0.00754780218369576	0.3328350922240763	0.671979828940307	7.694480238931562e-164	4.887134874719902e-161	25	28	28
ENSG00000160271	RALGDS	2.666323470746697	NA	0.0076685868272886	0.00022509406459096366	0.02566689442489023	3.0985432710828034e-05	7.03334461360675e-05	3	5	5
ENSG00000169047	IRS1	2.6652753975426764	NA	0.007692529787144469	0.003974720734746067	0.03985694098743047	1.8833390739473708e-07	5.216827940417294e-07	3	4	4
ENSG00000250608	AC010210.1	2.6632235248696636	NA	0.007739598347771823	0.07598336958915282	0.030988571196457874	4.563693397968458e-06	1.1202802473770553e-05	19	25	25
ENSG00000133687	TMTC1	2.662202139324577	NA	0.00776312430703623	0.26435862731536597	0.5385768757488607	2.706428584473546e-114	3.1789413558312905e-112	29	35	35
ENSG00000272810	U91328.3	-2.6610524120809322	NA	0.007789683053281371	0.03063050892503687	0.04240477690007922	7.531576060940536e-08	2.1620231321385463e-07	8	9	9
ENSG00000133226	SRRM1	-2.6607817872264823	NA	0.007795946322706896	0.00936589411329752	0.011898069437211063	0.004704694562526709	0.008166900197668846	8	10	10
ENSG00000260145	AC023825.2	-2.6605310994313967	NA	0.0078017521994096185	0.006649367535232471	0.011865072497343972	0.004762981620383478	0.008263898402261865	14	20	20
ENSG00000138028	CGREF1	-2.6601493216350645	NA	0.007810601535345771	0.019689694472370938	0.029550230806928816	7.655110681266985e-06	1.842232571892331e-05	11	13	13
ENSG00000277791	PSMB3	-2.6593746020448465	NA	0.00782858662563243	0.08612205004986066	0.21780039705130777	1.535103936639413e-37	1.8332519087346305e-36	34	42	42
ENSG00000143569	UBAP2L	2.6567395880806752	NA	0.007890036414625736	0.009679030322293402	0.021136718392709582	0.00015921059317120157	0.000334350044366022	5	6	6
ENSG00000003509	NDUFAF7	-2.655824991182691	NA	0.007911466043191045	0.02281962368079849	0.025144708946485735	3.7404515367796077e-05	8.42350668473191e-05	10	13	13
ENSG00000185278	ZBTB37	2.655622960655743	NA	0.007916206779907306	0.0035325583809384586	0.025470941147459306	3.325346330922159e-05	7.51948820131428e-05	5	6	6
ENSG00000124508	BTN2A2	-2.655150545741535	NA	0.007927302139365353	0.030442752910698208	0.031394012218638884	3.944683729581031e-06	9.74184638228472e-06	7	12	12
ENSG00000038358	EDC4	2.6520339079668895	NA	0.008000850657765096	0.01079945740091683	0.026727655795149744	2.1142551642681745e-05	4.8713370700033494e-05	8	8	8
ENSG00000125445	MRPS7	2.651006715446257	NA	0.008025224574698056	0.07000946815219106	0.24113274326890782	5.910532754911324e-42	8.294576613254852e-41	6	10	10
ENSG00000174851	YIF1A	2.6481353905737888	NA	0.008093710356804054	0.010224986092424107	0.03039278721525422	5.653951537219734e-06	1.3747286957575675e-05	3	4	4
ENSG00000162852	CNST	-2.647942813231302	NA	0.008098322307750273	0.014965788349580058	0.015517310255454187	0.0012338061719879172	0.0023156990306906857	13	17	17
ENSG00000141569	TRIM65	2.646988691476537	NA	0.008121206873742246	0.08399202756999695	0.10361365781874946	1.2872118493210033e-17	6.796304188425458e-17	9	11	11
ENSG00000156535	CD109	-2.643772759814681	NA	0.008198767819245409	0.12056278208344791	0.054079612652313945	1.1158955428021926e-09	3.680094742983616e-09	35	45	45
ENSG00000106991	ENG	-2.640515422949254	NA	0.008278002478482841	0.06032135847474843	0.06424961193868758	2.7792175864715846e-11	1.0216677897192112e-10	19	22	22
ENSG00000213901	SLC23A3	2.638603738784521	NA	0.008324822553283834	0.1327117964122117	0.24511923003060662	1.0094846052698806e-42	1.440237229265656e-41	5	5	5
ENSG00000085274	MYNN	-2.634514499828785	NA	0.00842577049511179	0.0029635119302719054	0.011380105430560093	0.005709482924948425	0.009788255791256677	5	8	8
ENSG00000177981	ASB8	-2.633473578476403	NA	0.008451641119512049	0.038916941730769955	0.0456473921318488	2.343205887078476e-08	6.99941434549883e-08	8	8	8
ENSG00000180096	SEPTIN1	2.632244206104144	NA	0.008482286903491515	0.028675793453351802	0.03140053174843526	3.935449083791051e-06	9.72044020422479e-06	3	3	3
ENSG00000134905	CARS2	2.6309847135097426	NA	0.008513786537357276	0.041666606261523804	0.13532020396659014	6.750472293578369e-23	4.584706905448532e-22	4	5	5
ENSG00000226380	AC016831.1	-2.6267579222206257	NA	0.008620263565986053	0.003139639022031444	0.019941808871217333	0.0002455692029874513	0.000503920816325452	6	7	7
ENSG00000132286	TIMM10B	2.625131552739802	NA	0.008661549502108052	0.0861336576170021	0.15013117598133496	2.000288751762957e-25	1.5232216609228664e-24	3	4	4
ENSG00000035720	STAP1	-2.62303091634556	NA	0.008715136378221515	0.010551010374046028	0.020011989196286734	0.00023939200882992892	0.0004918923507577824	9	11	11
ENSG00000149547	EI24	-2.622401288059138	NA	0.008731255697241761	0.025513664343570327	0.012267483722379154	0.004099530929281298	0.00718255577301236	12	15	15
ENSG00000198643	FAM3D	-2.6215192996978165	NA	0.008753880568663896	0.03251779193786041	0.028280053790981845	1.2089845169788937e-05	2.8581300636436515e-05	21	26	26
ENSG00000100003	SEC14L2	2.6184724879698806	NA	0.008832441354072705	0.021732093076841354	0.022632817458123365	9.26428340372662e-05	0.00019941407818565055	5	7	7
ENSG00000267296	CEBPA-DT	-2.618128530868559	NA	0.008841349595412834	0.03076477512580193	0.026007486821385307	2.7405891584725146e-05	6.249782377479409e-05	10	11	11
ENSG00000082258	CCNT2	2.6177840128809713	NA	0.008850280408645933	0.09975027690875181	0.08063271054310715	6.829278163630991e-14	2.921111571425067e-13	5	7	7
ENSG00000198917	SPOUT1	2.617610620718166	NA	0.008854778237932447	0.0868745768923058	0.08217504193314946	3.8623566819507456e-14	1.6760008790175438e-13	11	12	12
ENSG00000272886	DCP1A	2.617063808001994	NA	0.008868976052280422	0.039884310101689996	0.05350096569214977	1.375786450229237e-09	4.507711470191285e-09	18	22	22
ENSG00000109618	SEPSECS	2.6164980480288187	NA	0.008883687227519763	0.007075181046994182	0.011905975253621009	0.004690837354305274	0.008144494258274897	3	3	3
ENSG00000138375	SMARCAL1	-2.6155311229194336	NA	0.008908880166735344	0.020559658100529562	0.03676912040146259	5.715077365542909e-07	1.5183247365096103e-06	6	7	7
ENSG00000135631	RAB11FIP5	2.6117446422576904	NA	0.009008151110890903	0.038635412315221676	0.07510832030097864	5.226980892189534e-13	2.125118428642919e-12	1	2	2
ENSG00000198890	PRMT6	2.608176008192224	NA	0.009102613661730135	0.10115416027357498	0.23053010264645662	6.221483852405815e-40	8.125835992757603e-39	10	12	12
ENSG00000142606	MMEL1	-2.6079753817580804	NA	0.009107950449250307	0.0459810275284454	0.17359373476047377	1.619019268803511e-29	1.446070908370386e-28	10	13	13
ENSG00000138798	EGF	-2.6066678387143156	NA	0.009142800381280378	0.01425903126480364	0.01664241601886478	0.0008169579382101641	0.0015662394278777086	12	17	17
ENSG00000272909	AL122035.2	-2.6048029670809045	NA	0.009192710736058932	0.004187773638852832	0.012073103047075926	0.004407403941183035	0.007690534207096853	4	5	5
ENSG00000108448	TRIM16L	-2.6043166910815905	NA	0.009205765056082	0.07076678256122827	0.14116583556085918	6.860830990900661e-24	4.875938278613984e-23	10	16	16
ENSG00000109270	LAMTOR3	2.603315189369135	NA	0.009232703004884742	0.04173167872221719	0.023895563266276662	5.870488079978469e-05	0.00012918388307911043	8	9	9
ENSG00000131495	NDUFA2	-2.602855764184111	NA	0.009245083940123893	0.024386145833689768	0.07446652919265966	6.617070127423428e-13	2.6763239531883106e-12	17	22	22
ENSG00000153823	PID1	2.601987493449318	NA	0.009268523219809262	0.01643093867198861	0.03279017261999378	2.3881318530694134e-06	6.019117158772394e-06	5	5	5
ENSG00000178773	CPNE7	2.6014412688080952	NA	0.009283295909434587	0.011682062187608176	0.01527385249546261	0.0013492002393945466	0.0025176751801280826	7	8	8
ENSG00000198961	PJA2	2.6000467824280893	NA	0.009321105236163828	0.09392275301869028	0.13468430036036244	8.64912525492758e-23	5.853348421339901e-22	18	21	21
ENSG00000143942	CHAC2	2.597485441275403	NA	0.009390910111609366	0.013003831521694023	0.013918369434175392	0.0022228297991553595	0.004026545708853413	11	13	13
ENSG00000063180	CA11	-2.596461521543914	NA	0.009418945474733613	0.010652174613613978	0.026438231612726504	2.346591919825747e-05	5.383505663289864e-05	15	17	17
ENSG00000138029	HADHB	-2.589307055656511	NA	0.0096169299117195	0.010345221792405102	0.03049142579884529	5.456924584717202e-06	1.3298394159914069e-05	7	7	7
ENSG00000151292	CSNK1G3	-2.5890855428242463	NA	0.009623118583213274	0.016575023133719616	0.028719805436081384	1.0320384177575218e-05	2.4523246260390385e-05	8	9	9
ENSG00000232533	AC093673.1	2.586176820637091	NA	0.009704713114546213	0.04456812395546173	0.0937636850576217	5.199550238752792e-16	2.5046934563025737e-15	21	25	25
ENSG00000179428	AC073072.1	2.585696587939299	NA	0.009718243597765618	0.11566629005743752	0.026164308736306843	2.5900062289307494e-05	5.9213460631826984e-05	18	19	19
ENSG00000181827	RFX7	-2.58561238088757	NA	0.009720617850524502	0.0243129700850563	0.01995222629329346	0.00024464224726689353	0.0005021388268557699	9	13	13
ENSG00000178184	PARD6G	-2.584626301103664	NA	0.009748459278936965	0.11993314400765348	0.10667167784811638	4.053258198243616e-18	2.192723181125545e-17	25	26	26
ENSG00000072736	NFATC3	-2.5829671656268958	NA	0.009795464489906803	0.07759463534464449	0.0901409113807985	2.008984738012204e-15	9.410565220478362e-15	14	15	15
ENSG00000169203	RP11-231C14.4	-2.5828768552992627	NA	0.009798028871659143	0.11044536063165795	0.07526210617255434	4.939717583736086e-13	2.009279336894927e-12	16	18	18
ENSG00000126858	RHOT1	-2.5827005942913597	NA	0.009803035565334309	0.06622921265817773	0.09004477609149016	2.0822206931131954e-15	9.745633915447103e-15	18	21	21
ENSG00000275120	AC048382.5	-2.5793756178309195	NA	0.009897909620452554	0.07438810917950396	0.0459017174931198	2.138020917993529e-08	6.416681960565458e-08	13	18	18
ENSG00000213722	DDAH2	-2.5785136381528533	NA	0.009922638278607024	0.0002300000146057294	0.046749398505907196	1.575177427751341e-08	4.775940188915797e-08	2	10	10
ENSG00000165949	IFI27	2.5784064448389836	NA	0.009925717308055939	0.017854395726134956	0.013411103678856501	0.0026814064877066124	0.00480445510998649	14	17	17
ENSG00000215022	AL008729.1	-2.576156198021583	NA	0.009990550358996816	0.2546395807152149	0.3124250467063882	2.5438842938423444e-56	5.6951790803005704e-55	26	29	29
ENSG00000164414	SLC35A1	2.5757147835471987	NA	0.01000331234810565	0.0461352252437436	0.24411655688383996	1.5758696493155588e-42	2.2371348192146123e-41	4	8	8
ENSG00000138686	BBS7	2.573570728302002	NA	0.010065507145581881	0.0006302246937019927	0.014782566269970857	0.0016163470395328208	0.002981470945568285	1	4	4
ENSG00000041357	PSMA4	2.571561506023756	NA	0.010124103025099062	0.0651803563101077	0.09972955562340655	5.557635102814179e-17	2.8357002195227715e-16	17	20	20
ENSG00000158406	HIST1H4H	-2.5712858304697908	NA	0.010132166329674515	0.024857544148351576	0.037488375173911494	4.4131441478446326e-07	1.1836254143163529e-06	5	6	6
ENSG00000162104	ADCY9	-2.5704163535467544	NA	0.01015763535315706	0.13239165437668743	0.2275027827963172	2.3243126768929902e-39	2.97016677317719e-38	31	43	43
ENSG00000188779	SKOR1	2.5668045216785065	NA	0.010264045641297974	0.015332790860639482	0.020264266825427337	0.0002184481291970821	0.0004513193559938933	10	14	14
ENSG00000267475	AC008736.1	-2.566219578593822	NA	0.01028137203916213	0.021718662345755018	0.05264058784325943	1.8779830451779534e-09	6.091456637366507e-09	8	10	10
ENSG00000262766	AC135050.5	-2.566050599206051	NA	0.010286382163578467	0.002570869189850857	0.01669536871288227	0.000801286690252726	0.0015368823902409123	6	8	8
ENSG00000151348	EXT2	-2.563304400537062	NA	0.010368110272492894	0.15339768547506127	0.32784325629102706	1.2746891940766032e-59	3.122806427031381e-58	17	19	19
ENSG00000172795	DCP2	2.563214714567905	NA	0.010370789083941172	0.03433431064337674	0.02407834006892485	5.4956259448670915e-05	0.00012135525280520957	16	19	19
ENSG00000158517	NCF1	-2.561719169341371	NA	0.010415550068121749	0.025328404534716905	0.06876757373016933	5.342262795807942e-12	2.0513762804592565e-11	9	12	12
ENSG00000172890	NADSYN1	2.561615639566416	NA	0.01041865501919041	0.12797140563798523	0.318361285905103	1.3921024231954248e-57	3.2348461321650866e-56	30	35	35
ENSG00000103145	HCFC1R1	-2.561180523782654	NA	0.010431713539134989	0.014616217487135336	0.010044037043888896	0.009436463199996166	0.0156489611659157	9	11	11
ENSG00000100902	PSMA6	2.5606183936556226	NA	0.010448605521068707	0.02443020150495484	0.013384614842802608	0.0027078297569359555	0.004847241388485877	14	16	16
ENSG00000167261	DPEP2	2.560099221590641	NA	0.010464228228459042	0.03472339646882736	0.13979136257298247	1.176025349002246e-23	8.292622824851775e-23	18	20	20
ENSG00000143889	HNRNPLL	2.55804853893007	NA	0.01052613986052964	0.004134192996359833	0.014151705598635026	0.002039377129983403	0.0037173977893373068	11	13	13
ENSG00000177409	SAMD9L	-2.5562460395631152	NA	0.010580827503897744	0.33269522749904484	0.2745172982344107	1.65137808734727e-48	2.8956526400734496e-47	36	47	47
ENSG00000229474	PATL2	-2.555022420348529	NA	0.010618095843025102	0.04544925241108171	0.05925642751120502	1.7087490779015205e-10	5.969309011394007e-10	15	17	17
ENSG00000124201	ZNFX1	-2.554060883031346	NA	0.010647463698083106	0.08192686721369907	0.07089547162344634	2.45206950141608e-12	9.589632811809432e-12	11	12	12
ENSG00000131966	ACTR10	-2.553626294015707	NA	0.010660760864302937	0.2963770349901497	0.07448609359558336	6.569684714613915e-13	2.6577854015313527e-12	19	24	24
ENSG00000143570	SLC39A1	2.5531221890597506	NA	0.010676203514727122	0.07916927592193107	0.08937180053981798	2.675121089580296e-15	1.243579603285782e-14	11	12	12
ENSG00000242686	AC107464.1	2.5496582725716075	NA	0.010782855441149968	0.005362096131087615	0.0831168481118455	2.726087506089592e-14	1.1935071391863777e-13	11	13	13
ENSG00000132824	SERINC3	2.5495219250221726	NA	0.010787072807949757	0.029380154411953956	0.010645024924903239	0.007522984784006102	0.01266310032007466	16	22	22
ENSG00000169062	UPF3A	-2.547938580993683	NA	0.010836154722769071	0.11038604775236285	0.16578237702915713	3.8346306786710777e-28	3.263527618289346e-27	18	22	22
ENSG00000273033	LINC02035	-2.54462253576179	NA	0.01093959216172737	0.016458833294784966	0.043907163643122006	4.3855257580056114e-08	1.2827457142083957e-07	9	14	14
ENSG00000182858	ALG12	2.543718561739394	NA	0.010967941609946779	0.06976622204784108	0.05028249441346317	4.402931575025548e-09	1.3902757057652943e-08	30	33	33
ENSG00000135250	SRPK2	2.543226827240473	NA	0.010983390249785605	0.06712927140176077	0.1314312380467253	3.0652196634929156e-22	2.018642550278034e-21	5	5	5
ENSG00000204252	HLA-DOA	-2.54026323135772	NA	0.011076906515303271	0.017605568736362907	0.09500807004159344	3.264911637351366e-16	1.5906241383221187e-15	4	19	19
ENSG00000154813	DPH3	-2.5368222903040603	NA	0.01118637228927807	0.019271238157904894	0.06538581683446017	1.8367092018284096e-11	6.83099676906428e-11	3	4	4
ENSG00000105072	C19orf44	-2.536782580816419	NA	0.011187641145004779	0.13283562092296816	0.06899632604697445	4.913561620847322e-12	1.889297494078716e-11	16	18	18
ENSG00000176946	THAP4	2.5366607042849987	NA	0.011191536320752085	0.009111122149021524	0.01199652399868931	0.00453505022007715	0.007897996976145329	17	24	24
ENSG00000118046	STK11	2.5355803444597593	NA	0.011226117330860477	0.07938123099740815	0.12943570339525404	6.646471225381388e-22	4.32071019878944e-21	6	6	6
ENSG00000161526	SAP30BP	-2.5352954924987925	NA	0.011235250890994296	0.0082253712501109	0.10477171785692525	8.313458280389694e-18	4.426187396783696e-17	9	12	12
ENSG00000236104	ZBTB22	2.535106389828644	NA	0.011241317967416575	0.015901940987617203	0.05387683000087406	1.200858973475846e-09	3.9511762348690104e-09	3	7	7
ENSG00000179532	DNHD1	-2.5349782314850513	NA	0.01124543139009889	0.01292781231043581	0.011855889139961287	0.004779333578677206	0.008290591901753531	20	24	24
ENSG00000197956	S100A6	2.5338139422580497	NA	0.011282862166532669	0.0072037656289636095	0.011374771145348309	0.005720894671836342	0.009806687121024778	8	11	11
ENSG00000174989	FBXW8	2.530780057756719	NA	0.011380918855090646	0.2291000804031017	0.26693058246843304	5.406196281094815e-47	8.966234044922144e-46	15	16	16
ENSG00000110925	CSRNP2	-2.530341443678288	NA	0.01139515750039263	0.024210411847077683	0.021374099373396776	0.00014609208300711492	0.0003076293137879437	7	7	7
ENSG00000147419	CCDC25	-2.530155838296966	NA	0.011401187532748986	0.11644921758063422	0.1302817949189542	4.788087619749205e-22	3.1352010153142083e-21	12	12	12
ENSG00000178449	COX14	-2.529941185745115	NA	0.011408164794944033	0.07660289154354875	0.12646558598455562	2.0968231161974897e-21	1.3303151912567795e-20	12	13	13
ENSG00000133059	DSTYK	2.5255112490427125	NA	0.011553008275309718	0.02746064763184686	0.04218056903309631	8.164420963105542e-08	2.3366431090837272e-07	4	4	4
ENSG00000273542	HIST1H4K	2.5250810030031454	NA	0.011567162394022841	0.008181046135546346	0.025243668513716115	3.609323043824972e-05	8.136753106159385e-05	2	7	7
ENSG00000078070	MCCC1	-2.5230910932986226	NA	0.011632826266388419	0.04096633170267819	0.05549700475462909	6.67977970938029e-10	2.239959762146316e-09	26	30	30
ENSG00000178295	GEN1	-2.522536905427711	NA	0.011651172370184051	0.13586770880889762	0.03632361912229011	6.707481232617617e-07	1.7730675123588566e-06	34	42	42
ENSG00000033100	CHPF2	2.5210651018954953	NA	0.01170002033914049	0.025032922304603068	0.053251801609708084	1.50554783953728e-09	4.9150275842803765e-09	22	28	28
ENSG00000102753	KPNA3	2.5203061918265077	NA	0.011725278871020442	0.005457510787037762	0.010821999255416284	0.007038713629245384	0.011899339513794271	8	10	10
ENSG00000033050	ABCF2	2.51918713019004	NA	0.011762612447564245	0.056395147540614685	0.13554110185714183	6.193355020939277e-23	4.2079970385930134e-22	14	18	18
ENSG00000100304	TTLL12	-2.519017103906217	NA	0.01176829399681843	0.11912462063497638	0.1754845448172894	7.493335579410239e-30	6.799111738164348e-29	16	19	19
ENSG00000109736	MFSD10	-2.5171431408124887	NA	0.011831075245829846	0.010750138240199993	0.03180090998115063	3.4078941159725285e-06	8.461267727640493e-06	8	11	11
ENSG00000172244	C5orf34	2.515139217316493	NA	0.011898538873861334	0.02678525072942778	0.09918911701503122	6.809068955337526e-17	3.449593013739534e-16	6	11	11
ENSG00000143379	SETDB1	-2.5146074128909817	NA	0.011916499656076749	0.003441948240708224	0.023730893587422336	6.230126945496351e-05	0.0001366595638121219	4	7	7
ENSG00000099290	WASHC2A	-2.51298648788178	NA	0.011971392002774842	0.08084703383251217	0.25032247638262717	9.91514389211976e-44	1.4798503272929656e-42	14	21	21
ENSG00000104219	ZDHHC2	2.512868179092579	NA	0.01197540727369793	0.0400838489857562	0.1402635133354318	9.773727706020143e-24	6.908889382957107e-23	7	8	8
ENSG00000270379	HEATR9	-2.509775234769175	NA	0.012080802903938532	0.01935364123376055	0.0522403823676037	2.1703484158121898e-09	7.00664626934549e-09	15	18	18
ENSG00000146166	LGSN	2.50892997306152	NA	0.012109748841040192	0.19022548833692854	0.29426790561613336	1.581950477340173e-52	3.136285402994986e-51	4	7	7
ENSG00000121350	PYROXD1	2.5079998706430975	NA	0.012141671159821257	0.012078609063357754	0.01793272814972173	0.0005099999966906558	0.0010034407920201992	7	7	7
ENSG00000257594	GALNT4	-2.5079199207292873	NA	0.012144418621860718	0.002805393355528247	0.04874750283079381	7.66254375533417e-09	2.3779399721358248e-08	5	7	7
ENSG00000105576	TNPO2	-2.5071437358856206	NA	0.012171120703797403	9.886426357646333e-06	0.023762401635020827	6.159644056650099e-05	0.00013514807564929957	1	2	2
ENSG00000101282	RSPO4	-2.505249971452513	NA	0.012236487863851593	0.04306897826035464	0.19266824901098034	6.305044286684682e-33	6.455236087901828e-32	18	20	20
ENSG00000259514	AC027243.1	-2.5052233736879486	NA	0.012237408150970417	0.05118133388968335	0.06269591186659139	4.893925579040976e-11	1.7683508165818312e-10	4	5	5
ENSG00000075223	SEMA3C	2.504471675974683	NA	0.012263442387887537	0.04996382389813385	0.0664372053308524	1.2515527060926106e-11	4.701616069393686e-11	31	34	34
ENSG00000163633	C4orf36	2.5040800682411617	NA	0.012277024729228127	0.012483746095672953	0.04210063844671435	8.402653286413085e-08	2.402018689926621e-07	10	10	10
ENSG00000167193	CRK	2.5022110945054115	NA	0.012342031099401917	0.004681151755238869	0.020010413915874714	0.0002395289352403812	0.0004921147370836584	8	11	11
ENSG00000165113	GKAP1	-2.501719106625481	NA	0.012359193965464555	0.010681623648972748	0.02989067222493722	6.772878506601002e-06	1.6372722513349393e-05	2	6	6
ENSG00000166260	COX11	-2.50009497139381	NA	0.012416001672512143	0.13211319328548493	0.03695530332574485	5.345155004860243e-07	1.4226922734494537e-06	8	9	9
ENSG00000161551	ZNF577	-2.5000415663944375	NA	0.012417873550757757	0.08293580469327715	0.07527277547171776	4.92038250228238e-13	2.0018894313556472e-12	25	29	29
ENSG00000197872	FAM49A	-2.4984449765031056	NA	0.012473950568094498	0.010616914297531357	0.019003574824993277	0.0003453279403330123	0.0006943403504245313	24	32	32
ENSG00000154174	TOMM70	-2.497912904448447	NA	0.012492688288405445	0.03725736768360045	0.024866605007912816	4.135095303987221e-05	9.276916453175936e-05	16	23	23
ENSG00000198723	TEX45	2.496511391443163	NA	0.012542164029476617	0.03299871718018068	0.048236900208000144	9.21245765714313e-09	2.838893735172462e-08	7	9	9
ENSG00000226688	ENTPD1-AS1	2.496149871201523	NA	0.012554954410410943	0.024643431454832165	0.022796867536859684	8.730806506295273e-05	0.0001885462797839789	7	7	7
ENSG00000102886	GDPD3	2.4932986204596386	NA	0.012656235419247404	0.10333655529762002	0.13304460203133742	1.6374978962022367e-22	1.0939404527453118e-21	14	19	19
ENSG00000266472	MRPS21	-2.489757099491831	NA	0.012783042565155155	0.038946092178102014	0.07232894177395575	1.4500456864132868e-12	5.756211452847559e-12	13	17	17
ENSG00000104517	UBR5	-2.4882548322067053	NA	0.012837171265799295	0.014429011863912627	0.012636134764099525	0.0035742334008206844	0.006304724191593696	8	10	10
ENSG00000008513	ST3GAL1	-2.488063767434694	NA	0.012844070102447263	0.04180500216040787	0.05530003521905543	7.173713104299428e-10	2.397622413284562e-09	27	32	32
ENSG00000126088	UROD	-2.4877930956231484	NA	0.01285384895139367	0.08225891746402209	0.016443458344108458	0.0008786512451739839	0.0016768295352201925	6	9	9
ENSG00000205726	ITSN1	-2.4852736007716922	NA	0.01294518994419369	0.06921589305435258	0.11538894311674733	1.4748964219691432e-19	8.553601197277254e-19	7	7	7
ENSG00000188037	CLCN1	2.4843221313992667	NA	0.012979833305776473	0.4033940600572775	0.41873064529896226	9.540855439701196e-81	4.458205175352474e-79	21	22	22
ENSG00000203872	C6orf163	2.4842395309294893	NA	0.012982844685617504	0.11244147891394021	0.10234411024590379	2.077535856201007e-17	1.08159266539135e-16	6	7	7
ENSG00000262147	AC124283.2	2.4829146010955956	NA	0.01303123241640329	0.02737538914741041	0.019924093825629423	0.0002471536230410632	0.0005068082603768017	12	14	14
ENSG00000198858	R3HDM4	2.4821638235709376	NA	0.013058722288990828	0.018584996116741467	0.022841779482594273	8.590207293403038e-05	0.0001856970438353318	30	39	39
ENSG00000121481	RNF2	-2.4801136953586873	NA	0.013134049571838115	0.010249542321222651	0.01929811540570051	0.00031025773147846377	0.000628765048112051	11	12	12
ENSG00000272092	AC087623.2	2.475979948108876	NA	0.01328710404337567	0.002931343606202714	0.032658831315634386	2.5035710159065697e-06	6.296192895113912e-06	13	14	14
ENSG00000124920	MYRF	2.4750923579746815	NA	0.013320172480591893	0.01995266396077268	0.14677565989303545	7.54211689837094e-25	5.589445232937047e-24	7	7	7
ENSG00000111962	UST	2.4745418893019613	NA	0.013340717506470031	0.04970213984316711	0.04860641052831256	8.062722101844007e-09	2.4980600058631054e-08	31	35	35
ENSG00000125149	C16orf70	2.472854182940224	NA	0.013403882103565584	0.020292497700969116	0.014714113983673812	0.001657592236539373	0.003053281338819947	5	7	7
ENSG00000213047	DENND1B	2.472273512477007	NA	0.013425675480988079	0.07651333665832566	0.027181600487330388	1.7953746813812416e-05	4.167981644917681e-05	10	18	18
ENSG00000143315	PIGM	2.4719079919340508	NA	0.013439410034544385	0.1144043782370065	0.18284951199283056	3.667541678422645e-31	3.490270379759708e-30	10	11	11
ENSG00000270344	POC1B-AS1	2.471804523183661	NA	0.013443300160782781	0.007884926516984902	0.0183996884518518	0.0004302070834912224	0.0008539901927064444	17	20	20
ENSG00000277767	AL442128.2	-2.471094489620317	NA	0.01347002222674278	0.12296961425461705	0.08344199088187006	2.4169753934595933e-14	1.0606118480664935e-13	4	5	5
ENSG00000064932	SBNO2	-2.470769394419188	NA	0.013482272820487551	0.01672810257531097	0.06423843478784703	2.7905598519680555e-11	1.0256174646678136e-10	10	11	11
ENSG00000136699	SMPD4	-2.4705846215767804	NA	0.013489240020383287	0.03791355069585538	0.2192547716736639	8.217798417871096e-38	9.952473521756457e-37	8	11	11
ENSG00000198673	TAFA2	-2.4687465739940007	NA	0.013558720404766775	0.0032668167620160823	0.26764403149108296	3.9001182996672975e-47	6.4998181458692405e-46	6	10	10
ENSG00000140104	CLBA1	2.468439001234601	NA	0.013570377851345173	0.12702293539109452	0.021955942353053013	0.00011834355307302134	0.00025170204534903174	11	14	14
ENSG00000198431	TXNRD1	-2.4671050742423883	NA	0.013621038128026883	0.009909156140533358	0.032657501270344697	2.5047681318272605e-06	6.297356500909792e-06	8	12	12
ENSG00000104998	IL27RA	-2.4662523473597906	NA	0.013653510712606112	0.08969359925660939	0.11786748255539972	5.718326284634649e-20	3.392029659467298e-19	2	2	2
ENSG00000204261	PSMB8-AS1	-2.4653533565183428	NA	0.013687819098570355	0.02131097151107374	0.09920353084966195	6.772297745267036e-17	3.431977956075189e-16	6	15	15
ENSG00000023041	ZDHHC6	-2.4650334866950514	NA	0.013700044715233079	0.007131802889790222	0.04583936722520488	2.186599922955079e-08	6.553333584967728e-08	4	5	5
ENSG00000185261	KIAA0825	-2.4643369058942337	NA	0.013726701827393413	0.07850639530284502	0.1356820844042808	5.862008953491739e-23	3.989190140612295e-22	2	4	4
ENSG00000229728	AL136531.1	2.46233878382275	NA	0.013803421324502477	0.004343746949446427	0.01090732673296803	0.006816694583471779	0.011545629176489632	2	2	2
ENSG00000178809	TRIM73	2.4616371543891216	NA	0.013830450632629877	0.06006408425507734	0.06340738371274235	3.7771561016887434e-11	1.3737953337828262e-10	11	18	18
ENSG00000198040	ZNF84	-2.46054820986573	NA	0.013872493278505616	0.0008259971495155269	0.08352043548681516	2.3477928779878192e-14	1.0307808516285998e-13	7	12	12
ENSG00000283839	AC096667.1	2.45938342752836	NA	0.013917588781605553	0.012286028915348248	0.05454130594568904	9.441721903763834e-10	3.1263967740422085e-09	11	16	16
ENSG00000154719	MRPL39	-2.458561430905926	NA	0.013949490898620501	0.17348712501609584	0.07180398600814104	1.757779646128877e-12	6.940861881525238e-12	10	10	10
ENSG00000169397	RNASE3	2.4574885185544693	NA	0.013991228296343283	0.013003055654897146	0.12520760313289703	3.407431228339088e-21	2.140440957318206e-20	10	13	13
ENSG00000099999	RNF215	2.4567208311941204	NA	0.014021159742743424	0.01702585983637196	0.020215905009514257	0.000222315242315206	0.0004585619545902656	9	11	11
ENSG00000147324	MFHAS1	2.4563414221782454	NA	0.014035973420253546	0.05065039798344764	0.045212664604882304	2.740498626946691e-08	8.154921213518793e-08	12	16	16
ENSG00000100393	EP300	-2.4559783191150086	NA	0.014050163381138483	0.005297961921450798	0.018605309056612097	0.0003991762290015874	0.0007967263909623163	4	9	9
ENSG00000254682	AP002387.2	2.454485649845399	NA	0.014108629552383033	0.6489890993817994	0.3220579057170735	2.2511112688570496e-58	5.34685694593207e-57	43	48	48
ENSG00000115216	NRBP1	-2.4522408537206943	NA	0.014196959928740586	0.09936405688641929	0.08472807811688036	1.5010020947168795e-14	6.668571223393721e-14	15	15	15
ENSG00000084092	NOA1	-2.448319255849838	NA	0.014352441956865842	0.020550037685016866	0.03259296748117253	2.56354535836724e-06	6.439466727792559e-06	10	12	12
ENSG00000198860	TSEN15	-2.4455900620773248	NA	0.014461532495476158	0.039238850159128785	0.08976171703912127	2.3136849035158182e-15	1.0799505283177127e-14	16	19	19
ENSG00000176396	EID2	-2.444240116757727	NA	0.014515761911630379	0.006943972255864348	0.013946449611927014	0.0021998973421022924	0.003988796735008692	15	18	18
ENSG00000101017	CD40	-2.444159189631695	NA	0.014519018570383627	0.18318900734258764	0.2737263941455362	2.3796607143062e-48	4.147235933906202e-47	5	7	7
ENSG00000228049	POLR2J2	2.443861410214257	NA	0.014531007317807019	0.20832995943576146	0.2338021078063262	1.4884848028635568e-40	1.9787616964579175e-39	32	45	45
ENSG00000109743	BST1	2.443260115426161	NA	0.014555242355672512	0.07757630725514927	0.06060552768709757	1.0467437888701938e-10	3.7088035610196184e-10	28	31	31
ENSG00000137494	ANKRD42	-2.4413270834895373	NA	0.01463339433690602	0.03692623543476861	0.034693713692018006	1.2049020964525355e-06	3.1165710485768527e-06	22	25	25
ENSG00000272009	AL121944.1	2.4376585793528553	NA	0.014782728731768701	0.025873145852593555	0.010899917727138064	0.0068356864674551	0.011575509749223611	5	5	5
ENSG00000228705	LINC00659	-2.4374146146851654	NA	0.014792707301224688	0.015075206739542034	0.02761921796406254	1.5336449494220233e-05	3.583171285781782e-05	7	7	7
ENSG00000142867	BCL10	-2.4363609976513287	NA	0.014835870234608885	0.08065111447239247	0.0733813973379226	9.856051982851402e-13	3.9537177883957584e-12	25	31	31
ENSG00000100239	PPP6R2	-2.4337949181820875	NA	0.014941457965954402	0.02176990829039708	0.030119956380935155	6.236798820503944e-06	1.5117295119833517e-05	16	20	20
ENSG00000101421	CHMP4B	-2.433257802686247	NA	0.01496364252659953	0.1745380369690353	0.24274959300085913	2.88940940497176e-42	4.0815882937282305e-41	16	18	18
ENSG00000108219	TSPAN14	2.433140526148131	NA	0.014968490274675577	0.047297193139364126	0.10071308646533869	3.839392121951415e-17	1.9766357099773287e-16	11	12	12
ENSG00000273183	AC093726.2	2.4330786406150366	NA	0.014971048935392126	0.004341674774262916	0.026228678956878464	2.53062308891943e-05	5.7902141897103804e-05	5	7	7
ENSG00000067208	EVI5	-2.432903711645025	NA	0.014978283467070277	0.05617239970797851	0.07132776242107926	2.09294238435004e-12	8.222650389282665e-12	8	9	9
ENSG00000142856	ITGB3BP	-2.4317441416239904	NA	0.015026317684718479	0.007261986979228579	0.015419736522317052	0.0012788076598957063	0.002394395955841409	4	5	5
ENSG00000055147	FAM114A2	-2.4316856717251345	NA	0.015028743340775377	0.007734515797492783	0.05542555024943782	6.854911476068863e-10	2.2953238036825765e-09	5	5	5
ENSG00000160408	ST6GALNAC6	-2.4310028970453024	NA	0.015057094165924387	0.0317687905551833	0.060874851185179754	9.491334666145602e-11	3.37340721636748e-10	9	10	10
ENSG00000196975	ANXA4	-2.42961038334398	NA	0.01511506150150205	0.0688459216889226	0.1027432066655242	1.7873979366001734e-17	9.350850279059298e-17	7	9	9
ENSG00000185262	UBALD2	2.4292133961433864	NA	0.015131623182517168	0.028035891622134407	0.04124953617296816	1.1413065683834186e-07	3.224426085866103e-07	17	20	20
ENSG00000088726	TMEM40	2.4280587238009304	NA	0.015179885170865142	0.013018865364109958	0.011917492688468114	0.0046707239105346545	0.008113679532187884	6	8	8
ENSG00000204160	ZDHHC18	-2.4272675476909513	NA	0.015213032270142	0.0859579339382534	0.13426027731875675	1.0202454947354734e-22	6.87743317186267e-22	9	11	11
ENSG00000169330	MINAR1	-2.425658677967663	NA	0.015280634078379025	0.03311555533645392	0.06189471859731913	6.550381090992378e-11	2.349069120230621e-10	27	32	32
ENSG00000189319	FAM53B	-2.4255431021129903	NA	0.015285500534011918	0.019907534414591893	0.014487773749606987	0.0018016977460978128	0.0033038189315474113	31	37	37
ENSG00000095209	TMEM38B	2.424595165012293	NA	0.015325466043901606	0.0214342766633065	0.04482405912169043	3.152259733019056e-08	9.326794713861938e-08	6	12	12
ENSG00000164136	IL15	2.4245198805124826	NA	0.015328644016118413	0.06003870840630439	0.15605179650694934	1.9001683442952002e-26	1.5044315298392608e-25	2	3	3
ENSG00000141699	RETREG3	-2.4240488269922182	NA	0.015348541695226967	0.05381926074662528	0.059545195794463955	1.5386434816824582e-10	5.384938177014791e-10	20	25	25
ENSG00000113356	POLR3G	-2.4231438127728593	NA	0.01538683403646005	0.021404326105995405	0.06869106584111256	5.49381760397488e-12	2.1081556968128266e-11	4	6	6
ENSG00000138613	APH1B	-2.423054864096185	NA	0.015390602106647626	0.061799428479112344	0.03531486327334637	9.638418492235795e-07	2.5112312173101134e-06	11	15	15
ENSG00000166913	YWHAB	2.421959085300803	NA	0.015437088492288404	0.04901393295809473	0.09583515397790343	2.3956131320704405e-16	1.174117450753815e-15	4	4	4
ENSG00000232442	MHENCR	-2.419717655101354	NA	0.015532562102887636	0.01728843249271778	0.036432379605516846	6.450353736105504e-07	1.7078449316114452e-06	2	2	2
ENSG00000198064	NPIPB13	2.4197076821731276	NA	0.015532988057787396	0.0448974898245662	0.04857556692353512	8.152946295656569e-09	2.5246456486857078e-08	8	13	13
ENSG00000108465	CDK5RAP3	2.4189979104372896	NA	0.015563329611791542	0.12994492051848067	0.15969180973362634	4.434989904919209e-27	3.596011436381065e-26	12	16	16
ENSG00000082146	STRADB	2.418401785193464	NA	0.015588853250422483	0.005628068916623919	0.018979823923105196	0.00034832391729621825	0.000699707960374001	3	4	4
ENSG00000141404	GNAL	-2.417466743191851	NA	0.015628962108945717	0.0029509139939088414	0.03583848908605798	7.985084846670237e-07	2.0947869058520407e-06	3	4	4
ENSG00000149782	PLCB3	-2.4169655513348416	NA	0.01565049821165516	0.0034421163790740693	0.03148899232021723	3.8122654701243866e-06	9.427042616750267e-06	10	12	12
ENSG00000110075	PPP6R3	-2.416280275458656	NA	0.01567998661518638	0.006379461787231841	0.045691106778352135	2.3065878599594315e-08	6.89844353164358e-08	3	4	4
ENSG00000145014	TMEM44	-2.415564525710466	NA	0.015710838530092607	0.05659790578230563	0.13319864716331026	1.5422633992105243e-22	1.0315239872488799e-21	8	10	10
ENSG00000183092	BEGAIN	-2.4136484539452017	NA	0.01579369249088392	0.26052586652324206	0.531877849448769	3.356484616456307e-112	3.837356979173947e-110	7	8	8
ENSG00000176024	ZNF613	2.4130773564500174	NA	0.01581846187543224	0.06755687659121033	0.09873420801133276	8.077771244469179e-17	4.0778833992170133e-16	6	6	6
ENSG00000254206	NPIPB11	-2.411545513502833	NA	0.01588506907804511	0.006556262221961097	0.03006671351928793	6.357369002280558e-06	1.5398661161032387e-05	13	18	18
ENSG00000002549	LAP3	-2.4107610701275872	NA	0.015919273436036822	0.241234371829467	0.3583925792172742	2.1828773895544417e-66	6.567397254994582e-65	10	13	13
ENSG00000101255	TRIB3	2.410384230069725	NA	0.01593572794059165	0.18111787503832696	0.2669108117678131	5.455313892711367e-47	9.038954390928235e-46	40	51	51
ENSG00000111801	BTN3A3	-2.410290138323429	NA	0.01593983873505151	0.0671417633784091	0.04914310987489657	6.643152879684105e-09	2.0720885546326434e-08	29	34	34
ENSG00000225234	TRAPPC12-AS1	2.410177289389149	NA	0.015944770246050347	0.18584750817238344	0.19703602179651253	1.0185885336523228e-33	1.0657580697744774e-32	11	14	14
ENSG00000038945	MSR1	-2.4098767680372855	NA	0.01595790960639408	0.12903863840887372	0.2953809073099321	9.320456796007456e-53	1.8694329075407237e-51	41	57	57
ENSG00000124496	TRERF1	2.4082419114797147	NA	0.01602955551700826	0.01401774566597789	0.012588830617294912	0.0036376236084262686	0.006407313810692489	13	15	15
ENSG00000162373	BEND5	-2.408175029095257	NA	0.01603249258044454	0.00814074742044709	0.013045652336496879	0.0030701859304936145	0.005459983254385046	8	11	11
ENSG00000137965	IFI44	2.407332025798877	NA	0.016069552688377196	0.024630462288026886	0.019493336990138527	0.0002890090189745533	0.0005877864879500254	8	11	11
ENSG00000155016	CYP2U1	-2.405626261880646	NA	0.016144771896732673	0.035351795117802405	0.021035249346149712	0.00016517313315897165	0.0003460241950333747	15	18	18
ENSG00000121716	PILRB	-2.405158180604632	NA	0.016165466951458065	0.34912288456490687	0.4981376064938003	4.318553367649558e-102	3.837247238436387e-100	19	25	25
ENSG00000135070	ISCA1	-2.405100596118566	NA	0.016168014516845113	0.012021790224210021	0.026662180130236888	2.164712640203217e-05	4.9795649989060995e-05	2	3	3
ENSG00000142694	EVA1B	-2.40434886454251	NA	0.01620130386794758	0.022624694673245176	0.11169305520289717	6.031515244916939e-19	3.3924058686481006e-18	14	15	15
ENSG00000141576	RNF157	2.4037722546754217	NA	0.016226879014037267	0.03624442210618388	0.055191181346146305	7.462155380705914e-10	2.4882073230356934e-09	7	8	8
ENSG00000145012	LPP	2.4037495027986493	NA	0.016227888885546188	0.034131346728167034	0.08093907371366935	6.098661793160425e-14	2.615302602923434e-13	18	23	23
ENSG00000141086	CTRL	2.4013870867772416	NA	0.016333048850206477	0.021147380145381423	0.03900861762303482	2.5550666178542205e-07	7.008451284322142e-07	4	4	4
ENSG00000164062	APEH	2.400563444531597	NA	0.01636985275457863	0.011511374681211198	0.027554540058281972	1.5697751274836204e-05	3.665088313303827e-05	8	12	12
ENSG00000109272	PF4V1	-2.400471538106345	NA	0.016373964047171632	0.2616093238216229	0.3856701859524666	1.0504774078212045e-72	3.800556343191105e-71	46	59	59
ENSG00000186496	ZNF396	-2.400361996072319	NA	0.016378865426542953	0.047309519148500824	0.11425944537746162	2.269533276766202e-19	1.3012446059265665e-18	7	9	9
ENSG00000092850	TEKT2	-2.400302172844499	NA	0.0163815427179136	0.014412473388849784	0.011192976839303653	0.006124005610753813	0.010455009678329233	14	17	17
ENSG00000077514	POLD3	2.400283052297452	NA	0.016382398508010272	0.008543304018999135	0.01826814177476713	0.0004513211327106866	0.0008932147841725983	10	16	16
ENSG00000125772	GPCPD1	-2.39875126288761	NA	0.016451085490482985	0.029541642041930383	0.10732268388561328	3.167904388445844e-18	1.7246473764272312e-17	10	13	13
ENSG00000281649	EBLN3P	-2.398544391386288	NA	0.016460381179912144	0.01639877172546981	0.021401226909388695	0.00014466376543467664	0.0003046965012821506	10	12	12
ENSG00000137337	MDC1	2.3972922409858963	NA	0.016516744607698478	0.0051791784694862454	0.08664009455775014	7.385071354344154e-15	3.352212510737107e-14	2	31	31
ENSG00000106948	AKNA	2.3968955591551087	NA	0.016534635890880743	0.008374228499947836	0.015739965317750963	0.0011370074831230509	0.002143167875145878	9	9	9
ENSG00000197506	SLC28A3	-2.395351563617975	NA	0.01660443588306024	0.10093922488198691	0.15086973702537115	1.492574627447056e-25	1.1406489432303727e-24	7	10	10
ENSG00000185101	ANO9	-2.3949547879273285	NA	0.016622414811335286	0.07932550444269004	0.10954730593313848	1.3629963701934388e-18	7.549749597043695e-18	20	21	21
ENSG00000110713	NUP98	-2.394325085939276	NA	0.016650983324825046	0.002823947358291837	0.08254731592295385	3.365558637859831e-14	1.4652440995343551e-13	7	9	9
ENSG00000177731	FLII	2.392800794277983	NA	0.01672031642497425	0.0160933298429941	0.052413155809352664	2.038935136481015e-09	6.593569424007718e-09	17	28	28
ENSG00000170271	FAXDC2	2.391918492840787	NA	0.016760564019214205	0.053279152070558264	0.07268182030758263	1.2740213727441693e-12	5.071539582448876e-12	6	10	10
ENSG00000162543	UBXN10	-2.3916641835353873	NA	0.016772180525255913	0.007395749807078351	0.0219093233915241	0.00012035708392382439	0.000255794228802784	17	19	19
ENSG00000075073	TACR2	-2.388713147680355	NA	0.0169074976307913	0.005097645352817254	0.03548699198616243	9.060257600186987e-07	2.3670682142840744e-06	2	3	3
ENSG00000173262	SLC2A14	-2.3872386569247546	NA	0.016975467368816034	0.21334554417232593	0.36246526228572845	2.5876789057743823e-67	8.010127356520737e-66	47	54	54
ENSG00000235688	SNTG2-AS1	2.387115926547002	NA	0.016981135677820614	0.022641491301723157	0.03651274480747906	6.26670984006523e-07	1.661530721200968e-06	9	11	11
ENSG00000144843	ADPRH	-2.387080506850882	NA	0.016982771847178814	0.190128701217884	0.20566864379732214	2.697160381292168e-35	3.003480738881779e-34	32	38	38
ENSG00000142396	ERVK3-1	-2.3865534975479528	NA	0.017007132742641498	0.12397719944634143	0.07242369391161878	1.4005272603214849e-12	5.5660815729439494e-12	22	28	28
ENSG00000139629	GALNT6	2.3858472575391576	NA	0.017039826617904475	0.021564880430735657	0.21945799759365678	7.529996802830801e-38	9.132384382725983e-37	13	16	16
ENSG00000130725	UBE2M	-2.385846300202235	NA	0.01703987097317814	0.014153788872186818	0.01409999886654685	0.002078662846260977	0.003781371502124694	10	12	12
ENSG00000225973	PIGBOS1	-2.385730310953742	NA	0.01704524572946968	0.06832370284730865	0.09176347902734915	1.09726716660181e-15	5.208146869652488e-15	20	23	23
ENSG00000126464	PRR12	-2.384807211139043	NA	0.017088073753393624	0.11395640501847301	0.03835723548172547	3.229282477010345e-07	8.773600316579597e-07	8	11	11
ENSG00000163634	THOC7	2.384696434873903	NA	0.017093219654823213	0.018558246613651012	0.02554572235697416	3.236892251256466e-05	7.329917498586708e-05	12	14	14
ENSG00000185432	METTL7A	2.3810581281907517	NA	0.017262987657285123	0.01938398724039386	0.033894936275281	1.6055422775474817e-06	4.103344935568072e-06	3	4	4
ENSG00000114796	KLHL24	-2.3801373191412587	NA	0.017306187581307184	0.04208250984125569	0.046663801561751594	1.6245374422346577e-08	4.920380183130015e-08	10	12	12
ENSG00000123643	SLC36A1	-2.380047482439093	NA	0.017310407358516577	0.10070913343147873	0.41826891990976195	1.2445200899040392e-80	5.799531255914231e-79	37	45	45
ENSG00000113141	IK	2.3790610358676183	NA	0.01735680175862239	0.06391249625346267	0.05830803796067399	2.410913647479337e-10	8.340681488929422e-10	17	18	18
ENSG00000180340	FZD2	-2.3779832984105465	NA	0.017407614350651676	0.05191408260921039	0.05018594500356183	4.559141264793775e-09	1.4382765553706485e-08	13	17	17
ENSG00000254340	AC022784.5	2.376635492609127	NA	0.01747134351107742	0.0028278907771137466	0.01107868751738987	0.0063921178075635274	0.01088240129871011	15	22	22
ENSG00000241837	ATP5PO	-2.3754702856917724	NA	0.01752660350479658	0.01813202735356519	0.06003211547786544	1.2892221518434273e-10	4.5388771673091635e-10	8	9	9
ENSG00000132394	EEFSEC	2.3724448919804635	NA	0.01767079894643742	0.04565309106680419	0.07088252257935165	2.4637267571265368e-12	9.633025571810984e-12	3	3	3
ENSG00000272529	AC090948.3	2.3722032716724804	NA	0.017682359692538258	0.025297047503583265	0.06008957460649982	1.2625891090850479e-10	4.4505941689002027e-10	8	10	10
ENSG00000263345	AC006435.2	-2.36730535623861	NA	0.017918142359667995	0.03307870236869437	0.01240126427710255	0.0039004053320336103	0.006850476345662063	16	19	19
ENSG00000147408	CSGALNACT1	-2.3664332386361018	NA	0.017960413218735132	0.4216652423531783	0.5386968947841598	2.4809270932235826e-114	2.934166808392498e-112	28	36	36
ENSG00000067167	TRAM1	2.366174749896917	NA	0.017972958737036897	0.01780063584874144	0.05524260280023323	7.324483175566384e-10	2.4456301008136277e-09	17	20	20
ENSG00000228696	ARL17B	2.366033540636139	NA	0.01797981544300755	0.06127192199866611	0.37824702163494656	5.8588516719390655e-71	2.0338754518640288e-69	18	43	43
ENSG00000116688	MFN2	2.365555086389926	NA	0.0180030648101364	0.22639546538925237	0.6583396203017686	6.315843474364659e-158	2.8502736774178828e-155	6	8	8
ENSG00000141682	PMAIP1	-2.3655467374861394	NA	0.018003470739277497	0.0021167792481155837	0.023624806815777506	6.47344204286104e-05	0.0001417248277709996	5	8	8
ENSG00000159596	TMEM69	2.3652602544863788	NA	0.0180174045875898	0.016159001239478166	0.03276538911739202	2.4094994769674943e-06	6.069404602014624e-06	13	18	18
ENSG00000116704	SLC35D1	-2.3622944917497932	NA	0.018162208155347876	0.11433989326239019	0.24291126372065328	2.689640687222528e-42	3.80252664016316e-41	26	33	33
ENSG00000172785	CBWD1	2.361381634585653	NA	0.018206983099902534	0.1458373683592186	0.22295657852451137	1.666382917841454e-38	2.0783127751318613e-37	25	37	37
ENSG00000158019	BABAM2	-2.3582995870487355	NA	0.01835886998111604	0.005197236259676141	0.01653653799231391	0.0008492249366927808	0.0016257377137022212	12	14	14
ENSG00000165476	REEP3	2.357561827285878	NA	0.018395391746249212	0.03929736499783417	0.019499137374722315	0.0002884005725140912	0.0005866881871938493	10	11	11
ENSG00000267279	AC090409.1	-2.35744897860792	NA	0.018400983766215722	0.046989040929568265	0.051729138784688385	2.6108440858210578e-09	8.393956735610296e-09	20	23	23
ENSG00000105479	CCDC114	-2.3570928546476306	NA	0.018418640627648142	0.1441183189592552	0.1421011117389943	4.752482030386385e-24	3.407203776718065e-23	7	7	7
ENSG00000236540	AC006547.1	-2.3560723544395517	NA	0.018469319861859835	0.029716639155838796	0.05447624770616113	9.666711745479138e-10	3.199043607163677e-09	12	12	12
ENSG00000181031	RPH3AL	2.3554898077394477	NA	0.018498304495490756	0.2322505507873846	0.28686883128359825	5.2183914300932924e-51	9.899357813569677e-50	58	68	68
ENSG00000168679	SLC16A4	-2.3549959340793536	NA	0.018522908370193183	0.007582133787558245	0.010732198653042932	0.007280338700432209	0.01227876950960975	6	7	7
ENSG00000163635	ATXN7	-2.354948864178774	NA	0.01852525479988001	0.01669252524331338	0.013794936246718376	0.0023265382270932556	0.004204194315745231	8	9	9
ENSG00000197457	STMN3	-2.3542240549444777	NA	0.018561419320475198	0.10044642968699925	0.16043277469808037	3.295667215987335e-27	2.686188074475609e-26	13	14	14
ENSG00000213918	DNASE1	-2.3540421217810064	NA	0.018570506610536882	0.010731761486087309	0.027702123314207468	1.4885479065168874e-05	3.482077213048439e-05	10	10	10
ENSG00000013392	RWDD2A	2.351431731769637	NA	0.018701320985136844	0.006496752439512981	0.0322002092303924	2.9522357776654227e-06	7.382311366460242e-06	6	9	9
ENSG00000158604	TMED4	-2.3509681224823002	NA	0.01872463792860087	0.02207653048003923	0.05205999097508078	2.316587462532185e-09	7.468914907870736e-09	1	2	2
ENSG00000136891	TEX10	2.350693644372411	NA	0.018738454618200288	0.013954352343840022	0.014339083029368625	0.0019031947700501991	0.0034836041318807623	6	7	7
ENSG00000108671	PSMD11	-2.3498122692108154	NA	0.01878288163117222	0.00179820675252775	0.013255269457009888	0.0028406926224545915	0.005072369615001436	1	1	1
ENSG00000170074	FAM153A	2.349742785047917	NA	0.018786387997578546	0.07780252606656764	0.2951752235706506	1.0278346623948686e-52	2.0567487310863014e-51	10	17	17
ENSG00000276293	PIP4K2B	2.3474860250709813	NA	0.018900582164589095	0.05163288106599605	0.05544934488260983	6.796088698819107e-10	2.2762915057822045e-09	19	23	23
ENSG00000113811	SELENOK	2.3447049605085275	NA	0.019042141241943297	0.00718239676129139	0.041901582951547424	9.026559058918433e-08	2.573079476419418e-07	5	10	10
ENSG00000182117	NOP10	-2.344212727422893	NA	0.0190672927388222	0.25880068174836923	0.35489664975086116	1.3469555642734126e-65	3.941798800635624e-64	7	7	7
ENSG00000181929	PRKAG1	2.3442115569164224	NA	0.01906735258246328	0.03964607620011809	0.05507278047298929	7.78905529971118e-10	2.5946874385149e-09	22	30	30
ENSG00000162747	FCGR3B	2.3428634108635955	NA	0.01913638737738638	0.3022461629890543	0.14427166631547594	2.0240907405848166e-24	1.4783276026528543e-23	41	65	65
ENSG00000259031	AL845552.2	-2.3428058693382803	NA	0.01913933877385961	0.21505688352326024	0.2581294166955369	2.959575689173629e-45	4.626596489848548e-44	4	4	4
ENSG00000078043	PIAS2	2.3423057216893066	NA	0.01916500890797224	0.041579210564214826	0.06955049381012086	4.011993059255298e-12	1.5506348652956754e-11	19	23	23
ENSG00000137509	PRCP	2.341714963728833	NA	0.019195368389687256	0.014205803195559747	0.012402440081502179	0.003898699420895323	0.0068481815393766155	12	16	16
ENSG00000161040	FBXL13	2.337498840006674	NA	0.01941326118318414	0.014857799640122498	0.04663320037560823	1.642556176441729e-08	4.9723205418886516e-08	11	17	17
ENSG00000164032	H2AFZ	2.33669802757413	NA	0.019454891179595656	0.0013900168011658379	0.02133596523509314	0.00014812389620890662	0.0003117928926091248	3	3	3
ENSG00000238287	AL603839.3	-2.336483393444293	NA	0.019466062115965525	0.2512083324878633	0.08901663643568765	3.0531234538187167e-15	1.416229756817343e-14	27	29	29
ENSG00000187513	GJA4	-2.33638576059197	NA	0.019471145409683827	0.013144253666708102	0.023166331369475046	7.639473796392566e-05	0.00016602374367549882	12	16	16
ENSG00000083097	DOP1A	-2.3340641753546074	NA	0.019592361805707347	0.09839340950036286	0.23219002917010276	3.013710038078713e-40	3.9633522578996814e-39	13	19	19
ENSG00000042980	ADAM28	-2.333158044847173	NA	0.019639851927942292	0.020492059948745475	0.08572677870216414	1.0364699881755016e-14	4.657867879250964e-14	28	34	34
ENSG00000142330	CAPN10	-2.3305348674600115	NA	0.019777899393214244	0.054156509809615075	0.0639382343139768	3.1130981862955435e-11	1.1392770123086273e-10	14	16	16
ENSG00000151655	ITIH2	-2.3295023882802255	NA	0.01983246662765191	0.02497036161735832	0.04143686870926004	1.0669259312354773e-07	3.020580400243038e-07	4	4	4
ENSG00000142544	CTU1	-2.329273270280081	NA	0.019844593477412353	0.014186595442950051	0.012556875369529288	0.003681089608547368	0.006481212083878729	4	4	4
ENSG00000278239	AC243967.3	2.328790858314426	NA	0.01987014793997863	0.10711520843475263	0.11517602593943925	1.5997852688662138e-19	9.265355479833401e-19	15	21	21
ENSG00000108788	MLX	-2.32780240928793	NA	0.01992259809521859	0.18481451789890116	0.1320787508670796	2.383636428245463e-22	1.5788714217065062e-21	33	35	35
ENSG00000263004	AC007114.1	-2.327684900632214	NA	0.01992884149820948	0.0954305480130075	0.0800522545838992	8.461416403934954e-14	3.601509801714582e-13	19	25	25
ENSG00000135976	ANKRD36	-2.3270953898711713	NA	0.019960188832772098	0.026951674223302403	0.06269779803614511	4.890566978492352e-11	1.7675096546715562e-10	12	19	19
ENSG00000232803	SLCO4A1-AS1	-2.326482380968123	NA	0.019992831326148073	0.011408935059363974	0.010076695152894489	0.009320712381937782	0.015475970846273654	7	8	8
ENSG00000119333	WDR34	-2.3257905442505793	NA	0.020029727331326987	0.01757483206970674	0.021446796889106057	0.00014229590548053676	0.00029997906915589447	32	41	41
ENSG00000141127	PRPSAP2	2.3252842167965646	NA	0.02005676768261846	0.008629629619402859	0.01126860740047183	0.00595290322130501	0.010178099435908236	6	6	6
ENSG00000105245	NUMBL	2.325085482260761	NA	0.02006738977804267	0.05016152345906601	0.024056471877648918	5.539180751798694e-05	0.00012225406784117864	28	32	32
ENSG00000145730	PAM	-2.324443208164428	NA	0.020101752051013437	0.004933093544961264	0.48217338730552395	1.5299339436304648e-97	1.1818395134828308e-95	8	10	10
ENSG00000091542	ALKBH5	-2.321940151790384	NA	0.020236158420378614	0.10991789861665785	0.05736812198409202	3.3904382233444954e-10	1.1626199778471257e-09	10	11	11
ENSG00000233930	KRTAP5-AS1	2.321433957415254	NA	0.020263434607108312	0.10493644495800454	0.12884112332707706	8.367671925476002e-22	5.410905197963347e-21	15	17	17
ENSG00000101639	CEP192	-2.321402922554962	NA	0.020265107957700434	0.3251604758344681	0.42951175875177877	1.813184147748789e-83	9.145380867571759e-82	45	52	52
ENSG00000143387	CTSK	2.3195084738325806	NA	0.020367482200201882	0.22536354665177796	0.32329228197909576	1.2224259634858573e-58	2.9156304378051416e-57	9	12	12
ENSG00000106686	SPATA6L	2.3189186311874366	NA	0.020399448709104467	0.021765810210291645	0.029023680467874475	9.25153531543449e-06	2.2075216241044396e-05	14	19	19
ENSG00000165655	ZNF503	2.318230820255907	NA	0.02043677986831786	0.04392644332330864	0.05331352401535	1.4723075615579547e-09	4.812924585047153e-09	12	13	13
ENSG00000272221	AL645933.2	2.317092602401702	NA	0.020498687905438052	0.0001198775170673953	0.6440391212177244	5.661531299979291e-152	1.9814204135376503e-149	2	38	38
ENSG00000141519	CCDC40	2.3169885741918774	NA	0.02050435418202879	0.15981704337199934	0.1928862190927756	5.758084664754528e-33	5.902294914278266e-32	16	19	19
ENSG00000157992	KRTCAP3	2.315594684027842	NA	0.02058040937815303	0.0476639531476629	0.07599716115103188	3.769829160035512e-13	1.544405166398686e-12	7	7	7
ENSG00000257913	DDN-AS1	2.314817058952843	NA	0.020622945946718593	0.0010017333204116465	0.013950991686961142	0.002196210481377796	0.003983281709272415	6	8	8
ENSG00000255038	AP006287.2	2.3136762180727275	NA	0.02068548936545008	0.001335217570816599	0.016841240672943004	0.0007596649213343815	0.0014611365787307435	3	4	4
ENSG00000159720	ATP6V0D1	-2.3134588722257647	NA	0.020697423480536024	0.16027059182605433	0.1210130813822835	1.7120297031636204e-20	1.0367089470181117e-19	15	21	21
ENSG00000129250	KIF1C	2.3133337445016515	NA	0.020704296767330398	0.04270344151449634	0.0883152106451411	3.963256951266452e-15	1.826549138867734e-14	22	24	24
ENSG00000177570	SAMD12	2.3132696712827645	NA	0.02070781709026006	0.08666096926777546	0.2732649084147258	2.9445442498894493e-48	5.105762319651583e-47	12	13	13
ENSG00000100731	PCNX1	-2.312484824333011	NA	0.020750980662639792	0.0875257171500546	0.09927832430912467	6.584648446931249e-17	3.3408324324385797e-16	10	11	11
ENSG00000060982	BCAT1	2.3113735859243696	NA	0.020812228644643698	0.18337485266194878	0.29510358607483944	1.0634518576903695e-52	2.123065879805838e-51	11	14	14
ENSG00000136938	ANP32B	2.3110358889918934	NA	0.020830872634650967	0.009134498235119103	0.02511472095504325	3.7811227236156725e-05	8.505046378185357e-05	12	13	13
ENSG00000249992	TMEM158	-2.3060342364593787	NA	0.021108719393749854	0.01160746573970252	0.023814517361671395	6.0448130834435206e-05	0.00013278147760724087	3	3	3
ENSG00000105610	KLF1	2.3044914104806553	NA	0.021195073969806962	0.008268186458377133	0.019109704838382074	0.00033225396686735394	0.0006699380691132572	5	6	6
ENSG00000146285	SCML4	-2.303051586045317	NA	0.02127594081589331	0.11910034004456421	0.2040848222578995	5.266212457101739e-35	5.770624755708482e-34	10	12	12
ENSG00000152782	PANK1	-2.3025957982051306	NA	0.02130159579434822	0.006726003092466715	0.016619026549063328	0.000823978015463218	0.001578991952975609	4	5	5
ENSG00000161542	PRPSAP1	2.3018720580185046	NA	0.021342388393885327	0.10777839697243638	0.025110180406230132	3.78731936070368e-05	8.516750552938291e-05	30	32	32
ENSG00000108100	CCNY	-2.3010507343706417	NA	0.02138876354282587	0.014548765084875109	0.023574675925330142	6.59171338250388e-05	0.00014425892393639492	2	3	3
ENSG00000126368	NR1D1	2.3007851897062745	NA	0.021403775994672684	0.010796841437556607	0.013199168503011463	0.0029003541915469983	0.005172439063107267	7	8	8
ENSG00000214013	GANC	-2.3005636906865528	NA	0.02141630536331664	0.01558438779950107	0.03208164717641149	3.0807712058299863e-06	7.688030472755885e-06	8	9	9
ENSG00000178980	SELENOW	-2.2994364951163457	NA	0.02148016558709381	0.05245598220128705	0.07126108648237117	2.1447006185890763e-12	8.41442940017938e-12	12	14	14
ENSG00000130653	PNPLA7	2.2991656967352534	NA	0.021495532096975727	0.29854997492233537	0.31596843408541664	4.504091733675468e-57	1.028504249544615e-55	27	31	31
ENSG00000130402	ACTN4	2.297569307723069	NA	0.02158631418563828	0.005289557642766448	0.042958006726310866	6.171847859249299e-08	1.785141152610326e-07	10	13	13
ENSG00000101104	PABPC1L	-2.2974663997918574	NA	0.021592177700454854	0.13829102260596005	0.1764865891585906	4.97812031859402e-30	4.565229162757692e-29	12	12	12
ENSG00000138942	RNF185	2.2952055640142404	NA	0.02172134648074692	0.023167246338583962	0.1551577823425198	2.713906122076906e-26	2.1348979856649937e-25	4	7	7
ENSG00000265791	AC127024.4	-2.2935008492630957	NA	0.021819186522644453	0.012700782033313821	0.030444859659831996	5.549067515179289e-06	1.35114239411912e-05	9	11	11
ENSG00000079739	PGM1	2.293341853877187	NA	0.02182833139282697	0.04699261471973679	0.03152455181789232	3.7638419567548495e-06	9.316704058370224e-06	38	42	42
ENSG00000175220	ARHGAP1	-2.2920953096430856	NA	0.02190014400117338	0.027450083664092274	0.02540854667999776	3.401000099216892e-05	7.683276340596823e-05	6	8	8
ENSG00000114993	RTKN	-2.2908786371656755	NA	0.02197043386253129	0.01646070020075728	0.020509030448121194	0.00019988854412536427	0.00041464722912856804	6	7	7
ENSG00000197586	ENTPD6	-2.2901043747524477	NA	0.02201526683831673	0.054042593946809235	0.045839354444215184	2.1866099931882528e-08	6.553333584967728e-08	21	23	23
ENSG00000168454	TXNDC2	2.289819599682104	NA	0.022031776493164158	0.01667125218153835	0.03378966895494633	1.6674458022056018e-06	4.260284276225249e-06	6	7	7
ENSG00000113282	CLINT1	2.289035539349475	NA	0.022077287555753812	0.0646494281660092	0.11751955992072198	6.532736624028395e-20	3.860437641814712e-19	10	11	11
ENSG00000119431	HDHD3	2.288052539868451	NA	0.022134461627218476	0.6181050295748203	0.38949000593267763	1.3017234574715254e-73	4.863454373023788e-72	46	50	50
ENSG00000141401	IMPA2	-2.2875326313320166	NA	0.022164753036259394	0.08412625113161114	0.08511356734106344	1.3011329292503191e-14	5.807685737562135e-14	31	38	38
ENSG00000225940	C5orf67	2.287225093483021	NA	0.02218268806654786	0.24103828442042546	0.30908720355907704	1.2890585096503001e-55	2.8304819951335464e-54	24	30	30
ENSG00000197375	SLC22A5	2.28563703895253	NA	0.02227550142345681	0.1916060061716159	0.22373300767936102	1.1912903072443532e-38	1.4901121428835458e-37	8	8	8
ENSG00000262873	AC127496.5	2.2852931945167296	NA	0.022295641719809908	0.026884137540359423	0.02880618356244158	1.0004564828851492e-05	2.3812391707144238e-05	16	17	17
ENSG00000256087	ZNF432	-2.285193218446374	NA	0.0223015006747724	0.003914695061306717	0.013389295903192065	0.002703141177436163	0.004839353591382479	7	9	9
ENSG00000140497	SCAMP2	-2.284664509366221	NA	0.02233250718152003	0.05521243381266734	0.20876000861642485	7.279326599693689e-36	8.261626198421382e-35	16	19	19
ENSG00000078399	HOXA9	-2.282894934025137	NA	0.02243655797359623	0.02093407117660032	0.07073024174028752	2.605036268592762e-12	1.0169307300272541e-11	13	19	19
ENSG00000278376	AP004609.3	2.2825924034430827	NA	0.022454388852155942	0.25239883070068236	0.14891362633680025	3.23957383900283e-25	2.4409249457407527e-24	13	14	14
ENSG00000136274	NACAD	2.2824086744566645	NA	0.02246522368351112	0.013013593592668031	0.011216372655751558	0.006070548125551758	0.010372006556250582	12	13	13
ENSG00000235897	TM4SF19-AS1	-2.2823521135272116	NA	0.022468560098823843	0.013333854519519992	0.025235954835696513	3.619376517761617e-05	8.157272690641868e-05	7	11	11
ENSG00000175166	PSMD2	2.281189350319942	NA	0.022537244668836758	0.08316156383267409	0.11321132029860059	3.3840279683470817e-19	1.925437811187263e-18	31	33	33
ENSG00000067704	IARS2	2.279644868963831	NA	0.0226287595330035	0.0038344320314956906	0.02154233210261012	0.0001374573401530899	0.0002901952389862537	8	10	10
ENSG00000140694	PARN	-2.2794500259376003	NA	0.022640327439843067	0.01761570981290096	0.02459250082650029	4.5648970314789096e-05	0.00010182546721232027	16	19	19
ENSG00000106588	PSMA2	2.2762065930681326	NA	0.022833647499389872	0.1087353176975667	0.16839935007326348	1.3323697406302543e-28	1.1504938913428113e-27	12	16	16
ENSG00000237693	IRGM	2.275318052982689	NA	0.02288685723989655	0.008796190037884647	0.010193697631638894	0.008917789838285636	0.014865163163333207	8	9	9
ENSG00000143771	CNIH4	-2.274711081471611	NA	0.022923267293226447	0.125335743317688	0.14539627066372354	1.2996317989558294e-24	9.557197993264802e-24	14	18	18
ENSG00000166405	RIC3	2.2740001006080997	NA	0.02296598047471415	0.012417391734329559	0.0649906332836961	2.1214000035470224e-11	7.857427356550299e-11	4	4	4
ENSG00000050130	JKAMP	-2.2735140575682644	NA	0.022995219966102785	0.007156330009834459	0.019043110335055645	0.00034039822621146856	0.00068531218376385	10	13	13
ENSG00000112992	NNT	2.2731053728619526	NA	0.023019830735198327	0.0835484164090014	0.1492364142961381	2.851032355236858e-25	2.153848187663299e-24	13	16	16
ENSG00000140995	DEF8	-2.2700295323790907	NA	0.023205791258706372	0.021533993758808	0.030744164942932167	4.9828785883520904e-06	1.2189926520920114e-05	14	18	18
ENSG00000172183	ISG20	-2.269260472785634	NA	0.02325249073694681	0.09537270763746314	0.2150224088661595	5.048203800338804e-37	5.945854874451247e-36	11	15	15
ENSG00000160695	VPS11	2.268811718689223	NA	0.023279778035747597	0.16759816126534252	0.20783468250227716	1.0779013797365015e-35	1.2161138658619253e-34	10	11	11
ENSG00000164253	WDR41	-2.268467724406428	NA	0.023300714045104615	0.12254259746705413	0.2537794129993718	2.1034350799718043e-44	3.214956166349062e-43	44	54	54
ENSG00000271151	AC016737.1	-2.267617493594074	NA	0.023352530511903745	0.012368233095253757	0.022715764314497323	8.990580154477271e-05	0.00019383889749702125	13	16	16
ENSG00000019485	PRDM11	-2.266351854087433	NA	0.02342984891339369	0.007953232354980737	0.010160240855660163	0.009031154942050198	0.015034974866636136	11	11	11
ENSG00000087157	PGS1	2.26556628951753	NA	0.0234779510286678	0.0006996464390172788	0.020675025797667848	0.00018821133565970088	0.00039160837117546834	5	7	7
ENSG00000087338	GMCL1	2.2654121018769087	NA	0.023487402385486005	0.07621435379939291	0.07610768524863286	3.61964398363234e-13	1.4842963815234577e-12	15	15	15
ENSG00000023171	GRAMD1B	-2.2649772155318173	NA	0.023514077737147733	0.02194127788946676	0.1072835297309389	3.2152250904829484e-18	1.7487438971358096e-17	26	30	30
ENSG00000261222	AC064805.1	2.264630727455753	NA	0.02353534967130993	0.395035546092121	0.4694348609877781	5.195191678783061e-94	3.5214364466186056e-92	18	21	21
ENSG00000181634	TNFSF15	-2.2645356725682784	NA	0.023541188292093007	0.05902521249729125	0.08895138744088243	3.128151178470363e-15	1.45024775776124e-14	5	6	6
ENSG00000167874	TMEM88	-2.2643347181130244	NA	0.02355353579154387	0.009331096305103174	0.018001759560544377	0.0004973263127028704	0.0009796288693477515	8	11	11
ENSG00000215788	TNFRSF25	2.2641706459082798	NA	0.023563621255266353	0.02945440470613112	0.03692409005333599	5.405458176283919e-07	1.4378501980005108e-06	8	8	8
ENSG00000116273	PHF13	-2.264022084491484	NA	0.023572756508672226	0.018190088384247762	0.16201261400385228	1.7484092229244917e-27	1.445683209447064e-26	16	19	19
ENSG00000105676	ARMC6	-2.2630241348045925	NA	0.023634201556591822	0.013412086175046493	0.03013135561839469	6.2112838249249506e-06	1.5059706816575425e-05	10	14	14
ENSG00000168386	FILIP1L	2.259514940025778	NA	0.023851372039343597	0.001770047646001303	0.014776735677480913	0.0016198194396158402	0.0029869122118249512	6	8	8
ENSG00000159202	UBE2Z	-2.259447980330124	NA	0.023855532689271146	0.17497501252158343	0.2379548586203357	2.402390506229898e-41	3.287996391966203e-40	5	6	6
ENSG00000277999	AC009093.6	2.258765847913624	NA	0.023897953985270656	0.18407810045427275	0.2882901744121458	2.673484909720292e-51	5.139864654349023e-50	15	19	19
ENSG00000078140	UBE2K	-2.2545521654182714	NA	0.024161452830390263	0.024417125769215654	0.055529501643513245	6.601615882360012e-10	2.214614842851953e-09	7	7	7
ENSG00000074054	CLASP1	-2.253813393151021	NA	0.0242079098905723	0.02798045315897764	0.025646964620000445	3.120884156249518e-05	7.078434386393729e-05	24	26	26
ENSG00000171444	MCC	-2.251459000713755	NA	0.02435648084552713	0.15763770243505937	0.21780638592338056	1.5311625157300708e-37	1.829819232212891e-36	8	9	9
ENSG00000169413	RNASE6	2.250993067613982	NA	0.02438597645488093	0.04238548288660665	0.2969098537768639	4.500213454046778e-53	9.058000061437581e-52	33	40	40
ENSG00000101361	NOP56	2.249802330812629	NA	0.024461496003168333	0.025865714925945787	0.08821530293721226	4.113251921909482e-15	1.8931335804837816e-14	22	27	27
ENSG00000146555	SDK1	-2.249660191116338	NA	0.024470524389297355	0.122345667766758	0.18363653639513594	2.6526698606579843e-31	2.5427968384809264e-30	12	15	15
ENSG00000166436	TRIM66	2.2476445416170336	NA	0.02459886494936763	0.38730715231192925	0.5502196121814671	5.257325368215292e-118	6.935220979963388e-116	39	51	51
ENSG00000270120	AC007728.3	2.2466083207634555	NA	0.02466506993745691	0.1968392604323814	0.23729255989276138	3.21554358778088e-41	4.383414704837386e-40	3	3	3
ENSG00000002919	SNX11	2.2450203165058276	NA	0.02476682834173861	0.12975035280799097	0.2711848210545	7.677967193392145e-48	1.3153792147800388e-46	11	12	12
ENSG00000159403	C1R	-2.2435909174611326	NA	0.02485873417729028	0.045109013514622036	0.06044960635359553	1.1077688390121276e-10	3.9185494678669503e-10	22	25	25
ENSG00000136141	LRCH1	2.2432667386285927	NA	0.024879618891786356	0.0027098426096842103	0.05705681861063976	3.795581625836268e-10	1.2967631139768676e-09	8	11	11
ENSG00000259954	IL21R-AS1	-2.2424456307068503	NA	0.024932585484063564	0.12797701588511506	0.01720007079246443	0.0006663098375924663	0.0012898236149535168	5	7	7
ENSG00000159842	ABR	2.2401609678429075	NA	0.025080474637818977	0.046569233929912635	0.0599985045563257	1.3050604167925012e-10	4.5908679153999186e-10	26	35	35
ENSG00000167207	NOD2	2.239363640170406	NA	0.025132265145920707	0.17368582804706714	0.44135100770068003	1.6241015141286817e-86	8.813834451200241e-85	5	7	7
ENSG00000204531	POU5F1	-2.2375740501107146	NA	0.025248845369787783	0.019484877926509107	0.2015365590331685	1.5412144918648523e-34	1.6549960752029024e-33	5	33	33
ENSG00000060642	PIGV	2.236769837832734	NA	0.02530138684509204	0.04429066101965661	0.15159883189408344	1.117651663298433e-25	8.594891647490953e-25	4	7	7
ENSG00000136758	YME1L1	2.235654101162984	NA	0.02537443778645697	0.027695925515271218	0.0657625133900276	1.6009159866802186e-11	5.973478732719553e-11	8	9	9
ENSG00000204055	AL158151.1	2.2351578227856588	NA	0.025406989362767855	0.061977700835057055	0.017221627634693492	0.000661084448403088	0.0012799974264044887	13	15	15
ENSG00000187815	ZFP69	-2.234227566714561	NA	0.025468103484530977	0.10811860007817313	0.04143459861662543	1.0677976234261332e-07	3.0222250279146323e-07	18	21	21
ENSG00000263276	AC020978.7	-2.2335560151484923	NA	0.02551230076506952	0.004241693875394815	0.01281259060366539	0.0033474928724377554	0.00592121250845127	9	10	10
ENSG00000167468	GPX4	2.232066159986006	NA	0.02561059059157048	0.09436871327579642	0.17953101473943442	1.4327497758297714e-30	1.3419020156037548e-29	6	9	9
ENSG00000261000	AC244034.2	2.2310490147691824	NA	0.025677882457149977	0.20791769040376118	0.3482654347122843	4.138676732325367e-64	1.1484493087807074e-62	21	27	27
ENSG00000257815	AC025159.1	-2.2300539129028465	NA	0.025743863931114202	0.05296483611029884	0.16808348781838447	1.513945319782403e-28	1.3026918358729769e-27	10	15	15
ENSG00000272498	AC090948.2	2.2293699151081716	NA	0.025789302251414428	0.020580170311671815	0.026682623405385297	2.1488302546363076e-05	4.947675891079221e-05	9	9	9
ENSG00000205639	MFSD2B	-2.2291212601469104	NA	0.025805837707851585	0.00719542077241594	0.017388591666024394	0.0006219853454468581	0.0012082495116751437	3	4	4
ENSG00000053254	FOXN3	2.2286886058703153	NA	0.0258346309021394	0.01439915735236748	0.031074750555437212	4.424459068431768e-06	1.0879702977421334e-05	3	3	3
ENSG00000226950	DANCR	2.2279902226968322	NA	0.025881167002657034	0.12089615571165613	0.1059377965737644	5.350309126416924e-18	2.8717512115469116e-17	21	27	27
ENSG00000171467	ZNF318	-2.2277874860856666	NA	0.025894689732139303	0.041852204316789425	0.022043805456658787	0.00011464008997558963	0.0002442701036702966	24	27	27
ENSG00000110801	PSMD9	2.227528925089251	NA	0.02591194486656354	0.006159523034223545	0.05294313888852784	1.6833613011107938e-09	5.4788314581038155e-09	6	6	6
ENSG00000232629	HLA-DQB2	-2.2269343529081937	NA	0.02595166151446126	0.18918685398163515	0.671875849143407	8.554340624354191e-164	5.239228120251786e-161	13	38	38
ENSG00000231852	CYP21A2	-2.2266674541822256	NA	0.025969507111441907	0.12809012981355467	0.16028595143053567	3.495452863407434e-27	2.847673213994019e-26	16	46	46
ENSG00000168411	RFWD3	2.225870978971322	NA	0.02602282476278035	0.32955897433173237	0.36041522996546466	7.582543322725297e-67	2.309645389723199e-65	18	20	20
ENSG00000138829	FBN2	-2.22560783752097	NA	0.026040460765534946	0.17692713298946652	0.3195705750336197	7.678693480657192e-58	1.798933258193855e-56	21	26	26
ENSG00000172954	LCLAT1	-2.224655100559321	NA	0.02610440060444477	0.11223268692016503	0.20290539148200715	8.660229259778626e-35	9.411550796954604e-34	20	25	25
ENSG00000105583	WDR83OS	2.2243512474002554	NA	0.026124821241959074	0.026731429100157723	0.04081659200405508	1.3336372249966876e-07	3.7480407688410674e-07	9	10	10
ENSG00000162733	DDR2	-2.2238721687869565	NA	0.02615704606133201	0.01185026197579209	0.03718368458716281	4.923917900803669e-07	1.3148593597147636e-06	12	14	14
ENSG00000104883	PEX11G	2.2218682333514326	NA	0.02629221178188891	0.4443248225431537	0.47139090317127225	1.509878914319421e-94	1.0398760442435242e-92	8	11	11
ENSG00000169519	METTL15	-2.2215752601623535	NA	0.026312023349728157	0.008386835266160035	0.017346091609114697	0.000631711265268703	0.0012258930053290697	1	1	1
ENSG00000143819	EPHX1	-2.2209913963960095	NA	0.026351544128157968	0.015327034920304117	0.019139081695498533	0.0003287238468511353	0.0006636003825368004	6	9	9
ENSG00000103723	AP3B2	-2.2208387688414177	NA	0.02636188368923411	0.2813471636502134	0.31380136869092823	1.2998847248335998e-56	2.9369859217617135e-55	25	28	28
ENSG00000017797	RALBP1	2.2207629009115633	NA	0.02636702457060525	0.19267098445102027	0.41459122924206737	1.02576962145158e-79	4.592930349418575e-78	13	14	14
ENSG00000266709	AC005224.3	-2.2199883460998535	NA	0.02641955870927601	0.00010308832057352171	0.09616745975387193	2.1152689921999186e-16	1.0408822940383474e-15	1	3	3
ENSG00000146834	MEPCE	2.219688935191356	NA	0.02643989046067895	0.0012844967135947486	0.013891794277756152	0.002244755859759649	0.004064117212734188	4	4	4
ENSG00000135940	COX5B	-2.2193880899435285	NA	0.026460333226360485	0.007510884254092989	0.018446416314261346	0.0004229486162960592	0.0008408469534965359	2	3	3
ENSG00000105376	ICAM5	2.2190376529018456	NA	0.026484163025189064	0.004613656559884075	0.025557044927088764	3.223706587866071e-05	7.30102275162642e-05	6	10	10
ENSG00000160310	PRMT2	-2.2178951476097972	NA	0.026561982446467455	0.3176853609120338	0.40578857731224505	1.5156119297676383e-77	6.144498577679724e-76	44	48	48
ENSG00000166265	CYYR1	2.216572961011457	NA	0.026652286980125017	0.06386878229508362	0.1588531794551804	6.204515775864336e-27	5.0024090757074514e-26	10	14	14
ENSG00000205426	KRT81	2.215392891188898	NA	0.02673310885012718	0.013312538188536454	0.04390162768782439	4.3942758873541804e-08	1.2848667892964508e-07	7	7	7
ENSG00000112655	PTK7	2.215240990715549	NA	0.026743527730726472	0.04592655402697562	0.0470483529117927	1.41424266396854e-08	4.300150256098669e-08	14	18	18
ENSG00000053918	KCNQ1	-2.2151182515215115	NA	0.026751948995296274	0.0025556031949777198	0.023127862644435337	7.746407084753802e-05	0.00016832632424790034	6	10	10
ENSG00000261644	AC007728.2	2.2139690164516908	NA	0.026830910381611624	0.14820330167685755	0.17335895355228204	1.7813323850913202e-29	1.5869126790613534e-28	12	12	12
ENSG00000141013	GAS8	-2.213518664139856	NA	0.026861907925648475	0.11375345331409659	0.04028726398405669	1.613316527388776e-07	4.5015888591262806e-07	29	35	35
ENSG00000278535	DHRS11	-2.2124260210743527	NA	0.026937242592909503	0.0387389456595214	0.030502013854729913	5.436188017986253e-06	1.3255409590702029e-05	9	12	12
ENSG00000197958	RPL12	2.2119606828663967	NA	0.026969381695543557	0.03407278910509304	0.327337986433336	1.6395878759189107e-59	3.993933591496222e-58	6	9	9
ENSG00000143772	ITPKB	-2.2119561699244636	NA	0.026969693548923226	0.03369793234754081	0.0639667231096533	3.0809554392452703e-11	1.1284696006926771e-10	22	26	26
ENSG00000116741	RGS2	2.2117698198158067	NA	0.026982573435415866	0.1369688882437407	0.12306421596351555	7.781502159916687e-21	4.7932823469975315e-20	15	18	18
ENSG00000135127	BICDL1	2.2086081676896185	NA	0.02720190675195383	0.008974495991963958	0.026928638284900337	1.9666129141170252e-05	4.547659771331292e-05	8	9	9
ENSG00000188312	CENPP	-2.207959885632419	NA	0.02724706962782775	0.06886934150696532	0.12639314186782102	2.1563169656175467e-21	1.367554720539028e-20	26	33	33
ENSG00000182179	UBA7	2.2067544700050106	NA	0.027331217508233526	0.052931912860715594	0.31118721444916825	4.6478914418062645e-56	1.0338092131716683e-54	7	9	9
ENSG00000275964	AL355001.2	-2.2062348100019036	NA	0.027367563144542483	0.01857599431991162	0.024148838007197856	5.357539776143496e-05	0.00011842800930792062	9	13	13
ENSG00000188522	FAM83G	2.2021122051022153	NA	0.027657383554102292	0.04090028373212337	0.0868922291271247	6.725054908562708e-15	3.059908904933454e-14	9	10	10
ENSG00000176720	BOK	-2.200863380591054	NA	0.027745697024010266	0.13111632763117412	0.2948656252472223	1.190832939593299e-52	2.3746039629169168e-51	12	13	13
ENSG00000167522	ANKRD11	2.198288378991746	NA	0.027928562013177942	0.014045047076621953	0.08148221620038403	4.989795098721764e-14	2.1494598379296544e-13	5	8	8
ENSG00000232811	AL360270.1	-2.1981766219693153	NA	0.02793652196269951	0.00392982898761888	0.010728873979623223	0.00728944489855011	0.012292918729986807	10	11	11
ENSG00000125388	GRK4	2.197914952124261	NA	0.027955167178599093	0.08877820885682461	0.15593713806011375	1.9890899930859682e-26	1.5726557995127372e-25	9	10	10
ENSG00000104960	PTOV1	2.1975533925619395	NA	0.027980947661126982	0.02010096071750101	0.038706660300720584	2.8480657850389825e-07	7.778544377708794e-07	11	13	13
ENSG00000276754	AC006111.3	-2.1973181134854944	NA	0.027997734901240003	0.02278906197471902	0.02927655169184941	8.447066853084287e-06	2.0245807052906004e-05	9	9	9
ENSG00000111231	GPN3	2.1972177746322923	NA	0.02800489675197303	0.3526490995800014	0.4342209122466766	1.1317617544062192e-84	5.881388583730986e-83	18	23	23
ENSG00000132003	ZSWIM4	-2.196586436841343	NA	0.028049995763346283	0.017172852403835905	0.020436367248860283	0.0002052266231262966	0.0004253089256788955	17	17	17
ENSG00000228594	FNDC10	-2.195598836780451	NA	0.028120669581919937	0.023678193633272136	0.042687552015357004	6.802831268959452e-08	1.959713647427946e-07	3	3	3
ENSG00000167984	NLRC3	2.1953780429733283	NA	0.028136490819322003	0.06000049109615501	0.0828250425672598	3.036934491262184e-14	1.3262131293775194e-13	27	33	33
ENSG00000052126	PLEKHA5	2.195273820635912	NA	0.028143961657155298	0.00946510315348135	0.010156435472713075	0.009044141994983275	0.015053672820728737	6	6	6
ENSG00000149761	NUDT22	2.1924687785583945	NA	0.02834567509720307	0.1613957088022833	0.027793792824817195	1.4402279363227859e-05	3.3745687771552746e-05	28	32	32
ENSG00000146063	TRIM41	-2.191459853408044	NA	0.028418531896640387	0.0296079222830577	0.017403243054459352	0.0006186675217463022	0.0012023491988244943	19	20	20
ENSG00000185201	IFITM2	-2.1907842537157594	NA	0.028467408631929123	0.030698129190709005	0.0469329779369882	1.4743081820671005e-08	4.476436086095734e-08	14	18	18
ENSG00000036448	MYOM2	-2.1906510075052528	NA	0.02847705696735069	0.1406490055922853	0.5213552776086222	5.684117800260862e-109	6.092308509792095e-107	36	46	46
ENSG00000139211	AMIGO2	-2.189583420229693	NA	0.028554462528008535	0.01307139496856712	0.02022889165402805	0.00022127009714060787	0.0004565709175627823	4	4	4
ENSG00000183513	COA5	2.1886441707611084	NA	0.028622712723649996	0.01165794635824788	0.025580341521529732	3.196745689661261e-05	7.2428315275467e-05	1	1	1
ENSG00000066583	ISOC1	2.188608916201959	NA	0.028625277215712244	0.007261489145461875	0.08361444944519131	2.2674770681483805e-14	9.96794776766895e-14	5	7	7
ENSG00000062650	WAPL	-2.18782281246117	NA	0.028682511504888115	0.02080180444501966	0.03599486251094119	7.548709808517029e-07	1.984255433878886e-06	8	9	9
ENSG00000170619	COMMD5	2.1878080036560563	NA	0.028683590642766398	0.013584723602191288	0.07676195787984154	2.845210482212561e-13	1.1737434341944483e-12	6	9	9
ENSG00000230487	PSMG3-AS1	2.1874192244039974	NA	0.028711934029085923	0.10192537626132817	0.14418272826006065	2.096217375594313e-24	1.5284027114824353e-23	23	27	27
ENSG00000136271	DDX56	-2.185261170433745	NA	0.0288697026927916	0.012666931642027549	0.048720652456531	7.737140029941706e-09	2.4006552265871235e-08	10	14	14
ENSG00000122490	SLC66A2	2.1843475623083366	NA	0.02893671829436769	0.04985653970157366	0.15713558284389406	1.232878553673743e-26	9.833783403233031e-26	11	14	14
ENSG00000182010	RTKN2	-2.1842170237637624	NA	0.028946304571649963	0.018534156140929507	0.08591569206191509	9.663155413395707e-15	4.3494344405334113e-14	14	15	15
ENSG00000149575	SCN2B	-2.183767227881635	NA	0.028979356891662745	0.010981853785564124	0.01625776265977548	0.0009404650329561547	0.001788625357676067	2	3	3
ENSG00000186207	LCE5A	2.181314386641757	NA	0.02916017104461277	0.013123948434498834	0.025442936326788387	3.3590914944174706e-05	7.593601375924758e-05	5	5	5
ENSG00000136147	PHF11	-2.180845892725477	NA	0.02919481684474278	0.07593091287271568	0.17342377522935867	1.734962699901821e-29	1.5488222457374455e-28	23	28	28
ENSG00000118579	MED28	2.1791614820914997	NA	0.02931967421674837	0.11596228808304498	0.024540161622676252	4.6519226858631435e-05	0.00010364534512130316	4	8	8
ENSG00000204209	DAXX	-2.1789286136627197	NA	0.0293369717448364	0.014674274994335235	0.07646888991405668	3.169226248743642e-13	1.3030223193407988e-12	1	6	6
ENSG00000133460	SLC2A11	2.1788874410027597	NA	0.029340030974054448	0.14688300790390674	0.16275090654307656	1.2996296974964572e-27	1.0803368726304771e-26	10	18	18
ENSG00000074603	DPP8	-2.1785698683998254	NA	0.029363636618398182	0.006076130101932185	0.027290172177746742	1.7265379165914965e-05	4.013609696574159e-05	8	15	15
ENSG00000184117	NIPSNAP1	-2.176959108603953	NA	0.02948361855916292	0.04868073520020565	0.06880319677679254	5.2731275321138364e-12	2.0257362017970472e-11	11	12	12
ENSG00000254999	BRK1	2.175456084387269	NA	0.029595955611651112	0.09226622208992838	0.17525425816799092	8.231207913341081e-30	7.441064022450511e-29	14	17	17
ENSG00000066455	GOLGA5	2.174670317305179	NA	0.029654830767226033	0.002182070254694164	0.010308189792461396	0.008540719026568694	0.014278103976079794	5	7	7
ENSG00000167065	DUSP18	2.174442784636171	NA	0.02967189789714725	0.26415317181786424	0.26505715811654673	1.2724211377110376e-46	2.074215788080474e-45	32	37	37
ENSG00000259287	AC010809.1	2.1744154373640763	NA	0.02967394977305441	0.005509618306839448	0.010792096592469082	0.007118251137651018	0.012023134911807083	8	12	12
ENSG00000186687	LYRM7	-2.174337475103951	NA	0.029679799979945642	0.00481439004108913	0.023993711420031743	5.666112412480519e-05	0.00012487875820797894	6	10	10
ENSG00000101413	RPRD1B	-2.173014211025821	NA	0.02977924772526013	0.009179134819120985	0.049904289429535106	5.047177112571566e-09	1.586691847909987e-08	9	12	12
ENSG00000116685	KIAA2013	2.171222172536617	NA	0.029914382079075496	0.02728903553509272	0.22130989306361445	3.391819481491821e-38	4.172619245918454e-37	4	5	5
ENSG00000086102	NFX1	2.170500518756484	NA	0.029968949375236566	0.016042004621780674	0.11682196700794403	8.530522233238367e-20	5.015188396772364e-19	4	5	5
ENSG00000204713	TRIM27	-2.168175220489502	NA	0.030145357408516378	0.00016491944750028395	0.26773580207818387	3.739611067590156e-47	6.244458636621576e-46	1	12	12
ENSG00000178538	CA8	-2.167732549201854	NA	0.030179041448508255	0.017930658757497376	0.06904842523965098	4.8208260692645675e-12	1.8548877330450542e-11	6	6	6
ENSG00000273245	AC092653.1	2.167353291359545	NA	0.03020792591070754	0.009790998756349046	0.08740185426181234	5.5652652099897344e-15	2.5409673345610746e-14	7	9	9
ENSG00000140948	ZCCHC14	2.166289597325662	NA	0.03028906414547358	0.04099069790550514	0.09674382894526594	1.7044166086332778e-16	8.423354588314721e-16	29	36	36
ENSG00000272994	AC012360.3	2.1654569783646638	NA	0.030352706634402607	0.02670831508582771	0.06966119028323577	3.85274330002186e-12	1.489756366450392e-11	16	21	21
ENSG00000141448	GATA6	2.1650115274125015	NA	0.030386802500141183	0.025364072449108436	0.014233722138389337	0.001978596447071288	0.003614289568686144	12	17	17
ENSG00000254639	AC116021.1	2.1629232236927267	NA	0.030547085229353704	0.017534930865065232	0.022403421943069747	0.00010065560810480324	0.00021590281718439908	6	7	7
ENSG00000090054	SPTLC1	-2.1620763759191517	NA	0.03061228963379279	0.01501555583719988	0.04205081708126085	8.554646273114076e-08	2.443431527941927e-07	14	18	18
ENSG00000215114	UBXN2B	-2.1617856178176025	NA	0.03063470456924674	0.016143810217172955	0.02731917575771588	1.7086007054590987e-05	3.9740666618632963e-05	7	8	8
ENSG00000198198	SZT2	-2.160321631060527	NA	0.030747779560727762	0.023408852175047998	0.03769088075549334	4.103321819729972e-07	1.104156062867555e-06	6	7	7
ENSG00000157240	FZD1	-2.160286987400589	NA	0.03075045969267628	0.13365195383869577	0.2629273297446511	3.358272040902595e-46	5.3873720513974365e-45	24	34	34
ENSG00000204856	FAM216A	2.157903176476012	NA	0.030935360488562647	0.09056528645654609	0.13118303502997844	3.375266809813344e-22	2.221975068003418e-21	7	7	7
ENSG00000259207	ITGB3	2.1550636148367386	NA	0.031156856486819796	0.01187373478718402	0.014334203641199776	0.001906621698538115	0.0034890634308774584	7	7	7
ENSG00000273192	AL671710.1	2.1544687579979045	NA	0.03120342947925282	0.018108104825177128	0.014331326707442122	0.0019086451708211656	0.00349208962279016	13	15	15
ENSG00000271806	AL590822.2	2.1534579751690592	NA	0.031282703470663795	0.05031046317678567	0.09699551918280448	1.5509691338012372e-16	7.680499473161251e-16	20	26	26
ENSG00000173214	MFSD4B	-2.1525596479314464	NA	0.0313533027338051	0.08457600394771356	0.05131428344158137	3.0330888905769487e-09	9.687919795959042e-09	11	13	13
ENSG00000162877	PM20D1	-2.1523627247253514	NA	0.03136879712205325	0.12105863910247466	0.4048873076664508	2.5171651442389394e-77	1.013306691515342e-75	31	39	39
ENSG00000089006	SNX5	2.1523304178601697	NA	0.03137133973054167	0.012861166319227057	0.0748119338101992	5.828463473269724e-13	2.363497756044041e-12	24	29	29
ENSG00000159714	ZDHHC1	2.151855230331421	NA	0.031408758275770256	0.007668544327201704	0.010182002797150804	0.008957250541382265	0.01492063035785959	1	2	2
ENSG00000198873	GRK5	-2.1503587547830443	NA	0.03152684819091548	0.01817151160269867	0.04804022014991719	9.889777212913821e-09	3.03724551261209e-08	6	8	8
ENSG00000099377	HSD3B7	2.1500049588103276	NA	0.031554822541962554	0.04648550720170856	0.06926042027258132	4.461148336075837e-12	1.7199692629353538e-11	3	3	3
ENSG00000182544	MFSD5	2.1497166985658476	NA	0.03157763077496341	0.023833854800675177	0.025711685154302943	3.048916923989367e-05	6.927116630828519e-05	4	4	4
ENSG00000152404	CWF19L2	-2.1492974613912303	NA	0.03161082762986024	0.08048800400374437	0.13612915755371452	4.9237679841639725e-23	3.3653924735124734e-22	21	23	23
ENSG00000126790	L3HYPDH	2.148775575013741	NA	0.031652194470397015	0.23447708633456288	0.20502100931479794	3.5464964196664355e-35	3.926330994245301e-34	28	37	37
ENSG00000149179	C11orf49	-2.1479169866557424	NA	0.03172035069451324	0.019112061984614175	0.020329330943704146	0.0002133518724456132	0.0004410815262893093	25	29	29
ENSG00000270574	AC010680.2	-2.1473319158857413	NA	0.03176686668436686	0.022208603862104926	0.028788476617179773	1.0068507379554992e-05	2.3957934376576736e-05	5	7	7
ENSG00000108561	C1QBP	-2.1468544445910442	NA	0.03180487132072203	0.017633043618767375	0.027137301567480506	1.824244708665791e-05	4.232711745218462e-05	10	11	11
ENSG00000238164	TNFRSF14-AS1	-2.1463542557273043	NA	0.03184472598010696	0.04149595447766766	0.17408004809165484	1.3282190487211664e-29	1.1937960412221846e-28	22	26	26
ENSG00000048471	SNX29	-2.1459449339443535	NA	0.03187737227053304	0.045718632188927646	0.03858152476526268	2.979119647521965e-07	8.119663514836964e-07	23	35	35
ENSG00000273313	RBAKDN	2.144271990120543	NA	0.03201109975520505	0.024837141348600513	0.016239175243951704	0.0009468888727463817	0.0018002436007458645	21	27	27
ENSG00000015676	NUDCD3	-2.143609791126589	NA	0.032064165602685026	0.053899567346562656	0.1526348236584257	7.406615561079922e-26	5.734358928079439e-25	26	31	31
ENSG00000198089	SFI1	-2.1430566217489093	NA	0.03210855205610116	0.0833110864542695	0.17893454147082782	1.8293474545590574e-30	1.7040456001213077e-29	12	14	14
ENSG00000257702	LBX2-AS1	2.1414176332197408	NA	0.03224037420719943	0.05483429301874205	0.15949242010304515	4.803675769643127e-27	3.8912723558625406e-26	7	7	7
ENSG00000272977	AL008721.2	2.1410066568160357	NA	0.03227350124326459	0.43712053811984214	0.30626909779296035	5.043002399427493e-55	1.0850997258190975e-53	53	67	67
ENSG00000138050	THUMPD2	2.14012557848587	NA	0.032344619469020265	0.02561621914394208	0.05821980928204287	2.4893451137019963e-10	8.60334126458596e-10	7	8	8
ENSG00000256269	HMBS	2.1398553440773593	NA	0.03236645893792598	0.18341465198311682	0.032002727008001254	3.1694190824926903e-06	7.897757606170757e-06	10	16	16
ENSG00000259250	AC018904.1	2.1396840139429254	NA	0.032380311827136285	0.007895798580019273	0.015612430991796038	0.0011914744186528388	0.002239188471833154	11	11	11
ENSG00000076321	KLHL20	-2.1387174625409697	NA	0.03245855748741257	0.019744196011123115	0.02086239729895158	0.00017585134754833176	0.0003670043518445103	5	9	9
ENSG00000267040	AC027097.1	-2.1384426620796795	NA	0.03248083307955175	0.023841348611887057	0.022484122801590102	9.776037680673963e-05	0.00020990267958667557	17	18	18
ENSG00000165916	PSMC3	-2.138336967763494	NA	0.032489404249732096	0.04696997708232456	0.025828906211204858	2.9227778961645055e-05	6.65022132696366e-05	8	9	9
ENSG00000120662	MTRF1	2.135971444544115	NA	0.03268174142240449	0.024957345536979307	0.024139833563421614	5.3749813541214345e-05	0.00011878293201266556	11	13	13
ENSG00000261438	AL157394.1	-2.135522012406552	NA	0.03271839410067358	0.030199984759705888	0.034839876871730374	1.143245181506487e-06	2.9620050789627954e-06	8	10	10
ENSG00000119772	DNMT3A	2.134177068946788	NA	0.032828289048381	0.007894246713268415	0.01844338611589971	0.0004234155532467214	0.0008416776773650196	9	9	9
ENSG00000088035	ALG6	2.1333293590738567	NA	0.032897717434853264	0.013868433495381721	0.01374085162510631	0.0023735098755047162	0.004282756823972052	3	3	3
ENSG00000123600	METTL8	-2.1329168894163755	NA	0.032931544600139216	0.03344333261848131	0.09829030219399325	9.542652858727422e-17	4.789199703667444e-16	5	6	6
ENSG00000237781	AL356356.1	-2.131715773697381	NA	0.03303021929816819	0.12217809283639362	0.06330068078056332	3.926808241079064e-11	1.4270149295669605e-10	17	25	25
ENSG00000155530	LRGUK	2.131655024179375	NA	0.033035216741639915	0.22089737409488946	0.2290984505648076	1.161080961277405e-39	1.4993507082037815e-38	43	53	53
ENSG00000130751	NPAS1	-2.131480931450987	NA	0.03304954173370728	0.028609374219169675	0.032047083876063184	3.1192853132438603e-06	7.778482454096112e-06	33	36	36
ENSG00000198265	HELZ	2.1301668522117807	NA	0.03315784065289143	0.005699690141617368	0.019704376236410446	0.0002676805207485123	0.0005467428835536252	4	4	4
ENSG00000182013	PNMA8A	2.128686510763413	NA	0.03328020560898654	0.24208038313501146	0.0944394998290448	4.038681885007614e-16	1.9559264514542663e-15	11	16	16
ENSG00000119041	GTF3C3	2.1280278329003712	NA	0.03333477598511511	0.06753468525721593	0.11224839581553339	4.882755418126267e-19	2.7553265108735555e-18	2	2	2
ENSG00000136827	TOR1A	-2.1278166221267356	NA	0.03335229065331678	0.1742630550779507	0.28092916414055497	8.417568769064239e-50	1.5405857718322588e-48	8	11	11
ENSG00000156521	TYSND1	-2.1272711201051675	NA	0.03339756287970646	0.03201923150833648	0.04458621386404769	3.434196883503319e-08	1.0131264812523382e-07	16	19	19
ENSG00000153786	ZDHHC7	2.1255224156876995	NA	0.03354304569164929	0.060421105526277774	0.12321401769010774	7.345552652710191e-21	4.5312547640765136e-20	16	20	20
ENSG00000167641	PPP1R14A	2.124974823583396	NA	0.033588713722905734	0.026849350568195925	0.044401586746255245	3.670301359301307e-08	1.080920453557584e-07	9	10	10
ENSG00000154309	DISP1	-2.124910956570299	NA	0.033594043559105974	0.024470586312688575	0.03706275328500833	5.14266065260648e-07	1.371989538449728e-06	8	8	8
ENSG00000174243	DDX23	2.1246547938801172	NA	0.03361542814280849	0.00725739979309986	0.01981803223476503	0.00025685693550057666	0.0005258254251998794	7	7	7
ENSG00000179912	R3HDM2	2.124285530120701	NA	0.03364627494587179	0.020982825803342726	0.03188463555863788	3.3068556219005658e-06	8.225887301997795e-06	9	12	12
ENSG00000152128	TMEM163	-2.1234370585908673	NA	0.03371724456489751	0.007469033799624895	0.1320475771317376	2.412682041368528e-22	1.5968050147214996e-21	7	11	11
ENSG00000273559	CWC25	-2.1233324318173823	NA	0.033726004835020335	0.035588543742421194	0.015095962065561368	0.0014403542618311432	0.002675835254700712	8	8	8
ENSG00000274180	NATD1	2.123167954804456	NA	0.03373978022659355	0.029899581539841014	0.08652545812560207	7.706154603420285e-15	3.495182366941404e-14	18	22	22
ENSG00000196814	MVB12B	2.1228341376698103	NA	0.03376775310142086	0.04820998889781807	0.09861992876491384	8.431938278238778e-17	4.2491715995743995e-16	20	23	23
ENSG00000139737	SLAIN1	-2.1227814725696175	NA	0.03377216808961387	0.012372117775138207	0.01164966963838018	0.005161941433401245	0.008905647247625548	5	6	6
ENSG00000150636	CCDC102B	2.121507544384059	NA	0.03387911373219452	0.012494780841097035	0.02969296158850557	7.272029468523847e-06	1.754474301571686e-05	17	21	21
ENSG00000139946	PELI2	2.1201252278570872	NA	0.03399548595458515	0.04632068542681986	0.05910503410171113	1.8053036368826584e-10	6.300193746215041e-10	11	13	13
ENSG00000259475	AC036108.1	-2.119944717994151	NA	0.03401070762240862	0.05634894658253485	0.11276176160042696	4.015995461104805e-19	2.2759519551383443e-18	12	14	14
ENSG00000165685	TMEM52B	-2.11947974531898	NA	0.03404994372655649	0.05799792186810695	0.01812187512047233	0.00047602477306108663	0.0009397201373574968	26	38	38
ENSG00000150681	RGS18	2.1189293624425787	NA	0.03409643705815233	0.018815422883591	0.04815802071078193	9.478350429445782e-09	2.9155915966738243e-08	6	8	8
ENSG00000145107	TM4SF19	-2.1181705898279706	NA	0.03416062297849615	0.0025144100071738743	0.026745234647770212	2.1009101614899456e-05	4.841240037542472e-05	3	5	5
ENSG00000261799	AC007406.5	2.1169046755769725	NA	0.03426793878340248	0.022034550114485654	0.048150007617568304	9.505786708079067e-09	2.92298254001879e-08	19	23	23
ENSG00000145734	BDP1	-2.116315181603448	NA	0.03431801040436459	0.0168768220117062	0.02235636779273778	0.00010238328057722397	0.0002194439293361847	2	2	2
ENSG00000100373	UPK3A	-2.1162419385856186	NA	0.03432423603098872	0.5077320840510392	0.196187841119687	1.4523241836061296e-33	1.512198386439679e-32	53	65	65
ENSG00000095397	WHRN	-2.114759022741147	NA	0.03445049099896106	0.07111166394233868	0.10934464324238677	1.4719611424133823e-18	8.132300783262595e-18	13	14	14
ENSG00000180185	FAHD1	-2.113897858315641	NA	0.03452399220641015	0.35373621763795543	0.23698556382000113	3.680492136283759e-41	5.005294182801759e-40	9	12	12
ENSG00000248508	SRP14-AS1	-2.1136792180380644	NA	0.034542674673090974	0.20603499306555695	0.1711490065236744	4.372763640813051e-29	3.8475384133557216e-28	36	42	42
ENSG00000106524	ANKMY2	2.113498113200602	NA	0.0345581563347461	0.008849313846954043	0.013669884960981198	0.0024366025075343127	0.0043892118069018835	11	17	17
ENSG00000179869	ABCA13	-2.1134234127090705	NA	0.03456454379748502	0.013088446670215057	0.020697842917925667	0.0001866607184474153	0.00038857060702290907	8	9	9
ENSG00000182853	VMO1	-2.112549012442896	NA	0.03463938672605607	0.02151022533288227	0.029491746554650807	7.817854438003213e-06	1.880428976274821e-05	13	15	15
ENSG00000100294	MCAT	-2.1121290486817954	NA	0.03467538204883615	0.028810220926256513	0.04096540602366391	1.2641267237894855e-07	3.5608589333551064e-07	15	17	17
ENSG00000205268	PDE7A	-2.1115165021963125	NA	0.034727941020985045	0.022270280290786138	0.015983509779102796	0.0010398728176010852	0.001968297897245145	18	18	18
ENSG00000260051	AL031600.1	-2.1106633923363414	NA	0.034801254662814356	0.09205934048326977	0.07921687242514201	1.1516028037979287e-13	4.85706750672176e-13	11	13	13
ENSG00000143207	COP1	2.110583117857681	NA	0.034808160003546355	0.0012458867241556784	0.010108895083865834	0.009208005242326118	0.015303321996475513	7	10	10
ENSG00000130881	LRP3	-2.1104283033029834	NA	0.03482148070669878	0.0669929441225517	0.14766836843494224	5.3009749022284625e-25	3.9576150891735264e-24	5	5	5
ENSG00000059122	FLYWCH1	-2.1101885771261633	NA	0.034842116046726525	0.5006300239039226	0.7449311626874089	2.3805757081910053e-200	1.0206123204941887e-196	50	72	72
ENSG00000105953	OGDH	2.109084042943728	NA	0.03493732796378657	0.006952904523406065	0.038514345408254984	3.0519453267948133e-07	8.308907828100374e-07	13	14	14
ENSG00000205560	CPT1B	-2.1086667791479523	NA	0.03497335427535064	0.13185851742769278	0.48960398747879874	1.215689892516593e-99	1.0023012484022622e-97	23	32	32
ENSG00000147576	ADHFE1	2.108473730835589	NA	0.034990032682092484	0.08045481626861697	0.2298541146271828	8.354097526104797e-40	1.0845149014017499e-38	12	16	16
ENSG00000159176	CSRP1	-2.107862541327048	NA	0.035042881182020154	0.026883188016382908	0.017671841365638385	0.0005609046733335166	0.0010961771217090003	19	23	23
ENSG00000269952	AL117336.1	-2.1067853656445603	NA	0.03513618858747204	0.01846667244951222	0.01646716638420594	0.0008710599819654295	0.0016651217958672557	7	8	8
ENSG00000080573	COL5A3	-2.1063012941641754	NA	0.03517818897575586	0.2948213755851245	0.4720508048823297	9.941343541857499e-95	6.902190299567378e-93	15	19	19
ENSG00000181274	FRAT2	-2.1049942337397054	NA	0.035291810002398324	0.032586875922378467	0.08527376061190674	1.2261000972318444e-14	5.484191592965284e-14	5	6	6
ENSG00000261286	ATP2C2-AS1	-2.1032835141908115	NA	0.03544099366990188	0.015947965197934903	0.06597509874791688	1.4814457445443742e-11	5.537339379509911e-11	14	21	21
ENSG00000084774	CAD	-2.1029308529531208	NA	0.03547181437420752	0.022622665056121278	0.0714673740512246	1.98856855149675e-12	7.825140451954513e-12	8	10	10
ENSG00000162390	ACOT11	-2.10285102193493	NA	0.03547879435125843	0.013428033250565376	0.017608564466575945	0.0005740038021125949	0.0011207550042615154	16	20	20
ENSG00000091527	CDV3	2.1027495894264328	NA	0.03548766473202124	0.012416163992163174	0.08935933327688167	2.6875632780316868e-15	1.2487529026025942e-14	24	30	30
ENSG00000112299	VNN1	2.1014820198321083	NA	0.035598674709994935	0.24774200353216283	0.46101970806331305	1.0048903848457236e-91	6.406269594691195e-90	48	58	58
ENSG00000043514	TRIT1	-2.1009918935879153	NA	0.03564167785731686	0.19329360775646176	0.19503537695266138	2.3504251651283087e-33	2.4369674218129e-32	25	31	31
ENSG00000103194	USP10	-2.099002513168732	NA	0.03581667919270163	0.04066666525183392	0.03462710882277154	1.234090761671265e-06	3.1877425021690803e-06	26	32	32
ENSG00000183762	KREMEN1	-2.0988064466781915	NA	0.03583396632598667	0.10644013921755989	0.17028291301031256	6.21343790870446e-29	5.422607974370117e-28	4	5	5
ENSG00000198216	CACNA1E	-2.098548547793229	NA	0.03585671604120492	0.0204300256726046	0.027263983038525313	1.7428965383021153e-05	4.049990885547828e-05	23	28	28
ENSG00000108592	FTSJ3	2.095051365509502	NA	0.03616642660946178	0.21897768494602932	0.24514316071838374	9.98803997964933e-43	1.4273741467583865e-41	13	19	19
ENSG00000151500	THYN1	2.095047366411558	NA	0.03616678207091909	0.06022537769432183	0.05008316836367397	4.731511283035753e-09	1.491008581271226e-08	15	18	18
ENSG00000134809	TIMM10	-2.0947185439389298	NA	0.03619601978262934	0.33134721368258807	0.18497567405131773	1.5275382383537454e-31	1.4766489994097169e-30	10	12	12
ENSG00000143545	RAB13	-2.093957131741507	NA	0.0362637991683434	0.009626336071203171	0.010888708204525156	0.006864522933635998	0.011622045985677138	15	19	19
ENSG00000090238	YPEL3	-2.09363325757135	NA	0.0362926625747997	0.19725768263280447	0.11539983101071379	1.4687780677822898e-19	8.523883277292213e-19	6	8	8
ENSG00000152291	TGOLN2	-2.0930798407169524	NA	0.036342027955973244	0.026413871957384157	0.05374991595244537	1.257289564986137e-09	4.13209251627966e-09	20	25	25
ENSG00000136315	AL355922.1	2.0928303196521565	NA	0.03636430421540615	0.12701101978763643	0.37342166514497555	7.798006616688103e-70	2.6067839272823443e-68	10	13	13
ENSG00000168216	LMBRD1	2.0927305221557617	NA	0.03637321700074207	0.0008893202168852144	0.01172399739356407	0.00502057424526944	0.008678341672424717	1	2	2
ENSG00000171574	ZNF584	2.092318050119986	NA	0.036410074095788836	0.2249591003092297	0.11221313511073486	4.948718992081541e-19	2.7916309866844194e-18	21	24	24
ENSG00000104863	LIN7B	-2.0920438878339365	NA	0.03643458990713265	0.005559877083746619	0.01756864796903447	0.0005824250315301302	0.0011361627648402005	3	6	6
ENSG00000115306	SPTBN1	-2.091928276635034	NA	0.03644493216898505	0.005570978451278633	0.35349022820906034	2.7932142854692653e-65	8.077711936174103e-64	9	14	14
ENSG00000175548	ALG10B	-2.0915293220103353	NA	0.03648064077314551	0.03185924164818517	0.05507065866036859	7.795042096877802e-10	2.5961774503662347e-09	32	35	35
ENSG00000134539	KLRD1	-2.09108990524736	NA	0.03652000545573688	0.009007083215477576	0.02096132889535427	0.0001696575987228385	0.000354725452389412	7	11	11
ENSG00000187147	RNF220	2.0910075795594816	NA	0.0365273845389913	0.0034642013062895632	0.02090287038746026	0.00017329048454821255	0.0003619681509765283	7	10	10
ENSG00000177556	ATOX1	2.0895706188162055	NA	0.03665638813052525	0.029146757418633623	0.03566796660173941	8.489741788418256e-07	2.2237754991535768e-06	7	8	8
ENSG00000105671	DDX49	2.0892685195672898	NA	0.03668355850468139	0.019881370582373565	0.04602659758199893	2.043940772020997e-08	6.144003558174948e-08	3	3	3
ENSG00000096080	MRPS18A	2.087241783758377	NA	0.03686628422551943	0.0007260457623850899	0.01311520578831868	0.00299202629365586	0.005328168111101178	3	4	4
ENSG00000105793	GTPBP10	2.0858426857229713	NA	0.03699287539042007	0.13025388232681787	0.1610526947586311	2.5702538153751163e-27	2.1069446787699747e-26	33	42	42
ENSG00000225791	TRAM2-AS1	-2.084675372693614	NA	0.03709877759379423	0.01726863119655063	0.03781674428954282	3.921813487880659e-07	1.0574713758437959e-06	22	27	27
ENSG00000204438	GPANK1	2.0838635294885037	NA	0.0371725825872396	0.0032426748809254954	0.051476141953143935	2.860790784519862e-09	9.158055098699107e-09	7	23	23
ENSG00000163728	TTC14	-2.0837594617228867	NA	0.03718205246267654	0.01756378765938617	0.014123136619960463	0.002060989515437151	0.0037532026335597005	3	3	3
ENSG00000007237	GAS7	2.0827065867439267	NA	0.03727797669772686	0.021988924781138217	0.024177443987377374	5.3025057250708306e-05	0.00011731734057442869	26	31	31
ENSG00000050327	ARHGEF5	2.0815002547878554	NA	0.03738814080247303	0.02112040385763298	0.031027623189877826	4.500064520569443e-06	1.1054520335660418e-05	7	9	9
ENSG00000182580	EPHB3	2.0814120597382475	NA	0.03739620576943962	0.02359542408802471	0.08406584979652325	1.9184158408324243e-14	8.472550413194757e-14	8	9	9
ENSG00000115507	OTX1	-2.0808428171740974	NA	0.037448295594175084	0.1673589941757283	0.20778292985388883	1.1018146218139029e-35	1.2414598521344693e-34	7	8	8
ENSG00000132879	FBXO44	2.080396949604132	NA	0.03748913882522291	0.0981550665241502	0.08303765902345331	2.8071612213328613e-14	1.2283747839917641e-13	28	35	35
ENSG00000153563	CD8A	2.0803842294412194	NA	0.03749030459836748	0.01390909696735129	0.016457375871947115	0.0008741868361101952	0.0016697961742541474	7	9	9
ENSG00000106211	HSPB1	-2.080025413331801	NA	0.03752320196598573	0.00024545392047161714	0.04766640686978167	1.131718350631091e-08	3.4644480533689e-08	3	6	6
ENSG00000186417	GLDN	-2.079882138148376	NA	0.03753634473780894	0.006347455970969827	0.02422532528601351	5.211654077921096e-05	0.0001154413017079164	3	5	5
ENSG00000164609	SLU7	-2.0798403219275996	NA	0.03754018131879048	0.026716032800543663	0.027058560406120737	1.8767137866582474e-05	4.351509562926215e-05	26	29	29
ENSG00000175787	ZNF169	-2.079555264963204	NA	0.037566343796557045	0.042648020633274976	0.06370677049583455	3.386965224868246e-11	1.2363360289754268e-10	4	5	5
ENSG00000139410	SDSL	2.0792206618360662	NA	0.037597073405365423	0.007342559305330463	0.09778774034166503	1.1523198038235402e-16	5.749529332490512e-16	16	22	22
ENSG00000175265	GOLGA8A	2.0772015869926226	NA	0.037782957467866904	0.006316025692686848	0.014685156946634114	0.0016753585370995853	0.0030850127298100278	19	25	25
ENSG00000105656	ELL	-2.0763672094830805	NA	0.03786000156703259	0.11108921666049386	0.25814349490574057	2.940797173754004e-45	4.605637509836293e-44	22	25	25
ENSG00000235321	AC007556.1	2.0755414724101673	NA	0.03793637935631575	0.09726088581987397	0.09236433393381802	8.768874252260928e-16	4.173672621482727e-15	17	21	21
ENSG00000177683	THAP5	-2.0737453962685763	NA	0.038102962749618205	0.06602555443742249	0.09422932689496055	4.368889965953834e-16	2.11226653583711e-15	14	15	15
ENSG00000131143	COX4I1	2.0724104158756096	NA	0.038227182822484	0.06252311713933496	0.05937640675998317	1.6359047698964593e-10	5.720662907617125e-10	31	38	38
ENSG00000086061	DNAJA1	-2.0723484284536013	NA	0.038232959114209514	0.015032880618900244	0.012025231375603173	0.0044867649809769835	0.00781867012079812	7	12	12
ENSG00000212916	MAP10	-2.071803874559776	NA	0.03828373521643474	0.05509076792868525	0.06537856078399017	1.8415760317620257e-11	6.846127762559501e-11	9	9	9
ENSG00000135956	TMEM127	-2.0708621476669844	NA	0.03837168041327426	0.02855912415388622	0.04478400660693652	3.198064075501396e-08	9.454163218543947e-08	6	8	8
ENSG00000163050	COQ8A	2.067366670312238	NA	0.038699616367106004	0.2526710827198081	0.39197020814584965	3.3317003389511125e-74	1.2612655433261067e-72	5	7	7
ENSG00000141295	SCRN2	2.06700678899986	NA	0.03873351424680367	0.3949293999458006	0.37627760895895995	1.6891690086657954e-70	5.80512211014223e-69	31	36	36
ENSG00000268573	AC011815.1	2.0669303878454595	NA	0.03874071385697295	0.029712081698154702	0.024729380804538487	4.344941074242336e-05	9.714653778641697e-05	8	11	11
ENSG00000075239	ACAT1	2.0661087785868926	NA	0.0388182095276784	0.02288401338240029	0.04112860976060155	1.192050101254929e-07	3.3639077153893006e-07	3	4	4
ENSG00000261098	AP000766.1	-2.0660840190479153	NA	0.03882054693494844	0.02733393048642522	0.04809105619832739	9.710085311622035e-09	2.9831288607847774e-08	9	10	10
ENSG00000129493	HEATR5A	-2.065062487588451	NA	0.038917088203284676	0.026269067221767327	0.027549900201159248	1.5723995660278415e-05	3.6707160574205624e-05	4	6	6
ENSG00000227039	ITGB2-AS1	2.0643383979819467	NA	0.03898564276228748	0.13503372980657713	0.3264115201957004	2.600114315265038e-59	6.297932258824877e-58	58	69	69
ENSG00000278311	GGNBP2	2.0642979630469322	NA	0.03898947403868894	0.0710072844814142	0.16915447779192777	9.815097569281009e-29	8.51386485663126e-28	18	26	26
ENSG00000095539	SEMA4G	2.0634959291826696	NA	0.03906553417269709	0.017196785762485574	0.02158244064812757	0.00013547552264148567	0.0002863603240747239	9	11	11
ENSG00000180979	LRRC57	2.0625483416006714	NA	0.03915556012350962	0.06460046878906318	0.017795875972841962	0.0005360944937926677	0.001049844064639769	5	6	6
ENSG00000064270	ATP2C2	-2.061358539514238	NA	0.03926884720056406	0.059712688515335746	0.24869856657047815	2.0491069795243552e-43	3.0111512932187806e-42	25	33	33
ENSG00000181027	FKRP	2.0613517031205246	NA	0.03926949893150921	0.040459621097638676	0.1286939623816531	8.858264340678297e-22	5.721671381479929e-21	11	15	15
ENSG00000143621	ILF2	2.0613373416772234	NA	0.039270868074643014	0.0009058989592553226	0.02128930847777952	0.00015064843787442582	0.00031699019154705866	4	6	6
ENSG00000106733	NMRK1	-2.0608967399970917	NA	0.039312892381822985	0.3919349916603969	0.5787988695677427	1.5387122193702509e-127	2.612611470295092e-125	47	53	53
ENSG00000271964	AC090948.1	-2.06079983087864	NA	0.03932214063267873	0.030694472960547912	0.010130371334432661	0.009133608188060067	0.015192264482739292	4	4	4
ENSG00000171097	KYAT1	-2.0606154250758006	NA	0.03933974398694756	0.034150938670715045	0.03939446947958971	2.2240823910194177e-07	6.129988576597878e-07	7	10	10
ENSG00000236279	CLEC2L	-2.05998076938437	NA	0.0394003792856726	0.049538528418734934	0.09361787704018008	5.490730863688708e-16	2.641249469323917e-15	6	9	9
ENSG00000111913	RIPOR2	2.0588450637819085	NA	0.03950908316196806	0.005074225797489635	0.05181275928378398	2.5331234425178766e-09	8.153253362563639e-09	16	20	20
ENSG00000163320	CGGBP1	-2.0582074103000743	NA	0.03957022757981808	0.240542414495418	0.043297972445138874	5.4609717197364086e-08	1.5883684535576607e-07	4	4	4
ENSG00000143457	GOLPH3L	2.0580588385949277	NA	0.039584485611518005	0.0019041213405166695	0.07180956135146298	1.7541911689006978e-12	6.928287507019361e-12	3	4	4
ENSG00000276533	AC018926.2	2.057284019613056	NA	0.03965891361809326	0.061675847062358145	0.028172719124702806	1.2566006813938363e-05	2.9647704258433894e-05	11	13	13
ENSG00000158104	HPD	2.0553966538165604	NA	0.039840708442684725	0.13262479179980277	0.209641225164268	5.0066801149477394e-36	5.704953972839787e-35	9	9	9
ENSG00000049192	ADAMTS6	2.0547621861753047	NA	0.03990198021650646	0.007439811171691858	0.021125764189689717	0.00015984373666255017	0.00033551532925655723	2	4	4
ENSG00000095794	CREM	-2.054399071176032	NA	0.03993708289618537	0.00827886029849348	0.09290650384573605	7.162062030774795e-16	3.4212312469570183e-15	5	10	10
ENSG00000182511	FES	2.0537807416540734	NA	0.03999691770322991	0.021948327678466932	0.1422186320094824	4.538086645402705e-24	3.256219576653179e-23	32	38	38
ENSG00000163743	RCHY1	-2.0536094026120186	NA	0.04001351137198404	0.006459493228103575	0.06870080390640125	5.4742916526652775e-12	2.1011331144036895e-11	5	9	9
ENSG00000225177	AL590617.2	-2.0533081299006657	NA	0.04004270288682797	0.022179572115215557	0.024266968083439103	5.133909519883493e-05	0.00011382212586487657	15	20	20
ENSG00000185658	BRWD1	-2.052608278669134	NA	0.040110583997652244	0.1817915668763881	0.19718626050279636	9.565171208995262e-34	1.0020349484609636e-32	22	31	31
ENSG00000141012	GALNS	2.052379462834027	NA	0.04013279883858757	0.22182440822421565	0.18571128782554602	1.1276215149957631e-31	1.0956136748250618e-30	68	85	85
ENSG00000151725	CENPU	2.0517816782367433	NA	0.04019088467444053	0.12016743520994405	0.06312636992435859	4.1841151009949044e-11	1.5176266892335366e-10	13	16	16
ENSG00000172236	TPSAB1	-2.0498536251820414	NA	0.04037871680031205	0.03348681696411581	0.06987649264647772	3.560846581928513e-12	1.380310986290508e-11	23	31	31
ENSG00000179630	LACC1	-2.049682939060909	NA	0.04039538095467094	0.01729211299042963	0.019662537998774255	0.0002717792674045204	0.0005546522261954208	4	4	4
ENSG00000164924	YWHAZ	2.0488577060096564	NA	0.04047603106265889	0.18408787418959285	0.14225225747668052	4.478536975791335e-24	3.214835939633554e-23	10	11	11
ENSG00000073711	PPP2R3A	2.048110446630211	NA	0.04054917853477198	0.0032032796013952507	0.01896504481203595	0.0003502013580177094	0.0007030675589610979	7	10	10
ENSG00000181404	WASHC1	2.047795638399855	NA	0.04058002790972447	0.009593467594202395	0.4479895178644762	2.974176328183698e-88	1.7173114428290316e-86	5	12	12
ENSG00000183172	SMDT1	2.0473977768942255	NA	0.040619044482496924	0.07868332534633475	0.6154957251218885	8.940553892869236e-141	2.1294660931779793e-138	24	33	33
ENSG00000003436	TFPI	2.047360945784764	NA	0.040622657959171964	0.003194581227330766	0.01176978271909056	0.004935457820060493	0.008537236852553701	4	10	10
ENSG00000213593	TMX2	2.0460733862925964	NA	0.04074915097904055	0.03316379735367872	0.05161238206005414	2.7233619150333663e-09	8.734418081336674e-09	14	18	18
ENSG00000136273	HUS1	-2.045614939841409	NA	0.04079427041016466	0.01932840418274894	0.08500474537642959	1.3546996559644605e-14	6.03892498053926e-14	11	16	16
ENSG00000167553	TUBA1C	-2.044235494517963	NA	0.04093028825450491	0.03818053012294285	0.04232316690822144	7.756044387154132e-08	2.2249649581014755e-07	20	21	21
ENSG00000166598	HSP90B1	2.0438512522415504	NA	0.04096824416714779	0.007175508239009226	0.032508709357381135	2.6423692530564205e-06	6.6355235496653325e-06	4	5	5
ENSG00000162746	FCRLB	-2.0436058738882963	NA	0.04099249853585222	0.04971844958181099	0.04786670790163169	1.0528481028427646e-08	3.228771837562692e-08	15	18	18
ENSG00000275052	PPP4R3B	-2.0426598986955766	NA	0.04108611713902303	0.044283136932163694	0.02442561931756585	4.8482226319119384e-05	0.00010780883028352936	10	12	12
ENSG00000180251	SLC9A4	-2.0425649307465172	NA	0.04109552565624542	0.007226120825089285	0.015601615555445657	0.0011962128296942865	0.0022476009440590907	7	10	10
ENSG00000226328	NUP50-DT	2.042177753535719	NA	0.04113390236815081	0.36830972290498537	0.38510015129063524	1.4329746649258846e-72	5.1517992722880494e-71	21	33	33
ENSG00000125520	SLC2A4RG	-2.041630686896162	NA	0.041188178951440294	0.011300944409576987	0.011034697269517205	0.006498473224179285	0.011048304801092	12	14	14
ENSG00000103642	LACTB	-2.0415037318669014	NA	0.04120078331713572	0.0034572236726271716	0.10344258351584139	1.373029701084954e-17	7.233820689372005e-17	10	14	14
ENSG00000156650	KAT6B	2.040898893444591	NA	0.041260877836655475	0.0038293635759723793	0.013684151574328124	0.0024237839475436	0.004367038339611809	7	10	10
ENSG00000177042	TMEM80	-2.040876470408195	NA	0.04126310713350859	0.24867643355335065	0.3450090005789545	2.1971160643958845e-63	5.9523449270655645e-62	26	32	32
ENSG00000278621	AC037198.2	2.0400877906106936	NA	0.041341582554865246	0.04830987467406283	0.07963767426311334	9.860219413409498e-14	4.179261065757773e-13	9	9	9
ENSG00000231890	DARS-AS1	-2.0398450122251592	NA	0.04136576498227246	0.06007918068941839	0.11614067488032617	1.1067972161481366e-19	6.462535056085937e-19	9	11	11
ENSG00000171310	CHST11	-2.0388455825459335	NA	0.041465441383721637	0.009954190749815432	0.04143657046261846	1.0670404142907647e-07	3.020580400243038e-07	4	6	6
ENSG00000247828	TMEM161B-AS1	-2.0387349419632588	NA	0.04147648842612108	0.025461660647677114	0.14176934263906643	5.413807680166661e-24	3.8683911627990866e-23	21	23	23
ENSG00000169762	TAPT1	-2.038539477366495	NA	0.0414960109152239	0.048465211565726043	0.08182190375422417	4.4010445739227653e-14	1.903493402224502e-13	35	44	44
ENSG00000148841	ITPRIP	2.0385387074205905	NA	0.04149608783077569	0.008186560849783968	0.013714907804117375	0.002396381115003172	0.004322206535674106	3	3	3
ENSG00000107960	STN1	2.0376983962091857	NA	0.041580104686114894	0.09310913226701589	0.08489041374127385	1.4133496977474399e-14	6.292194695397416e-14	19	21	21
ENSG00000149503	INCENP	-2.037581845797126	NA	0.04159176911469855	0.0207990508685264	0.06437295362971124	2.657067952966092e-11	9.78652455442773e-11	11	14	14
ENSG00000080839	RBL1	-2.037211404126284	NA	0.04162886151705427	0.0017290999542231055	0.017318606110100422	0.0006380825964049431	0.00123699733729916	8	11	11
ENSG00000258017	AC011603.2	-2.0370271962240176	NA	0.04164731671668537	0.04297751512747504	0.026578033047344577	2.231334417048148e-05	5.128002401227377e-05	5	7	7
ENSG00000144668	ITGA9	-2.0354596881863607	NA	0.041804640766803645	0.028289696227873175	0.11930206596959793	3.3007717421846234e-20	1.9777140186028194e-19	6	8	8
ENSG00000181790	ADGRB1	2.0347510431232885	NA	0.04187592937724863	0.006458770575551356	0.03306964283733788	2.1599101089512566e-06	5.463170864071549e-06	12	13	13
ENSG00000177830	CHID1	2.0347038409160803	NA	0.04188068150003387	0.04226685840509496	0.010321618248417154	0.008497573003380013	0.01421151545103997	18	20	20
ENSG00000272849	AC084018.1	-2.0331004656259704	NA	0.04204237397708236	0.044488759977554374	0.041079366185164085	1.213354175515661e-07	3.4206494749166645e-07	11	13	13
ENSG00000097021	ACOT7	-2.0328375239056897	NA	0.04206894070496252	0.01626900740933894	0.017527600718257416	0.0005912145871575248	0.0011525223320637027	8	9	9
ENSG00000100505	TRIM9	2.0324333315267546	NA	0.04210980661531426	0.01844743877128259	0.09774500901808444	1.1709416136573296e-16	5.837348178084169e-16	9	12	12
ENSG00000139517	LNX2	-2.0324309329299326	NA	0.04211004922590465	0.014210141528663631	0.07560455013859435	4.355384515587916e-13	1.7774985496862724e-12	3	5	5
ENSG00000123384	LRP1	2.0322154511175516	NA	0.0421318493657276	0.02407704653750935	0.01064652334635749	0.0075187450862372615	0.012657206192586905	10	12	12
ENSG00000227155	AL161725.1	-2.031879685785544	NA	0.042165837534988315	0.004911535193291816	0.017712620726148518	0.0005526227210703285	0.0010806074166060506	12	18	18
ENSG00000123739	PLA2G12A	2.0299178081224496	NA	0.04236489460613274	0.09098583911883473	0.060769293729932616	9.862582295504445e-11	3.498829619065075e-10	20	24	24
ENSG00000134014	ELP3	2.0294843770951823	NA	0.04240897865820427	0.2581680439295359	0.4344300172702988	1.0000712830310837e-84	5.212833566170229e-83	13	17	17
ENSG00000152382	TADA1	-2.0294322967529297	NA	0.042414278333992236	8.553462865868965e-05	0.024616198878082744	4.526032358739567e-05	0.00010102424693482343	1	3	3
ENSG00000095059	DHPS	2.02853094790823	NA	0.04250608802868148	0.06814759998253579	0.03233689665943633	2.8106939760251457e-06	7.041722570468258e-06	14	20	20
ENSG00000132002	DNAJB1	2.028465065044321	NA	0.042512805319644444	0.009580401845026024	0.01114361313099149	0.006238375092472316	0.01063967125418277	8	9	9
ENSG00000179119	SPTY2D1	2.0275761064898195	NA	0.042603529653968034	0.004783788096861702	0.010661958811681655	0.0074752128496335234	0.012586394222716278	4	5	5
ENSG00000091592	NLRP1	2.0270016547101535	NA	0.04266224345125793	0.060830553540701646	0.06999632516791654	3.4080535084314255e-12	1.3222784981015954e-11	24	30	30
ENSG00000116871	MAP7D1	-2.0264785709948585	NA	0.04271576650429619	0.12213400051862085	0.39572934133839976	4.1785849753613544e-75	1.6286034941470878e-73	6	10	10
ENSG00000197951	ZNF71	-2.0264625388527064	NA	0.04271740784397227	0.05181748478993838	0.07980565292703033	9.267616314977952e-14	3.9329461070417445e-13	18	21	21
ENSG00000196151	WDSUB1	2.0262669102682658	NA	0.0427374402154304	0.051089944615149555	0.15586605315758426	2.0462902117849876e-26	1.6163901815707393e-25	18	27	27
ENSG00000163584	RPL22L1	2.0261308111795597	NA	0.04275138144982586	0.15837936174367037	0.21970435979023342	6.772729116593691e-38	8.237271746132284e-37	5	5	5
ENSG00000168528	SERINC2	-2.025422544617015	NA	0.04282399442748386	0.15861660669206434	0.3267102638767297	2.2410324992701823e-59	5.451271819855937e-58	31	35	35
ENSG00000166971	AKTIP	-2.0252569661133575	NA	0.042840984913023857	0.02818261347431366	0.05309211201130415	1.5950660882878326e-09	5.201328835909496e-09	4	4	4
ENSG00000163959	SLC51A	-2.0251833192747597	NA	0.04284854385743421	0.017665695090317693	0.02621882115060636	2.5396279115662378e-05	5.809267581092359e-05	8	8	8
ENSG00000111897	SERINC1	-2.0244296563808852	NA	0.04292596293588433	0.04215385604260799	0.09352421943754027	5.686288601618565e-16	2.7314891660828227e-15	12	14	14
ENSG00000147316	MCPH1	-2.0239456105223272	NA	0.04297574827478984	0.00802230640329471	0.03287507259964592	2.3163601371929263e-06	5.845094171971968e-06	19	23	23
ENSG00000146426	TIAM2	2.022308596644977	NA	0.04314448107649457	0.28941384325025477	0.30719687402448026	3.220454708353638e-55	6.96438559817863e-54	37	44	44
ENSG00000067836	ROGDI	-2.02070906287875	NA	0.04330989111476861	0.19964616437486385	0.2618001885449598	5.606450053822341e-46	8.935410034665365e-45	4	4	4
ENSG00000173218	VANGL1	-2.020533942890706	NA	0.04332803301888993	0.06350702789353133	0.10253014006211497	1.9368717723142315e-17	1.0108160080163345e-16	7	7	7
ENSG00000187122	SLIT1	2.020452530603144	NA	0.04333646927315634	0.2732507157997396	0.3011324161160362	5.976053389900131e-54	1.239218132810125e-52	20	23	23
ENSG00000072609	CHFR	-2.0197175787790482	NA	0.04341269064198605	0.023017353395198566	0.04608098177286643	2.0042730681875045e-08	6.028991202656993e-08	17	26	26
ENSG00000162384	CZIB	2.018382930258863	NA	0.04355139575160105	0.13163918987289078	0.13446296794754406	9.427995093920903e-23	6.365381412033448e-22	5	5	5
ENSG00000142528	ZNF473	-2.0177156925201416	NA	0.04362087954973567	0.000661580545566958	0.05101591852146621	3.3783060588887886e-09	1.0754514684218274e-08	1	2	2
ENSG00000120875	DUSP4	-2.017493148919143	NA	0.043644075272461044	0.025748297735582945	0.025390232479283598	3.4235319575782416e-05	7.732141385553703e-05	13	15	15
ENSG00000092529	CAPN3	-2.017313913835545	NA	0.04366276452087978	0.05983755455167679	0.0537156882099089	1.2729566305141794e-09	4.18197955108959e-09	15	16	16
ENSG00000236682	MAP3K2-DT	2.0162154771357503	NA	0.04377744870769505	0.5413712635445496	0.5678250988835102	8.357508666488778e-124	1.3029356011056005e-121	13	16	16
ENSG00000234553	AC022431.1	2.01599072563096	NA	0.04380094559987696	0.06510752867359476	0.15479672460278904	3.133787615791969e-26	2.459557154380617e-25	20	24	24
ENSG00000176124	DLEU1	2.0158932607136064	NA	0.04381113848642647	0.012236932184228413	0.02933216363682389	8.279761187256965e-06	1.9875367385256117e-05	9	11	11
ENSG00000261220	AC103706.1	2.013837771787343	NA	0.04402656862642754	0.03290247604960786	0.01746043034893234	0.0006058870468828588	0.0011793821755952491	23	29	29
ENSG00000166821	PEX11A	-2.013530020829287	NA	0.04405890000140985	0.010071928972814675	0.016297346174065842	0.0009269309496215065	0.001763276633949996	14	16	16
ENSG00000131148	EMC8	2.013512103076825	NA	0.04406078300299779	0.03246934268804464	0.05678208927418141	4.193079504901547e-10	1.4278618036051753e-09	13	17	17
ENSG00000116691	MIIP	2.013268048456221	NA	0.044086437808716246	0.05013928137348263	0.3018443014967038	4.246930324985282e-54	8.849405606703839e-53	19	26	26
ENSG00000109794	FAM149A	-2.013129538378912	NA	0.04410100347365003	0.09177476964508634	0.05870069521695256	2.0907161659420575e-10	7.256363393997235e-10	21	30	30
ENSG00000133318	RTN3	2.013028176604682	NA	0.044111665211657235	0.004538737775783773	0.06428097610491887	2.7476351801342697e-11	1.0104910080232166e-10	10	13	13
ENSG00000163795	ZNF513	-2.0127962131421997	NA	0.04413607247514743	0.0008830229736096357	0.011612142917319997	0.005234845625594383	0.009015100184105049	5	6	6
ENSG00000181026	AEN	2.0104803302178533	NA	0.0443803759853996	0.043296991939368035	0.0418551271487614	9.178705884431251e-08	2.612541530491478e-07	12	16	16
ENSG00000158113	LRRC43	2.0101753551717083	NA	0.044412632808792235	0.004180270010167796	0.06364950936632366	3.458347033348413e-11	1.2615867533480523e-10	2	4	4
ENSG00000164120	HPGD	2.0098792508256076	NA	0.044443970315949426	0.3090993319459827	0.41397028670797664	1.4626838333746695e-79	6.464836355294383e-78	30	39	39
ENSG00000232859	LYRM9	2.0096640661686136	NA	0.04446675558249227	0.04073615806883205	0.09836583613038638	9.275892808720533e-17	4.661866866813306e-16	7	9	9
ENSG00000172315	TP53RK	2.0095664774771733	NA	0.04447709220837119	0.025982559952785776	0.09749082779302963	1.288080712632524e-16	6.402694533604391e-16	4	5	5
ENSG00000115590	IL1R2	-2.0095153916417527	NA	0.044482504045033996	0.01638623428532464	0.015168517141437805	0.0014024478241939692	0.0026107878568283087	8	9	9
ENSG00000120071	KANSL1	-2.0091769138028397	NA	0.04451837512155519	0.001297457147077401	0.3662192930066769	3.5812523388492622e-68	1.1352106535845841e-66	3	37	37
ENSG00000182173	TSEN54	-2.009000045983968	NA	0.044537128858923206	0.03346804369999822	0.025135045164570234	3.753509918113101e-05	8.450694707328551e-05	13	18	18
ENSG00000133316	WDR74	-2.0083248164208	NA	0.04460878644678099	0.06031127132963633	0.053543354797150576	1.3548497943030147e-09	4.444207942330222e-09	11	11	11
ENSG00000152332	UHMK1	-2.0080297518081474	NA	0.044640130200832996	0.010081732239994869	0.01473885975652558	0.0016425606162649017	0.0030272189154569367	12	14	14
ENSG00000171916	LGALS9C	-2.0076959706630073	NA	0.044675609079446926	0.04129860741588976	0.3233967062297994	1.160827511642208e-58	2.772566991246828e-57	5	15	15
ENSG00000167703	SLC43A2	-2.0067162671300927	NA	0.04477988292565041	0.0073604686554377035	0.058873089965713436	1.9638975888735672e-10	6.834188261281008e-10	6	8	8
ENSG00000269982	AC018809.2	2.0049222379229397	NA	0.044971360929352	0.013183120876624701	0.019557769238825896	0.0002823220613747629	0.0005749365907274445	5	7	7
ENSG00000273486	AC096992.2	2.003704758923909	NA	0.04510169620049016	0.019549652892109186	0.01658893507389789	0.0008330991292403112	0.0015955792905229056	21	26	26
ENSG00000122390	NAA60	2.0031608569962263	NA	0.0451600255930646	0.054178260517732724	0.15650108608542487	1.588315033196213e-26	1.2621878824968424e-25	5	5	5
ENSG00000189129	PLAC9	-2.0017849388167157	NA	0.04530786647679883	0.017584378428110344	0.022818982804172078	8.661287274544643e-05	0.0001871392408607359	7	9	9
ENSG00000276916	AL442125.2	2.0013716706123446	NA	0.04535235127873187	0.019310096025939836	0.03850343431923832	3.063940308673423e-07	8.340240056101672e-07	5	7	7
ENSG00000131943	C19orf12	2.000591263203612	NA	0.04543645589118509	0.0029626798728723067	0.12267456031005693	9.040136424993447e-21	5.560591806033451e-20	6	10	10
ENSG00000204991	SPIRE2	-2.000169014076144	NA	0.04548201651403282	0.0710907769470879	0.17840027561967683	2.276622149217513e-30	2.1115085579735605e-29	17	20	20
ENSG00000102580	DNAJC3	-1.9999922526802065	NA	0.04550110047340666	0.029983487508538416	0.02932098035178733	8.313136917203434e-06	1.994710857606292e-05	9	13	13
ENSG00000100380	ST13	1.9984330611837768	NA	0.04566973031418556	0.008834837198511287	0.010011764645871437	0.009552289943424226	0.015828797008385548	8	12	12
ENSG00000141298	SSH2	1.9979425142742766	NA	0.045722892766859556	0.020718430753118022	0.09041434376146154	1.8144319638522912e-15	8.522512667242657e-15	6	7	7
ENSG00000260592	AC130456.3	-1.9965163551040124	NA	0.04587774733526377	0.0005289472286702914	0.02105101586387173	0.0001642321506867394	0.00034424572837932747	2	3	3
ENSG00000217930	PAM16	-1.994937539897927	NA	0.04604969255012643	0.09353817727745793	0.10190493318637997	2.4513594663138872e-17	1.2738898026611167e-16	9	10	10
ENSG00000163126	ANKRD23	-1.994897699492846	NA	0.04605403849020154	0.0007202412759832259	0.03611294750321791	7.235054900562966e-07	1.9055059780929054e-06	6	8	8
ENSG00000196655	TRAPPC4	1.9943838685939497	NA	0.046110120045297034	0.3022389482481062	0.3735279789064007	7.367299071302838e-70	2.4676135112064916e-68	6	7	7
ENSG00000107951	MTPAP	1.9939009194151422	NA	0.04616288346599206	0.01334888558031154	0.03554877658627955	8.861298879222927e-07	2.317560080521488e-06	5	5	5
ENSG00000125844	RRBP1	1.9936374628559994	NA	0.0461916881886723	0.03936333915935323	0.09057586799421063	1.7084567261770327e-15	8.033541101510812e-15	11	13	13
ENSG00000075975	MKRN2	1.9931831849577704	NA	0.046241391692720776	0.056168897832822966	0.08681142406658961	6.929906262370064e-15	3.1514442453827695e-14	2	2	2
ENSG00000150760	DOCK1	-1.9926370805968907	NA	0.04630120172317515	0.014754320225984784	0.019480583488239167	0.000290351372776376	0.0005904465423623944	19	23	23
ENSG00000170632	ARMC10	-1.9926176345697204	NA	0.046303332676702356	0.09173507168301057	0.08352552046446633	2.3433770892634113e-14	1.0291056006089178e-13	22	29	29
ENSG00000089022	MAPKAPK5	-1.9924567664324324	NA	0.04632096425312057	0.05510569783327242	0.015910130551191223	0.0010682238463627432	0.0020195095073613366	9	9	9
ENSG00000111011	RSRC2	-1.9914404573100524	NA	0.04643248514841518	0.02429517490453199	0.0313877431117052	3.953584110322825e-06	9.762421009060638e-06	4	5	5
ENSG00000112210	RAB23	-1.9910826832105974	NA	0.046471797907415985	0.03662278030646149	0.057505433164142104	3.225741680858024e-10	1.1079159640503555e-09	9	19	19
ENSG00000169385	RNASE2	1.9908219253957145	NA	0.04650046801925996	0.0037071026129498097	0.11861183937516959	4.3001530744053846e-20	2.563202122800763e-19	13	14	14
ENSG00000090674	MCOLN1	1.9891084184798202	NA	0.04668923733050647	0.02910518500927626	0.0331525181599871	2.096524214817078e-06	5.311463105318079e-06	7	9	9
ENSG00000066923	STAG3	1.98726730456135	NA	0.04689278284452096	0.02219435527836614	0.01551076692587744	0.0012367733589232434	0.0023207600757385602	16	20	20
ENSG00000278765	AC004477.3	-1.9870248698501938	NA	0.046919640913875175	0.0711244512025639	0.021882698792249085	0.00012152242498318735	0.0002581429538011495	24	27	27
ENSG00000143452	HORMAD1	1.9865183479798068	NA	0.046975797584154655	0.02651177076099665	0.0331292897056471	2.114100073551347e-06	5.354408826071783e-06	4	4	4
ENSG00000082641	NFE2L1	1.9863859283568825	NA	0.04699048789929707	0.013466127099453268	0.022963300363590938	8.221063441485567e-05	0.00017821137271904435	15	16	16
ENSG00000137726	FXYD6	-1.985756840464514	NA	0.04706033020355389	0.03554397714806575	0.07280072450358509	1.2196479985817964e-12	4.8641264017858665e-12	12	16	16
ENSG00000204308	RNF5	-1.9847674666416137	NA	0.04717034865575928	0.0008881063347734026	0.02733844212125779	1.696788753417053e-05	3.9476638627525495e-05	2	10	10
ENSG00000146021	KLHL3	1.984192065153391	NA	0.04723443278597832	0.013301688683422516	0.03325716808556072	2.019135643179791e-06	5.120697596109174e-06	6	10	10
ENSG00000139719	VPS33A	-1.9839964725756056	NA	0.04725623316659592	0.02441792075828276	0.033743118172185095	1.6955763129370465e-06	4.330221621825378e-06	16	25	25
ENSG00000260461	AL133355.1	1.9838156819707222	NA	0.0472763912722275	0.01316816055093002	0.023500166817504886	6.77151564622169e-05	0.00014804273561582837	13	14	14
ENSG00000175634	RPS6KB2	1.9835008050108303	NA	0.04731151723738246	0.01242516764430795	0.01546024738910265	0.0012599261142720985	0.002361621262832246	22	28	28
ENSG00000100890	PRORP	1.9825191095636454	NA	0.04742117076486792	0.10564505180507182	0.18280175288702738	3.740317527979144e-31	3.557554369790035e-30	24	30	30
ENSG00000163156	SCNM1	-1.980925004309115	NA	0.047599684525869185	0.028124275038932812	0.025939423266113388	2.8086457966660598e-05	6.399025742928957e-05	8	8	8
ENSG00000197208	SLC22A4	1.9803730027728796	NA	0.04766163122204513	0.0030393622612692483	0.026714406552245405	2.1243694336393522e-05	4.8926687372389536e-05	6	7	7
ENSG00000257704	INAFM1	-1.979883065601286	NA	0.04771666968803031	0.028037860115093065	0.18814887006694755	4.116256967482988e-32	4.082688880009587e-31	2	5	5
ENSG00000226772	AL021393.1	-1.9797104930618679	NA	0.04773606882683742	0.012933485008514973	0.02110994884402117	0.00016076231337405606	0.00033731957812941244	3	3	3
ENSG00000165322	ARHGAP12	1.9793396364665803	NA	0.047777779805662765	0.006952210423178949	0.013072030670393609	0.003040303050908442	0.005408522512451127	7	8	8
ENSG00000079263	SP140	1.9793291387761003	NA	0.04777896094748553	0.009404361675538778	0.020347089928447547	0.00021198173964524588	0.00043840748349931516	16	18	18
ENSG00000178252	WDR6	1.9780956959957594	NA	0.04791791203233574	0.29690096840492547	0.40864289487311173	3.024293254294572e-78	1.2711667896543534e-76	10	11	11
ENSG00000185630	PBX1	1.9780269900341907	NA	0.04792566194273463	0.004760233931316304	0.018616649713183712	0.00039753182856621446	0.0007937214260195613	6	6	6
ENSG00000136286	MYO1G	1.9774853051111136	NA	0.04798679993655187	0.04900344585027077	0.10315553328819128	1.5300353657088747e-17	8.036317453764623e-17	18	24	24
ENSG00000113845	TIMMDC1	-1.9761042111085296	NA	0.04814297558730412	0.024701181387220515	0.05137236296354667	2.9701028536303327e-09	9.497351079042808e-09	12	15	15
ENSG00000153317	ASAP1	-1.974813441183118	NA	0.04828932313003915	0.11276908095991144	0.16430807650482154	6.94633314862012e-28	5.856571640397563e-27	6	6	6
ENSG00000158773	USF1	-1.9746074628171564	NA	0.0483127115052142	0.09004668959378048	0.17732040277380118	3.5409153487703814e-30	3.264685877207703e-29	12	14	14
ENSG00000163739	CXCL1	-1.9741730396893498	NA	0.048362070462072485	0.008295121246785454	0.021011793413742708	0.00016658306707369874	0.00034872229214439205	10	12	12
ENSG00000179965	ZNF771	1.9736439696363814	NA	0.04842224035664718	0.0022308645585743534	0.01128744767873413	0.005911042060208097	0.010110558576751312	5	5	5
ENSG00000120802	TMPO	-1.9705613079519908	NA	0.048774075973301564	0.01482815969932574	0.013742997540613885	0.0023716280248415956	0.0042798115329904796	20	22	22
ENSG00000166441	RPL27A	1.9705257210377203	NA	0.04877815013810659	0.02076380122042563	0.04716482498595103	1.3560848048113504e-08	4.129172286525186e-08	12	15	15
ENSG00000184887	BTBD6	1.970458429035378	NA	0.04878585483810978	0.05104171644354978	0.1104172624341576	9.795718416884463e-19	5.447041995173529e-18	11	12	12
ENSG00000265678	AC129510.1	1.9696327687500206	NA	0.048880473271238935	0.007403934476046411	0.026002081940743185	2.745932556936783e-05	6.261135144117656e-05	12	13	13
ENSG00000268081	AC123912.1	-1.9691620248006434	NA	0.04893448817127085	0.11598517705810854	0.2112972058249902	2.4752799397795976e-36	2.845078799415571e-35	15	21	21
ENSG00000253293	HOXA10	-1.9682554575480076	NA	0.04903865220550424	0.037709506537825246	0.03894311328077359	2.6159555036125623e-07	7.169733247794762e-07	14	17	17
ENSG00000036054	TBC1D23	1.9682423917938463	NA	0.049040154812134897	0.0073633745438005304	0.01243390933513329	0.0038533225512323186	0.006773332147507485	7	8	8
ENSG00000230149	AL021707.3	1.967340182955987	NA	0.04914400542899914	0.006532704451866493	0.02166264877996464	0.00013159795260376663	0.0002785452097262397	11	15	15
ENSG00000204147	ASAH2B	1.9660396429327034	NA	0.04929403150250302	0.09515409112388969	0.022535751518076557	9.595212364804972e-05	0.00020612338324444503	5	5	5
ENSG00000162385	MAGOH	1.9659827066836657	NA	0.04930060825368448	0.04953780203102565	0.021603536379448774	0.00013444469208037955	0.0002842900153497446	33	36	36
ENSG00000106615	RHEB	-1.965792963523577	NA	0.04932253095150393	0.001585680906464775	0.01918085463585756	0.00032376897386295316	0.0006540598577895847	2	2	2
ENSG00000169118	CSNK1G1	1.9657897968607718	NA	0.04932289689331758	0.08649534509850322	0.1288899150973866	8.211071353764521e-22	5.31364764700784e-21	6	9	9
ENSG00000183828	NUDT14	1.9651110386376056	NA	0.049401387269144094	0.12717165251985588	0.11142073178669402	6.689671778005257e-19	3.751510180543236e-18	16	18	18
ENSG00000148719	DNAJB12	1.964537901024104	NA	0.049467745442518765	0.06269021006800143	0.07085748073302425	2.4864275461972118e-12	9.719568267548664e-12	8	8	8
ENSG00000163344	PMVK	-1.963613867759705	NA	0.04957488794857043	0.005115123125487253	0.027504306895195216	1.5984233836086594e-05	3.7289297518031426e-05	1	2	2
ENSG00000204851	PNMA8B	1.963437957582457	NA	0.04959530693457215	0.1786620004026785	0.22136723822556148	3.308983207477528e-38	4.076562717315527e-37	20	24	24
ENSG00000163814	CDCP1	1.9633996134138387	NA	0.04959975871647336	0.00948338694509196	0.03340562757046752	1.9142264450945385e-06	4.864710922781007e-06	21	30	30
ENSG00000154027	AK5	-1.9628973691469236	NA	0.04965810054267989	0.19120042867519874	0.23961090760246873	1.1576734882900873e-41	1.603630262575663e-40	11	14	14
ENSG00000197119	SLC25A29	1.9620843551572131	NA	0.049752664069562136	0.1670588344375998	0.5699324228141261	1.6302282698682974e-124	2.56484262385059e-122	17	21	21
ENSG00000268262	AC011445.1	-1.9619265313504326	NA	0.04977103841155349	0.012704987090682499	0.024052421075334757	5.547286638838099e-05	0.0001224014649632457	9	12	12
ENSG00000266998	AC111182.1	1.961679849813941	NA	0.04979976924706521	0.010904839074648214	0.0175171248405509	0.0005934791299529126	0.0011565424544957386	3	3	3
ENSG00000139651	ZNF740	1.9613505815095253	NA	0.049838140579244024	0.08029677674921205	0.08536103556540683	1.1870542581833471e-14	5.3137022901556307e-14	8	8	8
ENSG00000171530	TBCA	1.9613366183990093	NA	0.04983976832026629	0.045022153353466335	0.08095884474120167	6.054284836390943e-14	2.5969217273453796e-13	7	7	7
ENSG00000167600	CYP2S1	1.9612862055149354	NA	0.049845645542253514	0.09945494007222407	0.21218233576666568	1.6976527564122696e-36	1.9617956280130734e-35	8	10	10
ENSG00000154889	MPPE1	-1.9597389091566146	NA	0.050026314896616214	0.15683216927211474	0.30773282525219947	2.484763640720689e-55	5.38700526861177e-54	23	27	27
ENSG00000178764	ZHX2	1.9590344233433377	NA	0.050108755563554305	0.028120763797633168	0.018089860049314576	0.0004816109727182387	0.0009503102716770309	17	22	22
ENSG00000188976	NOC2L	-1.9580057184985853	NA	0.050229341684705706	0.03527242435739069	0.056988840256842734	3.890289357763264e-10	1.3276531780354669e-09	11	16	16
ENSG00000234630	AC245060.2	1.9573344631161285	NA	0.0503081581773642	0.10139754069074448	0.18784756871671515	4.663038545033639e-32	4.611675202351896e-31	18	21	21
ENSG00000187642	PERM1	1.9572085387529563	NA	0.05032295532181234	0.030108156459835923	0.03907101647256842	2.49838222634834e-07	6.859551200712086e-07	13	19	19
ENSG00000205710	C17orf107	1.957183443952466	NA	0.05032590460232336	0.10220958406892655	0.15759558998450626	1.0259110556058726e-26	8.198205355351869e-26	7	10	10
ENSG00000168000	BSCL2	-1.9563501975006747	NA	0.05042391464921797	0.0968941460783724	0.18436451552742567	1.9653049944743229e-31	1.8955576687424164e-30	45	48	48
ENSG00000177000	MTHFR	-1.9558323519138328	NA	0.050484906437962225	0.07691534381099331	0.36834508845247177	1.1626161430526965e-68	3.7406574553866215e-67	13	17	17
ENSG00000181513	ACBD4	1.9557511394766436	NA	0.05049447723392449	0.04765016322213036	0.04142136837671882	1.0728920767315946e-07	3.035642010207906e-07	7	10	10
ENSG00000048140	TSPAN17	-1.955744174816659	NA	0.0504952980821816	0.008205700797463316	0.016123782471693732	0.000987770821930023	0.0018742290136399605	4	4	4
ENSG00000099341	PSMD8	1.9550990298889719	NA	0.050571382756852135	2.359860206511532e-05	0.02903716652592296	9.20675710195699e-06	2.1977544201205515e-05	2	3	3
ENSG00000173578	XCR1	1.9547558002920138	NA	0.050611900406144744	0.052744276343250046	0.0836957425721457	2.2002419243867085e-14	9.684791776516341e-14	24	27	27
ENSG00000198795	ZNF521	-1.9539394424663457	NA	0.05070837929188119	0.02431381721491294	0.01839187483087829	0.0004314329852799997	0.0008562254674883364	8	11	11
ENSG00000145945	FAM50B	1.9538666840498737	NA	0.05071698550714537	0.01307813573557538	0.05596390544778885	5.640359471465021e-10	1.9033161073623306e-09	10	11	11
ENSG00000176490	DIRAS1	1.953031647707721	NA	0.050815845254745626	0.104698087170913	0.13226369024835885	2.2183536939513005e-22	1.4722348102775098e-21	11	12	12
ENSG00000025039	RRAGD	-1.9529137771729566	NA	0.05082981290975768	0.038990946274474095	0.048249985192410326	9.16907586556018e-09	2.8260331060117097e-08	8	11	11
ENSG00000184007	PTP4A2	-1.9524135304743402	NA	0.05088912791883673	0.02268087317651512	0.02814317321867295	1.2700344778395164e-05	2.993789863982112e-05	12	15	15
ENSG00000152061	RABGAP1L	-1.9513048405615039	NA	0.05102079359978836	0.04967984885295163	0.04548166337015253	2.4873818722187686e-08	7.417164271723119e-08	11	14	14
ENSG00000163661	PTX3	1.9511560832947574	NA	0.05103848138654171	0.0035689132819184803	0.02853183635111688	1.1042570343551235e-05	2.618849935300237e-05	8	12	12
ENSG00000166526	ZNF3	1.9501513482382518	NA	0.05115808259747143	0.010051216616095017	0.019834733976449546	0.00025530391104427693	0.0005228333855383694	14	17	17
ENSG00000105364	MRPL4	1.9487269239646088	NA	0.05132804468607802	0.013850683551124518	0.02622112916641946	2.537516731220665e-05	5.8052127032688357e-05	10	11	11
ENSG00000198355	PIM3	1.947534606910702	NA	0.05147067497217246	0.11038987103530781	0.1364143616410847	4.405097307081404e-23	3.0180988301693566e-22	31	35	35
ENSG00000147592	LACTB2	1.946987485281816	NA	0.051536235055529726	0.004081157748899835	0.051461255201298864	2.876220921884891e-09	9.205732099552817e-09	8	11	11
ENSG00000125124	BBS2	1.944819048000193	NA	0.0517967607449436	0.3305356261481764	0.4869689996838901	6.806496728935612e-99	5.480028751385765e-97	9	12	12
ENSG00000170802	FOXN2	-1.9447609081404111	NA	0.0518037610666198	0.04278291998541147	0.18338621600983349	2.9406662370899617e-31	2.814145385036593e-30	25	32	32
ENSG00000166888	STAT6	-1.9445856641602708	NA	0.05182486608248958	0.0023406750072813725	0.010852167300805193	0.006959387652715567	0.011771036478589531	3	4	4
ENSG00000141867	BRD4	1.9442505667330672	NA	0.05186524262855873	0.002933375985394091	0.015252284523484256	0.0013599342140704215	0.002536601243973641	5	5	5
ENSG00000112812	PRSS16	-1.9435725872673832	NA	0.05194701419558815	0.027400266196094872	0.05312448721670823	1.576497761478984e-09	5.1427354216479165e-09	8	11	11
ENSG00000111880	RNGTT	-1.9434505223580252	NA	0.05196174797850107	0.03115838896145718	0.045021552585016986	2.9358092989807094e-08	8.705895498568249e-08	9	9	9
ENSG00000274414	AL121772.1	-1.9430975224353513	NA	0.05200437632899971	0.03417002741610304	0.034522941673625615	1.2811647475862383e-06	3.3058522805230815e-06	14	18	18
ENSG00000172466	ZNF24	-1.9402696881852004	NA	0.05234692315746679	0.08061348177477863	0.10129518000698472	3.084069073932164e-17	1.593993386041672e-16	9	9	9
ENSG00000187775	DNAH17	1.9401919164643635	NA	0.05235637054965617	0.023333008400594633	0.0865963372741683	7.50602458606004e-15	3.406213697442276e-14	20	25	25
ENSG00000170092	SPDYE5	-1.940003566513136	NA	0.052379256442858256	0.055730043300737275	0.15885998137504795	6.187650555453751e-27	4.9911580138982306e-26	10	15	15
ENSG00000236008	LINC01814	-1.9397141852260564	NA	0.05241443467825809	0.06666547652483071	0.137683324174295	2.68340044009026e-23	1.8615547794137488e-22	2	3	3
ENSG00000214029	ZNF891	-1.9392309042413862	NA	0.052473228103417965	0.0033398361638602046	0.03520766918505512	1.001696547717609e-06	2.6074824069230837e-06	6	12	12
ENSG00000185088	RPS27L	-1.938503793911293	NA	0.05256178839990733	0.005216995403950008	0.0744237860563107	6.721784607564184e-13	2.716754283175069e-12	7	10	10
ENSG00000167904	TMEM68	1.937834722051033	NA	0.05264339010286066	0.036174992716871114	0.03207126283187162	3.0922922809312115e-06	7.71453597987916e-06	10	15	15
ENSG00000112893	MAN2A1	-1.9374687327219229	NA	0.05268807187927202	0.013524988452557254	0.06010570301983478	1.2552125819124595e-10	4.4264117966721714e-10	6	9	9
ENSG00000250616	AC012645.1	-1.9368591135077908	NA	0.0527625675625099	0.03508305164604528	0.07816009863309147	1.7001958441021102e-13	7.102718277833639e-13	2	2	2
ENSG00000173273	TNKS	1.936251031708045	NA	0.05283696305290838	0.02002011226678523	0.011971443876171339	0.004577666288412878	0.007963319048487771	37	44	44
ENSG00000267801	AC087289.5	1.9360891102815656	NA	0.05285678802925257	0.04036974293386183	0.031983412991427936	3.191499669027549e-06	7.947005637309923e-06	3	3	3
ENSG00000151893	CACUL1	1.9359395192934852	NA	0.052875108842692635	0.051566018204399315	0.040614457168366674	1.4342103485574327e-07	4.0194922809954916e-07	7	7	7
ENSG00000163875	MEAF6	-1.9350504949350238	NA	0.05298409958127565	0.08881833335466294	0.2284230070236877	1.557875107954627e-39	2.0057057226962387e-38	16	18	18
ENSG00000140092	FBLN5	1.9348004591271328	NA	0.05301478674639357	0.13318061527017447	0.18805603129388002	4.2775457588257065e-32	4.237760382328252e-31	12	14	14
ENSG00000205809	KLRC2	-1.933524770821542	NA	0.0531715846098773	0.026749873430578774	0.0599035423986543	1.3508661241150163e-10	4.748104767872189e-10	17	25	25
ENSG00000120733	KDM3B	-1.9331702736764318	NA	0.053215225416024095	0.018288631153979416	0.012928052422325528	0.0032070738454211003	0.005686910285919393	10	11	11
ENSG00000161677	JOSD2	1.9322637516110708	NA	0.053326960035053994	0.031616961360077925	0.08832544689388404	3.948200495981023e-15	1.8210782761048566e-14	4	5	5
ENSG00000119778	ATAD2B	1.931610980423948	NA	0.05340753954257472	0.005359125810972905	0.04810708228259699	9.654116164477723e-09	2.966465474012336e-08	6	9	9
ENSG00000196912	ANKRD36B	-1.931416221250701	NA	0.05343160072954003	0.05291434899386716	0.10345832428573169	1.3649007145279307e-17	7.195414187961722e-17	9	14	14
ENSG00000065268	WDR18	-1.9309186581863242	NA	0.053493112413910256	0.5099200715253216	0.4155024630946356	6.0899298155248665e-80	2.762862603344866e-78	25	32	32
ENSG00000163346	PBXIP1	-1.9307628378875643	NA	0.053512387994978663	0.007259821720124592	0.013395381974955297	0.0026970576187438466	0.004829470721921084	5	5	5
ENSG00000275765	AC091982.3	1.9299433706986484	NA	0.05361385478260812	0.09648552699191491	0.07995691496382626	8.764456284628174e-14	3.7249482236701e-13	10	11	11
ENSG00000138678	GPAT3	-1.929744962584729	NA	0.05363844590473985	0.1017711735669188	0.06628588811494684	1.322614790957227e-11	4.960962609388776e-11	24	28	28
ENSG00000106477	CEP41	1.9294186065751069	NA	0.053678915646073744	0.028192314754530327	0.03752687341019655	4.352495586435563e-07	1.1680899344567051e-06	8	11	11
ENSG00000138085	ATRAID	1.9284441739539668	NA	0.053799901783874116	0.16770260743818455	0.148835247681518	3.341625725979073e-25	2.5145037110493692e-24	16	20	20
ENSG00000141580	WDR45B	-1.9283586343070476	NA	0.053810533298153496	0.0779849319108502	0.11425509291162586	2.273303430058742e-19	1.302970605684404e-18	8	8	8
ENSG00000100100	PIK3IP1	-1.9278520906530145	NA	0.05387352632527148	0.013910169053287152	0.04818637995864891	9.381883980360809e-09	2.8879900983523154e-08	6	7	7
ENSG00000169403	PTAFR	1.927437357929313	NA	0.053925147701193	0.022308070030691626	0.011565677298966445	0.005326568134675134	0.009165695057349375	6	8	8
ENSG00000108984	MAP2K6	-1.92713039974091	NA	0.053963381068627456	0.09485860396714307	0.07253398135908916	1.3450110095457912e-12	5.349163683372165e-12	33	40	40
ENSG00000164118	CEP44	-1.9262877885790786	NA	0.05406844934155145	0.05888027552298499	0.01101943318642312	0.006535796906200573	0.011107162931764308	13	16	16
ENSG00000124126	PREX1	-1.925892846349604	NA	0.05411775486977736	0.06525147301776943	0.07095358702782203	2.4004257292277816e-12	9.396233926164626e-12	31	37	37
ENSG00000101197	BIRC7	1.9258018080700627	NA	0.05412912562532797	0.07239966575083354	0.23028044309151896	6.937172608172332e-40	9.04681163935721e-39	18	27	27
ENSG00000125450	NUP85	-1.9253217190017147	NA	0.054189122127687187	0.21126376072610328	0.43627874187774723	3.3433934664980207e-85	1.7751038562530823e-83	25	36	36
ENSG00000122696	SLC25A51	1.9248891233097294	NA	0.05424323092486577	0.2051735362661275	0.047563376013109386	1.1745585111039926e-08	3.591104280071737e-08	13	13	13
ENSG00000099904	ZDHHC8	-1.9240000558838577	NA	0.05435457646324306	0.007082321849014311	0.019268753458973154	0.00031358677696892277	0.0006350613649315135	2	4	4
ENSG00000256576	LINC02361	-1.9234725353800293	NA	0.05442073247357139	0.15395687875666583	0.269149597256616	1.9559853346774427e-47	3.2917755156411643e-46	13	19	19
ENSG00000148399	DPH7	-1.9222166218701824	NA	0.05457850616458929	0.031192334532154753	0.04403851392030735	4.1829433277724454e-08	1.2243265937526824e-07	6	6	6
ENSG00000079156	OSBPL6	1.9221463396968068	NA	0.05458734659896301	0.014807352447831653	0.03410121148877524	1.4908255819578646e-06	3.822121080130875e-06	9	11	11
ENSG00000231925	TAPBP	1.9221347570419314	NA	0.05458880363638804	0.0034925531124187317	0.08539438643152966	1.1724632141330663e-14	5.251128665230597e-14	1	3	3
ENSG00000133612	AGAP3	1.9215777525208395	NA	0.054658910191946714	0.10311583369010704	0.15773118625325752	9.717980834940332e-27	7.769401088036912e-26	22	24	24
ENSG00000227678	AL355581.1	-1.9210485432950752	NA	0.054725587883540004	0.012682448524714396	0.010680334170711812	0.00742372415675966	0.01250461109559684	14	20	20
ENSG00000240445	FOXO3B	-1.9207222098916692	NA	0.054766738047554026	0.007235007326642702	0.02398109624165938	5.691976290157956e-05	0.0001253843306357338	8	11	11
ENSG00000135541	AHI1	1.9204301754971733	NA	0.05480358503213142	0.15650583049351285	0.2362305248518113	5.129292737724582e-41	6.948044325374318e-40	7	10	10
ENSG00000196470	SIAH1	1.920387859653133	NA	0.05480892588220274	0.004732369012450627	0.050034888234773395	4.814715005694688e-09	1.5158352787343163e-08	11	15	15
ENSG00000221923	ZNF880	1.9187359629369551	NA	0.055017757739703826	0.26278729274336543	0.08468095180849837	1.5274487631521e-14	6.784309463686961e-14	9	11	11
ENSG00000163935	SFMBT1	-1.9184490110825974	NA	0.055054101572860815	0.04157865696214308	0.07706749523479277	2.5425543379006346e-13	1.0521781935486965e-12	10	11	11
ENSG00000085365	SCAMP1	-1.9181060072003526	NA	0.0550975709242955	0.006717603558219263	0.09964277571909756	5.74189598648724e-17	2.92449582038223e-16	2	3	3
ENSG00000187164	SHTN1	1.91718740564877	NA	0.055214127496926634	0.43453155918813574	0.49598315115933955	1.8098721502043932e-101	1.5675503789825828e-99	6	9	9
ENSG00000167088	SNRPD1	1.9158741060111133	NA	0.05538112215546809	0.010120154890002418	0.013620237732797877	0.0024817478313887173	0.004465844025234534	28	37	37
ENSG00000186654	PRR5	1.9137481352176489	NA	0.0556523453713603	0.01080315543376535	0.022918417683047965	8.355512665444486e-05	0.00018098861525793546	11	15	15
ENSG00000121486	TRMT1L	1.9123680756690973	NA	0.05582899974448518	0.006649980142005406	0.028113873330319797	1.283498436392593e-05	3.0242806658005742e-05	6	7	7
ENSG00000156475	PPP2R2B	1.9119257403142953	NA	0.05588571958587255	0.012402285978364833	0.011785394275522968	0.0049067718761093525	0.008490185743456693	10	12	12
ENSG00000179902	C1orf194	-1.9118692214089765	NA	0.05589297035716694	0.16394549921493307	0.18306668018866104	3.354024304943396e-31	3.199007942462419e-30	17	24	24
ENSG00000131037	EPS8L1	1.911748670125266	NA	0.05590843841603843	0.05152627160505921	0.16295783777777387	1.1958950816425753e-27	9.955536288877923e-27	18	23	23
ENSG00000147684	NDUFB9	1.9117124608362337	NA	0.05591308516328996	0.023703564630712163	0.05084465789809155	3.593904709444244e-09	1.1409084017448971e-08	3	3	3
ENSG00000173545	ZNF622	1.9112010693304708	NA	0.055978746524748026	0.02138379828322257	0.025841693529900685	2.9093380522546907e-05	6.621398574401552e-05	9	11	11
ENSG00000163510	CWC22	1.9103320130477806	NA	0.05609047842273488	0.17039049750508808	0.2578875449115452	3.301528268947115e-45	5.151765994920298e-44	13	15	15
ENSG00000063322	MED29	-1.9089848619748213	NA	0.0562640445213656	0.0030985570599695736	0.01905225188273699	0.00033926847003182584	0.0006831980968266536	3	4	4
ENSG00000259326	AC116158.1	-1.9081073999404905	NA	0.05637733648706981	0.005677608408498559	0.019382418181272548	0.00030089565965548846	0.0006106579488085174	1	1	1
ENSG00000197857	ZNF44	-1.9079778084146695	NA	0.05639408455248703	0.003547998184010691	0.013793637841645539	0.002327654777941967	0.004205768811181835	3	4	4
ENSG00000273382	AL356488.3	-1.907886647364503	NA	0.056405868446435574	0.07501327449055904	0.07310059537017055	1.0925842360294696e-12	4.3695725428333425e-12	19	23	23
ENSG00000110448	CD5	-1.9078587345213291	NA	0.05640947699797691	0.003803768235463078	0.014104049181647843	0.002075558060977502	0.0037762975919869383	4	5	5
ENSG00000084764	MAPRE3	-1.9077937066859947	NA	0.056417884493380734	0.012253580637669917	0.01834309609629186	0.00043916588974067083	0.0008706654153945391	5	6	6
ENSG00000152683	SLC30A6	-1.9076204642872587	NA	0.0564402882186392	0.006861600298516186	0.014948618339481372	0.001520549072705934	0.0028162756288836878	3	4	4
ENSG00000272894	AC004982.2	1.9072653226234002	NA	0.056486238327978215	0.037786984579995284	0.0673043509609158	9.119065389921247e-12	3.45292233101699e-11	25	36	36
ENSG00000171067	C11orf24	1.907135543143845	NA	0.05650303765122366	0.14880634676340454	0.10445680709880478	9.363409485668884e-18	4.975925295002655e-17	26	30	30
ENSG00000140199	SLC12A6	1.9070610646858903	NA	0.0565126804038129	0.006100975361592414	0.01709306039746757	0.0006928716943399266	0.0013382118244454515	6	11	11
ENSG00000232748	AC135050.1	1.906866890768967	NA	0.056537826611107414	0.010148358727307879	0.019760415983343632	0.00026228767298151057	0.0005362388297520177	6	6	6
ENSG00000196455	PIK3R4	1.9068253750097595	NA	0.05654320425669566	0.03627446019321018	0.0389848785807308	2.5769675976281297e-07	7.066264363883082e-07	10	13	13
ENSG00000198851	CD3E	-1.9060405126500186	NA	0.056644949675046304	0.05301888407038291	0.11253884021241019	4.371725995201558e-19	2.4693916038113153e-18	4	4	4
ENSG00000100429	HDAC10	-1.9051492711300397	NA	0.05676067022648441	0.17653914279796393	0.28906209726302035	1.8581944580909915e-51	3.59663394602736e-50	24	27	27
ENSG00000183576	SETD3	-1.9045460701167112	NA	0.056839102607063395	0.047691459012318124	0.07093053968128343	2.4207754149921545e-12	9.473728341328266e-12	6	7	7
ENSG00000100601	ALKBH1	1.9033621346293883	NA	0.0569933083209684	0.02498667525277054	0.03584629368492027	7.962719124243737e-07	2.089558841035285e-06	8	10	10
ENSG00000105397	TYK2	1.9031137002659102	NA	0.05702571064172973	0.09234342206202135	0.12706193865308452	1.665337491533177e-21	1.0624580596094662e-20	12	14	14
ENSG00000181896	ZNF101	-1.9025983374231783	NA	0.05709297626876188	0.010896598686802771	0.01993661882926872	0.0002460323361820974	0.000504690015931434	16	19	19
ENSG00000104228	TRIM35	-1.9018284373547534	NA	0.05719358726433277	0.0782518056428758	0.09937200155741117	6.356920483448844e-17	3.2262453202327383e-16	10	11	11
ENSG00000104980	TIMM44	-1.9008990970728663	NA	0.057315230396740295	0.10628843344154779	0.06635752473742366	1.2884842114996423e-11	4.837175075089178e-11	4	5	5
ENSG00000175048	ZDHHC14	1.9005264700989213	NA	0.05736406464957615	0.00986888702538868	0.030605420622351772	5.237767559922317e-06	1.2787937910749972e-05	23	27	27
ENSG00000101052	IFT52	-1.8995185281969342	NA	0.0574963328680731	0.06620401011436976	0.10473724839318888	8.422407618228269e-18	4.482801621508274e-17	21	24	24
ENSG00000182700	IGIP	1.899040446109997	NA	0.057559158292227255	0.009232826949306421	0.014390843710056904	0.0018672229321846031	0.0034203168194866223	11	13	13
ENSG00000258082	AL391832.3	1.8987491867428195	NA	0.05759746105623879	0.0351582308698446	0.046672733517527806	1.619315404183488e-08	4.9054301124081675e-08	17	20	20
ENSG00000167535	CACNB3	1.898199983947927	NA	0.05766974294289173	0.10180591428716446	0.15202057562456373	9.453433161207702e-26	7.292709189453481e-25	4	7	7
ENSG00000128694	OSGEPL1	-1.897313035721108	NA	0.05778663553056587	0.01478019162594385	0.020984433727140678	0.00016824293518921202	0.0003519822002634862	5	5	5
ENSG00000115274	INO80B	-1.8969466523476293	NA	0.057834979335932415	0.031125284883417058	0.030668579470335914	5.1201586120860525e-06	1.251326778376282e-05	7	9	9
ENSG00000166359	WDR88	-1.8959907709050587	NA	0.05796126491595791	0.03987453702251092	0.04051956051335462	1.484006872002527e-07	4.1529428603086386e-07	12	12	12
ENSG00000073737	DHRS9	1.8957733732884865	NA	0.05799001820747133	0.24586541751639915	0.269911106329611	1.3789250582354067e-47	2.332069607857889e-46	14	14	14
ENSG00000143515	ATP8B2	-1.8952056926739447	NA	0.05806515627785846	0.06224749139644061	0.05895287576539895	1.9078330319206778e-10	6.647181768469668e-10	15	17	17
ENSG00000249476	AC008467.1	1.8951177550412315	NA	0.058076802915366724	0.21396480263711876	0.3305229975351479	3.3434642499333303e-60	8.346007048341584e-59	11	12	12
ENSG00000272989	LINC02012	-1.8948526870203382	NA	0.05811192080359003	0.0095380756215633	0.08994588918694038	2.1603320717077562e-15	1.010020029926835e-14	26	29	29
ENSG00000174348	PODN	-1.8946578861667904	NA	0.05813774049997072	0.051549774467226646	0.07367586386248987	8.846310045210134e-13	3.557818268417181e-12	22	26	26
ENSG00000197363	ZNF517	1.894542526017849	NA	0.0581530352960188	0.013471081339056324	0.058802513427204765	2.0148600079253073e-10	7.005846365756507e-10	5	9	9
ENSG00000108239	TBC1D12	-1.8937892487996923	NA	0.05825298926958332	0.03376408447716089	0.03174752716907108	3.473922161850402e-06	8.623956449561746e-06	15	18	18
ENSG00000145016	RUBCN	-1.8932388318581979	NA	0.05832611549300808	0.00939223314395304	0.024951240841178314	4.0107654942246196e-05	9.009774359504585e-05	4	8	8
ENSG00000110107	PRPF19	-1.8931547707995529	NA	0.05833729022332233	0.00884124088450518	0.04309284442590665	5.879459564675669e-08	1.7051725363541866e-07	5	5	5
ENSG00000142459	EVI5L	-1.8929552858755345	NA	0.058363816044592176	0.06626765452374708	0.1026818325343196	1.8292333987221743e-17	9.56096420441529e-17	19	23	23
ENSG00000166704	ZNF606	-1.892406416911976	NA	0.058436851718695705	0.0045000963401751	0.034454516612499354	1.3130595669748691e-06	3.385095988282025e-06	7	9	9
ENSG00000174123	TLR10	-1.8921463512873176	NA	0.058471484050793165	0.010364198732607122	0.011172566673141785	0.006171032350852714	0.010530053112912755	4	4	4
ENSG00000214708	AC116407.1	-1.8920830394685755	NA	0.05847991771768996	0.013891701796329472	0.014302096782663868	0.0019293273356783974	0.0035279897076071335	8	11	11
ENSG00000171227	TMEM37	1.890642541339898	NA	0.05867207736504494	0.007233548108819669	0.012965381098942252	0.0031629654649777362	0.0056110163193238026	15	18	18
ENSG00000125775	SDCBP2	-1.8903003846964717	NA	0.05871779737869957	0.062331121462144305	0.07556395516120537	4.4208811489710647e-13	1.8033512636020509e-12	19	20	20
ENSG00000267077	AC020663.2	1.8901079403972798	NA	0.05874352536911028	0.22704509439774131	0.21740387670488245	1.8198766125269535e-37	2.1703104331171576e-36	14	19	19
ENSG00000137563	GGH	1.8898742799847077	NA	0.05877477614761078	0.03400747936508688	0.08613228617627458	8.916919684728311e-15	4.027291432009634e-14	15	20	20
ENSG00000105643	ARRDC2	-1.8894022458918727	NA	0.05883795019046164	0.027466060171130572	0.01933575589669544	0.0003060419868785095	0.0006205881557265648	17	18	18
ENSG00000023734	STRAP	1.888976573944092	NA	0.05889496775256494	0.0012950442296585558	0.012199377866295063	0.004204835697523334	0.007355031352185603	1	1	1
ENSG00000115718	PROC	-1.888952224317573	NA	0.05889823070326337	0.01361184331389974	0.012293626270288665	0.004059823980627988	0.007115895486895888	10	12	12
ENSG00000143786	CNIH3	1.888750184687319	NA	0.05892531063921483	0.015312578974307219	0.021722882191667008	0.0001287594600074375	0.00027284022978716737	10	10	10
ENSG00000154518	ATP5MC3	-1.888390649836721	NA	0.058973525662794846	0.0833721534393418	0.14227716648895575	4.434926896875624e-24	3.1848643783299864e-23	15	18	18
ENSG00000137764	MAP2K5	1.8881900154738622	NA	0.05900044574672968	0.1892737690010428	0.22133423103914895	3.3564131779948447e-38	4.132026531904781e-37	26	37	37
ENSG00000253559	OSGEPL1-AS1	1.8880804098911668	NA	0.059015156366527426	0.07956515575536549	0.04403292604305308	4.191368030493765e-08	1.2265831118590028e-07	50	56	56
ENSG00000110583	NAA40	1.8880105385429375	NA	0.059024535678971736	0.051414585443380206	0.08363195596932944	2.2528268828943432e-14	9.908624830663015e-14	5	7	7
ENSG00000162434	JAK1	-1.8879706065958173	NA	0.05902989657499536	0.05332824539994972	0.038000722284884166	3.6708388806236264e-07	9.922953336036343e-07	20	24	24
ENSG00000267480	AP001542.3	-1.8877382242257295	NA	0.059061102115774554	0.017543650254564384	0.05235223066103553	2.0843429721756443e-09	6.735330248697969e-09	23	28	28
ENSG00000109854	HTATIP2	1.8871559859680214	NA	0.059139348305743765	0.12001668019589676	0.1396809247437109	1.2280226897315655e-23	8.648608257169042e-23	12	13	13
ENSG00000197020	ZNF100	-1.88663244046483	NA	0.05920978030806397	0.20034715929699745	0.4742883241030063	2.400813965226428e-95	1.7154816120695006e-93	13	17	17
ENSG00000273391	AC083880.1	-1.8850494144794787	NA	0.05942316666126162	0.0024340006764923885	0.02085234549360046	0.00017649322857638957	0.0003682959426869311	2	3	3
ENSG00000066136	NFYC	-1.8848243896426349	NA	0.05945355095654635	0.011712594107539035	0.015361177661018466	0.001306607148427319	0.0024432456644182853	7	7	7
ENSG00000121741	ZMYM2	1.8834210367458948	NA	0.05964333166432179	0.009725168238757204	0.014553831806194073	0.0017583784011345517	0.0032281801949530487	11	13	13
ENSG00000235162	C12orf75	1.8823260833789601	NA	0.05979175512469102	0.005457873416058335	0.024276148871014317	5.116926605316829e-05	0.00011348962022061343	13	15	15
ENSG00000205181	LINC00654	1.881343323728392	NA	0.05992523122101963	0.1208661258760819	0.12512984820984835	3.5111658817594555e-21	2.2031827188544786e-20	37	45	45
ENSG00000151150	ANK3	-1.8811905544003407	NA	0.059946002165824026	0.09283306826119656	0.11397823638097689	2.5264087152522206e-19	1.445142863837903e-18	20	25	25
ENSG00000101188	NTSR1	-1.8807748679526193	NA	0.06000255028431344	0.21297270339745697	0.3141196408400112	1.1127360466605574e-56	2.520780774660753e-55	66	79	79
ENSG00000132275	RRP8	1.8806043158381338	NA	0.06002576422260557	0.09617954630374262	0.049928030398781624	5.004100845631766e-09	1.573438309529504e-08	41	49	49
ENSG00000196735	HLA-DQA1	1.880205935207946	NA	0.06008001703603903	0.12035949941081808	0.41431581482818003	1.2006600854285842e-79	5.334227928760308e-78	11	44	44
ENSG00000167037	SGSM1	1.8801404956744898	NA	0.060088932698442725	0.017994500801674404	0.02334771561304115	7.154882397318706e-05	0.00015606598604886606	13	15	15
ENSG00000140263	SORD	-1.8799151175644355	NA	0.060119647229187605	0.06320523076111406	0.03940713740382216	2.2139747920579515e-07	6.10507375928635e-07	30	44	44
ENSG00000213015	ZNF580	-1.8791285465094352	NA	0.060226943148234804	0.005279061016321797	0.014285875920606457	0.0019409023070151477	0.0035473232082492557	6	9	9
ENSG00000271993	AC126118.1	-1.879125886065781	NA	0.060227306327761174	0.0036325095938200707	0.01954255354305855	0.00028388702517696883	0.0005779862987961343	3	4	4
ENSG00000281831	AL645929.2	-1.8790022134780884	NA	0.0602441909866077	0.00023303109547784554	0.4524472874985597	1.9728158483841973e-89	1.1829307337042167e-87	1	40	40
ENSG00000182004	SNRPE	1.8789034067627552	NA	0.06025768360011986	0.05374856014004742	0.02957289200784076	7.592966995841624e-06	1.8283037210290368e-05	6	6	6
ENSG00000144036	EXOC6B	1.8784201459838936	NA	0.06032371167705959	0.003639622131674523	0.011045105952539639	0.006473146474077734	0.011007237370744577	7	8	8
ENSG00000177030	DEAF1	-1.878110423365905	NA	0.06036606070779759	0.015435619889848363	0.07057684579608867	2.7555568608812696e-12	1.0742224279893816e-11	8	11	11
ENSG00000110711	AIP	1.877537313524985	NA	0.060444488223727146	0.020761650569350417	0.02880348583417037	1.0014280430744648e-05	2.383220859101304e-05	6	7	7
ENSG00000268218	AC137932.3	1.876465221118914	NA	0.060591426032404194	0.013911032805385836	0.011706997162005359	0.00505255672215467	0.008728346451922074	5	8	8
ENSG00000167552	TUBA1A	-1.876312602814368	NA	0.06061236749475187	0.017538456095552053	0.013619141552789118	0.002482754108061389	0.004467186045445888	8	9	9
ENSG00000154917	RAB6B	-1.8743051326645008	NA	0.06088838049629585	0.051704851180007345	0.03393796200767855	1.5809071879018045e-06	4.044603515638975e-06	28	31	31
ENSG00000163596	ICA1L	1.8737878184195076	NA	0.06095967605911623	0.011079178499859895	0.014584290324830516	0.0017387604556065434	0.0031949001449905296	3	5	5
ENSG00000203747	FCGR3A	1.8724841985948055	NA	0.061139645979205806	0.004730978069847534	0.07589605472199303	3.9126554123133546e-13	1.602152045505294e-12	7	14	14
ENSG00000204406	MBD5	1.8707223541355622	NA	0.06138357470775266	0.03619233856204565	0.08165835098889024	4.6753210587912523e-14	2.0170334801814137e-13	12	14	14
ENSG00000127948	POR	1.86973945959387	NA	0.06152000704005935	0.03743399663090028	0.09030507394855009	1.8898169034732877e-15	8.862037210189611e-15	9	12	12
ENSG00000171793	CTPS1	1.8693995007016484	NA	0.061567254001507275	0.08344379222955724	0.1104798808413481	9.565451620151034e-19	5.32072428913299e-18	9	10	10
ENSG00000165730	STOX1	1.8693600196208913	NA	0.061572742967492516	0.0758137939505997	0.37923416371533025	3.441665461213821e-71	1.2020594907200778e-69	15	16	16
ENSG00000050393	MCUR1	1.8686836742953865	NA	0.06166683667224731	0.04448637785222473	0.042697542394343556	6.778415442000287e-08	1.9533363538037795e-07	41	44	44
ENSG00000139572	GPR84	-1.8683841116546207	NA	0.06170855008596209	0.042582932574039736	0.06301021506246346	4.364850262477506e-11	1.5808409113247466e-10	2	2	2
ENSG00000260063	AL512408.1	1.868035184829991	NA	0.06175716679327812	0.009650663430805312	0.02823577828609287	1.2284032392048345e-05	2.902037077989214e-05	5	6	6
ENSG00000073169	SELENOO	1.867713812824887	NA	0.06180197227236177	0.03741168297080953	0.07834933148220573	1.5856703040698202e-13	6.638833018675133e-13	7	8	8
ENSG00000139514	SLC7A1	1.8676704623260674	NA	0.06180801823004453	0.003449011269209589	0.05367338332986093	1.2925904245956145e-09	4.244042349490751e-09	5	6	6
ENSG00000076513	ANKRD13A	1.8675905755775488	NA	0.061819161065803284	0.0033779437542424086	0.01585750598299557	0.0010890349913656816	0.0020568128928337088	6	8	8
ENSG00000010361	FUZ	-1.8675654931351053	NA	0.06182265998068747	0.05061988652138875	0.06758019041878724	8.245037379729434e-12	3.131653289589813e-11	24	27	27
ENSG00000167113	COQ4	-1.8670350091934864	NA	0.06189669907460118	0.009300516772201612	0.03450626933818091	1.2888640657147593e-06	3.325218875122974e-06	5	7	7
ENSG00000170293	CMTM8	1.866406004985504	NA	0.06198458361474327	0.05043803480828026	0.06884799916189425	5.187443619460431e-12	1.9937129231314865e-11	22	23	23
ENSG00000082153	BZW1	-1.8662039619460145	NA	0.062012834993089204	0.020400714593039732	0.025362673016685728	3.457720494090705e-05	7.805245327518955e-05	6	6	6
ENSG00000143153	ATP1B1	1.8659786054065033	NA	0.06204435883296909	0.042229993635502644	0.06166186636739255	7.129344456277604e-11	2.554023983302792e-10	10	11	11
ENSG00000064687	ABCA7	-1.8653074110564292	NA	0.062138326947189695	0.47449926410326093	0.5077405419356692	6.741574100678346e-105	6.387362113399612e-103	41	47	47
ENSG00000118922	KLF12	-1.8652096598543586	NA	0.06215202206551188	0.005129905895675767	0.014301852456789565	0.0019295011643621965	0.0035279897076071335	9	10	10
ENSG00000105464	GRIN2D	-1.865041184472644	NA	0.06217563162909742	0.022999188652462317	0.036166632690323164	7.096799055868505e-07	1.8706272211664463e-06	14	18	18
ENSG00000122376	SHLD2	1.8646337779830047	NA	0.062232754848690286	0.02907767138314633	0.035323206415882595	9.609562477986095e-07	2.5048546425746093e-06	20	30	30
ENSG00000148288	GBGT1	1.8642944343207046	NA	0.06228036799017041	0.006105413756635216	0.016490288665129024	0.0008637199621475553	0.0016518271028067833	10	11	11
ENSG00000261654	AL360270.2	-1.8635901517725288	NA	0.06237928170325393	0.0034001394411225455	0.012376925516570577	0.0039358877279756215	0.006907136578699747	7	9	9
ENSG00000262903	AC027796.4	1.8633357064684328	NA	0.06241504948395171	0.005687182432917636	0.011158379801085359	0.006203936491386099	0.010583040574035632	8	15	15
ENSG00000185897	FFAR3	-1.8613340074125886	NA	0.0626970235568313	0.03019029560789682	0.034774193448896526	1.170552515659618e-06	3.0301272898265985e-06	19	24	24
ENSG00000150540	HNMT	1.861137032434318	NA	0.06272482774124483	0.0038803332771128463	0.022978242478036322	8.176786586311479e-05	0.00017736366451891672	7	8	8
ENSG00000185798	WDR53	1.8607387678492469	NA	0.06278107629335919	0.007727280758005827	0.02380065975454123	6.0751355165812736e-05	0.00013341336787533906	3	3	3
ENSG00000047188	YTHDC2	1.8604151386719066	NA	0.06282681448739465	0.044731255796323324	0.20781022324595638	1.0891380293983217e-35	1.2279834363018948e-34	9	12	12
ENSG00000196275	GTF2IRD2	1.8603097823426542	NA	0.06284171033698312	0.05969354018340465	0.17569731165831656	6.870370653869689e-30	6.250397153486011e-29	9	13	13
ENSG00000181392	SYNE4	-1.8596413182636027	NA	0.06293628946623753	0.011894226145341174	0.01813468385897136	0.0004738081258042975	0.0009354519398362766	10	15	15
ENSG00000134324	LPIN1	-1.859620132412572	NA	0.06293928891637611	0.21742471175721345	0.2735841423626351	2.5411777327616185e-48	4.415264127571327e-47	27	32	32
ENSG00000272669	AL021707.6	1.8586928881499496	NA	0.06307068210914894	0.009297991745891328	0.01715750033694825	0.0006767514658229297	0.0013084115994811071	4	4	4
ENSG00000179954	SSC5D	-1.8586156653062662	NA	0.0630816350293272	0.03812555284742	0.054098929752958665	1.1081219205544837e-09	3.656567792108686e-09	8	8	8
ENSG00000134571	MYBPC3	1.858429333521248	NA	0.06310806991554792	0.13085836964314107	0.2268100690459662	3.1402420103628735e-39	3.9890377952379935e-38	23	30	30
ENSG00000076003	MCM6	1.8580105326877407	NA	0.06316751859883257	0.06584074692619592	0.07017326575093039	3.1943253066741115e-12	1.2418835793279152e-11	8	9	9
ENSG00000148411	NACC2	1.857804588787333	NA	0.06319676926075213	0.023967442267786028	0.047422742624824106	1.2356596203471149e-08	3.769179443139928e-08	11	17	17
ENSG00000185633	NDUFA4L2	-1.8574875593185427	NA	0.06324181952818696	0.0026505848820973896	0.016968994837946005	0.0007250054325703494	0.0013977648300336056	1	1	1
ENSG00000260257	AL035071.1	1.8574851972603121	NA	0.06324215527907288	0.08783404016649082	0.14308481711074117	3.228726222630136e-24	2.3342928327101268e-23	13	14	14
ENSG00000071243	ING3	1.8573956997580947	NA	0.06325487783982957	0.015083694221143532	0.03336420421588914	1.942937428155945e-06	4.934750289609938e-06	8	11	11
ENSG00000112599	GUCA1B	1.8572626100482483	NA	0.06327380118332074	0.02439883561502229	0.05082236639369293	3.62295959640439e-09	1.1492387884891549e-08	4	5	5
ENSG00000167394	ZNF668	1.8569765171405304	NA	0.06331449510469014	0.008659492450739334	0.11517781996183811	1.5986901135246816e-19	9.262140796227961e-19	4	5	5
ENSG00000166788	SAAL1	1.8569580461961488	NA	0.06331712315916296	0.12815299367839147	0.09347121638983309	5.800021845512711e-16	2.7845625595939946e-15	9	9	9
ENSG00000174996	KLC2	1.856683075617819	NA	0.06335625676027444	0.011196058697362725	0.013432348808868688	0.002660402711724121	0.004767817546593892	8	10	10
ENSG00000044090	CUL7	1.856031382145578	NA	0.06344908509523452	0.20900932814099157	0.2585778078893478	2.4163429875464755e-45	3.794676363867629e-44	15	16	16
ENSG00000140374	ETFA	-1.8557795246588995	NA	0.06348499020168423	0.19474430378209912	0.24028051279985976	8.613805822631378e-42	1.1990110069180642e-40	11	14	14
ENSG00000087053	MTMR2	1.8542054936366925	NA	0.06370976644489863	6.859274298218636e-05	0.012135413765438998	0.004306236572321368	0.007522425484235422	3	6	6
ENSG00000174903	RAB1B	1.8538861843966699	NA	0.06375544485267921	0.001975881002539691	0.02561461344558018	3.1574933536196235e-05	7.158626853678335e-05	2	2	2
ENSG00000137261	KIAA0319	-1.8538222023115833	NA	0.06376460098712895	0.05971060576092399	0.15475935941266392	3.180779084379023e-26	2.49529645553595e-25	7	10	10
ENSG00000108799	EZH1	1.8537931902886244	NA	0.06376875310065866	0.03163560634469316	0.053917153041103644	1.183464726893865e-09	3.8961867155889595e-09	5	5	5
ENSG00000175274	TP53I11	-1.8537666772765617	NA	0.06377254775855047	0.004777975802567477	0.03665264239964855	5.959409117534243e-07	1.5822558748505148e-06	3	6	6
ENSG00000069493	CLEC2D	1.8534150932405835	NA	0.06382288563656721	0.11003365651455853	0.1479787236775568	4.689009885238074e-25	3.5114336472466265e-24	27	33	33
ENSG00000116095	PLEKHA3	-1.853115499328214	NA	0.0638658057456586	0.008758287852048637	0.03245804915856919	2.6909245612348594e-06	6.75053617621659e-06	5	7	7
ENSG00000108352	RAPGEFL1	-1.8526732097193916	NA	0.06392921214635902	0.06832652820437131	0.09994949922929862	5.1166152917767094e-17	2.613787180181078e-16	18	26	26
ENSG00000106462	EZH2	-1.852583901883551	NA	0.06394202157608045	0.003191725996550434	0.015270589487096222	0.0013508186695765931	0.0025204209949482095	4	6	6
ENSG00000110108	TMEM109	-1.849959982933882	NA	0.06431931745440742	0.007617556748670117	0.022265886320940054	0.00010578954399642726	0.00022640520279479983	4	4	4
ENSG00000071626	DAZAP1	-1.8499350836160926	NA	0.06432290653516944	0.00040252612168512384	0.011786616955792055	0.004904532390530753	0.008487167100425014	2	4	4
ENSG00000161513	FDXR	1.8487234946942277	NA	0.06449774934158972	0.05237999615909693	0.030756161080057035	4.961432202755537e-06	1.2140924778118535e-05	16	19	19
ENSG00000097046	CDC7	1.8486988322204831	NA	0.06450131242027803	0.11319840453131176	0.1851949868735183	1.3954081220409192e-31	1.3512057529576353e-30	12	18	18
ENSG00000147654	EBAG9	-1.8485642116642012	NA	0.0645207644131098	0.005021843445265363	0.010488024336086043	0.007980996125611959	0.013391986551675096	4	6	6
ENSG00000103544	VPS35L	1.8483395879236788	NA	0.06455323219196049	0.03627773433806979	0.027451373190859336	1.6291786046007537e-05	3.7980946017262545e-05	14	14	14
ENSG00000108556	CHRNE	1.8474397915791292	NA	0.06468342663256257	0.18152761795028857	0.21334124882671504	1.0354855174592313e-36	1.2071747885049868e-35	8	12	12
ENSG00000213024	NUP62	1.847349655049313	NA	0.06469648071003704	0.021233480890759	0.0234436062685872	6.911282768577411e-05	0.00015098291490233632	3	3	3
ENSG00000138074	SLC5A6	-1.846592297410008	NA	0.06480625138277316	0.06248962254073482	0.10254850565349072	1.9235109221904333e-17	1.0041488220591702e-16	9	11	11
ENSG00000160959	LRRC14	-1.8460968647218192	NA	0.06487814201837595	0.03928377183635155	0.08845984392463863	3.755729014208435e-15	1.735102286224689e-14	17	20	20
ENSG00000176208	ATAD5	-1.8454112728575836	NA	0.0649777345475858	0.01929708069773186	0.012653905393456788	0.0035507102487308284	0.006266453643664195	3	4	4
ENSG00000198363	ASPH	-1.8453635249559954	NA	0.06498467534342184	0.05173917174095491	0.08481632725891518	1.4527003274360647e-14	6.464026444006506e-14	24	28	28
ENSG00000189298	ZKSCAN3	-1.8449114171627872	NA	0.06505042557257228	0.037467577642719525	0.023568585692168475	6.606228630871279e-05	0.0001445581406033068	14	19	19
ENSG00000134049	IER3IP1	1.8448259010156816	NA	0.06506286839166232	0.003750300863405725	0.024483607809467383	4.7478267717542256e-05	0.0001057134267837097	5	5	5
ENSG00000278195	SSTR3	-1.8447495389327602	NA	0.0650739809300822	0.18101250301576585	0.24045491155570412	7.97512328557067e-42	1.11372466794993e-40	4	4	4
ENSG00000141759	TXNL4A	1.8445688185061255	NA	0.06510028638004703	0.00983564866828041	0.042962649445723124	6.161542936124926e-08	1.7824611979015919e-07	5	8	8
ENSG00000083444	PLOD1	1.8443899968615418	NA	0.06512632407823003	0.16874005454601526	0.35123239949510715	8.978006988620146e-65	2.5448568900470555e-63	13	14	14
ENSG00000106003	LFNG	-1.8435720995865383	NA	0.06524552522905899	0.005006732817126054	0.051982546488601955	2.3823504604794965e-09	7.676611808861872e-09	13	16	16
ENSG00000164877	MICALL2	-1.8435606956481931	NA	0.06524718852124145	5.1456314634178307e-05	0.1407406556363686	8.106104943917152e-24	5.7442807307122e-23	1	3	3
ENSG00000006007	GDE1	-1.8426406365400312	NA	0.06538149664820529	0.045661858045081646	0.053887729852619436	1.1961320622275934e-09	3.936378571318557e-09	16	20	20
ENSG00000090006	LTBP4	1.8413784665846356	NA	0.06556611614218406	0.029308822078190834	0.0487804759863289	7.571918884940777e-09	2.351092467098486e-08	6	6	6
ENSG00000107593	PKD2L1	1.840471275828817	NA	0.0656990775981817	0.032922106992480306	0.18855630406886548	3.4771626701579085e-32	3.4608161712442238e-31	14	18	18
ENSG00000103671	TRIP4	1.8402259379701933	NA	0.06573507344016245	0.08276817805178963	0.0766778045385153	2.934709968214276e-13	1.209791856848717e-12	10	12	12
ENSG00000136371	MTHFS	-1.8396916406090824	NA	0.06581352152313416	0.034232904512932004	0.14540636762415596	1.2944692859542572e-24	9.523317797009676e-24	9	12	12
ENSG00000070371	CLTCL1	-1.839011941367642	NA	0.0659134297063184	0.11342411260869827	0.2042375515305	4.93742927295935e-35	5.429282061204789e-34	12	16	16
ENSG00000011114	BTBD7	-1.8383119871616973	NA	0.06601644574581376	0.06622568167846711	0.09260330355080222	8.020539121851928e-16	3.822796703742043e-15	14	16	16
ENSG00000135540	NHSL1	-1.8379600916681769	NA	0.06606828620180023	0.016055305017620015	0.017485160155042853	0.0006004429815842884	0.0011693159994536637	13	15	15
ENSG00000257027	AC010186.3	1.8377302884227693	NA	0.0661021584035076	0.10530978761062912	0.1542459217007273	3.902362394548272e-26	3.052993280296912e-25	18	20	20
ENSG00000273137	AL022328.2	-1.8372961855395604	NA	0.06616618270883885	0.0792971658616924	0.07131345223759383	2.103944804773804e-12	8.262090555774208e-12	21	29	29
ENSG00000111229	ARPC3	1.8367479577218961	NA	0.06624711189743705	0.0063273597486212165	0.03945862191727582	2.173366095505078e-07	5.995986996752989e-07	5	7	7
ENSG00000225450	AL021707.1	1.8364650633678914	NA	0.06628890454542159	0.04270978480267445	0.03871687328447417	2.8376276068286896e-07	7.751270441144505e-07	11	15	15
ENSG00000187961	KLHL17	1.834027133296813	NA	0.06664996656386345	0.04976541027435905	0.08155095461943279	4.864632963581438e-14	2.096596901041922e-13	26	38	38
ENSG00000273456	AC064836.3	-1.832560821801144	NA	0.0668679089610262	0.0835079947197944	0.07506413460474667	5.312557903878111e-13	2.159399276928318e-12	6	8	8
ENSG00000110042	DTX4	-1.8324173868031663	NA	0.06688925961664825	0.0279181497503411	0.015275855585182565	0.0013482076902156085	0.0025160968200574024	16	17	17
ENSG00000158485	CD1B	1.8312773125456903	NA	0.06705916217661924	0.0281835963148373	0.053148014254309456	1.563139713818352e-09	5.101100466654789e-09	8	12	12
ENSG00000112651	MRPL2	1.829753041267395	NA	0.06728687554754566	0.0004854309701589163	0.010555911278801863	0.0077795604644173705	0.013062927876656564	1	2	2
ENSG00000197535	MYO5A	1.8294452780840733	NA	0.06733292992035203	0.0649287425381372	0.04720927610393424	1.334524275560187e-08	4.064965684117522e-08	21	24	24
ENSG00000087884	AAMDC	1.829184704150455	NA	0.06737194306457989	0.0430170050874124	0.01106529973809074	0.006424296550216287	0.010932843260857309	11	16	16
ENSG00000189050	RNFT1	-1.829042558353035	NA	0.06739323298166966	0.040702229091239085	0.05386342674861572	1.206697101281839e-09	3.969623746380637e-09	16	22	22
ENSG00000168275	COA6	-1.828639893875411	NA	0.06745357219530848	0.25195681125158464	0.2833821396686444	2.676989982207847e-50	4.957635119317751e-49	34	41	41
ENSG00000205903	ZNF316	-1.8281366842004223	NA	0.0675290405734877	0.014538955191024772	0.18285106636276421	3.665196987669908e-31	3.4899757435619795e-30	4	8	8
ENSG00000231389	HLA-DPA1	1.8279610334994114	NA	0.06755539996708859	0.0015543190678771266	0.04997738279739929	4.91572569441848e-09	1.545933980076701e-08	2	12	12
ENSG00000174175	SELP	-1.8278722197031345	NA	0.06756873121908019	0.035008018892312365	0.04749092353886524	1.2056504586153406e-08	3.6828820297104516e-08	12	16	16
ENSG00000081665	ZNF506	1.8276472625322704	NA	0.06760250773781358	0.12236017746380287	0.1239272869288176	5.58148138523612e-21	3.4705157460266216e-20	17	25	25
ENSG00000167186	COQ7	1.8260745846043418	NA	0.06783902793463248	0.023743654279101245	0.04431353216080702	3.788550999108531e-08	1.114214733042569e-07	13	15	15
ENSG00000162881	OXER1	1.8256339818838292	NA	0.06790541354643789	0.09169909986625746	0.1721539618768889	2.907539055959921e-29	2.574155254034935e-28	9	13	13
ENSG00000134825	TMEM258	1.8251653829931505	NA	0.06797607596200539	0.040572756165999875	0.06329886318138975	3.929408048951937e-11	1.4276571743956943e-10	10	11	11
ENSG00000221890	NPTXR	1.8246774737190556	NA	0.06804971453922785	0.12810608361437767	0.21289918534295105	1.2504859460192854e-36	1.452885060181892e-35	5	8	8
ENSG00000034971	MYOC	1.8239282763184566	NA	0.06816291618597474	0.005588471858425373	0.010592073705605422	0.007674382787166212	0.012897686242367049	11	14	14
ENSG00000260953	AC009093.4	1.8238650282230875	NA	0.06817247988101688	0.023735897150817142	0.03080268267439731	4.879132214986918e-06	1.1942940102028354e-05	14	18	18
ENSG00000092929	UNC13D	-1.8229297426907165	NA	0.06831403251001694	0.054302127386143303	0.15604118262615183	1.9082305109419285e-26	1.5101174449535362e-25	7	9	9
ENSG00000197601	FAR1	1.8221924362547375	NA	0.06842579185249473	0.006195361522532574	0.012945219462204892	0.0031867119960719294	0.005652557304575664	13	18	18
ENSG00000115073	ACTR1B	-1.8219290293019041	NA	0.06846575493867507	0.07626801425249968	0.16087330999841779	2.762015279048421e-27	2.2565888528061635e-26	5	5	5
ENSG00000164053	ATRIP	1.8217064778694483	NA	0.06849953453362559	0.01818577122595218	0.07282668789849266	1.2080867615326808e-12	4.819139305309129e-12	18	22	22
ENSG00000100253	MIOX	-1.8210345404830555	NA	0.06860160654788042	0.011784470070894705	0.03374044712932139	1.6972047400630083e-06	4.333734974291324e-06	14	18	18
ENSG00000169504	CLIC4	1.8208675646493506	NA	0.06862699073372838	0.009251254242202463	0.04926729054293442	6.351997978239352e-09	1.9841605342227075e-08	4	7	7
ENSG00000059804	SLC2A3	-1.820812412543917	NA	0.06863537682419978	0.010873000203209644	0.016577919218679953	0.000836463565157144	0.0016016652164894888	15	15	15
ENSG00000170128	GPR25	-1.8207467763398966	NA	0.06864535815987213	0.021950749660772727	0.07736415964784536	2.2794620907336255e-13	9.460429669407296e-13	10	15	15
ENSG00000204366	ZBTB12	1.8205555894928516	NA	0.06867443885314568	0.017999943335610228	0.30541711430410917	7.608917147889543e-55	1.6249728539123011e-53	12	55	55
ENSG00000140945	CDH13	1.8201438156986658	NA	0.06873710656165438	0.006045007167310033	0.025345121282942324	3.4796722213954904e-05	7.85066424479822e-05	2	4	4
ENSG00000197982	C1orf122	-1.820043442604639	NA	0.06875238942904285	0.006653732787033305	0.012417534239320618	0.003876867238284873	0.00681192584726919	7	9	9
ENSG00000187837	HIST1H1C	-1.8197768377387316	NA	0.06879299640422418	0.1446328240898115	0.027384179146116468	1.6690744954485493e-05	3.88793242630361e-05	32	40	40
ENSG00000103381	CPPED1	1.8194943568278201	NA	0.06883604298390941	0.03250001029092495	0.06820916816677852	6.552090905047525e-12	2.4997064945641826e-11	20	30	30
ENSG00000143753	DEGS1	-1.8190650799569361	NA	0.0689015018152345	0.06675944597161089	0.07051541510520362	2.8182419610136435e-12	1.0984098043050676e-11	19	21	21
ENSG00000159556	ISL2	-1.8184534078785615	NA	0.06899486176117413	0.2240968869167179	0.30762105859674227	2.6228917814546823e-55	5.679289287899791e-54	21	23	23
ENSG00000148803	FUOM	1.8178295266823685	NA	0.06909019222736246	0.03656364802078999	0.054646729560122155	9.088183498609143e-10	3.0151530047910272e-09	26	35	35
ENSG00000177710	SLC35G5	-1.8177392926935314	NA	0.06910398913855594	0.03268378540349576	0.060300683699919436	1.1693669462504673e-10	4.129628039795977e-10	12	18	18
ENSG00000136573	BLK	-1.8165615408234006	NA	0.06928427679511664	0.12490963974762125	0.15362965517202598	4.986977595597187e-26	3.8820553239626036e-25	33	44	44
ENSG00000171121	KCNMB3	-1.815454175198478	NA	0.06945414207595803	0.03858674002324089	0.014974891729853758	0.001505925879365431	0.002790698390451456	13	13	13
ENSG00000164077	MON1A	1.81536608581204	NA	0.06946766929297267	0.011510668309790577	0.04328324002606465	5.490009688625462e-08	1.5962729086171253e-07	5	6	6
ENSG00000072682	P4HA2	1.815190249386544	NA	0.0694946776246682	0.02201337643455759	0.024880010196396476	4.1151486426679914e-05	9.233374862372548e-05	14	20	20
ENSG00000242372	EIF6	-1.815151442599954	NA	0.06950063947678632	0.022849783661524375	0.19051065394354458	1.5460996388702582e-32	1.5679516680654085e-31	9	12	12
ENSG00000044115	CTNNA1	1.8143647821343911	NA	0.06962158399700372	0.05305392664351841	0.4237336945627345	5.285955039501374e-82	2.5250374087022023e-80	4	5	5
ENSG00000163848	ZNF148	1.8143006789822436	NA	0.06963144709736398	0.0045601902901067845	0.01785501561403788	0.0005246569501527996	0.0010298779059777147	5	7	7
ENSG00000226137	BAIAP2-DT	1.8137894459734	NA	0.06971014798233448	0.15375951976268104	0.21406555880995054	7.599742035059243e-37	8.890039301448224e-36	18	21	21
ENSG00000238083	LRRC37A2	1.8133353401287255	NA	0.06978011575175715	0.03148794968675188	0.49473186835051725	4.148220663381946e-101	3.5747656359968338e-99	23	57	57
ENSG00000134575	ACP2	-1.8128940024382925	NA	0.06984817145809587	0.05413321503122338	0.17612659004924464	5.766313058588081e-30	5.271135535273294e-29	5	6	6
ENSG00000029364	SLC39A9	-1.8127743977202382	NA	0.06986662427468668	0.16250717241689924	0.20436757020226495	4.673717560233379e-35	5.144389116844815e-34	12	15	15
ENSG00000165915	SLC39A13	-1.8125392873252746	NA	0.06990290916493049	0.015680796528402964	0.020206822798116163	0.0002230491109251379	0.0004598544365538819	5	5	5
ENSG00000175387	SMAD2	1.812177959178147	NA	0.06995870355402146	0.017272823381679223	0.011913144931613079	0.004678306291246867	0.00812520504239341	7	8	8
ENSG00000108950	FAM20A	1.8120774017962067	NA	0.0699742375950665	0.1738310875041673	0.31854915513853976	1.2692867104533168e-57	2.9534596740249566e-56	5	5	5
ENSG00000099365	STX1B	1.8096715621680823	NA	0.0703467350634955	0.07602436736798007	0.02327986124109684	7.33244520475174e-05	0.00015969532996734518	16	17	17
ENSG00000105501	SIGLEC5	1.809594661522107	NA	0.07035866841258218	0.12850688335449956	0.22438954836217184	8.96717314397476e-39	1.1257544088288664e-37	37	48	48
ENSG00000159231	CBR3	-1.8095486330436152	NA	0.07036581185060889	0.0852281624019657	0.12487086055710737	3.87994072555023e-21	2.429248028567393e-20	9	11	11
ENSG00000139631	CSAD	-1.8090281560885728	NA	0.07044662923034022	0.030371916151484418	0.015141901073779896	0.0014162349983912396	0.002633595097312011	8	8	8
ENSG00000056558	TRAF1	-1.808996944955013	NA	0.07045147797733273	0.13475936727817453	0.12233162291197415	1.0314732102232675e-20	6.328706290561293e-20	17	21	21
ENSG00000168269	FOXI1	1.8087615081861406	NA	0.0704880626365141	0.05905285314253814	0.09525490195338582	2.976845725783996e-16	1.4539996397456494e-15	3	3	3
ENSG00000245719	AC009292.1	-1.808059889150427	NA	0.07059718006620638	0.0204159766306949	0.026754105667439108	2.094207788187749e-05	4.827092655864477e-05	3	5	5
ENSG00000164068	RNF123	-1.8080483141676176	NA	0.07059898139560108	0.07348186055280523	0.010944774296849468	0.0067215224588235	0.01139568844749028	9	11	11
ENSG00000148308	GTF3C5	-1.8066836880201826	NA	0.07081161248250288	0.023870186906435865	0.029034718073445803	9.21487062981807e-06	2.199385058187197e-05	32	39	39
ENSG00000165997	ARL5B	1.8062639476262994	NA	0.07087712041532507	0.015943125355026445	0.07932285244241546	1.1074550472618125e-13	4.680075555813904e-13	7	7	7
ENSG00000023572	GLRX2	1.8061194213848137	NA	0.07089968779624992	0.016121704743143454	0.038226820897524515	3.3842848699493417e-07	9.177277235098239e-07	5	6	6
ENSG00000139372	TDG	-1.8058943032746446	NA	0.07093485111496499	0.04292839116389573	0.018639085929844874	0.00039429861627966094	0.0007876327280815265	14	14	14
ENSG00000161847	RAVER1	1.8053296801374235	NA	0.07102310783493718	0.003231415512060872	0.028179654157988784	1.2534681672313201e-05	2.9583987888590574e-05	5	8	8
ENSG00000163412	EIF4E3	-1.8049963024695594	NA	0.0710752606380147	0.0013020246557382232	0.2788308919852015	2.2359113666816405e-49	4.015041259395126e-48	7	10	10
ENSG00000174606	ANGEL2	-1.8045981625243415	NA	0.07113758582949432	0.1452898407976372	0.11060723513788608	9.113653165496888e-19	5.079299256909526e-18	10	12	12
ENSG00000169689	CENPX	-1.8038543430597522	NA	0.07125414404638371	0.17146070917230757	0.07529268925577082	4.884496176237806e-13	1.98823225554954e-12	16	17	17
ENSG00000146122	DAAM2	1.8037239502960758	NA	0.07127459300915126	0.007790909698779137	0.016395902564411317	0.0008940801770368004	0.0017036201062226766	9	13	13
ENSG00000250326	AC104596.1	-1.8034170007572583	NA	0.07132274963761212	0.002299227168386201	0.010721907606892433	0.0073085632869594325	0.012322605901433362	3	3	3
ENSG00000161203	AP2M1	1.8027124509586312	NA	0.0714333857452618	0.015972294216860073	0.06045031503100727	1.1074835940023361e-10	3.9183487009585437e-10	8	8	8
ENSG00000174485	DENND4A	1.8024468750953315	NA	0.07147512585248694	0.044637712711487205	0.05456126085180736	9.373765540679192e-10	3.105093785147913e-09	21	24	24
ENSG00000136478	TEX2	1.802378655685941	NA	0.07148585100707915	0.012453082508914103	0.019384522820424684	0.00030066560319918687	0.000610263277223678	7	10	10
ENSG00000116473	RAP1A	1.801789795642799	NA	0.07157848382085334	0.05337422233637044	0.08952570870441372	2.526174011254324e-15	1.1759326308089144e-14	6	8	8
ENSG00000231607	DLEU2	1.8016815213738087	NA	0.07159552700713943	0.013961083445638452	0.01526441574186599	0.001353886169822178	0.0025255949011509333	4	7	7
ENSG00000277149	TYW1B	-1.8013884916683853	NA	0.07164166876973765	0.4026344825270522	0.5000768009176314	1.182835776967408e-102	1.0732513618631788e-100	26	31	31
ENSG00000140105	WARS	1.8012852489868205	NA	0.0716579316257751	0.132883883402861	0.36675757678651544	2.694439112078983e-68	8.572715460675784e-67	11	12	12
ENSG00000283317	AL831711.1	-1.8012222803575761	NA	0.07166785197117491	0.03180391579770684	0.1609513895176658	2.6768551302928326e-27	2.1901425872801426e-26	17	22	22
ENSG00000272447	AL135925.1	1.8011109948813406	NA	0.07168538710960391	0.04029553198138568	0.12856889327866347	9.297688961183156e-22	5.998723400877725e-21	5	10	10
ENSG00000110031	LPXN	-1.8010442303628993	NA	0.07169590881330316	0.0070404369441159865	0.01567704193075384	0.001163559254868823	0.0021910483871467492	6	6	6
ENSG00000258366	RTEL1	-1.800715094369616	NA	0.07174779724644299	0.014707091875973227	0.02953409917936197	7.699658324414754e-06	1.852693147262363e-05	3	3	3
ENSG00000103249	CLCN7	-1.800499336951334	NA	0.07178182818921341	0.2630888647384502	0.41491535286901193	8.522102820302022e-80	3.8358409780934217e-78	12	14	14
ENSG00000145476	CYP4V2	-1.80036408775376	NA	0.07180316748954114	0.2250146353796208	0.47191687768204943	1.0821768113556159e-94	7.483165378200588e-93	67	85	85
ENSG00000100564	PIGH	-1.7997519788542222	NA	0.07189980958603474	0.046515332611113513	0.061115199495744975	8.697234345642853e-11	3.099519363953227e-10	8	9	9
ENSG00000103264	FBXO31	-1.7994357213085423	NA	0.07194978326987486	0.03503686976189662	0.04887306117301986	7.32313530808815e-09	2.2771431985204655e-08	6	7	7
ENSG00000136819	C9orf78	-1.7990059357521209	NA	0.07201774177145205	0.13850253578566155	0.41216577326025694	4.093172745628263e-79	1.790658658540283e-77	9	10	10
ENSG00000230433	AL031770.1	-1.7989735971126912	NA	0.07202285734406036	0.02260859998464496	0.020444058835782587	0.00020465486168581571	0.0004242265469660406	19	21	21
ENSG00000162585	FAAP20	-1.7985026488424154	NA	0.07209738926546973	0.27488085331118245	0.17736305823888335	3.4797094671170214e-30	3.2099805084233355e-29	87	103	103
ENSG00000138772	ANXA3	1.7983427736025315	NA	0.07212270535860862	0.009526410813208147	0.018852132096024064	0.00036488504106072845	0.0007312625416793775	2	2	2
ENSG00000119711	ALDH6A1	-1.7968172131179672	NA	0.07236464277913383	0.038187785112563905	0.02484225755831613	4.171572051030283e-05	9.352632906669933e-05	14	18	18
ENSG00000032389	EIPR1	1.7967502443984626	NA	0.0723752785018328	0.004552551280899378	0.05327415001458244	1.4934265695394034e-09	4.878242331624996e-09	4	5	5
ENSG00000131849	ZNF132	1.7960368965577487	NA	0.07248864919510467	0.15184051784658173	0.2599125966067315	1.3203078274255113e-45	2.088741598940968e-44	19	29	29
ENSG00000120742	SERP1	1.7954528544877728	NA	0.07258157783334498	0.048350557982429404	0.024375128527549635	4.937369673686567e-05	0.00010963479546037932	30	41	41
ENSG00000163362	INAVA	1.7953570679318103	NA	0.07259682801632308	0.0204979372795189	0.03225053095191894	2.899316026009921e-06	7.255270761716641e-06	8	10	10
ENSG00000108443	RPS6KB1	1.7952505413247637	NA	0.07261379120388071	0.02891121555316843	0.0390729698890479	2.4966281385375374e-07	6.855832817899156e-07	6	7	7
ENSG00000169764	UGP2	1.7945024483823828	NA	0.07273300817361553	0.011917275809001662	0.02448183571765646	4.750863708918486e-05	0.00010575358481859179	4	6	6
ENSG00000114861	FOXP1	-1.7941443711620315	NA	0.07279012844517609	0.00508954352533003	0.011829015585822568	0.004827513264220113	0.008367396903993402	5	6	6
ENSG00000239382	ALKBH6	-1.7939975527321248	NA	0.07281355944662381	0.011282554251229907	0.013945359094430591	0.0022007834608328745	0.003989981559342739	11	12	12
ENSG00000244945	AC136604.2	1.7936628778168549	NA	0.07286699385529477	0.023375529355630514	0.01908739663054157	0.0003349601159884747	0.0006751564444154152	22	30	30
ENSG00000160145	KALRN	-1.7927657164046134	NA	0.07301039354389378	0.019978941289740437	0.022878401910357397	8.477241909274852e-05	0.00018341688304586735	15	16	16
ENSG00000155876	RRAGA	1.7926813521619858	NA	0.07302388995031656	0.020683242556270364	0.026846425326013685	2.0257156903101513e-05	4.676763378181043e-05	21	25	25
ENSG00000186648	CARMIL3	-1.7923458722557106	NA	0.0730775794902523	0.09017804594604098	0.07367926737580004	8.835264114888514e-13	3.5542093433315305e-12	32	39	39
ENSG00000255198	SNHG9	-1.7919783210155316	NA	0.07313643873477044	0.27727797081862327	0.3985907812913763	8.530217180223315e-76	3.3862197783252228e-74	10	13	13
ENSG00000102710	SUPT20H	1.7917587842431655	NA	0.07317161360603691	0.07302907538203667	0.30852367218913235	1.6940571033253748e-55	3.7008134095448223e-54	9	14	14
ENSG00000257621	PSMA3-AS1	1.791742287210446	NA	0.07317425737142877	0.11237672683039145	0.06363254626943753	3.47978009876463e-11	1.269135451163646e-10	14	17	17
ENSG00000139505	MTMR6	1.7907574637362407	NA	0.0733322238879035	0.06099057183423855	0.11112823036173874	7.476564697861124e-19	4.185948677885093e-18	6	11	11
ENSG00000184752	NDUFA12	-1.7906301088009768	NA	0.07335267208025423	0.19851632217126114	0.2275494924265712	2.27761049683042e-39	2.912657897848238e-38	11	13	13
ENSG00000197345	MRPL21	1.790393101022119	NA	0.07339073862141851	0.005245235024469824	0.5016442913176877	4.1373464354931473e-103	3.8560518490365206e-101	6	10	10
ENSG00000263002	ZNF234	1.789697051048279	NA	0.07350262674371473	0.004516467920660532	0.013985855592741127	0.0021681183147591833	0.003934087501831047	1	1	1
ENSG00000148296	SURF6	1.789014376895578	NA	0.07361250021227067	0.3329674202414355	0.41102800021096014	7.818839272054581e-79	3.368976750664925e-77	14	17	17
ENSG00000267767	LINC01801	1.7881275767003635	NA	0.07375542740341544	0.009341520035619453	0.026904273550966622	1.9839462676871528e-05	4.586505061278914e-05	16	20	20
ENSG00000274038	AC007014.2	1.7879419722415406	NA	0.07378537030588138	0.033983042612627044	0.027369156013414154	1.6781273633795324e-05	3.9079584674898967e-05	6	7	7
ENSG00000188372	ZP3	-1.7878645977053775	NA	0.07379785579757892	0.2801240877002909	0.47234400114161107	8.255300229619048e-95	5.778373209703553e-93	12	20	20
ENSG00000120063	GNA13	1.7874813309329511	NA	0.07385972686286803	0.011193652192045251	0.01087368712139839	0.006903359035385783	0.011684337159280576	6	7	7
ENSG00000184702	SEPTIN5	1.7873243044491414	NA	0.07388508801884135	0.017281729179898838	0.0517167426579522	2.6225664944476813e-09	8.430064257410177e-09	4	6	6
ENSG00000138311	ZNF365	-1.786018277704443	NA	0.07409629876668195	0.007062585481175216	0.031029968375813403	4.496271802041221e-06	1.1046785835702707e-05	15	19	19
ENSG00000118985	ELL2	-1.7859667051338979	NA	0.07410464920483131	0.019366637781529503	0.028981467852970212	9.3931095104038e-06	2.240056111721802e-05	15	16	16
ENSG00000164172	MOCS2	-1.7859309221025277	NA	0.07411044351170509	0.03518947465901749	0.05300821924674558	1.644203841188638e-09	5.356468782778106e-09	24	30	30
ENSG00000187726	DNAJB13	-1.7848801504413954	NA	0.07428075897299927	0.015842863720361693	0.023515054083695204	6.735201290376267e-05	0.00014730514848700752	5	5	5
ENSG00000162490	DRAXIN	1.784804521936703	NA	0.0742930296302587	0.0817780346545031	0.13438550227417143	9.716808256840713e-23	6.555214193413115e-22	20	25	25
ENSG00000228544	CCDC183-AS1	1.7841726285005688	NA	0.07439561852745016	0.007205124399856203	0.01376905692177652	0.002348895499684329	0.004239680972959326	7	10	10
ENSG00000137168	PPIL1	-1.7840513166879035	NA	0.07441532693016215	0.0021511919851619336	0.04424873435206547	3.877992615536259e-08	1.1399330710289904e-07	5	7	7
ENSG00000236778	INTS6-AS1	-1.783189183842113	NA	0.07455551256235662	0.03451936063376375	0.06342269606087585	3.756152549219829e-11	1.366445907224668e-10	10	14	14
ENSG00000198142	SOWAHC	1.7828661298543236	NA	0.0746080977406427	0.04697618102048193	0.043193366841477544	5.670523019790564e-08	1.647083320907662e-07	14	16	16
ENSG00000134215	VAV3	-1.7823493822728291	NA	0.07469227442574847	0.0032270243555027377	0.09905926469813071	7.149444566103824e-17	3.618825999531124e-16	14	19	19
ENSG00000170049	KCNAB3	1.781199990854799	NA	0.07487978516687772	0.092334228375287	0.11729828615635574	7.10985918959493e-20	4.1942543943021486e-19	10	12	12
ENSG00000250365	AL139353.2	-1.780936891236163	NA	0.07492276104551278	0.014767887372107723	0.011458635425932581	0.005544136440182425	0.009513347589822734	9	10	10
ENSG00000160392	C19orf47	-1.7809214383658947	NA	0.07492528581323257	0.10517087556624179	0.14347955866904422	2.7644556916074008e-24	2.004551824751599e-23	4	4	4
ENSG00000008516	MMP25	-1.7806425120086988	NA	0.07497087015280444	0.0779547314445231	0.3692889405597894	7.046526761317951e-69	2.2800167439592746e-67	43	52	52
ENSG00000135899	SP110	-1.7797400292029857	NA	0.07511851620631886	0.024867334181081998	0.046618983706598456	1.6509950757240716e-08	4.99698456646525e-08	4	4	4
ENSG00000108384	RAD51C	1.779727035438911	NA	0.07512064371674086	0.37483439692905257	0.3922231546210752	2.8984798413817703e-74	1.1021292860278488e-72	6	6	6
ENSG00000128815	WDFY4	1.7796701000712272	NA	0.07512996650614127	0.12408413276278044	0.19841332561961303	5.721193694856201e-34	6.0377077337285534e-33	15	19	19
ENSG00000127952	STYXL1	-1.7793377697837793	NA	0.0751844022419377	0.5355728547249088	0.43556216200282444	5.114606361639258e-85	2.7071106325849272e-83	45	54	54
ENSG00000264278	ZNF236-DT	-1.7793093598550824	NA	0.07518905728499016	0.012318670680595303	0.05253981278378039	1.9476732762853096e-09	6.311536095052301e-09	18	22	22
ENSG00000171163	ZNF692	1.779015656677547	NA	0.07523719513147147	0.003039159334133606	0.010581492145516137	0.007705008090152358	0.012944081479038283	7	8	8
ENSG00000204653	ASPDH	-1.7784675242065482	NA	0.0753271011462809	0.044286269193164814	0.039731132434448674	1.9704993715823887e-07	5.44858009082012e-07	7	9	9
ENSG00000176340	COX8A	-1.777656267553582	NA	0.07546032637203395	0.00660583400392027	0.02835734687209782	1.1758184430074768e-05	2.782407959036183e-05	6	7	7
ENSG00000147912	FBXO10	-1.777333010250695	NA	0.07551346550746546	0.05972895336529449	0.07715591635115812	2.46111890155771e-13	1.0199547617886219e-12	16	20	20
ENSG00000117010	ZNF684	-1.7771002604401271	NA	0.07555174534299347	0.0035255917275098863	0.020512792824134794	0.00019961597725731245	0.0004141319131364204	3	4	4
ENSG00000269906	AL606834.1	-1.776250941948702	NA	0.07569156520153016	0.03141271931377465	0.011790892456458188	0.0048967094607911465	0.00847534018400357	19	24	24
ENSG00000106153	CHCHD2	-1.7761679734269875	NA	0.07570523528707533	0.3850085344056351	0.4764407672803886	6.0849940515622956e-96	4.4404920421379493e-94	16	19	19
ENSG00000179846	NKPD1	-1.7755336807167175	NA	0.07580980941096416	0.003291440861374036	0.010173318705078068	0.008986667721495449	0.014965271388223485	3	3	3
ENSG00000212743	LINC02656	-1.7753411428065804	NA	0.07584157592506424	0.011265419472908354	0.09634929577379017	1.9759769100056326e-16	9.737364376346723e-16	5	6	6
ENSG00000108379	WNT3	-1.7752115665287027	NA	0.07586296061638592	0.032960692350110087	0.019671438078578154	0.0002709021073251764	0.0005529937196190276	6	11	11
ENSG00000105808	RASA4	-1.7734130879698773	NA	0.07616028185355629	0.046261695015529666	0.05769039916465731	3.016440125404916e-10	1.03727555064305e-09	27	34	34
ENSG00000166046	TCP11L2	1.7725539996151236	NA	0.07630263987529709	0.011993967229088123	0.08397721430021311	1.982442475059448e-14	8.748560474728378e-14	6	7	7
ENSG00000141543	EIF4A3	1.7720660288571102	NA	0.076383597248328	0.01552050492215773	0.026871982928545087	2.0071542327395758e-05	4.636407319134023e-05	11	14	14
ENSG00000186583	SPATC1	1.7713707608365707	NA	0.07649906751523063	0.0002668918278829505	0.03090890077839754	4.696309063196188e-06	1.1511864511828392e-05	2	3	3
ENSG00000277687	AL139407.1	1.7712976245177978	NA	0.07651122228075323	0.01368913083265828	0.012234480810809757	0.0041502212910310065	0.0072691395077000035	7	9	9
ENSG00000134375	TIMM17A	-1.7706126816119425	NA	0.07662513164682212	0.03938813431398621	0.02416476838888679	5.3268215794927336e-05	0.000117794536772045	24	27	27
ENSG00000119888	EPCAM	-1.769150602781635	NA	0.07686874512951043	0.0052860254889760296	0.010625447812818848	0.007578601584239625	0.012752962277315802	21	23	23
ENSG00000158158	CNNM4	-1.7690489608841318	NA	0.07688570427858088	0.00726353148178947	0.044386863477143115	3.689813558652357e-08	1.0861073243619854e-07	7	11	11
ENSG00000168255	POLR2J3	-1.768887893512408	NA	0.07691258492965347	0.17331103767968878	0.09568877108729237	2.530586036235905e-16	1.2395606950988155e-15	13	18	18
ENSG00000273270	AC090114.2	1.768187740230846	NA	0.07702952305721905	0.170684706164145	0.3093626806148435	1.1278054484876057e-55	2.4859557372897108e-54	24	27	27
ENSG00000198879	SFMBT2	-1.7680541869465298	NA	0.07705184529317329	0.14264395949576394	0.1872289529592252	6.023098310147019e-32	5.9124277573389365e-31	9	9	9
ENSG00000177112	MRVI1-AS1	-1.7672466396302025	NA	0.07718693193484458	0.07373514847053984	0.13663975875156467	4.034039659362414e-23	2.7694053690314668e-22	21	27	27
ENSG00000281655	AP000851.2	-1.7671048863132979	NA	0.0772106643514429	0.028539124456134424	0.04061974288445914	1.4314863158007417e-07	4.012513702135816e-07	12	14	14
ENSG00000182087	TMEM259	-1.7666173310952973	NA	0.07729233650706865	0.07017691397292512	0.09359516740993924	5.537523666851975e-16	2.662265022787904e-15	20	21	21
ENSG00000091106	NLRC4	1.7664906090914279	NA	0.07731357569420982	0.022036173004844728	0.018733985661023262	0.0003809128984245824	0.0007619590919261827	6	6	6
ENSG00000162692	VCAM1	1.7662553022270788	NA	0.07735302681317657	0.019238406007855223	0.015304319756719418	0.0013341828319812711	0.0024912784609807076	7	9	9
ENSG00000029725	RABEP1	-1.7662342092371994	NA	0.07735656402618352	0.004690597214223753	0.17192650652978111	3.1890172011642785e-29	2.820446414789387e-28	9	13	13
ENSG00000137877	SPTBN5	-1.7659661256420716	NA	0.0774015320927937	0.25223750983832827	0.30434031461340644	1.2787437173821491e-54	2.7140069318547616e-53	23	28	28
ENSG00000167291	TBC1D16	1.7658172202566715	NA	0.07742651852725256	0.023715091754738092	0.06851455865264243	5.860028445031736e-12	2.2431613349073493e-11	11	12	12
ENSG00000181135	ZNF707	1.7654542516305005	NA	0.07748745246467313	0.045448234265749794	0.051164579547658774	3.201657259840378e-09	1.021112522763672e-08	13	13	13
ENSG00000122417	ODF2L	-1.7653083770265567	NA	0.07751195239888474	0.019225896468587828	0.0428401573897188	6.439269398053868e-08	1.8596670748943378e-07	9	11	11
ENSG00000100288	CHKB	-1.764712930552575	NA	0.07761202429363813	0.11675240817016472	0.1634138549926411	9.955209448710643e-28	8.33196129018735e-27	43	57	57
ENSG00000160789	LMNA	1.7639167247246068	NA	0.07774600060827944	0.03629901076006478	0.06000007453854407	1.3043162984674355e-10	4.589191670582284e-10	3	4	4
ENSG00000162437	RAVER2	1.763897850886171	NA	0.07774917876360066	0.03103722147418666	0.0498956187693173	5.063001537783214e-09	1.591374878508877e-08	30	33	33
ENSG00000119147	ECRG4	-1.7634092957648633	NA	0.07783148311741162	0.0542813543280019	0.029734680891402264	7.163725077460208e-06	1.7290741921655892e-05	10	11	11
ENSG00000197016	ZNF470	-1.7629409267182043	NA	0.07791045342879675	0.059338016903947854	0.06435449988739878	2.6749966292651325e-11	9.850443889900743e-11	19	24	24
ENSG00000069696	DRD4	1.762097447026793	NA	0.07805283457541617	0.01202780701319203	0.02185634208906705	0.00012268719634091056	0.00026052039748022227	5	5	5
ENSG00000241878	PISD	-1.762028637516433	NA	0.078064459105557	0.06915884100299961	0.11613470322490234	1.1093254715004867e-19	6.472889591957076e-19	4	4	4
ENSG00000160072	ATAD3B	1.7615922908443868	NA	0.07813820738423435	0.18144912068816077	0.08782891360710765	4.748598705685727e-15	2.1744651322778248e-14	36	47	47
ENSG00000198576	ARC	1.7615831800520798	NA	0.07813974783126072	0.011317975782140194	0.04773828137329478	1.1027604505640615e-08	3.37761010300466e-08	9	11	11
ENSG00000137275	RIPK1	1.7615019937102039	NA	0.07815347585860707	0.05215371284050774	0.055359116239528786	7.021847492446466e-10	2.3491545580952875e-09	4	4	4
ENSG00000223855	AC147651.1	-1.7613736010505208	NA	0.07817519014306266	0.015564223970849608	0.12097299059894237	1.7385907715503624e-20	1.052049863843231e-19	4	7	7
ENSG00000260661	AC116903.2	1.7612596659890372	NA	0.07819446341296361	0.012345308141608346	0.012379281161849016	0.003932439268726543	0.006902497545485311	9	10	10
ENSG00000003137	CYP26B1	-1.7611229497183793	NA	0.07821759546058038	0.04539368152157833	0.26337409143668383	2.7403301553255842e-46	4.400179946973637e-45	3	4	4
ENSG00000145908	ZNF300	1.7609373125167185	NA	0.07824901372299065	0.009037943646481934	0.010415240878003756	0.00820287748125816	0.013740100207667142	6	6	6
ENSG00000135597	REPS1	-1.760909942281294	NA	0.0782536468812325	0.14723550431176222	0.2562904051343461	6.79035469141334e-45	1.0509728574282252e-43	16	18	18
ENSG00000143502	SUSD4	-1.7608563648608704	NA	0.07826271696614423	0.02646149551038857	0.11688555127581873	8.325623759400482e-20	4.897980166379378e-19	24	28	28
ENSG00000133317	LGALS12	1.760832225650807	NA	0.07826680375615445	0.10265250533178233	0.1526160006590533	7.462222917553491e-26	5.774804188317907e-25	4	5	5
ENSG00000173171	MTX1	1.7596675194500304	NA	0.07846419605337791	0.006053706786842229	0.021402844261709485	0.0001445790529455516	0.00030455548200015537	3	4	4
ENSG00000272186	AP003392.5	-1.7593949297186966	NA	0.07851045252762573	0.005179065166594774	0.026160083769020563	2.593952343591218e-05	5.929577278091949e-05	4	5	5
ENSG00000188529	SRSF10	1.758926335933325	NA	0.07859002131235891	0.0021330819541382612	0.0662720036081672	1.3293335704666843e-11	4.9839836904095254e-11	8	14	14
ENSG00000131242	RAB11FIP4	-1.758837910849449	NA	0.07860504354334533	0.1956708596375411	0.18364078461559388	2.648033151420603e-31	2.5411930897432526e-30	40	46	46
ENSG00000060762	MPC1	1.7586882001992612	NA	0.07863048269367712	0.06300308617598722	0.1265071816643886	2.063405931027949e-21	1.310083239955509e-20	4	4	4
ENSG00000169026	SLC49A3	-1.758559389519596	NA	0.07865237583814388	0.0681383853721132	0.16832920632221413	1.3707182398962868e-28	1.1818223778773968e-27	19	23	23
ENSG00000160325	CACFD1	-1.75798351206052	NA	0.07875031478784611	0.022983930136418643	0.053332939551134106	1.4620036909986055e-09	4.782888458018903e-09	18	25	25
ENSG00000065457	ADAT1	-1.7578116765957121	NA	0.07877955790084369	0.028636063393197044	0.15232698951772264	8.37020869458966e-26	6.474547086311144e-25	21	35	35
ENSG00000206535	LNP1	-1.757610610122652	NA	0.07881378678947236	0.2739601305445247	0.032177663532318546	2.976257895379649e-06	7.4402108816130625e-06	33	41	41
ENSG00000162510	MATN1	-1.7566958353788844	NA	0.07896966778225258	0.020107058906715127	0.026171891822391127	2.5829387153829875e-05	5.9059754706803804e-05	6	6	6
ENSG00000184162	NR2C2AP	1.7564013891228103	NA	0.07901989583225416	0.016948880771680434	0.013663550455533904	0.002442316038165013	0.00439904187989621	18	19	19
ENSG00000102189	EEA1	-1.7564007118110674	NA	0.07902001140127869	0.028655248418295365	0.031645191863259654	3.6040985246554613e-06	8.934184099351907e-06	8	8	8
ENSG00000131845	ZNF304	-1.7561583484864631	NA	0.07906137444010357	0.08065072826337115	0.06979597995715767	3.667324870794631e-12	1.4199809033474177e-11	15	15	15
ENSG00000162174	ASRGL1	1.755999301026326	NA	0.07908852791098872	0.11289869419529967	0.14724122578368917	6.275491823547389e-25	4.668911465597144e-24	13	14	14
ENSG00000196867	ZFP28	-1.7553697808912578	NA	0.07919607754113894	0.12765743025650736	0.18924167554781002	2.6174588531072645e-32	2.6280328964834003e-31	12	14	14
ENSG00000069974	RAB27A	1.7552954327536467	NA	0.07920878731116623	0.01288113257619643	0.019934669482613132	0.0002462065127358932	0.0005049869019145834	4	5	5
ENSG00000153406	NMRAL1	1.7551567267903612	NA	0.07923250344748972	0.28085295869494104	0.49133496602078264	3.901948417737953e-100	3.248277350280979e-98	17	20	20
ENSG00000089199	CHGB	-1.7550030596612125	NA	0.07925878440683105	0.010947724139180937	0.010019525934205353	0.009524302412592089	0.01578547038499485	6	6	6
ENSG00000143850	PLEKHA6	-1.7545292479288943	NA	0.07933986280726495	0.04386161298592811	0.054870283905621625	8.381612249889554e-10	2.7861265453257603e-09	20	23	23
ENSG00000111731	C2CD5	1.754081809264791	NA	0.07941649016669702	0.07751917747479885	0.14812948665663533	4.417687986575139e-25	3.312589911752386e-24	12	14	14
ENSG00000086504	MRPL28	-1.7540249666700436	NA	0.0794262292106487	0.09545939996442868	0.0992340476638305	6.695098423087067e-17	3.3948622962010673e-16	5	5	5
ENSG00000139610	CELA1	1.7536837580734108	NA	0.0794847101048363	0.08774977062385679	0.15454448390534542	3.4649771696095943e-26	2.715762956199037e-25	9	12	12
ENSG00000103647	CORO2B	-1.753355026245117	NA	0.07954108567063828	2.3097281900897563e-06	0.04460404057043064	3.412219022931879e-08	1.0069892277449457e-07	1	2	2
ENSG00000171747	LGALS4	-1.7533260436934646	NA	0.07954605756592777	0.02235255488979233	0.011677032199548763	0.005109434756719119	0.008820239238698077	8	11	11
ENSG00000271344	AC018638.6	-1.753100852117446	NA	0.07958469731223122	0.04716989471302218	0.04364271832630374	4.8235948475536366e-08	1.4070390889725686e-07	7	8	8
ENSG00000183624	HMCES	1.7522340816478112	NA	0.07973356550293781	0.1780403167308809	0.06298063536410639	4.4121073482551654e-11	1.5976188537843714e-10	17	23	23
ENSG00000110651	CD81	-1.751952546342788	NA	0.0797819679814297	0.01907872019117125	0.042904768523095736	6.29125266269537e-08	1.8184509002623108e-07	10	13	13
ENSG00000212694	LINC01089	-1.7514132615141076	NA	0.07987475029590978	0.060321033354505865	0.10055225397483336	4.0788684322420703e-17	2.0955217119388635e-16	22	23	23
ENSG00000055130	CUL1	1.7512203694951718	NA	0.07990795806646417	0.025396409628264248	0.03193706668965053	3.24511449856122e-06	8.076991079220082e-06	16	18	18
ENSG00000169258	GPRIN1	-1.7510945243810851	NA	0.07992962926980465	0.012876764006532536	0.07144658142039181	2.0037775341524735e-12	7.883179842436516e-12	3	3	3
ENSG00000161671	EMC10	1.7482095910534643	NA	0.08042774142818816	0.004977446653957192	0.047319720327027394	1.282424971002803e-08	3.908353621419418e-08	2	2	2
ENSG00000153214	TMEM87B	-1.7473312280786153	NA	0.08057989919624964	0.23731690795556237	0.2621508847518831	4.780499123568062e-46	7.633219689950531e-45	21	21	21
ENSG00000104881	PPP1R13L	-1.746870934079941	NA	0.08065972868621278	0.008474179404630956	0.01421736368101141	0.001990571352510103	0.00363461543060006	6	7	7
ENSG00000026652	AGPAT4	1.7442457601176744	NA	0.08111624512402821	0.04468979532227381	0.08221035096808213	3.812254036127917e-14	1.6555164463296441e-13	16	24	24
ENSG00000145604	SKP2	-1.7441302941231522	NA	0.08113637265903419	0.04384854406008068	0.04306208286328239	5.9449216670334815e-08	1.722701278606914e-07	13	14	14
ENSG00000138061	CYP1B1	1.7438892989203265	NA	0.08117839496598303	0.02546213507189377	0.05071685046441774	3.763704402153644e-09	1.1928251116712779e-08	12	16	16
ENSG00000068079	IFI35	1.7431415281846716	NA	0.0813088961270895	0.020960729652547486	0.026579218651432153	2.2303816173441077e-05	5.126499712616821e-05	21	27	27
ENSG00000162078	ZG16B	1.7421512379628739	NA	0.08148198385710219	0.05273649784670468	0.05497412877072241	8.072319802589117e-10	2.6848761112218924e-09	10	12	12
ENSG00000160191	PDE9A	1.74187318911318	NA	0.08153063630843292	0.09938818433525129	0.12992134274529102	5.506243881589145e-22	3.591729795563798e-21	22	25	25
ENSG00000154328	NEIL2	1.7414705796986694	NA	0.0816011259014283	0.05095123984995	0.12929985348434955	7.005640259563639e-22	4.54730222601275e-21	13	18	18
ENSG00000215717	TMEM167B	-1.7413979080931772	NA	0.08161385464579833	0.13426895492345448	0.19805242573785825	6.655330151896608e-34	7.001978943243861e-33	11	12	12
ENSG00000232642	AC008073.2	1.7400186764711212	NA	0.08185573856934579	0.06971482395470248	0.03817116904597791	3.452672426637634e-07	9.353851413018766e-07	10	11	11
ENSG00000140941	MAP1LC3B	-1.7393384901802393	NA	0.08197524074979107	0.07976753654089506	0.147933344371471	4.77388507869513e-25	3.573433226300427e-24	44	49	49
ENSG00000099958	DERL3	1.739338194348361	NA	0.08197529275537146	0.01693418934611387	0.046917085888049825	1.4827790129896033e-08	4.499765934128244e-08	6	8	8
ENSG00000183060	LYSMD4	-1.7391069034451236	NA	0.08201596058504511	0.31215846081034265	0.2993208641040358	1.4230640326901455e-53	2.9087157445295955e-52	20	24	24
ENSG00000105875	WDR91	1.7387971488481515	NA	0.08207045029862146	0.025923136172232304	0.021434988554061594	0.0001429057166534291	0.0003012156016334385	14	15	15
ENSG00000205978	NYNRIN	1.7387262846402474	NA	0.0820829203262463	0.14911963847098864	0.2105813811925161	3.356930270981692e-36	3.840426765648101e-35	6	7	7
ENSG00000254901	BORCS8	-1.7384902023198412	NA	0.08212447499581817	0.03380882547462971	0.028729585781681014	1.0284129515444868e-05	2.4447260474128643e-05	6	7	7
ENSG00000128185	DGCR6L	1.7383725923620335	NA	0.08214518279691814	0.011500175925667835	0.20361403259606198	6.42344614954889e-35	7.011819097301967e-34	5	7	7
ENSG00000135077	HAVCR2	-1.7374458312988283	NA	0.08230850750362652	1.2406343992972116e-05	0.016352991692667164	0.0009082364384336078	0.0017292491043297369	1	2	2
ENSG00000248485	PCP4L1	1.7371150810201392	NA	0.08236685991071498	0.01333764118097599	0.013162070569719698	0.002940502319377399	0.005240223867297414	13	15	15
ENSG00000158488	CD1E	1.7366808882294344	NA	0.08244351300797888	0.014023344012245557	0.04187774049485986	9.10432777703725e-08	2.5928117525432165e-07	3	5	5
ENSG00000049167	ERCC8	1.7366169997388161	NA	0.08245479686475062	0.05680397131278826	0.0738793496474426	8.209521843658392e-13	3.3048143215234213e-12	9	11	11
ENSG00000242612	DECR2	1.7359477148378193	NA	0.08257307989374085	0.22926739165495252	0.2386089432193508	1.8009313775202849e-41	2.4806564010518363e-40	31	37	37
ENSG00000088538	DOCK3	-1.7359340498353526	NA	0.08257549634797631	0.024171820638733167	0.010869308826104616	0.006914720928989368	0.011701258063078613	34	38	38
ENSG00000281404	LINC01176	-1.7357457051923175	NA	0.08260880816175957	0.20742008476423215	0.3030042848171805	2.432442403329763e-54	5.10574721844579e-53	13	18	18
ENSG00000137074	APTX	-1.7356455422552504	NA	0.08262652804276292	0.07963466954001247	0.02445776761369014	4.7923040047254977e-05	0.00010662068159968547	5	6	6
ENSG00000155034	FBXL18	1.7354705314256025	NA	0.082657496700615	0.02822785505988709	0.034804175080949816	1.158007913937235e-06	2.999347185638067e-06	28	32	32
ENSG00000272182	AC135507.1	1.7353789945546825	NA	0.0826736981538819	0.008461919879370153	0.01782005816220282	0.0005313876565056428	0.0010419353900543414	8	10	10
ENSG00000277496	AL357033.4	-1.7353451220933371	NA	0.0826796940199629	0.02132198499914406	0.012178796902347733	0.004237194983591653	0.007410122045035005	16	19	19
ENSG00000221829	FANCG	-1.7352908845383475	NA	0.08268929550642487	0.011238036995189353	0.026625621217204378	2.1934090513258185e-05	5.0442231220579944e-05	3	4	4
ENSG00000186814	ZSCAN30	1.7351727719722527	NA	0.08271020769175723	0.07115150476001984	0.07081346706867031	2.526833493667146e-12	9.873016081772132e-12	22	23	23
ENSG00000233355	CHRM3-AS2	1.7351077587643704	NA	0.08272172030484874	0.17995783202601984	0.32311820993067847	1.332436520387709e-58	3.173604706684559e-57	10	11	11
ENSG00000183773	AIFM3	-1.7350542693196365	NA	0.08273119325064249	0.25684020032164256	0.3522925560784648	5.191615809150105e-65	1.4838503251852527e-63	13	14	14
ENSG00000063169	BICRA	-1.7350068026314582	NA	0.08273960030645267	0.01513659638148503	0.036983747307755804	5.290787896535965e-07	1.4086589293230132e-06	9	11	11
ENSG00000136490	LIMD2	1.7348945661858661	NA	0.08275948180299356	0.021771800210701485	0.04187030839818872	9.128706192968281e-08	2.5991728790173176e-07	4	5	5
ENSG00000159377	PSMB4	1.7342519236116407	NA	0.08287339368771973	0.006089855956779755	0.01831776001857396	0.00044323730320093904	0.0008783310044595451	5	7	7
ENSG00000088256	GNA11	1.733762255063729	NA	0.08296027535997334	0.07663176990348547	0.1558896217499817	2.0271456836526856e-26	1.602005591196309e-25	4	5	5
ENSG00000273216	AC002059.1	-1.733735807726197	NA	0.08296496999929687	0.009465573156592227	0.01746297625835355	0.0006053242980580321	0.0011784205230329428	4	6	6
ENSG00000156928	MALSU1	-1.7336125144107848	NA	0.08298685850827527	0.020198416889996032	0.01987189494532241	0.00025188224342354834	0.0005161960555055485	5	6	6
ENSG00000141179	PCTP	-1.7332716360426366	NA	0.08304739968042527	0.010073627700675825	0.058496430884815646	2.251599501353439e-10	7.798965834924283e-10	3	3	3
ENSG00000111642	CHD4	-1.7331164462582984	NA	0.08307497377253627	0.009490341224317203	0.03476470056388307	1.1745526854226647e-06	3.0399040148375003e-06	7	8	8
ENSG00000129562	DAD1	-1.7327099740562777	NA	0.08314723083749531	0.09309396785501868	0.16123934659025693	2.3848068472352346e-27	1.9596096129965037e-26	10	12	12
ENSG00000257337	AC068888.1	-1.7320981870116048	NA	0.08325608194749845	0.028545060835067092	0.015338421195673212	0.00131757414640226	0.0024624105314573186	12	15	15
ENSG00000183426	NPIPA1	1.7311410606809525	NA	0.08342660847181893	0.20976948166609757	0.42397781678731195	4.5870898089814103e-82	2.197318523302296e-80	43	60	60
ENSG00000125755	SYMPK	-1.731134188006788	NA	0.08342783396479575	0.007456193879544225	0.05119560708126297	3.165968119533439e-09	1.0102937715273344e-08	11	17	17
ENSG00000165661	QSOX2	1.7306959629058838	NA	0.08350600567902322	0.006165150173688992	0.02012329446922621	0.00022991362680686373	0.00047355137954731036	1	1	1
ENSG00000179253	AL162457.1	-1.7306893449334355	NA	0.08350718666440879	0.04440600979077356	0.09497863722440363	3.3010661183312674e-16	1.6077813934468307e-15	12	13	13
ENSG00000174501	ANKRD36C	-1.7294192535615804	NA	0.08373408656765127	0.02536781973969186	0.019515187881501795	0.00028672361617330987	0.0005834151985946952	7	12	12
ENSG00000101407	TTI1	-1.729024152772755	NA	0.08380477243839442	0.04881614065035907	0.05584611340777373	5.886274448572047e-10	1.983177220403969e-09	6	8	8
ENSG00000125743	SNRPD2	1.7288464864881907	NA	0.08383657373189456	0.10130349000614396	0.04833438991201282	8.894102253873174e-09	2.744735640663507e-08	27	30	30
ENSG00000176920	FUT2	-1.728473301139275	NA	0.08390340368333157	0.006679547439034907	0.013040518181539326	0.0030760367038441447	0.005468686858202699	3	3	3
ENSG00000182718	ANXA2	-1.7284401090028712	NA	0.08390934981191395	0.00755995318833946	0.022472207310632358	9.818254074828037e-05	0.00021078272299602653	4	5	5
ENSG00000236618	PITPNA-AS1	-1.7271922371252222	NA	0.08413314455219689	0.006202736332431282	0.018586358242633518	0.00040193939198743007	0.0008019614465610748	14	17	17
ENSG00000161055	SCGB3A1	-1.7271475734873005	NA	0.08414116352559034	0.035756889112378176	0.4068379604724603	8.387593894608699e-78	3.449372846490278e-76	38	45	45
ENSG00000134779	TPGS2	-1.7269781827926636	NA	0.0841715817953431	0.025324468997944286	0.15164941879534113	1.0954337058153097e-25	8.427811853309443e-25	1	2	2
ENSG00000182165	TP53TG1	1.7269701716651122	NA	0.0841730206109243	0.053771701835815956	0.040222887461776595	1.651104362931843e-07	4.602533927164853e-07	17	23	23
ENSG00000181982	CCDC149	1.7266061586814847	NA	0.08423841912325143	0.04182588036065195	0.030039726492155538	6.419370129181782e-06	1.5540059054960246e-05	28	31	31
ENSG00000247774	PCED1B-AS1	1.7263351107932257	NA	0.0842871422472011	0.03272084235843113	0.10444477398148158	9.406052400579916e-18	4.997038185177974e-17	20	21	21
ENSG00000133657	ATP13A3	-1.7250293460849373	NA	0.08452218404060396	0.1894787021489119	0.3132775122042944	1.6786460294067443e-56	3.772883454560453e-55	22	28	28
ENSG00000137040	RANBP6	-1.7249259500279894	NA	0.08454081829521026	0.0009697064926637073	0.012441285227341184	0.003842764674550735	0.006756158643004978	4	6	6
ENSG00000108094	CUL2	-1.7247264168014318	NA	0.08457678798885689	0.005836283998352614	0.03592472888788163	7.741395102123933e-07	2.033346371669832e-06	6	7	7
ENSG00000102595	UGGT2	1.7246138757468574	NA	0.08459708113450638	0.053727049466901176	0.0676371916758023	8.075121921906482e-12	3.0677949897823274e-11	7	7	7
ENSG00000066117	SMARCD1	-1.7243579363016837	NA	0.08464324621629649	0.020922671794769015	0.02284900234525592	8.567808748437082e-05	0.00018528291579690735	5	9	9
ENSG00000187239	FNBP1	1.724249511782891	NA	0.08466280943552891	0.026930569570187846	0.0535653234496628	1.3441245814740113e-09	4.411558363195755e-09	11	11	11
ENSG00000146576	C7orf26	-1.7226299193781078	NA	0.0849554708710275	0.033573261279096815	0.13817140169912034	2.2172155468752548e-23	1.5418908926749287e-22	8	12	12
ENSG00000140577	CRTC3	1.7223224981836949	NA	0.08501111437196233	0.022633058803499743	0.039951226935723706	1.8205528928678544e-07	5.048619269047678e-07	16	22	22
ENSG00000204304	PBX2	1.7220421388262528	NA	0.08506188534957228	0.002987420433411352	0.08455785271997343	1.598743930269625e-14	7.097297349260628e-14	3	32	32
ENSG00000136280	CCM2	-1.7215935295489095	NA	0.08514317613252377	0.20644460473751658	0.2552059036651754	1.1070612494679163e-44	1.7026899880829863e-43	16	17	17
ENSG00000238018	AC093110.1	-1.7212386131286623	NA	0.08520753368792233	0.0004155945839309958	0.0321656009656033	2.9891905887988608e-06	7.467098238501336e-06	1	2	2
ENSG00000137054	POLR1E	1.7210073256381748	NA	0.0852494945780968	0.036673583753648514	0.05290211362184203	1.7085223659501858e-09	5.5565048461368745e-09	7	7	7
ENSG00000164404	GDF9	1.7209530983504366	NA	0.08525933507736203	0.07883372229252927	0.036050826075763376	7.398400948629282e-07	1.9459383108595637e-06	9	13	13
ENSG00000163527	STT3B	-1.720745074135921	NA	0.08529709326529064	0.0096538862688344	0.02922737129029016	8.5978412996834e-06	2.0587039995569764e-05	9	11	11
ENSG00000251584	AC096751.2	1.720653790150037	NA	0.0853136663628424	0.12768848825271956	0.18642808115273815	8.386808335054414e-32	8.195178127512714e-31	13	14	14
ENSG00000105186	ANKRD27	1.720551214849759	NA	0.08533229256538327	0.22037039500851438	0.285388535014683	1.0457694938932213e-50	1.953583992459134e-49	27	33	33
ENSG00000125871	MGME1	1.7205404049387456	NA	0.08533425568157635	0.36117219373127607	0.44389558514148514	3.5249998976462516e-87	1.937507155279986e-85	14	16	16
ENSG00000037474	NSUN2	-1.7204030030140394	NA	0.08535921151487827	0.17359504478662752	0.26033847411149763	1.0885020730117524e-45	1.7284001898220872e-44	12	16	16
ENSG00000157168	NRG1	1.7204003374624328	NA	0.08535969570807359	0.12665923212877936	0.23463608905291145	1.0327802851634342e-40	1.3824467789653158e-39	30	35	35
ENSG00000132950	ZMYM5	-1.7199496356376252	NA	0.0854415969086888	0.016948569961645784	0.034870963084572354	1.1305443564701848e-06	2.9313131492451165e-06	11	13	13
ENSG00000108010	GLRX3	1.719809340834486	NA	0.08546710413679884	0.017713987639018387	0.01328745232516072	0.0028070297856824683	0.005015394227408695	6	8	8
ENSG00000188171	ZNF626	-1.7195991469305942	NA	0.08550533135439042	0.023216402486956344	0.14059584457796132	8.579760948498752e-24	6.072402827313458e-23	9	12	12
ENSG00000256262	USP30-AS1	-1.7191868090324598	NA	0.08558036193029375	0.029334808429882554	0.031086398311769216	4.405969548847705e-06	1.083579116494899e-05	5	5	5
ENSG00000171763	SPATA5L1	1.7190217782335484	NA	0.0856104064712741	0.20781471658642672	0.3675307971387326	1.7897317777723424e-68	5.726139973324235e-67	5	7	7
ENSG00000281468	AC006504.7	-1.718780929729914	NA	0.08565426923879291	0.04120898592940559	0.054307609124466825	1.027514421603516e-09	3.393845303559071e-09	11	14	14
ENSG00000129518	EAPP	-1.7181186444020002	NA	0.08577497674555547	0.003738576832787091	0.012603848169903472	0.0036173766677617	0.006373747254421703	11	13	13
ENSG00000156299	TIAM1	-1.7166463294324832	NA	0.08604381200417309	0.08634654628622178	0.08667572735149344	7.288013503652354e-15	3.309908463298046e-14	22	25	25
ENSG00000221995	TIAF1	1.7164427293131193	NA	0.08608104159736742	0.07482377887244225	0.06060992869493023	1.0450708915381965e-10	3.7036413967738233e-10	14	16	16
ENSG00000258733	LINC02328	-1.7160497709218097	NA	0.08615293336754305	0.003989132498740953	0.02371904221726885	6.256847078849285e-05	0.0001372281245110454	8	9	9
ENSG00000278259	MYO19	-1.7158267177196564	NA	0.08619376254419714	0.05638020777507505	0.1126218346082992	4.235755748978293e-19	2.3973259187864273e-18	10	15	15
ENSG00000248810	LINC02432	1.7158058862048355	NA	0.08619757648441259	0.27722516348162435	0.41461164682328056	1.0138646882477915e-79	4.551509303340674e-78	12	21	21
ENSG00000265415	AC099850.3	1.7157221324313947	NA	0.08621291192926013	0.003960183622160676	0.012646832374187867	0.0035600540063911125	0.006281945761359001	10	11	11
ENSG00000139344	AMDHD1	1.7157034107362477	NA	0.0862163402018279	0.2555935473097796	0.334946793025836	3.6279279350722534e-61	9.25823454740388e-60	10	10	10
ENSG00000136628	EPRS	1.7151448256686694	NA	0.08631867764723486	0.011904624638447483	0.08314484140986202	2.6979903450587827e-14	1.1815075696479332e-13	6	7	7
ENSG00000133627	ACTR3B	1.7135286129826577	NA	0.08661533402976458	0.005758091797057644	0.042172127586276885	8.189258515193075e-08	2.3429695408249255e-07	10	15	15
ENSG00000054219	LY75	-1.7130025211671933	NA	0.08671207577131657	0.5012603820239488	0.3749659153944273	3.413152504716064e-70	1.1590525208589264e-68	30	35	35
ENSG00000108666	C17orf75	-1.7127052996539487	NA	0.08676676966617929	0.003630609856321798	0.015638151357873678	0.0011802818604144825	0.0022198567256249135	3	5	5
ENSG00000260052	AC023813.3	1.7112102421681488	NA	0.08704230863318031	0.07088200361763096	0.09414678569404006	4.505818511331759e-16	2.176821218891287e-15	8	11	11
ENSG00000140950	MEAK7	-1.7109881459042848	NA	0.08708330114183607	0.03621166130407309	0.18949601699493093	2.3554875082226078e-32	2.3691645324639006e-31	34	48	48
ENSG00000069869	NEDD4	-1.7108479546499393	NA	0.08710918438958451	0.10947535333985726	0.11530874145433187	1.5207551554019416e-19	8.81657544286271e-19	25	31	31
ENSG00000154217	PITPNC1	-1.7107946076767715	NA	0.08711903537172894	0.015292745419570772	0.025958196509676765	2.789707087892023e-05	6.356721611780534e-05	10	10	10
ENSG00000148225	WDR31	1.71063208912956	NA	0.08714905137558278	0.047282543665078794	0.027090446680371538	1.8552866876348727e-05	4.3035724883336174e-05	19	22	22
ENSG00000163684	RPP14	-1.7103937517105032	NA	0.0871930856732728	0.05246845743157572	0.09034935657484769	1.85889708600059e-15	8.724199816043821e-15	4	4	4
ENSG00000147459	DOCK5	-1.7098520103939407	NA	0.08729324249235997	0.0660914516925243	0.08823697021656896	4.080248431548246e-15	1.8794568990765745e-14	12	15	15
ENSG00000197566	ZNF624	-1.7096788956211777	NA	0.08732526741712465	0.005096814787041248	0.014198065863972108	0.0020047922170096056	0.0036594126375197157	9	14	14
ENSG00000155287	SLC25A28	1.7096461855285068	NA	0.08733131960186384	0.003105748523100509	0.011764494153645843	0.004945214056101786	0.008553250211607619	7	12	12
ENSG00000204520	MICA	-1.709076461637128	NA	0.08743678705966222	0.02542663319777832	0.38513637401340467	1.404989514304321e-72	5.061799407732101e-71	6	33	33
ENSG00000145901	TNIP1	-1.7088725566864014	NA	0.08747455896841483	0.016775270142567595	0.08360149143588191	2.278382040982153e-14	1.0013319738801369e-13	1	1	1
ENSG00000186399	GOLGA8R	-1.7087428569793701	NA	0.08749859174504919	0.00737673148215986	0.08280163933027254	3.0633456020037964e-14	1.337406153990914e-13	1	5	5
ENSG00000228801	AC064807.1	-1.7086293025976422	NA	0.08751963723841022	0.004461716290291519	0.029026550155921052	9.241988767734036e-06	2.205550589728235e-05	12	16	16
ENSG00000120697	ALG5	-1.7086012363433836	NA	0.08752483950033473	0.006923880605746004	0.013678708321155595	0.0024286666418762374	0.004375376010246412	1	2	2
ENSG00000109066	TMEM104	1.7073593664317033	NA	0.08775527798098791	0.012200582410979332	0.012364556443768394	0.003954045393817875	0.006938291666692187	27	33	33
ENSG00000093000	NUP50	1.7058106461634415	NA	0.08804334031150697	0.15212391321336555	0.2888189441621245	2.083889413620466e-51	4.0243940939388937e-50	22	28	28
ENSG00000178934	LGALS7B	-1.7054085028447608	NA	0.08811826363140089	0.012525278914612135	0.0112046166251837	0.006097350048089835	0.010411575821437079	9	12	12
ENSG00000157796	WDR19	1.7050444283676571	NA	0.0881861386778458	0.028901943435555046	0.07131938439147315	2.099376867552902e-12	8.246040747060174e-12	12	14	14
ENSG00000138722	MMRN1	1.7042030038533433	NA	0.0883431682276092	0.019321619959880555	0.030281321806552585	5.885181810923591e-06	1.42912748336914e-05	5	7	7
ENSG00000155849	ELMO1	-1.7040475321624102	NA	0.08837220754976409	0.04898807654806111	0.06575944463587712	1.6027091864655816e-11	5.978868792407714e-11	18	21	21
ENSG00000213672	NCKIPSD	-1.70373647122473	NA	0.0884303312505966	0.19215701420714057	0.1481756361097381	4.337807555653798e-25	3.2541146881849073e-24	13	18	18
ENSG00000205537	AC121338.1	1.703453380093745	NA	0.08848325539664496	0.014863682954493047	0.023275236447103664	7.344707150738477e-05	0.00015994207355938305	7	8	8
ENSG00000124279	FASTKD3	1.7024975950843804	NA	0.08866212891705047	0.023993644014865288	0.02039494899047449	0.00020833319178550994	0.00043132994155857903	28	35	35
ENSG00000181381	DDX60L	1.7022953626634998	NA	0.08870001369519487	0.2520495547781321	0.26509224874962645	1.2522080903179542e-46	2.043208043849914e-45	32	34	34
ENSG00000182873	PRKCZ-AS1	1.7021020455041616	NA	0.08873624054636822	0.018108174878683346	0.04523693469672935	2.7166426879830774e-08	8.08814330837184e-08	5	6	6
ENSG00000104921	FCER2	-1.700998241400466	NA	0.08894331741430338	0.03574280290083802	0.10597154784385875	5.282452090770397e-18	2.837105258522441e-17	9	12	12
ENSG00000117298	ECE1	-1.7007505798370324	NA	0.08898983288323338	0.04440939769120587	0.09327403280107441	6.243420161231353e-16	2.994920625033748e-15	23	35	35
ENSG00000102575	ACP5	-1.7001177543831674	NA	0.0891087783517602	0.273631061437568	0.30789443199584415	2.2977665731595602e-55	5.000558244049911e-54	19	20	20
ENSG00000198668	CALM1	1.6991312372091896	NA	0.08929445890563209	0.011898763497614814	0.010948590529628077	0.006711899893985639	0.011380499434641065	16	17	17
ENSG00000142185	TRPM2	-1.696178589367254	NA	0.08985206391822993	0.24015701352143295	0.24219500852215947	3.6939734423345547e-42	5.192454964147154e-41	43	49	49
ENSG00000125966	MMP24	-1.69591246039817	NA	0.08990245954894306	0.010436097515245305	0.034447733888230504	1.3162641209542822e-06	3.392337452696872e-06	4	4	4
ENSG00000116574	RHOU	-1.6958205807065176	NA	0.08991986367037506	0.008756830868395153	0.01309554238774844	0.003013916092493189	0.0053649208086117605	6	10	10
ENSG00000133256	PDE6B	-1.6950206756591797	NA	0.09007149864863315	0.006019778225974288	0.020616307017933055	0.0001922615360212412	0.0003995023726194433	1	2	2
ENSG00000255422	AP002954.1	1.694880989381769	NA	0.09009799954397746	0.4651866975120256	0.5163220244546294	1.8798884773534727e-107	1.942060692658717e-105	8	9	9
ENSG00000250510	GPR162	-1.694335935121067	NA	0.09020146575553087	0.013845934084307438	0.06050648285367631	1.0851074628285158e-10	3.8423514102924256e-10	9	10	10
ENSG00000140853	NLRC5	-1.6939638506363714	NA	0.0902721524717792	0.19643988214040892	0.2521106930761753	4.449976329948195e-44	6.7117540969464905e-43	32	35	35
ENSG00000213930	GALT	-1.6937749974777463	NA	0.09030804688317144	0.01877198491830354	0.09362222997386192	5.481806866792683e-16	2.637696575719072e-15	11	12	12
ENSG00000188191	PRKAR1B	1.6936007438976606	NA	0.0903411766090836	0.025561566393478747	0.027532834787455024	1.58209012380787e-05	3.6928356517192277e-05	17	18	18
ENSG00000116106	EPHA4	-1.6933842480975507	NA	0.0903823512017069	0.04781731312593059	0.0691154170260794	4.704144135192661e-12	1.8112116698342824e-11	11	12	12
ENSG00000263874	LINC00672	-1.6924199891051375	NA	0.09056592373219537	0.03216046807887219	0.050340842869867335	4.311130932994643e-09	1.3625430219300616e-08	16	21	21
ENSG00000006607	FARP2	1.6918839659315483	NA	0.09066809974139786	0.09448747903323977	0.16867339022931732	1.1925307547335666e-28	1.0313015588969206e-27	27	32	32
ENSG00000153291	SLC25A27	-1.6917350235439113	NA	0.09069650739315241	0.17758322294652681	0.013844430748244886	0.0022843775212848835	0.004131054530477114	10	12	12
ENSG00000120539	MASTL	1.6913538317592371	NA	0.09076924437916252	0.38360002156946915	0.24736631536228026	3.712857317528172e-43	5.3731468471131325e-42	16	17	17
ENSG00000093217	XYLB	1.691278214148141	NA	0.09078367890421549	0.008381795166727971	0.010819356913652016	0.007045705320544993	0.011908811407650906	12	15	15
ENSG00000197321	SVIL	-1.6911425467740406	NA	0.09080958086014977	0.07410612608515775	0.0686238625879334	5.63047589334423e-12	2.1576990188817923e-11	36	45	45
ENSG00000148337	CIZ1	-1.6905548626459581	NA	0.09092185163761597	0.006756674520155291	0.01111871404100812	0.006296885698300998	0.01073199094018722	6	11	11
ENSG00000249684	AC106795.2	1.6905423330172828	NA	0.09092424650414463	0.06723765680972095	0.06721743317447035	9.413184507577688e-12	3.561144961845351e-11	10	18	18
ENSG00000118200	CAMSAP2	-1.6904646035051947	NA	0.09093910456692293	0.003814154102671496	0.027075190293358278	1.8655080030688514e-05	4.326696881880948e-05	7	9	9
ENSG00000037757	MRI1	1.690285470247403	NA	0.09097335347738912	0.13351897422603562	0.14748459932116562	5.700229500767747e-25	4.248293598812086e-24	22	33	33
ENSG00000247934	AC022364.1	1.6900264440432464	NA	0.09102289565123614	0.11326519261248122	0.0430230077077819	6.029126466627975e-08	1.7459218131746565e-07	11	12	12
ENSG00000198231	DDX42	-1.689143178159747	NA	0.09119199502622381	0.09409274684541967	0.17656664851920648	4.81799236846254e-30	4.420746448730021e-29	13	17	17
ENSG00000163382	NAXE	-1.6885604379246695	NA	0.091303697625946	0.05430730230827112	0.07240240634287241	1.411503315412677e-12	5.607104553164697e-12	11	13	13
ENSG00000197520	FAM177B	-1.6884589670668382	NA	0.09132315931331747	0.08336502182004449	0.11058871503957084	9.178007569362358e-19	5.11350395734227e-18	8	8	8
ENSG00000273611	ZNHIT3	1.6882971292040334	NA	0.09135420604117535	0.17651904191739703	0.21709320900397508	2.079309835682575e-37	2.4711077180956674e-36	3	4	4
ENSG00000251136	AF117829.1	-1.6877067853789043	NA	0.09146752862682257	0.1999297526643787	0.11898146808281136	3.732329886831528e-20	2.2286116026905943e-19	21	25	25
ENSG00000183682	BMP8A	-1.6872533910519691	NA	0.09155463903423779	0.03650100360395548	0.06828994841232569	6.3614676343661404e-12	2.4286021474119533e-11	29	37	37
ENSG00000156265	MAP3K7CL	1.6862983010624626	NA	0.09173835812418325	0.09840302681130625	0.09128632619487011	1.3109798390195055e-15	6.198509307787565e-15	23	28	28
ENSG00000166181	API5	1.6852346093182202	NA	0.0919433161851031	0.04833838045184724	0.0737175501741127	8.711963144894359e-13	3.50543068915517e-12	9	9	9
ENSG00000115419	GLS	1.6848216910047533	NA	0.09202297864937813	0.023108594060023167	0.050685129089141634	3.807074485847158e-09	1.2059350594900845e-08	9	11	11
ENSG00000176597	B3GNT5	1.6845112084757403	NA	0.09208291515509373	0.06138495074626281	0.05050845222710637	4.057921480834065e-09	1.2836984961229179e-08	39	48	48
ENSG00000164674	SYTL3	-1.6842517832604915	NA	0.09213301944412844	0.009241968531656458	0.011552534446999581	0.005352807205209312	0.00920438090465602	9	11	11
ENSG00000088247	KHSRP	1.682787911103491	NA	0.09241615609304267	0.0065440017037734985	0.024198199314098223	5.2629304564879854e-05	0.00011654699689864728	5	7	7
ENSG00000130511	SSBP4	-1.6827453215692763	NA	0.09242440404937481	0.003310325604776926	0.025539833757664224	3.2437711523114354e-05	7.343555312341757e-05	4	5	5
ENSG00000126254	RBM42	1.6824234702213188	NA	0.09248675340375145	0.0024456285492509278	0.011474216210359862	0.005511914185284251	0.009460896443142791	2	3	3
ENSG00000107819	SFXN3	-1.6813834009782926	NA	0.09268846757795748	0.19978627729611756	0.29767880621680737	3.1185147225503867e-53	6.291695173766657e-52	16	18	18
ENSG00000177479	ARIH2	-1.6812015464755317	NA	0.09272377324147807	0.044374862233315285	0.018087664359646326	0.00048199649994665395	0.000950961571282233	8	11	11
ENSG00000134444	RELCH	1.6810271059546182	NA	0.09275764968156006	0.03510430380502589	0.029329543978826807	8.287567322099667e-06	1.9888537924249537e-05	9	10	10
ENSG00000138796	HADH	-1.680843785364554	NA	0.09279326134261968	0.002556687475977884	0.037334910532583254	4.6634188722553263e-07	1.2482124276620353e-06	6	8	8
ENSG00000177575	CD163	-1.6807715056489863	NA	0.09280730533910053	0.004701452337336584	0.015795250812762174	0.0011141835501388897	0.0021019949066371636	2	2	2
ENSG00000107771	CCSER2	-1.6807001472354228	NA	0.09282117199975698	0.0946786231756054	0.15089150612748128	1.4797437775897089e-25	1.1313475720858635e-24	19	24	24
ENSG00000176125	UFSP1	-1.6805758568832996	NA	0.09284532858392694	0.06877176244731532	0.07990647261415891	8.929144051519699e-14	3.7930614649371146e-13	12	14	14
ENSG00000124256	ZBP1	1.6802928331025497	NA	0.0929003548031374	0.005714138593864257	0.03249096275845147	2.6592779364945047e-06	6.6740754182561484e-06	11	12	12
ENSG00000102796	DHRS12	-1.6801892739260338	NA	0.09292049558790806	0.07417850468492673	0.12323458178790833	7.287640395280803e-21	4.4971480798370097e-20	10	10	10
ENSG00000174775	HRAS	1.6801384798336487	NA	0.0929303755964582	0.08055071472876081	0.062287709294037215	5.677707449355265e-11	2.0420932266986877e-10	15	16	16
ENSG00000196683	TOMM7	1.6795006266127444	NA	0.09305451684371839	0.03431813072446839	0.31629215171887914	3.843472485260017e-57	8.811725889000539e-56	25	29	29
ENSG00000138785	INTS12	-1.6792192459106445	NA	0.09310932244049769	0.018006477783369654	0.01920226663684286	0.000321258384903304	0.0006492940533537725	1	1	1
ENSG00000214595	EML6	-1.6789297866284865	NA	0.09316572856123831	0.0138201210546607	0.04183307763007177	9.25181404514108e-08	2.632039798608567e-07	10	15	15
ENSG00000185730	ZNF696	1.6788024770088819	NA	0.09319054571190812	3.79164975315215e-05	0.07346429825324843	9.560683194509625e-13	3.837026821966898e-12	3	7	7
ENSG00000197728	RPS26	1.6787635272872374	NA	0.09319813945088645	0.6688730603021151	0.6570993551783486	2.120552227982317e-157	9.091337539417189e-155	25	30	30
ENSG00000143799	PARP1	1.6787517145420232	NA	0.09320044259253253	0.03185313041060465	0.037336709400359144	4.660404573859756e-07	1.2476003440075078e-06	7	7	7
ENSG00000253230	LINC00599	1.6786115938811839	NA	0.09322776552906038	0.007917330397574845	0.010186048851896857	0.008943578213485265	0.014903646174624313	7	8	8
ENSG00000118961	LDAH	-1.6780301352848195	NA	0.09334121618338088	0.20037629287897188	0.10731970358604788	3.171481747627269e-18	1.726046984768646e-17	13	14	14
ENSG00000272746	AP005131.7	-1.6777733836644224	NA	0.09339134723731586	0.003495346950631681	0.04593862449293979	2.109774995487033e-08	6.335235755140453e-08	4	5	5
ENSG00000277566	AC089999.2	1.6769909352275922	NA	0.09354425444688738	0.010214016703857244	0.022959151462314663	8.233400183766961e-05	0.00017841114449256967	9	9	9
ENSG00000125952	MAX	1.6763499176729635	NA	0.09366967263541494	0.0344159504752572	0.07167540933572522	1.8425988426566698e-12	7.265745585817252e-12	2	2	2
ENSG00000137801	THBS1	1.6758132432095336	NA	0.09377477929438066	0.09140115766486326	0.1643232369642694	6.904058132919606e-28	5.823792076804639e-27	15	18	18
ENSG00000164329	TENT2	1.675734672819683	NA	0.09379017508872568	0.0050170160797324325	0.020379378771141748	0.0002095132141453475	0.0004336159919597591	3	5	5
ENSG00000235652	AL356599.1	-1.674997722495835	NA	0.0939346785162036	0.032842090551663254	0.02630966147936055	2.4578484650889168e-05	5.626704489094891e-05	8	10	10
ENSG00000185418	TARSL2	1.6742305200788292	NA	0.09408530349116112	0.0020296485807112224	0.018483261669840045	0.0004173122264188746	0.0008308936921928807	4	5	5
ENSG00000124613	ZNF391	-1.6741688153922407	NA	0.09409742639169057	0.012521496293047515	0.1956786486909325	1.7967113700711537e-33	1.8673820172939522e-32	14	15	15
ENSG00000106952	TNFSF8	-1.6741656841111485	NA	0.09409804161675031	0.007225458600572365	0.03428032772833984	1.3978837053498545e-06	3.5944972938218925e-06	8	10	10
ENSG00000183628	DGCR6	-1.6739533599334726	NA	0.0941397659819621	0.1514853148608036	0.09634703119821239	1.9776540874545354e-16	9.742829631070908e-16	17	24	24
ENSG00000108559	NUP88	1.6736049524572423	NA	0.09420826456285168	0.03171491545328131	0.05898354238911829	1.8867115017469875e-10	6.578937686754593e-10	16	18	18
ENSG00000134247	PTGFRN	1.6733339071261777	NA	0.09426158100500812	0.03311937150352559	0.014365543716734425	0.0018847188478845827	0.003451627885772395	22	23	23
ENSG00000137094	DNAJB5	-1.6724405419575612	NA	0.0944374832289463	0.10069831352525108	0.12387504923947172	5.6949229004233804e-21	3.5384866963536434e-20	25	32	32
ENSG00000171425	ZNF581	-1.672401012653673	NA	0.09444527256236002	0.001978055620688576	0.016456244446148113	0.0008745489148939246	0.0016703017420109047	8	10	10
ENSG00000064601	CTSA	1.6719353597361204	NA	0.09453706922906994	0.06012371382474898	0.06260516923512705	5.058254847610289e-11	1.8246531843009855e-10	23	26	26
ENSG00000154642	C21orf91	-1.6714248544071757	NA	0.0946377900512651	0.01653729192638077	0.01781542737398131	0.0005322857644300757	0.0010432192656241563	3	4	4
ENSG00000214113	LYRM4	1.6709875185219967	NA	0.0947241431870398	0.11123899201794722	0.18661768140963783	7.754807675166026e-32	7.586263366880901e-31	19	23	23
ENSG00000100632	ERH	-1.6707342301851968	NA	0.09477418451045336	0.01350940152027736	0.015715725264994675	0.0011471628927310837	0.002161834774444544	8	10	10
ENSG00000035928	RFC1	1.6705253494781165	NA	0.09481546830391246	0.007158599182683392	0.015156227556132681	0.0014087969317712777	0.002621469030267539	6	7	7
ENSG00000064999	ANKS1A	1.6701660382291128	NA	0.09488651734017496	0.01721822668735426	0.01898700096360192	0.0003474158481191439	0.0006981291749935784	8	9	9
ENSG00000119599	DCAF4	-1.6701441093683453	NA	0.09489085486242355	0.2772192946840819	0.3366372769347911	1.5466612383463383e-61	3.9885253498347906e-60	31	37	37
ENSG00000081692	JMJD4	1.6697187154273212	NA	0.09497502909596268	0.012868651327363756	0.022123937096778505	0.00011136401837429063	0.00023762368434748166	7	10	10
ENSG00000126457	PRMT1	-1.6686680174443702	NA	0.09518319085189358	0.009478601348021401	0.021169303001941007	0.00015734207956315612	0.00033058800813876065	13	18	18
ENSG00000160193	WDR4	-1.668568356074597	NA	0.0952029544834514	0.06056260028844686	0.09228736212953123	9.024438432559412e-16	4.290548785138934e-15	10	11	11
ENSG00000141232	TOB1	1.6680876275196295	NA	0.0952983328985897	0.14813838719265734	0.1884614387478895	3.616511260004987e-32	3.5974217864167937e-31	8	9	9
ENSG00000166819	PLIN1	1.6677775903624088	NA	0.09535988605988968	0.0017954601577502528	0.010089598780053456	0.009275378480995754	0.01541163313347507	5	6	6
ENSG00000071462	BUD23	-1.6675679129241465	NA	0.0954015323707082	0.027978176213450376	0.08888061432199922	3.2116115390530268e-15	1.4885385481951447e-14	20	24	24
ENSG00000078674	PCM1	1.6675149638777245	NA	0.09541205145843995	0.04964714645431322	0.09903632308980216	7.211320578540295e-17	3.6490686515605643e-16	17	21	21
ENSG00000175662	TOM1L2	-1.667110933615352	NA	0.09549234845415179	0.044658337885629416	0.048325726311118505	8.92194301493488e-09	2.7528319676703538e-08	10	13	13
ENSG00000065675	PRKCQ	-1.6663144051128351	NA	0.095650809064402	0.002462760047375703	0.014325133423605627	0.0019130085462472645	0.0034989530247007614	5	7	7
ENSG00000204977	TRIM13	-1.666293673302226	NA	0.09565493624015887	0.04427106459065542	0.09969966406761331	5.62042858559788e-17	2.866034190140293e-16	7	9	9
ENSG00000087365	SF3B2	1.6660894113449982	NA	0.09569560721937469	0.1396909814859288	0.26367038182413005	2.394445860954297e-46	3.8556199126296e-45	6	7	7
ENSG00000196776	CD47	-1.6643517926599596	NA	0.09604214779972393	0.057734382416545084	0.05860307904374525	2.1661167110763525e-10	7.510460064344595e-10	13	13	13
ENSG00000091073	DTX2	-1.6642505542103236	NA	0.09606236913142424	0.03405890587539268	0.2581373230253085	2.949014996371887e-45	4.61429362890342e-44	9	14	14
ENSG00000133422	MORC2	-1.6640783760077162	NA	0.09609676776934321	0.04658302503690565	0.03702597458112018	5.211093609502994e-07	1.388734177301738e-06	30	33	33
ENSG00000128159	TUBGCP6	1.663695688411705	NA	0.09617325835043694	0.022040999140116504	0.034926574149576645	1.1081744186460985e-06	2.8754854146409355e-06	12	16	16
ENSG00000154269	ENPP3	1.662834654751333	NA	0.09634553761383993	0.007509109217511044	0.01900267869616029	0.0003454405076172245	0.0006944852596867271	8	10	10
ENSG00000111725	PRKAB1	1.6620603254914292	NA	0.09650067949277905	0.15562107594231936	0.3064212410698604	4.6856167487721695e-55	1.0095474396704676e-53	10	11	11
ENSG00000002016	RAD52	-1.6618505520656466	NA	0.09654274334411547	0.048770397081422195	0.17560096994861354	7.145782376497388e-30	6.494065817411431e-29	10	16	16
ENSG00000184524	CEND1	-1.660733007274373	NA	0.09676708114547772	0.025812927563055994	0.021615976496642136	0.0001338405078341828	0.0002830822482546128	8	9	9
ENSG00000187097	ENTPD5	1.6603259158061483	NA	0.09684890489279786	0.05053837659073249	0.06017759061698515	1.2228535567922864e-10	4.314074397332014e-10	4	6	6
ENSG00000204228	HSD17B8	-1.660138035388241	NA	0.09688668675792748	0.010978003023497943	0.03751512053644151	4.370921704879054e-07	1.1728514523074777e-06	4	17	17
ENSG00000041880	PARP3	-1.6596342376923163	NA	0.09698805627884373	0.07581510540680132	0.02565659621871478	3.110067255561631e-05	7.057634427104197e-05	21	25	25
ENSG00000255423	EBLN2	1.6591673840390289	NA	0.09708206795321782	0.015935873471998274	0.012279506689507239	0.004081220969661361	0.007151937299072418	3	4	4
ENSG00000227345	PARG	-1.658456056557912	NA	0.09722545010253052	0.018918891333581735	0.019534965702133297	0.0002846707051491508	0.0005793754952056477	8	8	8
ENSG00000034713	GABARAPL2	1.6582147533962168	NA	0.09727412797531378	0.004000110491382635	0.014119116622547499	0.0020640491701805785	0.003758375368382538	8	13	13
ENSG00000103549	RNF40	1.6581008864380755	NA	0.09729710502098886	0.04516895564578104	0.10640289072991896	4.487200160703556e-18	2.420603823715171e-17	9	11	11
ENSG00000059691	GATB	-1.6580178500725047	NA	0.09731386354231467	0.03535682621925035	0.13563347676354484	5.974203428999187e-23	4.0639275923802875e-22	12	17	17
ENSG00000100372	SLC25A17	1.6579359034489698	NA	0.09733040439247807	0.00907777814674126	0.013642805272981498	0.002461122651778596	0.0044315195669205314	10	11	11
ENSG00000227500	SCAMP4	-1.6579218663151238	NA	0.09733323800041609	0.039255081049865664	0.0615812655226077	7.341426799162184e-11	2.6289022380211377e-10	18	20	20
ENSG00000065665	SEC61A2	-1.6576922256731315	NA	0.0973796038047173	0.013700861444726407	0.1323791638435042	2.1210018566189233e-22	1.4097587681228422e-21	10	13	13
ENSG00000249673	NOP14-AS1	1.657385080079328	NA	0.0974416459144303	0.07698932682941827	0.08600726340994896	9.34034873710262e-15	4.207450498885548e-14	24	25	25
ENSG00000144136	SLC20A1	1.6570546522884488	NA	0.09750842620354075	0.030091103807060073	0.04248916032872954	7.306302381907235e-08	2.1001639213430635e-07	6	6	6
ENSG00000078018	MAP2	1.6569788864786994	NA	0.09752374381884091	0.012785337405454778	0.010465761015306685	0.008048208453766626	0.013497675136237156	11	13	13
ENSG00000165879	FRAT1	1.656873654645633	NA	0.09754502178671637	0.014627254075516554	0.024563696468465512	4.6125867964010143e-05	0.000102835739692513	6	6	6
ENSG00000110660	SLC35F2	-1.6565108732936806	NA	0.09761840493668025	0.031432569796874484	0.02213413619079251	0.00011095384008762734	0.00023682940278578108	8	8	8
ENSG00000143801	PSEN2	-1.6562660104121623	NA	0.09766796055806924	0.008276212192963385	0.055218299309210385	7.389232746313536e-10	2.4648502697243888e-09	4	6	6
ENSG00000129353	SLC44A2	-1.6557362154255646	NA	0.09777524985962027	0.15288632967112165	0.21409198785565425	7.514403352569511e-37	8.796211815236486e-36	12	12	12
ENSG00000141564	RPTOR	1.6555863204584889	NA	0.09780562232218591	0.010316666710844557	0.13212070354024844	2.34509738831136e-22	1.5545448439177235e-21	11	13	13
ENSG00000178950	GAK	-1.6551988939695328	NA	0.09788415952558002	0.057349554962711595	0.08378060201084934	2.1321780499627723e-14	9.392427788032772e-14	10	13	13
ENSG00000267454	ZNF582-AS1	-1.6550300913645326	NA	0.0979183941202207	0.13227959977485523	0.09791301856073148	1.0994102839583444e-16	5.491927456918627e-16	10	11	11
ENSG00000154222	CC2D1B	-1.653882582048888	NA	0.09815137232739389	0.0864487440514647	0.2775736153445284	4.00950962224452e-49	7.154951145876303e-48	21	25	25
ENSG00000148926	ADM	1.6536342244185729	NA	0.0982018544864983	0.012908481743090465	0.016606589517317638	0.0008277355735650606	0.001586015346487958	22	26	26
ENSG00000269858	EGLN2	1.6533084785973182	NA	0.09826809831380137	0.16651143685027012	0.29944170567675754	1.3431326722610775e-53	2.7486136272798588e-52	39	55	55
ENSG00000167617	CDC42EP5	1.652606090231438	NA	0.09841105779898404	0.006360484027738439	0.01179290765190077	0.004893026633532279	0.008469820706414156	4	5	5
ENSG00000134086	VHL	1.6521821056836528	NA	0.09849743316706422	0.06271211257873398	0.041767153137372844	9.473884106399211e-08	2.690752542905599e-07	28	35	35
ENSG00000040933	INPP4A	1.6521287767768644	NA	0.09850830177221567	0.015264158754017843	0.021989931843325608	0.00011689684935135773	0.0002487484885874716	6	8	8
ENSG00000143252	SDHC	1.6514779336971304	NA	0.09864102289211062	0.12116167087701205	0.2868366147979402	5.298020485001526e-51	1.0039309756606758e-49	11	13	13
ENSG00000225963	AC009950.1	1.6513750956888542	NA	0.09866200686386271	0.009912391957053826	0.01357499113086028	0.0025236286903992855	0.004537874427142429	12	14	14
ENSG00000174446	SNAPC5	-1.650318101890929	NA	0.09887789180795656	0.047070713005075496	0.13460127603453506	8.933468123860701e-23	6.038630069219045e-22	7	9	9
ENSG00000188011	RTP5	-1.6495112731343982	NA	0.09904293560976536	0.011244181200645046	0.01395998565283986	0.0021889283947519643	0.003971007409457467	17	20	20
ENSG00000225756	DBH-AS1	-1.6487809424535096	NA	0.09919252059018584	0.13253368597917287	0.16612640598738834	3.337711994560303e-28	2.842026961008671e-27	32	38	38
ENSG00000230266	XXYLT1-AS2	1.6483021677674303	NA	0.09929068013243472	0.020663513074501608	0.013913551215669773	0.0022267889701982654	0.004032865566578314	13	14	14
ENSG00000087077	TRIP6	-1.6482588288312203	NA	0.09929956941013385	0.030001533318655446	0.01408916820089577	0.0020869882288441386	0.0037949062810357474	16	19	19
ENSG00000257354	AC048341.1	1.6480695354359283	NA	0.09933840294724139	0.06701527520916456	0.04628821664938278	1.8600374049708785e-08	5.6059369873190854e-08	15	15	15
ENSG00000119318	RAD23B	-1.6479602093441936	NA	0.09936083671295459	0.011099870875209094	0.10734715746047273	3.1386796985622927e-18	1.709822685852756e-17	7	9	9
ENSG00000267342	AC087289.2	1.647211230426822	NA	0.09951463626902582	0.0023823614747480026	0.028623552851000825	1.0684080220218189e-05	2.5373395886514572e-05	3	4	4
ENSG00000172426	RSPH9	1.646101874415426	NA	0.09974278660736256	0.022184447140381855	0.04370573920911107	4.715384676506099e-08	1.3768794792678886e-07	9	11	11
ENSG00000163687	DNASE1L3	1.6458277363798453	NA	0.09979923011885511	0.024711380349578	0.012904084079730196	0.003235723507493365	0.005733499982879424	12	13	13
ENSG00000129450	SIGLEC9	-1.6457400604770451	NA	0.09981728747999145	0.0180215546620528	0.03137154756235187	3.976670386294167e-06	9.818013310474903e-06	17	20	20
ENSG00000145287	PLAC8	1.6456099598504061	NA	0.099844087261401	0.0046122807222337015	0.012222563106932625	0.004168682075780277	0.007297746929109429	5	8	8
ENSG00000184361	SPATA32	-1.6451636314087017	NA	0.09993607128498624	0.05527124636573743	0.2688486113287634	2.2455944137068105e-47	3.771762840417052e-46	8	13	13
ENSG00000089094	KDM2B	1.6441095915259023	NA	0.10015356707677386	0.026855829369885603	0.012211708523087105	0.0041855685898380774	0.007323962166476067	18	22	22
ENSG00000219607	PPP1R3G	-1.6440448203451712	NA	0.10016694458064725	0.07446777487671849	0.1368097094058444	3.7750214496585984e-23	2.597826759237372e-22	10	14	14
ENSG00000240859	AC093627.4	-1.6432298844023683	NA	0.1003353789768176	0.01288165214568567	0.08869788113996603	3.43751781547671e-15	1.5915224896762986e-14	13	17	17
ENSG00000130363	RSPH3	1.6431137424182796	NA	0.10035940206288585	0.10401508719632489	0.1419187446535415	5.1053468072896026e-24	3.6525487024701457e-23	30	39	39
ENSG00000162402	USP24	-1.643022495741972	NA	0.10037827895989254	0.03829842361293008	0.017538809555073996	0.0005888012367817694	0.0011482092801422064	13	15	15
ENSG00000164344	KLKB1	-1.6428932400780811	NA	0.1004050239107975	0.07678678148421417	0.14144325686050677	6.1531270007503825e-24	4.3820587597951953e-23	10	12	12
ENSG00000229056	HECW2-AS1	-1.6426189226851717	NA	0.10046180314622917	0.07791008656338806	0.057245468990609796	3.5446373142732595e-10	1.2142825669690797e-09	6	7	7
ENSG00000171033	PKIA	-1.6423384418182618	NA	0.10051988457986771	0.006588638341162369	0.12178751448935793	1.2714570097067075e-20	7.759507565644246e-20	10	13	13
ENSG00000188004	SNHG28	-1.641885864167975	NA	0.10061365991329688	0.04576553993957786	0.023403335299563864	7.012556803004998e-05	0.00015307833072140113	10	12	12
ENSG00000167767	KRT80	-1.641161530505706	NA	0.1007638889146579	0.053856303928173435	0.042249976437256434	7.963034053332402e-08	2.2812908616872262e-07	22	26	26
ENSG00000146067	FAM193B	-1.6409324621538595	NA	0.10081143557099674	0.062297785744601326	0.0842374548782913	1.8002601275917646e-14	7.973311190101025e-14	15	17	17
ENSG00000180316	PNPLA1	-1.6405534245662396	NA	0.10089014990946822	0.00955037273268611	0.015331611750870097	0.0013208738423687218	0.0024680393901483125	13	17	17
ENSG00000135372	NAT10	-1.6403899866399343	NA	0.10092410599892696	0.03249389614279324	0.017754143300375887	0.000544316305065492	0.0010653367171385667	4	5	5
ENSG00000128268	MGAT3	1.6398855483033041	NA	0.10102896622915888	0.015845303866939973	0.016783226601087147	0.0007759506784670688	0.0014906215061086328	5	6	6
ENSG00000104969	SGTA	1.639395412283607	NA	0.10113093648442818	0.058959718972197615	0.09452100015910078	3.917440471276842e-16	1.900839854136664e-15	17	19	19
ENSG00000083223	TUT7	1.6388070767368188	NA	0.10125344489308705	0.022258051281891796	0.01003512538578644	0.009468303292989595	0.015698726981676358	16	19	19
ENSG00000100197	CYP2D6	-1.6382928733667868	NA	0.1013606136226546	0.2243934778077043	0.4796138714940058	7.962153621206609e-97	5.962575216160355e-95	29	34	34
ENSG00000004779	NDUFAB1	1.638047364303586	NA	0.10141181374114608	0.01647266895727929	0.013368250985472062	0.002724284704758354	0.004875170447866118	16	17	17
ENSG00000225190	PLEKHM1	-1.6379824481813112	NA	0.1014253552302714	0.011098360812224024	0.04213164783070738	8.309416499746625e-08	2.376157804804984e-07	20	34	34
ENSG00000215021	PHB2	1.6379764783638895	NA	0.10142660060519822	0.0012131226306790822	0.017893885142379523	0.0005172737190496967	0.0010163527736002805	2	3	3
ENSG00000060558	GNA15	-1.6379496208863378	NA	0.10143220354512644	0.009409273422160021	0.018320353849762317	0.0004428187449440449	0.0008776029882174305	16	19	19
ENSG00000197043	ANXA6	1.637329603215896	NA	0.10156161862383449	0.09095930350330113	0.15210483455518245	9.142343942428686e-26	7.059075023354774e-25	12	12	12
ENSG00000260708	AL118516.1	1.6371239488674862	NA	0.10160457348102206	0.3246748050356556	0.05694245596865334	3.956262485722486e-10	1.3488259516432387e-09	11	12	12
ENSG00000138380	CARF	-1.6368104351579933	NA	0.10167008466985486	0.030112346565790257	0.020405892990232592	0.00020750777562302593	0.00042967288627858874	8	10	10
ENSG00000137825	ITPKA	1.6362883465116662	NA	0.10177925388446885	0.01767903738367691	0.024574570716374904	4.5945245014187665e-05	0.00010247301427341712	4	4	4
ENSG00000197324	LRP10	-1.6356135357488741	NA	0.1019204956736176	0.017733387054892386	0.029074966380099238	9.082401986145785e-06	2.1695794910212295e-05	7	7	7
ENSG00000152942	RAD17	1.6356006913068903	NA	0.101923185601866	0.07652998249725072	0.03085075547402031	4.795523028157715e-06	1.1748346344268093e-05	15	18	18
ENSG00000185187	SIGIRR	-1.6352170149197305	NA	0.10200356252061356	0.051530985891295726	0.08273806656624015	3.136251290725867e-14	1.3685387629683945e-13	5	7	7
ENSG00000165233	CARD19	-1.6350409019781948	NA	0.10204047356442823	0.08702287425042908	0.10655175254572408	4.2414433707354486e-18	2.2916355502439258e-17	24	31	31
ENSG00000090989	EXOC1	1.6347936081193946	NA	0.1020923211712294	0.005971752028040169	0.020457631255612653	0.0002036498435841127	0.0004221942900899357	4	6	6
ENSG00000136732	GYPC	-1.6343985018020375	NA	0.10217520263281649	0.01075825539953891	0.042727159314179496	6.70654691935124e-08	1.9339258974265076e-07	3	5	5
ENSG00000164713	BRI3	1.6343343136622386	NA	0.10218867243528242	0.015985742173706245	0.030535420797308598	5.371276501626436e-06	1.310643436630503e-05	6	6	6
ENSG00000116133	DHCR24	-1.6341761592081194	NA	0.10222186698420735	0.0020896184281338818	0.01198169882647937	0.004560192170558692	0.007936141215030548	4	6	6
ENSG00000170759	KIF5B	-1.6338330063820279	NA	0.10229391977618879	0.005706229550551616	0.06456845904047248	2.4743354551043245e-11	9.131133789452133e-11	2	3	3
ENSG00000038002	AGA	1.6334894412760181	NA	0.10236609961667657	0.12423561577265602	0.573610798475863	9.222954850721019e-126	1.4644856734723589e-123	4	6	6
ENSG00000116991	SIPA1L2	1.6334173584614902	NA	0.10238124868908274	0.014498211365313249	0.025095550229574774	3.8073549711863146e-05	8.55956088107946e-05	3	3	3
ENSG00000232807	AL137186.2	1.632608294175886	NA	0.10255140570338103	0.04976732223430204	0.10079134991928063	3.727984481163986e-17	1.920432738584596e-16	5	7	7
ENSG00000180263	FGD6	-1.6321339653625875	NA	0.10265126794879584	0.06471690646885771	0.032651780665180936	2.509923531136344e-06	6.309392939820752e-06	16	22	22
ENSG00000135828	RNASEL	1.6320909531569776	NA	0.10266032729572383	0.05563708483504984	0.056974547670008174	3.910500018194501e-10	1.3342850141666831e-09	17	22	22
ENSG00000100483	VCPKMT	-1.6314944598417636	NA	0.10278602790822504	0.004771236654435533	0.040841214804876735	1.3218777878204012e-07	3.715601079057869e-07	3	4	4
ENSG00000172432	GTPBP2	1.6314689936496412	NA	0.10279139718976667	0.026213384768485656	0.014915978308496966	0.001538915734524253	0.0028475254565555044	37	42	42
ENSG00000107438	PDLIM1	1.631419882024803	NA	0.10280175249463261	0.022843761391442046	0.03959094295197057	2.0723796066877752e-07	5.725670674253047e-07	18	22	22
ENSG00000162723	SLAMF9	1.6312593514666678	NA	0.10283560653978045	0.03718954065494607	0.09948897817016733	6.083550769817769e-17	3.0929976920131907e-16	25	30	30
ENSG00000128534	LSM8	1.6311227533214134	NA	0.10286442049693156	0.015447345865485414	0.02074125752805773	0.00018374567413775825	0.0003828276717031243	4	5	5
ENSG00000128708	HAT1	-1.6308816496451404	NA	0.10291529447689705	0.023072067581758223	0.11156192226905377	6.339961032195672e-19	3.563552662770356e-18	10	11	11
ENSG00000152242	C18orf25	-1.6304748639190734	NA	0.10300117348691604	0.006520140799882975	0.0585913687489311	2.1753423925933851e-10	7.539399088638634e-10	6	8	8
ENSG00000178209	PLEC	1.6296254401521815	NA	0.1031806842461914	0.2777264634891422	0.42096909594979676	2.622765464229976e-81	1.2390579874953128e-79	11	11	11
ENSG00000125245	GPR18	-1.629598705629718	NA	0.10318633815199918	0.006376823640062327	0.024849381499898446	4.1608658816351576e-05	9.329849503682181e-05	4	5	5
ENSG00000138316	ADAMTS14	-1.629380945715948	NA	0.10323239991857976	0.004977024697554065	0.01118911473556019	0.0061328761587675605	0.010469111412174487	4	5	5
ENSG00000256683	ZNF350	-1.6292472838301915	NA	0.10326068090658287	0.0011746610814013215	0.013866522826109437	0.002265809240726541	0.004099204839035705	3	3	3
ENSG00000100342	APOL1	1.6290456670741866	NA	0.10330335184881365	0.029620476766642728	0.045509746197086004	2.4623421437101552e-08	7.346330101337066e-08	24	27	27
ENSG00000131018	SYNE1	1.628298416842109	NA	0.1034616250224866	0.015197031656834104	0.05045668331165423	4.134502337373795e-09	1.307683153515736e-08	16	21	21
ENSG00000159921	GNE	1.6282765408694821	NA	0.10346626141915609	0.015824523391666796	0.01339072288121723	0.0027017135428024494	0.004837302729747255	8	9	9
ENSG00000269524	AC245052.7	1.627246877876028	NA	0.10368467522727089	0.01133321689501583	0.03891630368879088	2.6412923690993616e-07	7.234550844543196e-07	3	4	4
ENSG00000112877	CEP72	1.6269938904653993	NA	0.10373839536881953	0.026009337004267014	0.019676005570994998	0.00027045305708451906	0.0005521427947550497	10	12	12
ENSG00000136816	TOR1B	-1.6267032684359441	NA	0.10380013425991148	0.29747461367264527	0.3418330179273419	1.1104464119649125e-62	2.9524101579513617e-61	22	25	25
ENSG00000223768	LINC00205	-1.6263598827146768	NA	0.10387311974152777	0.05935253256697225	0.016065738468581902	0.001009003231785372	0.0019126115200494467	22	26	26
ENSG00000143442	POGZ	-1.6262065103807801	NA	0.10390573168714579	0.0160665714999078	0.18370123679601189	2.582921818789757e-31	2.4800966556789217e-30	6	10	10
ENSG00000173950	XXYLT1	1.6258654443824714	NA	0.10397828257067285	0.08228170814494938	0.029514306961686238	7.754669393711069e-06	1.8656681458017835e-05	33	38	38
ENSG00000183396	TMEM89	1.6257776367348915	NA	0.10399696735286675	0.025774727014021687	0.03267218524951909	2.4915833963969564e-06	6.2669644565578475e-06	2	2	2
ENSG00000227467	LINC01537	1.6255155516365918	NA	0.10405275288088052	0.026093998291855887	0.016480734600630792	0.0008667452498727966	0.0016572432032633058	10	10	10
ENSG00000088038	CNOT3	-1.62513415895059	NA	0.10413397582180431	0.018067296912349477	0.04819125161621985	9.365411573526548e-09	2.8834370390378233e-08	17	19	19
ENSG00000077157	PPP1R12B	-1.6248508761417064	NA	0.10419433747576522	0.008031929039130015	0.010794643219088759	0.007111441881156554	0.01201281686563768	5	6	6
ENSG00000134697	GNL2	-1.62432619425173	NA	0.10430620964427925	0.0049412200055475265	0.02231458843990687	0.00010394220805601537	0.00022261832470995475	6	9	9
ENSG00000280670	CCDC163	-1.6242426434519968	NA	0.1043240330681159	0.2689840322774343	0.689189169716141	1.1578176435789537e-171	1.1030785983186375e-168	23	31	31
ENSG00000269609	RPARP-AS1	1.624028825889738	NA	0.10436965658691852	0.118921379417105	0.0646232222256954	2.4254369980992814e-11	8.954535862304537e-11	24	27	27
ENSG00000117479	SLC19A2	1.6238916810810555	NA	0.1043989283273868	0.004314025118568175	0.05270888696325602	1.8321723097077952e-09	5.951870229054552e-09	9	12	12
ENSG00000247317	LY6E-DT	1.6237226958143933	NA	0.1044350049574229	0.13096029444898413	0.09177358662434842	1.0931377717048028e-15	5.1899832909650224e-15	29	32	32
ENSG00000225489	AL354707.1	-1.623170785881905	NA	0.10455290107475294	0.035327270386833386	0.060443538214893344	1.110214288978724e-10	3.9255803797311627e-10	16	20	20
ENSG00000137331	IER3	1.6230893135070803	NA	0.10457031372682007	1.8455767844381488e-07	0.14365060926200893	2.584551763077572e-24	1.8764808715079288e-23	1	26	26
ENSG00000137312	FLOT1	1.62308931350708	NA	0.10457031372682007	5.334105212358716e-05	0.17510243780498982	8.756852183298802e-30	7.907912485065358e-29	1	24	24
ENSG00000196230	TUBB	1.6230893135070799	NA	0.10457031372682013	0.00031936841343292754	0.024054929515199344	5.542265706062135e-05	0.00012230641435241225	1	25	25
ENSG00000135698	MPHOSPH6	1.6224966957871412	NA	0.10469704002647387	0.13641729574794142	0.18325160243691846	3.1082217123237583e-31	2.9678671572739494e-30	36	49	49
ENSG00000172878	METAP1D	-1.6215540408742002	NA	0.10489887004075432	0.03400600514626852	0.04759516856435384	1.1611692126099512e-08	3.552701307234265e-08	6	7	7
ENSG00000270240	AC015849.1	1.621546013426974	NA	0.1049005901072922	0.0066223217586088914	0.07183617606336117	1.7371615253000284e-12	6.864189630730458e-12	7	8	8
ENSG00000275734	AC010538.1	1.6214787305855605	NA	0.1049150078951016	0.002277330808435017	0.013455416134160746	0.002637786003016694	0.0047302511937397556	8	10	10
ENSG00000140848	CPNE2	-1.6214699019720624	NA	0.1049168998623289	0.08182315434513197	0.10269395799742509	1.820891418745999e-17	9.523167715789916e-17	26	28	28
ENSG00000231233	CFAP58-DT	-1.6206870169100016	NA	0.10508477943559494	0.055642098919855804	0.0795778344142616	1.0080334609700859e-13	4.2683372400434575e-13	30	34	34
ENSG00000118508	RAB32	-1.620509173399225	NA	0.10512294537835494	0.024870194315602365	0.015341446945092908	0.0013161106110989012	0.002460211561994229	30	34	34
ENSG00000204444	APOM	-1.6202334165573122	NA	0.10518214567516444	2.917774328570489e-07	0.017649025493773427	0.0005655927910839131	0.001104583848570553	1	8	8
ENSG00000161955	TNFSF13	1.6201753752201469	NA	0.10519460953161311	0.03404239077803771	0.05912828944428161	1.790125486445404e-10	6.248496227773709e-10	9	10	10
[truncated: 8,278 more rows]
