# Supplementary material for: SUMMIT: An integrative approach for better transcriptomic data imputation improves causal gene identification
Source: Nat Commun. 2022 Oct 25;13:6336. doi: 10.1038/s41467-022-34016-y (PMC9593997; doi:10.1038/s41467-022-34016-y)
Supplement: Supplementary file 7 — Source Data [file 41467_2022_34016_MOESM7_ESM.zip › Source Data/Figure-3/real-data-new/JTI/SLE]

gene	gene_name	zscore	effect_size	pvalue	var_g	pred_perf_r2	pred_perf_pval	pred_perf_qval	n_snps_used	n_snps_in_cov	n_snps_in_model
ENSG00000224389	C4B	19.96554319904148	NA	1.0982721499328144e-88	0.19845712702265508	0.22002432658760832	5.901452495404816e-38	7.198009163847596e-37	7	10	10
ENSG00000204348	DXO	-19.553676605224606	NA	3.8383603564588593e-85	1.5853883452632006e-05	0.011632342818511818	0.005195473587071639	0.008953590246677873	1	5	5
ENSG00000244731	C4A	-19.123715037165123	NA	1.6027448081050596e-81	0.18883251105019502	0.252998044089072	2.988121246288891e-44	4.5428449692028545e-43	7	20	20
ENSG00000196126	HLA-DRB1	17.24883659848391	NA	1.1417529762536118e-66	0.033548792203392235	0.20536432220071196	3.067509214999361e-35	3.40483595650641e-34	5	9	9
ENSG00000204257	HLA-DMA	15.599516868591307	NA	7.334707579797437e-55	0.000785355523325942	0.04964139225819154	5.549664316010464e-09	1.7389218592227928e-08	1	19	19
ENSG00000204435	CSNK2B	15.382827857984978	NA	2.134191892520227e-53	0.00021687593968443598	0.018160730188602835	0.0004693326014520515	0.0009272563113250266	5	11	11
ENSG00000204516	MICB	15.097816628931243	NA	1.6738474428972717e-51	0.07642262871041357	0.3873052093979343	4.3042936507125905e-73	1.5772293123091926e-71	12	69	69
ENSG00000128604	IRF5	12.054662498161948	NA	1.8328170967495297e-33	0.15569454645254582	0.4311645349973759	6.866936025336992e-84	3.494394240311693e-82	36	45	45
ENSG00000204438	GPANK1	-10.515453932974289	NA	7.332684009683972e-26	0.0032426748809254954	0.051476141953143935	2.860790784519862e-09	9.158055098699107e-09	7	23	23
ENSG00000186470	BTN3A2	-9.674751368513677	NA	3.860288123876126e-22	0.5223269070066571	0.6020287926395996	8.904411023180898e-136	1.9831395407341455e-133	21	24	24
ENSG00000197062	ZSCAN26	-9.648359913131547	NA	4.99481471709506e-22	0.08822307786981272	0.05124873252496348	3.105780960473673e-09	9.916409922018808e-09	12	20	20
ENSG00000240053	LY6G5B	9.388467959912774	NA	6.087929858205005e-21	0.0048982729496504455	0.21966618077971467	6.884907679066613e-38	8.367773337229862e-37	3	24	24
ENSG00000187626	ZKSCAN4	9.106531779658267	NA	8.505755938543485e-20	0.009128040064104271	0.02238488336235906	0.00010133276296946916	0.00021730093186987957	2	4	4
ENSG00000154319	FAM167A	8.980602936482843	NA	2.692869843921053e-19	0.2988718787332673	0.30612472305644567	5.407234482047181e-55	1.1620133349953273e-53	20	26	26
ENSG00000204444	APOM	-8.548447608947754	NA	1.2475506894957524e-17	2.917774328570489e-07	0.017649025493773427	0.0005655927910839131	0.001104583848570553	1	8	8
ENSG00000204385	SLC44A4	8.52427005767822	NA	1.5377646801051672e-17	0.000613290408159615	0.01577465870132158	0.001122630227466966	0.0021167658901408465	1	4	4
ENSG00000161180	CCDC116	-7.81243981095232	NA	5.60914323044252e-15	0.07736810374207177	0.03529319240460114	9.713775904902103e-07	2.530096339507384e-06	7	8	8
ENSG00000198502	HLA-DRB5	7.776626984510746	NA	7.448381452299225e-15	0.0026403805921210817	0.6762866411866431	9.282434927455232e-166	6.122479868112684e-163	9	47	47
ENSG00000136573	BLK	-7.674695650069581	NA	1.658118631418752e-14	0.1190039956194477	0.15362965517202598	4.986977595597187e-26	3.8820553239626036e-25	29	44	44
ENSG00000240065	PSMB9	7.554690826633977	NA	4.1985597914820986e-14	0.022023730881173115	0.41434416584613953	1.1813635122908984e-79	5.262130616175744e-78	11	17	17
ENSG00000204536	CCHCR1	7.367575286789803	NA	1.7375931220829208e-13	0.04902604062955206	0.29094983224649074	7.621152266110417e-52	1.486861663384841e-50	3	18	18
ENSG00000241106	HLA-DOB	6.710811828944152	NA	1.9354456490169366e-11	0.07653570256563727	0.5186163489544028	3.832418967428729e-108	4.032033918554311e-106	15	23	23
ENSG00000204351	SKIV2L	-6.672685531196644	NA	2.5116421504899205e-11	0.07644447818936911	0.2792260479090455	1.8605773127595865e-49	3.3551041363316664e-48	4	24	24
ENSG00000204681	GABBR1	6.586195468902587	NA	4.512396784114657e-11	5.8248237632698846e-05	0.05616332692882531	5.247181700454147e-10	1.7751808834304235e-09	1	12	12
ENSG00000105397	TYK2	-6.375686472153895	NA	1.8214521510819928e-10	0.09234342206202135	0.12706193865308452	1.665337491533177e-21	1.0624580596094662e-20	12	14	14
ENSG00000198369	SPRED2	-6.37384947731317	NA	1.8434152293387488e-10	0.020457820295894238	0.016119974595432122	0.000989149823584172	0.0018764303456465668	24	32	32
ENSG00000204366	ZBTB12	-6.361017754401932	NA	2.00421274171799e-10	0.017999943335610228	0.30541711430410917	7.608917147889543e-55	1.6249728539123011e-53	12	55	55
ENSG00000272462	U91328.1	6.311861074389372	NA	2.7569967014050843e-10	0.07676429054575502	0.08970216789281746	2.365555890614364e-15	1.1035614245959122e-14	6	6	6
ENSG00000185651	UBE2L3	6.237755261991151	NA	4.4389440221434447e-10	0.12990979471717493	0.14590673666529963	1.0626873081070154e-24	7.831553350548865e-24	21	26	26
ENSG00000228403	AC035139.1	6.077178962633325	NA	1.2231523092193001e-09	0.020098015633514387	0.0671288427435102	9.722706230245723e-12	3.674998658639716e-11	7	9	9
ENSG00000069696	DRD4	6.076679779933365	NA	1.2269643186033517e-09	0.01202780701319203	0.02185634208906705	0.00012268719634091056	0.00026052039748022227	5	5	5
ENSG00000204427	ABHD16A	6.048716640906582	NA	1.4600419353509664e-09	0.00033842130891537634	0.025799243986895853	2.9541937967754252e-05	6.718136775083115e-05	2	23	23
ENSG00000203747	FCGR3A	5.808439677857385	NA	6.3057740571760676e-09	0.004350880198134784	0.07589605472199303	3.9126554123133546e-13	1.602152045505294e-12	4	14	14
ENSG00000112343	TRIM38	-5.677146963302161	NA	1.3695980019386234e-08	0.07659652445804685	0.11259165478728239	4.284704511519518e-19	2.4234300022443344e-18	7	9	9
ENSG00000269293	ZSCAN16-AS1	-5.631434174204791	NA	1.7871718709964814e-08	0.004667699312321371	0.01489248026575488	0.0015522767493597815	0.0028700802129133034	7	9	9
ENSG00000204356	NELFE	-5.552674214864083	NA	2.813321021022595e-08	0.00438806564813082	0.0458568249757954	2.1728879902678055e-08	6.515624435233886e-08	5	10	10
ENSG00000221988	PPT2	5.455296816957016	NA	4.8891107981017885e-08	0.0005585856892250356	0.010375964818299166	0.008325215466792442	0.013935492439240957	2	9	9
ENSG00000272501	AL662844.4	5.348286326836419	NA	8.879091941678375e-08	0.00342393011082474	0.24068015356151481	7.219622945019269e-42	1.0098638979130133e-40	3	22	22
ENSG00000269918	AF131215.6	5.30517795331185	NA	1.125631307843653e-07	0.08025141968461709	0.11971086920081841	2.8219102009634525e-20	1.6944306035126838e-19	21	26	26
ENSG00000124635	HIST1H2BJ	-5.240664775291517	NA	1.599991442597633e-07	0.00641390366021265	0.01902005644390033	0.000343264166654842	0.0006905956351435811	3	4	4
ENSG00000255310	AF131215.5	5.224617950854552	NA	1.745150556596615e-07	0.06663533265753806	0.09563083327789829	2.5860796237127274e-16	1.265658660589314e-15	10	19	19
ENSG00000234211	AL451067.1	5.199377194651037	NA	1.9995738508748483e-07	0.033390443114872506	0.0999689721719811	5.0792934803662865e-17	2.595494752526861e-16	8	19	19
ENSG00000204304	PBX2	-5.180944892076966	NA	2.207647129425632e-07	0.002987420433411352	0.08455785271997343	1.598743930269625e-14	7.097297349260628e-14	3	32	32
ENSG00000177042	TMEM80	-5.01876967330376	NA	5.200345417078798e-07	0.24763497920296546	0.3450090005789545	2.1971160643958845e-63	5.9523449270655645e-62	24	32	32
ENSG00000204472	AIF1	5.013208866119385	NA	5.352973560025973e-07	1.663897246732475e-05	0.09586836534281616	2.366003991092178e-16	1.1602688716968761e-15	1	8	8
ENSG00000104886	PLEKHJ1	4.779501821245023	NA	1.7573008057932323e-06	0.023678872105607148	0.06316199701770871	4.1301912692569305e-11	1.4990190492378224e-10	11	14	14
ENSG00000064419	TNPO3	-4.77234777354713	NA	1.8209072752838257e-06	0.2630607842282258	0.373622134932728	7.0056965711864e-70	2.3510898336453145e-68	14	14	14
ENSG00000137337	MDC1	-4.750626939591784	NA	2.027869471847564e-06	0.0051791784694862454	0.08664009455775014	7.385071354344154e-15	3.352212510737107e-14	2	31	31
ENSG00000161395	PGAP3	-4.711986633097651	NA	2.4531347444202458e-06	0.03723574109570825	0.0322432017191948	2.906964201955927e-06	7.272004113103871e-06	17	24	24
ENSG00000161847	RAVER1	-4.705032938342623	NA	2.5382497027557247e-06	0.003231415512060872	0.028179654157988784	1.2534681672313201e-05	2.9583987888590574e-05	5	8	8
ENSG00000105063	PPP6R1	4.65535053045127	NA	3.2342997223671407e-06	0.005427166473242058	0.037731773549930965	4.043447581910258e-07	1.0890699321843729e-06	6	8	8
ENSG00000140968	IRF8	-4.638747771939779	NA	3.5052652707885887e-06	0.02092930105557532	0.015695505283175076	0.0011557040668376613	0.0021772129014829235	19	32	32
ENSG00000272009	AL121944.1	-4.582227485309778	NA	4.600490300800111e-06	0.025873145852593555	0.010899917727138064	0.0068356864674551	0.011575509749223611	5	5	5
ENSG00000177710	SLC35G5	-4.567716987942196	NA	4.930651464304198e-06	0.03167857283439034	0.060300683699919436	1.1693669462504673e-10	4.129628039795977e-10	10	18	18
ENSG00000081985	IL12RB2	4.5399725251913905	NA	5.626155900715107e-06	0.14628663346175572	0.17159403590840316	3.650039894609376e-29	3.219883444066676e-28	9	12	12
ENSG00000163684	RPP14	-4.514276066427272	NA	6.353341314482881e-06	0.05246845743157572	0.09034935657484769	1.85889708600059e-15	8.724199816043821e-15	4	4	4
ENSG00000065060	UHRF1BP1	4.476921888015365	NA	7.572694040064542e-06	0.2724173583962195	0.4149792662349763	8.216129488429129e-80	3.7078527525545037e-78	25	26	26
ENSG00000204599	TRIM39	-4.468447685241699	NA	7.878927591548668e-06	0.0011324228998783096	0.010183918267589081	0.008950775172818596	0.01491274103163957	1	13	13
ENSG00000177885	GRB2	4.406588744852528	NA	1.0501129558709958e-05	0.014696120498264615	0.046277245976574725	1.86740629459637e-08	5.626168402324868e-08	2	5	5
ENSG00000272221	AL645933.2	-4.382241641684655	NA	1.1746442139092396e-05	0.0001198775170673953	0.6440391212177244	5.661531299979291e-152	1.9814204135376503e-149	2	38	38
ENSG00000168297	PXK	4.3686097222235665	NA	1.2503999154546394e-05	0.017629253536314577	0.1476052573742417	5.434842368958004e-25	4.054028350816042e-24	13	18	18
ENSG00000072818	ACAP1	-4.346982816578228	NA	1.3802302777297443e-05	0.1567886119604559	0.2586800991282986	2.3070642002790456e-45	3.626383498678767e-44	2	5	5
ENSG00000231500	RPS18	-4.28134290951969	NA	1.8576884003135548e-05	0.00682958449448052	0.3959951388000704	3.6063358176714366e-75	1.4087711375227212e-73	4	22	22
ENSG00000204301	NOTCH4	-4.244856914066288	NA	2.187329518852926e-05	0.01550153642962464	0.5288439039212358	2.9120447101489162e-111	3.263964361721815e-109	5	26	26
ENSG00000125454	SLC25A19	4.229401396616723	NA	2.343139494145566e-05	0.011969520533753702	0.015556828703827333	0.0012160379308188047	0.002284100161622309	2	5	5
ENSG00000161328	LRRC56	4.197515782266046	NA	2.698588566585813e-05	0.09967044644254264	0.12894199350109412	8.0471455930824965e-22	5.211499236245156e-21	20	25	25
ENSG00000189298	ZKSCAN3	4.160689381408027	NA	3.172883843567973e-05	0.037467577642719525	0.023568585692168475	6.606228630871279e-05	0.0001445581406033068	14	19	19
ENSG00000124562	SNRPC	-4.138492507205956	NA	3.495952875635112e-05	0.06699613465698916	0.026671827625872085	2.1572028973293958e-05	4.965620467959974e-05	6	7	7
ENSG00000073605	GSDMB	-4.138468380730088	NA	3.496320452973598e-05	0.3370118206822414	0.42727016761335945	6.736097751295698e-83	3.3483287054194186e-81	5	5	5
ENSG00000070047	PHRF1	-4.134773026194366	NA	3.553056193546512e-05	0.030234486812251042	0.044058878616248805	4.152382896008817e-08	1.2160043422755327e-07	14	19	19
ENSG00000204084	INPP5B	4.115642962753999	NA	3.8610158946931346e-05	0.3614837606220101	0.452347590676086	2.0967312338889388e-89	1.2528517048767043e-87	17	26	26
ENSG00000206052	DOK6	4.111629580258264	NA	3.9287627140494055e-05	0.009768129497790008	0.0852291954355916	1.2465295583893023e-14	5.572663033581373e-14	10	14	14
ENSG00000185522	LMNTD2	-4.105528297575302	NA	4.033918962032224e-05	0.03743457029574364	0.14892632418794063	3.223335846115565e-25	2.4297576450565197e-24	28	34	34
ENSG00000105991	HOXA1	-4.104891517024088	NA	4.04504657865355e-05	0.007831521080004967	0.1175988177420401	6.337587784608346e-20	3.748992511840239e-19	3	3	3
ENSG00000026508	CD44	4.092970698907243	NA	4.2588155480479246e-05	0.002802298862429207	0.012966776794713421	0.0031613282555730936	0.005608969627379455	10	12	12
ENSG00000128815	WDFY4	4.090860058337741	NA	4.297764146584675e-05	0.12152597584943751	0.19841332561961303	5.721193694856201e-34	6.0377077337285534e-33	13	19	19
ENSG00000137185	ZSCAN9	-4.030676984028334	NA	5.561643250539236e-05	0.12131807634069687	0.10930154158260695	1.4962329844399406e-18	8.258416301950608e-18	20	29	29
ENSG00000272810	U91328.3	4.01951666818067	NA	5.8317656073618376e-05	0.03063050892503687	0.04240477690007922	7.531576060940536e-08	2.1620231321385463e-07	8	9	9
ENSG00000254815	AP006284.1	-4.014155649208852	NA	5.965897010178224e-05	0.024922582944036226	0.048397360021427346	8.694335882996197e-09	2.684536659299636e-08	18	23	23
ENSG00000184220	CMSS1	-4.0081248912714695	NA	6.120275380963953e-05	0.030463874876199386	0.07243588068235716	1.394282030575741e-12	5.542545790992903e-12	17	21	21
ENSG00000149089	APIP	-4.002648956408297	NA	6.263720671921961e-05	0.2143783297169288	0.2480354573093554	2.7549145461725434e-43	4.024193317914221e-42	17	23	23
ENSG00000172057	ORMDL3	-3.990850733244666	NA	6.583670833297292e-05	0.2026663279397403	0.3315929218709288	1.9565779212102283e-60	4.90546122380617e-59	14	14	14
ENSG00000111321	LTBR	3.9905543980226494	NA	6.591902732259005e-05	0.16997746954929147	0.05817498996622173	2.530157851881109e-10	8.742630868811029e-10	11	21	21
ENSG00000104885	DOT1L	3.987610887574737	NA	6.674201178592288e-05	0.0025420582296836994	0.027342947882677614	1.6940381524301776e-05	3.94233413977814e-05	2	2	2
ENSG00000096996	IL12RB1	3.9658095258332122	NA	7.314725997516569e-05	0.040574656186958824	0.23673026493157892	4.1177790984401765e-41	5.591115895419683e-40	12	15	15
ENSG00000161179	YDJC	3.9649572735986327	NA	7.34090948749331e-05	0.024250165320822633	0.03289451507831576	2.300230103973134e-06	5.805245923919834e-06	2	2	2
ENSG00000005020	SKAP2	-3.9601507444670903	NA	7.490246615856398e-05	0.4186027143049762	0.5093468499911589	2.2592995270575435e-105	2.176670089298304e-103	22	35	35
ENSG00000253552	HOXA-AS2	-3.9389882812323327	NA	8.182592634869034e-05	0.13411833026281408	0.22350163215718477	1.3166431452055508e-38	1.6445093442920605e-37	13	19	19
ENSG00000099849	RASSF7	-3.9343189113418	NA	8.343294463098758e-05	0.022710206504489343	0.026123720779109256	2.628165351610292e-05	6.002185059896777e-05	17	20	20
ENSG00000179913	B3GNT3	-3.9053913887724545	NA	9.407300338158874e-05	0.01843496707246895	0.02684103241584585	2.0296542606899062e-05	4.684595008959785e-05	20	28	28
ENSG00000177030	DEAF1	-3.9031137067918555	NA	9.496306131676883e-05	0.015435619889848363	0.07057684579608867	2.7555568608812696e-12	1.0742224279893816e-11	8	11	11
ENSG00000105245	NUMBL	3.9029866189487405	NA	9.501295738338902e-05	0.04324357894811925	0.024056471877648918	5.539180751798694e-05	0.00012225406784117864	24	32	32
ENSG00000175592	FOSL1	3.893954197065206	NA	9.862327938178772e-05	0.0018806728978395205	0.013622665693646015	0.0024795204695359937	0.0044627725159606165	3	5	5
ENSG00000105997	HOXA3	-3.8848258399855755	NA	0.000102403269320909	0.01457643938701346	0.03447523383541712	1.3033197739773891e-06	3.3609971133741722e-06	2	4	4
ENSG00000174775	HRAS	3.882854153875758	NA	0.00010323749502637966	0.07262024670357789	0.062287709294037215	5.677707449355265e-11	2.0420932266986877e-10	14	16	16
ENSG00000277157	HIST1H4D	3.8661256736838285	NA	0.00011057797269169104	0.015626517840162824	0.01901626500928431	0.0003437378163587563	0.0006914674267139369	5	5	5
ENSG00000232860	SMG7-AS1	-3.865561294567766	NA	0.0001108340085245549	0.011788264743747088	0.03564169313114585	8.57028359381238e-07	2.2445295258138133e-06	3	5	5
ENSG00000223823	LINC01342	3.8495673163127817	NA	0.00011832666180234469	0.00013164729057415955	0.03210607393288228	3.053839588511965e-06	7.625261372072173e-06	2	4	4
ENSG00000161405	IKZF3	3.840963864244778	NA	0.0001225521560686501	0.04380962668354154	0.06358291781314145	3.543250487971113e-11	1.291460204425433e-10	5	5	5
ENSG00000023892	DEF6	-3.8298961973949566	NA	0.00012819732488355567	0.027025576288810003	0.24437915938232715	1.4024498098644104e-42	1.9959013933082799e-41	7	9	9
ENSG00000090339	ICAM1	-3.8296137323713846	NA	0.00012834455652796614	0.0013504029784026268	0.06127850659235669	8.195861934801108e-11	2.9259917998496865e-10	2	2	2
ENSG00000274425	AC114271.1	3.8288131008779582	NA	0.0001287627429752845	0.011332179398414926	0.07562896728558212	4.316456687492079e-13	1.7620308434611205e-12	10	13	13
ENSG00000172345	STARD5	3.825757328471603	NA	0.00013037066965636434	0.024644625177546238	0.0662411877023481	1.3443674687285913e-11	5.0370456021906516e-11	4	6	6
ENSG00000105996	HOXA2	-3.798379113500237	NA	0.00014564543378097112	0.058275041409258425	0.14229026288881264	4.4121681668667776e-24	3.1698480055969155e-23	3	5	5
ENSG00000274750	HIST1H3E	-3.7947252782754353	NA	0.0001478070246465696	0.00572729407394069	0.33350473723156177	7.495018923317653e-61	1.898553611757377e-59	9	13	13
ENSG00000197020	ZNF100	3.789723652341586	NA	0.00015081497145497024	0.20034715929699745	0.4742883241030063	2.400813965226428e-95	1.7154816120695006e-93	13	17	17
ENSG00000272182	AC135507.1	3.7879091498703286	NA	0.0001519203769234044	0.008461919879370153	0.01782005816220282	0.0005313876565056428	0.0010419353900543414	8	10	10
ENSG00000105085	MED26	-3.7850464166584072	NA	0.00015367989212248015	0.002750301756839833	0.030416457399113722	5.6060314571991445e-06	1.3636572121916047e-05	3	5	5
ENSG00000105538	RASIP1	-3.778348318855774	NA	0.0001578719630904784	0.02483820299905058	0.010624870417681065	0.007580248260900879	0.012754481694092344	10	11	11
ENSG00000107902	LHPP	3.7680413653112206	NA	0.0001645334427309712	0.1385667113519966	0.28273375114452454	3.6251281994649636e-50	6.6990650315328296e-49	23	33	33
ENSG00000102978	POLR2C	3.7642092704772945	NA	0.00016707692380852165	0.001171534526272055	0.04646279702897185	1.746606478189838e-08	5.277053293600693e-08	1	2	2
ENSG00000106004	HOXA5	-3.760900314888679	NA	0.000169302894869181	0.005997453048696917	0.018173058359697392	0.00046722911794525046	0.0009234196316288002	3	5	5
ENSG00000133318	RTN3	-3.7539369210306943	NA	0.0001740786880590468	0.004538737775783773	0.06428097610491887	2.7476351801342697e-11	1.0104910080232166e-10	10	13	13
ENSG00000168291	PDHB	-3.7535455548454246	NA	0.00017435082925274997	0.03174415954963132	0.13516507274310413	7.171329713867146e-23	4.866685131108338e-22	2	4	4
ENSG00000140265	ZSCAN29	-3.7104640197393293	NA	0.00020687969962161654	0.03619167404615381	0.09161191285526905	1.161087723201948e-15	5.501932402649961e-15	11	13	13
ENSG00000277791	PSMB3	-3.7101940314279744	NA	0.00020710045868433316	0.07480262902388142	0.21780039705130777	1.535103936639413e-37	1.8332519087346305e-36	31	42	42
ENSG00000065029	ZNF76	-3.6831070167128224	NA	0.00023040837302421347	0.030670347761262633	0.12211270428259945	1.1220560807530916e-20	6.87219276029813e-20	6	7	7
ENSG00000140105	WARS	-3.6763010156898925	NA	0.00023664027782513392	0.12467712096727844	0.36675757678651544	2.694439112078983e-68	8.572715460675784e-67	9	12	12
ENSG00000112812	PRSS16	3.6640247668596637	NA	0.0002482827617079087	0.027400266196094872	0.05312448721670823	1.576497761478984e-09	5.1427354216479165e-09	8	11	11
ENSG00000166278	C2	3.647659083758217	NA	0.00026464045739792267	0.0063065918810281596	0.028653944207569792	1.0567879425434897e-05	2.5104386240030894e-05	11	39	39
ENSG00000181458	TMEM45A	-3.646747359872028	NA	0.00026558081089912076	0.020901257263503267	0.26663316502004564	6.1939838470173735e-47	1.0243069333895943e-45	4	6	6
ENSG00000204410	MSH5	3.646504352238133	NA	0.0002658319775703654	0.0008449595391627722	0.048231052350904406	9.231911783800117e-09	2.844377563427744e-08	3	22	22
ENSG00000139899	CBLN3	-3.639683162485312	NA	0.0002729737112760519	0.27401977249751436	0.4661106371004343	4.1988371241956354e-93	2.7378653172179074e-91	14	22	22
ENSG00000254682	AP002387.2	-3.636434347355889	NA	0.0002764380574119403	0.5855949843874738	0.3220579057170735	2.2511112688570496e-58	5.34685694593207e-57	36	48	48
ENSG00000168386	FILIP1L	3.6319030624045014	NA	0.00028133881025649407	0.001770047646001303	0.014776735677480913	0.0016198194396158402	0.0029869122118249512	6	8	8
ENSG00000113558	SKP1	3.62699913321633	NA	0.000286734256162676	0.014932489968391461	0.041768898063064254	9.46793817403517e-08	2.689954800306977e-07	13	14	14
ENSG00000213722	DDAH2	3.6103101566287075	NA	0.00030583107899146463	0.0002300000146057294	0.046749398505907196	1.575177427751341e-08	4.775940188915797e-08	2	10	10
ENSG00000158373	HIST1H2BD	-3.5799449727932364	NA	0.0003436665701328303	0.024560737503256595	0.14337677034050597	2.8785158335291023e-24	2.0846143593408183e-23	2	3	3
ENSG00000256269	HMBS	-3.575972306447531	NA	0.0003489285910958675	0.18284392792821783	0.032002727008001254	3.1694190824926903e-06	7.897757606170757e-06	9	16	16
ENSG00000141744	PNMT	-3.5731011168922704	NA	0.0003527784559438067	0.007793203815479197	0.016306770667302403	0.0009237376496405924	0.0017577870565564269	2	2	2
ENSG00000254340	AC022784.5	3.5663644022800014	NA	0.00036196796491580886	0.0028278907771137466	0.01107868751738987	0.0063921178075635274	0.01088240129871011	15	22	22
ENSG00000131591	C1orf159	-3.556269078291256	NA	0.0003761588153319875	0.12101179748259167	0.09171029665988857	1.1192521780575858e-15	5.308090597762594e-15	19	25	25
ENSG00000084733	RAB10	-3.5482179412463317	NA	0.0003878471541060507	0.006232173275400873	0.011308255750240295	0.005865156616708738	0.010037079215640968	3	3	3
ENSG00000227507	LTB	-3.5382262089058463	NA	0.0004028247973355655	0.01468462291299664	0.028285443642410726	1.2066416758144817e-05	2.8529847095743208e-05	10	24	24
ENSG00000179344	HLA-DQB1	-3.5369772305503444	NA	0.000404734557398337	0.0399230565996646	0.733280937763197	7.220598447333208e-194	1.7689434681902454e-190	8	28	28
ENSG00000142599	RERE	3.534697993711529	NA	0.0004082414602638928	0.1921406048144205	0.26587395071668235	8.763378437972016e-47	1.442256975362592e-45	11	18	18
ENSG00000253958	CLDN23	3.5345282760687913	NA	0.00040850372516465256	0.03807191650249024	0.04682026538519199	1.53544704015143e-08	4.6579482206893466e-08	13	15	15
ENSG00000172594	SMPDL3A	-3.5294281437960415	NA	0.00041645878195197206	0.19295932552825673	0.24329808937104958	2.265792425709229e-42	3.2085940799742006e-41	30	33	33
ENSG00000137411	VARS2	-3.5125984425305274	NA	0.00044374758252762394	0.00034386614230280416	0.5482923257338581	2.1965722017726875e-117	2.853713385469683e-115	2	40	40
ENSG00000164609	SLU7	-3.506248300234479	NA	0.00045447104355858455	0.02027194774305799	0.027058560406120737	1.8767137866582474e-05	4.351509562926215e-05	23	29	29
ENSG00000244165	P2RY11	-3.499070263241041	NA	0.00046688353130998133	0.00788452490339627	0.031225729315547707	4.190700482157932e-06	1.032562105869632e-05	17	29	29
ENSG00000175489	LRRC25	3.498213924046442	NA	0.00046838527560240687	0.14279705532845252	0.22376539067068107	1.1747226199980335e-38	1.4715352965921313e-37	11	16	16
ENSG00000103653	CSK	3.4763812613016265	NA	0.0005082292216263512	0.013450760972850176	0.014539783933630295	0.001767501684838842	0.0032438876705159782	7	7	7
ENSG00000282608	ADORA3	-3.4714203076265018	NA	0.0005177129728946101	0.006599989664850128	0.01369577435678235	0.00241339133290312	0.004351038235383074	8	10	10
ENSG00000138185	ENTPD1	3.4692428643395177	NA	0.0005219274133591023	0.030246527649634727	0.030503633961487833	5.43302202460526e-06	1.3251442853072905e-05	9	14	14
ENSG00000143537	ADAM15	-3.4614231774062016	NA	0.0005373274520320545	0.03795974051678089	0.23668054417562673	4.2087864246827016e-41	5.7101644301332e-40	5	6	6
ENSG00000110237	ARHGEF17	3.439675418556505	NA	0.0005824122142397176	0.17361175111296404	0.2536953218899372	2.1844665970641163e-44	3.33583416500913e-43	8	9	9
ENSG00000143382	ADAMTSL4	-3.423757208862063	NA	0.000617617737815179	0.12222176846303928	0.1290146444813757	7.823902229312646e-22	5.0707520533062195e-21	19	31	31
ENSG00000225032	AL162586.1	3.4123565935548794	NA	0.0006440380368857423	0.021273786622264663	0.027594843066380558	1.54716234138768e-05	3.6132761803700565e-05	15	18	18
ENSG00000113532	ST8SIA4	3.41195121558785	NA	0.0006449965533589592	0.010426811500540518	0.02043033385755734	0.0002056762439575651	0.0004261377199019311	6	7	7
ENSG00000180957	PITPNB	-3.410529707176946	NA	0.0006483682047394024	0.013632910394651419	0.01957610620186179	0.00028044758792458035	0.000571254981033214	9	18	18
ENSG00000276293	PIP4K2B	3.4017372755703073	NA	0.0006695897446981531	0.05163288106599605	0.05544934488260983	6.796088698819107e-10	2.2762915057822045e-09	19	23	23
ENSG00000125457	MIF4GD	3.399665147870726	NA	0.0006746842236979661	0.02310459374105197	0.1281664025170875	1.0864807818358509e-21	6.996642481300415e-21	8	12	12
ENSG00000274038	AC007014.2	3.390240509375569	NA	0.000698313297716969	0.033983042612627044	0.027369156013414154	1.6781273633795324e-05	3.9079584674898967e-05	6	7	7
ENSG00000186792	HYAL3	-3.38994903286073	NA	0.000699056190789235	0.204408355385433	0.2671476141850148	4.89515299859414e-47	8.13864062415736e-46	14	18	18
ENSG00000125485	DDX31	-3.3833584075483896	NA	0.0007160511944078776	0.13563071147761305	0.11930128181295263	3.301764088436569e-20	1.9777140186028194e-19	11	16	16
ENSG00000064933	PMS1	3.3811755937210286	NA	0.0007217640314662025	0.024727536503220265	0.03526805562896868	9.8019238290689e-07	2.552280469855794e-06	5	9	9
ENSG00000011485	PPP5C	-3.3747577508433415	NA	0.0007388069440712954	0.22047245815073716	0.45359525488101543	9.774804088457472e-90	5.944259408260894e-88	4	5	5
ENSG00000158517	NCF1	-3.373069425402963	NA	0.0007433520720415604	0.010915838218898143	0.06876757373016933	5.342262795807942e-12	2.0513762804592565e-11	3	12	12
ENSG00000233429	HOTAIRM1	-3.3651997862432927	NA	0.0007648825358139904	0.45323443362754023	0.5942156834991222	5.923682179009908e-133	1.1676462722740334e-130	18	19	19
ENSG00000135541	AHI1	-3.3561911752981604	NA	0.000790239225039537	0.15650583049351285	0.2362305248518113	5.129292737724582e-41	6.948044325374318e-40	7	10	10
ENSG00000206344	HCG27	3.3476432824493436	NA	0.0008150184434466842	0.005582797858061737	0.2769125340178031	5.44853694710112e-49	9.682586539464985e-48	7	42	42
ENSG00000112511	PHF1	3.3330829704216343	NA	0.0008588932476372432	0.0077819062847602535	0.01075493798417346	0.007218366279077592	0.012185034286829573	4	9	9
ENSG00000076321	KLHL20	3.318753799157136	NA	0.0009042011227548509	0.019744196011123115	0.02086239729895158	0.00017585134754833176	0.0003670043518445103	5	9	9
ENSG00000142230	SAE1	3.310481743359276	NA	0.0009313552751577203	0.006300059461607954	0.0581659540266891	2.538466581261035e-10	8.766041764407066e-10	13	15	15
ENSG00000196843	ARID5A	-3.307298554318301	NA	0.0009420043674256515	0.02992059208999054	0.06694907238106712	1.0382360419177072e-11	3.9148438616637554e-11	11	18	18
ENSG00000197576	HOXA4	-3.305362142609157	NA	0.0009485375350746296	0.008706135314495513	0.046929781308052754	1.4760081674920007e-08	4.480011338817756e-08	2	4	4
ENSG00000040933	INPP4A	-3.3026863877593233	NA	0.0009576342216950408	0.015264158754017843	0.021989931843325608	0.00011689684935135773	0.0002487484885874716	6	8	8
ENSG00000228594	FNDC10	3.3012351071102155	NA	0.0009626018313989308	0.009316965417005288	0.042687552015357004	6.802831268959452e-08	1.959713647427946e-07	2	3	3
ENSG00000222004	LINC02860	-3.291444489160116	NA	0.000996742860922551	0.02658378387542516	0.04180058577028559	9.36060687583093e-08	2.6607831479135523e-07	13	17	17
ENSG00000245680	ZNF585B	-3.2894341290796736	NA	0.0010038905136161536	0.019635167105985753	0.03701684660269513	5.228218282496251e-07	1.3930813444146708e-06	5	7	7
ENSG00000188375	H3F3C	3.280037889012115	NA	0.0010379314642612197	1.3715480077660856e-05	0.20121597897682203	1.7637250355777172e-34	1.8915647676749388e-33	2	4	4
ENSG00000226281	AL031123.1	3.278184977389885	NA	0.0010447690703102497	0.019435526995414634	0.02820672683921075	1.2413142590049849e-05	2.9305201304620717e-05	23	29	29
ENSG00000272186	AP003392.5	3.2675890050986878	NA	0.0010846775444629138	0.005179065166594774	0.026160083769020563	2.593952343591218e-05	5.929577278091949e-05	4	5	5
ENSG00000163406	SLC15A2	-3.2672465036551452	NA	0.0010859907553226122	0.002970794846571376	0.01685295208427975	0.0007564193000126312	0.0014553836616085058	3	6	6
ENSG00000256433	AC005840.2	-3.264822858957318	NA	0.001095325538064869	0.05652071502287813	0.09445342334306384	4.0177070679254396e-16	1.9468679996567776e-15	19	27	27
ENSG00000168394	TAP1	3.264027754363904	NA	0.0010984040498094006	0.007328162328730412	0.0768918997902352	2.712333149981513e-13	1.1202745951115838e-12	2	5	5
ENSG00000121933	TMIGD3	3.2512916837212544	NA	0.0011488192965803763	0.13123730906249087	0.2750190034573082	1.3095065492995433e-48	2.310362943820768e-47	25	37	37
ENSG00000232912	RERE-AS1	3.2486852545104705	NA	0.001159396861853437	0.03774035330658156	0.03837434208742347	3.209484229995646e-07	8.721192372079755e-07	12	12	12
ENSG00000042286	AIFM2	-3.246087635977122	NA	0.0011700281601949658	0.017240217893556568	0.030134686135581647	6.2038488446614204e-06	1.5045934639668886e-05	16	23	23
ENSG00000178852	EFCAB13	-3.2459528826624693	NA	0.0011705821165929298	0.08751467431122913	0.10545930207654713	6.411310779411325e-18	3.426225258838417e-17	11	11	11
ENSG00000163660	CCNL1	-3.236837448625747	NA	0.0012086223568717443	0.04309127651016323	0.09651228175850791	1.8589193815197603e-16	9.173700280196364e-16	9	9	9
ENSG00000185201	IFITM2	-3.2323162785693538	NA	0.0012279106640129614	0.020475601972322705	0.0469329779369882	1.4743081820671005e-08	4.476436086095734e-08	12	18	18
ENSG00000159374	M1AP	-3.229392368758546	NA	0.0012405356662841898	0.03917113769450411	0.026047856503802036	2.701006845334264e-05	6.163614955507292e-05	22	28	28
ENSG00000138111	MFSD13A	3.225176906038831	NA	0.0012589484869443806	0.05011625332314259	0.08699367088164955	6.4764176371563e-15	2.948343139357404e-14	26	35	35
ENSG00000188227	ZNF793	-3.2244394448648372	NA	0.0012621954769579	0.04223193393981215	0.09810007093893686	1.0248877552367489e-16	5.133119192334991e-16	4	6	6
ENSG00000213760	ATP6V1G2	-3.218829032909881	NA	0.0012871520389057792	0.040089173031499586	0.09221245568964614	9.280275971506161e-16	4.410960438895764e-15	5	11	11
ENSG00000226979	LTA	-3.218363465149458	NA	0.0012892433380556887	0.0018061384829156112	0.042020331878355396	8.649000772802237e-08	2.469147898331706e-07	4	23	23
ENSG00000267122	AC004490.1	3.2144950728670496	NA	0.00130674157486203	0.005780166819709612	0.017590399217942674	0.0005778208365121444	0.001127565945078148	5	6	6
ENSG00000228382	ITPKB-IT1	3.2141891630351287	NA	0.0013081346330278659	0.028741145306472878	0.05812484200663344	2.576615098361839e-10	8.895987985062849e-10	14	16	16
ENSG00000255443	CD44-AS1	3.1996871352709544	NA	0.0013757684170426303	0.11265425678683304	0.15151486446139595	1.1555267883219463e-25	8.87819394844671e-25	10	12	12
ENSG00000282572	AC215522.2	-3.198618671531834	NA	0.0013808768698190357	0.003418391045382363	0.05178612073841251	2.5576284304042736e-09	8.229037514634689e-09	10	23	23
ENSG00000170145	SIK2	3.1863310115547034	NA	0.0014408963662743317	0.01050919407134225	0.07840732727073489	1.55213639303064e-13	6.50319741120998e-13	6	7	7
ENSG00000168803	ADAL	-3.172939756857842	NA	0.001509038332364914	0.21084684757031713	0.041705714873605595	9.685633866185167e-08	2.749072081615515e-07	5	8	8
ENSG00000239697	TNFSF12	3.1573990468825377	NA	0.0015918334451132696	0.07881696563614733	0.18676236192521248	7.304684988241545e-32	7.150002446538484e-31	18	22	22
ENSG00000164346	NSA2	3.1537354411638674	NA	0.0016119514353534648	0.09641694464093158	0.4452496892665315	1.5590737817790917e-87	8.708975988185551e-86	13	17	17
ENSG00000185101	ANO9	-3.148308808690215	NA	0.0016421810915953968	0.07192490453150129	0.10954730593313848	1.3629963701934388e-18	7.549749597043695e-18	17	21	21
ENSG00000237773	AC073332.1	-3.1349229233411697	NA	0.0017189927046579192	0.050347570999807086	0.014769485630661315	0.0016241477070644264	0.0029942495192913188	19	26	26
ENSG00000204564	C6orf136	3.1323957443237305	NA	0.0017338599356820014	0.0005900347039353404	0.015330768855146129	0.0013212828694859349	0.0024685346910136505	1	15	15
ENSG00000204525	HLA-C	-3.1313919871948497	NA	0.0017397977125070665	0.05069557701506806	0.5372451652889626	7.095266887233374e-114	8.277328697222118e-112	8	43	43
ENSG00000164465	DCBLD1	-3.130306308815502	NA	0.0017462411436917752	0.03877954631362338	0.2956203611652472	8.316874242365585e-53	1.6700945712216324e-51	12	14	14
ENSG00000169499	PLEKHA2	3.1289563997248737	NA	0.0017542833674933248	0.016446838128787403	0.05640730419462992	4.803178956978693e-10	1.6307605609429343e-09	14	16	16
ENSG00000136810	TXN	-3.1279638487169286	NA	0.001760218302269287	0.049623378498112505	0.10057060910779309	4.0508018149886716e-17	2.0817261110350834e-16	11	15	15
ENSG00000268810	AC007193.1	-3.1275429175472746	NA	0.001762740819810588	0.018364501300864	0.05563368831127603	6.357122408742401e-10	2.1363568917798047e-09	5	6	6
ENSG00000074706	IPCEF1	3.113997823775026	NA	0.0018457085116915194	0.04858061935065596	0.05111918842390613	3.2545929170303085e-09	1.0374166158764453e-08	33	38	38
ENSG00000243176	AC092944.1	-3.11004977499331	NA	0.0018705581943030737	0.028451010711354998	0.08783667286655672	4.734923895039945e-15	2.1687823150651712e-14	7	7	7
ENSG00000227598	Z94721.1	-3.106244468990518	NA	0.0018947999428896912	0.021617721197301213	0.05509236731612306	7.734006378617748e-10	2.5768501143756706e-09	9	11	11
ENSG00000204305	AGER	-3.104081747562306	NA	0.0019087058538017172	0.002917813431741197	0.08984403697856175	2.243842333785614e-15	1.0479208110590821e-14	6	53	53
ENSG00000127993	RBM48	3.100639235607237	NA	0.0019310340280358493	0.061778244852190696	0.03999063608839926	1.7949337888536352e-07	4.981602127375141e-07	23	34	34
ENSG00000110811	P3H3	3.094261902739447	NA	0.0019730322985793565	0.08058608420919595	0.07080622254300886	2.533546711673519e-12	9.896991471182045e-12	9	11	11
ENSG00000149289	ZC3H12C	-3.0912206266647644	NA	0.001993354625922881	0.03937417212928182	0.06466000083116451	2.3931396180762322e-11	8.837198817913286e-11	6	11	11
ENSG00000107566	ERLIN1	3.0911737856978876	NA	0.0019936691221325038	0.0030449461047092306	0.014878251619200854	0.0015604240685642141	0.002884211290343577	6	9	9
ENSG00000204475	NCR3	3.0894763846003492	NA	0.002005096461814322	0.02114817470969596	0.13309218530482442	1.6074710747753533e-22	1.074299355468532e-21	11	33	33
ENSG00000064601	CTSA	3.08939086868628	NA	0.0020056737642899294	0.06012371382474898	0.06260516923512705	5.058254847610289e-11	1.8246531843009855e-10	23	26	26
ENSG00000271751	AP003392.4	3.086061271921461	NA	0.0020282702169231517	0.06398729394777376	0.09502660536639354	3.242346308825124e-16	1.5800794785462362e-15	9	14	14
ENSG00000111424	VDR	3.079680593974798	NA	0.0020722269631777415	0.08530782189637365	0.09285674179435927	7.296392892213431e-16	3.483458844893322e-15	20	25	25
ENSG00000126218	F10	-3.075089646068559	NA	0.002104392908517091	0.015685709904669304	0.011705231440852717	0.005055890415472268	0.008733225698522756	8	8	8
ENSG00000169184	MN1	3.0713035362913517	NA	0.0021312636864506615	0.010753566376412102	0.021568572971153915	0.00013615747755302764	0.0002876634942166898	5	8	8
ENSG00000103502	CDIPT	-3.060658166580079	NA	0.002208510782873425	0.00246636342158726	0.03190709817738604	3.2802617939537434e-06	8.16091825105364e-06	4	7	7
ENSG00000124641	MED20	-3.0588925505420366	NA	0.002221568144050799	0.012033545733394498	0.010611088002762257	0.007619662880436653	0.01281325737758464	7	10	10
ENSG00000007545	CRAMP1	-3.0490416720548925	NA	0.002295726345809076	0.051192687019152514	0.05473766774469016	8.793857615271159e-10	2.9208960729088726e-09	20	31	31
ENSG00000224745	AC063965.2	3.039732942470411	NA	0.002367880103493894	0.021404464740295375	0.016387542426834004	0.000896820623320514	0.001708462216099033	8	9	9
ENSG00000158406	HIST1H4H	3.038376247518405	NA	0.0023785677623940258	0.024857544148351576	0.037488375173911494	4.4131441478446326e-07	1.1836254143163529e-06	5	6	6
ENSG00000133265	HSPBP1	-3.0380262431023217	NA	0.002381332155329374	0.012293380950339012	0.027351647226305217	1.6887401533229337e-05	3.9305381228739126e-05	8	11	11
ENSG00000164406	LEAP2	-3.033234422296036	NA	0.00241947569843689	0.008945681653087496	0.021925129889524355	0.0001196705574059711	0.00025442975315583915	3	5	5
ENSG00000137310	TCF19	-3.0311157919380354	NA	0.0024365178936655314	0.0025311821884173966	0.14361557311198261	2.620424739126394e-24	1.9009164065684655e-23	4	22	22
ENSG00000117862	TXNDC12	-3.01951740509472	NA	0.0025317774543909695	0.10089459972324281	0.1361034809939797	4.9733500034893007e-23	3.3979274585592836e-22	10	11	11
ENSG00000237943	PRKCQ-AS1	3.0169598982694636	NA	0.002553235866573591	0.01578983175503362	0.17450815459980326	1.1156766611794956e-29	1.0048707490844103e-28	14	21	21
ENSG00000256448	AP000763.3	3.0159025361527747	NA	0.0025621560177712488	0.038675371254592375	0.06824125614772109	6.4756974403944565e-12	2.4716611485716567e-11	4	6	6
ENSG00000101307	SIRPB1	-3.007906406583371	NA	0.0026305413785482276	0.09624173980696854	0.636490235984327	6.302240202764232e-149	2.039190891267997e-146	14	19	19
ENSG00000163576	EFHB	-3.0048079890199197	NA	0.002657485546166887	0.009441769343732111	0.486509860236645	9.180920663836245e-99	7.322958533215245e-97	19	27	27
ENSG00000171475	WIPF2	3.004098449920187	NA	0.0026636911631422165	0.02103223453246627	0.027025055025901173	1.8994960446523516e-05	4.4001698864977954e-05	16	16	16
ENSG00000145375	SPATA5	-3.0033714611411573	NA	0.002670063128945221	0.010514653294582139	0.010981515785922515	0.006629459940946854	0.01125741246928385	5	5	5
ENSG00000123636	BAZ2B	3.0002892035843582	NA	0.0026972337621045317	0.012224222909152252	0.238843996666581	1.623672688824274e-41	2.2437037019055175e-40	9	14	14
ENSG00000184445	KNTC1	-2.9979435954114346	NA	0.0027180797371719446	0.035187165348508326	0.019627764388144783	0.0002752338859014384	0.0005613684478263281	11	18	18
ENSG00000188976	NOC2L	-2.9964434040228847	NA	0.0027314893648165335	0.03279928888590527	0.056988840256842734	3.890289357763264e-10	1.3276531780354669e-09	8	16	16
ENSG00000117280	RAB29	2.9878184967050982	NA	0.0028097636379684327	0.1992885394440246	0.2875938239928523	3.710667901655548e-51	7.086218691034631e-50	9	12	12
ENSG00000106665	CLIP2	-2.9810817661888933	NA	0.0028723208984612037	0.013558176270883454	0.023333772405340954	7.191013730779145e-05	0.00015681420965047249	8	15	15
ENSG00000051596	THOC3	-2.9758560657501216	NA	0.0029217195528597477	0.0006495647920963639	0.16341960880703307	9.93219511033442e-28	8.31675849351196e-27	1	8	8
ENSG00000273449	AC093788.1	2.9725367486562115	NA	0.002953498513668563	0.22829035205590856	0.07986864942051249	9.054654022933261e-14	3.8454250084022413e-13	12	13	13
ENSG00000164691	TAGAP	2.972169882686192	NA	0.002957030156491947	0.010978589250668422	0.014999048644871539	0.0014926060212208838	0.002767210881936966	7	13	13
ENSG00000158104	HPD	-2.9636113370039365	NA	0.003040520476768319	0.13638908455501436	0.209641225164268	5.0066801149477394e-36	5.704953972839787e-35	8	9	9
ENSG00000104613	INTS10	2.963008208889438	NA	0.0030464844445579464	0.03496918393328617	0.08553581489231436	1.1125501022376172e-14	4.9906151460300544e-14	3	4	4
ENSG00000125868	DSTN	-2.960516402393778	NA	0.003071237672618344	0.08499124526400378	0.11947643675834135	3.0873330610880184e-20	1.851859904323135e-19	10	12	12
ENSG00000169740	ZNF32	-2.9560397362963817	NA	0.0031161694115669995	0.006881964257158415	0.020692023676148828	0.0001870549621034287	0.0003893440399455879	9	18	18
ENSG00000149201	CCDC81	2.9556412082987884	NA	0.003120198297937595	0.01035296713961701	0.014789510822215975	0.0016122210331569406	0.0029741801309819678	10	11	11
ENSG00000263843	AC022211.2	2.951711315709769	NA	0.0031601822934147726	0.01620696066488237	0.04701457293287024	1.43157131776572e-08	4.351296796945114e-08	8	14	14
ENSG00000166272	WBP1L	2.9426379762289834	NA	0.003254287321579102	0.022192158413417148	0.030833470259531783	4.825419445548787e-06	1.18198997388539e-05	15	17	17
ENSG00000228857	AC104653.1	-2.9333899755376596	NA	0.003352824650318281	0.040490775830346014	0.07042358497351502	2.9146102878981582e-12	1.1351953628699867e-11	7	9	9
ENSG00000114626	ABTB1	2.9333098517696996	NA	0.003353690114170943	0.010019788594692415	0.051420766122127336	2.918609550558307e-09	9.337917011665003e-09	7	9	9
ENSG00000197903	HIST1H2BK	2.9300071031486707	NA	0.0033895425568621737	0.0085905670117515	0.045725676277531324	2.2780355264938e-08	6.81661686334709e-08	3	5	5
ENSG00000204381	LAYN	-2.929844344706716	NA	0.003391318343377998	0.013032773353729491	0.011984075089910878	0.004556152768292695	0.007930721053943506	8	10	10
ENSG00000172890	NADSYN1	-2.929720475766039	NA	0.0033926703910578675	0.13243220015014015	0.318361285905103	1.3921024231954248e-57	3.2348461321650866e-56	18	35	35
ENSG00000227373	RABGAP1L-DT	-2.9294213973816845	NA	0.0033959368987608505	0.05490780728481967	0.06846788009451947	5.960883189918387e-12	2.2812583312633434e-11	5	8	8
ENSG00000162885	B3GALNT2	-2.9242667320484412	NA	0.0034526875089265496	0.07253900419635811	0.16749506758875227	1.920526485175616e-28	1.646755434713832e-27	4	6	6
ENSG00000204347	BTBD17	-2.922040470713795	NA	0.0034774635138838687	0.018356810016744773	0.04863601205147482	7.977069086976526e-09	2.47331579981405e-08	5	8	8
ENSG00000115415	STAT1	2.9090671726740296	NA	0.0036250896143329827	0.0003015291551757476	0.014090432060857172	0.0020860149818249726	0.0037935388041692953	4	5	5
ENSG00000166928	MS4A14	2.9074288197861096	NA	0.003644132678645015	0.08927346000874055	0.2809446531253144	8.35699767423146e-50	1.531134114480719e-48	11	17	17
ENSG00000146263	MMS22L	-2.9073235141076914	NA	0.003645359783853477	0.032407745259717256	0.030546978947550735	5.348999469794963e-06	1.3053933671198778e-05	12	15	15
ENSG00000114120	SLC25A36	-2.9071492931928886	NA	0.0036473907691085736	0.02783987003351738	0.01791435770452261	0.0005134271161460707	0.0010096045883257617	27	37	37
ENSG00000108094	CUL2	-2.9013679114133444	NA	0.003715373790072455	0.005836283998352614	0.03592472888788163	7.741395102123933e-07	2.033346371669832e-06	6	7	7
ENSG00000025434	NR1H3	-2.898402266143222	NA	0.003750691852455772	0.031204179749632282	0.03861845366778363	2.9398294145532427e-07	8.02022504457104e-07	7	11	11
ENSG00000154328	NEIL2	2.8900980043252305	NA	0.0038512174155691564	0.05095123984995	0.12929985348434955	7.005640259563639e-22	4.54730222601275e-21	13	18	18
ENSG00000234745	HLA-B	-2.882802541665974	NA	0.0039415443052164085	0.013340009094187762	0.2285114396147088	1.499075897532122e-39	1.9314539869856017e-38	5	42	42
ENSG00000224034	LINC02561	2.8812238676110993	NA	0.003961341691400581	0.09186376545459442	0.17030242178426555	6.164485960149237e-29	5.382625750030512e-28	16	19	19
ENSG00000221990	EXOC3-AS1	-2.880548797917668	NA	0.003969834941056655	0.054639686952682176	0.07581967562558807	4.024119539411601e-13	1.6466147931608102e-12	21	30	30
ENSG00000168806	LCMT2	-2.880446514398421	NA	0.003971123241462413	0.03941030661418794	0.0487960751986253	7.529419065328072e-09	2.3387431181182956e-08	11	15	15
ENSG00000079691	CARMIL1	2.880115779247005	NA	0.003975291577175382	0.19659628752734531	0.26234603283386165	4.374657570060354e-46	6.991705747340635e-45	18	20	20
ENSG00000168306	ACOX2	2.878001175086792	NA	0.004002036484199591	0.0060371785129623755	0.024173644920685005	5.309781847515992e-05	0.00011746316937958171	9	11	11
ENSG00000227359	AC017074.1	-2.877262477409878	NA	0.00401141775364202	0.035894514312336645	0.033116407563825716	2.1239108281635633e-06	5.3784623142612145e-06	9	16	16
ENSG00000160218	TRAPPC10	-2.8740686152940236	NA	0.004052209172124032	0.005520266515641014	0.01897015671467568	0.0003495508271511951	0.0007019258940065392	3	4	4
ENSG00000231852	CYP21A2	2.8687403733011054	NA	0.00412109923641937	0.12809012981355467	0.16028595143053567	3.495452863407434e-27	2.847673213994019e-26	16	46	46
ENSG00000196565	HBG2	-2.868037761132804	NA	0.004130262349108626	0.005628622847422963	0.1811257925927762	7.448322531563626e-31	7.041415826559241e-30	3	6	6
ENSG00000183397	C19orf71	-2.8673858250882014	NA	0.004138781100477266	0.04030407344694813	0.10999515574248869	1.1498961873197354e-18	6.3817377722803056e-18	5	6	6
ENSG00000038532	CLEC16A	-2.8653285306019787	NA	0.0041657680993498186	0.012113134681579188	0.01600814351551647	0.0010305263960225595	0.0019521150077754196	11	13	13
ENSG00000238164	TNFRSF14-AS1	2.8650777368842872	NA	0.004169068833543995	0.04108773015019568	0.17408004809165484	1.3282190487211664e-29	1.1937960412221846e-28	19	26	26
ENSG00000171109	MFN1	2.8635985975839233	NA	0.004188584321017764	0.08325898740815929	0.21544748366150124	4.208660252910111e-37	4.977538943252103e-36	23	27	27
ENSG00000140678	ITGAX	2.8619686776093585	NA	0.004210185125601489	0.027962736690895832	0.27736309613627197	4.420972270801871e-49	7.87281967517978e-48	5	6	6
ENSG00000203804	ADAMTSL4-AS1	-2.860692323019194	NA	0.0042271707325689835	0.1560590185626848	0.040588633830284736	1.447593249226845e-07	4.05501088386004e-07	29	43	43
ENSG00000169609	C15orf40	-2.859657412766756	NA	0.00424098882555878	0.05871922804877035	0.1438969297793092	2.3458008659236338e-24	1.7057216747622073e-23	10	13	13
ENSG00000137265	IRF4	-2.8589766002370607	NA	0.004250101341945141	0.04184724498542207	0.05881811490084289	2.0034819211566436e-10	6.967696504951386e-10	3	4	4
ENSG00000036448	MYOM2	2.858922354989318	NA	0.004250828165146629	0.14042636841430323	0.5213552776086222	5.684117800260862e-109	6.092308509792095e-107	32	46	46
ENSG00000115896	PLCL1	-2.8582434039839626	NA	0.004259934858837487	0.14935403574668535	0.21910438965933088	8.766762081451374e-38	1.0594869833319917e-36	16	19	19
ENSG00000171916	LGALS9C	2.8578483292487165	NA	0.004265242091567529	0.020082202775184202	0.3233967062297994	1.160827511642208e-58	2.772566991246828e-57	2	15	15
ENSG00000100284	TOM1	2.8552130426269047	NA	0.004300796856047931	0.12039014806635542	0.18736074876451875	5.703561775204334e-32	5.611611066149118e-31	13	18	18
ENSG00000129055	ANAPC13	2.8538343829358896	NA	0.004319504336496412	0.11704998985724303	0.32781222164899565	1.2945592525647896e-59	3.1656803921658137e-58	20	26	26
ENSG00000144134	RABL2A	2.8532790699273725	NA	0.004327060379777991	0.007015445673603387	0.06087033927943337	9.50691397028584e-11	3.378244253552256e-10	6	21	21
ENSG00000182923	CEP63	2.85321236369364	NA	0.004327968845153342	0.0388979442625619	0.22283283385442657	1.7578910142629352e-38	2.1892572987360257e-37	15	20	20
ENSG00000112659	CUL9	2.8516401176487394	NA	0.004349431235797475	0.029248788524181227	0.06195821478001636	6.400813717502971e-11	2.2978345078806455e-10	12	16	16
ENSG00000179958	DCTPP1	-2.8495902014442036	NA	0.004377559100082623	0.008753911442414268	0.010963487009195583	0.006674472759621598	0.011323756762440719	7	9	9
ENSG00000115241	PPM1G	2.842253993280086	NA	0.004479578772800158	0.02140606459146388	0.024553826363963128	4.629042819652827e-05	0.00010317579323398276	3	4	4
ENSG00000275557	AC242842.1	2.841604519954896	NA	0.004488713557194755	0.000343177909724259	0.26254919729543613	3.988609366917256e-46	6.380658771759704e-45	4	15	15
ENSG00000170456	DENND5B	2.839088029772451	NA	0.004524267371926728	0.007203522274126612	0.0377289511107279	4.047551924057564e-07	1.0898330655623044e-06	2	4	4
ENSG00000204054	LINC00963	2.839063111243865	NA	0.0045246207012417	0.1077360946260165	0.18733032394822322	5.775791833112734e-32	5.679418242319397e-31	40	57	57
ENSG00000228203	RNF144A-AS1	-2.8383955182982294	NA	0.00453409606690009	0.008961607668946088	0.019368819839938458	0.0003023863555550421	0.0006136106509778035	12	20	20
ENSG00000170442	KRT86	-2.8382261003623452	NA	0.004536503529154228	0.009401641905811515	0.018421457916845803	0.00042681006184297515	0.0008477375203318487	5	6	6
ENSG00000108379	WNT3	-2.8356716706337277	NA	0.0045729431021278065	0.032960692350110087	0.019671438078578154	0.0002709021073251764	0.0005529937196190276	6	11	11
ENSG00000173530	TNFRSF10D	-2.8348801149085117	NA	0.004584288525306805	0.048232848409199294	0.08001511213022076	8.578211566695295e-14	3.6494108200758523e-13	10	13	13
ENSG00000243477	NAA80	2.8315671634254125	NA	0.004632050438369092	0.05411323413012256	0.02177368119982657	0.00012641338990931924	0.00026820032457687933	16	18	18
ENSG00000152672	CLEC4F	-2.825866942474546	NA	0.004715284633293796	0.012835406531219808	0.3542593222470127	1.8748887931378388e-65	5.468106788013741e-64	26	35	35
ENSG00000159128	IFNGR2	2.8257752248043913	NA	0.004716634885382495	0.03925955811902706	0.08832239148716108	3.95268869723327e-15	1.8222610405526053e-14	5	12	12
ENSG00000088538	DOCK3	2.82400028882459	NA	0.004742834213808301	0.025398088251198932	0.010869308826104616	0.006914720928989368	0.011701258063078613	31	38	38
ENSG00000235531	MSC-AS1	-2.8183131217956543	NA	0.00482767046694285	0.005297825405790271	0.017975836686585683	0.0005020479717359035	0.000988361917954197	1	2	2
ENSG00000140320	BAHD1	-2.8173564191843132	NA	0.004842075895336823	0.033703042859999414	0.05169195830163634	2.646161646176324e-09	8.504315230561803e-09	13	15	15
ENSG00000120071	KANSL1	-2.8161809684057015	NA	0.004859828337689052	0.001297457147077401	0.3662192930066769	3.5812523388492622e-68	1.1352106535845841e-66	3	37	37
ENSG00000134905	CARS2	-2.8158724249813183	NA	0.0048644979128229454	0.041666606261523804	0.13532020396659014	6.750472293578369e-23	4.584706905448532e-22	4	5	5
ENSG00000101266	CSNK2A1	-2.813200916549977	NA	0.004905099246592721	0.0017680627907316596	0.011903172160995679	0.004695745826723802	0.008152191251517157	8	15	15
ENSG00000166839	ANKDD1A	-2.8094884031528546	NA	0.004962030679114662	0.21844065249308256	0.20464966622071662	4.1488546040465835e-35	4.581372028641008e-34	21	31	31
ENSG00000121741	ZMYM2	2.807987947685749	NA	0.004985209250630634	0.005586745786053104	0.014553831806194073	0.0017583784011345517	0.0032281801949530487	7	13	13
ENSG00000156510	HKDC1	-2.807710030690312	NA	0.00498951315751525	0.01628449897000266	0.13659653309225206	4.102698992145051e-23	2.8154135660782504e-22	12	17	17
ENSG00000198453	ZNF568	-2.8051516064908086	NA	0.0050292918082144086	0.013354920132654737	0.016029965976505484	0.0010223174106872481	0.0019369927384681933	12	16	16
ENSG00000184702	SEPTIN5	2.802005538519559	NA	0.005078600174065333	0.013118989108864007	0.0517167426579522	2.6225664944476813e-09	8.430064257410177e-09	3	6	6
ENSG00000198643	FAM3D	2.8000719764614987	NA	0.0051091213232761674	0.011709176512434395	0.028280053790981845	1.2089845169788937e-05	2.8581300636436515e-05	17	26	26
ENSG00000150048	CLEC1A	-2.7968361258278684	NA	0.005160570075457293	0.004518903664030198	0.02043164738899653	0.00020557827267080492	0.00042598620082547533	5	5	5
ENSG00000198130	HIBCH	-2.795472063740577	NA	0.00518239805628517	0.06337919400516318	0.12146964833620601	1.4366414642137877e-20	8.739611376304451e-20	3	4	4
ENSG00000203797	DDO	2.795304227271052	NA	0.005185089563455274	0.09930103316810038	0.2597791747870245	1.4025981465707437e-45	2.2168807018932428e-44	33	40	40
ENSG00000186187	ZNRF1	-2.7942522593123624	NA	0.005201988220975922	0.02284456118486532	0.04762218057403168	1.1499130623108158e-08	3.519517955660928e-08	3	4	4
ENSG00000196169	KIF19	-2.794132755981614	NA	0.005203911048958305	0.00810354983468227	0.026251565016675516	2.509840487772598e-05	5.743428679585306e-05	10	18	18
ENSG00000272523	LINC01023	2.790205504154062	NA	0.0052674595855134974	0.0018917870863412209	0.01974489327768413	0.0002637704326326906	0.0005391417341141848	2	4	4
ENSG00000188404	SELL	-2.7881388108264162	NA	0.005301182392531849	0.012116405104850528	0.24256957944124333	3.1292946309123215e-42	4.4095541187769433e-41	9	15	15
ENSG00000123472	ATPAF1	2.787900574395833	NA	0.005305082270828105	0.017567618824737286	0.023457544449861752	6.876573643525902e-05	0.0001503012508447944	10	12	12
ENSG00000189238	LINC00943	-2.786112920158037	NA	0.0053344285511049095	0.008154481825176857	0.014468512927493299	0.0018145304981629629	0.0033266392466320986	17	23	23
ENSG00000215014	AL645728.1	-2.7853306387159846	NA	0.005347316600514521	0.02732465451027344	0.04310178592144	5.860567063915838e-08	1.6999807946395923e-07	4	11	11
ENSG00000175662	TOM1L2	-2.782991672100849	NA	0.005386018861048671	0.044658337885629416	0.048325726311118505	8.92194301493488e-09	2.7528319676703538e-08	10	13	13
ENSG00000241404	EGFL8	-2.7816490919784496	NA	0.00540834826350016	0.0003181685877615423	0.017857159915481285	0.0005242468910800175	0.0010292283841020287	2	10	10
ENSG00000176974	SHMT1	-2.7795881201553727	NA	0.005442788406506799	0.37668716968083094	0.41923699270429454	7.127117309374214e-81	3.3394244464059673e-79	11	12	12
ENSG00000197119	SLC25A29	-2.7758881484157794	NA	0.005505114387386962	0.16063748773653577	0.5699324228141261	1.6302282698682974e-124	2.56484262385059e-122	16	21	21
ENSG00000231389	HLA-DPA1	-2.7755621568191144	NA	0.005510636470803096	0.0015543190678771266	0.04997738279739929	4.91572569441848e-09	1.545933980076701e-08	2	12	12
ENSG00000167083	GNGT2	-2.7750752496798636	NA	0.005518893667830423	0.0243983795723128	0.04298460783397719	6.113036792165676e-08	1.7690257838145322e-07	5	9	9
ENSG00000213398	LCAT	2.774921694752005	NA	0.005521500038570895	0.10353436965164264	0.08702759676004834	6.3953274971325326e-15	2.912200511107961e-14	15	18	18
ENSG00000071626	DAZAP1	-2.76944224784795	NA	0.005615235822407796	0.00040252612168512384	0.011786616955792055	0.004904532390530753	0.008487167100425014	2	4	4
ENSG00000115364	MRPL19	2.768168479894204	NA	0.0056372305376039475	0.11790044754671321	0.03044534125345495	5.548106636028817e-06	1.3511002655674266e-05	12	18	18
ENSG00000104870	FCGRT	2.7668906080032607	NA	0.005659374183762984	0.04235898876875697	0.07463859755070831	6.211736791409268e-13	2.517728060408356e-12	13	18	18
ENSG00000130165	ELOF1	2.765199409798986	NA	0.005688800797606808	0.017554182908847193	0.01182805243880884	0.0048292491528570325	0.008369559749605382	10	11	11
ENSG00000163833	FBXO40	2.76507996820594	NA	0.005690884273064041	0.009318141014218743	0.062370545036108074	5.509123558591376e-11	1.9835389440748163e-10	6	9	9
ENSG00000170571	EMB	-2.764869626587695	NA	0.005694555033364763	0.021102873382734637	0.18585346703970282	1.0633353968412165e-31	1.0360874272971603e-30	4	8	8
ENSG00000197818	SLC9A8	-2.7627023271739404	NA	0.005732502040801699	0.011700542217340187	0.04477802218790072	3.204964754333634e-08	9.471297703268566e-08	8	15	15
ENSG00000248099	INSL3	2.7611671714829993	NA	0.005759518724789817	0.0244919403120913	0.26553513685903113	1.022999585539219e-46	1.6771911943032567e-45	11	20	20
ENSG00000237989	LINC01679	2.7611115786318465	NA	0.005760499235157587	0.01711054046208888	0.06584717957366787	1.552223936806757e-11	5.799365641023764e-11	15	19	19
ENSG00000153814	JAZF1	2.760698408305553	NA	0.0057677911809522675	0.012012365907529287	0.2402353867367228	8.787211855043491e-42	1.2221564971787576e-40	13	20	20
ENSG00000226571	AL592429.2	-2.7589807957063286	NA	0.005798194224746679	0.01849425377138901	0.040947741869707316	1.2721844469073874e-07	3.5823794876871573e-07	2	2	2
ENSG00000172426	RSPH9	-2.756900690359244	NA	0.005835207072404562	0.022184447140381855	0.04370573920911107	4.715384676506099e-08	1.3768794792678886e-07	9	11	11
ENSG00000272512	AL645608.7	-2.7550215348373266	NA	0.0058688272548653095	0.01532270127356465	0.02150967070161051	0.000139092668044921	0.0002935031579060355	6	6	6
ENSG00000165171	METTL27	2.7545667751658005	NA	0.005876989606931725	0.19389227750776966	0.43203427300189656	4.1150345803524447e-84	2.106529194581017e-82	19	30	30
ENSG00000204528	PSORS1C3	-2.7533611737222086	NA	0.005898678148972888	0.004990788378513972	0.37325874817466337	8.507233792606486e-70	2.838337593568261e-68	10	37	37
ENSG00000221838	AP4M1	-2.753148203533057	NA	0.0059025169311251345	0.04377636407650939	0.24632413452975743	5.906548484857641e-43	8.497600668357692e-42	16	20	20
ENSG00000001460	STPG1	2.7500473362618187	NA	0.00595866561563051	0.03468492560881055	0.07312202020616122	1.0840286936498708e-12	4.336367638768751e-12	7	9	9
ENSG00000228801	AC064807.1	-2.7479140102731447	NA	0.005997573622345491	0.004020365347838619	0.029026550155921052	9.241988767734036e-06	2.205550589728235e-05	10	16	16
ENSG00000138670	RASGEF1B	-2.745872272087127	NA	0.006035025453163036	0.03666377856540911	0.033577844031970096	1.799340628553724e-06	4.585657963897728e-06	21	27	27
ENSG00000136111	TBC1D4	-2.7451128911114058	NA	0.006049008527781188	0.03649355312988494	0.12659800291854406	1.9922762310904235e-21	1.265859395589836e-20	14	19	19
ENSG00000143740	SNAP47	-2.7439218147876567	NA	0.006070999542195749	0.0445338858694324	0.04020129197366976	1.6639776122578196e-07	4.6369112890167934e-07	5	10	10
ENSG00000054965	FAM168A	2.7413152661927502	NA	0.006119376059295361	0.049192840824446235	0.06741859236800378	8.746389522024406e-12	3.318403405159215e-11	2	10	10
ENSG00000225828	FAM229A	2.7393403232997127	NA	0.006156261106935096	0.005350388737850569	0.01298267034187606	0.0031427449222982315	0.005578030705080974	6	6	6
ENSG00000163795	ZNF513	2.7378732983795957	NA	0.00618378948392462	0.0008830229736096357	0.011612142917319997	0.005234845625594383	0.009015100184105049	5	6	6
ENSG00000089693	MLF2	-2.735585801990484	NA	0.0062269350201991265	0.012840429669932816	0.022608657285532074	9.345566988154188e-05	0.00020103754174593099	10	17	17
ENSG00000135272	MDFIC	2.7311848052508663	NA	0.006310707335530161	0.0077768204014599185	0.02775688019905991	1.4594931311135252e-05	3.4173740722918955e-05	6	9	9
ENSG00000128322	IGLL1	-2.73115554038612	NA	0.0063112677666313744	0.005505775976174194	0.012431027330117937	0.0038574558546575653	0.00677990268028314	3	10	10
ENSG00000146021	KLHL3	2.7291442947443105	NA	0.006349891231128651	0.013301688683422516	0.03325716808556072	2.019135643179791e-06	5.120697596109174e-06	6	10	10
ENSG00000143669	LYST	-2.7287126299099653	NA	0.006358208491030392	0.005684974665986668	0.018744910109505065	0.00037940162722555125	0.0007591131146063444	9	13	13
ENSG00000244063	AC104653.2	2.7255237454567487	NA	0.006419955837563969	0.12103618895901905	0.11018158093515888	1.0713053803865082e-18	5.947496266833354e-18	25	33	33
ENSG00000112578	BYSL	2.7229187406549626	NA	0.006470797165705904	0.012977146967681862	0.03979467507855981	1.9259844923496636e-07	5.332371336665221e-07	8	8	8
ENSG00000272368	AC074032.1	2.722275997219142	NA	0.006483397031649587	0.09955821835991771	0.10810086324344578	2.359065215848297e-18	1.2920986709224671e-17	9	11	11
ENSG00000241666	AL031733.2	2.7181026980063248	NA	0.006565745547005036	0.06865252160368743	0.2079267652609694	1.0366253326019174e-35	1.1710861547292678e-34	21	31	31
ENSG00000278239	AC243967.3	-2.7180416349302914	NA	0.00656695740881207	0.06474815214722165	0.11517602593943925	1.5997852688662138e-19	9.265355479833401e-19	9	21	21
ENSG00000204387	SNHG32	-2.7169204070263953	NA	0.006589245157439994	0.042449457494692484	0.18301087598543878	3.431939290849015e-31	3.271502329003322e-30	13	53	53
ENSG00000174915	PTDSS2	2.7154053868748664	NA	0.006619468750154174	0.0152479471910474	0.04987753827928889	5.096158958153408e-09	1.6012097833157346e-08	20	31	31
ENSG00000075568	TMEM131	2.712123884364365	NA	0.0066853602161065385	0.0054024440993218825	0.04026765230965689	1.6247357604328447e-07	4.5319768307844586e-07	3	4	4
ENSG00000095794	CREM	-2.710477513716652	NA	0.006718640400649452	0.00827886029849348	0.09290650384573605	7.162062030774795e-16	3.4212312469570183e-15	5	10	10
ENSG00000055163	CYFIP2	-2.709249729378304	NA	0.00674355602511201	0.0261381754418892	0.019553713533845905	0.00028273834878029093	0.0005757159752117323	13	15	15
ENSG00000061938	TNK2	2.702133846935705	NA	0.006889602148471661	0.03809928920589375	0.05750800396801307	3.22273555600111e-10	1.1071052093321922e-09	11	19	19
ENSG00000100883	SRP54	-2.697250049123404	NA	0.006991474953544854	0.056777067366264686	0.08588326307031006	9.780122662892512e-15	4.4009268839135054e-14	6	11	11
ENSG00000101639	CEP192	2.695282673650261	NA	0.007032893932270399	0.3270035366446926	0.42951175875177877	1.813184147748789e-83	9.145380867571759e-82	42	52	52
ENSG00000157193	LRP8	-2.6934921741485596	NA	0.007070780536515926	6.872981686466005e-06	0.03584320097813859	7.97157442497627e-07	2.0915625736523573e-06	1	2	2
ENSG00000078304	PPP2R5C	2.6934701973440385	NA	0.007071246697500379	0.06086673778963134	0.07422070098974963	7.242352131790464e-13	2.922331687248816e-12	13	16	16
ENSG00000260711	AL121839.2	2.691225365553005	NA	0.007119008563687472	0.02899327792388916	0.057018646344432225	3.8484764133792546e-10	1.3139064704965326e-09	10	14	14
ENSG00000267397	AC090229.1	2.6898698198533992	NA	0.007147989705418106	0.010371977442031608	0.010880562363108165	0.0068855558109569915	0.011655354516049892	6	7	7
ENSG00000141504	SAT2	-2.689405975579199	NA	0.007157930844131244	0.004520255929459814	0.07286962199530583	1.1892080672814968e-12	4.744934654679011e-12	7	10	10
ENSG00000099308	MAST3	2.686793536100269	NA	0.00721415294869274	0.048024309228209106	0.0853603052930074	1.1873757716484501e-14	5.313754464509204e-14	8	9	9
ENSG00000079332	SAR1A	2.682453737806722	NA	0.007308425930201189	0.01917393286623521	0.03317615826205162	2.0787869412258756e-06	5.2680829400151525e-06	6	8	8
ENSG00000213578	CPLX3	-2.678951393577833	NA	0.0073853113676965445	0.008625969286516886	0.019956436607779314	0.00024426860656887343	0.000501552003597894	9	10	10
ENSG00000110025	SNX15	-2.678107744269884	NA	0.007403939732359697	0.05754335810761241	0.1190135607053418	3.686709363437388e-20	2.202905187233023e-19	3	4	4
ENSG00000178860	MSC	-2.677122399914773	NA	0.007425750174207642	0.06752829797946867	0.09457706826313513	3.8361471682874995e-16	1.8620460738455232e-15	9	11	11
ENSG00000105963	ADAP1	2.676567893763113	NA	0.007438049404186357	0.1822356354659569	0.24828049294208876	2.46956825676181e-43	3.62590976328838e-42	38	51	51
ENSG00000181274	FRAT2	-2.676278222579585	NA	0.007444481721765547	0.032586875922378467	0.08527376061190674	1.2261000972318444e-14	5.484191592965284e-14	5	6	6
ENSG00000112584	FAM120B	2.6729146716566623	NA	0.007519537458035831	0.09678649571062055	0.10645490229119614	4.399760500870632e-18	2.3764249710056842e-17	15	23	23
ENSG00000072071	ADGRL1	2.6689320693712117	NA	0.007609283829813887	0.007925672028330435	0.06319192534706092	4.085429283408027e-11	1.4834009481508417e-10	7	9	9
ENSG00000206190	ATP10A	2.666644815990646	NA	0.007661259169686225	0.08356275225632744	0.09351439803665046	5.707194003453698e-16	2.740763650664449e-15	42	53	53
ENSG00000100029	PES1	-2.6623012517451614	NA	0.007760838609210329	0.010199682275671562	0.18931981585716115	2.5340237461360316e-32	2.5457512139711074e-31	9	15	15
ENSG00000275023	MLLT6	2.6611671892317816	NA	0.007787028043351413	0.00728446850231291	0.05096723167072572	3.4382487761079727e-09	1.0937215407433802e-08	9	13	13
ENSG00000137070	IL11RA	-2.6598844038679896	NA	0.007816747423558774	0.05164505490194564	0.1881861911576572	4.0531410505165335e-32	4.0224141131544e-31	9	15	15
ENSG00000178184	PARD6G	2.658823889576928	NA	0.007841393949195533	0.11821374256458023	0.10667167784811638	4.053258198243616e-18	2.192723181125545e-17	20	26	26
ENSG00000117586	TNFSF4	2.657531344118439	NA	0.007871527033817445	0.02209824673166302	0.02026393199587511	0.00021847466915925033	0.0004513193559938933	13	15	15
ENSG00000048649	RSF1	2.65748032894411	NA	0.00787271847438595	0.006461924622785196	0.019079759750216783	0.0003358916092801418	0.0006767953480842617	5	8	8
ENSG00000259956	RBM15B	-2.6565933074119465	NA	0.007893460373716103	0.021996097195616286	0.03888775519608866	2.66854231013515e-07	7.308021730518635e-07	7	7	7
ENSG00000204217	BMPR2	-2.6564807481819996	NA	0.007896095928573885	0.060028138677421454	0.1301945673627302	4.952810413233859e-22	3.2393495719507037e-21	13	18	18
ENSG00000105576	TNPO2	-2.6512131690979004	NA	0.008020320371489824	9.886426357646333e-06	0.023762401635020827	6.159644056650099e-05	0.00013514807564929957	1	2	2
ENSG00000138443	ABI2	-2.645682583620776	NA	0.00815262766488212	0.009288164079161637	0.011297422386287748	0.005889000678241773	0.010073862606600315	3	3	3
ENSG00000204267	TAP2	-2.6439840134587853	NA	0.008193652592575746	0.01639000971822111	0.28698185645971186	4.948348677698002e-51	9.407897059184372e-50	11	31	31
ENSG00000175984	DENND2C	-2.639694453956682	NA	0.008298080326384228	0.03756788360753246	0.06976404596145004	3.7104323832241884e-12	1.4363477413072598e-11	11	15	15
ENSG00000155097	ATP6V1C1	2.639671838229107	NA	0.008298634039075953	0.23896650695368288	0.3023815576869606	3.2811429800443865e-54	6.870368860168643e-53	9	12	12
ENSG00000183513	COA5	-2.6388599872589107	NA	0.008318532916537643	0.01165794635824788	0.025580341521529732	3.196745689661261e-05	7.2428315275467e-05	1	1	1
ENSG00000162994	CLHC1	-2.6387393234954173	NA	0.008321494087258033	0.407243006886606	0.45660066957252904	1.5439457397893039e-90	9.69858076617098e-89	16	21	21
ENSG00000158869	FCER1G	-2.6379754589503817	NA	0.008340261732824506	0.21864686131480923	0.2641560868260989	1.919093161161765e-46	3.1018405863113204e-45	9	10	10
ENSG00000261221	ZNF865	-2.635854349835917	NA	0.008392574688295063	0.00942745969191287	0.012840191313519022	0.0033133693847510397	0.005863272271086119	8	11	11
ENSG00000136930	PSMB7	-2.6353885726858715	NA	0.008404101384550118	0.008628710133140007	0.011234863937230105	0.006028633262286281	0.010301418076419632	6	8	8
ENSG00000137547	MRPL15	2.6339065072933594	NA	0.008440872671346258	0.017116746747469033	0.022330907823484375	0.00010333046187720836	0.00022133575952188933	3	4	4
ENSG00000108828	VAT1	-2.6280546155358877	NA	0.008587472702989325	0.026145863332025537	0.031532561870844786	3.7530193938639417e-06	9.292597398985378e-06	9	10	10
ENSG00000146054	TRIM7	2.6276647647064233	NA	0.00859731953309468	0.1017086464785216	0.09767373531674457	1.202672078275582e-16	5.992046330722824e-16	29	41	41
ENSG00000082641	NFE2L1	-2.626508326829761	NA	0.008626588180254198	0.01070016447021992	0.022963300363590938	8.221063441485567e-05	0.00017821137271904435	14	16	16
ENSG00000012779	ALOX5	2.624396493396839	NA	0.008680267152056468	0.017665180372960304	0.027733542365365238	1.4718064133371928e-05	3.4443242606877074e-05	10	13	13
ENSG00000188038	NRN1L	-2.6224719042763	NA	0.008729446502918186	0.014331178343343612	0.016657205750854567	0.0008125501122760028	0.0015582855513288179	5	7	7
ENSG00000255449	AP002812.5	2.621717296685668	NA	0.008748796970941743	0.02096474860473934	0.0156463972262361	0.0011767160674215594	0.002214121553677016	6	11	11
ENSG00000185347	TEDC1	2.616486423644762	NA	0.00888398971899074	0.011982306129852464	0.0143357647150353	0.0019055246353765515	0.00348749647514114	6	6	6
ENSG00000105364	MRPL4	-2.6141247291138874	NA	0.008945637241198892	0.012898781576372349	0.02622112916641946	2.537516731220665e-05	5.8052127032688357e-05	8	11	11
ENSG00000130511	SSBP4	2.6135191833526963	NA	0.00896150526913256	0.003310325604776926	0.025539833757664224	3.2437711523114354e-05	7.343555312341757e-05	4	5	5
ENSG00000238058	AL355574.1	-2.6095045143755606	NA	0.009067344966865558	0.08574651607782714	0.11940687724614374	3.170775407805584e-20	1.9012457156803483e-19	6	8	8
ENSG00000144354	CDCA7	2.6061520576477046	NA	0.009156580194189632	0.001215860221773777	0.010925751095761676	0.006769699149990379	0.011470563256909892	1	1	1
ENSG00000103549	RNF40	2.6061493049875115	NA	0.00915665378506385	0.04515443481254625	0.10640289072991896	4.487200160703556e-18	2.420603823715171e-17	8	11	11
ENSG00000157782	CABP1	2.6026756543406675	NA	0.009249941716962442	0.002130505673877322	0.017580009475113484	0.000580015495241095	0.001131591095323042	12	15	15
ENSG00000163866	SMIM12	2.6019047571713725	NA	0.009270759480205002	0.128391765754652	0.192504767307781	6.749004211342508e-33	6.905648760161854e-32	21	25	25
ENSG00000100239	PPP6R2	-2.6012541029199094	NA	0.009288362656922443	0.01826567700247034	0.030119956380935155	6.236798820503944e-06	1.5117295119833517e-05	12	20	20
ENSG00000031691	CENPQ	2.600260773168971	NA	0.009315294300675262	0.15264752990976202	0.19532831962861547	2.0798287447085402e-33	2.1590183500609414e-32	14	22	22
ENSG00000189068	VSTM1	2.5968994475438896	NA	0.009406945748086575	0.3589811902079903	0.5003200155662026	1.0051544330966447e-102	9.3175099314456e-101	9	13	13
ENSG00000149485	FADS1	-2.5949131476819067	NA	0.009461482436597663	0.01390970101154225	0.02479654197037617	4.2409357211859904e-05	9.496971361010519e-05	3	4	4
ENSG00000169599	NFU1	-2.590688391641349	NA	0.009578417852770287	0.019500468202600568	0.017816227830904044	0.0005321304124262452	0.0010431532284748146	5	8	8
ENSG00000255046	AC069185.1	-2.584130771756128	NA	0.009762477094709995	0.027896651569181793	0.11772075602822635	6.048644122380366e-20	3.584250105552899e-19	8	10	10
ENSG00000141086	CTRL	2.5830849776551674	NA	0.009792120090323087	0.020157114081904313	0.03900861762303482	2.5550666178542205e-07	7.008451284322142e-07	3	4	4
ENSG00000180817	PPA1	2.5807473065531417	NA	0.009858671512344628	0.19431850275355997	0.24748055421464907	3.528502010827024e-43	5.114985712905548e-42	32	39	39
ENSG00000079277	MKNK1	2.5769874654568015	NA	0.009966556469968677	0.2703560844334693	0.27180046906885275	5.783309075700446e-48	9.947639652877326e-47	15	18	18
ENSG00000276966	HIST1H4E	-2.574758946914521	NA	0.010030996868261699	0.0009644971030467678	0.020228485321797215	0.0002213027231936074	0.0004565833012568784	2	3	3
ENSG00000163633	C4orf36	2.5735615792527247	NA	0.010065773277607406	0.004905754913206991	0.04210063844671435	8.402653286413085e-08	2.402018689926621e-07	9	10	10
ENSG00000186174	BCL9L	2.572526770139809	NA	0.010095914778592348	0.009916322380331499	0.01909055880019795	0.0003345751775405818	0.0006745391158762564	6	9	9
ENSG00000169871	TRIM56	2.572060831513174	NA	0.010109512672516474	0.026089183570895423	0.029338922029690396	8.259656299839905e-06	1.98326583430348e-05	5	11	11
ENSG00000174282	ZBTB4	2.569179301250425	NA	0.010193969762790462	0.04929221701595425	0.03345625756885358	1.8797099187458353e-06	4.779117182590412e-06	23	33	33
ENSG00000108091	CCDC6	-2.5688023075438005	NA	0.010205065714134282	0.02531801797470506	0.049089861465785777	6.7720467629149514e-09	2.1107566328104055e-08	8	9	9
ENSG00000115053	NCL	2.5685359514956336	NA	0.01021291177853717	0.022410029063959693	0.03548311941963674	9.072875758256284e-07	2.3700037529068854e-06	13	16	16
ENSG00000143776	CDC42BPA	2.5685235298490596	NA	0.010213277814670737	0.024518610986804714	0.05332041388734417	1.4686428175630777e-09	4.802775682377807e-09	22	30	30
ENSG00000166164	BRD7	-2.5652670771190436	NA	0.01030964147178343	0.15115347087197803	0.34599190035652166	1.328629718610895e-63	3.6339188268673425e-62	13	17	17
ENSG00000160796	NBEAL2	-2.565194423394661	NA	0.010311800609422878	0.05389566320424402	0.038957253863084816	2.6026897019686614e-07	7.135655587379788e-07	10	11	11
ENSG00000156521	TYSND1	2.5645764654685776	NA	0.010330181479222399	0.03201923150833648	0.04458621386404769	3.434196883503319e-08	1.0131264812523382e-07	16	19	19
ENSG00000215712	TMEM242	-2.5645660911935124	NA	0.01033049030589703	0.00019375932628842304	0.014573685381683316	0.0017455657398197507	0.003206030510032013	2	7	7
ENSG00000178295	GEN1	2.5639535854596742	NA	0.010348738256518804	0.13061258056370006	0.03632361912229011	6.707481232617617e-07	1.7730675123588566e-06	30	42	42
ENSG00000196296	ATP2A1	-2.561025871344252	NA	0.010436358412572446	0.0024764171667369574	0.026139792110859185	2.6129888390751056e-05	5.969910152051558e-05	6	8	8
ENSG00000187630	DHRS4L2	2.560255642481855	NA	0.01045951909079069	0.0649937555272437	0.11904735293715607	3.639273764344574e-20	2.17607760755736e-19	35	53	53
ENSG00000143882	ATP6V1C2	-2.5585285469392187	NA	0.010511618926192392	0.005653551325498205	0.02081088868661037	0.0001791655112596063	0.0003736936697386267	5	9	9
ENSG00000162086	ZNF75A	-2.5566362212364457	NA	0.010568968047998221	0.016802099638781123	0.030690264408008282	5.0803912738299115e-06	1.2421390070560188e-05	12	25	25
ENSG00000171953	ATPAF2	2.554847774991106	NA	0.010623424607292074	0.7544978321816738	0.11251298444809013	4.4149684691714535e-19	2.49217558518174e-18	39	47	47
ENSG00000154102	C16orf74	2.5537344353782663	NA	0.010657450672178444	0.001029250452015732	0.079579647263738	1.007359475598143e-13	4.266536835522982e-13	4	10	10
ENSG00000139531	SUOX	-2.5510987749636973	NA	0.010738388721731185	0.0999025045213086	0.19045703592241092	1.5809032709725085e-32	1.6013532305911132e-31	26	34	34
ENSG00000112081	SRSF3	2.547772309473069	NA	0.010841320456171942	0.004798539079923896	0.01012090447000085	0.009166326908737884	0.015243729650692976	4	4	4
ENSG00000173852	DPY19L1	2.539122304333242	NA	0.011113096617292633	0.1255964550127696	0.21230347379994127	1.612206851653403e-36	1.8655691834685702e-35	24	32	32
ENSG00000052749	RRP12	-2.537908552166914	NA	0.011151711991636047	0.2718479113070078	0.34375629876239006	4.1667228407524326e-63	1.1217445839256432e-61	8	10	10
ENSG00000103496	STX4	2.537685465227624	NA	0.011158822426382572	0.014575816798840046	0.011951153941715722	0.004612440372256861	0.008018118595421482	5	7	7
ENSG00000185049	NELFA	2.537096153725551	NA	0.011177624883817017	0.01036586227772948	0.01556213928377238	0.0012136699573926856	0.002279902081205736	4	7	7
ENSG00000074201	CLNS1A	-2.5348220379795827	NA	0.01125044644798817	0.024884548356788213	0.012001589636922938	0.004526491731932675	0.007884693419087195	11	14	14
ENSG00000226328	NUP50-DT	-2.5335333349464637	NA	0.01129189994894519	0.38281177339452	0.38510015129063524	1.4329746649258846e-72	5.1517992722880494e-71	18	33	33
ENSG00000122033	MTIF3	2.533345100748644	NA	0.011297966185714632	0.028879828056961484	0.032053460431784746	3.1121438165516526e-06	7.761802546545126e-06	18	22	22
ENSG00000182511	FES	2.532905030077996	NA	0.011312159665962182	0.015993891360879902	0.1422186320094824	4.538086645402705e-24	3.256219576653179e-23	25	38	38
ENSG00000239713	APOBEC3G	2.5325765044431066	NA	0.01132276583318822	0.12601687079829313	0.1652972131755589	4.663210346045807e-28	3.9588809021950266e-27	30	40	40
ENSG00000258512	LINC00239	2.5309593301527964	NA	0.011375103717973328	0.02655380879820037	0.06187759908909983	6.591300281239335e-11	2.3632491850924803e-10	2	4	4
ENSG00000172661	WASHC2C	2.5278319646291316	NA	0.011476926708619368	0.00048111369870912276	0.5121176250002932	3.398930321638542e-106	3.330757490615963e-104	3	15	15
ENSG00000186193	SAPCD2	-2.527576533288637	NA	0.01148527884971294	0.29986084280714764	0.3869472063477155	5.2339911037153097e-73	1.9138105210578643e-71	18	30	30
ENSG00000002549	LAP3	-2.5260758902858225	NA	0.01153445618065515	0.241234371829467	0.3583925792172742	2.1828773895544417e-66	6.567397254994582e-65	10	13	13
ENSG00000159917	ZNF235	-2.5249922398182494	NA	0.011570084415486738	0.027508774225534063	0.011372843008602335	0.005725025281595463	0.00981195868019994	9	14	14
ENSG00000168067	MAP4K2	2.5239422375141047	NA	0.011604699484649957	0.006626036829549634	0.011908288518330876	0.004686790541156944	0.008139116049650676	13	17	17
ENSG00000164082	GRM2	2.5206310719544827	NA	0.011714460086983802	0.06931797619068295	0.06262749616065129	5.0173183821629554e-11	1.810267051035399e-10	8	13	13
ENSG00000167208	SNX20	-2.519658165433145	NA	0.011746885173998998	0.02077930466509789	0.03827438449764419	3.326910632884919e-07	9.027403551161943e-07	4	5	5
ENSG00000155254	MARVELD1	2.519617881844894	NA	0.011748229462542571	0.058844134146632046	0.06254823976924223	5.1641500446071494e-11	1.8616777194653776e-10	7	9	9
ENSG00000110987	BCL7A	2.518294345800246	NA	0.011792472647239706	0.050416538047198006	0.0727147375619745	1.2587311137011455e-12	5.015329895181446e-12	5	5	5
ENSG00000139117	CPNE8	2.5180589376443008	NA	0.011800357335640246	0.0011868487122958953	0.011527609332983585	0.005402930534379595	0.009284984039891338	2	2	2
ENSG00000102781	KATNAL1	2.516536632247074	NA	0.011851457937086434	0.013191087163714876	0.018582854202019227	0.00040245240990020853	0.0008027982293100705	13	17	17
ENSG00000096433	ITPR3	-2.515387781392169	NA	0.011890152283140503	0.11534280987777572	0.2663292668106597	7.117234578579162e-47	1.1758521752221007e-45	30	50	50
ENSG00000160256	FAM207A	-2.5149551137677304	NA	0.011904753937079337	0.005470163085143053	0.02105550317783314	0.0001639653228494089	0.0003437458828294026	4	6	6
ENSG00000109920	FNBP4	2.512879149930506	NA	0.011975034885238824	0.0009637724735792621	0.0293868233682069	8.118553060247084e-06	1.9502176747664177e-05	4	8	8
ENSG00000086544	ITPKC	-2.509410389618038	NA	0.012093289473796329	0.06081297297035405	0.0192933271507011	0.0003107981869524763	0.0006297114966975443	9	11	11
ENSG00000196705	ZNF431	2.5086212437896576	NA	0.012120336572185907	0.12459998834543519	0.1903027471858924	1.685471879122007e-32	1.7042545551334492e-31	14	24	24
ENSG00000214708	AC116407.1	2.507677937456872	NA	0.01215273768402132	0.011271654321874755	0.014302096782663868	0.0019293273356783974	0.0035279897076071335	5	11	11
ENSG00000088002	SULT2B1	-2.507164354487075	NA	0.012170410716644854	0.0667580488531254	0.08636933296395655	8.165954157020241e-15	3.6988364458198655e-14	4	4	4
ENSG00000099994	SUSD2	2.5050674729065356	NA	0.012242803577442467	0.08040352887886339	0.10920920952814649	1.5495797204432124e-18	8.54736012411729e-18	9	14	14
ENSG00000116198	CEP104	2.5035573722480917	NA	0.012295174440183713	0.04233671484438956	0.3550275303384656	1.2584669059194019e-65	3.6954535906869564e-64	23	28	28
ENSG00000134369	NAV1	2.5031876824669266	NA	0.01230802562353454	0.28081676220848195	0.28766194624268	3.5936023614057125e-51	6.885663340306879e-50	24	31	31
ENSG00000171115	GIMAP8	-2.502826865117806	NA	0.01232057985580917	0.08234528315151052	0.03162563431773886	3.629526840125967e-06	8.995917875606331e-06	13	17	17
ENSG00000164081	TEX264	2.5020399465894623	NA	0.012347999152629187	0.07593803488807817	0.04807732354351507	9.758302664619865e-09	2.997405201425149e-08	8	14	14
ENSG00000255306	AC004923.4	2.499837942383392	NA	0.012425012991735155	0.005463570694060808	0.06421271034364986	2.816840125122506e-11	1.0343895354545151e-10	8	11	11
ENSG00000269696	AC005498.3	-2.4992034518664217	NA	0.012447282740927407	0.10075061713944915	0.054943259175085704	8.163052578945794e-10	2.7145276066771655e-09	12	16	16
ENSG00000163870	TPRA1	2.498059972667684	NA	0.01248750656821606	0.12395197100515526	0.09406935033280162	4.638165838686163e-16	2.238668898610442e-15	10	12	12
ENSG00000204308	RNF5	-2.4977814038895976	NA	0.01249732311853921	0.0008881063347734026	0.02733844212125779	1.696788753417053e-05	3.9476638627525495e-05	2	10	10
ENSG00000165915	SLC39A13	-2.4935612962388607	NA	0.012646874601275662	0.014647854711799167	0.020206822798116163	0.0002230491109251379	0.0004598544365538819	4	5	5
ENSG00000133216	EPHB2	-2.4911119304972607	NA	0.01273439951157951	0.04403775731850805	0.13160203589181127	2.8685273648398143e-22	1.8927424309210456e-21	7	11	11
ENSG00000117242	PINK1-AS	2.4878864887965433	NA	0.012850474092595196	0.04230480213022627	0.0777493385889191	1.9779837682405424e-13	8.227126762444108e-13	42	59	59
ENSG00000183873	SCN5A	2.4847291397650313	NA	0.012965003951610194	0.23087733842316052	0.3012065610278738	5.767285774935787e-54	1.1988264697499855e-52	10	15	15
ENSG00000087087	SRRT	-2.4842855902482084	NA	0.012981165416724503	0.015739774147231538	0.012761551422383272	0.003411535419960677	0.00603076187165299	15	24	24
ENSG00000163512	AZI2	2.484144227279641	NA	0.012986319955401367	0.01108733497267098	0.022103399814065224	0.00011219459269304174	0.00023927683995684276	11	12	12
ENSG00000172568	FNDC9	-2.484037423972808	NA	0.01299021554064733	0.021344426096930613	0.02208536772563149	0.00011292897593378654	0.00024078316651603946	7	10	10
ENSG00000273240	AC013468.1	-2.483689504234097	NA	0.013002912869395615	0.04791941970586505	0.03353458695346623	1.82753210028166e-06	4.652664487489636e-06	7	8	8
ENSG00000170779	CDCA4	-2.4828637164239757	NA	0.013033093950799447	0.011862989228484836	0.028645833079484487	1.0598767810931147e-05	2.5174275511032994e-05	5	5	5
ENSG00000198478	SH3BGRL2	2.482077315804817	NA	0.013061893081562928	0.027186712073555695	0.0382604788105735	3.3435832464032545e-07	9.069773662222304e-07	20	25	25
ENSG00000260708	AL118516.1	-2.479999721220873	NA	0.013138248543165988	0.3246748050356556	0.05694245596865334	3.956262485722486e-10	1.3488259516432387e-09	11	12	12
ENSG00000258666	AL157871.4	-2.4769446624308604	NA	0.013251244558980453	0.0788192130700979	0.1629290391702039	1.2098215602646903e-27	1.006658415185792e-26	22	29	29
ENSG00000174944	P2RY14	2.476842937139903	NA	0.013255021759590752	0.00712772955363845	0.028541311930439215	1.100498225465912e-05	2.611018825195756e-05	6	9	9
ENSG00000129003	VPS13C	-2.4758836113476597	NA	0.013290689692565827	0.027859602167122143	0.14754201952348253	5.572359888915443e-25	4.154799988478736e-24	10	21	21
ENSG00000177556	ATOX1	-2.475416289045672	NA	0.013308095545581053	0.029146757418633623	0.03566796660173941	8.489741788418256e-07	2.2237754991535768e-06	7	8	8
ENSG00000004534	RBM6	-2.4753309352428348	NA	0.013311276802553685	0.2886870762859321	0.5392038122816606	1.717614415723123e-114	2.0598160570094992e-112	14	21	21
ENSG00000064687	ABCA7	2.474578484995996	NA	0.013339350784470218	0.48143616968406777	0.5077405419356692	6.741574100678346e-105	6.387362113399612e-103	37	47	47
ENSG00000170175	CHRNB1	2.4723699657205263	NA	0.013422053288050314	0.0951796383723632	0.15606528104585635	1.889974633063058e-26	1.497051962235491e-25	12	15	15
ENSG00000142961	MOB3C	2.4715137191835495	NA	0.013454238880481726	0.1064881239023662	0.17826239356172296	2.408781028829992e-30	2.2328749115354342e-29	6	8	8
ENSG00000145214	DGKQ	2.4712933061521167	NA	0.013462535052437755	0.11605048025192585	0.6277777880122767	1.730080231034431e-145	4.944857647001576e-143	26	38	38
ENSG00000178301	AQP11	2.47107918343407	NA	0.013470598790499359	0.02055866854178044	0.025121473362836058	3.7719262784896825e-05	8.489928304215719e-05	2	2	2
ENSG00000105339	DENND3	2.4707898380438613	NA	0.013481502151423132	0.031054406251302076	0.06709508022457407	9.84332226825306e-12	3.718130695556646e-11	3	7	7
ENSG00000205853	RFPL3S	2.4704361248720184	NA	0.013494841667417677	0.008022766219038443	0.04265328652513173	6.887243296940732e-08	1.982698259178053e-07	8	12	12
ENSG00000132646	PCNA	-2.4699771854689136	NA	0.013512166942357136	0.003803126342389442	0.024849773883726414	4.1602769911425763e-05	9.329748936982351e-05	3	4	4
ENSG00000215039	CD27-AS1	-2.4694622153892953	NA	0.013531630810002889	0.20192137161072019	0.2939774951142998	1.8158630890788775e-52	3.579337484438353e-51	34	50	50
ENSG00000171680	PLEKHG5	-2.4685277500318783	NA	0.013567013236701413	0.13269390430728567	0.21399234835468492	7.841216145648643e-37	9.166258737677477e-36	31	42	42
ENSG00000143252	SDHC	2.468463299861926	NA	0.013569456576653776	0.12116167087701205	0.2868366147979402	5.298020485001526e-51	1.0039309756606758e-49	11	13	13
ENSG00000224652	LINC00885	-2.467802641963173	NA	0.013594524892045278	0.04226269794975727	0.04012928769572229	1.7076290893303696e-07	4.751603318664045e-07	18	23	23
ENSG00000102580	DNAJC3	-2.46776314774151	NA	0.013596024774608454	0.029983487508538416	0.02932098035178733	8.313136917203434e-06	1.994710857606292e-05	9	13	13
ENSG00000105656	ELL	-2.467575813333959	NA	0.01360314121473152	0.10977355057510889	0.25814349490574057	2.940797173754004e-45	4.605637509836293e-44	20	25	25
ENSG00000186908	ZDHHC17	2.4674670186751433	NA	0.013607275605251047	0.002448758133102459	0.05532098003710661	7.119503678824088e-10	2.380432220474835e-09	8	14	14
ENSG00000197930	ERO1A	-2.467449085407748	NA	0.013607957207863782	0.007482883133021984	0.40990803260028036	1.4767216728295238e-78	6.315286774901123e-77	2	3	3
ENSG00000140030	GPR65	2.466639806669389	NA	0.013638747456628507	0.13337053138879396	0.1335678514605012	1.3358967637998071e-22	8.962947418780474e-22	12	14	14
ENSG00000054179	ENTPD2	-2.4663481922051576	NA	0.013649857449284555	0.07295556080913075	0.10029261789689342	4.497291450311128e-17	2.304962674279305e-16	14	20	20
ENSG00000119638	NEK9	2.4622483620264877	NA	0.013806902079337498	0.006228424067280226	0.0500154023678102	4.848708421566682e-09	1.526257355386326e-08	8	10	10
ENSG00000241837	ATP5PO	-2.461815082681878	NA	0.013823591770675365	0.01813202735356519	0.06003211547786544	1.2892221518434273e-10	4.5388771673091635e-10	8	9	9
ENSG00000178802	MPI	-2.459953190074107	NA	0.013895513813346392	0.07308750228133108	0.14641450572734446	8.69768404802406e-25	6.434710256236609e-24	10	11	11
ENSG00000169504	CLIC4	-2.4580566185766872	NA	0.01396911490839959	0.009251254242202463	0.04926729054293442	6.351997978239352e-09	1.9841605342227075e-08	4	7	7
ENSG00000275765	AC091982.3	-2.4557303783440334	NA	0.014059860106724643	0.09648552699191491	0.07995691496382626	8.764456284628174e-14	3.7249482236701e-13	10	11	11
ENSG00000135114	OASL	2.4543256032508607	NA	0.014114911123654214	0.12494313621061177	0.18882375675962448	3.112461527145361e-32	3.108654789109831e-31	25	37	37
ENSG00000101150	TPD52L2	-2.4526411169389295	NA	0.014181174336131605	0.014018878026853794	0.022431381253879567	9.964292307912105e-05	0.0002138108718573382	8	8	8
ENSG00000006453	BAIAP2L1	2.4524620526481056	NA	0.014188234363471384	0.019499818652383722	0.029590422703176467	7.5452393145580536e-06	1.817321755693203e-05	8	8	8
ENSG00000176994	SMCR8	-2.452391231480296	NA	0.014191027508935911	0.17186785610561492	0.14974465612051582	2.3312959556834743e-25	1.7713511007539166e-24	15	23	23
ENSG00000254910	AC136475.2	2.451987139820797	NA	0.014206973931485773	0.19149096902324442	0.3763613034507339	1.6149522793254294e-70	5.561208160271444e-69	21	46	46
ENSG00000006282	SPATA20	2.450747005460767	NA	0.01425601135312343	0.1917069816080924	0.7155689161491479	1.5493269135972114e-184	2.415400658298053e-181	34	44	44
ENSG00000146576	C7orf26	2.4502843957044855	NA	0.014274342083962617	0.033573261279096815	0.13817140169912034	2.2172155468752548e-23	1.5418908926749287e-22	8	12	12
ENSG00000093000	NUP50	-2.44891051035619	NA	0.014328904387082312	0.14776891045985144	0.2888189441621245	2.083889413620466e-51	4.0243940939388937e-50	19	28	28
ENSG00000156886	ITGAD	2.4487459565927945	NA	0.014335451774747961	0.02565916979788905	0.024351292013357385	4.980024945740142e-05	0.00011055333047831417	9	10	10
ENSG00000233665	AC060234.2	2.4449697745986434	NA	0.01448642818889726	0.004227022757954349	0.010453940218125029	0.00808412950078023	0.013555757974858725	4	4	4
ENSG00000134824	FADS2	-2.4416902839303356	NA	0.014618682076186714	0.49437293660471093	0.5930427116021051	1.5549346587843003e-132	3.030178916305905e-130	6	8	8
ENSG00000280206	AC026401.3	2.441559062914953	NA	0.01462399597693567	0.0017997194234237498	0.020069774308440175	0.00023442320899764765	0.00048226050996888904	4	8	8
ENSG00000162892	IL24	2.441164713917308	NA	0.014639975706909555	0.011210944773558947	0.045941169595114906	2.1078409544332872e-08	6.330536694847012e-08	3	4	4
ENSG00000145725	PPIP5K2	2.4411647066047757	NA	0.014639976003369172	0.38249776689360543	0.3857013541221558	1.0327845884130192e-72	3.744444589153248e-71	12	16	16
ENSG00000082701	GSK3B	2.439728693028975	NA	0.014698296011627676	0.023360825645745976	0.03611143969554058	7.238976603718369e-07	1.9060526604815957e-06	15	21	21
ENSG00000136710	CCDC115	-2.439059896900491	NA	0.014725527276294085	0.057594949177596944	0.045494865513024244	2.475578812529107e-08	7.384536624815039e-08	13	21	21
ENSG00000205181	LINC00654	-2.439002432938248	NA	0.014727869100366981	0.11678597115186448	0.12512984820984835	3.5111658817594555e-21	2.2031827188544786e-20	31	45	45
ENSG00000099338	CATSPERG	2.438074265074207	NA	0.014765740143609506	0.12055595016486173	0.3454620610988655	1.7426129114651087e-63	4.735985549717139e-62	25	34	34
ENSG00000152240	HAUS1	-2.43693943718826	NA	0.014812159909796669	0.15472940794970014	0.05894438669878751	1.913721443275713e-10	6.666343495985213e-10	15	20	20
ENSG00000065665	SEC61A2	2.4362924963416566	NA	0.014838680327397458	0.008980656016029407	0.1323791638435042	2.1210018566189233e-22	1.4097587681228422e-21	8	13	13
ENSG00000197728	RPS26	2.43531309394529	NA	0.01487890915334957	0.677665369841891	0.6570993551783486	2.120552227982317e-157	9.091337539417189e-155	23	30	30
ENSG00000186469	GNG2	2.4334082823576177	NA	0.014957424318333055	0.03882866879021959	0.028853356910462247	9.836191869047916e-06	2.3431150765703944e-05	19	23	23
ENSG00000174718	RESF1	2.432763815627014	NA	0.01498407135825697	0.01736043159820502	0.04051140322174576	1.4883671674514023e-07	4.1644654192566646e-07	17	18	18
ENSG00000145014	TMEM44	2.432725045622566	NA	0.014985675730864937	0.05659790578230563	0.13319864716331026	1.5422633992105243e-22	1.0315239872488799e-21	8	10	10
ENSG00000270108	AL049840.6	-2.4324877599578856	NA	0.014995498336776608	0.025812635647862684	0.017060791528435124	0.0007010888364550661	0.0013533287321440713	10	10	10
ENSG00000182578	CSF1R	2.43164264825138	NA	0.015030528413617383	0.02148171716412969	0.021891914513690807	0.00012111778279370708	0.0002573152697137367	15	15	15
ENSG00000084676	NCOA1	-2.4302501848163462	NA	0.015088403587503666	0.016743001870984653	0.01479855286592174	0.0016068647734104305	0.0029646179665643326	15	26	26
ENSG00000119977	TCTN3	2.427130643613059	NA	0.015218774464590893	0.1892471419436445	0.17916661301982167	1.6634675806669037e-30	1.5503698663509094e-29	14	18	18
ENSG00000198771	RCSD1	2.42685569942226	NA	0.015230312267686787	0.0008055789707430092	0.12263811562284906	9.167766481514564e-21	5.637075202276559e-20	4	6	6
ENSG00000102886	GDPD3	-2.42609425238083	NA	0.015262305966967836	0.0990938430632724	0.13304460203133742	1.6374978962022367e-22	1.0939404527453118e-21	12	19	19
ENSG00000139668	WDFY2	2.4242434367356585	NA	0.015340318468661188	0.0002970156756393191	0.010076522867705669	0.009321319194772906	0.015475970846273654	3	5	5
ENSG00000153113	CAST	-2.4238840528873817	NA	0.015355507251536378	0.4235866327325362	0.46713012658738895	2.2151542501306855e-93	1.466705800598113e-91	22	32	32
ENSG00000129103	SUMF2	2.419876709921925	NA	0.015525770083004153	0.191259702658917	0.29798709034705567	2.6917802813995186e-53	5.4499811151972074e-52	27	34	34
ENSG00000153823	PID1	-2.419015478135465	NA	0.015562577993113924	0.01643093867198861	0.03279017261999378	2.3881318530694134e-06	6.019117158772394e-06	5	5	5
ENSG00000105186	ANKRD27	2.4188014295361064	NA	0.015571738052772784	0.22202010987094511	0.285388535014683	1.0457694938932213e-50	1.953583992459134e-49	26	33	33
ENSG00000107242	PIP5K1B	2.418707676029137	NA	0.015575751662138395	0.0071894666164795265	0.012316052478919712	0.004026072775211329	0.007059623928639987	12	13	13
ENSG00000100490	CDKL1	2.416977070232968	NA	0.01565000295418468	0.1598187180991809	0.19910408240797514	4.282431449215076e-34	4.5473323171881945e-33	11	11	11
ENSG00000130479	MAP1S	2.416769011328548	NA	0.01565895061594568	0.02634172633048417	0.06067574209740948	1.0203700861468362e-10	3.617599050513147e-10	5	5	5
ENSG00000169397	RNASE3	2.4154441569840257	NA	0.015716032185624774	0.012647436813912104	0.12520760313289703	3.407431228339088e-21	2.140440957318206e-20	6	13	13
ENSG00000161920	MED11	-2.414183781273018	NA	0.01577050549542225	0.06560306008954782	0.10781941274062633	2.624568228890459e-18	1.4343123185864398e-17	26	35	35
ENSG00000185088	RPS27L	2.4138323845305174	NA	0.015785722401712374	0.005005836311273935	0.0744237860563107	6.721784607564184e-13	2.716754283175069e-12	6	10	10
ENSG00000133030	MPRIP	-2.4115467556933075	NA	0.015885014965671355	0.03605608294578995	0.0865555134365933	7.620650362816866e-15	3.457315689734032e-14	9	11	11
ENSG00000107890	ANKRD26	-2.411056093994215	NA	0.01590640181683026	0.00035080855208466686	0.05487732188636829	8.360281545013585e-10	2.779574800609499e-09	2	3	3
ENSG00000267858	MZF1-AS1	-2.409154309854198	NA	0.015989535801172582	0.017370857959889595	0.013551361308843744	0.0025457844123809074	0.004576274306909872	5	11	11
ENSG00000059758	CDK17	-2.409004129149443	NA	0.015996116997729404	0.004544942822783543	0.010062246693518887	0.009371742389077186	0.015553664011447274	12	15	15
ENSG00000219545	UMAD1	-2.4084278563534527	NA	0.016021392445979343	0.010749275576882716	0.028143930652119616	1.2696883018818432e-05	2.9933853023057094e-05	11	19	19
ENSG00000025156	HSF2	2.4062133543968	NA	0.016118847977361066	0.23873661369344845	0.2367943047853078	4.003447828316649e-41	5.440184374627751e-40	11	15	15
ENSG00000174485	DENND4A	2.4038273075473704	NA	0.016224435649530404	0.044156072729500215	0.05456126085180736	9.373765540679192e-10	3.105093785147913e-09	19	24	24
ENSG00000174989	FBXW8	-2.4036756636311405	NA	0.016231166713103796	0.22974332280475213	0.26693058246843304	5.406196281094815e-47	8.966234044922144e-46	12	16	16
ENSG00000268262	AC011445.1	-2.403241870198587	NA	0.016250435183881622	0.012027939580387437	0.024052421075334757	5.547286638838099e-05	0.0001224014649632457	8	12	12
ENSG00000145945	FAM50B	2.4023180067075645	NA	0.01629153885440015	0.005391549841036172	0.05596390544778885	5.640359471465021e-10	1.9033161073623306e-09	4	11	11
ENSG00000122507	BBS9	-2.401142215122288	NA	0.01634398317509096	0.01637376941043973	0.022744627180048976	8.897255263258897e-05	0.00019197160356017467	10	14	14
ENSG00000095485	CWF19L1	-2.401037298955287	NA	0.016348669994840224	0.03863743929387465	0.19477566151801137	2.6195371776210853e-33	2.7143470126298486e-32	10	15	15
ENSG00000227456	LINC00310	-2.4008004151260973	NA	0.016359256423103166	0.08865881185264672	0.038347021904766604	3.2411612606692206e-07	8.804478767498252e-07	21	27	27
ENSG00000127399	LRRC61	2.3982216034066854	NA	0.01647489474687633	0.23730913232500755	0.30507931623385925	8.955468538566398e-55	1.9054259301225208e-53	8	13	13
ENSG00000177613	CSTF2T	2.397491230866083	NA	0.016507776102142168	0.006895882135996735	0.08810027273629165	4.292976718631932e-15	1.9705636442135707e-14	5	10	10
ENSG00000259065	AC005520.2	-2.3958363756192376	NA	0.016582490985619598	0.049424263279250265	0.515862739853013	2.5822464210945694e-107	2.6202925370030042e-105	22	30	30
ENSG00000260859	AC025280.1	2.3951917385271546	NA	0.01661167591447964	0.009912772437794006	0.044508938331813734	3.5311136365611165e-08	1.0408227527223546e-07	7	16	16
ENSG00000188649	CC2D2B	2.3951259358822465	NA	0.0166146575612464	0.04751435122264727	0.11755218417598555	6.45169370712872e-20	3.8138605785436203e-19	9	13	13
ENSG00000204520	MICA	2.395060492308159	NA	0.016617623403932268	0.02542663319777832	0.38513637401340467	1.404989514304321e-72	5.061799407732101e-71	6	33	33
ENSG00000154813	DPH3	-2.3949822592894243	NA	0.016621169462578408	0.019271238157904894	0.06538581683446017	1.8367092018284096e-11	6.83099676906428e-11	3	4	4
ENSG00000105849	TWISTNB	-2.3936532198610974	NA	0.01668151228467744	0.08219664588012732	0.09452042302674724	3.918286130021055e-16	1.900839854136664e-15	9	16	16
ENSG00000273356	LINC02019	-2.3934392920400875	NA	0.016691243273233534	0.030048743147863727	0.08269635691419476	3.185022003211848e-14	1.3891134876164798e-13	22	32	32
ENSG00000125447	GGA3	2.3924254878682727	NA	0.016737426246186887	0.025363877199651937	0.075841540030403	3.9918918808269596e-13	1.6342075403270836e-12	17	28	28
ENSG00000141854	MISP3	2.390597336377425	NA	0.016820989719993535	0.022829165415251537	0.029482211584494596	7.844713770494717e-06	1.8862730853927914e-05	7	11	11
ENSG00000238201	AC114752.2	-2.3888510114923425	NA	0.016901154737195653	0.05302196739476527	0.07568984086890503	4.220911852516933e-13	1.7242595845358e-12	11	18	18
ENSG00000155393	HEATR3	2.3878245505427524	NA	0.016948430718382177	0.40813168526639465	0.3925686800984624	2.396032061244563e-74	9.131011959618448e-73	20	23	23
ENSG00000269243	AC008894.2	2.386849430432693	NA	0.016993449534290807	0.027913418054278983	0.03614129401752964	7.161721656217914e-07	1.8871598752686078e-06	8	11	11
ENSG00000255557	AP001266.2	2.385544822638641	NA	0.01705384405297245	0.004019017534198443	0.09524463546691218	2.988305707763295e-16	1.4591815086114107e-15	5	6	6
ENSG00000258404	LINC02320	2.3847175221881987	NA	0.017092239978846326	0.046790921518501345	0.03146555822991562	3.8445173495156935e-06	9.504054782592566e-06	13	21	21
ENSG00000145723	GIN1	2.382614674291869	NA	0.017190177067706446	0.018779393559362773	0.020337807429370924	0.00021269679223166342	0.00043983326781391486	3	3	3
ENSG00000140691	ARMC5	-2.38247191777394	NA	0.017196843553675175	0.009252980051494216	0.010942113665138586	0.006728239507661103	0.011403694338493798	6	6	6
ENSG00000196867	ZFP28	-2.381397159540014	NA	0.017247105779415656	0.06389031604125843	0.18924167554781002	2.6174588531072645e-32	2.6280328964834003e-31	9	14	14
ENSG00000232629	HLA-DQB2	2.380029848999221	NA	0.017311235736037232	0.1891269510622386	0.671875849143407	8.554340624354191e-164	5.239228120251786e-161	12	38	38
ENSG00000133067	LGR6	2.3789234614698285	NA	0.01736328079269919	0.011686169069706537	0.04899935566907411	6.996881822099903e-09	2.177273205719311e-08	9	14	14
ENSG00000110395	CBL	2.377927018097242	NA	0.01741027140488952	0.041970971599881425	0.02263115614958957	9.269849865124782e-05	0.000199483818969789	11	14	14
ENSG00000196504	PRPF40A	2.3768178574532826	NA	0.017462708688809947	0.014416838586543714	0.010690091200369158	0.007396531556383457	0.012463704398193958	9	10	10
ENSG00000137841	PLCB2	2.3767496014551392	NA	0.01746594011477494	0.01233061361618458	0.1989202463087627	4.62572447762879e-34	4.8997250813376233e-33	12	26	26
ENSG00000121270	ABCC11	-2.3765093941762774	NA	0.017477316354959554	0.002644186979512001	0.01203892021697154	0.0044639247760784396	0.0077828228939578244	8	9	9
ENSG00000112759	SLC29A1	2.376282001758459	NA	0.01748809166746659	0.01391232843255545	0.015783308817153924	0.0011190741959585812	0.0021107570816645085	2	2	2
ENSG00000130844	ZNF331	2.3729828681303338	NA	0.01764508232958842	0.010938606110110834	0.04384970607595846	4.4771967701888046e-08	1.3086662248503122e-07	9	17	17
ENSG00000092068	SLC7A8	2.3718973017529748	NA	0.0176970088698678	0.012584106118388517	0.03324222497351367	2.030008685535431e-06	5.146750288031801e-06	8	10	10
ENSG00000159164	SV2A	2.371406446192246	NA	0.017720532190560367	0.016060303094894167	0.011839227161737916	0.004809147793849131	0.008338935845977629	5	9	9
ENSG00000246174	KCTD21-AS1	-2.3709230543104134	NA	0.01774372460427594	0.2963373503440819	0.33201342277128626	1.5846767147617225e-60	3.984695158570202e-59	19	24	24
ENSG00000100307	CBX7	-2.368974242859375	NA	0.017837495641139758	0.005084348683583186	0.042178226294097905	8.171306527418968e-08	2.3382235214201216e-07	6	12	12
ENSG00000133195	SLC39A11	-2.3681547689613196	NA	0.017877055795696265	0.10740515876371319	0.13874102942557534	1.7743007460095032e-23	1.2419381017680395e-22	18	21	21
ENSG00000026297	RNASET2	-2.367601424751291	NA	0.01790381197943713	0.3354173108955082	0.49258753293256097	1.7104131747130647e-100	1.4520730461957596e-98	12	20	20
ENSG00000134575	ACP2	-2.366151005469371	NA	0.017974111536314327	0.05413321503122338	0.17612659004924464	5.766313058588081e-30	5.271135535273294e-29	5	6	6
ENSG00000177239	MAN1B1	-2.3640952329063474	NA	0.018074165809556775	0.21303072124652658	0.27366430661453683	2.4488581034514968e-48	4.259175214613561e-47	11	16	16
ENSG00000188493	C19orf54	2.362113518549659	NA	0.01817107708153137	0.09111747979877484	0.17103115108475292	4.5869823897912386e-29	4.030718556922061e-28	39	47	47
ENSG00000184361	SPATA32	2.3620743814925236	NA	0.018172995564022375	0.06118012412181014	0.2688486113287634	2.2455944137068105e-47	3.771762840417052e-46	7	13	13
ENSG00000204315	FKBPL	-2.360021155060022	NA	0.018273892935199015	0.003596112934599894	0.07212275825077241	1.56391883266589e-12	6.199640328568504e-12	2	17	17
ENSG00000171766	GATM	-2.358910303010574	NA	0.018328685375344583	0.061734145335223034	0.1134145720878197	3.131871334471688e-19	1.784334269596511e-18	3	6	6
ENSG00000125170	DOK4	2.3585859264835154	NA	0.018344712255055098	0.021799771037720173	0.052015591419362114	2.3540649669288885e-09	7.588319571026976e-09	8	10	10
ENSG00000124120	TTPAL	-2.35679901901218	NA	0.018433220356615796	0.023573689082145008	0.013109663083844486	0.00299818022090687	0.005338572589381364	16	24	24
ENSG00000127328	RAB3IP	2.354797628665471	NA	0.01853279563519858	0.0761492184993286	0.1719023350501608	3.2204826099551436e-29	2.8468070246454e-28	14	18	18
ENSG00000122986	HVCN1	2.3540978533223167	NA	0.018567722489680073	0.002641415401663636	0.01775566001582686	0.0005440152835519175	0.0010648690900161894	4	4	4
ENSG00000136718	IMP4	-2.3525641978748064	NA	0.01864447107701985	0.030220386793741876	0.053375270270902025	1.4397875884289477e-09	4.712007128619852e-09	5	5	5
ENSG00000145569	OTULINL	2.3487092496057342	NA	0.018838610740080843	0.01481076647759305	0.02026117118673654	0.00021869362572951877	0.00045163499369406515	3	7	7
ENSG00000153976	HS3ST3A1	-2.346922137143164	NA	0.018929210034911652	0.029338963158717413	0.06101990212370203	9.003833565149905e-11	3.205454469768647e-10	25	30	30
ENSG00000230266	XXYLT1-AS2	-2.346883273001717	NA	0.018931184513792824	0.020412933736101896	0.013913551215669773	0.0022267889701982654	0.004032865566578314	12	14	14
ENSG00000235351	AC114730.3	2.34497382484592	NA	0.019028415408601732	0.019535487733148497	0.012511963954187426	0.0037430708887946865	0.006586283877687264	6	12	12
ENSG00000158711	ELK4	-2.3441708489168738	NA	0.01906943393319248	0.007459110349292011	0.03482755856335129	1.148317428853942e-06	2.9746972186429386e-06	7	13	13
ENSG00000233387	IATPR	-2.3435372077699013	NA	0.019101856855438748	0.009916590215864367	0.011199162256377335	0.0061098260313626205	0.010431840562707843	6	6	6
ENSG00000276107	AC037198.1	-2.3432501377370665	NA	0.019116561860451083	0.027406049492309903	0.0381063957590196	3.53401015445302e-07	9.565142067347671e-07	12	18	18
ENSG00000147604	RPL7	-2.3431547615512	NA	0.01912144964289315	0.006343034941265944	0.014077374270975896	0.0020960924199560785	0.0038102489834457064	8	12	12
ENSG00000134873	CLDN10	-2.342784642373709	NA	0.01914042763914262	0.030983559502134037	0.05972223577055203	1.4428241635697715e-10	5.064058858178063e-10	14	18	18
ENSG00000119321	FKBP15	-2.34229073631013	NA	0.0191657784983788	0.1087121566859969	0.16477188230038015	5.762716607354815e-28	4.875423142551935e-27	11	13	13
ENSG00000169567	HINT1	-2.341411462342448	NA	0.01921098188622226	0.020945934138354355	0.03344664270304817	1.8862165326013446e-06	4.794949202131702e-06	11	16	16
ENSG00000184939	ZFP90	-2.340248920378904	NA	0.019270891089760087	0.41426862392210984	0.5475832622725243	3.711453442342653e-117	4.785542487423621e-115	4	7	7
ENSG00000170260	ZNF212	2.339068006268874	NA	0.019331914168455956	0.0299964162592997	0.08058173269996083	6.959055531425936e-14	2.9738560505463086e-13	4	5	5
ENSG00000175548	ALG10B	-2.338595622155396	NA	0.019356371597489087	0.031709026591063054	0.05507065866036859	7.795042096877802e-10	2.5961774503662347e-09	30	35	35
ENSG00000196458	ZNF605	2.3355119605001917	NA	0.01951669182264592	0.09440396190821221	0.26209580678478833	4.901689300638434e-46	7.819448355037069e-45	16	44	44
ENSG00000100596	SPTLC2	-2.33466522238386	NA	0.019560916408371785	0.016315529607257916	0.12646926681761542	2.0938443645665587e-21	1.3289169877110256e-20	17	28	28
ENSG00000163803	PLB1	-2.3332931514272297	NA	0.019632764647051493	0.19096046061764202	0.2746223196860139	1.5731301034146438e-48	2.7640991950264064e-47	39	56	56
ENSG00000166831	RBPMS2	-2.3318048504239925	NA	0.019710959757425366	0.020086049193908318	0.29223906385618775	4.140805473772862e-52	8.1062412180058e-51	10	16	16
ENSG00000144036	EXOC6B	-2.33064274763852	NA	0.019772205423286004	0.003639622131674523	0.011045105952539639	0.006473146474077734	0.011007237370744577	7	8	8
ENSG00000149657	LSM14B	2.3306058529008244	NA	0.01977415258496715	0.008073475582914007	0.023667240787060652	6.374994399093639e-05	0.00013967647751380712	9	12	12
ENSG00000142606	MMEL1	2.3294287009483576	NA	0.01983636607439835	0.0459810275284454	0.17359373476047377	1.619019268803511e-29	1.446070908370386e-28	10	13	13
ENSG00000126464	PRR12	-2.3285921136136105	NA	0.019880684253560033	0.07608961468621549	0.03835723548172547	3.229282477010345e-07	8.773600316579597e-07	7	11	11
ENSG00000176978	DPP7	-2.3284135442253744	NA	0.01989015514652073	0.05039089741022405	0.10467631913134716	8.618484599117008e-18	4.582895888070002e-17	6	10	10
ENSG00000141404	GNAL	2.327665797083563	NA	0.01992985665847146	0.00010787350738896692	0.03583848908605798	7.985084846670237e-07	2.0947869058520407e-06	2	4	4
ENSG00000275120	AC048382.5	-2.327404533212459	NA	0.01994374471994689	0.07360851036985241	0.0459017174931198	2.138020917993529e-08	6.416681960565458e-08	11	18	18
ENSG00000139641	ESYT1	2.3273717118173276	NA	0.019945490011296897	0.001193905333942203	0.012718534272004358	0.0034664760721444927	0.0061228342940782676	2	6	6
ENSG00000143772	ITPKB	2.3267434915932084	NA	0.019978921591204134	0.03369793234754081	0.0639667231096533	3.0809554392452703e-11	1.1284696006926771e-10	22	26	26
ENSG00000188636	RTL6	2.3264820730260456	NA	0.01999284773565039	0.0031067953289365116	0.10837639649392469	2.1251186496761526e-18	1.1658240474502987e-17	2	3	3
ENSG00000279278	AC245060.6	-2.3263478279113765	NA	0.02000000245889822	1.8886645891889048e-08	0.3902558864091641	8.550893272426598e-74	3.208736733672729e-72	1	22	22
ENSG00000132953	XPO4	2.325239090533414	NA	0.020059179190375594	0.024826868800646714	0.01028810629901181	0.008605665576300403	0.014372668384103586	8	10	10
ENSG00000226416	MRPL23-AS1	-2.3247958506433037	NA	0.020082878992532457	0.29836631741918807	0.15118457396489393	1.317344490944511e-25	1.0094343465240132e-24	25	28	28
ENSG00000198677	TTC37	-2.3242750442280133	NA	0.02011075745909101	0.24454531348398884	0.3239812211377052	8.689866136726825e-59	2.0784172158818453e-57	8	16	16
ENSG00000272979	AC093388.1	-2.3220847154230633	NA	0.020228374519930935	0.016795404837385623	0.017515206261463107	0.0005938948094419681	0.0011570895350057158	6	7	7
ENSG00000008283	CYB561	-2.3198242553365094	NA	0.020350386394117053	0.00785713767119609	0.012746093200834625	0.0034311759964895023	0.006063331236607496	3	5	5
ENSG00000204380	PKP4-AS1	2.318961667922883	NA	0.020397114855047496	0.03380089674130435	0.08484471893513368	1.4374927099804775e-14	6.398017774060526e-14	14	19	19
ENSG00000231393	AL357874.2	2.3165893503106725	NA	0.02052611205121709	0.030380830200665707	0.025537298706316644	3.246737039587208e-05	7.349299563342269e-05	5	9	9
ENSG00000134571	MYBPC3	2.3164060928230192	NA	0.020536106401950478	0.13838120678997695	0.2268100690459662	3.1402420103628735e-39	3.9890377952379935e-38	21	30	30
ENSG00000110876	SELPLG	-2.315186940080286	NA	0.02060270367210584	0.0021335563079327977	0.023680028560173687	6.34562200092821e-05	0.00013905069217214143	7	15	15
ENSG00000111731	C2CD5	2.3129087415352463	NA	0.0207276571113875	0.07810506705789692	0.14812948665663533	4.417687986575139e-25	3.312589911752386e-24	11	14	14
ENSG00000111252	SH2B3	2.3093956257178956	NA	0.02092163754414989	0.005390572895088603	0.02325033766968293	7.411076860923914e-05	0.00016130544115748724	14	23	23
ENSG00000180089	TMEM86B	-2.306027064565225	NA	0.021109120106582693	0.02876210115584441	0.07917749924846817	1.1684479800019285e-13	4.925691840966832e-13	11	13	13
ENSG00000148459	PDSS1	2.305807356832652	NA	0.021121398974625716	0.19783614055313406	0.25323642805245644	2.684718766229771e-44	4.085203382615292e-43	4	4	4
ENSG00000166166	TRMT61A	-2.3055957478904627	NA	0.021133231105543784	0.025552123418207225	0.060343846282421405	1.1511701595780551e-10	4.067879057614685e-10	10	12	12
ENSG00000254858	MPV17L2	-2.305117360002396	NA	0.021160001488231266	0.0007612289801148999	0.0487601118003237	7.627761505949181e-09	2.368002933843637e-08	4	9	9
ENSG00000103479	RBL2	2.3007564495941604	NA	0.021405401354538008	0.25614169498066425	0.1112084159200308	7.252094060362903e-19	4.06425362879619e-18	8	11	11
ENSG00000238160	AC116366.2	-2.3004301372863885	NA	0.021423863064169966	0.0009292447929182706	0.021049014412032746	0.0001643513030178419	0.000344417091062094	3	5	5
ENSG00000171033	PKIA	-2.3002825849885014	NA	0.02143221565384931	0.006588638341162369	0.12178751448935793	1.2714570097067075e-20	7.759507565644246e-20	10	13	13
ENSG00000115419	GLS	2.3000180390414147	NA	0.0214471980793384	0.023108594060023167	0.050685129089141634	3.807074485847158e-09	1.2059350594900845e-08	9	11	11
ENSG00000172247	C1QTNF4	2.299726996240295	NA	0.0214636916756465	0.1361551126022079	0.16197894530116408	1.772210491999889e-27	1.4646572398701734e-26	7	9	9
ENSG00000203668	CHML	-2.2990383962097685	NA	0.021502759098142046	0.006837431594616094	0.01164482460778175	0.00517129567959492	0.008919990908204917	6	9	9
ENSG00000172795	DCP2	2.298802457383898	NA	0.021516159218005242	0.03476555190138811	0.02407834006892485	5.4956259448670915e-05	0.00012135525280520957	15	19	19
ENSG00000128699	ORMDL1	2.297662188588379	NA	0.02158102318576705	0.2591840898145741	0.11869419925844885	4.166599762529099e-20	2.4853224113951833e-19	12	15	15
ENSG00000101421	CHMP4B	-2.297187658262434	NA	0.021608066872227657	0.17290476797316648	0.24274959300085913	2.88940940497176e-42	4.0815882937282305e-41	15	18	18
ENSG00000223374	AC005104.1	-2.2933112437842453	NA	0.02183009236337887	0.036515189833364194	0.01725197145489621	0.0006537989543832412	0.0012663201116690991	6	12	12
ENSG00000139970	RTN1	-2.291797639143641	NA	0.021917322980607917	0.06174297848184025	0.04574327085778339	2.2636392965791788e-08	6.775903350852913e-08	11	14	14
ENSG00000105278	ZFR2	-2.2916809572762635	NA	0.021924060051828113	0.023288611658904793	0.10492037215707282	7.859475351536454e-18	4.187081168173304e-17	5	11	11
ENSG00000273243	Z82243.1	-2.290457274512637	NA	0.021994822630772733	0.04202586108727589	0.058635612759814326	2.1406902417998964e-10	7.425302782489163e-10	13	17	17
ENSG00000121807	CCR2	-2.2899226796781638	NA	0.02202579925223372	0.05153891215322743	0.05552036700488001	6.623494445070662e-10	2.2215197777922312e-09	11	13	13
ENSG00000248544	AC008676.1	-2.2881602721481196	NA	0.02212818933141537	0.023530364018052155	0.031655395732593884	3.590902503953425e-06	8.902759439106157e-06	6	6	6
ENSG00000065802	ASB1	-2.286908824739411	NA	0.022201145428890966	0.07579967426637199	0.18613966905012838	9.448013473887704e-32	9.226878306588851e-31	16	24	24
ENSG00000123179	EBPL	-2.2845996845404013	NA	0.02233631145632592	0.16045568831906543	0.38360932830434497	3.223536260580594e-72	1.1540798190542088e-70	6	11	11
ENSG00000263753	LINC00667	2.2834403096324	NA	0.02240444512397375	0.2802279907769088	0.25939262149750664	1.6710234484163477e-45	2.6338585585378625e-44	41	53	53
ENSG00000171763	SPATA5L1	2.283120058853061	NA	0.022423297309303553	0.20781471658642672	0.3675307971387326	1.7897317777723424e-68	5.726139973324235e-67	5	7	7
ENSG00000169682	SPNS1	2.2815639269692736	NA	0.022515098479529476	0.2821623092502808	0.31396966543363314	1.197317078117756e-56	2.7088114211927967e-55	13	22	22
ENSG00000096080	MRPS18A	-2.28120014270715	NA	0.022536606323007854	0.0007260457623850899	0.01311520578831868	0.00299202629365586	0.005328168111101178	3	4	4
ENSG00000134108	ARL8B	2.280798058475917	NA	0.02256039933263333	0.00726689460881685	0.04238165308523543	7.594510847470956e-08	2.1797199418122079e-07	6	11	11
ENSG00000214736	TOMM6	-2.2803665963705813	NA	0.02258595503534251	0.027256832143101675	0.06503598274325205	2.0866127881525485e-11	7.730249017936499e-11	5	8	8
ENSG00000148842	CNNM2	-2.2796403257245816	NA	0.02262902920839694	0.06640311318809809	0.13153994774083136	2.938528325747718e-22	1.9381854714710624e-21	5	7	7
ENSG00000124226	RNF114	-2.278853808161269	NA	0.022675757052133417	0.06886084978338008	0.03135127692913968	4.005755739511615e-06	9.882708268865586e-06	6	8	8
ENSG00000176239	OR51B6	-2.278482203529092	NA	0.022697863629958865	0.012870990793827135	0.01840932106994051	0.00042870061647525356	0.0008512953765555956	10	10	10
ENSG00000124593	AL365205.1	2.2776659894721556	NA	0.022746485557557986	0.00440576272160699	0.011059965027256117	0.006437164923482158	0.010950395920324922	10	13	13
ENSG00000170234	PWWP2A	-2.274714966684204	NA	0.02292303407328589	0.0030910410990949966	0.023821399241149267	6.0298109956124105e-05	0.00013246890694819014	12	17	17
ENSG00000112893	MAN2A1	2.274482921701249	NA	0.022936966789000507	0.004826408086663875	0.06010570301983478	1.2552125819124595e-10	4.4264117966721714e-10	4	9	9
ENSG00000137393	RNF144B	-2.2744499967641536	NA	0.02293894430230294	0.00909857697230194	0.023408917298857388	6.998430732599045e-05	0.00015280887271879425	6	8	8
ENSG00000248485	PCP4L1	2.2722278022578712	NA	0.023072754870806435	0.01333764118097599	0.013162070569719698	0.002940502319377399	0.005240223867297414	13	15	15
ENSG00000160193	WDR4	-2.2704378635480618	NA	0.023181029346156977	0.06056260028844686	0.09228736212953123	9.024438432559412e-16	4.290548785138934e-15	10	11	11
ENSG00000186814	ZSCAN30	-2.270038911225359	NA	0.02320522225155713	0.07115150476001984	0.07081346706867031	2.526833493667146e-12	9.873016081772132e-12	22	23	23
ENSG00000261360	AC010491.1	2.268361446364779	NA	0.02330718559077542	0.004049445771783582	0.011326702717810461	0.005824780930083317	0.009972960080870487	4	12	12
ENSG00000104774	MAN2B1	-2.2677223454726048	NA	0.023346135016554758	0.07637789834710997	0.20550494317293128	2.890465818902935e-35	3.210401446137722e-34	14	18	18
ENSG00000128928	IVD	2.2676850096689543	NA	0.02334841215915755	0.18996378801180003	0.18010904780990541	1.130458152154609e-30	1.0622590055506515e-29	19	24	24
ENSG00000105669	COPE	-2.2670275449755244	NA	0.023388543096521275	0.011721452243215098	0.01830936269409636	0.00044459508520731494	0.0008808180587130596	8	11	11
ENSG00000155096	AZIN1	2.2667282043808843	NA	0.023406834351050773	0.02394831050079049	0.023344878280701597	7.162220049830046e-05	0.000156206170207981	11	13	13
ENSG00000183281	PLGLB1	-2.2664034366607666	NA	0.023426693376286684	0.08937677081007268	0.44300304969540705	6.0285892933603125e-87	3.303012070026709e-85	1	13	13
ENSG00000140848	CPNE2	2.266254500573846	NA	0.023435805469185066	0.0748695943928162	0.10269395799742509	1.820891418745999e-17	9.523167715789916e-17	24	28	28
ENSG00000184743	ATL3	2.2653672109090577	NA	0.023490154721781824	0.0275763434548415	0.056943502954053586	3.954761092403273e-10	1.3485821828121642e-09	5	6	6
ENSG00000163082	SGPP2	-2.2645074739637856	NA	0.023542920595826026	0.016710258389030973	0.03824132765006542	3.366681863243477e-07	9.130986441999428e-07	16	25	25
ENSG00000137124	ALDH1B1	-2.2631473811395897	NA	0.023626605607035212	0.008057725011083117	0.012485546914471563	0.0037800219025306424	0.00664925588332116	8	9	9
ENSG00000197013	ZNF429	2.260531472563592	NA	0.023788285399329815	0.5223704152739157	0.5964086130445846	9.677671023966814e-134	2.0239314681708157e-131	12	14	14
ENSG00000017797	RALBP1	2.257940370339684	NA	0.02394937729042476	0.19267098445102027	0.41459122924206737	1.02576962145158e-79	4.592930349418575e-78	13	14	14
ENSG00000149922	TBX6	2.2576892314689894	NA	0.02396504106784993	0.07377126928680998	0.22211253852915092	2.3991812210539876e-38	2.9749500187892143e-37	7	10	10
ENSG00000033178	UBA6	-2.257176717490755	NA	0.0239970346351364	0.080951139301942	0.15072119979053894	1.5831345645887593e-25	1.2087789246719783e-24	18	22	22
ENSG00000184178	SCFD2	-2.2571352181852053	NA	0.02399962683999269	0.014806181545009699	0.023827190067393908	6.017216271565691e-05	0.00013222609154418252	9	13	13
ENSG00000165916	PSMC3	-2.2567517671875734	NA	0.024023590141202058	0.04696997708232456	0.025828906211204858	2.9227778961645055e-05	6.65022132696366e-05	8	9	9
ENSG00000105171	POP4	-2.255698666751642	NA	0.024089509134233456	0.0017645431642917774	0.030271599849406524	5.905792876075826e-06	1.4335235956379948e-05	5	10	10
ENSG00000107625	DDX50	2.255079043765634	NA	0.024128367775345005	0.007011238201568964	0.011468226913044605	0.005524277915477616	0.00948116913255861	7	7	7
ENSG00000230138	LINC02812	-2.2524529439939163	NA	0.024293663194138296	0.010939827752197588	0.03183446325986606	3.3670369475776574e-06	8.364669942634978e-06	5	8	8
ENSG00000180104	EXOC3	2.2520755135078576	NA	0.024317500408838247	0.2672932064441373	0.35274335156708214	4.11183985516691e-65	1.1791629042852398e-63	20	31	31
ENSG00000177685	CRACR2B	-2.249781437230081	NA	0.02446282293441569	0.21038785494370857	0.32781017293632997	1.2958817629601734e-59	3.1656803921658137e-58	47	72	72
ENSG00000090054	SPTLC1	-2.249417431291452	NA	0.02448595061155488	0.01323314061768735	0.04205081708126085	8.554646273114076e-08	2.443431527941927e-07	13	18	18
ENSG00000135211	TMEM60	2.2481322632661658	NA	0.02456775734183075	0.04506072866103595	0.12373638571183006	6.007327209152917e-21	3.728543406071783e-20	7	10	10
ENSG00000196735	HLA-DQA1	2.2473273997175305	NA	0.02461911103304868	0.08341409237147185	0.41431581482818003	1.2006600854285842e-79	5.334227928760308e-78	8	44	44
ENSG00000215788	TNFRSF25	-2.2467541627174676	NA	0.024655742653363236	0.029240766416531602	0.03692409005333599	5.405458176283919e-07	1.4378501980005108e-06	7	8	8
ENSG00000165490	DDIAS	-2.2456817979564634	NA	0.024724396885578984	0.02626148976449211	0.06210618018941904	6.065369414240936e-11	2.1792377977125038e-10	7	9	9
ENSG00000163545	NUAK2	2.244319336264354	NA	0.02481186231272309	0.1650113902742146	0.17773987502947206	2.9828461744540693e-30	2.762031805924019e-29	16	19	19
ENSG00000243646	IL10RB	-2.2424867875414027	NA	0.02492992828841237	0.05732565126213481	0.0960621773958052	2.2003518088419292e-16	1.0808889478610783e-15	27	39	39
ENSG00000152942	RAD17	-2.241610760180554	NA	0.02498653993579726	0.07653945495898998	0.03085075547402031	4.795523028157715e-06	1.1748346344268093e-05	14	18	18
ENSG00000100316	RPL3	-2.2410845979117036	NA	0.025020595677556226	0.01168830074491105	0.010843531707969646	0.006982001186665637	0.011808120152872683	11	18	18
ENSG00000140950	MEAK7	-2.240966590327185	NA	0.025028239208722384	0.03452868085661461	0.18949601699493093	2.3554875082226078e-32	2.3691645324639006e-31	31	48	48
ENSG00000159399	HK2	2.2407392727156754	NA	0.02504296861517996	0.01850204042479611	0.05280677621782263	1.7684530614085794e-09	5.748142826022693e-09	11	15	15
ENSG00000130518	IQCN	-2.2397757431276633	NA	0.02510548540439956	0.025346594158177305	0.2221656720866175	2.3447876963532493e-38	2.909606671835157e-37	8	14	14
ENSG00000270696	AC005034.3	-2.2381737343569696	NA	0.02520972778169893	0.18762328083741306	0.11973404310675596	2.796942240224332e-20	1.6806153636162253e-19	12	15	15
ENSG00000142552	RCN3	2.237781243720521	NA	0.02523532413092907	0.12125093713426652	0.17934851188263365	1.5440080172807435e-30	1.442953323615666e-29	9	10	10
ENSG00000143384	MCL1	-2.237554587752137	NA	0.025250115785116465	0.06331671721619547	0.05386179032235741	1.207411826620025e-09	3.971213159705947e-09	18	26	26
ENSG00000260941	LINC00622	-2.235378414293816	NA	0.025392516006124133	0.006557602515508858	0.019128409200790453	0.00033000194206590224	0.0006659453170732122	19	24	24
ENSG00000099957	P2RX6	-2.2335593723895366	NA	0.025512079647740885	0.014259149883182503	0.02023619499368201	0.00022068450597229148	0.00045557031056602985	6	6	6
ENSG00000168071	CCDC88B	2.233250693666131	NA	0.025532417029291342	0.024690186922514634	0.03425348004297619	1.4114364171253228e-06	3.627262568152579e-06	5	6	6
ENSG00000182952	HMGN4	-2.232372301730277	NA	0.025590366884636135	0.2202020707084451	0.30443940375555456	1.2191316936806903e-54	2.590692616472139e-53	11	14	14
ENSG00000170209	ANKK1	2.232245068305355	NA	0.025598770239447052	0.1602728146664238	0.1747014114380429	1.031191107123648e-29	9.302417830648838e-29	10	11	11
ENSG00000134825	TMEM258	-2.23199654714272	NA	0.025615191141042472	0.040572756165999875	0.06329886318138975	3.929408048951937e-11	1.4276571743956943e-10	10	11	11
ENSG00000133247	KMT5C	2.2317828136981546	NA	0.025629320750183066	0.0158847637878082	0.02761168332426546	1.5378106957215295e-05	3.5919253093065256e-05	11	16	16
ENSG00000184986	TMEM121	2.2307984518035044	NA	0.025694482554417267	0.1844537061320009	0.22546880623056134	5.618807891718568e-39	7.085068862873656e-38	4	7	7
ENSG00000112031	MTRF1L	-2.228487947777965	NA	0.025847994149798027	0.4542920887236299	0.33053272870465067	3.3272229090874204e-60	8.317572254801775e-59	15	20	20
ENSG00000169385	RNASE2	2.228467139887539	NA	0.025849380237017792	0.0033679418810329083	0.11861183937516959	4.3001530744053846e-20	2.563202122800763e-19	12	14	14
ENSG00000262877	AC110285.2	-2.2276471784138363	NA	0.02590405196730401	0.013997840087926872	0.2685622369918075	2.5607276383823234e-47	4.296860887536053e-46	7	10	10
ENSG00000188997	KCTD21	2.2265847199994946	NA	0.025975041104535513	0.029876944894155925	0.03184445645882465	3.3549634105298395e-06	8.33588344352017e-06	15	21	21
ENSG00000165264	NDUFB6	-2.226368439385096	NA	0.0259895126795321	0.004027275360670422	0.020674554453671	0.00018824350352994375	0.0003916277862471194	2	6	6
ENSG00000126106	TMEM53	2.2259750465628936	NA	0.02601585289873934	0.0035821499744113365	0.025260383427004356	3.587633917512223e-05	8.088921121669355e-05	5	15	15
ENSG00000168061	SAC3D1	-2.2258520126342773	NA	0.026024095560236254	0.00011830373275028578	0.01894699561782442	0.0003525080183763578	0.0007072844281193588	1	2	2
ENSG00000221914	PPP2R2A	-2.225573537187388	NA	0.026042760369164863	0.004747590389852537	0.016311583764365114	0.0009221111095269861	0.0017548866293727982	4	6	6
ENSG00000198053	SIRPA	-2.2246353382266655	NA	0.02610572832447215	0.012121432296542256	0.03397027574331876	1.5626543269446177e-06	4.000889676436735e-06	14	24	24
ENSG00000130517	PGPEP1	2.223876032453791	NA	0.026156786037676835	0.010702358126126242	0.07864513222624973	1.4218740535724817e-13	5.964706004088672e-13	8	13	13
ENSG00000227057	WDR46	2.222595748669759	NA	0.02624307114743227	0.006683047980037517	0.013552410315720824	0.0025447966819140467	0.004574978330867385	3	20	20
ENSG00000203778	FAM229B	2.222400993054707	NA	0.02625621829297119	0.07306174161775243	0.02130217927015497	0.0001499477302167608	0.00031555450061200525	7	10	10
ENSG00000178996	SNX18	2.2215244366479516	NA	0.02631546147351817	0.0055311987210961274	0.03637200059871347	6.591857926972351e-07	1.7439643873750207e-06	3	6	6
ENSG00000253559	OSGEPL1-AS1	-2.220488863178249	NA	0.026385600837923802	0.0775386995424287	0.04403292604305308	4.191368030493765e-08	1.2265831118590028e-07	44	56	56
ENSG00000163435	ELF3	-2.2198132617376825	NA	0.026431446320569613	0.0341386580704117	0.05087119813088315	3.559615255103767e-09	1.1306508984955455e-08	20	24	24
ENSG00000148483	TMEM236	-2.2195993961208087	NA	0.026445973312345075	0.01624738054037152	0.036281459507769016	6.809887377342314e-07	1.7994261730977402e-06	6	17	17
ENSG00000144815	NXPE3	2.2192932284069626	NA	0.02646678200327172	0.2806608213610741	0.30880043849228594	1.4813747986134499e-55	3.2444567588023053e-54	11	17	17
ENSG00000163687	DNASE1L3	2.218876538133371	NA	0.026495125086223446	0.024711380349578	0.012904084079730196	0.003235723507493365	0.005733499982879424	12	13	13
ENSG00000165475	CRYL1	2.2161059909278804	NA	0.026684244053374533	0.01498999991736655	0.05793391732414347	2.7614143830195474e-10	9.51677959292649e-10	13	21	21
ENSG00000163131	CTSS	2.2160240239456206	NA	0.026689856872440743	0.1247102167656164	0.08514240834868689	1.2872938916848637e-14	5.748907017839512e-14	11	14	14
ENSG00000198590	C3orf35	2.2160073998617493	NA	0.02669099535730188	0.005453232781835357	0.019862688052804847	0.0002527256666952605	0.0005177389150826689	7	8	8
ENSG00000104427	ZC2HC1A	-2.2145901580630043	NA	0.026788208168068612	0.11466574721543149	0.14239130306311054	4.240453153021783e-24	3.0490369442838804e-23	4	5	5
ENSG00000163798	SLC4A1AP	-2.2143639546848544	NA	0.02680375238762794	0.03405182973243686	0.0794579966714816	1.0535993954302858e-13	4.4579758283330795e-13	10	14	14
ENSG00000181885	CLDN7	2.2139249006381236	NA	0.02683394548771101	0.02053332499359699	0.03762674883100407	4.199012029962848e-07	1.1293735461391606e-06	9	15	15
ENSG00000151883	PARP8	2.2120110500515433	NA	0.02696590143282167	0.055255552907639956	0.09268391409314097	7.782757812479634e-16	3.712559491688824e-15	8	14	14
ENSG00000256628	ZBTB11-AS1	2.211840131294738	NA	0.026977713121178862	0.12777006188339748	0.08260222507655006	3.297887978148809e-14	1.4365120888309357e-13	18	23	23
ENSG00000197982	C1orf122	-2.2110328137437003	NA	0.027033564834575845	0.005563510450733967	0.012417534239320618	0.003876867238284873	0.00681192584726919	5	9	9
ENSG00000144713	RPL32	-2.2103164129262853	NA	0.027083210318029207	0.023703614102562456	0.024144822826450373	5.3653101460487604e-05	0.00011858448729809278	10	14	14
ENSG00000115159	GPD2	-2.2099408716937834	NA	0.027109266176455198	0.05071781285896951	0.092564925690779	8.136277070738756e-16	3.876882897640982e-15	8	11	11
ENSG00000256427	AC010175.1	-2.209666081207017	NA	0.027128345436781467	0.06422958224793762	0.09041077159764982	1.816848295791497e-15	8.531525581743808e-15	15	24	24
ENSG00000167748	KLK1	-2.2094623183633635	NA	0.027142500586053695	0.021266826773182364	0.04642925887727916	1.7678477894286283e-08	5.338408477005026e-08	8	9	9
ENSG00000232586	KIAA1614-AS1	-2.2087186103041723	NA	0.02719421915898063	0.1299421243458182	0.17037317928293572	5.990144151340415e-29	5.23572793329953e-28	19	25	25
ENSG00000198624	CCDC69	-2.2085797795415445	NA	0.02720388307231854	0.12396146075021759	0.13289685086990996	1.734345806186615e-22	1.1572877910620335e-21	28	34	34
ENSG00000259772	AC012236.1	2.206806339906899	NA	0.027327591952918916	0.026880587791929367	0.042119413159117366	8.346078730304224e-08	2.386243817038799e-07	21	34	34
ENSG00000152683	SLC30A6	-2.2041694701415415	NA	0.027512427984253292	0.006861600298516186	0.014948618339481372	0.001520549072705934	0.0028162756288836878	3	4	4
ENSG00000104889	RNASEH2A	-2.2041586655128276	NA	0.027513187566748816	0.010599817456940797	0.023944048974511915	5.7686177052905746e-05	0.00012702365822807917	6	10	10
ENSG00000180353	HCLS1	2.203412015383168	NA	0.02756572208960558	0.08694376860053996	0.1255859158407397	2.944713525861907e-21	1.8572597372197808e-20	23	23	23
ENSG00000204624	DISP3	-2.2016576784943656	NA	0.027689498338172698	0.019945651985401797	0.029108346914720435	8.973984562838039e-06	2.1463718447435083e-05	10	12	12
ENSG00000247556	OIP5-AS1	-2.2012675017617376	NA	0.027717092099296993	0.054209026108959724	0.041479871488069545	1.0505469616827917e-07	2.976839036004328e-07	14	19	19
ENSG00000082068	WDR70	2.2007113588736336	NA	0.027756464170606558	0.012389547360567833	0.01806899404942095	0.00048528727627187527	0.0009572338970308706	5	6	6
ENSG00000176920	FUT2	2.2004396214777846	NA	0.027775719320631227	0.006679547439034907	0.013040518181539326	0.0030760367038441447	0.005468686858202699	3	3	3
ENSG00000112763	BTN2A1	-2.1999665484210817	NA	0.027809268476615277	0.022386636896732332	0.3437368528661929	4.2082835800866264e-63	1.1311576036819053e-61	2	5	5
ENSG00000119900	OGFRL1	2.1989968033905507	NA	0.027878149599238296	0.14171506327339006	0.10363538699825929	1.2767017213472982e-17	6.742888148871209e-17	21	29	29
ENSG00000263465	SRSF8	2.197763535131423	NA	0.02796596125555133	0.04383606200241126	0.054603392236860865	9.231886803953921e-10	3.0598690916313453e-09	14	18	18
ENSG00000131143	COX4I1	2.19765103554986	NA	0.02797398334963553	0.05856548323875698	0.05937640675998317	1.6359047698964593e-10	5.720662907617125e-10	24	38	38
ENSG00000273203	AC006946.2	2.1972338154319746	NA	0.028003751707466103	0.06868431964770445	0.01760428413415008	0.0005749009288659351	0.0011221233814161075	8	12	12
ENSG00000276533	AC018926.2	2.196749607607331	NA	0.02803833382101034	0.061675847062358145	0.028172719124702806	1.2566006813938363e-05	2.9647704258433894e-05	11	13	13
ENSG00000142327	RNPEPL1	2.196262011789942	NA	0.028073195096168777	0.007287702783703441	0.02181401719247666	0.00012458113845768493	0.0002644438598107239	10	10	10
ENSG00000101246	ARFRP1	-2.1954703014342796	NA	0.02812987899905258	0.010471464089153684	0.07338434402488088	9.845398774752706e-13	3.95036835723524e-12	11	17	17
ENSG00000109861	CTSC	-2.195260173934587	NA	0.028144940002932457	0.18181743019346372	0.35672917055492437	5.195260809303993e-66	1.5494526542392033e-64	13	15	15
ENSG00000103194	USP10	-2.194187975831716	NA	0.028221898637935887	0.03636727750648099	0.03462710882277154	1.234090761671265e-06	3.1877425021690803e-06	23	32	32
ENSG00000123268	ATF1	2.1937784083425695	NA	0.02825134378906	0.13186312445334583	0.16268670048604097	1.3336047703225419e-27	1.1075054821434028e-26	10	12	12
ENSG00000183734	ASCL2	-2.1934201461604297	NA	0.02827712213523217	0.05964117714090686	0.06799974150018513	7.0732553436427315e-12	2.697337244565915e-11	14	16	16
ENSG00000151893	CACUL1	2.1932913464363497	NA	0.028286394724027258	0.051566018204399315	0.040614457168366674	1.4342103485574327e-07	4.0194922809954916e-07	7	7	7
ENSG00000138381	ASNSD1	-2.192759147295958	NA	0.028324736749634413	0.19748398389925864	0.4156288999609071	5.6645516896284845e-80	2.5835477905701827e-78	27	32	32
ENSG00000130309	COLGALT1	2.1924732762851473	NA	0.028345350666674273	0.052060150186111605	0.08208015323642769	4.000280017619123e-14	1.735411131347087e-13	15	18	18
ENSG00000097021	ACOT7	2.1900239303046893	NA	0.028522501351671007	0.01626900740933894	0.017527600718257416	0.0005912145871575248	0.0011525223320637027	8	9	9
ENSG00000013583	HEBP1	-2.1890687327304734	NA	0.028591844713736114	0.05295304062704074	0.1138781930414229	2.6246243650569966e-19	1.5003227745454145e-18	5	7	7
ENSG00000135341	MAP3K7	2.189047809354744	NA	0.028593365287257404	0.03571478941622648	0.048437019828593386	8.570825321432404e-09	2.6497401016269026e-08	6	6	6
ENSG00000172500	FIBP	2.1886837950177314	NA	0.028619830606618976	0.04929000907190274	0.030934209493865564	4.653768657676916e-06	1.1412480868082573e-05	17	21	21
ENSG00000182183	SHISAL2A	2.187980902749268	NA	0.02867099342810393	0.027258765244214077	0.04500208606278001	2.956467600261504e-08	8.764124957110549e-08	18	21	21
ENSG00000197355	UAP1L1	-2.185251327524075	NA	0.028870423983930863	0.42547809665458597	0.515490365979901	3.339482489581928e-107	3.3687520714023813e-105	18	23	23
ENSG00000189007	ADAT2	2.1819386421904117	NA	0.029114061433981802	0.1069916578866198	0.03417937659598507	1.4495296309870697e-06	3.721812193711223e-06	9	11	11
ENSG00000186687	LYRM7	2.181822806929902	NA	0.029122612670675667	0.002938788503457394	0.023993711420031743	5.666112412480519e-05	0.00012487875820797894	3	10	10
ENSG00000168300	PCMTD1	-2.181215003259395	NA	0.029167517630751576	0.02553637024677936	0.042451755678707744	7.405316632928272e-08	2.1275552846052428e-07	18	24	24
ENSG00000100036	SLC35E4	-2.1796467556946464	NA	0.029283656159983875	0.04413577734729755	0.08008476502308391	8.360489495614061e-14	3.5594348153000375e-13	20	24	24
ENSG00000148225	WDR31	-2.1795591366891736	NA	0.02929015661436271	0.04720237187891703	0.027090446680371538	1.8552866876348727e-05	4.3035724883336174e-05	14	22	22
ENSG00000230074	AL162231.2	2.175999869071724	NA	0.029555270348307617	0.19979426147179946	0.1765912856031056	4.7697566457174654e-30	4.3788306593901934e-29	20	28	28
ENSG00000166881	NEMP1	-2.1756650744994666	NA	0.029580313547935767	0.12511044115001155	0.06429427219244305	2.7343549147709328e-11	1.006254344064522e-10	18	23	23
ENSG00000172687	ZNF738	2.1756509317186823	NA	0.029581371853469617	0.07093687575991997	0.14828994180691904	4.1461024027704965e-25	3.113025836475974e-24	6	9	9
ENSG00000141447	OSBPL1A	-2.175340882539682	NA	0.029604581044566133	0.008859517645102469	0.01833375643007953	0.00044066234173170736	0.0008734302471517625	21	27	27
ENSG00000118579	MED28	2.1752052372597697	NA	0.029614739896631555	0.11596228808304498	0.024540161622676252	4.6519226858631435e-05	0.00010364534512130316	4	8	8
ENSG00000057663	ATG5	2.173454026889413	NA	0.029746162343143347	0.003572990300901653	0.019893947339867345	0.0002498735563912949	0.0005121526981529732	11	16	16
ENSG00000167634	NLRP7	-2.173068728276763	NA	0.0297751449189066	0.0031983688855124854	0.025698021167535435	3.063971053302758e-05	6.958553780040922e-05	16	29	29
ENSG00000138411	HECW2	-2.1715927159424506	NA	0.02988639692615282	0.02647261704406567	0.07694480183636541	2.6600262326523214e-13	1.099429465330029e-12	7	10	10
ENSG00000066117	SMARCD1	-2.1713470360476226	NA	0.02990494929336765	0.02116676978333617	0.02284900234525592	8.567808748437082e-05	0.00018528291579690735	4	9	9
ENSG00000188739	RBM34	-2.171319894406901	NA	0.02990699948495378	0.013146785484487502	0.026522442207361496	2.276470312368394e-05	5.227529376915585e-05	4	5	5
ENSG00000106299	WASL	-2.170718619218609	NA	0.029952448861824646	0.002955941536572851	0.014265197135483219	0.0019557602530754256	0.0035740976747645433	4	8	8
ENSG00000109519	GRPEL1	2.169969215491464	NA	0.03000917812790738	0.015852155573050492	0.017667966211404984	0.0005616981580061283	0.0010976027474529505	8	10	10
ENSG00000185499	MUC1	-2.1690480103684115	NA	0.03007903913791342	0.0762281377458042	0.10436072528127108	9.709354310810979e-18	5.1565722228583924e-17	42	57	57
ENSG00000151468	CCDC3	2.16865459118534	NA	0.030108917255400033	0.031362671071340276	0.06092432617208869	9.322163503275419e-11	3.3174057256208787e-10	20	35	35
ENSG00000232956	SNHG15	2.168114262085951	NA	0.0301499939770891	0.03933302771535831	0.0309977893901948	4.548593142521138e-06	1.1167333400299927e-05	18	21	21
ENSG00000165025	SYK	2.1678866016789287	NA	0.030167315516760707	0.006645004905854934	0.0109640484390638	0.006673066341148991	0.011322490816697738	3	4	4
ENSG00000140474	ULK3	2.1668320400123857	NA	0.03024766342698865	0.2173899181024107	0.23702533104902948	3.6166766567693316e-41	4.922411744995021e-40	7	9	9
ENSG00000023191	RNH1	2.1662570780848047	NA	0.0302915476495606	0.0463053312426576	0.17928532328199465	1.5845039168738294e-30	1.479186590662455e-29	22	31	31
ENSG00000234284	ZNF879	2.166206412411489	NA	0.03029541735073084	0.024476794939479705	0.05888600193228042	1.9547142198073476e-10	6.804992723401584e-10	4	4	4
ENSG00000236935	AP003774.2	-2.1659505543620527	NA	0.030314965555521104	0.4476003113694029	0.45469526082645784	4.980489489970495e-90	3.061305170734911e-88	12	13	13
ENSG00000171631	P2RY6	2.164990148185669	NA	0.03038843974370728	0.01399390113599552	0.031206178057598427	4.220260646781855e-06	1.0395468232068664e-05	6	6	6
ENSG00000214309	MBLAC1	2.1649617459559742	NA	0.03039061493339665	0.12496313980611265	0.15066508532087858	1.6187546350533919e-25	1.2354260452394579e-24	10	14	14
ENSG00000157992	KRTCAP3	-2.1645612873423716	NA	0.030421298366921652	0.0476639531476629	0.07599716115103188	3.769829160035512e-13	1.544405166398686e-12	7	7	7
ENSG00000010310	GIPR	-2.1638611275122233	NA	0.03047500906952127	0.006686588369863599	0.021695769686069403	0.00013002944677660485	0.00027536119816893017	5	5	5
ENSG00000165949	IFI27	-2.1633131293563737	NA	0.030517103943874888	0.02005227427411626	0.013411103678856501	0.0026814064877066124	0.00480445510998649	13	17	17
ENSG00000198734	F5	-2.1623994944420923	NA	0.03058739651481068	0.17394468684805317	0.21851404675421798	1.1298852080469768e-37	1.358793929368696e-36	8	9	9
ENSG00000215845	TSTD1	2.1603147983551025	NA	0.030748308142350737	2.272035419317687e-06	0.020140737258053543	0.000228462822269563	0.0004706196923844728	1	4	4
ENSG00000121281	ADCY7	-2.159636440307421	NA	0.030800825126351496	0.15133501522472192	0.19009066908145222	1.8405516602915184e-32	1.8599658469262962e-31	17	26	26
ENSG00000269564	AC008753.2	-2.1581997600131837	NA	0.030912304062605665	0.002773047721070097	0.041793643547663906	9.3840168099807e-08	2.666995430466673e-07	6	13	13
ENSG00000273542	HIST1H4K	-2.1573673753468623	NA	0.030977051133586	0.008181046135546346	0.025243668513716115	3.609323043824972e-05	8.136753106159385e-05	2	7	7
ENSG00000141293	SKAP1	2.1566377628320597	NA	0.031033899772512377	0.034100958917192496	0.055651333694377476	6.316618680747134e-10	2.123161382911262e-09	24	30	30
ENSG00000176083	ZNF683	2.156532698646908	NA	0.03104209334636779	0.005965459627975867	0.0414036714895263	1.0797444516076668e-07	3.0545261630847705e-07	9	13	13
ENSG00000106991	ENG	2.155743381233591	NA	0.03110370873511302	0.048641944752613235	0.06424961193868758	2.7792175864715846e-11	1.0216677897192112e-10	16	22	22
ENSG00000140990	NDUFB10	-2.1549121458332947	NA	0.03116870975084632	0.007965486290550003	0.06134789589957802	7.991660275635044e-11	2.856377283594526e-10	10	15	15
ENSG00000100441	KHNYN	2.1548356497581818	NA	0.031174697450602293	0.41574629873424995	0.4556690032549121	2.738782882639309e-90	1.7017169439993302e-88	28	40	40
ENSG00000169193	CCDC126	-2.1542592554284394	NA	0.03121984623526565	0.04408217691169947	0.040047583677155295	1.7585484256992606e-07	4.883780882966254e-07	6	6	6
ENSG00000258689	LINC01269	2.1537034540495292	NA	0.03126343510577283	0.0017908784648869576	0.016967892021585322	0.000725297701039154	0.0013980139682050637	5	10	10
ENSG00000111639	MRPL51	-2.1526191364571887	NA	0.03134862332606117	0.015443252857315452	0.03462756589136718	1.2338880674461303e-06	3.187699076323243e-06	9	11	11
ENSG00000099282	TSPAN15	-2.151835819726703	NA	0.031410287573480744	0.042103224957350846	0.07637528945790308	3.2802749417100553e-13	1.347065013778394e-12	6	7	7
ENSG00000149187	CELF1	2.151633002506058	NA	0.03142627069640222	0.010251112440191553	0.032083304611148736	3.078936317014925e-06	7.684569771574581e-06	3	9	9
ENSG00000166428	PLD4	2.1514963489864343	NA	0.03143704368603683	0.02047370360291352	0.03024256358270741	5.967782411847775e-06	1.4479555826369197e-05	4	4	4
ENSG00000272010	AC100814.1	-2.1511197466432326	NA	0.031466749279159094	0.09551353110333488	0.021425373364805798	0.00014340420615506434	0.0003021549000311093	5	7	7
ENSG00000111490	TBC1D30	-2.1504493373484066	NA	0.031519689324638965	0.04905284002296868	0.1325443119097504	1.9891292866769587e-22	1.3236933697021018e-21	8	12	12
ENSG00000107736	CDH23	-2.1503946977533746	NA	0.031524007401036315	0.036510798205466426	0.07833816256832347	1.5922108371849766e-13	6.662963310611314e-13	17	27	27
ENSG00000164379	FOXQ1	-2.1497489435305206	NA	0.03157507873010406	0.01708833834790634	0.024291644083059536	5.0883907360796254e-05	0.00011288591556666171	10	13	13
ENSG00000269481	AC010319.4	2.148909924792975	NA	0.03164154092476426	0.004288684739301813	0.013407707828077382	0.0026847792900143654	0.004809995825789423	5	7	7
ENSG00000225791	TRAM2-AS1	2.1482696052601997	NA	0.03169234400776175	0.01726863119655063	0.03781674428954282	3.921813487880659e-07	1.0574713758437959e-06	22	27	27
ENSG00000116406	EDEM3	-2.148119798669489	NA	0.03170423978494761	0.0820676194932893	0.04232197969540923	7.759358664402262e-08	2.2255434309388592e-07	7	11	11
ENSG00000135823	STX6	-2.148022548563891	NA	0.031711964228851655	0.04818929557163777	0.0727126708727154	1.2596856930316566e-12	5.017967468013909e-12	7	7	7
ENSG00000255031	AP002807.1	2.1471773625893897	NA	0.03177916418947594	0.053027612397543715	0.1015631123938299	2.7881401692012974e-17	1.4436538575372298e-16	9	11	11
ENSG00000165219	GAPVD1	2.146716129515702	NA	0.03181588787805569	0.0208229112739444	0.07922588768010591	1.1477799891844236e-13	4.842135063843464e-13	16	20	20
ENSG00000158985	CDC42SE2	2.146206815739545	NA	0.03185648205138814	0.04092808005204332	0.029246278325105728	8.539561015733243e-06	2.045605976516404e-05	7	12	12
ENSG00000197208	SLC22A4	-2.144614047318734	NA	0.03198371822505779	0.0030393622612692483	0.026714406552245405	2.1243694336393522e-05	4.8926687372389536e-05	6	7	7
ENSG00000161944	ASGR2	2.1432424243860697	NA	0.03209363733478133	0.09185566547821378	0.17679079918081606	4.396466949603758e-30	4.040461506900045e-29	7	14	14
ENSG00000188191	PRKAR1B	2.142578947210871	NA	0.03214692314453235	0.005816461295422689	0.027532834787455024	1.58209012380787e-05	3.6928356517192277e-05	10	18	18
ENSG00000065413	ANKRD44	2.1420527605962074	NA	0.03218923663718241	0.021590973668832048	0.06610548343413725	1.4126170455772756e-11	5.2846792571127183e-11	6	9	9
ENSG00000079459	FDFT1	2.1419849809589095	NA	0.03219469063040437	0.037390215070029396	0.08777652127670253	4.8419710147879075e-15	2.2160384556337824e-14	23	36	36
ENSG00000049089	COL9A2	2.141418085794864	NA	0.03224033774313676	0.009430650866032779	0.023806633012313557	6.0620465105900515e-05	0.00013314297593507786	5	7	7
ENSG00000100519	PSMC6	-2.1403872503222017	NA	0.03232348403258957	0.017032157922778166	0.1147972581775591	1.8485862392180488e-19	1.06559345937312e-18	9	15	15
ENSG00000121410	A1BG	-2.139286459732955	NA	0.03241247562189794	0.03691351752958228	0.09072003069163857	1.6190985451968276e-15	7.617536612230561e-15	19	25	25
ENSG00000089327	FXYD5	-2.139285292012922	NA	0.03241257013562226	0.0669842484968974	0.14248256792783795	4.091087191998205e-24	2.9441063472755865e-23	20	31	31
ENSG00000163702	IL17RC	-2.1391699333413174	NA	0.03242190827869667	0.12763431765773706	0.18393622735552537	2.344632346831117e-31	2.2563468078455013e-30	21	31	31
ENSG00000105486	LIG1	-2.1362488734725087	NA	0.032659133731824094	0.09146794039857141	0.04414651540913788	4.023394896315233e-08	1.179842665473836e-07	19	24	24
ENSG00000149809	TM7SF2	2.1361274042238074	NA	0.03266903061523805	0.0010968406653402616	0.030966317737243593	4.600353672892683e-06	1.128794750843277e-05	8	12	12
ENSG00000258919	AL049836.1	2.1360311226939714	NA	0.032676877117345446	0.05103455537464382	0.14519032458134842	1.4095278865990338e-24	1.0347600054489226e-23	23	31	31
ENSG00000148926	ADM	-2.1358715630126723	NA	0.03268988405149372	0.012394931809653082	0.016606589517317638	0.0008277355735650606	0.001586015346487958	21	26	26
ENSG00000169174	PCSK9	2.134350319233629	NA	0.03281411510667609	0.05616284291070658	0.11461654017682497	1.980541068609548e-19	1.1385953330735883e-18	12	20	20
ENSG00000138119	MYOF	-2.1336486741100837	NA	0.03287155043261789	0.07289340824629739	0.07770231794531662	2.0125412823628635e-13	8.368833766062256e-13	25	33	33
ENSG00000140107	SLC25A47	-2.1332642196266285	NA	0.03290305762556511	0.027201332817231232	0.010942749386788693	0.006726633939087574	0.011402099972463458	15	20	20
ENSG00000151093	OXSM	2.133231372296293	NA	0.03290575076083117	0.0021816990258706846	0.01689559724432977	0.0007447185265066464	0.0014338360852208915	4	9	9
ENSG00000136628	EPRS	-2.132436662405459	NA	0.032970966145275137	0.011904624638447483	0.08314484140986202	2.6979903450587827e-14	1.1815075696479332e-13	6	7	7
ENSG00000003137	CYP26B1	2.1323452369866054	NA	0.0329784757783985	0.04539368152157833	0.26337409143668383	2.7403301553255842e-46	4.400179946973637e-45	3	4	4
ENSG00000152766	ANKRD22	2.132057131870449	NA	0.033002150150434756	0.12499363632341157	0.1583309481352852	7.646099678139938e-27	6.144468761969156e-26	30	41	41
ENSG00000013523	ANGEL1	2.1314569020395226	NA	0.033051519379875625	0.03903709203081796	0.09820524400557766	9.852219573191161e-17	4.940225539785241e-16	17	26	26
ENSG00000073712	FERMT2	2.131443891286695	NA	0.03305259022096744	0.005947792243546995	0.03143275080091874	3.89012874695417e-06	9.614039181656874e-06	4	6	6
ENSG00000104529	EEF1D	-2.13136523058909	NA	0.03305906496828593	0.009206004831102177	0.011787961076978461	0.004902071669788215	0.008483764967726118	11	16	16
ENSG00000143420	ENSA	2.1303925184520787	NA	0.03313922095622713	0.005478379198319842	0.01457417036127932	0.0017452539376855713	0.0032058011758108254	16	18	18
ENSG00000114738	MAPKAPK3	-2.129863640626844	NA	0.033182872703993845	0.04908406893548432	0.08046734708059365	7.259277647820645e-14	3.100606535055448e-13	8	11	11
ENSG00000159063	ALG8	-2.1296605518070755	NA	0.033199648024340514	0.05500460817195458	0.08015874181390806	8.135285782254159e-14	3.466998406557569e-13	4	6	6
ENSG00000104763	ASAH1	-2.1294055909656104	NA	0.033220718295060854	0.2083576137538303	0.42836056900572184	3.5598469643968695e-83	1.7850238477322195e-81	9	10	10
ENSG00000168385	SEPTIN2	-2.128772609057597	NA	0.03327307815933341	0.29251674780188225	0.5001790263063453	1.104628554360395e-102	1.0130093624987387e-100	25	37	37
ENSG00000157870	PRXL2B	2.128694370310115	NA	0.03327955492027136	0.010451927213708596	0.15691179870031793	1.348129317769778e-26	1.0743062114513906e-25	5	7	7
ENSG00000172315	TP53RK	-2.1285426765812403	NA	0.03329211550592049	0.025982559952785776	0.09749082779302963	1.288080712632524e-16	6.402694533604391e-16	4	5	5
ENSG00000141458	NPC1	-2.1283248057168045	NA	0.03331016280578157	0.07760640148242903	0.043198038764753734	5.6609948551281235e-08	1.6445942871521632e-07	26	32	32
ENSG00000104517	UBR5	-2.1283058488827025	NA	0.03331173348804292	0.012170278843616817	0.012636134764099525	0.0035742334008206844	0.006304724191593696	7	10	10
ENSG00000135999	EPC2	-2.128267375274404	NA	0.03331492144163415	0.0028928827506218687	0.036931977159552695	5.390156592585624e-07	1.4340024108943664e-06	5	6	6
ENSG00000196704	AMZ2	2.127359852012818	NA	0.033390195275275966	0.07147924444034508	0.08101266371815942	5.935110958709294e-14	2.5470775232959384e-13	11	13	13
ENSG00000114670	NEK11	-2.1251147842965095	NA	0.03357703623703479	0.10976304543221876	0.08733094494616343	5.713824060117791e-15	2.6081013789449025e-14	14	16	16
ENSG00000095059	DHPS	2.124749209204227	NA	0.03360754495203324	0.06814759998253579	0.03233689665943633	2.8106939760251457e-06	7.041722570468258e-06	14	20	20
ENSG00000175164	ABO	2.124001339443733	NA	0.033670031570042884	0.21913232091681242	0.5996800903339806	6.367944985137988e-135	1.3823277031662198e-132	31	40	40
ENSG00000278356	AC005911.1	-2.1219852565834687	NA	0.03383897614448878	0.008645756443706739	0.046249543398653926	1.886143869173974e-08	5.680625432466541e-08	2	2	2
ENSG00000101188	NTSR1	2.1219210338871006	NA	0.033844369796706485	0.198039883578049	0.3141196408400112	1.1127360466605574e-56	2.520780774660753e-55	55	79	79
ENSG00000112514	CUTA	2.1212057788031666	NA	0.03390448918068074	0.04449337247359999	0.08758401115628313	5.201061809838846e-15	2.3778461470788156e-14	9	22	22
ENSG00000164307	ERAP1	-2.1196883448979005	NA	0.0340323365440542	0.544397565031397	0.6626771744900275	8.824347271466979e-160	4.2035758710663115e-157	22	36	36
ENSG00000007255	TRAPPC6A	2.118664068933117	NA	0.034118866976143795	0.03229814866067961	0.03534024784656282	9.550890267160137e-07	2.490696733447828e-06	7	9	9
ENSG00000077157	PPP1R12B	-2.118582713350681	NA	0.03412574791817233	0.008234922001850721	0.010794643219088759	0.007111441881156554	0.01201281686563768	3	6	6
ENSG00000044115	CTNNA1	2.11841116444675	NA	0.03414026117348954	0.05305392664351841	0.4237336945627345	5.285955039501374e-82	2.5250374087022023e-80	4	5	5
ENSG00000185043	CIB1	-2.117713090597274	NA	0.03419937353285261	0.21987295115467725	0.4775351700233551	3.021611717360212e-96	2.214428176966251e-94	17	25	25
ENSG00000231128	AL137856.1	-2.1168318750463575	NA	0.034274119079882634	0.01796535196364732	0.010973774503221867	0.006648749763896461	0.011286815452490636	13	15	15
ENSG00000224043	CCNT2-AS1	2.1161872967961672	NA	0.034328881189321	0.0072514511940439015	0.014704093329600649	0.001663718667327027	0.0030639080139595347	2	6	6
ENSG00000165792	METTL17	2.1156143770876374	NA	0.034377618072643536	0.09993021402741809	0.16044166026696327	3.283948581204854e-27	2.677909377987734e-26	2	2	2
ENSG00000144711	IQSEC1	2.114765792072358	NA	0.034449913760071185	0.0046790083266629425	0.022029793409116327	0.00011522281070105726	0.00024542988209072547	8	10	10
ENSG00000139154	AEBP2	2.1145174503326416	NA	0.03447109593120423	0.0008375278237905963	0.02419471954725619	5.2695447847933423e-05	0.00011664828128878408	1	5	5
ENSG00000010295	IFFO1	2.1121506344366296	NA	0.03467353114349867	0.09557049726033212	0.16316136462925512	1.101926329568422e-27	9.191116063117153e-27	4	5	5
ENSG00000144283	PKP4	2.1111175069848995	NA	0.03476221300879915	0.1838717072353499	0.3372630735317117	1.1274333866500667e-61	2.911800474045481e-60	11	18	18
ENSG00000087884	AAMDC	2.1110320789404438	NA	0.03476955466673519	0.043538889139556156	0.01106529973809074	0.006424296550216287	0.010932843260857309	10	16	16
ENSG00000064932	SBNO2	-2.110941163727535	NA	0.03477736934455171	0.015931975783244914	0.06423843478784703	2.7905598519680555e-11	1.0256174646678136e-10	7	11	11
ENSG00000262766	AC135050.5	-2.109308614426018	NA	0.03491795171277931	0.002570869189850857	0.01669536871288227	0.000801286690252726	0.0015368823902409123	6	8	8
ENSG00000160563	MED27	2.1072431727957563	NA	0.03509650641065449	0.06744869914066533	0.12137192765221297	1.491601685634458e-20	9.067521200618689e-20	3	3	3
ENSG00000117133	RPF1	2.1046955960537614	NA	0.03531781408862268	0.007305935820092181	0.023211542330418704	7.515690036972098e-05	0.00016352013250955913	13	17	17
ENSG00000257261	AC008014.1	-2.1045788079575876	NA	0.03532798794085405	0.010941915039542064	0.2184883662413366	1.142420734426927e-37	1.3729063191792132e-36	10	19	19
ENSG00000024048	UBR2	-2.1009392738342285	NA	0.03564629729068692	0.000829911306806986	0.014124233121086911	0.002060155755384533	0.003752481258533123	1	6	6
ENSG00000260804	LINC01963	-2.100448961409628	NA	0.03568936586439233	0.0374450547830036	0.1037903877179055	1.2041719814342386e-17	6.367667378851606e-17	17	31	31
ENSG00000109046	WSB1	-2.1000572661410097	NA	0.03572380388690924	0.0494955599214303	0.08278131484273793	3.086468100123585e-14	1.3471580923649623e-13	2	3	3
ENSG00000107185	RGP1	-2.0995380781668302	NA	0.03576949480533261	0.029359665870507635	0.1490602098198669	3.0569851931778284e-25	2.306389752653171e-24	8	9	9
ENSG00000224934	AL391684.1	-2.099245575399969	NA	0.03579525833116649	0.01153432634276185	0.0193890391767128	0.0003001725205703501	0.0006093345827723642	6	7	7
ENSG00000135083	CCNJL	-2.099029620504384	NA	0.0358142897054531	0.014274608082570743	0.05963258408424123	1.4905777399133008e-10	5.219913755722523e-10	7	10	10
ENSG00000232063	AL691447.2	-2.097309681604725	NA	0.03596617037900791	0.09561122685123025	0.20024366601504626	2.65415518092324e-34	2.8323651025297227e-33	9	10	10
ENSG00000089041	P2RX7	2.0968217069654997	NA	0.03600936128025105	0.061531520061063515	0.08796409372134986	4.515896636994105e-15	2.0706714285511206e-14	17	27	27
ENSG00000145780	FEM1C	-2.0963880078034123	NA	0.036047785340362834	0.0378019286623551	0.0734663600136298	9.553450991650789e-13	3.83591971565955e-12	13	17	17
ENSG00000268087	AC008764.2	2.096014451883271	NA	0.036080908958993164	0.00733175799999025	0.012077048785546276	0.004400926672112061	0.007680013381505009	5	9	9
ENSG00000125629	INSIG2	-2.095430669816485	NA	0.03613272552521481	0.19603767176624692	0.23531035754146648	7.683278689185069e-41	1.0358533509499586e-39	10	11	11
ENSG00000129595	EPB41L4A	2.0951758153026536	NA	0.03615536632696578	0.022217279174538137	0.04656206641428975	1.6852166640781137e-08	5.096963063893399e-08	9	12	12
ENSG00000108479	GALK1	-2.095016930910192	NA	0.03616948744049707	0.012922842333933073	0.055056518996236585	7.835055319146838e-10	2.608997352777653e-09	10	13	13
ENSG00000035862	TIMP2	2.0928839035159505	NA	0.03635951947784552	0.006926577787540103	0.055873958973903216	5.827192080001958e-10	1.9640431796374524e-09	9	12	12
ENSG00000233922	LINC01694	-2.089381804867684	NA	0.036673367777046245	0.018077936950794214	0.03720421889536546	4.887709918205702e-07	1.3055971555655696e-06	9	11	11
ENSG00000275202	AL161421.1	-2.089121661488079	NA	0.036696772906214904	0.0003840539451925209	0.12130765255705697	1.5288895437209755e-20	9.28432251603081e-20	3	4	4
ENSG00000129484	PARP2	2.086947272198016	NA	0.03689290109302692	0.00676824887473077	0.05884328153025937	1.9852630205017596e-10	6.905735403364032e-10	8	13	13
ENSG00000047056	WDR37	2.0850176946379038	NA	0.037067694384445675	0.04846869989890564	0.05642960561343316	4.764514513708254e-10	1.6179536513976802e-09	8	12	12
ENSG00000104969	SGTA	2.0846600269664304	NA	0.037100171522286125	0.05744839522449022	0.09452100015910078	3.917440471276842e-16	1.900839854136664e-15	14	19	19
ENSG00000125637	PSD4	-2.0843752222175356	NA	0.03712604984478078	0.23817613400773538	0.5819540344126307	1.2453997377892051e-128	2.179322459525212e-126	13	23	23
ENSG00000132716	DCAF8	2.0842935178476405	NA	0.037133476616360024	0.00517228360181077	0.013014437592302038	0.0031059325154047233	0.005516983871528965	12	15	15
ENSG00000099326	MZF1	2.0823263894871102	NA	0.037312667043232516	0.01818583099804397	0.023623036826205885	6.477581419063538e-05	0.0001417973497006901	5	11	11
ENSG00000109736	MFSD10	-2.0814439531619575	NA	0.03739328911502869	0.010750138240199993	0.03180090998115063	3.4078941159725285e-06	8.461267727640493e-06	8	11	11
ENSG00000274561	AC005332.3	-2.0812509943347375	NA	0.03741093816286488	0.015276508043664394	0.013788664520751665	0.002331936555138743	0.004212174002957057	11	14	14
ENSG00000179144	GIMAP7	-2.080875208342173	NA	0.037445329911271925	0.003852614444790622	0.03758754201021566	4.258607276412572e-07	1.143967045476178e-06	2	5	5
ENSG00000064666	CNN2	2.0807340892765147	NA	0.03745825200615935	0.31804119817131254	0.43242603481494524	3.2665578238007383e-84	1.6822282318426085e-82	16	17	17
ENSG00000128731	HERC2	2.080567221244657	NA	0.03747353679817595	0.22050886696491345	0.34501533523649996	2.190010343301736e-63	5.9424821799496e-62	8	12	12
ENSG00000148204	CRB2	-2.0798048135620784	NA	0.03754343942467037	0.02960186024446675	0.06657995194980625	1.1880120243745253e-11	4.469771436155931e-11	4	4	4
ENSG00000111199	TRPV4	2.0796054960092345	NA	0.03756173247424891	0.026647375651863904	0.039036502742682985	2.52957806361271e-07	6.941868172970773e-07	19	22	22
ENSG00000221995	TIAF1	-2.0789702150130345	NA	0.037620088179184635	0.06208944559538001	0.06060992869493023	1.0450708915381965e-10	3.7036413967738233e-10	11	16	16
ENSG00000074755	ZZEF1	-2.0782764202311625	NA	0.037683906957569714	0.07001550237619648	0.0864328714812491	7.975615509002735e-15	3.614530400736995e-14	14	20	20
ENSG00000162909	CAPN2	2.078029020068963	NA	0.03770668635275148	0.007657897182665449	0.023918650146857717	5.821758576110545e-05	0.00012814444592699234	5	11	11
ENSG00000111300	NAA25	-2.0761736712644	NA	0.037877891429096665	0.015938018561444736	0.020043138323155598	0.0002367005641790138	0.0004865952979028899	6	10	10
ENSG00000112486	CCR6	2.0758651530943957	NA	0.0379064244230465	0.0219431533094228	0.03436217514204198	1.3573650234325592e-06	3.4924910407869403e-06	7	9	9
ENSG00000196419	XRCC6	-2.0757966291820114	NA	0.03791276426902125	0.024806385386687835	0.03949066800852664	2.1484663077117524e-07	5.928245971190481e-07	4	6	6
ENSG00000135070	ISCA1	-2.075216340167731	NA	0.03796648889011019	0.012021790224210021	0.026662180130236888	2.164712640203217e-05	4.9795649989060995e-05	2	3	3
ENSG00000107554	DNMBP	-2.074570280592071	NA	0.03802637887548175	0.03132774251131169	0.024777820925704075	4.2696735326458204e-05	9.558829165971695e-05	10	14	14
ENSG00000169442	CD52	2.072626815739731	NA	0.038207023438902595	0.04394803976579227	0.3078107420755972	2.3927834499508137e-55	5.200740606236566e-54	9	12	12
ENSG00000075651	PLD1	-2.072477786882905	NA	0.03822090570335467	0.027165610723944415	0.05346085141577524	1.395896912887172e-09	4.571855645359456e-09	15	21	21
ENSG00000204237	OXLD1	-2.0719468120953746	NA	0.038270401676614496	0.053688865651799145	0.17432901619580451	1.2001408973876664e-29	1.08037880573759e-28	10	14	14
ENSG00000125864	BFSP1	-2.0718531828442504	NA	0.038279135180890315	0.006530332357362187	0.02290563581109625	8.394203687419183e-05	0.00018173488074176437	4	5	5
ENSG00000124882	EREG	-2.0718440686340003	NA	0.03827998542230279	0.022797147752868015	0.06498226669940636	2.1278808980298358e-11	7.87972997631476e-11	6	8	8
ENSG00000117505	DR1	2.0717885813304138	NA	0.038285162037655626	0.05456958029583241	0.03271566500697059	2.4529486965448437e-06	6.172504357600517e-06	13	15	15
ENSG00000241484	ARHGAP8	-2.0715695162801038	NA	0.03830560523813691	0.0585902168934208	0.06206831009158177	6.149514271861602e-11	2.2090075460442945e-10	40	51	51
ENSG00000119782	FKBP1B	-2.071493692152519	NA	0.03831268332463383	0.03807228754630376	0.025793526885274858	2.9602876867271578e-05	6.731102299083006e-05	17	20	20
ENSG00000169230	PRELID1	-2.0712913160555453	NA	0.03833158032185819	0.05944795184206458	0.19111751239266578	1.2016337863811578e-32	1.2236827673782943e-31	21	27	27
ENSG00000107937	GTPBP4	-2.070834242647101	NA	0.03837428900138322	0.0024331598245059395	0.017758974260136496	0.0005433580907725527	0.0010637705714817462	2	7	7
ENSG00000204977	TRIM13	-2.0690866524222193	NA	0.03853795602855087	0.04427106459065542	0.09969966406761331	5.62042858559788e-17	2.866034190140293e-16	7	9	9
ENSG00000067836	ROGDI	2.068553135284282	NA	0.038588039548130795	0.19964616437486385	0.2618001885449598	5.606450053822341e-46	8.935410034665365e-45	4	4	4
ENSG00000121988	ZRANB3	2.0673660967175187	NA	0.038699670374979886	0.018151885596174446	0.015962441132523524	0.0010479343974936738	0.001982681705937667	4	5	5
ENSG00000117713	ARID1A	-2.0673193077373515	NA	0.03870407609381438	0.0015182552137383606	0.015426226008172284	0.0012757639007310243	0.002389218645149758	8	11	11
ENSG00000112079	STK38	-2.064618072780244	NA	0.03895915187072371	0.021318342044431112	0.030276706644372205	5.894957208147562e-06	1.4312986147886527e-05	8	11	11
ENSG00000116698	SMG7	-2.06264077376277	NA	0.03914677081987092	0.019160612976614474	0.15877001153958373	6.414473442617561e-27	5.166829735436758e-26	9	13	13
ENSG00000156239	N6AMT1	2.062264741440256	NA	0.03918253790575096	0.047003337868514024	0.040536074878171374	1.4752185324492793e-07	4.129696802640008e-07	12	23	23
ENSG00000171236	LRG1	-2.0616995793748503	NA	0.03923634665111296	0.01786754505910009	0.04275380018796025	6.64255069228298e-08	1.9164384559549263e-07	4	6	6
ENSG00000197472	ZNF695	-2.0613699166474877	NA	0.0392677626096343	0.009993033290066958	0.03724800100848713	4.811395546472668e-07	1.2864144406994044e-06	12	17	17
ENSG00000116044	NFE2L2	-2.0607657855398784	NA	0.0393253900928633	0.010059672336828796	0.022970881301566676	8.19856943312881e-05	0.00017776870300761913	6	7	7
ENSG00000113273	ARSB	2.060683346571334	NA	0.03933325943150911	0.11037283237319967	0.13832458054447486	2.088278729678569e-23	1.4557679648478772e-22	19	28	28
ENSG00000124613	ZNF391	2.0599995439880585	NA	0.03939858441312815	0.012817151438545338	0.1956786486909325	1.7967113700711537e-33	1.8673820172939522e-32	13	15	15
ENSG00000155749	FLACC1	2.059651322712637	NA	0.039431886044383094	0.049811922553484135	0.083334577843757	2.515016483985125e-14	1.1027874631516468e-13	8	10	10
ENSG00000227124	ZNF717	-2.059097410207376	NA	0.039484907891570824	0.0013250321270951524	0.12095348371334844	1.7516627641579403e-20	1.0595860579380783e-19	4	10	10
ENSG00000137462	TLR2	2.0587057848151287	NA	0.0395224317338403	0.020482748699646686	0.026800535522098896	2.059476236612919e-05	4.74959090662654e-05	11	14	14
ENSG00000159069	FBXW5	-2.058498212229161	NA	0.03954233270732576	0.018402897572535454	0.07700224620351233	2.6043672418468666e-13	1.0769783899308395e-12	15	24	24
ENSG00000106638	TBL2	2.058391298158627	NA	0.03955258638743817	0.058674964902743286	0.06764747157647813	8.044852519943587e-12	3.056972653767174e-11	7	7	7
ENSG00000205269	TMEM170B	-2.058269392987314	NA	0.039564280554804196	0.02142955284297944	0.17130548164567513	4.1036862420909655e-29	3.612634259015296e-28	11	16	16
ENSG00000115234	SNX17	2.0581638934243474	NA	0.039574403327256556	0.011161149980537974	0.04380353089668536	4.55225263038404e-08	1.3300464125911533e-07	5	5	5
ENSG00000272636	DOC2B	-2.057680932642421	NA	0.03962077189467178	0.12075634993514507	0.2895138982011274	1.5015650006536614e-51	2.91623309130347e-50	8	12	12
ENSG00000078699	CBFA2T2	2.0557976545739853	NA	0.03980202420759794	0.028213762262071715	0.018078037459153685	0.0004836904960554734	0.0009541939856039703	11	12	12
ENSG00000149091	DGKZ	-2.0553710917413524	NA	0.03984317547770048	0.0022830877295337802	0.014132151113300557	0.0020541451700932115	0.0037419306906658683	3	3	3
ENSG00000251136	AF117829.1	2.0542400877834086	NA	0.0399524602197939	0.08952754228173337	0.11898146808281136	3.732329886831528e-20	2.2286116026905943e-19	18	25	25
ENSG00000109929	SC5D	2.054091991604997	NA	0.03996678901993554	0.0362966997278905	0.028218735127598326	1.2359611511265849e-05	2.9186860067019833e-05	17	19	19
ENSG00000268895	A1BG-AS1	-2.0525787569038125	NA	0.04011344956504	0.05030229229415159	0.14073867986253014	8.112388577308008e-24	5.746359013310822e-23	15	20	20
ENSG00000169885	CALML6	-2.0511907651789985	NA	0.04024837287570105	0.07838647211013769	0.031006429844574027	4.534484676429636e-06	1.1135883963352688e-05	5	10	10
ENSG00000251230	MIR3945HG	-2.0509476108298634	NA	0.0402720488945178	0.033240568475727546	0.08679409239385659	6.974648639082395e-15	3.1701099791047966e-14	9	13	13
ENSG00000014257	ACPP	2.0502908024948368	NA	0.04033606158727416	0.1248845894991572	0.16197094262425074	1.777915149337087e-27	1.4686641086696388e-26	18	24	24
ENSG00000249673	NOP14-AS1	2.0498368659518276	NA	0.04038035275255442	0.07698932682941827	0.08600726340994896	9.34034873710262e-15	4.207450498885548e-14	24	25	25
ENSG00000274180	NATD1	-2.0496803106147476	NA	0.040395637616506413	0.023732538441422927	0.08652545812560207	7.706154603420285e-15	3.495182366941404e-14	15	22	22
ENSG00000198794	SCAMP5	-2.049294783021481	NA	0.04043329849437014	0.0531368878521132	0.05504166566304391	7.877308967645882e-10	2.6220491359891153e-09	31	43	43
ENSG00000103769	RAB11A	-2.048597422998862	NA	0.04050149685008308	0.00841424663750628	0.016505318986613914	0.0008589821508144883	0.0016433160312714927	5	7	7
ENSG00000100350	FOXRED2	-2.0471126579749894	NA	0.04064702442877503	0.05804515294418524	0.20181051202921743	1.373395532404512e-34	1.4812805022141496e-33	14	17	17
ENSG00000232934	AL157786.1	2.046341267281061	NA	0.04072280622272772	0.0887184020791342	0.1507950694055264	1.5374329701489963e-25	1.1744070380884248e-24	27	37	37
ENSG00000166086	JAM3	2.046133221765552	NA	0.04074326520675984	0.015638360576509858	0.020244771378937786	0.00021999882804173333	0.00045422103323954793	14	17	17
ENSG00000162065	TBC1D24	-2.045923378609149	NA	0.04076390979321725	0.09286586107502426	0.05310979405772298	1.584897910723283e-09	5.1691544828820046e-09	10	32	32
ENSG00000171295	ZNF440	-2.0458067519310887	NA	0.04077538747877493	0.005477274354738397	0.03068604572357942	5.0881034964001e-06	1.2436699951505887e-05	9	15	15
ENSG00000101413	RPRD1B	2.0452408395193955	NA	0.040831120020421496	0.00866800265123498	0.049904289429535106	5.047177112571566e-09	1.586691847909987e-08	8	12	12
ENSG00000243335	KCTD7	-2.0452219425941824	NA	0.04083298215257001	0.033142305559698056	0.060172165309556956	1.225266350261655e-10	4.321697375696652e-10	5	5	5
ENSG00000167281	RBFOX3	-2.044792656297825	NA	0.0408753040786252	0.0015518297703966584	0.010107592716093248	0.009212536702052208	0.015308700765842375	3	4	4
ENSG00000169972	PUSL1	2.043368542644305	NA	0.041015969063441925	0.03381631228083062	0.03619736390247984	7.01884879646023e-07	1.851503430402961e-06	11	17	17
ENSG00000160075	SSU72	-2.042410059835504	NA	0.04111087270211572	0.018920581452339255	0.08674999790997971	7.089783701098379e-15	3.2207337931161885e-14	30	52	52
ENSG00000273487	AC104836.1	-2.040479450177772	NA	0.04130259575776652	0.0094447831281698	0.015871417456785216	0.001083494051935606	0.0020472498343591565	6	10	10
ENSG00000163156	SCNM1	-2.0403791495811157	NA	0.04131257696879442	0.03117945847013238	0.025939423266113388	2.8086457966660598e-05	6.399025742928957e-05	4	8	8
ENSG00000165572	KBTBD6	2.0395339397714505	NA	0.04139676748505103	0.003622991799695755	0.026506605424275183	2.2894952927875597e-05	5.256031429185256e-05	8	10	10
ENSG00000179082	C9orf106	2.0391826484857565	NA	0.04143180198506814	0.027210650076956795	0.023403728197499214	7.011561581961273e-05	0.00015307609111273567	19	22	22
ENSG00000166598	HSP90B1	2.039021651666102	NA	0.04144786668754816	0.007175508239009226	0.032508709357381135	2.6423692530564205e-06	6.6355235496653325e-06	4	5	5
ENSG00000203872	C6orf163	-2.0388639763646035	NA	0.04146360507228086	0.11244147891394021	0.10234411024590379	2.077535856201007e-17	1.08159266539135e-16	6	7	7
ENSG00000124203	ZNF831	-2.037081867249205	NA	0.04164183867911006	0.004307780478560751	0.029354478738013345	8.21356367656344e-06	1.9724744922193872e-05	7	11	11
ENSG00000129354	AP1M2	2.0370041820285976	NA	0.04164962292189259	0.1657001212779118	0.33352270127466094	7.427650130468228e-61	1.8870632901836983e-59	18	22	22
ENSG00000167186	COQ7	2.0360337300230777	NA	0.04174696837166031	0.02368453433619897	0.04431353216080702	3.788550999108531e-08	1.114214733042569e-07	10	15	15
ENSG00000273311	DGCR11	2.0357518448126655	NA	0.04177528017706093	0.10969400909808893	0.20273548342547895	9.303043977565268e-35	1.0097335517168784e-33	5	8	8
ENSG00000104043	ATP8B4	-2.0356631984784075	NA	0.041784186939140586	0.022708890781114453	0.041148834932301745	1.1834088135326987e-07	3.340621850744403e-07	14	15	15
ENSG00000276529	AP001505.1	2.0352031802605524	NA	0.04183043320088788	0.1544194973471738	0.0713077174891689	2.1083701612770017e-12	8.277573236204053e-12	11	15	15
ENSG00000138606	SHF	-2.034331427153284	NA	0.04191819058485912	0.008563096403472319	0.03394728525297083	1.5756190467244578e-06	4.032277426097258e-06	7	10	10
ENSG00000100612	DHRS7	-2.0338866882650812	NA	0.04196302141994158	0.029097665992516893	0.03413511272023675	1.4727724294552194e-06	3.7775313180866825e-06	10	15	15
ENSG00000129219	PLD2	-2.0332826034790785	NA	0.04202397971856855	0.04266950732480889	0.3485567262057936	3.5631592884519476e-64	9.919580947672477e-63	20	31	31
ENSG00000196526	AFAP1	-2.0299603030574818	NA	0.04236057455492424	0.2890340043544055	0.5674132609897001	1.1492016112467127e-123	1.7754647235378268e-121	36	48	48
ENSG00000091536	MYO15A	-2.029299995773645	NA	0.042427743750318464	0.013170353508504304	0.0100380718573469	0.009457763839177203	0.015682768524274786	12	16	16
ENSG00000166704	ZNF606	-2.0289452321026866	NA	0.042463868969895915	0.0045000963401751	0.034454516612499354	1.3130595669748691e-06	3.385095988282025e-06	7	9	9
ENSG00000245275	SAP30L-AS1	2.0277589982644697	NA	0.042584850925099664	0.015506728863577434	0.04195057139003712	8.868846468497663e-08	2.5293838032307736e-07	19	22	22
ENSG00000168004	PLAAT5	-2.0274290018079535	NA	0.04261855847562818	0.04449975572040617	0.01722218119808554	0.0006609508093274036	0.0012798831785406101	19	37	37
ENSG00000269609	RPARP-AS1	-2.027332157728211	NA	0.04262845491369165	0.1142573377121716	0.0646232222256954	2.4254369980992814e-11	8.954535862304537e-11	21	27	27
ENSG00000176909	MAMSTR	2.0256442884814696	NA	0.04280124957637286	0.019255381522510016	0.015085624852057595	0.0014458385101198312	0.0026854418509742214	33	43	43
ENSG00000165389	SPTSSA	-2.0249154583700353	NA	0.04287604600174566	0.04367588208739336	0.09085989533261156	1.5368630540147071e-15	7.240567173983025e-15	20	29	29
ENSG00000137675	MMP27	2.0239222476663485	NA	0.042978152437704684	0.08851593740468743	0.11467552526687355	1.9364705827020418e-19	1.1147544149968888e-18	14	16	16
ENSG00000132507	EIF5A	-2.02342955900243	NA	0.043028879221901004	0.2033189108344986	0.07491865935431766	5.604309047246318e-13	2.2747525645260857e-12	15	21	21
ENSG00000105472	CLEC11A	-2.0218209336379394	NA	0.04319485432893755	0.11428689007648773	0.09445684076183067	4.0125755904856377e-16	1.944931000600288e-15	38	68	68
ENSG00000204839	MROH6	-2.0217216195333183	NA	0.043205119089275164	0.20746576256897215	0.19961106620622587	3.461742202596972e-34	3.685004160914679e-33	35	49	49
ENSG00000162585	FAAP20	-2.0211796694142175	NA	0.04326116948990015	0.26437834960552425	0.17736305823888335	3.4797094671170214e-30	3.2099805084233355e-29	78	103	103
ENSG00000110063	DCPS	2.020669408748312	NA	0.04331399860120518	0.09926139843518454	0.12230277275764573	1.0429801372655165e-20	6.39473234678811e-20	23	31	31
ENSG00000124657	OR2B6	-2.0199017538151347	NA	0.043393579343648174	0.022297882539321533	0.016186232852899836	0.000965429376310467	0.0018332574880243824	6	11	11
ENSG00000273445	AC133644.2	2.0198049786190477	NA	0.04340362053292107	0.0010548669699786246	0.13570637188735912	5.806739164801775e-23	3.9531468811903783e-22	11	31	31
ENSG00000197128	ZNF772	2.0192735633278462	NA	0.04345879404907339	0.04508560689152799	0.15226429860375035	8.581264778038846e-26	6.634811076581973e-25	19	28	28
ENSG00000112701	SENP6	-2.019143935224116	NA	0.04347226150729108	0.023553506975230582	0.3755223377173254	2.5330711602171134e-70	8.65331420847874e-69	11	16	16
ENSG00000169062	UPF3A	2.018989064264895	NA	0.043488356144666916	0.1095833325802399	0.16578237702915713	3.8346306786710777e-28	3.263527618289346e-27	14	22	22
ENSG00000120696	KBTBD7	-2.0189606508678586	NA	0.043491309493340936	0.007718466087022692	0.0599339304683521	1.3360362677410498e-10	4.697905670594887e-10	9	11	11
ENSG00000141497	ZMYND15	-2.018629052510782	NA	0.04352578905743931	0.14313739168844322	0.20155097473223837	1.5318946419170405e-34	1.646018873072389e-33	18	22	22
ENSG00000233559	LINC00513	-2.0177579103582004	NA	0.04361648035907966	0.019810310223904837	0.0134429444759351	0.002649989750754984	0.00475038389912286	31	43	43
ENSG00000160471	COX6B2	-2.0173955648119795	NA	0.0436542497504404	0.2016379235714566	0.26434726503745315	1.758933836274171e-46	2.845656260213751e-45	15	23	23
ENSG00000063169	BICRA	-2.01723463397453	NA	0.04367103336752659	0.013152660248193688	0.036983747307755804	5.290787896535965e-07	1.4086589293230132e-06	7	11	11
ENSG00000243927	MRPS6	-2.0164557950869004	NA	0.04375233618085237	0.04545207111735825	0.05165327195868534	2.683416076993194e-09	8.615971223433118e-09	14	19	19
ENSG00000204344	STK19	2.0160645216881554	NA	0.04379322933623243	0.11324977469376747	0.10665445501816072	4.079763053052884e-18	2.2063657078777645e-17	14	38	38
ENSG00000173482	PTPRM	2.0146361548597786	NA	0.04394278630872775	0.010906583471566233	0.09850296485626238	8.810467523425411e-17	4.4321122780646046e-16	4	5	5
ENSG00000159256	MORC3	2.014129116358337	NA	0.043995979314604576	0.06037741696199208	0.06918481489747313	4.586242412552978e-12	1.766609863721272e-11	12	17	17
ENSG00000267986	AC130469.1	-2.0140290812700905	NA	0.044006480334101504	0.0011559570592947733	0.05810953409628229	2.590965306705054e-10	8.941932792248936e-10	7	12	12
ENSG00000204261	PSMB8-AS1	2.0134681907180565	NA	0.04406539810127619	0.02131097151107374	0.09920353084966195	6.772297745267036e-17	3.431977956075189e-16	6	15	15
ENSG00000138380	CARF	2.013429316414628	NA	0.0440694840508619	0.030112346565790257	0.020405892990232592	0.00020750777562302593	0.00042967288627858874	8	10	10
ENSG00000103356	EARS2	2.0126192569732666	NA	0.04415469951921274	6.11681140955089e-08	0.0657215461805626	1.6250207486065007e-11	6.060783126979747e-11	1	5	5
ENSG00000261654	AL360270.2	2.012475813281052	NA	0.044169803788359954	0.00309015556230995	0.012376925516570577	0.0039358877279756215	0.006907136578699747	6	9	9
ENSG00000070610	GBA2	2.01216459274292	NA	0.04420258954415853	0.1612910609608888	0.25534667279346224	1.0390461066064558e-44	1.600952532092912e-43	1	2	2
ENSG00000102977	ACD	-2.0116354176687667	NA	0.04425838303425136	0.0010821225927461382	0.020231958378726482	0.00022102401328890034	0.00045611802694240093	13	18	18
ENSG00000153037	SRP19	-2.0109251536773645	NA	0.04433336302121185	0.022372914765166577	0.0362746522683728	6.826568181895568e-07	1.8032781539021426e-06	4	4	4
ENSG00000139269	INHBE	-2.0104053020477295	NA	0.04438830978556192	0.00046260328251743383	0.014115924288997866	0.002066482154722747	0.0037616073104065795	1	5	5
ENSG00000182504	CEP97	2.008817030865307	NA	0.044556541426290584	0.0006130420718074042	0.0843995210760829	1.6953464807532335e-14	7.520304396905639e-14	3	6	6
ENSG00000143303	RRNAD1	2.008795187091107	NA	0.04455885889056542	0.008677172493945059	0.010953133517281985	0.006700463120475623	0.011364478494020024	4	5	5
ENSG00000143889	HNRNPLL	-2.00859219659349	NA	0.04458039955778142	0.00033657829363605924	0.014151705598635026	0.002039377129983403	0.0037173977893373068	6	13	13
ENSG00000178878	APOLD1	2.0085013471845783	NA	0.04459004303614453	0.08163218517086572	0.12964800078551933	6.121608430742404e-22	3.9870665772427454e-21	14	27	27
ENSG00000101745	ANKRD12	2.0083744321795693	NA	0.04460351775000259	0.050996932365049576	0.03773345547992001	4.0410037269933073e-07	1.0885826722307293e-06	26	32	32
ENSG00000283317	AL831711.1	-2.0082257170733255	NA	0.04461931137681432	0.03180391579770684	0.1609513895176658	2.6768551302928326e-27	2.1901425872801426e-26	17	22	22
ENSG00000128274	A4GALT	2.007659505377619	NA	0.044679486555423364	0.3260470505724403	0.3555983263110735	9.355499026903784e-66	2.7519288647062264e-64	12	16	16
ENSG00000189419	SPATA41	-2.006400503975886	NA	0.044813534599681216	0.00012188942238786801	0.03580595109103304	8.079008135785765e-07	2.1181304161533417e-06	2	16	16
ENSG00000173930	SLCO4C1	-2.005516086748575	NA	0.04490790272234045	0.06924662630590259	0.08762521086914969	5.1220418295750544e-15	2.342343875610203e-14	7	10	10
ENSG00000234936	AC010883.1	2.0054919236433886	NA	0.04491048329769765	0.014777692586996448	0.04497409641152626	2.986425573197329e-08	8.85140203158676e-08	5	9	9
ENSG00000163818	LZTFL1	2.001423848246489	NA	0.045346732771056934	0.01675638606411552	0.019135422469547258	0.0003291614993645791	0.0006644056676792805	5	7	7
ENSG00000272109	AC008906.2	-2.0005932590201825	NA	0.04543624063421935	0.10092436424169025	0.23336928059840525	1.799120300831907e-40	2.3843210231040473e-39	19	26	26
ENSG00000274765	AC018926.1	1.999676445672001	NA	0.04553521322431182	0.0055598684773268525	0.024462629767342252	4.783903271911805e-05	0.00010646140307554573	7	8	8
ENSG00000124067	SLC12A4	1.9988065234941803	NA	0.045629291696251746	0.08591630321860798	0.09296611228533179	7.004394762487297e-16	3.347780540186585e-15	12	14	14
ENSG00000204219	TCEA3	1.9982254960643544	NA	0.045692218583710344	0.021253453070212446	0.045969744131838075	2.0862481331511784e-08	6.268980065780543e-08	11	14	14
ENSG00000138821	SLC39A8	1.998141968098871	NA	0.04570127090323917	0.009538455468528587	0.050063788574345416	4.764735610243332e-09	1.5009267263053435e-08	3	3	3
ENSG00000282828	AC009971.1	1.9979077337790379	NA	0.04572666404131022	0.09614624049545338	0.13110897855474724	3.473695334498712e-22	2.285894140111988e-21	6	9	9
ENSG00000152291	TGOLN2	1.9978244446303504	NA	0.04573569620965932	0.025229801311335336	0.05374991595244537	1.257289564986137e-09	4.13209251627966e-09	16	25	25
ENSG00000120708	TGFBI	-1.9977316783123347	NA	0.045745757884927594	0.10078669983097469	0.12881630351752263	8.448472159951143e-22	5.4610949517905075e-21	16	20	20
ENSG00000121481	RNF2	-1.9974264654947607	NA	0.04577887522056436	0.010249542321222651	0.01929811540570051	0.00031025773147846377	0.000628765048112051	11	12	12
ENSG00000161929	SCIMP	1.996635788616276	NA	0.04586476213227476	0.1038372299533538	0.16526116334839105	4.73147048109332e-28	4.0148435071879936e-27	25	32	32
ENSG00000141452	RMC1	-1.9938332539880756	NA	0.04617028014442626	0.04398448419092763	0.08171394666251815	4.580225973521307e-14	1.977002144976514e-13	6	8	8
ENSG00000060642	PIGV	-1.9924904566900454	NA	0.04631727124326318	0.04429066101965661	0.15159883189408344	1.117651663298433e-25	8.594891647490953e-25	4	7	7
ENSG00000150337	FCGR1A	-1.9922184214368135	NA	0.046347097891094265	0.00023731322394555666	0.02985505319290414	6.860200564627165e-06	1.6579140287879263e-05	3	15	15
ENSG00000105968	H2AFV	-1.9921686895655868	NA	0.046352552369876614	0.02278522280957392	0.04307148661351495	5.924833127169198e-08	1.717750858796696e-07	5	7	7
ENSG00000184007	PTP4A2	1.9920898675381595	NA	0.04636119849804869	0.02218842316628128	0.02814317321867295	1.2700344778395164e-05	2.993789863982112e-05	9	15	15
ENSG00000103932	RPAP1	-1.9920308182247393	NA	0.04636767661165879	0.18696388540584438	0.11445335296535884	2.1077469398041335e-19	1.209697197814628e-18	11	15	15
ENSG00000267547	AC060766.4	1.9917239359460366	NA	0.04640135596985909	0.0630531152336718	0.24493910815915068	1.093615537894155e-42	1.5576754866567163e-41	15	22	22
ENSG00000144199	FAHD2B	-1.9915035544186317	NA	0.04642555484761036	0.03905103958523484	0.0401230650034236	1.711454796221861e-07	4.76147603835313e-07	5	9	9
ENSG00000269463	AP001160.4	-1.9914201320882272	NA	0.04643471776422599	0.04289406339779666	0.03278472214352383	2.3928147787278565e-06	6.030033892785307e-06	9	12	12
ENSG00000144043	TEX261	-1.9912699745632825	NA	0.04645121455723287	0.20764675840114216	0.06675221737196117	1.1156035643769704e-11	4.201028881313277e-11	34	47	47
ENSG00000111664	GNB3	1.9911391108261745	NA	0.04646559569529458	0.006870836779354	0.012008925416328234	0.004514126866503095	0.007865551883119446	3	4	4
ENSG00000260401	AP002761.4	-1.9905708984790842	NA	0.04652808229079922	0.024849186602279052	0.05434487738336189	1.013747444835342e-09	3.3503092949472503e-09	6	9	9
ENSG00000198496	NBR2	-1.989479911637256	NA	0.04664825694819311	0.3922834557486795	0.3216772143105457	2.716954524790466e-58	6.435504578125927e-57	8	9	9
ENSG00000174953	DHX36	-1.9887140252385704	NA	0.04673277703322846	0.04013635095571866	0.01753667236101803	0.0005892606247785881	0.0011489744689400804	8	11	11
ENSG00000135845	PIGC	1.9862650758865343	NA	0.047003898355245474	0.05405807220518507	0.3141534677169659	1.0944977990742952e-56	2.482743750836652e-55	15	17	17
ENSG00000149346	SLX4IP	1.9850872049614479	NA	0.04713477009230233	0.004340560043508755	0.05442247161094786	9.856719600295428e-10	3.259407721277792e-09	5	8	8
ENSG00000029534	ANK1	-1.9838322911869675	NA	0.04727453904730121	0.007600986538930973	0.014223485442918017	0.001986081473566025	0.003626803449066528	9	14	14
ENSG00000124615	MOCS1	-1.982085932499101	NA	0.047469623732954415	0.06933488452953797	0.04047922807092434	1.505690859422974e-07	4.2108761494201863e-07	24	38	38
ENSG00000275393	AC018695.6	1.9817067374908521	NA	0.047512072706407	0.0004998040977461611	0.010840789787208621	0.006989196946016496	0.011817958827374964	5	12	12
ENSG00000124942	AHNAK	1.9797316361917994	NA	0.04773369173950732	0.013808213194973787	0.03010525346235817	6.269863445846895e-06	1.5190998620066177e-05	10	13	13
ENSG00000151348	EXT2	-1.979557480564981	NA	0.04775327473609639	0.060835857410361203	0.32784325629102706	1.2746891940766032e-59	3.122806427031381e-58	15	19	19
ENSG00000167720	SRR	-1.9793292480270248	NA	0.047778948655051987	0.34285364939361235	0.23441554151860183	1.1376338319023384e-40	1.519414531409128e-39	17	22	22
ENSG00000256060	TRAPPC2B	1.9792131057496896	NA	0.04779201797404189	0.011225010394322605	0.051649583868324966	2.686994884925373e-09	8.625847113737405e-09	13	23	23
ENSG00000134255	CEPT1	-1.979189825686429	NA	0.047794638006658306	0.05392524388067565	0.13835081840958874	2.0669557673270455e-23	1.4420758524772785e-22	27	35	35
ENSG00000215375	MYL5	-1.978224743685802	NA	0.04790335852893786	0.11654815153980527	0.1570325482924569	1.2846681830160721e-26	1.0242108168546081e-25	36	56	56
ENSG00000188554	NBR1	-1.9777613382548744	NA	0.0479556369020757	0.023286983602462088	0.023988750552834177	5.6762691865628126e-05	0.00012507046162195254	4	7	7
ENSG00000015133	CCDC88C	1.9763403543916211	NA	0.04811624201537413	0.00673581461294604	0.021998478511897426	0.00011653587677843213	0.0002481035072468445	8	12	12
ENSG00000076003	MCM6	-1.9760733683997953	NA	0.048146468184255574	0.02048180451711987	0.07017326575093039	3.1943253066741115e-12	1.2418835793279152e-11	4	9	9
ENSG00000023041	ZDHHC6	1.9758071351675643	NA	0.04817662501493749	0.0071125668478325575	0.04583936722520488	2.186599922955079e-08	6.553333584967728e-08	3	5	5
ENSG00000008513	ST3GAL1	1.9752778830726758	NA	0.04823662170810281	0.021221393760902006	0.05530003521905543	7.173713104299428e-10	2.397622413284562e-09	23	32	32
ENSG00000111728	ST8SIA1	-1.9741093022110134	NA	0.04836931584706135	0.06464281663997104	0.2322855699124169	2.890431027893798e-40	3.8070661825922226e-39	6	10	10
ENSG00000138107	ACTR1A	1.9731886914438728	NA	0.04847406839634674	0.02085036915582022	0.022979517478410264	8.173019568988517e-05	0.00017730438025121326	12	17	17
ENSG00000058799	YIPF1	1.9717725773660781	NA	0.04863557415458689	0.039591117731618684	0.06404609869556295	2.993135507175208e-11	1.0972484141203003e-10	15	21	21
ENSG00000165752	STK32C	1.9702534332761952	NA	0.04880933243626932	0.3232616710103455	0.46674419633716707	2.8222774024348246e-93	1.8543768266036325e-91	28	39	39
ENSG00000178307	TMEM11	1.968964271475027	NA	0.048957194058386104	0.004774543399067138	0.021018781033509324	0.00016616178248789225	0.00034788284798985036	14	22	22
ENSG00000140543	DET1	1.9687042030043373	NA	0.0489870683851157	9.890482382626937e-05	0.010017890261324923	0.009530193741105197	0.015793708201218885	3	8	8
ENSG00000180509	KCNE1	1.9682024592203822	NA	0.049044747434846735	0.06798097451795455	0.1333759421787585	1.4394729951356679e-22	9.6427821849928e-22	5	7	7
ENSG00000162604	TM2D1	-1.9673388368382854	NA	0.049144160514444535	0.057239490859744106	0.03141309293936209	3.9177176185967465e-06	9.679432277959315e-06	12	14	14
ENSG00000070190	DAPP1	-1.9672128281499357	NA	0.04915867972166009	0.04196175073472228	0.14925439389079664	2.8308115110470764e-25	2.1395146144974133e-24	17	27	27
ENSG00000050344	NFE2L3	1.9670106784604469	NA	0.049181979708302584	0.07910611281160301	0.10670597279036619	4.0009908198020444e-18	2.165814127802565e-17	10	11	11
ENSG00000106392	C1GALT1	1.9654466712616048	NA	0.04936256223095068	0.11628464273084688	0.2995333465890164	1.2855149601171812e-53	2.6338466010811874e-52	16	32	32
ENSG00000112667	DNPH1	1.9652683088337752	NA	0.04938319150651728	0.12207172396273687	0.07303336527709596	1.1198709608899532e-12	4.473484069019755e-12	8	11	11
ENSG00000225528	Z82206.1	1.96314962689835	NA	0.049628790523299895	0.014059331185547233	0.10044965484962053	4.2393615667967866e-17	2.1760195004189793e-16	6	10	10
ENSG00000235530	AC087294.1	1.9626029774854084	NA	0.04969232448951932	0.0263057637394291	0.023996070375075975	5.661289133543487e-05	0.00012478849273925098	6	8	8
ENSG00000134452	FBH1	1.9624713333283208	NA	0.04970763493197486	0.0799018492493969	0.10756371877011071	2.8915171576895792e-18	1.5766813270975705e-17	19	31	31
ENSG00000198648	STK39	-1.9619127377673913	NA	0.04977264457407709	0.033681546935128974	0.021568068653208546	0.00013618234266348406	0.0002876805856536201	21	24	24
ENSG00000105887	MTPN	1.96133374901236	NA	0.04984010282277211	0.0008105621835735949	0.015541015004713265	0.0012231168668633172	0.0022966419741420156	9	12	12
ENSG00000254531	AP001816.1	-1.9608415769096366	NA	0.049897506290953554	0.11545119210843122	0.2729482710724728	3.407637094963946e-48	5.902784701165325e-47	12	21	21
ENSG00000205959	AC105345.1	1.9605380397658358	NA	0.04993293634285831	0.13637693478832336	0.08461164368683324	1.5671903852081278e-14	6.959023282220142e-14	16	23	23
ENSG00000132003	ZSWIM4	1.9600379197128637	NA	0.04999135833348434	0.014465002018851193	0.020436367248860283	0.0002052266231262966	0.0004253089256788955	12	17	17
ENSG00000090554	FLT3LG	-1.9598394049253287	NA	0.050014563906493656	0.007141879039689475	0.010944240680519515	0.00672286908244382	0.011396844789919838	4	6	6
ENSG00000205056	LINC02397	-1.9577461307082114	NA	0.05025980930647816	0.020485680258639376	0.07430066683387121	7.032740067016652e-13	2.8397565201146358e-12	9	14	14
ENSG00000163378	EOGT	1.9570678330881217	NA	0.050339493705036965	0.03246682599047237	0.051492433590128395	2.843999185805629e-09	9.107701594282116e-09	19	21	21
ENSG00000214021	TTLL3	1.9566807876446977	NA	0.05038501008419772	0.015387222441952255	0.05259481739402104	1.9093211897376687e-09	6.1895933993972175e-09	7	11	11
ENSG00000132970	WASF3	1.9565727783179052	NA	0.05039771808840369	0.008675556377926549	0.010328947285393868	0.008474118499623661	0.01417367191554142	5	10	10
ENSG00000078808	SDF4	1.9560377129144855	NA	0.050460711652430816	0.010741758588887337	0.02324158194722956	7.434558651761585e-05	0.00016179599786682666	2	3	3
ENSG00000266472	MRPS21	-1.9555572090880808	NA	0.05051733786581909	0.038946092178102014	0.07232894177395575	1.4500456864132868e-12	5.756211452847559e-12	13	17	17
ENSG00000132661	NXT1	-1.9550961758820224	NA	0.0505717195552623	0.004450728803031532	0.013041140666584416	0.0030753267317705016	0.00546799151095203	5	6	6
ENSG00000267317	AC027307.2	-1.9548387454203242	NA	0.05060210638860976	0.008391672196716302	0.02111369845062917	0.00016054405283911875	0.00033690283432917864	7	10	10
ENSG00000114166	KAT2B	-1.9545794326029624	NA	0.05063273087708502	0.04606585834157015	0.09372445092478786	5.276351602958048e-16	2.5409759516744615e-15	15	17	17
ENSG00000127415	IDUA	1.9539730028662465	NA	0.050704410018760304	0.17575599214773097	0.17581110578040915	6.558671777533975e-30	5.973163160537978e-29	38	51	51
ENSG00000114439	BBX	-1.9535966370824158	NA	0.05074893865986364	0.02003542150417053	0.07471540912288549	6.038886260708082e-13	2.44824729278683e-12	12	17	17
ENSG00000108797	CNTNAP1	1.9534897624769165	NA	0.05076158919310825	0.02552036560257368	0.026914776163573486	1.976455899868129e-05	4.569804803402797e-05	15	20	20
ENSG00000140497	SCAMP2	-1.9530331224585982	NA	0.0508156705171742	0.05533342455193423	0.20876000861642485	7.279326599693689e-36	8.261626198421382e-35	15	19	19
ENSG00000105835	NAMPT	1.9527680137547585	NA	0.050847090317763306	0.0007633675376017779	0.018715075155556177	0.0003835432759349229	0.0007669523832798498	2	2	2
ENSG00000175866	BAIAP2	1.951579522579618	NA	0.050988146386760747	0.019854684061812955	0.046858029573249305	1.5146855569022043e-08	4.5957789482158354e-08	16	23	23
ENSG00000143198	MGST3	-1.9513713848016785	NA	0.051012882906499135	0.21996988411176244	0.2876422815546706	3.627012105487369e-51	6.941923057701215e-50	11	15	15
ENSG00000137815	RTF1	1.9511937543460514	NA	0.051034001674379284	0.019315829438533622	0.043062470748662526	5.944091712126447e-08	1.722701278606914e-07	6	8	8
ENSG00000167562	ZNF701	1.9504062011343142	NA	0.05112772333966013	0.01633760549389663	0.08607162794501769	9.119911229728184e-15	4.112473249503251e-14	8	11	11
ENSG00000243811	APOBEC3D	-1.9495137751689864	NA	0.05123409937511506	0.10884679379769652	0.03704554810162059	5.17456123006945e-07	1.380070770364868e-06	9	10	10
ENSG00000125817	CENPB	-1.9490283625205518	NA	0.05129203770549901	0.007648812311078765	0.03789388817372572	3.8145539845490837e-07	1.029359343525291e-06	9	11	11
ENSG00000168090	COPS6	-1.948100928450818	NA	0.051402887753255674	0.042017057985605726	0.08954895167387264	2.504410921829955e-15	1.1664351683449728e-14	3	5	5
ENSG00000104894	CD37	1.9478836084264233	NA	0.051428891554988934	0.007601668928951983	0.0435163081260347	5.048183524333796e-08	1.4713001233650622e-07	5	6	6
ENSG00000260304	AC009088.2	1.946809471142785	NA	0.05155758106449959	0.04333177057079022	0.01908246240001591	0.0003355616615030186	0.000676209980389573	6	6	6
ENSG00000166321	NUDT13	1.9466675096176251	NA	0.05157460923985616	0.20165101543455996	0.1562086773638597	1.7848895865301405e-26	1.4151211983081544e-25	5	8	8
ENSG00000078674	PCM1	1.945787949740457	NA	0.05168021671880158	0.04635433568659294	0.09903632308980216	7.211320578540295e-17	3.6490686515605643e-16	14	21	21
ENSG00000173218	VANGL1	-1.9436339166175267	NA	0.05193961278671149	0.06350702789353133	0.10253014006211497	1.9368717723142315e-17	1.0108160080163345e-16	7	7	7
ENSG00000178921	PFAS	1.9434879929860172	NA	0.051957224733565906	0.05896732089873087	0.11539249673724382	1.472896707802345e-19	8.544893654297163e-19	7	8	8
ENSG00000196460	RFX8	-1.9434316478966123	NA	0.05196402652281903	0.01255372750387116	0.0276684566169605	1.5066987796442728e-05	3.52268866987308e-05	5	7	7
ENSG00000120217	CD274	-1.942701599569049	NA	0.052052222865059096	0.09518586541323759	0.1509970732609413	1.4190648454133932e-25	1.086408171160459e-24	6	8	8
ENSG00000157693	TMEM268	1.9426893629751087	NA	0.0520537022208941	0.004791681113687417	0.03550601343017781	8.998533473981082e-07	2.3513004806536887e-06	8	12	12
ENSG00000278621	AC037198.2	-1.9414797291972314	NA	0.05220011582978791	0.04830987467406283	0.07963767426311334	9.860219413409498e-14	4.179261065757773e-13	9	9	9
ENSG00000122912	SLC25A16	1.940960980328214	NA	0.0522630104315108	0.062225318522978544	0.044762223008094126	3.223254458936784e-08	9.523706188198986e-08	6	10	10
ENSG00000082805	ERC1	1.9397627104841972	NA	0.052408534394328736	0.016351357253379092	0.061132611669720276	8.642350873015587e-11	3.081240647013395e-10	13	24	24
ENSG00000108256	NUFIP2	-1.9387917261385255	NA	0.052526704012844344	0.012818811337312686	0.0329331874517277	2.2684796425229065e-06	5.7268007345245585e-06	10	11	11
ENSG00000101199	ARFGAP1	1.9386218910230961	NA	0.05254739596133901	0.005193701717221876	0.017926707438663505	0.0005111206531491641	0.0010055303522834708	7	10	10
ENSG00000156411	ATP5MPL	-1.938291134190407	NA	0.052587713448331345	0.06815708797409192	0.05596159865291741	5.645075490673157e-10	1.9045327481714336e-09	16	21	21
ENSG00000196141	SPATS2L	1.9378906870632606	NA	0.05263656041186263	0.04130085752196119	0.058725722565567066	2.071810224250217e-10	7.192201120580359e-10	27	37	37
ENSG00000145476	CYP4V2	-1.9368344129475041	NA	0.052765587834476116	0.23557630574599253	0.47191687768204943	1.0821768113556159e-94	7.483165378200588e-93	60	85	85
ENSG00000072310	SREBF1	-1.9356833735959662	NA	0.05290649202299667	0.12209253401741296	0.1595252024061789	4.741024498709426e-27	3.842335970149714e-26	5	6	6
ENSG00000111752	PHC1	-1.9348744319944688	NA	0.053005706429919724	0.03933089532209983	0.046527916379225515	1.7060885294346804e-08	5.158270837671956e-08	27	38	38
ENSG00000170035	UBE2E3	-1.9348052577837869	NA	0.053014197662333035	0.05887592008129932	0.20643196622369106	1.9527870987099714e-35	2.1844974530839725e-34	15	24	24
ENSG00000147324	MFHAS1	1.9347200004445708	NA	0.05302466468520112	0.052178686045467305	0.045212664604882304	2.740498626946691e-08	8.154921213518793e-08	11	16	16
ENSG00000243772	KIR2DL3	-1.934473968206659	NA	0.053054879685030296	0.004792334962378644	0.1159171034919764	1.205488283496694e-19	7.022051145952719e-19	13	24	24
ENSG00000228452	AC098484.1	1.9343585484258985	NA	0.05306905924187451	0.01407498043652326	0.03660989944938309	6.051665415590676e-07	1.606253060083029e-06	3	5	5
ENSG00000188305	PEAK3	-1.9343318204438098	NA	0.05307234328077208	0.008276748102207042	0.03626822522102562	6.842354834819749e-07	1.8068916393951937e-06	16	24	24
ENSG00000125741	OPA3	-1.9333911500735228	NA	0.0531880306439045	0.011429881205840181	0.01173362744621033	0.005002548623175162	0.00864892694211421	15	19	19
ENSG00000143851	PTPN7	-1.9324520403694287	NA	0.0533037361363394	0.12555320529069405	0.13587283917561727	5.441652669148321e-23	3.707544760557193e-22	35	50	50
ENSG00000179057	IGSF22	-1.9323700439866276	NA	0.05331384868975255	0.031661534773947154	0.10485890091628562	8.044127369220679e-18	4.2841223681604174e-17	9	13	13
ENSG00000204856	FAM216A	1.9307770923617842	NA	0.05351062441970149	0.09056528645654609	0.13118303502997844	3.375266809813344e-22	2.221975068003418e-21	7	7	7
ENSG00000154719	MRPL39	-1.9304003466796849	NA	0.05355725201958737	0.17381206761029533	0.07180398600814104	1.757779646128877e-12	6.940861881525238e-12	9	10	10
ENSG00000136478	TEX2	-1.9297223457768544	NA	0.053641249677712916	0.011821317663406699	0.019384522820424684	0.00030066560319918687	0.000610263277223678	6	10	10
ENSG00000137801	THBS1	-1.9291075494681764	NA	0.05371751197494992	0.09140115766486326	0.1643232369642694	6.904058132919606e-28	5.823792076804639e-27	15	18	18
ENSG00000129422	MTUS1	-1.9285280445297077	NA	0.05378947941700753	0.24447108672617632	0.26393525732753803	2.1222692178629654e-46	3.4205634226627815e-45	30	44	44
ENSG00000197785	ATAD3A	1.9272156897999764	NA	0.05395275544313668	0.008858577203709457	0.04955303502992422	5.729523216370498e-09	1.7942949897285917e-08	10	32	32
ENSG00000163041	H3F3A	1.926482788414937	NA	0.05404411892619105	0.3534149542206469	0.23491597590697302	9.134767077482731e-41	1.2248015685047018e-39	24	29	29
ENSG00000149179	C11orf49	1.9252527384500973	NA	0.0541977471521191	0.014819814366471225	0.020329330943704146	0.0002133518724456132	0.0004410815262893093	24	29	29
ENSG00000114354	TFG	1.924955968854068	NA	0.054234866982478584	0.03557903552207801	0.14709837126136135	6.639753864725448e-25	4.929226797669988e-24	6	7	7
ENSG00000082258	CCNT2	-1.9246309755384834	NA	0.05427554135875402	0.09755088435421871	0.08063271054310715	6.829278163630991e-14	2.921111571425067e-13	3	7	7
ENSG00000110079	MS4A4A	1.92390276326932	NA	0.054366772819229615	0.017203184121822396	0.04632884778336256	1.8329979557308487e-08	5.5273574719233906e-08	9	12	12
ENSG00000128596	CCDC136	1.9236912716622863	NA	0.05439329274814307	0.027252297575605072	0.04475116262917446	3.2361203608211594e-08	9.560073741209659e-08	12	15	15
ENSG00000267711	AC060766.6	1.9235740909028407	NA	0.054407991241528814	0.03250064898211745	0.06649533565916688	1.225277830985462e-11	4.604928670517135e-11	15	24	24
ENSG00000095932	SMIM24	1.9231854679938303	NA	0.054456761626545454	0.01096827887061068	0.02403513019987051	5.5820206347468576e-05	0.00012308868698119308	4	4	4
ENSG00000050438	SLC4A8	-1.9220389876493835	NA	0.054600852168265934	0.014344467737892322	0.04313771646089701	5.7852589163623995e-08	1.67927226060763e-07	16	22	22
ENSG00000143549	TPM3	-1.921099933225637	NA	0.05471911003925464	0.03962887890901138	0.06777243896206425	7.685813026604088e-12	2.927026595452665e-11	3	3	3
ENSG00000135002	RFK	-1.9201897329599305	NA	0.05483393800981839	0.03369781691537438	0.02152880148237135	0.00013813245141950555	0.0002915487273099201	10	10	10
ENSG00000079335	CDC14A	1.9200231908727934	NA	0.05485497016132426	0.012160793305742596	0.10314503568609988	1.5361047217520035e-17	8.065725619511668e-17	16	22	22
ENSG00000140988	RPS2	-1.917949962653292	NA	0.055117356130541764	0.036843411130481875	0.16203344479346027	1.7338432946862277e-27	1.4343308567570728e-26	12	16	16
ENSG00000132604	TERF2	-1.9179224584040369	NA	0.05512084406426574	0.002910574375868293	0.011524526298259152	0.005409163462314206	0.009294763949421475	6	10	10
ENSG00000130723	PRRC2B	-1.9174276273860873	NA	0.05518362718228634	0.0040737490748257235	0.06480877934481773	2.2668100988520875e-11	8.377915169227252e-11	6	8	8
ENSG00000266998	AC111182.1	-1.9171738791774668	NA	0.05521584533478732	0.010904839074648214	0.0175171248405509	0.0005934791299529126	0.0011565424544957386	3	3	3
ENSG00000224950	AL390066.1	-1.9166310822726085	NA	0.055284816349909595	0.06887892022252451	0.1532446911345493	5.812108643681023e-26	4.510038512691668e-25	12	23	23
ENSG00000185442	FAM174B	-1.9162115965524835	NA	0.05533816788637049	0.05737333050361501	0.12333182025428498	7.019906494730597e-21	4.335051367595787e-20	30	38	38
ENSG00000106144	CASP2	-1.915948359695685	NA	0.055371669099026403	0.06152233043315584	0.0311260318468414	4.3436329205055205e-06	1.0687081915889409e-05	34	40	40
ENSG00000104731	KLHDC4	-1.9159460115723257	NA	0.05537196801232376	0.06497367672421599	0.17520332053972051	8.403963737791645e-30	7.593233621674864e-29	12	16	16
ENSG00000135940	COX5B	-1.9157803092293708	NA	0.05539306511864265	0.007510884254092989	0.018446416314261346	0.0004229486162960592	0.0008408469534965359	2	3	3
ENSG00000029364	SLC39A9	1.915599074496735	NA	0.055416147467569114	0.1568536467266409	0.20436757020226495	4.673717560233379e-35	5.144389116844815e-34	11	15	15
ENSG00000198087	CD2AP	-1.9130797806333626	NA	0.055737839786790026	0.016664689731633778	0.04191602168398063	8.979786212620114e-08	2.5601721323395234e-07	5	7	7
ENSG00000112149	CD83	-1.9130236529352977	NA	0.055745024493001075	0.019129733706312067	0.02052020656831248	0.00019907997781423644	0.00041306987774184395	19	23	23
ENSG00000232811	AL360270.1	1.9128230045638897	NA	0.055770715083619846	0.00392982898761888	0.010728873979623223	0.00728944489855011	0.012292918729986807	10	11	11
ENSG00000113263	ITK	1.9125090674569345	NA	0.0558109307103669	0.00624802328622866	0.017394804105012585	0.000620576348916004	0.0012059222444827822	10	14	14
ENSG00000237310	AC008267.5	-1.9122026945501724	NA	0.05585020064325078	0.08193618694774642	0.17031568667346522	6.131421164577729e-29	5.356481994464772e-28	2	6	6
ENSG00000005194	CIAPIN1	1.9117275708401527	NA	0.055911146053544705	0.01581409068749886	0.01960325955033689	0.000277694824511214	0.0005659839013005478	6	11	11
ENSG00000143771	CNIH4	-1.911034396964686	NA	0.05600016070131992	0.1188145408733942	0.14539627066372354	1.2996317989558294e-24	9.557197993264802e-24	13	18	18
ENSG00000116985	BMP8B	1.9105881521771564	NA	0.05605752811626557	0.01769393817203614	0.021446686850892027	0.00014230157604427088	0.00029997906915589447	30	34	34
ENSG00000138798	EGF	-1.9105192681788217	NA	0.05606638792178885	0.01207505501614744	0.01664241601886478	0.0008169579382101641	0.0015662394278777086	11	17	17
ENSG00000258745	AL358334.3	1.9103334171077224	NA	0.05609029775739238	0.004223908757629829	0.0115202166113237	0.005417888551732834	0.00930789128167365	6	6	6
ENSG00000141905	NFIC	1.9097402655282358	NA	0.0561666638130344	0.10547851076932982	0.08765747450907861	5.0609980903839334e-15	2.3156631870862883e-14	48	62	62
ENSG00000187796	CARD9	-1.9093111895005057	NA	0.05622195970058987	0.18980313663318385	0.2298768383915051	8.27176789550247e-40	1.0746405124240292e-38	4	8	8
ENSG00000183625	CCR3	-1.9089279895947853	NA	0.056271381749558085	0.14713691798607492	0.2886165391505474	2.2924640702223392e-51	4.417243409016056e-50	32	47	47
ENSG00000133460	SLC2A11	1.9080792902635244	NA	0.05638096895552984	0.14621223987412119	0.16275090654307656	1.2996296974964572e-27	1.0803368726304771e-26	9	18	18
ENSG00000101773	RBBP8	-1.9069968833545232	NA	0.05652099108247511	0.001840110443905667	0.0886524015205839	3.4961637631217783e-15	1.6178011973495783e-14	2	4	4
ENSG00000172803	SNX32	1.9067766685811558	NA	0.056549513871344735	0.28428467348258024	0.16335497583653388	1.019379469047376e-27	8.527482202289489e-27	12	18	18
ENSG00000163125	RPRD2	-1.9062215524497144	NA	0.05662146712041759	0.017296579014360255	0.04088739683397882	1.300100714138756e-07	3.656786476425378e-07	12	16	16
ENSG00000158864	NDUFS2	-1.9056664547802173	NA	0.056693494152060146	0.025518894180896035	0.031722677093195185	3.5050937927455296e-06	8.695046065643439e-06	6	6	6
ENSG00000188994	ZNF292	-1.9050942893230758	NA	0.05676781561007829	0.003643735035884445	0.04863132014727526	7.990584422426258e-09	2.4766045953404644e-08	12	19	19
ENSG00000132185	FCRLA	-1.9050754558796041	NA	0.056770263358667764	0.001306335621738321	0.03527099578663109	9.791572318522874e-07	2.549972265608941e-06	2	4	4
ENSG00000125124	BBS2	1.9050254481845406	NA	0.05677676319456557	0.3305356261481764	0.4869689996838901	6.806496728935612e-99	5.480028751385765e-97	9	12	12
ENSG00000073921	PICALM	1.9045557741901131	NA	0.05683784010277929	0.002560026895091785	0.023326301823282464	7.210447653176054e-05	0.00015719802543137068	5	9	9
ENSG00000213047	DENND1B	1.9042554145794046	NA	0.05687692783963584	0.047697404050949965	0.027181600487330388	1.7953746813812416e-05	4.167981644917681e-05	8	18	18
ENSG00000162694	EXTL2	1.9040559530258174	NA	0.05690289741622085	0.026398432135883245	0.026504424083568554	2.2912951796164897e-05	5.259459380972184e-05	1	3	3
ENSG00000167526	RPL13	-1.901565026570923	NA	0.05722804378139545	0.1302454204416437	0.12490793232509305	3.824875045226795e-21	2.3956458053540652e-20	12	17	17
ENSG00000206527	HACD2	-1.9011493257501222	NA	0.05728245633713548	0.005453719998244763	0.01647884652263044	0.0008673443712952877	0.0016582038599044471	4	9	9
ENSG00000274712	AC005332.4	-1.9005435870872478	NA	0.057361820641942035	0.012806174502598522	0.021490908337214867	0.00014004090225267003	0.0002953586806949992	4	6	6
ENSG00000255328	AC136475.5	-1.8994135055637524	NA	0.05751012914758121	0.378612582485543	0.5195827025192843	1.9569919001751583e-108	2.0845002544163845e-106	14	27	27
ENSG00000010030	ETV7	1.899343186238395	NA	0.057519368171622995	0.02455426646298002	0.431973295926517	4.265561418873807e-84	2.1770866896508013e-82	20	26	26
ENSG00000141562	NARF	-1.8987945723892572	NA	0.05759149111419432	0.023746775276896143	0.01852009912539669	0.0004117525856335974	0.0008203956188022031	3	5	5
ENSG00000155893	PXYLP1	1.8978447954479953	NA	0.057716530289718286	0.05298899132353563	0.2482437545248584	2.5103934154201412e-43	3.6821153257447877e-42	22	35	35
ENSG00000272599	AC016394.2	1.897679462897154	NA	0.05773831954575786	0.023433917399472308	0.026547081216408138	2.2563533707150286e-05	5.183416470782588e-05	4	9	9
ENSG00000166971	AKTIP	-1.8971618209335155	NA	0.05780658405107439	0.02818261347431366	0.05309211201130415	1.5950660882878326e-09	5.201328835909496e-09	4	4	4
ENSG00000151239	TWF1	1.8966652550064986	NA	0.05787213216567123	0.09553691780782199	0.1076622397240252	2.7855947937813626e-18	1.5198907132852874e-17	7	7	7
ENSG00000108055	SMC3	-1.8961405017918949	NA	0.057941468205287505	0.009803358329710736	0.028734130243568974	1.0267327114385875e-05	2.4414086617388152e-05	3	4	4
ENSG00000115816	CEBPZ	-1.8955199124686366	NA	0.05802355623050943	0.02348168147665037	0.02234542759010417	0.00010278921405741029	0.0002202589318843595	10	14	14
ENSG00000226445	BX322234.1	1.8954370322949834	NA	0.05803452646009115	0.007720788165839894	0.07126722097109138	2.139885754728549e-12	8.399382194515882e-12	7	12	12
ENSG00000145284	SCD5	-1.8949794983583585	NA	0.058095117834463854	0.06862350907220427	0.12896311346051767	7.981600761906876e-22	5.171003833242955e-21	3	3	3
ENSG00000251022	THAP9-AS1	1.894842165662757	NA	0.058113315103607066	0.10763685059607914	0.022765140708375414	8.831518517305894e-05	0.0001906491830982865	5	6	6
ENSG00000154217	PITPNC1	-1.8929780377869907	NA	0.058360790181356516	0.012238433040642725	0.025958196509676765	2.789707087892023e-05	6.356721611780534e-05	9	10	10
ENSG00000063854	HAGH	1.8929617410391038	NA	0.05836295753459655	0.02396823574605644	0.04541832732788497	2.5447923228345735e-08	7.584401033070925e-08	10	11	11
ENSG00000277383	AC010331.1	-1.8920541787933625	NA	0.058483762537682324	0.021576549313882674	0.02398337890916452	5.687287564640298e-05	0.00012529714086076114	6	7	7
ENSG00000183615	FAM167B	1.8920460400907664	NA	0.05848484681383084	0.018206559390438644	0.02097337259183015	0.00016891870250361027	0.00035330977304969045	3	4	4
ENSG00000126005	MMP24OS	-1.891552104347528	NA	0.05855068251374287	0.11732309711000202	0.13019509334807922	4.951800385280737e-22	3.2393495719507037e-21	23	32	32
ENSG00000259062	ACTN1-AS1	1.8912490648999036	NA	0.05859110448817467	0.09067468297551823	0.1630800108887128	1.1385701783289432e-27	9.492143893127392e-27	21	27	27
ENSG00000272758	AC083798.2	-1.8906723740023075	NA	0.058668092435294354	0.026786516429892004	0.031592390691154354	3.673162078536746e-06	9.100123733722428e-06	5	6	6
ENSG00000185728	YTHDF3	1.8906686305999754	NA	0.058668592451927695	0.006232140896652066	0.017309773677787157	0.0006401437258333754	0.001240712562648797	1	1	1
ENSG00000102524	TNFSF13B	1.890543684685443	NA	0.05868528385477488	0.3166505339783466	0.11052131482324373	9.416062309006622e-19	5.241027346223777e-18	37	53	53
ENSG00000267454	ZNF582-AS1	-1.8903217616053327	NA	0.05871494006480716	0.1316118278479991	0.09791301856073148	1.0994102839583444e-16	5.491927456918627e-16	9	11	11
ENSG00000169359	SLC33A1	-1.889649492563943	NA	0.05880485323959534	0.029045923319197354	0.010359190526964289	0.008378030290373881	0.014019793271821008	4	5	5
ENSG00000159958	TNFRSF13C	1.8892585739494459	NA	0.05885718951761968	0.06375497780459966	0.06700413949238712	1.01756857323744e-11	3.839446306369386e-11	9	9	9
ENSG00000119965	C10orf88	-1.8885132109524603	NA	0.05895708606191707	0.03695735664054407	0.05586912780942321	5.83740017071513e-10	1.967097180734796e-09	8	11	11
ENSG00000234608	MAPKAPK5-AS1	-1.8881867884696915	NA	0.059000878812846574	0.02763838765320381	0.0857961911782155	1.0101214215404604e-14	4.544221473766358e-14	16	18	18
ENSG00000260063	AL512408.1	-1.8881554399106637	NA	0.05900508594775298	0.009650663430805312	0.02823577828609287	1.2284032392048345e-05	2.902037077989214e-05	5	6	6
ENSG00000140941	MAP1LC3B	-1.887966821983037	NA	0.0590304046832737	0.08215465427709104	0.147933344371471	4.77388507869513e-25	3.573433226300427e-24	42	49	49
ENSG00000269893	SNHG8	1.8876624120090701	NA	0.05907128554538989	0.031578394003888864	0.07352252912339455	9.358508315283761e-13	3.760287232867882e-12	12	17	17
ENSG00000095015	MAP3K1	1.8872838873899451	NA	0.059122152441045545	0.037910353184534944	0.051658798673575486	2.6780620327649346e-09	8.602001460926366e-09	37	45	45
ENSG00000188242	AC010442.1	1.8870238148886946	NA	0.05915712257105272	0.01692492428626817	0.04151054344898787	1.0390183060221822e-07	2.9451446165246947e-07	5	7	7
ENSG00000160223	ICOSLG	-1.8866016081242354	NA	0.05921393031874375	0.017601742825546073	0.31327754035259653	1.6786229734552454e-56	3.772883454560453e-55	24	37	37
ENSG00000258082	AL391832.3	1.886582729641294	NA	0.059216471468011574	0.03512507534692235	0.046672733517527806	1.619315404183488e-08	4.9054301124081675e-08	14	20	20
ENSG00000236882	LINC01554	-1.886574387550354	NA	0.059217594388887684	0.0003407813888948586	0.015104700227457133	0.0014357347514044375	0.00266783131995175	1	3	3
ENSG00000108604	SMARCD2	1.886350750923157	NA	0.05924770448922279	0.0033807664314865443	0.11409663689856188	2.4148969300494936e-19	1.3832019857521298e-18	1	2	2
ENSG00000135116	HRK	-1.8863446696193857	NA	0.05924852344426867	0.10184453640539641	0.1262355922715848	2.291578017132393e-21	1.4528011613975384e-20	20	28	28
ENSG00000221946	FXYD7	-1.8858668804168701	NA	0.059312895576537045	0.024406436434876513	0.10426818460449454	1.00545945419892e-17	5.3366215351461707e-17	1	2	2
ENSG00000186318	BACE1	1.8846772333116353	NA	0.05947342791783476	0.07882337834237484	0.10510357119175272	7.333867512048954e-18	3.909496237616646e-17	15	18	18
ENSG00000108474	PIGL	1.8838465400591566	NA	0.05958573623129067	0.05570731548238798	0.03785373313593352	3.870013771344666e-07	1.0441608899431983e-06	6	10	10
ENSG00000115956	PLEK	-1.8825248738305245	NA	0.05976478588157051	0.051867801681177335	0.07670085071074255	2.909924091781476e-13	1.1998626653032107e-12	22	29	29
ENSG00000244675	AC108676.1	-1.8823168083763917	NA	0.059793013680046594	0.05548094465807466	0.05010030240692294	4.7023297482472305e-09	1.4820851470812674e-08	23	33	33
ENSG00000280739	EIF1B-AS1	1.8818482678522073	NA	0.059856620069355666	0.001412356636497818	0.1716634864846565	3.5485413658859164e-29	3.131957585361687e-28	11	20	20
ENSG00000128394	APOBEC3F	1.8810281365110282	NA	0.05996809150369635	0.005125164606376342	0.014673343221528265	0.001682661875166418	0.003097130889473962	10	13	13
ENSG00000104884	ERCC2	-1.8809514247145938	NA	0.059978526893203335	0.004147567995538191	0.020711332003693805	0.00018575006274164867	0.00038676879868340615	10	17	17
ENSG00000134574	DDB2	-1.8803207303320257	NA	0.06006437968174097	0.0044501052901900155	0.011992193173249692	0.004542380259201237	0.007908353204572794	5	6	6
ENSG00000114268	PFKFB4	1.8789288628556031	NA	0.06025420718770911	0.0051354919150583085	0.014914773634368585	0.0015395978802641903	0.0028482995904505312	5	5	5
ENSG00000108443	RPS6KB1	1.8788735058096966	NA	0.06026176723742093	0.02891121555316843	0.0390729698890479	2.4966281385375374e-07	6.855832817899156e-07	6	7	7
ENSG00000139826	ABHD13	1.8788551564841627	NA	0.060264273357766095	0.0050723832786648704	0.015212822901621306	0.0013797972163766292	0.0025716924751269226	7	9	9
ENSG00000215595	C20orf202	-1.878841274860861	NA	0.06026616934418244	0.00705015488702157	0.013040228948506712	0.0030763666435803133	0.005468706496398755	5	6	6
ENSG00000188372	ZP3	1.8785410834916714	NA	0.06030718232213641	0.2801326081784691	0.47234400114161107	8.255300229619048e-95	5.778373209703553e-93	11	20	20
ENSG00000225963	AC009950.1	1.87796596039534	NA	0.060385821862759835	0.009912391957053826	0.01357499113086028	0.0025236286903992855	0.004537874427142429	12	14	14
ENSG00000166896	ATP23	1.8779213722053518	NA	0.06039192218420767	0.5184149673522651	0.49219535865756503	2.2148319273746706e-100	1.8710420060368587e-98	7	10	10
ENSG00000113312	TTC1	1.8772244148151889	NA	0.060487342641161033	0.01040208119935202	0.011555543084978593	0.005346789028859195	0.009194954377848608	10	13	13
ENSG00000151366	NDUFC2	1.877192669334615	NA	0.0604916918896252	0.08381431654212002	0.10536424132601997	6.6458601418924754e-18	3.547147699138315e-17	17	17	17
ENSG00000140332	TLE3	-1.876890550119883	NA	0.06053309631403314	0.002831426818121131	0.017315094606348478	0.0006389012365171443	0.0012384443658904156	7	10	10
ENSG00000144746	ARL6IP5	-1.8761984570112114	NA	0.06062803388780538	0.01595738541506136	0.02844113266188496	1.1408946020686804e-05	2.702002697262229e-05	13	14	14
ENSG00000155876	RRAGA	1.8760083267941272	NA	0.06065413651252087	0.020683242556270364	0.026846425326013685	2.0257156903101513e-05	4.676763378181043e-05	21	25	25
ENSG00000115368	WDR75	-1.8758020717930444	NA	0.06068246340920182	0.02209356523544781	0.029312879828781	8.337396439112313e-06	1.9996924690117072e-05	15	22	22
ENSG00000164062	APEH	1.8750007170985648	NA	0.060792624877509686	0.011511374681211198	0.027554540058281972	1.5697751274836204e-05	3.665088313303827e-05	8	12	12
ENSG00000280011	AL031595.2	-1.8749849024551375	NA	0.060794800567691244	0.037690270541038746	0.06946490927298359	4.139604301130568e-12	1.5988755441461288e-11	17	22	22
ENSG00000104972	LILRB1	-1.8745666742515383	NA	0.060852361481782614	0.14613499336433697	0.2577280340846112	3.548319461817025e-45	5.526805672179851e-44	18	33	33
ENSG00000165609	NUDT5	1.873984932899475	NA	0.06093250185205716	0.0031876272562350134	0.02409707482694883	5.458585219240274e-05	0.0001205683641483146	1	2	2
ENSG00000174720	LARP7	1.8735014370288847	NA	0.060999174492760044	0.03946772176816155	0.019618394676579443	0.00027617225531329626	0.0005630814417272284	11	11	11
ENSG00000181577	C6orf223	1.8729370654540678	NA	0.061077076082040146	0.018397468810550342	0.01650805504555573	0.000858122521407993	0.0016418546379142777	14	20	20
ENSG00000205078	SYCE1L	1.8726200449105235	NA	0.06112087133700555	0.3531566485639508	0.3752027130280187	3.0064544002833916e-70	1.025003707961429e-68	53	66	66
ENSG00000246228	CASC8	1.872556838313963	NA	0.06112960621157201	0.163255209458384	0.3566381921117304	5.447233825891453e-66	1.618970760488952e-64	25	35	35
ENSG00000049541	RFC2	-1.8725429161565623	NA	0.061131530331637894	0.08862669245699259	0.10414722342777538	1.0524388991860681e-17	5.572174955894375e-17	9	11	11
ENSG00000136783	NIPSNAP3A	-1.8719410429597323	NA	0.06121476054778886	0.12782448030289115	0.14632894837673094	8.996354534890679e-25	6.647069535495056e-24	14	18	18
ENSG00000124508	BTN2A2	1.8718812723306402	NA	0.06122303106745584	0.030442752910698208	0.031394012218638884	3.944683729581031e-06	9.74184638228472e-06	7	12	12
ENSG00000124155	PIGT	1.8713248113237062	NA	0.06130007353577434	0.02618073407195166	0.04936120553557647	6.140297792429904e-09	1.9190808609874328e-08	30	41	41
ENSG00000135736	CCDC102A	-1.8695340753112564	NA	0.06154854743940196	0.07283902731401519	0.04669614070239477	1.6057098703250723e-08	4.866793666702839e-08	37	53	53
ENSG00000272632	AC097504.2	1.8693212297056785	NA	0.06157813623683268	0.018023911994577462	0.11447341324699964	2.0916807450962796e-19	1.2008782423051924e-18	10	12	12
ENSG00000117601	SERPINC1	1.86696224287406	NA	0.06190686071530799	0.04658281407715314	0.03415855883811623	1.4604149081226486e-06	3.748638715670603e-06	10	12	12
ENSG00000174607	UGT8	1.8659414506945118	NA	0.06204955746663444	0.019450373167931013	0.027203073361341843	1.781545734812108e-05	4.13643755839329e-05	6	6	6
ENSG00000149212	SESN3	1.8655215707281199	NA	0.0621083315210845	0.048575132501395925	0.04196120237624321	8.834986478053673e-08	2.5201460930163413e-07	30	34	34
ENSG00000225231	LINC02470	-1.8651982474288618	NA	0.06215362112953213	0.1927593443168413	0.34093083340879543	1.756969002542015e-62	4.6569183036465245e-61	22	32	32
ENSG00000179639	FCER1A	-1.8640881025083411	NA	0.062309333034114706	0.01300734673606133	0.05560227653664414	6.429868557604811e-10	2.1595341929957873e-09	6	11	11
ENSG00000163013	FBXO41	1.8636501887188537	NA	0.06237084468698852	1.7463673691534513e-05	0.11314202896446802	3.4745398339325527e-19	1.9749712831325602e-18	2	4	4
ENSG00000100347	SAMM50	-1.8634652071193587	NA	0.062396843252453774	0.09614599546373276	0.24267192992775116	2.9905677159109585e-42	4.21753665790765e-41	15	19	19
ENSG00000251301	LINC02384	1.8632402432185113	NA	0.062428473280120786	0.00831630630625832	0.35882442536108033	1.742230113951717e-66	5.25087947700492e-65	16	28	28
ENSG00000231964	AL731567.1	-1.8631321887015384	NA	0.06244367050895109	0.0119654737773072	0.023328636244465795	7.204369252980927e-05	0.00015708547783772398	4	5	5
ENSG00000185885	IFITM1	-1.8626686979242724	NA	0.0625088924626483	0.044694508269983814	0.1636273470734686	9.135874039441482e-28	7.672434079450636e-27	31	55	55
ENSG00000179912	R3HDM2	-1.8615051442946782	NA	0.06267287484718144	0.021574923382653044	0.03188463555863788	3.3068556219005658e-06	8.225887301997795e-06	7	12	12
ENSG00000101191	DIDO1	-1.8613928936687585	NA	0.06268871339218361	0.03356349396282032	0.03989779211690915	1.8558744193206695e-07	5.142412411848467e-07	18	26	26
ENSG00000111962	UST	-1.8612599124523967	NA	0.06270748130314427	0.04908768991214251	0.04860641052831256	8.062722101844007e-09	2.4980600058631054e-08	28	35	35
ENSG00000151465	CDC123	1.8602342805631857	NA	0.0628523869842458	0.007125684798991826	0.05104144778133473	3.3472929056173443e-09	1.0661724747108439e-08	9	12	12
ENSG00000108010	GLRX3	-1.8601796155801764	NA	0.06286011805245337	0.01236923032445634	0.01328745232516072	0.0028070297856824683	0.005015394227408695	5	8	8
ENSG00000111696	NT5DC3	-1.8598683804959382	NA	0.06290414987204748	0.012150805440479667	0.4712388451884282	1.6623849718016099e-94	1.1403295952570324e-92	5	11	11
ENSG00000213088	ACKR1	-1.8593896624563997	NA	0.06297192602469372	0.020363266373811716	0.02516045670344289	3.719269551111448e-05	8.376904850539824e-05	15	19	19
ENSG00000111581	NUP107	1.8582259122380307	NA	0.06313693974222233	0.100579084011504	0.029950954454638166	6.627620493243925e-06	1.6030615492050787e-05	12	16	16
ENSG00000196670	ZFP62	1.8572114989585147	NA	0.06328106965032412	0.08351161303064114	0.16852505243322688	1.2663036122202303e-28	1.0945484196554804e-27	8	18	18
ENSG00000232807	AL137186.2	1.8568360572306506	NA	0.06333448206904502	0.04976732223430204	0.10079134991928063	3.727984481163986e-17	1.920432738584596e-16	5	7	7
ENSG00000162104	ADCY9	-1.8566886745937259	NA	0.06335545971904027	0.1270539157007611	0.2275027827963172	2.3243126768929902e-39	2.97016677317719e-38	28	43	43
ENSG00000264490	BX640514.1	-1.856483223157135	NA	0.06338471214902396	0.07889992984628452	0.07649626292514299	3.1374651852964094e-13	1.2902731525814898e-12	17	22	22
ENSG00000008517	IL32	1.8548847803919069	NA	0.06361268180056823	0.06813313747743718	0.2001455118908857	2.7658757652651383e-34	2.9460871738218547e-33	6	13	13
ENSG00000112294	ALDH5A1	1.854550989397621	NA	0.06366037240821855	0.11752706033521271	0.13339288249366887	1.430016531328528e-22	9.58563998307537e-22	12	16	16
ENSG00000248810	LINC02432	1.854484198284063	NA	0.06366991877782222	0.27722516348162435	0.41461164682328056	1.0138646882477915e-79	4.551509303340674e-78	12	21	21
ENSG00000001084	GCLC	1.85417895358407	NA	0.06371356207054533	0.004897095476449821	0.02714359076445058	1.8201178280487298e-05	4.223707798810239e-05	8	12	12
ENSG00000063180	CA11	1.8528467951267527	NA	0.06390432084058409	0.009087637232611967	0.026438231612726504	2.346591919825747e-05	5.383505663289864e-05	11	17	17
ENSG00000249096	LINC02362	-1.8526760238138755	NA	0.06392880855501434	0.044282548263723014	0.16962431807494388	8.114310426389225e-29	7.0635690102613605e-28	15	19	19
ENSG00000139613	SMARCC2	1.852020064301464	NA	0.0640229417851761	0.010233480221620739	0.04588065261368176	2.1543114250067336e-08	6.463311166452147e-08	7	12	12
ENSG00000178127	NDUFV2	1.8520147115134498	NA	0.06402371040561727	0.03156429589323772	0.07482797425640286	5.794211322681998e-13	2.350163906638448e-12	12	12	12
ENSG00000166140	ZFYVE19	-1.8516970478501176	NA	0.06406933818456982	0.09993593561685377	0.12111278589433529	1.647714746761068e-20	9.981158669094157e-20	3	4	4
ENSG00000137713	PPP2R1B	-1.8516856826290824	NA	0.06407097113114418	0.06863463577994623	0.05828425134240995	2.431812763448068e-10	8.411286220324913e-10	14	17	17
ENSG00000183665	TRMT12	-1.8508943372409956	NA	0.06418475558239368	0.13619333833098818	0.5159540717399038	2.4243345973175055e-107	2.4746972624641605e-105	7	11	11
ENSG00000198286	CARD11	-1.8505218724928132	NA	0.06423836854155508	0.005955269780553323	0.018613422674653674	0.00039799905574089905	0.0007945617935856435	4	7	7
ENSG00000172977	KAT5	1.8494167451560575	NA	0.06439765933047548	0.0381870657753472	0.05097161320324138	3.432811073767663e-09	1.092194380408936e-08	6	7	7
ENSG00000004399	PLXND1	-1.8492875417284413	NA	0.06441630371670551	0.022109475931240432	0.03609973050533956	7.269503820363909e-07	1.9132093464613365e-06	12	15	15
ENSG00000100554	ATP6V1D	1.8492303788637183	NA	0.06442455388637382	0.09240667035976963	0.05746247869599294	3.276385854381162e-10	1.1248596800156666e-09	10	14	14
ENSG00000177570	SAMD12	-1.8489296197326717	NA	0.06446797604811118	0.08123898742592786	0.2732649084147258	2.9445442498894493e-48	5.105762319651583e-47	10	13	13
ENSG00000175928	LRRN1	-1.8484510406097119	NA	0.06453712080655614	0.07674718575307131	0.13334028905878828	1.4595795943472448e-22	9.773655003303749e-22	9	11	11
ENSG00000135974	C2orf49	-1.8469243121304706	NA	0.06475811059256642	0.031722620445612366	0.022810544420710115	8.687747520040538e-05	0.0001876873043854563	19	27	27
ENSG00000161980	POLR3K	-1.8464800059347242	NA	0.06482253987267783	0.16019211572154848	0.2911691740354833	6.870363692727164e-52	1.341911924448498e-50	15	24	24
ENSG00000255559	ZNF252P-AS1	1.8450378356768655	NA	0.06503203494974029	0.023418704010344016	0.04014849576888525	1.695873799126139e-07	4.720425220128901e-07	14	21	21
ENSG00000141576	RNF157	1.8448260285973648	NA	0.06506284982673742	0.03624442210618388	0.055191181346146305	7.462155380705914e-10	2.4882073230356934e-09	7	8	8
ENSG00000184056	VPS33B	-1.8437085111101434	NA	0.06522563198683722	0.026990511624569703	0.1362452356666174	4.7056990218159356e-23	3.218908357603569e-22	9	16	16
ENSG00000156958	GALK2	1.843626694892678	NA	0.06523756285511297	0.10539363088478264	0.12117335339422786	1.6098277340314746e-20	9.761999933134992e-20	9	12	12
ENSG00000254505	CHMP4A	1.84253557930251	NA	0.06539684715518698	0.0432706231240963	0.04274605386985613	6.661095590178045e-08	1.9211424197101128e-07	21	24	24
ENSG00000133597	ADCK2	1.8418342147957383	NA	0.06549940365167486	0.12558009609454576	0.18990010386656578	1.9919966889039718e-32	2.0082746159914293e-31	22	22	22
ENSG00000124570	SERPINB6	1.8409974983105262	NA	0.06562192531091476	0.18150282516917307	0.3975558225494143	1.5168003867932732e-75	5.965965558054551e-74	17	23	23
ENSG00000127022	CANX	1.840900020416335	NA	0.06563621142620783	0.006111474816186818	0.010288650567276438	0.008603898877960424	0.014372517227561204	8	10	10
ENSG00000085063	CD59	1.8406635962113627	NA	0.06567087181460686	0.052824286479744124	0.05115943921146336	3.2076085515690584e-09	1.0228203616745591e-08	12	21	21
ENSG00000041988	THAP3	1.8403012430856687	NA	0.06572402298438756	0.06424405678017854	0.07175833457473653	1.7874393045163239e-12	7.0531055299471785e-12	12	15	15
ENSG00000132199	ENOSF1	1.8401223114734402	NA	0.06575028234804446	0.03018727737723221	0.07657837698015858	3.0440803733951685e-13	1.252469633477777e-12	12	15	15
ENSG00000227053	AC105446.1	-1.8399372008484498	NA	0.0657774576221128	0.018832545595866914	0.01491877403668428	0.0015373338317728766	0.002844905350283054	4	7	7
ENSG00000225138	SLC9A3-AS1	-1.8399060977474662	NA	0.06578202463946636	0.48806581695799733	0.5738788686244399	7.473861563668632e-126	1.1978434762182559e-123	12	14	14
ENSG00000144233	AMMECR1L	1.8394032602322916	NA	0.06585589495699141	0.006998852747989311	0.010025245672561054	0.00950373043305056	0.01575441983531987	15	20	20
ENSG00000152784	PRDM8	-1.8391401792767805	NA	0.06589457060784557	0.02036072117059087	0.014356780619860674	0.001890817429389555	0.0034616876370878063	13	18	18
ENSG00000216937	CCDC7	-1.8388054775609708	NA	0.06594380231455554	0.049232595268954335	0.10553850361120921	6.222209826696212e-18	3.328280608796424e-17	9	17	17
ENSG00000241560	ZBTB20-AS1	-1.8384951825875075	NA	0.06598947107618154	0.006030767016322183	0.10300908387266809	1.616911143781666e-17	8.484825338039104e-17	14	22	22
ENSG00000281005	LINC00921	-1.837987454223882	NA	0.06606425400898411	0.06350350891000073	0.010135911261747357	0.00911451682395074	0.015163450622228488	11	12	12
ENSG00000178093	TSSK6	1.8379286713791296	NA	0.06607291659924171	0.036837995732727176	0.05669284655278999	4.3309409634853243e-10	1.4742220441208778e-09	5	6	6
ENSG00000198885	ITPRIPL1	1.8378132527269804	NA	0.0660899281026028	0.03379452286484358	0.13196128233584004	2.494939770675062e-22	1.648140297662043e-21	6	8	8
ENSG00000161921	CXCL16	-1.837757345358585	NA	0.06609816956192398	0.13363281266856483	0.2136277684165142	9.162515760211316e-37	1.0703541060753668e-35	13	15	15
ENSG00000163710	PCOLCE2	-1.8374879783813682	NA	0.06613788956069724	0.01045709483847082	0.011776202479654246	0.004923641055985367	0.00851851497872206	9	15	15
ENSG00000100376	FAM118A	1.8356594398389423	NA	0.06640804021965922	0.6468249885981976	0.7027854335472307	3.7248980479956883e-178	3.9923922890673784e-175	17	23	23
ENSG00000173531	MST1	1.8353734425828845	NA	0.06645037591404054	0.09531854426974748	0.03427653325250247	1.3997912307236032e-06	3.5978746726137697e-06	8	16	16
ENSG00000196072	BLOC1S2	-1.8347984207484427	NA	0.0665355627151001	0.09169087185875467	0.08525066230334553	1.2366467243081097e-14	5.529922992218976e-14	27	34	34
ENSG00000180543	TSPYL5	1.8342660621717382	NA	0.06661450931564673	0.0294206156726757	0.051662969943712854	2.674028149417946e-09	8.59065356582397e-09	14	21	21
ENSG00000235151	AC131097.3	1.834158612285805	NA	0.06663045304744011	0.030027063877389723	0.07269670270751936	1.2670855913783638e-12	5.046272830131807e-12	16	25	25
ENSG00000146094	DOK3	1.833313890039434	NA	0.06675590492872441	0.003114401638902921	0.021056714480113606	0.00016389337018947944	0.00034371098125753513	7	9	9
ENSG00000133962	CATSPERB	1.8331989480340596	NA	0.06677299028604701	0.03934089628860553	0.053532806935477906	1.3600296334932016e-09	4.459492960760022e-09	19	27	27
ENSG00000166444	ST5	1.8329812953394329	NA	0.0668053527620436	0.0016114267068695174	0.026593801797113972	2.2186952951294946e-05	5.101006249654874e-05	9	13	13
ENSG00000161381	PLXDC1	1.8327254281609884	NA	0.06684341381041012	0.28226603199934375	0.3648991590679821	7.1885220780808455e-68	2.2578015589195681e-66	14	21	21
ENSG00000159788	RGS12	-1.8323372173704795	NA	0.06690119548081225	0.01327196121954239	0.05703672414342372	3.823335156819625e-10	1.3055829272062874e-09	27	41	41
ENSG00000182557	SPNS3	1.8322157214068142	NA	0.06691928750448418	0.006361278007057023	0.01501173280660406	0.0014856598168049655	0.002754630792343859	10	16	16
ENSG00000133065	SLC41A1	1.8316656790287342	NA	0.06700124498961627	0.03972034613074309	0.09484063830606772	3.475978399105796e-16	1.6913096447525968e-15	8	12	12
ENSG00000053900	ANAPC4	1.8313694424660303	NA	0.06704541909214644	0.262508243530288	0.10643395916834626	4.434762941952546e-18	2.3938227790854334e-17	20	23	23
ENSG00000182986	ZNF320	1.8310569271596717	NA	0.0670920466268984	0.46466928355509024	0.21041791405420518	3.5986725202413835e-36	4.114242336641299e-35	29	50	50
ENSG00000205790	DPP9-AS1	1.8298089730218103	NA	0.06727850857884074	0.021221975258865416	0.010917164415436331	0.006791560184920897	0.011505330989944529	15	19	19
ENSG00000236778	INTS6-AS1	-1.829761975830355	NA	0.06728553894683005	0.03426853869220074	0.06342269606087585	3.756152549219829e-11	1.366445907224668e-10	9	14	14
ENSG00000205268	PDE7A	-1.8296832232055091	NA	0.06729732100477163	0.0164228963804526	0.015983509779102796	0.0010398728176010852	0.001968297897245145	13	18	18
ENSG00000144021	CIAO1	-1.8294859249781426	NA	0.06732684594160986	0.1266436799865998	0.24627522091238416	6.036568301857033e-43	8.677377184287197e-42	4	8	8
ENSG00000167523	SPATA33	1.8293446319588627	NA	0.06734799645975316	0.041383718273220606	0.06294658062371739	4.46714651258069e-11	1.616865672103129e-10	19	26	26
ENSG00000171206	TRIM8	1.8293013776134424	NA	0.06735447240784354	0.02951053745983466	0.05138464007232605	2.9569567179370438e-09	9.45707772396538e-09	4	6	6
ENSG00000197016	ZNF470	1.8292135461945478	NA	0.0673676239167786	0.0235412647132202	0.06435449988739878	2.6749966292651325e-11	9.850443889900743e-11	15	24	24
ENSG00000147443	DOK2	-1.8289753198623657	NA	0.06740330556951649	4.937222334761127e-07	0.07968137141684674	9.702518979224726e-14	4.1134362910933207e-13	1	6	6
ENSG00000116514	RNF19B	1.8287397623062132	NA	0.06743860278161284	0.004826212929236751	0.011832501518901091	0.004821235833120204	0.008357361093922811	1	3	3
ENSG00000141027	NCOR1	1.8286277716584864	NA	0.06745538939680545	0.1212197600028565	0.1704248212585233	5.866013572875826e-29	5.132462589859569e-28	9	13	13
ENSG00000138439	FAM117B	-1.8286004413242871	NA	0.06745948654471715	0.08066950096095904	0.26405468186393083	2.009864320221871e-46	3.245495595808368e-45	4	6	6
ENSG00000129991	TNNI3	1.828239830527965	NA	0.06751356564601188	0.004237522066213633	0.013927938961528788	0.002214987540778613	0.004013611721979336	6	11	11
ENSG00000254427	LINC02696	-1.8271901862329014	NA	0.06767117890397589	0.021690766938008005	0.0442280905066929	3.906928388585691e-08	1.1480451496891025e-07	16	21	21
ENSG00000166377	ATP9B	-1.8269738099693393	NA	0.06770370729217724	0.2602562318254447	0.37050913864609564	3.6843841794587615e-69	1.2080975964347667e-67	42	72	72
ENSG00000175602	CCDC85B	1.8269280971243091	NA	0.06771058106470022	0.0006278770314341351	0.015930946445736855	0.0010601030440218642	0.002004598864475791	4	5	5
ENSG00000175643	RMI2	1.8267805076901638	NA	0.06773277778743875	0.032179362281912705	0.06712358866802573	9.741378967175991e-12	3.681245216132681e-11	10	16	16
ENSG00000197375	SLC22A5	-1.8265232692326858	NA	0.06777147949018986	0.1916060061716159	0.22373300767936102	1.1912903072443532e-38	1.4901121428835458e-37	8	8	8
ENSG00000203288	TDRKH-AS1	1.8265099950941484	NA	0.06777347708690384	0.025022972675670104	0.013478243106368694	0.002615596568425967	0.004692422382250957	5	8	8
ENSG00000253182	AC084026.1	-1.8258639900145113	NA	0.06787075155871818	0.052637763219852154	0.04999427904214228	4.8858291706414774e-09	1.5376598357006917e-08	20	28	28
ENSG00000087263	OGFOD1	1.8258097416491261	NA	0.06787892541970415	0.022424573433343985	0.048216389776219684	9.280870507281911e-09	2.858118959083473e-08	4	6	6
ENSG00000178078	STAP2	-1.8254856878751096	NA	0.06792776901887199	0.057299147843640034	0.055093790646114034	7.73002127297117e-10	2.5760228295799183e-09	22	35	35
ENSG00000064270	ATP2C2	-1.8249668392330143	NA	0.06800603362124666	0.057134507898636853	0.24869856657047815	2.0491069795243552e-43	3.0111512932187806e-42	22	33	33
ENSG00000232680	AC002511.1	-1.8236477623908651	NA	0.06820534088266059	0.04219022255059554	0.01734042933833721	0.0006330185580242097	0.001228151968724649	26	34	34
ENSG00000179833	SERTAD2	-1.8231270447199166	NA	0.0682841513528451	0.012912684363835955	0.036862069161152214	5.527306614043665e-07	1.469805878806556e-06	6	6	6
ENSG00000128340	RAC2	1.8228031683144819	NA	0.06833320770817564	0.004811071486951639	0.06376211174532428	3.319374378462004e-11	1.2126960207977185e-10	11	16	16
ENSG00000251194	AL133330.1	1.8223938729038163	NA	0.06839524360203182	0.029477050746133764	0.06111808412243191	8.688117970664635e-11	3.096914052773391e-10	20	30	30
ENSG00000204396	VWA7	1.8217581689471076	NA	0.06849168746917873	0.0010239196134226975	0.030302825566007854	5.839848066289719e-06	1.4185206018243964e-05	2	12	12
ENSG00000141480	ARRB2	1.8216512392254465	NA	0.06850792096004696	0.14621942175570907	0.21078402678929103	3.0796103160080065e-36	3.5325911243626285e-35	31	43	43
ENSG00000107175	CREB3	-1.8211422690813326	NA	0.06858523340693809	0.005709188687753399	0.032766310991885296	2.4087012491470666e-06	6.068623453891413e-06	12	17	17
ENSG00000087502	ERGIC2	-1.8196771706917876	NA	0.06880818189721452	0.016793722872796877	0.04882325326084741	7.45594112450361e-09	2.3167590930261354e-08	8	11	11
ENSG00000249846	LINC02021	-1.818844963121266	NA	0.0689350864426015	0.016572042956773378	0.10225262681868523	2.1504020336226266e-17	1.1188484367291998e-16	17	25	25
ENSG00000196584	XRCC2	-1.818319198196757	NA	0.06901536017773192	0.12670727026420014	0.06356225881590294	3.570010876484933e-11	1.3007198985817675e-10	9	11	11
ENSG00000226824	AC006001.2	1.8182399678385628	NA	0.06902746371641336	0.3021789403143522	0.31927352995533426	8.88787300129584e-58	2.079374271476431e-56	14	17	17
ENSG00000104973	MED25	-1.8181182403055671	NA	0.06904606268696598	0.023157864194538642	0.012882212046374825	0.003262093751202196	0.0057773051470997065	5	5	5
ENSG00000259207	ITGB3	-1.8181159307978902	NA	0.06904641560062424	0.01187373478718402	0.014334203641199776	0.001906621698538115	0.0034890634308774584	7	7	7
ENSG00000258602	LINC01629	1.8173965833556773	NA	0.06915641052940655	0.023078002616648635	0.07308748659163634	1.097852128879474e-12	4.388593510059231e-12	6	7	7
ENSG00000164167	LSM6	-1.8159651350334334	NA	0.0693757205164918	0.03482081764586887	0.02653991657953365	2.2621846263379877e-05	5.1956370563767566e-05	13	19	19
ENSG00000128891	CCDC32	1.815327924814443	NA	0.06947353005867728	0.18520555112087292	0.3021927200898552	3.5926820703232126e-54	7.504373303772567e-53	10	13	13
ENSG00000183605	SFXN4	-1.8148580075177052	NA	0.06954573324273057	0.4240581167864649	0.3379024658863131	8.159635343389898e-62	2.1137399773986912e-60	12	17	17
ENSG00000145365	TIFA	1.8148478998470923	NA	0.06954728697138839	0.0007207795631146544	0.01514931836185749	0.0014123791311364624	0.002627279501015207	2	3	3
ENSG00000165006	UBAP1	-1.8146019764923027	NA	0.06958509854643884	0.004081001879844751	0.05229533756814711	2.127656850618879e-09	6.872381485469496e-09	10	11	11
ENSG00000125844	RRBP1	-1.8143207845757159	NA	0.06962835346788518	0.03936333915935323	0.09057586799421063	1.7084567261770327e-15	8.033541101510812e-15	11	13	13
ENSG00000166529	ZSCAN21	-1.8141762944286757	NA	0.06965058854487395	0.0337589871046064	0.06875954842284145	5.357962286382033e-12	2.0569441515371724e-11	6	10	10
ENSG00000237651	C2orf74	1.8140614033985762	NA	0.06966827287890036	0.1943429272845034	0.24221368281642244	3.663554578084553e-42	5.153921038521083e-41	4	5	5
ENSG00000269956	MKNK1-AS1	1.8133589881967727	NA	0.06977647067982118	0.0748455817391352	0.09359535229033936	5.537141122609987e-16	2.662265022787904e-15	20	28	28
ENSG00000273972	AC068722.2	-1.812904107279161	NA	0.06984661264957814	0.23500140887329304	0.3805931239478656	1.6523483251050404e-71	5.806582259677529e-70	18	21	21
ENSG00000116983	HPCAL4	1.8111757162185624	NA	0.07011365595629201	0.23049079601634773	0.3361512545236549	1.9767123555850312e-61	5.074646734420315e-60	29	36	36
ENSG00000108465	CDK5RAP3	-1.81107720168643	NA	0.07012890204809132	0.12994492051848067	0.15969180973362634	4.434989904919209e-27	3.596011436381065e-26	12	16	16
ENSG00000197312	DDI2	-1.8108178116325975	NA	0.07016905821984498	0.0038329842767747336	0.04625409715511715	1.8830509351757812e-08	5.672306426722198e-08	2	2	2
ENSG00000162627	SNX7	1.810253825589186	NA	0.07025643400685473	0.10029884663465974	0.12178883785576301	1.2708105022633074e-20	7.758322998687596e-20	23	31	31
ENSG00000136059	VILL	1.8101463599992538	NA	0.07027309328260042	0.009692491887846617	0.015371330128509946	0.0013017441502467207	0.002435214403030546	5	5	5
ENSG00000126858	RHOT1	1.8100629642546395	NA	0.07028602349330375	0.061960183713626604	0.09004477609149016	2.0822206931131954e-15	9.745633915447103e-15	14	21	21
ENSG00000188747	NOXA1	1.8100494985848692	NA	0.07028811148007316	0.08298415182535362	0.21831333750279117	1.2316314728472245e-37	1.475978205999794e-36	5	7	7
ENSG00000198711	SSBP3-AS1	1.8098754116537734	NA	0.07031510998210629	0.03586140845332354	0.04821619824726063	9.281511740122376e-09	2.858118959083473e-08	13	17	17
ENSG00000140009	ESR2	-1.8097992046015106	NA	0.07032693133087806	0.046198099639962555	0.06344031393257607	3.732130736430076e-11	1.3579951198607973e-10	26	36	36
ENSG00000268027	AC243960.1	-1.8089909022017072	NA	0.0704524167695482	0.007342048643603346	0.01724757847614727	0.000654848672736742	0.0012682100382566221	9	11	11
ENSG00000147576	ADHFE1	1.8086503234047795	NA	0.07050534512249725	0.08045481626861697	0.2298541146271828	8.354097526104797e-40	1.0845149014017499e-38	12	16	16
ENSG00000091640	SPAG7	-1.8085570769728874	NA	0.0705198419635884	0.22994039588177087	0.35404013903357145	2.1005649361651787e-65	6.105523405135025e-64	47	61	61
ENSG00000153012	LGI2	-1.8080018172066368	NA	0.07060621775535614	0.002660929489427043	0.034013811818056426	1.5383952068069407e-06	3.939366791329286e-06	5	7	7
ENSG00000167840	ZNF232	1.8078212778307852	NA	0.07063432101219479	0.023462681696515372	0.03186168281335304	3.3342525550712168e-06	8.289228336752145e-06	29	41	41
ENSG00000013392	RWDD2A	1.807506552444575	NA	0.07068333397011273	0.005904466307838528	0.0322002092303924	2.9522357776654227e-06	7.382311366460242e-06	5	9	9
ENSG00000197943	PLCG2	1.8067279550893924	NA	0.0708047067164212	0.0028701498548292584	0.017605405879861834	0.0005746656826456343	0.001121893096276117	7	12	12
ENSG00000177025	C19orf18	-1.8064014988549448	NA	0.07085564763470681	0.047640590289223635	0.055260181198464084	7.278003938529204e-10	2.430584022236365e-09	13	17	17
ENSG00000104866	PPP1R37	1.8057576891789258	NA	0.07095619712879406	0.017853123002297314	0.04180837048840489	9.334425349402311e-08	2.6542208641502275e-07	29	42	42
ENSG00000111231	GPN3	1.8055836227447462	NA	0.07098340271760763	0.3490717038372017	0.4342209122466766	1.1317617544062192e-84	5.881388583730986e-83	17	23	23
ENSG00000091073	DTX2	1.8040834072253287	NA	0.07121823249661353	0.030596527530134462	0.2581373230253085	2.949014996371887e-45	4.61429362890342e-44	8	14	14
ENSG00000157349	DDX19B	1.8034816750695417	NA	0.07131260081210579	0.012750247238387549	0.02557108196054091	3.207434514920172e-05	7.266089101237255e-05	7	12	12
ENSG00000276698	AL136295.6	-1.8028274885835922	NA	0.07141531167886522	0.0129278723056725	0.015437861278135278	0.0012703249139738206	0.0023798123169911567	13	20	20
ENSG00000139722	VPS37B	1.8027377383236438	NA	0.07142941241488705	0.012801777953452158	0.015990345267635382	0.0010372707895001476	0.0019640230505838614	10	12	12
ENSG00000155926	SLA	1.8016234647938796	NA	0.07160466691994746	0.024027400734589973	0.04243231151979099	7.457315905698516e-08	2.1421358537156423e-07	19	28	28
ENSG00000119147	ECRG4	-1.8014879068508496	NA	0.07162601168210264	0.0542813543280019	0.029734680891402264	7.163725077460208e-06	1.7290741921655892e-05	10	11	11
ENSG00000054967	RELT	1.8014381045575982	NA	0.07163385479021987	0.015761375300460064	0.05597911436787363	5.609364597823455e-10	1.893975063754173e-09	12	16	16
ENSG00000198467	TPM2	1.8012873450689293	NA	0.0716576014194442	0.020637576869366556	0.11258474848431305	4.295984954712936e-19	2.42900909951771e-18	9	13	13
ENSG00000268006	PTOV1-AS1	-1.8012373430776398	NA	0.07166547882386926	0.029307291830809715	0.01192529161851338	0.004657154033920124	0.008090926403373134	6	6	6
ENSG00000136933	RABEPK	1.8006267054059975	NA	0.07176173704450693	0.039898661174708014	0.20022276267368122	2.6775642950554692e-34	2.8537942881234458e-33	6	7	7
ENSG00000189325	BNIP5	1.7996715330870532	NA	0.07191251858983977	0.009474301987121493	0.03354899555306504	1.8180930075185673e-06	4.631383984838965e-06	7	7	7
ENSG00000168538	TRAPPC11	1.7996293958601357	NA	0.07191917625835294	0.01043386514222173	0.020943142473815356	0.00017077951558874937	0.00035702766217621154	4	6	6
ENSG00000272849	AC084018.1	1.7995278177439016	NA	0.0719352276441419	0.044488759977554374	0.041079366185164085	1.213354175515661e-07	3.4206494749166645e-07	11	13	13
ENSG00000100124	ANKRD54	1.799402874108738	NA	0.07195497527643234	0.12179638993456314	0.15585074560123183	2.0588208519891706e-26	1.6255395391695346e-25	9	14	14
ENSG00000039123	MTREX	1.7989609835829985	NA	0.07202485272906102	0.008066181395011921	0.01548141646580347	0.0012501716925576018	0.0023448752439757534	6	8	8
ENSG00000186132	C2orf76	-1.7983951995186207	NA	0.07211440296223688	0.014094966540533228	0.041819361824783574	9.297583874013499e-08	2.644622090818668e-07	8	12	12
ENSG00000065361	ERBB3	-1.7983514290405462	NA	0.07212133459180411	0.003880869112186105	0.011425072463777953	0.0056141996224240475	0.009631643589930971	6	7	7
ENSG00000176124	DLEU1	1.7982569557741952	NA	0.0721362975330818	0.012236932184228413	0.02933216363682389	8.279761187256965e-06	1.9875367385256117e-05	9	11	11
ENSG00000272540	AL662797.1	1.798154891564127	NA	0.07215246560619301	0.0027439187514335787	0.012045622045122169	0.004452785681811527	0.0077657705336505525	3	19	19
ENSG00000104442	ARMC1	-1.7980850214103943	NA	0.07216353550418302	0.00607256349365029	0.06770032255189876	7.891009851995395e-12	3.0018395730228267e-11	8	14	14
ENSG00000142686	C1orf216	-1.7977861323615651	NA	0.07221090577891981	0.036447246336736974	0.04586575493802737	2.1659073186826476e-08	6.495828018203694e-08	4	4	4
ENSG00000163344	PMVK	1.7977243661880495	NA	0.07222069813941194	0.005115123125487253	0.027504306895195216	1.5984233836086594e-05	3.7289297518031426e-05	1	2	2
ENSG00000072694	FCGR2B	1.7976991148907646	NA	0.07222470177333075	0.053715848668192664	0.3696306447522382	5.877161038623075e-69	1.908852929002786e-67	8	25	25
ENSG00000171298	GAA	-1.7972099464650435	NA	0.07230229608596601	0.3100809623617183	0.43702618452390707	2.1446771364955142e-85	1.1422070873838999e-83	23	34	34
ENSG00000110047	EHD1	-1.796729860817799	NA	0.0723785160002768	0.004454467610356223	0.013950768929458367	0.00219639115067234	0.003983281709272415	4	7	7
ENSG00000100422	CERK	1.796499559390034	NA	0.07241510272457057	0.025803641134897404	0.19898149110842175	4.508412567471577e-34	4.78137087937972e-33	22	26	26
ENSG00000101216	GMEB2	-1.7960208254868342	NA	0.07249120500620838	0.006055683382268232	0.049103408533187724	6.739019576487189e-09	2.1008443322519323e-08	7	11	11
ENSG00000164587	RPS14	-1.7936101649019756	NA	0.07287541295712764	0.005343693516623597	0.029692187861286638	7.274053488842443e-06	1.7547157586180765e-05	10	16	16
ENSG00000169299	PGM2	1.7934988947375419	NA	0.07289318720890564	0.050763129608518975	0.09437559895064818	4.1363537961557585e-16	2.00209797488781e-15	3	4	4
ENSG00000105928	GSDME	-1.792602249872335	NA	0.07303654641535923	0.03997102587190954	0.20776341509761997	1.1109684736337001e-35	1.25095196023272e-34	33	36	36
ENSG00000271936	AC012073.1	1.7922068070287325	NA	0.07309984468069551	0.0014933707929905332	0.02823145433720037	1.2303163331310847e-05	2.9057560662257225e-05	5	9	9
ENSG00000256092	SBNO1-AS1	-1.7917845574055817	NA	0.07316748343210093	0.13153622023599354	0.14682282931650553	7.402961307016673e-25	5.4886892976233866e-24	13	29	29
ENSG00000139190	VAMP1	1.7906661063424687	NA	0.07334689181849263	0.005111863848840747	0.3136396384941643	1.40669381653412e-56	3.169959561070122e-55	4	7	7
ENSG00000257093	DENND11	-1.7904602815980921	NA	0.07337994690396969	0.0048371590433434345	0.03602740280023363	7.460944394656848e-07	1.96208764643414e-06	6	10	10
ENSG00000174358	SLC6A19	-1.7904384143427126	NA	0.07338345946195694	0.01801303871304229	0.02438597264291624	4.9180856290596664e-05	0.00010924902908386556	4	8	8
ENSG00000049759	NEDD4L	-1.7901201973515566	NA	0.07343459052359538	0.014288353027926713	0.02705116809507155	1.881716600887218e-05	4.361929979537024e-05	9	10	10
ENSG00000106069	CHN2	-1.7892680805252232	NA	0.07357165203262216	0.06581849339543226	0.11483437130248571	1.8225924128444104e-19	1.0513164240790042e-18	26	33	33
ENSG00000128694	OSGEPL1	1.7891900186295708	NA	0.07358421860619797	0.01287251473714693	0.020984433727140678	0.00016824293518921202	0.0003519822002634862	3	5	5
ENSG00000116030	SUMO1	-1.7890714669799268	NA	0.07360330666543681	0.03341816091340872	0.043314056645885377	5.4294445287511566e-08	1.5797343777325006e-07	5	6	6
ENSG00000137449	CPEB2	1.7890297150931533	NA	0.07361003012125714	0.007495691730966366	0.06838877667501363	6.135766016361485e-12	2.346092562198063e-11	12	14	14
ENSG00000159202	UBE2Z	1.7885682328787202	NA	0.0736843777141328	0.17497501252158343	0.2379548586203357	2.402390506229898e-41	3.287996391966203e-40	5	6	6
ENSG00000205307	SAP25	1.7885630776958081	NA	0.07368520859213368	0.009974859708866584	0.011298484326026466	0.005886659012020855	0.01007086147218133	7	7	7
ENSG00000111596	CNOT2	-1.7885490353640712	NA	0.07368747188036764	0.01508386496596411	0.04205469045277613	8.542731704976214e-08	2.4404348827026e-07	21	30	30
ENSG00000196655	TRAPPC4	-1.788508412745064	NA	0.07369401959566352	0.06287079292991068	0.3735279789064007	7.367299071302838e-70	2.4676135112064916e-68	2	7	7
ENSG00000135324	MRAP2	1.7880268112808386	NA	0.07377168229459187	0.012396841169742968	0.01916981947395	0.00032507055737072765	0.0006566118949765145	14	20	20
ENSG00000073008	PVR	1.787783066756528	NA	0.07381101385508482	0.03703016781418604	0.10334150630197175	1.4263918485393308e-17	7.50343368423343e-17	12	18	18
ENSG00000228692	AL445307.1	-1.7864582546275136	NA	0.0740250906100541	0.02087865976553187	0.030502010652938744	5.436194276716274e-06	1.3255409590702029e-05	3	10	10
ENSG00000204392	LSM2	-1.7861617074456273	NA	0.07407307920207597	0.0003121464862354172	0.028293761015687754	1.2030352275781469e-05	2.8448498507636022e-05	4	19	19
ENSG00000152359	POC5	-1.7860056468104872	NA	0.07409834384277257	0.11585074113830894	0.16251395413719952	1.429476023439934e-27	1.1854005960334346e-26	7	11	11
ENSG00000111224	PARP11	1.7845314993759245	NA	0.0743373410812925	0.022056687284747294	0.057451020423103655	3.29002896938426e-10	1.1290915908739377e-09	14	19	19
ENSG00000179869	ABCA13	1.7841440823731303	NA	0.07440025576769424	0.013088446670215057	0.020697842917925667	0.0001866607184474153	0.00038857060702290907	8	9	9
ENSG00000011009	LYPLA2	-1.7841013863999464	NA	0.07440719205244593	0.002060677769119238	0.014663846419763442	0.001688556190726044	0.0031069796260473096	3	3	3
ENSG00000229314	ORM1	1.7839173477486185	NA	0.07443709657534982	0.022814749173509244	0.2425040706231091	3.221434851878822e-42	4.5356638977725714e-41	19	28	28
ENSG00000086730	LAT2	-1.783893314787481	NA	0.07444100242680103	0.08395320123648928	0.10705493037820442	3.505919611374358e-18	1.9008224917944632e-17	22	31	31
ENSG00000158062	UBXN11	-1.7830989360809326	NA	0.07457019961111862	0.03425580276475424	0.07211473041273415	1.5685286121630984e-12	6.216477275244968e-12	1	3	3
ENSG00000112159	MDN1	-1.7830068499861231	NA	0.07458518826925782	0.010368705703444541	0.023765688636310123	6.152337320041213e-05	0.00013502230957433678	4	5	5
ENSG00000228300	FAM174C	-1.7824752258218732	NA	0.07467176773318934	0.01820596915001582	0.1686804108912213	1.1891474151714426e-28	1.0288945016536363e-27	21	34	34
ENSG00000271780	AL118558.3	1.7821259975120063	NA	0.07472868716634512	0.2441723474853404	0.19044914706301908	1.5860894602675812e-32	1.6056580964656876e-31	22	33	33
ENSG00000169413	RNASE6	-1.781927988523453	NA	0.0747609756613632	0.03902268511164879	0.2969098537768639	4.500213454046778e-53	9.058000061437581e-52	28	40	40
ENSG00000237781	AL356356.1	-1.7812771609343914	NA	0.07486718367729747	0.13061048536073386	0.06330068078056332	3.926808241079064e-11	1.4270149295669605e-10	13	25	25
ENSG00000135919	SERPINE2	-1.7812501108396868	NA	0.0748716006258438	0.08055676965278469	0.12224393625643576	1.0668454418530867e-20	6.538717827855105e-20	5	6	6
ENSG00000145217	SLC26A1	-1.7794487649557424	NA	0.07516621764064696	0.311546258341563	0.25969190497395234	1.4591699086409847e-45	2.3041717093263583e-44	20	25	25
ENSG00000177335	C8orf31	1.778539953541453	NA	0.07531521608485914	0.16255649759786084	0.2272841148334228	2.555964912342681e-39	3.2564815959706266e-38	3	4	4
ENSG00000144744	UBA3	1.7775291741821788	NA	0.07548121516372497	0.0002475613191973858	0.015868979706045908	0.001084462948767117	0.002048629115268483	3	6	6
ENSG00000104805	NUCB1	-1.777459542794309	NA	0.07549266162921346	0.1976627183773581	0.2649157517016202	1.3572252186042347e-46	2.2061663766676793e-45	8	10	10
ENSG00000103642	LACTB	1.7773156912409949	NA	0.07551631338060355	0.0034572236726271716	0.10344258351584139	1.373029701084954e-17	7.233820689372005e-17	10	14	14
ENSG00000230489	VAV3-AS1	1.776962045992824	NA	0.07557448465502715	0.04619943061338254	0.089821134924785	2.263059162107834e-15	1.0566077204189284e-14	14	17	17
ENSG00000123411	IKZF4	-1.7764177565408397	NA	0.07566408654001305	0.026263574356701253	0.014845375667376941	0.0015794144249796915	0.002916483038007616	9	11	11
ENSG00000114423	CBLB	-1.7748879665100388	NA	0.07591638760712319	0.00826010873280588	0.025456436442759217	3.342781533760035e-05	7.557727161826084e-05	4	6	6
ENSG00000152061	RABGAP1L	1.7742923424999522	NA	0.07601480653906394	0.04967984885295163	0.04548166337015253	2.4873818722187686e-08	7.417164271723119e-08	11	14	14
ENSG00000154917	RAB6B	1.7737363481691821	NA	0.07610677110261231	0.0513921992972289	0.03393796200767855	1.5809071879018045e-06	4.044603515638975e-06	27	31	31
ENSG00000182782	HCAR2	-1.7736558854977893	NA	0.07612008759182792	0.0007011868198898992	0.029978552110234667	6.562164888959809e-06	1.5876772810492627e-05	4	7	7
ENSG00000164008	C1orf50	-1.772730507970832	NA	0.07627337328546785	0.008494997468377811	0.08035703806481609	7.561031415221293e-14	3.2254758144186555e-13	3	4	4
ENSG00000103264	FBXO31	-1.7719959564784373	NA	0.07639522843989038	0.03466576268568668	0.04887306117301986	7.32313530808815e-09	2.2771431985204655e-08	5	7	7
ENSG00000171136	RLN3	1.7719883600689679	NA	0.07639648944138251	0.013502517655754824	0.01208017564428532	0.004395800530108778	0.007671848492859295	7	8	8
ENSG00000273018	FAM106A	1.7712929672391828	NA	0.07651199634254373	0.08005879949272965	0.3976321724574908	1.4537931508992286e-75	5.731287067763419e-74	2	11	11
ENSG00000100485	SOS2	-1.7706962084471953	NA	0.07661123332602851	0.01266485600279149	0.032400246789873105	2.747416454565435e-06	6.887216018029914e-06	6	6	6
ENSG00000198830	HMGN2	-1.7693642644162286	NA	0.0768331052103218	0.00392865713300552	0.03869620510097482	2.8587912735332256e-07	7.806594195831416e-07	6	13	13
ENSG00000168275	COA6	-1.7692913745128276	NA	0.07684526212736284	0.17483343049240402	0.2833821396686444	2.676989982207847e-50	4.957635119317751e-49	28	41	41
ENSG00000103148	NPRL3	1.7691360841603758	NA	0.07687116740313356	0.008572053570288486	0.09762191126158438	1.226280886742582e-16	6.10789745185842e-16	2	5	5
ENSG00000132394	EEFSEC	1.7690198603780956	NA	0.0768905603163814	0.04565309106680419	0.07088252257935165	2.4637267571265368e-12	9.633025571810984e-12	3	3	3
ENSG00000173480	ZNF417	-1.7686810489839362	NA	0.07694711659845166	0.0134451060774343	0.02454942785450134	4.6363952228221786e-05	0.00010332623999503253	8	11	11
ENSG00000135549	PKIB	-1.7682073690596198	NA	0.07702624271847511	0.017945147086212504	0.018970690649186234	0.00034948294981296035	0.0007018717772973951	19	21	21
ENSG00000270972	AC136475.9	-1.7680036104375945	NA	0.07706030008002655	0.32768560115198697	0.4985710683248889	3.234536153650945e-102	2.8890135676541693e-100	35	54	54
ENSG00000164308	ERAP2	1.7672995633059403	NA	0.07717807294863083	0.736158202099855	0.7741602123921822	5.177707597781449e-218	8.879250759435408e-214	17	24	24
ENSG00000107957	SH3PXD2A	1.7672264120068846	NA	0.07719031809079316	0.010367619487341925	0.012807162701875955	0.003354245336848117	0.005932544686634526	10	12	12
ENSG00000155636	RBM45	1.7669063335616115	NA	0.07724391615654641	0.003235321083006135	0.03279296656481446	2.3857349144991113e-06	6.0139597308165895e-06	2	2	2
ENSG00000101104	PABPC1L	-1.7656771810571388	NA	0.077450023204681	0.13829102260596005	0.1764865891585906	4.97812031859402e-30	4.565229162757692e-29	12	12	12
ENSG00000079263	SP140	1.7656750230875708	NA	0.07745038545144294	0.009404361675538778	0.020347089928447547	0.00021198173964524588	0.00043840748349931516	16	18	18
ENSG00000233621	LINC01137	-1.7655428911420457	NA	0.07747256836127042	0.32570666301340767	0.2507671128159327	8.12569213077037e-44	1.2159467220818595e-42	29	35	35
ENSG00000277587	AC008759.3	1.7653833968738117	NA	0.07749935187607213	0.10516621104507054	0.12390638927096162	5.626590613168276e-21	3.4972962096854933e-20	10	11	11
ENSG00000144560	VGLL4	1.7648210220702678	NA	0.07759385040884072	0.0013708489492994065	0.01616101223079268	0.0009743899834212036	0.0018500679612145948	6	13	13
ENSG00000214922	HLA-F-AS1	-1.7647576332092285	NA	0.0776045078261942	0.00034175630394324	0.17966511350824355	1.3561288863351158e-30	1.271528391020279e-29	1	43	43
ENSG00000139624	CERS5	1.7647291079129703	NA	0.07760930410489737	0.0284823197036067	0.011613771626736168	0.005231659863012121	0.009010518729616838	8	11	11
ENSG00000125730	C3	1.764437919146692	NA	0.07765827875918999	0.0025654014920044243	0.014293938175564172	0.00193514044971905	0.0035378210391753566	2	3	3
ENSG00000139278	GLIPR1	-1.7641217878904856	NA	0.07771147695330012	0.12531242813669574	0.14637722811205992	8.826580491908832e-25	6.527254370666001e-24	16	16	16
ENSG00000133612	AGAP3	1.7641062940910577	NA	0.07771408499433861	0.09951207611077978	0.15773118625325752	9.717980834940332e-27	7.769401088036912e-26	19	24	24
ENSG00000090615	GOLGA3	-1.7629909489247764	NA	0.0779020162225796	0.035563595409145235	0.07186923035982017	1.7162409395674268e-12	6.7877804134321496e-12	9	12	12
ENSG00000119737	GPR75	1.7626043356629757	NA	0.07796724532767545	0.005204912766403136	0.02235689666727465	0.00010236369763781703	0.00021942938134886553	5	9	9
ENSG00000178397	FAM220A	-1.7624535560625663	NA	0.07799269680215055	0.08912269205534057	0.12590761093830563	2.6009084774928282e-21	1.643440658825516e-20	9	10	10
ENSG00000184470	TXNRD2	1.7613533158943189	NA	0.0781786212997397	0.05214831008481644	0.0418068862218139	9.339411576117719e-08	2.655198427036518e-07	16	17	17
ENSG00000115275	MOGS	1.7612756223029764	NA	0.07819176400790687	0.010912286464899296	0.018178943539054974	0.0004662283124847089	0.0009215478712310135	3	7	7
ENSG00000082996	RNF13	-1.7608229690286723	NA	0.07826837095669952	0.09526509324360927	0.12936651624236453	6.827037017197508e-22	4.434729462421215e-21	13	16	16
ENSG00000183520	UTP11	1.7602524016928711	NA	0.07836502068522729	0.04324102934258385	0.08289075360436142	2.9639861062613594e-14	1.2950165028350585e-13	25	34	34
ENSG00000100100	PIK3IP1	-1.7600300017327741	NA	0.07840271983378991	0.013910169053287152	0.04818637995864891	9.381883980360809e-09	2.8879900983523154e-08	6	7	7
ENSG00000141391	PRELID3A	1.7598715477686127	NA	0.07842958846255065	0.14146294000971724	0.038934541075957174	2.624030283360696e-07	7.190715137320641e-07	8	11	11
ENSG00000213676	ATF6B	-1.7592895705669722	NA	0.07852833714677292	0.03625818339496841	0.016460619812534966	0.0008731495480630814	0.0016681864527332646	10	27	27
ENSG00000154429	CCSAP	1.7592110661766542	NA	0.07854166535031926	0.15216901952733394	0.22921892160615845	1.1017421331506462e-39	1.4237962201507486e-38	22	41	41
ENSG00000100483	VCPKMT	-1.7591542764990862	NA	0.07855130805259428	0.004771236654435533	0.040841214804876735	1.3218777878204012e-07	3.715601079057869e-07	3	4	4
ENSG00000132681	ATP1A4	1.758971594263516	NA	0.07858233343543682	0.4691289304847887	0.5336224278136814	9.62908690963263e-113	1.1082497410287916e-110	22	29	29
ENSG00000136866	ZFP37	-1.7588375767392004	NA	0.07860510030860807	0.010514365206765852	0.01300517769506711	0.003116617686538855	0.00553452176726259	6	9	9
ENSG00000176393	RNPEP	-1.75861132305413	NA	0.07864354842385785	0.48509803858843104	0.5919936449113702	3.677384293154401e-132	7.085782386888182e-130	27	33	33
ENSG00000143318	CASQ1	1.7585497120528741	NA	0.07865402085685397	0.17461082460762906	0.266148909206742	7.728780305469518e-47	1.2744312832547768e-45	8	12	12
ENSG00000134109	EDEM1	-1.7576732265298862	NA	0.0788031258831997	0.03145648525299969	0.05836028600379276	2.3656353319457335e-10	8.187342140774447e-10	39	61	61
ENSG00000197077	KIAA1671	-1.7576128663483286	NA	0.07881340262999283	0.038921015810841106	0.06197027095090662	6.372802433948435e-11	2.2882577248698014e-10	9	16	16
ENSG00000235897	TM4SF19-AS1	1.7570700878299481	NA	0.07890586349657708	0.013333854519519992	0.025235954835696513	3.619376517761617e-05	8.157272690641868e-05	7	11	11
ENSG00000278133	AC135050.6	-1.756003287484251	NA	0.07908784722795721	0.04781200866938721	0.02784044883950963	1.4162414863093502e-05	3.324271181045585e-05	7	9	9
ENSG00000171714	ANO5	-1.755126295305729	NA	0.07923770743695704	0.11504104198592295	0.05964089630250142	1.4860846169891504e-10	5.20524205407413e-10	22	30	30
ENSG00000103249	CLCN7	-1.755110635857484	NA	0.07924038541671817	0.03939402288346077	0.41491535286901193	8.522102820302022e-80	3.8358409780934217e-78	9	14	14
ENSG00000142186	SCYL1	-1.7530583880978095	NA	0.07959198525779679	0.0034374269352475295	0.018709412852287697	0.00038433442908577484	0.0007684448087200597	4	8	8
ENSG00000109501	WFS1	1.7523634787542344	NA	0.07971132713324358	0.015368238081196223	0.02329828476705102	7.283801495499592e-05	0.0001587367033248475	9	14	14
ENSG00000166224	SGPL1	-1.7521211524969273	NA	0.07975297778741837	0.022216335064861897	0.059691400983927834	1.4590737211654988e-10	5.117949528383542e-10	6	7	7
ENSG00000111885	MAN1A1	-1.7514123997341529	NA	0.07987489863267963	0.03512719245687818	0.08418767983064887	1.8337638717305014e-14	8.113316985631157e-14	5	6	6
ENSG00000112624	BICRAL	1.7510515218794176	NA	0.07993703562597644	0.009497812596517996	0.03802200087834161	3.642867494747207e-07	9.852000420662334e-07	13	16	16
ENSG00000134330	IAH1	-1.7506829301764057	NA	0.08000054135819468	0.01833638613254198	0.014173079550832282	0.002023357758319287	0.0036903706143034333	9	13	13
ENSG00000228486	C2orf92	1.7504955831324882	NA	0.08003283563495149	0.17743751739124078	0.09776975716405771	1.1601203898048505e-16	5.786766889110931e-16	37	49	49
ENSG00000135698	MPHOSPH6	1.7500828332627978	NA	0.08010402149991573	0.15262300196295783	0.18325160243691846	3.1082217123237583e-31	2.9678671572739494e-30	31	49	49
ENSG00000167034	NKX3-1	1.7495460987376583	NA	0.08019666760798755	0.1037661729529257	0.19797448454670213	6.8762388961633695e-34	7.229958358694397e-33	16	21	21
ENSG00000228649	SNHG26	1.748737754222876	NA	0.08033636076914237	0.04321247900401472	0.1792706463701397	1.5940605146678473e-30	1.4872983550619648e-29	24	40	40
ENSG00000128881	TTBK2	-1.7485915929408915	NA	0.0803616405591354	0.019658260670116244	0.0183733237555998	0.00043435761526892914	0.0008617305349660881	10	12	12
ENSG00000272888	LINC01578	-1.7483731250839039	NA	0.08039943841083488	0.008438930092791147	0.020770170720504393	0.00018182972793805662	0.0003790661323133641	6	7	7
ENSG00000118620	ZNF430	1.7481880201019742	NA	0.08043147534096866	0.023835006430414838	0.11057873528630219	9.212873335233505e-19	5.131262254820376e-18	7	11	11
ENSG00000138614	INTS14	-1.748064346470851	NA	0.08045288585606586	0.006862714178580567	0.038795889360685384	2.758150946748033e-07	7.542581818813908e-07	4	7	7
ENSG00000162434	JAK1	-1.7476163844082544	NA	0.08053047629733906	0.014064344712200031	0.038000722284884166	3.6708388806236264e-07	9.922953336036343e-07	14	24	24
ENSG00000126934	MAP2K2	-1.7476152539029417	NA	0.0805306721863274	0.026161617703526863	0.055289366894484944	7.201483079836029e-10	2.406434788310757e-09	6	8	8
ENSG00000005206	SPPL2B	-1.7475894437331656	NA	0.08053514456430959	0.035649146818023315	0.04867063088053246	7.87805039547881e-09	2.4434922451088103e-08	10	13	13
ENSG00000160183	TMPRSS3	-1.7474508745800956	NA	0.08055915923198549	0.0934955525487377	0.1654260156328262	4.4272478788884595e-28	3.760419706540772e-27	12	16	16
ENSG00000125386	FAM193A	1.7471913759114963	NA	0.08060414718160627	0.009014272373770407	0.024201741993986312	5.256205095187073e-05	0.00011641309721989296	14	19	19
ENSG00000171928	TVP23B	1.7471809749950513	NA	0.0806059507602084	0.14881285710398548	0.12115829669503088	1.6191642756271394e-20	9.815146045503645e-20	12	16	16
ENSG00000164347	GFM2	1.7461093869775661	NA	0.0807919459862724	0.017544630886562274	0.018819595975165377	0.0003692300020173874	0.0007395381107914244	7	9	9
ENSG00000121749	TBC1D15	1.7460990317956127	NA	0.08079374503089468	0.008393153424659322	0.011338051107729853	0.0058000828165761294	0.009931664525358368	8	9	9
ENSG00000140307	GTF2A2	1.7460409362126494	NA	0.08080383879774053	0.09936295291951337	0.17458811448485093	1.0799145440267479e-29	9.731715457443352e-29	5	5	5
ENSG00000119414	PPP6C	1.7452890671479007	NA	0.08093456404078783	0.017320625104856418	0.051687061368455876	2.6508486306464815e-09	8.51778211859781e-09	2	2	2
ENSG00000269191	AC005387.2	1.7452183825857142	NA	0.08094686258081224	0.004678032744537783	0.01091648948412798	0.006793281553976834	0.011507110368347366	8	10	10
ENSG00000156140	ADAMTS3	-1.7449651597050106	NA	0.08099093376108528	0.02616501590142364	0.017997436519966402	0.0004981106057164879	0.0009810610747021994	11	16	16
ENSG00000060069	CTDP1	1.7446073895928824	NA	0.08105323365490169	0.1768281991806204	0.5884404008239977	6.677587007213939e-131	1.2447167346381722e-128	22	38	38
ENSG00000228925	AC016722.2	1.7433055829544908	NA	0.08128025067180743	0.0005661227847005142	0.015808648739999504	0.0011087223122233766	0.0020921521712498553	4	6	6
ENSG00000254859	AC067930.3	1.7427153370154604	NA	0.08138335127494083	0.15401883626706367	0.6213920913676392	5.101125743283635e-143	1.3254425056298644e-140	20	28	28
ENSG00000188171	ZNF626	1.7415641559379755	NA	0.08158473799295672	0.023191523155140906	0.14059584457796132	8.579760948498752e-24	6.072402827313458e-23	8	12	12
ENSG00000230163	AL122010.1	-1.7414916051906453	NA	0.08159744349648893	0.05296845272346023	0.03393019890484934	1.5853239579325647e-06	4.0546935950164876e-06	15	21	21
ENSG00000103005	USB1	-1.7403889302526123	NA	0.08179074796656992	0.009119879684072173	0.01768021284033156	0.0005591943629552363	0.0010932084051891641	7	10	10
ENSG00000100243	CYB5R3	1.7401496047490852	NA	0.08183275195831308	0.02981319128936192	0.12559427697026673	2.9352284505982058e-21	1.8519585246250417e-20	20	30	30
ENSG00000228037	AL139246.3	-1.7400424903276797	NA	0.08185155726579815	0.019513477914232084	0.08854205620700818	3.642635770972385e-15	1.6837617476120064e-14	6	12	12
ENSG00000138069	RAB1A	-1.7400176332978174	NA	0.08185592173659356	0.016272127678027923	0.0198938830595448	0.00024987938803696584	0.0005121526981529732	4	4	4
ENSG00000102763	VWA8	-1.7392836006967796	NA	0.08198489047040758	0.05452561969986054	0.09663375769249918	1.7761969908273314e-16	8.767991420753572e-16	5	6	6
ENSG00000130803	ZNF317	1.7391425359984243	NA	0.0820096942548298	0.07619655412181468	0.0708980290556561	2.4497737134367628e-12	9.582839738076424e-12	14	20	20
ENSG00000142039	CCDC97	1.7390663623809814	NA	0.08202309059677072	0.006460462952093495	0.012986108798656543	0.00313873913641995	0.005571497510657874	1	1	1
ENSG00000182873	PRKCZ-AS1	1.7389478422898519	NA	0.08204393776847055	0.018108174878683346	0.04523693469672935	2.7166426879830774e-08	8.08814330837184e-08	5	6	6
ENSG00000121716	PILRB	1.7388075100304894	NA	0.08206862716237108	0.20407231114675806	0.4981376064938003	4.318553367649558e-102	3.837247238436387e-100	18	25	25
ENSG00000274512	TBC1D3L	-1.7380460351100462	NA	0.08220270253334708	0.10419193796876328	0.34881627455106273	3.117962040046436e-64	8.694297727602656e-63	2	8	8
ENSG00000110274	CEP164	1.7377559962180893	NA	0.08225381731418122	0.02492267965189597	0.18043500748026445	9.88981557878294e-31	9.308476803542736e-30	27	36	36
ENSG00000126432	PRDX5	1.7377440895112926	NA	0.08225591623408181	0.16935077593968936	0.19535928298620517	2.0531086937101647e-33	2.1325718345509155e-32	28	35	35
ENSG00000143502	SUSD4	-1.7376438153479812	NA	0.08227359433398203	0.0202681312294761	0.11688555127581873	8.325623759400482e-20	4.897980166379378e-19	19	28	28
ENSG00000182253	SYNM	1.7373520409461598	NA	0.08232505100100851	0.07322223681328942	0.11828612153879708	4.871490236526059e-20	2.8987226254748574e-19	15	21	21
ENSG00000089053	ANAPC5	-1.7373133490539647	NA	0.08233187657388166	0.026873844180958215	0.08284725433426897	3.0120781254489835e-14	1.3156935245370509e-13	19	40	40
ENSG00000126860	EVI2A	-1.7373014629436399	NA	0.08233397347512113	0.06774772518466174	0.11468540022478928	1.929188717231741e-19	1.1109354369310654e-18	16	25	25
ENSG00000121895	TMEM156	-1.7368819868990288	NA	0.08240800353693259	0.02729391917047933	0.051222237344368544	3.135653842419813e-09	1.0009926981321178e-08	13	22	22
ENSG00000250067	YJEFN3	-1.7366759503172573	NA	0.0824443850874584	0.10341565903057959	0.08626449991480077	8.489952478758159e-15	3.8374853731740555e-14	10	12	12
ENSG00000221866	PLXNA4	1.7362338259540409	NA	0.082522498523759	0.04283751506103442	0.05055127351232643	3.995648182176682e-09	1.2651656328683144e-08	37	49	49
ENSG00000164091	WDR82	-1.7356732209158745	NA	0.08262163108746262	9.559452038444529e-05	0.010257068013880462	0.008707031217977092	0.014532056287794564	3	4	4
ENSG00000164010	ERMAP	-1.7355039016914946	NA	0.08265159101252958	0.07535576097752297	0.038268126770357666	3.3344032023016447e-07	9.046302881865355e-07	8	9	9
ENSG00000064607	SUGP2	1.7340869753603008	NA	0.08290265214314678	0.005795155425617304	0.023254693574976774	7.39942257633092e-05	0.00016107222361195602	6	10	10
ENSG00000255112	CHMP1B	1.7338230806585357	NA	0.08294947908885487	0.009402699681182155	0.026948776514993552	1.95240091156937e-05	4.516622586335239e-05	16	22	22
ENSG00000274270	AL137060.3	1.733505795602322	NA	0.08300580828962863	0.01375766271964529	0.043110644503626935	5.8419095591662905e-08	1.6948554733571765e-07	10	14	14
ENSG00000119718	EIF2B2	1.7333045642696598	NA	0.08304154995290436	0.028630644606683887	0.19395399606947228	3.69036632085689e-33	3.805537705133783e-32	17	19	19
ENSG00000101460	MAP1LC3A	1.7332725856169766	NA	0.08304723098306142	0.16995120934007774	0.19686960192315897	1.0920435963166447e-33	1.1419180264167158e-32	6	7	7
ENSG00000261367	AC012645.2	1.7329593139434234	NA	0.08310290057034567	0.15092709414088623	0.11406778068604885	2.441613351505082e-19	1.3975710068411432e-18	5	5	5
ENSG00000146205	ANO7	-1.732568986630806	NA	0.08317230554251709	0.015579402939282144	0.014832781374165488	0.0015867510479449056	0.0029297150862626167	10	12	12
ENSG00000135932	CAB39	-1.7320942338684993	NA	0.08325678567856164	0.012506486684717552	0.028310503786096817	1.1958081901521323e-05	2.828539952126747e-05	5	8	8
ENSG00000127914	AKAP9	1.7315707217786023	NA	0.08335002289210708	0.030163507461558492	0.03714467593143036	4.993441700574061e-07	1.3328020501656746e-06	19	24	24
ENSG00000086619	ERO1B	-1.7313718816833428	NA	0.08338545835787936	0.010143969688751812	0.03727696162175444	4.761571467578647e-07	1.2738875054213139e-06	14	25	25
ENSG00000132002	DNAJB1	1.7313366388660538	NA	0.08339174028376921	0.009580401845026024	0.01114361313099149	0.006238375092472316	0.01063967125418277	8	9	9
ENSG00000279873	LINC01126	-1.7309220361798834	NA	0.08346567074578855	0.01984145923787289	0.046111013673724666	1.9826983807304823e-08	5.965139391429305e-08	5	12	12
ENSG00000137876	RSL24D1	1.7304460138313817	NA	0.08355061879405364	0.06454766357241258	0.038402081475457296	3.1776377250850176e-07	8.638761786221143e-07	18	25	25
ENSG00000176531	PHLDB3	1.7300880027702326	NA	0.08361455338734654	0.15916415778271373	0.20230889026514826	1.1134470028829715e-34	1.2062225301604599e-33	13	15	15
ENSG00000179406	LINC00174	-1.7293743313412604	NA	0.08374212098571683	0.1137638753344692	0.12716238130018478	1.6019287564159081e-21	1.0223846759872129e-20	7	17	17
ENSG00000105866	SP4	-1.7292657553986852	NA	0.08376154256149974	0.005211269025487435	0.017058014694299527	0.0007018005177085769	0.001354397600515911	16	21	21
ENSG00000261305	AC005586.2	1.7288397034607623	NA	0.08383778805031612	0.08961239089349737	0.14960579685419362	2.4631031209177657e-25	1.8690157265760516e-24	5	7	7
ENSG00000007376	RPUSD1	1.7288048812960088	NA	0.08384402224549972	0.009221191011925365	0.031338822762708794	4.023731088898411e-06	9.925627796823769e-06	14	33	33
ENSG00000136932	TRMO	-1.7287687957153008	NA	0.08385048302541316	0.0957929622620223	0.04270209390437459	6.767320899655631e-08	1.9504669934150323e-07	15	23	23
ENSG00000129933	MAU2	1.7279373371715678	NA	0.08399945943725677	0.03649970598253719	0.08784239419938478	4.724865866097118e-15	2.164753532933462e-14	3	4	4
ENSG00000007129	CEACAM21	1.727239605155854	NA	0.08412464070416804	0.010243118466901398	0.6065001034393733	2.0373152464671573e-137	4.721340427252065e-135	9	15	15
ENSG00000002919	SNX11	-1.7270134800062806	NA	0.08416524257762142	0.12975035280799097	0.2711848210545	7.677967193392145e-48	1.3153792147800388e-46	11	12	12
ENSG00000251221	LINC01337	1.726739346275142	NA	0.08421448589337174	0.027447088297476444	0.042418002288381204	7.495815773664122e-08	2.1524739568413602e-07	15	21	21
ENSG00000084710	EFR3B	1.7262529726275802	NA	0.08430191177114774	0.0016646008104639375	0.08315473041145179	2.68813386164781e-14	1.1774918925516804e-13	6	8	8
ENSG00000197961	ZNF121	1.7254405015763459	NA	0.08444811761324027	0.018339015426270085	0.027795631529835375	1.439274978444488e-05	3.372796748475612e-05	7	10	10
ENSG00000134852	CLOCK	-1.7241592265432606	NA	0.08467910254493358	0.009968709130931414	0.03309480375324482	2.1404661473291966e-06	5.417985824435188e-06	9	14	14
ENSG00000183891	TTC32	-1.7236603779842798	NA	0.08476917178650306	0.013431349386120048	0.11476320070472583	1.872765087381812e-19	1.0791682958168916e-18	12	14	14
ENSG00000143315	PIGM	-1.722969144532685	NA	0.08489410501419441	0.11360066133829694	0.18284951199283056	3.667541678422645e-31	3.490270379759708e-30	9	11	11
ENSG00000171132	PRKCE	-1.722690183033279	NA	0.08494456655136352	0.02155210137471473	0.06548747835728796	1.7698564559135497e-11	6.585217696346597e-11	24	30	30
ENSG00000033100	CHPF2	1.7224281843607894	NA	0.08499198175927362	0.024066599474958872	0.053251801609708084	1.50554783953728e-09	4.9150275842803765e-09	20	28	28
ENSG00000231607	DLEU2	-1.7220690241157013	NA	0.08505701556251394	0.013961083445638452	0.01526441574186599	0.001353886169822178	0.0025255949011509333	4	7	7
ENSG00000112655	PTK7	1.721815566394835	NA	0.08510293383108881	0.04592655402697562	0.0470483529117927	1.41424266396854e-08	4.300150256098669e-08	14	18	18
ENSG00000087258	GNAO1	1.7217656848644187	NA	0.08511197309703628	0.00922216116015148	0.01800582343708146	0.0004965901710792621	0.000978291194007842	10	13	13
ENSG00000106479	ZNF862	1.7194951384445625	NA	0.08552425211856428	0.004319089721418794	0.03975075889934627	1.9566413748287915e-07	5.413753297344134e-07	14	25	25
ENSG00000185689	C6orf201	-1.719057140459665	NA	0.08560396791388167	0.021382926943353735	0.01217400229310181	0.004244769746908356	0.007420342139626035	7	8	8
ENSG00000204677	FAM153CP	-1.7176261587751913	NA	0.08586482580535337	0.003777281871445728	0.15937535207301856	5.03422230564475e-27	4.072258411297256e-26	6	11	11
ENSG00000125648	SLC25A23	1.7174421675484655	NA	0.08589841266555072	0.02011006181594531	0.060864051375783684	9.528668253367893e-11	3.385273086327035e-10	15	22	22
ENSG00000160691	SHC1	-1.717207188407034	NA	0.08594132260025798	0.07601188551890112	0.11769507204683495	6.10839176537572e-20	3.618404503779904e-19	21	25	25
ENSG00000124788	ATXN1	1.7169576633812	NA	0.08598690774261199	0.02486196086431499	0.10722963669172317	3.281513941772287e-18	1.7821731042398488e-17	8	11	11
ENSG00000204619	PPP1R11	-1.7155550718307495	NA	0.08624350756475078	0.004650003315807468	0.05816765448626912	2.536900896569896e-10	8.762399491495901e-10	1	10	10
ENSG00000215114	UBXN2B	-1.7149325811376657	NA	0.0863575883299172	0.016143810217172955	0.02731917575771588	1.7086007054590987e-05	3.9740666618632963e-05	7	8	8
ENSG00000137075	RNF38	1.7148379871222987	NA	0.08637493476632212	0.015899961300054558	0.036985301899753374	5.287832472432295e-07	1.4080906687848048e-06	8	8	8
ENSG00000169189	NSMCE1	1.7144620418548582	NA	0.0864439025774367	0.0015315386489084973	0.011533673025286269	0.005390692951103475	0.009265810706472236	1	2	2
ENSG00000138660	AP1AR	-1.7138152016604735	NA	0.08656267061695007	0.006874459090815077	0.03358332357712173	1.7958006830485871e-06	4.577997014062766e-06	5	9	9
ENSG00000103852	TTC23	-1.7136441146966972	NA	0.08659410637279955	0.04575078960324581	0.050841680263141925	3.59777227318327e-09	1.141924795721264e-08	9	11	11
ENSG00000273796	BX322562.1	1.7127753138958826	NA	0.08675388332862151	0.008690632706188061	0.02328617961430197	7.315726172809745e-05	0.00015939193004384998	13	20	20
ENSG00000100448	CTSG	1.712436318397522	NA	0.08681629087127833	0.014984126616000347	0.030073483450184887	6.341909744816803e-06	1.536338610168998e-05	1	2	2
ENSG00000280374	AC019080.6	1.712103603677167	NA	0.08687757738864711	0.03539528347552188	0.037215227984206505	4.868407406245116e-07	1.3006436923149632e-06	6	12	12
ENSG00000172006	ZNF554	1.7118365764617918	NA	0.08692678943518681	0.02291102271623585	0.2799671339132349	1.3178298709214873e-49	2.3889497311239518e-48	1	2	2
ENSG00000088992	TESC	-1.7116355776162246	NA	0.08696384755983606	0.046161552898262466	0.07134752205435778	2.077844444512391e-12	8.165204944762372e-12	35	45	45
ENSG00000240373	SEC62-AS1	1.7114150316080727	NA	0.08700452426378284	0.021181514137869804	0.022411262316201188	0.00010037059255800924	0.0002153184002723668	16	22	22
ENSG00000114450	GNB4	-1.7111715218488945	NA	0.08704945415640163	0.0008277452130548992	0.010744463512217889	0.007246845715226936	0.01223070142411443	2	2	2
ENSG00000038427	VCAN	-1.7107767057607572	NA	0.08712234131755525	0.008828076809225583	0.01185130964274042	0.004787509168141062	0.008303933925806724	12	16	16
ENSG00000136877	FPGS	1.7107509116557156	NA	0.08712710489153164	0.0205635236764094	0.029760358847342103	7.097868679573935e-06	1.713661128903469e-05	11	13	13
ENSG00000196209	SIRPB2	1.7104783091615539	NA	0.08717746111166312	0.09218213794315079	0.47789553446798166	2.398786954691033e-96	1.7655277890985634e-94	23	36	36
ENSG00000102858	MGRN1	1.7104693118151229	NA	0.08717912353771419	0.11805583122788497	0.4759710537100747	8.21392729410739e-96	5.943486884668677e-94	30	47	47
ENSG00000171792	RHNO1	-1.7103800677404606	NA	0.0871956144154976	0.06460226290183269	0.1447916553481266	1.6492791320491361e-24	1.2086960613466083e-23	15	17	17
ENSG00000196268	ZNF493	1.7102203596813539	NA	0.08722513219441207	0.0993989245514411	0.277793348396547	3.620719070449738e-49	6.46788659782735e-48	2	3	3
ENSG00000260361	AC106028.3	1.7098754538521719	NA	0.08728890635845644	0.04467363730115509	0.02190095149478713	0.00012072230211616524	0.00025650684661010005	8	13	13
ENSG00000182010	RTKN2	1.7094172147667148	NA	0.08737369439365845	0.018534156140929507	0.08591569206191509	9.663155413395707e-15	4.3494344405334113e-14	14	15	15
ENSG00000165684	SNAPC4	-1.708793044072893	NA	0.08748929166892346	0.23235002943636798	0.23856384800269453	1.8370824355325954e-41	2.5263934793062132e-40	26	32	32
ENSG00000142459	EVI5L	-1.7081017721409948	NA	0.08761746015459096	0.06402342215458297	0.1026818325343196	1.8292333987221743e-17	9.56096420441529e-17	14	23	23
ENSG00000037042	TUBG2	-1.7052768417473663	NA	0.08814280457796479	0.023909324229013127	0.024566546680753004	4.6078456764767965e-05	0.00010274339553491168	4	7	7
ENSG00000179428	AC073072.1	-1.7049205868155246	NA	0.08820923628246724	0.11460303283249605	0.026164308736306843	2.5900062289307494e-05	5.9213460631826984e-05	17	19	19
ENSG00000276791	AC092117.1	-1.7044477181550173	NA	0.08829747557098112	0.11135070022999326	0.38807312219209056	2.8285189726642975e-73	1.0431456314455924e-71	5	8	8
ENSG00000149311	ATM	-1.7041842243589933	NA	0.08834667549165254	0.07406800080200535	0.12997541183165956	5.392035137604246e-22	3.522590879039056e-21	7	8	8
ENSG00000176890	TYMS	1.7040486229974179	NA	0.08837200377455583	0.04086108090899496	0.04945543937430249	5.934960416312753e-09	1.8570016657646874e-08	5	11	11
ENSG00000236756	DNAJC9-AS1	1.7036364969230375	NA	0.08844901862256664	0.017497471451557427	0.014182835588363982	0.0020160881452970106	0.0036784653264920132	5	5	5
ENSG00000143314	MRPL24	-1.7032990762295133	NA	0.08851211339415502	0.007414971886421637	0.01494804954429092	0.0015208672327028288	0.002816560709894256	5	7	7
ENSG00000248538	AC022784.1	-1.70315033273336	NA	0.08853993866893103	0.013054827367270599	0.5016620282834419	4.0883826564052283e-103	3.831239025939522e-101	13	19	19
ENSG00000123901	GPR83	-1.7030081714673444	NA	0.08856653920234817	0.05598434773918145	0.057916527637562686	2.778889686709704e-10	9.569313099876448e-10	7	9	9
ENSG00000114473	IQCG	-1.7027638796065623	NA	0.0886122649664668	0.005058915872654464	0.05299869160560024	1.6498790858752417e-09	5.372916149577387e-09	6	14	14
ENSG00000164039	BDH2	-1.7025546001147838	NA	0.08865145235786757	0.04462745646622186	0.11556101926044098	1.3811055858924612e-19	8.020514626640642e-19	6	8	8
ENSG00000261366	MANEA-DT	-1.7024410252146387	NA	0.08867272499871365	0.002835919507389465	0.010309767181356627	0.008535639261344609	0.014271002992375811	6	7	7
ENSG00000267368	UPK3BL1	-1.7021037429466357	NA	0.08873592240065792	0.13836993613786405	0.31498086832276617	7.303833011352537e-57	1.663392195374298e-55	47	71	71
ENSG00000253519	AC106801.1	1.7018414171036882	NA	0.08878510012322599	0.012076567478480559	0.019114939693186006	0.0003316221320111248	0.000668821350330328	12	18	18
ENSG00000156973	PDE6D	1.7012187399358132	NA	0.08890192015595673	0.00948694692247537	0.01920875971286977	0.0003205009371052662	0.0006481451144361097	10	12	12
ENSG00000144741	SLC25A26	1.7011297583243166	NA	0.08891862404336072	0.06750797261351976	0.03723695356726056	4.830538682230555e-07	1.291331377421228e-06	18	23	23
ENSG00000271553	AC018638.7	1.7010709462549276	NA	0.0889296658043597	0.08432818701965035	0.25265967851028404	3.4783646476964906e-44	5.2741357509590735e-43	8	15	15
ENSG00000159842	ABR	-1.701040227777325	NA	0.08893543353062978	0.041105809401970325	0.0599985045563257	1.3050604167925012e-10	4.5908679153999186e-10	20	35	35
ENSG00000134827	TCN1	1.700900449701167	NA	0.08896168218161973	0.017170978377763754	0.01080334314362678	0.007088229757446346	0.011978325986445347	16	17	17
ENSG00000234912	SNHG20	-1.7007164895982712	NA	0.08899623720129107	0.022924326903313207	0.0379690023423612	3.712934789010502e-07	1.0027262786888362e-06	6	9	9
ENSG00000178028	DMAP1	1.699679244384893	NA	0.08919127550784323	0.013587238336643482	0.018823577075841827	0.00036869557326322394	0.0007385539523292871	26	30	30
ENSG00000105372	RPS19	1.6996678271093921	NA	0.0891934242683909	0.009572696542739238	0.024808005442574724	4.2234344755215684e-05	9.461486325371572e-05	4	6	6
ENSG00000241258	CRCP	-1.6993583477831473	NA	0.08925168495753986	0.13746774656661903	0.3445687362360546	2.751668618341639e-63	7.43123860408516e-62	10	14	14
ENSG00000225190	PLEKHM1	1.6988104335958907	NA	0.08935490710835568	0.005976193232664935	0.04213164783070738	8.309416499746625e-08	2.376157804804984e-07	14	34	34
ENSG00000268119	AC010615.2	1.6983964687357918	NA	0.0894329581435345	0.1481129174726127	0.24033699802179687	8.401550625966344e-42	1.1721657138629149e-40	4	7	7
ENSG00000168824	NSG1	1.6983505343636482	NA	0.0894416222262562	0.09760552304990795	0.48554487968212984	1.7204953896650642e-98	1.359667070846368e-96	10	16	16
ENSG00000035141	FAM136A	-1.698301652322845	NA	0.08945084303687365	0.02375067819659658	0.015224752945450948	0.001373761534413633	0.0025609997340645062	5	6	6
ENSG00000168228	ZCCHC4	1.6981237383797123	NA	0.08948441010390225	0.021155376708987546	0.031579612329074	3.6900741386118996e-06	9.140702210465906e-06	9	10	10
ENSG00000104825	NFKBIB	1.6980745629240577	NA	0.08949368983820331	0.04360710387912122	0.027916386750030428	1.3780533237945333e-05	3.239955641589313e-05	7	12	12
ENSG00000180917	CMTR2	1.6976632847050321	NA	0.08957133110984149	0.06335003888640457	0.07488081665953823	5.682787938481869e-13	2.3059654468589508e-12	14	20	20
ENSG00000140263	SORD	1.6974410541532068	NA	0.08961330645105828	0.061733375313086335	0.03940713740382216	2.2139747920579515e-07	6.10507375928635e-07	20	44	44
ENSG00000186891	TNFRSF18	1.6964023541908164	NA	0.08980970819409799	0.08391778306931091	0.11220463378648911	4.964755267231635e-19	2.799756266943614e-18	8	9	9
ENSG00000070718	AP3M2	-1.6962397336429753	NA	0.08984048851847816	0.007166679599811005	0.10295289050751193	1.651536895113161e-17	8.66122514198642e-17	9	14	14
ENSG00000055950	MRPL43	-1.6958581417869707	NA	0.08991274841233542	0.055737326948397156	0.10913294927819571	1.5950680235551697e-18	8.792613801333206e-18	6	7	7
ENSG00000106290	TAF6	-1.6953245328727176	NA	0.09001387336207042	0.013866452738661605	0.0335887492089953	1.7923024303591226e-06	4.5697583077949145e-06	4	7	7
ENSG00000263627	PPP4R1-AS1	1.69521687701066	NA	0.0900342864639533	0.24496853781469968	0.16782762847516244	1.6789606502774715e-28	1.4425098292388957e-27	11	12	12
ENSG00000267106	ZNF561-AS1	-1.6946033962084794	NA	0.09015068238155168	0.018936019414368226	0.016428742871160758	0.0008833966174985115	0.00168513554988676	6	8	8
ENSG00000197465	GYPE	1.6932007351626341	NA	0.09041726471916334	0.05138209476441654	0.11377099744318131	2.734091099163775e-19	1.5623768163798594e-18	6	7	7
ENSG00000125505	MBOAT7	1.6924642204561626	NA	0.09055749655094074	0.006277063237875022	0.01646507193473788	0.0008717279494108379	0.001666212951899962	6	10	10
ENSG00000240303	ACAD11	-1.692380227858347	NA	0.0905734997849791	0.01264421879839393	0.013624751180864172	0.0024776089014166523	0.004460736488230359	4	5	5
ENSG00000092020	PPP2R3C	1.6920990386066919	NA	0.09062709174736937	0.14419690270038424	0.43922452862781525	5.7909704431868215e-86	3.1327871334451355e-84	11	13	13
ENSG00000134470	IL15RA	1.691824890095389	NA	0.09067936636759681	0.11442045272548852	0.20133764464246456	1.6757378494728567e-34	1.7983246796376733e-33	12	18	18
ENSG00000087076	HSD17B14	-1.6916144170469143	NA	0.09071951581057709	0.061513142408884725	0.05470588122083589	8.89563842242947e-10	2.9524153920310237e-09	11	19	19
ENSG00000103275	UBE2I	-1.6911353810575276	NA	0.09081094912199446	0.03513440218687028	0.07241688976415563	1.4040262460750741e-12	5.578694646418315e-12	3	4	4
ENSG00000235831	BHLHE40-AS1	1.6908074876044688	NA	0.09087357666573559	0.009040882742966336	0.029454317207253868	7.923821832695877e-06	1.904760591658279e-05	5	10	10
ENSG00000223745	CCDC18-AS1	-1.6907465211196264	NA	0.09088522507343808	0.41258909853766557	0.5127672097290326	2.1767529667078787e-106	2.1702986410507797e-104	30	39	39
ENSG00000083223	TUT7	1.6901375037753408	NA	0.09100165135827865	0.022450891695846634	0.01003512538578644	0.009468303292989595	0.015698726981676358	14	19	19
ENSG00000113552	GNPDA1	-1.6894735457121053	NA	0.09112871731747844	0.0068990553685136635	0.019776268639397677	0.00026078204208180867	0.0005334149856465812	4	6	6
ENSG00000185252	ZNF74	1.6892890207481588	NA	0.0911640563768568	0.02932982734044383	0.05327051253324478	1.4953927979716388e-09	4.88373473479635e-09	7	8	8
ENSG00000274501	AL121845.4	-1.68920519993001	NA	0.09118011285115393	0.00891096845509064	0.01704173549100919	0.0007059874172064426	0.001362171266614906	4	9	9
ENSG00000166526	ZNF3	-1.689158224549961	NA	0.09118911231366678	0.009882307754800505	0.019834733976449546	0.00025530391104427693	0.0005228333855383694	13	17	17
ENSG00000230487	PSMG3-AS1	-1.688981516681029	NA	0.09122297209934067	0.10059068733283404	0.14418272826006065	2.096217375594313e-24	1.5284027114824353e-23	20	27	27
ENSG00000108771	DHX58	1.6887799214522465	NA	0.09126161300618163	0.1122293986683078	0.1709987401020329	4.647707093393259e-29	4.078993292968321e-28	35	50	50
ENSG00000109854	HTATIP2	1.6887624486564645	NA	0.09126496273614385	0.11988445024216388	0.1396809247437109	1.2280226897315655e-23	8.648608257169042e-23	11	13	13
ENSG00000197561	ELANE	-1.6877826217977794	NA	0.09145296472203297	0.00043790105739982435	0.021055926775188576	0.00016394015710384123	0.0003437351453935412	12	20	20
ENSG00000145782	ATG12	-1.6868906011592122	NA	0.09162438967144985	0.019858077712565526	0.10116944966118525	3.233540118767405e-17	1.6702403462874166e-16	9	17	17
ENSG00000174529	TMEM81	1.6866080903913168	NA	0.09167873527082657	0.009118761299909874	0.061214664543554176	8.388335325810275e-11	2.992543426301652e-10	7	9	9
ENSG00000101160	CTSZ	-1.6860447223471406	NA	0.09178718572569791	0.018832778372234307	0.04517758955829449	2.775345339647294e-08	8.255749736272584e-08	13	19	19
ENSG00000178538	CA8	-1.6857660365339837	NA	0.09184087188400583	0.017928557944779187	0.06904842523965098	4.8208260692645675e-12	1.8548877330450542e-11	5	6	6
ENSG00000119509	INVS	1.6853474188161512	NA	0.09192156199724241	0.1570088661734458	0.2216332745446567	2.950311212281991e-38	3.6451647679700193e-37	10	12	12
ENSG00000111261	MANSC1	-1.6852009042546165	NA	0.09194981667332355	0.011603420983831419	0.012409058250422421	0.0038891115892437174	0.006832040016793742	9	11	11
ENSG00000154174	TOMM70	1.6851812374332917	NA	0.09195360986271744	0.032868596046646395	0.024866605007912816	4.135095303987221e-05	9.276916453175936e-05	13	23	23
ENSG00000148396	SEC16A	1.684749941593464	NA	0.0920368265919929	0.05594069797721548	0.3404292600931464	2.2668886611674322e-62	5.971562772712795e-61	11	13	13
ENSG00000237149	ZNF503-AS2	-1.683598645202742	NA	0.09225926074276625	0.011484852645491988	0.03806423359063751	3.58798071298153e-07	9.706622692367922e-07	7	8	8
ENSG00000272625	AP000919.4	-1.6834361271745004	NA	0.09229069449392192	0.014754818850183543	0.052642191996374356	1.876894076726253e-09	6.089076148652764e-09	14	26	26
ENSG00000198429	ZNF69	-1.6834337983719916	NA	0.09229114498644507	0.011873128962264572	0.018432459743688356	0.0004251035584247298	0.0008446415158644065	12	22	22
ENSG00000162836	ACP6	1.6830130392842102	NA	0.09237256723454748	0.3051762823801999	0.07459531565407049	6.311300195798831e-13	2.556270360362639e-12	21	27	27
ENSG00000145730	PAM	-1.6823932089048468	NA	0.09249261739193612	0.0016236169928821337	0.48217338730552395	1.5299339436304648e-97	1.1818395134828308e-95	5	10	10
ENSG00000156171	DRAM2	-1.6823839970682761	NA	0.09249440250576431	0.038950035009693795	0.25527726533881395	1.072044306870747e-44	1.6503130896343304e-43	23	28	28
ENSG00000143653	SCCPDH	1.6820904446310865	NA	0.09255130299306549	0.03911648163558343	0.09801920007307334	1.0564679221899952e-16	5.286655499747951e-16	22	34	34
ENSG00000003147	ICA1	-1.6813250506675692	NA	0.09269979466924143	0.12618446586621193	0.10806942514024243	2.3873402444656427e-18	1.3067506496119154e-17	34	46	46
ENSG00000196873	CBWD3	-1.6804970807254382	NA	0.09286064182099507	0.05070471967146849	0.028021352203161605	1.3269594787388747e-05	3.12325392545882e-05	3	16	16
ENSG00000028839	TBPL1	1.6802741759382767	NA	0.09290398309702816	0.013139799042367664	0.014173805840728517	0.0020228156587259296	0.0036899548698533097	22	32	32
ENSG00000111229	ARPC3	1.6798866679022326	NA	0.09297936823401984	0.001498565028311648	0.03945862191727582	2.173366095505078e-07	5.995986996752989e-07	4	7	7
ENSG00000174238	PITPNA	-1.6796297575182588	NA	0.09302937419157208	0.25014402801681374	0.31047197922893394	6.580991514846243e-56	1.4618837239390962e-54	16	27	27
ENSG00000099817	POLR2E	1.678654218769055	NA	0.09321945317594578	0.08474844846521333	0.20407177787596684	5.295285227921376e-35	5.798776907638804e-34	9	11	11
ENSG00000080345	RIF1	1.6785489926359698	NA	0.09323997458439194	0.034312053377742194	0.038854275115512295	2.7008577106196535e-07	7.389439833984753e-07	11	19	19
ENSG00000187017	ESPN	1.6782731784739102	NA	0.09329378161182755	0.09465718407731599	0.16745790847061398	1.9495844583934399e-28	1.6708357759614745e-27	11	18	18
ENSG00000117500	TMED5	-1.677946830809671	NA	0.09335747911272338	0.041659990103315704	0.06422669699779655	2.8025207702602664e-11	1.0293516532275286e-10	3	6	6
ENSG00000136436	CALCOCO2	-1.6777434130898303	NA	0.09339720043473411	0.041152692906579684	0.05328258458153355	1.4888772182945992e-09	4.8643085190577405e-09	10	13	13
ENSG00000166913	YWHAB	1.6766917700486796	NA	0.09360277078807902	0.04901393295809473	0.09583515397790343	2.3956131320704405e-16	1.174117450753815e-15	4	4	4
ENSG00000185024	BRF1	1.6764132261470837	NA	0.09365728002633605	0.006705920237122761	0.017377757935224575	0.0006244501749546833	0.0012126255294188498	9	27	27
ENSG00000163507	CIP2A	-1.6752117165831606	NA	0.09389269953164482	0.055755412418143774	0.12357890593241215	6.3828982663101e-21	3.9502101179701156e-20	7	9	9
ENSG00000146674	IGFBP3	1.6749381217234685	NA	0.09394637301345449	0.019603604693781022	0.032282620523951935	2.8660663432943448e-06	7.1741602278725326e-06	9	11	11
ENSG00000109956	B3GAT1	-1.6748488675976327	NA	0.0939638880927892	0.07167174611661663	0.09952143978431117	6.009789754360664e-17	3.057308943860309e-16	13	17	17
ENSG00000100092	SH3BP1	-1.6748319348458844	NA	0.09396721124296886	0.011425399881085886	0.4832411491118064	7.669790006313563e-98	5.978601309921423e-96	15	31	31
ENSG00000182934	SRPRA	1.6748315288783293	NA	0.09396729091759959	0.000555869498104024	0.011061549393672123	0.006433340382179339	0.010946928759762083	2	2	2
ENSG00000137747	TMPRSS13	1.6748111201525917	NA	0.09397129637569351	0.005976411438374306	0.012966643431509198	0.003161484659061742	0.005608969627379455	8	10	10
ENSG00000066027	PPP2R5A	1.6746987627640963	NA	0.09399335031746368	0.2572318128686674	0.3315985309860389	1.951085227530024e-60	4.8988522059901e-59	9	10	10
ENSG00000167645	YIF1B	-1.6746941122577836	NA	0.09399426322622755	0.024747480050066637	0.14930293228523034	2.7769339030901313e-25	2.099719554854174e-24	8	12	12
ENSG00000157111	TMEM171	1.6745950021273281	NA	0.09401372054162466	0.024840465145676685	0.04749534488983905	1.2037297671173753e-08	3.6776700118111296e-08	7	11	11
ENSG00000184897	H1FX	-1.6744307558959772	NA	0.09404597249692612	0.005890330802834849	0.021027933062844596	0.00016561162337864143	0.00034681569536211033	7	8	8
ENSG00000111846	GCNT2	1.6737586709149836	NA	0.09417803785261289	0.010879601697983302	0.2026981181834672	9.450670060013688e-35	1.0251077853205233e-33	4	8	8
ENSG00000121310	ECHDC2	-1.673718991353817	NA	0.09418583957113753	0.21746157051856063	0.26818893316102344	3.0386077201616803e-47	5.088777714165299e-46	18	22	22
ENSG00000172992	DCAKD	1.6735808173236035	NA	0.09421301112539723	0.12696289914931705	0.23011413936891878	7.458888154525418e-40	9.719792778264164e-39	12	15	15
ENSG00000253210	AC040970.1	-1.6728546750520332	NA	0.09435590837472099	0.34438744570436153	0.4264309594729224	1.0995669207828244e-82	5.403000895273541e-81	8	14	14
ENSG00000112592	TBP	-1.6726969280852246	NA	0.09438697429730138	0.021121832129945485	0.029280683746443135	8.434520224433853e-06	2.0218561270452355e-05	4	5	5
ENSG00000137270	GCM1	-1.6716802738396057	NA	0.09458738599305501	0.09113220878620942	0.12283079494793513	8.512778447707236e-21	5.238092486535034e-20	9	10	10
ENSG00000215912	TTC34	-1.6716705459602343	NA	0.09458930528287904	0.07235666883879771	0.07101309960943591	2.3486649746809925e-12	9.199921345546903e-12	10	13	13
ENSG00000157895	C12orf43	1.6713704188207306	NA	0.09464853506405417	0.16776506074642986	0.16470264592620137	5.925714705120671e-28	5.0083825272604434e-27	11	14	14
ENSG00000099331	MYO9B	-1.670847416540805	NA	0.09475182004611742	0.031584048055497485	0.06263757003259789	4.998956326643727e-11	1.8040215076938822e-10	24	31	31
ENSG00000203667	COX20	-1.6707422733306885	NA	0.09477259512770644	0.00273611775326364	0.014045191080328142	0.002121140756815611	0.0038521066227502824	1	3	3
ENSG00000138777	PPA2	-1.6702609823784047	NA	0.0948677392480176	0.05635618789574138	0.12122498323773459	1.578218298377811e-20	9.57709327632027e-20	26	35	35
ENSG00000133316	WDR74	1.6700944196152776	NA	0.09490068406888673	0.06031391213114669	0.053543354797150576	1.3548497943030147e-09	4.444207942330222e-09	10	11	11
ENSG00000116786	PLEKHM2	1.6699891638774542	NA	0.09492150756234097	0.014893074676029384	0.08610595861375168	9.004464781503137e-15	4.06362017205256e-14	6	8	8
ENSG00000257815	AC025159.1	-1.6698898098428716	NA	0.09494116683820669	0.004709955196174922	0.16808348781838447	1.513945319782403e-28	1.3026918358729769e-27	8	15	15
ENSG00000163584	RPL22L1	1.6697567831903675	NA	0.0949674940541482	4.904357400643155e-05	0.21970435979023342	6.772729116593691e-38	8.237271746132284e-37	4	5	5
ENSG00000160209	PDXK	1.6697411982554755	NA	0.09497057884091914	0.10006506418807608	0.2708258867631255	9.056304221326487e-48	1.548895786632628e-46	9	11	11
ENSG00000261098	AP000766.1	1.6694769128246958	NA	0.0950229021080143	0.02733393048642522	0.04809105619832739	9.710085311622035e-09	2.9831288607847774e-08	9	10	10
ENSG00000182165	TP53TG1	1.669084423853884	NA	0.09510064974211019	0.04611998871079384	0.040222887461776595	1.651104362931843e-07	4.602533927164853e-07	15	23	23
ENSG00000186153	WWOX	-1.6686159434741532	NA	0.09519351711875783	0.06879594731848361	0.0895043736709149	2.546316656759159e-15	1.1849873635485163e-14	10	12	12
ENSG00000122692	SMU1	1.6675505255610372	NA	0.09540498651742721	0.15181504716361008	0.15410692208114948	4.124368289464041e-26	3.2237370918878233e-25	9	16	16
ENSG00000083544	TDRD3	-1.6668815688168828	NA	0.09553795649990676	0.009799860311739827	0.012779196877613303	0.003389255098161427	0.0059919933689041565	12	17	17
ENSG00000101213	PTK6	-1.6665964329418506	NA	0.09559467866346352	0.0068087079408490885	0.017828577519823512	0.000529739371430577	0.0010390598742608904	15	22	22
ENSG00000100055	CYTH4	-1.665791644133584	NA	0.09575492100457453	0.05517318830842321	0.11495736501088746	1.7390262269829514e-19	1.0054808080421655e-18	19	26	26
ENSG00000115290	GRB14	-1.6652813879359851	NA	0.09585662999202166	0.02437113178097818	0.021033272764062787	0.0001652914814957765	0.0003462298297509553	9	12	12
ENSG00000100364	KIAA0930	1.6647244417071718	NA	0.09596774436024273	0.042475182993994574	0.16971090878435027	7.834580961944798e-29	6.826993339247528e-28	6	7	7
ENSG00000116663	FBXO6	1.6639595181919904	NA	0.09612051953979756	0.012044367502197867	0.05251929690478137	1.9621741344477523e-09	6.356124713193144e-09	11	16	16
ENSG00000116688	MFN2	1.6632979177725318	NA	0.09625281532353533	0.2255969654573722	0.6583396203017686	6.315843474364659e-158	2.8502736774178828e-155	5	8	8
ENSG00000108100	CCNY	-1.6632400184950487	NA	0.0962643999825398	0.014548765084875109	0.023574675925330142	6.59171338250388e-05	0.00014425892393639492	2	3	3
ENSG00000119411	BSPRY	-1.6629640216586339	NA	0.09631963758314387	0.007295641607186191	0.12918577517931065	7.322155032182937e-22	4.747358663399062e-21	7	14	14
ENSG00000257698	GIHCG	1.6627519926907037	NA	0.09636208997180502	0.02922843160040248	0.07550848454473265	4.5119700500982046e-13	1.8392149842912794e-12	11	13	13
ENSG00000087008	ACOX3	1.6626227727769274	NA	0.09638796969290982	0.030810925521569596	0.04502328502872322	2.933977793584127e-08	8.703474343915273e-08	22	34	34
ENSG00000184857	TMEM186	-1.6625477634577324	NA	0.09640299485281	0.006207597800166308	0.018529910538000065	0.00041028441959148576	0.0008175653627207053	6	8	8
ENSG00000196968	FUT11	1.6621880109844136	NA	0.09647508312577517	0.06706731587755929	0.03689241982585528	5.467339336703778e-07	1.4540850230324612e-06	6	9	9
ENSG00000125835	SNRPB	-1.662029631131705	NA	0.09650683342219883	0.011207292551543511	0.03643176247481605	6.451784569591735e-07	1.7079600738488525e-06	10	11	11
ENSG00000215012	RTL10	1.6617897892708222	NA	0.0965549302633452	0.07939409965146953	0.08068011786627266	6.710758224095172e-14	2.872043743074822e-13	13	16	16
ENSG00000067182	TNFRSF1A	-1.661614598089449	NA	0.0965900744564726	0.0025231505708806115	0.020905143203001658	0.00017314779203039612	0.00036171415343272785	5	10	10
ENSG00000166105	GLB1L3	1.6615804976606068	NA	0.09659691635600243	0.02192709682777485	0.023325318249395103	7.213010237425026e-05	0.00015723390436202082	28	46	46
ENSG00000124523	SIRT5	1.6609325503929657	NA	0.09672699397932889	0.012231102892863263	0.015969101928345573	0.0010453789595313246	0.001978283356544106	5	5	5
ENSG00000173402	DAG1	1.6607839866667844	NA	0.09675683838935897	0.00904724336420632	0.012545545606218452	0.003696626704743356	0.006507231714190496	7	7	7
ENSG00000089902	RCOR1	1.6605913189230042	NA	0.09679555365876624	0.05037864560442253	0.1323664638368758	2.1314968039515833e-22	1.4156870135927848e-21	19	28	28
ENSG00000125821	DTD1	1.6604103886686765	NA	0.09683192163918981	0.14961652231040806	0.13415471494944967	1.0630598422572245e-22	7.151986361266828e-22	30	41	41
ENSG00000164404	GDF9	1.6603556283853005	NA	0.09684293091260461	0.07866715516099801	0.036050826075763376	7.398400948629282e-07	1.9459383108595637e-06	8	13	13
ENSG00000260966	AP001486.2	1.660279013296419	NA	0.09685833566232047	0.0055385777370122935	0.011011194370135856	0.006556033066021754	0.011137138291154735	16	22	22
ENSG00000186260	MRTFB	-1.659360408782959	NA	0.09704318916940027	0.0048415816281799015	0.011558573289992605	0.005340734665592282	0.009186385033123575	1	1	1
ENSG00000077585	GPR137B	1.6588373277220483	NA	0.0971485763059199	0.07326268095202777	0.10202636187081023	2.3417570727987033e-17	1.217671074633868e-16	14	15	15
ENSG00000272092	AC087623.2	1.658432721607959	NA	0.09723015659054882	0.002510862294419981	0.032658831315634386	2.5035710159065697e-06	6.296192895113912e-06	12	14	14
ENSG00000066230	SLC9A3	-1.6581270936910504	NA	0.09729181631369062	0.3233497081706898	0.2482250004489052	2.5314924005293046e-43	3.707306846855426e-42	33	41	41
ENSG00000115507	OTX1	1.6575419138527403	NA	0.09740996220965921	0.1673589941757283	0.20778292985388883	1.1018146218139029e-35	1.2414598521344693e-34	7	8	8
ENSG00000263307	AC007216.4	-1.6566907338656351	NA	0.09758201735735891	0.0040374689989923435	0.01189726579046452	0.004706105510094624	0.008168522610588331	6	7	7
ENSG00000105655	ISYNA1	-1.6563878839093336	NA	0.09764329315227233	0.010615060738298257	0.021721439353469856	0.00012882672973856975	0.00027294904723087875	12	13	13
ENSG00000115274	INO80B	-1.6563349268131813	NA	0.09765401114801796	0.031125284883417058	0.030668579470335914	5.1201586120860525e-06	1.251326778376282e-05	7	9	9
ENSG00000110060	PUS3	-1.656217731969773	NA	0.09767773357499515	0.009188903709379017	0.037718293446926655	4.0630877011496675e-07	1.093844442496321e-06	14	18	18
ENSG00000092203	TOX4	-1.656066504133873	NA	0.09770835172094489	0.0921473751953359	0.04464961135170994	3.3566730901884464e-08	9.907674152089787e-08	6	8	8
ENSG00000166199	ALKBH3	-1.655805523491048	NA	0.09776120886348207	0.01109969979322709	0.024800943616360007	4.234207160620737e-05	9.483142039634977e-05	2	2	2
ENSG00000225850	AL355490.1	-1.6551651838692982	NA	0.09789099545444416	0.005514500651468096	0.019116658405501585	0.00033141495099408376	0.0006684821212182478	6	7	7
ENSG00000241839	PLEKHO2	-1.6551370880906524	NA	0.09789669317017113	0.15274253995919654	0.23895675425434545	1.5449246912885062e-41	2.136605929911822e-40	15	18	18
ENSG00000100890	PRORP	-1.6550149317009772	NA	0.097921469096163	0.11802698464309307	0.18280175288702738	3.740317527979144e-31	3.557554369790035e-30	20	30	30
ENSG00000159579	RSPRY1	1.654141092830527	NA	0.09809884841844188	0.015808385754665026	0.010674575610817357	0.007439820921352196	0.01253049390888517	15	23	23
ENSG00000268658	LINC00664	1.6540730135520767	NA	0.09811267850579183	0.19004411017138162	0.29439721231599636	1.4877112115665348e-52	2.956287319484879e-51	3	5	5
ENSG00000136938	ANP32B	1.653948449557127	NA	0.09813798731431048	0.008250549310576564	0.02511472095504325	3.7811227236156725e-05	8.505046378185357e-05	10	13	13
ENSG00000099875	MKNK2	-1.6536117360190272	NA	0.09820642659175438	0.018255791339643758	0.01515075579063666	0.0014116331127534188	0.00262617663816537	12	14	14
ENSG00000152582	SPEF2	-1.6534786224365234	NA	0.09823349332954745	0.006967096750902466	0.02003445888015434	0.00023744744186467967	0.00048807217793807886	1	1	1
ENSG00000077514	POLD3	-1.653361595355674	NA	0.09825729402946053	0.008543304018999135	0.01826814177476713	0.0004513211327106866	0.0008932147841725983	10	16	16
ENSG00000140400	MAN2C1	-1.6528320522621356	NA	0.09836504887091091	0.5196467957194287	0.6548118087959439	1.9573599326429817e-156	7.992087020212975e-154	19	26	26
ENSG00000053501	USE1	-1.652249153184212	NA	0.09848377002651199	0.0543410571216708	0.09794822490817111	1.0849824616193506e-16	5.421434800206947e-16	7	9	9
ENSG00000260630	SNAI3-AS1	-1.651038288139078	NA	0.09873075699088364	0.13089742664757198	0.2052188109279406	3.2620986930981006e-35	3.6184819203065546e-34	31	40	40
ENSG00000074219	TEAD2	1.6509752591734226	NA	0.09874362689224503	0.02338491370588799	0.0562184811218604	5.143353990883052e-10	1.7417728591953683e-09	13	19	19
ENSG00000196739	COL27A1	1.6508538142049674	NA	0.09876842854936614	0.014819568033886222	0.017815494693671278	0.0005322726973232125	0.0010432192656241563	13	24	24
ENSG00000250361	GYPB	1.6508070451755155	NA	0.09877798111063028	0.0032009501974326906	0.033262968028233496	2.0149311463107917e-06	5.110790449354203e-06	2	4	4
ENSG00000163346	PBXIP1	1.6508009121344123	NA	0.09877923383727062	0.007259821720124592	0.013395381974955297	0.0026970576187438466	0.004829470721921084	5	5	5
ENSG00000244041	LINC01011	1.6502205078855645	NA	0.09889784382672857	0.0449083835529149	0.13691628400812775	3.6211246900578615e-23	2.492921208743568e-22	6	9	9
ENSG00000173226	IQCB1	-1.649814180803573	NA	0.09898094746616924	0.22193472039354198	0.47627225183530536	6.776679112501859e-96	4.924291105944677e-94	12	18	18
ENSG00000159377	PSMB4	1.6495988287940528	NA	0.09902501471358624	0.006089855956779755	0.01831776001857396	0.00044323730320093904	0.0008783310044595451	5	7	7
ENSG00000119138	KLF9	-1.6495191257694155	NA	0.09904132822643337	0.005194024244915516	0.01878669265450042	0.0003736769302172334	0.0007480954560232705	2	3	3
ENSG00000153107	ANAPC1	1.649021462824439	NA	0.09914323775489732	0.005068619380247342	0.01385952920413132	0.002271670767525228	0.004109375737583348	4	4	4
ENSG00000166908	PIP4K2C	1.6487711860075476	NA	0.09919452010704957	0.022794856335823302	0.034353423352097935	1.3616409194048448e-06	3.502967315762629e-06	7	11	11
ENSG00000144635	DYNC1LI1	-1.6485646303995487	NA	0.099236859815464	0.01684538926351836	0.11396459955339198	2.539577518945936e-19	1.4521912261555139e-18	16	22	22
ENSG00000157613	CREB3L1	-1.6471794461420268	NA	0.09952116723189122	0.006402469810291024	0.011978589902793024	0.004565482512479256	0.007943735755530312	5	6	6
ENSG00000076513	ANKRD13A	1.6470197180383115	NA	0.09955399297802	0.0033779437542424086	0.01585750598299557	0.0010890349913656816	0.0020568128928337088	6	8	8
ENSG00000107816	LZTS2	1.6454586916253096	NA	0.0998752546286687	0.010570883980924196	0.01404617584207516	0.0021203698400983273	0.0038515223374479624	9	12	12
ENSG00000175221	MED16	-1.644241166215707	NA	0.1001263967083303	0.18437024668052662	0.3454657418770648	1.7393337403081354e-63	4.734576875007018e-62	12	22	22
ENSG00000139350	NEDD1	-1.6441017282083283	NA	0.10015519104964651	0.34509651133794056	0.498772492851992	2.827773543018557e-102	2.5389260989123156e-100	8	8	8
ENSG00000161031	PGLYRP2	-1.6439598927656784	NA	0.10018448724121275	0.0029659357889475317	0.02063709148585583	0.00019081798703318324	0.0003965989164503768	11	12	12
ENSG00000186204	CYP4F12	1.643722220075272	NA	0.10023359398722699	0.3008039423339972	0.24939208483838102	1.5031664619576632e-43	2.2222242806993076e-42	48	71	71
ENSG00000275888	AC132872.3	1.6429169016149008	NA	0.10040012755642656	0.006692703643185301	0.01250990738369433	0.003745934332596321	0.006590646134163774	8	12	12
ENSG00000151117	TMEM86A	-1.6427692859953587	NA	0.10043067721970242	0.022403190435577477	0.034375972561537675	1.3506512207122481e-06	3.475737962784265e-06	9	14	14
ENSG00000206140	TMEM191C	-1.6427204136463793	NA	0.10044079318706735	0.007635810206777958	0.011888086212533185	0.004722252453375577	0.008195719797888653	2	6	6
ENSG00000197249	SERPINA1	1.6419292612340886	NA	0.10060466490074343	0.04088057238231548	0.14598577552128625	1.0300684129069515e-24	7.594429584239601e-24	23	30	30
ENSG00000187997	C17orf99	-1.6415528142836546	NA	0.10068271328733262	0.00787497583545627	0.015613443231486685	0.0011910319111194062	0.002238602174899901	12	17	17
ENSG00000268573	AC011815.1	-1.6411316484427203	NA	0.10077009038231911	0.029712081698154702	0.024729380804538487	4.344941074242336e-05	9.714653778641697e-05	8	11	11
ENSG00000067167	TRAM1	1.6405077410895261	NA	0.10089964025501424	0.017969016156513706	0.05524260280023323	7.324483175566384e-10	2.4456301008136277e-09	16	20	20
ENSG00000269194	AC006942.1	1.6395475536571869	NA	0.10109927549026589	0.03580825352015716	0.07324199979545251	1.037338105387208e-12	4.152500272942398e-12	6	6	6
ENSG00000131435	PDLIM4	-1.639528190192142	NA	0.10110330463639979	0.030430098170981808	0.0179770891306005	0.0005018188144410422	0.000988024207675021	7	9	9
ENSG00000126522	ASL	1.6394640431448977	NA	0.10111665325562184	0.024716093918379787	0.03853366334192026	3.0308233713004957e-07	8.254024137594442e-07	3	3	3
ENSG00000021355	SERPINB1	1.6391313868905162	NA	0.10118589956459377	0.03001426167378554	0.05997649188318955	1.315538406588715e-10	4.626777714230901e-10	7	12	12
ENSG00000139344	AMDHD1	1.6387917202218334	NA	0.101256644144107	0.24917706525700667	0.334946793025836	3.6279279350722534e-61	9.25823454740388e-60	8	10	10
ENSG00000105643	ARRDC2	1.6386160633699234	NA	0.10129324478730108	0.03405003048807348	0.01933575589669544	0.0003060419868785095	0.0006205881557265648	16	18	18
ENSG00000141873	SLC39A3	1.638277079721853	NA	0.10136390671634683	0.09044212656669656	0.1390375183972543	1.579899873046973e-23	1.109034094264533e-22	16	24	24
ENSG00000048392	RRM2B	-1.6380512044242515	NA	0.10141101273791027	0.009400485758520708	0.04188929241442776	9.06656477445844e-08	2.5831952038077387e-07	8	11	11
ENSG00000258181	AC008083.3	-1.6378092992329576	NA	0.10146148110644647	0.1232697426447642	0.1876036265918033	5.158334884099923e-32	5.08977473690619e-31	4	5	5
ENSG00000128944	KNSTRN	-1.6376312265711213	NA	0.10149864495588048	0.3685584216663377	0.37410080569875886	5.4235574424249225e-70	1.8308776885855314e-68	8	10	10
ENSG00000260274	AC068338.2	-1.6373969311470784	NA	0.10154755903575151	0.14408961736378637	0.1700540083550203	6.817601212597279e-29	5.946848585698411e-28	13	16	16
ENSG00000198796	ALPK2	-1.6373175810551779	NA	0.10156412928479126	0.00948845170543043	0.027796963830813877	1.4385848725308932e-05	3.371640286870615e-05	19	27	27
ENSG00000113734	BNIP1	1.6371377520513692	NA	0.10160168996838002	0.040018378418471466	0.11968993209654506	2.8446592700940965e-20	1.7068950952709468e-19	18	23	23
ENSG00000169047	IRS1	1.6371022027497941	NA	0.10160911642057238	0.003985993732900324	0.03985694098743047	1.8833390739473708e-07	5.216827940417294e-07	2	4	4
ENSG00000178163	ZNF518B	1.6369884076926584	NA	0.10163289176436725	0.02168476295606765	0.04936457356948277	6.132837971869169e-09	1.9170987674003716e-08	9	11	11
ENSG00000165501	LRR1	-1.6369704464705155	NA	0.10163664482972064	0.037687286095901266	0.1396410475518781	1.2473561560661274e-23	8.781162036279975e-23	13	16	16
ENSG00000159921	GNE	1.6367025025309199	NA	0.10169264583311141	0.015824523391666796	0.01339072288121723	0.0027017135428024494	0.004837302729747255	8	9	9
ENSG00000177842	ZNF620	1.6365206776267698	NA	0.10173066171664662	0.010859988130940265	0.012166743289368322	0.004256264053858497	0.007438918901306498	4	4	4
ENSG00000160593	JAML	-1.6351723988918594	NA	0.10201291247015382	0.0015818268139946386	0.040636473406128616	1.4228981520435935e-07	3.989092759423833e-07	13	20	20
ENSG00000196456	ZNF775	-1.6347637923989378	NA	0.10209857374845306	0.00710355539180091	0.04918632262001102	6.540354434767583e-09	2.0410919913157164e-08	7	10	10
ENSG00000130764	LRRC47	-1.6341502692265675	NA	0.10222730176954367	0.07969236131363788	0.09946937826748582	6.12852319448994e-17	3.114016126290607e-16	17	24	24
ENSG00000006530	AGK	-1.6341130405628015	NA	0.10223511715676094	0.01382062416342339	0.02096835344830702	0.00016922623978532554	0.00035386669748549535	4	7	7
ENSG00000226696	LENG8-AS1	-1.6335002729299417	NA	0.1023638233681848	0.03443775767899833	0.09136301777756468	1.2740214257004987e-15	6.0254256561880456e-15	23	29	29
ENSG00000105993	DNAJB6	1.6334824391189156	NA	0.10236757112618157	0.08951442794050174	0.151219339345257	1.2992992542182638e-25	9.960519852744303e-25	6	9	9
ENSG00000198393	ZNF26	1.6332503984178985	NA	0.10241634420581619	0.0006449047788371211	0.015870943491444738	0.001083682363539737	0.0020473800652575686	5	12	12
ENSG00000122188	LAX1	1.6331135641601884	NA	0.10244511432592503	0.016011095630515976	0.07892776130958985	1.2811695090747218e-13	5.387635093458167e-13	6	7	7
ENSG00000053524	MCF2L2	-1.6330951452255247	NA	0.10244898749449519	0.000795712076837426	0.05400625307817338	1.1459162346236241e-09	3.775469261779161e-09	1	2	2
ENSG00000247317	LY6E-DT	1.6322643841053277	NA	0.10262380268841063	0.10492985375828218	0.09177358662434842	1.0931377717048028e-15	5.1899832909650224e-15	25	32	32
ENSG00000065613	SLK	1.632040938982364	NA	0.10267086221599146	0.028880742940251575	0.04910379971160394	6.73806829290468e-09	2.1008443322519323e-08	6	7	7
ENSG00000101439	CST3	-1.6317966819031955	NA	0.1027223245634696	0.011106650174542538	0.10096467981191158	3.492595119806459e-17	1.8013387581822847e-16	8	10	10
ENSG00000070404	FSTL3	1.6317361150216911	NA	0.10273508853007224	0.04296797499346903	0.07451289378852098	6.505323123960707e-13	2.63361157348447e-12	10	24	24
ENSG00000251002	AC244502.1	1.6311394873964993	NA	0.10286089027285623	0.016604258809453543	0.019446029037657214	0.0002940199407639571	0.000597694163603734	11	16	16
ENSG00000277149	TYW1B	1.630852772184544	NA	0.10292138909496788	0.39547543391274076	0.5000768009176314	1.182835776967408e-102	1.0732513618631788e-100	15	31	31
ENSG00000198380	GFPT1	-1.6298053667902561	NA	0.1031426391688319	0.07932346445162847	0.13873442037500214	1.7788956252806362e-23	1.244646310809369e-22	10	14	14
ENSG00000130255	RPL36	-1.6298020233525128	NA	0.10314334602939723	0.05545220893200232	0.037815338056546584	3.9237964133558195e-07	1.057839721626143e-06	18	22	22
ENSG00000167930	FAM234A	1.629009171749327	NA	0.103311077357324	0.03264543607143944	0.05528200911570269	7.220698107558951e-10	2.412385580489547e-09	8	15	15
ENSG00000232325	AC093627.1	1.628482814190878	NA	0.10342255038555234	0.0033088437156206705	0.078057281847644	1.7658440746953494e-13	7.366202879336061e-13	5	10	10
ENSG00000079950	STX7	-1.627947749718738	NA	0.10353596535782081	0.009702491083719959	0.06782518248480436	7.539118175851774e-12	2.872435849759655e-11	17	21	21
ENSG00000166965	RCCD1	-1.6276838758808594	NA	0.10359193377731388	0.007521754691897284	0.08092544922408816	6.129431284201598e-14	2.6278404273193305e-13	10	13	13
ENSG00000278627	AC005962.1	-1.626899562188065	NA	0.10375843099169932	0.002068221393872938	0.012834978078813791	0.0033197875251704885	0.0058734175455636755	4	8	8
ENSG00000146433	TMEM181	1.6266876214018136	NA	0.10380345909806978	0.0003812288854962381	0.027777618295932834	1.4486380920581031e-05	3.392420407033239e-05	4	8	8
ENSG00000267244	AC012615.6	-1.626548245702709	NA	0.10383307877364872	0.005517916983199666	0.015641698738283253	0.0011787465184687769	0.002217455467882959	8	9	9
ENSG00000260279	AC137932.1	-1.626503321417732	NA	0.10384262736939888	0.031242993176151004	0.033546898821784125	1.81946354134399e-06	4.633498703669154e-06	30	35	35
ENSG00000168884	TNIP2	-1.626104696493117	NA	0.1039273851229743	0.016987408785878302	0.017388672558781473	0.000621966978082959	0.0012082495116751437	24	34	34
ENSG00000167528	ZNF641	-1.6259123228017407	NA	0.10396830830101678	0.39098703263231704	0.5187554363808864	3.4793498353231245e-108	3.683171007775078e-106	7	9	9
ENSG00000139343	SNRPF	1.6257869560682439	NA	0.10399498414492322	0.04488101662271185	0.06834002983428446	6.246076198262225e-12	2.3861430323902625e-11	13	18	18
ENSG00000100526	CDKN3	1.6256839023173106	NA	0.10401691624917743	0.016001526049574978	0.027415939498866202	1.6500965493603454e-05	3.84476979958975e-05	3	5	5
ENSG00000213930	GALT	1.6256410177566207	NA	0.10402604410941425	0.018575522586321135	0.09362222997386192	5.481806866792683e-16	2.637696575719072e-15	10	12	12
ENSG00000170891	CYTL1	-1.6252461587314158	NA	0.10411011867004764	0.11523326802622083	0.20418691260230692	5.044107291150492e-35	5.534318358025578e-34	3	6	6
ENSG00000110002	VWA5A	-1.6251155753809732	NA	0.10413793474103647	0.04474389649837753	0.05102625416243582	3.365715822376746e-09	1.0716424180827854e-08	15	24	24
ENSG00000186812	ZNF397	1.6250106134797873	NA	0.10416029736643005	0.04887674747343595	0.039212468197768885	2.3744950055449028e-07	6.528814309778665e-07	20	28	28
ENSG00000203326	ZNF525	1.6249925617096947	NA	0.10416414376515169	0.0013131851835037308	0.14590060418666898	1.0652607933886792e-24	7.847146626212396e-24	7	12	12
ENSG00000174483	BBS1	-1.6245757687121258	NA	0.10425298372590924	0.08110521056040024	0.10512502140361396	7.274665228690433e-18	3.87914284847053e-17	8	8	8
ENSG00000100038	TOP3B	1.6240863524231808	NA	0.10435738025206237	0.020351230031190642	0.019392278127740446	0.0002998194019963892	0.0006086898218108297	10	12	12
ENSG00000175414	ARL10	1.6240567376472377	NA	0.1043636999908723	0.00896501512013148	0.014847597477224429	0.0015781237020486309	0.0029144134575093657	12	18	18
ENSG00000116127	ALMS1	-1.623322199107614	NA	0.10452054645699374	0.11040828821720947	0.1297066903853769	5.983947675965813e-22	3.898887488417086e-21	5	7	7
ENSG00000166793	YPEL4	1.6232936033818037	NA	0.10452665630340598	0.016181703070413292	0.0378103288513716	3.9308680271611895e-07	1.0595796258690229e-06	5	5	5
ENSG00000187837	HIST1H1C	1.6208744028652773	NA	0.10504457754529957	0.15200159861679768	0.027384179146116468	1.6690744954485493e-05	3.88793242630361e-05	31	40	40
ENSG00000035664	DAPK2	-1.6205168708910385	NA	0.105121293237463	0.02623869066231173	0.0630619500714093	4.2834086047951695e-11	1.552328279028579e-10	5	7	7
ENSG00000174004	NRROS	-1.6203230387700394	NA	0.10516290241112368	0.041890486504212544	0.10951858880442743	1.377932988722358e-18	7.627557399483446e-18	13	24	24
ENSG00000118508	RAB32	1.620294456478671	NA	0.10516903916410403	0.020017846866777364	0.015341446945092908	0.0013161106110989012	0.002460211561994229	27	34	34
ENSG00000087274	ADD1	1.6202160689261618	NA	0.10518587080051651	0.0432004683321753	0.054328488829476246	1.0197785817273647e-09	3.369592080547703e-09	9	10	10
ENSG00000132522	GPS2	1.6201815329839786	NA	0.10519328715149452	0.030352819772842796	0.04711962015284787	1.378367723531439e-08	4.1959774643627726e-08	14	17	17
ENSG00000237945	LINC00649	1.6192096032183632	NA	0.10540217247057686	0.28466603977873106	0.46644669082237367	3.401269984154983e-93	2.226274006040985e-91	10	15	15
ENSG00000158773	USF1	-1.618921918424154	NA	0.10546406423350674	0.08981659706164935	0.17732040277380118	3.5409153487703814e-30	3.264685877207703e-29	10	14	14
ENSG00000197530	MIB2	1.6178961732337955	NA	0.1056849751308862	0.004354346020208158	0.06772947605556731	7.807407584039837e-12	2.972014043478339e-11	2	6	6
ENSG00000219626	FAM228B	1.6177577705875998	NA	0.10571481047563358	0.09107864607213749	0.14996096519313395	2.1398470573812483e-25	1.6273275914426175e-24	17	23	23
ENSG00000198553	KCNRG	-1.6175308629671088	NA	0.10576373922079985	0.02039749985419155	0.015398084538390278	0.0012890162022997581	0.0024121932402049926	7	9	9
ENSG00000072364	AFF4	-1.61730732957831	NA	0.10581195793358257	0.009931531419104545	0.03873914406311065	2.8149981681810274e-07	7.694358238147344e-07	6	10	10
ENSG00000044459	CNTLN	-1.6169820001339048	NA	0.10588216637591476	0.01059310997404847	0.05638146335811702	4.848371644796492e-10	1.6457784112552462e-09	3	5	5
ENSG00000069275	NUCKS1	-1.6167584256434504	NA	0.10593043678174789	0.04800423954444609	0.07186293929390997	1.7202031915723787e-12	6.800739510006136e-12	14	21	21
ENSG00000241657	TRBV11-2	-1.615437388420105	NA	0.10621600902101071	0.005339450711451203	0.05733503667644033	3.431361054414812e-10	1.1761825049402282e-09	1	8	8
ENSG00000168229	PTGDR	-1.6147636610635812	NA	0.1063618853700967	0.07880087513572996	0.0995718685291525	5.896968218058106e-17	3.0016951015576867e-16	4	4	4
ENSG00000253797	UTP14C	-1.6147404603288693	NA	0.10636691165179327	0.024075907452062208	0.015237488425186583	0.0013673477755017443	0.002549597368933284	7	8	8
ENSG00000204070	SYS1	1.614419517805911	NA	0.10643646099219992	0.061038469908120396	0.09231051157371262	8.946805425003858e-16	4.254818808468973e-15	14	15	15
ENSG00000187535	IFT140	1.6142806822913003	NA	0.10646655829049781	0.0862851951204938	0.09337010104818888	6.023324809077726e-16	2.8901510114961927e-15	12	16	16
ENSG00000104147	OIP5	1.6137598538845435	NA	0.10657952561198031	0.015257668099096258	0.01166732232095395	0.005128004847920438	0.008848878560775568	5	5	5
ENSG00000112293	GPLD1	1.6134363044515267	NA	0.10664975109020944	0.012069817046431707	0.02445865658027645	4.7907669617250145e-05	0.00010660031481331551	3	4	4
ENSG00000102981	PARD6A	-1.6132723371041633	NA	0.10668535373309712	0.00348382438022571	0.021725211156420454	0.00012865095061357767	0.00027264398814535876	12	17	17
ENSG00000257727	CNPY2	1.6127519175018155	NA	0.10679841614882482	0.032006920560733114	0.031813678547492646	3.392287941975509e-06	8.423739634656533e-06	14	20	20
ENSG00000147526	TACC1	1.6118910677772609	NA	0.10698564625078505	0.09622871430558856	0.16260247607124723	1.3795191146703575e-27	1.1450809921336865e-26	4	5	5
ENSG00000114026	OGG1	1.6115670576948387	NA	0.10705618399901469	0.010696798233315983	0.018473131435983694	0.00041885431569811893	0.0008334802343823441	6	7	7
ENSG00000257303	AC073896.2	-1.6113651344541315	NA	0.10710016179146002	0.1476344556839288	0.04410469601580183	4.084439596350816e-08	1.1969250621637072e-07	15	18	18
ENSG00000240563	L1TD1	-1.6110567302622287	NA	0.10716735818331298	0.038150443998369844	0.1378808930511552	2.483949518254449e-23	1.7259825886768859e-22	13	17	17
ENSG00000167468	GPX4	1.6107195120120759	NA	0.10724087092392097	0.09436871327579642	0.17953101473943442	1.4327497758297714e-30	1.3419020156037548e-29	6	9	9
ENSG00000237248	LINC00987	-1.6101623236227436	NA	0.10736242413245566	0.04401106156709268	0.12814881293594715	1.0939001680535924e-21	7.041777020251899e-21	11	14	14
ENSG00000118514	ALDH8A1	1.6100835640923326	NA	0.10737961468551292	0.17546459490345484	0.18432166095764346	2.000326068204842e-31	1.9282513627681185e-30	37	48	48
ENSG00000122783	CYREN	-1.6099037965255847	NA	0.10741886005823262	0.03621658977145358	0.13736551752867324	3.038272935334799e-23	2.1000944203166655e-22	6	9	9
ENSG00000167565	SERTAD3	-1.6097238878197893	NA	0.10745814761623489	0.031830183090740836	0.11830229301337819	4.8414160104194427e-20	2.881827253130268e-19	23	28	28
ENSG00000138175	ARL3	-1.609458969917497	NA	0.10751601977064743	0.02699841142322324	0.027844907259165008	1.4139704039075812e-05	3.319394723697619e-05	15	22	22
ENSG00000183020	AP2A2	-1.609188526946715	NA	0.10757512435174348	0.015518047422430051	0.020409131121955942	0.0002072641803794093	0.00042922031509799415	6	8	8
ENSG00000057757	PITHD1	-1.608995959851374	NA	0.10761722505168138	0.016917427934948437	0.01644438946882547	0.0008783518465944513	0.0016764447208957424	5	8	8
ENSG00000163946	TASOR	1.6089552602012496	NA	0.10762612483461172	0.12789798803972977	0.1495703862899664	2.4978880825607707e-25	1.8945724337830453e-24	9	11	11
ENSG00000164136	IL15	1.608626207739986	NA	0.10769810006492836	0.06003870840630439	0.15605179650694934	1.9001683442952002e-26	1.5044315298392608e-25	2	3	3
ENSG00000067334	DNTTIP2	-1.6073429883504946	NA	0.10797914901947608	0.02302909521243501	0.03333552304302033	1.9630686424961676e-06	4.9836660473970065e-06	2	2	2
ENSG00000007520	TSR3	-1.6070580843620466	NA	0.1080416269955329	0.0004931376865194253	0.017525742371323975	0.000591615665310865	0.00115317311257286	3	4	4
ENSG00000140104	CLBA1	1.6068247261825281	NA	0.10809282255685264	0.12702293539109452	0.021955942353053013	0.00011834355307302134	0.00025170204534903174	11	14	14
ENSG00000257702	LBX2-AS1	1.6056352711760102	NA	0.1083540709988597	0.054124670093784265	0.15949242010304515	4.803675769643127e-27	3.8912723558625406e-26	6	7	7
ENSG00000269300	AC008734.1	-1.6054832765558034	NA	0.10838749062995855	0.0022835238397961627	0.012877770796373247	0.0032674749403828647	0.0057862378926709776	3	5	5
ENSG00000204936	CD177	1.6053195406328464	NA	0.10842350099129344	0.07266573494581645	0.30322031528262516	2.1924183761802155e-54	4.6132248752287745e-53	23	40	40
ENSG00000267731	AC005332.2	1.605237905139228	NA	0.10844145858183474	0.04796382786450966	0.10627312020376185	4.7129960319581765e-18	2.539213602012277e-17	6	10	10
ENSG00000135605	TEC	1.6050187062856023	NA	0.10848968801768116	0.04502668901683924	0.09768076303485881	1.1995056565646352e-16	5.978007121309773e-16	10	14	14
ENSG00000143126	CELSR2	-1.6044342093719526	NA	0.10861837547693026	0.036458305841903044	0.045628411313476724	2.3592856173527033e-08	7.046218922323495e-08	10	10	10
ENSG00000196821	ILRUN	-1.6042261006711005	NA	0.10866422347662001	0.08620492910984683	0.09864991149641968	8.337545970180071e-17	4.204074561676508e-16	9	10	10
ENSG00000074054	CLASP1	-1.6040713986864001	NA	0.10869831547244589	0.027829504781617408	0.025646964620000445	3.120884156249518e-05	7.078434386393729e-05	22	26	26
ENSG00000237181	AC147651.4	1.6035586613071755	NA	0.10881136896838861	0.0061404195854669	0.21523515250281228	4.609005905490303e-37	5.439768910753833e-36	4	26	26
ENSG00000254997	KRTAP5-9	-1.6033294232455644	NA	0.10886194376119919	0.04153428699777615	0.030721035100326376	5.0244917642420576e-06	1.2289974221221943e-05	10	24	24
ENSG00000164253	WDR41	1.6033162366421982	NA	0.1088648535718674	0.11597319723847481	0.2537794129993718	2.1034350799718043e-44	3.214956166349062e-43	41	54	54
ENSG00000100979	PLTP	1.6023949454964705	NA	0.10906830184477352	0.0030880099459849666	0.06102962500979198	8.972064360248278e-11	3.1954710636323514e-10	5	6	6
ENSG00000205593	DENND6B	-1.6021482784103427	NA	0.1091228242155352	0.05122628989547981	0.07352690649451271	9.343483807795247e-13	3.7551301574849e-12	17	25	25
ENSG00000254639	AC116021.1	-1.6020235762370165	NA	0.10915039611917271	0.017534930865065232	0.022403421943069747	0.00010065560810480324	0.00021590281718439908	6	7	7
ENSG00000141068	KSR1	-1.6018234547187984	NA	0.10919465490707413	0.09614664147961023	0.2996890252128411	1.193228216805281e-53	2.4506192443106304e-52	9	13	13
ENSG00000007047	MARK4	1.6015890571445361	NA	0.10924651221636822	0.3461427426065292	0.5218651172216495	3.9798036246235146e-109	4.292430965954003e-107	9	11	11
ENSG00000162746	FCRLB	-1.600020702588356	NA	0.10959399077841915	0.042648355117044644	0.04786670790163169	1.0528481028427646e-08	3.228771837562692e-08	14	18	18
ENSG00000113318	MSH3	-1.5993664250090889	NA	0.10973920798829372	0.296863256548436	0.4510992440033906	4.4916603713673595e-89	2.6653108549681263e-87	34	43	43
ENSG00000182134	TDRKH	1.5991031259752053	NA	0.10979769022812501	0.08358110160020653	0.08096169999420738	6.047902769312606e-14	2.594833239703324e-13	8	8	8
ENSG00000081913	PHLPP1	1.598691923126846	NA	0.10988907315381585	0.005895926596501597	0.02052485955283712	0.0001987443147172115	0.0004124233123288311	9	11	11
ENSG00000049449	RCN1	-1.5986286141513464	NA	0.10990314784780704	0.051292368196051326	0.07008358643391407	3.3009235170774007e-12	1.2818735822998267e-11	23	43	43
ENSG00000164713	BRI3	1.5982696337437412	NA	0.10998298242165469	0.015815101372936558	0.030535420797308598	5.371276501626436e-06	1.310643436630503e-05	5	6	6
ENSG00000272977	AL008721.2	1.59826826089877	NA	0.1099832878201056	0.467263462968613	0.30626909779296035	5.043002399427493e-55	1.0850997258190975e-53	40	67	67
ENSG00000197568	HHLA3	1.5982208970595482	NA	0.10999382463001675	0.31316693751703845	0.21962145742814485	7.01867329532981e-38	8.524307956204738e-37	45	60	60
ENSG00000259803	SLC22A31	1.597914771991334	NA	0.1100619460696704	0.1358057058992795	0.27032062141808244	1.1424299217152803e-47	1.945534332422576e-46	12	22	22
ENSG00000198826	ARHGAP11A	-1.597767331410524	NA	0.11009476763858597	0.0018841857328305948	0.09087180153815287	1.530058119833345e-15	7.210488237708721e-15	6	20	20
ENSG00000231050	AL109917.1	-1.5976751896883727	NA	0.11011528312189904	0.06999404424597583	0.16247978113718373	1.4492404529571e-27	1.2006292042396765e-26	9	20	20
ENSG00000112053	SLC26A8	1.5975302397992155	NA	0.11014756253049952	0.15637097613384607	0.18682883451680346	7.106707591161475e-32	6.960190090281447e-31	13	15	15
ENSG00000224138	AC000123.1	1.5974611030361436	NA	0.11016296147632143	0.02453225419356809	0.034425964965906046	1.326601955532462e-06	3.417439828064622e-06	12	17	17
ENSG00000263004	AC007114.1	-1.597328629747602	NA	0.11019247222320348	0.09355826248732255	0.0800522545838992	8.461416403934954e-14	3.601509801714582e-13	13	25	25
ENSG00000164323	CFAP97	1.5969614676307555	NA	0.11027429666419325	0.01083060165947999	0.040843716126459234	1.320689011224453e-07	3.712868172702975e-07	3	7	7
ENSG00000183048	SLC25A10	1.5968058109283445	NA	0.11030900024680658	0.0020803008257406596	0.03580289221304119	8.087894410665001e-07	2.1201360631075222e-06	1	2	2
ENSG00000154945	ANKRD40	1.596771860672295	NA	0.11031657058506335	0.008339429638876962	0.019497915358054934	0.00028852865197479655	0.0005868791190506211	12	16	16
[truncated: 8,207 more rows]
