# Supplementary material for: SUMMIT: An integrative approach for better transcriptomic data imputation improves causal gene identification
Source: Nat Commun. 2022 Oct 25;13:6336. doi: 10.1038/s41467-022-34016-y (PMC9593997; doi:10.1038/s41467-022-34016-y)
Supplement: Supplementary file 7 — Source Data [file 41467_2022_34016_MOESM7_ESM.zip › Source Data/Figure-3/real-data-new/JTI/SYTP]

gene	gene_name	zscore	effect_size	pvalue	var_g	pred_perf_r2	pred_perf_pval	pred_perf_qval	n_snps_used	n_snps_in_cov	n_snps_in_model
ENSG00000204304	PBX2	-6.804952757794674	NA	1.0108240182888922e-11	0.023724325899196673	0.08455785271997343	1.598743930269625e-14	7.097297349260628e-14	12	32	32
ENSG00000073969	NSF	-5.757967103837785	NA	8.513293992639457e-09	0.00692567873304646	0.0447002829778349	3.295969664171619e-08	9.731849822809761e-08	7	18	18
ENSG00000134744	TUT4	5.221508426486523	NA	1.774715524034561e-07	0.009027227599616756	0.025042625958052192	3.8807247105070275e-05	8.723364538010882e-05	4	14	14
ENSG00000076685	NT5C2	5.206745252260662	NA	1.9218164027281175e-07	0.00869623616795326	0.06656231721689751	1.1956840664220337e-11	4.4966636085683017e-11	4	12	12
ENSG00000166557	TMED3	5.058245232244272	NA	4.2313206859603807e-07	0.07755088549374427	0.1318889311160279	2.5660575530310547e-22	1.6938152800973657e-21	24	72	72
ENSG00000140474	ULK3	4.808395038087711	NA	1.5214687884747313e-06	0.0185474467498963	0.23702533104902948	3.6166766567693316e-41	4.922411744995021e-40	2	9	9
ENSG00000213578	CPLX3	4.724697376138776	NA	2.304582866306311e-06	0.0005871837793277225	0.019956436607779314	0.00024426860656887343	0.000501552003597894	2	10	10
ENSG00000005882	PDK2	-4.667903985362257	NA	3.0428803100127848e-06	0.07100643634475876	0.08071227640557196	6.631531090710072e-14	2.839553724708789e-13	13	44	44
ENSG00000213523	SRA1	-4.632411213078752	NA	3.6143135509509695e-06	0.018475542769870977	0.12530205470751393	3.2855241486634206e-21	2.0661332462570225e-20	9	24	24
ENSG00000140497	SCAMP2	4.497815132141113	NA	6.8655353993025305e-06	0.0012132793978291848	0.20876000861642485	7.279326599693689e-36	8.261626198421382e-35	1	19	19
ENSG00000111252	SH2B3	4.424534178927304	NA	9.665060186455264e-06	0.0016681368362390031	0.02325033766968293	7.411076860923914e-05	0.00016130544115748724	5	23	23
ENSG00000198270	TMEM116	4.406975613263791	NA	1.0482398480757152e-05	0.008269002399988862	0.09520145995184617	3.036984089879805e-16	1.4821070050469201e-15	5	22	22
ENSG00000184517	ZFP1	4.383468317593239	NA	1.168046426410361e-05	0.00021823500946077217	0.08156962534047316	4.831180685000288e-14	2.0827028046020596e-13	2	19	19
ENSG00000255557	AP001266.2	-4.291319226630582	NA	1.7761476305947308e-05	0.002543891187622139	0.09524463546691218	2.988305707763295e-16	1.4591815086114107e-15	2	6	6
ENSG00000089902	RCOR1	-4.186294201881633	NA	2.835457814340019e-05	0.0018350271370760742	0.1323664638368758	2.1314968039515833e-22	1.4156870135927848e-21	4	28	28
ENSG00000120314	WDR55	-4.166348918024261	NA	3.0951685492071617e-05	0.00041963276192929263	0.05878497719683997	2.0277261129468152e-10	7.04629688164639e-10	2	6	6
ENSG00000138449	SLC40A1	4.132031440734864	NA	3.595712218368561e-05	0.0036584301836854274	0.05404159856882503	1.1313525803818848e-09	3.729635794111677e-09	1	7	7
ENSG00000138621	PPCDC	-4.120212915685766	NA	3.7852244327314595e-05	0.04705498510989548	0.03901994486851984	2.5446820728156003e-07	6.982200458674357e-07	10	32	32
ENSG00000103653	CSK	4.114233016967773	NA	3.884688757338248e-05	2.508714719817142e-05	0.014539783933630295	0.001767501684838842	0.0032438876705159782	1	7	7
ENSG00000083520	DIS3	-4.080016981421979	NA	4.50324109032484e-05	0.016238075382452366	0.016417935871727258	0.0008868980516985816	0.001691250382361723	4	20	20
ENSG00000239265	CLRN1-AS1	-4.06669245106106	NA	4.768510740475449e-05	0.1817574050327987	0.27214288810542153	4.9394824149272273e-48	8.521849490300505e-47	15	27	27
ENSG00000131165	CHMP1A	4.051776723569426	NA	5.083016080818634e-05	0.0193099366781467	0.08196941603287139	4.167464183760263e-14	1.8065683338550238e-13	10	74	74
ENSG00000176087	SLC35A4	4.041795253753662	NA	5.3043538449357286e-05	0.0013418312720863313	0.08949620822233692	2.5540680707617683e-15	1.1879499144424617e-14	1	8	8
ENSG00000111300	NAA25	3.954315277607318	NA	7.675414451451295e-05	0.0018261152943031766	0.020043138323155598	0.0002367005641790138	0.0004865952979028899	2	10	10
ENSG00000047849	MAP4	3.9232654874240547	NA	8.735679565548187e-05	0.07003439313381406	0.08857389007504186	3.599762407241002e-15	1.6643927075162022e-14	4	4	4
ENSG00000274173	AL035661.1	-3.9034790439584945	NA	9.481976374638904e-05	0.07892069568081966	0.444231559630142	2.8796107953336207e-87	1.5929821138443956e-85	15	30	30
ENSG00000128487	SPECC1	-3.8745300566170684	NA	0.0001068306579149501	0.022395965036482834	0.04266769657662159	6.85161780094101e-08	1.9727735672991502e-07	7	19	19
ENSG00000196968	FUT11	3.8424645125736197	NA	0.00012180503011948845	0.03875586514974889	0.03689241982585528	5.467339336703778e-07	1.4540850230324612e-06	4	9	9
ENSG00000138095	LRPPRC	3.835091904635505	NA	0.00012551735179980994	0.00779198022516402	0.10806847652797931	2.3881986472144158e-18	1.3068034014384178e-17	7	22	22
ENSG00000255363	LINC02757	-3.8293992463045883	NA	0.00012845646135553385	0.008169641813816105	0.040640279276404935	1.420951710172169e-07	3.984287259277719e-07	8	27	27
ENSG00000070081	NUCB2	-3.7478179931640625	NA	0.0001783796141159551	4.3029033613235755e-08	0.10857906659967759	1.9679440959487153e-18	1.0816754263277089e-17	1	6	6
ENSG00000089050	RBBP9	3.7235206646454073	NA	0.0001964637722289041	0.00964490284499088	0.02454883338459392	4.6373898167964534e-05	0.00010333497656996152	6	12	12
ENSG00000197766	CFD	-3.706698656082153	NA	0.0002099785405143611	0.00036938130166456877	0.5943484007867378	5.30999038358066e-133	1.0588491289305202e-130	1	36	36
ENSG00000116014	KISS1R	-3.706698656082153	NA	0.0002099785405143611	2.9652817179930115e-05	0.03716594739996389	4.955409505476073e-07	1.3230627060471614e-06	1	12	12
ENSG00000136379	ABHD17C	3.699049512671416	NA	0.00021640838493117756	0.07568964673426995	0.12702068112459816	1.692102704277119e-21	1.0787311998382273e-20	4	16	16
ENSG00000228649	SNHG26	-3.6461742523908383	NA	0.0002661735172978706	0.005324513483929147	0.1792706463701397	1.5940605146678473e-30	1.4872983550619648e-29	6	40	40
ENSG00000214435	AS3MT	-3.633060422141925	NA	0.00028007939928912046	0.07702727846371643	0.23377419932399573	1.5067925359799048e-40	2.0015480402416257e-39	6	21	21
ENSG00000259407	AC021739.2	-3.624259154150018	NA	0.0002897909218037327	0.0039138422423606635	0.04037225124919638	1.5647508869385178e-07	4.3696324637858067e-07	5	14	14
ENSG00000118898	PPL	-3.59231186942004	NA	0.0003277572636063601	0.0009606029969692302	0.021684389518799377	0.0001305662492076677	0.00027646383598744204	2	12	12
ENSG00000244617	ASPRV1	-3.5520798889072083	NA	0.000382198800479059	0.0010299606063126447	0.12318908893621437	7.416372320857145e-21	4.573296257834563e-20	2	14	14
ENSG00000148926	ADM	-3.4747214112224567	NA	0.0005113841441444793	0.002508517875386466	0.016606589517317638	0.0008277355735650606	0.001586015346487958	8	26	26
ENSG00000170027	YWHAG	3.4678334655400893	NA	0.0005246723268754344	0.00646036519671167	0.023894772973401084	5.8721633732071664e-05	0.0001292041694728377	2	10	10
ENSG00000178802	MPI	-3.462161446257095	NA	0.0005358556111080455	0.026516717522108137	0.14641450572734446	8.69768404802406e-25	6.434710256236609e-24	3	11	11
ENSG00000085449	WDFY1	-3.4322820702168206	NA	0.0005985246969377896	0.010906228246594724	0.023856688993120514	5.953466087151272e-05	0.00013092586551494893	11	30	30
ENSG00000137822	TUBGCP4	-3.4275441169738774	NA	0.000609067329882996	3.223897015158613e-06	0.021808062878742044	0.00012484992495474345	0.00026498160433773455	1	7	7
ENSG00000166741	NNMT	3.416761463437754	NA	0.0006337077858475802	0.005713434024437437	0.010759526658597102	0.00720592591451312	0.012165231690095047	3	3	3
ENSG00000271851	AC087501.4	3.3900011503922074	NA	0.0006989233037078512	0.009047866465311765	0.07746554516431864	2.195925768435352e-13	9.120351417509773e-13	5	29	29
ENSG00000141002	TCF25	3.3711087177477608	NA	0.0007486630643378444	0.005001262443616597	0.07035874873934209	2.9846243199174157e-12	1.161936945794864e-11	6	36	36
ENSG00000272602	ZNF595	3.3634926152480333	NA	0.0007696289532616338	0.05884386377823878	0.16783277860382473	1.6754684600392842e-28	1.4402310085821395e-27	4	20	20
ENSG00000156398	SFXN2	3.362820772364727	NA	0.0007715043530859176	0.059746780538711984	0.07767933344616486	2.0296521195933827e-13	8.437940411856224e-13	3	15	15
ENSG00000186111	PIP5K1C	3.311272284752384	NA	0.0009287279307001524	0.004473133827636646	0.0981106424109531	1.0208297832288372e-16	5.114288621849644e-16	2	11	11
ENSG00000203875	SNHG5	-3.31106199666227	NA	0.0009294261466761569	0.667029915962384	0.6869999303677178	1.2090858382724907e-170	1.0912954231860496e-167	9	32	32
ENSG00000106804	C5	-3.3073224450356906	NA	0.0009419240246203891	0.0068882630777157144	0.0937036962947412	5.317435629129683e-16	2.560042212351065e-15	3	12	12
ENSG00000255201	AC087623.1	-3.2996678352355957	NA	0.0009679932655752446	0.0002571090335793194	0.05561077566728004	6.410103913863434e-10	2.1533177672643296e-09	1	5	5
ENSG00000127124	HIVEP3	-3.299248934823511	NA	0.0009694390168706326	0.007608149491573358	0.08549157341196426	1.130956218351071e-14	5.071853605779947e-14	7	21	21
ENSG00000101181	MTG2	-3.260266612357904	NA	0.0011130753045955257	0.03208559223401648	0.12365010058527794	6.2102916403537856e-21	3.848944392498268e-20	12	39	39
ENSG00000228696	ARL17B	3.251265669137892	NA	0.0011489244283687003	0.0035208418909135736	0.37824702163494656	5.8588516719390655e-71	2.0338754518640288e-69	7	43	43
ENSG00000100991	TRPC4AP	3.2422176192655106	NA	0.0011860341907299731	0.00486832354358173	0.19465902434068494	2.7501880067799276e-33	2.846286911784489e-32	4	18	18
ENSG00000166532	RIMKLB	3.235953657259709	NA	0.0012123706549518466	0.01582521937404741	0.019014451431211936	0.000343964612199134	0.0006918424976076647	14	22	22
ENSG00000028116	VRK2	3.212332157007104	NA	0.0013166205567670085	0.0002601262819287559	0.05325306432133181	1.504860362710916e-09	4.913718651966775e-09	3	11	11
ENSG00000254427	LINC02696	3.212067529865142	NA	0.0013178339449299668	0.007193107442196043	0.0442280905066929	3.906928388585691e-08	1.1480451496891025e-07	11	21	21
ENSG00000243566	UPK3B	3.2109842300415044	NA	0.0013228119385291653	0.002807050761449286	0.1357559762482047	5.695466361085124e-23	3.8789337818208415e-22	1	15	15
ENSG00000171206	TRIM8	3.207412269110103	NA	0.0013393490476429186	0.002399201686055664	0.05138464007232605	2.9569567179370438e-09	9.45707772396538e-09	2	6	6
ENSG00000204428	LY6G5C	-3.195966925828628	NA	0.0013936308601181886	0.09236288813555416	0.4817618750353739	1.9956509898832098e-97	1.534682458542922e-95	15	36	36
ENSG00000178449	COX14	3.1751759181432204	NA	0.0014974568795523796	0.02490151537277297	0.12646558598455562	2.0968231161974897e-21	1.3303151912567795e-20	4	13	13
ENSG00000114770	ABCC5	3.158376861723448	NA	0.0015865031789875077	0.0006224735740534965	0.3059695976432357	5.8278651602870716e-55	1.2477161002966665e-53	2	20	20
ENSG00000197713	RPE	-3.1565951595685946	NA	0.0015962279401802433	0.006505701255329554	0.022661031700188572	9.170257920740054e-05	0.00019746453174632246	4	18	18
ENSG00000246228	CASC8	-3.1473527773732934	NA	0.0016475605102235522	0.06576308948816906	0.3566381921117304	5.447233825891453e-66	1.618970760488952e-64	16	35	35
ENSG00000153774	CFDP1	3.1451366972895096	NA	0.0016600924138241418	0.00474842879920587	0.15682716522250434	1.3944634166432427e-26	1.110197452739785e-25	2	14	14
ENSG00000214708	AC116407.1	3.1324953082747165	NA	0.0017332719770430252	0.004472950196464993	0.014302096782663868	0.0019293273356783974	0.0035279897076071335	3	11	11
ENSG00000146700	SSC4D	3.112639816000918	NA	0.00185422161303135	0.0015953863220993323	0.17609625033779033	5.8381687278134405e-30	5.333977384830724e-29	3	14	14
ENSG00000166436	TRIM66	-3.1053202657972983	NA	0.0019007309785881515	0.21847436532406506	0.5502196121814671	5.257325368215292e-118	6.935220979963388e-116	12	51	51
ENSG00000165995	CACNB2	3.100715424569134	NA	0.001930537281170562	0.0005843883207085436	0.01816521100150971	0.0004685669664309435	0.000925957007066634	2	5	5
ENSG00000140319	SRP14	-3.0999762192741485	NA	0.0019353618068207342	0.005862470178125167	0.05007037716892432	4.753414198927552e-09	1.4976354969209736e-08	2	15	15
ENSG00000112081	SRSF3	3.090138673782348	NA	0.002000630628581534	0.00010810388051004415	0.01012090447000085	0.009166326908737884	0.015243729650692976	1	4	4
ENSG00000221923	ZNF880	3.0837146452929147	NA	0.002044335776780701	0.16237752462882135	0.08468095180849837	1.5274487631521e-14	6.784309463686961e-14	3	11	11
ENSG00000174684	B4GAT1	3.0744554372836186	NA	0.0021088722404425677	0.0033657498894371853	0.017358241006635338	0.0006289154075222264	0.0012210200751272117	6	38	38
ENSG00000262879	AC005670.3	3.0647912025451656	NA	0.002178220078421111	0.003714887189756326	0.36935286208374	6.811394865404231e-69	2.20810227876781e-67	1	10	10
ENSG00000221995	TIAF1	3.0630739120703776	NA	0.002190759423941796	0.07912453836010669	0.06060992869493023	1.0450708915381965e-10	3.7036413967738233e-10	6	16	16
ENSG00000197548	ATG7	3.0619360804973104	NA	0.0021991040710997918	0.1356559234983722	0.09398792361217509	4.781519192830822e-16	2.3065618182237907e-15	14	57	57
ENSG00000182004	SNRPE	-3.0614471435546875	NA	0.0022026987853283773	0.0008831423543500403	0.02957289200784076	7.592966995841624e-06	1.8283037210290368e-05	1	6	6
ENSG00000231050	AL109917.1	-3.056077595047179	NA	0.0022425321224154708	0.0014738141973477336	0.16247978113718373	1.4492404529571e-27	1.2006292042396765e-26	2	20	20
ENSG00000136122	BORA	-3.052918127372365	NA	0.0022662776061769373	0.00521992390296982	0.016341140590132284	0.0009121857815676882	0.0017363829468425224	3	15	15
ENSG00000110852	CLEC2B	3.0348868370056152	NA	0.002406259534962555	0.0009485848765379294	0.03097760777454381	4.581717821563608e-06	1.1243829267600788e-05	1	5	5
ENSG00000167434	CA4	3.0305633544921875	NA	0.002440979704493917	1.2506560234119517e-05	0.01248029317473582	0.0037874146075166297	0.006661576728646429	1	5	5
ENSG00000150636	CCDC102B	-3.0218720102836576	NA	0.002512167435372413	0.00907927234373627	0.02969296158850557	7.272029468523847e-06	1.754474301571686e-05	11	21	21
ENSG00000117133	RPF1	-3.009972603053835	NA	0.002612712556743338	0.004969150332293719	0.023211542330418704	7.515690036972098e-05	0.00016352013250955913	10	17	17
ENSG00000127554	GFER	-2.993675599832744	NA	0.0027563884249001917	0.00374852493220752	0.03550992343894656	8.985897781454639e-07	2.348356614662688e-06	2	10	10
ENSG00000116962	NID1	-2.9911970720945127	NA	0.0027788609415416907	0.015086816701875946	0.04720290393948654	1.3375938748560351e-08	4.07359214347472e-08	8	20	20
ENSG00000163646	CLRN1	-2.9804775635151146	NA	0.002877993198898722	0.009073424069970314	0.013732934161520676	0.0023804661403274766	0.004294404990582358	7	23	23
ENSG00000166451	CENPN	2.9799014335394345	NA	0.0028834114729296267	0.040360013738728696	0.0652599467241052	1.92298321973171e-11	7.144115952161848e-11	5	9	9
ENSG00000115816	CEBPZ	-2.952896036191162	NA	0.003148079663877109	0.015474037910329518	0.02234542759010417	0.00010278921405741029	0.0002202589318843595	5	14	14
ENSG00000204852	TCTN1	2.9507577419281006	NA	0.0031699544103462054	0.005882291829319977	0.024170062073700052	5.316653030323484e-05	0.00011760000363345471	1	10	10
ENSG00000151164	RAD9B	-2.9507577419281006	NA	0.0031699544103462054	1.3105334688181114e-10	0.09319698581716873	6.425719731239521e-16	3.078923377229018e-15	1	5	5
ENSG00000261061	AC092718.4	-2.946960745477669	NA	0.003209139389014882	0.01262157996748608	0.03563184232413842	8.600677958654274e-07	2.2518019284421702e-06	2	13	13
ENSG00000272483	AC022001.3	-2.9269184453938526	NA	0.003423386377809822	0.012940467514118769	0.067036943031077	1.0054525974214353e-11	3.7954009670218344e-11	6	18	18
ENSG00000131016	AKAP12	2.9207054164407698	NA	0.0034923987982707896	0.0012327375508196967	0.012623250800610986	0.0035913867992268655	0.006333027477628947	3	7	7
ENSG00000131351	HAUS8	-2.9186736383421445	NA	0.0035152403899991903	0.000548392400851362	0.10638870968269114	4.5113399984881355e-18	2.432860680316762e-17	2	13	13
ENSG00000054282	SDCCAG8	-2.917002092600242	NA	0.0035341340173647325	0.10718907464869327	0.3011117082798086	6.03569428377391e-54	1.2500739284110964e-52	3	8	8
ENSG00000188372	ZP3	2.916076046978917	NA	0.003544640919036222	0.0019972390523688424	0.47234400114161107	8.255300229619048e-95	5.778373209703553e-93	2	20	20
ENSG00000107960	STN1	-2.913185235797169	NA	0.003577623111605993	0.006956477574649846	0.08489041374127385	1.4133496977474399e-14	6.292194695397416e-14	7	21	21
ENSG00000170425	ADORA2B	-2.88833063995882	NA	0.0038729252789196688	0.02264429219445616	0.10284073695047483	1.722871273445128e-17	9.018778836480618e-17	3	12	12
ENSG00000135506	OS9	-2.8779993090077602	NA	0.004002060157803884	0.0027196960454573026	0.03779777143045164	3.9486516843525136e-07	1.0640387764764496e-06	2	8	8
ENSG00000148803	FUOM	-2.8754758089394876	NA	0.004034190576972563	0.007206991445836167	0.054646729560122155	9.088183498609143e-10	3.0151530047910272e-09	5	35	35
ENSG00000100014	SPECC1L	2.8739408418565775	NA	0.004053848876124435	0.0013368978624373298	0.05131653588660861	3.0306214829929694e-09	9.68201155534979e-09	2	4	4
ENSG00000172247	C1QTNF4	2.8739159598808386	NA	0.004054168254131161	0.01192190128733632	0.16197894530116408	1.772210491999889e-27	1.4646572398701734e-26	2	9	9
ENSG00000066379	ZNRD1	2.8724513858964893	NA	0.004073007396950463	0.07019875490469459	0.20189566183576865	1.325044035352941e-34	1.4300302178897158e-33	24	53	53
ENSG00000183049	CAMK1D	-2.8700790289955123	NA	0.004103692202945241	0.05935788733990988	0.14701823712449175	6.853239422436586e-25	5.0833132722908746e-24	6	10	10
ENSG00000152784	PRDM8	-2.8618745411379543	NA	0.004211435767019049	0.011833874748258947	0.014356780619860674	0.001890817429389555	0.0034616876370878063	10	18	18
ENSG00000272092	AC087623.2	-2.847964444638804	NA	0.004399984001808474	0.0006229947367662996	0.032658831315634386	2.5035710159065697e-06	6.296192895113912e-06	4	14	14
ENSG00000198492	YTHDF2	2.847576601341792	NA	0.0044053490834879555	0.002031466819237895	0.01751588236175497	0.0005937482920594125	0.001156935514205984	2	6	6
ENSG00000228801	AC064807.1	2.840042554316937	NA	0.004510751607372309	0.0019232315771689535	0.029026550155921052	9.241988767734036e-06	2.205550589728235e-05	6	16	16
ENSG00000162881	OXER1	2.832751907612857	NA	0.00461491879238792	0.036103232130584084	0.1721539618768889	2.907539055959921e-29	2.574155254034935e-28	3	13	13
ENSG00000179818	PCBP1-AS1	-2.8245234489440914	NA	0.004735098337662291	0.00018811880018328362	0.15330316061826746	5.67852985831914e-26	4.40837974378972e-25	1	9	9
ENSG00000106771	TMEM245	-2.8228632872821255	NA	0.004759686314890938	0.007621874492421124	0.05588247353293842	5.809244458598179e-10	1.9583788720365672e-09	7	21	21
ENSG00000140264	SERF2	-2.8220187981010425	NA	0.004772237989099515	0.0018490770518690065	0.047839706877161624	1.0631511055731603e-08	3.2592024149935876e-08	6	14	14
ENSG00000065989	PDE4A	2.8205475551322072	NA	0.004794176701662727	0.008781211544710552	0.014908805700108987	0.00154298172498895	0.002853817256453355	3	19	19
ENSG00000196072	BLOC1S2	-2.8047877859212975	NA	0.005034971755727934	0.02646571579589074	0.08525066230334553	1.2366467243081097e-14	5.529922992218976e-14	11	34	34
ENSG00000086504	MRPL28	-2.8010475635528564	NA	0.005093701084685737	0.0005377414449894499	0.0992340476638305	6.695098423087067e-17	3.3948622962010673e-16	1	5	5
ENSG00000108559	NUP88	2.8009776409251463	NA	0.005094804888427715	0.01236212885191738	0.05898354238911829	1.8867115017469875e-10	6.578937686754593e-10	4	18	18
ENSG00000231711	LINC00899	2.7955491542816167	NA	0.005181162218071687	3.6871000662849095e-06	0.07043897637002762	2.898231891145977e-12	1.1290726647265415e-11	1	14	14
ENSG00000030110	BAK1	2.791789746597695	NA	0.005241740403290881	0.23043411219248147	0.5563199872423359	5.464448621529938e-120	7.4967863528493526e-118	7	26	26
ENSG00000127561	SYNGR3	-2.7862500032582926	NA	0.005332173004372387	0.002053629300500136	0.06772365956529572	7.824016406981948e-12	2.977675485204914e-11	3	19	19
ENSG00000152749	GPR180	-2.783538397895054	NA	0.005376949752348565	0.0007173711371937765	0.29655709524188123	5.324121819014076e-53	1.070379426427578e-51	5	20	20
ENSG00000101367	MAPRE1	-2.783306371435554	NA	0.005380796930729337	0.10178454178774193	0.22688851572610302	3.035087733789335e-39	3.862310590135336e-38	4	7	7
ENSG00000148634	HERC4	-2.779721975326538	NA	0.005440545604537294	0.004142178600385178	0.018450631845448352	0.0004222998876449104	0.0008397519449469583	1	3	3
ENSG00000138433	CIR1	2.7624005079922056	NA	0.0057378046107938755	0.002598586413582025	0.03636613495124602	6.605768965592489e-07	1.74737516567863e-06	2	11	11
ENSG00000166750	SLFN5	2.758000019902925	NA	0.005815619437075874	0.012478496536951494	0.34228190800465563	8.835880116490026e-63	2.3565553362004267e-61	6	42	42
ENSG00000145425	RPS3A	-2.7575215466807386	NA	0.005824137480664849	0.012217377122284559	0.034846504702097984	1.140525350055586e-06	2.9554048395441594e-06	4	17	17
ENSG00000198252	STYX	-2.755710493790792	NA	0.005856480792961832	0.021786245336098783	0.02212733304253995	0.00011122727444851002	0.00023736143971098781	2	7	7
ENSG00000243678	NME2	-2.746456675665876	NA	0.006024284209439533	0.032029161902011286	0.37050259434205374	3.6972321256684205e-69	1.2093147755591821e-67	10	30	30
ENSG00000137404	NRM	2.7253246535863416	NA	0.0064238287488821875	0.13482259480919057	0.05718841202042766	3.6187358030400365e-10	1.2384294609126638e-09	12	39	39
ENSG00000159322	ADPGK	2.7150098656563664	NA	0.0066273796133074474	0.0011773925808451758	0.045162842482378306	2.7901282500435866e-08	8.29684573608418e-08	7	23	23
ENSG00000161640	SIGLEC11	-2.710354407648027	NA	0.006721134874041735	0.05217882501776043	0.38854984462591996	2.1789421846497954e-73	8.088025871116741e-72	17	53	53
ENSG00000109920	FNBP4	-2.7078278064727783	NA	0.006772515094883031	0.00011056017410804668	0.0293868233682069	8.118553060247084e-06	1.9502176747664177e-05	1	8	8
ENSG00000221866	PLXNA4	-2.707628445801075	NA	0.006776584221801906	0.02189267785196522	0.05055127351232643	3.995648182176682e-09	1.2651656328683144e-08	17	49	49
ENSG00000156735	BAG4	2.701789671369829	NA	0.0068967375027093976	0.010632221179545556	0.033311031385221804	1.9804243144022843e-06	5.026982914103726e-06	4	5	5
ENSG00000101400	SNTA1	-2.69844322395025	NA	0.0069664620023658684	0.01061704187749932	0.05721014573045309	3.590330189099526e-10	1.2291988902548966e-09	3	16	16
ENSG00000185100	ADSSL1	-2.6958324657457204	NA	0.007021297081000633	0.00349054607354788	0.020049156082435383	0.0002361841142323636	0.000485650044960528	3	10	10
ENSG00000179846	NKPD1	-2.6888895034790044	NA	0.007169014506929604	0.0006339965579534667	0.010173318705078068	0.008986667721495449	0.014965271388223485	1	3	3
ENSG00000124783	SSR1	2.6840881947962973	NA	0.007272791806493481	0.01630434220516407	0.10364374387269429	1.2726824348761712e-17	6.723731076922817e-17	4	24	24
ENSG00000131748	STARD3	2.6800789784698207	NA	0.00736047915971659	0.18315247140976235	0.15776444257288155	9.58966913292418e-27	7.670393468307685e-26	6	27	27
ENSG00000224043	CCNT2-AS1	2.679589986801148	NA	0.007371238752769217	0.00023190521128010192	0.014704093329600649	0.001663718667327027	0.0030639080139595347	1	6	6
ENSG00000213719	CLIC1	2.6791512966156006	NA	0.007380903535334955	0.0014381066130749447	0.01600090886016044	0.0010332625144060387	0.0019568656940418725	1	5	5
ENSG00000254554	AC080023.1	2.677452564239502	NA	0.007418435627765266	0.01081300678776114	0.13055061477584165	4.314025507452097e-22	2.8291098824969792e-21	1	7	7
ENSG00000149480	MTA2	2.676022477749599	NA	0.00745016483112461	0.03817998436369081	0.028708487245145763	1.0362499221981826e-05	2.461990844524333e-05	7	26	26
ENSG00000140943	MBTPS1	-2.6755909742509547	NA	0.007459762435242568	0.036083998553183984	0.23270732732652996	2.4036076498682407e-40	3.17806226581268e-39	7	34	34
ENSG00000169612	RAMAC	-2.6752512286727184	NA	0.007467326938486868	0.07928684923532268	0.06082207914784247	9.675157901124264e-11	3.4337599926817054e-10	12	27	27
ENSG00000226124	FTCDNL1	-2.673748758869008	NA	0.007500862274410219	0.02974938043257992	0.12823561952261403	1.0577687490778063e-21	6.81686444116321e-21	14	54	54
ENSG00000243273	AC020636.1	2.6643956097158092	NA	0.007712680012777478	0.15850164775353057	0.24167794117629066	4.6440014940711573e-42	6.52252101734859e-41	15	22	22
ENSG00000011258	MBTD1	2.6483750343322754	NA	0.00808797451623806	4.622974876563012e-05	0.024455730579047374	4.795827947733353e-05	0.00010668524254206677	1	5	5
ENSG00000114023	FAM162A	-2.6461862826205036	NA	0.008140497405994214	0.002254804987960716	0.015610902203363385	0.0011921430535277075	0.00224019956442545	2	15	15
ENSG00000215533	LINC00189	-2.6454313299229715	NA	0.008158684491692363	0.017607206316605124	0.12595490801097167	2.5538551554533228e-21	1.614303798778807e-20	9	18	18
ENSG00000174171	AC020659.1	2.6422961655479	NA	0.008234601460412543	0.037246754956116	0.19160767653674224	9.801625294225101e-33	9.9992904325203e-32	14	40	40
ENSG00000232629	HLA-DQB2	2.642276392100076	NA	0.008235082267226634	0.018688671279714804	0.671875849143407	8.554340624354191e-164	5.239228120251786e-161	12	38	38
ENSG00000118260	CREB1	2.64211344241457	NA	0.008239045472613062	0.00756272624403786	0.011031792283390936	0.0065055597260223015	0.011059064605626135	2	5	5
ENSG00000158792	SPATA2L	-2.641621164636124	NA	0.008251028849506173	0.002485208130488449	0.20200245909162656	1.2667927655457951e-34	1.3680245048076097e-33	4	26	26
ENSG00000180376	CCDC66	2.6350693447080054	NA	0.008412009569968017	0.07965879557279935	0.23171336526964914	3.7116354529880475e-40	4.866271894747097e-39	8	21	21
ENSG00000176125	UFSP1	-2.6320853233337402	NA	0.008486254774244284	0.00011659466395010978	0.07990647261415891	8.929144051519699e-14	3.7930614649371146e-13	1	14	14
ENSG00000239672	NME1	2.6272406578063965	NA	0.008608043062776525	6.988658544243122e-05	0.13260348589815318	1.9438952921208323e-22	1.2945965190128213e-21	1	7	7
ENSG00000106211	HSPB1	-2.627119779586792	NA	0.00861110165358391	2.840161991371305e-07	0.04766640686978167	1.131718350631091e-08	3.4644480533689e-08	1	6	6
ENSG00000204348	DXO	2.6248650731262924	NA	0.008668331002246689	0.005307683120368877	0.011632342818511818	0.005195473587071639	0.008953590246677873	2	5	5
ENSG00000014123	UFL1	-2.623840093612671	NA	0.00869445942114928	0.03928516345950094	0.04657435533253261	1.6777684677698926e-08	5.076226438564906e-08	1	11	11
ENSG00000138286	FAM149B1	-2.623278137494505	NA	0.008708814463641289	8.851675476506364e-07	0.03430781033731489	1.3841452712327897e-06	3.5597941296297406e-06	2	17	17
ENSG00000083290	ULK2	-2.61801426181511	NA	0.00884431085738087	0.060932528501252414	0.02900292668243452	9.320871130758134e-06	2.2231379557909768e-05	5	11	11
ENSG00000174851	YIF1A	2.617002360827097	NA	0.00887057277851027	0.008788236503301012	0.03039278721525422	5.653951537219734e-06	1.3747286957575675e-05	2	4	4
ENSG00000039123	MTREX	2.6159214973449707	NA	0.008898701409102016	5.079539624908457e-07	0.01548141646580347	0.0012501716925576018	0.0023448752439757534	1	8	8
ENSG00000161405	IKZF3	-2.614232301712036	NA	0.008942820980684604	0.0031503750008918356	0.06358291781314145	3.543250487971113e-11	1.291460204425433e-10	1	5	5
ENSG00000105327	BBC3	2.6140999794006348	NA	0.008946285303042423	0.0026314977297505673	0.040938324272461704	1.2765013548939146e-07	3.593355504772775e-07	1	9	9
ENSG00000137802	MAPKBP1	-2.6110045432589755	NA	0.009027669442521981	0.006679613944393192	0.022913366889617516	8.37078010604937e-05	0.00018127352953484108	3	21	21
ENSG00000108599	AKAP10	2.6087441444396973	NA	0.009087516028333832	0.0009691033609997911	0.40616192106495397	1.2280705139264753e-77	5.0143288674583633e-76	1	6	6
ENSG00000114455	HHLA2	-2.603969489219054	NA	0.009215095983453278	0.0022476295126859953	0.027905013422790885	1.3837064727672703e-05	3.252355030357171e-05	2	5	5
ENSG00000175895	PLEKHF2	-2.603362106383158	NA	0.00923143948299531	0.009589601432677647	0.09858897620920591	8.530502086589581e-17	4.2963166015543236e-16	4	17	17
ENSG00000165917	RAPSN	-2.6014494895935054	NA	0.009283073421994924	0.0022198788874775942	0.013544690620835577	0.0025520745274623165	0.004586139167080715	1	2	2
ENSG00000124177	CHD6	-2.5958170082061596	NA	0.00943663079129139	0.007166506796987826	0.010783623751104065	0.007140953970880733	0.012059105824385396	6	16	16
ENSG00000167994	RAB3IL1	-2.591490983963013	NA	0.0095561045551508	0.10742976834365042	0.23196231038620405	3.329093738238941e-40	4.3747608059049505e-39	1	4	4
ENSG00000128694	OSGEPL1	2.584090948104858	NA	0.009763604428276153	0.00010920672177955493	0.020984433727140678	0.00016824293518921202	0.0003519822002634862	1	5	5
ENSG00000164010	ERMAP	2.582587420743134	NA	0.009806251461555116	0.07822081809561282	0.038268126770357666	3.3344032023016447e-07	9.046302881865355e-07	4	9	9
ENSG00000213551	DNAJC9	-2.5790006345510856	NA	0.009908660466173495	0.00041458221980764993	0.02199798523026772	0.00011655668030299089	0.000248116994850545	2	20	20
ENSG00000104953	TLE6	2.5752383857306524	NA	0.01001710205085219	0.004323112114421841	0.034687990251950795	1.2073829663878129e-06	3.1225170397503546e-06	3	20	20
ENSG00000242852	ZNF709	-2.5744776725769043	NA	0.010039156584788371	3.794182736654916e-05	0.010289531278040004	0.008601040869266743	0.014370542660469152	1	5	5
ENSG00000187189	TSPYL4	2.57300159026824	NA	0.010082074445849671	0.014674477483804786	0.01834684610487132	0.0004385664827124175	0.0008696781466275726	12	34	34
ENSG00000023608	SNAPC1	-2.5728947897610057	NA	0.010085186055397091	0.03761390613778618	0.17964638165294988	1.3665811788777436e-30	1.280628450086034e-29	7	29	29
ENSG00000005884	ITGA3	-2.5714387923419757	NA	0.010127691602991243	0.0001813873868956424	0.02782369866516684	1.4248065800562901e-05	3.3430028788323054e-05	5	19	19
ENSG00000176293	ZNF135	2.560921439845147	NA	0.010439495977389492	0.012506937151901766	0.06548810406107836	1.769452603614911e-11	6.585143814972244e-11	7	29	29
ENSG00000130684	ZNF337	-2.5516843741241577	NA	0.010720358582276822	0.005231331143991809	0.02830195922479011	1.1994910122071004e-05	2.83685993219412e-05	3	7	7
ENSG00000106144	CASP2	2.5506596985996257	NA	0.010751925219816452	0.048684845574257056	0.0311260318468414	4.3436329205055205e-06	1.0687081915889409e-05	17	40	40
ENSG00000143384	MCL1	-2.549625954474184	NA	0.010783854939834813	0.008429714057188304	0.05386179032235741	1.207411826620025e-09	3.971213159705947e-09	3	26	26
ENSG00000196535	MYO18A	2.5465710086499658	NA	0.010878707623085924	0.1276684343673313	0.09831798544128488	9.444008237346027e-17	4.743857564799268e-16	11	35	35
ENSG00000169682	SPNS1	2.544565613362113	NA	0.010941375377016513	0.014727122236311452	0.31396966543363314	1.197317078117756e-56	2.7088114211927967e-55	2	22	22
ENSG00000168385	SEPTIN2	2.5414343548560305	NA	0.011039867512530417	0.09514339898037646	0.5001790263063453	1.104628554360395e-102	1.0130093624987387e-100	10	37	37
ENSG00000114739	ACVR2B	2.5383458137512207	NA	0.011137786856374052	7.679352906047727e-05	0.06391883443923439	3.135177596836834e-11	1.1468677604128597e-10	1	9	9
ENSG00000070444	MNT	2.532099320124513	NA	0.011338187043828725	0.006059037537215148	0.10108609581274093	3.3365942127539685e-17	1.7229525490670823e-16	8	47	47
ENSG00000262319	AC007952.6	2.5319248025339	NA	0.011343831600485755	0.033083345179459614	0.08185207483928376	4.3522304975520544e-14	1.88333083024275e-13	3	25	25
ENSG00000204856	FAM216A	-2.530716896057129	NA	0.01138296828737406	1.597788322025526e-05	0.13118303502997844	3.375266809813344e-22	2.221975068003418e-21	1	7	7
ENSG00000114812	VIPR1	-2.5263849915253638	NA	0.011524311419724157	0.012844040208385041	0.061107099463318236	8.722884204274595e-11	3.1080145692729073e-10	10	31	31
ENSG00000091622	PITPNM3	2.5244914930516105	NA	0.01158658091940854	0.00864196020357338	0.03321522173418882	2.0498057828933405e-06	5.1961743341962895e-06	3	11	11
ENSG00000161551	ZNF577	2.5220230770622014	NA	0.0116682053221646	0.018829100845228312	0.07527277547171776	4.92038250228238e-13	2.0018894313556472e-12	7	29	29
ENSG00000155849	ELMO1	-2.5154970148420754	NA	0.011886468387629353	0.009822895794769417	0.06575944463587712	1.6027091864655816e-11	5.978868792407714e-11	7	21	21
ENSG00000103260	METRN	-2.5139642639677415	NA	0.01193825301991349	0.0007753480239536267	0.07742674159835528	2.227530843832871e-13	9.249376862200945e-13	4	21	21
ENSG00000203705	TATDN3	2.5090774824765782	NA	0.012104692966695516	1.872725776670423e-05	0.11490864990966532	1.771657899642149e-19	1.022968394645226e-18	2	28	28
ENSG00000132199	ENOSF1	-2.499592542648315	NA	0.012433621998611488	0.0003325055214850291	0.07657837698015858	3.0440803733951685e-13	1.252469633477777e-12	1	15	15
ENSG00000167083	GNGT2	-2.498159186731882	NA	0.012484011989973643	0.015858603832097567	0.04298460783397719	6.113036792165676e-08	1.7690257838145322e-07	2	9	9
ENSG00000117091	CD48	-2.4948296906872387	NA	0.012601759790854143	0.006575530209797259	0.050123301002938006	4.663442418527693e-09	1.4703690758472404e-08	6	28	28
ENSG00000105767	CADM4	-2.4912915229797363	NA	0.012727963841728057	0.007469483769129761	0.01644832972020652	0.0008770860161227157	0.0016744014349870256	1	1	1
ENSG00000197536	C5orf56	2.4736552092300093	NA	0.013373869777802878	0.01308892938362918	0.11748891243799957	6.609793580498993e-20	3.90462797492171e-19	7	16	16
ENSG00000134575	ACP2	2.472948136588945	NA	0.01340035883144264	0.02692178776103147	0.17612659004924464	5.766313058588081e-30	5.271135535273294e-29	2	6	6
ENSG00000146085	MMUT	2.469273904929415	NA	0.013538754396568797	0.0006470690616886293	0.18915298266813393	2.715485262008413e-32	2.721674854364832e-31	4	14	14
ENSG00000224805	LINC00853	2.4691562650708443	NA	0.01354320626995726	0.1152350832832592	0.16328058994520725	1.050338331666534e-27	8.782180424061136e-27	3	14	14
ENSG00000204710	SPDYC	-2.467197472061907	NA	0.013617523638361917	0.39350604674949197	0.44503372603695784	1.775945818880692e-87	9.888212612982139e-86	4	12	12
ENSG00000128383	APOBEC3A	2.4660549916703167	NA	0.013661035927185962	0.06674173219984625	0.2021916347228681	1.169806801142908e-34	1.2656792954447779e-33	14	41	41
ENSG00000177000	MTHFR	-2.459771750869927	NA	0.013902540164992573	0.015028619898450361	0.36834508845247177	1.1626161430526965e-68	3.7406574553866215e-67	4	17	17
ENSG00000141564	RPTOR	2.4574473285623886	NA	0.01399283282439767	0.0008870574397234059	0.13212070354024844	2.34509738831136e-22	1.5545448439177235e-21	2	13	13
ENSG00000115944	COX7A2L	-2.4566581249237065	NA	0.014023607099339292	0.007731530581513658	0.021430788497509286	0.000143123249859161	0.0003016370421328195	1	1	1
ENSG00000001036	FUCA2	2.4559328055527776	NA	0.014051942930453188	0.03734800771792203	0.07578917893447067	4.069504999497247e-13	1.6639947838907553e-12	11	28	28
ENSG00000149016	TUT1	-2.4558316952668378	NA	0.014055896985698537	0.06198313224765576	0.018351382072595002	0.00043784254675354633	0.0008684434228864869	9	24	24
ENSG00000162377	COA7	-2.454430694936825	NA	0.01411078616593813	0.0007320282800288117	0.012310790442913985	0.004033966427375142	0.007072742077809662	5	18	18
ENSG00000050344	NFE2L3	2.453549938070971	NA	0.014145389712741773	0.08610001464604577	0.10670597279036619	4.0009908198020444e-18	2.165814127802565e-17	2	11	11
ENSG00000197566	ZNF624	2.452179342233337	NA	0.014199387194469804	0.0013650910251057154	0.014198065863972108	0.0020047922170096056	0.0036594126375197157	2	14	14
ENSG00000004777	ARHGAP33	2.447820956242528	NA	0.014372305510844119	0.0013132888530178683	0.17529385998955385	8.099348262907807e-30	7.325723805939135e-29	3	22	22
ENSG00000213722	DDAH2	2.4466543197631836	NA	0.014418905624750802	3.90316373985214e-07	0.046749398505907196	1.575177427751341e-08	4.775940188915797e-08	1	10	10
ENSG00000178719	GRINA	2.4463782915414494	NA	0.014429950767481268	0.004107595239489919	0.05966058820002126	1.4754941455996693e-10	5.170259318121931e-10	3	13	13
ENSG00000255310	AF131215.5	2.4425752235423945	NA	0.014582890161412197	0.008372741541000981	0.09563083327789829	2.5860796237127274e-16	1.265658660589314e-15	7	19	19
ENSG00000162438	CTRC	2.4323298064445424	NA	0.015002040076733622	0.012457292505073556	0.030493683737924254	5.45249581036186e-06	1.3289489859564458e-05	2	5	5
ENSG00000156050	FAM161B	2.42974951284717	NA	0.015109261016684835	0.12820828216933375	0.06580029046884156	1.5790046223412713e-11	5.894286083702755e-11	4	32	32
ENSG00000157426	AASDH	2.428141729614661	NA	0.015176411249808263	0.08165897585854826	0.17109368664034583	4.4720437005055723e-29	3.9328757651266697e-28	3	10	10
ENSG00000143643	TTC13	-2.4194466020138115	NA	0.015544142740364942	0.002383543557694309	0.0664446355674585	1.2481631525809777e-11	4.689910145401224e-11	4	15	15
ENSG00000198742	SMURF1	2.4186594783890047	NA	0.015577815368528083	0.0021719006875474582	0.03745362687897949	4.468610219936602e-07	1.1975651924002624e-06	4	26	26
ENSG00000034677	RNF19A	2.415747656835932	NA	0.01570293970593714	0.0028759395974068324	0.017908498159686325	0.0005145251192287881	0.0010112998589861877	5	16	16
ENSG00000116473	RAP1A	2.410864134292783	NA	0.015914775801026664	0.02968981653849527	0.08952570870441372	2.526174011254324e-15	1.1759326308089144e-14	2	8	8
ENSG00000102854	MSLN	-2.4076360405415644	NA	0.016056178920372366	0.018231598708139944	0.06127823638186345	8.196667214693506e-11	2.9259917998496865e-10	10	67	67
ENSG00000234936	AC010883.1	-2.4052672474709524	NA	0.016160642747702264	0.014401984658949877	0.04497409641152626	2.986425573197329e-08	8.85140203158676e-08	3	9	9
ENSG00000136710	CCDC115	-2.40508596997478	NA	0.016168661640679465	0.00435320431659838	0.045494865513024244	2.475578812529107e-08	7.384536624815039e-08	4	21	21
ENSG00000119242	CCDC92	2.404244408706288	NA	0.016205934307749862	0.08518102754937106	0.10022764832038215	4.608526450832337e-17	2.359152838964888e-16	11	44	44
ENSG00000205268	PDE7A	-2.402646647187139	NA	0.01627690683277253	0.0032306820903591853	0.015983509779102796	0.0010398728176010852	0.001968297897245145	4	18	18
ENSG00000066697	MSANTD3	-2.401679997489297	NA	0.01631997786619017	0.004152056080638302	0.05350802783164412	1.3722760564154246e-09	4.497266914348881e-09	5	25	25
ENSG00000146830	GIGYF1	-2.3959078470770394	NA	0.01657925800262167	0.005532078573896772	0.17608969585622214	5.8538090649381724e-30	5.345419150938483e-29	2	20	20
ENSG00000003137	CYP26B1	2.3949290502395733	NA	0.016623581642440155	0.04539368152157833	0.26337409143668383	2.7403301553255842e-46	4.400179946973637e-45	3	4	4
ENSG00000140623	SEPTIN12	-2.3892292427363575	NA	0.01688376364597726	0.03927715385546945	0.20043564037153874	2.4484884647673576e-34	2.6161450892395897e-33	8	27	27
ENSG00000166275	BORCS7	-2.3891602016658893	NA	0.016886936985433726	0.20180047166475626	0.15460032530819964	3.3887723144739037e-26	2.657249950659029e-25	6	18	18
ENSG00000101294	HM13	-2.3852774123758786	NA	0.0170662465720738	0.019736565220251766	0.18992579008123908	1.970880584264679e-32	1.988154772914999e-31	3	8	8
ENSG00000114544	SLC41A3	2.3778206665142645	NA	0.01741529334869361	0.04626996551325326	0.3038868605439224	1.5908330693797675e-54	3.3597532397529107e-53	7	23	23
ENSG00000171262	FAM98B	-2.375587100884243	NA	0.017521056636497105	0.002369503836067986	0.017925291925103937	0.0005113844874318809	0.0010059339957523888	4	9	9
ENSG00000213676	ATF6B	2.3749378540311223	NA	0.017551905065152494	0.009336450084716296	0.016460619812534966	0.0008731495480630814	0.0016681864527332646	8	27	27
ENSG00000204356	NELFE	-2.37443897993726	NA	0.01757564099443355	0.02597802671604541	0.0458568249757954	2.1728879902678055e-08	6.515624435233886e-08	2	10	10
ENSG00000155229	MMS19	-2.3721165657043457	NA	0.01768650990706842	0.00871792178869044	0.015087519583189303	0.00144483171400673	0.002683862550205959	1	1	1
ENSG00000172732	MUS81	2.369603299527802	NA	0.01780717995029006	1.910272636020873e-05	0.052940225949120054	1.6851355600521268e-09	5.483565411638315e-09	2	7	7
ENSG00000274750	HIST1H3E	2.3675353593358777	NA	0.017907008823192103	0.003758758087385853	0.33350473723156177	7.495018923317653e-61	1.898553611757377e-59	4	13	13
ENSG00000077235	GTF3C1	2.3654696939253412	NA	0.018007217025751553	0.00023499674144671835	0.010922863043299756	0.006777043900713505	0.011481873725877879	4	14	14
ENSG00000165689	ENTR1	-2.3652044404806136	NA	0.01802012034654661	0.01981501430666113	0.20494805462119883	3.6575194649326044e-35	4.044023294914844e-34	7	27	27
ENSG00000100138	SNU13	-2.3649816667091046	NA	0.01803096348912515	0.003828885448846935	0.015643754073018042	0.0011778578711568444	0.002216026838449668	6	15	15
ENSG00000204469	PRRC2A	-2.3647051131764267	NA	0.018044432222365573	0.047175012600523133	0.11791896508283789	5.606741784859378e-20	3.3269901338599815e-19	2	3	3
ENSG00000050820	BCAR1	-2.363227367401123	NA	0.018116550964223283	0.0006874428385986858	0.031528767146419466	3.7581426445576545e-06	9.303939398227113e-06	1	7	7
ENSG00000155629	PIK3AP1	-2.3628906298695243	NA	0.01813302010777628	0.0004979897958914293	0.08206986848335393	4.0155212364308935e-14	1.7415825413139453e-13	7	15	15
ENSG00000186635	ARAP1	-2.3618298971296747	NA	0.018184984102371758	0.02003311798903332	0.025439861363073867	3.362817603481187e-05	7.601022681178183e-05	12	47	47
ENSG00000272277	AL031963.3	2.3576061725616455	NA	0.018393194700380946	0.0006376109381983035	0.12262185244821218	9.225298813073967e-21	5.670417539261844e-20	1	2	2
ENSG00000123453	SARDH	2.355519946217065	NA	0.01849680397848933	0.011799464894073384	0.24615805464042742	6.3597365728126194e-43	9.118990174512007e-42	4	22	22
ENSG00000175170	FAM182B	2.3546408097756593	NA	0.01854061770283095	0.028154027367080274	0.04549363313016271	2.4766782235040558e-08	7.38653127910801e-08	13	43	43
ENSG00000162129	CLPB	-2.351967229382213	NA	0.018674420080663542	0.04616217707470375	0.06129440985246785	8.148605940985242e-11	2.9106528490305334e-10	3	8	8
ENSG00000277767	AL442128.2	2.3472561836242676	NA	0.018912246347019473	0.005374109049126817	0.08344199088187006	2.4169753934595933e-14	1.0606118480664935e-13	1	5	5
ENSG00000224652	LINC00885	-2.338507125074873	NA	0.019360956491313686	0.00394918946778028	0.04012928769572229	1.7076290893303696e-07	4.751603318664045e-07	3	23	23
ENSG00000204257	HLA-DMA	-2.336147443197583	NA	0.019483558371264392	0.003822123662474466	0.04964139225819154	5.549664316010464e-09	1.7389218592227928e-08	6	19	19
ENSG00000166908	PIP4K2C	2.3348953723907466	NA	0.019548887167334453	0.0006332130502514149	0.034353423352097935	1.3616409194048448e-06	3.502967315762629e-06	1	11	11
ENSG00000170689	HOXB9	-2.3333754820086754	NA	0.019628446930201996	0.00010527322909421092	0.016030568637320122	0.001022091645170296	0.0019367789638702108	2	10	10
ENSG00000108784	NAGLU	-2.3308247945005713	NA	0.019762600144360574	0.012804121211949687	0.05082195616032167	3.6234964892185315e-09	1.1492387884891549e-08	2	15	15
ENSG00000197375	SLC22A5	-2.3288937855061036	NA	0.019864693242116052	0.008940010579272685	0.22373300767936102	1.1912903072443532e-38	1.4901121428835458e-37	3	8	8
ENSG00000116786	PLEKHM2	2.3280571247515076	NA	0.01990907056002365	0.013851666753399904	0.08610595861375168	9.004464781503137e-15	4.06362017205256e-14	2	8	8
ENSG00000182628	SKA2	2.327041272650044	NA	0.019963068681000257	0.003601877367064768	0.011209435830469842	0.006086348473716098	0.010393824932857733	2	16	16
ENSG00000139624	CERS5	2.326887113548487	NA	0.01997127424671593	0.023339741285553613	0.011613771626736168	0.005231659863012121	0.009010518729616838	5	11	11
ENSG00000129515	SNX6	2.3233824358648096	NA	0.020158616819018375	0.008461709354325995	0.1271945653147454	1.582125052567931e-21	1.010497673239756e-20	3	27	27
ENSG00000272758	AC083798.2	-2.3216638565063477	NA	0.02025104256536606	0.006190576138548552	0.031592390691154354	3.673162078536746e-06	9.100123733722428e-06	1	6	6
ENSG00000155438	NIFK	2.3186175712491197	NA	0.020415781507960654	0.007197280943144346	0.013010852419967432	0.003110065102923306	0.005523457585960209	4	7	7
ENSG00000141956	PRDM15	-2.317327579065771	NA	0.020485894068541833	0.018889293255897742	0.17767327867149035	3.06519885897505e-30	2.835226280073524e-29	14	33	33
ENSG00000158805	ZNF276	2.3168000025218634	NA	0.02051462890942267	0.0004673787695163099	0.015633846167699795	0.0011821479009231385	0.0022226350567844427	2	8	8
ENSG00000103160	HSDL1	-2.3167997519051635	NA	0.02051464256779226	0.05718830385045766	0.17237557903344639	2.6571381802215095e-29	2.3561149251612543e-28	9	30	30
ENSG00000273824	AC008033.3	-2.310768366471237	NA	0.020845652681577002	0.002137989537471427	0.29987919522522605	1.0894119558280492e-53	2.2427761861338792e-52	5	15	15
ENSG00000262155	LINC02175	-2.3094781301420895	NA	0.020917063895763036	0.0009641362540093707	0.010427547130406839	0.008164924300223945	0.013681872857586519	2	9	9
ENSG00000068745	IP6K2	-2.3083839526973695	NA	0.020977790734509647	0.001184521346613818	0.057143975609311046	3.67751361903436e-10	1.2572902921216157e-09	12	39	39
ENSG00000144741	SLC25A26	2.3000432353210147	NA	0.021445770707996546	0.00010025640210646855	0.03723695356726056	4.830538682230555e-07	1.291331377421228e-06	2	23	23
ENSG00000160013	PTGIR	2.2988051126661113	NA	0.021516008371100088	0.001528005789789961	0.010721674298969981	0.007309204456783495	0.012322605901433362	4	9	9
ENSG00000138363	ATIC	-2.2966003709628313	NA	0.021641577471629956	0.006498226636098237	0.055997762057956695	5.571593657497516e-10	1.8819629630180205e-09	5	24	24
ENSG00000110619	CARS	-2.2942202413938215	NA	0.021777851207158763	1.5992424879300473e-05	0.0548055645584755	8.580328317666972e-10	2.851076347988198e-09	2	11	11
ENSG00000151327	FAM177A1	2.2897808551788335	NA	0.022034023513405897	0.0016701968461278027	0.2115977439286895	2.1778897615881567e-36	2.509988677518501e-35	1	11	11
ENSG00000228775	WEE2-AS1	-2.2886551411758385	NA	0.022099397350390782	0.00016354143961378866	0.1345800039218125	9.007809231252364e-23	6.086482289469928e-22	3	11	11
ENSG00000253230	LINC00599	2.286966562271118	NA	0.022197774885193644	0.0007832675813704392	0.010186048851896857	0.008943578213485265	0.014903646174624313	1	8	8
ENSG00000171295	ZNF440	-2.285062789916992	NA	0.02230914626516032	4.997200256424087e-05	0.03068604572357942	5.0881034964001e-06	1.2436699951505887e-05	1	15	15
ENSG00000122218	COPA	2.2836012840270996	NA	0.022394974257967666	0.00045883852338270646	0.3303134123406397	3.713099002048047e-60	9.25522307937819e-59	1	8	8
ENSG00000273149	AL138963.4	2.283233673577448	NA	0.022416607579652758	0.012813623477848434	0.02378981757321321	6.098966093269713e-05	0.00013388526565985957	4	12	12
ENSG00000008838	MED24	-2.281025047851133	NA	0.02254696473743986	0.0030199559826026593	0.12742797992813074	1.4456210401097555e-21	9.25035642419485e-21	2	17	17
ENSG00000140905	GCSH	-2.2789568229171433	NA	0.02266963206797834	0.007078836700327869	0.017924208889244043	0.0005115864445335424	0.0010062158432510287	4	8	8
ENSG00000213780	GTF2H4	-2.2747887151348065	NA	0.02291860752255087	0.036362798609666624	0.1989234896094414	4.619436433164651e-34	4.896088713988913e-33	12	40	40
ENSG00000140416	TPM1	-2.274423822868461	NA	0.022940516445190996	0.00456881411762728	0.03928090675379036	2.316777762311752e-07	6.375228152420449e-07	3	21	21
ENSG00000172650	AGAP5	2.2705889347562587	NA	0.0231718739412367	0.020476134842137225	0.03918254189481982	2.400182656070168e-07	6.595214287605722e-07	2	20	20
ENSG00000266126	AC005730.3	2.2696633338928223	NA	0.02322801770277283	0.005300087063900328	0.034177038696117865	1.4507480261606121e-06	3.7243829192557394e-06	1	4	4
ENSG00000196230	TUBB	-2.2690658113558784	NA	0.02326432406265101	0.020234765593652476	0.024054929515199344	5.542265706062135e-05	0.00012230641435241225	8	25	25
ENSG00000175115	PACS1	2.268946338375822	NA	0.023271589326421805	0.027240646179022953	0.10625194641767664	4.750898155341e-18	2.5588301653876508e-17	4	26	26
ENSG00000130511	SSBP4	2.2675044536590576	NA	0.023359427145641785	0.0014402543077605716	0.025539833757664224	3.2437711523114354e-05	7.343555312341757e-05	1	5	5
ENSG00000175489	LRRC25	2.2675044536590576	NA	0.023359427145641785	5.01957358528558e-05	0.22376539067068107	1.1747226199980335e-38	1.4715352965921313e-37	1	16	16
ENSG00000139044	B4GALNT3	2.2657405043701977	NA	0.023467276020566925	0.006307769569393323	0.635882264484057	1.1018001458522826e-148	3.499031611337184e-146	3	14	14
ENSG00000144668	ITGA9	-2.2648285088160285	NA	0.02352320524029544	0.0006481832800925019	0.11930206596959793	3.3007717421846234e-20	1.9777140186028194e-19	2	8	8
ENSG00000144712	CAND2	2.263540182159393	NA	0.023602410526964983	0.004419304080652867	0.11080253779181672	8.461805576594819e-19	4.722144608949709e-18	4	17	17
ENSG00000173372	C1QA	-2.2624921798706055	NA	0.023667011454384396	0.0004988474670014922	0.024430096571504845	4.8403958754217426e-05	0.00010764874707250352	1	6	6
ENSG00000071967	CYBRD1	-2.2607271366851407	NA	0.023776158988937098	0.1181482803986165	0.3796580312241482	2.7380981818251865e-71	9.602381537856876e-70	5	15	15
ENSG00000130475	FCHO1	-2.259216558815915	NA	0.023869917290695514	0.0516900646995549	0.2977479172937677	3.017333288918682e-53	6.094728924813484e-52	8	31	31
ENSG00000142937	RPS8	2.2561558110040076	NA	0.024060874876576516	0.06941932477387852	0.09127362464649133	1.317203240263572e-15	6.226217852061742e-15	6	24	24
ENSG00000076067	RBMS2	2.255564765004596	NA	0.02409790196391167	0.011804876643732353	0.4101047615173389	1.3207722212962693e-78	5.6624807057524305e-77	6	23	23
ENSG00000155542	SETD9	2.25449431258694	NA	0.024165088064544173	0.007164429554126351	0.49925429649447334	2.0499158374556077e-102	1.8502108787645377e-100	5	13	13
ENSG00000114861	FOXP1	-2.2541889710186225	NA	0.024184282330577733	0.0019297928408471595	0.011829015585822568	0.004827513264220113	0.008367396903993402	2	6	6
ENSG00000091073	DTX2	2.2539897523160466	NA	0.024196812664997625	0.01017862048559975	0.2581373230253085	2.949014996371887e-45	4.61429362890342e-44	4	14	14
ENSG00000244045	TMEM199	-2.25374174118042	NA	0.02421241978003641	2.60806459014104e-06	0.1157382423052124	1.2907243193800392e-19	7.508355275796572e-19	1	5	5
ENSG00000156467	UQCRB	2.2535100738760865	NA	0.02422700627503218	0.00934343660671477	0.02328039618891843	7.331028196691301e-05	0.00015968474856478993	15	32	32
ENSG00000244731	C4A	2.2524083829234214	NA	0.024296476463609464	0.23420431974564754	0.252998044089072	2.988121246288891e-44	4.5428449692028545e-43	6	20	20
ENSG00000116171	SCP2	-2.251220327527689	NA	0.024371586040298144	0.005750780723992231	0.14670237989162144	7.763493322153524e-25	5.748538297997011e-24	3	6	6
ENSG00000110958	PTGES3	-2.2506681119520247	NA	0.024406565893204335	0.00011315513386542203	0.016601664863796183	0.0008292282113889561	0.0015886978658372483	2	6	6
ENSG00000256039	LINC02446	2.2498995225591725	NA	0.024455324269089064	0.009486774122134308	0.05555265631315361	6.546480318515288e-10	2.1965484441834998e-09	6	23	23
ENSG00000089022	MAPKAPK5	-2.2494650905975813	NA	0.024482921426673403	0.0032325793156627726	0.015910130551191223	0.0010682238463627432	0.0020195095073613366	3	9	9
ENSG00000147955	SIGMAR1	2.246730596031752	NA	0.024657249647577442	0.013955728339232006	0.07135959820852338	2.0686708505194714e-12	8.131019118853636e-12	7	23	23
ENSG00000183628	DGCR6	-2.243975698948068	NA	0.024833964938499948	0.021919636907720006	0.09634703119821239	1.9776540874545354e-16	9.742829631070908e-16	6	24	24
ENSG00000074603	DPP8	-2.2425055503845215	NA	0.02492871699030836	0.0003497877290378582	0.027290172177746742	1.7265379165914965e-05	4.013609696574159e-05	1	15	15
ENSG00000260461	AL133355.1	2.240569075442466	NA	0.025054001731042913	0.005331989613825591	0.023500166817504886	6.77151564622169e-05	0.00014804273561582837	6	14	14
ENSG00000151468	CCDC3	2.2388588749044604	NA	0.025165100065797155	0.006507735927819876	0.06092432617208869	9.322163503275419e-11	3.3174057256208787e-10	8	35	35
ENSG00000145349	CAMK2D	2.238526934781449	NA	0.02518671296463667	0.0018286190877068766	0.03939149261049518	2.2264642865833088e-07	6.13556741935034e-07	3	14	14
ENSG00000175826	CTDNEP1	-2.237446546554566	NA	0.025257169235185943	0.007994133525249221	0.14075750026425313	8.052729995740384e-24	5.71117728275235e-23	1	11	11
ENSG00000087077	TRIP6	2.234177297835746	NA	0.025471409569061097	0.008724715099690727	0.01408916820089577	0.0020869882288441386	0.0037949062810357474	2	19	19
ENSG00000259268	AC007950.1	-2.2341004841797085	NA	0.025476462168208407	0.0011147955770369048	0.025664975306102553	3.100687570349617e-05	7.037280458433771e-05	4	11	11
ENSG00000148288	GBGT1	-2.2329595825854835	NA	0.0255516098117979	0.005555744575694726	0.016490288665129024	0.0008637199621475553	0.0016518271028067833	5	11	11
ENSG00000142675	CNKSR1	2.2324908102738057	NA	0.025582541926559177	0.007799843792292688	0.02071798443139773	0.00018530259812488914	0.0003858839411346356	2	4	4
ENSG00000180398	MCFD2	-2.2304456233978276	NA	0.02571787359730505	8.940907333651107e-05	0.13742468248718823	2.9688354594838095e-23	2.0537539045860366e-22	1	7	7
ENSG00000028203	VEZT	2.2297850769352494	NA	0.025761714575187812	0.0009055669649466819	0.03210616743715783	3.0537369496319524e-06	7.625261372072173e-06	4	10	10
ENSG00000135211	TMEM60	2.2295867695956533	NA	0.025774888994824188	0.036922828730859794	0.12373638571183006	6.007327209152917e-21	3.728543406071783e-20	3	10	10
ENSG00000134490	TMEM241	2.226985690167972	NA	0.025948230177468504	0.00047866495444736593	0.041462469888152644	1.0571444295298367e-07	2.994544073671485e-07	3	20	20
ENSG00000196814	MVB12B	-2.224909070441358	NA	0.02608734299033636	0.032769909490348574	0.09861992876491384	8.431938278238778e-17	4.2491715995743995e-16	12	23	23
ENSG00000103365	GGA2	2.224552540280035	NA	0.026111291687648003	0.006113771552987793	0.03536126520470391	9.479022342919511e-07	2.4727069388306463e-06	7	27	27
ENSG00000121413	ZSCAN18	-2.224515972122081	NA	0.026113749103127477	0.04248543009497685	0.06637778685888382	1.2789909734782429e-11	4.802587301111975e-11	15	36	36
ENSG00000162910	MRPL55	-2.2243348970227115	NA	0.02612592047047478	0.005370885472870991	0.013806455471564028	0.00231665608210632	0.004188543505750267	2	9	9
ENSG00000224389	C4B	-2.223334741960631	NA	0.026193236506744575	0.16164841286783702	0.22002432658760832	5.901452495404816e-38	7.198009163847596e-37	5	10	10
ENSG00000175711	B3GNTL1	-2.2212288474913926	NA	0.026335465269893277	0.001998941225201344	0.16944102120593374	8.739732188899901e-29	7.600287388815639e-28	2	15	15
ENSG00000215529	EFCAB8	-2.2203365899123786	NA	0.026395927912246177	0.021596969265716644	0.029380047337458984	8.13836575915299e-06	1.9546895574749948e-05	5	12	12
ENSG00000099331	MYO9B	-2.2187386583086446	NA	0.026504509381172783	0.006877689030264155	0.06263757003259789	4.998956326643727e-11	1.8040215076938822e-10	3	31	31
ENSG00000173531	MST1	2.218645518399744	NA	0.02651085023933923	0.014382188724533344	0.03427653325250247	1.3997912307236032e-06	3.5978746726137697e-06	3	16	16
ENSG00000274922	AL139384.1	2.21336350900513	NA	0.026872594341784958	0.17366651720646	0.22830463533846268	1.640195458958622e-39	2.1101059209063322e-38	10	21	21
ENSG00000166145	SPINT1	2.212598828122504	NA	0.026925315903680667	0.004098676323361929	0.03044012094913164	5.55853111224529e-06	1.3532545434965143e-05	4	14	14
ENSG00000182952	HMGN4	-2.2117028348142704	NA	0.026987204508430954	0.036887032550193335	0.30443940375555456	1.2191316936806903e-54	2.590692616472139e-53	4	14	14
ENSG00000198520	ARMH1	2.2101190090179443	NA	0.027096903929589525	0.00984101830006655	0.01695736215869698	0.0007280943108281788	0.0014030890365650567	1	3	3
ENSG00000176593	AC008969.1	-2.209476191394576	NA	0.0271415366417784	0.003343103843925907	0.21074690034690502	3.1286501484432924e-36	3.5864452804581566e-35	6	37	37
ENSG00000183011	NAA38	-2.2094051761951694	NA	0.027146471325148906	0.011199057518894193	0.10379287358996475	1.2030428907616778e-17	6.36365901717212e-17	3	18	18
ENSG00000148843	PDCD11	-2.2091751098632812	NA	0.02716246342521965	0.004541935105837931	0.02638359026066733	2.393244970745304e-05	5.486284934973853e-05	1	3	3
ENSG00000096092	TMEM14A	2.208508259403541	NA	0.027208862696216318	0.015034169925431237	0.025787214804281984	2.967030401220085e-05	6.744645327481871e-05	4	13	13
ENSG00000110851	PRDM4	2.207677602767944	NA	0.02726675520984154	0.012991568349494727	0.09001221783441078	2.1076224816209672e-15	9.859142917980896e-15	1	9	9
ENSG00000215717	TMEM167B	2.2021737720111783	NA	0.027653035987394887	0.00041794526253996	0.19805242573785825	6.655330151896608e-34	7.001978943243861e-33	2	12	12
ENSG00000123643	SLC36A1	-2.1971941257220253	NA	0.028006584961794166	0.05232171677393981	0.41826891990976195	1.2445200899040392e-80	5.799531255914231e-79	19	45	45
ENSG00000237541	HLA-DQA2	2.1953204064600502	NA	0.028140622093250172	0.03924018502307909	0.7377991843045723	2.393089762404568e-196	8.207819267095187e-193	8	36	36
ENSG00000178773	CPNE7	-2.194937940750017	NA	0.02816804974324582	0.008798925446552313	0.01527385249546261	0.0013492002393945466	0.0025176751801280826	2	8	8
ENSG00000163608	NEPRO	2.1938766046726634	NA	0.028244281721051645	0.0021336846854997284	0.13392965160177298	1.1604176850274904e-22	7.803922698249582e-22	3	11	11
ENSG00000204444	APOM	-2.190362691879273	NA	0.028497943494870264	2.917774328570489e-07	0.017649025493773427	0.0005655927910839131	0.001104583848570553	1	8	8
ENSG00000276234	TADA2A	2.189106060785156	NA	0.028589132128850937	0.0050233170696639	0.21587306477773613	3.5076393476905824e-37	4.151311744206059e-36	6	29	29
ENSG00000197989	SNHG12	2.186952867102692	NA	0.028745964943657533	0.002116795171403626	0.022592611820788117	9.399944824525133e-05	0.00020210588489942517	2	4	4
ENSG00000278535	DHRS11	2.186087483719736	NA	0.028809205521691583	0.007410276624313693	0.030502013854729913	5.436188017986253e-06	1.3255409590702029e-05	4	12	12
ENSG00000172568	FNDC9	-2.184600742857557	NA	0.028918133423356	0.010486591816834645	0.02208536772563149	0.00011292897593378654	0.00024078316651603946	5	10	10
ENSG00000132478	UNK	2.181670215657726	NA	0.02913388062339865	0.0036537744529913465	0.01821277610715745	0.00046051661312546024	0.000910783000632974	7	31	31
ENSG00000257093	DENND11	-2.1808979511260986	NA	0.029190965302482653	6.729858924490269e-05	0.03602740280023363	7.460944394656848e-07	1.96208764643414e-06	1	10	10
ENSG00000025434	NR1H3	2.1804051564150604	NA	0.029227442260190528	0.023154977409740048	0.03861845366778363	2.9398294145532427e-07	8.02022504457104e-07	5	11	11
ENSG00000204599	TRIM39	-2.1797611200094593	NA	0.029275173338489228	0.0030696331214708004	0.010183918267589081	0.008950775172818596	0.01491274103163957	4	13	13
ENSG00000263235	AC006111.2	-2.1781109264259624	NA	0.02939777932590403	0.0006488240835260795	0.05811937428039723	2.5817316191218377e-10	8.911859004895409e-10	6	23	23
ENSG00000258303	AC012464.2	2.1770987513424545	NA	0.029473200211369892	0.006308558843406467	0.18747145264743095	5.44826362112533e-32	5.366586607620809e-31	3	12	12
ENSG00000261253	AC137932.2	-2.1728553771972656	NA	0.02979120385856321	0.018522345850792685	0.03817304843318649	3.4503405688434645e-07	9.349010967782678e-07	1	2	2
ENSG00000051128	HOMER3	2.1689293772524243	NA	0.030088046014442277	0.0014420169213744673	0.015125058578105371	0.0014250300647644701	0.002648801276896369	5	19	19
ENSG00000128815	WDFY4	-2.168477534372094	NA	0.030122372109327375	0.052535550849212326	0.19841332561961303	5.721193694856201e-34	6.0377077337285534e-33	8	19	19
ENSG00000153786	ZDHHC7	-2.167173554386957	NA	0.030221623060941432	0.003825090594756503	0.12321401769010774	7.345552652710191e-21	4.5312547640765136e-20	4	20	20
ENSG00000104892	KLC3	2.166072368621826	NA	0.030305657285564	0.0031775133505101355	0.03633077760006657	6.690246759796908e-07	1.7689028936749486e-06	1	4	4
ENSG00000186642	PDE2A	-2.165184259414673	NA	0.030373577281885382	0.006422747046096542	0.02091805110147951	0.00017233964022160154	0.00036011362131841654	1	8	8
ENSG00000148362	PAXX	2.164760074994757	NA	0.03040606378602703	0.010531344245958533	0.04366614588144171	4.783081817296248e-08	1.3959337999457687e-07	3	11	11
ENSG00000235513	AL035681.1	-2.1585819721221924	NA	0.030882612621739382	0.04958684237539331	0.016060795132127614	0.0010108326294160565	0.0019158674582068914	1	6	6
ENSG00000231852	CYP21A2	-2.1583562565684002	NA	0.030900143955690147	0.22164212791274732	0.16028595143053567	3.495452863407434e-27	2.847673213994019e-26	16	46	46
ENSG00000056558	TRAF1	2.158281842082152	NA	0.03090592560343707	0.002791864942903216	0.12233162291197415	1.0314732102232675e-20	6.328706290561293e-20	2	21	21
ENSG00000138674	SEC31A	2.1563262939453125	NA	0.031058195505651268	0.0010995107706618511	0.011649163979046652	0.0051629168997960224	0.008906434152962679	1	4	4
ENSG00000273151	AC073957.3	-2.1538932230935677	NA	0.031248546550932312	0.00019093814219570224	0.1155489935141193	1.3874623999238244e-19	8.054703011609229e-19	2	16	16
ENSG00000176658	MYO1D	-2.153739831129842	NA	0.03126058062744171	0.002015387563047771	0.0907719966982111	1.5880440667243477e-15	7.477585859488148e-15	2	6	6
ENSG00000177830	CHID1	2.1532286349824385	NA	0.0313007142673307	0.001753821094947364	0.010321618248417154	0.008497573003380013	0.01421151545103997	3	20	20
ENSG00000248544	AC008676.1	-2.1519084946177083	NA	0.03140456208594763	0.013399487683537114	0.031655395732593884	3.590902503953425e-06	8.902759439106157e-06	4	6	6
ENSG00000134256	CD101	2.150573716152974	NA	0.03150986176623859	0.18763076379551158	0.27846503058913386	2.650370500889237e-49	4.7443845218945225e-48	6	12	12
ENSG00000244701	AC004918.1	2.1474236258631167	NA	0.03175957142904399	0.0005113360052106131	0.01644979940804742	0.0008766143407106627	0.0016736873000275166	3	12	12
ENSG00000272823	AL445423.1	2.1472806463563527	NA	0.031770945648723146	0.10142364330907974	0.16020058394625464	3.617119902967041e-27	2.943995691313801e-26	9	26	26
ENSG00000124496	TRERF1	2.1467031802658987	NA	0.03181691943095119	0.00633972855422349	0.012588830617294912	0.0036376236084262686	0.006407313810692489	7	15	15
ENSG00000112234	FBXL4	2.1461288928985596	NA	0.031862696702194555	0.00606034572108038	0.01026896495482026	0.008668034598159709	0.014471196001152731	1	5	5
ENSG00000274414	AL121772.1	2.1459784661044297	NA	0.03187469676641182	0.00035710866642419927	0.034522941673625615	1.2811647475862383e-06	3.3058522805230815e-06	4	18	18
ENSG00000149600	COMMD7	2.144817396661522	NA	0.03196744971583115	0.004128658584947542	0.050877148584719714	3.5519723282956865e-09	1.1288505088573523e-08	3	17	17
ENSG00000101057	MYBL2	-2.1414565920133026	NA	0.03223723541929981	0.10234927952095235	0.08813437160841846	4.2388983397953235e-15	1.9493930713100026e-14	14	35	35
ENSG00000221823	PPP3R1	2.1414012908935547	NA	0.03224169093516599	0.00019446826976668623	0.02642251558913585	2.3599162005233087e-05	5.4133497756519824e-05	1	2	2
ENSG00000120318	ARAP3	-2.139369339606879	NA	0.032405768036905126	0.0007321026428572571	0.14677434981934204	7.54601878018318e-25	5.5899212121538376e-24	3	11	11
ENSG00000259293	LIPC-AS1	-2.137542486190796	NA	0.032553893941617396	1.7610530412616415e-07	0.0812969198000544	5.3434257031059514e-14	2.2989063568129444e-13	1	3	3
ENSG00000164167	LSM6	2.1371635426041413	NA	0.032584692166688425	0.0232550977110012	0.02653991657953365	2.2621846263379877e-05	5.1956370563767566e-05	8	19	19
ENSG00000105851	PIK3CG	-2.132204055786133	NA	0.032990075200076845	0.0009536786073234054	0.01960361314042331	0.0002776591578384319	0.0005659784735256472	1	5	5
ENSG00000203801	LINC00222	-2.1313054924861796	NA	0.03306398287754444	0.004014080009623769	0.014679438506106892	0.0016788897140817686	0.003090851283605824	3	3	3
ENSG00000129673	AANAT	-2.1306084221330854	NA	0.03312141514434501	0.001430540209734895	0.17103060398688272	4.5880008298512235e-29	4.030718556922061e-28	3	19	19
ENSG00000176340	COX8A	2.1270389556884766	NA	0.03341684657992742	1.8031099929257833e-06	0.02835734687209782	1.1758184430074768e-05	2.782407959036183e-05	1	7	7
ENSG00000204396	VWA7	2.1236891272223577	NA	0.03369614716195773	0.007783317279271451	0.030302825566007854	5.839848066289719e-06	1.4185206018243964e-05	2	12	12
ENSG00000273203	AC006946.2	-2.1221793698759623	NA	0.03382267828219923	0.05270488064155186	0.01760428413415008	0.0005749009288659351	0.0011221233814161075	5	12	12
ENSG00000070371	CLTCL1	-2.1193368224545326	NA	0.03406201185529125	0.0003037816852187186	0.2042375515305	4.93742927295935e-35	5.429282061204789e-34	2	16	16
ENSG00000198590	C3orf35	2.1188620884291907	NA	0.034102123718439285	0.005463894543684738	0.019862688052804847	0.0002527256666952605	0.0005177389150826689	6	8	8
ENSG00000232388	SMIM26	-2.118860960006714	NA	0.034102219110701486	2.3794357858808488e-08	0.1493598288286663	2.715079232034791e-25	2.054761418806912e-24	1	4	4
ENSG00000079308	TNS1	2.116858959197998	NA	0.03427181969847408	0.006379726658317483	0.046456554747903674	1.7505406131703254e-08	5.288007922363557e-08	1	6	6
ENSG00000163597	SNHG16	2.110574731716267	NA	0.03480888146051812	6.099852837714833e-05	0.3190582241593432	9.881314315471267e-58	2.305505567292745e-56	2	18	18
ENSG00000227500	SCAMP4	-2.1105152633534963	NA	0.03481399787044806	0.0026778730513642972	0.0615812655226077	7.341426799162184e-11	2.6289022380211377e-10	4	20	20
ENSG00000101158	NELFCD	-2.1094278485354967	NA	0.03490766780472767	0.02146936562714351	0.36355868896172255	1.4563554890260674e-67	4.540916414783278e-66	17	61	61
ENSG00000134247	PTGFRN	2.107262545558056	NA	0.0350948280468121	0.026039717895209997	0.014365543716734425	0.0018847188478845827	0.003451627885772395	12	23	23
ENSG00000128829	EIF2AK4	-2.102168345500532	NA	0.035538531628461836	0.04496126135754009	0.12385746774948438	5.7336184476872155e-21	3.561239505953932e-20	6	20	20
ENSG00000170954	ZNF415	-2.099992891823257	NA	0.035729466416648065	0.0018979391122816325	0.15485488949559228	3.062011751004972e-26	2.4043241537538584e-25	6	23	23
ENSG00000083828	ZNF586	-2.0996280005712613	NA	0.03576157765523939	0.0006202494451292674	0.10212074430759624	2.2599544621166177e-17	1.1754916309019677e-16	3	28	28
ENSG00000140265	ZSCAN29	2.0994917527311463	NA	0.035773574076694244	0.004768439547148706	0.09161191285526905	1.161087723201948e-15	5.501932402649961e-15	3	13	13
ENSG00000213139	CRYGS	-2.095883974800917	NA	0.03609248461988121	0.0030811950843945973	0.04440081080271982	3.671327110637649e-08	1.0810368925193174e-07	4	17	17
ENSG00000131203	IDO1	-2.0948949723817694	NA	0.03618032989592404	0.0013900952931796672	0.02264789242203465	9.21392554907188e-05	0.00019837992371755638	4	16	16
ENSG00000233355	CHRM3-AS2	-2.0937864270404725	NA	0.03627900979500975	0.13847015651722916	0.32311820993067847	1.332436520387709e-58	3.173604706684559e-57	5	11	11
ENSG00000197586	ENTPD6	-2.093271103283914	NA	0.0363249606610541	0.012514520705296281	0.045839354444215184	2.1866099931882528e-08	6.553333584967728e-08	5	23	23
ENSG00000168056	LTBP3	2.0907458854851932	NA	0.03655084935405407	0.002382924337140788	0.08181983122915935	4.404417709699484e-14	1.90447199454454e-13	3	15	15
ENSG00000162385	MAGOH	-2.0907128358944704	NA	0.03655381366082288	0.02589559295574378	0.021603536379448774	0.00013444469208037955	0.0002842900153497446	17	36	36
ENSG00000267344	AC003070.1	-2.089857557299273	NA	0.036630597171063435	7.155962686478257e-05	0.07659669919953535	3.023624684156816e-13	1.2452483119261584e-12	3	11	11
ENSG00000141127	PRPSAP2	-2.0889977209504402	NA	0.03670792832498488	0.0002595073280978443	0.01126860740047183	0.00595290322130501	0.010178099435908236	2	6	6
ENSG00000157184	CPT2	2.087449825014759	NA	0.03684749208344139	0.005253113155519683	0.03250625057581757	2.644705507905114e-06	6.640417972923104e-06	7	24	24
ENSG00000119487	MAPKAP1	-2.0852670669555664	NA	0.03704506506664766	2.8623345188664094e-06	0.01498087305718306	0.0015026167001081483	0.002785167941002447	1	7	7
ENSG00000133805	AMPD3	-2.08464766047773	NA	0.037101294864221535	0.00033879666029178353	0.059746492305023165	1.4301683036857688e-10	5.020666579305476e-10	3	15	15
ENSG00000138660	AP1AR	2.084625114563347	NA	0.03710334295510426	0.004203874147733781	0.03358332357712173	1.7958006830485871e-06	4.577997014062766e-06	4	9	9
ENSG00000160799	CCDC12	-2.084133908767998	NA	0.03714798842668286	0.0007237314336804438	0.020297402426385995	0.0002158376247307442	0.0004460592222833854	4	9	9
ENSG00000170604	IRF2BP1	2.08367657661438	NA	0.03718959624484878	0.0007175520554307087	0.012042060368799939	0.004458702017578888	0.00777450746308697	1	6	6
ENSG00000227218	AL157935.1	2.0833404917449085	NA	0.037220198339915904	0.012487217138190768	0.09794914671564389	1.0846072461029487e-16	5.421139511343477e-16	3	12	12
ENSG00000141401	IMPA2	2.082786279289633	NA	0.03727070879077414	0.026427554791601228	0.08511356734106344	1.3011329292503191e-14	5.807685737562135e-14	8	38	38
ENSG00000114631	PODXL2	-2.0824803112299	NA	0.037298619449684246	4.1562364201873025e-05	0.16317551013951578	1.0956759238241722e-27	9.143428913703517e-27	2	10	10
ENSG00000231908	IDH1-AS1	-2.081424713134766	NA	0.03739504859283544	0.000974861715567105	0.01749925223421898	0.0005973627851946468	0.0011635818268176962	1	4	4
ENSG00000267288	AC138150.2	2.0805476968356493	NA	0.03747532554343955	3.8323953032046935e-05	0.017137367236005563	0.0006817469438826805	0.001317475584927213	3	14	14
ENSG00000198794	SCAMP5	2.079778718454582	NA	0.037545833960962095	0.015914861580683733	0.05504166566304391	7.877308967645882e-10	2.6220491359891153e-09	6	43	43
ENSG00000158483	FAM86C1	2.0766773223876953	NA	0.037831351014179414	6.292993469016978e-05	0.44860460646827666	2.048098955954488e-88	1.1906050507004582e-86	1	24	24
ENSG00000116205	TCEANC2	-2.0731961016639384	NA	0.038154033050565125	0.0020368515952838124	0.026715235855917258	2.123734936249889e-05	4.8918643951308734e-05	6	14	14
ENSG00000073614	KDM5A	-2.0715315968857864	NA	0.03830914482670939	0.014826135158580616	0.2439848791491837	1.670716897740298e-42	2.3698200231057376e-41	2	7	7
ENSG00000117009	KMO	-2.0709283736868755	NA	0.03836549014458315	0.00042607053688325407	0.05220091644196666	2.2015338874345623e-09	7.1033122550546206e-09	3	15	15
ENSG00000263293	AC068234.2	2.0708850427623973	NA	0.03836954027029988	0.0013149162119329334	0.014096951929229244	0.0020810015836230378	0.0037852244545557357	4	15	15
ENSG00000236936	AL031005.1	-2.0699673598483206	NA	0.03845540115413097	0.002964844073029	0.015590197992242023	0.0012012356774651275	0.0022567912612674705	2	9	9
ENSG00000110881	ASIC1	2.069417232990478	NA	0.038506950756147074	0.0063838446260438214	0.014186947137735259	0.0020130323815208823	0.003673280731081252	2	3	3
ENSG00000108582	CPD	-2.0667840530678077	NA	0.038754506788597376	0.05768697100723431	0.05701608759811019	3.852048234153141e-10	1.3148641554039056e-09	11	40	40
ENSG00000118046	STK11	2.0626743304002786	NA	0.039143580359440024	0.0190350122811578	0.12943570339525404	6.646471225381388e-22	4.32071019878944e-21	2	6	6
ENSG00000239697	TNFSF12	2.062340924648404	NA	0.039175289342815334	0.010192891659964343	0.18676236192521248	7.304684988241545e-32	7.150002446538484e-31	5	22	22
ENSG00000132376	INPP5K	-2.0623079472660284	NA	0.03917842688437931	0.001510158687589481	0.13836162757061068	2.0582346647074495e-23	1.4365757535640233e-22	4	33	33
ENSG00000163378	EOGT	-2.061389459039425	NA	0.03926589967763527	0.001992754807483966	0.051492433590128395	2.843999185805629e-09	9.107701594282116e-09	5	21	21
ENSG00000166716	ZNF592	-2.0609394669568344	NA	0.03930881544050747	0.02239211759153438	0.051564399203419396	2.7709947202248985e-09	8.880543535252623e-09	6	19	19
ENSG00000167723	TRPV3	2.058703406949095	NA	0.039522659663046314	0.004747239042390116	0.03280398634355319	2.376304435601979e-06	5.991068033833922e-06	4	12	12
ENSG00000198121	LPAR1	2.0581544988146363	NA	0.039575304854604164	0.029344991359904433	0.32237317378060226	1.9262609593976967e-58	4.5816156994051456e-57	5	16	16
ENSG00000173653	RCE1	2.0573588098338993	NA	0.039651724201080284	0.00027935002261828424	0.040561455423549254	1.461813213664294e-07	4.0935066624965674e-07	2	13	13
ENSG00000228201	AL022341.1	2.0568478107452393	NA	0.03970086744971408	0.000629368149550621	0.011354646595899735	0.005764156838512845	0.009874091062197263	1	7	7
ENSG00000197614	MFAP5	2.0540713308638323	NA	0.03996878836218127	0.008254243779429894	0.011125496544294525	0.006280892286699736	0.010705796821848104	2	3	3
ENSG00000064300	NGFR	-2.0533660524663557	NA	0.04003708913603305	0.002533441171700057	0.010906432064354299	0.006818985076974668	0.01154836807081163	6	17	17
ENSG00000211452	DIO1	2.048211339811288	NA	0.04053929579804043	0.015523630022008572	0.023393327921052018	7.037953584814561e-05	0.00015359361927460538	17	54	54
ENSG00000167523	SPATA33	-2.0477025811632603	NA	0.04058915078650946	0.01407857349558223	0.06294658062371739	4.46714651258069e-11	1.616865672103129e-10	5	26	26
ENSG00000262874	C19orf84	-2.0447537159654856	NA	0.04087914491631333	0.03582488422945826	0.26103514238252457	7.935386565993547e-46	1.2635463715898175e-44	5	22	22
ENSG00000121653	MAPK8IP1	-2.0419037342071538	NA	0.04116108129985763	0.03410617411370703	0.2675406805505041	4.0891169270689997e-47	6.808181182748182e-46	1	8	8
ENSG00000197006	METTL9	2.0416679695487754	NA	0.041184478070812276	0.07395534653082998	0.18907748368484886	2.8018080440532186e-32	2.803279238475417e-31	2	10	10
ENSG00000214941	ZSWIM7	2.041339934545036	NA	0.04121705029120331	0.0003761164171075064	0.0789560175004258	1.26789009370714e-13	5.334408051271772e-13	4	27	27
ENSG00000130299	GTPBP3	2.0412140620584407	NA	0.04122955458564849	0.16454232685630135	0.10469331713887724	8.563329756733158e-18	4.5549795905154135e-17	2	43	43
ENSG00000167272	POP5	-2.040727326033415	NA	0.041277937653981196	0.008365544483534139	0.041354867491314715	1.0988691777234105e-07	3.108116036414113e-07	3	13	13
ENSG00000159164	SV2A	2.038112341698042	NA	0.04153869918210109	0.00011680647336652066	0.011839227161737916	0.004809147793849131	0.008338935845977629	2	9	9
ENSG00000159374	M1AP	-2.0361828642116917	NA	0.041731996298943974	0.029106081457883227	0.026047856503802036	2.701006845334264e-05	6.163614955507292e-05	12	28	28
ENSG00000095139	ARCN1	2.0354528335547952	NA	0.04180532983992772	0.0034942071404832496	0.03866403097750895	2.8920510903496496e-07	7.891135107144971e-07	3	14	14
ENSG00000261799	AC007406.5	-2.032541553314689	NA	0.042098861549321416	0.020978148082501685	0.048150007617568304	9.505786708079067e-09	2.92298254001879e-08	11	23	23
ENSG00000066855	MTFR1	-2.030074037868225	NA	0.04234901406423123	0.008143625329709518	0.07060491696091466	2.7273774967735996e-12	1.0634787788124253e-11	2	6	6
ENSG00000279278	AC245060.6	-2.0294344821552124	NA	0.042414055937028974	0.0003079337486917722	0.3902558864091641	8.550893272426598e-74	3.208736733672729e-72	4	22	22
ENSG00000159128	IFNGR2	2.0280259978858353	NA	0.04255759470092742	0.00025896300156022154	0.08832239148716108	3.95268869723327e-15	1.8222610405526053e-14	2	12	12
ENSG00000182257	PRR34	2.025276656595673	NA	0.04283896411760296	0.0029156224706806725	0.014325155558547333	0.0019129929334984884	0.0034989530247007614	2	8	8
ENSG00000108433	GOSR2	-2.0246890697368785	NA	0.042899301688364436	0.005632570756229702	0.024159036789135176	5.337853301212349e-05	0.00011802326748644993	4	16	16
ENSG00000107816	LZTS2	-2.024604700041647	NA	0.042907971260329525	0.0003466747136452393	0.01404617584207516	0.0021203698400983273	0.0038515223374479624	2	12	12
ENSG00000112655	PTK7	-2.0240900379101983	NA	0.04296088844702285	0.01315664914707332	0.0470483529117927	1.41424266396854e-08	4.300150256098669e-08	5	18	18
ENSG00000225880	LINC00115	-2.023584365844726	NA	0.04301293499844259	0.0007343464055141309	0.17546619217530898	7.54963934421989e-30	6.846576685035795e-29	1	10	10
ENSG00000137996	RTCA	2.022037902053491	NA	0.04317243639724661	0.010575948065710163	0.0881578685682324	4.202029830828526e-15	1.9329562652596135e-14	10	23	23
ENSG00000005513	SOX8	-2.021289882160797	NA	0.04324976592294555	0.0015790232349410342	0.01234012377269997	0.003990162477089825	0.006998802937466852	3	18	18
ENSG00000115290	GRB14	2.0201790563388595	NA	0.04336481788953616	0.007821579435446173	0.021033272764062787	0.0001652914814957765	0.0003462298297509553	5	12	12
ENSG00000103051	COG4	-2.019307234380432	NA	0.04345529643765178	0.20670048926035217	0.20115234574839358	1.8115633324714645e-34	1.9416562242845718e-33	11	48	48
ENSG00000179344	HLA-DQB1	-2.0190944671630855	NA	0.04347740182404565	5.660428871405754e-07	0.733280937763197	7.220598447333208e-194	1.7689434681902454e-190	1	28	28
ENSG00000173482	PTPRM	2.0188958644866943	NA	0.04349804416062172	7.158907178716857e-05	0.09850296485626238	8.810467523425411e-17	4.4321122780646046e-16	1	5	5
ENSG00000261596	AC005632.3	2.015707047298755	NA	0.043830618264954865	0.11262689156274157	0.1981498817376048	6.389040821000753e-34	6.730077459419036e-33	3	4	4
ENSG00000231346	LINC01160	2.0156907425695323	NA	0.043832324250254205	0.03814002014056397	0.1262054409900653	2.3184124703647434e-21	1.469270341991315e-20	3	8	8
ENSG00000273014	AC018645.3	2.0151000022888184	NA	0.04389417201150484	0.0006042940936555312	0.0692334804833775	4.5053266537032555e-12	1.7362212760529694e-11	1	11	11
ENSG00000014138	POLA2	2.014215230941773	NA	0.04398694127176676	5.731276730492851e-07	0.09056135982190221	1.7177175499216506e-15	8.074873427523681e-15	1	5	5
ENSG00000116922	C1orf109	-2.0141198837034415	NA	0.04399694840880409	0.023469383002946355	0.13252126816004445	2.007027108346144e-22	1.3350856431740894e-21	3	7	7
ENSG00000101608	MYL12A	-2.014069080352783	NA	0.04400228124207072	0.005105422169719866	0.03653404480881524	6.218919322309097e-07	1.6491146970508536e-06	1	1	1
ENSG00000118680	MYL12B	-2.014069080352783	NA	0.04400228124207072	0.004089211849224563	0.041890284254522396	9.063329772821304e-08	2.5827025967782073e-07	1	6	6
ENSG00000256633	AP005019.1	-2.011551634080015	NA	0.0442672221915297	0.012599358416839825	0.05823342695041365	2.477075435091536e-10	8.562662091591362e-10	4	31	31
ENSG00000148832	PAOX	2.011307954788208	NA	0.044292938792327895	0.00020965017197058813	0.037430883542203634	4.505290456469211e-07	1.2072066568436017e-06	1	7	7
ENSG00000230539	AOAH-IT1	-2.0044107636993385	NA	0.04502607724723512	0.004014401466033783	0.07015482103730372	3.2159655017510726e-12	1.250013426779899e-11	2	7	7
ENSG00000188649	CC2D2B	-2.004296421135888	NA	0.04503831702196397	0.016615966324610557	0.11755218417598555	6.45169370712872e-20	3.8138605785436203e-19	5	13	13
ENSG00000120029	ARMH3	-2.003886448313549	NA	0.04508222553849234	0.20524705659386275	0.12995707016453095	5.430510522055032e-22	3.545025692528426e-21	6	32	32
ENSG00000058799	YIPF1	-1.9971684652928483	NA	0.045806885468489426	0.006828607165298461	0.06404609869556295	2.993135507175208e-11	1.0972484141203003e-10	6	21	21
ENSG00000167862	MRPL58	1.9962351139157786	NA	0.04590833703195518	0.00411172257027339	0.02511923932524077	3.774966442619003e-05	8.494978929721224e-05	4	19	19
ENSG00000177409	SAMD9L	1.9959453963978484	NA	0.04593986663477511	0.08406969971354175	0.2745172982344107	1.65137808734727e-48	2.8956526400734496e-47	15	47	47
ENSG00000131375	CAPN7	1.9955257661927117	NA	0.045985566816460315	0.009929996484177887	0.012670902734298087	0.0035283575994059404	0.006227645581742741	8	20	20
ENSG00000136930	PSMB7	-1.9952249304523515	NA	0.04601835314681216	0.008190058957032996	0.011234863937230105	0.006028633262286281	0.010301418076419632	4	8	8
ENSG00000197903	HIST1H2BK	1.9946627616882324	NA	0.04607967340772592	0.0009569280000287905	0.045725676277531324	2.2780355264938e-08	6.81661686334709e-08	1	5	5
ENSG00000030066	NUP160	1.9941041469573975	NA	0.04614067414977174	0.002715114599201634	0.02002190494796313	0.00023853191664609719	0.0004902425501634612	1	13	13
ENSG00000112514	CUTA	-1.9934521915658971	NA	0.046211953676788674	0.004242040208156834	0.08758401115628313	5.201061809838846e-15	2.3778461470788156e-14	4	22	22
ENSG00000151651	ADAM8	1.993305860707865	NA	0.04622796504347412	0.002872383446708716	0.016144093701466047	0.0009804479041085423	0.0018609519764867064	5	15	15
ENSG00000158106	RHPN1	1.9930019599835191	NA	0.04626123246172322	0.025453567215876882	0.12394677934427022	5.539730647612656e-21	3.447055184176685e-20	10	71	71
ENSG00000181789	COPG1	-1.9927691426218253	NA	0.04628673215782638	0.014441846465435471	0.019829809248745386	0.0002557608569902051	0.0005237066192865704	7	45	45
ENSG00000261879	AC087500.1	-1.9927486181259155	NA	0.0462889807037811	0.014689643845247579	0.02843097675795451	1.1450718736710241e-05	2.7115213423894494e-05	1	6	6
ENSG00000197070	ARRDC1	-1.9895773830806325	NA	0.04663750963297907	0.0047705789367045014	0.18887364403722326	3.0487822115141824e-32	3.04860443995666e-31	3	23	23
ENSG00000241990	PRR34-AS1	-1.988766193389893	NA	0.046727015882596444	0.00022245444908430912	0.013774355870245756	0.0023443000811444606	0.004233023226883326	1	13	13
ENSG00000181652	ATG9B	1.9881691053717574	NA	0.04679299058895018	0.001027138039452823	0.022518634513832167	9.654788256186582e-05	0.0002073252739861554	5	32	32
ENSG00000149177	PTPRJ	-1.988088726997376	NA	0.046801877908748936	0.001338402334229483	0.0573323434071203	3.4347139495903534e-10	1.1770965132199235e-09	1	4	4
ENSG00000148824	MTG1	1.9874978962506458	NA	0.0468672488056072	0.0025528055201728887	0.24620573667373954	6.226188926059953e-43	8.934971873891392e-42	3	22	22
ENSG00000204472	AIF1	-1.9873585445390882	NA	0.04688267819696809	0.022765366643456138	0.09586836534281616	2.366003991092178e-16	1.1602688716968761e-15	5	8	8
ENSG00000077514	POLD3	-1.9873120870260743	NA	0.0468878230459437	8.995427144136189e-05	0.01826814177476713	0.0004513211327106866	0.0008932147841725983	2	16	16
ENSG00000124226	RNF114	1.9865928625926312	NA	0.04696753281076327	0.0002560260672004297	0.03135127692913968	4.005755739511615e-06	9.882708268865586e-06	2	8	8
ENSG00000172551	MUCL1	1.9855976955921864	NA	0.04707801254491154	0.008070275068252891	0.05156593880254296	2.7694535130769344e-09	8.877263232851654e-09	5	20	20
ENSG00000112787	FBRSL1	1.9846687984624944	NA	0.0471813324189654	0.001781547172729038	0.17844697175705845	2.233523652532155e-30	2.072656770415256e-29	3	21	21
ENSG00000188282	RUFY4	1.9846537113189695	NA	0.04718301211266983	8.859310675693708e-05	0.05654934664708788	4.562167785321911e-10	1.5507753290482745e-09	1	7	7
ENSG00000162004	CCDC78	-1.9837633371353152	NA	0.04728222905764716	0.002951849185077552	0.02916284633584352	8.799752066191961e-06	2.1052866655011988e-05	1	3	3
ENSG00000238078	LINC01352	1.9835187438429678	NA	0.04730951548919792	0.10585248312931383	0.14409065303084603	2.17358922207578e-24	1.5841428631269676e-23	4	19	19
ENSG00000142959	BEST4	1.9831511857044692	NA	0.0473505445813086	0.0001749199527879991	0.011633691165327573	0.0051928562389434735	0.00894997905946147	2	6	6
ENSG00000139174	PRICKLE1	1.98257550562866	NA	0.047414865650420246	0.009081606352753811	0.02124024728021434	0.00015334970030917182	0.00032251582175643704	2	9	9
ENSG00000142185	TRPM2	1.9825052716285956	NA	0.04742271796215442	0.006303807070554504	0.24219500852215947	3.6939734423345547e-42	5.192454964147154e-41	7	49	49
ENSG00000170145	SIK2	-1.9819066795359477	NA	0.047489686224569054	0.0035696168952993376	0.07840732727073489	1.55213639303064e-13	6.50319741120998e-13	3	7	7
ENSG00000176490	DIRAS1	-1.9818357229232786	NA	0.047497629855921805	2.5650792930511652e-05	0.13226369024835885	2.2183536939513005e-22	1.4722348102775098e-21	1	12	12
ENSG00000129667	RHBDF2	-1.980246151163178	NA	0.04767587633097444	0.0001401512402796753	0.09451202201471712	3.930616576330449e-16	1.906282343537638e-15	2	13	13
ENSG00000123454	DBH	1.9801423376105696	NA	0.04768753698828852	0.0077777088750677825	0.07497697524774866	5.485484331536198e-13	2.227049498141909e-12	6	30	30
ENSG00000258831	AC103996.2	1.980069848618298	NA	0.04769568059606494	0.030005243911418372	0.03639492762800252	6.537764312698976e-07	1.730187040099919e-06	13	40	40
ENSG00000123992	DNPEP	-1.9777024620723522	NA	0.0479622823596568	0.07500193766508002	0.11211491474968178	5.137186956495242e-19	2.8950909995707163e-18	14	36	36
ENSG00000140320	BAHD1	1.976855482807079	NA	0.048057968061479474	0.024174067945373474	0.05169195830163634	2.646161646176324e-09	8.504315230561803e-09	7	15	15
ENSG00000161618	ALDH16A1	1.9761104296870935	NA	0.048142271427581346	0.004733502991529977	0.4145078901022978	1.0758252444266555e-79	4.804512269966852e-78	5	31	31
ENSG00000205544	TMEM256	1.9756313984912013	NA	0.04819653979271615	0.008682170566651163	0.02342382428392132	6.960846147133164e-05	0.00015202693654761413	8	28	28
ENSG00000106991	ENG	-1.9752402779854348	NA	0.04824088705609491	0.03339967838672765	0.06424961193868758	2.7792175864715846e-11	1.0216677897192112e-10	6	22	22
ENSG00000185808	PIGP	1.9748236910140804	NA	0.04828815953349594	0.14864014290225136	0.1976032225337565	8.033106104476048e-34	8.430828432414918e-33	3	6	6
ENSG00000183354	KIAA2026	-1.9736201784236023	NA	0.04842494755198195	0.0027726555865673127	0.017821623195526055	0.0005310844746190226	0.0010414599948818317	8	26	26
ENSG00000120910	PPP3CC	-1.9734788530285812	NA	0.048441031548972606	0.006024266807917784	0.021126066804436818	0.00015982621187598335	0.00033551532925655723	4	18	18
ENSG00000273691	AC087284.1	-1.9734266996383667	NA	0.04844696816872249	0.013067782539498859	0.015278971282805715	0.001346665298490084	0.0025134918593607367	1	1	1
ENSG00000204564	C6orf136	1.9728811688792187	NA	0.04850910256058478	0.00473094062824239	0.015330768855146129	0.0013212828694859349	0.0024685346910136505	5	15	15
ENSG00000148834	GSTO1	1.9709563811036177	NA	0.048728865245644876	0.31464081326333027	0.07346466283891698	9.5594039105512e-13	3.837026821966898e-12	16	44	44
ENSG00000169972	PUSL1	1.9687458250305194	NA	0.04898228619291946	0.0003803985886373932	0.03619736390247984	7.01884879646023e-07	1.851503430402961e-06	2	17	17
ENSG00000134899	ERCC5	-1.9681243142298148	NA	0.049053735890459346	0.006107391831215653	0.01630210516152913	0.0009253170737252344	0.0017604018745633508	5	6	6
ENSG00000273216	AC002059.1	-1.967747544436072	NA	0.049097092411847724	0.001487026149887143	0.01746297625835355	0.0006053242980580321	0.0011784205230329428	2	6	6
ENSG00000237491	LINC01409	1.9670299291610718	NA	0.0491797604530545	1.2105002656081198e-06	0.14931205751914114	2.7669196820561986e-25	2.093070384983756e-24	1	9	9
ENSG00000205302	SNX2	1.966891574488503	NA	0.04919571209598914	0.0010391272193880528	0.029649080610555198	7.387714703690191e-06	1.7816329553309392e-05	3	13	13
ENSG00000152219	ARL14EP	1.9668456437405357	NA	0.04920100865500801	0.012033595857891597	0.12617242574840357	2.348155387574675e-21	1.4870205591402546e-20	7	16	16
ENSG00000273611	ZNHIT3	1.9655915498733518	NA	0.04934581099247649	0.13130339271101482	0.21709320900397508	2.079309835682575e-37	2.4711077180956674e-36	1	4	4
ENSG00000106009	BRAT1	-1.9655676038236842	NA	0.04934857936740712	0.0025077736445330043	0.09825202100705267	9.680756847678555e-17	4.857088916935037e-16	9	49	49
ENSG00000105443	CYTH2	-1.9653930961706532	NA	0.04936875792924073	0.023883487704010078	0.2465432551022885	5.357526786427547e-43	7.727184765386543e-42	3	21	21
ENSG00000141258	SGSM2	-1.9652512715188422	NA	0.04938516240901908	0.0075910859291686995	0.04988876352464932	5.0755477922575366e-09	1.5950260049372274e-08	2	10	10
ENSG00000166037	CEP57	1.9646146922112744	NA	0.0494588501828031	0.006869498485446527	0.028938740680623735	9.538618433897386e-06	2.273808278049851e-05	3	12	12
ENSG00000267342	AC087289.2	-1.9639173746109007	NA	0.04953967460339544	1.0717999591775867e-05	0.028623552851000825	1.0684080220218189e-05	2.5373395886514572e-05	1	4	4
ENSG00000269086	AC008555.2	-1.9637646616423718	NA	0.049557389980309896	0.002513144880709848	0.03887423644615158	2.681544001571943e-07	7.340111425851117e-07	9	25	25
ENSG00000180370	PAK2	1.963104009628296	NA	0.04963408975352456	0.008738635216179846	0.08538811928109179	1.1751913816076518e-14	5.261973107882408e-14	1	19	19
ENSG00000134627	PIWIL4	1.9619773970627823	NA	0.049765115844601956	0.0007558082900904136	0.04565841311403643	2.3339196661388704e-08	6.972889957250085e-08	3	5	5
ENSG00000170242	USP47	1.9619246370952235	NA	0.0497712589812346	0.002921282448898128	0.06724210929104728	9.32873436011589e-12	3.530754039762247e-11	2	9	9
ENSG00000254859	AC067930.3	1.9594799932319955	NA	0.05005660065096075	0.012474263856674266	0.6213920913676392	5.101125743283635e-143	1.3254425056298644e-140	4	28	28
ENSG00000132155	RAF1	1.959177494049072	NA	0.050092003867253515	0.00066573769765711	0.015544667173358123	0.0012214783045177797	0.0022938164086920066	1	3	3
ENSG00000204380	PKP4-AS1	-1.9587171067381905	NA	0.05014592591939848	0.012284879898129764	0.08484471893513368	1.4374927099804775e-14	6.398017774060526e-14	5	19	19
ENSG00000087365	SF3B2	1.9576157002345014	NA	0.05027512367768722	0.08683246783864404	0.26367038182413005	2.394445860954297e-46	3.8556199126296e-45	3	7	7
ENSG00000160117	ANKLE1	-1.957416741278674	NA	0.05029849178894266	0.034737585909864824	0.08337454273082506	2.4780835451898024e-14	1.0871490078398547e-13	3	24	24
ENSG00000174500	GCSAM	1.9567885398864746	NA	0.05037233500356953	0.0026425421136127823	0.032374797509076826	2.772663477116223e-06	6.949489326083909e-06	1	6	6
ENSG00000170919	TPT1-AS1	-1.9567226689168158	NA	0.05038008320097548	0.0971719831951295	0.10761972008106782	2.8308255629400988e-18	1.5440784853326893e-17	6	47	47
ENSG00000120896	SORBS3	-1.9544688463211057	NA	0.050645795687532864	5.196721024019553e-11	0.016882866472308335	0.0007481923104954363	0.0014402009128618516	1	13	13
ENSG00000128536	CDHR3	1.953465968098286	NA	0.05076440604559774	0.00850869070278095	0.010503733490873687	0.007933915407098435	0.013314288611051087	6	14	14
ENSG00000033100	CHPF2	-1.9533416612007553	NA	0.050779124011320904	0.0036379466122666952	0.053251801609708084	1.50554783953728e-09	4.9150275842803765e-09	12	28	28
ENSG00000101224	CDC25B	1.952949167412839	NA	0.050825618829568174	0.01613660582249697	0.08438407348968632	1.7050777292004588e-14	7.561514863733817e-14	6	16	16
ENSG00000169683	LRRC45	1.952339720941727	NA	0.05089788453278949	0.006390635259162621	0.11933326959659717	3.261524192309587e-20	1.9549765247786475e-19	3	11	11
ENSG00000128253	RFPL2	-1.9522378955110737	NA	0.05090996696768121	0.0010598417842952975	0.019422912142182194	0.0002965001902463333	0.0006023790738697274	2	7	7
ENSG00000273449	AC093788.1	1.9499198940180795	NA	0.051185667573913456	0.17739638991905607	0.07986864942051249	9.054654022933261e-14	3.8454250084022413e-13	5	13	13
ENSG00000054983	GALC	-1.9488871499948115	NA	0.05130890297607751	0.007026865050371759	0.011176517870687767	0.00616189985555338	0.010515516033723247	2	6	6
ENSG00000233452	STXBP5-AS1	-1.9487339842869476	NA	0.05132720108523963	0.006156891662217538	0.024817120304410346	4.2095705308402065e-05	9.434125069704483e-05	3	12	12
ENSG00000096063	SRPK1	-1.9485949383718837	NA	0.051343817088137365	0.002390512769901949	0.027668884201273787	1.5064668702028146e-05	3.52268866987308e-05	7	14	14
ENSG00000118520	ARG1	-1.9484369131207295	NA	0.05136270659039242	0.14188677103732258	0.354400091036645	1.7428710906052922e-65	5.09173702432541e-64	5	8	8
ENSG00000112992	NNT	-1.9478052852334533	NA	0.051438266150441475	0.00147451918555428	0.1492364142961381	2.851032355236858e-25	2.153848187663299e-24	2	16	16
ENSG00000131037	EPS8L1	-1.9464004039764402	NA	0.05160666111450952	0.00031727637115819247	0.16295783777777387	1.1958950816425753e-27	9.955536288877923e-27	1	23	23
ENSG00000196172	ZNF681	-1.9457539213207344	NA	0.05168430609496193	0.0028174464169865594	0.019579312384265236	0.0002801211272093019	0.0005707255804339216	5	16	16
ENSG00000158748	HTR6	-1.9443021080900031	NA	0.05185903059726901	0.0013427462318895656	0.2010635089508554	1.8805206399654416e-34	2.0130492169018324e-33	3	18	18
ENSG00000267796	LIN37	1.9439081882253177	NA	0.05190652366468575	0.003885523723031859	0.0836735878381984	2.2183657749287017e-14	9.762061758853556e-14	9	29	29
ENSG00000122420	PTGFR	-1.941948763396669	NA	0.05214330327982857	0.043088429974067165	0.08478961674290224	1.4671539410275938e-14	6.526646675663348e-14	12	37	37
ENSG00000203279	AL590705.1	1.9377137422561646	NA	0.05265815640509561	3.1470035148071304e-05	0.06734118536987287	8.997205821950311e-12	3.409791881560793e-11	1	6	6
ENSG00000246982	Z84485.1	-1.9371933723276147	NA	0.05272171012269922	0.054208865037415004	0.2475103367383362	3.4819586168955303e-43	5.0517858139713575e-42	5	11	11
ENSG00000104884	ERCC2	1.9368600613876026	NA	0.05276245166296426	0.00045434766173770664	0.020711332003693805	0.00018575006274164867	0.00038676879868340615	2	17	17
ENSG00000283674	AC068587.4	-1.935188944077891	NA	0.05296711395380077	0.01002696282590856	0.052951322493291944	1.6783866763006832e-09	5.463677507949965e-09	4	47	47
ENSG00000224745	AC063965.2	-1.9350685920131612	NA	0.05298187908343042	0.005880036594242422	0.016387542426834004	0.000896820623320514	0.001708462216099033	4	9	9
ENSG00000151150	ANK3	1.9313436259249863	NA	0.053440571710040866	0.015581445694424665	0.11397823638097689	2.5264087152522206e-19	1.445142863837903e-18	4	25	25
ENSG00000231312	MAP4K3-DT	-1.9308390463650784	NA	0.05350295998334588	0.011058812601872027	0.02688443311338286	1.9981739755563163e-05	4.616285262941569e-05	5	10	10
ENSG00000167914	GSDMA	-1.92954285878821	NA	0.05366350475955111	0.0014412192733011336	0.2989538151032237	1.696112823146497e-53	3.458577741276965e-52	3	20	20
ENSG00000198482	ZNF808	-1.9290658904326625	NA	0.05372268283560259	0.0009886042968919161	0.020677672645654056	0.0001880307984471864	0.00039128020417070745	2	17	17
ENSG00000048342	CC2D2A	-1.929044442685377	NA	0.053725345164720203	0.012883012126283582	0.07684273691191355	2.7618624541956184e-13	1.139908043971135e-12	2	13	13
ENSG00000104343	UBE2W	-1.927969400095008	NA	0.05385893242028789	0.003220815590658167	0.02523213432452254	3.6243662962964195e-05	8.167445153112654e-05	13	36	36
ENSG00000198399	ITSN2	1.9252174698488784	NA	0.054202157425279146	0.01868801469286818	0.05035105341367893	4.295264133523091e-09	1.3577785184476957e-08	8	34	34
ENSG00000179981	TSHZ1	1.9215015540818576	NA	0.05466850663298999	0.0005243207418568769	0.034987014393403	1.0843635658278659e-06	2.8166844577979507e-06	6	16	16
ENSG00000164758	MED30	1.9213988780975344	NA	0.054681439881878034	0.0006079166344614975	0.025298679605495856	3.538432362976074e-05	7.981135945373758e-05	1	8	8
ENSG00000169885	CALML6	-1.921340435059261	NA	0.054688802610084464	0.002324650124084356	0.031006429844574027	4.534484676429636e-06	1.1135883963352688e-05	2	10	10
ENSG00000258922	AC106028.2	-1.9209355115890505	NA	0.05473983809616539	0.00018557144406551192	0.0544430520410768	9.783566000750481e-10	3.2358413374516878e-09	1	7	7
ENSG00000161664	ASB16	1.9205540418624878	NA	0.05478795386264666	0.0009756362430880128	0.044651239940239305	3.3547048184873204e-08	9.903569105222767e-08	1	4	4
ENSG00000172803	SNX32	-1.9194940295784648	NA	0.05492184116247268	0.009676027371384583	0.16335497583653388	1.019379469047376e-27	8.527482202289489e-27	5	18	18
ENSG00000110917	MLEC	-1.9172642330018557	NA	0.055204371404407836	0.0020014290786925485	0.010970687919806153	0.006656456881144394	0.011297662218403129	5	16	16
ENSG00000035862	TIMP2	1.9167085507040444	NA	0.0552749683579506	4.259079169092538e-06	0.055873958973903216	5.827192080001958e-10	1.9640431796374524e-09	2	12	12
ENSG00000133243	BTBD2	-1.9159668216618493	NA	0.0553693189596498	0.003204908375567414	0.10771044996235932	2.7351819466290652e-18	1.4933344540828348e-17	4	33	33
ENSG00000130244	FAM98C	1.9155418872833252	NA	0.055423432587088234	0.0001026484773808324	0.041342363003343215	1.1038235195266749e-07	3.121099676234616e-07	1	10	10
ENSG00000183615	FAM167B	-1.9154394071029455	NA	0.05543648960625706	0.0006124772259274152	0.02097337259183015	0.00016891870250361027	0.00035330977304969045	2	4	4
ENSG00000198729	PPP1R14C	1.9147020198624134	NA	0.05553051585368979	0.001377535128206683	0.010192432294308572	0.008922050760869911	0.014870662697848003	4	17	17
ENSG00000137218	FRS3	-1.9141423089506096	NA	0.055601974791750414	0.03023218752951434	0.017041154403015193	0.0007061373333284907	0.0013623072482000548	4	24	24
ENSG00000258890	CEP95	-1.9122275114059448	NA	0.05584701883891223	0.014134703240892573	0.06866248044448857	5.551536977350005e-12	2.1298279110643228e-11	1	2	2
ENSG00000108384	RAD51C	1.9121583700180054	NA	0.05585588393018435	0.001749850426450138	0.3922231546210752	2.8984798413817703e-74	1.1021292860278488e-72	1	6	6
ENSG00000187147	RNF220	-1.9098400066401666	NA	0.05615381646495551	0.0031166233003804937	0.02090287038746026	0.00017329048454821255	0.0003619681509765283	4	10	10
ENSG00000154655	L3MBTL4	-1.9091968601771745	NA	0.056236701195026446	0.0018691196371564101	0.05589438010394749	5.784239400031223e-10	1.950332706864637e-09	7	18	18
ENSG00000143149	ALDH9A1	-1.9080968183456357	NA	0.0563787038690871	0.025391027941810695	0.06603348405936613	1.4502204357203778e-11	5.4218073364222274e-11	9	33	33
ENSG00000141294	LRRC46	-1.9075693714250619	NA	0.05644689696690886	0.04061351333870363	0.14399192953998943	2.2597138222896823e-24	1.6455130504647882e-23	6	14	14
ENSG00000276691	AC004466.3	1.9056157671647382	NA	0.05670007495151629	0.0028874928933415637	0.22626430675473555	3.9795246004810604e-39	5.047697290950422e-38	9	30	30
ENSG00000100219	XBP1	1.9053114652633667	NA	0.056739595990648976	1.144213485332118e-05	0.018769192669723187	0.00037606398209943053	0.000752610716422352	1	4	4
ENSG00000151692	RNF144A	-1.9049483654393553	NA	0.05678678336944065	0.00016771589343840695	0.03794864569727768	3.7402041846236076e-07	1.0099316889011217e-06	2	10	10
ENSG00000106853	PTGR1	1.904689356026716	NA	0.05682046341735057	0.02817890902110262	0.1201413671768281	2.3923634361920507e-20	1.442568233729166e-19	7	35	35
ENSG00000204427	ABHD16A	-1.9034305777834895	NA	0.056984384240112256	0.009416522368724837	0.025799243986895853	2.9541937967754252e-05	6.718136775083115e-05	7	23	23
ENSG00000134480	CCNH	1.9031579312463331	NA	0.05701994064716194	0.038862090098761626	0.029293089064478167	8.396964511581906e-06	2.0134164486733517e-05	8	18	18
ENSG00000256948	AC026369.3	1.903026208176224	NA	0.05703712554046287	0.0014648231942315053	0.01847686915966605	0.0004182846690711224	0.0008324432853546105	3	30	30
ENSG00000171530	TBCA	-1.9007478615934637	NA	0.057335046240119585	0.003036479595091211	0.08095884474120167	6.054284836390943e-14	2.5969217273453796e-13	3	7	7
ENSG00000211584	SLC48A1	-1.8990420677693431	NA	0.05755894509131067	0.02304162054323971	0.06331642842803926	3.904355296903301e-11	1.4191561887790315e-10	9	19	19
ENSG00000006555	TTC22	1.8979330963299847	NA	0.05770489587468698	0.002411158565572431	0.018953338431014363	0.00035169568001855526	0.0007058196859728736	11	32	32
ENSG00000174574	AKIRIN1	-1.8956542209659581	NA	0.058005782476802756	3.819765413384747e-05	0.015036836010331274	0.0014720086798122628	0.0027310912961268524	2	8	8
ENSG00000204520	MICA	1.894717982494727	NA	0.05812977407203223	0.14277091158499938	0.38513637401340467	1.404989514304321e-72	5.061799407732101e-71	9	33	33
ENSG00000169629	RGPD8	-1.8944038152694702	NA	0.05817143041157229	0.003440116216833874	0.3881123643448152	2.7684382573686195e-73	1.0231885274916908e-71	1	10	10
ENSG00000001460	STPG1	1.893799304962158	NA	0.05825165395635401	0.00020311553393212808	0.07312202020616122	1.0840286936498708e-12	4.336367638768751e-12	1	9	9
ENSG00000103227	LMF1	-1.8937535285949707	NA	0.05825773260279817	0.009126117560131177	0.18582461818080886	1.0760768543850977e-31	1.0479069832964247e-30	1	10	10
ENSG00000064666	CNN2	-1.8929373558918459	NA	0.05836620071313375	0.00040743680596170927	0.43242603481494524	3.2665578238007383e-84	1.6822282318426085e-82	2	17	17
ENSG00000204923	FBXO48	1.8916756432674262	NA	0.05853421049063635	0.0017661865125842978	0.010113716895151986	0.009191248035892928	0.015279247049973617	4	15	15
ENSG00000167600	CYP2S1	1.8899260781099128	NA	0.05876784724629795	0.00018783117856568948	0.21218233576666568	1.6976527564122696e-36	1.9617956280130734e-35	3	10	10
ENSG00000119403	PHF19	-1.889116501432774	NA	0.05887621979926501	0.0007912656151748128	0.029623947370911435	7.45480236966533e-06	1.7968012064285417e-05	3	11	11
ENSG00000059573	ALDH18A1	-1.8884428994039915	NA	0.0589665167590859	0.010976953184633821	0.023456936584359916	6.878083709133314e-05	0.00015031509816226227	2	5	5
ENSG00000261079	AC009053.2	-1.8877394772442582	NA	0.05906093381706976	0.003681436602041896	0.018552303596684624	0.0004069532503341456	0.0008112101929536514	9	39	39
ENSG00000111642	CHD4	-1.887649324110935	NA	0.05907304371681517	0.0009227472919597372	0.03476470056388307	1.1745526854226647e-06	3.0399040148375003e-06	3	8	8
ENSG00000157823	AP3S2	-1.887201544270197	NA	0.059133222687592295	0.01504952133166095	0.3997405300393803	4.4953658413148505e-76	1.7886549608517024e-74	6	15	15
ENSG00000268041	ERFL	-1.8869714877774177	NA	0.059164160705884476	0.0023763864065023555	0.010735281625919805	0.007271904874846788	0.012266413444704718	2	3	3
ENSG00000185864	NPIPB4	1.8860730776098378	NA	0.059285107688897005	0.0031878798112383033	0.03508040360050969	1.048574264165092e-06	2.7261977040884116e-06	7	36	36
ENSG00000140848	CPNE2	-1.8854483573370793	NA	0.05936933051118748	0.026554338014483717	0.10269395799742509	1.820891418745999e-17	9.523167715789916e-17	12	28	28
ENSG00000119328	ABITRAM	-1.885214462594632	NA	0.05940088899918586	0.011453105553222105	0.06413605816333794	2.896622084888113e-11	1.0630038975764231e-10	2	5	5
ENSG00000188710	QRFP	-1.8846421241760256	NA	0.05947817105594648	0.0017910177989080229	0.010791099989668594	0.007120917696417174	0.012026454360435111	1	5	5
ENSG00000150681	RGS18	-1.8840846821039043	NA	0.059553521856860185	0.017433113804244376	0.04815802071078193	9.478350429445782e-09	2.9155915966738243e-08	4	8	8
ENSG00000050405	LIMA1	-1.884063395091049	NA	0.059556400843346104	0.023478985813831087	0.0397028820914214	1.990618960756001e-07	5.502437872018804e-07	4	16	16
ENSG00000124155	PIGT	1.8835911540369592	NA	0.0596202993271766	0.010443478575495994	0.04936120553557647	6.140297792429904e-09	1.9190808609874328e-08	16	41	41
ENSG00000179029	TMEM107	1.8818308115005493	NA	0.05985899092801995	0.0001297876465664545	0.01785761474448697	0.0005241599546972896	0.0010291755281776757	1	8	8
ENSG00000123545	NDUFAF4	-1.8769867514781708	NA	0.06051990969275753	0.003642181969599024	0.011391371645990809	0.005685456914998012	0.009749015162013888	2	9	9
ENSG00000255142	AP006621.2	-1.8768343925476076	NA	0.06054079510892916	4.7010789494607004e-05	0.09735682830023255	1.3544669975004456e-16	6.726833055353357e-16	1	19	19
ENSG00000163536	SERPINI1	-1.8763467590460066	NA	0.06060768023958196	0.00039693648821208103	0.15870010043751867	6.596434838017426e-27	5.31090427404511e-26	2	9	9
ENSG00000002016	RAD52	1.8756262063980103	NA	0.06070662527957757	0.010223775638747823	0.17560096994861354	7.145782376497388e-30	6.494065817411431e-29	1	16	16
ENSG00000227782	AC002553.1	-1.875506043434143	NA	0.060723138864290774	0.0018372927943350382	0.021651432243929316	0.00013213342805113327	0.00027960959497148126	1	3	3
ENSG00000196668	LINC00173	1.8754780215023115	NA	0.06072699035761219	0.003993807639136806	0.1539417405671741	4.4046221353983304e-26	3.4349643019529773e-25	4	11	11
ENSG00000234199	LINC01191	1.8751711700280782	NA	0.060769179011544244	0.012042248216237235	0.10588910395269598	5.449740502944889e-18	2.9223764817073766e-17	4	12	12
ENSG00000007545	CRAMP1	1.8746988991834876	NA	0.0608341584327564	0.03619183953021368	0.05473766774469016	8.793857615271159e-10	2.9208960729088726e-09	9	31	31
ENSG00000272361	AC005014.2	-1.874361745117806	NA	0.06088058243842569	0.05703192964031704	0.041649963756318534	9.88187220388317e-08	2.804306245646078e-07	12	23	23
ENSG00000246263	UBR5-AS1	1.8740377650231825	NA	0.06092522011974487	0.005552126502080917	0.2075339877386051	1.224444669728979e-35	1.3778216299988361e-34	6	21	21
ENSG00000122547	EEPD1	1.8738738714154821	NA	0.06094781155649509	0.013891325820869443	0.06610986251505463	1.4103616140835151e-11	5.277392825642199e-11	8	40	40
ENSG00000130558	OLFM1	1.8727379783633007	NA	0.06110457621475883	0.0026922344846046164	0.017758802921245813	0.0005433920465438275	0.0010637705714817462	3	10	10
ENSG00000132591	ERAL1	-1.870876669883728	NA	0.0613621774224509	0.0033052261121386504	0.025404414478135903	3.406070904944247e-05	7.693718381044374e-05	1	2	2
ENSG00000137310	TCF19	-1.8696528149378693	NA	0.061532045929134895	0.04304068943707086	0.14361557311198261	2.620424739126394e-24	1.9009164065684655e-23	6	22	22
ENSG00000186409	CCDC30	1.8677966311652607	NA	0.061790423219822324	0.012060381519108059	0.06137347271708519	7.917679395551566e-11	2.8322962860724614e-10	6	29	29
ENSG00000168461	RAB31	1.8672780417776647	NA	0.06186277016526462	0.011180545007720304	0.026394521218969534	2.3838382934816392e-05	5.466030605016263e-05	8	28	28
ENSG00000265399	AP005329.2	-1.8661915975208208	NA	0.06201456423823981	0.09134894445012044	0.1032856349039509	1.4567708455049426e-17	7.658541762588676e-17	4	30	30
ENSG00000147592	LACTB2	-1.8636164665906096	NA	0.062375583555060586	0.002224787473253379	0.051461255201298864	2.876220921884891e-09	9.205732099552817e-09	2	11	11
ENSG00000081014	AP4E1	1.863410577989318	NA	0.06240452291429937	0.04598552517177971	0.11824828857444195	4.942578315583258e-20	2.938983201592832e-19	2	3	3
ENSG00000188493	C19orf54	-1.8632881921749738	NA	0.062421730522976226	0.028920175541625095	0.17103115108475292	4.5869823897912386e-29	4.030718556922061e-28	10	47	47
ENSG00000043462	LCP2	1.8630345110823285	NA	0.062457410921615726	0.028017465914206282	0.08444961687791358	1.6641680551935957e-14	7.383911508024573e-14	12	25	25
ENSG00000145779	TNFAIP8	-1.8630246012768845	NA	0.06245880508400846	0.0038271812918171124	0.059668350597198536	1.4713401916862758e-10	5.156757193384007e-10	7	29	29
ENSG00000105298	CACTIN	-1.8604492427575317	NA	0.06282199329216868	0.0009327227889658268	0.039011931016310876	2.552024604027536e-07	7.001226993196003e-07	4	14	14
ENSG00000196313	POM121	1.859197378158569	NA	0.06299916632344307	3.520228319766484e-05	0.14704987079502346	6.768158372413968e-25	5.022377668910737e-24	1	13	13
ENSG00000011638	TMEM159	1.8573723869156324	NA	0.06325819223545713	0.027027222224656602	0.04844083973843864	8.559022075706746e-09	2.6465681495906054e-08	5	17	17
ENSG00000073921	PICALM	-1.8554563522338865	NA	0.0635310866403941	2.6753065485934705e-05	0.023326301823282464	7.210447653176054e-05	0.00015719802543137068	1	9	9
ENSG00000131100	ATP6V1E1	1.8550549784461063	NA	0.06358837600537665	0.005476227840388121	0.13432324979225824	9.955283334923381e-23	6.713454734982346e-22	6	21	21
ENSG00000158158	CNNM4	1.853501081466675	NA	0.06381057128238934	1.0491517630395949e-06	0.044386863477143115	3.689813558652357e-08	1.0861073243619854e-07	1	11	11
ENSG00000222004	LINC02860	-1.8504416825934467	NA	0.0642499159935644	0.012147801281822657	0.04180058577028559	9.36060687583093e-08	2.6607831479135523e-07	8	17	17
ENSG00000204655	MOG	-1.8498909481070127	NA	0.06432926879871508	0.00038816654730788484	0.017342671919138953	0.0006325004702967235	0.0012272856489158757	2	14	14
ENSG00000176422	SPRYD4	-1.8494892893823722	NA	0.06438719296518057	0.07257986212243425	0.23495410804343067	8.983238185246968e-41	1.2054268516338048e-39	6	22	22
ENSG00000007129	CEACAM21	-1.8494232712888012	NA	0.06439671771095996	0.001756241411805691	0.6065001034393733	2.0373152464671573e-137	4.721340427252065e-135	5	15	15
ENSG00000011105	TSPAN9	1.848975419998169	NA	0.06446136206655999	0.0007952124511507755	0.013867502326528443	0.002264989519793947	0.004098879528669314	1	4	4
ENSG00000175970	UNC119B	-1.8486472978674309	NA	0.06450875830305146	0.005363387818952892	0.06975599824249955	3.721375482472777e-12	1.4402588162700442e-11	2	25	25
ENSG00000178038	ALS2CL	1.8477845915186464	NA	0.06463351083098522	0.00879968662271429	0.014037970056989795	0.0021268023730188043	0.0038619794467280254	4	6	6
ENSG00000137275	RIPK1	-1.8467589616775515	NA	0.06478208204913169	0.031178175783713544	0.055359116239528786	7.021847492446466e-10	2.3491545580952875e-09	1	4	4
ENSG00000124102	PI3	1.8459048574062853	NA	0.06490602126419526	0.0016907873933167806	0.0552254773593824	7.370049688099882e-10	2.4589296128642974e-09	3	6	6
ENSG00000121933	TMIGD3	-1.844298352547947	NA	0.06513967146820689	0.006332131690571879	0.2750190034573082	1.3095065492995433e-48	2.310362943820768e-47	12	37	37
ENSG00000232325	AC093627.1	-1.843550443649292	NA	0.06524868383009944	4.5427506265919836e-05	0.078057281847644	1.7658440746953494e-13	7.366202879336061e-13	1	10	10
ENSG00000153815	CMIP	-1.8418257315273139	NA	0.06550064492239013	0.008170008293927828	0.046427538969804116	1.7689440170958756e-08	5.3398382237594034e-08	3	8	8
ENSG00000132716	DCAF8	1.8414658796995431	NA	0.06555331625744916	0.0015704998644637137	0.013014437592302038	0.0031059325154047233	0.005516983871528965	5	15	15
ENSG00000187535	IFT140	-1.8412353582805863	NA	0.0655870759101923	0.01183642951304908	0.09337010104818888	6.023324809077726e-16	2.8901510114961927e-15	3	16	16
ENSG00000089195	TRMT6	1.8407622824986152	NA	0.06565640232034911	9.993532799877617e-05	0.03678700061606232	5.678467788291792e-07	1.509066234331566e-06	2	11	11
ENSG00000108654	DDX5	1.8403224083959508	NA	0.06572091741097137	0.15686779044852525	0.2374946469587726	2.9419352184118536e-41	4.016819033482872e-40	3	12	12
ENSG00000204851	PNMA8B	1.8401059822050922	NA	0.06575267920364641	0.007033365615873353	0.22136723822556148	3.308983207477528e-38	4.076562717315527e-37	4	24	24
ENSG00000006047	YBX2	1.8390743732452395	NA	0.06590424770871894	0.013099498091881446	0.03419118935972207	1.443389046674918e-06	3.706600593205776e-06	1	9	9
ENSG00000165572	KBTBD6	-1.8356092751106763	NA	0.06641546441313498	0.0019362607674457818	0.026506605424275183	2.2894952927875597e-05	5.256031429185256e-05	4	10	10
ENSG00000260592	AC130456.3	1.8353037834167483	NA	0.06646069080968948	0.00038214882056412486	0.02105101586387173	0.0001642321506867394	0.00034424572837932747	1	3	3
ENSG00000089327	FXYD5	-1.835197595094885	NA	0.06647641735771605	0.001357884585976553	0.14248256792783795	4.091087191998205e-24	2.9441063472755865e-23	6	31	31
ENSG00000122783	CYREN	-1.8345156213121123	NA	0.06657749111518647	0.007198136154853735	0.13736551752867324	3.038272935334799e-23	2.1000944203166655e-22	2	9	9
ENSG00000253368	TRNP1	1.8340444564819336	NA	0.06664739526598228	0.0013226127690768724	0.016874341045713833	0.0007505277256231854	0.0014443721206050955	1	16	16
ENSG00000116691	MIIP	1.8339102685321667	NA	0.06666731505366193	0.0006543954826388723	0.3018443014967038	4.246930324985282e-54	8.849405606703839e-53	2	26	26
ENSG00000103723	AP3B2	-1.8338544160591257	NA	0.06667560762611978	0.15897413528411866	0.31380136869092823	1.2998847248335998e-56	2.9369859217617135e-55	10	28	28
ENSG00000110395	CBL	-1.8338363793526695	NA	0.0666782857676767	0.0004478439609862395	0.02263115614958957	9.269849865124782e-05	0.000199483818969789	4	14	14
ENSG00000111077	TNS2	1.8329525225050913	NA	0.06680963192103437	0.0009401239685825974	0.040940542187978934	1.2754833745115109e-07	3.5910793612703823e-07	3	7	7
ENSG00000152766	ANKRD22	1.8329303868848117	NA	0.06681292413260084	0.10415794850927143	0.1583309481352852	7.646099678139938e-27	6.144468761969156e-26	22	41	41
ENSG00000148019	CEP78	-1.8327703121036545	NA	0.06683673589164935	0.11966163742384797	0.12160989716798157	1.3612732293521936e-20	8.295833194797714e-20	7	19	19
ENSG00000262370	AC108134.3	1.8317297571118343	NA	0.06699169296846756	0.006107637670782612	0.3295031836242202	5.567430791956738e-60	1.3817057981369913e-58	4	23	23
ENSG00000170293	CMTM8	-1.831548110041285	NA	0.06701877373329046	0.002621974313550303	0.06884799916189425	5.187443619460431e-12	1.9937129231314865e-11	5	23	23
ENSG00000142632	ARHGEF19	1.829069838370049	NA	0.06738914668207598	8.610756276126702e-05	0.3844424870190041	2.0495870258484494e-72	7.353215043153779e-71	3	17	17
ENSG00000115808	STRN	1.8287136322813473	NA	0.06744251918219006	0.0033449583386427543	0.12159977735422767	1.366576962237772e-20	8.325196563202684e-20	5	22	22
ENSG00000231412	AC005392.2	-1.827757366831459	NA	0.06758597423387305	0.07619297594268512	0.536912656431787	9.021789157263735e-114	1.0453693395805121e-111	5	46	46
ENSG00000163739	CXCL1	-1.8255832601652817	NA	0.06791305921603344	0.0019261078486948542	0.021011793413742708	0.00016658306707369874	0.00034872229214439205	4	12	12
ENSG00000185201	IFITM2	-1.8249959322808382	NA	0.06800164318165215	0.005814683378467585	0.0469329779369882	1.4743081820671005e-08	4.476436086095734e-08	2	18	18
ENSG00000121989	ACVR2A	1.82402665536384	NA	0.06814804255996156	0.005817074540381299	0.07202007948896481	1.6239125835670712e-12	6.430033917245833e-12	4	16	16
ENSG00000082153	BZW1	-1.823339666753453	NA	0.06825196202977166	0.0032415237498964653	0.025362673016685728	3.457720494090705e-05	7.805245327518955e-05	3	6	6
ENSG00000013573	DDX11	-1.8225380910348188	NA	0.06837337953589141	0.005562883071600996	0.709615247683698	1.5734936607735792e-181	2.0756802145081624e-178	8	40	40
ENSG00000079263	SP140	-1.8225120137113278	NA	0.06837733254057476	0.0014774488732114878	0.020347089928447547	0.00021198173964524588	0.00043840748349931516	5	18	18
ENSG00000167526	RPL13	1.8220241005323294	NA	0.06845132888649338	0.003327142806645537	0.12490793232509305	3.824875045226795e-21	2.3956458053540652e-20	2	17	17
ENSG00000188761	BCL2L15	-1.8219805735946601	NA	0.06845793332809483	0.03574948320304775	0.06227133968055744	5.7116265309559356e-11	2.0538620964429302e-10	4	5	5
ENSG00000197121	PGAP1	-1.8219083547592165	NA	0.0684688924123337	0.00032539865433802356	0.019677232436397706	0.0002703325660878642	0.0005519625164711017	1	9	9
ENSG00000170469	SPATA24	-1.8209178764168255	NA	0.06861934136983401	0.004781010231540525	0.041002076307042036	1.2475615720778456e-07	3.5159298931081305e-07	2	7	7
ENSG00000082641	NFE2L1	-1.8208215881463246	NA	0.06863398158004368	0.00401534167264501	0.022963300363590938	8.221063441485567e-05	0.00017821137271904435	5	16	16
ENSG00000143761	ARF1	1.8206763530468038	NA	0.06865606879755067	8.96262681469155e-05	0.011833961608893356	0.0048186089836213235	0.008353651987476958	2	9	9
ENSG00000214114	MYCBP	1.8193868407589147	NA	0.06885243291054846	0.003107884275881621	0.011034651032593724	0.006498585954202286	0.011048304801092	4	21	21
ENSG00000148925	BTBD10	-1.8188962759021798	NA	0.06892725612286388	0.0021724991851372446	0.06045375099954691	1.106101644275804e-10	3.914266838152241e-10	2	15	15
ENSG00000273133	AC116651.1	1.8184609236006501	NA	0.06899371400082564	0.009313000034336934	0.37451573589534204	4.3436217072833156e-70	1.472110052533628e-68	7	23	23
ENSG00000231500	RPS18	-1.8174567105231911	NA	0.06914721101576965	0.004003711642688679	0.3959951388000704	3.6063358176714366e-75	1.4087711375227212e-73	5	22	22
ENSG00000182648	LINC01006	-1.8167569366811895	NA	0.06925433932739726	0.0710891702683917	0.07409183000564082	7.593353364535278e-13	3.0610817312744585e-12	6	20	20
ENSG00000105483	CARD8	-1.8147145620214813	NA	0.069567786033633	0.015197707658449298	0.10248567201896207	1.9696066293835784e-17	1.0275869816641006e-16	9	33	33
ENSG00000083457	ITGAE	1.814517855644226	NA	0.06959803629438886	0.011460725200181964	0.01439967104596303	0.0018611572008684627	0.003409570007231414	1	18	18
ENSG00000223501	VPS52	1.8122175931930538	NA	0.06995258169403716	0.006773477042975013	0.017444944474213853	0.0006093214174895478	0.0011853847293661194	1	4	4
ENSG00000163464	CXCR1	-1.812049830533857	NA	0.06997849728079103	0.006440898116392202	0.04695400219237472	1.4631759843335122e-08	4.4442091667260714e-08	5	14	14
ENSG00000183397	C19orf71	1.811025261878967	NA	0.07013694133884718	0.0004015401453085811	0.10999515574248869	1.1498961873197354e-18	6.3817377722803056e-18	1	6	6
ENSG00000156968	MPV17L	1.8104622364044185	NA	0.07022413547562852	0.018761464419007095	0.2087536065643098	7.299135496356267e-36	8.278629274273387e-35	1	17	17
ENSG00000278621	AC037198.2	-1.8103518301275532	NA	0.07024124420500928	0.021602377730298817	0.07963767426311334	9.860219413409498e-14	4.179261065757773e-13	5	9	9
ENSG00000018510	AGPS	-1.8098908025279938	NA	0.07031272272520346	0.03912532719748421	0.0718627688174245	1.7203106883437294e-12	6.800739510006136e-12	9	28	28
ENSG00000162585	FAAP20	1.8088112347873053	NA	0.07048033429256051	0.09623048117708374	0.17736305823888335	3.4797094671170214e-30	3.2099805084233355e-29	20	103	103
ENSG00000167775	CD320	1.807778113058754	NA	0.07064104151839047	0.005456058622846552	0.04446257242284273	3.590570952869089e-08	1.0578028048574472e-07	5	34	34
ENSG00000028528	SNX1	1.806590894400376	NA	0.07082609029612368	0.003766120800953253	0.07582764109219546	4.0123486656092556e-13	1.642190149559263e-12	5	20	20
ENSG00000101558	VAPA	1.8065808841666111	NA	0.07082765225434767	0.1222728194880984	0.17621250854472387	5.56757550226554e-30	5.094896066614288e-29	5	17	17
ENSG00000095261	PSMD5	-1.8064218468874043	NA	0.07085247160688417	0.005206392811524364	0.03845895423827443	3.113328524137426e-07	8.468985042670994e-07	4	9	9
ENSG00000075790	BCAP29	-1.8056764454237395	NA	0.0709688939992641	0.001323903671556873	0.01774775773166555	0.0005455854849263394	0.0010676989023167631	3	8	8
ENSG00000099337	KCNK6	1.8044086770359031	NA	0.07116726379291845	0.00021229775924269483	0.017276036640656047	0.0006480784898526562	0.001255523951929869	3	11	11
ENSG00000154945	ANKRD40	-1.804252187924002	NA	0.07119178138563473	0.00315051556042321	0.019497915358054934	0.00028852865197479655	0.0005868791190506211	4	16	16
ENSG00000120662	MTRF1	1.8023847884500834	NA	0.07148488678700704	0.020850226820751647	0.024139833563421614	5.3749813541214345e-05	0.00011878293201266556	4	13	13
ENSG00000146007	ZMAT2	-1.8013885976694328	NA	0.0716416520739362	0.002003655415034945	0.025690407850518446	3.072391223216064e-05	6.975829086049554e-05	3	10	10
ENSG00000108474	PIGL	-1.8011377026751656	NA	0.07168117846935652	0.00446035212292162	0.03785373313593352	3.870013771344666e-07	1.0441608899431983e-06	3	10	10
ENSG00000117408	IPO13	1.8005826473236084	NA	0.07176868626062863	0.0009440910145872135	0.0686584527117047	5.5597182301033815e-12	2.1324895532999975e-11	1	13	13
ENSG00000182903	ZNF721	1.8004576416396405	NA	0.0717884062234034	0.00018996893685124388	0.061307371501604736	8.110292058920111e-11	2.897570802467104e-10	2	18	18
ENSG00000227908	AC016596.1	1.8000503867692048	NA	0.07185268249982744	0.0005076398877454315	0.010411386050870542	0.008214802971519695	0.013758731922901772	2	9	9
ENSG00000140090	SLC24A4	1.7992243465712727	NA	0.07198319967431335	0.14676390536389888	0.22566143202656608	5.168703929288253e-39	6.531916262591322e-38	18	58	58
ENSG00000153898	MCOLN2	1.7991107971561264	NA	0.0720011560418715	0.003009461722400414	0.04112768261759933	1.192447734776991e-07	3.364476176981017e-07	2	8	8
ENSG00000084112	SSH1	-1.7990552186965942	NA	0.07200994639179914	0.003312076458293627	0.014233030794954695	0.001979101055058326	0.003614826285354695	1	3	3
ENSG00000240373	SEC62-AS1	1.7989716723413245	NA	0.07202316182845792	0.0027377709531737236	0.022411262316201188	0.00010037059255800924	0.0002153184002723668	5	22	22
ENSG00000177946	CENPBD1	-1.7956711510412717	NA	0.07254683262495638	0.0033014673751621923	0.0948402297662434	3.476509707710598e-16	1.6913096447525968e-15	6	51	51
ENSG00000101310	SEC23B	-1.794727683401249	NA	0.07269709761299113	0.08246379855832174	0.119008130655519	3.694389050207729e-20	2.206725107001475e-19	5	16	16
ENSG00000116698	SMG7	-1.793716120833985	NA	0.07285849089562012	0.005391923068343216	0.15877001153958373	6.414473442617561e-27	5.166829735436758e-26	3	13	13
ENSG00000269906	AL606834.1	-1.7913360965549876	NA	0.07323937693167017	0.015634196820897533	0.011790892456458188	0.0048967094607911465	0.00847534018400357	7	24	24
ENSG00000255717	SNHG1	-1.7908672094345093	NA	0.07331460678666636	1.6675640250384125e-05	0.05108828281761232	3.2911345828139e-09	1.048869484494993e-08	1	4	4
ENSG00000104980	TIMM44	1.7905329465866089	NA	0.07336827564565354	0.00028561482958095716	0.06635752473742366	1.2884842114996423e-11	4.837175075089178e-11	1	5	5
ENSG00000181104	F2R	-1.7892345898748394	NA	0.07357704321531325	0.0053022930562846	0.0484163434626966	8.634996484492353e-09	2.6676554623051586e-08	6	18	18
ENSG00000223374	AC005104.1	1.7886054207814228	NA	0.07367838424294662	0.01917223250834791	0.01725197145489621	0.0006537989543832412	0.0012663201116690991	3	12	12
ENSG00000189127	ANKRD34B	1.7830500193066496	NA	0.0745781613841772	0.12612979489457588	0.43830604605929796	1.0013595197623314e-85	5.400098869309503e-84	2	5	5
ENSG00000182858	ALG12	-1.7812573064984127	NA	0.07487042564229145	0.0011412779876645192	0.05028249441346317	4.402931575025548e-09	1.3902757057652943e-08	2	33	33
ENSG00000065457	ADAT1	-1.7812013981216823	NA	0.07487955535169973	0.0049847685444306435	0.15232698951772264	8.37020869458966e-26	6.474547086311144e-25	3	35	35
ENSG00000168769	TET2	1.7803331133451572	NA	0.07502146100883374	0.0022420535517883567	0.011150927339413677	0.006221292752750079	0.010611592343038701	2	9	9
ENSG00000165983	PTER	1.7801507706297803	NA	0.07505128955715354	0.0032753158799027674	0.04723687601204343	1.3213098690248464e-08	4.025429551235937e-08	5	16	16
ENSG00000089685	BIRC5	-1.7799521684646606	NA	0.07508378892659233	7.551967725766118e-07	0.039969623754888946	1.808548326433429e-07	5.017763347355909e-07	1	11	11
ENSG00000204385	SLC44A4	-1.7799152148319837	NA	0.07508983730757476	0.006532824498524062	0.01577465870132158	0.001122630227466966	0.0021167658901408465	2	4	4
ENSG00000168005	SPINDOC	-1.7779084766909012	NA	0.07541888779642085	0.0035080272371157918	0.0882280593917889	4.093789254118082e-15	1.8846816622515698e-14	3	10	10
ENSG00000124383	MPHOSPH10	-1.777319809346401	NA	0.07551563620681874	0.00014984735989606644	0.013299912842582416	0.002794105003972828	0.004994903232891695	3	10	10
ENSG00000112624	BICRAL	1.7766528345312094	NA	0.07562537695836576	0.0007756867896489909	0.03802200087834161	3.642867494747207e-07	9.852000420662334e-07	5	16	16
ENSG00000183955	KMT5A	1.7762227058410647	NA	0.07569621722179928	0.0009795481752691482	0.0694376120613071	4.181151756753852e-12	1.614195665839077e-11	1	6	6
ENSG00000160193	WDR4	1.7753060926279645	NA	0.07584735996496413	0.011298703185492566	0.09228736212953123	9.024438432559412e-16	4.290548785138934e-15	2	11	11
ENSG00000267769	AC011498.6	-1.7741146459551054	NA	0.07604418867657188	0.025138230635031962	0.37050007001537444	3.7021998785268565e-69	1.2093147755591821e-67	6	34	34
ENSG00000118965	WDR35	1.773733223577277	NA	0.07610728818388636	0.003943543877160576	0.017770127261414057	0.000541152388895626	0.0010596280334746622	3	6	6
ENSG00000132950	ZMYM5	-1.773255467414856	NA	0.07618638463855418	0.00724976966617895	0.034870963084572354	1.1305443564701848e-06	2.9313131492451165e-06	1	13	13
ENSG00000087589	CASS4	1.7693219563830112	NA	0.07684016134993495	0.010228516805791708	0.08090414377174819	6.177858168777955e-14	2.6479402583447426e-13	2	10	10
ENSG00000054179	ENTPD2	-1.7676769851152696	NA	0.07711491967541458	0.002734150665241712	0.10029261789689342	4.497291450311128e-17	2.304962674279305e-16	2	20	20
ENSG00000178567	EPM2AIP1	1.7672647807857682	NA	0.07718389516190051	0.010607066850036076	0.023565357092970512	6.613936559078674e-05	0.0001447083414795103	4	7	7
ENSG00000102699	PARP4	-1.7669209549213962	NA	0.07724146710655004	0.019185329300053598	0.12176771449107295	1.2811692112121397e-20	7.813218635518131e-20	5	26	26
ENSG00000233927	RPS28	-1.7668930366507576	NA	0.07724614341879579	0.00030489155743315373	0.18528188845410662	1.3462621198144928e-31	1.3043530560846746e-30	2	14	14
ENSG00000253982	AC100810.1	-1.7658303108993951	NA	0.07742432164424522	0.08595185123514719	0.1600830554539165	3.791561442616778e-27	3.0830482304141835e-26	3	5	5
ENSG00000112667	DNPH1	-1.7656245324402742	NA	0.07745886143919851	0.00014623100182696724	0.07303336527709596	1.1198709608899532e-12	4.473484069019755e-12	3	11	11
ENSG00000143156	NME7	-1.765025530032295	NA	0.0775594751022582	0.020043041321734692	0.08003084991231427	8.528528719559346e-14	3.629174665303306e-13	10	44	44
ENSG00000130559	CAMSAP1	-1.7649365946583022	NA	0.07757442253472731	0.006887046983351902	0.028122850029472717	1.2793583233993281e-05	3.0149396575477636e-05	2	4	4
ENSG00000036054	TBC1D23	1.7642369915692042	NA	0.07769208717820793	0.005744774886120496	0.01243390933513329	0.0038533225512323186	0.006773332147507485	2	8	8
ENSG00000130177	CDC16	1.7641438892589971	NA	0.07770775679641236	0.017927858430527813	0.5292712399690143	2.149811605521422e-111	2.4254683699399254e-109	3	20	20
ENSG00000256448	AP000763.3	-1.7637362480163574	NA	0.07777639531409634	0.0021564075494732698	0.06824125614772109	6.4756974403944565e-12	2.4716611485716567e-11	1	6	6
ENSG00000231160	KLF3-AS1	1.7625693495900008	NA	0.0779731503458405	0.005314379263687409	0.19248777982046156	6.7968875973237e-33	6.950496446422428e-32	3	18	18
ENSG00000260051	AL031600.1	-1.7623146772384644	NA	0.07801614541983047	0.013586015314606618	0.07921687242514201	1.1516028037979287e-13	4.85706750672176e-13	1	13	13
ENSG00000196636	SDHAF3	1.7623028755187988	NA	0.0780181383137055	0.000134207898527757	0.027015041066904704	1.9063587400500616e-05	4.415470831053283e-05	1	13	13
ENSG00000130803	ZNF317	-1.7604855198055616	NA	0.07832552053561061	0.006069379889103531	0.0708980290556561	2.4497737134367628e-12	9.582839738076424e-12	4	20	20
ENSG00000161905	ALOX15	-1.7591342926025388	NA	0.07855470148228128	6.000046198977566e-06	0.07071501928887015	2.619599136935779e-12	1.0223829221509257e-11	1	9	9
ENSG00000112759	SLC29A1	-1.7589939832687378	NA	0.07857853051836823	0.011605638037472402	0.015783308817153924	0.0011190741959585812	0.0021107570816645085	1	2	2
ENSG00000081791	DELE1	1.7581033371713235	NA	0.07872992807052767	0.04198383840175805	0.088322254524639	3.952890005747094e-15	1.8222610405526053e-14	4	8	8
ENSG00000198598	MMP17	-1.757699663622869	NA	0.07879862512492057	0.024647885697011998	0.0915852488598673	1.1726922418364137e-15	5.555386534600182e-15	6	29	29
ENSG00000120889	TNFRSF10B	-1.7574456930160522	NA	0.07884187076116957	0.0016461508701832587	0.21612196275121012	3.1529533219912566e-37	3.7366963731049107e-36	1	13	13
ENSG00000261701	HPR	-1.7570583229951207	NA	0.07890786858130697	0.0048615837182058785	0.05274396294448479	1.8090809231276159e-09	5.877970585584594e-09	6	21	21
ENSG00000006125	AP2B1	-1.756739571882719	NA	0.07896220921615343	0.0002501607506023351	0.021078856078186256	0.00016258370858363556	0.0003410578615903078	2	4	4
ENSG00000001167	NFYA	-1.7559754430532977	NA	0.07909260173159234	0.07208556174938621	0.018574164971363407	0.0004037274226104764	0.0008051542703043446	2	5	5
ENSG00000113810	SMC4	1.7558358907699585	NA	0.07911643412244265	0.014108761147121304	0.02932003789234913	8.315955767113715e-06	1.995108078486753e-05	1	3	3
ENSG00000157216	SSBP3	-1.7550892980771455	NA	0.07924403458738319	0.005405915421915952	0.011866278592022144	0.004760838265433917	0.008261015421828012	15	48	48
ENSG00000132507	EIF5A	1.7546017482295564	NA	0.07932745222753083	0.0001373042729956398	0.07491865935431766	5.604309047246318e-13	2.2747525645260857e-12	3	21	21
ENSG00000269300	AC008734.1	-1.752923846244812	NA	0.07961507977054211	0.0009277007652034573	0.012877770796373247	0.0032674749403828647	0.0057862378926709776	1	5	5
ENSG00000167103	PIP5KL1	-1.7496802188583516	NA	0.08017350888835363	0.0034292779491462877	0.10592260235323515	5.381140271510631e-18	2.8873959485649504e-17	2	8	8
ENSG00000265791	AC127024.4	1.7489072429178039	NA	0.08030705440167635	0.0018725284580165024	0.030444859659831996	5.549067515179289e-06	1.35114239411912e-05	6	11	11
ENSG00000140612	SEC11A	-1.7474822070938425	NA	0.0805537286553211	0.014629647567908808	0.018223497209916152	0.00045872138270650455	0.0009073371386428889	4	4	4
ENSG00000204301	NOTCH4	-1.7460340813807878	NA	0.08080502985211188	0.00044473875470891675	0.5288439039212358	2.9120447101489162e-111	3.263964361721815e-109	5	26	26
ENSG00000137801	THBS1	-1.7458115588063352	NA	0.08084370178000538	0.023985353166736376	0.1643232369642694	6.904058132919606e-28	5.823792076804639e-27	7	18	18
ENSG00000162073	PAQR4	-1.7450760138046344	NA	0.08097163819866224	0.005028553076141637	0.04422505961813905	3.911194800112986e-08	1.1491019295380777e-07	8	34	34
ENSG00000250903	GMDS-DT	-1.742850478784745	NA	0.08135973616197122	0.00602973270517225	0.06381674157621489	3.253972871278409e-11	1.1890556311432653e-10	2	4	4
ENSG00000159256	MORC3	1.7420985408242025	NA	0.08149120289093657	7.731598522659466e-05	0.06918481489747313	4.586242412552978e-12	1.766609863721272e-11	2	17	17
ENSG00000135632	SMYD5	-1.7419724957818101	NA	0.08151325711382046	0.00017717547068433977	0.02736767625342414	1.6790217160369914e-05	3.908979555840126e-05	2	12	12
ENSG00000172819	RARG	-1.7419326428676931	NA	0.08152023122437364	0.005002504039962755	0.01980941427640355	0.0002576619932180251	0.0005272846684601327	3	15	15
ENSG00000243772	KIR2DL3	1.7415218255174065	NA	0.08159215094423514	0.0029615427917736824	0.1159171034919764	1.205488283496694e-19	7.022051145952719e-19	6	24	24
ENSG00000213047	DENND1B	1.741282102208834	NA	0.08163414187369276	0.00670935434260327	0.027181600487330388	1.7953746813812416e-05	4.167981644917681e-05	2	18	18
ENSG00000085662	AKR1B1	-1.740455680439579	NA	0.08177903576877238	0.06967099147910835	0.06723950651775479	9.337606158755765e-12	3.533332039199087e-11	17	38	38
ENSG00000139714	MORN3	1.7375751836637738	NA	0.08228569571474068	0.012924690532376668	0.21502461190588862	5.04344848347826e-37	5.944336635269326e-36	3	19	19
ENSG00000102781	KATNAL1	-1.7374094817618786	NA	0.0823149188076232	0.002278223986704746	0.018582854202019227	0.00040245240990020853	0.0008027982293100705	7	17	17
ENSG00000188290	HES4	-1.7372781487379747	NA	0.08233808660214655	0.007806815705822847	0.09698347119181054	1.5579900155256735e-16	7.710814076839762e-16	3	11	11
ENSG00000163545	NUAK2	1.7372344634125636	NA	0.08234579408112816	0.1288806242262	0.17773987502947206	2.9828461744540693e-30	2.762031805924019e-29	11	19	19
ENSG00000244242	IFITM10	1.7362142801284788	NA	0.08252595321609249	0.0007342999975141742	0.051898587483939905	2.4557526492691883e-09	7.907191547562395e-09	1	5	5
ENSG00000090621	PABPC4	-1.7360615730285645	NA	0.08255294797968671	0.00011551716772918587	0.056946669945504756	3.9502230388277045e-10	1.347302603278765e-09	1	15	15
ENSG00000236756	DNAJC9-AS1	-1.735549569129944	NA	0.0826435095920401	8.810005917420438e-07	0.014182835588363982	0.0020160881452970106	0.0036784653264920132	1	5	5
ENSG00000160094	ZNF362	-1.7343013286590576	NA	0.0828646318687093	0.0020667285083089642	0.06615914479385317	1.385225385308066e-11	5.1855992431015114e-11	1	10	10
ENSG00000169085	VXN	-1.7333654215662009	NA	0.08303073948114881	0.025804483406745425	0.2171070218515602	2.067027983895333e-37	2.4582151800153303e-36	14	42	42
ENSG00000277117	FP565260.3	-1.7323054701585412	NA	0.08321918854349943	0.005394789836474708	0.2171568814119419	2.023293521356219e-37	2.4078737403010272e-36	5	27	27
ENSG00000170270	GON7	-1.7307450771331787	NA	0.08349724160697364	0.006471035804281389	0.019738161908654843	0.0002644160426044115	0.00054039693893732	1	3	3
ENSG00000184005	ST6GALNAC3	1.7304247108509014	NA	0.08355442203037333	0.09315265328725311	0.11407030383936757	2.4392655853563474e-19	1.3966933396753256e-18	24	42	42
ENSG00000182013	PNMA8A	1.7302415415301977	NA	0.08358712916574403	0.0043168418608161025	0.0944394998290448	4.038681885007614e-16	1.9559264514542663e-15	2	16	16
ENSG00000108587	GOSR1	-1.7299938969196833	NA	0.08363136564129844	0.003759239581813312	0.03345684748418131	1.8793114404201831e-06	4.778812558091003e-06	3	10	10
ENSG00000108671	PSMD11	-1.7293776273727417	NA	0.0837415314634741	0.00179820675252775	0.013255269457009888	0.0028406926224545915	0.005072369615001436	1	1	1
ENSG00000108666	C17orf75	-1.7293776273727417	NA	0.0837415314634741	0.00010675036133489548	0.015638151357873678	0.0011802818604144825	0.0022198567256249135	1	5	5
ENSG00000107719	PALD1	-1.729322805012802	NA	0.08375133732872178	0.0033075052133888848	0.1070564059801894	3.503961576997184e-18	1.900361704108941e-17	4	20	20
ENSG00000168275	COA6	-1.7289085601476617	NA	0.08382546177597854	0.04090266419470849	0.2833821396686444	2.676989982207847e-50	4.957635119317751e-49	14	41	41
ENSG00000259536	AC091045.1	-1.7286964075331346	NA	0.08386344465600332	0.003616918593887823	0.01492706246889784	0.0015326536460692985	0.0028371629292360105	2	6	6
ENSG00000236618	PITPNA-AS1	1.7270955601424414	NA	0.08415050285555929	0.00010505025554578639	0.018586358242633518	0.00040193939198743007	0.0008019614465610748	2	17	17
ENSG00000078142	PIK3C3	-1.7264540156316797	NA	0.084265765301216	0.06982697062278095	0.09505733906892093	3.2052727045089234e-16	1.5629008134666911e-15	5	10	10
ENSG00000185442	FAM174B	-1.7252921983543816	NA	0.08447482721462712	0.004118934069935411	0.12333182025428498	7.019906494730597e-21	4.335051367595787e-20	10	38	38
ENSG00000103148	NPRL3	-1.7252511978149416	NA	0.08448221267058435	0.0014753988640281873	0.09762191126158438	1.226280886742582e-16	6.10789745185842e-16	1	5	5
ENSG00000244063	AC104653.2	-1.7242926503620355	NA	0.0846550254306514	0.02846778177973007	0.11018158093515888	1.0713053803865082e-18	5.947496266833354e-18	5	33	33
ENSG00000110074	FOXRED1	-1.7238975736137125	NA	0.08472633544192779	0.014833616654920643	0.4720571888540298	9.901207292529215e-95	6.902190299567378e-93	16	51	51
ENSG00000225756	DBH-AS1	1.7238776519366008	NA	0.08472993252348315	0.027019569813258915	0.16612640598738834	3.337711994560303e-28	2.842026961008671e-27	8	38	38
ENSG00000276007	AC079414.3	1.7225134372711186	NA	0.08497655076572151	0.006484281442236013	0.03516138071188442	1.0184991513861463e-06	2.6496119458618057e-06	1	19	19
ENSG00000168883	USP39	-1.721744498502329	NA	0.08511581261192118	0.000848674613799468	0.40829832209488354	3.6753746368258007e-78	1.5410513361106517e-76	2	12	12
ENSG00000106153	CHCHD2	1.721668687767643	NA	0.08512955261832092	0.23163488942063926	0.4764407672803886	6.0849940515622956e-96	4.4404920421379493e-94	5	19	19
ENSG00000264920	AC018521.5	1.7212236099027558	NA	0.08521025511285693	0.0041364780786944	0.09564204512380163	2.5752468701082093e-16	1.260716773493739e-15	4	16	16
ENSG00000163811	WDR43	-1.7205718566696668	NA	0.08532854404289665	0.012025604962661626	0.03182499879796041	3.3785117574268725e-06	8.390745565259005e-06	5	11	11
ENSG00000167553	TUBA1C	-1.7201366815581738	NA	0.08540759935513825	0.006162516501195039	0.04232316690822144	7.756044387154132e-08	2.2249649581014755e-07	6	21	21
ENSG00000052126	PLEKHA5	-1.7197903394699097	NA	0.08547055927929102	0.0009210624282159383	0.010156435472713075	0.009044141994983275	0.015053672820728737	1	6	6
ENSG00000189129	PLAC9	-1.719033479690552	NA	0.08560827589175575	0.0022448120201089723	0.022818982804172078	8.661287274544643e-05	0.0001871392408607359	1	9	9
ENSG00000100056	ESS2	1.7188552069414391	NA	0.08564074010975416	0.006705136975385166	0.372607213007889	1.2047006015874717e-69	3.996017527393336e-68	3	10	10
ENSG00000136111	TBC1D4	1.7188305495591383	NA	0.08564523110604327	0.02251384950150999	0.12659800291854406	1.9922762310904235e-21	1.265859395589836e-20	9	19	19
ENSG00000117425	PTCH2	1.7178930227231033	NA	0.08581612972128964	0.0039346535445221095	0.013766945696582706	0.0023507289604227815	0.0042425437741833594	2	9	9
ENSG00000090020	SLC9A1	-1.7176774740219114	NA	0.08585546030575926	0.0008868611540346931	0.01819970902783576	0.0004627142364314283	0.0009149183028436024	1	3	3
ENSG00000265415	AC099850.3	1.7166687736934743	NA	0.08603970872267447	0.0003367240738915522	0.012646832374187867	0.0035600540063911125	0.006281945761359001	2	11	11
ENSG00000106004	HOXA5	-1.716362219870546	NA	0.08609576685752425	0.00577303208685631	0.018173058359697392	0.00046722911794525046	0.0009234196316288002	2	5	5
ENSG00000125885	MCM8	1.7151441820309208	NA	0.08631879562360825	0.05748764023466785	0.12859984709428626	9.18695052170138e-22	5.929507508342378e-21	13	38	38
ENSG00000215252	GOLGA8B	1.7148489688216326	NA	0.08637292082278081	0.11276088729065935	0.19621733377832398	1.4345283174867233e-33	1.4954848703088037e-32	20	52	52
ENSG00000054967	RELT	-1.714552711379787	NA	0.0864272650276216	0.008822391064371193	0.05597911436787363	5.609364597823455e-10	1.893975063754173e-09	4	16	16
ENSG00000268618	AC092316.1	1.714487127136111	NA	0.08643929925474585	0.00036295279777183225	0.036463789534596225	6.377946441891439e-07	1.6899784229294855e-06	2	9	9
ENSG00000157578	LCA5L	-1.7140262989275494	NA	0.08652389601317408	0.01659153055139462	0.17772745657309397	2.998033616494055e-30	2.774596788411039e-29	2	13	13
ENSG00000156171	DRAM2	-1.713880000753283	NA	0.08655076674821563	0.01848457935704405	0.25527726533881395	1.072044306870747e-44	1.6503130896343304e-43	11	28	28
ENSG00000003147	ICA1	1.7137080199842374	NA	0.08658236324829391	0.030391622883051823	0.10806942514024243	2.3873402444656427e-18	1.3067506496119154e-17	19	46	46
ENSG00000097007	ABL1	-1.7129766135752602	NA	0.08671684210823867	0.00685988479698491	0.014565345918217456	0.0017509361466305955	0.003215549794235177	3	7	7
ENSG00000174004	NRROS	1.712078220790454	NA	0.08688225438545871	0.0021515846471376514	0.10951858880442743	1.377932988722358e-18	7.627557399483446e-18	2	24	24
ENSG00000139636	LMBR1L	1.7117174309768686	NA	0.08694875473006031	0.005255968045143506	0.026414923775237773	2.366379780241441e-05	5.426724639122823e-05	3	12	12
ENSG00000100207	TCF20	-1.7113253459819984	NA	0.08702106994639186	0.005065086279988475	0.029735157969534274	7.162495953689415e-06	1.7290208771089496e-05	4	19	19
ENSG00000273230	AC102953.2	1.7108367681503294	NA	0.08711124999944313	1.185753249839188e-05	0.07996113116636837	8.750828938315837e-14	3.72007846958796e-13	1	12	12
ENSG00000257605	AC073611.1	1.7105786800384521	NA	0.08715891747158767	0.00022174819876465905	0.042185849400676774	8.1489226398074e-08	2.3325968010358386e-07	1	4	4
ENSG00000065268	WDR18	1.7104064100760006	NA	0.0871907465113098	3.953590265260571e-06	0.4155024630946356	6.0899298155248665e-80	2.762862603344866e-78	3	32	32
ENSG00000260966	AP001486.2	1.7101176479693707	NA	0.08724411997771946	0.00039494299306326873	0.011011194370135856	0.006556033066021754	0.011137138291154735	5	22	22
ENSG00000111880	RNGTT	-1.7099654574090868	NA	0.087272260792758	0.00948536023736289	0.045021552585016986	2.9358092989807094e-08	8.705895498568249e-08	5	9	9
ENSG00000132740	IGHMBP2	-1.7088791035900082	NA	0.08747334599762094	0.019543163464278413	0.6805305592188428	1.1273405021204736e-167	8.405548813419131e-165	4	18	18
ENSG00000107957	SH3PXD2A	1.7087605348133814	NA	0.08749531580781246	0.007794014569711555	0.012807162701875955	0.003354245336848117	0.005932544686634526	4	12	12
ENSG00000127191	TRAF2	-1.708225607872009	NA	0.08759448868507463	0.0010774133011103263	0.04039401162860816	1.5525527013350584e-07	4.3362746376538946e-07	1	4	4
ENSG00000163660	CCNL1	1.7078231871673741	NA	0.08766915529918914	0.010107004807955995	0.09651228175850791	1.8589193815197603e-16	9.173700280196364e-16	2	9	9
ENSG00000145734	BDP1	1.7066264152526855	NA	0.08789151217517237	0.012148837856881825	0.02235636779273778	0.00010238328057722397	0.0002194439293361847	1	2	2
ENSG00000070882	OSBPL3	-1.705846658968261	NA	0.0880366332728811	0.016691245445387227	0.020195903168550623	0.00022393467162844564	0.00046162467649431597	18	36	36
ENSG00000165476	REEP3	-1.7052179291004466	NA	0.08815378737465146	0.01199218093306142	0.019499137374722315	0.0002884005725140912	0.0005866881871938493	4	11	11
ENSG00000163322	ABRAXAS1	1.7049359040733343	NA	0.08820637920670658	0.0054568258905705515	0.01766477956610304	0.0005623515088897469	0.0010987542470035625	14	39	39
ENSG00000198933	TBKBP1	1.704299226616845	NA	0.0883251993961258	0.0003454947917090809	0.32554129089633	4.007246577932818e-59	9.651723534405884e-58	4	20	20
ENSG00000141560	FN3KRP	-1.7021280797757024	NA	0.08873136113490689	0.06333349641111284	0.4537871352401733	8.690990908904303e-90	5.322921539171424e-88	2	5	5
ENSG00000116783	TNNI3K	1.7004114639656531	NA	0.0890535569689513	0.06284226243875453	0.07334539171490154	9.987156353469903e-13	4.004436387787126e-12	9	16	16
ENSG00000134571	MYBPC3	-1.6992921340071478	NA	0.08926415393864282	0.055154491846225465	0.2268100690459662	3.1402420103628735e-39	3.9890377952379935e-38	11	30	30
ENSG00000170801	HTRA3	1.69886852108702	NA	0.0893439593884758	0.00026612457788073037	0.1420611454137051	4.8276716339634846e-24	3.456774148260534e-23	2	17	17
ENSG00000240303	ACAD11	1.6988282203674314	NA	0.08935155472982301	0.0008881727144258439	0.013624751180864172	0.0024776089014166523	0.004460736488230359	1	5	5
ENSG00000268204	AC008763.1	-1.698447823524475	NA	0.08942327246899671	0.00020586334083390293	0.27828480486360874	2.8818607589620604e-49	5.153392091286796e-48	1	13	13
ENSG00000196074	SYCP2	1.6983708094628818	NA	0.0894377978795543	0.0008103563655456634	0.012384297531097278	0.003925105953612265	0.006890330842306964	2	3	3
ENSG00000163946	TASOR	-1.6966888130061655	NA	0.08975550878695733	0.004361310492963067	0.1495703862899664	2.4978880825607707e-25	1.8945724337830453e-24	4	11	11
ENSG00000164342	TLR3	-1.6963783498059446	NA	0.08981425113714775	0.010239883584222674	0.02403215724430961	5.588014657482777e-05	0.00012320501846383664	2	4	4
ENSG00000204792	LINC01291	1.6961885322768278	NA	0.08985018151551095	0.36498509421697983	0.6867152814413703	1.6383334873066137e-170	1.404789048691056e-167	18	47	47
ENSG00000146285	SCML4	-1.6951888381144116	NA	0.09003960365402179	0.03796701162432766	0.2040848222578995	5.266212457101739e-35	5.770624755708482e-34	4	12	12
ENSG00000148459	PDSS1	-1.6945571899414062	NA	0.09015945401376653	0.0007240969588289645	0.25323642805245644	2.684718766229771e-44	4.085203382615292e-43	1	4	4
ENSG00000125245	GPR18	1.6929208040237425	NA	0.09047054279487593	0.003916582948616143	0.024849381499898446	4.1608658816351576e-05	9.329849503682181e-05	1	5	5
ENSG00000099889	ARVCF	-1.6923686326782947	NA	0.09057570921050848	0.01678252065328234	0.08145358635144413	5.042868631033458e-14	2.1712315880891982e-13	8	25	25
ENSG00000177030	DEAF1	-1.6915937662124634	NA	0.09072345589509295	0.0031235114803135973	0.07057684579608867	2.7555568608812696e-12	1.0742224279893816e-11	1	11	11
ENSG00000137343	ATAT1	-1.6907452344894411	NA	0.09088547091312774	1.5672269386935137e-05	0.011913943747926408	0.004676912238282993	0.008123606601267604	1	8	8
ENSG00000137806	NDUFAF1	1.6905443668365476	NA	0.09092385776406131	0.0008473867145305556	0.13019213262534815	4.95748841616298e-22	3.2411730403651902e-21	1	15	15
ENSG00000168575	SLC20A2	1.690469980239868	NA	0.09093807673663197	0.023311773051120536	0.041720762904002555	9.633336886013431e-08	2.735134010898085e-07	1	12	12
ENSG00000109743	BST1	1.6895607794118326	NA	0.0911120147032522	0.02688818191737746	0.06060552768709757	1.0467437888701938e-10	3.7088035610196184e-10	13	31	31
ENSG00000140391	TSPAN3	-1.6889667202921057	NA	0.09122580776020814	0.03883316032781792	0.24925800692248654	1.5959916529261957e-43	2.353367227517741e-42	8	23	23
ENSG00000178538	CA8	1.6884604692459109	NA	0.09132287117731902	0.0003128286077618324	0.06904842523965098	4.8208260692645675e-12	1.8548877330450542e-11	1	6	6
ENSG00000184584	TMEM173	1.6879991918619	NA	0.09141138407218437	0.0720100049483013	0.060915087778315134	9.353522456371573e-11	3.3271843311411767e-10	2	12	12
ENSG00000182544	MFSD5	-1.687870644687696	NA	0.09143606281987439	0.01394466412558767	0.025711685154302943	3.048916923989367e-05	6.927116630828519e-05	2	4	4
ENSG00000280739	EIF1B-AS1	-1.6870102529483062	NA	0.09160138048507574	0.0008619338797977456	0.1716634864846565	3.5485413658859164e-29	3.131957585361687e-28	7	20	20
ENSG00000140945	CDH13	-1.6870091806541676	NA	0.09160158666793512	0.006045007167310033	0.025345121282942324	3.4796722213954904e-05	7.85066424479822e-05	2	4	4
ENSG00000113119	TMCO6	1.6863973214134897	NA	0.09171929702487386	0.010896758616938805	0.0508762911924957	3.553072575262504e-09	1.1289909504016431e-08	4	7	7
ENSG00000161036	LRWD1	1.6857188599575594	NA	0.09184996249710736	0.22313396404480138	0.3740538193186592	5.5616051899881385e-70	1.873791108116043e-68	2	10	10
ENSG00000124802	EEF1E1	1.6848556995391846	NA	0.09201641544183173	0.00038682184151422796	0.024236949625273296	5.189834135784789e-05	0.00011497282727628645	1	4	4
ENSG00000178184	PARD6G	-1.6844766852245716	NA	0.09208958156695213	0.02788888690706938	0.10667167784811638	4.053258198243616e-18	2.192723181125545e-17	7	26	26
ENSG00000153767	GTF2E1	-1.6834137439727783	NA	0.09229502445972769	7.617385840493252e-09	0.015055937600246427	0.0014617061456392913	0.002713150632272779	1	8	8
ENSG00000121552	CSTA	-1.6830775581308095	NA	0.0923600782716585	0.009657446222417727	0.05720772035422459	3.5934890520024687e-10	1.2300348054449168e-09	8	26	26
ENSG00000167525	PROCA1	1.682915027310479	NA	0.09239154208290486	0.006047614502871246	0.1644847483821831	6.469302410008509e-28	5.462435599666958e-27	2	9	9
ENSG00000140988	RPS2	-1.6827117765737265	NA	0.092430900842247	0.002208297583211966	0.16203344479346027	1.7338432946862277e-27	1.4343308567570728e-26	4	16	16
ENSG00000182093	GET1	-1.6808219919518432	NA	0.09279749563744244	0.03219974764713602	0.2876052280949227	3.6908086993756586e-51	7.056151436520978e-50	3	13	13
ENSG00000188522	FAM83G	-1.6807324404834854	NA	0.09281489643685009	0.004196487766137477	0.0868922291271247	6.725054908562708e-15	3.059908904933454e-14	4	10	10
ENSG00000169313	P2RY12	-1.6806799322430777	NA	0.09282510056258733	0.03117683002561795	0.034853544128462234	1.1376436992983366e-06	2.9483832249156982e-06	7	15	15
ENSG00000130164	LDLR	-1.6800952271607457	NA	0.09293878938084649	0.002657500854298681	0.031507692774133934	3.786722727978966e-06	9.366581286904844e-06	4	25	25
ENSG00000128254	C22orf24	-1.6790969290407265	NA	0.09313315464220578	0.002591574476843502	0.029856643887749047	6.8562769549464136e-06	1.65719934461418e-05	4	10	10
ENSG00000090661	CERS4	-1.679057459268022	NA	0.09314084597179068	0.0026018917335484536	0.19828966891339658	6.025528159740904e-34	6.354968167982582e-33	5	27	27
ENSG00000103642	LACTB	-1.6788101196289062	NA	0.09318905574511499	5.684531297346046e-06	0.10344258351584139	1.373029701084954e-17	7.233820689372005e-17	1	14	14
ENSG00000224616	RTCA-AS1	-1.678442120552063	NA	0.09326082069987805	2.399268525779946e-09	0.021901263331554583	0.00012070867852758519	0.00025650684661010005	1	4	4
ENSG00000137409	MTCH1	1.6784411597743842	NA	0.09326100812295711	0.05414654970531624	0.024332118525122893	5.0146037574476934e-05	0.00011130654910234338	18	46	46
ENSG00000059378	PARP12	-1.6783782090355126	NA	0.0932732888559531	0.004899398959748733	0.017681445397448876	0.0005589429926934772	0.0010928415667199225	3	17	17
ENSG00000197472	ZNF695	-1.6777485362383797	NA	0.09339619987250541	0.002229586742278206	0.03724800100848713	4.811395546472668e-07	1.2864144406994044e-06	3	17	17
ENSG00000250317	SMIM20	1.677720308303833	NA	0.0934017129573311	0.04696142526136911	0.08364912559882956	2.2385503485853403e-14	9.848358113876347e-14	1	2	2
ENSG00000184350	MRGPRE	1.6771236328382828	NA	0.09351830835445708	0.06062067171460436	0.28747130540219573	3.930861718995553e-51	7.498370146724664e-50	7	27	27
ENSG00000261136	AC023908.3	-1.6764641593979812	NA	0.09364731081704708	0.0016089762762309624	0.020318141994367236	0.00021421968241240887	0.00044276887232619014	5	14	14
ENSG00000134755	DSC2	1.6753890435479533	NA	0.09385792489617552	0.02450492762770342	0.016579900181440968	0.0008358575359572226	0.0016006835158157912	11	30	30
ENSG00000259321	AL136295.2	1.6743034124374392	NA	0.09407098420195355	0.00026361840868726244	0.0739532574577449	7.989736533366963e-13	3.218604458790464e-12	1	8	8
ENSG00000150977	RILPL2	1.6739091873168943	NA	0.09414844831916777	0.0023650176112256817	0.05576092000223837	6.070776059096583e-10	2.0437325998713642e-09	1	24	24
ENSG00000225205	AC078883.1	-1.6738946437835696	NA	0.09415130706007516	0.001328265434102223	0.03634191333266697	6.663524764245402e-07	1.7621092703476393e-06	1	5	5
ENSG00000198001	IRAK4	-1.6733260580704787	NA	0.09426312532744723	0.001277173787149929	0.017130806879715344	0.0006833827275373106	0.0013204879317788552	5	13	13
ENSG00000188820	CALHM6	1.6721311593705082	NA	0.09449846148412769	0.03502187871114289	0.4257863220328834	1.6013407408659768e-82	7.823758508578528e-81	13	42	42
ENSG00000174780	SRP72	1.6719484329223635	NA	0.09453449106620902	0.004152470314175162	0.24003601425903962	9.595959775956069e-42	1.3324786574726367e-40	1	6	6
ENSG00000229431	AL139289.1	1.6715729939292334	NA	0.09460855381615058	0.003988581740485966	0.021858246705274084	0.0001226026520093602	0.00026037311198867094	2	19	19
ENSG00000260233	SSSCA1-AS1	-1.6714292764663696	NA	0.09463691722617804	4.9732716679092046e-05	0.04226031409205465	7.933466812417167e-08	2.2732000395345362e-07	1	9	9
ENSG00000257815	AC025159.1	-1.6714132863842421	NA	0.09464007337564154	0.032934629228565486	0.16808348781838447	1.513945319782403e-28	1.3026918358729769e-27	3	15	15
ENSG00000162437	RAVER2	-1.6702677326103892	NA	0.09486640429779099	0.004733410109900366	0.0498956187693173	5.063001537783214e-09	1.591374878508877e-08	19	33	33
ENSG00000196975	ANXA4	-1.670173909503679	NA	0.09488496044311182	0.06394237566111187	0.1027432066655242	1.7873979366001734e-17	9.350850279059298e-17	5	9	9
ENSG00000157800	SLC37A3	1.669930182482593	NA	0.094933177872757	0.001465414473205184	0.12379553188820035	5.872035393602144e-21	3.6458919248690497e-20	5	22	22
ENSG00000147684	NDUFB9	1.669273018836975	NA	0.09506328484748754	0.015393148677908338	0.05084465789809155	3.593904709444244e-09	1.1409084017448971e-08	1	3	3
ENSG00000244405	ETV5	1.6686746098159715	NA	0.09518188364877156	0.000285344608710551	0.023748284375117296	6.191124663880585e-05	0.00013582141084928764	2	18	18
ENSG00000067596	DHX8	-1.6671663522720335	NA	0.09548133134633793	8.58546778995765e-05	0.01780602252769352	0.0005341144723432886	0.0010463250041369725	1	7	7
ENSG00000186866	POFUT2	1.6662972304070633	NA	0.09565422810100035	0.0003226101819293318	0.01521166556053586	0.0013803841644508688	0.002572506850268197	3	7	7
ENSG00000173145	NOC3L	1.6658453024187128	NA	0.09574423036084642	0.01689626210509652	0.029488192166263767	7.827856118080967e-06	1.8824835867195413e-05	3	5	5
ENSG00000175591	P2RY2	-1.6653811679528323	NA	0.09583673411656587	0.006414850576359952	0.06020366910117226	1.211321708172235e-10	4.274270776429148e-10	4	12	12
ENSG00000014164	ZC3H3	1.6642148858988106	NA	0.09606949431888517	0.004696825207565773	0.5115992258063686	4.848490227048392e-106	4.7242476649802765e-104	8	36	36
ENSG00000141506	PIK3R5	-1.664209523144242	NA	0.09607056563217727	0.01141064668239023	0.06078452591462025	9.808128698269331e-11	3.48023172039356e-10	2	3	3
ENSG00000168958	MFF	-1.6639445481486195	NA	0.096123511388701	0.0015407914847347958	0.07716252948158896	2.455133882822689e-13	1.0177203518618877e-12	4	10	10
ENSG00000154227	CERS3	1.6639428643747418	NA	0.09612384790521629	0.004731237933593278	0.14139109950562662	6.2803831285785306e-24	4.470829816189009e-23	7	43	43
ENSG00000183597	TANGO2	-1.6637274493487848	NA	0.0961669082051264	0.010174881657221349	0.03755162397711016	4.313945269557771e-07	1.1581065658679745e-06	6	16	16
ENSG00000182621	PLCB1	-1.6634108087028632	NA	0.09623023097974158	0.09208598103895538	0.14421872908279013	2.066717860114656e-24	1.508176365238563e-23	3	7	7
ENSG00000150967	ABCB9	-1.6631463766098022	NA	0.09628313848977714	0.00010372465832345219	0.03155676927157596	3.720501104626793e-06	9.213411327544385e-06	1	5	5
ENSG00000165272	AQP3	1.6622154712677002	NA	0.09646957903248546	0.007731002599719731	0.024535723492295262	4.659378134216538e-05	0.00010379796781460042	1	10	10
ENSG00000183426	NPIPA1	1.6618910664718987	NA	0.09653461823648532	0.03292581777690116	0.42397781678731195	4.5870898089814103e-82	2.197318523302296e-80	15	60	60
ENSG00000203666	EFCAB2	1.661834273946699	NA	0.09654600805221131	0.04623484260393399	0.17604956541351882	5.950483673098055e-30	5.427917261168007e-29	4	11	11
ENSG00000101188	NTSR1	1.6608892935179729	NA	0.09673568293088283	0.07027766183792875	0.3141196408400112	1.1127360466605574e-56	2.520780774660753e-55	18	79	79
ENSG00000254614	AP003068.2	-1.6607409669214035	NA	0.09676548183972078	0.05152169500750745	0.5655268779237105	4.923564368888207e-123	7.472053571864059e-121	4	16	16
ENSG00000271789	AL080317.1	-1.6606269484308807	NA	0.09678839321850916	0.009760469456208263	0.011549132685371923	0.005359620043203131	0.009215171858922247	4	9	9
ENSG00000108828	VAT1	1.6603585041705675	NA	0.09684235272585888	0.0017137661151432149	0.031532561870844786	3.7530193938639417e-06	9.292597398985378e-06	3	10	10
ENSG00000138658	ZGRF1	-1.6592634763485605	NA	0.0970627116132404	0.013074196587337128	0.0817605554814191	4.5019913336562965e-14	1.9442117698532315e-13	6	19	19
ENSG00000088888	MAVS	-1.659187052668036	NA	0.09707810575468323	0.013283572577678223	0.10630174147618082	4.6622414575983376e-18	2.5126580375975456e-17	4	19	19
ENSG00000128534	LSM8	1.6591022807644793	NA	0.09709518377537772	0.009746089960946593	0.02074125752805773	0.00018374567413775825	0.0003828276717031243	2	5	5
ENSG00000183549	ACSM5	1.6572525343306275	NA	0.09746842935194582	0.001164312618242895	0.02262141175462784	9.302567550458984e-05	0.0002001376626807441	3	14	14
ENSG00000232860	SMG7-AS1	-1.6571111352165708	NA	0.09749700827014147	0.011788264743747088	0.03564169313114585	8.57028359381238e-07	2.2445295258138133e-06	3	5	5
ENSG00000038427	VCAN	-1.65690075433049	NA	0.09753954185225036	0.004881204857267939	0.01185130964274042	0.004787509168141062	0.008303933925806724	7	16	16
ENSG00000187630	DHRS4L2	-1.6563728078644573	NA	0.09764634429984846	0.011083247023393234	0.11904735293715607	3.639273764344574e-20	2.17607760755736e-19	9	53	53
ENSG00000056972	TRAF3IP2	1.6563025221836631	NA	0.09766056999018087	0.012972809318730617	0.044883847601731794	3.0851015650508556e-08	9.131240376088562e-08	10	23	23
ENSG00000232118	BACH1-AS1	1.6557813250464288	NA	0.09776611099970826	0.00047354458859482176	0.034419924717532205	1.3294847700706042e-06	3.4243518056384487e-06	2	8	8
ENSG00000272368	AC074032.1	-1.6549826585063425	NA	0.0979280156261726	0.025532421967181064	0.10810086324344578	2.359065215848297e-18	1.2920986709224671e-17	2	11	11
ENSG00000106018	VIPR2	1.6542305155852473	NA	0.09808068483849514	0.0018021638260048794	0.018368729303690164	0.0004350850206237506	0.0008630738020447309	3	17	17
ENSG00000167842	MIS12	-1.6540067975100032	NA	0.09812613157675128	0.046397581130772865	0.10954388671105077	1.3647663042531728e-18	7.55711248034797e-18	2	6	6
ENSG00000167522	ANKRD11	-1.6536926031112673	NA	0.09818998633726564	9.636910949431138e-05	0.08148221620038403	4.989795098721764e-14	2.1494598379296544e-13	1	8	8
ENSG00000111707	SUDS3	1.652872928242548	NA	0.0983567278031374	0.0034473386824433643	0.01098933059838866	0.006610044702705545	0.011225555219518459	3	6	6
ENSG00000145287	PLAC8	-1.6524711740064775	NA	0.0984385367615225	0.0026571046227786836	0.012222563106932625	0.004168682075780277	0.007297746929109429	2	8	8
ENSG00000018189	RUFY3	-1.651679754257202	NA	0.09859985200852267	6.0162149636424316e-05	0.025176702027805427	3.697544280049531e-05	8.329066972096335e-05	1	5	5
ENSG00000186854	TRABD2A	-1.651577335142462	NA	0.09862074353376295	0.001421423391444645	0.031989260085116676	3.184798833689296e-06	7.931471855785324e-06	4	14	14
ENSG00000177383	MAGEF1	-1.651005355154488	NA	0.09873748141875054	0.008812863259499103	0.07579656965657083	4.058459389957267e-13	1.6598740777099253e-12	6	15	15
ENSG00000171160	MORN4	1.6509649720811177	NA	0.09874572754350633	0.005712579193158534	0.03854151282881492	3.022282656161847e-07	8.233379709375617e-07	6	15	15
ENSG00000120451	SNX19	-1.6506417163519007	NA	0.09881175538906925	0.011518248390689817	0.6295225769079325	3.5968851113443884e-146	1.0454742843126258e-143	13	34	34
ENSG00000180822	PSMG4	1.650413019903557	NA	0.09885848994869473	0.009367304708069743	0.08264597306967818	3.244945386542199e-14	1.413810173623277e-13	5	20	20
ENSG00000127366	TAS2R5	1.64944369689414	NA	0.09905676888732459	0.02978061874018497	0.06046612718788116	1.1011381792686816e-10	3.8975064264764956e-10	6	20	20
ENSG00000175264	CHST1	-1.6492482528646553	NA	0.09909678617777222	0.0045532278953677756	0.01004993231194298	0.009415460379488321	0.015618662221691355	2	4	4
ENSG00000215883	CYB5RL	1.6484718570775583	NA	0.0992558811566266	0.02311438298221276	0.0300186460812034	6.468221873434081e-06	1.565390021274641e-05	15	38	38
ENSG00000153823	PID1	1.6481222497556636	NA	0.09932758738816799	0.015240791452449828	0.03279017261999378	2.3881318530694134e-06	6.019117158772394e-06	4	5	5
ENSG00000120903	CHRNA2	1.6479060890903592	NA	0.09937194371038596	0.011318546985293065	0.04480029860006278	3.1793527635907085e-08	9.40156066708303e-08	7	16	16
ENSG00000145736	GTF2H2	1.6477637866495802	NA	0.09940115289831447	0.09548217428702721	0.35335470188332463	2.9963396918783535e-65	8.636004937146535e-64	7	24	24
ENSG00000188636	RTL6	1.6471627950668335	NA	0.09952458879360265	0.003104818389055353	0.10837639649392469	2.1251186496761526e-18	1.1658240474502987e-17	1	3	3
ENSG00000109111	SUPT6H	-1.6459662914276125	NA	0.09977069921453176	0.0019655044102951363	0.01333316761472261	0.0027599054628514638	0.004935309570640224	1	5	5
ENSG00000178974	FBXO34	-1.6454981565475464	NA	0.09986712251187317	0.00020819873073721614	0.013715053380488592	0.0023962521593223437	0.004322206535674106	1	4	4
ENSG00000137747	TMPRSS13	1.6448347948564572	NA	0.10000388458052199	0.005982117215932224	0.012966643431509198	0.003161484659061742	0.005608969627379455	6	10	10
ENSG00000175567	UCP2	1.6444092778986485	NA	0.1000916899487223	0.012874225144153772	0.263573498225913	2.5024673184196163e-46	4.0257797414238275e-45	6	18	18
ENSG00000124635	HIST1H2BJ	-1.6437596082687378	NA	0.1002258677534455	0.0008729040143835943	0.01902005644390033	0.000343264166654842	0.0006905956351435811	1	4	4
ENSG00000152672	CLEC4F	-1.643467890362554	NA	0.10028616357671712	0.006735718717641177	0.3542593222470127	1.8748887931378388e-65	5.468106788013741e-64	11	35	35
ENSG00000213420	GPC2	-1.64315316044244	NA	0.10035124823043938	0.005221342108861748	0.06259441194757565	5.078097181833101e-11	1.8314256271557486e-10	5	14	14
ENSG00000123329	ARHGAP9	-1.6425472675132038	NA	0.10047663881555902	0.07142122100160772	0.3011394491799908	5.955931343017792e-54	1.2365407578863453e-52	5	21	21
ENSG00000182742	HOXB4	1.6411306113133353	NA	0.10077030562473821	0.0006413079986610754	0.03839451609900817	3.186291781105609e-07	8.659543225702075e-07	2	8	8
ENSG00000021300	PLEKHB1	1.6405372383318946	NA	0.10089351237772437	0.018453024717921745	0.032465410539131594	2.6838139979731323e-06	6.734668752010719e-06	4	7	7
ENSG00000136891	TEX10	-1.6404286734764195	NA	0.10091606754584402	0.004167811424457495	0.014339083029368625	0.0019031947700501991	0.0034836041318807623	3	7	7
ENSG00000065665	SEC61A2	-1.64033550595638	NA	0.10093542700434284	0.010360371844253723	0.1323791638435042	2.1210018566189233e-22	1.4097587681228422e-21	4	13	13
ENSG00000269973	AC010969.2	1.6400726349048347	NA	0.10099006543916242	0.11374056986684032	0.15825201531909258	7.891308453990591e-27	6.329656158909478e-26	6	33	33
ENSG00000125870	SNRPB2	1.6397748674131245	NA	0.10105198565107251	0.0025915420722044183	0.03810384212844324	3.5372557731455837e-07	9.572415851928928e-07	2	12	12
ENSG00000103202	NME4	1.6395449939968245	NA	0.10109980809657174	0.02914786614633012	0.20732371491721463	1.3385660493357205e-35	1.5022951034069548e-34	11	81	81
ENSG00000166340	TPP1	-1.638856913132488	NA	0.10124306293970058	0.007787564201386149	0.017137604997146318	0.0006816877337558342	0.001317475584927213	4	6	6
ENSG00000136114	THSD1	-1.6388436555862425	NA	0.10124582467838181	0.0008144736013790476	0.09450460825444004	3.9415301450229948e-16	1.911034788153784e-15	1	4	4
ENSG00000105711	SCN1B	1.6380999088287356	NA	0.10140085401892512	3.0531954774691353e-07	0.041998782824499384	8.716323660391437e-08	2.487125365258781e-07	1	7	7
ENSG00000246898	LINC00920	-1.6380573104352554	NA	0.10140973910742943	0.016644009559263435	0.28077722474970845	9.03544641664949e-50	1.6483922404161926e-48	2	6	6
ENSG00000100201	DDX17	1.6374229367357804	NA	0.10154212889819389	0.08475940697133148	0.19285236143163884	5.8398320758372394e-33	5.982513755587384e-32	11	30	30
ENSG00000205930	C21orf62-AS1	-1.636772151259755	NA	0.10167808669917842	0.008326438577237114	0.03357845691616321	1.798944341130803e-06	4.585329445013695e-06	5	33	33
ENSG00000238083	LRRC37A2	1.6363112089171643	NA	0.10177447138148459	0.06447694422739145	0.49473186835051725	4.148220663381946e-101	3.5747656359968338e-99	16	57	57
ENSG00000267302	RNFT1-DT	1.6360896825790405	NA	0.10182081919844461	0.00015273221196469974	0.024189101556379586	5.2802410379970105e-05	0.00011685488909615529	1	9	9
ENSG00000163832	ELP6	1.6357247480829613	NA	0.10189720755800206	0.0025113629759594717	0.014234509135258809	0.0019780221804638286	0.00361362547914927	4	17	17
ENSG00000144021	CIAO1	1.635428739589753	NA	0.10195920177820494	0.008163002271900208	0.24627522091238416	6.036568301857033e-43	8.677377184287197e-42	3	8	8
ENSG00000111647	UHRF1BP1L	1.6349339485168457	NA	0.10206289484440767	0.0006638884580191125	0.1260372145267661	2.4739879631491023e-21	1.5643960022140102e-20	1	11	11
ENSG00000059804	SLC2A3	-1.6348761914318366	NA	0.10207500443052073	0.0034745268404324523	0.016577919218679953	0.000836463565157144	0.0016016652164894888	5	15	15
ENSG00000115825	PRKD3	-1.634729045251344	NA	0.10210586086699036	0.005577296675043991	0.1365953185414523	4.104644915643074e-23	2.8156222263345234e-22	5	24	24
ENSG00000273703	HIST1H2BM	-1.6346739530563354	NA	0.10211741556613572	0.0022441356314000095	0.011724774374518328	0.005019117440151947	0.008676698082778805	1	11	11
ENSG00000118181	RPS25	1.6340121570084054	NA	0.10225629796043977	0.02969875225941194	0.11659966149767496	9.287233553277324e-20	5.446879897577046e-19	15	56	56
ENSG00000166822	TMEM170A	1.6338029797382903	NA	0.10230022647985883	0.004397958265910678	0.031055892428129922	4.454559009431359e-06	1.0949008521246722e-05	2	11	11
ENSG00000167702	KIFC2	1.6331726312637331	NA	0.10243269436904562	0.00022365151348390977	0.09876335512852483	7.989840520878765e-17	4.0346812453636615e-16	1	11	11
ENSG00000273445	AC133644.2	1.6330146334960192	NA	0.10246591902161241	0.00021815587547002177	0.13570637188735912	5.806739164801775e-23	3.9531468811903783e-22	4	31	31
ENSG00000166140	ZFYVE19	1.631793737411499	NA	0.10272294506143552	0.004840384210958074	0.12111278589433529	1.647714746761068e-20	9.981158669094157e-20	1	4	4
ENSG00000138642	HERC6	-1.6315086423216092	NA	0.1027830377766815	0.00760588953892531	0.031259080837840264	4.140752623557037e-06	1.0208419600543362e-05	2	6	6
ENSG00000120915	EPHX2	1.6311430490981476	NA	0.10286013890794846	0.023905984226685217	0.11760881948338207	6.313378252629817e-20	3.7359600984937455e-19	6	25	25
ENSG00000132405	TBC1D14	1.630872368812561	NA	0.10291725317495841	0.034784777146104486	0.06643631372198817	1.2519600603650126e-11	4.70211631081901e-11	1	3	3
ENSG00000197345	MRPL21	1.6306523442611613	NA	0.10296369752656812	0.0013406637013754065	0.5016442913176877	4.1373464354931473e-103	3.8560518490365206e-101	3	10	10
ENSG00000164403	SHROOM1	-1.6298051028035712	NA	0.10314269498004285	0.00016064680384504973	0.3509656433148637	1.0303240038033386e-64	2.9108774861982627e-63	2	13	13
ENSG00000226571	AL592429.2	1.629393219947815	NA	0.10322980317131654	2.6404914521799336e-05	0.040947741869707316	1.2721844469073874e-07	3.5823794876871573e-07	1	2	2
ENSG00000120645	IQSEC3	1.628917109535145	NA	0.10333056757692383	0.0004197169815194563	0.44553465256281466	1.3127989293872093e-87	7.40565422370436e-86	3	12	12
ENSG00000119326	CTNNAL1	-1.6287449994847794	NA	0.10336701232809314	0.1084363954838984	0.12484513693583024	3.918614020816167e-21	2.451671355088524e-20	12	24	24
ENSG00000251615	AC104825.1	1.628193232243861	NA	0.10348391937287695	0.006833927571763808	0.13587839360385226	5.429873923145291e-23	3.70098998044589e-22	8	28	28
ENSG00000110756	HPS5	1.6280869416405104	NA	0.10350645202495644	0.007639335223356414	0.09078738588956418	1.5789621537197822e-15	7.436864041236073e-15	8	26	26
ENSG00000164265	SCGB3A2	-1.6278986930847168	NA	0.10354636859543924	9.123784393101575e-05	0.18308563666802924	3.3279602630745727e-31	3.175914888784967e-30	1	10	10
ENSG00000249096	LINC02362	1.6275862861185921	NA	0.10361263894390027	0.01636586405179209	0.16962431807494388	8.114310426389225e-29	7.0635690102613605e-28	7	19	19
ENSG00000101782	RIOK3	-1.6271098983735757	NA	0.10371375913995978	0.008820085048590763	0.04349946380223297	5.078888597653331e-08	1.4799976306058958e-07	5	18	18
ENSG00000231663	COA6-AS1	-1.6269854905783876	NA	0.10374017940653628	0.0011587227029991908	0.21837386699948766	1.2000207049531047e-37	1.4391017530937618e-36	6	25	25
ENSG00000176083	ZNF683	1.6267377516909283	NA	0.10379280721208978	0.0010043650651323874	0.0414036714895263	1.0797444516076668e-07	3.0545261630847705e-07	2	13	13
ENSG00000136141	LRCH1	-1.6256629606490307	NA	0.10402137354590005	0.002446957098910257	0.05705681861063976	3.795581625836268e-10	1.2967631139768676e-09	6	11	11
ENSG00000183665	TRMT12	-1.6252981424331665	NA	0.10409904706078806	0.060941067462331966	0.5159540717399038	2.4243345973175055e-107	2.4746972624641605e-105	1	11	11
ENSG00000277938	AL035252.3	1.625230971517334	NA	0.10411335345466094	0.0180670070335924	0.049055389223748226	6.856819440955918e-09	2.1356265272966407e-08	8	26	26
ENSG00000162408	NOL9	1.6248077154159544	NA	0.10420353656499973	0.0005141893415226437	0.04788723092204347	1.0450837170398046e-08	3.2055340124334835e-08	1	7	7
ENSG00000135898	GPR55	1.6236848066075569	NA	0.10444309527513983	0.007501388682080338	0.044706318556133946	3.288812660587396e-08	9.712389928777899e-08	4	31	31
ENSG00000152944	MED21	-1.6230067735033482	NA	0.10458795690567596	0.006185368624791538	0.016800792304460032	0.0007709828254120574	0.001481908145370026	2	9	9
ENSG00000196296	ATP2A1	1.622443222143099	NA	0.10470848090939584	0.0017175476515560622	0.026139792110859185	2.6129888390751056e-05	5.969910152051558e-05	2	8	8
ENSG00000167004	PDIA3	1.620251971757116	NA	0.10517816135971345	0.019528429466554906	0.05180433410219997	2.540848373680292e-09	8.17658261592106e-09	2	22	22
ENSG00000076513	ANKRD13A	1.6199451321382787	NA	0.10524406371568584	0.0034636970611296486	0.01585750598299557	0.0010890349913656816	0.0020568128928337088	3	8	8
ENSG00000235453	SMIM27	-1.619913785328969	NA	0.10525079816072729	0.008717458238259848	0.01113539917053892	0.006257615730081265	0.01066930325662792	11	25	25
ENSG00000117090	SLAMF1	-1.6194411041952201	NA	0.1053523888789865	0.004723823492864107	0.029231704524309947	8.584449181373352e-06	2.0557843738496245e-05	2	13	13
ENSG00000152128	TMEM163	-1.6190312168029657	NA	0.10544054666712459	0.004674790040909081	0.1320475771317376	2.412682041368528e-22	1.5968050147214996e-21	4	11	11
ENSG00000131634	TMEM204	1.6187363018099805	NA	0.10550401261420449	0.12821677690281172	0.41763932642662893	1.7874365551892457e-80	8.239986420682896e-79	12	46	46
ENSG00000167460	TPM4	1.6183786010293337	NA	0.10558103078457755	0.10088966612230106	0.10247014885931358	1.9811633609554206e-17	1.0333020218073147e-16	12	48	48
ENSG00000214872	SMTNL1	-1.6174468174874672	NA	0.10578186674849997	0.09663039337424884	0.19952088722650899	3.595287474260527e-34	3.824788144918969e-33	5	15	15
ENSG00000088035	ALG6	1.6169406175613406	NA	0.10589109968201148	0.0014010850783511555	0.01374085162510631	0.0023735098755047162	0.004282756823972052	1	3	3
ENSG00000182310	SPACA6	1.6157597645709052	NA	0.10614626384144862	0.026757843910262237	0.29331898859087135	2.4819566835932168e-52	4.8699170671556147e-51	6	23	23
ENSG00000245556	SCAMP1-AS1	1.6156606736776946	NA	0.1061676980126597	0.0012230480421835173	0.0510848742781097	3.2951897145304445e-09	1.049966711528848e-08	3	7	7
ENSG00000089157	RPLP0	-1.615599513053894	NA	0.10618092926891684	0.00018334078345918768	0.016226165707708424	0.0009514112917081804	0.0018082403016184845	1	7	7
ENSG00000100813	ACIN1	-1.6150320538644596	NA	0.10630375357921036	0.0041803950798383034	0.016091149675248922	0.0009996517825352133	0.0018955139781840307	4	19	19
ENSG00000105355	PLIN3	1.6149789644336372	NA	0.10631525033759215	0.00879628871424105	0.013307602980545416	0.00278615843284852	0.004981216739461975	7	12	12
ENSG00000136100	VPS36	-1.6143389220806421	NA	0.1064539320230039	0.019019457624163134	0.1598537789261911	4.1563736038860125e-27	3.3748887752386945e-26	2	8	8
ENSG00000223797	ENTPD3-AS1	1.6142038480403869	NA	0.10648321761547927	0.11604814005253514	0.14243016358850707	4.176199705526196e-24	3.004096004616977e-23	4	9	9
ENSG00000172548	NIPAL4	-1.612639563808104	NA	0.10682283771855548	0.002902068719925867	0.0148680687653532	0.0015662812730830073	0.002893789867711753	7	16	16
ENSG00000226180	AC010536.1	1.6124663210026806	NA	0.1068605030192032	0.011947875925608814	0.07925515434637367	1.135456844405156e-13	4.791326137968509e-13	2	7	7
ENSG00000137501	SYTL2	-1.6123804793026821	NA	0.10687917005057326	0.025295046713526854	0.09522068079503129	3.015216564943216e-16	1.4719028998636834e-15	8	20	20
ENSG00000105568	PPP2R1A	1.6117942333221438	NA	0.10700672347750319	0.004418485684019631	0.042036609470532685	8.59849148257613e-08	2.4551370368747594e-07	1	8	8
ENSG00000198830	HMGN2	-1.6098179580575445	NA	0.10743760361168078	0.0028265474099846023	0.03869620510097482	2.8587912735332256e-07	7.806594195831416e-07	5	13	13
ENSG00000180739	S1PR5	1.6084455251693723	NA	0.10773763784098699	0.0010908653162195465	0.03872842707469077	2.8258651451254556e-07	7.721599963950994e-07	1	7	7
ENSG00000164924	YWHAZ	-1.607442816804977	NA	0.10795726392179276	0.1504792641463764	0.14225225747668052	4.478536975791335e-24	3.214835939633554e-23	4	11	11
ENSG00000272334	AC011816.2	1.6073575367670159	NA	0.10797595939442312	0.00945779950134708	0.014921073470168118	0.0015360339777312298	0.0028428066786221518	2	5	5
ENSG00000164776	PHKG1	1.6069632768630981	NA	0.10806242413586273	0.022698974276614912	0.062309118666825807	5.6336488240320226e-11	2.0266717785467832e-10	1	3	3
ENSG00000183570	PCBP3	-1.606556468199605	NA	0.10815169837537061	0.006085701190000757	0.1028515456447734	1.7158647467524773e-17	8.984844134979614e-17	7	31	31
ENSG00000108771	DHX58	-1.6064263925848803	NA	0.1081802558075458	0.0102731064124708	0.1709987401020329	4.647707093393259e-29	4.078993292968321e-28	6	50	50
ENSG00000197728	RPS26	1.6059688032777684	NA	0.10828076461618472	0.13348158474137364	0.6570993551783486	2.120552227982317e-157	9.091337539417189e-155	12	30	30
ENSG00000073350	LLGL2	-1.605847954750061	NA	0.10830732114733199	0.0007702309569770046	0.06510631914594338	2.033781121733304e-11	7.544302932425791e-11	1	9	9
ENSG00000079819	EPB41L2	-1.605621092250758	NA	0.10835718822778886	0.010564362850226479	0.040785584437369744	1.3485947379910774e-07	3.7875943599425135e-07	8	16	16
ENSG00000010361	FUZ	-1.6055722160443482	NA	0.10836793417888262	0.006261253077366601	0.06758019041878724	8.245037379729434e-12	3.131653289589813e-11	6	27	27
ENSG00000127452	FBXL12	1.6050717622970776	NA	0.10847801276178896	0.0014680080932813482	0.016257844693294055	0.0009404367796577517	0.001788625357676067	2	14	14
ENSG00000219545	UMAD1	-1.6048245280681135	NA	0.10853242643998517	0.002917201091760806	0.028143930652119616	1.2696883018818432e-05	2.9933853023057094e-05	5	19	19
ENSG00000141469	SLC14A1	1.6033818907518287	NA	0.10885036667269758	0.020521252936312396	0.03783765797003099	3.8924411087497126e-07	1.0500467606410071e-06	3	11	11
ENSG00000079387	SENP1	1.6033564885004252	NA	0.10885597162236361	0.0020190436447137085	0.01692072242070378	0.0007379103515218202	0.0014212067181320412	3	7	7
ENSG00000136478	TEX2	1.6020790012832327	NA	0.10913814084889771	0.004739752153116443	0.019384522820424684	0.00030066560319918687	0.000610263277223678	4	10	10
ENSG00000137486	ARRB1	1.6015984087976953	NA	0.10924444291604762	0.0049809442850030665	0.07747302579325406	2.1898845146382756e-13	9.097463551727662e-13	9	22	22
ENSG00000158864	NDUFS2	1.6012833556409511	NA	0.10931417381829893	0.009061351395590667	0.031722677093195185	3.5050937927455296e-06	8.695046065643439e-06	3	6	6
ENSG00000131495	NDUFA2	-1.6011115609945024	NA	0.10935221205362138	0.005717595629029486	0.07446652919265966	6.617070127423428e-13	2.6763239531883106e-12	7	22	22
ENSG00000225791	TRAM2-AS1	1.6006546652050166	NA	0.1094534274236603	0.0010420085120311266	0.03781674428954282	3.921813487880659e-07	1.0574713758437959e-06	11	27	27
ENSG00000182871	COL18A1	1.6005611180308548	NA	0.10947415990634404	0.23256988542378	0.5649341159433363	7.767340939276343e-123	1.1684397348039474e-120	9	26	26
ENSG00000170075	GPR37L1	1.5997779551698694	NA	0.10964785094566487	0.0029374804918231856	0.014829646699919216	0.0015885824514620653	0.002932780757898908	3	11	11
ENSG00000088970	KIZ	1.5976014544228982	NA	0.11013170255746654	0.162941524627081	0.23867176563774548	1.7517485324133592e-41	2.4167928867543603e-40	8	12	12
ENSG00000180611	MB21D2	1.5968543534183248	NA	0.11029817679776178	0.011298089991333984	0.03191164677735898	3.2749027464659767e-06	8.149950253830363e-06	5	20	20
ENSG00000089041	P2RX7	-1.5967150598766553	NA	0.11032923712849542	0.010445014976375263	0.08796409372134986	4.515896636994105e-15	2.0706714285511206e-14	10	27	27
ENSG00000181885	CLDN7	-1.596632141878844	NA	0.1103477298550428	0.010867863140385563	0.03762674883100407	4.199012029962848e-07	1.1293735461391606e-06	3	15	15
ENSG00000198198	SZT2	1.5961526032684443	NA	0.1104547266383947	0.020547126971091085	0.03769088075549334	4.103321819729972e-07	1.104156062867555e-06	2	7	7
ENSG00000204815	TTC25	1.595171346991398	NA	0.11067392428221334	0.05083898771573836	0.03812342931247864	3.512436829856486e-07	9.509753583076868e-07	8	23	23
ENSG00000260052	AC023813.3	-1.5948520385743221	NA	0.11074532693083923	0.02551925907273298	0.09414678569404006	4.505818511331759e-16	2.176821218891287e-15	4	11	11
ENSG00000163606	CD200R1	-1.5948335297400238	NA	0.1107494669277516	0.0050585516069375416	0.04746298147672548	1.2178598417792472e-08	3.718852996202334e-08	4	15	15
ENSG00000101574	METTL4	1.5938812689868969	NA	0.11096263050617662	0.003629463105469583	0.1015585690697592	2.7929140813300413e-17	1.4456892116127038e-16	3	8	8
ENSG00000147408	CSGALNACT1	-1.5926802357885776	NA	0.11123194354760708	0.07333797386628188	0.5386968947841598	2.4809270932235826e-114	2.934166808392498e-112	13	36	36
ENSG00000205300	AL356414.1	1.5896215483864258	NA	0.11192013688570804	0.00782914990956807	0.03592901489934528	7.729479882775694e-07	2.030527734523903e-06	3	15	15
ENSG00000100395	L3MBTL2	-1.5893082269221717	NA	0.11199082228568562	0.002877373491660069	0.04571691374731129	2.2852392766113125e-08	6.836979824600034e-08	2	7	7
ENSG00000234444	ZNF736	-1.5891727358276084	NA	0.11202140001396889	0.021982881538514243	0.17508410333591526	8.822555041466777e-30	7.963052442427039e-29	7	42	42
ENSG00000233885	YEATS2-AS1	-1.589141118751305	NA	0.11202853632614976	0.0040710271710824725	0.0481751767775411	9.419874859047663e-09	2.898644068864317e-08	3	8	8
ENSG00000160593	JAML	1.5888883482229463	NA	0.11208560223037498	0.003981183702851248	0.040636473406128616	1.4228981520435935e-07	3.989092759423833e-07	7	20	20
ENSG00000140575	IQGAP1	-1.5885608101471844	NA	0.11215958188146365	0.015517227350701473	0.20254096174720337	1.0097584792708494e-34	1.0945858508859543e-33	6	20	20
ENSG00000133943	DGLUCY	1.588337231924982	NA	0.112210102666911	0.020533831653604662	0.18515916635448584	1.4161828985409914e-31	1.3705485624762674e-30	13	46	46
ENSG00000111725	PRKAB1	-1.5881083630120263	NA	0.11226183754769126	0.10813052879946494	0.3064212410698604	4.6856167487721695e-55	1.0095474396704676e-53	4	11	11
ENSG00000218510	LINC00339	1.5878832786691484	NA	0.1123127352853743	0.013005764746212067	0.23268925511542318	2.4226835327066003e-40	3.200816633465754e-39	9	35	35
ENSG00000116127	ALMS1	-1.587602341622054	NA	0.11237628837726372	0.10065917936404802	0.1297066903853769	5.983947675965813e-22	3.898887488417086e-21	3	7	7
ENSG00000273329	AC078846.1	-1.5865134708599682	NA	0.11262287880268493	0.022747797047962648	0.016631551130913306	0.0008202113795128322	0.001572125287500342	5	15	15
ENSG00000173960	UBXN2A	1.5864765693249756	NA	0.112631243152227	0.004851653340722411	0.23606436398390038	5.517750634828511e-41	7.462453125920673e-40	2	19	19
ENSG00000179715	PCED1B	1.5845771567172597	NA	0.11306243845311122	0.0023970058227998866	0.09846441511872732	8.938902611830485e-17	4.4954029586592665e-16	8	21	21
ENSG00000152439	ZNF773	1.584441900253296	NA	0.11309319325481008	0.0008122029328731285	0.09307918187902042	6.714770615744685e-16	3.2147292375601785e-15	1	10	10
ENSG00000111860	CEP85L	-1.5831021959115739	NA	0.11339817320522577	0.006364613497851376	0.10808228896698692	2.3757300552420237e-18	1.3008108147300595e-17	4	10	10
ENSG00000135956	TMEM127	1.581089671923421	NA	0.11385753588852801	0.022515640360036726	0.04478400660693652	3.198064075501396e-08	9.454163218543947e-08	3	8	8
ENSG00000132849	PATJ	1.5799592233042827	NA	0.11411620503112771	0.0013762453698172772	0.03920302087016207	2.3825744301767197e-07	6.549978984145651e-07	2	5	5
ENSG00000259248	USP3-AS1	1.579652786254883	NA	0.11418640356991373	0.0009863856465948595	0.01280213670375602	0.003360510133593056	0.005943012094564022	1	6	6
ENSG00000100526	CDKN3	1.5795272588729854	NA	0.11421516917040535	0.014388286015604212	0.027415939498866202	1.6500965493603454e-05	3.84476979958975e-05	1	5	5
ENSG00000254685	FPGT	1.5791970279319094	NA	0.11429087146678737	0.07069322638656932	0.2084525029039573	8.294104234099675e-36	9.394689135440908e-35	6	20	20
ENSG00000214530	STARD10	-1.5791379654488722	NA	0.11430441514078038	0.008973339463832131	0.27422286462980894	1.8920591760987294e-48	3.3109104909099097e-47	5	21	21
ENSG00000059145	UNKL	-1.5786327533351616	NA	0.11442031743470432	0.004843032975297434	0.08617730233376365	8.769193375603947e-15	3.9616147839365666e-14	3	9	9
ENSG00000070831	CDC42	1.5781733517704537	NA	0.11452579046239686	0.04514484062249901	0.15836396653301482	7.545794123066904e-27	6.066705270345727e-26	2	5	5
ENSG00000105699	LSR	1.578045144847985	NA	0.11455523886857427	0.0002426954902723261	0.03327174718804182	2.0085836082585606e-06	5.096197706469308e-06	3	17	17
ENSG00000067167	TRAM1	-1.5775171307342848	NA	0.11467658353984164	0.002197854183674493	0.05524260280023323	7.324483175566384e-10	2.4456301008136277e-09	4	20	20
ENSG00000162302	RPS6KA4	1.5769838052618657	NA	0.11479925147934389	0.002406203178339927	0.22002441087479255	5.901238380782879e-38	7.198009163847596e-37	2	8	8
ENSG00000122477	LRRC39	-1.5754251148599618	NA	0.11515835108726141	0.026299718828767776	0.03868917058298499	2.866030357512773e-07	7.825116160004226e-07	7	22	22
ENSG00000228506	AL513550.1	-1.5752268659361666	NA	0.115204088018446	0.3644251370198716	0.35775419800988856	3.0455554858034626e-66	9.146800529955093e-65	9	25	25
ENSG00000064726	BTBD1	-1.5749757289886475	NA	0.1152620469684028	0.004070768729677171	0.023769835519275553	6.143131536058152e-05	0.00013483753066921957	1	5	5
ENSG00000103404	USP31	-1.574939966201782	NA	0.1152703023922168	0.01596122965801869	0.025825495027319872	2.9263736501111882e-05	6.657519464812518e-05	1	2	2
ENSG00000185787	MORF4L1	-1.5749213695526123	NA	0.11527459539636449	0.00731294271073124	0.026582331986747774	2.227881554427464e-05	5.1214397824231336e-05	1	2	2
ENSG00000186407	CD300E	-1.574747085571289	NA	0.1153148346618576	0.0016062197068705516	0.047589598124335844	1.1635041162443952e-08	3.5592101479620284e-08	1	9	9
ENSG00000103269	RHBDL1	-1.5746024847030637	NA	0.11534822897509736	3.3419384827250536e-06	0.06734426100549895	8.987104482060629e-12	3.406716506694468e-11	1	9	9
ENSG00000104998	IL27RA	-1.5735177993774414	NA	0.11559897015612781	0.01492621911090927	0.11786748255539972	5.718326284634649e-20	3.392029659467298e-19	1	2	2
ENSG00000224020	MIR181A2HG	1.573452575734232	NA	0.1156140612213114	0.029041776065644967	0.021772743167248455	0.00012645632012267514	0.00026825821793465557	3	3	3
ENSG00000214772	AC010168.1	1.5726027798656868	NA	0.1158108236037393	0.0015141021154332262	0.034968210624906966	1.0917160960221523e-06	2.8344949781504753e-06	3	12	12
ENSG00000250571	GLI4	1.5699273909362823	NA	0.11643200437962702	0.004434207002297219	0.05136217594784013	2.981055238552962e-09	9.528819438200326e-09	3	13	13
ENSG00000113558	SKP1	1.5696383711559267	NA	0.11649926632543543	0.0019430781003656062	0.041768898063064254	9.46793817403517e-08	2.689954800306977e-07	3	14	14
ENSG00000136810	TXN	1.5693003902361309	NA	0.11657796143627165	0.01051302872897322	0.10057060910779309	4.0508018149886716e-17	2.0817261110350834e-16	6	15	15
ENSG00000090659	CD209	-1.5684720885401995	NA	0.11677099887017543	0.0006416709859589025	0.027885118306126784	1.3936513082917736e-05	3.2739351076569345e-05	5	16	16
ENSG00000162711	NLRP3	-1.5677627101828873	NA	0.11693652045732993	0.004646303164784917	0.08955966231811872	2.4944452716043563e-15	1.162109262774874e-14	4	9	9
ENSG00000133318	RTN3	-1.5675908327102661	NA	0.11697665290892563	0.0009105497987515179	0.06428097610491887	2.7476351801342697e-11	1.0104910080232166e-10	1	13	13
ENSG00000128039	SRD5A3	-1.5675046187788588	NA	0.11699678746392939	0.015509550698651049	0.5423687733819799	1.7136580880571956e-115	2.0842214575952376e-113	8	50	50
ENSG00000162999	DUSP19	-1.5670301152722188	NA	0.11710765256641786	0.015223653185326048	0.010194715133484474	0.008914364989195279	0.014862186000360668	4	7	7
ENSG00000032742	IFT88	-1.5667760938827096	NA	0.11716703713805249	0.012187975973675103	0.21069934704345025	3.192601689919186e-36	3.657309711451177e-35	8	19	19
ENSG00000118197	DDX59	1.5665786205522465	NA	0.11721321835789368	0.012350933593323246	0.08322771680769478	2.616489866508062e-14	1.146988361982279e-13	2	8	8
ENSG00000127663	KDM4B	-1.5658795246212904	NA	0.11737682416121037	0.00041140199275645206	0.018459639009416835	0.0004209171267650695	0.0008372211501905496	2	21	21
ENSG00000206535	LNP1	-1.5647740443737044	NA	0.11763589975390581	0.12172721769857758	0.032177663532318546	2.976257895379649e-06	7.4402108816130625e-06	10	41	41
ENSG00000232642	AC008073.2	-1.5646656966069719	NA	0.11766131579789352	0.00548695237703987	0.03817116904597791	3.452672426637634e-07	9.353851413018766e-07	2	11	11
ENSG00000213186	TRIM59	1.5646035519524437	NA	0.11767589553505227	0.006569349390025077	0.04419927176036036	3.947683688477176e-08	1.1586313122316464e-07	2	6	6
ENSG00000166801	FAM111A	1.5638183816990445	NA	0.11786022620937295	0.00010017516373381081	0.011967002449240132	0.004585255433215089	0.007974903187039103	3	5	5
ENSG00000122678	POLM	1.563578748244109	NA	0.11791652891180364	0.0007666032187995299	0.41510945584107406	7.626335067360532e-80	3.450765701059783e-78	5	31	31
ENSG00000124134	KCNS1	-1.5634705226253853	NA	0.11794196380846923	0.0009998955189286286	0.015391928342717114	0.001291933734553047	0.0024173891559029132	7	23	23
ENSG00000137965	IFI44	-1.563262507324098	NA	0.11799086309767778	0.0008824044701740571	0.019493336990138527	0.0002890090189745533	0.0005877864879500254	3	11	11
ENSG00000186207	LCE5A	1.5625244379043581	NA	0.1181644934385552	0.0014527843076730434	0.025442936326788387	3.3590914944174706e-05	7.593601375924758e-05	1	5	5
ENSG00000149187	CELF1	-1.5612225979975405	NA	0.11847123886131171	0.007896764689563594	0.032083304611148736	3.078936317014925e-06	7.684569771574581e-06	2	9	9
ENSG00000040531	CTNS	1.560910085090501	NA	0.11854496743027791	0.010594476289374374	0.11650066146447768	9.645422050094942e-20	5.651156226070316e-19	3	31	31
ENSG00000167536	DHRS13	-1.5602430528770308	NA	0.11870245513672918	0.013544443424255157	0.01814262328182946	0.0004724393677856065	0.0009331793040952967	2	2	2
ENSG00000134352	IL6ST	-1.5600218740280511	NA	0.11875471212580703	0.0030127882309449548	0.06686387675663362	1.0710395257374386e-11	4.0367597421695236e-11	5	11	11
ENSG00000159348	CYB5R1	1.5599426653831545	NA	0.11877343080200133	0.03942324635675936	0.11307097188595956	3.5698660993611894e-19	2.0284835565919496e-18	3	5	5
ENSG00000120071	KANSL1	-1.5598505371420923	NA	0.11879520556145066	0.00840214972713622	0.3662192930066769	3.5812523388492622e-68	1.1352106535845841e-66	7	37	37
ENSG00000256043	CTSO	1.5596734352733235	NA	0.11883707285837618	0.0018476023836114202	0.037252665885288874	4.80333498287133e-07	1.284459560599726e-06	2	11	11
ENSG00000106780	MEGF9	1.5594204319834333	NA	0.11889690349358502	0.003575895313387551	0.05137057743935649	2.9720196194570715e-09	9.501708511198605e-09	3	5	5
ENSG00000115750	TAF1B	1.5592635264026107	NA	0.11893402064530122	0.19211648239350343	0.25246069985482056	3.8032918563971326e-44	5.761718378564878e-43	7	22	22
ENSG00000001461	NIPAL3	1.5574097193537115	NA	0.11937324002078843	0.002553062560047844	0.027922961047524973	1.3747961031615704e-05	3.232740761431204e-05	3	16	16
ENSG00000132881	CPLANE2	-1.5565814899245392	NA	0.11956988131668725	0.0015351802704609559	0.059640969457298444	1.4860451336440147e-10	5.20524205407413e-10	4	13	13
ENSG00000100664	EIF5	-1.5558695425526177	NA	0.11973911724070525	0.0013888623436121195	0.01318680055035846	0.0029136769601415093	0.0051934982007553	4	13	13
ENSG00000023902	PLEKHO1	-1.5556810035098023	NA	0.11978396597684986	0.0006522039532026121	0.02177516567647342	0.00012634548090738627	0.0002680894150062815	2	12	12
ENSG00000204624	DISP3	1.5521177182285584	NA	0.1206340591967932	0.0032489031283591285	0.029108346914720435	8.973984562838039e-06	2.1463718447435083e-05	2	12	12
ENSG00000126858	RHOT1	1.5518082708105003	NA	0.1207081063628492	0.009701477985311055	0.09004477609149016	2.0822206931131954e-15	9.745633915447103e-15	3	21	21
ENSG00000144040	SFXN5	-1.550219383280937	NA	0.1210888690195658	0.00042776283320572456	0.016214682775400415	0.0009554211205421692	0.001815259727770169	3	9	9
ENSG00000162654	GBP4	-1.5496456623077393	NA	0.1212265867863477	4.072205347554189e-06	0.024811750869444163	4.2177320512877896e-05	9.449946034430925e-05	1	8	8
ENSG00000079459	FDFT1	1.5495482028375764	NA	0.12124999343054543	0.015309502398050774	0.08777652127670253	4.8419710147879075e-15	2.2160384556337824e-14	8	36	36
ENSG00000150337	FCGR1A	-1.549345365333827	NA	0.1212987198397102	0.0007723391224755075	0.02985505319290414	6.860200564627165e-06	1.6579140287879263e-05	2	15	15
ENSG00000263164	AC087500.2	1.548497706503858	NA	0.12150251348897875	0.010632144751493862	0.03730036156129894	4.7216909967226187e-07	1.2634151802589514e-06	6	15	15
ENSG00000178028	DMAP1	1.547689091546236	NA	0.12169716969461758	0.004737597358646272	0.018823577075841827	0.00036869557326322394	0.0007385539523292871	14	30	30
ENSG00000241560	ZBTB20-AS1	1.5468889244306536	NA	0.12189003222315878	0.0086780148048621	0.10300908387266809	1.616911143781666e-17	8.484825338039104e-17	9	22	22
ENSG00000041802	LSG1	-1.5465147655626592	NA	0.12198029686718898	0.0008522483891927439	0.4515463081324465	3.419813450692239e-89	2.0363326689555977e-87	6	32	32
ENSG00000173548	SNX33	1.546321153640747	NA	0.12202702564255188	5.3580645515848726e-05	0.022897534856232204	8.418818477522603e-05	0.00018222178224288162	1	6	6
ENSG00000143570	SLC39A1	-1.5461009486707293	NA	0.12208018973089735	0.012603751032743719	0.08937180053981798	2.675121089580296e-15	1.243579603285782e-14	4	12	12
ENSG00000122557	HERPUD2	-1.5459939241409302	NA	0.12210603520154453	0.00017963086142874695	0.11115124982626298	7.411424398666095e-19	4.150833344635038e-18	1	2	2
ENSG00000169251	NMD3	-1.5451279878607296	NA	0.12231530842402301	0.0013952623918904645	0.014862837409025293	0.0015692989932510689	0.002899052939272065	2	9	9
ENSG00000100321	SYNGR1	-1.5451107599793876	NA	0.12231947477583303	0.006885117800988289	0.24687115616465546	4.6295459095519795e-43	6.68283525276994e-42	3	9	9
ENSG00000141298	SSH2	1.5449170570907482	NA	0.12236632707787894	0.0023622904928224295	0.09041434376146154	1.8144319638522912e-15	8.522512667242657e-15	3	7	7
ENSG00000266498	AC055811.3	1.5440207595299051	NA	0.12258330357649293	0.012590702430446313	0.025636281972392528	3.132925556788433e-05	7.104805656356102e-05	8	30	30
ENSG00000160352	ZNF714	1.5432022218371406	NA	0.12278171840165293	0.0008985381832232887	0.026893406047364277	1.9917268096113688e-05	4.603251085987246e-05	2	16	16
ENSG00000080503	SMARCA2	1.5429469671400011	NA	0.12284364383095815	0.002011304350151017	0.012601039265945657	0.0036211549751587317	0.0063796164648651215	8	19	19
ENSG00000269951	AC090181.2	-1.5423358639882614	NA	0.12299199810690509	0.005015317506457753	0.05752095552651364	3.207633354329971e-10	1.1021379361531693e-09	6	24	24
ENSG00000156140	ADAMTS3	-1.541883449916036	NA	0.12310191839083702	0.0013777265950348338	0.017997436519966402	0.0004981106057164879	0.0009810610747021994	6	16	16
ENSG00000162444	RBP7	1.5411662212780566	NA	0.1232763362550535	0.008566764186324684	0.03152116487722071	3.7684275168707643e-06	9.326708541898793e-06	3	13	13
ENSG00000075303	SLC25A40	-1.5408805125450973	NA	0.12334586950252054	0.015793792812072337	0.01621248401456476	0.0009561908674217117	0.0018165190190999152	5	19	19
ENSG00000188886	ASTL	1.5407531071224674	NA	0.12337688617040235	0.00011325598295565632	0.017433616710525828	0.0006118460345715899	0.0011899010713164204	3	7	7
ENSG00000113638	TTC33	1.5405284936723254	NA	0.1234315828244112	0.0010462793243239939	0.012255004221766695	0.004118624343918883	0.007214534103561279	3	7	7
ENSG00000078618	NRDC	1.540457765367091	NA	0.12344881011788997	0.04127654983072495	0.1671477870118871	2.2098370224284027e-28	1.8910426695421496e-27	3	12	12
ENSG00000100425	BRD1	1.5403300523757937	NA	0.12347992192639623	0.00013773072937617233	0.02903934766278776	9.199535411319124e-06	2.1969479566733278e-05	1	7	7
ENSG00000115155	OTOF	1.539442303180079	NA	0.12369635323979324	0.0025929872365335655	0.018343343108346604	0.00043912638161267936	0.0008706654153945391	7	17	17
ENSG00000270137	AF230666.2	-1.5393557389394041	NA	0.12371747324657234	0.005162752110861409	0.019242789280289843	0.00031656049637252443	0.0006406296851890986	2	6	6
ENSG00000182307	C8orf33	1.5384706258773806	NA	0.12393358533285559	0.001609552536717926	0.02382443359544838	6.023208150640699e-05	0.00013234080278710746	1	16	16
ENSG00000180198	RCC1	-1.5372121594901054	NA	0.12424136364823349	0.0013534667588765408	0.04595884960059808	2.0944545828319793e-08	6.292537077958237e-08	2	7	7
ENSG00000160214	RRP1	1.5366601943969729	NA	0.12437654362689868	0.0014440657671221293	0.030706501098234407	5.0508178047178805e-06	1.235260617984982e-05	1	12	12
ENSG00000133884	DPF2	1.5360382631960818	NA	0.12452899621804556	0.03008873827204972	0.024705575687676996	4.382416128083818e-05	9.795888188283289e-05	7	16	16
ENSG00000272009	AL121944.1	-1.5351235941577372	NA	0.1247534717233721	0.01034918543599067	0.010899917727138064	0.0068356864674551	0.011575509749223611	2	5	5
ENSG00000134108	ARL8B	1.5332900285720827	NA	0.12520441038481825	4.914382434940431e-06	0.04238165308523543	7.594510847470956e-08	2.1797199418122079e-07	1	11	11
ENSG00000072786	STK10	-1.5331291234719318	NA	0.125244043206208	0.004020926854031863	0.049810422450176854	5.22114878879772e-09	1.6392801277753955e-08	5	19	19
ENSG00000012779	ALOX5	-1.5327390136144554	NA	0.1253401724535017	0.0037099734603639233	0.027733542365365238	1.4718064133371928e-05	3.4443242606877074e-05	2	13	13
ENSG00000100445	SDR39U1	1.5313857871882401	NA	0.12567407464697733	0.02345598523489584	0.09610945990855957	2.161726683648225e-16	1.0631330914219504e-15	9	19	19
ENSG00000130595	TNNT3	-1.5311595854477393	NA	0.1257299563990705	0.003601209459904129	0.0683804015029449	6.1545790870361505e-12	2.3527614080156697e-11	3	9	9
ENSG00000172005	MAL	-1.5307268456854772	NA	0.12583691604575897	0.0003179552793069992	0.024360098221924243	4.964223430248102e-05	0.00011021681461072592	2	6	6
ENSG00000118705	RPN2	1.530326603258196	NA	0.12593590646408664	0.0030061303055945675	0.014978267143633494	0.0015040575223352096	0.002787537279858047	4	15	15
ENSG00000259956	RBM15B	-1.52961266040802	NA	0.1261126337975744	4.2828655923674e-06	0.03888775519608866	2.66854231013515e-07	7.308021730518635e-07	1	7	7
ENSG00000272799	AC006238.1	1.5295702613748126	NA	0.12612313520395396	0.005081375549609686	0.12604913040150142	2.4626335266344984e-21	1.5577905698360386e-20	9	23	23
ENSG00000255121	CCDC84-DT	-1.529486894607544	NA	0.1261437854981948	0.00023917897233529498	0.015287004188848976	0.0013426969086647827	0.0025066306647825343	1	11	11
ENSG00000174373	RALGAPA1	-1.5283147143280529	NA	0.12643441831408836	0.01666466864923615	0.16103353219090608	2.5900882879805143e-27	2.1211919182350135e-26	3	17	17
ENSG00000145494	NDUFS6	1.5274261973949153	NA	0.1266550662391314	0.0036804993497925155	0.01745439411057385	0.0006072234056739282	0.0011817151820134129	3	19	19
ENSG00000166839	ANKDD1A	-1.5269848616653108	NA	0.12676477576190012	0.009948272669711758	0.20464966622071662	4.1488546040465835e-35	4.581372028641008e-34	5	31	31
ENSG00000084733	RAB10	-1.5266914367675781	NA	0.12683775777439724	0.001640344616278406	0.011308255750240295	0.005865156616708738	0.010037079215640968	1	3	3
ENSG00000157538	VPS26C	1.5256800927387955	NA	0.1270895546357054	0.05880858606708133	0.038669679258295446	2.8861843511705126e-07	7.876380559870007e-07	12	48	48
ENSG00000161847	RAVER1	-1.5256656345347448	NA	0.12709315714926114	0.0023305813281983907	0.028179654157988784	1.2534681672313201e-05	2.9583987888590574e-05	2	8	8
ENSG00000167280	ENGASE	-1.524324028750721	NA	0.12742778755297968	0.033333755785221235	0.4738926163409032	3.0880280068060824e-95	2.1973689746355814e-93	12	36	36
ENSG00000168792	ABHD15	1.5240923000767896	NA	0.12748565590074748	0.006232657695374225	0.06968517957332214	3.819072287606113e-12	1.4777362513573383e-11	2	12	12
ENSG00000153037	SRP19	1.5232640141938212	NA	0.12769266639439866	0.010251848487297443	0.0362746522683728	6.826568181895568e-07	1.8032781539021426e-06	3	4	4
ENSG00000131061	ZNF341	-1.5232411320862476	NA	0.12769838894561675	0.0021266284565621646	0.02384570164465359	5.9771313210824966e-05	0.00013141259618620993	3	9	9
ENSG00000167850	CD300C	1.5230497608581315	NA	0.1277462564930509	0.010240054975242508	0.21838264522569423	1.1955040521510154e-37	1.4346885227668135e-36	12	41	41
ENSG00000151239	TWF1	1.5221160337332698	NA	0.12798000916377975	0.02217727593606646	0.1076622397240252	2.7855947937813626e-18	1.5198907132852874e-17	3	7	7
ENSG00000175416	CLTB	-1.5217760557554307	NA	0.12806520304517013	0.002829754051438302	0.1768606054682544	4.272860196674098e-30	3.92896941087207e-29	6	25	25
ENSG00000184602	SNN	1.5215727403929828	NA	0.12811617218998125	0.01150817297052778	0.046572814555931076	1.6787005120959337e-08	5.078150481907421e-08	6	16	16
ENSG00000108479	GALK1	1.5208677053451538	NA	0.12829303966194378	0.00025722883001278823	0.055056518996236585	7.835055319146838e-10	2.608997352777653e-09	1	13	13
ENSG00000250506	CDK3	-1.520748314768016	NA	0.12832300916877587	0.14162384286518406	0.05408046879828603	1.1155498608323744e-09	3.6796623511087496e-09	6	26	26
ENSG00000204209	DAXX	1.520546754458789	NA	0.12837361732863317	0.034914070299325466	0.07646888991405668	3.169226248743642e-13	1.3030223193407988e-12	2	6	6
ENSG00000147604	RPL7	1.520134069288756	NA	0.12847728353411508	0.0026607858122468537	0.014077374270975896	0.0020960924199560785	0.0038102489834457064	5	12	12
ENSG00000184635	ZNF93	1.519731508196584	NA	0.128578469258366	0.00010648467452047469	0.09597292770296569	2.275145771195983e-16	1.1169904045302007e-15	3	29	29
ENSG00000187583	PLEKHN1	-1.5195289850234985	NA	0.12862939787209476	0.0005579332821698093	0.07463644727608852	6.216645971013571e-13	2.5191224422710712e-12	1	27	27
ENSG00000072778	ACADVL	-1.5171701886447941	NA	0.12922372089131742	0.0028806713158981713	0.1824415690262407	4.33759758069134e-31	4.121078166829683e-30	3	7	7
ENSG00000067182	TNFRSF1A	-1.5167996883392336	NA	0.12931726576676367	0.0002456840000694843	0.020905143203001658	0.00017314779203039612	0.00036171415343272785	1	10	10
ENSG00000186026	ZNF284	1.5150005633728354	NA	0.12977226144591247	0.08011429898014347	0.12923385367126833	7.187056978384677e-22	4.661529505382709e-21	4	23	23
ENSG00000158161	EYA3	1.5144471924929293	NA	0.12991245764958798	0.046236565344155475	0.39201090705920627	3.2578712267282982e-74	1.2360449926363626e-72	10	43	43
ENSG00000175573	C11orf68	-1.5143961906433108	NA	0.12992538485473257	0.00016913902147437968	0.011460151409985509	0.005540992873802198	0.009508904912722296	1	21	21
ENSG00000126088	UROD	-1.5141534805297852	NA	0.12998691715807056	0.006378190163493433	0.016443458344108458	0.0008786512451739839	0.0016768295352201925	1	9	9
ENSG00000139428	MMAB	1.5135142740361367	NA	0.13014907816616106	0.023835822875844577	0.04503555430084792	2.9210395819393347e-08	8.666593043369835e-08	2	6	6
ENSG00000114166	KAT2B	1.5117903682547429	NA	0.1305872004608805	0.00027378987619237633	0.09372445092478786	5.276351602958048e-16	2.5409759516744615e-15	2	17	17
ENSG00000063046	EIF4B	-1.511572610271379	NA	0.1306426238929263	0.005846778901664117	0.036233739073986596	6.927688061827633e-07	1.8287916691772687e-06	3	15	15
ENSG00000181090	EHMT1	-1.5113273627191188	NA	0.13070506577501445	0.05536258168913474	0.33647658359059485	1.6773811777491017e-61	4.319130603186088e-60	3	10	10
ENSG00000125772	GPCPD1	-1.5111200140237804	NA	0.13075787638018815	0.008775146711501747	0.10732268388561328	3.167904388445844e-18	1.7246473764272312e-17	4	13	13
ENSG00000213927	CCL27	1.5090434927830023	NA	0.13128766850832577	0.007600658604098484	0.014848794664627508	0.0015774286580266363	0.002913443624824856	2	6	6
ENSG00000112303	VNN2	1.5089610226379093	NA	0.13130874379467639	0.02489371810719381	0.3398621911659625	3.0230590590734137e-62	7.926978563310393e-61	6	16	16
ENSG00000172270	BSG	1.5084681806001718	NA	0.1314347444991674	0.003197953351601474	0.24738147491106494	3.6878512489570195e-43	5.341466306449656e-42	3	18	18
ENSG00000175806	MSRA	-1.5082619075604837	NA	0.13148750837691767	0.006333074853838838	0.07642900056276278	3.216085294039481e-13	1.3213379661591531e-12	15	32	32
ENSG00000083454	P2RX5	1.5071199248462348	NA	0.13177992045123305	0.0026322367535288544	0.03217064562334588	2.9837752117766666e-06	7.455742547975821e-06	4	27	27
ENSG00000166825	ANPEP	-1.5069712349655788	NA	0.13181803051002747	0.00034756053281055155	0.32988316401133366	4.6044637286709813e-60	1.1460369881419254e-58	2	8	8
ENSG00000139679	LPAR6	-1.506283687091657	NA	0.13199436399111547	0.001577265259793938	0.011562917898682197	0.005332066276956941	0.009174235435289915	2	4	4
ENSG00000183044	ABAT	-1.5061501025778092	NA	0.13202864523301655	0.006515565101092753	0.1888373702783872	3.094953938932924e-32	3.0929699941002745e-31	7	43	43
ENSG00000171136	RLN3	-1.5057522137296926	NA	0.13213079467929084	0.0051333518632657345	0.01208017564428532	0.004395800530108778	0.007671848492859295	2	8	8
ENSG00000077585	GPR137B	-1.5055879159989982	NA	0.1321729924625244	0.006472435912462176	0.10202636187081023	2.3417570727987033e-17	1.217671074633868e-16	5	15	15
ENSG00000116213	WRAP73	-1.504941194248285	NA	0.1323391961584902	5.5324988418164015e-05	0.18123180786183518	7.131038981363806e-31	6.745184086674457e-30	3	41	41
ENSG00000203999	LINC01270	-1.5047590926814904	NA	0.13238602439019906	0.0852355214463211	0.3720338978091109	1.6356931905626713e-69	5.4047211030749994e-68	12	24	24
ENSG00000154589	LY96	-1.504613916657769	NA	0.13242336624733353	0.004908464926157018	0.013030154061173116	0.0030878818792840646	0.005488038796542898	6	20	20
ENSG00000226125	LINC01907	1.5044673157134179	NA	0.13246108289753003	0.0004391551107054695	0.06204494826729374	6.202002704000308e-11	2.2273956936314405e-10	2	13	13
ENSG00000215424	MCM3AP-AS1	1.504350349015936	NA	0.132491181385532	0.22259914489104243	0.1256017582167822	2.926767367531224e-21	1.847299727117886e-20	12	40	40
ENSG00000256128	LINC00944	-1.5041201189962818	NA	0.13255044086303944	0.007837054488893117	0.1794702404016844	1.468881813938217e-30	1.3742419109234306e-29	6	16	16
ENSG00000166105	GLB1L3	-1.503596973218085	NA	0.13268517096845928	0.014761916029402735	0.023325318249395103	7.213010237425026e-05	0.00015723390436202082	12	46	46
ENSG00000189223	PAX8-AS1	1.503592777088788	NA	0.13268625206125492	0.0010855059640854717	0.5001113060562582	1.1558392376491447e-102	1.0543344194917649e-100	5	30	30
ENSG00000047365	ARAP2	1.5032494300070947	NA	0.13277473528587844	0.11040854119980029	0.11902267317854265	3.673857408280668e-20	2.1959909618196296e-19	5	22	22
ENSG00000135480	KRT7	1.5027798488721167	NA	0.1328958239757093	0.031306606975828384	0.02025156095308558	0.00021945752324295216	0.00045315798508048	17	34	34
ENSG00000072042	RDH11	-1.502739314986409	NA	0.13290628026637977	0.008063125544627245	0.04321294014234164	5.630710941662218e-08	1.6360735672410264e-07	5	15	15
ENSG00000163875	MEAF6	1.5025232336413779	NA	0.1329620322622847	0.030613267403653978	0.2284230070236877	1.557875107954627e-39	2.0057057226962387e-38	4	18	18
ENSG00000101605	MYOM1	-1.5019889009118461	NA	0.13309997528905254	0.07132838709609934	0.25958008769734986	1.5349912702718868e-45	2.42167114019251e-44	11	77	77
ENSG00000155097	ATP6V1C1	-1.5019025575203924	NA	0.13312227604173701	0.0010516452344769389	0.3023815576869606	3.2811429800443865e-54	6.870368860168643e-53	2	12	12
ENSG00000076242	MLH1	1.5018236824903077	NA	0.13314265039535486	0.05745165934657291	0.057567508473681986	3.153931110935944e-10	1.0839030986260622e-09	2	8	8
ENSG00000103254	ANTKMT	1.5016481876373289	NA	0.13318799145220966	4.730103663943313e-05	0.02049616586257278	0.00020082335236469042	0.0004165360026248278	1	6	6
ENSG00000111266	DUSP16	-1.5015632126329597	NA	0.13320994998837754	0.0012500075764528683	0.0591572154338584	1.7714238823744088e-10	6.185735727721184e-10	3	12	12
ENSG00000004139	SARM1	1.5012996672363639	NA	0.13327807102701222	0.00947042965167187	0.03685216257837975	5.547022171568105e-07	1.4748198948871542e-06	2	3	3
ENSG00000187474	FPR3	1.5010839521550807	NA	0.13333384898057377	0.029944576999653052	0.04409792566660327	4.0944090781323785e-08	1.1996415732255622e-07	7	24	24
ENSG00000160111	CPAMD8	-1.501015104469663	NA	0.13335165489033468	0.01042490743985498	0.19441538701077843	3.0444335555178954e-33	3.143226432485032e-32	8	24	24
ENSG00000095970	TREM2	1.5001459156035595	NA	0.13357660939767144	0.011624288832737284	0.019669058299916196	0.00027113637070737224	0.0005534060487099175	2	5	5
ENSG00000100124	ANKRD54	1.5000902293828773	NA	0.13359103153388957	0.000281137254258519	0.15585074560123183	2.0588208519891706e-26	1.6255395391695346e-25	2	14	14
ENSG00000233493	TMEM238	1.5000101724201236	NA	0.13361176754302634	0.0009809604057539971	0.010570183744745307	0.007737874807415434	0.012995476943724146	4	18	18
ENSG00000248019	FAM13A-AS1	1.4996579490385615	NA	0.1337030285062337	3.804642185573142e-05	0.059611133315839386	1.5022355766494736e-10	5.25966474151936e-10	2	9	9
ENSG00000105499	PLA2G4C	1.4987625077363973	NA	0.13393525419759408	0.0111962300851382	0.2757224923139516	9.456627631583274e-49	1.671873270660016e-47	15	59	59
ENSG00000181315	ZNF322	-1.498272816416405	NA	0.1340623837038805	0.0028314397451577275	0.16902490479419227	1.0343752221634736e-28	8.958838729738086e-28	3	12	12
ENSG00000135441	BLOC1S1	-1.4974087096714341	NA	0.13428694338654693	0.004500976864415433	0.2441482458184533	1.5538575216665452e-42	2.2077135575028654e-41	4	19	19
ENSG00000269243	AC008894.2	-1.4969921112060545	NA	0.134395310749832	0.0035286411999854665	0.03614129401752964	7.161721656217914e-07	1.8871598752686078e-06	1	11	11
ENSG00000104365	IKBKB	-1.496040560271119	NA	0.13464308581493814	0.004306660585787404	0.012641589491082189	0.003566996165133082	0.006293252802043953	7	17	17
ENSG00000005194	CIAPIN1	-1.4952995777130127	NA	0.13483627525934627	0.00029410593844799197	0.01960325955033689	0.000277694824511214	0.0005659839013005478	1	11	11
ENSG00000070019	GUCY2C	1.4944154896095532	NA	0.13506705549267478	0.0003202090625253816	0.051595443684250154	2.7400826283971757e-09	8.7847592062784e-09	3	13	13
ENSG00000165650	PDZD8	-1.4935414617964198	NA	0.13529550953024078	0.2296348230883407	0.3164946414449135	3.4803252858194954e-57	8.000549373527954e-56	9	18	18
ENSG00000237513	AC007384.1	-1.4931233011064267	NA	0.13540491420719694	0.0011444136454277494	0.12158536768261477	1.374164566229637e-20	8.368447495125016e-20	4	21	21
ENSG00000196793	ZNF239	-1.4929179202549	NA	0.1354586736561171	0.005344745246734485	0.08546007897051723	1.1442438830332209e-14	5.130101529447504e-14	5	21	21
ENSG00000227456	LINC00310	-1.4916694132770745	NA	0.1357858313280264	0.03423622689215966	0.038347021904766604	3.2411612606692206e-07	8.804478767498252e-07	8	27	27
ENSG00000090857	PDPR	-1.4915434122085571	NA	0.135818882406261	8.169357613706901e-10	0.0966802316296904	1.7455294810332776e-16	8.624052166591668e-16	1	6	6
ENSG00000164975	SNAPC3	1.4914373286424334	NA	0.1358467137825729	0.0012332092805317795	0.024886949111649643	4.104861585339999e-05	9.213909859554405e-05	9	19	19
ENSG00000205837	LINC00487	-1.4908115724622983	NA	0.13601097261175069	0.12403009880558552	0.14941387159069872	2.657599854624658e-25	2.0121492232652654e-24	9	25	25
ENSG00000247400	DNAJC3-DT	-1.4903676539034776	NA	0.13612759264599705	0.010056442323843012	0.07296035895464648	1.1502726729312001e-12	4.591719289594309e-12	2	14	14
ENSG00000022556	NLRP2	1.4895122488800072	NA	0.1363525302894542	0.0001128110202765221	0.3402603502187985	2.469899770241573e-62	6.496366742311769e-61	2	36	36
ENSG00000213918	DNASE1	1.48950580380253	NA	0.13635422617785742	0.000302504202359691	0.027702123314207468	1.4885479065168874e-05	3.482077213048439e-05	2	10	10
ENSG00000130175	PRKCSH	-1.4890892024060403	NA	0.13646388073235863	0.008435821968772149	0.05846169997744045	2.2801581851701144e-10	7.896290936486732e-10	4	22	22
ENSG00000276289	KCNE1B	-1.4885765703509564	NA	0.13659890510836836	0.0450427213805005	0.3032022621897563	2.211538220396824e-54	4.647753546762884e-53	16	52	52
ENSG00000170310	STX8	-1.4884428960093725	NA	0.13663413111345452	0.004440157903751334	0.14667816938832995	7.8380471814358485e-25	5.801237424015683e-24	9	33	33
ENSG00000115561	CHMP3	-1.4884422132045931	NA	0.13663431106489127	0.03963620500259025	0.040253270655670095	1.6331610246770277e-07	4.5547370974445196e-07	2	8	8
ENSG00000215788	TNFRSF25	-1.4883895525757147	NA	0.13664819018865293	0.002396459675057443	0.03692409005333599	5.405458176283919e-07	1.4378501980005108e-06	2	8	8
ENSG00000115138	POMC	-1.4883367533787444	NA	0.13666210692530664	0.0014485806370301442	0.0979978734202302	1.064956519553559e-16	5.327578574627767e-16	2	10	10
ENSG00000229314	ORM1	1.4873379060092522	NA	0.1369255877837008	0.008177985880378522	0.2425040706231091	3.221434851878822e-42	4.5356638977725714e-41	9	28	28
ENSG00000160191	PDE9A	-1.4872025635521606	NA	0.13696131920886334	0.06840047062115123	0.12992134274529102	5.506243881589145e-22	3.591729795563798e-21	8	25	25
ENSG00000261218	AC099524.1	1.4865813154071708	NA	0.13712542568115424	0.038892928080599506	0.1611982598163218	2.4244480969529942e-27	1.9912289470616332e-26	6	28	28
ENSG00000116273	PHF13	1.4861923907301122	NA	0.1372282396686726	0.005054730550349194	0.16201261400385228	1.7484092229244917e-27	1.445683209447064e-26	5	19	19
ENSG00000180263	FGD6	-1.4854909609283484	NA	0.13741381608685482	0.01049418461773571	0.032651780665180936	2.509923531136344e-06	6.309392939820752e-06	7	22	22
ENSG00000174903	RAB1B	1.4841042729539742	NA	0.1377812598174262	0.001975881002539691	0.02561461344558018	3.1574933536196235e-05	7.158626853678335e-05	2	2	2
ENSG00000100150	DEPDC5	1.4839671373560317	NA	0.1378176390421933	0.017107385061939134	0.044169261085608036	3.990576065854411e-08	1.1706190378607134e-07	3	16	16
ENSG00000260910	LINC00565	-1.4828544237806163	NA	0.13811309267420008	0.028883447723959267	0.20023384903708893	2.6651234381692133e-34	2.8423011095251146e-33	9	45	45
ENSG00000178307	TMEM11	-1.4823877639772522	NA	0.1382371478613144	0.001017693074633539	0.021018781033509324	0.00016616178248789225	0.00034788284798985036	5	22	22
ENSG00000178104	PDE4DIP	-1.4822405576705933	NA	0.13827629847361889	0.009067645842600239	0.08127037943084818	5.396083687280586e-14	2.3209791611029536e-13	1	18	18
ENSG00000265808	SEC22B	1.4822405576705933	NA	0.13827629847361889	2.804340924302101e-07	0.030888641137886107	4.730642946542144e-06	1.1594368427933577e-05	1	24	24
ENSG00000160439	RDH13	1.481770854995856	NA	0.13840127651952586	0.007462641936400874	0.550798691196283	3.417150690431617e-118	4.5426912550551784e-116	6	37	37
ENSG00000109519	GRPEL1	-1.4805161952972412	NA	0.13873554192778526	0.0013881488146738244	0.017667966211404984	0.0005616981580061283	0.0010976027474529505	1	10	10
ENSG00000160783	PMF1	-1.4793234334761383	NA	0.13905389279945418	0.005102488144186592	0.02989261992106525	6.768135830564021e-06	1.636356426876391e-05	2	11	11
ENSG00000128594	LRRC4	1.4788474114637242	NA	0.13918110110104018	0.0009316192493454511	0.02279301138593066	8.742985492624527e-05	0.00018878551777010578	2	9	9
ENSG00000231607	DLEU2	1.4778140602060266	NA	0.13945755394651932	0.013460888643622548	0.01526441574186599	0.001353886169822178	0.0025255949011509333	2	7	7
ENSG00000275759	AC026367.3	1.4773737021845104	NA	0.1395754914555095	0.01160006066055789	0.12114666618895616	1.6264132128838018e-20	9.855604306623433e-20	3	14	14
ENSG00000204859	ZBTB48	1.477323449955557	NA	0.13958895498005305	0.00799989157295486	0.09480334345522215	3.5248159348215315e-16	1.7143241198597404e-15	3	4	4
ENSG00000130844	ZNF331	1.4751893004655936	NA	0.14016165720787502	0.005356615298130551	0.04384970607595846	4.4771967701888046e-08	1.3086662248503122e-07	4	17	17
ENSG00000077984	CST7	-1.475107925044565	NA	0.14018353014680085	0.7226291310207154	0.48152515206326385	2.3250594778724187e-97	1.7721086660459606e-95	24	68	68
ENSG00000134028	ADAMDEC1	-1.4737486524722807	NA	0.14054927805135123	0.027764632818344598	0.08803574134795897	4.397209564000141e-15	2.017868525904159e-14	10	20	20
ENSG00000092295	TGM1	-1.473514271835278	NA	0.14061241841576033	0.06064190461296705	0.09142747629235594	1.2437633670076083e-15	5.887192376708108e-15	8	38	38
ENSG00000103184	SEC14L5	1.4734411239624026	NA	0.14063212836276914	0.027273883147645745	0.19183366324998194	8.922576387792842e-33	9.107932290134492e-32	1	10	10
ENSG00000137462	TLR2	-1.4734339006769805	NA	0.14063407481722537	0.0027947397535224663	0.026800535522098896	2.059476236612919e-05	4.74959090662654e-05	6	14	14
ENSG00000228329	LINC01890	1.4733587310672531	NA	0.1406543319571266	0.005478872435646023	0.02105081853056528	0.00016424389466439192	0.00034424572837932747	4	12	12
ENSG00000179855	GIPC3	-1.4729716544271805	NA	0.14075867912806572	0.007406056274187962	0.17416549188573296	1.2827967380205578e-29	1.1541805488097874e-28	3	20	20
ENSG00000137124	ALDH1B1	1.4728921174443665	NA	0.14078012788267424	0.005095116343028898	0.012485546914471563	0.0037800219025306424	0.00664925588332116	2	9	9
ENSG00000164379	FOXQ1	1.472890019416809	NA	0.14078069369221527	0.00020582213156476983	0.024291644083059536	5.0883907360796254e-05	0.00011288591556666171	1	13	13
ENSG00000230489	VAV3-AS1	1.4728318529892537	NA	0.1407963810840362	0.0015294940457698082	0.089821134924785	2.263059162107834e-15	1.0566077204189284e-14	6	17	17
ENSG00000006534	ALDH3B1	-1.4720945373225645	NA	0.14099535044677225	0.0065113884286735115	0.02767159430773636	1.504997817489793e-05	3.520077410274476e-05	3	31	31
ENSG00000147654	EBAG9	1.4713259401869134	NA	0.14120299134026598	0.004806774430941715	0.010488024336086043	0.007980996125611959	0.013391986551675096	3	6	6
ENSG00000262089	AC040977.1	-1.4707370996475218	NA	0.14136222890640587	2.490100672749047e-06	0.11613769387144635	1.1080585844983535e-19	6.467697980109688e-19	1	4	4
ENSG00000162882	HAAO	1.4704830036158347	NA	0.1414309855909516	0.023362343893159512	0.08636310526363651	8.18485221562077e-15	3.7054390349968474e-14	12	26	26
ENSG00000245888	NSMCE1-DT	1.4691202792325968	NA	0.1418001682389091	0.016120090111376134	0.037542965020238454	4.327393081029308e-07	1.1615348872526467e-06	7	29	29
ENSG00000103257	SLC7A5	-1.467815757970495	NA	0.14215427589211754	0.0021266670358607506	0.015204400562870053	0.001384074386222556	0.002578263268447818	2	17	17
ENSG00000196724	ZNF418	1.467694291308544	NA	0.14218728211380838	0.0030123173148032824	0.01745315423026224	0.0006074982691994843	0.001182115944457274	3	9	9
ENSG00000166441	RPL27A	-1.4672997739194178	NA	0.1422945252012193	0.00996452959249609	0.04716482498595103	1.3560848048113504e-08	4.129172286525186e-08	4	15	15
ENSG00000165138	ANKS6	1.4668488502502441	NA	0.14241717746352558	0.0003732427608455562	0.05705651866043021	3.7959944207614874e-10	1.2967631139768676e-09	1	7	7
ENSG00000050165	DKK3	1.4652561560882738	NA	0.14285104362401282	0.0023532629466892045	0.08764541780848091	5.083724323440396e-15	2.325441142242714e-14	7	15	15
ENSG00000110274	CEP164	1.465122261764382	NA	0.1428875639798894	0.012816405521514647	0.18043500748026445	9.88981557878294e-31	9.308476803542736e-30	12	36	36
ENSG00000154330	PGM5	-1.464400984958632	NA	0.14308441916321038	0.06422224046696062	0.22163462220100213	2.948596738652962e-38	3.6451647679700193e-37	10	28	28
ENSG00000232125	DYTN	1.4636759889822664	NA	0.14328249905272808	0.004281740753640341	0.025528997289999456	3.2564683296218355e-05	7.370354412654727e-05	10	15	15
ENSG00000162650	ATXN7L2	1.463337036950225	NA	0.14337517802356645	0.00430535571970511	0.015201300836486704	0.0013856519077439988	0.0025809215342567434	4	15	15
ENSG00000111405	ENDOU	1.4631429053631821	NA	0.14342827974016653	0.0014565460641323342	0.016520029758132042	0.0008543704342536643	0.001634858131780416	4	12	12
ENSG00000166164	BRD7	1.4630409152029837	NA	0.14345618362774554	0.005658756161577728	0.34599190035652166	1.328629718610895e-63	3.6339188268673425e-62	5	17	17
ENSG00000176890	TYMS	1.4628326494543469	NA	0.1435131768034831	0.0009839091358038307	0.04945543937430249	5.934960416312753e-09	1.8570016657646874e-08	2	11	11
ENSG00000250361	GYPB	-1.46272349357605	NA	0.14354305490261282	0.0006283178104722136	0.033262968028233496	2.0149311463107917e-06	5.110790449354203e-06	1	4	4
ENSG00000146453	PNLDC1	1.4626868963241575	NA	0.14355307335424944	0.003311659514676999	0.05220398897465123	2.1990900340518053e-09	7.09676232479383e-09	1	4	4
ENSG00000274598	AC087893.2	1.462442994117737	NA	0.14361985497420263	0.005061196774976067	0.012228702399436608	0.004159161791019296	0.007282567444781489	1	5	5
ENSG00000185187	SIGIRR	-1.4624241254136743	NA	0.1436250223106866	0.0010375519078075419	0.08273806656624015	3.136251290725867e-14	1.3685387629683945e-13	2	7	7
ENSG00000166793	YPEL4	-1.4621752587657442	NA	0.14369318965706418	0.0004485093844013582	0.0378103288513716	3.9308680271611895e-07	1.0595796258690229e-06	2	5	5
ENSG00000231769	AL035701.1	-1.4615807507974428	NA	0.1438561324430677	0.04951534844229151	0.11369877322132597	2.810401275646221e-19	1.6049141350668345e-18	9	12	12
ENSG00000003436	TFPI	-1.4615187644958496	NA	0.14387312980614778	6.224656950755418e-05	0.01176978271909056	0.004935457820060493	0.008537236852553701	1	10	10
ENSG00000248727	LINC01948	-1.4601851907452787	NA	0.14423918426947688	0.004084583757908817	0.04418586628818096	3.966786080508301e-08	1.1640385779369756e-07	5	11	11
ENSG00000266598	AC037487.2	-1.45932435943607	NA	0.14447585390873655	0.0007446031803965813	0.010372552943644909	0.008335930356912435	0.013952066141976513	2	13	13
ENSG00000161381	PLXDC1	1.4586237962105981	NA	0.1446686803680555	0.0048412435618669205	0.3648991590679821	7.1885220780808455e-68	2.2578015589195681e-66	3	21	21
ENSG00000140263	SORD	1.458434794290376	NA	0.14472073594688264	0.017594307117419928	0.03940713740382216	2.2139747920579515e-07	6.10507375928635e-07	5	44	44
ENSG00000256061	DNAAF4	-1.4584333026341332	NA	0.1447211468412076	0.0029138356211717794	0.010588399306335148	0.0076850031936784	0.012914269453051531	3	5	5
ENSG00000120860	WASHC3	-1.4582829579336252	NA	0.14476256564979822	0.001041503964808723	0.161033513406077	2.590107806160195e-27	2.1211919182350135e-26	4	6	6
ENSG00000099940	SNAP29	-1.457892604716545	NA	0.14487014736277526	0.07464170699593539	0.30866610176176046	1.5810570965629263e-55	3.4583607332854115e-54	5	20	20
ENSG00000160404	TOR2A	-1.4575172662734988	NA	0.14497364874300955	0.009703298689034969	0.014108408413616227	0.002072221713960202	0.003771254395914625	1	6	6
ENSG00000136908	DPM2	-1.4575172662734985	NA	0.14497364874300966	5.242803675476582e-06	0.012156571898657832	0.004272423174077298	0.007465639393952678	1	3	3
ENSG00000271966	AC021321.1	-1.4575155973434446	NA	0.14497410908496144	0.000560566090172944	0.02007817955440281	0.0002337091475982583	0.0004808492108173403	1	7	7
ENSG00000116983	HPCAL4	-1.457235730396039	NA	0.1450513207880998	6.340983658907098e-05	0.3361512545236549	1.9767123555850312e-61	5.074646734420315e-60	3	36	36
ENSG00000007866	TEAD3	-1.4569406509399414	NA	0.14513276353786297	0.0007052254580030274	0.02270854878007204	9.01406385677368e-05	0.0001943207807414354	1	4	4
ENSG00000135387	CAPRIN1	-1.4568419456481934	NA	0.14516001428884645	0.0010614544387151194	0.04224073272632449	7.989565674718907e-08	2.288509466439862e-07	1	8	8
ENSG00000128408	RIBC2	1.4567428479429065	NA	0.1451873773204181	0.023200252307069905	0.08085638576964688	6.287802446745757e-14	2.69371781561936e-13	8	22	22
ENSG00000177025	C19orf18	-1.4565175091508389	NA	0.14524961296648187	0.00833490432979326	0.055260181198464084	7.278003938529204e-10	2.430584022236365e-09	3	17	17
ENSG00000101160	CTSZ	-1.4564341255260729	NA	0.14527264761843492	0.004864495364391758	0.04517758955829449	2.775345339647294e-08	8.255749736272584e-08	6	19	19
ENSG00000179057	IGSF22	1.4559774288093652	NA	0.14539885930575944	0.031165014190349248	0.10485890091628562	8.044127369220679e-18	4.2841223681604174e-17	4	13	13
ENSG00000137494	ANKRD42	1.4559249972334274	NA	0.1454133545510435	0.014885636291316706	0.034693713692018006	1.2049020964525355e-06	3.1165710485768527e-06	8	25	25
ENSG00000100836	PABPN1	-1.4553097520495661	NA	0.14558352805968577	0.0032682697525279578	0.019156823226603177	0.00032661019740974097	0.0006594887878699692	3	12	12
ENSG00000081148	IMPG2	-1.4546803662310477	NA	0.14575777052488134	0.0003179696080846958	0.013042107918352901	0.0030742238672388945	0.005466597376532538	3	15	15
ENSG00000183032	SLC25A21	1.4544340021379822	NA	0.14582601871013282	0.001783952190115426	0.04740726310059452	1.2425760274146756e-08	3.78960275549249e-08	2	5	5
ENSG00000135362	PRR5L	1.4543439689153412	NA	0.1458509659634785	0.015743287806633983	0.02614427192667585	2.6087741221965946e-05	5.9610749395802e-05	11	30	30
ENSG00000174021	GNG5	1.4543198734544334	NA	0.14585764311486585	0.011762596336325344	0.016445559500101733	0.0008779757745899807	0.0016759134637626425	6	12	12
ENSG00000258919	AL049836.1	1.4537336471069064	NA	0.14602016582181515	0.0037396823223521834	0.14519032458134842	1.4095278865990338e-24	1.0347600054489226e-23	7	31	31
ENSG00000117153	KLHL12	1.4533828368496728	NA	0.1461174891164793	0.0023978405664501655	0.045433665026254906	2.5307692867739275e-08	7.54522991983416e-08	3	4	4
ENSG00000167748	KLK1	1.4530818549849405	NA	0.1462010283629309	0.003913877374908694	0.04642925887727916	1.7678477894286283e-08	5.338408477005026e-08	3	9	9
ENSG00000176915	ANKLE2	1.4524960141300578	NA	0.14636373665739635	0.006972508335969752	0.3607379991782688	6.403262793442189e-67	1.9539066484829196e-65	4	22	22
ENSG00000174292	TNK1	1.4524433744949534	NA	0.1463783632882187	0.0008657154137639498	0.03048329957381133	5.4728933667308594e-06	1.3333520151451556e-05	4	16	16
ENSG00000184271	POU6F1	1.4522461868154226	NA	0.14643316447944346	0.09005703785210732	0.10069374592876192	3.8674311763187424e-17	1.9904735066833766e-16	4	13	13
ENSG00000267780	AC021594.2	-1.4517359452510363	NA	0.1465750405452778	0.016972808934994015	0.03491768277955674	1.1117210773270127e-06	2.8842518540213225e-06	2	11	11
ENSG00000166743	ACSM1	1.451724248390473	NA	0.14657829416776869	0.003993449902322159	0.12823788960086582	1.0568400199632169e-21	6.813439662537296e-21	3	15	15
ENSG00000150403	TMCO3	-1.4515708431351118	NA	0.14662097079921174	0.0010218979247795614	0.20696945378980963	1.5553167679992354e-35	1.7421376390867988e-34	4	16	16
ENSG00000196396	PTPN1	1.4510099994037053	NA	0.14677707582633315	0.009093623545141113	0.08544611778611529	1.1501838886063111e-14	5.1553851295634156e-14	10	22	22
ENSG00000261737	AL049597.2	1.4509882871877107	NA	0.14678312175103253	0.006299024405381437	0.03582506147699059	8.023711582157641e-07	2.1045981939801372e-06	9	23	23
ENSG00000136982	DSCC1	-1.4507141113281248	NA	0.1468594844064655	0.00926585250666212	0.022663761113572448	9.161212955271494e-05	0.00019729453845278267	1	5	5
ENSG00000189238	LINC00943	-1.4503513184718893	NA	0.14696057510329677	0.006174445708294478	0.014468512927493299	0.0018145304981629629	0.0033266392466320986	12	23	23
ENSG00000075239	ACAT1	-1.4502538442611694	NA	0.14698774494769926	3.061754407335756e-07	0.04112860976060155	1.192050101254929e-07	3.3639077153893006e-07	1	4	4
ENSG00000184574	LPAR5	1.4496277570724487	NA	0.14716235132067074	0.00010756434484386702	0.017886037622692436	0.0005187558741106524	0.0010189419726639168	1	2	2
ENSG00000163191	S100A11	1.449091504428776	NA	0.14731203022937403	0.007019865727876032	0.040797048061146736	1.3430454529826865e-07	3.772626776936952e-07	8	19	19
ENSG00000135018	UBQLN1	1.4484940402334259	NA	0.14747893155495984	0.009189436893230967	0.018060310413783778	0.00048682552463410697	0.000959936865810084	10	18	18
ENSG00000148908	RGS10	-1.4477868485883012	NA	0.14767667194205844	0.004607355515799893	0.03719559596488197	4.902882132542026e-07	1.3094459693344216e-06	4	15	15
ENSG00000198130	HIBCH	1.4468474388122559	NA	0.14793965694581473	0.036010194737458104	0.12146964833620601	1.4366414642137877e-20	8.739611376304451e-20	1	4	4
ENSG00000250490	LINC02145	1.4466212119417943	NA	0.14800304192379057	0.12346133967495546	0.21994784139010487	6.098975570197792e-38	7.4283616515143426e-37	6	13	13
ENSG00000103351	CLUAP1	-1.4457721842793847	NA	0.14824111031810305	0.12728036308770407	0.18806697266753244	4.258214433386156e-32	4.221047359430012e-31	9	34	34
ENSG00000206530	CFAP44	-1.4448131194941682	NA	0.14851038497602242	0.0379348205901963	0.08060752317836901	6.893094557277795e-14	2.9471373363938395e-13	6	25	25
ENSG00000158411	MITD1	-1.4437809468797171	NA	0.14880060313997587	0.006059461102659721	0.06431657334963306	2.7122239661745594e-11	9.983242926792771e-11	3	13	13
ENSG00000129235	TXNDC17	1.4428711299320736	NA	0.14905677718605853	0.004244004663252872	0.015773081008613375	0.0011232800394715152	0.002117758289016822	3	6	6
ENSG00000126822	PLEKHG3	1.44217909172578	NA	0.14925185733351895	0.03131231598108727	0.24805547601686373	2.7304180279704484e-43	3.991810636118092e-42	4	11	11
ENSG00000164251	F2RL1	1.4421054761883523	NA	0.1492726204376933	0.12005220025620846	0.42575567481707866	1.630200346041792e-82	7.934931628348298e-81	6	19	19
ENSG00000176732	PFN4	-1.4420949220657349	NA	0.1492755973859719	1.3257926113482669e-05	0.011278304124438145	0.005931320557728645	0.010143220606749954	1	10	10
ENSG00000130158	DOCK6	1.4405088547276461	NA	0.14972348666311602	0.04734810773445696	0.08627171760440086	8.467240043979247e-15	3.82822830250989e-14	10	45	45
ENSG00000197272	IL27	1.4383651018142702	NA	0.15033048904515914	0.00014067204179228016	0.06443917754634113	2.593710005336601e-11	9.557269635048854e-11	1	3	3
ENSG00000181555	SETD2	1.438006322909352	NA	0.1504322601189696	0.004430043873222708	0.0753176551205845	4.839874265626457e-13	1.9711043254243877e-12	2	8	8
ENSG00000175984	DENND2C	1.4375464351436935	NA	0.1505627884984928	0.03573988228338188	0.06976404596145004	3.7104323832241884e-12	1.4363477413072598e-11	6	15	15
ENSG00000067064	IDI1	-1.437246426871367	NA	0.1506479853475381	0.0019166934505664328	0.019586436447617848	0.0002793971058265006	0.0005693857359261626	2	4	4
ENSG00000148655	LRMDA	-1.4372257228727885	NA	0.15065386625881855	0.07196170810248714	0.23718559286907867	3.3704899778655554e-41	4.590987500430215e-40	12	21	21
ENSG00000158716	DUSP23	1.4364870786666872	NA	0.15086379053271104	1.604087670126801e-05	0.02781192381661129	1.4308586058587764e-05	3.354448972231327e-05	1	6	6
ENSG00000106789	CORO2A	1.4363647830637365	NA	0.15089856870683435	0.13674665328155938	0.4077774897510015	4.934026943687699e-78	2.0438074409975933e-76	4	20	20
ENSG00000162526	TSSK3	-1.4361034314900758	NA	0.15097291181479264	0.004077677254480769	0.013867308868876462	0.0022651513961863133	0.004098879528669314	9	29	29
ENSG00000125247	TMTC4	-1.4360050910707864	NA	0.15100089259498442	0.0016737157903003595	0.3651273142298672	6.373616619086207e-68	2.0055257137744837e-66	4	20	20
ENSG00000103932	RPAP1	-1.4355913989906253	NA	0.15111864360189	0.001905399039515249	0.11445335296535884	2.1077469398041335e-19	1.209697197814628e-18	2	15	15
ENSG00000107104	KANK1	1.4355361091885555	NA	0.15113438628167936	0.016827548398006358	0.15505294509721296	2.82968236002658e-26	2.2249529019759665e-25	13	39	39
ENSG00000183780	SLC35F3	1.4352409464948888	NA	0.15121844917481966	0.004218531871482555	0.18331081776621003	3.0333737711546662e-31	2.8996280268412138e-30	4	16	16
ENSG00000163517	HDAC11	-1.4350545406341548	NA	0.15127155626632952	0.0028144763485425882	0.0236277124516312	6.46665254546236e-05	0.000141594260089548	1	2	2
ENSG00000141569	TRIM65	-1.4347059726715086	NA	0.15137090152091123	0.00020695280696773688	0.10361365781874946	1.2872118493210033e-17	6.796304188425458e-17	1	11	11
ENSG00000163393	SLC22A15	1.4344941377639773	NA	0.15143130080326783	0.0014062996174203947	0.18458095779856148	1.7975521870127991e-31	1.7357107238222126e-30	1	11	11
ENSG00000175773	ZBTB44-DT	1.4344504738816268	NA	0.15144375271942012	0.04480883592858838	0.03191047914082867	3.276277590551693e-06	8.152188682584298e-06	3	10	10
ENSG00000276900	AC023157.3	1.4342650536516297	NA	0.1514966389130185	0.00857537621675668	0.021505046717315405	0.00013932576006613315	0.0002939588409663038	5	15	15
ENSG00000259475	AC036108.1	-1.4341706450993292	NA	0.1515235718481887	0.056701377939993046	0.11276176160042696	4.015995461104805e-19	2.2759519551383443e-18	6	14	14
ENSG00000205133	TRIQK	-1.434046013035119	NA	0.15155913255221445	0.028592253231885786	0.07046996757632328	2.8655314204373778e-12	1.1165871013197135e-11	9	31	31
ENSG00000211456	SACM1L	1.4336395482808388	NA	0.15167515147609384	0.0320577099573171	0.12668074745544586	1.9296032271251854e-21	1.2274022901324111e-20	14	33	33
ENSG00000110700	RPS13	1.4336221845238948	NA	0.15168010919142783	0.016365780893455275	0.07804960501295662	1.7708459823959239e-13	7.383476234404984e-13	9	28	28
ENSG00000132185	FCRLA	-1.433416933181715	NA	0.15173872208938102	0.001306335621738321	0.03527099578663109	9.791572318522874e-07	2.549972265608941e-06	2	4	4
ENSG00000225964	NRIR	-1.4333067560797812	NA	0.15177019208738818	0.12839231088868697	0.09414654783987741	4.506219212236322e-16	2.176821218891287e-15	5	14	14
ENSG00000181577	C6orf223	1.4331830928700826	NA	0.15180552005595455	0.0015274018053760888	0.01650805504555573	0.000858122521407993	0.0016418546379142777	5	20	20
ENSG00000267986	AC130469.1	1.4331058263778684	NA	0.1518275966402125	3.685851843422079e-07	0.05810953409628229	2.590965306705054e-10	8.941932792248936e-10	1	12	12
ENSG00000092203	TOX4	-1.432188630104065	NA	0.15208984477432996	0.007680510042312299	0.04464961135170994	3.3566730901884464e-08	9.907674152089787e-08	1	8	8
ENSG00000231682	LINC01891	1.431170800728883	NA	0.1523812698271594	0.02403198573134908	0.056138452482139986	5.294689881280857e-10	1.7909001336111523e-09	4	5	5
ENSG00000226137	BAIAP2-DT	1.4311586882231968	NA	0.1523847404387562	0.12410996645635672	0.21406555880995054	7.599742035059243e-37	8.890039301448224e-36	5	21	21
ENSG00000171476	HOPX	-1.431130074816664	NA	0.15239293931330655	0.013602624375752053	0.07303438550327299	1.1194518426402866e-12	4.472851735656634e-12	5	27	27
ENSG00000162889	MAPKAPK2	-1.4309026413442902	NA	0.1524581199543	0.007426300370144316	0.014774961131043984	0.0016208777630471443	0.0029885423888286722	4	10	10
ENSG00000168454	TXNDC2	1.4308177504559039	NA	0.15248245445106035	0.002884695922013539	0.03378966895494633	1.6674458022056018e-06	4.260284276225249e-06	2	7	7
ENSG00000073712	FERMT2	-1.4302812814712524	NA	0.15263630496633493	0.001288933183595911	0.03143275080091874	3.89012874695417e-06	9.614039181656874e-06	1	6	6
ENSG00000100276	RASL10A	-1.430016486916279	NA	0.15271228723423735	0.002791230905501893	0.01228290611045415	0.004076059006741577	0.007143621451876474	3	14	14
ENSG00000258711	AL358334.2	1.4299734137530238	NA	0.15272464971337416	0.002219846986843286	0.0132458203368784	0.00285065370665085	0.005088566713371024	8	17	17
ENSG00000125775	SDCBP2	-1.4295584657850506	NA	0.1528437834223975	0.019826260904316387	0.07556395516120537	4.4208811489710647e-13	1.8033512636020509e-12	10	20	20
ENSG00000137547	MRPL15	-1.4294801950454712	NA	0.15286626328080613	0.0013601292006798467	0.022330907823484375	0.00010333046187720836	0.00022133575952188933	1	4	4
ENSG00000087460	GNAS	1.4282090800835308	NA	0.15323168786993915	0.004851237734005716	0.05052731487670072	4.030371739806308e-09	1.275689275857113e-08	3	6	6
ENSG00000138411	HECW2	1.4275909448035216	NA	0.15340963149274622	0.019082056922262895	0.07694480183636541	2.6600262326523214e-13	1.099429465330029e-12	3	10	10
ENSG00000118507	AKAP7	1.4270079438621843	NA	0.15357760488898467	0.013829001065084346	0.1489342922793341	3.2131877344652966e-25	2.423173107227149e-24	8	32	32
ENSG00000066294	CD84	1.4269367116110285	NA	0.15359813780621775	0.012240893558317497	0.04232051379980948	7.763452877416529e-08	2.2263453744952515e-07	6	26	26
ENSG00000079739	PGM1	-1.4266325313707533	NA	0.153685842190912	0.0077155006289066205	0.03152455181789232	3.7638419567548495e-06	9.316704058370224e-06	9	42	42
ENSG00000049192	ADAMTS6	1.4261630578407671	NA	0.15382128036285095	0.007439811171691858	0.021125764189689717	0.00015984373666255017	0.00033551532925655723	2	4	4
ENSG00000111639	MRPL51	1.4258773351781655	NA	0.15390375274534152	0.002198392398929821	0.03462756589136718	1.2338880674461303e-06	3.187699076323243e-06	3	11	11
ENSG00000196218	RYR1	-1.424642950937672	NA	0.154260437734582	0.017276819322199998	0.02085203380033943	0.00017651317003579723	0.0003682959426869311	8	25	25
ENSG00000065361	ERBB3	-1.4244521900110143	NA	0.15431561559038334	9.968532405646503e-05	0.011425072463777953	0.0056141996224240475	0.009631643589930971	2	7	7
ENSG00000197951	ZNF71	-1.4239829270420774	NA	0.15445141435832022	0.03969164591556847	0.07980565292703033	9.267616314977952e-14	3.9329461070417445e-13	4	21	21
ENSG00000110171	TRIM3	1.423823268456179	NA	0.1544976382282486	0.01913781008746503	0.05817090116196981	2.5339142222646333e-10	8.753846695732514e-10	5	19	19
ENSG00000100503	NIN	1.4232442470272515	NA	0.15466536293232427	0.010153765890019036	0.012782591206991718	0.0033849861398942993	0.005985063131564835	10	17	17
ENSG00000117475	BLZF1	1.423222318091343	NA	0.15467171778802608	0.006016790857898808	0.11698026439447985	8.029479393257887e-20	4.727001102470976e-19	3	8	8
ENSG00000147804	SLC39A4	1.4228214645452535	NA	0.15478791735774866	0.003913147267310959	0.06622669733528953	1.3514952942517715e-11	5.06043510941564e-11	3	10	10
ENSG00000242220	TCP10L	-1.422107332709534	NA	0.15499509441476736	0.029883149757333347	0.03234828288643843	2.799214284605854e-06	7.013986815708034e-06	5	15	15
ENSG00000104361	NIPAL2	-1.4219699742828873	NA	0.15503496765565386	0.37619651892699524	0.4249870798926161	2.5506343346456604e-82	1.2252332830486956e-80	18	47	47
ENSG00000054598	FOXC1	-1.4218598346892741	NA	0.1550669452744083	0.10833951153485713	0.14471717826502786	1.6983820922979604e-24	1.2441501281852936e-23	6	10	10
ENSG00000126216	TUBGCP3	1.42160163913303	NA	0.15514192867576507	0.008636610330363174	0.1874876728919816	5.411827112819106e-32	5.3368270936017735e-31	9	24	24
ENSG00000144749	LRIG1	1.4214276426427732	NA	0.15519247508149062	0.002156422165488379	0.015194210544977937	0.0013892671476828885	0.002587374274067534	5	13	13
ENSG00000170322	NFRKB	-1.421341842293844	NA	0.15521740489527247	0.03141179253888189	0.33258229929900957	1.1912067338385583e-60	3.008542603622597e-59	6	27	27
ENSG00000204531	POU5F1	-1.4201642672277461	NA	0.15555986379823722	0.04382080654464574	0.2015365590331685	1.5412144918648523e-34	1.6549960752029024e-33	6	33	33
ENSG00000143578	CREB3L4	1.4200420773760758	NA	0.1555954315057691	0.004511876837199742	0.05545193653671531	6.789712372019953e-10	2.2754891043144455e-09	2	5	5
ENSG00000064012	CASP8	1.4192656849256462	NA	0.15582157239962308	0.018177420652192283	0.38176103781847753	8.78371131671572e-72	3.1122286233545014e-70	7	27	27
ENSG00000134201	GSTM5	1.4181489029253134	NA	0.15614729630996843	0.05436242955741678	0.3639648300583505	1.1760663523837374e-67	3.6736542581108766e-66	5	21	21
ENSG00000155755	TMEM237	-1.4180854650166665	NA	0.1561658142887228	0.009378667847569659	0.06166920279229725	7.110346682765278e-11	2.547750423375298e-10	3	4	4
ENSG00000205559	CHKB-DT	-1.4180792650351772	NA	0.156167624196979	0.003372390216450141	0.07319619430038965	1.0549219008093346e-12	4.22190330851325e-12	2	15	15
ENSG00000140990	NDUFB10	-1.4180632673614892	NA	0.1561722943363098	0.0007329540623839859	0.06134789589957802	7.991660275635044e-11	2.856377283594526e-10	3	15	15
ENSG00000073050	XRCC1	-1.4177690310542403	NA	0.15625820850492758	0.007939228922508276	0.11474651606660914	1.8847250697465437e-19	1.0856953382963883e-18	9	38	38
ENSG00000188428	BLOC1S5	-1.4177608261167791	NA	0.15626060478137777	0.016046349860095968	0.05455464085685477	9.396255612121942e-10	3.1119425935163994e-09	8	22	22
ENSG00000255517	AP002748.4	1.417626486057397	NA	0.1562998431609573	0.031460328915628805	0.11566393359961248	1.3278794162696082e-19	7.719255630375428e-19	3	11	11
ENSG00000167595	PROSER3	1.4172892327327204	NA	0.15639838188553062	0.0038626337239306297	0.03567484957331991	8.468767306716257e-07	2.2186203871505823e-06	2	18	18
ENSG00000166770	ZNF667-AS1	1.416795033421274	NA	0.15654286221274505	0.07195223443902585	0.04039697935387801	1.5508964678538304e-07	4.332354378111311e-07	11	30	30
ENSG00000158470	B4GALT5	-1.4165098683847306	NA	0.1566262769213266	0.002398021263997583	0.06322693963180835	4.033674730283089e-11	1.4652295689393073e-10	6	31	31
ENSG00000112511	PHF1	1.4164636522066418	NA	0.15663979896459163	0.0001569857005130352	0.01075493798417346	0.007218366279077592	0.012185034286829573	2	9	9
ENSG00000105928	GSDME	-1.416395434856933	NA	0.1566597597825258	0.0238727627300606	0.20776341509761997	1.1109684736337001e-35	1.25095196023272e-34	15	36	36
ENSG00000150459	SAP18	1.4162974240002142	NA	0.1566884417409585	0.013325842325499212	0.012344623013470342	0.003983486510961405	0.006988522780202264	5	17	17
ENSG00000114520	SNX4	-1.4159591197967534	NA	0.15678747388768843	1.2111999720674694e-06	0.04597495335409564	2.0823355747861815e-08	6.258319798809714e-08	1	9	9
ENSG00000104450	SPAG1	1.4158897545220355	NA	0.15680778511940724	0.0020759847065939755	0.27589384196243727	8.73537955779018e-49	1.5459548404184086e-47	4	14	14
ENSG00000186193	SAPCD2	-1.4155041226198402	NA	0.15692074051774954	0.03686909409813229	0.3869472063477155	5.2339911037153097e-73	1.9138105210578643e-71	5	30	30
ENSG00000124107	SLPI	1.4154838068887357	NA	0.15692669290633807	0.005957324176308541	0.0182036125816552	0.00046205663300220883	0.0009137233855344648	5	17	17
ENSG00000238058	AL355574.1	-1.414605678721262	NA	0.15718414288074786	0.05674702162387286	0.11940687724614374	3.170775407805584e-20	1.9012457156803483e-19	4	8	8
ENSG00000058063	ATP11B	-1.4135318994522093	NA	0.157499388839914	2.093512051866498e-05	0.02079022287694371	0.00018051275899563072	0.0003763663591508901	1	11	11
ENSG00000157152	SYN2	-1.4135138442770372	NA	0.15750469366897646	0.0021081469355444175	0.02514410941579801	3.74126033826482e-05	8.424221840979964e-05	9	30	30
ENSG00000137075	RNF38	-1.4134391219982567	NA	0.15752664941876182	0.0026879233995222088	0.036985301899753374	5.287832472432295e-07	1.4080906687848048e-06	3	8	8
ENSG00000197721	CR1L	1.412880812278717	NA	0.1576907717341346	0.0033221022531415	0.04155438656604009	1.0227581616112932e-07	2.900013180137577e-07	11	22	22
ENSG00000163798	SLC4A1AP	-1.4127341906963062	NA	0.15773389450260744	0.04251345680781308	0.0794579966714816	1.0535993954302858e-13	4.4579758283330795e-13	5	14	14
ENSG00000151948	GLT1D1	-1.412023663520813	NA	0.15794299369552256	0.000888065359621258	0.03302369457411504	2.1958752779335883e-06	5.550864555024043e-06	1	11	11
ENSG00000164062	APEH	1.4115523423249074	NA	0.15808181336932847	0.0013962994723714522	0.027554540058281972	1.5697751274836204e-05	3.665088313303827e-05	4	12	12
ENSG00000072210	ALDH3A2	-1.4114627384498242	NA	0.15810821512332318	0.05313870606098526	0.06765834222521915	8.012966808987639e-12	3.045531201403569e-11	2	5	5
ENSG00000185499	MUC1	1.4107854750906081	NA	0.15830787858355844	0.019092235036174996	0.10436072528127108	9.709354310810979e-18	5.1565722228583924e-17	14	57	57
ENSG00000159921	GNE	1.410258220650884	NA	0.15846345016507724	0.0008080211204765812	0.01339072288121723	0.0027017135428024494	0.004837302729747255	3	9	9
ENSG00000160961	ZNF333	-1.4102573912509384	NA	0.15846369497879598	0.0002775730976151275	0.32886668657941054	7.650758944406398e-60	1.8932592371951705e-58	3	22	22
ENSG00000156958	GALK2	1.4095686013275885	NA	0.1586671037614803	0.014059123635617149	0.12117335339422786	1.6098277340314746e-20	9.761999933134992e-20	4	12	12
ENSG00000090054	SPTLC1	-1.4093083350919657	NA	0.15874401525627913	0.010972533902434996	0.04205081708126085	8.554646273114076e-08	2.443431527941927e-07	6	18	18
ENSG00000124228	DDX27	-1.4089621398753263	NA	0.15884636342497815	0.011597527556387313	0.02165366470333045	0.00013202667675705219	0.0002794181759480054	16	39	39
ENSG00000101247	NDUFAF5	-1.4086452401966232	NA	0.15894009451947066	0.01355170095264904	0.12498594295417821	3.7115320943238805e-21	2.3255047090084115e-20	6	15	15
ENSG00000186417	GLDN	-1.408582091331482	NA	0.15895877739384934	0.0011775903873904184	0.02422532528601351	5.211654077921096e-05	0.0001154413017079164	1	5	5
ENSG00000168653	NDUFS5	1.408527992691418	NA	0.15897478404035148	0.06086532999562371	0.281061740625808	7.9129581735483e-50	1.4513296226543292e-48	3	17	17
ENSG00000142230	SAE1	1.407798007277806	NA	0.15919089061875025	0.000451283956255975	0.0581659540266891	2.538466581261035e-10	8.766041764407066e-10	2	15	15
ENSG00000228434	AC004951.1	1.4074605304692052	NA	0.15929087313822066	0.0011314216848853232	0.0131048591116656	0.0030035243248282377	0.005347533082068049	2	7	7
ENSG00000170092	SPDYE5	1.4070595479220487	NA	0.15940973192800456	0.0012756076936962506	0.15885998137504795	6.187650555453751e-27	4.9911580138982306e-26	3	15	15
ENSG00000197119	SLC25A29	1.4063077021632593	NA	0.1596327740083694	0.013764856402412581	0.5699324228141261	1.6302282698682974e-124	2.56484262385059e-122	5	21	21
ENSG00000101191	DIDO1	1.4062640367998585	NA	0.1596457349955891	0.015441070200265632	0.03989779211690915	1.8558744193206695e-07	5.142412411848467e-07	6	26	26
ENSG00000054356	PTPRN	1.4061466976504609	NA	0.159680568173991	0.025373390139297115	0.2519915791710536	4.694178805675323e-44	7.073855214281732e-43	7	24	24
ENSG00000023191	RNH1	-1.4059908622482435	NA	0.1597268381959548	0.0003122260332122414	0.17928532328199465	1.5845039168738294e-30	1.479186590662455e-29	3	31	31
ENSG00000165806	CASP7	1.4053413485648962	NA	0.15991979839941672	0.11693058476857798	0.29532510505721143	9.571167795328076e-53	1.9174761275944063e-51	16	38	38
ENSG00000169242	EFNA1	1.405079400326169	NA	0.1599976689214948	0.004895407412390442	0.016462990479221465	0.0008723922843523696	0.001666957318606937	9	25	25
ENSG00000178229	ZNF543	1.4049127792486065	NA	0.16004721602881355	8.460632281102434e-05	0.010469130109692559	0.008038000294542151	0.013483680627125438	3	14	14
ENSG00000273002	AL355388.2	1.4048442766654843	NA	0.16006758959453804	0.0014778272491155417	0.09526618381639328	2.96430287661458e-16	1.448285755870753e-15	2	7	7
ENSG00000273117	AC144652.1	-1.4044106782745363	NA	0.16019659292466304	0.0008794703950731198	0.0771749894179315	2.4438968101644416e-13	1.0133072146399904e-12	4	9	9
ENSG00000099785	MARCH2	-1.4039077774790456	NA	0.16034631339342587	0.06677305756557975	0.2279844888140996	1.8852171677084518e-39	2.4180694995536453e-38	2	15	15
ENSG00000072518	MARK2	-1.4035336971282957	NA	0.1604577508286963	0.0005137210368246381	0.014596162445981758	0.001731173813199094	0.0031823239063727368	1	13	13
ENSG00000103145	HCFC1R1	-1.403127902570396	NA	0.16057870200996693	0.0054499977404659835	0.010044037043888896	0.009436463199996166	0.0156489611659157	2	11	11
ENSG00000159111	MRPL10	-1.399834883072871	NA	0.1615627692607765	0.023796256091696538	0.06853719723996082	5.81172997217868e-12	2.225169843556423e-11	7	16	16
ENSG00000114353	GNAI2	1.3988815546035764	NA	0.1618485047398004	0.000296748155781668	0.03978181005109805	1.9349152223769715e-07	5.354503977495995e-07	1	4	4
ENSG00000225231	LINC02470	-1.3980919424379574	NA	0.16208545920070982	0.0213562368257229	0.34093083340879543	1.756969002542015e-62	4.6569183036465245e-61	10	32	32
ENSG00000101577	LPIN2	1.397677416525208	NA	0.16220995890664336	0.0014035269377082023	0.27057499334578433	1.0163695439855973e-47	1.7343006278416922e-46	5	23	23
ENSG00000075426	FOSL2	1.3963017162129956	NA	0.16262365722002037	0.013078519834366694	0.01447512616377581	0.001810113969674199	0.0033188970882008805	3	4	4
ENSG00000228800	AL590068.1	-1.394695411392109	NA	0.16310770920417128	0.0006442967267722513	0.010044585792388521	0.009434506178350002	0.01564722886388048	2	7	7
ENSG00000248098	BCKDHA	-1.3945115917825772	NA	0.1631631715356987	0.09511724037229395	0.18192393694685063	5.3662099088950085e-31	5.087072068968519e-30	5	14	14
ENSG00000213626	LBH	1.3941858701144385	NA	0.16326148369327054	0.012885760900807265	0.0485917502266067	8.10548163125542e-09	2.5104010203070108e-08	9	23	23
ENSG00000139626	ITGB7	-1.3930838258328384	NA	0.16359444351330332	0.0016611224849396155	0.019205080211285298	0.00032092994749003035	0.0006487831745262914	3	13	13
ENSG00000161714	PLCD3	-1.3919560251878986	NA	0.16393571472687618	4.95388151857291e-05	0.016148445259394503	0.0009788861480514099	0.0018583990427248564	2	8	8
ENSG00000100100	PIK3IP1	1.3917130029688323	NA	0.1640093231797538	0.0005830941496262892	0.04818637995864891	9.381883980360809e-09	2.8879900983523154e-08	2	7	7
ENSG00000166845	C18orf54	1.3912347089141077	NA	0.16415426532014332	0.07196773626426885	0.09836521270450209	9.278063803390175e-17	4.661866866813306e-16	12	29	29
ENSG00000090905	TNRC6A	1.3900879152499384	NA	0.1645021825009536	0.0576327531118864	0.14738714132540595	5.923992384594242e-25	4.411226461285569e-24	9	41	41
ENSG00000132471	WBP2	1.3900409381422767	NA	0.1645164463672113	0.00135642017158264	0.019122173622256156	0.0003307510014758644	0.0006672213768156215	2	17	17
ENSG00000280953	LINC01163	1.3897156456043311	NA	0.16461524193196353	0.008766953482367695	0.0881257213753934	4.252552323286509e-15	1.9541002087899344e-14	7	25	25
ENSG00000102837	OLFM4	-1.3896413729043675	NA	0.16463780577867615	0.27221453035223214	0.36181730383396443	3.636192663492033e-67	1.1175101789646035e-65	2	11	11
ENSG00000129625	REEP5	1.3895249366760254	NA	0.1646731834795474	7.91042263313982e-06	0.16785557931629658	1.6600946030945493e-28	1.4277313113574936e-27	1	5	5
ENSG00000154803	FLCN	1.388856433075067	NA	0.1648764107818389	0.07761816272749684	0.11024217186508686	1.046934115929837e-18	5.815961501159954e-18	15	38	38
ENSG00000113141	IK	1.388343523750916	NA	0.16503246488792667	0.02846660239406458	0.05830803796067399	2.410913647479337e-10	8.340681488929422e-10	7	18	18
ENSG00000163155	LYSMD1	-1.388107419013977	NA	0.16510433778042855	0.0004997228412503893	0.03995982991046658	1.8149292717795444e-07	5.034652552854644e-07	1	17	17
ENSG00000163412	EIF4E3	-1.3880326518615385	NA	0.16512710263967645	0.00017563083595174893	0.2788308919852015	2.2359113666816405e-49	4.015041259395126e-48	3	10	10
ENSG00000179889	PDXDC1	-1.387547939829659	NA	0.1652747434947408	0.012019315776414897	0.0959439231157905	2.2999943311769845e-16	1.128866708224216e-15	2	20	20
ENSG00000163082	SGPP2	-1.3874673805761852	NA	0.16529929106493801	0.01417308818302631	0.03824132765006542	3.366681863243477e-07	9.130986441999428e-07	7	25	25
ENSG00000283361	CFAP97D2	-1.3872419595718384	NA	0.16536799468854968	0.00040242190595551615	0.24639724944935926	5.717386181310851e-43	8.239281985151242e-42	1	26	26
ENSG00000271993	AC126118.1	1.387096605869208	NA	0.16541230686218877	0.00115787098178678	0.01954255354305855	0.00028388702517696883	0.0005779862987961343	2	4	4
ENSG00000124251	TP53TG5	-1.3870098775583075	NA	0.16543875089867166	0.007340094484260234	0.01598136548235209	0.001040690431142802	0.0019696280988486825	2	5	5
ENSG00000168000	BSCL2	-1.3865733281945833	NA	0.16557190600191196	0.019597915636600113	0.18436451552742567	1.9653049944743229e-31	1.8955576687424164e-30	12	48	48
ENSG00000155096	AZIN1	1.3862945179322854	NA	0.16565699013992308	0.0008512420038971737	0.023344878280701597	7.162220049830046e-05	0.000156206170207981	3	13	13
ENSG00000140632	GLYR1	1.3853432332217803	NA	0.16594753997240974	0.0005578258282521789	0.016590570903330853	0.0008326006825988007	0.0015948027595093079	2	21	21
ENSG00000172031	EPHX4	1.384950673655096	NA	0.1660675506717414	0.0008446760644658796	0.016407799604372057	0.000890194885456272	0.0016969711083469996	3	16	16
ENSG00000249684	AC106795.2	1.3846944009822526	NA	0.16614593185788207	0.0013907181263852983	0.06721743317447035	9.413184507577688e-12	3.561144961845351e-11	2	18	18
ENSG00000107242	PIP5K1B	-1.3838290697595477	NA	0.16641079963574112	0.001727144631242251	0.012316052478919712	0.004026072775211329	0.007059623928639987	5	13	13
ENSG00000160360	GPSM1	-1.3838090896606445	NA	0.16641691905835543	0.002771946197028071	0.12193960441072013	1.19926211256202e-20	7.337190855628283e-20	1	30	30
ENSG00000089091	DZANK1	1.383791235966909	NA	0.16642238735747417	0.010119221035453832	0.015431619549437942	0.0012732397365057318	0.002384751883064307	6	17	17
ENSG00000170074	FAM153A	-1.3831719160079954	NA	0.16661215873320834	0.00808012074869928	0.2951752235706506	1.0278346623948686e-52	2.0567487310863014e-51	1	17	17
ENSG00000104472	CHRAC1	1.3830756154331556	NA	0.1666416816635199	0.007614905830450171	0.033098410841591056	2.137693032591417e-06	5.411765251832035e-06	10	42	42
ENSG00000137757	CASP5	-1.3827652273562259	NA	0.16673686430432455	0.00039238905712487155	0.02204765140456087	0.00011448066607124975	0.00024397029233948827	2	7	7
ENSG00000005001	PRSS22	1.3822214011317828	NA	0.16690373087783827	0.003595712079119029	0.0690181603629451	4.874482230991126e-12	1.87469154023922e-11	2	10	10
ENSG00000114735	HEMK1	-1.3817050457000732	NA	0.16706228449766136	0.0018306862362235412	0.040370135864369563	1.5659418008385141e-07	4.3722461645359293e-07	1	5	5
ENSG00000142405	NLRP12	1.3815380499407763	NA	0.167113586922372	0.0005070357219996333	0.049984240947572006	4.903568796174744e-09	1.5429596566165266e-08	2	11	11
ENSG00000068120	COASY	-1.3814681768417358	NA	0.16713505600638368	0.0015392274149526753	0.048755872599175396	7.63943785006118e-09	2.371198546437994e-08	1	6	6
ENSG00000119599	DCAF4	1.381080993553565	NA	0.16725405881646072	0.25449628757027337	0.3366372769347911	1.5466612383463383e-61	3.9885253498347906e-60	12	37	37
ENSG00000265992	ESRG	1.3806988974462517	NA	0.1673715604573932	0.01720198461429937	0.31204758171005686	3.057507330591248e-56	6.827238699519442e-55	3	14	14
ENSG00000141295	SCRN2	1.3805657873991464	NA	0.16741250882815584	0.34078427537944705	0.37627760895895995	1.6891690086657954e-70	5.80512211014223e-69	14	36	36
ENSG00000130024	PHF10	1.3798408315808333	NA	0.1676356576233886	0.02210423362773993	0.08113085218350786	5.6815497313192996e-14	2.4388709973064995e-13	8	25	25
ENSG00000187017	ESPN	1.3791216622469242	NA	0.16785724594531581	0.018702254414428788	0.16745790847061398	1.9495844583934399e-28	1.6708357759614745e-27	3	18	18
ENSG00000197798	FAM118B	1.3784553880488648	NA	0.16806273259362436	0.08772518770680246	0.4477971654989485	3.341918638962439e-88	1.92317324629419e-86	10	26	26
ENSG00000165669	FAM204A	-1.378086649294205	NA	0.16817653703665159	0.000365436535813395	0.01257123566883275	0.003661491718224598	0.0064473684645069956	2	7	7
ENSG00000157014	TATDN2	-1.3776784361755174	NA	0.16830259198256314	0.004764579640026371	0.03704133055256821	5.18241123970049e-07	1.3817346136446473e-06	3	20	20
ENSG00000141480	ARRB2	-1.3775501256739666	NA	0.16834222851440517	0.010754805816853563	0.21078402678929103	3.0796103160080065e-36	3.5325911243626285e-35	7	43	43
ENSG00000130487	KLHDC7B	-1.377467138802037	NA	0.16836786780740165	0.002934602894905636	0.10089516132752253	3.5851690717922056e-17	1.8474178008462902e-16	2	12	12
ENSG00000089006	SNX5	-1.3773282057652227	NA	0.16841079856553276	0.008742095861406705	0.0748119338101992	5.828463473269724e-13	2.363497756044041e-12	6	29	29
ENSG00000148341	SH3GLB2	1.3769405154271237	NA	0.16853063958812275	0.003053522030716523	0.024406021326404903	4.8826317872744446e-05	0.00010850363161846501	7	13	13
ENSG00000146112	PPP1R18	-1.376619928120209	NA	0.1686297863711963	0.017265712769971676	0.03978611569160018	1.9319217062755203e-07	5.347945979163663e-07	4	13	13
ENSG00000259772	AC012236.1	-1.3761902781535016	NA	0.16876273117014085	0.0158605942044836	0.042119413159117366	8.346078730304224e-08	2.386243817038799e-07	8	34	34
ENSG00000087470	DNM1L	-1.3760496133376419	NA	0.16880627358265587	0.010617049618567463	0.016490525912285735	0.0008636449735985556	0.0016518271028067833	9	55	55
ENSG00000070731	ST6GALNAC2	1.3757627821392675	NA	0.16889508752105908	0.04961073720757945	0.27367302337286953	2.4390234177698515e-48	4.2463769128259067e-47	8	37	37
ENSG00000105518	TMEM205	-1.3755839612508571	NA	0.16895047506430028	0.0021883227026939247	0.032988253355679856	2.2240249602418462e-06	5.619537946543012e-06	7	37	37
ENSG00000225484	NUTM2B-AS1	1.3741132066247053	NA	0.16940654005024125	0.002024736845712005	0.37032208917009335	4.0697649644212364e-69	1.326851699141821e-67	2	46	46
ENSG00000107736	CDH23	1.3740605722281314	NA	0.16942287849803883	0.03570828001636429	0.07833816256832347	1.5922108371849766e-13	6.662963310611314e-13	13	27	27
ENSG00000136051	WASHC4	-1.3729301172343067	NA	0.16977407273203726	0.00043962003903232685	0.07696768336120496	2.6377150562288856e-13	1.0905056774172892e-12	3	15	15
ENSG00000151553	FAM160B1	1.3703286647796633	NA	0.17058432894275477	0.010080914027918107	0.10770672140572941	2.7390481723636833e-18	1.494969354165016e-17	1	6	6
ENSG00000166446	CDYL2	-1.3701034768769977	NA	0.17065460265453314	0.008437895534282432	0.017175046241233748	0.0006724280070257341	0.001300932749603375	5	12	12
ENSG00000051825	MPHOSPH9	1.3690022230148315	NA	0.17099858002494583	8.245042164655006e-05	0.017327271503985803	0.0006360669424144753	0.001233647590529952	1	8	8
ENSG00000182196	ARL6IP4	-1.3690022230148313	NA	0.17099858002494595	0.001608759330605117	0.026467989719209533	2.321568674312559e-05	5.327523243113351e-05	1	3	3
ENSG00000069974	RAB27A	-1.368960976600647	NA	0.1710114734502779	0.0002942448905010738	0.019934669482613132	0.0002462065127358932	0.0005049869019145834	1	5	5
ENSG00000176209	SMIM19	1.368464583200374	NA	0.1711667006855655	0.030626510002762692	0.16354223546080685	9.454128047296285e-28	7.928060727779168e-27	3	13	13
ENSG00000091483	FH	-1.3683302577852672	NA	0.17120872373335794	0.011140867595816038	0.013623869136830337	0.0024784172053467605	0.004461723352350577	2	12	12
ENSG00000177112	MRVI1-AS1	1.3679604376012855	NA	0.1713244600769851	0.04311805376548126	0.13663975875156467	4.034039659362414e-23	2.7694053690314668e-22	5	27	27
ENSG00000101407	TTI1	-1.3678590404834348	NA	0.171356202840794	0.03071036125093968	0.05584611340777373	5.886274448572047e-10	1.983177220403969e-09	5	8	8
ENSG00000100490	CDKL1	-1.3674114666631185	NA	0.17149637018813668	0.00032863305990703836	0.19910408240797514	4.282431449215076e-34	4.5473323171881945e-33	2	11	11
ENSG00000100068	LRP5L	-1.3666308301743493	NA	0.17174104862784134	0.033630521405219015	0.09302879526198313	6.84232862947457e-16	3.2721442740340047e-15	10	57	57
ENSG00000122490	SLC66A2	-1.3654145002365112	NA	0.17212280899321808	0.0001734812436066333	0.15713558284389406	1.232878553673743e-26	9.833783403233031e-26	1	14	14
ENSG00000226742	HSBP1L1	-1.3645291845435272	NA	0.1724010753872911	0.0339043055239303	0.46400447520288884	1.5675134831660775e-92	1.0182306334399645e-90	7	34	34
ENSG00000146205	ANO7	1.36446576907557	NA	0.17242102061238784	0.011552595095250548	0.014832781374165488	0.0015867510479449056	0.0029297150862626167	2	12	12
ENSG00000133962	CATSPERB	-1.3639339456108266	NA	0.17258835592063004	0.021533836918180546	0.053532806935477906	1.3600296334932016e-09	4.459492960760022e-09	13	27	27
ENSG00000001084	GCLC	-1.362978230519835	NA	0.1728893715760218	0.0008223080965504751	0.02714359076445058	1.8201178280487298e-05	4.223707798810239e-05	4	12	12
ENSG00000167716	WDR81	1.362961570029911	NA	0.17289462250608778	0.011378776749899903	0.11351927665984042	3.009378280175484e-19	1.7162563394323036e-18	7	19	19
ENSG00000124091	GCNT7	-1.3624260603462213	NA	0.173063464007569	0.004408440517662208	0.019009656060067413	0.0003445650195454593	0.0006929688659769064	4	26	26
ENSG00000261783	AC009054.2	1.3624258286895927	NA	0.17306353707353272	0.010845055026888189	0.16403976670322573	7.738706786262153e-28	6.515026150103568e-27	5	17	17
ENSG00000186453	FAM228A	-1.3623655321985386	NA	0.17308255575180065	0.0003168676038229622	0.06401913540125183	3.022683484068729e-11	1.1076068176986033e-10	2	20	20
ENSG00000237499	WAKMAR2	-1.3617743253707886	NA	0.17326911657821364	0.003843917360346192	0.011812482181313939	0.004857399733979804	0.008410697499800047	1	1	1
ENSG00000261373	VPS9D1-AS1	1.3613648580197029	NA	0.1733984158880657	0.00046962097425160075	0.22607547413653856	4.3192347628247053e-39	5.474542272555866e-38	6	27	27
ENSG00000162542	TMCO4	1.3608574527025237	NA	0.1735587415276385	0.006806255254627274	0.07350816920152974	9.407965511027475e-13	3.779273847472714e-12	6	21	21
ENSG00000266993	AL050343.2	-1.3606234372997974	NA	0.1736327210482771	0.014774126481276396	0.0242413036233225	5.181684886593648e-05	0.0001148219590647299	5	10	10
ENSG00000182463	TSHZ2	-1.3605952900989255	NA	0.17364162083791757	0.0014006290807603396	0.01281570454446968	0.0033436252634587347	0.005914981394992144	5	15	15
ENSG00000124491	F13A1	1.360558890221028	NA	0.17365313052526077	0.013243592233121701	0.1180482500072394	5.3360073823218464e-20	3.1674347732584748e-19	4	10	10
ENSG00000186575	NF2	-1.3598606339049166	NA	0.17387403041618243	0.003274938219633908	0.010146114722120287	0.009079460861401902	0.01510806077160695	3	7	7
ENSG00000176731	RBIS	1.3596907831750091	NA	0.173927796005113	0.009514595499583304	0.09103949282999067	1.437347177954875e-15	6.782902244014352e-15	4	10	10
ENSG00000239480	AC073517.1	1.3596215248107908	NA	0.17394972303549316	0.03113063042160867	0.10188747565914749	2.4675318991701897e-17	1.2819056206867488e-16	1	3	3
ENSG00000160993	ALKBH4	1.359621524810791	NA	0.17394972303549328	0.06281859556582614	0.18916827164394834	2.698329991098113e-32	2.706062047797751e-31	1	11	11
ENSG00000160991	ORAI2	1.359621524810791	NA	0.17394972303549328	0.2547928194196655	0.46089480676624295	1.0858944581072114e-91	6.897038541511322e-90	1	7	7
ENSG00000005075	POLR2J	1.359621524810791	NA	0.17394972303549328	1.1810586445831439e-08	0.014927968378222014	0.0015321429841740025	0.0028366243293097113	1	8	8
ENSG00000116161	CACYBP	-1.3596161603927612	NA	0.17395142148340947	0.002147876567642308	0.051646653963164965	2.6898413700025436e-09	8.63336882915471e-09	1	3	3
ENSG00000171492	LRRC8D	-1.3593230247497559	NA	0.17404425106082222	0.007108688054325429	0.06110483652621168	8.730063586725327e-11	3.1099264738004287e-10	1	2	2
ENSG00000095485	CWF19L1	-1.3588402447748473	NA	0.1741972174505041	0.0055968202428800925	0.19477566151801137	2.6195371776210853e-33	2.7143470126298486e-32	5	15	15
ENSG00000067141	NEO1	-1.3574916149777492	NA	0.17462505593672573	4.4391552178005064e-05	0.07171423797257831	1.8165628123256247e-12	7.164727614667005e-12	2	20	20
ENSG00000164576	SAP30L	1.3572532956405847	NA	0.17470074170834093	0.0038101135099393117	0.12946080605114332	6.582142095462862e-22	4.2821378905573825e-21	3	9	9
ENSG00000147813	NAPRT	-1.3571612387789296	NA	0.17472998380425986	0.15448171751845513	0.5624005703182949	5.413736488969791e-122	7.935057012764354e-120	10	39	39
ENSG00000137764	MAP2K5	1.3570885613165447	NA	0.17475307256563055	0.047377117243199006	0.22133423103914895	3.3564131779948447e-38	4.132026531904781e-37	8	37	37
ENSG00000035681	NSMAF	-1.3568917512893677	NA	0.17481560819354647	0.00032087078989624976	0.03617842440875834	7.066787338126992e-07	1.8635758274879252e-06	1	5	5
ENSG00000258289	CHURC1	1.3568266559874027	NA	0.1748362956506262	0.009557380820081184	0.7590275751769421	1.3370546215562463e-208	7.643049901689356e-205	6	36	36
ENSG00000133067	LGR6	-1.3568040569399165	NA	0.17484347811427203	0.0009860711425901544	0.04899935566907411	6.996881822099903e-09	2.177273205719311e-08	5	14	14
ENSG00000253320	AZIN1-AS1	-1.3554322536216818	NA	0.17527987928277777	0.0006405720204819299	0.060298301926480724	1.1703793878757665e-10	4.1323525062140253e-10	3	10	10
ENSG00000130165	ELOF1	1.3553473338997069	NA	0.17530692082444732	0.002442911736033811	0.01182805243880884	0.0048292491528570325	0.008369559749605382	3	11	11
ENSG00000050438	SLC4A8	1.3552525319837425	NA	0.17533711289463105	0.0015709877582075046	0.04313771646089701	5.7852589163623995e-08	1.67927226060763e-07	5	22	22
ENSG00000163161	ERCC3	1.3551237464240093	NA	0.17537813413109438	0.014204335566991856	0.17554956376130895	7.29721327153017e-30	6.624664393513546e-29	7	26	26
ENSG00000113389	NPR3	1.3540016971482711	NA	0.1757358362644761	0.006693909696263974	0.011676586282226604	0.005110286071910443	0.008820239238698077	6	25	25
ENSG00000169136	ATF5	-1.3537053304005653	NA	0.1758304068679194	0.06789462886593883	0.07980737910438193	9.26171484544029e-14	3.9314145515954337e-13	15	50	50
ENSG00000255038	AP006287.2	1.3531512022018433	NA	0.17600733094324728	1.8657747169552755e-05	0.016841240672943004	0.0007596649213343815	0.0014611365787307435	1	4	4
ENSG00000182446	NPLOC4	-1.3523395091190538	NA	0.1762667308632161	0.0025837246766071153	0.08517546183831094	1.2716140249463466e-14	5.681841822252448e-14	3	42	42
ENSG00000154134	ROBO3	1.3518482559285627	NA	0.17642386336029914	0.009510904696343234	0.267804778520796	3.623321834078524e-47	6.05617408699928e-46	7	20	20
ENSG00000235621	LINC00494	-1.3517878392531215	NA	0.17644319547681153	0.04008854773969305	0.07808885815445253	1.7454180534063292e-13	7.28453983885742e-13	15	37	37
ENSG00000221821	C6orf226	-1.350799775763257	NA	0.17675957994974745	0.20058519904345776	0.017837523273009658	0.0005280141286439762	0.0010357943596563197	4	20	20
ENSG00000049167	ERCC8	1.3507037142642284	NA	0.17679036201152787	0.04007643364379447	0.0738793496474426	8.209521843658392e-13	3.3048143215234213e-12	3	11	11
ENSG00000110811	P3H3	1.3505439300404938	NA	0.17684157230709585	0.0015085946556232252	0.07080622254300886	2.533546711673519e-12	9.896991471182045e-12	3	11	11
ENSG00000152926	ZNF117	1.3501891129988561	NA	0.17695532947397885	0.17835885723210806	0.13065498909386208	4.14284463406684e-22	2.7189300661925847e-21	2	14	14
ENSG00000189013	KIR2DL4	1.3500871658325195	NA	0.17698802462734953	0.00040426359344452353	0.02732876246870806	1.7027129609023477e-05	3.9609094637160006e-05	1	15	15
ENSG00000205726	ITSN1	1.34951758765545	NA	0.17717077506199153	0.007067590279508704	0.11538894311674733	1.4748964219691432e-19	8.553601197277254e-19	3	7	7
ENSG00000162877	PM20D1	-1.349452091171843	NA	0.17719179876334978	0.023025289919490346	0.4048873076664508	2.5171651442389394e-77	1.013306691515342e-75	14	39	39
ENSG00000172159	FRMD3	-1.349275359433037	NA	0.17724853711623345	0.0013058442004188133	0.0162200438603947	0.0009535469184635864	0.0018120984158612639	10	28	28
ENSG00000101166	PRELID3B	1.3481508020133333	NA	0.177609884593388	0.019469897596830803	0.026346491727626827	2.4254484294907784e-05	5.555889134381044e-05	2	8	8
ENSG00000182606	TRAK1	-1.3480568032744262	NA	0.17764011348317565	0.0026023849203645195	0.012327298625519267	0.004009254786205731	0.007031571929703629	6	16	16
ENSG00000124523	SIRT5	1.3479568654125322	NA	0.17767225652654262	0.004187331834540674	0.015969101928345573	0.0010453789595313246	0.001978283356544106	3	5	5
ENSG00000123159	GIPC1	1.3479087380399244	NA	0.1776877372920882	0.009788375636727133	0.032249275443311305	2.9006247397299225e-06	7.257486673712932e-06	7	37	37
ENSG00000186446	ZNF501	-1.347902536392212	NA	0.17768973220193685	6.766326014983836e-07	0.06314547449884293	4.155112346822069e-11	1.507744850521618e-10	1	4	4
ENSG00000169981	ZNF35	-1.3479025363922117	NA	0.17768973220193707	0.0004629723415009932	0.05027681332334386	4.411973345996084e-09	1.3928742803845148e-08	1	9	9
ENSG00000185728	YTHDF3	-1.3478306531906126	NA	0.177712856387657	0.006232140896652066	0.017309773677787157	0.0006401437258333754	0.001240712562648797	1	1	1
ENSG00000064490	RFXANK	-1.3477514982223513	NA	0.17773832242792098	2.388104595112008e-07	0.10102773388753063	3.4106932069103785e-17	1.760685665421616e-16	1	18	18
ENSG00000188612	SUMO2	-1.3472212259163563	NA	0.17790899374225588	0.0016459109429209965	0.042918407220130544	6.260445115284391e-08	1.8101563527569047e-07	2	9	9
ENSG00000173214	MFSD4B	-1.3465291894885512	NA	0.1781319132705368	0.06230127256413176	0.05131428344158137	3.0330888905769487e-09	9.687919795959042e-09	5	13	13
ENSG00000261220	AC103706.1	1.346340177028614	NA	0.17819283429892852	0.017650632096172132	0.01746043034893234	0.0006058870468828588	0.0011793821755952491	10	29	29
ENSG00000106723	SPIN1	-1.3458378511132265	NA	0.1783548154507788	0.00246107648554603	0.011940765363565755	0.004630348666040995	0.008047618250120302	3	5	5
ENSG00000120438	TCP1	-1.3453506231307983	NA	0.17851203274370375	6.577923756216487e-05	0.02205570842780523	0.00011414740387044249	0.00024332055052507376	1	5	5
ENSG00000141076	UTP4	1.3453214898324835	NA	0.1785214366567761	0.02637657076484152	0.07945720812901788	1.05390592832326e-13	4.4581728576259463e-13	4	26	26
ENSG00000251576	LINC01267	1.3447814254824921	NA	0.17869583033191727	0.015179596724029867	0.04081162069208066	1.3360240934277534e-07	3.754133570079067e-07	4	15	15
ENSG00000184389	A3GALT2	1.3447796820615363	NA	0.17869639350995414	0.1349266301834644	0.25027830412008906	1.011308111925874e-43	1.5067700096800013e-42	3	10	10
ENSG00000214087	ARL16	-1.3444410052687747	NA	0.17880582146653767	9.7000549079061e-05	0.64676999648469	4.3141443379583835e-153	1.6440724722588517e-150	3	27	27
ENSG00000174177	CTU2	-1.3431372884480677	NA	0.1792275233494024	0.0068976234904532295	0.06085927748249816	9.545217682405044e-11	3.390450249286746e-10	5	41	41
ENSG00000267270	PARD6G-AS1	-1.3423192501068113	NA	0.17949250438897413	0.010104698843687086	0.06385229812816505	3.21209794083002e-11	1.1742542653441486e-10	1	5	5
ENSG00000196655	TRAPPC4	-1.341966775716375	NA	0.17960676851760793	0.1095718083534758	0.3735279789064007	7.367299071302838e-70	2.4676135112064916e-68	3	7	7
ENSG00000268262	AC011445.1	1.3417612101010485	NA	0.1796734331417803	0.0059354492162862465	0.024052421075334757	5.547286638838099e-05	0.0001224014649632457	2	12	12
ENSG00000050555	LAMC3	1.3409681987468653	NA	0.17993077787815315	0.0007890747351624598	0.10320157405513047	1.5036974069824367e-17	7.9004003775557e-17	2	18	18
ENSG00000113240	CLK4	1.340949404341204	NA	0.17993688028127486	0.009603407564669653	0.324337664159161	7.282387724814999e-59	1.7466526866133205e-57	5	23	23
ENSG00000156265	MAP3K7CL	1.3409388988533937	NA	0.1799402914017001	0.05713597009102503	0.09128632619487011	1.3109798390195055e-15	6.198509307787565e-15	9	28	28
ENSG00000198563	DDX39B	-1.339184641838074	NA	0.1805105709455347	0.1122530904602826	0.2759295924040366	8.59195843875243e-49	1.5221435461380724e-47	1	12	12
ENSG00000119408	NEK6	1.3391206927828054	NA	0.1805313850419462	0.01472869152103297	0.12884488133176802	8.355505199661614e-22	5.4050757702375334e-21	11	35	35
ENSG00000128563	PRKRIP1	-1.3377648342610253	NA	0.1809731086301729	0.024391637911932804	0.056095607641133034	5.377528981445913e-10	1.8185613193219475e-09	3	16	16
ENSG00000105220	GPI	-1.3375080848939689	NA	0.18105684499790597	0.00014446467948720824	0.010594591279514677	0.007667114685451804	0.012886734268432126	4	16	16
ENSG00000261587	TMEM249	-1.3371148858769746	NA	0.18118513887359966	0.02563537823896116	0.02155315318451649	0.00013691980632559174	0.0002891316043193662	2	13	13
ENSG00000234608	MAPKAPK5-AS1	-1.3367649140573103	NA	0.1812993852301722	0.012874813736120717	0.0857961911782155	1.0101214215404604e-14	4.544221473766358e-14	3	18	18
ENSG00000145982	FARS2	-1.3364739698419639	NA	0.1813944030482555	0.006752374115629499	0.04944507036613427	5.957214715632845e-09	1.8635584669534412e-08	2	3	3
ENSG00000204241	LINC02731	1.336387038230896	NA	0.18142280071915984	0.0005052498595712461	0.014105284639900621	0.0020746119492571673	0.0037752037688679077	1	2	2
ENSG00000124831	LRRFIP1	1.3362916873690989	NA	0.18145395247377627	0.012564010430081806	0.08780174666420885	4.796788530568441e-15	2.1959457157159156e-14	4	26	26
ENSG00000136634	IL10	1.3361065431323556	NA	0.18151445165249525	0.002262547653990821	0.043253573504812126	5.5489520390154984e-08	1.6125907222009285e-07	2	8	8
ENSG00000100376	FAM118A	1.3357516435677588	NA	0.1816304632556225	0.040231430253992735	0.7027854335472307	3.7248980479956883e-178	3.9923922890673784e-175	6	23	23
ENSG00000177981	ASB8	-1.3338471437489008	NA	0.18225395700850955	0.009090586644590082	0.0456473921318488	2.343205887078476e-08	6.99941434549883e-08	2	8	8
ENSG00000272644	AC097468.3	-1.333643016140139	NA	0.18232087822210652	0.0015035584231063066	0.0116296290939691	0.0052007454092811165	0.008960874412113119	4	6	6
ENSG00000198677	TTC37	-1.3335657520692914	NA	0.18234621323548472	0.04323150929819802	0.3239812211377052	8.689866136726825e-59	2.0784172158818453e-57	5	16	16
ENSG00000183578	TNFAIP8L3	-1.3330302842332211	NA	0.18252186574730733	0.004750075829430184	0.02823217959975734	1.2299952388463766e-05	2.905397844487123e-05	5	14	14
ENSG00000168884	TNIP2	1.3330286207497442	NA	0.18252241162451144	0.002508277751711659	0.017388672558781473	0.000621966978082959	0.0012082495116751437	7	34	34
ENSG00000257949	TEN1	-1.3322833776473997	NA	0.18276708719629875	0.1645316358667964	0.30778803860535403	2.4192285242466093e-55	5.251563286367735e-54	1	11	11
ENSG00000145284	SCD5	1.3313926458358765	NA	0.18305984797282715	3.849582473961269e-05	0.12896311346051767	7.981600761906876e-22	5.171003833242955e-21	1	3	3
ENSG00000079974	RABL2B	-1.3313860233589652	NA	0.183062025912494	0.0031381997940761828	0.21144508451580815	2.3242070588717848e-36	2.673227823782176e-35	4	22	22
ENSG00000187513	GJA4	1.3313474842090605	NA	0.1830747006968516	0.002037775284155865	0.023166331369475046	7.639473796392566e-05	0.00016602374367549882	3	16	16
ENSG00000134873	CLDN10	-1.3305155663084094	NA	0.18334846104065128	0.016849951316618393	0.05972223577055203	1.4428241635697715e-10	5.064058858178063e-10	4	18	18
ENSG00000102753	KPNA3	-1.3302329778671262	NA	0.18344152177765816	0.0018074009453611787	0.010821999255416284	0.007038713629245384	0.011899339513794271	1	10	10
ENSG00000136273	HUS1	-1.3300639717916651	NA	0.18349719480770732	0.00422617447755285	0.08500474537642959	1.3546996559644605e-14	6.03892498053926e-14	6	16	16
ENSG00000125827	TMX4	-1.3295688513706971	NA	0.18366036663791563	0.012101043045467608	0.06129210200719468	8.155446718761231e-11	2.9124897080390744e-10	6	18	18
ENSG00000146955	RAB19	-1.3295557397213043	NA	0.1836646891718976	0.0009553219572260846	0.0279894172513055	1.3423003033471749e-05	3.158494498092852e-05	5	25	25
ENSG00000125966	MMP24	-1.3288894670068578	NA	0.1838844393538952	0.0005580698653400633	0.034447733888230504	1.3162641209542822e-06	3.392337452696872e-06	3	4	4
ENSG00000126581	BECN1	1.3285235166549683	NA	0.1840052199753892	2.206735618567299e-05	0.09404272437263227	4.684563285129651e-16	2.260427005534282e-15	1	3	3
ENSG00000013392	RWDD2A	-1.328258369163936	NA	0.18409276766264215	0.00520148744521963	0.0322002092303924	2.9522357776654227e-06	7.382311366460242e-06	2	9	9
ENSG00000065717	TLE2	-1.3281081309603817	NA	0.1841423877298849	0.0021445942992088613	0.032821949949545175	2.361011457511058e-06	5.95338707320352e-06	4	37	37
ENSG00000138035	PNPT1	-1.3280853940655144	NA	0.18414989804235193	0.0016601303945663608	0.011060799979708363	0.006435149122652062	0.010948052807972244	3	13	13
ENSG00000177479	ARIH2	-1.3279979343885446	NA	0.18417878930356313	0.03107493568095401	0.018087664359646326	0.00048199649994665395	0.000950961571282233	3	11	11
ENSG00000066926	FECH	1.3277974223707911	NA	0.184245038723581	0.009893552760175894	0.01728713931217888	0.000645456326769045	0.0012505853064921876	7	25	25
ENSG00000131143	COX4I1	1.3277511998555234	NA	0.1842603132020184	0.033095633115041295	0.05937640675998317	1.6359047698964593e-10	5.720662907617125e-10	15	38	38
ENSG00000232533	AC093673.1	1.3271296065213298	NA	0.18446581313811783	0.041635636458513814	0.0937636850576217	5.199550238752792e-16	2.5046934563025737e-15	12	25	25
ENSG00000272719	AC006483.2	-1.3270908594131468	NA	0.1844786286203277	1.3128448946512531e-05	0.025960836005685828	2.787054608279444e-05	6.352365693432242e-05	1	10	10
ENSG00000198826	ARHGAP11A	1.326109164626208	NA	0.18480354093157225	0.0001748123122726527	0.09087180153815287	1.530058119833345e-15	7.210488237708721e-15	3	20	20
ENSG00000125656	CLPP	1.3260736100860595	NA	0.18481531638707804	0.017734606013703583	0.06984858253373659	3.597403829674572e-12	1.3932221832675979e-11	6	34	34
ENSG00000173200	PARP15	-1.3259688101770515	NA	0.18485002873343592	0.000396831199181775	0.15225594781507376	8.609776292799864e-26	6.653855504516669e-25	7	15	15
ENSG00000153922	CHD1	1.3255542943839582	NA	0.18498737399066922	0.011411035788043457	0.01682428767971859	0.0007643880351513557	0.0014693969750936666	8	15	15
ENSG00000064989	CALCRL	1.32524573802948	NA	0.18508965975918423	0.00039786337937225164	0.03270801777969375	2.4597000760835376e-06	6.188585182622738e-06	1	4	4
ENSG00000097046	CDC7	1.3248558835107114	NA	0.18521895551582646	0.00088694494252051	0.1851949868735183	1.3954081220409192e-31	1.3512057529576353e-30	4	18	18
ENSG00000205560	CPT1B	1.3243684066593522	NA	0.18538072183057808	0.0017683199265158525	0.48960398747879874	1.215689892516593e-99	1.0023012484022622e-97	3	32	32
ENSG00000136436	CALCOCO2	1.3243681737624833	NA	0.18538079914099403	0.024928027487453607	0.05328258458153355	1.4888772182945992e-09	4.8643085190577405e-09	4	13	13
ENSG00000269352	PTOV1-AS2	-1.3240559301093917	NA	0.18548447027268966	0.017912362598678518	0.037623018856667446	4.2046456075181535e-07	1.1304589350744707e-06	6	18	18
ENSG00000258701	LINC00638	1.3240199089050295	NA	0.18549643279015005	7.545769926952843e-06	0.10775567733925608	2.688715829657883e-18	1.4689005340172996e-17	1	21	21
ENSG00000258811	AL583810.2	1.3240199089050293	NA	0.18549643279015005	3.92259926910495e-05	0.06938419339783626	4.263664779785623e-12	1.6449400969301158e-11	1	23	23
ENSG00000267296	CEBPA-DT	-1.3238947607581395	NA	0.1855379984917438	0.0029589087243407624	0.026007486821385307	2.7405891584725146e-05	6.249782377479409e-05	5	11	11
ENSG00000120925	RNF170	-1.3233578798957302	NA	0.18571639195002376	0.01390250274722532	0.014905989255108897	0.0015445812696920865	0.002856467615005887	4	11	11
ENSG00000167508	MVD	1.3227702275231674	NA	0.1859118009861893	0.0007584671441392025	0.019289821098668763	0.0003111945190235962	0.0006304400244224042	7	41	41
ENSG00000178607	ERN1	1.322610259056091	NA	0.18596502079235155	0.021498792059473346	0.13738589487926345	3.01417661600201e-23	2.0842788220894543e-22	1	3	3
ENSG00000142046	TMEM91	-1.3224098764138688	NA	0.18603170185263196	0.11745372574544205	0.2573176074628263	4.271181528494898e-45	6.634646017405707e-44	9	29	29
ENSG00000251369	ZNF550	1.3223826885223386	NA	0.18604075049193625	0.00019664598087790858	0.10772885308735891	2.7161789086216127e-18	1.4834315956672625e-17	1	9	9
ENSG00000267711	AC060766.6	-1.3211136644163046	NA	0.18646346754083976	0.006074863102753397	0.06649533565916688	1.225277830985462e-11	4.604928670517135e-11	6	24	24
ENSG00000113555	PCDH12	-1.3201823234558103	NA	0.1867741522350561	0.00686699121189164	0.039404082373153806	2.2164081592966507e-07	6.109818923610073e-07	1	3	3
ENSG00000130726	TRIM28	1.320048015213245	NA	0.18681898745964776	0.013246863280455433	0.03401417874219702	1.5381923586486087e-06	3.939366791329286e-06	7	28	28
ENSG00000173930	SLCO4C1	-1.3198130694422179	NA	0.1868974369558064	0.004216460211816101	0.08762521086914969	5.1220418295750544e-15	2.342343875610203e-14	2	10	10
ENSG00000110931	CAMKK2	-1.3196198897063565	NA	0.18696195880313404	0.00880389348216312	0.03012431417957342	6.227032365460825e-06	1.5095756012904677e-05	5	21	21
ENSG00000268069	AC004466.1	-1.319299229355111	NA	0.1870690953707025	0.004075807972069963	0.05967008049146502	1.4704160511449307e-10	5.154571721399104e-10	4	15	15
ENSG00000258810	AL133371.2	-1.3187297200394015	NA	0.18725948719952223	0.019550684878753565	0.16098453221041215	2.6415032513755633e-27	2.1622500839064218e-26	4	10	10
ENSG00000072110	ACTN1	-1.318462844133678	NA	0.18734875531278306	0.001634257916110698	0.01024053404075323	0.008761525053515682	0.014617316192503204	6	16	16
ENSG00000184014	DENND5A	1.3183214943716282	NA	0.18739604853977676	0.00016606499944789332	0.010795586346651868	0.00710892179933267	0.012009742876244307	4	10	10
ENSG00000275052	PPP4R3B	1.317864055540483	NA	0.1875491602129924	0.013891022565199302	0.02442561931756585	4.8482226319119384e-05	0.00010780883028352936	2	12	12
ENSG00000156453	PCDH1	-1.3174815687532366	NA	0.1876772551829281	0.0021282173685418094	0.018780078784868523	0.0003745772856721745	0.0007498104204496464	3	13	13
ENSG00000152380	FAM151B	1.3172483542612312	NA	0.18775539048960121	0.010837124649293824	0.16255040840245302	1.4086884057825087e-27	1.1687275022140418e-26	3	16	16
ENSG00000179428	AC073072.1	-1.3170283761240047	NA	0.18782911313949013	0.05880207757454148	0.026164308736306843	2.5900062289307494e-05	5.9213460631826984e-05	6	19	19
ENSG00000141219	C17orf80	-1.316480880705459	NA	0.18801269145693333	0.05178201460547828	0.17539526385038037	7.77123306437732e-30	7.040088527258672e-29	2	9	9
ENSG00000173239	LIPM	1.3159094554991728	NA	0.1882044347379075	0.0008630336226037396	0.09616116208988433	2.120264817238168e-16	1.0430413468392813e-15	6	12	12
ENSG00000069482	GAL	1.3151689767837524	NA	0.1884531189430756	0.001059595126752811	0.21797105083868568	1.4266576758102975e-37	1.7073100127334817e-36	1	4	4
ENSG00000154518	ATP5MC3	1.3150643582342505	NA	0.18848827382850075	0.00012408838804423567	0.14227716648895575	4.434926896875624e-24	3.1848643783299864e-23	3	18	18
ENSG00000266472	MRPS21	-1.3150302164196572	NA	0.18849974752128562	0.0016325361856206672	0.07232894177395575	1.4500456864132868e-12	5.756211452847559e-12	3	17	17
ENSG00000234484	AL032821.1	-1.3148504210996357	NA	0.18856017800774372	0.15562688821886808	0.31703628351729957	2.66844621972531e-57	6.167275501626596e-56	13	31	31
ENSG00000149150	SLC43A1	-1.3148109912872317	NA	0.18857343255847125	0.00019440963342293115	0.013276848471759443	0.0028180764064550307	0.005034606968881896	1	8	8
ENSG00000243144	AC079760.2	-1.3145993085464074	NA	0.18864460263676108	0.19693787949047767	0.16900080390088865	1.0445170114914373e-28	9.042111171159342e-28	16	53	53
ENSG00000135318	NT5E	1.3144856282546147	NA	0.1886828313828377	0.11995657731616359	0.22748874392918988	2.338535031838917e-39	2.9861159539095744e-38	9	18	18
ENSG00000227373	RABGAP1L-DT	1.3143468953855109	NA	0.18872949262427918	0.0051146704378040525	0.06846788009451947	5.960883189918387e-12	2.2812583312633434e-11	2	8	8
ENSG00000261655	AC100803.3	-1.314156255193151	NA	0.18879362619100248	0.0004705398307832561	0.0642278717905536	2.801321344935997e-11	1.029266245401121e-10	2	6	6
ENSG00000149100	EIF3M	1.3139819202171277	NA	0.188852288560864	0.007534408972428515	0.01171120636054075	0.0050446187348581716	0.008715511453161675	3	13	13
ENSG00000066827	ZFAT	-1.3131820898295083	NA	0.18912159758650482	0.0026747460731869556	0.024067087839523296	5.5179939117219626e-05	0.00012183349760798242	3	18	18
ENSG00000167562	ZNF701	-1.3127695322036745	NA	0.18926061953275242	0.0002898036435885957	0.08607162794501769	9.119911229728184e-15	4.112473249503251e-14	1	11	11
ENSG00000117226	GBP3	1.3126488070455777	NA	0.18930131523565574	0.3043973860285133	0.42657871899493	1.0087280185975871e-82	4.970884135324719e-81	2	5	5
ENSG00000107566	ERLIN1	1.312333701293748	NA	0.18940756581992457	0.00019684157532607853	0.014878251619200854	0.0015604240685642141	0.002884211290343577	2	9	9
ENSG00000179195	ZNF664	-1.3122616837127599	NA	0.1894318556148502	0.000903022376329721	0.03701473219661562	5.232193062149138e-07	1.3939238592946338e-06	2	9	9
ENSG00000177721	ANXA2R	-1.3120636940002441	NA	0.18949864460573673	4.912619141493392e-07	0.022258987101394238	0.00010605389170662582	0.0002269143092797163	1	9	9
ENSG00000100342	APOL1	1.3117753729190709	NA	0.18959593662297325	0.004380547306336333	0.045509746197086004	2.4623421437101552e-08	7.346330101337066e-08	12	27	27
ENSG00000180340	FZD2	-1.3116579871703336	NA	0.1896355581995447	0.0014831431606263782	0.05018594500356183	4.559141264793775e-09	1.4382765553706485e-08	3	17	17
ENSG00000146409	SLC18B1	-1.311567982641177	NA	0.18966594184027008	0.00021848264414907432	0.2978768506910922	2.837238159354994e-53	5.737711933346556e-52	2	4	4
ENSG00000176845	METRNL	1.3115191459655762	NA	0.1896824295784939	7.888304842402606e-06	0.0881073886165934	4.281634906723427e-15	1.9658837219651954e-14	1	13	13
ENSG00000274370	AC130371.2	1.3115191459655762	NA	0.1896824295784939	0.0002573784316752836	0.03196876033468383	3.208353809058876e-06	7.986654009515265e-06	1	11	11
ENSG00000214226	C17orf67	1.3112591511218354	NA	0.18977022415247524	0.006733578758780874	0.04594447610954361	2.1053309553430462e-08	6.324105894758784e-08	10	37	37
ENSG00000115970	THADA	1.3109550588220686	NA	0.18987294745629213	0.00324896552575167	0.031161842121227905	4.288068894943178e-06	1.0551885992162512e-05	11	43	43
ENSG00000163421	PROK2	-1.3107827487969677	NA	0.18993117248638347	0.004459648283826514	0.136304849629633	4.5974768130938997e-23	3.1473904138821273e-22	5	20	20
ENSG00000261267	AC026470.2	-1.3107656240463252	NA	0.18993695980446823	0.00026692487704607133	0.024913716311969328	4.065419707354652e-05	9.128961969546279e-05	1	5	5
ENSG00000123143	PKN1	-1.3107320145644035	NA	0.18994831852344674	0.05371443610023256	0.11626516014936789	1.0553822573228209e-19	6.171181343727202e-19	3	7	7
ENSG00000088543	C3orf18	-1.3101963131992946	NA	0.19012943264613702	0.005058303778711491	0.022133879308710545	0.00011096415250940294	0.00023682940278578108	3	14	14
ENSG00000186716	BCR	-1.3101684064372527	NA	0.19013887106776672	0.0019507535568928768	0.16921116871168443	9.59235612833712e-29	8.329079252903965e-28	4	27	27
ENSG00000223969	AC002456.1	1.309449710589422	NA	0.1903820620391119	0.08208356350847086	0.09286434790354822	7.275698928326894e-16	3.4745463915866867e-15	4	9	9
ENSG00000182580	EPHB3	-1.3094358063928335	NA	0.19038676917290287	0.015043422267704604	0.08406584979652325	1.9184158408324243e-14	8.472550413194757e-14	5	9	9
ENSG00000171051	FPR1	-1.3093628488526168	NA	0.19041146966037104	0.07088849160803339	0.14607887848296155	9.929238373691926e-25	7.32372081163195e-24	13	33	33
ENSG00000100350	FOXRED2	-1.3090423416621788	NA	0.19052000845289574	0.007258035347346549	0.20181051202921743	1.373395532404512e-34	1.4812805022141496e-33	2	17	17
ENSG00000249437	NAIP	1.3088832604164615	NA	0.19057389775017353	0.00619179778689565	0.014824178607071697	0.0015917822451379997	0.002938055507681795	10	34	34
ENSG00000151092	NGLY1	-1.3088768829917206	NA	0.19057605835781266	0.0009583072109475761	0.018940377924343058	0.0003533575728662775	0.0007088650023076357	3	11	11
ENSG00000173917	HOXB2	1.3085341641362187	NA	0.190692194602486	0.12844514313936906	0.4031154648608026	6.809091294356086e-77	2.7282501543671153e-75	7	29	29
ENSG00000166188	ZNF319	1.3082813024520874	NA	0.19077791457818993	0.0006038826426870556	0.019731543156955102	0.0002650524000576747	0.0005416329371531296	1	3	3
ENSG00000146426	TIAM2	1.3078370410577966	NA	0.19092858764511877	0.1487739474747628	0.30719687402448026	3.220454708353638e-55	6.96438559817863e-54	17	44	44
ENSG00000127054	INTS11	-1.307717204093933	NA	0.1909692458367218	0.00013383557673092984	0.022869057327656615	8.505923750529416e-05	0.00018401423791829057	1	18	18
ENSG00000144791	LIMD1	-1.3076046526793788	NA	0.19100743799567066	0.012335808111425506	0.12305934873366518	7.796091384450664e-21	4.8005447451326544e-20	6	10	10
ENSG00000267077	AC020663.2	1.3072425270121049	NA	0.19113035651954258	0.04191346092558955	0.21740387670488245	1.8198766125269535e-37	2.1703104331171576e-36	6	19	19
ENSG00000009950	MLXIPL	-1.3069032430648804	NA	0.1912455745495586	0.0003789364175269137	0.014645858448206713	0.0016997779080371838	0.0031262860730297795	1	4	4
ENSG00000174996	KLC2	1.3053066012171821	NA	0.19178846716887343	0.0031396872097975217	0.013432348808868688	0.002660402711724121	0.004767817546593892	5	10	10
ENSG00000073111	MCM2	1.3052684761016204	NA	0.1918014443709838	0.0005799302493808736	0.020659502135114086	0.00018927369043031177	0.00039362776099798887	2	14	14
ENSG00000107331	ABCA2	-1.3052245378494265	NA	0.19181640107628617	0.0018611029498984577	0.09641260349642938	1.9296601769488834e-16	9.51458952688223e-16	1	4	4
ENSG00000065308	TRAM2	1.3043202279707433	NA	0.19212442124802742	0.027758853022476312	0.09265179136005852	7.876657395718511e-16	3.7552626544113636e-15	10	29	29
ENSG00000248538	AC022784.1	1.3040644425259562	NA	0.19221161117539276	0.00020092740796759563	0.5016620282834419	4.0883826564052283e-103	3.831239025939522e-101	4	19	19
ENSG00000125868	DSTN	-1.3040298425210948	NA	0.19222340755881673	0.08441232806680687	0.11947643675834135	3.0873330610880184e-20	1.851859904323135e-19	10	12	12
ENSG00000197857	ZNF44	-1.3038843870162966	NA	0.19227300438285977	0.0003433104798105036	0.013793637841645539	0.002327654777941967	0.004205768811181835	1	4	4
ENSG00000167315	ACAA2	-1.303769018359453	NA	0.1923123490060602	0.017166151567609512	0.03490480295281479	1.1168788223199846e-06	2.8963186033517943e-06	7	27	27
ENSG00000108179	PPIF	-1.3030156914079902	NA	0.1925694045486438	0.012241579793313051	0.027028741906096942	1.896975615672338e-05	4.394924997725605e-05	6	11	11
ENSG00000139746	RBM26	1.3029818223240321	NA	0.1925809675260115	0.01743886772713128	0.0381903970796057	3.4288893568366043e-07	9.293823862871966e-07	8	22	22
ENSG00000196961	AP2A1	-1.302646844030713	NA	0.19269535731191656	0.0001458175642897689	0.024882293397539806	4.1117609094036905e-05	9.226980873510062e-05	4	15	15
ENSG00000099849	RASSF7	1.3020989838535362	NA	0.19288255049642333	0.002818690169375761	0.026123720779109256	2.628165351610292e-05	6.002185059896777e-05	6	20	20
ENSG00000230563	AL121757.1	1.3015819584937105	NA	0.1930593305410533	0.003677571559941608	0.16968254875045358	7.92512201580034e-29	6.902382805940072e-28	10	23	23
ENSG00000167549	CORO6	-1.301150918006897	NA	0.1932068018102997	0.0007155930911206918	0.016830180747236665	0.0007627428772178982	0.0014663988342387597	1	7	7
ENSG00000198879	SFMBT2	1.300698229252882	NA	0.19336176864002397	0.0006977165720086761	0.1872289529592252	6.023098310147019e-32	5.9124277573389365e-31	3	9	9
ENSG00000115687	PASK	1.3004481856664167	NA	0.19344740402415073	0.03097662512386846	0.23264552705306143	2.4694669313768116e-40	3.2576068004754575e-39	6	26	26
ENSG00000141027	NCOR1	-1.3000032102370294	NA	0.19359986890591674	0.0816624788040295	0.1704248212585233	5.866013572875826e-29	5.132462589859569e-28	3	13	13
ENSG00000137103	TMEM8B	-1.2998913998610548	NA	0.193638193104541	0.00011709583849755121	0.02123801599246039	0.00015347370267594128	0.0003227370358295177	4	11	11
ENSG00000205078	SYCE1L	-1.2995367239910316	NA	0.193759798903815	0.014371153980093962	0.3752027130280187	3.0064544002833916e-70	1.025003707961429e-68	20	66	66
ENSG00000160226	CFAP410	-1.299363464178286	NA	0.19381922394167783	0.1310750257054221	0.4745871568020221	1.9849301624957726e-95	1.4242496801941425e-93	5	21	21
ENSG00000105698	USF2	1.298808714771952	NA	0.19400958314171968	0.008581953743971618	0.03847204574082287	3.0987103831925314e-07	8.430871705754199e-07	10	37	37
ENSG00000174837	ADGRE1	1.2983630814123883	NA	0.19416259914856981	0.06294656099155474	0.27193218867165664	5.442919987109316e-48	9.380968327531423e-47	9	37	37
ENSG00000004864	SLC25A13	-1.2974695146290662	NA	0.19446968777369256	0.03062163398740345	0.09381474056623385	5.101275649700354e-16	2.4594258115465667e-15	12	27	27
ENSG00000041880	PARP3	-1.2973215816212884	NA	0.19452056170132026	0.10440860966367611	0.02565659621871478	3.110067255561631e-05	7.057634427104197e-05	2	25	25
ENSG00000136732	GYPC	-1.2970999479293825	NA	0.19459679945134978	0.000426366579044081	0.042727159314179496	6.70654691935124e-08	1.9339258974265076e-07	1	5	5
ENSG00000085365	SCAMP1	1.2970092088098581	NA	0.1946280182966611	0.006717603558219263	0.09964277571909756	5.74189598648724e-17	2.92449582038223e-16	2	3	3
ENSG00000172345	STARD5	1.2966128587722778	NA	0.19476442583049036	0.004435421117502215	0.0662411877023481	1.3443674687285913e-11	5.0370456021906516e-11	1	6	6
ENSG00000168040	FADD	-1.2963823080062866	NA	0.1948438042659848	2.0856638606211408e-05	0.03438020917905399	1.3485963611947008e-06	3.4709708837052263e-06	1	11	11
ENSG00000113812	ACTR8	1.2959808283926593	NA	0.19498208999982491	0.001732726969653042	0.021417669535826155	0.00014380486271170484	0.00030296186617236195	3	10	10
ENSG00000185290	NUPR2	-1.295569579568075	NA	0.19512381526148137	0.0003720228333830576	0.37913970802632596	3.621530162981085e-71	1.262309365141517e-69	2	13	13
ENSG00000164237	CMBL	1.2953965350794816	NA	0.19518347272086345	0.03449554409603336	0.2825580406416063	3.935382396114147e-50	7.248965919544737e-49	7	20	20
ENSG00000213889	PPM1N	1.294858415229015	NA	0.1953690761642325	0.009848081290558731	0.04697321077846991	1.4530785760759084e-08	4.414321435097564e-08	3	11	11
ENSG00000114767	RRP9	1.2948504686355589	NA	0.19537181800079795	0.001333652188847605	0.016840812872569062	0.0007597837443323084	0.001461201237137463	1	6	6
ENSG00000154174	TOMM70	1.294719615078311	NA	0.19541697084669052	0.011576532259168366	0.024866605007912816	4.135095303987221e-05	9.276916453175936e-05	5	23	23
ENSG00000237476	LINC01637	1.294336018974655	NA	0.1955493801228424	0.0009262471807811582	0.010597548410111337	0.007658586570232334	0.012874924134194127	4	20	20
ENSG00000143622	RIT1	-1.293910245028287	NA	0.1956964253011757	0.07056098701582708	0.016022461621020116	0.0010251328675477804	0.0019421126320787543	4	9	9
ENSG00000181778	TMEM252	-1.2936258681300337	NA	0.19579468276567136	0.025112860302917914	0.1430545706811152	3.2673532122505997e-24	2.3612237773655938e-23	7	17	17
ENSG00000279078	SND1-IT1	1.2936144265405336	NA	0.1957986368024376	0.0037626536447305614	0.013156406127079086	0.002946681846285024	0.005250145140980975	2	4	4
ENSG00000089053	ANAPC5	-1.2930413913312226	NA	0.1959967438004394	0.011611417253661814	0.08284725433426897	3.0120781254489835e-14	1.3156935245370509e-13	5	40	40
ENSG00000261172	AC133919.2	-1.292852903334965	NA	0.19606193906324798	0.02330460058225473	0.3335165376974822	7.450696477322826e-61	1.8901182528048691e-59	7	26	26
ENSG00000218739	CEBPZOS	1.292583361007403	NA	0.19615519745088983	0.03204088600938856	0.11253290617135082	4.381612883553337e-19	2.4741613217008946e-18	13	38	38
ENSG00000131652	THOC6	-1.2923347135245755	NA	0.19624125529097602	0.0019571906993981958	0.017553205049673167	0.0005857163187814892	0.0011423233425206139	4	17	17
ENSG00000177239	MAN1B1	-1.291630617283325	NA	0.19648509573914597	0.09800745930919082	0.27366430661453683	2.4488581034514968e-48	4.259175214613561e-47	3	16	16
ENSG00000133028	SCO1	1.29089571665487	NA	0.19673984089837537	0.001084727484785069	0.031091783553432048	4.397447232851375e-06	1.0816383045922007e-05	6	13	13
ENSG00000116199	FAM20B	1.290208137309668	NA	0.19697840159149183	0.002570527531585707	0.026286137089230954	2.4787697588779278e-05	5.6730845582540484e-05	3	8	8
ENSG00000112149	CD83	1.2900814237557967	NA	0.1970223888902709	0.007531027386203854	0.02052020656831248	0.00019907997781423644	0.00041306987774184395	9	23	23
ENSG00000236753	MKLN1-AS	-1.2899779081344604	NA	0.19705832860379036	0.00022319426250695432	0.017172279857783933	0.0006731078151773343	0.0013021010628850656	1	7	7
ENSG00000095397	WHRN	-1.2895636512192803	NA	0.19720220299986524	0.010439581481531826	0.10934464324238677	1.4719611424133823e-18	8.132300783262595e-18	7	14	14
ENSG00000145246	ATP10D	-1.2894987157349498	NA	0.19722476252864818	0.016484538965585438	0.08791857702445245	4.5929512599115454e-15	2.1048776364570574e-14	8	22	22
ENSG00000136720	HS6ST1	1.288231888021457	NA	0.19766525484383746	0.03802331121676549	0.06766076778272177	8.005869407182629e-12	3.043508190285411e-11	8	25	25
ENSG00000230148	HOXB-AS1	1.288081121517008	NA	0.19771772619714834	0.06430931299808436	0.1903954977129081	1.6218117256852152e-32	1.6408524651195135e-31	6	11	11
ENSG00000165795	NDRG2	1.2878678791966118	NA	0.19779195844517872	0.0007303501234806663	0.014730769158201281	0.0016474599714491102	0.0030355959009756945	3	19	19
ENSG00000172845	SP3	1.287256851680849	NA	0.19800477748520662	0.0023614934845395813	0.026509623643711042	2.287007209000866e-05	5.251022443052061e-05	6	10	10
ENSG00000172775	FAM192A	1.287232154221786	NA	0.19801338305641647	0.010155217827070136	0.08636596559297029	8.176167088187659e-15	3.7024845364491725e-14	9	21	21
ENSG00000158793	NIT1	-1.287158193942148	NA	0.1980391553784545	0.0042356770532308964	0.024060340035570168	5.53145143309242e-05	0.0001221138311560633	5	11	11
ENSG00000171574	ZNF584	1.2870608568191526	NA	0.1980730773736623	0.000568270002118096	0.11221313511073486	4.948718992081541e-19	2.7916309866844194e-18	1	24	24
ENSG00000136935	GOLGA1	1.2867507934570315	NA	0.19818116281297682	0.0048097108904353505	0.026012562146771962	2.7355810523288106e-05	6.239191310864048e-05	1	13	13
ENSG00000068028	RASSF1	-1.2867070932770133	NA	0.19819639979014536	0.010130068334300732	0.01828161660673965	0.0004491112442323843	0.0008891490103141489	6	19	19
ENSG00000174529	TMEM81	-1.2860711119863815	NA	0.19841824487944848	0.001255274992435132	0.061214664543554176	8.388335325810275e-11	2.992543426301652e-10	3	9	9
ENSG00000263002	ZNF234	1.2860016822814941	NA	0.19844247456701747	0.004516467920660532	0.013985855592741127	0.0021681183147591833	0.003934087501831047	1	1	1
ENSG00000265190	ANXA8	-1.2855147123336792	NA	0.19861247891196143	7.357545236755189e-06	0.17871028766170222	2.0052879028352037e-30	1.8659078809398213e-29	1	12	12
ENSG00000197956	S100A6	1.285283979894867	NA	0.1986930662608063	0.0001143177270000076	0.011374771145348309	0.005720894671836342	0.009806687121024778	2	11	11
ENSG00000244355	LY6G6D	-1.285024116787466	NA	0.19878385662579956	0.0003869880351839223	0.010949097297965006	0.006710623142145508	0.011379459731499389	4	8	8
ENSG00000196867	ZFP28	-1.2849251125440264	NA	0.19881845447366453	0.03245154481293573	0.18924167554781002	2.6174588531072645e-32	2.6280328964834003e-31	5	14	14
ENSG00000145331	TRMT10A	-1.2848895778028493	NA	0.19883087345490247	0.0017534872431688333	0.01051827378409204	0.007890590255993086	0.013245471055210007	3	19	19
ENSG00000113360	DROSHA	-1.2848343383521683	NA	0.1988501801301923	0.0336434132401608	0.026380672412765052	2.39576221829264e-05	5.490435157223103e-05	4	11	11
ENSG00000254340	AC022784.5	-1.2847119441838206	NA	0.198892962853507	0.0013271734630379709	0.01107868751738987	0.0063921178075635274	0.01088240129871011	8	22	22
ENSG00000249825	AC012636.1	1.2844815229300048	NA	0.19897352456046902	0.001067137023921413	0.04630499047459175	1.8488267077289228e-08	5.573128706423501e-08	4	15	15
ENSG00000166548	TK2	1.2843592181998944	NA	0.1990162953987522	0.06330057023818579	0.27377832574332744	2.3232819831875432e-48	4.0530989552068344e-47	8	26	26
ENSG00000110768	GTF2H1	1.2842254575334888	NA	0.19906308015247587	0.06335815581998165	0.10059743737627053	4.010125197857158e-17	2.0614399585747125e-16	3	5	5
ENSG00000122085	MTERF4	1.2841055381765578	NA	0.19910503053813178	0.017506446261273137	0.1871051649868657	6.339455674450674e-32	6.2158562241940885e-31	3	9	9
ENSG00000272810	U91328.3	-1.2837059370532486	NA	0.1992448662907068	0.007370589807063137	0.04240477690007922	7.531576060940536e-08	2.1620231321385463e-07	2	9	9
ENSG00000183066	WBP2NL	-1.282988043403686	NA	0.19949626504731532	0.0014572005210310892	0.015149005415278331	0.0014125416016145368	0.0026272967381873852	5	19	19
ENSG00000139725	RHOF	1.2826482044281013	NA	0.19961535384157847	0.00031593206358908896	0.020672034146144994	0.00018841560099905767	0.0003919382752951043	2	10	10
ENSG00000141505	ASGR1	-1.2823598973953427	NA	0.19971642515362076	0.028971213673942033	0.0442846257827745	3.828193547088706e-08	1.1254875902455722e-07	8	33	33
ENSG00000101265	RASSF2	-1.2823200826962662	NA	0.19973038586270453	0.005559266965656226	0.024247918463850725	5.169328632904781e-05	0.00011456295777421049	14	35	35
ENSG00000142347	MYO1F	1.282292183354873	NA	0.19974016897066116	0.0022070055462785373	0.11813276780543784	5.166107637347811e-20	3.0676447324403604e-19	2	12	12
ENSG00000151348	EXT2	-1.2819230200892073	NA	0.19986965172490112	0.11581732117147923	0.32784325629102706	1.2746891940766032e-59	3.122806427031381e-58	12	19	19
ENSG00000135899	SP110	-1.2817249298095703	NA	0.19993915648087923	0.0028898041634187223	0.046618983706598456	1.6509950757240716e-08	4.99698456646525e-08	1	4	4
ENSG00000145782	ATG12	1.2814436092878014	NA	0.20003789490725465	0.0014739241159767444	0.10116944966118525	3.233540118767405e-17	1.6702403462874166e-16	4	17	17
ENSG00000135372	NAT10	-1.281425067062813	NA	0.2000444041441498	0.027356642955195864	0.017754143300375887	0.000544316305065492	0.0010653367171385667	2	5	5
ENSG00000172795	DCP2	1.2806370630292139	NA	0.20032117545642825	0.014941110258835582	0.02407834006892485	5.4956259448670915e-05	0.00012135525280520957	8	19	19
ENSG00000155926	SLA	1.2798169595518036	NA	0.20060951783521974	0.01971357981616698	0.04243231151979099	7.457315905698516e-08	2.1421358537156423e-07	14	28	28
ENSG00000110446	SLC15A3	1.2793197131829857	NA	0.20078449346492233	0.003773090873672405	0.040167362659815666	1.6844060407501036e-07	4.6905925816816156e-07	3	12	12
ENSG00000134452	FBH1	-1.2790183749631152	NA	0.20089058531362147	0.0217043730019401	0.10756371877011071	2.8915171576895792e-18	1.5766813270975705e-17	11	31	31
ENSG00000135404	CD63	-1.278770923614502	NA	0.20097773584580003	0.00027959941927800625	0.3534410174115169	2.8653323935377554e-65	8.272320743565483e-64	1	9	9
ENSG00000180953	AC015871.1	-1.2771917581558228	NA	0.20153455602798154	8.371535861297867e-06	0.38535273467381964	1.2488226753997616e-72	4.5086442232485285e-71	1	12	12
ENSG00000271959	AC100803.4	-1.2764742073268385	NA	0.2017879387839372	0.0014026400583041295	0.03974285541909384	1.9622101693368958e-07	5.428285561212845e-07	3	18	18
ENSG00000113441	LNPEP	1.2762506753421408	NA	0.20186692020275165	0.0005971173844547492	0.08157845102964309	4.815447699901784e-14	2.076442358702934e-13	2	14	14
ENSG00000167720	SRR	1.2757908235419795	NA	0.20202947228237278	0.003751502887858027	0.23441554151860183	1.1376338319023384e-40	1.519414531409128e-39	6	22	22
ENSG00000253736	AC022217.3	-1.2757457810897588	NA	0.20204539937653798	0.012658351537077579	0.07704964948629703	2.5593133949166277e-13	1.0588580315904764e-12	2	5	5
ENSG00000256427	AC010175.1	-1.275728442696512	NA	0.20205153050832303	0.001829402505744248	0.09041077159764982	1.816848295791497e-15	8.531525581743808e-15	12	24	24
ENSG00000174705	SH3PXD2B	-1.2750235245307384	NA	0.20230091564364083	0.01839703300927565	0.04198511946920113	8.759281270183222e-08	2.4989671352915003e-07	2	2	2
ENSG00000232803	SLCO4A1-AS1	1.2746285640395305	NA	0.20244074232529252	0.009094367201649784	0.010076695152894489	0.009320712381937782	0.015475970846273654	3	8	8
ENSG00000083097	DOP1A	1.2744384168592227	NA	0.2025080846708469	0.001707321178243393	0.23219002917010276	3.013710038078713e-40	3.9633522578996814e-39	6	19	19
ENSG00000164331	ANKRA2	1.274420876862069	NA	0.2025142974418308	0.019228682956965164	0.05891738066629667	1.9325750018635233e-10	6.72928501664113e-10	5	8	8
ENSG00000167874	TMEM88	-1.2741927344945876	NA	0.20259511947241227	0.004382931101627615	0.018001759560544377	0.0004973263127028704	0.0009796288693477515	4	11	11
ENSG00000253595	LINC01300	-1.2741625524573392	NA	0.20260581356258034	0.2068849397163535	0.28904903678912186	1.8696727897338208e-51	3.6147709888551625e-50	5	13	13
ENSG00000095002	MSH2	1.2740635937654536	NA	0.20264087946072784	0.05102083680337883	0.20641169889613445	1.9696111112381272e-35	2.2018814176416325e-34	6	29	29
ENSG00000125434	SLC25A35	1.273509091804638	NA	0.20283744839390594	0.017449219780908617	0.0331589696047538	2.091668701929861e-06	5.299944824083213e-06	2	12	12
ENSG00000170035	UBE2E3	-1.2734486087327472	NA	0.20285889782191624	0.009447805836440133	0.20643196622369106	1.9527870987099714e-35	2.1844974530839725e-34	6	24	24
ENSG00000078269	SYNJ2	-1.2729695267734786	NA	0.20302885553778183	0.07372082117691492	0.18647844256146148	8.2140927137636e-32	8.030984945742986e-31	8	18	18
ENSG00000017797	RALBP1	-1.2714891480862807	NA	0.2035546856416356	0.11720869812182329	0.41459122924206737	1.02576962145158e-79	4.592930349418575e-78	3	14	14
ENSG00000102786	INTS6	-1.2709745382318272	NA	0.20373770693514037	0.0011809281039238386	0.010622132093773296	0.007588062672173624	0.012763873150083913	7	9	9
ENSG00000198643	FAM3D	1.270773671221944	NA	0.20380917789419062	0.015349629183487696	0.028280053790981845	1.2089845169788937e-05	2.8581300636436515e-05	10	26	26
ENSG00000187475	HIST1H1T	1.2707615723142838	NA	0.20381348341731298	0.004175001382677642	0.02364253091641954	6.432137688962409e-05	0.00014087449454408218	3	7	7
ENSG00000185272	RBM11	-1.2699671983718872	NA	0.2040963145847995	0.003624268364483581	0.03419765518853358	1.4400389634685574e-06	3.6985514728953555e-06	1	9	9
ENSG00000270344	POC1B-AS1	-1.2698777024400618	NA	0.20412819686265582	0.0005622601671096401	0.0183996884518518	0.0004302070834912224	0.0008539901927064444	5	20	20
ENSG00000205846	CLEC6A	-1.2698676651162242	NA	0.2041317728126001	0.00020270735511601593	0.11420020397771864	2.32138833960813e-19	1.3300864896739e-18	2	13	13
ENSG00000107643	MAPK8	1.2698463715313915	NA	0.20413935912838443	0.030867557787165486	0.047563970214481444	1.1743068572632787e-08	3.5909750883038453e-08	8	16	16
ENSG00000128185	DGCR6L	-1.2697155900793515	NA	0.20418595744438628	0.011516618032280442	0.20361403259606198	6.42344614954889e-35	7.011819097301967e-34	3	7	7
ENSG00000145819	ARHGAP26	1.2693873419260577	NA	0.20430294856911957	5.995816888302705e-05	0.07178116710767851	1.7725431493297947e-12	6.997546608622618e-12	2	6	6
ENSG00000103222	ABCC1	1.2692080580102905	NA	0.20436686784631797	0.006846225147144188	0.10579170412446111	5.654197247345059e-18	3.0291730270140707e-17	8	39	39
ENSG00000163568	AIM2	1.268437400382531	NA	0.2046417925665981	0.010692862031644185	0.05079128032254969	3.6638693795406995e-09	1.1616139025650481e-08	14	37	37
ENSG00000185024	BRF1	1.2681461794263047	NA	0.20474575284587226	0.005053483825505845	0.017377757935224575	0.0006244501749546833	0.0012126255294188498	3	27	27
ENSG00000128245	YWHAH	-1.2679297902058302	NA	0.204823024502087	0.07413311788497308	0.13303893666058197	1.641110015864104e-22	1.095926622354109e-21	6	14	14
ENSG00000161203	AP2M1	1.2678338457605964	NA	0.20485729263401153	0.006190738156437743	0.06045031503100727	1.1074835940023361e-10	3.9183487009585437e-10	6	8	8
ENSG00000180846	CSNK1G2-AS1	1.2673434558247383	NA	0.20503250855046695	6.736795468932145e-05	0.011574187222983614	0.0053096482684231484	0.009137497055212098	5	15	15
ENSG00000129347	KRI1	1.2672764650750727	NA	0.20505645274571094	0.10983079152155335	0.1059978532566061	5.230160752005232e-18	2.8107811575098e-17	7	25	25
ENSG00000171517	LPAR3	-1.267065995845126	NA	0.20513169302009682	0.005937730572833485	0.12143188957848129	1.457634216879107e-20	8.864173469950286e-20	6	17	17
ENSG00000141524	TMC6	-1.2651582177214307	NA	0.20581461687232738	0.0016527851724698825	0.23433054327532607	1.1808205171001503e-40	1.574641605579353e-39	3	20	20
ENSG00000276966	HIST1H4E	-1.2642719745635989	NA	0.2061324250186387	0.00013789402169543384	0.020228485321797215	0.0002213027231936074	0.0004565833012568784	1	3	3
ENSG00000276107	AC037198.1	-1.2635934387230885	NA	0.20637598981624583	0.016750450643110332	0.0381063957590196	3.53401015445302e-07	9.565142067347671e-07	7	18	18
ENSG00000141867	BRD4	1.2634851932525635	NA	0.2064148645440793	2.655091441462788e-05	0.015252284523484256	0.0013599342140704215	0.002536601243973641	1	5	5
ENSG00000138750	NUP54	1.2634286911061745	NA	0.20643515854967676	0.018041246079735347	0.02469828291071709	4.393961447808546e-05	9.81785600892101e-05	5	9	9
ENSG00000178342	KCNG2	-1.263372693955425	NA	0.2064552726042348	0.0035342765969838138	0.2426871839725063	2.9704240486599706e-42	4.192576297158011e-41	2	18	18
ENSG00000165548	TMEM63C	1.2630854894338417	NA	0.20655845820966712	0.05198827116259296	0.4488524365333591	1.7620614059478535e-88	1.0313171007030628e-86	9	24	24
ENSG00000198873	GRK5	1.2628062930287074	NA	0.2066588025809094	0.016439811177400412	0.04804022014991719	9.889777212913821e-09	3.03724551261209e-08	5	8	8
ENSG00000111696	NT5DC3	1.2628035319240776	NA	0.20665979511030608	0.012319126148280813	0.4712388451884282	1.6623849718016099e-94	1.1403295952570324e-92	6	11	11
ENSG00000270681	AC095055.1	-1.262658338965654	NA	0.2067119922420383	0.006501751313379465	0.05097472770012095	3.428951048462532e-09	1.0911687053272213e-08	5	20	20
ENSG00000168228	ZCCHC4	1.2624139563915686	NA	0.20679986983092347	0.0003374969918618055	0.031579612329074	3.6900741386118996e-06	9.140702210465906e-06	2	10	10
ENSG00000205581	HMGN1	-1.2623116681326674	NA	0.20683665974037335	0.005174253734823141	0.04503964523278143	2.9167382876762217e-08	8.655328758497929e-08	5	24	24
ENSG00000167005	NUDT21	1.2622978687286377	NA	0.20684162332103628	0.0007027498455313636	0.015063746838993204	0.0014575151933568452	0.0027059573509663894	1	4	4
ENSG00000005243	COPZ2	1.2622897734894876	NA	0.2068445351806849	0.01988462928173484	0.053427532248341396	1.41282372172408e-09	4.6255276830557945e-09	2	7	7
ENSG00000256660	CLEC12B	-1.262044563763072	NA	0.20693275128532296	0.006639602688125162	0.6572932411537343	1.7552705295537396e-157	7.71823956700438e-155	7	22	22
ENSG00000235831	BHLHE40-AS1	1.2613775730133059	NA	0.2071728445439991	0.0037729660350488674	0.029454317207253868	7.923821832695877e-06	1.904760591658279e-05	1	10	10
ENSG00000224397	SMIM25	-1.2613775449567046	NA	0.2071728546476409	0.011759662461631648	0.10949545634038872	1.3900834897920386e-18	7.689852182723765e-18	6	17	17
ENSG00000163634	THOC7	-1.2606649991959016	NA	0.20742956937838697	0.007190749529304146	0.02554572235697416	3.236892251256466e-05	7.329917498586708e-05	3	14	14
ENSG00000197933	ZNF823	-1.2605014657582154	NA	0.20748851946441238	0.00025433335580169586	0.018277991443466705	0.0004497047024630222	0.0008902211638622149	3	14	14
ENSG00000130517	PGPEP1	1.260283156778399	NA	0.2075672338286203	0.0005250627767691743	0.07864513222624973	1.4218740535724817e-13	5.964706004088672e-13	2	13	13
ENSG00000149131	SERPING1	-1.2602214813232424	NA	0.20758947570278707	3.9274241150319396e-05	0.03986810645813386	1.8757923224303287e-07	5.196762930106253e-07	1	7	7
ENSG00000156232	WHAMM	-1.2599570370589108	NA	0.20768486121341756	0.03721885389426593	0.09460948069057791	3.7899221257280236e-16	1.840129516820778e-15	3	5	5
ENSG00000197043	ANXA6	-1.2597235402668283	NA	0.20776911034072643	0.056181939407826655	0.15210483455518245	9.142343942428686e-26	7.059075023354774e-25	6	12	12
ENSG00000245105	A2M-AS1	-1.2594277285087743	NA	0.20787587922727413	0.03664430746661326	0.07931945706559496	1.1088429146732715e-13	4.684786189635854e-13	6	13	13
ENSG00000135919	SERPINE2	1.259422953263022	NA	0.20787760310801096	0.007239653547045572	0.12224393625643576	1.0668454418530867e-20	6.538717827855105e-20	2	6	6
ENSG00000167644	C19orf33	-1.2593613783721787	NA	0.20789983279183766	0.015247640578102838	0.20395624006096544	5.55987856342785e-35	6.084643106842641e-34	2	16	16
ENSG00000160014	CALM3	-1.2593267720716816	NA	0.20791232706832274	0.012867543250748365	0.03793216464423012	3.762428486846083e-07	1.015612877710113e-06	10	37	37
ENSG00000214401	KANSL1-AS1	-1.2589082260437003	NA	0.2080634822618197	0.03800984959195606	0.6552891261823591	1.2325283858432647e-156	5.15527543629906e-154	5	27	27
ENSG00000136280	CCM2	-1.2586143604687665	NA	0.20816965751783134	0.011310840252007315	0.2552059036651754	1.1070612494679163e-44	1.7026899880829863e-43	6	17	17
ENSG00000106605	BLVRA	1.258271400158195	NA	0.2082936206421142	0.12280509080544243	0.23574505030040296	6.348487185835127e-41	8.572457224400519e-40	6	26	26
ENSG00000213593	TMX2	-1.2579859308205859	NA	0.20839684443774464	0.018728368608654497	0.05161238206005414	2.7233619150333663e-09	8.734418081336674e-09	5	18	18
ENSG00000137842	TMEM62	1.2579090279592624	NA	0.20842465833511603	0.015515564000947684	0.017989661908778154	0.0004995242222449732	0.0009836193463404576	5	17	17
ENSG00000145908	ZNF300	1.2572284341874818	NA	0.20867092986638247	0.0014567715545718094	0.010415240878003756	0.00820287748125816	0.013740100207667142	2	6	6
ENSG00000260257	AL035071.1	1.2568021288514508	NA	0.2088252949984536	0.036821561738930704	0.14308481711074117	3.228726222630136e-24	2.3342928327101268e-23	5	14	14
ENSG00000108244	KRT23	-1.2563610979258286	NA	0.20898507932959798	0.05286559965496522	0.42521356567534907	2.2355692430856854e-82	1.0799373788641244e-80	11	60	60
ENSG00000245025	AC107959.1	-1.2563510916116647	NA	0.20898870561797322	0.002649768349598394	0.0720796917663394	1.5888078986261675e-12	6.292486525067008e-12	2	7	7
ENSG00000173193	PARP14	1.2563383396044427	NA	0.20899332701161433	0.05719979606129509	0.1681162858243147	1.4939969819663353e-28	1.286172401794211e-27	8	18	18
ENSG00000166002	SMCO4	-1.2559805198940013	NA	0.20912303292089052	0.000313901834086569	0.3821736106987083	7.024461982713316e-72	2.49404758885198e-70	2	10	10
ENSG00000221988	PPT2	-1.2557613860442216	NA	0.20920249543998704	0.0005672115821257981	0.010375964818299166	0.008325215466792442	0.013935492439240957	3	9	9
ENSG00000104960	PTOV1	-1.2556418291715257	NA	0.20924585848427757	0.0021719065376063877	0.038706660300720584	2.8480657850389825e-07	7.778544377708794e-07	3	13	13
ENSG00000178074	C2orf69	1.2554855712618556	NA	0.20930254273768711	0.008108445869698439	0.03532561260205117	9.601256381513518e-07	2.5030700165183235e-06	8	10	10
ENSG00000224186	C5orf66	1.2553511799416233	NA	0.20935130354411946	0.005031985468829951	0.02302778842668443	8.03167544865215e-05	0.00017432629068337644	9	16	16
ENSG00000167543	TP53I13	-1.254855801597656	NA	0.20953111126611845	0.004726323187682084	0.08825316846018462	4.055748025802934e-15	1.8686733716951777e-14	4	12	12
ENSG00000280011	AL031595.2	-1.2536857296887987	NA	0.20995625681988594	0.014782855278429922	0.06946490927298359	4.139604301130568e-12	1.5988755441461288e-11	8	22	22
ENSG00000146707	POMZP3	1.253663112104487	NA	0.2099644810652318	0.011507739875179644	0.5744802546591684	4.6607793645926576e-126	7.612162411752333e-124	3	38	38
ENSG00000278730	AC005332.6	-1.2533189058303833	NA	0.2100896707301998	3.806013653297251e-07	0.06755464961625987	8.322325123331653e-12	3.159609332300521e-11	1	27	27
ENSG00000153832	FBXO36	-1.2529493609497364	NA	0.2102241363119688	0.0029859452577653918	0.011048040525607143	0.006466024153337765	0.010996216601109613	3	15	15
ENSG00000166263	STXBP4	-1.2525738866825054	NA	0.21036082318986704	0.004835285928658932	0.0920737584930906	9.77323720128973e-16	4.642693760801041e-15	2	7	7
ENSG00000100029	PES1	-1.252535842536844	NA	0.21037467628961826	0.0041134472309736535	0.18931981585716115	2.5340237461360316e-32	2.5457512139711074e-31	4	15	15
ENSG00000198218	QRICH1	-1.2524566043277157	NA	0.2104035315950633	0.0637008638106424	0.0886645446537448	3.480408230618587e-15	1.6109452293354425e-14	4	5	5
ENSG00000144026	ZNF514	1.2520491637931683	NA	0.2105519499491637	0.14837714035638971	0.3386210985144373	5.671366252601622e-62	1.4780890557122373e-60	12	65	65
ENSG00000259287	AC010809.1	-1.2519433628161847	NA	0.21059050245420763	0.001193843468124996	0.010792096592469082	0.007118251137651018	0.012023134911807083	3	12	12
ENSG00000163156	SCNM1	1.2517223023930488	NA	0.2106710704906064	0.0213355340222932	0.025939423266113388	2.8086457966660598e-05	6.399025742928957e-05	2	8	8
ENSG00000268516	AC020915.2	-1.2517167861697183	NA	0.21067308122733286	0.02930623908930683	0.09217831314439902	9.39927534898953e-16	4.466283540033844e-15	2	7	7
ENSG00000278195	SSTR3	-1.2517128544245408	NA	0.21067451440918594	0.06916966965499056	0.24045491155570412	7.97512328557067e-42	1.11372466794993e-40	2	4	4
ENSG00000263982	AC009716.1	-1.251577932091569	NA	0.210723699957855	0.0013239507797799704	0.025588211540241997	3.187688959538182e-05	7.22517551772671e-05	7	14	14
ENSG00000085491	SLC25A24	-1.2505115720882651	NA	0.2111127307315115	0.00022514779192436726	0.3242077090158127	7.767061231908553e-59	1.8602979478491587e-57	2	9	9
ENSG00000205038	PKHD1L1	1.2504815532978697	NA	0.21112368973497841	0.005903593790026999	0.020659003828433924	0.00018930789142101404	0.00039365114950636233	7	10	10
ENSG00000100478	AP4S1	1.2499290782826846	NA	0.2113254560557074	0.0034752719100281577	0.0330469961540136	2.177562144558448e-06	5.506194812302098e-06	4	12	12
ENSG00000105676	ARMC6	-1.2497545975073496	NA	0.21138920616534018	0.00015050916438544848	0.03013135561839469	6.2112838249249506e-06	1.5059706816575425e-05	3	14	14
ENSG00000155287	SLC25A28	-1.249658400828581	NA	0.2114243595291847	0.0014368113009655323	0.011764494153645843	0.004945214056101786	0.008553250211607619	3	12	12
ENSG00000124380	SNRNP27	1.2495702415622056	NA	0.21145657947498342	0.01091745666817355	0.014406723857017344	0.0018563251568350088	0.0034014446110229263	4	11	11
ENSG00000239264	TXNDC5	1.249230545723568	NA	0.21158076276297566	0.01324070193454162	0.03866988452783458	2.8859713665698164e-07	7.876380559870007e-07	2	9	9
ENSG00000149231	CCDC82	-1.2485659627721954	NA	0.21182386812453968	0.3508082344385714	0.10368576624988383	1.2526620197581269e-17	6.62204099162519e-17	4	14	14
ENSG00000224086	AC245452.1	-1.2482618826716916	NA	0.21193516833436288	0.061064467876935126	0.22996515963189357	7.959385367545904e-40	1.034840785959399e-38	4	6	6
ENSG00000177125	ZBTB34	1.2478293230182598	NA	0.21209356778040778	0.010766888314677179	0.018471487966929254	0.00041910503507836124	0.0008338823815476061	5	6	6
ENSG00000116489	CAPZA1	-1.2476763907267157	NA	0.21214959066924677	0.007292145189232429	0.014069600783971192	0.0021021150270117634	0.0038199820491919816	2	8	8
ENSG00000145817	YIPF5	-1.2462026597736369	NA	0.21269000284422546	0.223505610443802	0.41162386763680614	5.571897247439573e-79	2.4251894897548537e-77	7	14	14
ENSG00000032444	PNPLA6	1.246171682793776	NA	0.21270137265605538	0.0015711492053277374	0.03309136221773311	2.1431153401402352e-06	5.423890933893875e-06	3	22	22
ENSG00000166479	TMX3	-1.2458967605608218	NA	0.2128022995342851	0.003763331771279149	0.04932630934017319	6.218124301221691e-09	1.9430505401175435e-08	5	14	14
ENSG00000143184	XCL1	-1.2456707989308273	NA	0.21288527834160187	0.07529323804565226	0.21916850122639747	8.528390460318128e-38	1.0321338602963696e-36	7	29	29
ENSG00000198133	TMEM229B	-1.2455798387527466	NA	0.2129186878064092	0.00024055357025433026	0.07803952912337932	1.777432472706795e-13	7.409136965106666e-13	1	8	8
ENSG00000188846	RPL14	1.2455438375473022	NA	0.21293191201221606	0.011198137964757342	0.13276159187410852	1.8280045131123143e-22	1.2188355130389999e-21	1	5	5
ENSG00000177873	ZNF619	1.2455438375473022	NA	0.21293191201221606	0.024714302285242806	0.03224290422173676	2.9072750714000896e-06	7.272004113103871e-06	1	6	6
ENSG00000163833	FBXO40	1.2455409765243528	NA	0.2129329629679143	0.0010263927480118843	0.062370545036108074	5.509123558591376e-11	1.9835389440748163e-10	1	9	9
ENSG00000143942	CHAC2	1.245349931155369	NA	0.21300314921579688	0.0014300433190820021	0.013918369434175392	0.0022228297991553595	0.004026545708853413	4	13	13
ENSG00000106003	LFNG	1.2452914541598086	NA	0.21302463583271236	0.0013050219233066511	0.051982546488601955	2.3823504604794965e-09	7.676611808861872e-09	2	16	16
ENSG00000167671	UBXN6	1.2452613773941807	NA	0.2130356877612295	0.006295701983367373	0.08125024198908984	5.4363829450583635e-14	2.33714041425936e-13	2	9	9
ENSG00000162591	MEGF6	-1.245226060075358	NA	0.21304866589793392	0.01689271525974698	0.06283441770900486	4.653314952781937e-11	1.6838931868591988e-10	7	38	38
ENSG00000230989	HSBP1	1.2450847159493599	NA	0.21310061166350414	0.00204962474741428	0.011357081229344711	0.005758905409058229	0.00986706652612045	8	11	11
ENSG00000198874	TYW1	1.2446169370531606	NA	0.2132725915622985	0.0007082170086934079	0.1274421670530751	1.4377135678089883e-21	9.203191479789601e-21	3	19	19
ENSG00000186496	ZNF396	1.2445162534713745	NA	0.21330962119174912	2.731747177921286e-05	0.11425944537746162	2.269533276766202e-19	1.3012446059265665e-18	1	9	9
ENSG00000231613	AC099568.1	-1.2444137816445644	NA	0.21334731327043865	0.1748238729609566	0.21841293916662183	1.1800467267398946e-37	1.4171303443180989e-36	5	7	7
ENSG00000009335	UBE3C	1.2435350311633466	NA	0.21367074029056177	0.0033957066619087393	0.020677905063549322	0.000188014953909719	0.00039128020417070745	4	11	11
ENSG00000070087	PFN2	1.2431535932338198	NA	0.21381123983519223	0.0023534805662833043	0.049204882024770163	6.496692698591176e-09	2.0282501927569647e-08	5	15	15
ENSG00000133872	SARAF	-1.2427664995193481	NA	0.21395389077021276	0.0012041338849871558	0.05703678770531309	3.8232470495439086e-10	1.3055829272062874e-09	1	3	3
ENSG00000138380	CARF	1.2427618212285199	NA	0.21395561522356632	0.00017049265962092408	0.020405892990232592	0.00020750777562302593	0.00042967288627858874	3	10	10
ENSG00000161010	MRNIP	1.2424495121236352	NA	0.2140707573959384	0.014945328423124803	0.022943013354056255	8.281563675873495e-05	0.00017943213578970886	9	25	25
ENSG00000249476	AC008467.1	1.2410519540060367	NA	0.21458655685304684	0.03469420905664407	0.3305229975351479	3.3434642499333303e-60	8.346007048341584e-59	3	12	12
ENSG00000198920	KIAA0753	1.2404033795093852	NA	0.2148262316418469	0.13870008454726507	0.2406428306034638	7.339686107540613e-42	1.0258213289177994e-40	7	22	22
ENSG00000088832	FKBP1A	1.2399212197868918	NA	0.21500453436924938	0.018824019983702756	0.07600981513202469	3.752323961742914e-13	1.537968537761215e-12	7	13	13
ENSG00000253958	CLDN23	1.2397369140180325	NA	0.21507271883446877	0.02161533915048304	0.04682026538519199	1.53544704015143e-08	4.6579482206893466e-08	5	15	15
ENSG00000189114	BLOC1S3	-1.2394494849917863	NA	0.2151790851521458	0.0011614227235088328	0.033347017824774186	1.954975563917085e-06	4.964589951964177e-06	2	32	32
ENSG00000128944	KNSTRN	-1.2385189633121685	NA	0.21552369506416258	0.2773286463451836	0.37410080569875886	5.4235574424249225e-70	1.8308776885855314e-68	4	10	10
ENSG00000184857	TMEM186	-1.2369882284190428	NA	0.21609145287512	0.0002445968484090746	0.018529910538000065	0.00041028441959148576	0.0008175653627207053	2	8	8
ENSG00000125450	NUP85	1.2366430889230142	NA	0.21621961561156022	0.013107789301884628	0.43627874187774723	3.3433934664980207e-85	1.7751038562530823e-83	9	36	36
ENSG00000101187	SLCO4A1	1.2366046099778596	NA	0.21623390762081152	0.014612157771960304	0.010694474697342363	0.007384347933907759	0.012444396886653317	6	15	15
ENSG00000204351	SKIV2L	1.2363117425835461	NA	0.2163427079288699	0.2519071593858164	0.2792260479090455	1.8605773127595865e-49	3.3551041363316664e-48	7	24	24
ENSG00000146223	RPL7L1	1.2360395715708383	NA	0.21644385484887096	0.05318131353440421	0.08120428479470387	5.529481020183163e-14	2.375972688928115e-13	5	10	10
ENSG00000129993	CBFA2T3	1.2358838556390628	NA	0.21650173886961732	0.005620309544201647	0.05039758475472465	4.223691343617294e-09	1.3356460050100124e-08	5	19	19
ENSG00000107819	SFXN3	-1.2351746583091932	NA	0.21676550852246312	0.0032564923641348704	0.29767880621680737	3.1185147225503867e-53	6.291695173766657e-52	6	18	18
ENSG00000223573	TINCR	1.2341627702046996	NA	0.21714225727553227	0.035948564398623914	0.05419281900204542	1.0711019694767967e-09	3.5371322308025393e-09	7	20	20
ENSG00000268049	AC012313.2	1.2340391780426125	NA	0.21718830568256597	0.0027654278892299345	0.016965377608564616	0.0007259645148964485	0.0013991419943761739	4	19	19
ENSG00000167107	ACSF2	-1.2336037987489428	NA	0.21735057680141445	0.017600777388051755	0.07012851880624216	3.247077772719022e-12	1.2618204560244393e-11	12	47	47
ENSG00000269970	AL162424.1	1.2327179770304062	NA	0.21768100239015586	0.007318060834566352	0.02113483013250179	0.00015931955305547465	0.00033453789829170256	7	15	15
ENSG00000172985	SH3RF3	1.2322164271238754	NA	0.21786824854132192	0.05630541112829245	0.15735719321944536	1.1284345752530683e-26	9.009089632688486e-26	17	38	38
ENSG00000093134	VNN3	1.232084587279038	NA	0.21791748818676948	0.02340378580244486	0.39482966455427854	6.875833835400523e-75	2.6497454931074957e-73	8	18	18
ENSG00000241837	ATP5PO	1.2316363751224562	NA	0.21808494662880518	0.01161256254432952	0.06003211547786544	1.2892221518434273e-10	4.5388771673091635e-10	5	9	9
ENSG00000272979	AC093388.1	-1.2315146973387743	NA	0.21813042313887399	0.00438987087290675	0.017515206261463107	0.0005938948094419681	0.0011570895350057158	2	7	7
ENSG00000233559	LINC00513	1.2313845423616594	NA	0.21817907550468651	0.009633382750280639	0.0134429444759351	0.002649989750754984	0.00475038389912286	13	43	43
ENSG00000101413	RPRD1B	-1.2313393889124142	NA	0.21819595583697615	0.004957520850864601	0.049904289429535106	5.047177112571566e-09	1.586691847909987e-08	6	12	12
ENSG00000164142	FAM160A1	-1.2312519658120047	NA	0.21822864107957796	0.00936234208110309	0.20169069812716794	1.4444243035533542e-34	1.5549549517662568e-33	4	11	11
ENSG00000171840	NINJ2	-1.2293469018359218	NA	0.21894176930734555	0.003852194653258158	0.10291715163363326	1.6739425570476455e-17	8.776044301684522e-17	4	7	7
ENSG00000144320	LNPK	1.22862626889888	NA	0.21921196177547375	0.01574407850732427	0.46213744562467457	5.0173002875711936e-92	3.2105105459536713e-90	3	5	5
ENSG00000187642	PERM1	-1.228536764782176	NA	0.2192455369518862	0.00030090886560928934	0.03907101647256842	2.49838222634834e-07	6.859551200712086e-07	2	19	19
ENSG00000125651	GTF2F1	1.2285358722038244	NA	0.2192458717983813	0.006570334755420101	0.06985180466887765	3.5931643609673503e-12	1.3918946380444791e-11	6	34	34
ENSG00000105695	MAG	1.2283881768278722	NA	0.2193012840688039	0.06794268220098447	0.04450017091480739	3.542280629469263e-08	1.0439348773804501e-07	3	10	10
ENSG00000118432	CNR1	-1.2282181978225706	NA	0.21936506914318843	2.09270029828816e-05	0.4878573251082975	3.811952717734019e-99	3.083546092283995e-97	1	6	6
ENSG00000105254	TBCB	-1.2277574442810437	NA	0.21953803511674064	0.030834062696835585	0.06557553804112697	1.713914329100464e-11	6.38399583617373e-11	4	38	38
ENSG00000257621	PSMA3-AS1	-1.2276739880947425	NA	0.21956937487385275	0.00900321026611847	0.06363254626943753	3.47978009876463e-11	1.269135451163646e-10	3	17	17
ENSG00000254531	AP001816.1	-1.2269610678647294	NA	0.21983722404708095	0.08129026023440201	0.2729482710724728	3.407637094963946e-48	5.902784701165325e-47	7	21	21
ENSG00000144115	THNSL2	-1.225385913523064	NA	0.22042985183521702	0.003844848519348847	0.5847095535816443	1.3646087106241884e-129	2.4633341872099164e-127	12	36	36
ENSG00000182165	TP53TG1	-1.2253057869248036	NA	0.22046002884241334	0.028250060035511428	0.040222887461776595	1.651104362931843e-07	4.602533927164853e-07	10	23	23
ENSG00000159479	MED8	1.2251982289852206	NA	0.22050054160626664	0.007103201222571494	0.038178716868158456	3.443316963208088e-07	9.331454267075774e-07	3	13	13
ENSG00000250131	AC078881.1	1.2241945785201698	NA	0.22087883388647978	0.001454950791006675	0.030474178612028304	5.49087261010358e-06	1.337352285054201e-05	4	14	14
ENSG00000198039	ZNF273	-1.224121488577901	NA	0.22090640084693103	0.017588868420096198	0.03197932948715588	3.1961877746217996e-06	7.957523830863711e-06	8	25	25
ENSG00000111775	COX6A1	-1.2236644977221787	NA	0.2210788176818288	0.002103683960189939	0.01208320589160114	0.0043908385565992695	0.007663968489274389	3	10	10
ENSG00000205629	LCMT1	-1.2236017361174498	NA	0.22110250436839074	0.009941890323224938	0.014012470059876147	0.00214691812310562	0.0038976814411537455	5	30	30
ENSG00000100106	TRIOBP	1.2229868289914905	NA	0.22133467102146664	0.003727941804207563	0.2103354494342846	3.727134620045263e-36	4.258269926659308e-35	4	19	19
[truncated: 7,409 more rows]
