# Supplementary material for: SUMMIT: An integrative approach for better transcriptomic data imputation improves causal gene identification
Source: Nat Commun. 2022 Oct 25;13:6336. doi: 10.1038/s41467-022-34016-y (PMC9593997; doi:10.1038/s41467-022-34016-y)
Supplement: Supplementary file 7 — Source Data [file 41467_2022_34016_MOESM7_ESM.zip › Source Data/Figure-3/real-data-new/JTI/T1D]

gene	gene_name	zscore	effect_size	pvalue	var_g	pred_perf_r2	pred_perf_pval	pred_perf_qval	n_snps_used	n_snps_in_cov	n_snps_in_model
ENSG00000223534	HLA-DQB1-AS1	10.780817206309706	NA	4.2410110945941065e-27	0.32619301874753176	0.3978394576536214	1.2955852167794663e-75	5.131175723452902e-74	27	32	32
ENSG00000179344	HLA-DQB1	10.74618358798253	NA	6.176458645410989e-27	0.12174496186500613	0.733280937763197	7.220598447333208e-194	1.7689434681902454e-190	15	28	28
ENSG00000196735	HLA-DQA1	10.448904847279154	NA	1.4822691907502933e-25	0.29256072183967585	0.41431581482818003	1.2006600854285842e-79	5.334227928760308e-78	33	44	44
ENSG00000213722	DDAH2	9.675046865501827	NA	3.8491525155242087e-22	0.008756181992495452	0.046749398505907196	1.575177427751341e-08	4.775940188915797e-08	8	10	10
ENSG00000224389	C4B	-9.625343023958038	NA	6.249804714264856e-22	0.19693935005668456	0.22002432658760832	5.901452495404816e-38	7.198009163847596e-37	10	10	10
ENSG00000204444	APOM	9.549131358717222	NA	1.3078826187248271e-21	0.012441169597217623	0.017649025493773427	0.0005655927910839131	0.001104583848570553	7	8	8
ENSG00000213719	CLIC1	9.41811060753645	NA	4.59277727650713e-21	0.0014577544501739427	0.01600090886016044	0.0010332625144060387	0.0019568656940418725	2	5	5
ENSG00000244731	C4A	9.134863352546871	NA	6.548942925892494e-20	0.2534848324885098	0.252998044089072	2.988121246288891e-44	4.5428449692028545e-43	16	20	20
ENSG00000242574	HLA-DMB	-9.000154018841311	NA	2.254012447970473e-19	0.012415909231567601	0.030827421461261786	4.835925411465286e-06	1.1843942428051727e-05	7	9	9
ENSG00000232629	HLA-DQB2	-8.95407244352988	NA	3.42603822169457e-19	0.6713241416087745	0.671875849143407	8.554340624354191e-164	5.239228120251786e-161	30	38	38
ENSG00000198502	HLA-DRB5	8.24915430151049	NA	1.5951935760440115e-16	0.494522305295901	0.6762866411866431	9.282434927455232e-166	6.122479868112684e-163	36	47	47
ENSG00000237541	HLA-DQA2	-7.824852009437824	NA	5.082544512803959e-15	0.44101890020743073	0.7377991843045723	2.393089762404568e-196	8.207819267095187e-193	28	36	36
ENSG00000204267	TAP2	7.812326394983466	NA	5.614194436923545e-15	0.20901696082070717	0.28698185645971186	4.948348677698002e-51	9.407897059184372e-50	26	31	31
ENSG00000231852	CYP21A2	-7.568427637026681	NA	3.777686545314879e-14	0.21878050607828176	0.16028595143053567	3.495452863407434e-27	2.847673213994019e-26	38	46	46
ENSG00000204396	VWA7	6.703224236039966	NA	2.0387024536454656e-11	0.021252149042751592	0.030302825566007854	5.839848066289719e-06	1.4185206018243964e-05	9	12	12
ENSG00000204257	HLA-DMA	-6.622141299059841	NA	3.5403238603395335e-11	0.036928178913973514	0.04964139225819154	5.549664316010464e-09	1.7389218592227928e-08	14	19	19
ENSG00000241404	EGFL8	-5.795306232762303	NA	6.819662576180467e-09	0.004586179411525534	0.017857159915481285	0.0005242468910800175	0.0010292283841020287	5	10	10
ENSG00000204386	NEU1	5.770212252962564	NA	7.917174724107117e-09	0.0018270545166870081	0.01130672388450251	0.005868522256861821	0.010041836777382096	3	5	5
ENSG00000204351	SKIV2L	5.437139953519058	NA	5.414261012677502e-08	0.34351934369902093	0.2792260479090455	1.8605773127595865e-49	3.3551041363316664e-48	22	24	24
ENSG00000272273	IER3-AS1	-5.353482586520177	NA	8.627734167553047e-08	0.0048127709480491575	0.028204140834499503	1.2424700944098654e-05	2.9328450996606716e-05	10	14	14
ENSG00000204681	GABBR1	-5.294477395416834	NA	1.1935725143116517e-07	0.008128770507691068	0.05616332692882531	5.247181700454147e-10	1.7751808834304235e-09	8	12	12
ENSG00000241106	HLA-DOB	-5.146501638354466	NA	2.653891475268599e-07	0.44387514962310315	0.5186163489544028	3.832418967428729e-108	4.032033918554311e-106	20	23	23
ENSG00000167244	IGF2	-4.956223439540099	NA	7.187655423754449e-07	0.004382848359607197	0.022826250485315645	8.638562819567677e-05	0.00018669529148426732	6	7	7
ENSG00000204428	LY6G5C	4.792477707354315	NA	1.6473408140186857e-06	0.20093783855288264	0.4817618750353739	1.9956509898832098e-97	1.534682458542922e-95	30	36	36
ENSG00000214894	LINC00243	-4.565460724237993	NA	4.9839850758611e-06	0.1436718059800823	0.252806973918797	3.255802306410619e-44	4.941040155100504e-43	39	49	49
ENSG00000214922	HLA-F-AS1	-4.460212066374532	NA	8.187859408109738e-06	0.10459823739915075	0.17966511350824355	1.3561288863351158e-30	1.271528391020279e-29	30	43	43
ENSG00000166278	C2	-4.426358893456723	NA	9.583702378094833e-06	0.03583059207096412	0.028653944207569792	1.0567879425434897e-05	2.5104386240030894e-05	33	39	39
ENSG00000204657	OR2H2	-4.407381346384347	NA	1.0462788305425047e-05	0.025961424649637098	0.024600758231260938	4.551317099470858e-05	0.00010153575769328184	11	16	16
ENSG00000197062	ZSCAN26	4.3226266725164715	NA	1.541825059238367e-05	0.09017268493868211	0.05124873252496348	3.105780960473673e-09	9.916409922018808e-09	12	20	20
ENSG00000204625	HCG9	-4.28948379318464	NA	1.7908888065227796e-05	0.025723725170031214	0.0960242457498422	2.2318352374798285e-16	1.0960407356111564e-15	14	18	18
ENSG00000204387	SNHG32	4.288915086406918	NA	1.7954799454371323e-05	0.7128989763336602	0.18301087598543878	3.431939290849015e-31	3.271502329003322e-30	42	53	53
ENSG00000213780	GTF2H4	4.218980498435051	NA	2.454094966996603e-05	0.18525843712389345	0.1989234896094414	4.619436433164651e-34	4.896088713988913e-33	28	40	40
ENSG00000204463	BAG6	-4.111998379866475	NA	3.922490526096885e-05	0.0056309784759827385	0.03510641648468853	1.0388174327131958e-06	2.701650008128389e-06	6	8	8
ENSG00000187626	ZKSCAN4	-4.027483319745145	NA	5.6377065656291926e-05	0.009128040064104271	0.02238488336235906	0.00010133276296946916	0.00021730093186987957	2	4	4
ENSG00000204410	MSH5	3.94009624010408	NA	8.144892724706831e-05	0.032690313611008666	0.048231052350904406	9.231911783800117e-09	2.844377563427744e-08	16	22	22
ENSG00000196126	HLA-DRB1	3.88166392476988	NA	0.0001037441844434519	0.14707719888684115	0.20536432220071196	3.067509214999361e-35	3.40483595650641e-34	6	9	9
ENSG00000204438	GPANK1	3.849988101854957	NA	0.00011812356288731817	0.03729149333241734	0.051476141953143935	2.860790784519862e-09	9.158055098699107e-09	16	23	23
ENSG00000168394	TAP1	-3.7799325866432922	NA	0.00015687082607313812	0.021187992606744335	0.0768918997902352	2.712333149981513e-13	1.1202745951115838e-12	4	5	5
ENSG00000281831	AL645929.2	-3.7264006569930586	NA	0.00019423357494254977	0.16501745869626397	0.4524472874985597	1.9728158483841973e-89	1.1829307337042167e-87	25	40	40
ENSG00000204528	PSORS1C3	-3.6993323523246557	NA	0.00021616737519498364	0.42142484863168533	0.37325874817466337	8.507233792606486e-70	2.838337593568261e-68	33	37	37
ENSG00000134242	PTPN22	-3.643060280214313	NA	0.00026941571213287573	0.005250482803729729	0.014190992335121957	0.0020100305019969886	0.003668193367962792	7	9	9
ENSG00000240065	PSMB9	-3.639375125984891	NA	0.000273300428834718	0.0769760937033179	0.41434416584613953	1.1813635122908984e-79	5.262130616175744e-78	15	17	17
ENSG00000206344	HCG27	-3.5989117286956063	NA	0.0003195516229925648	0.11591609580032025	0.2769125340178031	5.44853694710112e-49	9.682586539464985e-48	33	42	42
ENSG00000137310	TCF19	-3.595634723522823	NA	0.00032360160276083497	0.03297187161886944	0.14361557311198261	2.620424739126394e-24	1.9009164065684655e-23	16	22	22
ENSG00000204366	ZBTB12	3.581700968619396	NA	0.00034136439360984305	0.12145645654052405	0.30541711430410917	7.608917147889543e-55	1.6249728539123011e-53	41	55	55
ENSG00000171130	ATP6V0E2	-3.5710800129213327	NA	0.00035551226066124687	0.18099777730386798	0.24801106826748578	2.7850552581253345e-43	4.0647585209864986e-42	18	23	23
ENSG00000204356	NELFE	-3.4566763220736303	NA	0.0005468812999710961	0.04661568290491426	0.0458568249757954	2.1728879902678055e-08	6.515624435233886e-08	10	10	10
ENSG00000140400	MAN2C1	-3.4137507143453973	NA	0.000640751740785372	0.510046460966747	0.6548118087959439	1.9573599326429817e-156	7.992087020212975e-154	22	26	26
ENSG00000181350	LRRC75A	-3.353676378332084	NA	0.0007974557128121499	0.02412550985756264	0.06555130000024206	1.7291337399551254e-11	6.437888516389588e-11	6	7	7
ENSG00000121578	B4GALT4	3.348925973880292	NA	0.0008112546768833311	0.11443903239675665	0.17616312388791713	5.680956770669044e-30	5.195878808544183e-29	20	23	23
ENSG00000196365	LONP1	3.3437594902281154	NA	0.0008265135738517381	0.14198252486420046	0.07790301613537508	1.8691158377699503e-13	7.778079956786429e-13	21	28	28
ENSG00000168807	SNTB2	3.315209222388003	NA	0.0009157455722228262	0.031049092909175697	0.10263297178976133	1.8632362703015718e-17	9.729792569854341e-17	16	20	20
ENSG00000084072	PPIE	-3.3030644459308878	NA	0.0009563440648793015	0.4754362351522742	0.5452006947749671	2.149724261339093e-116	2.690921266985701e-114	39	46	46
ENSG00000100519	PSMC6	3.2953124727372436	NA	0.0009831229537281972	0.017032157922778166	0.1147972581775591	1.8485862392180488e-19	1.06559345937312e-18	9	15	15
ENSG00000135956	TMEM127	-3.2785865934455476	NA	0.001043283500245363	0.02855912415388622	0.04478400660693652	3.198064075501396e-08	9.454163218543947e-08	6	8	8
ENSG00000113971	NPHP3	-3.2765104705040833	NA	0.0010509841574016879	0.4151681118603266	0.4088288184781451	2.7221581364949667e-78	1.1469850094042306e-76	21	25	25
ENSG00000204536	CCHCR1	-3.2488726408652613	NA	0.0011586334068649717	0.21413054239905813	0.29094983224649074	7.621152266110417e-52	1.486861663384841e-50	14	18	18
ENSG00000204644	ZFP57	-3.2231466384742453	NA	0.0012679062771049478	0.025602410047139864	0.6365487605831015	5.971997767669163e-149	1.96949595611074e-146	17	27	27
ENSG00000135070	ISCA1	-3.212970640008378	NA	0.001313697180062748	0.012021790224210021	0.026662180130236888	2.164712640203217e-05	4.9795649989060995e-05	2	3	3
ENSG00000180340	FZD2	-3.178538674912423	NA	0.0014801946962293136	0.05191408260921039	0.05018594500356183	4.559141264793775e-09	1.4382765553706485e-08	13	17	17
ENSG00000163608	NEPRO	3.176717568940687	NA	0.0014895201622167234	0.08014321052696398	0.13392965160177298	1.1604176850274904e-22	7.803922698249582e-22	9	11	11
ENSG00000196793	ZNF239	3.1708817228763944	NA	0.00151977009488092	0.045071443040238565	0.08546007897051723	1.1442438830332209e-14	5.130101529447504e-14	15	21	21
ENSG00000240053	LY6G5B	3.165972615755437	NA	0.0015456534399723438	0.09492946644476885	0.21966618077971467	6.884907679066613e-38	8.367773337229862e-37	20	24	24
ENSG00000099849	RASSF7	3.1643690589237212	NA	0.0015541957875294344	0.022244736329154583	0.026123720779109256	2.628165351610292e-05	6.002185059896777e-05	16	20	20
ENSG00000121988	ZRANB3	3.1579104862799867	NA	0.0015890434327391796	0.019015143022878586	0.015962441132523524	0.0010479343974936738	0.001982681705937667	5	5	5
ENSG00000260274	AC068338.2	-3.1502485662067206	NA	0.0016313160529276012	0.14369202300400521	0.1700540083550203	6.817601212597279e-29	5.946848585698411e-28	14	16	16
ENSG00000115159	GPD2	-3.1449355716187806	NA	0.0016612341070645238	0.05203806342416636	0.092564925690779	8.136277070738756e-16	3.876882897640982e-15	9	11	11
ENSG00000204348	DXO	3.138959449856187	NA	0.001695489084169785	0.011711358194047778	0.011632342818511818	0.005195473587071639	0.008953590246677873	5	5	5
ENSG00000269952	AL117336.1	3.1354739057174097	NA	0.001715766917393665	0.01846667244951222	0.01646716638420594	0.0008710599819654295	0.0016651217958672557	7	8	8
ENSG00000227507	LTB	3.1304724445004184	NA	0.0017452537192835533	0.01674075820589848	0.028285443642410726	1.2066416758144817e-05	2.8529847095743208e-05	13	24	24
ENSG00000130803	ZNF317	-3.107576491682868	NA	0.0018862816427408302	0.08778678929182875	0.0708980290556561	2.4497737134367628e-12	9.582839738076424e-12	17	20	20
ENSG00000165140	FBP1	-3.090522896955158	NA	0.001998043987688587	0.004660324185382812	0.023764770298677497	6.154377834453103e-05	0.00013504980867950898	9	10	10
ENSG00000154803	FLCN	3.0865742253378685	NA	0.0020247738823570755	0.18243318215218854	0.11024217186508686	1.046934115929837e-18	5.815961501159954e-18	31	38	38
ENSG00000075240	GRAMD4	-3.085329084829181	NA	0.002033270465080287	0.04024724389763908	0.07833010824434566	1.5969441584225136e-13	6.681140613024564e-13	13	16	16
ENSG00000280734	LINC01232	3.085048728572849	NA	0.0020351880652999784	0.011345668388951551	0.033655321204237025	1.7499300440968837e-06	4.4663715324032535e-06	5	5	5
ENSG00000213928	IRF9	-3.0781900059072207	NA	0.002082620811660301	0.005610002054193344	0.017170419185293592	0.0006735654442425132	0.0013028393642358289	8	9	9
ENSG00000109881	CCDC34	-3.074084226259358	NA	0.002111498109461417	0.0010736182575842555	0.015554814548807841	0.001216937256189837	0.0022855390435220146	3	3	3
ENSG00000131845	ZNF304	3.061595376350544	NA	0.0022016083942434377	0.08065637156884273	0.06979597995715767	3.667324870794631e-12	1.4199809033474177e-11	14	15	15
ENSG00000054356	PTPRN	-3.0380659510771504	NA	0.0023810183873079266	0.18406920474958047	0.2519915791710536	4.694178805675323e-44	7.073855214281732e-43	21	24	24
ENSG00000075651	PLD1	3.0260135277311697	NA	0.0024780121594881314	0.027752803741452618	0.05346085141577524	1.395896912887172e-09	4.571855645359456e-09	15	21	21
ENSG00000204252	HLA-DOA	3.022137976658463	NA	0.0025099611252962215	0.02132985320692426	0.09500807004159344	3.264911637351366e-16	1.5906241383221187e-15	11	19	19
ENSG00000178982	EIF3K	3.010058187092621	NA	0.0026119764564390205	0.01568417666220722	0.037271061498380643	4.77168007898384e-07	1.2763927885586314e-06	5	9	9
ENSG00000172375	C2CD2L	3.003937353608583	NA	0.002665101952355906	0.004813390710400547	0.2523009319453646	4.0859586753277557e-44	6.179021633438773e-43	3	5	5
ENSG00000167113	COQ4	2.995032053273472	NA	0.0027441600306242707	0.009300516772201612	0.03450626933818091	1.2888640657147593e-06	3.325218875122974e-06	5	7	7
ENSG00000178201	VN1R1	-2.9814159546810766	NA	0.002869187896989271	0.0305991294839014	0.0524827047052019	1.9883060165490916e-09	6.434697089601882e-09	9	11	11
ENSG00000137331	IER3	-2.97905155584146	NA	0.002891421236530266	0.07427738882945077	0.14365060926200893	2.584551763077572e-24	1.8764808715079288e-23	20	26	26
ENSG00000174839	DENND6A	-2.974165939366587	NA	0.0029378615264912234	0.05989741604038742	0.10004351789812982	4.938911557360912e-17	2.526018320822615e-16	3	4	4
ENSG00000272109	AC008906.2	-2.9685405583948703	NA	0.002992176115135573	0.11873019073743091	0.23336928059840525	1.799120300831907e-40	2.3843210231040473e-39	21	26	26
ENSG00000196110	ZNF699	2.9593140977740005	NA	0.0030832466619629636	0.0047418066857285385	0.013291631863931393	0.002802687787380764	0.005009724084406163	9	12	12
ENSG00000163322	ABRAXAS1	-2.9573087617979086	NA	0.003103371878507356	0.02176881571427625	0.01766477956610304	0.0005623515088897469	0.0010987542470035625	31	39	39
ENSG00000132313	MRPL35	2.9507944645192525	NA	0.003169577572021138	0.07266694692783456	0.02971466839260997	7.21547505842145e-06	1.7410747400713304e-05	11	18	18
ENSG00000169047	IRS1	-2.9474229755835792	NA	0.0032043456935191054	0.003974720734746067	0.03985694098743047	1.8833390739473708e-07	5.216827940417294e-07	3	4	4
ENSG00000137312	FLOT1	-2.9365700979699523	NA	0.0033186380787252564	0.0828239419174461	0.17510243780498982	8.756852183298802e-30	7.907912485065358e-29	19	24	24
ENSG00000185189	NRBP2	2.9361893724875148	NA	0.0033227141121493736	0.008537140242171703	0.020884494918395936	0.0001744484843006757	0.00036425387279584654	13	17	17
ENSG00000196230	TUBB	-2.9314316058747125	NA	0.003374036520525594	0.04246648196155276	0.024054929515199344	5.542265706062135e-05	0.00012230641435241225	20	25	25
ENSG00000102710	SUPT20H	2.9247688493375286	NA	0.0034471217112717026	0.07302907538203667	0.30852367218913235	1.6940571033253748e-55	3.7008134095448223e-54	9	14	14
ENSG00000204388	HSPA1B	2.91575438933325	NA	0.0035482970872676004	0.0020082185901084976	0.024260080429854083	5.1466876172373144e-05	0.00011407592858731125	9	13	13
ENSG00000124490	CRISP2	2.904127846513026	NA	0.0036827774236198553	0.03554802750484357	0.09390954121176062	4.923685750619245e-16	2.3744737608934037e-15	9	14	14
ENSG00000076003	MCM6	-2.901412483303332	NA	0.0037148452943141933	0.06584074692619592	0.07017326575093039	3.1943253066741115e-12	1.2418835793279152e-11	8	9	9
ENSG00000163607	GTPBP8	2.900536972342981	NA	0.003725238885344198	0.05318493852075408	0.08812705834272815	4.2504391207544436e-15	1.953652652956793e-14	20	24	24
ENSG00000164253	WDR41	-2.8900699714937024	NA	0.0038515608676419426	0.0928724146362915	0.2537794129993718	2.1034350799718043e-44	3.214956166349062e-43	44	54	54
ENSG00000163755	HPS3	-2.8888039633444595	NA	0.003867100756353087	0.11959749481551184	0.08394952312902744	2.0028791431144605e-14	8.83647399672495e-14	40	47	47
ENSG00000228434	AC004951.1	-2.882358821890195	NA	0.00394709968195982	0.015880614072305173	0.0131048591116656	0.0030035243248282377	0.005347533082068049	7	7	7
ENSG00000137337	MDC1	-2.8823486023498877	NA	0.003947227714451063	0.039170230105310566	0.08664009455775014	7.385071354344154e-15	3.352212510737107e-14	21	31	31
ENSG00000198894	CIPC	2.8815767052645085	NA	0.0039569091064433045	0.005168921807292415	0.05986104287770658	1.3718825277641976e-10	4.820986366522177e-10	5	6	6
ENSG00000117595	IRF6	-2.8723575909165304	NA	0.0040742166056925225	0.16681480827303993	0.28345951798665503	2.581812386086078e-50	4.786540606377313e-49	13	16	16
ENSG00000272221	AL645933.2	-2.8696511131063347	NA	0.004109249281860219	0.35101554468625235	0.6440391212177244	5.661531299979291e-152	1.9814204135376503e-149	27	38	38
ENSG00000139714	MORN3	-2.8673170758353015	NA	0.004139680365355059	0.10077910037683095	0.21502461190588862	5.04344848347826e-37	5.944336635269326e-36	15	19	19
ENSG00000167634	NLRP7	-2.846118974790456	NA	0.004425565659331582	0.004875319663769772	0.025698021167535435	3.063971053302758e-05	6.958553780040922e-05	17	29	29
ENSG00000143458	GABPB2	2.843051409333597	NA	0.004468386224663775	0.04834936057031797	0.07268109210213003	1.2743617154252608e-12	5.071717117156602e-12	5	7	7
ENSG00000100918	REC8	2.8367826938629146	NA	0.0045570616262204265	0.0028410646090953505	0.014553488224592435	0.0017586009688504546	0.0032282432043263163	1	1	1
ENSG00000244041	LINC01011	-2.8283286469462543	NA	0.004679174312963718	0.05538889849208094	0.13691628400812775	3.6211246900578615e-23	2.492921208743568e-22	8	9	9
ENSG00000133943	DGLUCY	-2.827152084269575	NA	0.004696401757828665	0.16271688142868312	0.18515916635448584	1.4161828985409914e-31	1.3705485624762674e-30	38	46	46
ENSG00000272195	AL356512.1	2.8229172058371073	NA	0.004758885937046221	0.05265875078830025	0.19865192433920498	5.176622186508135e-34	5.4764894433330044e-33	4	5	5
ENSG00000108557	RAI1	-2.8128929124840907	NA	0.0049097999172278434	0.02000992266203361	0.018958365845244747	0.000351053145486504	0.0007046951178682028	30	36	36
ENSG00000022976	ZNF839	2.8083765672024796	NA	0.004979196600204351	0.032567152598319375	0.016528705811094394	0.0008516622651648446	0.0016302216972108406	11	13	13
ENSG00000169902	TPST1	2.804017910768297	NA	0.005047010131302534	0.008464711069799825	0.01329070400281126	0.002803651126873703	0.005010793191006149	6	7	7
ENSG00000264695	AC007922.1	2.799966319057054	NA	0.005110793885745008	0.15730556940746554	0.2509283108138266	7.559804057025254e-44	1.1322539718246821e-42	5	5	5
ENSG00000189298	ZKSCAN3	-2.795486237800608	NA	0.005182170811991839	0.03580125909322596	0.023568585692168475	6.606228630871279e-05	0.0001445581406033068	13	19	19
ENSG00000164483	SAMD3	2.794812775360644	NA	0.0051929779908230405	0.0763504512059834	0.12505380617710274	3.615660542961224e-21	2.2670918702465092e-20	12	15	15
ENSG00000215114	UBXN2B	2.792986212102974	NA	0.005222391788760073	0.01611670487335699	0.02731917575771588	1.7086007054590987e-05	3.9740666618632963e-05	6	8	8
ENSG00000134489	HRH4	2.790454808344505	NA	0.005263404745333505	0.30687562447124217	0.3517331367784616	6.9322284782377324e-65	1.9728606620728942e-63	9	9	9
ENSG00000173145	NOC3L	2.770487418420381	NA	0.005597246259685546	0.046546482444808725	0.029488192166263767	7.827856118080967e-06	1.8824835867195413e-05	5	5	5
ENSG00000038532	CLEC16A	2.7661680920505107	NA	0.0056719290202585865	0.012930987733366626	0.01600814351551647	0.0010305263960225595	0.0019521150077754196	10	13	13
ENSG00000169740	ZNF32	2.764661875776195	NA	0.005698182676523022	0.01759261708413346	0.020692023676148828	0.0001870549621034287	0.0003893440399455879	15	18	18
ENSG00000149743	TRPT1	2.764224189143777	NA	0.005705832168701478	0.0344941699638732	0.026351176074093152	2.421358343542429e-05	5.548353050963271e-05	5	6	6
ENSG00000172340	SUCLG2	-2.763104621259929	NA	0.005725441128484781	0.1377759902520245	0.24621783118224716	6.192761603214916e-43	8.894444617548794e-42	37	46	46
ENSG00000115956	PLEK	2.762199674003986	NA	0.005741335452900709	0.05085096125237518	0.07670085071074255	2.909924091781476e-13	1.1998626653032107e-12	23	29	29
ENSG00000232931	LINC00342	-2.761548790506964	NA	0.005752792039267028	0.01936962710461862	0.023272642497882568	7.351593618859063e-05	0.00016007171022068824	10	13	13
ENSG00000130881	LRP3	-2.7611793097911455	NA	0.0057593046572636765	0.0669929441225517	0.14766836843494224	5.3009749022284625e-25	3.9576150891735264e-24	5	5	5
ENSG00000223991	AC104809.1	-2.7600693088752837	NA	0.005778909994125276	0.03579226115116493	0.02845958501342611	1.1333438887986329e-05	2.6852327091748763e-05	22	27	27
ENSG00000143382	ADAMTSL4	-2.754215803249428	NA	0.005883296096567092	0.13730588653193376	0.1290146444813757	7.823902229312646e-22	5.0707520533062195e-21	22	31	31
ENSG00000118985	ELL2	2.7539087057765066	NA	0.005888819224867944	0.019366637781529503	0.028981467852970212	9.3931095104038e-06	2.240056111721802e-05	15	16	16
ENSG00000259031	AL845552.2	-2.7526816831655485	NA	0.0059109338181168375	0.21505688352326024	0.2581294166955369	2.959575689173629e-45	4.626596489848548e-44	4	4	4
ENSG00000177570	SAMD12	-2.7498551428033697	NA	0.005962161530855606	0.08666096926777546	0.2732649084147258	2.9445442498894493e-48	5.105762319651583e-47	12	13	13
ENSG00000153201	RANBP2	-2.7497259779765195	NA	0.005964512021062769	0.008740426549853493	0.020729394498661083	0.00018453763841361686	0.000384430996253051	6	9	9
ENSG00000175920	DOK7	-2.7490668127737314	NA	0.0059765202563317014	0.05949537654322127	0.0892841628841863	2.763815315827779e-15	1.283419140295981e-14	7	15	15
ENSG00000114812	VIPR1	2.747430185402124	NA	0.006006429494303874	0.0403693496812817	0.061107099463318236	8.722884204274595e-11	3.1080145692729073e-10	26	31	31
ENSG00000183092	BEGAIN	-2.746223928043328	NA	0.006028560007803745	0.26052586652324206	0.531877849448769	3.356484616456307e-112	3.837356979173947e-110	7	8	8
ENSG00000119408	NEK6	-2.7439806535247495	NA	0.006069911505481398	0.05526514529013147	0.12884488133176802	8.355505199661614e-22	5.4050757702375334e-21	27	35	35
ENSG00000167633	KIR3DL1	2.7427316067364624	NA	0.00609304643586547	0.11237406005606591	0.2492613209985604	1.5936297656780035e-43	2.351906785853019e-42	26	49	49
ENSG00000204475	NCR3	-2.736202885498581	NA	0.006215269305406302	0.0320772848195758	0.13309218530482442	1.6074710747753533e-22	1.074299355468532e-21	23	33	33
ENSG00000075413	MARK3	-2.7357447792912506	NA	0.006223927734855804	0.057676537967564216	0.11326329512898622	3.317682734118073e-19	1.8895696183125483e-18	6	7	7
ENSG00000064933	PMS1	-2.733216344367431	NA	0.006271912049745315	0.02516009026075046	0.03526805562896868	9.8019238290689e-07	2.552280469855794e-06	7	9	9
ENSG00000198885	ITPRIPL1	-2.732425486772821	NA	0.006286989068641326	0.03379452286484358	0.13196128233584004	2.494939770675062e-22	1.648140297662043e-21	6	8	8
ENSG00000230555	AL450326.1	2.7251004707369693	NA	0.00642819226821001	0.012694098438921185	0.010807377843816352	0.007077491060065249	0.011961357464182414	7	9	9
ENSG00000049449	RCN1	2.7239477997938324	NA	0.006450670114363329	0.05935505840102299	0.07008358643391407	3.3009235170774007e-12	1.2818735822998267e-11	31	43	43
ENSG00000176463	SLCO3A1	2.723350887073139	NA	0.006462338076137327	0.06763012136695364	0.11744334590321488	6.726040422515353e-20	3.9719306889020586e-19	16	17	17
ENSG00000197601	FAR1	2.7224693829500985	NA	0.006479603721888724	0.005786958261548852	0.012945219462204892	0.0031867119960719294	0.005652557304575664	14	18	18
ENSG00000170949	ZNF160	2.7195365378873895	NA	0.006537347212665932	0.07140663460933426	0.1341838800337126	1.0510549652588964e-22	7.076773301619478e-22	22	33	33
ENSG00000110011	DNAJC4	-2.7180293606951085	NA	0.006567201028367038	0.010192905362666739	0.022272766135004184	0.00010552659831295976	0.00022587064833611418	8	13	13
ENSG00000176788	BASP1	2.708328509069522	NA	0.006762304995512797	0.011758611078924843	0.0430535274933403	5.963256982516506e-08	1.7274306417766142e-07	13	17	17
ENSG00000230487	PSMG3-AS1	2.7076265758035314	NA	0.0067766224004983345	0.09239335809998231	0.14418272826006065	2.096217375594313e-24	1.5284027114824353e-23	21	27	27
ENSG00000176476	SGF29	2.7065075575086146	NA	0.0067995034716930485	0.03483391192686212	0.19063863201540704	1.4660856994573947e-32	1.4876866071002877e-31	6	9	9
ENSG00000158158	CNNM4	-2.7008304519840167	NA	0.006916658825956479	0.00726353148178947	0.044386863477143115	3.689813558652357e-08	1.0861073243619854e-07	7	11	11
ENSG00000186230	ZNF749	2.7004732246965917	NA	0.006924091017273443	0.34608304251177663	0.39057518630358506	7.175561115158079e-74	2.7044768695350744e-72	34	43	43
ENSG00000169371	SNUPN	-2.6982405330411394	NA	0.006970705409071535	0.11305916200913632	0.14337053368706568	2.8855854915885344e-24	2.088852072404043e-23	10	12	12
ENSG00000245080	MIR3150BHG	2.698078958828281	NA	0.006974089685774279	0.22434742811295025	0.2982582600655699	2.3648435016972797e-53	4.805059385142969e-52	18	20	20
ENSG00000146828	SLC12A9	2.68907240148181	NA	0.007165087694499136	0.017189498631708933	0.021189923524525124	0.00015617102129381868	0.0003281677299556055	5	6	6
ENSG00000272462	U91328.1	-2.687595441164442	NA	0.0071968532007574675	0.06091645478911884	0.08970216789281746	2.365555890614364e-15	1.1035614245959122e-14	5	6	6
ENSG00000107438	PDLIM1	-2.686120923410705	NA	0.0072286922033093495	0.020779861645668585	0.03959094295197057	2.0723796066877752e-07	5.725670674253047e-07	17	22	22
ENSG00000168778	TCTN2	-2.6851837287248648	NA	0.007248994534223907	0.13330901984996507	0.1754315060116076	7.657207047473043e-30	6.940456852913066e-29	5	5	5
ENSG00000184743	ATL3	-2.684728397548677	NA	0.007258876774003907	0.0275763434548415	0.056943502954053586	3.954761092403273e-10	1.3485821828121642e-09	5	6	6
ENSG00000026297	RNASET2	2.68040979222196	NA	0.00735320804778632	0.34443579644569783	0.49258753293256097	1.7104131747130647e-100	1.4520730461957596e-98	15	20	20
ENSG00000120519	SLC10A7	-2.6704866116597348	NA	0.007574139203918104	0.02504649792238728	0.04558448503732438	2.3969219984867662e-08	7.154885178772769e-08	5	6	6
ENSG00000149150	SLC43A1	-2.6702349551321785	NA	0.007579818688458569	0.004268490467886566	0.013276848471759443	0.0028180764064550307	0.005034606968881896	7	8	8
ENSG00000114988	LMAN2L	-2.669187477781625	NA	0.007603499615714612	0.02954566851844508	0.027646222029870212	1.518807581410571e-05	3.549472773727158e-05	11	17	17
ENSG00000064313	TAF2	2.666861239918046	NA	0.007656327577402606	0.015395858957664479	0.08228823139454117	3.704024068718285e-14	1.6097391980347155e-13	3	4	4
ENSG00000163219	ARHGAP25	2.6666558708633876	NA	0.007661007196367918	0.010154912572104588	0.022628885193818706	9.277464470110456e-05	0.00019962263261972922	9	10	10
ENSG00000272711	AC019069.1	2.6532558097102292	NA	0.007971942888855513	0.01311286403145458	0.03372358527354413	1.7075209005618399e-06	4.359427709354621e-06	4	5	5
ENSG00000114491	UMPS	-2.652085055978687	NA	0.007999638717595198	0.034367128026080204	0.08242258395021838	3.524471464823765e-14	1.5332613178656204e-13	3	8	8
ENSG00000160007	ARHGAP35	-2.6487731756234254	NA	0.008078453103473054	0.0024933457800611104	0.020529367191584134	0.00019841967896636555	0.0004117994765332449	6	8	8
ENSG00000117601	SERPINC1	-2.64835473528137	NA	0.008088460230142432	0.04658281407715314	0.03415855883811623	1.4604149081226486e-06	3.748638715670603e-06	10	12	12
ENSG00000182934	SRPRA	2.647863225141126	NA	0.00810022901520758	0.000555869498104024	0.011061549393672123	0.006433340382179339	0.010946928759762083	2	2	2
ENSG00000223496	EXOSC6	-2.64701029565701	NA	0.008120688058618522	0.4479780471506775	0.3977605560615455	1.3536739800422128e-75	5.348883659848826e-74	8	10	10
ENSG00000101367	MAPRE1	-2.646011658824544	NA	0.008144700927787345	0.10094447328139401	0.22688851572610302	3.035087733789335e-39	3.862310590135336e-38	6	7	7
ENSG00000157111	TMEM171	2.641573612511562	NA	0.008252187222854231	0.03573399165955114	0.04749534488983905	1.2037297671173753e-08	3.6776700118111296e-08	10	11	11
ENSG00000158156	XKR8	2.64147395359037	NA	0.008254615393782529	0.05237876492300445	0.03990815945732831	1.8489682552297656e-07	5.124104170804016e-07	21	25	25
ENSG00000138670	RASGEF1B	-2.6360405414472443	NA	0.008387970918448437	0.030078642112028132	0.033577844031970096	1.799340628553724e-06	4.585657963897728e-06	20	27	27
ENSG00000226979	LTA	2.6356012661310815	NA	0.008398836054516265	0.007748986266305378	0.042020331878355396	8.649000772802237e-08	2.469147898331706e-07	14	23	23
ENSG00000177409	SAMD9L	-2.635246448690599	NA	0.008407621378757623	0.3040214550295487	0.2745172982344107	1.65137808734727e-48	2.8956526400734496e-47	34	47	47
ENSG00000166140	ZFYVE19	2.6349897257649357	NA	0.008413982994482731	0.11760533530797353	0.12111278589433529	1.647714746761068e-20	9.981158669094157e-20	4	4	4
ENSG00000116299	KIAA1324	-2.6296364845499696	NA	0.00854762131847123	0.4998752662459992	0.5467476010833939	6.879507255123184e-117	8.73901258652648e-115	16	17	17
ENSG00000233232	NPIPB7	-2.6289167072786155	NA	0.00856573382892672	0.058412034522635194	0.1434280118989095	2.8210802787679943e-24	2.0447466483766836e-23	8	14	14
ENSG00000243244	STON1	2.626782046806952	NA	0.008619652481545196	0.05046278156155227	0.09590961136704758	2.3297393450273226e-16	1.1428117856943236e-15	7	10	10
ENSG00000170791	CHCHD7	2.624896929741933	NA	0.008667520050248772	0.05329631180334291	0.0795916021704018	1.0029260967145316e-13	4.248809197766181e-13	9	14	14
ENSG00000129946	SHC2	-2.6208756502849764	NA	0.008770424590779735	0.01847046277875449	0.02417773371637691	5.301951235138087e-05	0.00011731734057442869	9	9	9
ENSG00000133574	GIMAP4	-2.615282868978447	NA	0.008915358634089666	0.022174250210929215	0.1219095250313821	1.2132084456999284e-20	7.419868628854519e-20	14	21	21
ENSG00000086504	MRPL28	-2.6149170411385874	NA	0.008924912994447658	0.002414515552550317	0.0992340476638305	6.695098423087067e-17	3.3948622962010673e-16	4	5	5
ENSG00000175193	PARL	2.6124452952296506	NA	0.008989707806095277	0.08674549682940483	0.1887983209487142	3.1454381610297555e-32	3.1397624577124145e-31	2	2	2
ENSG00000166405	RIC3	2.611083173814651	NA	0.009025593959296759	0.012417391734329559	0.0649906332836961	2.1214000035470224e-11	7.857427356550299e-11	4	4	4
ENSG00000140526	ABHD2	2.6047022797835906	NA	0.009195412379265928	0.04996370436585745	0.07814866530796585	1.707373970615757e-13	7.129525167597497e-13	10	14	14
ENSG00000128694	OSGEPL1	-2.6042956529591748	NA	0.00920633020809964	0.01478019162594385	0.020984433727140678	0.00016824293518921202	0.0003519822002634862	5	5	5
ENSG00000169764	UGP2	2.603569893871972	NA	0.009225845414048344	0.011917275809001662	0.02448183571765646	4.750863708918486e-05	0.00010575358481859179	4	6	6
ENSG00000249790	AC092490.1	2.603073758899568	NA	0.009239207408633073	0.07897668625596777	0.12240938441446268	1.0010845632297832e-20	6.146652049705532e-20	16	21	21
ENSG00000143924	EML4	-2.6027079002955396	NA	0.00924907183781781	0.03799838138791603	0.1432205460391301	3.0609209091918804e-24	2.2148410410013315e-23	20	25	25
ENSG00000166225	FRS2	-2.5918437518261355	NA	0.009546311739370926	0.049797421835211776	0.054120156030867284	1.0996423319187618e-09	3.62928528677345e-09	19	22	22
ENSG00000205309	NT5M	-2.5915464680706397	NA	0.009554563726086332	0.1394826137591994	0.3887742866738487	1.926935098190774e-73	7.168114967217696e-72	20	25	25
ENSG00000180263	FGD6	2.589379739074271	NA	0.00961490004060416	0.06470726373808422	0.032651780665180936	2.509923531136344e-06	6.309392939820752e-06	15	22	22
ENSG00000248734	AC008906.1	-2.588466438174384	NA	0.009640434090848814	0.16113766901946341	0.21210025544867453	1.7581005622129016e-36	2.0289143029198552e-35	13	16	16
ENSG00000129559	NEDD8	-2.5877468528546883	NA	0.009660594805010074	0.00025158734230328446	0.012704753288703526	0.003484265936576251	0.006152989037827837	2	3	3
ENSG00000204305	AGER	-2.5841570858759115	NA	0.009761732254529084	0.17748816711084198	0.08984403697856175	2.243842333785614e-15	1.0479208110590821e-14	41	53	53
ENSG00000049246	PER3	2.582674215707517	NA	0.009803785045064987	0.05836937137634732	0.07730860843450096	2.326570178016167e-13	9.651270436090772e-13	16	20	20
ENSG00000125703	ATG4C	-2.582198074939539	NA	0.009817322144466506	0.01869281856942163	0.02289207967680402	8.435434855862563e-05	0.00018253535942357993	8	10	10
ENSG00000244355	LY6G6D	2.5820593642800134	NA	0.009821268941873665	0.001625070670032976	0.010949097297965006	0.006710623142145508	0.011379459731499389	5	8	8
ENSG00000178209	PLEC	2.5752751008815875	NA	0.01001603870063888	0.14670600357381824	0.42096909594979676	2.622765464229976e-81	1.2390579874953128e-79	9	11	11
ENSG00000176422	SPRYD4	-2.572065248587696	NA	0.010109383688642384	0.20418787698839988	0.23495410804343067	8.983238185246968e-41	1.2054268516338048e-39	18	22	22
ENSG00000103876	FAH	-2.5715397180581068	NA	0.010124740098854343	0.01994204965859616	0.02269812767181698	9.048089110396247e-05	0.00019500525342991737	13	20	20
ENSG00000137996	RTCA	-2.570461701680719	NA	0.010156305592087965	0.08824426384021072	0.0881578685682324	4.202029830828526e-15	1.9329562652596135e-14	19	23	23
ENSG00000228329	LINC01890	2.567683568669545	NA	0.010238056568062018	0.028144836275338918	0.02105081853056528	0.00016424389466439192	0.00034424572837932747	11	12	12
ENSG00000170291	ELP5	-2.5649981571486484	NA	0.01031763530039112	0.015710817045695994	0.13666076067254077	4.001095173301737e-23	2.747888711531898e-22	5	8	8
ENSG00000188243	COMMD6	-2.564367885549429	NA	0.010336392170217132	0.021366683195014287	0.03249242809631433	2.657877695020364e-06	6.67153755736303e-06	6	6	6
ENSG00000256061	DNAAF4	-2.5633612087125637	NA	0.010366413799535762	0.013000400235220548	0.010588399306335148	0.0076850031936784	0.012914269453051531	4	5	5
ENSG00000197961	ZNF121	2.5622050874525204	NA	0.010400987945122196	0.018270434072877383	0.027795631529835375	1.439274978444488e-05	3.372796748475612e-05	8	10	10
ENSG00000228692	AL445307.1	-2.5601325017773373	NA	0.010463226152045485	0.021827126296940315	0.030502010652938744	5.436194276716274e-06	1.3255409590702029e-05	4	10	10
ENSG00000235478	LINC01664	2.558767225862425	NA	0.01050440518007787	0.075494553975891	0.09119147108998377	1.3581740515531139e-15	6.416343473852438e-15	12	13	13
ENSG00000068615	REEP1	2.5558171675296535	NA	0.010593876595139919	0.0387723966791619	0.06670244466423401	1.1360598818132909e-11	4.2752448789151034e-11	10	11	11
ENSG00000112531	QKI	-2.554230806728633	NA	0.010642268536891222	0.010287147205646609	0.2517717175029269	5.180556905952088e-44	7.7931026649274e-43	5	7	7
ENSG00000189050	RNFT1	-2.5493855755522605	NA	0.01079129170048319	0.04759470538164326	0.05386342674861572	1.206697101281839e-09	3.969623746380637e-09	17	22	22
ENSG00000197721	CR1L	-2.5487465631031485	NA	0.010811083422382035	0.023555942814326467	0.04155438656604009	1.0227581616112932e-07	2.900013180137577e-07	19	22	22
ENSG00000163661	PTX3	2.5441713441068026	NA	0.010953733792788505	0.0035689132819184803	0.02853183635111688	1.1042570343551235e-05	2.618849935300237e-05	8	12	12
ENSG00000204632	HLA-G	2.54252992761016	NA	0.011005317604580216	0.07454495943346708	0.20617940396376838	2.173075838815674e-35	2.4277574957556996e-34	31	44	44
ENSG00000089597	GANAB	-2.541041693311352	NA	0.011052273898855401	0.0018554817280079258	0.09368180612413993	5.361113267741962e-16	2.5803460967866095e-15	10	13	13
ENSG00000103264	FBXO31	2.539855487873784	NA	0.011089828061563443	0.03503686976189662	0.04887306117301986	7.32313530808815e-09	2.2771431985204655e-08	6	7	7
ENSG00000233198	RNF224	2.53604178539814	NA	0.011211335572382946	0.0044511088168262105	0.018463069739084306	0.00042039164713583027	0.0008363452850037533	11	15	15
ENSG00000131375	CAPN7	2.5349096100413453	NA	0.011247634441465173	0.02320965510937464	0.012670902734298087	0.0035283575994059404	0.006227645581742741	18	20	20
ENSG00000108786	HSD17B1	2.5337414283628243	NA	0.011285197073788097	0.026967966896748054	0.1237035413530175	6.083793690576195e-21	3.7719080983257834e-20	8	11	11
ENSG00000225964	NRIR	-2.533660791833329	NA	0.01128779402918468	0.13547419312202277	0.09414654783987741	4.506219212236322e-16	2.176821218891287e-15	11	14	14
ENSG00000164172	MOCS2	2.5330605408423863	NA	0.011307142211576048	0.04172229562566296	0.05300821924674558	1.644203841188638e-09	5.356468782778106e-09	24	30	30
ENSG00000107882	SUFU	2.5305819779389687	NA	0.01138734712552668	0.03330909754286783	0.033963860438511184	1.566261254154758e-06	4.009525936333773e-06	10	11	11
ENSG00000101166	PRELID3B	2.529570384869557	NA	0.011420226574109751	0.012165575185138564	0.026346491727626827	2.4254484294907784e-05	5.555889134381044e-05	6	8	8
ENSG00000239911	PRKAG2-AS1	2.526810015847438	NA	0.011510374971108085	0.0024628865470727227	0.03004109970037266	6.41620069825791e-06	1.553457938365451e-05	4	5	5
ENSG00000177683	THAP5	2.526184002127583	NA	0.011530907028801198	0.06602555443742249	0.09422932689496055	4.368889965953834e-16	2.11226653583711e-15	14	15	15
ENSG00000177042	TMEM80	2.5247654878928327	NA	0.011577551903012375	0.247670598117032	0.3450090005789545	2.1971160643958845e-63	5.9523449270655645e-62	25	32	32
ENSG00000186446	ZNF501	2.524168970562791	NA	0.011597217084312803	0.0663690561164011	0.06314547449884293	4.155112346822069e-11	1.507744850521618e-10	4	4	4
ENSG00000069998	HDHD5	-2.5209339230693653	NA	0.011704382863439586	0.03880799035237994	0.055969937525597466	5.628046051606307e-10	1.8999086956495386e-09	26	36	36
ENSG00000257365	FNTB	2.5185707619329967	NA	0.011783220414887587	0.06083220159150585	0.09871587971286773	8.133557490101957e-17	4.1036298145854207e-16	12	16	16
ENSG00000183722	LHFPL6	2.51521315022024	NA	0.011896043818278489	0.009936669125955208	0.0111366948628729	0.006254576651712354	0.010665181962833366	6	6	6
ENSG00000158195	WASF2	2.514870902363986	NA	0.0119075977487172	0.0051780856298152215	0.024381040476360326	4.926847099659411e-05	0.00010942947922815599	7	12	12
ENSG00000221914	PPP2R2A	2.5101441163179876	NA	0.012068189809978263	0.011807441225073972	0.016311583764365114	0.0009221111095269861	0.0017548866293727982	5	6	6
ENSG00000197498	RPF2	-2.505766418718295	NA	0.012218630852348918	0.02660268583995825	0.015537023835622193	0.0012249100601099295	0.002299757238978014	9	10	10
ENSG00000272077	AC124045.1	2.504118260242677	NA	0.012275699509279304	0.008811875309270155	0.016794831757517035	0.0007726649575339809	0.0014844758409982342	6	7	7
ENSG00000163823	CCR1	2.5038994715872263	NA	0.01228329294898447	0.2561753187956296	0.3287427504629047	8.138978531974944e-60	2.0111720871014166e-58	14	17	17
ENSG00000258818	RNASE4	2.503294123450154	NA	0.012304324294979345	0.2407538477704438	0.2699188910498062	1.3740033426737994e-47	2.3260398147594257e-46	72	86	86
ENSG00000136628	EPRS	-2.5017308961579285	NA	0.012358782443665983	0.011904624638447483	0.08314484140986202	2.6979903450587827e-14	1.1815075696479332e-13	6	7	7
ENSG00000137404	NRM	2.4994735637287637	NA	0.01243779786660466	0.1326872330911296	0.05718841202042766	3.6187358030400365e-10	1.2384294609126638e-09	30	39	39
ENSG00000111885	MAN1A1	-2.498780318809172	NA	0.012462153772796213	0.03512719245687818	0.08418767983064887	1.8337638717305014e-14	8.113316985631157e-14	5	6	6
ENSG00000267702	AP005131.6	-2.4917913091318984	NA	0.012710069229067653	0.04929957606802686	0.09815139107616269	1.0053373579047559e-16	5.038144462509836e-16	8	10	10
ENSG00000152926	ZNF117	-2.4901439205654072	NA	0.012769137625435597	0.169848686320847	0.13065498909386208	4.14284463406684e-22	2.7189300661925847e-21	13	14	14
ENSG00000188487	INSC	2.4885662337547956	NA	0.012825934417454407	0.04230943700636285	0.1148899005709891	1.7843792109514587e-19	1.0299669837969224e-18	11	16	16
ENSG00000152492	CCDC50	-2.478680149094154	NA	0.013186949982285933	0.040281698266913676	0.09891543310680725	7.546305749624163e-17	3.812952189166316e-16	10	13	13
ENSG00000050344	NFE2L3	-2.477230202815381	NA	0.013240647133828934	0.07955206899371892	0.10670597279036619	4.0009908198020444e-18	2.165814127802565e-17	9	11	11
ENSG00000135002	RFK	2.4771018036546417	NA	0.013245411558561014	0.03369781691537438	0.02152880148237135	0.00013813245141950555	0.0002915487273099201	10	10	10
ENSG00000160117	ANKLE1	-2.4745320497285515	NA	0.013341085001456783	0.04693928981455604	0.08337454273082506	2.4780835451898024e-14	1.0871490078398547e-13	17	24	24
ENSG00000198728	LDB1	-2.4696985117077164	NA	0.01352269665406533	0.030098516410026345	0.04532803676673251	2.628931176491224e-08	7.829722255235846e-08	38	45	45
ENSG00000107779	BMPR1A	-2.466798471535184	NA	0.013632705963352294	0.07290637320219377	0.026726953896007898	2.114789771172625e-05	4.8719142646210835e-05	25	29	29
ENSG00000095794	CREM	2.463644930454962	NA	0.013753228045030695	0.007555464687164103	0.09290650384573605	7.162062030774795e-16	3.4212312469570183e-15	4	10	10
ENSG00000118849	RARRES1	-2.4617611602435145	NA	0.013825670080456055	0.007942928461775483	0.01394869520485166	0.0021980737835922055	0.003985911738904804	6	7	7
ENSG00000166199	ALKBH3	2.461658477783203	NA	0.01382962849014039	0.001536219112995895	0.024800943616360007	4.234207160620737e-05	9.483142039634977e-05	1	2	2
ENSG00000157856	DRC1	-2.4601337366360103	NA	0.013888525142142361	0.07967280652397002	0.06571764640250613	1.627334139785758e-11	6.068091577122409e-11	25	32	32
ENSG00000174238	PITPNA	-2.459392946682397	NA	0.013917219715866748	0.2730760522523513	0.31047197922893394	6.580991514846243e-56	1.4618837239390962e-54	21	27	27
ENSG00000110906	KCTD10	2.4582368833372046	NA	0.013962104523606854	0.04775354161021494	0.04785759327453685	1.0563148487364382e-08	3.238824126762234e-08	8	8	8
ENSG00000128272	ATF4	-2.454194510449792	NA	0.014120058143699061	0.008474893719703617	0.06422751256518436	2.8016880480100486e-11	1.029266245401121e-10	3	5	5
ENSG00000100764	PSMC1	2.4517593383789062	NA	0.014215970487585439	0.001264988733055221	0.011117642337988249	0.006299416606805272	0.010735237542492657	1	2	2
ENSG00000187624	C17orf97	2.451486156441516	NA	0.014226765882276221	0.5530177109589723	0.5808088954847297	3.1083755529305446e-128	5.330553235720591e-126	32	43	43
ENSG00000134809	TIMM10	2.4493671125673138	NA	0.014310750570683053	0.33134721368258807	0.18497567405131773	1.5275382383537454e-31	1.4766489994097169e-30	10	12	12
ENSG00000164038	SLC9B2	2.4466314103397315	NA	0.014419822051007584	0.0028211390444965235	0.014195188500077014	0.0020069213745070843	0.0036629091795893983	2	2	2
ENSG00000111897	SERINC1	-2.4464186879953096	NA	0.01442833385594961	0.04215385604260799	0.09352421943754027	5.686288601618565e-16	2.7314891660828227e-15	12	14	14
ENSG00000283839	AC096667.1	-2.4461160066606324	NA	0.014440452889657961	0.012286028915348248	0.05454130594568904	9.441721903763834e-10	3.1263967740422085e-09	11	16	16
ENSG00000157212	PAXIP1	-2.44452973516069	NA	0.014504112402594855	0.014586343154295456	0.013077510926250781	0.003034131770589998	0.005398664218079256	8	12	12
ENSG00000196345	ZKSCAN7	2.4441344090262858	NA	0.0145200159170763	0.09532651323499419	0.13806750438989204	2.309158708604378e-23	1.605178868822719e-22	21	25	25
ENSG00000136982	DSCC1	-2.44118079211952	NA	0.014639323888391838	0.034818790170190086	0.022663761113572448	9.161212955271494e-05	0.00019729453845278267	5	5	5
ENSG00000228382	ITPKB-IT1	2.440279214968655	NA	0.01467591381450373	0.028741145306472878	0.05812484200663344	2.576615098361839e-10	8.895987985062849e-10	14	16	16
ENSG00000276449	AC004076.2	-2.4399584017920426	NA	0.014688953242868409	0.15599151339095124	0.10052114416779763	4.1268817294472423e-17	2.1189190053380468e-16	18	28	28
ENSG00000178075	GRAMD1C	2.438182148882689	NA	0.014761333872080779	0.038186763131238435	0.08115535606752686	5.6303473620281775e-14	2.4174969181627744e-13	10	17	17
ENSG00000271335	AL117336.2	-2.4365698566549017	NA	0.014827305217171004	0.23459223051534187	0.1692561718288306	9.419131285607734e-29	8.18281065941677e-28	18	23	23
ENSG00000223552	CCR5AS	2.4365596385156687	NA	0.014827724147463119	0.0020879190510790075	0.028523453724064517	1.1075930016350017e-05	2.6260351700592622e-05	7	12	12
ENSG00000105287	PRKD2	2.4296569598701474	NA	0.015113119448926083	0.05574999979526894	0.3093171173629374	1.15301561730185e-55	2.538262493082083e-54	21	25	25
ENSG00000204482	LST1	-2.4274528195158567	NA	0.015205264415686674	0.01595336331366849	0.07872759383985796	1.3792993345447067e-13	5.788938885978262e-13	14	24	24
ENSG00000120832	MTERF2	-2.4253920688627235	NA	0.015291862021049008	0.011204663515954604	0.035599141758121164	8.702349414254439e-07	2.2770306698969996e-06	7	9	9
ENSG00000117450	PRDX1	2.417814328765244	NA	0.015614041749586865	0.018987733397627674	0.04488989432892434	3.0783895962104606e-08	9.112947209634591e-08	16	22	22
ENSG00000010270	STARD3NL	-2.4171968285240055	NA	0.015640557040233014	0.013976452127671348	0.040206879592861886	1.660637199088891e-07	4.628354839456426e-07	4	4	4
ENSG00000179598	PLD6	-2.415886962119891	NA	0.015696933520603484	0.09789694520972411	0.16953109531013702	8.426605995995464e-29	7.331703004836439e-28	16	19	19
ENSG00000069011	PITX1	-2.413360930829438	NA	0.015806158547419374	0.08495061300600612	0.049577358914425135	5.679437041682339e-09	1.7789345356677705e-08	31	39	39
ENSG00000163534	FCRL1	-2.412505632201784	NA	0.015843292657777987	0.036231635972941455	0.1102809293143423	1.0316356375219527e-18	5.732831998659743e-18	3	4	4
ENSG00000142039	CCDC97	2.4097087383270264	NA	0.01596526033109343	0.006460462952093495	0.012986108798656543	0.00313873913641995	0.005571497510657874	1	1	1
ENSG00000169981	ZNF35	2.4082365358817976	NA	0.01602979156276136	0.013790310193498507	0.05027681332334386	4.411973345996084e-09	1.3928742803845148e-08	7	9	9
ENSG00000235576	LINC01871	-2.406713724032837	NA	0.016096782320493927	0.0036234037407846488	0.020207318262508916	0.00022300901328609234	0.0004598270492777681	9	13	13
ENSG00000227403	LINC01806	-2.4067114085729293	NA	0.016096884368114222	0.3037945460989892	0.2599901186380179	1.2747245379186304e-45	2.018490406349639e-44	10	11	11
ENSG00000171204	TMEM126B	2.4041905403137207	NA	0.016208322703037594	0.015339514916324676	0.027039536423465724	1.8896155023312163e-05	4.378464565528716e-05	1	1	1
ENSG00000221988	PPT2	-2.40215282446346	NA	0.016298897607708467	0.0008008512709276235	0.010375964818299166	0.008325215466792442	0.013935492439240957	4	9	9
ENSG00000231887	PRH1	-2.4020590387538157	NA	0.016303076995151065	0.23528560473157942	0.20965206980648893	4.9836603836334763e-36	5.682499462694846e-35	20	30	30
ENSG00000141503	MINK1	-2.4020554017136297	NA	0.016303239092114646	0.006027242920133876	0.01963317585878423	0.0002746933920082306	0.0005603326965087603	6	7	7
ENSG00000137825	ITPKA	-2.401964886665093	NA	0.016307273656761347	0.01767903738367691	0.024574570716374904	4.5945245014187665e-05	0.00010247301427341712	4	4	4
ENSG00000148908	RGS10	-2.4010011934715254	NA	0.016350283173726478	0.010186171533410858	0.03719559596488197	4.902882132542026e-07	1.3094459693344216e-06	13	15	15
ENSG00000178229	ZNF543	-2.3996151840412727	NA	0.016412315355524124	0.012923147461452966	0.010469130109692559	0.008038000294542151	0.013483680627125438	12	14	14
ENSG00000213199	ASIC3	2.3955564753945415	NA	0.01659515749154056	0.010882633517039775	0.026779346801766246	2.0752541591420773e-05	4.784691257747712e-05	17	24	24
ENSG00000078808	SDF4	-2.3949862425847317	NA	0.016620988896176348	0.010741758588887337	0.02324158194722956	7.434558651761585e-05	0.00016179599786682666	2	3	3
ENSG00000147533	GOLGA7	-2.393998472736808	NA	0.016665818186941937	0.034870704725737424	0.042221608568120524	8.044737211732302e-08	2.3035431364835073e-07	11	13	13
ENSG00000205853	RFPL3S	-2.389662546403458	NA	0.016863859627705327	0.010019174630559844	0.04265328652513173	6.887243296940732e-08	1.982698259178053e-07	9	12	12
ENSG00000113312	TTC1	2.3875857487093812	NA	0.01695944590339629	0.00752948021550986	0.011555543084978593	0.005346789028859195	0.009194954377848608	8	13	13
ENSG00000104365	IKBKB	2.3841511338389	NA	0.017118570404779605	0.007453956475859128	0.012641589491082189	0.003566996165133082	0.006293252802043953	12	17	17
ENSG00000139531	SUOX	2.3809292813078873	NA	0.017269026835130645	0.09637009391915842	0.19045703592241092	1.5809032709725085e-32	1.6013532305911132e-31	26	34	34
ENSG00000174307	PHLDA3	2.379128687596734	NA	0.017353616493961208	0.006089829747301714	0.015872347664317665	0.0010831245662880063	0.00204677721071879	3	3	3
ENSG00000174501	ANKRD36C	-2.3788801336852474	NA	0.017365321743691466	0.021558172783061914	0.019515187881501795	0.00028672361617330987	0.0005834151985946952	11	12	12
ENSG00000096063	SRPK1	2.374877354986828	NA	0.017554782050959245	0.0060563965303356195	0.027668884201273787	1.5064668702028146e-05	3.52268866987308e-05	12	14	14
ENSG00000253364	COPDA1	2.374162281276917	NA	0.017588818166784113	0.0016871724060643551	0.13756656929772176	2.808694104640868e-23	1.946112937393384e-22	5	19	19
ENSG00000168487	BMP1	2.373679261922144	NA	0.01761184166837057	0.11200266523477154	0.22109975720456707	3.7134289209771127e-38	4.561718665174535e-37	6	7	7
ENSG00000161677	JOSD2	2.372699453216225	NA	0.017658626185787778	0.031616961360077925	0.08832544689388404	3.948200495981023e-15	1.8210782761048566e-14	4	5	5
ENSG00000166664	CHRFAM7A	2.3717894051423274	NA	0.017702177262114573	0.06715849112930139	0.15269963591309313	7.218287584913974e-26	5.593602069303648e-25	17	25	25
ENSG00000135643	KCNMB4	2.368947268159936	NA	0.017838796624599296	0.0665492590982621	0.10245859603450937	1.9898081201269474e-17	1.0374952706615087e-16	7	9	9
ENSG00000135655	USP15	-2.3682181783380742	NA	0.01787399196250168	0.018246126462852435	0.2600725243202045	1.2279890889377548e-45	1.9462832612008835e-44	21	28	28
ENSG00000108100	CCNY	2.365221529395306	NA	0.01801928880797627	0.014548765084875109	0.023574675925330142	6.59171338250388e-05	0.00014425892393639492	2	3	3
ENSG00000132600	PRMT7	-2.3649093449496177	NA	0.01803448485895657	0.2249761164792129	0.1703888759719078	5.952139846531873e-29	5.205162989708063e-28	16	18	18
ENSG00000138785	INTS12	2.3638777732849117	NA	0.018084778025103908	0.018006477783369654	0.01920226663684286	0.000321258384903304	0.0006492940533537725	1	1	1
ENSG00000165097	KDM1B	-2.361033760989353	NA	0.01822407145014811	0.05224897894986631	0.09895301753749251	7.44052988554675e-17	3.762832409532328e-16	8	9	9
ENSG00000129219	PLD2	-2.3609096912879775	NA	0.018230169435338863	0.041982644544997554	0.3485567262057936	3.5631592884519476e-64	9.919580947672477e-63	22	31	31
ENSG00000109501	WFS1	-2.3602194446215172	NA	0.01826412746090308	0.015722918963241267	0.02329828476705102	7.283801495499592e-05	0.0001587367033248475	10	14	14
ENSG00000267871	ZNF460-AS1	-2.3593648317675258	NA	0.018306248522147562	0.08241051721895111	0.0559418406437114	5.685630412870599e-10	1.917460687321886e-09	24	33	33
ENSG00000178105	DDX10	2.3592687209601193	NA	0.018310990823774465	0.008640139915475836	0.019811031387205896	0.00025751073566851094	0.0005271009317234774	2	4	4
ENSG00000065361	ERBB3	2.356641562804473	NA	0.01844103727775307	0.0077415733614989496	0.011425072463777953	0.0056141996224240475	0.009631643589930971	7	7	7
ENSG00000229647	MYOSLID	2.351550936251334	NA	0.018695329775975267	0.0021712938317725618	0.01795658398066854	0.0005055838865485311	0.0009952086857691414	6	9	9
ENSG00000180767	CHST13	2.34908007377238	NA	0.01881985905511371	0.19546814762494025	0.5433019529889309	8.658906644807501e-116	1.0682848205165744e-113	15	17	17
ENSG00000141994	DUS3L	-2.3465069740087907	NA	0.018950311566287684	0.2825607466802996	0.2796643548110258	1.5173139655057923e-49	2.738991283627245e-48	53	63	63
ENSG00000185811	IKZF1	-2.3453751257779483	NA	0.019007944626267564	0.00636688530210452	0.0655899434343028	1.7049323890378826e-11	6.351919517621258e-11	5	6	6
ENSG00000215912	TTC34	2.3442241326394635	NA	0.019066709641126073	0.07221936955349242	0.07101309960943591	2.3486649746809925e-12	9.199921345546903e-12	12	13	13
ENSG00000181982	CCDC149	2.332544438854931	NA	0.01967206796179848	0.029971760221322207	0.030039726492155538	6.419370129181782e-06	1.5540059054960246e-05	25	31	31
ENSG00000186235	LINC02610	-2.3324411120231834	NA	0.019677497447764217	0.16613906059812936	0.23060254430652205	6.027952831491391e-40	7.879067310003495e-39	19	23	23
ENSG00000147894	C9orf72	-2.331996895842697	NA	0.01970085446071735	0.03939776302514332	0.07917358586325061	1.1701356305572778e-13	4.931593985850764e-13	32	42	42
ENSG00000234771	SLC25A25-AS1	2.331995596488382	NA	0.019700922816635182	0.012442442352080444	0.027862745889663414	1.4049199837137747e-05	3.299503259477886e-05	4	4	4
ENSG00000196653	ZNF502	2.329563764289781	NA	0.019829219192482123	0.2082490096402506	0.23150091710947354	4.072556982079675e-40	5.331319059975904e-39	7	7	7
ENSG00000178719	GRINA	2.3295433469794466	NA	0.01983029943098201	0.010839745476947825	0.05966058820002126	1.4754941455996693e-10	5.170259318121931e-10	10	13	13
ENSG00000104450	SPAG1	-2.3279109974196954	NA	0.019916830170482014	0.08417161059661514	0.27589384196243727	8.73537955779018e-49	1.5459548404184086e-47	9	14	14
ENSG00000100075	SLC25A1	2.3268683291117314	NA	0.019972274304094834	0.06782809040895253	0.07814855375056212	1.7074441578706e-13	7.129525167597497e-13	12	15	15
ENSG00000128563	PRKRIP1	-2.3266494243072042	NA	0.01998393171577893	0.050743978327601066	0.056095607641133034	5.377528981445913e-10	1.8185613193219475e-09	14	16	16
ENSG00000281207	SLFNL1-AS1	-2.326548413800675	NA	0.019989312864781582	0.029885236099436427	0.022751677991615774	8.874605354496155e-05	0.00019153109391423933	18	23	23
ENSG00000204564	C6orf136	2.3260323285235036	NA	0.020016826102721947	0.009796180959876956	0.015330768855146129	0.0013212828694859349	0.0024685346910136505	12	15	15
ENSG00000087301	TXNDC16	2.3258318267938627	NA	0.020027524046076585	0.09518311354762815	0.038989149316571534	2.5730137414529285e-07	7.056550879925838e-07	16	20	20
ENSG00000040633	PHF23	2.325458526611328	NA	0.02004745509581065	4.572558167963179e-05	0.03267975642540549	2.4848123928448374e-06	6.250850480401367e-06	1	3	3
ENSG00000142208	AKT1	2.3251599934141365	NA	0.020063406681274147	0.0558007489648635	0.07661258048751413	3.0060051403062613e-13	1.238289266180929e-12	13	19	19
ENSG00000160191	PDE9A	-2.324999505123773	NA	0.020071986662406963	0.09938818433525129	0.12992134274529102	5.506243881589145e-22	3.591729795563798e-21	22	25	25
ENSG00000131652	THOC6	-2.3247360633656267	NA	0.020086077656335417	0.0020844985299797907	0.017553205049673167	0.0005857163187814892	0.0011423233425206139	5	17	17
ENSG00000047579	DTNBP1	2.323592142381234	NA	0.020147363972995505	0.13155661355512724	0.12758549081092532	1.3602088267799886e-21	8.720082680542065e-21	25	34	34
ENSG00000140398	NEIL1	-2.318958621765157	NA	0.020397280038532136	0.004132122238061385	0.010868466342982427	0.0069169093991904625	0.01170380654037664	5	5	5
ENSG00000064270	ATP2C2	2.318789117097395	NA	0.020406473578925485	0.07648846367482783	0.24869856657047815	2.0491069795243552e-43	3.0111512932187806e-42	25	33	33
ENSG00000189046	ALKBH2	2.3175384606568636	NA	0.02047441807252559	0.023997901016718108	0.019649889127445995	0.00027303080926672075	0.0005571400937785571	9	9	9
ENSG00000164403	SHROOM1	-2.313186637724961	NA	0.02071237991201559	0.28290339097542666	0.3509656433148637	1.0303240038033386e-64	2.9108774861982627e-63	11	13	13
ENSG00000164663	USP49	-2.312720701421723	NA	0.020738000091045913	0.06473652638020529	0.12485599010092631	3.902250541495163e-21	2.4423246181058594e-20	6	11	11
ENSG00000249859	PVT1	2.311989373168778	NA	0.020778268941978286	0.05905908195098427	0.12655728705465302	2.0238566854909118e-21	1.2854488259068016e-20	22	27	27
ENSG00000133661	SFTPD	2.311333807182892	NA	0.020814424042593094	0.017685684840358692	0.03029926360276727	5.847333093343968e-06	1.4201375898280088e-05	8	8	8
ENSG00000067704	IARS2	-2.3109604388661578	NA	0.020835040167605984	0.0038344320314956906	0.02154233210261012	0.0001374573401530899	0.0002901952389862537	8	10	10
ENSG00000172466	ZNF24	2.3103756948982803	NA	0.020867363500213787	0.08061348177477863	0.10129518000698472	3.084069073932164e-17	1.593993386041672e-16	9	9	9
ENSG00000110237	ARHGEF17	-2.3087863605183725	NA	0.02095543926612584	0.17342757666756364	0.2536953218899372	2.1844665970641163e-44	3.33583416500913e-43	7	9	9
ENSG00000069424	KCNAB2	2.3081996359410692	NA	0.020988035418426414	0.04511140331720397	0.10920528575495214	1.5518883098711806e-18	8.557341680379702e-18	14	16	16
ENSG00000258701	LINC00638	-2.307981669561962	NA	0.02100015603984973	0.17983248483416064	0.10775567733925608	2.688715829657883e-18	1.4689005340172996e-17	17	21	21
ENSG00000085117	CD82	-2.3067700877252766	NA	0.021067640629950604	0.0235278529358437	0.032625154429061304	2.534059081854377e-06	6.367264350874829e-06	22	29	29
ENSG00000082781	ITGB5	-2.306623235501179	NA	0.021075833061201057	0.021559302271264087	0.04840438327806031	8.672334921294404e-09	2.6784217723389817e-08	7	8	8
ENSG00000236104	ZBTB22	-2.30144777107009	NA	0.021366334350654322	0.022040778129426248	0.05387683000087406	1.200858973475846e-09	3.9511762348690104e-09	7	7	7
ENSG00000161010	MRNIP	2.3009886658573624	NA	0.021392271737775036	0.03491190740308969	0.022943013354056255	8.281563675873495e-05	0.00017943213578970886	19	25	25
ENSG00000246228	CASC8	-2.3003621777873033	NA	0.02142770973991865	0.33749012613443635	0.3566381921117304	5.447233825891453e-66	1.618970760488952e-64	30	35	35
ENSG00000119720	NRDE2	2.299364225430706	NA	0.02148426560932264	0.0013528665714623931	0.02193107365817541	0.00011941341878873987	0.00025394602167759175	3	4	4
ENSG00000186470	BTN3A2	2.299356738144175	NA	0.021484690418921856	0.5103298692756525	0.6020287926395996	8.904411023180898e-136	1.9831395407341455e-133	22	24	24
ENSG00000189091	SF3B3	-2.2989115715026855	NA	0.021509961190116757	0.004220344076679954	0.04668076270897238	1.6146354749805206e-08	4.892117272162712e-08	1	3	3
ENSG00000133597	ADCK2	2.296486365848531	NA	0.021648087841288924	0.12558009609454576	0.18990010386656578	1.9919966889039718e-32	2.0082746159914293e-31	22	22	22
ENSG00000096006	CRISP3	2.296109542174426	NA	0.021669618844277753	0.02561878144445975	0.10040606880458261	4.309434059479252e-17	2.2113250953324266e-16	12	17	17
ENSG00000186891	TNFRSF18	-2.295680014610866	NA	0.021694183979708268	0.04868546368588845	0.11220463378648911	4.964755267231635e-19	2.799756266943614e-18	8	9	9
ENSG00000124383	MPHOSPH10	2.2956564172156857	NA	0.02169553424178011	0.01006967946513349	0.013299912842582416	0.002794105003972828	0.004994903232891695	7	10	10
ENSG00000128891	CCDC32	-2.295498895481814	NA	0.021704549637083296	0.18520555112087292	0.3021927200898552	3.5926820703232126e-54	7.504373303772567e-53	10	13	13
ENSG00000100564	PIGH	-2.290940735109237	NA	0.0219668415795567	0.007429409747990408	0.061115199495744975	8.697234345642853e-11	3.099519363953227e-10	5	9	9
ENSG00000151135	TMEM263	2.289537445848782	NA	0.02204814480438579	0.01017687793916829	0.019825951371469655	0.0002561193882246487	0.0005243781505091332	8	13	13
ENSG00000182648	LINC01006	-2.2869122460730953	NA	0.022200945689300776	0.07306946811535972	0.07409183000564082	7.593353364535278e-13	3.0610817312744585e-12	13	20	20
ENSG00000197363	ZNF517	2.2825246079736212	NA	0.022458386344908703	0.008451679215441698	0.058802513427204765	2.0148600079253073e-10	7.005846365756507e-10	4	9	9
ENSG00000243156	MICAL3	-2.281568119239362	NA	0.022514850725969617	0.02721480589972952	0.059831693999811274	1.3865860070473406e-10	4.86966279640689e-10	6	10	10
ENSG00000138079	SLC3A1	-2.27719817226656	NA	0.02277439424106827	0.02204165053000847	0.010080567392351386	0.009307084447016022	0.015458323601150388	13	14	14
ENSG00000248516	AC105415.1	-2.2706389932396798	NA	0.023168840927519457	0.03970161148812921	0.06351628902298603	3.630283277280933e-11	1.3220583546844495e-10	8	12	12
ENSG00000053900	ANAPC4	-2.2706097427618293	NA	0.023170613154696186	0.26664438402542384	0.10643395916834626	4.434762941952546e-18	2.3938227790854334e-17	20	23	23
ENSG00000116641	DOCK7	-2.269561086409882	NA	0.023234226921224507	0.0713427932841045	0.11653087657898428	9.534665039861737e-20	5.590084470720989e-19	15	17	17
ENSG00000211584	SLC48A1	-2.2662702203404157	NA	0.02343484356935278	0.05041321422757271	0.06331642842803926	3.904355296903301e-11	1.4191561887790315e-10	14	19	19
ENSG00000130396	AFDN	-2.2642886020996844	NA	0.02355637014896229	0.1441185071418685	0.2845146681821227	1.5753144481407453e-50	2.9332320815597873e-49	27	34	34
ENSG00000280434	AL031595.3	2.2631980343444984	NA	0.023623484350053164	0.020398619800732713	0.0386018840551929	2.9573940628166883e-07	8.063012843122954e-07	30	37	37
ENSG00000197272	IL27	2.2612458149711863	NA	0.02374403951246788	0.014657912945186898	0.06443917754634113	2.593710005336601e-11	9.557269635048854e-11	2	3	3
ENSG00000142765	SYTL1	2.260550961163349	NA	0.0237870773402353	0.009109275098211958	0.049434477354620594	5.980035827661055e-09	1.8703562722699147e-08	10	11	11
ENSG00000004779	NDUFAB1	-2.2580803981184046	NA	0.023940647476759634	0.01647266895727929	0.013368250985472062	0.002724284704758354	0.004875170447866118	16	17	17
ENSG00000212916	MAP10	2.2573892265281663	NA	0.0239837643151224	0.05353604331667117	0.06537856078399017	1.8415760317620257e-11	6.846127762559501e-11	8	9	9
ENSG00000242259	C22orf39	-2.256224392129623	NA	0.024056581690549146	0.0283672729466065	0.013866980245604586	0.002265426399730065	0.004098944643276101	19	19	19
ENSG00000151208	DLG5	2.252770834257588	NA	0.024273602051470264	0.09530201210697399	0.26768016231240627	3.8361214452579684e-47	6.3993819712771296e-46	10	15	15
ENSG00000160695	VPS11	2.251703936449077	NA	0.024340987742265743	0.15284744759559749	0.20783468250227716	1.0779013797365015e-35	1.2161138658619253e-34	6	11	11
ENSG00000198830	HMGN2	-2.250670890084523	NA	0.024406389804782862	0.03006229307907101	0.03869620510097482	2.8587912735332256e-07	7.806594195831416e-07	10	13	13
ENSG00000186188	FFAR4	2.2493139873808055	NA	0.024492526535825673	0.057700738889106595	0.07070719819987115	2.627112901846438e-12	1.0250821195395807e-11	10	15	15
ENSG00000259330	INAFM2	2.2485965377384405	NA	0.024538176901080056	0.058757600753359125	0.10670769507169633	3.9983837684454154e-18	2.1650863039176013e-17	11	11	11
ENSG00000263843	AC022211.2	2.2478225833673307	NA	0.02458750523074614	0.01662916281717165	0.04701457293287024	1.43157131776572e-08	4.351296796945114e-08	10	14	14
ENSG00000151692	RNF144A	2.2434808953625396	NA	0.024865820476348333	0.014990338362903649	0.03794864569727768	3.7402041846236076e-07	1.0099316889011217e-06	5	10	10
ENSG00000173597	SULT1B1	-2.2410765396026715	NA	0.025021117562216196	0.01565535671951834	0.06028234491431328	1.1771849797179258e-10	4.155525981305622e-10	7	9	9
ENSG00000115841	RMDN2	2.2405950800712353	NA	0.025052315696789656	0.011335111199033363	0.02105645821955386	0.00016390858969759882	0.00034371098125753513	3	3	3
ENSG00000043462	LCP2	-2.239420259395825	NA	0.02512858438650168	0.04303660599830339	0.08444961687791358	1.6641680551935957e-14	7.383911508024573e-14	19	25	25
ENSG00000182134	TDRKH	2.236622737504077	NA	0.025311007558023	0.08358110160020653	0.08096169999420738	6.047902769312606e-14	2.594833239703324e-13	8	8	8
ENSG00000122299	ZC3H7A	-2.23209788559539	NA	0.02560849415760204	0.03981845007804878	0.06710361596995386	9.812688156577566e-12	3.707375836024426e-11	5	7	7
ENSG00000223776	LGALS8-AS1	-2.2312867504942533	NA	0.02566214075695951	0.02613847436532413	0.02237735424905362	0.00010160908098982546	0.00021786623279501337	4	6	6
ENSG00000108107	RPL28	-2.230284404416067	NA	0.025728567868331876	0.1612845712661681	0.13735984237647816	3.04501796553112e-23	2.1039086660311515e-22	10	10	10
ENSG00000204308	RNF5	2.227377890313431	NA	0.0259220288102324	0.023992993769293335	0.02733844212125779	1.696788753417053e-05	3.9476638627525495e-05	10	10	10
ENSG00000050165	DKK3	2.227088971572601	NA	0.025941328128225704	0.005834565122408707	0.08764541780848091	5.083724323440396e-15	2.325441142242714e-14	13	15	15
ENSG00000075790	BCAP29	-2.226944181654507	NA	0.025951004539395917	0.007624539601351921	0.01774775773166555	0.0005455854849263394	0.0010676989023167631	6	8	8
ENSG00000272540	AL662797.1	-2.224866003677983	NA	0.026090234844627504	0.005916202472514396	0.012045622045122169	0.004452785681811527	0.0077657705336505525	15	19	19
ENSG00000159788	RGS12	-2.2231271295310724	NA	0.026207228759190848	0.01707210290505143	0.05703672414342372	3.823335156819625e-10	1.3055829272062874e-09	30	41	41
ENSG00000164850	GPER1	-2.222747473956308	NA	0.026232832744276895	0.17311486359014663	0.12694917003855452	1.739514575685921e-21	1.1081328179211684e-20	37	38	38
ENSG00000115155	OTOF	2.222511454884106	NA	0.026248760773550348	0.005190417106354692	0.018343343108346604	0.00043912638161267936	0.0008706654153945391	12	17	17
ENSG00000116786	PLEKHM2	2.220848703947897	NA	0.02636121054133319	0.013734821022832279	0.08610595861375168	9.004464781503137e-15	4.06362017205256e-14	5	8	8
ENSG00000149571	KIRREL3	-2.2206732627724364	NA	0.026373099650487442	0.005501992491605494	0.012917487596023033	0.0032196702940027935	0.005706886395023659	2	2	2
ENSG00000188886	ASTL	-2.2199296689548826	NA	0.026423542165929428	0.009104563040695679	0.017433616710525828	0.0006118460345715899	0.0011899010713164204	6	7	7
ENSG00000185085	INTS5	-2.218187803684248	NA	0.026542029979768948	0.02838861994830872	0.05634814227279201	4.907273547357648e-10	1.6634677616848449e-09	17	25	25
ENSG00000007237	GAS7	-2.21584391162416	NA	0.026702193931228566	0.013966625775016808	0.024177443987377374	5.3025057250708306e-05	0.00011731734057442869	24	31	31
ENSG00000241772	AC092620.1	-2.2157169290850423	NA	0.026710894747139353	0.008164716912625294	0.019163751983338157	0.00032578845076702384	0.0006579069880126815	3	3	3
ENSG00000148483	TMEM236	2.2154214660345217	NA	0.02673114928814235	0.023846790831405038	0.036281459507769016	6.809887377342314e-07	1.7994261730977402e-06	9	17	17
ENSG00000273611	ZNHIT3	-2.211846312325032	NA	0.026977285890679308	0.17651904191739703	0.21709320900397508	2.079309835682575e-37	2.4711077180956674e-36	3	4	4
ENSG00000230387	AL118508.1	-2.2109667139391855	NA	0.027038142158171914	0.17699121837054285	0.22548452154033677	5.580666220814653e-39	7.042151951490102e-38	10	11	11
ENSG00000182871	COL18A1	-2.210235868525095	NA	0.027088796840186533	0.36345228364647797	0.5649341159433363	7.767340939276343e-123	1.1684397348039474e-120	22	26	26
ENSG00000231826	LINC01819	2.209409137892202	NA	0.027146196015513668	0.02119492374638725	0.02022360745763165	0.00022169476409308853	0.00045733712371374654	18	21	21
ENSG00000172432	GTPBP2	2.206533542063832	NA	0.027346664377724584	0.024054919234417566	0.014915978308496966	0.001538915734524253	0.0028475254565555044	36	42	42
ENSG00000245888	NSMCE1-DT	-2.2056636658129887	NA	0.02740755774184529	0.05055124860342874	0.037542965020238454	4.327393081029308e-07	1.1615348872526467e-06	22	29	29
ENSG00000152061	RABGAP1L	-2.202624701328	NA	0.027621211434900185	0.04967984885295163	0.04548166337015253	2.4873818722187686e-08	7.417164271723119e-08	11	14	14
ENSG00000132016	C19orf57	-2.202514254026458	NA	0.027629003383699502	0.021425162557538992	0.024643712604961576	4.4813259478494293e-05	0.00010005241333116764	14	21	21
ENSG00000178685	PARP10	2.2010337965735656	NA	0.02773363136026958	0.06983494515254779	0.19307816790530963	5.3157456362481346e-33	5.458665982995166e-32	14	19	19
ENSG00000278611	ZNF426-DT	-2.2007998312845274	NA	0.027750197552600962	0.03107818981228632	0.03874940035616213	2.804637448961949e-07	7.667260897855645e-07	5	6	6
ENSG00000112561	TFEB	-2.2007692732017516	NA	0.027752361884129002	0.005386312726992304	0.01856820022978768	0.00040460500937093165	0.0008068106169421054	13	17	17
ENSG00000178093	TSSK6	2.1989338981305466	NA	0.027882622844372977	0.010818710669426768	0.05669284655278999	4.3309409634853243e-10	1.4742220441208778e-09	4	6	6
ENSG00000272523	LINC01023	-2.1960501192211415	NA	0.028088356262586964	0.0018917870863412209	0.01974489327768413	0.0002637704326326906	0.0005391417341141848	2	4	4
ENSG00000116704	SLC35D1	-2.1957211001592953	NA	0.028111911955935036	0.11965193045577362	0.24291126372065328	2.689640687222528e-42	3.80252664016316e-41	25	33	33
ENSG00000159842	ABR	-2.195408235017816	NA	0.028134326920527183	0.04659094411149178	0.0599985045563257	1.3050604167925012e-10	4.5908679153999186e-10	25	35	35
ENSG00000197728	RPS26	-2.1952874310270336	NA	0.028142985943685424	0.672543524455328	0.6570993551783486	2.120552227982317e-157	9.091337539417189e-155	23	30	30
ENSG00000069974	RAB27A	2.1952209779645693	NA	0.028147750164531613	0.01288113257619643	0.019934669482613132	0.0002462065127358932	0.0005049869019145834	4	5	5
ENSG00000157349	DDX19B	-2.1948678504455144	NA	0.02817307860548001	0.022516573210299422	0.02557108196054091	3.207434514920172e-05	7.266089101237255e-05	11	12	12
ENSG00000142552	RCN3	2.194276490702704	NA	0.02821553848977059	0.10488260772363	0.17934851188263365	1.5440080172807435e-30	1.442953323615666e-29	9	10	10
ENSG00000148290	SURF1	-2.191226778023149	NA	0.0284353857250086	0.322264613312813	0.2082311476492436	9.110780426846013e-36	1.0306119626647908e-34	41	62	62
ENSG00000172269	DPAGT1	2.18844236073793	NA	0.028637395492458202	0.00922496728500661	0.04906536692168483	6.8321743195147546e-09	2.129110619759377e-08	5	5	5
ENSG00000116199	FAM20B	-2.188420292677493	NA	0.028639001456371986	0.020631089153886076	0.026286137089230954	2.4787697588779278e-05	5.6730845582540484e-05	8	8	8
ENSG00000139613	SMARCC2	-2.1882462094039066	NA	0.028651672776877305	0.014621099553810664	0.04588065261368176	2.1543114250067336e-08	6.463311166452147e-08	9	12	12
ENSG00000008517	IL32	-2.1874171650085685	NA	0.028712084230507758	0.05330745880297397	0.2001455118908857	2.7658757652651383e-34	2.9460871738218547e-33	9	13	13
ENSG00000260196	AC124798.1	2.1852555983137374	NA	0.028870111017379397	0.01607629175768077	0.016909341465559377	0.000740986447466688	0.001426810755401553	7	11	11
ENSG00000162461	SLC25A34	-2.1849125035347314	NA	0.028895262560307514	0.1557747397280473	0.12358335469883501	6.371973756872069e-21	3.9448728504187403e-20	16	20	20
ENSG00000152291	TGOLN2	-2.182833208057663	NA	0.02904809519069705	0.026413871957384157	0.05374991595244537	1.257289564986137e-09	4.13209251627966e-09	20	25	25
ENSG00000198964	SGMS1	-2.1825044720988247	NA	0.02907232156539883	0.0910999578528858	0.0637456702140614	3.3393134034117646e-11	1.2197206721002843e-10	30	40	40
ENSG00000169359	SLC33A1	-2.1810657645030704	NA	0.02917855260138704	0.029045923319197354	0.010359190526964289	0.008378030290373881	0.014019793271821008	4	5	5
ENSG00000153107	ANAPC1	-2.181048499357406	NA	0.02917982944781371	0.005068619380247342	0.01385952920413132	0.002271670767525228	0.004109375737583348	4	4	4
ENSG00000253986	AC104561.3	-2.179987927474599	NA	0.02925835644960525	0.004244220211008504	0.04451531591394743	3.523012658438762e-08	1.0386134447235057e-07	2	4	4
ENSG00000180422	LINC00304	2.1799627381586686	NA	0.029260223728725148	0.028099494050928528	0.02963544093276949	7.424047488462791e-06	1.7901432843032677e-05	15	20	20
ENSG00000125503	PPP1R12C	-2.1782738511180435	NA	0.029385654735046802	0.02158268877892286	0.02227591348751346	0.00010540652563972038	0.00022564180604113903	19	26	26
ENSG00000182873	PRKCZ-AS1	2.176565724341672	NA	0.029512984873992166	0.018108174878683346	0.04523693469672935	2.7166426879830774e-08	8.08814330837184e-08	5	6	6
ENSG00000118804	STBD1	-2.1758608182405377	NA	0.029565669370465123	0.05347708451994232	0.06966441124902642	3.848205241267101e-12	1.488337205288442e-11	8	10	10
ENSG00000106404	CLDN15	2.175532208688823	NA	0.02959025719242031	0.15520685128240166	0.2096026007853101	5.0895320185161264e-36	5.791664537858862e-35	17	24	24
ENSG00000204498	NFKBIL1	-2.1745114398262695	NA	0.029666747210558755	0.010726588308557166	0.016360283379698717	0.0009058150772069613	0.0017248304196116123	12	14	14
ENSG00000153487	ING1	2.1744865112909193	NA	0.029668617323630887	0.013699561132298995	0.025361036745198202	3.4597610776404016e-05	7.808823732621116e-05	18	24	24
ENSG00000171522	PTGER4	2.1712484334407707	NA	0.02991239799263623	0.028627153818174614	0.06450794215397883	2.529516477951183e-11	9.330754588166238e-11	6	9	9
ENSG00000170425	ADORA2B	-2.171176598710078	NA	0.029917825580583517	0.0830833471442706	0.10284073695047483	1.722871273445128e-17	9.018778836480618e-17	10	12	12
ENSG00000205659	LIN52	-2.1703120630276946	NA	0.029983213391744052	0.04471579206183439	0.05668633763348407	4.3411711513503126e-10	1.4774110751043165e-09	6	7	7
ENSG00000158488	CD1E	-2.168547391830273	NA	0.030117062903029387	0.014023344012245557	0.04187774049485986	9.10432777703725e-08	2.5928117525432165e-07	3	5	5
ENSG00000110801	PSMD9	-2.168358981455702	NA	0.0301313840387552	0.006159523034223545	0.05294313888852784	1.6833613011107938e-09	5.4788314581038155e-09	6	6	6
ENSG00000071894	CPSF1	-2.168157917186978	NA	0.03014667345597221	0.17324305252492594	0.7155899170951158	1.511562979034548e-184	2.415400658298053e-181	23	34	34
ENSG00000182782	HCAR2	2.167762054912601	NA	0.030176795274576618	0.010022195086010445	0.029978552110234667	6.562164888959809e-06	1.5876772810492627e-05	6	7	7
ENSG00000233746	LINC00656	-2.166665157444657	NA	0.030260395182218153	0.0020599050568917052	0.010159667164662621	0.009033111621205868	0.01503677258707624	19	23	23
ENSG00000268516	AC020915.2	2.166614149386702	NA	0.03026428759249128	0.07706638820616435	0.09217831314439902	9.39927534898953e-16	4.466283540033844e-15	5	7	7
ENSG00000228444	AL137244.1	2.1659615753750816	NA	0.03031412329883994	0.0052894981406590635	0.010201364747098452	0.008892015839694472	0.01482780821031899	7	9	9
ENSG00000186583	SPATC1	2.1648073019299447	NA	0.03040244539727956	0.0002668918278829505	0.03090890077839754	4.696309063196188e-06	1.1511864511828392e-05	2	3	3
ENSG00000198482	ZNF808	-2.1632685910254223	NA	0.03052052738137361	0.006424752823024194	0.020677672645654056	0.0001880307984471864	0.00039128020417070745	15	17	17
ENSG00000159921	GNE	2.160094548065145	NA	0.03076535099848718	0.015824523391666796	0.01339072288121723	0.0027017135428024494	0.004837302729747255	8	9	9
ENSG00000100003	SEC14L2	2.1587752824687643	NA	0.030867604989977416	0.021732093076841354	0.022632817458123365	9.26428340372662e-05	0.00019941407818565055	5	7	7
ENSG00000274038	AC007014.2	-2.1578436487341883	NA	0.030939989957996974	0.033983042612627044	0.027369156013414154	1.6781273633795324e-05	3.9079584674898967e-05	6	7	7
ENSG00000133985	TTC9	-2.1556452997080027	NA	0.031111372463735406	0.024000498072147432	0.14807108734286623	4.520877668966041e-25	3.387004418746118e-24	20	26	26
ENSG00000205837	LINC00487	-2.15530328763139	NA	0.031138108705058575	0.18100585577362527	0.14941387159069872	2.657599854624658e-25	2.0121492232652654e-24	18	25	25
ENSG00000212694	LINC01089	2.1475256807225245	NA	0.031751454957979916	0.05893682712183552	0.10055225397483336	4.0788684322420703e-17	2.0955217119388635e-16	21	23	23
ENSG00000163704	PRRT3	2.1453149795484294	NA	0.03192767162184517	0.042536987497296286	0.057752626942515435	2.949117778624716e-10	1.014532011747949e-09	5	7	7
ENSG00000170689	HOXB9	2.145135373977263	NA	0.03194202487041748	0.010656512979034288	0.016030568637320122	0.001022091645170296	0.0019367789638702108	8	10	10
ENSG00000115866	DARS	2.1440390958456876	NA	0.03202975433635208	0.41673284095645247	0.16513203659114373	4.984249907114439e-28	4.227245383635287e-27	35	46	46
ENSG00000148362	PAXX	2.1432901891734195	NA	0.032089804126520675	0.019798767064925747	0.04366614588144171	4.783081817296248e-08	1.3959337999457687e-07	9	11	11
ENSG00000163576	EFHB	-2.1430196186709094	NA	0.032111523070828776	0.008554180840666581	0.486509860236645	9.180920663836245e-99	7.322958533215245e-97	20	27	27
ENSG00000235027	AC068580.3	-2.1421365229837495	NA	0.03218249766113301	0.007294720832281449	0.011951808674666272	0.004611314073859284	0.008016973342722309	14	19	19
ENSG00000203782	LOR	-2.141367399991472	NA	0.03224442172748352	0.023653620786749784	0.029092131681229632	9.026487611759277e-06	2.15742489273951e-05	11	14	14
ENSG00000245614	DDX11-AS1	2.13980514131652	NA	0.032370517553549055	0.03486571866272049	0.017207954110612194	0.0006643941094572411	0.0012862603954710125	15	17	17
ENSG00000158669	GPAT4	-2.137667899682692	NA	0.03254370659031324	0.008346606122254213	0.09164322311022291	1.1476072366059067e-15	5.439556799489965e-15	6	8	8
ENSG00000175773	ZBTB44-DT	2.13697313545424	NA	0.03260017671716745	0.04542003909826667	0.03191047914082867	3.276277590551693e-06	8.152188682584298e-06	7	10	10
ENSG00000247157	LINC01252	-2.1355429293032206	NA	0.032716687477841434	0.08410362099800722	0.3163476877865292	3.740271127596838e-57	8.586601013006449e-56	9	13	13
ENSG00000138031	ADCY3	-2.1349187580191127	NA	0.0327676468225241	0.30157199549854885	0.48173499726466545	2.0305771734362335e-97	1.554569997645445e-95	30	41	41
ENSG00000176681	LRRC37A	2.1334947149270547	NA	0.03288416474515651	0.36644068013709497	0.3148146222685088	7.922515806021322e-57	1.8018995166771837e-55	16	18	18
ENSG00000007516	BAIAP3	2.1323839532097937	NA	0.03297529547061177	0.11600435794453086	0.21727874504285383	1.920244885044595e-37	2.286824967613178e-36	52	69	69
ENSG00000275479	AC087741.2	-2.1320470747564504	NA	0.033002976833250396	0.008277691363859637	0.06212585982601833	6.02209729618951e-11	2.1641438921281204e-10	6	9	9
ENSG00000081154	PCNP	-2.130841848407417	NA	0.033102173437782344	0.014561116757050838	0.011098744472579811	0.0063442158865316825	0.010805140355361191	17	19	19
ENSG00000037280	FLT4	-2.128482940460458	NA	0.0332970629056705	0.053994926775263644	0.18358735123123032	2.706945966047054e-31	2.591927212269175e-30	13	17	17
ENSG00000147421	HMBOX1	-2.1281666106763426	NA	0.03332327211308155	0.01416948682208039	0.014148384091915345	0.002041878024743867	0.0037215608721790387	13	16	16
ENSG00000049192	ADAMTS6	-2.124649149868085	NA	0.03361589943868816	0.007439811171691858	0.021125764189689717	0.00015984373666255017	0.00033551532925655723	2	4	4
ENSG00000176912	TYMSOS	-2.1232147984683523	NA	0.033735856453973916	0.013892605305222657	0.01857483257210887	0.00040362931838238173	0.0008050522424912147	9	11	11
ENSG00000183542	KLRC4	-2.1224807824310727	NA	0.033797384815583635	0.05640912634441311	0.07335000799695678	9.970250698811144e-13	3.998592825863244e-12	13	21	21
ENSG00000218739	CEBPZOS	-2.1197429092052	NA	0.03402773224043949	0.11231756938254343	0.11253290617135082	4.381612883553337e-19	2.4741613217008946e-18	30	38	38
ENSG00000273240	AC013468.1	2.119555847273863	NA	0.03404351931682048	0.04791941970586505	0.03353458695346623	1.82753210028166e-06	4.652664487489636e-06	7	8	8
ENSG00000140455	USP3	2.1182729395946085	NA	0.03415195900926204	0.05102550103336005	0.11723587596503213	7.281641280561124e-20	4.294115072914124e-19	8	9	9
ENSG00000164039	BDH2	-2.117172806392713	NA	0.03424518441551039	0.04472799577309227	0.11556101926044098	1.3811055858924612e-19	8.020514626640642e-19	7	8	8
ENSG00000106400	ZNHIT1	-2.115139778703059	NA	0.03441803576138855	0.06570981805418108	0.04868476094990878	7.837988394043276e-09	2.4315062042230124e-08	6	6	6
ENSG00000214900	LINC01588	-2.11379606336328	NA	0.03453268935027994	0.0994977506655719	0.11286236927313052	3.8650502967831783e-19	2.192581790920765e-18	19	22	22
ENSG00000128951	DUT	2.1133201122283936	NA	0.03457337843940314	0.000536531842355972	0.4349928013495855	7.167043510671775e-85	3.7586430937159104e-83	1	2	2
ENSG00000115109	EPB41L5	2.1128500057033928	NA	0.03461360806840581	0.030196806856936025	0.060849279680331866	9.579969597552214e-11	3.4018446439079915e-10	14	15	15
ENSG00000171105	INSR	2.1126716518649253	NA	0.03462888125721505	0.04929144003570023	0.07947080712330663	1.0486319850722056e-13	4.4380527917086013e-13	9	10	10
ENSG00000270419	CAHM	-2.106727747680467	NA	0.03514118555607423	0.011980587476982626	0.013913973996453199	0.0022264412823048076	0.004032661760693404	8	10	10
ENSG00000204634	TBC1D8	2.1062196939908193	NA	0.035185273221435796	0.009908301508634402	0.01749967384532505	0.0005972708764901604	0.0011635349609144339	13	16	16
ENSG00000183281	PLGLB1	2.1052515143675765	NA	0.035269420215210144	0.3633770576947436	0.44300304969540705	6.0285892933603125e-87	3.303012070026709e-85	8	13	13
ENSG00000204261	PSMB8-AS1	2.1045092469917672	NA	0.035334048847741974	0.02425509492334184	0.09920353084966195	6.772297745267036e-17	3.431977956075189e-16	12	15	15
ENSG00000186827	TNFRSF4	-2.1036937247835215	NA	0.03540517220995052	0.037225594439944214	0.04828357725094551	9.058637043231475e-09	2.7935005692209416e-08	12	16	16
ENSG00000273033	LINC02035	2.103186584676704	NA	0.035449462512632715	0.01717656333688082	0.043907163643122006	4.3855257580056114e-08	1.2827457142083957e-07	10	14	14
ENSG00000133256	PDE6B	2.1026785373687744	NA	0.03549387943695086	0.006019778225974288	0.020616307017933055	0.0001922615360212412	0.0003995023726194433	1	2	2
ENSG00000035928	RFC1	2.1023043418065464	NA	0.0355266244964251	0.007158599182683392	0.015156227556132681	0.0014087969317712777	0.002621469030267539	6	7	7
ENSG00000278259	MYO19	2.100818319562895	NA	0.03565691767647303	0.012365745603549418	0.1126218346082992	4.235755748978293e-19	2.3973259187864273e-18	8	15	15
ENSG00000067182	TNFRSF1A	2.0992476196731222	NA	0.03579507821750799	0.002609755986813576	0.020905143203001658	0.00017314779203039612	0.00036171415343272785	7	10	10
ENSG00000073861	TBX21	-2.09538732201419	NA	0.036136575610202205	0.006045073937487372	0.012025808106979945	0.004485800298429874	0.007817783467253446	4	5	5
ENSG00000120860	WASHC3	-2.0936595927808748	NA	0.03629031487091618	0.06133409999202814	0.161033513406077	2.590107806160195e-27	2.1211919182350135e-26	4	6	6
ENSG00000267731	AC005332.2	2.0931412820881916	NA	0.036336544496767695	0.02131112555066652	0.10627312020376185	4.7129960319581765e-18	2.539213602012277e-17	4	10	10
ENSG00000140307	GTF2A2	-2.0928434204912847	NA	0.03636313433462316	0.09936295291951337	0.17458811448485093	1.0799145440267479e-29	9.731715457443352e-29	5	5	5
ENSG00000175826	CTDNEP1	2.092366032549594	NA	0.03640578491424352	0.04252596645994543	0.14075750026425313	8.052729995740384e-24	5.71117728275235e-23	9	11	11
ENSG00000258811	AL583810.2	-2.092362587396821	NA	0.03640609286441015	0.02341361850624471	0.06938419339783626	4.263664779785623e-12	1.6449400969301158e-11	15	23	23
ENSG00000163958	ZDHHC19	-2.092204903060179	NA	0.03642019009238956	0.021722000825286757	0.027428097170679077	1.642889241017395e-05	3.8290170690686745e-05	6	6	6
ENSG00000244879	GABPB1-AS1	2.091182556264612	NA	0.03651170240328105	0.01003617468733309	0.7204068419013817	5.014335697962397e-187	9.554538098261905e-184	28	33	33
ENSG00000175895	PLEKHF2	2.090045177416303	NA	0.03661374162817018	0.053191070574093974	0.09858897620920591	8.530502086589581e-17	4.2963166015543236e-16	14	17	17
ENSG00000160194	NDUFV3	-2.0870099048967425	NA	0.03688723921117867	0.3127266805494318	0.22388211228330449	1.1168896009148932e-38	1.4001125560006947e-37	20	25	25
ENSG00000196267	ZNF836	-2.085533228445524	NA	0.0370209251925802	0.013470759031940099	0.019046813230177862	0.00033994014957063696	0.0006844703093796939	15	20	20
ENSG00000133983	COX16	-2.08547601900294	NA	0.037026112749432225	0.029593587334574397	0.0306644344968889	5.1277953402156265e-06	1.2530145666765143e-05	9	9	9
ENSG00000027697	IFNGR1	-2.084359787891301	NA	0.03712745269874084	0.04298476813363783	0.04702460921999861	1.4264008177939825e-08	4.3363495168142186e-08	23	34	34
ENSG00000176472	ZNF575	-2.083963143194872	NA	0.037163519942228204	0.15214596535773822	0.09504461353348531	3.220571756330627e-16	1.5699142992982922e-15	7	8	8
ENSG00000089053	ANAPC5	2.0833127983162827	NA	0.037222720911481745	0.03625020517382432	0.08284725433426897	3.0120781254489835e-14	1.3156935245370509e-13	31	40	40
ENSG00000204469	PRRC2A	2.0826186623197405	NA	0.03728599674626531	0.05391212900370326	0.11791896508283789	5.606741784859378e-20	3.3269901338599815e-19	3	3	3
ENSG00000240057	AC078785.1	-2.0826151672242377	NA	0.037286315582634004	0.03995634784797599	0.019407510753763617	0.00029816429529206593	0.0006055447062960253	9	10	10
ENSG00000131355	ADGRE3	2.0814668946922508	NA	0.03739119123122418	0.07433013351525586	0.04242969918009807	7.464329795024568e-08	2.1437915199275886e-07	31	36	36
ENSG00000108883	EFTUD2	2.08100262213302	NA	0.03743366605035788	0.04266024779796886	0.07090004714714516	2.4479636017113584e-12	9.577943829739468e-12	8	9	9
ENSG00000137411	VARS2	2.0804877539192512	NA	0.03748081771848962	0.40205723630509915	0.5482923257338581	2.1965722017726875e-117	2.853713385469683e-115	30	40	40
ENSG00000110063	DCPS	2.080163463179453	NA	0.037510542223841266	0.06191819303892768	0.12230277275764573	1.0429801372655165e-20	6.39473234678811e-20	21	31	31
ENSG00000127366	TAS2R5	2.0795790396784763	NA	0.03756416116451041	0.07191720616899507	0.06046612718788116	1.1011381792686816e-10	3.8975064264764956e-10	19	20	20
ENSG00000245060	LINC00847	2.079179025072198	NA	0.037600898779123024	0.03189013837640327	0.23038845344917389	6.617986589706419e-40	8.637127247098583e-39	17	27	27
ENSG00000230730	AC074011.1	2.078719811274293	NA	0.03764311097694286	0.35997824239137344	0.43074617549735567	8.782451958829301e-84	4.455925107750405e-82	23	28	28
ENSG00000119636	BBOF1	2.077795714137812	NA	0.03772817875209559	0.03171215233522424	0.0430858922449618	5.894190874045649e-08	1.709155889398188e-07	7	7	7
ENSG00000168404	MLKL	2.075431672503246	NA	0.03794654532841145	0.05939213508399019	0.067322063177893	9.060263712076009e-12	3.432172794309509e-11	9	15	15
ENSG00000092010	PSME1	-2.0746642142706078	NA	0.038017666196903395	0.007933762234822835	0.054639681271920856	9.111402107010798e-10	3.02168699928695e-09	6	15	15
ENSG00000132254	ARFIP2	-2.0743324205230103	NA	0.03804844882665413	0.000532591020479228	0.01095093156548573	0.006706003957351479	0.011372751371105667	3	3	3
ENSG00000188566	NDOR1	-2.0732221356884346	NA	0.03815161124118257	0.0074294027075609585	0.11827516710815358	4.8919680599341495e-20	2.9098980319046386e-19	6	9	9
ENSG00000214688	C10orf105	2.0726471809240765	NA	0.038205126724026484	0.007166215646781656	0.02477130806106683	4.2797168346213757e-05	9.578812842198118e-05	6	11	11
ENSG00000119314	PTBP3	2.072395791855894	NA	0.038228545493420696	0.014503906524021903	0.022644950650016846	9.223730909732855e-05	0.00019856610767136418	11	15	15
ENSG00000135968	GCC2	2.0718658822799623	NA	0.03827795050971558	0.3249140936346063	0.48620804680690816	1.1175154342796298e-98	8.872348232621006e-97	25	29	29
ENSG00000145476	CYP4V2	2.0707834890140195	NA	0.03837903388626819	0.2236715180429822	0.47191687768204943	1.0821768113556159e-94	7.483165378200588e-93	66	85	85
ENSG00000171136	RLN3	2.0698878616342657	NA	0.03846284690151185	0.013502486170663556	0.01208017564428532	0.004395800530108778	0.007671848492859295	8	8	8
ENSG00000143126	CELSR2	-2.067807945108351	NA	0.03865808629315735	0.036458305841903044	0.045628411313476724	2.3592856173527033e-08	7.046218922323495e-08	10	10	10
ENSG00000095261	PSMD5	-2.067694643676241	NA	0.03866874591292806	0.043581037836280125	0.03845895423827443	3.113328524137426e-07	8.468985042670994e-07	8	9	9
ENSG00000132507	EIF5A	2.0670739480387255	NA	0.038727186499944215	0.17591812620244685	0.07491865935431766	5.604309047246318e-13	2.2747525645260857e-12	16	21	21
ENSG00000182165	TP53TG1	2.066450455964708	NA	0.038785965917584354	0.04419353741416268	0.040222887461776595	1.651104362931843e-07	4.602533927164853e-07	19	23	23
ENSG00000071242	RPS6KA2	2.0662837677223203	NA	0.03880169320705631	0.05676493473445247	0.16348998717780752	9.654949338321636e-28	8.088555261498668e-27	9	13	13
ENSG00000168411	RFWD3	-2.0661177730190263	NA	0.03881736044409881	0.32955897433173237	0.36041522996546466	7.582543322725297e-67	2.309645389723199e-65	18	20	20
ENSG00000179941	BBS10	-2.064825424863775	NA	0.038939521283190885	0.002430238325856471	0.020848794470106992	0.0001767205493856011	0.00036868378362696754	9	10	10
ENSG00000260388	LINC00562	2.06329629780452	NA	0.03908448560380446	0.010076319481321844	0.014408912564001852	0.0018548282027880392	0.0033994281126014836	4	6	6
ENSG00000230970	HHATL-AS1	2.0632677871232556	NA	0.039087192820486075	0.011373030443671637	0.022718776258869606	8.980795639951018e-05	0.00019365228772729787	10	12	12
ENSG00000214274	ANG	2.062251589151084	NA	0.03918378941484978	0.02701915015124691	0.08025674872426503	7.846221803767276e-14	3.3454713503929645e-13	7	9	9
ENSG00000184014	DENND5A	2.061194779293465	NA	0.03928446140759908	0.007739062028943854	0.010795586346651868	0.00710892179933267	0.012009742876244307	9	10	10
ENSG00000153885	KCTD15	2.061095689285368	NA	0.039293911999929924	0.04979534306700745	0.09717078676785099	1.4523307767347713e-16	7.202435075252919e-16	28	34	34
ENSG00000077150	NFKB2	-2.059483766555786	NA	0.03944791854540132	4.79734622564617e-05	0.014407573298775267	0.0018557440408902607	0.003400743167047134	1	1	1
ENSG00000198538	ZNF28	-2.058807338927264	NA	0.039512698354579906	0.01380277474957692	0.0505372234269844	4.015974761351142e-09	1.271367014628221e-08	23	32	32
ENSG00000139651	ZNF740	2.058436289242453	NA	0.039548271206277796	0.08029677674921205	0.08536103556540683	1.1870542581833471e-14	5.3137022901556307e-14	8	8	8
ENSG00000066379	ZNRD1	2.057034145327551	NA	0.03968294149859957	0.21365807725290534	0.20189566183576865	1.325044035352941e-34	1.4300302178897158e-33	37	53	53
ENSG00000160013	PTGIR	2.0563188239019055	NA	0.03975179503743564	0.01294644920329208	0.010721674298969981	0.007309204456783495	0.012322605901433362	8	9	9
ENSG00000255837	TAS2R20	-2.0559240657804367	NA	0.03978983602493997	0.1046555448122451	0.0732887912849752	1.0196777266772984e-12	4.086574745218273e-12	9	11	11
ENSG00000127533	F2RL3	2.052749579911075	NA	0.040096870818728314	0.011193674366222012	0.022747632379251294	8.887594327953402e-05	0.0001917872846735534	9	12	12
ENSG00000272849	AC084018.1	2.051938918971317	NA	0.040175598920488685	0.04254402447471641	0.041079366185164085	1.213354175515661e-07	3.4206494749166645e-07	10	13	13
ENSG00000127511	SIN3B	-2.049794289206823	NA	0.040384509134240826	0.11149684192821743	0.18819389197253134	4.0402383382822147e-32	4.011930935912085e-31	13	20	20
ENSG00000138311	ZNF365	-2.049505239410316	NA	0.04041273603807617	0.005086579756627881	0.031029968375813403	4.496271802041221e-06	1.1046785835702707e-05	14	19	19
ENSG00000159625	DRC7	2.047475595196771	NA	0.040611410674436965	0.2746872426741954	0.35961619777053216	1.1518501062335121e-66	3.4837879138974425e-65	7	8	8
ENSG00000161016	RPL8	2.0471978154334534	NA	0.04063866585039779	0.2099549017065539	0.41557203637970236	5.852065879515467e-80	2.6619914527270754e-78	27	37	37
ENSG00000164305	CASP3	2.046309480762798	NA	0.04072593151287247	0.006918076441875244	0.08609163210773849	9.052463340145183e-15	4.084206625102598e-14	5	6	6
ENSG00000185000	DGAT1	-2.0462326113076936	NA	0.04073349025390337	0.02586910617524643	0.06440680872216623	2.6244873759148022e-11	9.668600216877109e-11	17	23	23
ENSG00000006194	ZNF263	2.0462311731267198	NA	0.04073363168470321	0.0034040698396582904	0.06991494610813778	3.511085863866819e-12	1.3616375278030775e-11	10	16	16
ENSG00000204055	AL158151.1	2.0456180123323175	NA	0.04079396788055797	0.061977700835057055	0.017221627634693492	0.000661084448403088	0.0012799974264044887	13	15	15
ENSG00000258831	AC103996.2	-2.042728846139817	NA	0.04107928762829613	0.02697569599518266	0.03639492762800252	6.537764312698976e-07	1.730187040099919e-06	29	40	40
ENSG00000273245	AC092653.1	-2.0426292108850053	NA	0.04108915719456255	0.009790998756349046	0.08740185426181234	5.5652652099897344e-15	2.5409673345610746e-14	7	9	9
ENSG00000170876	TMEM43	-2.0403750576618798	NA	0.041312984211230724	0.057544897021844246	0.0644591037074535	2.5749429272390115e-11	9.494236994027479e-11	10	11	11
ENSG00000232642	AC008073.2	2.039153674749307	NA	0.041434692674501006	0.06971482395470248	0.03817116904597791	3.452672426637634e-07	9.353851413018766e-07	10	11	11
ENSG00000084090	STARD7	2.038950232737225	NA	0.04145499475217192	0.009487017910925832	0.0212293437061819	0.00015395661629992368	0.0003236731657383096	7	10	10
ENSG00000150455	TIRAP	2.036026115066434	NA	0.041747732984257324	0.013160701504709181	0.03301488134643956	2.2028418366799003e-06	5.567654334152337e-06	18	23	23
ENSG00000221995	TIAF1	2.033980045471512	NA	0.04195360740770273	0.07455181946742948	0.06060992869493023	1.0450708915381965e-10	3.7036413967738233e-10	12	16	16
ENSG00000086570	FAT2	-2.03321988188514	NA	0.04203031325735047	0.01454201884102893	0.023182940829264243	7.59376261660735e-05	0.00016509309725177412	7	8	8
ENSG00000133103	COG6	2.0324614263648213	NA	0.04210696499809321	0.02415618713714739	0.1281810730153841	1.0803310792825122e-21	6.959653523146432e-21	2	3	3
ENSG00000143164	DCAF6	-2.0323723487614003	NA	0.0421159751991329	0.0031375000408417034	0.014093500889102646	0.00208365371225519	0.003789646570311195	7	11	11
ENSG00000171169	NAIF1	2.028693154547503	NA	0.04248955357514393	0.0023898095838183558	0.010541966768097297	0.007820509460055242	0.01312911568580395	2	4	4
ENSG00000197894	ADH5	2.0281798246070473	NA	0.0425418982485578	0.19934690430717114	0.22984684192500565	8.380619186270642e-40	1.0871349351388444e-38	9	14	14
ENSG00000105193	RPS16	2.0279567498986335	NA	0.042564662352244695	0.03638197881447198	0.08302055960116933	2.8249809302309967e-14	1.2349120054175725e-13	14	16	16
ENSG00000133318	RTN3	2.0273441664447005	NA	0.042627227644666775	0.004453808786658054	0.06428097610491887	2.7476351801342697e-11	1.0104910080232166e-10	11	13	13
ENSG00000164002	EXO5	-2.026981827984496	NA	0.04266427113006881	0.08488844055923687	0.06880962724933241	5.2607430860881095e-12	2.0214313955483976e-11	22	25	25
ENSG00000167861	HID1	-2.0263553550566793	NA	0.04272838248356446	0.008675090989847823	0.024441617678526772	4.820313842978973e-05	0.00010721603384338057	3	4	4
ENSG00000250326	AC104596.1	2.025329112547032	NA	0.0428335810599147	0.0013042711806426127	0.010721907606892433	0.0073085632869594325	0.012322605901433362	2	3	3
ENSG00000124570	SERPINB6	-2.0248610251908326	NA	0.042881636656062594	0.21831443524149508	0.3975558225494143	1.5168003867932732e-75	5.965965558054551e-74	19	23	23
ENSG00000221968	FADS3	2.023861196008551	NA	0.042984435516735836	0.036072299528026715	0.05862524716216883	2.1487588870068468e-10	7.451782841917173e-10	6	6	6
ENSG00000187742	SECISBP2	2.0238065916585937	NA	0.04299005573433547	0.05258868577830713	0.08617772501833797	8.7678179152956e-15	3.9616147839365666e-14	36	42	42
ENSG00000153012	LGI2	2.0236008562628545	NA	0.043011236873593435	0.002660929489427043	0.034013811818056426	1.5383952068069407e-06	3.939366791329286e-06	5	7	7
ENSG00000258745	AL358334.3	-2.0235146338718235	NA	0.043020116376488775	0.004223908757629829	0.0115202166113237	0.005417888551732834	0.00930789128167365	6	6	6
ENSG00000188687	SLC4A5	-2.0234054986235703	NA	0.043031357752431006	0.02702976876467231	0.01566764138815841	0.0011675793672589474	0.0021976532289675874	8	9	9
ENSG00000251442	LINC01094	-2.0208219415614597	NA	0.04329820062490441	0.10148828406502525	0.14264912228666538	3.8318959401159555e-24	2.761058129287753e-23	16	22	22
ENSG00000278311	GGNBP2	-2.0202040379926642	NA	0.04336222761618414	0.05012901746992207	0.16915447779192777	9.815097569281009e-29	8.51386485663126e-28	16	26	26
ENSG00000179526	SHARPIN	-2.017992418383863	NA	0.04359205093338544	0.0014260243898396828	0.01215067028275634	0.004281827511814355	0.007481310239440079	7	10	10
ENSG00000126934	MAP2K2	-2.0172452498195197	NA	0.04366992606394847	0.026304111955856798	0.055289366894484944	7.201483079836029e-10	2.406434788310757e-09	8	8	8
ENSG00000075407	ZNF37A	-2.0166894250866196	NA	0.043727934188698483	0.011637624525854786	0.01673138927636716	0.0007907999465877196	0.001517277722536675	4	4	4
ENSG00000143184	XCL1	-2.0137652856887214	NA	0.04403418199062277	0.14713645863793273	0.21916850122639747	8.528390460318128e-38	1.0321338602963696e-36	19	29	29
ENSG00000148399	DPH7	-2.013712236270209	NA	0.04403975458461257	0.031192334532154753	0.04403851392030735	4.1829433277724454e-08	1.2243265937526824e-07	6	6	6
ENSG00000176058	TPRN	2.0123827443900786	NA	0.044179606046968446	0.005813470875857853	0.010343112369749437	0.008428974239272417	0.01410091495749514	8	12	12
ENSG00000008988	RPS20	-2.0107065634056887	NA	0.04435646036253876	0.057152537326789585	0.05924825321843627	1.713828229333181e-10	5.985833055974485e-10	10	11	11
ENSG00000182400	TRAPPC6B	-2.0086982225045995	NA	0.04456914734986622	0.005692867927300139	0.011703493090819455	0.005059174615782357	0.008738018479811828	4	5	5
ENSG00000112893	MAN2A1	-2.0082174633349377	NA	0.044620188066579504	0.011470854180993013	0.06010570301983478	1.2552125819124595e-10	4.4264117966721714e-10	5	9	9
ENSG00000072778	ACADVL	-2.0075497214124187	NA	0.044691161966220645	0.006164645445436693	0.1824415690262407	4.33759758069134e-31	4.121078166829683e-30	6	7	7
ENSG00000110274	CEP164	2.006578013198059	NA	0.04479461437114967	0.028107318011668648	0.18043500748026445	9.88981557878294e-31	9.308476803542736e-30	28	36	36
ENSG00000156876	SASS6	-2.0055359240320083	NA	0.04490578423029346	0.05338843103313455	0.04050755542050342	1.490428363755519e-07	4.169552367054387e-07	5	6	6
ENSG00000138107	ACTR1A	-2.005476386093695	NA	0.044912142745594505	0.022250519610851966	0.022979517478410264	8.173019568988517e-05	0.00017730438025121326	13	17	17
ENSG00000181790	ADGRB1	-2.0053636792322145	NA	0.04492418165912103	0.006458770575551356	0.03306964283733788	2.1599101089512566e-06	5.463170864071549e-06	12	13	13
ENSG00000151148	UBE3B	2.0038684839339527	NA	0.04508415036739822	0.08875436170358017	0.08841045300826778	3.82534959466058e-15	1.765839036307787e-14	21	25	25
ENSG00000104660	LEPROTL1	-2.003440168163327	NA	0.04513006363118181	0.14393419597914167	0.1723826427027718	2.649520991623213e-29	2.35057607270287e-28	9	9	9
ENSG00000166025	AMOTL1	-2.0029177432242142	NA	0.04518611827703092	0.028760213920881267	0.056060317937957585	5.44673125552329e-10	1.8408749369524813e-09	4	4	4
ENSG00000086102	NFX1	2.0028165906842026	NA	0.04519697842434276	0.016042004621780674	0.11682196700794403	8.530522233238367e-20	5.015188396772364e-19	4	5	5
ENSG00000049167	ERCC8	2.0027853481485214	NA	0.04520033319454978	0.05680397131278826	0.0738793496474426	8.209521843658392e-13	3.3048143215234213e-12	9	11	11
ENSG00000204472	AIF1	2.001256663017401	NA	0.04536473741273074	0.026339527610772608	0.09586836534281616	2.366003991092178e-16	1.1602688716968761e-15	5	8	8
ENSG00000183474	GTF2H2C	-1.9998955634462987	NA	0.04551154233512544	0.10686786659709135	0.17537428476401906	7.83801008460781e-30	7.096833946195318e-29	4	7	7
ENSG00000260711	AL121839.2	1.9995061600550397	NA	0.04555361602912999	0.029084898117064596	0.057018646344432225	3.8484764133792546e-10	1.3139064704965326e-09	11	14	14
ENSG00000060558	GNA15	-1.9984878039095626	NA	0.04566380086634956	0.008620622118707342	0.018320353849762317	0.0004428187449440449	0.0008776029882174305	15	19	19
ENSG00000099331	MYO9B	1.9982872464476902	NA	0.04568552737475549	0.031214538255070843	0.06263757003259789	4.998956326643727e-11	1.8040215076938822e-10	24	31	31
ENSG00000204792	LINC01291	1.9982346627931002	NA	0.04569122523408758	0.6923446241121286	0.6867152814413703	1.6383334873066137e-170	1.404789048691056e-167	34	47	47
ENSG00000182809	CRIP2	1.9981682216900647	NA	0.045698425514940466	0.01510445190092471	0.0433180312396955	5.421681850678382e-08	1.5777434593124653e-07	4	9	9
ENSG00000179954	SSC5D	-1.9979164618272498	NA	0.04572571762805035	0.030896799557181814	0.054098929752958665	1.1081219205544837e-09	3.656567792108686e-09	6	8	8
ENSG00000272834	AL022238.3	1.9969486749309584	NA	0.0458307587851781	0.008735121996123122	0.02388872503183768	5.884999916458665e-05	0.00012946999816209064	7	8	8
ENSG00000189367	KIAA0408	1.996917252566122	NA	0.04583417269398305	0.013874566873194556	0.027458326343166056	1.6251051551814776e-05	3.789628543133962e-05	7	7	7
ENSG00000148334	PTGES2	-1.996840476989746	NA	0.045842514941123944	0.005833851779105234	0.015930237970750133	0.00106037841154427	0.0020048984982990836	1	1	1
ENSG00000080815	PSEN1	-1.996019922013294	NA	0.04593175436130654	0.17995033045815828	0.2944422283149018	1.4562344543290967e-52	2.900460471229928e-51	7	10	10
ENSG00000147650	LRP12	-1.9957103004487116	NA	0.04596546524287653	0.03392088383480618	0.04665903232476414	1.627332645178316e-08	4.9271058496050383e-08	7	7	7
ENSG00000268069	AC004466.1	-1.9950570761932582	NA	0.04603665515767066	0.03185973335079139	0.05967008049146502	1.4704160511449307e-10	5.154571721399104e-10	11	15	15
ENSG00000237149	ZNF503-AS2	-1.994129553594796	NA	0.04613789826898922	0.011484852645491988	0.03806423359063751	3.58798071298153e-07	9.706622692367922e-07	7	8	8
ENSG00000247796	AC008966.1	-1.9940140322252746	NA	0.046150521047772425	0.08277325260296517	0.046128453072668246	1.970276669005859e-08	5.9288076148063654e-08	14	19	19
ENSG00000162408	NOL9	-1.993763491121738	NA	0.04617790714409748	0.0006999154794977142	0.04788723092204347	1.0450837170398046e-08	3.2055340124334835e-08	2	7	7
ENSG00000133812	SBF2	-1.993589786474057	NA	0.046196902448480376	0.02473897654569063	0.05879662930791349	2.019168000597047e-10	7.019402400616006e-10	23	29	29
ENSG00000142252	GEMIN7	1.9929238260440774	NA	0.04626978888813741	0.05585451655707691	0.058728415891160526	2.0697858533930705e-10	7.186628386280172e-10	10	11	11
ENSG00000258733	LINC02328	-1.9928728019641482	NA	0.046275377240405265	0.003989132498740953	0.02371904221726885	6.256847078849285e-05	0.0001372281245110454	8	9	9
ENSG00000223573	TINCR	1.991640678352876	NA	0.046410496777781925	0.04863212930243673	0.05419281900204542	1.0711019694767967e-09	3.5371322308025393e-09	15	20	20
ENSG00000274922	AL139384.1	-1.9909747756592469	NA	0.046483660450579785	0.020167969868702878	0.22830463533846268	1.640195458958622e-39	2.1101059209063322e-38	14	21	21
ENSG00000171208	NETO2	1.9908103345808605	NA	0.04650174276555835	0.02187043149702778	0.01659681978729325	0.00083069937734948	0.0015913386530569964	19	25	25
ENSG00000092931	MFSD11	-1.9904986071518167	NA	0.04653603727371421	0.04772007880153841	0.04361765765139982	4.8673115628375087e-08	1.419308382776746e-07	12	12	12
ENSG00000102886	GDPD3	-1.9902436026957155	NA	0.04656410726577769	0.11601527280744042	0.13304460203133742	1.6374978962022367e-22	1.0939404527453118e-21	14	19	19
ENSG00000231925	TAPBP	-1.9891290261551062	NA	0.04668696325046151	0.045512754241344086	0.08539438643152966	1.1724632141330663e-14	5.251128665230597e-14	2	3	3
ENSG00000278970	HEIH	-1.9878424757741757	NA	0.046829114389697266	0.5803703348053432	0.37181297815334646	1.8401415360355892e-69	6.068574461821985e-68	49	70	70
ENSG00000197933	ZNF823	1.9873323724732352	NA	0.04688557651423237	0.01772563478658523	0.018277991443466705	0.0004497047024630222	0.0008902211638622149	11	14	14
ENSG00000267852	AC119396.2	-1.9855806261046076	NA	0.0470799094411791	0.012664219642778102	0.016411731122148877	0.000888914690185205	0.0016949074963293394	6	8	8
ENSG00000141497	ZMYND15	-1.9855627551196233	NA	0.047081895475059705	0.13963849858739905	0.20155097473223837	1.5318946419170405e-34	1.646018873072389e-33	17	22	22
ENSG00000148429	USP6NL	1.9847939453708028	NA	0.04716740140390738	0.02080029908940702	0.037559232808432985	4.30216284422902e-07	1.15517825111435e-06	23	25	25
ENSG00000061938	TNK2	-1.9842947318989332	NA	0.0472229931292536	0.04065096706460057	0.05750800396801307	3.22273555600111e-10	1.1071052093321922e-09	14	19	19
ENSG00000239887	C1orf226	1.9839240378146488	NA	0.04726430875560526	0.07926826701609102	0.08865038748217152	3.4987838177723473e-15	1.6185768462632312e-14	25	30	30
ENSG00000248932	AC046134.2	1.9834961656355852	NA	0.04731203494493757	0.015887976924005343	0.022208366214194305	0.0001080138462422153	0.0002308198690601558	20	27	27
ENSG00000120899	PTK2B	-1.9834868429873806	NA	0.04731307527299576	0.06291902867715826	0.11584852174031816	1.2374861973947445e-19	7.201103087588217e-19	14	14	14
ENSG00000150681	RGS18	-1.9830802311520979	NA	0.047358468407990933	0.018815422883591	0.04815802071078193	9.478350429445782e-09	2.9155915966738243e-08	6	8	8
ENSG00000215193	PEX26	1.9826688900817646	NA	0.04740442676167148	0.010208499657132226	0.01036144221763094	0.008370920891432411	0.014009263429996527	9	10	10
ENSG00000183397	C19orf71	1.9817141234188242	NA	0.04751124558426607	0.04030407344694813	0.10999515574248869	1.1498961873197354e-18	6.3817377722803056e-18	5	6	6
ENSG00000205269	TMEM170B	-1.981574175967565	NA	0.04752691982873702	0.014114427545004775	0.17130548164567513	4.1036862420909655e-29	3.612634259015296e-28	10	16	16
ENSG00000115425	PECR	1.9813991929058898	NA	0.047546524210284616	0.014095816147378861	0.01566879840665523	0.0011670838166067867	0.002196961621403928	7	8	8
ENSG00000100297	MCM5	-1.979311160353123	NA	0.04778098383678465	0.04155800918883567	0.0896686710355211	2.395241832191148e-15	1.116802669392224e-14	6	7	7
ENSG00000157193	LRP8	1.9770817756652832	NA	0.04803238741250443	6.872981686466005e-06	0.03584320097813859	7.97157442497627e-07	2.0915625736523573e-06	1	2	2
ENSG00000148600	CDHR1	1.9759881502085708	NA	0.04815611931216616	0.04345970035187819	0.053959557712869186	1.1654438087365764e-09	3.837595214290236e-09	12	15	15
ENSG00000127914	AKAP9	1.9759096629570527	NA	0.04816500958570159	0.03153497951236835	0.03714467593143036	4.993441700574061e-07	1.3328020501656746e-06	20	24	24
ENSG00000240875	LINC00886	-1.9754202553026197	NA	0.04822047604229276	0.31258331631626285	0.2573227433019721	4.261285706584937e-45	6.625275483429292e-44	20	24	24
ENSG00000143570	SLC39A1	-1.9729277478582334	NA	0.048503794736406834	0.07916927592193107	0.08937180053981798	2.675121089580296e-15	1.243579603285782e-14	11	12	12
ENSG00000154027	AK5	-1.9728039760751326	NA	0.048517900002445234	0.19025705575592336	0.23961090760246873	1.1576734882900873e-41	1.603630262575663e-40	10	14	14
ENSG00000197375	SLC22A5	1.9715496341689172	NA	0.04866104162360867	0.1916060061716159	0.22373300767936102	1.1912903072443532e-38	1.4901121428835458e-37	8	8	8
ENSG00000076662	ICAM3	1.971134023208993	NA	0.048708548002551824	0.007574442981376455	0.0996977565517424	5.624459658280242e-17	2.867237178354574e-16	11	16	16
ENSG00000149575	SCN2B	1.9705106290841998	NA	0.04877987802537596	0.010981853785564124	0.01625776265977548	0.0009404650329561547	0.001788625357676067	2	3	3
ENSG00000143674	MAP3K21	1.9698807992381613	NA	0.048852033475141145	0.022424797758038725	0.033904042619725336	1.6002964595373818e-06	4.090547620302066e-06	14	19	19
ENSG00000010282	HHATL	1.9692002233289632	NA	0.048930103263963375	0.030962038308133738	0.020058915619927512	0.00023534894753090934	0.000484048824803018	31	40	40
ENSG00000145423	SFRP2	-1.9688500069807746	NA	0.048970317851795654	0.017816911734560948	0.018654161336505094	0.00039214101869343676	0.0007835053395751773	5	6	6
ENSG00000144401	METTL21A	-1.9665751002972676	NA	0.04923221640625518	0.02096293819240303	0.017255126386817393	0.0006530461176808593	0.0012650048426645268	8	11	11
ENSG00000167785	ZNF558	1.9662027359008791	NA	0.04927519657899613	0.0008454569608999019	0.03937107790936381	2.2428676246639978e-07	6.178785043431791e-07	1	2	2
ENSG00000105671	DDX49	-1.966097116470337	NA	0.0492873934352968	0.0076694599653313895	0.04602659758199893	2.043940772020997e-08	6.144003558174948e-08	1	3	3
ENSG00000231607	DLEU2	1.9658865456404497	NA	0.0493117175636318	0.013514714783924669	0.01526441574186599	0.001353886169822178	0.0025255949011509333	3	7	7
ENSG00000176125	UFSP1	1.9657720512183638	NA	0.04932494763457006	0.06877176244731532	0.07990647261415891	8.929144051519699e-14	3.7930614649371146e-13	12	14	14
ENSG00000140320	BAHD1	1.965566746720583	NA	0.049348678458514476	0.033602386050527976	0.05169195830163634	2.646161646176324e-09	8.504315230561803e-09	12	15	15
ENSG00000176022	B3GALT6	-1.9642715784229219	NA	0.049498605849209745	0.06998000831458386	0.11451967429783635	2.0550945330251464e-19	1.181059522347461e-18	8	10	10
ENSG00000176046	NUPR1	-1.9629788291347365	NA	0.04964863405820953	0.056470678121346714	0.04509405150982368	2.8601323055441075e-08	8.497645340917516e-08	29	39	39
ENSG00000102962	CCL22	-1.96212401228998	NA	0.04974804795633224	0.00759188751440325	0.011619649835995975	0.005220178444448451	0.008992550491596835	5	8	8
ENSG00000198929	NOS1AP	1.9617935560384698	NA	0.049786524230842524	0.03402234123051124	0.07148021473828062	1.979233686711756e-12	7.791983125211181e-12	3	3	3
ENSG00000107331	ABCA2	-1.9612587995706379	NA	0.049848840818888684	0.056538215846330356	0.09641260349642938	1.9296601769488834e-16	9.51458952688223e-16	2	4	4
ENSG00000132141	CCT6B	1.9607446678929996	NA	0.04990881560207595	0.08385983077711819	0.027146396660765917	1.8182796572757378e-05	4.220013241659443e-05	8	9	9
ENSG00000099804	CDC34	-1.960624122700516	NA	0.04992288626131238	0.1198333883200496	0.1832555814772606	3.1031350073294036e-31	2.9646608490636178e-30	12	16	16
ENSG00000109519	GRPEL1	1.95878222647878	NA	0.050138295931511444	0.015852155573050492	0.017667966211404984	0.0005616981580061283	0.0010976027474529505	8	10	10
ENSG00000245648	AC022075.1	-1.9585147994004894	NA	0.05016963619304206	0.014962832104153336	0.017182202888355536	0.0006706725471723838	0.001297829328758656	7	11	11
ENSG00000122557	HERPUD2	1.9584000967388489	NA	0.050183083435859706	0.013316870562984398	0.11115124982626298	7.411424398666095e-19	4.150833344635038e-18	2	2	2
ENSG00000064932	SBNO2	1.956767878499674	NA	0.050374765230776435	0.01672810257531097	0.06423843478784703	2.7905598519680555e-11	1.0256174646678136e-10	10	11	11
ENSG00000169567	HINT1	1.9563945785463952	NA	0.05041869032910541	0.03834709512213939	0.03344664270304817	1.8862165326013446e-06	4.794949202131702e-06	12	16	16
ENSG00000100865	CINP	1.955768327927164	NA	0.050492451467204005	0.09825494732419465	0.04189351278036097	9.052807545580649e-08	2.580132900102419e-07	29	32	32
ENSG00000100426	ZBED4	1.955667720598424	NA	0.05050430963930463	0.03721977467648513	0.07419875347147786	7.300964892891611e-13	2.9452892718936305e-12	9	11	11
ENSG00000065675	PRKCQ	-1.9556325700014485	NA	0.05050845324563881	0.002434510015319567	0.014325133423605627	0.0019130085462472645	0.0034989530247007614	4	7	7
ENSG00000119203	CPSF3	-1.95498440805235	NA	0.05058491063927287	0.2062236459717044	0.04059916372126076	1.4421211493596387e-07	4.041002547445824e-07	25	31	31
ENSG00000267123	SCAT1	1.954900071276999	NA	0.050594866158381185	0.09883425955974949	0.2095255400779572	5.258939153765925e-36	5.976510771897405e-35	12	16	16
ENSG00000143376	SNX27	1.9548096185536703	NA	0.050605545457822795	0.14049937706773952	0.030911102706876446	4.69259252547637e-06	1.1506043640176475e-05	4	5	5
ENSG00000121297	TSHZ3	-1.9547845760646065	NA	0.05060850243270478	0.042755863376517406	0.08630236014115847	8.371487883636455e-15	3.7869334137821574e-14	25	33	33
ENSG00000135932	CAB39	-1.9546724092666459	NA	0.05062174867536964	0.012894160643730418	0.028310503786096817	1.1958081901521323e-05	2.828539952126747e-05	6	8	8
ENSG00000167780	SOAT2	-1.9545348376812717	NA	0.050637999040688185	0.05049615449284861	0.055450925765563555	6.792198492860533e-10	2.275874964884826e-09	8	10	10
ENSG00000156735	BAG4	1.9541814274474945	NA	0.050679764945168466	0.010632221179545556	0.033311031385221804	1.9804243144022843e-06	5.026982914103726e-06	4	5	5
ENSG00000101138	CSTF1	1.9532873365299528	NA	0.05078555718730368	0.012693661958720574	0.010802929839849582	0.007089330737656636	0.011979006091247774	12	16	16
ENSG00000112234	FBXL4	-1.9522592170913393	NA	0.05090743678589496	0.00310484445624466	0.01026896495482026	0.008668034598159709	0.014471196001152731	3	5	5
ENSG00000115107	STEAP3	1.9513447735258311	NA	0.05101604629733269	0.1793664399766777	0.1426048585271783	3.8991370039774196e-24	2.8083284536416956e-23	40	48	48
ENSG00000116062	MSH6	1.9509636251298466	NA	0.051061372989935586	0.10562525682866039	0.15638480105892685	1.663761044374551e-26	1.3196964916734124e-25	7	8	8
ENSG00000137806	NDUFAF1	-1.950854604502871	NA	0.05107434407383077	0.1456472315926587	0.13019213262534815	4.95748841616298e-22	3.2411730403651902e-21	12	15	15
ENSG00000249476	AC008467.1	-1.9496557349723875	NA	0.051217165564795546	0.21396480263711876	0.3305229975351479	3.3434642499333303e-60	8.346007048341584e-59	11	12	12
ENSG00000267751	AC009005.1	-1.9486091840633488	NA	0.05134211451935582	0.23761863659405094	0.4677916121960878	1.4619128855747082e-93	9.75499769444384e-92	22	33	33
ENSG00000131873	CHSY1	1.9480969524611471	NA	0.05140336340829129	0.027372525531678817	0.21605346855269184	3.2468299558346335e-37	3.845296057500562e-36	9	13	13
ENSG00000138449	SLC40A1	1.9471595722516524	NA	0.051515606816264096	0.02913488613735907	0.05404159856882503	1.1313525803818848e-09	3.729635794111677e-09	7	7	7
ENSG00000214562	NUTM2D	1.94699439982172	NA	0.05153540606934658	0.051859179478282606	0.14849332973583382	3.825648830233877e-25	2.8749365376722504e-24	2	5	5
ENSG00000187037	GPR141	1.9465980581295554	NA	0.051582941606658474	0.0103788996979416	0.06494665685663133	2.1556866136810237e-11	7.979250968706211e-11	7	9	9
ENSG00000231769	AL035701.1	-1.94623194379509	NA	0.05162688440097342	0.06871624761142801	0.11369877322132597	2.810401275646221e-19	1.6049141350668345e-18	11	12	12
ENSG00000149269	PAK1	-1.9452331722636398	NA	0.05174692106440413	0.028986623826293894	0.044899888597566474	3.0673277533606535e-08	9.083336840335323e-08	4	5	5
ENSG00000143575	HAX1	1.9438101563621573	NA	0.05191834855865562	0.0478480623964221	0.04133341607151107	1.1073820311225496e-07	3.130645310207814e-07	6	7	7
ENSG00000240230	COX19	-1.9428780195815096	NA	0.052030898291086904	0.007788894218921346	0.01709276916642032	0.0006929454196207131	0.0013382118244454515	6	9	9
ENSG00000079246	XRCC5	-1.942347451280694	NA	0.05209505221504869	0.027285763185634436	0.030939710798513306	4.6445728759924816e-06	1.1393188420883289e-05	7	7	7
ENSG00000018189	RUFY3	1.9422238091000144	NA	0.0521100119711487	0.006627940709966139	0.025176702027805427	3.697544280049531e-05	8.329066972096335e-05	5	5	5
ENSG00000142669	SH3BGRL3	1.942066622414362	NA	0.052129035542547705	0.019472841020360006	0.05824322268805545	2.4682867075091465e-10	8.534001763523055e-10	6	7	7
ENSG00000137513	NARS2	1.941435982712405	NA	0.052205417334070074	0.012181631388825774	0.12752050939988718	1.3948183588909314e-21	8.931941761247417e-21	27	38	38
ENSG00000116977	LGALS8	-1.9408927321834684	NA	0.05227128974760536	0.03747220151970541	0.0545846234336693	9.294824586860466e-10	3.0795391584248482e-09	26	36	36
ENSG00000179630	LACC1	1.9403988739392108	NA	0.05233123334819967	0.01729211299042963	0.019662537998774255	0.0002717792674045204	0.0005546522261954208	4	4	4
ENSG00000143578	CREB3L4	-1.9402788733335188	NA	0.052345807477146594	0.06581379308664846	0.05545193653671531	6.789712372019953e-10	2.2754891043144455e-09	4	5	5
ENSG00000122218	COPA	1.9395420045759582	NA	0.052435374952342996	0.049119563812372466	0.3303134123406397	3.713099002048047e-60	9.25522307937819e-59	7	8	8
ENSG00000214253	FIS1	-1.93852897342164	NA	0.05255871950864243	0.08179400093910552	0.1182040710752061	5.0269751236932546e-20	2.987096202225074e-19	3	3	3
ENSG00000272573	MUSTN1	1.9377372044740206	NA	0.05265529243153085	0.1318911963198035	0.13712733479521966	3.334581571345535e-23	2.3002710927998624e-22	19	20	20
ENSG00000224616	RTCA-AS1	1.9373987197335152	NA	0.052696623020061124	0.002342712878582643	0.021901263331554583	0.00012070867852758519	0.00025650684661010005	4	4	4
ENSG00000136068	FLNB	1.9370645581018449	NA	0.052737452331938446	0.06348815770180151	0.1624798958069	1.4491736785784279e-27	1.2006292042396765e-26	8	9	9
ENSG00000070950	RAD18	1.9369265343193205	NA	0.05275432438830426	0.03187584220877096	0.03460068890195472	1.2458638553108417e-06	3.217184046788981e-06	28	32	32
ENSG00000064547	LPAR2	-1.9366693879061767	NA	0.05278577005241336	0.09208276051655911	0.24768176353388058	3.2257152370413008e-43	4.6879483559340057e-42	13	17	17
ENSG00000259248	USP3-AS1	1.9365582305848428	NA	0.05279936799679466	0.010728312545613395	0.01280213670375602	0.003360510133593056	0.005943012094564022	5	6	6
ENSG00000154127	UBASH3B	-1.9358835002123584	NA	0.052881971016876965	0.06492141483861637	0.10321208404054405	1.4977487718766233e-17	7.871557980052778e-17	18	20	20
ENSG00000269480	AC020913.2	-1.9357667379064176	NA	0.0528962764513525	0.006507756697458228	0.013429076470322302	0.0026636269893782773	0.004773097099357166	3	3	3
ENSG00000124226	RNF114	-1.9356379480800248	NA	0.05291205921903505	0.06886084978338008	0.03135127692913968	4.005755739511615e-06	9.882708268865586e-06	6	8	8
ENSG00000127311	HELB	-1.9346012400935926	NA	0.05303924774250767	0.25955900866521003	0.2278433603510263	2.004510793250368e-39	2.5672408957020586e-38	5	5	5
ENSG00000093144	ECHDC1	1.9340717030514532	NA	0.053104312497600344	0.009622131295875773	0.04903236569753596	6.91402732939356e-09	2.15305347143218e-08	3	4	4
ENSG00000108846	ABCC3	-1.9340604500054397	NA	0.053105695894093106	0.14843208483952408	0.35028137955339983	1.4663624967310047e-64	4.108929813143791e-63	13	18	18
ENSG00000063854	HAGH	-1.9328220168895256	NA	0.05325812712723129	0.02396823574605644	0.04541832732788497	2.5447923228345735e-08	7.584401033070925e-08	10	11	11
ENSG00000160917	CPSF4	-1.930811316443176	NA	0.053506390386356704	0.0005007396901663479	0.029791406726545185	7.019048836138173e-06	1.695347443534275e-05	2	3	3
ENSG00000072518	MARK2	-1.9288137361978073	NA	0.053753989944598665	0.023504842121228633	0.014596162445981758	0.001731173813199094	0.0031823239063727368	9	13	13
ENSG00000006432	MAP3K9	-1.9283503111956313	NA	0.05381156785101375	0.0573977610878595	0.17398299316221708	1.3817622449780935e-29	1.2406199339858286e-28	3	5	5
ENSG00000124275	MTRR	-1.9274262007595109	NA	0.05392653699329484	0.05643159247613049	0.07298479045604672	1.1400081795480144e-12	4.55180448686121e-12	8	10	10
ENSG00000272871	AL159169.2	-1.926796881173823	NA	0.054004948325433594	0.1143013828228749	0.1373543289593059	3.051585070386291e-23	2.10759695417054e-22	22	26	26
ENSG00000275371	AC012645.4	-1.9243120063045753	NA	0.054315486540260624	0.17745846765016884	0.16134494438933017	2.2858643803370677e-27	1.8792084495877455e-26	19	21	21
ENSG00000164587	RPS14	1.9243052221936678	NA	0.05431633639492488	0.005431322039154457	0.029692187861286638	7.274053488842443e-06	1.7547157586180765e-05	10	16	16
ENSG00000231393	AL357874.2	1.9220958932515526	NA	0.054593692735053365	0.03184108912780075	0.025537298706316644	3.246737039587208e-05	7.349299563342269e-05	7	9	9
ENSG00000224051	CPTP	1.921687235882672	NA	0.054645124303146525	0.002740502305792283	0.06370048424937537	3.3947292634394975e-11	1.2389064085704179e-10	3	9	9
ENSG00000136051	WASHC4	1.9214293172639758	NA	0.054677605444453437	0.05788132537592561	0.07696768336120496	2.6377150562288856e-13	1.0905056774172892e-12	12	15	15
ENSG00000167637	ZNF283	1.9212844628128949	NA	0.05469585483989339	0.054091129939009996	0.07919715066762714	1.1600099329393028e-13	4.891322925983797e-13	6	8	8
ENSG00000163050	COQ8A	1.9207786930042459	NA	0.05475961376376423	0.2526710827198081	0.39197020814584965	3.3317003389511125e-74	1.2612655433261067e-72	5	7	7
ENSG00000104147	OIP5	-1.920278614085967	NA	0.054822716204128374	0.015257668099096258	0.01166732232095395	0.005128004847920438	0.008848878560775568	5	5	5
ENSG00000118961	LDAH	1.9201410271616437	NA	0.0548400882380291	0.19631740615193682	0.10731970358604788	3.171481747627269e-18	1.726046984768646e-17	12	14	14
ENSG00000197386	HTT	1.9199218750000002	NA	0.05486776836054075	1.3085758629150075e-06	0.09099972797908601	1.4588118710868878e-15	6.8804083545844435e-15	1	3	3
ENSG00000236008	LINC01814	1.9197195368727045	NA	0.054893335120686004	0.06666547652483071	0.137683324174295	2.68340044009026e-23	1.8615547794137488e-22	2	3	3
ENSG00000272079	AC004233.2	-1.9190542075126198	NA	0.05497747392864054	0.0024370976657101156	0.05676670883447775	4.216522704378368e-10	1.4355598145202427e-09	2	9	9
ENSG00000085982	USP40	-1.9184135065315138	NA	0.0550585997862257	0.10499317558557573	0.12889035533685517	8.209671762523648e-22	5.31364764700784e-21	6	9	9
ENSG00000055955	ITIH4	1.9183237990779496	NA	0.055069966546878873	0.41110113315306823	0.454949222721427	4.261676028350486e-90	2.6383928595733746e-88	21	21	21
ENSG00000132394	EEFSEC	1.9182852018759313	NA	0.05507485776979108	0.04565309106680419	0.07088252257935165	2.4637267571265368e-12	9.633025571810984e-12	3	3	3
ENSG00000181885	CLDN7	-1.9181170416124589	NA	0.05509617207285504	0.020505123877683832	0.03762674883100407	4.199012029962848e-07	1.1293735461391606e-06	10	15	15
ENSG00000183844	FAM3B	1.9179157774945812	NA	0.055121691327286976	0.45443606870030423	0.5256112341353835	2.866567022675267e-110	3.1512024276832154e-108	6	6	6
ENSG00000143185	XCL2	1.917882828278631	NA	0.05512587005675365	0.10534042616716106	0.2503017562788255	1.0007505630810907e-43	1.4923366440241412e-42	22	28	28
ENSG00000267892	AC022144.1	-1.9177227213851606	NA	0.05514617910645885	0.05856578843519415	0.043621837098462436	4.859993385529423e-08	1.4174154178306817e-07	18	23	23
ENSG00000128394	APOBEC3F	-1.9173091802663924	NA	0.05519866434219155	0.004890406597817005	0.014673343221528265	0.001682661875166418	0.003097130889473962	10	13	13
ENSG00000133454	MYO18B	-1.9172277327993896	NA	0.05520900628471792	0.008258440102097078	0.03136741853131395	3.982577745517675e-06	9.831182633925811e-06	3	4	4
ENSG00000212123	PRR22	1.9170160263280616	NA	0.05523589566027435	0.01263775617431663	0.018447050027252575	0.00042285103012230344	0.0008407504133991167	16	20	20
ENSG00000235750	KIAA0040	-1.9156298646543575	NA	0.05541222541814041	0.026996328381359302	0.045009117809991075	2.9489886568437288e-08	8.743465849967688e-08	12	15	15
ENSG00000135480	KRT7	1.9149208204900505	NA	0.055502602137036235	0.04046094822249114	0.02025156095308558	0.00021945752324295216	0.00045315798508048	27	34	34
ENSG00000131023	LATS1	1.9143864701824815	NA	0.05557079302980635	0.015885909881870178	0.012632227834407731	0.003579426197241103	0.0063132345836149	5	6	6
ENSG00000169016	E2F6	-1.9143591064918122	NA	0.05557428691389799	0.001965852515786461	0.01151601360040942	0.005426411456479553	0.009321599726251413	4	7	7
ENSG00000099977	DDT	1.9135798787162377	NA	0.055673858067820436	0.03095707338465439	0.44141036146143464	1.5673717756303292e-86	8.5329709778681e-85	12	17	17
ENSG00000130584	ZBTB46	1.913375172596649	NA	0.055700040428277565	0.004111960255356493	0.0119827431521718	0.0045584164769979065	0.007933856101089728	13	15	15
ENSG00000162639	HENMT1	1.9128577491628294	NA	0.05576626575315488	0.009482603003714354	0.05285457370231473	1.7381489127625042e-09	5.6507138777183295e-09	5	8	8
ENSG00000093217	XYLB	-1.9125439621064013	NA	0.05580645948134564	0.006452945401664798	0.010819356913652016	0.007045705320544993	0.011908811407650906	12	15	15
ENSG00000169189	NSMCE1	-1.9106235504150388	NA	0.05605297567637209	0.0015315386489084973	0.011533673025286269	0.005390692951103475	0.009265810706472236	1	2	2
ENSG00000110768	GTF2H1	1.9103379976804236	NA	0.056089708362323985	0.07396596984854419	0.10059743737627053	4.010125197857158e-17	2.0614399585747125e-16	4	5	5
ENSG00000204264	PSMB8	1.9091801360001226	NA	0.0562388578614064	0.03648186199125111	0.10192596039017965	2.432020426721863e-17	1.2642230463126168e-16	15	16	16
ENSG00000253704	AC023632.2	-1.9075337078313506	NA	0.05645151035529002	0.03434150908469635	0.022245097373710422	0.00010658809744344363	0.00022797197344195743	6	8	8
ENSG00000142507	PSMB6	-1.90700520641789	NA	0.0565199132925973	0.02628473150198984	0.02782634458148689	1.4234501657837873e-05	3.3407344865233566e-05	24	29	29
ENSG00000101109	STK4	-1.9063541127150099	NA	0.056604277953184054	0.0015507526354980729	0.02962578568830525	7.449874780622519e-06	1.7958659349577676e-05	3	3	3
ENSG00000143207	COP1	1.9061411297698354	NA	0.056631897693571284	0.0012458867241556784	0.010108895083865834	0.009208005242326118	0.015303321996475513	7	10	10
ENSG00000272182	AC135507.1	1.9060144835637745	NA	0.05664832655722039	0.008461919879370153	0.01782005816220282	0.0005313876565056428	0.0010419353900543414	8	10	10
ENSG00000134851	TMEM165	-1.906013503675973	NA	0.05664845368618645	0.027089622505563543	0.02410920863435512	5.434728995550912e-05	0.00012007236220652227	19	22	22
ENSG00000143811	PYCR2	-1.9060101619853949	NA	0.05664888723318769	0.07033425048037406	0.13756215977878358	2.813538759544013e-23	1.9486823985226283e-22	23	31	31
ENSG00000237424	FOXD2-AS1	-1.9056148044455714	NA	0.05670019994799726	0.0012640583650053864	0.010976395828740134	0.0066422115202130275	0.011276832527485715	5	5	5
ENSG00000112701	SENP6	1.9042369644686483	NA	0.05687932960070179	0.04488169522242685	0.3755223377173254	2.5330711602171134e-70	8.65331420847874e-69	12	16	16
ENSG00000170234	PWWP2A	1.9037630185994634	NA	0.05694105489500455	0.01229288924322958	0.023821399241149267	6.0298109956124105e-05	0.00013246890694819014	14	17	17
ENSG00000088766	CRLS1	-1.9037317093285915	NA	0.05694513448251221	0.02187887455948008	0.05131648741446323	3.0306745599812047e-09	9.68201155534979e-09	13	16	16
ENSG00000160213	CSTB	-1.9033006284517333	NA	0.05700132890381389	0.1287237027375982	0.42575236350700096	1.633349387606828e-82	7.934931628348298e-81	30	39	39
ENSG00000274598	AC087893.2	1.9014220714135783	NA	0.057246750837551416	0.005515484459224781	0.012228702399436608	0.004159161791019296	0.007282567444781489	3	5	5
ENSG00000100731	PCNX1	-1.901276173953839	NA	0.05726584816595124	0.0875257171500546	0.09927832430912467	6.584648446931249e-17	3.3408324324385797e-16	10	11	11
ENSG00000185359	HGS	-1.9000354937830328	NA	0.05742846188207517	0.004172111159132605	0.010267536647039515	0.00867270697127048	0.014477587058339089	5	6	6
ENSG00000184164	CRELD2	1.8987529237813228	NA	0.057596969473829175	0.07538721449186397	0.1885679129026155	3.4604822447677805e-32	3.448216735358668e-31	8	15	15
ENSG00000180549	FUT7	1.898728563714501	NA	0.05760017394035964	0.03428973094308833	0.258232209247452	2.825166533962875e-45	4.4306588458818277e-44	6	7	7
ENSG00000276968	AL158196.1	-1.898721378669203	NA	0.05760111913180276	0.1304763810304268	0.12332560413531714	7.036724397501739e-21	4.343872811114375e-20	11	13	13
ENSG00000198286	CARD11	-1.898317440501918	NA	0.05765427787043204	0.007698586781250718	0.018613422674653674	0.00039799905574089905	0.0007945617935856435	5	7	7
ENSG00000137841	PLCB2	1.89783256810378	NA	0.057718141503165746	0.016503157946999625	0.1989202463087627	4.62572447762879e-34	4.8997250813376233e-33	16	26	26
ENSG00000172273	HINFP	-1.897712167792428	NA	0.057734008809508915	0.04385983307555705	0.07009235805326756	3.290342314351114e-12	1.278053915035272e-11	16	17	17
ENSG00000129347	KRI1	1.8972003623088318	NA	0.05780149906165833	0.12234091963436357	0.1059978532566061	5.230160752005232e-18	2.8107811575098e-17	20	25	25
ENSG00000168159	RNF187	1.8966584688207597	NA	0.05787302838919828	0.03745810035446473	0.0626686042271736	4.9428095309678756e-11	1.7852620186724536e-10	4	4	4
ENSG00000186818	LILRB4	-1.8963736301085128	NA	0.057910656266426615	0.0837921292175763	0.18024555464681255	1.0689070370633082e-30	1.0055231365111724e-29	15	20	20
ENSG00000160781	PAQR6	1.8955547806603592	NA	0.058018941503409	0.4058675962993434	0.6304536197108068	1.5510071732904541e-146	4.5859003473720684e-144	31	36	36
ENSG00000075856	SART3	1.8945769053462838	NA	0.05814847683142243	0.014430594316314039	0.02816058962454968	1.2620983635127061e-05	2.9767191357281523e-05	12	13	13
ENSG00000185278	ZBTB37	1.8941839649911636	NA	0.058200595743553206	0.0035325583809384586	0.025470941147459306	3.325346330922159e-05	7.51948820131428e-05	5	6	6
ENSG00000153317	ASAP1	-1.8928797177929122	NA	0.058373867066584366	0.09674069400500691	0.16430807650482154	6.94633314862012e-28	5.856571640397563e-27	5	6	6
ENSG00000166451	CENPN	-1.8916929616121405	NA	0.05853190166220076	0.04860448532637418	0.0652599467241052	1.92298321973171e-11	7.144115952161848e-11	8	9	9
ENSG00000104490	NCALD	1.889641568720759	NA	0.058805913701815926	0.01907235217888209	0.01543292643880732	0.0012726288745052992	0.002383868112385732	23	27	27
ENSG00000185122	HSF1	1.8880888333325732	NA	0.059014025713528456	0.00901059808588294	0.02909698257821545	9.01074881256713e-06	2.154263646824393e-05	4	6	6
ENSG00000278730	AC005332.6	1.8877542771714124	NA	0.059058946000629844	0.061812592712230836	0.06755464961625987	8.322325123331653e-12	3.159609332300521e-11	25	27	27
ENSG00000002016	RAD52	-1.887436999684344	NA	0.059101572527480536	0.05659362695467318	0.17560096994861354	7.145782376497388e-30	6.494065817411431e-29	10	16	16
ENSG00000125457	MIF4GD	1.8856766998354086	NA	0.0593385345880436	0.028701844616137378	0.1281664025170875	1.0864807818358509e-21	6.996642481300415e-21	10	12	12
ENSG00000120253	NUP43	-1.8855910840377277	NA	0.059350079800895975	0.16947848845413738	0.2951553509533135	1.0375941181539041e-52	2.07385798743838e-51	3	4	4
ENSG00000244617	ASPRV1	1.8845593920995614	NA	0.059489349150631525	0.07229508218344648	0.12318908893621437	7.416372320857145e-21	4.573296257834563e-20	12	14	14
ENSG00000161647	MPP3	1.8838574225612614	NA	0.05958426379894321	0.002011415011180717	0.019075386523559962	0.000336426197423807	0.0006777928641471881	6	8	8
ENSG00000186448	ZNF197	1.883732777419015	NA	0.059601130435419765	0.15041786515941474	0.235004557636794	8.786607053688982e-41	1.1808896893707865e-39	20	24	24
ENSG00000104870	FCGRT	1.8833995257491376	NA	0.05964624458365357	0.04232177257289831	0.07463859755070831	6.211736791409268e-13	2.517728060408356e-12	13	18	18
ENSG00000176659	C20orf197	-1.8831485447829743	NA	0.059680239983346865	0.026726529282729613	0.0793121027380447	1.1118549638930608e-13	4.696354870887217e-13	30	35	35
ENSG00000189013	KIR2DL4	1.8823163491861203	NA	0.059793075989643334	0.0037119609123610555	0.02732876246870806	1.7027129609023477e-05	3.9609094637160006e-05	5	15	15
ENSG00000144021	CIAO1	-1.8817091893371583	NA	0.05987551137293008	0.16317029524955334	0.24627522091238416	6.036568301857033e-43	8.677377184287197e-42	6	8	8
ENSG00000127328	RAB3IP	-1.881534447880472	NA	0.05989925385195267	0.03644864616063316	0.1719023350501608	3.2204826099551436e-29	2.8468070246454e-28	13	18	18
ENSG00000235560	AC002310.1	-1.8812669978263925	NA	0.059935607957777116	0.05085479403636576	0.06135315535766023	7.976391168893797e-11	2.851514116225969e-10	24	28	28
ENSG00000196236	XPNPEP3	1.8790701123223452	NA	0.060234920469042816	0.037635864760223244	0.08720567450419082	5.986004647722454e-15	2.728707966607984e-14	30	36	36
ENSG00000267302	RNFT1-DT	-1.8784880751666977	NA	0.06031442686959666	0.03255268718228288	0.024189101556379586	5.2802410379970105e-05	0.00011685488909615529	8	9	9
ENSG00000128699	ORMDL1	-1.8775787834993312	NA	0.06043881041034648	0.2581832475181032	0.11869419925844885	4.166599762529099e-20	2.4853224113951833e-19	13	15	15
ENSG00000230061	TRPM2-AS	1.877109254234051	NA	0.060503121302807016	0.010881264658142006	0.044338354483830944	3.754836797391794e-08	1.1046782679442766e-07	6	8	8
ENSG00000169299	PGM2	1.8763968898256511	NA	0.06060080134326891	0.050763129608518975	0.09437559895064818	4.1363537961557585e-16	2.00209797488781e-15	3	4	4
ENSG00000134755	DSC2	-1.8762406887881808	NA	0.060622237229187914	0.019602943531768988	0.016579900181440968	0.0008358575359572226	0.0016006835158157912	25	30	30
ENSG00000204653	ASPDH	-1.8756189807771442	NA	0.06070761816674824	0.044286269193164814	0.039731132434448674	1.9704993715823887e-07	5.44858009082012e-07	7	9	9
ENSG00000151239	TWF1	1.874958995884408	NA	0.060798364788186274	0.09553691780782199	0.1076622397240252	2.7855947937813626e-18	1.5198907132852874e-17	7	7	7
ENSG00000084710	EFR3B	1.8742755719468707	NA	0.06089245265339128	0.0016646008104639375	0.08315473041145179	2.68813386164781e-14	1.1774918925516804e-13	6	8	8
ENSG00000129007	CALML4	1.8737256148431438	NA	0.060968253529363914	0.036214966155889414	0.05308071732763284	1.6016531590379552e-09	5.221815593981349e-09	7	10	10
ENSG00000279159	AC003681.1	1.8735742719571995	NA	0.06098912690857025	0.008047562457388847	0.01140732098643385	0.005651619539966745	0.009694870810332072	6	8	8
ENSG00000224660	SH3BP5-AS1	-1.8728424109309378	NA	0.06109014954342675	0.045389178169823685	0.08179760514356084	4.4407542902541465e-14	1.9192161119850898e-13	15	19	19
ENSG00000130529	TRPM4	-1.8727767712694896	NA	0.06109921690090375	0.11412400201590452	0.10722933898889435	3.2818838784707228e-18	1.7821731042398488e-17	25	29	29
ENSG00000277566	AC089999.2	-1.8720498453796246	NA	0.06119970782707893	0.009974951248364703	0.022959151462314663	8.233400183766961e-05	0.00017841114449256967	8	9	9
ENSG00000126106	TMEM53	1.8714873010006652	NA	0.06127756841642578	0.003657092888519054	0.025260383427004356	3.587633917512223e-05	8.088921121669355e-05	7	15	15
ENSG00000146386	ABRACL	1.8713390533136338	NA	0.061298100720323684	0.29855033423965105	0.39286406659241546	2.035987883134589e-74	7.776204055206029e-73	18	19	19
ENSG00000175985	PLEKHD1	-1.8692579318080857	NA	0.06158693788499061	0.026403528745119108	0.08949850892954889	2.551881643842139e-15	1.1872549731483678e-14	8	15	15
ENSG00000158716	DUSP23	1.8680080024936658	NA	0.06176095549600768	0.002359186943739217	0.02781192381661129	1.4308586058587764e-05	3.354448972231327e-05	4	6	6
ENSG00000135974	C2orf49	-1.8672691522694937	NA	0.06186401092642267	0.031722620445612366	0.022810544420710115	8.687747520040538e-05	0.0001876873043854563	19	27	27
ENSG00000168291	PDHB	1.864292624571467	NA	0.06228062199595412	0.03174415954963132	0.13516507274310413	7.171329713867146e-23	4.866685131108338e-22	2	4	4
ENSG00000109743	BST1	1.8636763791545508	NA	0.06236716443021977	0.07757630725514927	0.06060552768709757	1.0467437888701938e-10	3.7088035610196184e-10	28	31	31
ENSG00000161204	ABCF3	1.862467759384883	NA	0.06253718583360592	0.02922510539677962	0.06941696414629246	4.212854888511566e-12	1.6257031611855275e-11	36	50	50
ENSG00000074696	HACD3	1.8619097622385603	NA	0.06261581078031032	0.04708702904344931	0.03951848389871109	2.127084629880807e-07	5.873027582969885e-07	6	9	9
ENSG00000162722	TRIM58	-1.8606083393183015	NA	0.06279950631661911	0.052244583493154986	0.08136446781556406	5.21170682582152e-14	2.2427995070517753e-13	17	21	21
ENSG00000244219	TMEM225B	1.8605579774504888	NA	0.06280662382772607	0.0017210865873696448	0.01744945780260871	0.0006083184575253093	0.0011835776296915733	6	9	9
ENSG00000139323	POC1B	-1.8605431267066748	NA	0.06280872277185273	0.008594853548282582	0.05598299062153302	5.601492250041277e-10	1.8916894563993277e-09	13	16	16
ENSG00000118922	KLF12	-1.8600426822509055	NA	0.06287948748275941	0.005050318813478054	0.014301852456789565	0.0019295011643621965	0.0035279897076071335	8	10	10
ENSG00000052126	PLEKHA5	1.8588414772866415	NA	0.06304961135636185	0.00946510315348135	0.010156435472713075	0.009044141994983275	0.015053672820728737	6	6	6
ENSG00000273824	AC008033.3	-1.8582059484295903	NA	0.06313977362132807	0.06885495870592664	0.29987919522522605	1.0894119558280492e-53	2.2427761861338792e-52	13	15	15
ENSG00000170100	ZNF778	-1.8580767371689695	NA	0.06315811780885341	0.02086218453496901	0.037748678524812077	4.0189515945093385e-07	1.0828122685662316e-06	21	30	30
ENSG00000106683	LIMK1	1.8577010313896536	NA	0.06321148197335087	0.10983486446676974	0.2941230488612538	1.6946076651556094e-52	3.3518831429934885e-51	4	5	5
ENSG00000136866	ZFP37	1.8575409132603222	NA	0.063234236012228	0.00919447613574539	0.01300517769506711	0.003116617686538855	0.00553452176726259	6	9	9
ENSG00000246790	AP000977.1	1.8570767768537049	NA	0.06330023167901848	0.009475538732061016	0.012731620738122647	0.0034496680119891388	0.006093773870787159	10	14	14
ENSG00000107902	LHPP	-1.8568731538280752	NA	0.06332920284362477	0.15928539309661233	0.28273375114452454	3.6251281994649636e-50	6.6990650315328296e-49	24	33	33
ENSG00000170638	TRABD	1.8567557475384167	NA	0.06334591220589288	0.20361887878230878	0.2892659181868572	1.6879035303962318e-51	3.270718377713557e-50	15	23	23
ENSG00000244242	IFITM10	1.8552004901696295	NA	0.06356760172187587	0.028803083006983317	0.051898587483939905	2.4557526492691883e-09	7.907191547562395e-09	5	5	5
ENSG00000164331	ANKRA2	-1.8547613159917367	NA	0.06363031841727715	0.020492838715673357	0.05891738066629667	1.9325750018635233e-10	6.72928501664113e-10	6	8	8
ENSG00000158485	CD1B	-1.853676286767453	NA	0.0637854862442296	0.03055450643971485	0.053148014254309456	1.563139713818352e-09	5.101100466654789e-09	11	12	12
ENSG00000150457	LATS2	1.8531936837727208	NA	0.06385460266962671	0.022843186350702236	0.01735466942312072	0.0006297360158566504	0.0012224748625679982	18	19	19
ENSG00000253106	AC090198.1	-1.852980038535493	NA	0.06388521981210875	0.017194246962516445	0.010562443063852041	0.0077604547025800314	0.01303212276679837	14	17	17
ENSG00000197312	DDI2	-1.852630196961047	NA	0.06393538120501259	0.0038329842767747336	0.04625409715511715	1.8830509351757812e-08	5.672306426722198e-08	2	2	2
ENSG00000106460	TMEM106B	-1.8524071717505277	NA	0.0639673762399059	0.12765427117287048	0.1982254844568996	6.1898039494220215e-34	6.524213148656315e-33	25	33	33
ENSG00000197321	SVIL	1.8512462568146006	NA	0.06413413386392158	0.07391176552183813	0.0686238625879334	5.63047589334423e-12	2.1576990188817923e-11	34	45	45
ENSG00000148832	PAOX	-1.8506663682430537	NA	0.06421756528691985	0.030283722627288193	0.037430883542203634	4.505290456469211e-07	1.2072066568436017e-06	5	7	7
ENSG00000149564	ESAM	-1.8498100117147893	NA	0.06434093736768379	0.006654122436945699	0.011212401455766683	0.006079588407620852	0.010385774626012036	12	16	16
ENSG00000066294	CD84	-1.8492408406072482	NA	0.06442304390455927	0.029795141471777364	0.04232051379980948	7.763452877416529e-08	2.2263453744952515e-07	20	26	26
ENSG00000179820	MYADM	1.8489796695429543	NA	0.06446074842141972	0.004632241522393115	0.010927989984047126	0.006764010900665689	0.011462859417387224	9	12	12
ENSG00000198216	CACNA1E	-1.848836694017174	NA	0.06448139710120217	0.019127528710431926	0.027263983038525313	1.7428965383021153e-05	4.049990885547828e-05	22	28	28
ENSG00000102763	VWA8	1.8482474951234966	NA	0.06456654745410097	0.05452561969986054	0.09663375769249918	1.7761969908273314e-16	8.767991420753572e-16	5	6	6
ENSG00000232104	RFX3-AS1	1.8468109007743962	NA	0.06477455146077203	0.08810316487527035	0.031496114120910905	3.802517619162887e-06	9.404294007935441e-06	21	29	29
ENSG00000207561	MIR635	1.8457357554102756	NA	0.06493058286813178	0.007015538058496562	0.03671069670045795	5.836352496868718e-07	1.549823613638923e-06	4	6	6
ENSG00000122386	ZNF205	1.8438104777026247	NA	0.06521076520456137	0.2623395258619388	0.4058406144966325	1.471827443984331e-77	5.98113005613443e-76	14	17	17
ENSG00000160714	UBE2Q1	-1.8435951471328735	NA	0.06524216379504316	0.0037477888616309477	0.012580795174116928	0.003648504304369162	0.0064251592026727	1	2	2
ENSG00000116044	NFE2L2	1.8431262062605267	NA	0.06531058590831818	0.012060895493705238	0.022970881301566676	8.19856943312881e-05	0.00017776870300761913	7	7	7
ENSG00000172005	MAL	-1.84121538253896	NA	0.06559000201415832	0.01351114731374238	0.024360098221924243	4.964223430248102e-05	0.00011021681461072592	6	6	6
ENSG00000205809	KLRC2	-1.840202337551956	NA	0.06573853693810622	0.026749873430578774	0.0599035423986543	1.3508661241150163e-10	4.748104767872189e-10	17	25	25
ENSG00000172456	FGGY	-1.839501171590963	NA	0.06584150574171277	0.03512570004367746	0.05619660095844638	5.184295669227802e-10	1.7549444617368253e-09	59	72	72
ENSG00000180066	C10orf91	-1.8384580895694624	NA	0.06599493211611615	0.05706631581075457	0.10403571618002204	1.0976833953914504e-17	5.809929798632094e-17	48	61	61
ENSG00000130338	TULP4	1.837101539184746	NA	0.06619490700061684	0.07693636615330916	0.11100536614603441	7.834024855816672e-19	4.376081180859938e-18	23	27	27
ENSG00000166073	GPR176	-1.8362072751606044	NA	0.06632700711551806	0.008177461053740316	0.01494563076071066	0.0015222209491165342	0.0028187633145879973	9	9	9
ENSG00000136930	PSMB7	1.8355842329932675	NA	0.06641917080933318	0.008628710133140007	0.011234863937230105	0.006028633262286281	0.010301418076419632	6	8	8
ENSG00000078070	MCCC1	1.835097994291837	NA	0.06649117107634483	0.040599189737344554	0.05549700475462909	6.67977970938029e-10	2.239959762146316e-09	25	30	30
ENSG00000226419	SLC16A1-AS1	-1.8338554771771254	NA	0.06667545007105534	0.014684546511342217	0.0783484848786104	1.5861651361548864e-13	6.63928384669762e-13	6	8	8
ENSG00000110448	CD5	-1.833780314925929	NA	0.06668661093910463	0.003803768235463078	0.014104049181647843	0.002075558060977502	0.0037762975919869383	4	5	5
ENSG00000110455	ACCS	1.8326167963816844	NA	0.06685957852794958	0.35705988866106947	0.5848884968732314	1.1814803752478387e-129	2.155447548417573e-127	33	38	38
ENSG00000054148	PHPT1	1.8324610763978633	NA	0.0668827557176372	0.006448507841521569	0.03326868308524303	2.010796750883321e-06	5.101058207233442e-06	2	3	3
ENSG00000196565	HBG2	-1.8320281941309262	NA	0.06694722018988769	0.1034238501490806	0.1811257925927762	7.448322531563626e-31	7.041415826559241e-30	5	6	6
ENSG00000170340	B3GNT2	-1.8319294957655992	NA	0.06696192542835182	0.21777739821674405	0.3517317905284861	6.93705160201735e-65	1.9728606620728942e-63	27	37	37
ENSG00000143621	ILF2	-1.8317087827531513	NA	0.06699481946038252	0.0009058989592553226	0.02128930847777952	0.00015064843787442582	0.00031699019154705866	4	6	6
ENSG00000278535	DHRS11	1.8316471271445984	NA	0.06700401069969716	0.02039982346925126	0.030502013854729913	5.436188017986253e-06	1.3255409590702029e-05	8	12	12
ENSG00000110756	HPS5	1.8314521105386963	NA	0.06703308941173448	0.03344733050533377	0.09078738588956418	1.5789621537197822e-15	7.436864041236073e-15	22	26	26
ENSG00000270055	AC127502.2	1.830986845619865	NA	0.06710250651218941	0.13592062480155032	0.22607050830824985	4.328548076503723e-39	5.482294753616126e-38	13	18	18
ENSG00000108405	P2RX1	-1.8308189389934593	NA	0.06712757255312446	0.6157524202322993	0.654421893257528	2.8546743928886564e-156	1.1384839805499434e-153	18	26	26
ENSG00000116962	NID1	-1.8272276363714086	NA	0.06766555023581447	0.04359042525701911	0.04720290393948654	1.3375938748560351e-08	4.07359214347472e-08	16	20	20
ENSG00000164758	MED30	-1.8265088333262458	NA	0.06777365192117536	0.019357149588311293	0.025298679605495856	3.538432362976074e-05	7.981135945373758e-05	6	8	8
ENSG00000162694	EXTL2	-1.8258687166555903	NA	0.06787003941141594	0.028200568649998033	0.026504424083568554	2.2912951796164897e-05	5.259459380972184e-05	2	3	3
ENSG00000271781	AC026740.1	1.8235407959112804	NA	0.06822152412221807	0.030684971762859437	0.03361094418803635	1.77806273388529e-06	4.534800390154497e-06	17	29	29
ENSG00000273151	AC073957.3	-1.8229937332154094	NA	0.06830434004366055	0.03444798320996029	0.1155489935141193	1.3874623999238244e-19	8.054703011609229e-19	12	16	16
ENSG00000165233	CARD19	1.8228082171551014	NA	0.06833244275680324	0.08702287425042908	0.10655175254572408	4.2414433707354486e-18	2.2916355502439258e-17	24	31	31
ENSG00000228022	HCG20	1.8211194007916356	NA	0.06858870877750042	0.09134995673401106	0.037991259335383366	3.6833470947174335e-07	9.95519611147506e-07	12	13	13
ENSG00000138688	KIAA1109	1.819907988104129	NA	0.06877301823901784	0.0033099314939559425	0.01455163058259403	0.0017598048184764771	0.003230107335122884	10	13	13
ENSG00000128039	SRD5A3	-1.8195616653502782	NA	0.0688257839936596	0.09950936402473057	0.5423687733819799	1.7136580880571956e-115	2.0842214575952376e-113	38	50	50
ENSG00000109065	NAT9	1.8194668389977215	NA	0.06884023754197358	0.01081868736112134	0.013234180865813476	0.002862972462780484	0.005108429379276093	6	9	9
ENSG00000256448	AP000763.3	-1.819161345056382	NA	0.06888681826190207	0.038675371254592375	0.06824125614772109	6.4756974403944565e-12	2.4716611485716567e-11	4	6	6
ENSG00000101353	MROH8	1.8186103054991032	NA	0.0689709044609844	0.03453518839735281	0.012903835248726632	0.0032360222948445943	0.005733499982879424	8	9	9
ENSG00000139641	ESYT1	-1.8185374018717604	NA	0.06898203554562779	0.00700249202975677	0.012718534272004358	0.0034664760721444927	0.0061228342940782676	4	6	6
ENSG00000122912	SLC25A16	-1.8179825379565318	NA	0.06906680174777238	0.06148998523950714	0.044762223008094126	3.223254458936784e-08	9.523706188198986e-08	6	10	10
ENSG00000134827	TCN1	1.816830279040317	NA	0.06924310496143139	0.01591198273235445	0.01080334314362678	0.007088229757446346	0.011978325986445347	16	17	17
ENSG00000235351	AC114730.3	1.8166979750765326	NA	0.06926337197736253	0.030033892346702513	0.012511963954187426	0.0037430708887946865	0.006586283877687264	9	12	12
ENSG00000244479	OR2A1-AS1	1.8158340567821238	NA	0.06939583132607861	0.05118398494628874	0.013062226456237053	0.0030513752584624115	0.005427093373508805	10	13	13
ENSG00000141965	FEM1A	-1.8154140969123147	NA	0.06946029632529174	0.06733190675614079	0.0676718446932	7.973537013697304e-12	3.0318888303302673e-11	21	23	23
ENSG00000107554	DNMBP	-1.8135240149587262	NA	0.06975103809383755	0.03316202898482651	0.024777820925704075	4.2696735326458204e-05	9.558829165971695e-05	11	14	14
ENSG00000013725	CD6	-1.812371968621282	NA	0.06992874109559079	0.014755003438924622	0.011959199013173202	0.004598620266811883	0.007996525953716993	14	18	18
ENSG00000196693	ZNF33B	1.8123618166721611	NA	0.06993030868258275	0.09379232779172804	0.11450209231005491	2.0689236995519428e-19	1.188608794761014e-18	21	27	27
ENSG00000163320	CGGBP1	1.8117680102025597	NA	0.070022049969154	0.004150896452845023	0.043297972445138874	5.4609717197364086e-08	1.5883684535576607e-07	3	4	4
ENSG00000198791	CNOT7	1.8110766985211662	NA	0.07012897992484222	0.027026624564186242	0.03887675893922431	2.679113192195312e-07	7.3357994783582e-07	10	16	16
ENSG00000204977	TRIM13	1.810095728295925	NA	0.07028094331358183	0.04427106459065542	0.09969966406761331	5.62042858559788e-17	2.866034190140293e-16	7	9	9
ENSG00000251417	AC145285.2	-1.809973090882146	NA	0.07029996022224902	0.10767228661164858	0.021926951368480198	0.00011959169778857825	0.00025429361752961295	9	11	11
ENSG00000148339	SLC25A25	1.8091611289034473	NA	0.07042597455620506	0.006893260664367942	0.03516360800206513	1.017684233673817e-06	2.64789363120502e-06	9	10	10
ENSG00000173442	EHBP1L1	1.8084291313738006	NA	0.07053973739566372	0.005827714985125617	0.054592552794535	9.268182822806492e-10	3.0713056469238366e-09	4	6	6
ENSG00000179361	ARID3B	-1.8082948805304497	NA	0.07056061823775171	0.006015922373764561	0.016923209848325918	0.0007372397535566395	0.0014200746415526015	4	5	5
ENSG00000198673	TAFA2	-1.8079017771374415	NA	0.07062178913507014	0.0032668167620160823	0.26764403149108296	3.9001182996672975e-47	6.4998181458692405e-46	6	10	10
ENSG00000009830	POMT2	1.8076068694353267	NA	0.07066770833102164	0.05467344691881888	0.08237074860450455	3.592693204586369e-14	1.5621474585560762e-13	20	32	32
ENSG00000184271	POU6F1	-1.8074138756390876	NA	0.07069777207185118	0.08289013339106625	0.10069374592876192	3.8674311763187424e-17	1.9904735066833766e-16	11	13	13
ENSG00000224137	LINC01857	1.8071511391143742	NA	0.07073871689346553	0.02769534471537343	0.11081573679987328	8.4194684081905185e-19	4.7015781091520415e-18	6	11	11
ENSG00000132275	RRP8	-1.807007837737556	NA	0.07076105715394333	0.09425867708833831	0.049928030398781624	5.004100845631766e-09	1.573438309529504e-08	37	49	49
ENSG00000139832	RAB20	1.806327428001229	NA	0.07086720998873611	0.18091493352760837	0.23169497756804777	3.741570482287681e-40	4.9017717494844484e-39	9	13	13
ENSG00000237054	PRMT5-AS1	-1.8062108326541517	NA	0.07088541348960775	0.011632960461760739	0.01788596428562995	0.0005187697453687479	0.0010189419726639168	4	4	4
ENSG00000090006	LTBP4	-1.805810962808265	NA	0.07094787247389663	0.029308822078190834	0.0487804759863289	7.571918884940777e-09	2.351092467098486e-08	6	6	6
ENSG00000149089	APIP	-1.8056405736134211	NA	0.07097450068114859	0.21416915815283522	0.2480354573093554	2.7549145461725434e-43	4.024193317914221e-42	18	23	23
ENSG00000131373	HACL1	-1.805227637290955	NA	0.07103906784015622	0.00391178712010635	0.027053058683677675	1.8804358577683874e-05	4.359550429210501e-05	1	2	2
ENSG00000184985	SORCS2	-1.803968535123255	NA	0.07123623972311866	0.024606148331777128	0.08045812673617972	7.284033259325341e-14	3.108857301248638e-13	16	21	21
ENSG00000006652	IFRD1	1.8035235223254786	NA	0.07130603468575862	0.0934362944780506	0.1377818882203551	2.5819774328265746e-23	1.7926449795766368e-22	16	20	20
ENSG00000106367	AP1S1	-1.8026565313339236	NA	0.07144217287698426	0.022757303069543044	0.018594859194985106	0.0004006975210010056	0.0007996697064641272	1	1	1
ENSG00000179818	PCBP1-AS1	1.8024520147215417	NA	0.0714743178765471	0.07301940372272317	0.15330316061826746	5.67852985831914e-26	4.40837974378972e-25	9	9	9
ENSG00000236810	ELOA-AS1	-1.802029420402264	NA	0.07154077689706118	0.013720531022345567	0.04226057385223822	7.932725273807097e-08	2.2732000395345362e-07	3	3	3
ENSG00000242852	ZNF709	-1.801917773095464	NA	0.07155834349198811	0.00018303705060855458	0.010289531278040004	0.008601040869266743	0.014370542660469152	3	5	5
ENSG00000154370	TRIM11	1.8012517682607734	NA	0.07166320618153015	0.0054171008969285195	0.010340842989758401	0.008436190230102454	0.014111610052285114	2	2	2
ENSG00000157322	CLEC18A	-1.8010786828151586	NA	0.07169047914720324	0.2669200463919372	0.6201078228079846	1.582401115775388e-142	3.9214800870251217e-140	31	41	41
ENSG00000260257	AL035071.1	-1.8002778086674125	NA	0.07181678311578715	0.08594844921232675	0.14308481711074117	3.228726222630136e-24	2.3342928327101268e-23	13	14	14
ENSG00000186399	GOLGA8R	1.798694672643708	NA	0.07206699209860024	0.017847132960944968	0.08280163933027254	3.0633456020037964e-14	1.337406153990914e-13	3	5	5
ENSG00000155666	KDM8	1.7978507703958932	NA	0.07220065928018986	0.008514868024758402	0.03296536803430764	2.242393455954742e-06	5.662613072620803e-06	6	8	8
ENSG00000184281	TSSC4	1.797109534051774	NA	0.07231823244005517	8.322288792685769e-05	0.06402240205368863	3.019088252065713e-11	1.1065258481443666e-10	4	7	7
ENSG00000263155	MYZAP	-1.7967188573022081	NA	0.07238026372407935	0.05811149974535647	0.34341970360782276	4.947508395096676e-63	1.3277749838421424e-61	19	23	23
ENSG00000137877	SPTBN5	-1.7965514059029162	NA	0.07240686483310428	0.2515469410824635	0.30434031461340644	1.2787437173821491e-54	2.7140069318547616e-53	19	28	28
ENSG00000157800	SLC37A3	1.7965086565669617	NA	0.07241365721879209	0.07402484796460507	0.12379553188820035	5.872035393602144e-21	3.6458919248690497e-20	20	22	22
ENSG00000184903	IMMP2L	1.794751887358125	NA	0.07269323949566227	0.04592078362527864	0.076357664043866	3.301616214518923e-13	1.3555043443328945e-12	8	10	10
ENSG00000055211	GINM1	-1.7942776562482283	NA	0.07276886259713496	0.17278629603359813	0.2350126231676572	8.75557139320547e-41	1.1776415201731813e-39	16	22	22
ENSG00000198431	TXNRD1	1.7939217123433415	NA	0.07282566536010407	0.009820712519972422	0.032657501270344697	2.5047681318272605e-06	6.297356500909792e-06	7	12	12
ENSG00000163811	WDR43	-1.793689092133755	NA	0.07286280730286558	0.00578667889361683	0.03182499879796041	3.3785117574268725e-06	8.390745565259005e-06	4	11	11
ENSG00000183354	KIAA2026	1.791858176230379	NA	0.0731556869954481	0.00702377036093948	0.017821623195526055	0.0005310844746190226	0.0010414599948818317	22	26	26
ENSG00000198821	CD247	1.791669834851986	NA	0.0731858692961633	0.004525203278502212	0.027800454758932343	1.4367782111793791e-05	3.367866257998247e-05	3	3	3
ENSG00000117597	UTP25	1.7915631939163537	NA	0.0732029633595126	0.023161142131883413	0.1940236910066498	3.584676182439698e-33	3.6987732763332356e-32	9	12	12
ENSG00000186468	RPS23	1.790265271360436	NA	0.07341127643929195	0.14664718659668402	0.21528275047634512	4.516080939692646e-37	5.333765291652148e-36	8	8	8
ENSG00000118246	FASTKD2	-1.7897282651630186	NA	0.07349760617440207	0.016682958825650938	0.011834280514174428	0.00481803543429903	0.008353502139601059	12	16	16
ENSG00000267387	AC020931.1	1.7892544603993639	NA	0.07357384450367381	0.009290692297433855	0.04751636142063149	1.1946416199114699e-08	3.651855461650944e-08	15	18	18
ENSG00000100253	MIOX	1.788548820580849	NA	0.07368750649873061	0.001940564786176927	0.03374044712932139	1.6972047400630083e-06	4.333734974291324e-06	10	18	18
ENSG00000182885	ADGRG3	1.7882173318967174	NA	0.07374095108344857	0.03837527404739979	0.09846165408789852	8.94817280528345e-17	4.498745688590029e-16	4	4	4
ENSG00000143314	MRPL24	-1.7873779631234967	NA	0.07387642087115517	0.018646989540496053	0.01494804954429092	0.0015208672327028288	0.002816560709894256	6	7	7
ENSG00000228544	CCDC183-AS1	-1.7866129473810575	NA	0.0740000676241852	0.007205124399856203	0.01376905692177652	0.002348895499684329	0.004239680972959326	7	10	10
ENSG00000240344	PPIL3	-1.7863898296052656	NA	0.07403616119735536	0.336067015465415	0.389647535409717	1.1939839317605658e-73	4.4706616693803365e-72	15	24	24
ENSG00000169871	TRIM56	1.7835954108129988	NA	0.07448943186619758	0.025726172614643494	0.029338922029690396	8.259656299839905e-06	1.98326583430348e-05	4	11	11
ENSG00000138375	SMARCAL1	1.7833707426228842	NA	0.07452597258829613	0.007713408076296366	0.03676912040146259	5.715077365542909e-07	1.5183247365096103e-06	5	7	7
ENSG00000169710	FASN	1.7823902128427698	NA	0.07468562042251198	0.05971915705321464	0.07010556020492888	3.2744803313257512e-12	1.2721808609403104e-11	15	20	20
ENSG00000197165	SULT1A2	1.7822003814756524	NA	0.07471656062915837	0.3765283618293372	0.559270280252966	5.869887240373639e-121	8.388558023763962e-119	9	10	10
ENSG00000141933	TPGS1	-1.7817140807912433	NA	0.07479586950159153	0.01964672615693491	0.03770351914900648	4.084722972025832e-07	1.0993238268561047e-06	9	11	11
ENSG00000205726	ITSN1	1.7794453048876375	NA	0.07516678445754682	0.06921589305435258	0.11538894311674733	1.4748964219691432e-19	8.553601197277254e-19	7	7	7
ENSG00000156172	C8orf37	-1.7788982555444335	NA	0.07525644417325149	0.04021415017692609	0.025812776308925228	2.9398196663368464e-05	6.686335206632703e-05	27	30	30
ENSG00000142856	ITGB3BP	-1.778715463914989	NA	0.0752864226174129	0.0069982951275797695	0.015419736522317052	0.0012788076598957063	0.002394395955841409	3	5	5
ENSG00000157335	CLEC18C	1.7785689656407226	NA	0.07531045586610599	0.036216801980083174	0.3878799356499191	3.143787066776817e-73	1.156927133222224e-71	8	13	13
ENSG00000171530	TBCA	1.778171394284008	NA	0.07537570957232226	0.045022153353466335	0.08095884474120167	6.054284836390943e-14	2.5969217273453796e-13	7	7	7
ENSG00000125651	GTF2F1	1.778005612527441	NA	0.07540293309736397	0.03541333874630891	0.06985180466887765	3.5931643609673503e-12	1.3918946380444791e-11	25	34	34
ENSG00000006047	YBX2	1.7772459526942554	NA	0.07552778181344234	0.014797408424163066	0.03419118935972207	1.443389046674918e-06	3.706600593205776e-06	6	9	9
ENSG00000163362	INAVA	-1.7771435037409273	NA	0.0755446320173069	0.0204979372795189	0.03225053095191894	2.899316026009921e-06	7.255270761716641e-06	8	10	10
ENSG00000132286	TIMM10B	-1.7768333117675563	NA	0.07559566928628435	0.0861336576170021	0.15013117598133496	2.000288751762957e-25	1.5232216609228664e-24	3	4	4
ENSG00000278090	LUNAR1	1.7765512226426994	NA	0.07564210709706613	0.14821624416681284	0.0923546303455015	8.800690427261132e-16	4.187653721895148e-15	38	51	51
ENSG00000067064	IDI1	1.7764031727210685	NA	0.07566648854609875	0.001975183789961249	0.019586436447617848	0.0002793971058265006	0.0005693857359261626	3	4	4
ENSG00000100012	SEC14L3	-1.776275418651996	NA	0.07568753274809416	0.2031059855912793	0.25045300097231216	9.352546440601323e-44	1.39709772569575e-42	12	12	12
ENSG00000111252	SH2B3	-1.7760815809105313	NA	0.0757194716590001	0.007975460299912624	0.02325033766968293	7.411076860923914e-05	0.00016130544115748724	20	23	23
ENSG00000272562	AL512343.2	-1.7757183854350223	NA	0.07577934548652114	0.003193309645784872	0.0145116403273116	0.0017859235197799344	0.003276294655616827	9	12	12
ENSG00000162736	NCSTN	1.7753325875691857	NA	0.07584298769164048	0.14857307851619425	0.3890071119667309	1.6961884583447836e-73	6.323464320033629e-72	20	23	23
ENSG00000169689	CENPX	1.775029261082975	NA	0.07589305582455853	0.17144138807436957	0.07529268925577082	4.884496176237806e-13	1.98823225554954e-12	15	17	17
ENSG00000131018	SYNE1	-1.7750165545435272	NA	0.07589515379886624	0.015197031656834104	0.05045668331165423	4.134502337373795e-09	1.307683153515736e-08	16	21	21
ENSG00000258623	AL121820.1	-1.7732046987211258	NA	0.07619479375226522	0.015237346689481039	0.02285818083823212	8.5394301948006e-05	0.0001847158027379358	11	14	14
ENSG00000117054	ACADM	-1.7724379368065846	NA	0.07632188906886721	0.1435614471924312	0.1774340068723992	3.380233839210016e-30	3.119893977858588e-29	15	17	17
ENSG00000166224	SGPL1	1.77207717746959	NA	0.076381746842812	0.022216335064861897	0.059691400983927834	1.4590737211654988e-10	5.117949528383542e-10	6	7	7
ENSG00000101181	MTG2	-1.7713561205696986	NA	0.07650150050331231	0.08842824182907183	0.12365010058527794	6.2102916403537856e-21	3.848944392498268e-20	30	39	39
ENSG00000139572	GPR84	-1.7710088344336392	NA	0.07655923264192878	0.042582932574039736	0.06301021506246346	4.364850262477506e-11	1.5808409113247466e-10	2	2	2
ENSG00000197580	BCO2	1.7696011842803483	NA	0.07679360144253616	0.12178846641352813	0.09751170987412353	1.2780317019702213e-16	6.356428554839712e-16	13	14	14
ENSG00000079819	EPB41L2	1.7689190018415095	NA	0.07690739264115436	0.029596771975993363	0.040785584437369744	1.3485947379910774e-07	3.7875943599425135e-07	12	16	16
ENSG00000089639	GMIP	-1.768667984176162	NA	0.07694929812756797	0.017586075831466715	0.03580076564147739	8.094078022041491e-07	2.121432737276319e-06	6	7	7
ENSG00000136147	PHF11	-1.7682907715833087	NA	0.07701230589051997	0.06377773548885383	0.17342377522935867	1.734962699901821e-29	1.5488222457374455e-28	24	28	28
ENSG00000134982	APC	-1.7682564295038188	NA	0.07701804431271607	0.018961483584213137	0.021669392797997688	0.0001312770436538832	0.0002779002618961169	17	27	27
ENSG00000261744	AC116552.1	-1.768006682395935	NA	0.07705978652453865	0.0006843439315635208	0.07237638777663954	1.4250353394180855e-12	5.659548641889937e-12	1	2	2
ENSG00000134330	IAH1	1.7679222451815697	NA	0.07707390335461899	0.02034899816072397	0.014173079550832282	0.002023357758319287	0.0036903706143034333	10	13	13
ENSG00000129566	TEP1	1.7679167455490783	NA	0.07707482289644017	0.11759095566152387	0.2056993351786884	2.662380399796323e-35	2.9666771589413346e-34	11	14	14
ENSG00000107669	ATE1	-1.7666208806511763	NA	0.07729174165373037	0.12779655416006977	0.16554753227493194	4.2155597132361535e-28	3.5833519658785034e-27	42	58	58
ENSG00000196535	MYO18A	-1.7663880350738677	NA	0.07733077105059045	0.11298357561046493	0.09831798544128488	9.444008237346027e-17	4.743857564799268e-16	29	35	35
ENSG00000116857	TMEM9	1.766207610404984	NA	0.07736102473557346	0.1865691449432754	0.5046606783001513	5.429908910204949e-104	5.1163465879727845e-102	11	12	12
ENSG00000106258	CYP3A5	-1.765750258517244	NA	0.0774377568986845	2.880013999975626e-05	0.028723139522218895	1.0308010734676967e-05	2.4500634246566226e-05	2	4	4
ENSG00000159231	CBR3	-1.7652148154992784	NA	0.07752766956757698	0.08499877408185223	0.12487086055710737	3.87994072555023e-21	2.429248028567393e-20	8	11	11
ENSG00000260966	AP001486.2	-1.7651372304720985	NA	0.07754070485258119	0.005570908941431248	0.011011194370135856	0.006556033066021754	0.011137138291154735	18	22	22
ENSG00000154945	ANKRD40	1.764840725899048	NA	0.0775905378941982	0.008339429638876962	0.019497915358054934	0.00028852865197479655	0.0005868791190506211	12	16	16
ENSG00000204427	ABHD16A	1.7644786509254766	NA	0.07765142662118572	0.01789246955510088	0.025799243986895853	2.9541937967754252e-05	6.718136775083115e-05	15	23	23
ENSG00000083642	PDS5B	1.7641255222218026	NA	0.07771084837125412	0.009699911369764953	0.020625922671275058	0.00019159233897523737	0.00039816008495956683	2	2	2
ENSG00000233411	AL359962.1	1.7636940479278562	NA	0.07778350377253336	0.0003823263276147827	0.019423088227485487	0.0002964812184878676	0.0006023790738697274	1	2	2
ENSG00000178917	ZNF852	1.7633764784803643	NA	0.07783701421764688	0.008076188982841721	0.010683845186477064	0.00741392732452939	0.012490562893049858	9	13	13
ENSG00000132603	NIP7	-1.7629557432073404	NA	0.07790795426567912	0.00016144731478333753	0.010193669560065163	0.008917884344531578	0.014865163163333207	5	10	10
ENSG00000141076	UTP4	1.7625461101441275	NA	0.07797707294647062	0.1470875060678337	0.07945720812901788	1.05390592832326e-13	4.4581728576259463e-13	23	26	26
ENSG00000127980	PEX1	-1.7616481264086226	NA	0.07812876728222508	0.052165528169302665	0.01760515863153747	0.0005747175258490691	0.001121893096276117	14	20	20
ENSG00000163510	CWC22	1.761350922970038	NA	0.0781790260618241	0.17039049750508808	0.2578875449115452	3.301528268947115e-45	5.151765994920298e-44	13	15	15
ENSG00000196411	EPHB4	1.7612558775112368	NA	0.07819510433880601	0.1789430662771198	0.2582311766766983	2.8264859626769603e-45	4.4306588458818277e-44	25	31	31
ENSG00000184500	PROS1	1.7610936119340788	NA	0.07822256006544843	0.021233574764327624	0.032559900460297546	2.5941953389478666e-06	6.515503202638688e-06	9	11	11
ENSG00000236449	AC010894.3	-1.7603176739308404	NA	0.07835395915060789	0.02229105737120137	0.012937866395626834	0.003195417388900858	0.0056674126385625	19	23	23
ENSG00000119457	SLC46A2	1.7602818126867148	NA	0.07836003631507023	0.05948789773531227	0.13590374690581855	5.376431663128869e-23	3.666020938011808e-22	24	33	33
ENSG00000248925	AC021087.1	-1.7601079227988874	NA	0.0783895097083633	0.05518536749117302	0.0523876794089035	2.057801429743692e-09	6.650817323534598e-09	12	12	12
ENSG00000083720	OXCT1	1.7593901921029655	NA	0.07851125666235872	0.014239979246795794	0.01062457274284353	0.007581097344066448	0.012754658918217945	3	6	6
ENSG00000078304	PPP2R5C	-1.7588123857609925	NA	0.07860938034671427	0.06251952917694295	0.07422070098974963	7.242352131790464e-13	2.922331687248816e-12	13	16	16
ENSG00000187902	SHISA7	-1.7581554622459608	NA	0.07872106099297528	0.0060846112225150665	0.030934377896187384	4.653486892310671e-06	1.1412480868082573e-05	3	4	4
ENSG00000161921	CXCL16	-1.7571624952464926	NA	0.078890115910979	0.13309761126137568	0.2136277684165142	9.162515760211316e-37	1.0703541060753668e-35	10	15	15
ENSG00000167193	CRK	1.756798009366713	NA	0.07895224452570856	0.001460376210906931	0.020010413915874714	0.0002395289352403812	0.0004921147370836584	7	11	11
ENSG00000155463	OXA1L	-1.7567230136244543	NA	0.07896503289671065	0.03337824102818196	0.031033311357366547	4.49087094179347e-06	1.1036678959704244e-05	31	42	42
ENSG00000277157	HIST1H4D	-1.7563745455299609	NA	0.0790244762328765	0.015626517840162824	0.01901626500928431	0.0003437378163587563	0.0006914674267139369	5	5	5
ENSG00000188994	ZNF292	-1.7549927452975733	NA	0.07926054867731316	0.007692318138213744	0.04863132014727526	7.990584422426258e-09	2.4766045953404644e-08	14	19	19
ENSG00000167716	WDR81	-1.7549779723265708	NA	0.07926307564759985	0.07599726364556593	0.11351927665984042	3.009378280175484e-19	1.7162563394323036e-18	13	19	19
ENSG00000125633	CCDC93	-1.754933313379187	NA	0.07927071512096796	0.009338491366682538	0.010405707975933813	0.008232401181520986	0.013786860142764003	9	12	12
ENSG00000136026	CKAP4	-1.7548752955577234	NA	0.07928064069159359	0.013742161695355732	0.052294946526605726	2.1279576469673464e-09	6.872381485469496e-09	19	24	24
ENSG00000168393	DTYMK	-1.75446185466989	NA	0.07935140058101037	0.002185401964350789	0.01110130724203242	0.006338121625580913	0.01079583311055692	2	3	3
ENSG00000130734	ATG4D	-1.7538310738002383	NA	0.07945945687157811	0.009462021161167974	0.02795673958033065	1.3581817830514325e-05	3.1949875716802494e-05	6	8	8
ENSG00000129422	MTUS1	1.7538087086922731	NA	0.07946329033470845	0.2418071711559106	0.26393525732753803	2.1222692178629654e-46	3.4205634226627815e-45	36	44	44
ENSG00000158161	EYA3	1.75378227920645	NA	0.07946782064124022	0.3403779357165444	0.39201090705920627	3.2578712267282982e-74	1.2360449926363626e-72	37	43	43
ENSG00000165410	CFL2	1.753494805361427	NA	0.07951711040699287	0.0010834438507578616	0.13481988763268155	8.204040755716408e-23	5.556520336484229e-22	6	10	10
ENSG00000272021	AC008592.5	1.7533637285232546	NA	0.07953959286259293	0.0010030448056102018	0.044150791618542004	4.0172044113119964e-08	1.1782288087838109e-07	1	5	5
ENSG00000135999	EPC2	1.7528747820927881	NA	0.07962350313486342	0.0028928827506218687	0.036931977159552695	5.390156592585624e-07	1.4340024108943664e-06	5	6	6
ENSG00000223482	NUTM2A-AS1	1.750735119191965	NA	0.07999154707076407	0.11138097995641559	0.28587327209969815	8.329984718213181e-51	1.5629202180813766e-49	30	40	40
ENSG00000065613	SLK	-1.7502034329325915	NA	0.0800832166796854	0.03924113976542241	0.04910379971160394	6.73806829290468e-09	2.1008443322519323e-08	7	7	7
ENSG00000230563	AL121757.1	1.7500675316570624	NA	0.08010666151557361	0.16831481357932393	0.16968254875045358	7.92512201580034e-29	6.902382805940072e-28	18	23	23
ENSG00000101298	SNPH	1.7499999999999996	NA	0.08011831372763423	0.014047634575236148	0.03649091053123893	6.316080219410897e-07	1.6743617202454393e-06	1	1	1
ENSG00000142330	CAPN10	-1.749691235068447	NA	0.08017160694456683	0.054156509809615075	0.0639382343139768	3.1130981862955435e-11	1.1392770123086273e-10	14	16	16
ENSG00000169972	PUSL1	-1.7496352230596581	NA	0.0801812777737178	0.03381631228083062	0.03619736390247984	7.01884879646023e-07	1.851503430402961e-06	11	17	17
ENSG00000228403	AC035139.1	-1.7492489750557008	NA	0.08024799175141448	0.021524396070976542	0.0671288427435102	9.722706230245723e-12	3.674998658639716e-11	8	9	9
ENSG00000258754	LINC01579	-1.7464870052658574	NA	0.0807263631623827	0.03171964152998431	0.06194028128808941	6.442707853105668e-11	2.3123900580349332e-10	8	10	10
ENSG00000198276	UCKL1	-1.7459259338966913	NA	0.08082382279542807	0.03363080072590726	0.10032379150205778	4.44487361273209e-17	2.280141716564242e-16	17	18	18
ENSG00000134313	KIDINS220	-1.74523605798246	NA	0.0809437870630027	0.0003452490520030317	0.012175383244047981	0.004242586643186822	0.007417909481234414	2	3	3
ENSG00000108443	RPS6KB1	1.7447856107338124	NA	0.08102219445696882	0.02891121555316843	0.0390729698890479	2.4966281385375374e-07	6.855832817899156e-07	6	7	7
ENSG00000137842	TMEM62	1.7447735285146473	NA	0.08102429840512808	0.031900304484432866	0.017989661908778154	0.0004995242222449732	0.0009836193463404576	13	17	17
ENSG00000101188	NTSR1	1.7437991668877504	NA	0.08119411581693985	0.2121773907595423	0.3141196408400112	1.1127360466605574e-56	2.520780774660753e-55	64	79	79
ENSG00000167565	SERTAD3	-1.7434493666529782	NA	0.08125515146571763	0.030540179691291414	0.11830229301337819	4.8414160104194427e-20	2.881827253130268e-19	21	28	28
ENSG00000124243	BCAS4	1.7431622367734347	NA	0.08130527976730678	0.013492525007284631	0.06417918417358011	2.8514617546574673e-11	1.0468789901652944e-10	10	14	14
ENSG00000104228	TRIM35	1.7430335489658255	NA	0.0813277547518324	0.0782518056428758	0.09937200155741117	6.356920483448844e-17	3.2262453202327383e-16	10	11	11
ENSG00000138600	SPPL2A	1.7420681169516257	NA	0.08149652574196502	0.06640324175514023	0.03561242427501077	8.660907745718521e-07	2.266532991474545e-06	14	18	18
ENSG00000123338	NCKAP1L	1.741823114899856	NA	0.08153940070198908	0.02702408178312407	0.027365812348741265	1.680148921467453e-05	3.9110728728444894e-05	10	14	14
ENSG00000047056	WDR37	-1.741663001232935	NA	0.08156743022059064	0.04257021491819459	0.05642960561343316	4.764514513708254e-10	1.6179536513976802e-09	8	12	12
ENSG00000140464	PML	-1.741038106024083	NA	0.08167689926118185	0.08636815692818897	0.11345869710827602	3.079655010189225e-19	1.75516795512579e-18	15	18	18
ENSG00000260135	MMP2-AS1	1.7399569185871826	NA	0.08186658299867632	0.35127500576998744	0.4728644040238489	5.9342278308654814e-95	4.170740699652137e-93	8	9	9
ENSG00000131697	NPHP4	-1.7394661290521582	NA	0.0819528050503616	0.07737092606580473	0.10713965067000752	3.3952492507148194e-18	1.8425673860920392e-17	13	16	16
ENSG00000118217	ATF6	-1.7391141398996768	NA	0.08201468795287833	0.05772733276164054	0.07821685611983684	1.6650053373004144e-13	6.962491228813657e-13	15	18	18
ENSG00000115137	DNAJC27	-1.7387269273640256	NA	0.0820828072187579	0.10699309815847927	0.20966260935927988	4.961389387624904e-36	5.660869368488322e-35	16	18	18
ENSG00000269867	AC010326.3	-1.7386922052476532	NA	0.08208891784958476	0.04479635521698946	0.12299262165948317	7.998874009060115e-21	4.9236428708317274e-20	7	12	12
ENSG00000177613	CSTF2T	1.7379838969377972	NA	0.08221365123771518	0.006995899887861621	0.08810027273629165	4.292976718631932e-15	1.9705636442135707e-14	6	10	10
ENSG00000105383	CD33	1.7377541762348505	NA	0.08225413813887479	0.06355228887133949	0.08841319262398081	3.8214543744017774e-15	1.764515914556168e-14	11	13	13
ENSG00000133895	MEN1	-1.736550820961803	NA	0.08246648654744165	0.025040491198616278	0.06428785546207046	2.7407559926696546e-11	1.0081772740946355e-10	10	15	15
ENSG00000110583	NAA40	-1.7359108302141808	NA	0.08257960252713042	0.050036717147164775	0.08363195596932944	2.2528268828943432e-14	9.908624830663015e-14	5	7	7
ENSG00000173950	XXYLT1	-1.73562289692815	NA	0.08263053466718538	0.06631411674000522	0.029514306961686238	7.754669393711069e-06	1.8656681458017835e-05	30	38	38
ENSG00000100462	PRMT5	-1.7349992685966868	NA	0.08274093475963282	0.22250348732886657	0.3503127993996888	1.442803393335151e-64	4.049531160769968e-63	31	38	38
ENSG00000186812	ZNF397	1.7349291632715353	NA	0.08275335288326413	0.056240175993103825	0.039212468197768885	2.3744950055449028e-07	6.528814309778665e-07	22	28	28
ENSG00000112210	RAB23	-1.7346853423241355	NA	0.08279655392822798	0.036506766385881365	0.057505433164142104	3.225741680858024e-10	1.1079159640503555e-09	10	19	19
ENSG00000186814	ZSCAN30	-1.733117787288793	NA	0.08307473546671783	0.07115150476001984	0.07081346706867031	2.526833493667146e-12	9.873016081772132e-12	22	23	23
ENSG00000183421	RIPK4	1.7307203479714963	NA	0.08350165425058585	0.04612321147361658	0.06629550023201175	1.317983302364592e-11	4.9457539720460365e-11	17	20	20
ENSG00000138092	CENPO	-1.7293515182716521	NA	0.08374620138229696	0.22915816920791596	0.3214504056870073	3.0389768041404024e-58	7.178431572204375e-57	28	37	37
ENSG00000117305	HMGCL	-1.7283211612985823	NA	0.08393066122543603	0.014750499072956513	0.027817516097560096	1.4279810871593007e-05	3.3490765404396676e-05	2	2	2
ENSG00000066427	ATXN3	1.7281449370027457	NA	0.08396224272542192	0.2326663156578812	0.21867846778332795	1.0528128782630669e-37	1.2678853967228463e-36	30	34	34
ENSG00000103196	CRISPLD2	1.7275142949467324	NA	0.08407534014034301	0.04778057206999356	0.18950036945044266	2.3512398907246905e-32	2.366280098945875e-31	12	22	22
ENSG00000182504	CEP97	-1.7273123103393535	NA	0.08411158950248482	0.0006130420718074042	0.0843995210760829	1.6953464807532335e-14	7.520304396905639e-14	3	6	6
ENSG00000142185	TRPM2	1.726756165264382	NA	0.0842114639857302	0.24976511620801808	0.24219500852215947	3.6939734423345547e-42	5.192454964147154e-41	42	49	49
ENSG00000261220	AC103706.1	1.726443897185132	NA	0.08426758424464084	0.018470743375155606	0.01746043034893234	0.0006058870468828588	0.0011793821755952491	21	29	29
ENSG00000184113	CLDN5	1.726239954601768	NA	0.08430425277590058	0.01824713399618303	0.013934125585189227	0.0022099324848155353	0.004005298264859608	9	11	11
ENSG00000251615	AC104825.1	1.7261767538415604	NA	0.0843156187860549	0.19735194412820806	0.13587839360385226	5.429873923145291e-23	3.70098998044589e-22	22	28	28
ENSG00000139722	VPS37B	1.720866448444276	NA	0.08527506113969226	0.012801777953452158	0.015990345267635382	0.0010372707895001476	0.0019640230505838614	10	12	12
ENSG00000151552	QDPR	1.720610177178982	NA	0.08532158545080755	0.3599370600232771	0.4460325945110653	9.719222819959446e-88	5.500823502953285e-86	5	5	5
ENSG00000158104	HPD	-1.7200658272185625	NA	0.08542047658597021	0.13262479179980277	0.209641225164268	5.0066801149477394e-36	5.704953972839787e-35	9	9	9
ENSG00000204228	HSD17B8	-1.7193263578828402	NA	0.08555496313430304	0.03133520293654552	0.03751512053644151	4.370921704879054e-07	1.1728514523074777e-06	10	17	17
ENSG00000225194	LINC00092	1.718762390846047	NA	0.08565764624977781	0.0031624532881593097	0.013205649637789287	0.002893397365202695	0.005160569050011546	8	11	11
ENSG00000167994	RAB3IL1	1.7174143653975935	NA	0.08590348875975971	0.10787607446805389	0.23196231038620405	3.329093738238941e-40	4.3747608059049505e-39	3	4	4
ENSG00000100024	UPB1	-1.7169240828019205	NA	0.0859930439911543	0.006651941019167436	0.13214717960687203	2.321096114644391e-22	1.5392295928088422e-21	5	9	9
ENSG00000197780	TAF13	1.7159887978796127	NA	0.08616409273628194	0.04096857101199883	0.05094249661334468	3.4691079445727456e-09	1.1029242147103822e-08	15	18	18
ENSG00000260306	AC092375.2	1.7152696088099244	NA	0.08629580782785551	0.19854930870825419	0.18593659314003003	1.027456786244315e-31	1.0016973523197133e-30	11	15	15
ENSG00000127554	GFER	-1.714291610382984	NA	0.08647518317409268	0.01582017632960864	0.03550992343894656	8.985897781454639e-07	2.348356614662688e-06	6	10	10
ENSG00000118971	CCND2	-1.7138787583930148	NA	0.0865509949626469	0.04590387879953335	0.05562369459360165	6.380177176314934e-10	2.143684529714436e-09	11	13	13
ENSG00000205707	ETFRF1	-1.7129804782133196	NA	0.08671613109986366	0.06352233743045765	0.11290716721107641	3.7996720346366905e-19	2.156207006021992e-18	10	12	12
ENSG00000162267	ITIH3	1.7118217026745155	NA	0.0869295312761147	0.008248335353969521	0.02483634088889294	4.180484868485647e-05	9.371390197341223e-05	14	18	18
ENSG00000196151	WDSUB1	1.7118089002381718	NA	0.08693189133914492	0.051089944615149555	0.15586605315758426	2.0462902117849876e-26	1.6163901815707393e-25	18	27	27
ENSG00000103707	MTFMT	-1.7114444191056495	NA	0.08699910325388337	0.011912171172888933	0.028913215161965322	9.626621090047091e-06	2.29414848628707e-05	4	8	8
ENSG00000274512	TBC1D3L	-1.7113739307253102	NA	0.08701210645860476	0.12296686306315821	0.34881627455106273	3.117962040046436e-64	8.694297727602656e-63	4	8	8
ENSG00000182197	EXT1	-1.7098531420706529	NA	0.08729303317190414	0.0009790287113642816	0.03914755841613278	2.4305635098443863e-07	6.676555122588721e-07	4	5	5
ENSG00000114779	ABHD14B	-1.7075926272874897	NA	0.08771195735415577	0.03241765056838018	0.04144050797894362	1.0655299725264328e-07	3.017300775900891e-07	37	44	44
ENSG00000182952	HMGN4	1.7066204989136495	NA	0.0878926125431916	0.21490885648144786	0.30443940375555456	1.2191316936806903e-54	2.590692616472139e-53	10	14	14
ENSG00000129003	VPS13C	1.7062540376544706	NA	0.08796079159733401	0.05038590793171591	0.14754201952348253	5.572359888915443e-25	4.154799988478736e-24	13	21	21
ENSG00000119392	GLE1	1.7060860107576314	NA	0.08799206677198422	0.08310979483454099	0.10727171091852679	3.229647041085968e-18	1.7554743932672988e-17	13	19	19
ENSG00000132182	NUP210	-1.705028826584987	NA	0.0881890482873417	0.021704935256273875	0.034671138477869526	1.2147172011635682e-06	3.1405375068225585e-06	13	14	14
ENSG00000213047	DENND1B	-1.704989918163508	NA	0.08819630473847842	0.08360346288669956	0.027181600487330388	1.7953746813812416e-05	4.167981644917681e-05	13	18	18
ENSG00000169991	IFFO2	-1.7049173785008778	NA	0.08820983472788638	0.007889872138740983	0.012294462851247762	0.004058559793826844	0.007114406818392778	8	8	8
ENSG00000255389	Z97989.1	1.7035722572627097	NA	0.08846102809241903	0.39927637697219576	0.34820190792917555	4.276013186949178e-64	1.184642167091946e-62	42	51	51
ENSG00000134030	CTIF	-1.7032140949298917	NA	0.08852800988490946	0.030087822478248656	0.0100556887053258	0.009394998403951168	0.015587648634826158	14	19	19
ENSG00000250274	AC034199.1	-1.7029001670777648	NA	0.0885867527704576	0.012011089269175407	0.013019959886221226	0.0030995779132602474	0.005508255091658029	11	17	17
ENSG00000274561	AC005332.3	1.7028610344186836	NA	0.0885940775632461	0.015276508043664394	0.013788664520751665	0.002331936555138743	0.004212174002957057	11	14	14
ENSG00000128534	LSM8	-1.7025204888759726	NA	0.08865784097935936	0.015447345865485414	0.02074125752805773	0.00018374567413775825	0.0003828276717031243	4	5	5
ENSG00000145901	TNIP1	1.7024503946304321	NA	0.08867096994634627	0.016775270142567595	0.08360149143588191	2.278382040982153e-14	1.0013319738801369e-13	1	1	1
ENSG00000106341	PPP1R17	-1.7024297532277248	NA	0.0886748364724011	0.1716275726855361	0.19672238311134804	1.1614137384905175e-33	1.2137162828381404e-32	8	10	10
ENSG00000183160	TMEM119	1.7024003423590794	NA	0.08868034592040733	0.14291015051805467	0.13826830848738952	2.13475244679553e-23	1.4869565276237426e-22	39	44	44
ENSG00000170802	FOXN2	-1.7020165735230688	NA	0.08875226144952855	0.04278291998541147	0.18338621600983349	2.9406662370899617e-31	2.814145385036593e-30	25	32	32
ENSG00000164576	SAP30L	-1.7014545294267582	NA	0.0888576692918572	0.004600049055094967	0.12946080605114332	6.582142095462862e-22	4.2821378905573825e-21	4	9	9
ENSG00000083223	TUT7	1.7011780953451834	NA	0.08890954976324611	0.022258051281891796	0.01003512538578644	0.009468303292989595	0.015698726981676358	16	19	19
ENSG00000177383	MAGEF1	-1.699613299953618	NA	0.08920368699415683	0.03120369676184688	0.07579656965657083	4.058459389957267e-13	1.6598740777099253e-12	12	15	15
ENSG00000168538	TRAPPC11	-1.699509582398106	NA	0.08922321062352177	0.01043386514222173	0.020943142473815356	0.00017077951558874937	0.00035702766217621154	4	6	6
ENSG00000163435	ELF3	-1.6994481695198604	NA	0.08923477250929727	0.03549492098523873	0.05087119813088315	3.559615255103767e-09	1.1306508984955455e-08	22	24	24
ENSG00000170209	ANKK1	1.6992842323220747	NA	0.08926564203028166	0.15879025706631597	0.1747014114380429	1.031191107123648e-29	9.302417830648838e-29	9	11	11
ENSG00000175066	GK5	1.6991613521540334	NA	0.08928878611519622	0.028477177269122144	0.031177590849152406	4.263858531457395e-06	1.0498335959219363e-05	20	24	24
ENSG00000006744	ELAC2	1.6983673374968387	NA	0.08943845276228861	0.2426428921465873	0.2259655356188899	4.5301757966534084e-39	5.733430607882605e-38	53	65	65
ENSG00000092203	TOX4	-1.6978218333449753	NA	0.08954139381046262	0.0921473751953359	0.04464961135170994	3.3566730901884464e-08	9.907674152089787e-08	6	8	8
ENSG00000224429	LINC00539	1.6968906010062592	NA	0.08971734532222074	0.08675581656178902	0.16384604345110512	8.366255152023764e-28	7.036434997648628e-27	14	20	20
ENSG00000122884	P4HA1	1.6961982116789527	NA	0.0898483490308115	0.009468466914759254	0.01123764067573499	0.006022364610295649	0.010291732008167421	15	17	17
ENSG00000265148	TSPOAP1-AS1	-1.6949934607419355	NA	0.09007666129555775	0.03385981574587511	0.06345206140063449	3.716198428224674e-11	1.3524848651448418e-10	8	9	9
ENSG00000160961	ZNF333	1.6948936084594124	NA	0.09009560522955333	0.08998900055578535	0.32886668657941054	7.650758944406398e-60	1.8932592371951705e-58	17	22	22
ENSG00000175928	LRRN1	1.6944084897682752	NA	0.0901876873839888	0.07689620518972405	0.13334028905878828	1.4595795943472448e-22	9.773655003303749e-22	10	11	11
ENSG00000120370	GORAB	1.6932450558175949	NA	0.09040883167699541	0.019619812141393644	0.04697882960988218	1.4501380936533794e-08	4.40616905883448e-08	2	5	5
ENSG00000164307	ERAP1	-1.6929544962682277	NA	0.0904641289598455	0.5369588415524869	0.6626771744900275	8.824347271466979e-160	4.2035758710663115e-157	24	36	36
ENSG00000070444	MNT	-1.692489295548425	NA	0.09055271939741458	0.10545127401021809	0.10108609581274093	3.3365942127539685e-17	1.7229525490670823e-16	36	47	47
ENSG00000241563	CORT	1.6919879163513147	NA	0.09064827760949795	0.0377605508237553	0.05083629257377478	3.6047807523109287e-09	1.1439375485081442e-08	6	8	8
ENSG00000180739	S1PR5	-1.6919622200428301	NA	0.09065317727125984	0.021010862523408176	0.03872842707469077	2.8258651451254556e-07	7.721599963950994e-07	6	7	7
ENSG00000187860	CCDC157	1.6918602401856226	NA	0.09067262445293012	0.047992328752803695	0.06348925796953124	3.6661975551527574e-11	1.3345706192594913e-10	15	20	20
ENSG00000130299	GTPBP3	1.6905381459838575	NA	0.09092504680941732	0.0995765881883857	0.10469331713887724	8.563329756733158e-18	4.5549795905154135e-17	33	43	43
ENSG00000237310	AC008267.5	-1.690179551197948	NA	0.09099360926976782	0.09596172169875251	0.17031568667346522	6.131421164577729e-29	5.356481994464772e-28	5	6	6
ENSG00000124713	GNMT	1.6897073033315193	NA	0.0910839653453204	0.17064505741516617	0.13865860972140734	1.8324586504916983e-23	1.2810775946711022e-22	18	22	22
ENSG00000011007	ELOA	-1.688851685788468	NA	0.09124785601862294	0.11171404590306767	0.1395909677201736	1.2720666273348097e-23	8.947773007450636e-23	5	5	5
ENSG00000235621	LINC00494	1.6887672520546526	NA	0.09126404186125003	0.09052767155903924	0.07808885815445253	1.7454180534063292e-13	7.28453983885742e-13	31	37	37
ENSG00000175470	PPP2R2D	-1.6886926903802835	NA	0.09127833716131892	0.0936679247799538	0.10269279776843511	1.8216879795242285e-17	9.52442901245762e-17	12	16	16
ENSG00000124228	DDX27	-1.688309064327981	NA	0.09135191613551803	0.02240509987361057	0.02165366470333045	0.00013202667675705219	0.0002794181759480054	31	39	39
ENSG00000115896	PLCL1	1.6879942232438536	NA	0.09141233785808779	0.15055978065597586	0.21910438965933088	8.766762081451374e-38	1.0594869833319917e-36	17	19	19
ENSG00000146112	PPP1R18	1.687719405777678	NA	0.09146510482973236	0.019153277177552212	0.03978611569160018	1.9319217062755203e-07	5.347945979163663e-07	8	13	13
ENSG00000090971	NAT14	-1.6877146414729045	NA	0.09146601982708699	0.0191397584154406	0.030329638110824623	5.7838117222304094e-06	1.4055064081696089e-05	14	19	19
ENSG00000137364	TPMT	-1.687600522105914	NA	0.09148793895269466	0.12519027074391953	0.31152459034664365	3.944199214044878e-56	8.795718117250405e-55	16	21	21
ENSG00000162913	OBSCN-AS1	-1.687487758198287	NA	0.09150960187946808	0.04816007467517628	0.022593090844674486	9.398316831258494e-05	0.0002020962198611309	8	9	9
ENSG00000130856	ZNF236	1.6863824994122762	NA	0.09172215000991152	0.06486211050714685	0.024906245524317593	4.076389650455673e-05	9.152396715850267e-05	14	15	15
ENSG00000186318	BACE1	1.6859699149827851	NA	0.09180159417285273	0.08170083068208361	0.10510357119175272	7.333867512048954e-18	3.909496237616646e-17	16	18	18
ENSG00000259940	AC109449.1	1.6853260406612451	NA	0.0919256842438299	0.02356800108134895	0.04176757695888582	9.472439567817705e-08	2.690752542905599e-07	8	10	10
ENSG00000162511	LAPTM5	1.6851364087319638	NA	0.09196225655719803	0.0304968607785621	0.07968326773672327	9.695732535178124e-14	4.1115755995492004e-13	7	7	7
ENSG00000236911	AL137789.1	-1.684381214475309	NA	0.0921080189098751	0.008048261451848136	0.04792928045860863	1.0293534487823608e-08	3.1578501418906455e-08	14	18	18
ENSG00000163687	DNASE1L3	1.6843500207018922	NA	0.09211404370446304	0.0177047173573275	0.012904084079730196	0.003235723507493365	0.005733499982879424	11	13	13
ENSG00000081760	AACS	1.684202080657871	NA	0.09214262129392177	0.023652952666088002	0.02738063553895455	1.6712054381639645e-05	3.8923675212649505e-05	15	16	16
ENSG00000161980	POLR3K	-1.6837042725187759	NA	0.0922388352341287	0.16308638369022888	0.2911691740354833	6.870363692727164e-52	1.341911924448498e-50	21	24	24
ENSG00000175518	UBQLNL	1.6837040159698946	NA	0.0922388848394465	0.009255013232091143	0.07940956153140412	1.0725938171000128e-13	4.536106379641953e-13	15	20	20
ENSG00000124587	PEX6	-1.683535733495721	NA	0.09227142791682708	0.7133125162056415	0.7627960398599787	6.897792822395095e-211	5.914512455562674e-207	43	49	49
ENSG00000089220	PEBP1	1.6822729201760385	NA	0.09251592969628107	0.052470644258193234	0.03394837297990991	1.57500324195991e-06	4.031303074085149e-06	12	13	13
ENSG00000113597	TRAPPC13	-1.6809194956327265	NA	0.09277855261699906	0.01038971667189768	0.0182356106797982	0.00045670147502625233	0.0009034460255191142	8	9	9
ENSG00000139350	NEDD1	1.6800796143610248	NA	0.09294182663190555	0.34188793845683446	0.498772492851992	2.827773543018557e-102	2.5389260989123156e-100	7	8	8
ENSG00000250067	YJEFN3	-1.6793003464183152	NA	0.09309352352754412	0.10747219482505682	0.08626449991480077	8.489952478758159e-15	3.8374853731740555e-14	10	12	12
ENSG00000117410	ATP6V0B	1.6776821359589253	NA	0.09340916866038577	0.04736585107796011	0.10940181232634229	1.4403723295786643e-18	7.962909439053679e-18	13	17	17
ENSG00000088247	KHSRP	1.6770611509025297	NA	0.0935305246002616	0.0065440017037734985	0.024198199314098223	5.2629304564879854e-05	0.00011654699689864728	5	7	7
ENSG00000044090	CUL7	-1.6769961657555432	NA	0.09354323162313931	0.20900932814099157	0.2585778078893478	2.4163429875464755e-45	3.794676363867629e-44	15	16	16
ENSG00000074370	ATP2A3	-1.67651899688225	NA	0.0936365783803654	0.021741009998529837	0.0570706528949415	3.7765913383121395e-10	1.29064896095486e-09	3	5	5
ENSG00000231365	WARS2-AS1	1.676488997798952	NA	0.09364244948409663	0.3154856564258872	0.13423037524686304	1.0321956400568241e-22	6.955254629208047e-22	14	16	16
ENSG00000128872	TMOD2	-1.6760975200884782	NA	0.09371909243942382	0.27796639371643295	0.24504912836279494	1.04143184752362e-42	1.4845814424923158e-41	20	22	22
ENSG00000260097	SPDYE6	1.6756826235309616	NA	0.09380037521439204	0.04925909047257	0.14950760339772093	2.5607703129379635e-25	1.941408050246381e-24	14	21	21
ENSG00000204435	CSNK2B	-1.6754448192965432	NA	0.09384698915029291	0.020859356795486575	0.018160730188602835	0.0004693326014520515	0.0009272563113250266	9	11	11
ENSG00000102780	DGKH	1.6753979921340942	NA	0.09385617031097804	0.003961705801964404	0.04966765529968376	5.497298677336164e-09	1.7240887896422435e-08	1	1	1
ENSG00000076067	RBMS2	-1.675083709956952	NA	0.09391780864212916	0.2615054554194197	0.4101047615173389	1.3207722212962693e-78	5.6624807057524305e-77	16	23	23
ENSG00000228775	WEE2-AS1	-1.6748093675495515	NA	0.09397164035152042	0.29103284918894123	0.1345800039218125	9.007809231252364e-23	6.086482289469928e-22	10	11	11
ENSG00000165424	ZCCHC24	1.6739722282231906	NA	0.09413605752584266	0.0252352650185157	0.04230064153167265	7.81916909672204e-08	2.2415735680322012e-07	18	25	25
ENSG00000138119	MYOF	1.673768303501272	NA	0.09417614399029685	0.04319232281906641	0.07770231794531662	2.0125412823628635e-13	8.368833766062256e-13	26	33	33
ENSG00000229191	AL358473.1	-1.6735454220678512	NA	0.09421997251898562	0.0036870576923491503	0.047111211376241156	1.382552839126995e-08	4.2075241593946476e-08	3	7	7
ENSG00000124091	GCNT7	1.6733962128176059	NA	0.09424932291518819	0.019835339000573996	0.019009656060067413	0.0003445650195454593	0.0006929688659769064	20	26	26
ENSG00000164530	PI16	-1.673340834134489	NA	0.09426021811467665	0.07468395056020853	0.12833723772043512	1.0169816789634461e-21	6.558939004341533e-21	14	16	16
ENSG00000005249	PRKAR2B	1.6732445515768153	NA	0.09427916314428991	0.019287355816178374	0.03873167687468326	2.8225654408863993e-07	7.713812708487788e-07	2	2	2
ENSG00000118181	RPS25	1.6729032548644536	NA	0.09434634295297883	0.07648326838167344	0.11659966149767496	9.287233553277324e-20	5.446879897577046e-19	45	56	56
ENSG00000167658	EEF2	1.672756664306887	NA	0.09437520917115028	0.013518865322530346	0.025358589136068064	3.462815728399908e-05	7.814689686317939e-05	9	13	13
ENSG00000111364	DDX55	1.6725543283948696	NA	0.09441506424387965	0.13996379411654863	0.1341801483003953	1.0525834395372979e-22	7.084283125834034e-22	17	18	18
ENSG00000237037	NDUFA6-DT	1.6718533191869214	NA	0.09455324973102235	0.02477314377075745	0.03491687834602908	1.1120425153954385e-06	2.884649386857718e-06	6	7	7
ENSG00000175264	CHST1	-1.6705642318340819	NA	0.09480778239014814	0.0045532278953677756	0.01004993231194298	0.009415460379488321	0.015618662221691355	2	4	4
ENSG00000256628	ZBTB11-AS1	-1.670381827930596	NA	0.09484384267280128	0.0686590220993245	0.08260222507655006	3.297887978148809e-14	1.4365120888309357e-13	16	23	23
ENSG00000137185	ZSCAN9	1.6695405005090675	NA	0.09501031089996566	0.1516185422645424	0.10930154158260695	1.4962329844399406e-18	8.258416301950608e-18	26	29	29
ENSG00000096433	ITPR3	1.6687303087324123	NA	0.09517083966977742	0.10936774665405577	0.2663292668106597	7.117234578579162e-47	1.1758521752221007e-45	32	50	50
ENSG00000111300	NAA25	1.6682610778802216	NA	0.09526391085137671	0.02545092681688598	0.020043138323155598	0.0002367005641790138	0.0004865952979028899	8	10	10
ENSG00000170571	EMB	1.6682509508005512	NA	0.09526592034462318	0.02222387258910483	0.18585346703970282	1.0633353968412165e-31	1.0360874272971603e-30	6	8	8
ENSG00000105851	PIK3CG	-1.6682201228399918	NA	0.09527203767527159	0.015092267421294154	0.01960361314042331	0.0002776591578384319	0.0005659784735256472	4	5	5
ENSG00000175782	SLC35E3	-1.6682083091067408	NA	0.09527438201079236	0.021259897830463087	0.06952177085194426	4.054376819090841e-12	1.566663093073205e-11	16	21	21
ENSG00000106479	ZNF862	1.6677499830878137	NA	0.0953653686077643	0.021929200394879125	0.03975075889934627	1.9566413748287915e-07	5.413753297344134e-07	19	25	25
ENSG00000164346	NSA2	1.6674516552441023	NA	0.0954246298459701	0.09683689641712069	0.4452496892665315	1.5590737817790917e-87	8.708975988185551e-86	14	17	17
ENSG00000183625	CCR3	-1.6667933036533331	NA	0.09555551223415776	0.20696802959716432	0.2886165391505474	2.2924640702223392e-51	4.417243409016056e-50	35	47	47
ENSG00000274501	AL121845.4	-1.6667240121779732	NA	0.09556929595606245	0.009477071482534327	0.01704173549100919	0.0007059874172064426	0.001362171266614906	5	9	9
ENSG00000119616	FCF1	-1.6663868599607563	NA	0.0956363862683646	0.003425225444438813	0.022151780098021295	0.00011024783006806015	0.0002354177609061342	2	3	3
ENSG00000197530	MIB2	1.6662160796293308	NA	0.0956703844307113	0.03971260678860103	0.06772947605556731	7.807407584039837e-12	2.972014043478339e-11	5	6	6
ENSG00000212127	TAS2R14	-1.6660497524547173	NA	0.09570350537971067	0.04400746178871946	0.10593919660657482	5.34747714928727e-18	2.8711297943997304e-17	13	18	18
ENSG00000168792	ABHD15	1.6660314637176612	NA	0.09570714780009872	0.03955169639320375	0.06968517957332214	3.819072287606113e-12	1.4777362513573383e-11	9	12	12
ENSG00000105696	TMEM59L	-1.6656407396037283	NA	0.09578499169079052	0.0019727955001174716	0.01177406062301525	0.004927580342471444	0.008524470421975466	3	7	7
ENSG00000091262	ABCC6	-1.6646464477039955	NA	0.09598331289343763	0.04332236473312019	0.11917830880565365	3.4611256232495196e-20	2.070999417763643e-19	8	12	12
ENSG00000171132	PRKCE	1.663633908753708	NA	0.09618561127100388	0.022547245625761804	0.06548747835728796	1.7698564559135497e-11	6.585217696346597e-11	26	30	30
ENSG00000172367	PDZD3	1.663545453846811	NA	0.09620330015164207	0.027516971005235626	0.13759300990834178	2.779818305633578e-23	1.9268837559947545e-22	4	4	4
ENSG00000198015	MRPL42	1.6634721367886394	NA	0.09621796379502075	0.22399687327612694	0.20788333750307314	1.0558916576659487e-35	1.192066230237877e-34	50	62	62
ENSG00000255328	AC136475.5	1.6633425575257732	NA	0.09624388443105836	0.42753244982085875	0.5195827025192843	1.9569919001751583e-108	2.0845002544163845e-106	21	27	27
ENSG00000131435	PDLIM4	1.6632069780196397	NA	0.09627101131874383	0.030430098170981808	0.0179770891306005	0.0005018188144410422	0.000988024207675021	7	9	9
ENSG00000188321	ZNF559	1.6626115782870758	NA	0.09639021194866089	0.37669315801091124	0.3835784604563581	3.2780366511527894e-72	1.1711468860545664e-70	6	6	6
ENSG00000164609	SLU7	1.6618136341788365	NA	0.0965501476511722	0.025744779721852264	0.027058560406120737	1.8767137866582474e-05	4.351509562926215e-05	25	29	29
ENSG00000114423	CBLB	1.6617549370408362	NA	0.09656192097301307	0.009733074493745395	0.025456436442759217	3.342781533760035e-05	7.557727161826084e-05	5	6	6
ENSG00000105963	ADAP1	-1.659921688499422	NA	0.09693020769636856	0.14293727341656068	0.24828049294208876	2.46956825676181e-43	3.62590976328838e-42	37	51	51
ENSG00000186496	ZNF396	1.659398092455778	NA	0.09703560042751855	0.047309519148500824	0.11425944537746162	2.269533276766202e-19	1.3012446059265665e-18	7	9	9
ENSG00000135632	SMYD5	-1.6587891998681543	NA	0.09715827740336712	0.03317788919315167	0.02736767625342414	1.6790217160369914e-05	3.908979555840126e-05	9	12	12
ENSG00000113504	SLC12A7	1.658407095920133	NA	0.09723532531341204	0.6214259379105364	0.7077731919244763	1.302186496936112e-180	1.5950854454255273e-177	39	41	41
ENSG00000100461	RBM23	-1.6582166345855152	NA	0.09727374840932512	0.061750743567942946	0.0871914154611625	6.017794448930862e-15	2.7424702897878116e-14	21	30	30
ENSG00000137876	RSL24D1	-1.6574800939368968	NA	0.09742245014317065	0.06394627233438309	0.038402081475457296	3.1776377250850176e-07	8.638761786221143e-07	18	25	25
ENSG00000167904	TMEM68	1.657412232888601	NA	0.09743615988911254	0.03548849874064229	0.03207126283187162	3.0922922809312115e-06	7.71453597987916e-06	9	15	15
ENSG00000070476	ZXDC	1.655434247804886	NA	0.097836443741775	0.06524923733464343	0.1717967547440207	3.3615920331024766e-29	2.9684830986444063e-28	31	43	43
ENSG00000083828	ZNF586	1.6552565384098847	NA	0.09787247093671163	0.059881028010833656	0.10212074430759624	2.2599544621166177e-17	1.1754916309019677e-16	21	28	28
ENSG00000168734	PKIG	1.6542742226665734	NA	0.09807180801897973	0.017570410958873926	0.09283601377180294	7.353086177285506e-16	3.5095484234419468e-15	9	16	16
ENSG00000130402	ACTN4	-1.6541864361991216	NA	0.0980896379224152	0.005289557642766448	0.042958006726310866	6.171847859249299e-08	1.785141152610326e-07	10	13	13
ENSG00000276747	PADI6	-1.6536037219697317	NA	0.09820805596519717	0.33864334006171737	0.3903213659796272	8.24892411459693e-74	3.1022105184478673e-72	12	15	15
ENSG00000213088	ACKR1	-1.6531707226061316	NA	0.09829612317456068	0.022380087824389678	0.02516045670344289	3.719269551111448e-05	8.376904850539824e-05	17	19	19
ENSG00000113073	SLC4A9	1.652647787671889	NA	0.09840256634287223	0.02185493287555073	0.013611766395087837	0.0024895351360630963	0.004478447293438166	10	12	12
ENSG00000135605	TEC	-1.652642338483646	NA	0.09840367600707163	0.04502668901683924	0.09768076303485881	1.1995056565646352e-16	5.978007121309773e-16	10	14	14
ENSG00000131043	AAR2	-1.652334627438578	NA	0.09846635402145044	0.02412881480997158	0.08857472975668135	3.5986383769218655e-15	1.6643217239976555e-14	14	17	17
ENSG00000196843	ARID5A	-1.6522520888940537	NA	0.09848317181335088	0.03795951045047958	0.06694907238106712	1.0382360419177072e-11	3.9148438616637554e-11	13	18	18
ENSG00000198130	HIBCH	1.651966514595965	NA	0.09854137722386086	0.06337919400516318	0.12146964833620601	1.4366414642137877e-20	8.739611376304451e-20	3	4	4
ENSG00000245105	A2M-AS1	-1.6518011552323495	NA	0.0985750931264909	0.05554736969144484	0.07931945706559496	1.1088429146732715e-13	4.684786189635854e-13	12	13	13
ENSG00000127507	ADGRE2	-1.6513236977287866	NA	0.09867249589142613	0.2065429200880199	0.3768161179855269	1.2649517479468343e-70	4.3647198240523665e-69	18	24	24
ENSG00000171631	P2RY6	-1.651101588166879	NA	0.09871783308913556	0.013886597803387878	0.031206178057598427	4.220260646781855e-06	1.0395468232068664e-05	5	6	6
ENSG00000140943	MBTPS1	1.6508684938795704	NA	0.09876543038198414	0.1034963733618449	0.23270732732652996	2.4036076498682407e-40	3.17806226581268e-39	23	34	34
ENSG00000261596	AC005632.3	1.6503361191966304	NA	0.09887420871975543	0.13868246644036233	0.1981498817376048	6.389040821000753e-34	6.730077459419036e-33	4	4	4
ENSG00000125827	TMX4	1.6499108750635278	NA	0.09896116611746984	0.024649608254082477	0.06129210200719468	8.155446718761231e-11	2.9124897080390744e-10	13	18	18
ENSG00000120925	RNF170	1.649603073783099	NA	0.09902414591483104	0.01948989553457631	0.014905989255108897	0.0015445812696920865	0.002856467615005887	8	11	11
ENSG00000238005	AL391832.2	-1.6489754403987658	NA	0.09915266627824178	0.05060440014160658	0.16165520815229673	2.018214657572361e-27	1.6623613430695683e-26	28	31	31
ENSG00000166323	C11orf65	-1.648889316563946	NA	0.09917031222045089	0.01284001329488746	0.014145282177250423	0.002044216380364933	0.0037254268551411515	3	4	4
ENSG00000185436	IFNLR1	1.6481708823177648	NA	0.09931761012915512	0.0014489306372703294	0.023977796043608793	5.6987619340219045e-05	0.00012551768354295099	3	3	3
ENSG00000197558	SSPO	-1.6481351345160908	NA	0.09932494392515415	0.12395331999002034	0.09809702372269924	1.026060446131768e-16	5.13749214327407e-16	22	26	26
ENSG00000114902	SPCS1	1.646996153222675	NA	0.09955883651780575	0.0006479170317379818	0.016076724800149246	0.0010049494295677338	0.0019051379358453534	5	6	6
ENSG00000085063	CD59	1.6462777691774415	NA	0.0997065842564894	0.07663592186290123	0.05115943921146336	3.2076085515690584e-09	1.0228203616745591e-08	15	21	21
ENSG00000105397	TYK2	1.645853155867391	NA	0.09979399531504826	0.09292652015666238	0.12706193865308452	1.665337491533177e-21	1.0624580596094662e-20	11	14	14
ENSG00000171462	DLK2	-1.6451765695919676	NA	0.09993340389836372	0.011293097074960741	0.030115640137696326	6.246487256460575e-06	1.5138639056111135e-05	3	3	3
ENSG00000130590	SAMD10	1.6446803306393156	NA	0.10003575114721684	0.024898882376746288	0.06769318336503063	7.911618392978014e-12	3.009011839014858e-11	12	15	15
ENSG00000108946	PRKAR1A	-1.6438947778098592	NA	0.10019793906056489	0.029862756115125257	0.056374807943166724	4.860079788891705e-10	1.6490998872121854e-09	9	11	11
ENSG00000257303	AC073896.2	1.6428949605305214	NA	0.10040466788588152	0.14910718286978453	0.04410469601580183	4.084439596350816e-08	1.1969250621637072e-07	15	18	18
ENSG00000197415	VEPH1	1.6427088450793985	NA	0.10044318785518368	0.06705369178644408	0.127296024075232	1.5212787363274166e-21	9.72359636573942e-21	14	14	14
ENSG00000104381	GDAP1	-1.641501248169332	NA	0.10069340819712577	0.020545990842023708	0.022599592671377924	9.376247919139663e-05	0.00020166516316860904	11	15	15
ENSG00000257337	AC068888.1	1.640370941997815	NA	0.100928063332356	0.028906098981382997	0.015338421195673212	0.00131757414640226	0.0024624105314573186	13	15	15
ENSG00000151725	CENPU	1.6401712634054941	NA	0.10096956248631371	0.12016743520994405	0.06312636992435859	4.1841151009949044e-11	1.5176266892335366e-10	13	16	16
ENSG00000124657	OR2B6	1.6389136405992077	NA	0.10123124646536975	0.010167137918216052	0.016186232852899836	0.000965429376310467	0.0018332574880243824	6	11	11
ENSG00000270164	LINC01480	1.6382790174403556	NA	0.1013635026828871	0.0882547473832442	0.15378719906650254	4.6839902950292786e-26	3.6511704349753224e-25	9	15	15
ENSG00000103042	SLC38A7	-1.6379695567563386	NA	0.10142804455011276	0.07343587598274888	0.028777644691113245	1.0107824706483958e-05	2.404148209313362e-05	32	37	37
ENSG00000166896	ATP23	-1.637799905332578	NA	0.10146344134714798	0.015834482869456445	0.49219535865756503	2.2148319273746706e-100	1.8710420060368587e-98	7	10	10
ENSG00000172345	STARD5	1.6375485080911547	NA	0.10151591202892962	0.024644625177546238	0.0662411877023481	1.3443674687285913e-11	5.0370456021906516e-11	4	6	6
ENSG00000151093	OXSM	-1.637474632022246	NA	0.10153133526983477	0.00095649376953556	0.01689559724432977	0.0007447185265066464	0.0014338360852208915	4	9	9
ENSG00000204209	DAXX	1.6374482619488855	NA	0.10153684104975232	0.045634499503673424	0.07646888991405668	3.169226248743642e-13	1.3030223193407988e-12	5	6	6
ENSG00000170619	COMMD5	1.6372520419528966	NA	0.10157781708330514	0.013584723602191288	0.07676195787984154	2.845210482212561e-13	1.1737434341944483e-12	6	9	9
ENSG00000181016	LSMEM1	1.6368706154850587	NA	0.10165750690324016	0.07683565216899448	0.08474674856765319	1.4906512628796515e-14	6.626018275563281e-14	20	26	26
ENSG00000242797	GLYCTK-AS1	-1.6368110407511984	NA	0.10166995809391625	0.004644369479065131	0.014314335255507286	0.0019206403497687256	0.0035125372036028447	6	8	8
ENSG00000173264	GPR137	-1.635967845897998	NA	0.10184631707197209	0.004895430087744696	0.020441463145166486	0.0002048476356910307	0.00042457482529193683	7	9	9
ENSG00000175787	ZNF169	1.6356498831227098	NA	0.10191288398487877	0.042111881323676784	0.06370677049583455	3.386965224868246e-11	1.2363360289754268e-10	5	5	5
ENSG00000170464	DNAJC18	-1.6355765031805929	NA	0.10192825131782325	0.1492697435177945	0.11279785296224744	3.9611818005196214e-19	2.246372575962665e-18	7	8	8
ENSG00000167768	KRT1	-1.6345987097811487	NA	0.10213319831047973	0.11219288834567366	0.2387358428133156	1.7029628467847506e-41	2.3513776054357238e-40	32	37	37
ENSG00000108588	CCDC47	1.63455101684112	NA	0.10214320320609564	0.031189468855894215	0.022400879486913477	0.00010074820650078107	0.00021607441136591978	10	13	13
ENSG00000147316	MCPH1	-1.6343474906736413	NA	0.10218590714032123	0.00802230640329471	0.03287507259964592	2.3163601371929263e-06	5.845094171971968e-06	19	23	23
ENSG00000137601	NEK1	-1.6342862294604537	NA	0.10219876377188451	0.0914358548921514	0.06673418992505219	1.1229699416900658e-11	4.227840072457286e-11	28	34	34
ENSG00000090674	MCOLN1	-1.6341204713895605	NA	0.10223355717054253	0.02910518500927626	0.0331525181599871	2.096524214817078e-06	5.311463105318079e-06	7	9	9
ENSG00000281357	ARRDC3-AS1	-1.6334802218403264	NA	0.1023680370927458	0.004159412312806947	0.01924553391520297	0.0003162448133099104	0.0006400663641510273	4	5	5
ENSG00000263627	PPP4R1-AS1	-1.6333882065898129	NA	0.10238737581289785	0.24512593240826672	0.16782762847516244	1.6789606502774715e-28	1.4425098292388957e-27	12	12	12
ENSG00000108799	EZH1	-1.6328938563420927	NA	0.10249132249748048	0.03163560634469316	0.053917153041103644	1.183464726893865e-09	3.8961867155889595e-09	5	5	5
ENSG00000137103	TMEM8B	1.6315557511758143	NA	0.10277310618293095	0.1684296991861295	0.02123801599246039	0.00015347370267594128	0.0003227370358295177	10	11	11
ENSG00000283297	TEX52	-1.6306927576031198	NA	0.1029551655407344	0.023108571571069422	0.013691805113759253	0.0024169353866239124	0.004355614222910201	9	14	14
ENSG00000100242	SUN2	1.6304488980651959	NA	0.10300665723068472	0.0035184435795819462	0.02905126709687215	9.160170516431135e-06	2.1878518688896592e-05	4	6	6
ENSG00000100814	CCNB1IP1	-1.6302895062446292	NA	0.103040324368837	0.041727387133182796	0.05794589501937271	2.749441556887781e-10	9.479327153009358e-10	23	31	31
ENSG00000168237	GLYCTK	-1.629856299730859	NA	0.10313187154054254	0.0267013254643978	0.17180166270169794	3.3548978968399965e-29	2.9640980954615713e-28	17	21	21
ENSG00000168395	ING5	1.6296137845670167	NA	0.10318314917785708	0.05272531950161798	0.08602877186143615	9.266100935584477e-15	4.175101548721445e-14	7	8	8
ENSG00000172575	RASGRP1	1.6286929212562797	NA	0.10337804204209648	0.028492958201172158	0.014103924644990514	0.0020756534551325955	0.0037762975919869383	19	20	20
ENSG00000106299	WASL	-1.6285007332776675	NA	0.10341875387501712	0.0074480328605528055	0.014265197135483219	0.0019557602530754256	0.0035740976747645433	5	8	8
ENSG00000136960	ENPP2	-1.6284826014270553	NA	0.10342259546441325	0.020669516054480436	0.042771314953954115	6.600809805609428e-08	1.9047162604138664e-07	13	15	15
ENSG00000103591	AAGAB	-1.6279927465438135	NA	0.10352642379760708	0.008817963179535046	0.01894021556218133	0.00035337844216735536	0.0007088650023076357	8	10	10
ENSG00000197763	TXNRD3	1.627962752127949	NA	0.10353278402479275	0.04150679564417616	0.034475969894434105	1.302975062630166e-06	3.360613528206455e-06	17	20	20
ENSG00000267040	AC027097.1	1.6278539837354529	NA	0.1035558506459972	0.023841348611887057	0.022484122801590102	9.776037680673963e-05	0.00020990267958667557	17	18	18
ENSG00000223356	AL590666.1	1.6277840888477941	NA	0.10357067548001725	0.12675056774590812	0.04830793304818113	8.979395459263847e-09	2.7695620994769016e-08	21	28	28
ENSG00000127364	TAS2R4	-1.62639847174921	NA	0.10386491573865766	0.250734661855539	0.11481232500433046	1.8379892312285802e-19	1.0598412012891366e-18	11	12	12
ENSG00000273348	AC027449.1	1.6262469631408596	NA	0.10389712932508896	0.01738058933613956	0.03643357461553031	6.447583976357798e-07	1.7073751947276076e-06	4	4	4
ENSG00000154814	OXNAD1	-1.6261811636782202	NA	0.10391112200360052	0.03367327917678497	0.054010427913777366	1.1441863460699768e-09	3.770494167708308e-09	12	15	15
ENSG00000198715	GLMP	1.6261090191983907	NA	0.10392646571165329	0.5407439526252842	0.6200947588742557	1.6006974522815237e-142	3.9214800870251217e-140	16	19	19
ENSG00000157429	ZNF19	-1.6255860440820027	NA	0.10403774603489127	0.008478049002798615	0.016408384766613625	0.000890004225106263	0.0016967962708557315	7	10	10
ENSG00000010219	DYRK4	1.6251106979398666	NA	0.10413897381823779	0.17704183250096334	0.23437633502569521	1.157354980787081e-40	1.5445510167718018e-39	16	19	19
ENSG00000245573	BDNF-AS	-1.6248516871507404	NA	0.10419416462700444	0.029206910685861585	0.013879869209234875	0.002254665735835566	0.004081197245497585	11	15	15
ENSG00000107281	NPDC1	-1.6248275056312487	NA	0.10419931848456127	0.054786916992181675	0.2244469500414175	8.747120263775537e-39	1.0989330798790233e-37	21	29	29
ENSG00000260231	KDM7A-DT	1.6247341772215527	NA	0.10421921166171749	0.06492757904964516	0.12811642932747141	1.1076921516589837e-21	7.12788469373355e-21	11	15	15
ENSG00000185015	CA13	1.6243152366131426	NA	0.10430854703809574	0.07186580174143824	0.06478201779473532	2.289032250549135e-11	8.458223241686516e-11	8	11	11
ENSG00000272156	AC008280.3	1.6233312481972884	NA	0.10451861306110297	0.07710813470181119	0.07499230533769645	5.454667123497084e-13	2.215062431940599e-12	19	23	23
ENSG00000132694	ARHGEF11	1.6227686365152483	NA	0.10463887266494636	0.016142657167568783	0.020147714872499563	0.00022788503823325127	0.0004694858866725164	11	14	14
ENSG00000142025	DMRTC2	1.6224107126408454	NA	0.10471543692221101	0.09141059136195474	0.17717493271545942	3.757835640312207e-30	3.4591048521585633e-29	6	10	10
ENSG00000011523	CEP68	-1.6221362725577249	NA	0.10477417310687864	0.17660294273024474	0.21018939990152247	3.965969291785292e-36	4.528122994995072e-35	8	9	9
ENSG00000277161	PIGW	1.6206953454409088	NA	0.10508299236851369	0.001954419906660819	0.018398119562488654	0.00043045294958396366	0.0008543793556036334	7	11	11
ENSG00000115947	ORC4	-1.6204669103027627	NA	0.10513201682892422	0.02132103585307529	0.010058171082464628	0.009386188442179588	0.015574624634246519	6	8	8
ENSG00000234699	AL139339.1	-1.6201395624453003	NA	0.10520230058845373	0.019932291015455343	0.031107653810636345	4.3724278614418895e-06	1.0756385797714383e-05	7	8	8
ENSG00000174130	TLR6	-1.6195379559321612	NA	0.10533156673983307	0.09631693954405716	0.038564291610081854	2.997633916000773e-07	8.167528443834964e-07	29	39	39
ENSG00000164466	SFXN1	1.6194220523676972	NA	0.10535648521270621	0.019519270074286665	0.034728340898763005	1.1900010026812185e-06	3.0794216379930912e-06	10	12	12
ENSG00000117528	ABCD3	1.6191913449501185	NA	0.10540609965050075	0.05727358810016471	0.05954559588397169	1.5384199348417227e-10	5.384938177014791e-10	20	23	23
ENSG00000248333	CDK11B	-1.6185515564122825	NA	0.10554378541229582	0.09011022340743843	0.18090893252664605	8.14186134912369e-31	7.680130928279546e-30	12	17	17
ENSG00000242611	AC093627.6	-1.6182582023651884	NA	0.10560696439588803	0.063267017050045	0.07685821066499157	2.746176831659089e-13	1.1337069447790495e-12	23	27	27
ENSG00000079459	FDFT1	1.6180905296244117	NA	0.10564308916004701	0.0479927503670261	0.08777652127670253	4.8419710147879075e-15	2.2160384556337824e-14	25	36	36
ENSG00000204315	FKBPL	1.6173176833373835	NA	0.10580972412408061	0.022605502034907344	0.07212275825077241	1.56391883266589e-12	6.199640328568504e-12	12	17	17
ENSG00000104866	PPP1R37	1.6171404382158254	NA	0.1058479696802157	0.019745435131658003	0.04180837048840489	9.334425349402311e-08	2.6542208641502275e-07	32	42	42
ENSG00000110660	SLC35F2	-1.6171295772473997	NA	0.10585031359218416	0.03136537993482676	0.02213413619079251	0.00011095384008762734	0.00023682940278578108	7	8	8
ENSG00000100330	MTMR3	-1.6164053787260593	NA	0.1060066962125932	0.023383817256973215	0.09872981849755179	8.091096849850671e-17	4.0834084719861435e-16	8	9	9
ENSG00000185432	METTL7A	-1.6160278866277602	NA	0.10608828404937959	0.01938398724039386	0.033894936275281	1.6055422775474817e-06	4.103344935568072e-06	3	4	4
ENSG00000163959	SLC51A	-1.6158469904793662	NA	0.10612739900332466	0.014818699166755099	0.02621882115060636	2.5396279115662378e-05	5.809267581092359e-05	7	8	8
ENSG00000158985	CDC42SE2	-1.6157893712273295	NA	0.10613986034516491	0.04067684834742086	0.029246278325105728	8.539561015733243e-06	2.045605976516404e-05	10	12	12
ENSG00000213533	STIMATE	1.6151513305933358	NA	0.10627792725455208	0.04885792923148537	0.14712711779030235	6.564797343259922e-25	4.882034242825863e-24	27	31	31
ENSG00000136878	USP20	1.614827417120028	NA	0.10634807402291685	0.016009372232373507	0.028033786400088134	1.3210339735348236e-05	3.109733920679298e-05	14	17	17
ENSG00000033050	ABCF2	1.614376874194153	NA	0.1064457047210518	0.056395147540614685	0.13554110185714183	6.193355020939277e-23	4.2079970385930134e-22	14	18	18
ENSG00000142002	DPP9	-1.6140691711854058	NA	0.1065124234515566	0.004276021024120452	0.13498563111823564	7.690875439531281e-23	5.213076004447507e-22	5	7	7
ENSG00000135250	SRPK2	-1.6137220038405125	NA	0.10658773896213367	0.06712927140176077	0.1314312380467253	3.0652196634929156e-22	2.018642550278034e-21	5	5	5
ENSG00000111224	PARP11	-1.6135812888098542	NA	0.10661827811671158	0.044266345397078806	0.057451020423103655	3.29002896938426e-10	1.1290915908739377e-09	17	19	19
ENSG00000140859	KIFC3	-1.6131788075833646	NA	0.1067056662520111	0.028233067684214	0.04188813450894043	9.070342877284699e-08	2.5838423588464335e-07	28	37	37
ENSG00000217702	AC073263.1	1.6124265581471995	NA	0.10686914948003096	0.34652122703448907	0.2215886057695768	3.0077043199568886e-38	3.7133996675983216e-37	23	24	24
ENSG00000140848	CPNE2	1.6121068331309991	NA	0.10693869406152177	0.07702727100298366	0.10269395799742509	1.820891418745999e-17	9.523167715789916e-17	24	28	28
ENSG00000185198	PRSS57	-1.6094974389460213	NA	0.10750761455800706	0.008603562492261152	0.07444220238713528	6.676466070328666e-13	2.6997103664245764e-12	13	21	21
ENSG00000223891	OSER1-DT	-1.609250243678145	NA	0.10756163406129507	0.19077630198385379	0.23855835360822944	1.8415362357741095e-41	2.530489175263638e-40	36	47	47
ENSG00000139180	NDUFA9	1.6088834973686967	NA	0.1076418186161501	0.10195471025588462	0.11143258866728756	6.65957819824428e-19	3.7370780929872765e-18	18	22	22
ENSG00000165501	LRR1	-1.6086704165433685	NA	0.10768842784460839	0.03533721417809914	0.1396410475518781	1.2473561560661274e-23	8.781162036279975e-23	14	16	16
ENSG00000164078	MST1R	-1.6084626193479294	NA	0.10773389672347648	0.029667712027627937	0.030244510505877543	5.96360563172068e-06	1.447146922009027e-05	7	13	13
ENSG00000138606	SHF	-1.6082910615295833	NA	0.10777144738374889	0.009134818566690388	0.03394728525297083	1.5756190467244578e-06	4.032277426097258e-06	10	10	10
ENSG00000162407	PLPP3	1.608163685619063	NA	0.1077993341889676	0.06405764616416024	0.0608816190259233	9.468013535569441e-11	3.366513873553397e-10	20	22	22
ENSG00000188766	SPRED3	-1.6080460073562342	NA	0.10782510293501246	0.00528290621577226	0.041935356275397996	8.917532731770813e-08	2.5428461725496787e-07	9	11	11
ENSG00000225828	FAM229A	1.6071418245048201	NA	0.10802326024522234	0.005259192701446759	0.01298267034187606	0.0031427449222982315	0.005578030705080974	4	6	6
ENSG00000163545	NUAK2	1.6066842702365736	NA	0.10812364590709742	0.08117295572430558	0.17773987502947206	2.9828461744540693e-30	2.762031805924019e-29	16	19	19
ENSG00000111554	MDM1	1.6036585830899903	NA	0.10878932991465107	0.13347042567990539	0.13780782172821682	2.5559329625468598e-23	1.7752812626454473e-22	26	31	31
ENSG00000267491	AC100788.1	1.603258984986711	NA	0.1088774876733494	0.02863011705327556	0.09112172822128857	1.3939515466488637e-15	6.581738731685398e-15	5	6	6
ENSG00000122359	ANXA11	1.602957790010838	NA	0.10894397346182395	0.03799761731464062	0.08189625080884773	4.2817305408146024e-14	1.853759077112588e-13	22	29	29
ENSG00000168488	ATXN2L	-1.6024430880041047	NA	0.10905766311796036	0.05684534901076661	0.05549125126037459	6.693714374796924e-10	2.244193701141592e-09	10	11	11
ENSG00000243795	LINC02044	-1.6024426583735552	NA	0.10905775805583426	0.0926324919118184	0.07543852418432852	4.629527446758366e-13	1.8866864587561602e-12	10	10	10
ENSG00000151500	THYN1	1.6021189679550056	NA	0.1091293043215073	0.05460125352525619	0.05008316836367397	4.731511283035753e-09	1.491008581271226e-08	13	18	18
ENSG00000198952	SMG5	1.6016482901765772	NA	0.1092334058667085	0.4159880736335643	0.6453599309653726	1.634026011554991e-152	5.962108951522668e-150	10	13	13
ENSG00000233493	TMEM238	-1.6014572672097698	NA	0.109275677517366	0.008233459314398103	0.010570183744745307	0.007737874807415434	0.012995476943724146	14	18	18
ENSG00000162385	MAGOH	1.6009575783996486	NA	0.10938631529305437	0.05051699964126445	0.021603536379448774	0.00013444469208037955	0.0002842900153497446	34	36	36
ENSG00000232586	KIAA1614-AS1	-1.6009135248177055	NA	0.10939607359097411	0.02884938611698293	0.17037317928293572	5.990144151340415e-29	5.23572793329953e-28	21	25	25
ENSG00000140830	TXNL4B	1.6005897548952746	NA	0.10946781290395287	0.0307866412773048	0.02059158849584813	0.0001939926066137047	0.00040290410691757564	9	11	11
ENSG00000259182	AC019254.1	1.5997759550918036	NA	0.10964829480468323	0.01826282636434997	0.07147141961553621	1.9856227952309917e-12	7.815342050818518e-12	14	23	23
ENSG00000161944	ASGR2	-1.5992799025952618	NA	0.10975842305809128	0.12927271067850757	0.17679079918081606	4.396466949603758e-30	4.040461506900045e-29	11	14	14
ENSG00000278845	MRPL45	1.5992422781198892	NA	0.10976677960597522	0.007207079369310341	0.04368025548304834	4.7588464217431185e-08	1.389333627621259e-07	5	11	11
ENSG00000157823	AP3S2	-1.5986987967580593	NA	0.10988754511094388	0.3340439404170812	0.3997405300393803	4.4953658413148505e-76	1.7886549608517024e-74	9	15	15
ENSG00000085265	FCN1	-1.598099060722645	NA	0.1100209326502203	0.2608179205928625	0.35204128098532345	5.9117823792174045e-65	1.6868744762262774e-63	18	25	25
ENSG00000238058	AL355574.1	1.59768013023128	NA	0.1101141830264805	0.07776456283479789	0.11940687724614374	3.170775407805584e-20	1.9012457156803483e-19	6	8	8
ENSG00000197147	LRRC8B	-1.597078049698094	NA	0.1102483104010143	0.28606279237811705	0.33729243409204474	1.1108254346215482e-61	2.873234597032418e-60	7	8	8
ENSG00000242498	ARPIN	-1.5970638603845797	NA	0.11025147295505391	0.18496792272393514	0.37118895485088865	2.56586898221775e-69	8.429518616101952e-68	25	33	33
ENSG00000116205	TCEANC2	1.5968500791950009	NA	0.11029912978149381	0.009750523298454614	0.026715235855917258	2.123734936249889e-05	4.8918643951308734e-05	11	14	14
ENSG00000178445	GLDC	-1.5966937313986653	NA	0.11033399366300285	0.008838882994890006	0.04274696622002003	6.658908714347254e-08	1.9208347441941306e-07	16	25	25
ENSG00000197345	MRPL21	1.5963587021081378	NA	0.11040873091356049	0.005245235024469824	0.5016442913176877	4.1373464354931473e-103	3.8560518490365206e-101	6	10	10
ENSG00000125818	PSMF1	1.596264225536541	NA	0.1104298136681301	0.026253562018460533	0.035980963284465046	7.586511750348882e-07	1.993275471223119e-06	12	16	16
ENSG00000274209	ANTXRL	1.5962270334225477	NA	0.1104381140817062	0.13547285265473397	0.1810944539227477	7.544780965002302e-31	7.128674863296115e-30	12	18	18
ENSG00000184441	AP001062.1	1.5956311536457288	NA	0.1105711677761562	0.27232851644457895	0.3550148926440209	1.2667521660640583e-65	3.7134244266380405e-64	10	10	10
ENSG00000275734	AC010538.1	-1.5953727049097763	NA	0.11062891601248906	0.002188361592613542	0.013455416134160746	0.002637786003016694	0.0047302511937397556	7	10	10
ENSG00000170043	TRAPPC1	-1.5941754908335333	NA	0.1108967343917496	0.026441323668599966	0.013543785157322703	0.0025529295447231583	0.004587194966728567	26	29	29
ENSG00000165071	TMEM71	1.5936391161589494	NA	0.11101688804366665	0.0434813481064875	0.03762276777438722	4.205025101661933e-07	1.1304589350744707e-06	11	13	13
ENSG00000132965	ALOX5AP	1.5935123981203108	NA	0.111045289239513	0.0853609921231652	0.1893586026615664	2.4935990222746957e-32	2.506607833117747e-31	25	32	32
ENSG00000162399	BSND	1.5931076219481242	NA	0.11113604977109359	0.015030248097705947	0.14737095239550663	5.962001273329561e-25	4.4376024234517636e-24	8	9	9
ENSG00000151353	TMEM18	-1.5926151643314868	NA	0.1112465495315711	0.06325637569945135	0.08517427039972887	1.2721758938069022e-14	5.682871686088712e-14	22	29	29
ENSG00000005194	CIAPIN1	-1.5925055891407116	NA	0.11127114827493093	0.006766651780446787	0.01960325955033689	0.000277694824511214	0.0005659839013005478	5	11	11
ENSG00000278834	AC073508.3	1.5924826860427854	NA	0.11127629037741942	0.05545550873003962	0.044211470051221	3.9303813568392045e-08	1.1543433788051982e-07	1	2	2
ENSG00000231439	WASIR2	1.5919111949521707	NA	0.11140465977332721	0.16086731509400945	0.08611567662726899	8.972050802716867e-15	4.051124255286771e-14	7	11	11
ENSG00000130726	TRIM28	-1.590648125488448	NA	0.11168878736124656	0.03255043770286694	0.03401417874219702	1.5381923586486087e-06	3.939366791329286e-06	22	28	28
ENSG00000095574	IKZF5	-1.5905891342023917	NA	0.1117020714179732	0.020880136067599444	0.011265970742571626	0.00595878561876907	0.010187141319536514	10	12	12
ENSG00000175387	SMAD2	-1.5897075167445462	NA	0.11190074855675844	0.017272823381679223	0.011913144931613079	0.004678306291246867	0.00812520504239341	7	8	8
ENSG00000019485	PRDM11	-1.5887812876734098	NA	0.11210977931254405	0.007953232354980737	0.010160240855660163	0.009031154942050198	0.015034974866636136	11	11	11
ENSG00000233621	LINC01137	-1.5883311590045852	NA	0.1122114751828374	0.3581689713541322	0.2507671128159327	8.12569213077037e-44	1.2159467220818595e-42	30	35	35
ENSG00000244161	FLNB-AS1	1.5871836274384852	NA	0.11247106179463796	0.012209486586026176	0.013771561636326554	0.002346722195774943	0.004236650061621697	12	13	13
ENSG00000138172	CALHM2	-1.5868708652248884	NA	0.11254189473232587	0.18451796264064127	0.2115688241140845	2.2048847142381873e-36	2.539393416015492e-35	21	28	28
ENSG00000001460	STPG1	-1.5864562788537524	NA	0.11263584253524497	0.04688339394424685	0.07312202020616122	1.0840286936498708e-12	4.336367638768751e-12	8	9	9
ENSG00000188761	BCL2L15	-1.5858981584993206	NA	0.11276241363587362	0.03574948320304775	0.06227133968055744	5.7116265309559356e-11	2.0538620964429302e-10	4	5	5
ENSG00000165699	TSC1	-1.5858158437864265	NA	0.11278109053271367	0.034275728950791444	0.012922282053572449	0.003213947656879763	0.0056979208485300374	7	7	7
ENSG00000050393	MCUR1	-1.5855796836093157	NA	0.11283468791577218	0.042628667295711326	0.042697542394343556	6.778415442000287e-08	1.9533363538037795e-07	39	44	44
ENSG00000204104	TRAF3IP1	1.5847756569212992	NA	0.11301731513605949	0.0029533633560477304	0.011906182900833104	0.004690473952397456	0.008144494258274897	4	4	4
ENSG00000271964	AC090948.1	1.5839447232535881	NA	0.11320629870118212	0.030694472960547912	0.010130371334432661	0.009133608188060067	0.015192264482739292	4	4	4
ENSG00000114439	BBX	-1.5838875454750818	NA	0.11321931209111816	0.009972489769405868	0.07471540912288549	6.038886260708082e-13	2.44824729278683e-12	10	17	17
ENSG00000151092	NGLY1	-1.583737637034498	NA	0.11325343613374701	0.006345340627529253	0.018940377924343058	0.0003533575728662775	0.0007088650023076357	10	11	11
ENSG00000074657	ZNF532	-1.5825734108573486	NA	0.11351872782586624	0.012885258677263296	0.022961665712819688	8.225921853853392e-05	0.00017829415302291686	7	7	7
ENSG00000261468	AC096921.2	-1.5820268485744562	NA	0.11364344144773154	0.013133443913574145	0.04358920019814125	4.917433843665334e-08	1.4336802615609793e-07	20	27	27
ENSG00000268912	AC012313.5	-1.5818036686385868	NA	0.11369439727070706	0.0533321637025995	0.11213893414850327	5.090446860916306e-19	2.8696933996664608e-18	7	8	8
ENSG00000102547	CAB39L	1.5813147881561742	NA	0.11380607998168088	0.043075440271078284	0.05859839253402983	2.169804171429336e-10	7.521724628227549e-10	26	32	32
ENSG00000005884	ITGA3	-1.581148140066997	NA	0.11384416978116255	0.004326755866544389	0.02782369866516684	1.4248065800562901e-05	3.3430028788323054e-05	14	19	19
ENSG00000186615	KTN1-AS1	1.5805472864974115	NA	0.11398158679289284	0.03679268741457586	0.01604301768479441	0.0010174392817213405	0.001928176178830729	7	9	9
ENSG00000135709	KIAA0513	-1.579629469607383	NA	0.1141917463342837	0.22022992131345237	0.22178644572905032	2.7616738994692924e-38	3.41702349942272e-37	28	36	36
ENSG00000059588	TARBP1	1.57923911241825	NA	0.1142812218040216	0.019969905614665863	0.07881562838830379	1.3352501216751294e-13	5.610929756580935e-13	12	18	18
ENSG00000058056	USP13	-1.5787630154011658	NA	0.11439042476000745	0.0029517340895704337	0.015807415895800158	0.0011092237117031006	0.002092868019803771	3	4	4
ENSG00000136014	USP44	1.578615469855572	NA	0.11442428412755636	0.03602261044038079	0.06266018747708146	4.957974545036931e-11	1.7903622967538077e-10	11	14	14
ENSG00000181896	ZNF101	-1.5773997405823161	NA	0.1147035750967377	0.010896598686802771	0.01993661882926872	0.0002460323361820974	0.000504690015931434	16	19	19
ENSG00000185880	TRIM69	1.5771490367466774	NA	0.11476123625082774	0.20125227286678166	0.09939854687828364	6.293829677266384e-17	3.1951712591900894e-16	11	13	13
ENSG00000124602	UNC5CL	-1.5767817020420523	NA	0.1148457633515641	0.02284114230515686	0.03828273541617082	3.3169380276412695e-07	9.001767722111114e-07	22	25	25
ENSG00000132155	RAF1	-1.5758525833568513	NA	0.11505978075155786	0.012886032430556221	0.015544667173358123	0.0012214783045177797	0.0022938164086920066	3	3	3
ENSG00000276517	AL133243.3	-1.575579733235098	NA	0.11512268983637979	0.013846212292398215	0.012853455658007294	0.0032970959808434723	0.00583748698900317	6	7	7
ENSG00000196460	RFX8	-1.5755475740106661	NA	0.11513010633871168	0.013131989044833	0.0276684566169605	1.5066987796442728e-05	3.52268866987308e-05	5	7	7
ENSG00000115419	GLS	-1.5754287823004232	NA	0.11515750512657551	0.023108594060023167	0.050685129089141634	3.807074485847158e-09	1.2059350594900845e-08	9	11	11
ENSG00000162437	RAVER2	1.575245615675817	NA	0.11519976175637031	0.03036417396773124	0.0498956187693173	5.063001537783214e-09	1.591374878508877e-08	28	33	33
ENSG00000139505	MTMR6	1.5747035866899621	NA	0.11532487955064226	0.010077212645773683	0.11112823036173874	7.476564697861124e-19	4.185948677885093e-18	5	11	11
ENSG00000108622	ICAM2	1.5745609427872893	NA	0.11535782412542865	0.022872226015659778	0.04382894303846225	4.510792044368406e-08	1.3182612946297513e-07	10	12	12
ENSG00000100294	MCAT	-1.5745515341259746	NA	0.11535999737958351	0.027926165827675615	0.04096540602366391	1.2641267237894855e-07	3.5608589333551064e-07	13	17	17
ENSG00000171291	ZNF439	-1.574299478017446	NA	0.1154182303985353	0.018497591443782855	0.017909786041504474	0.0005142835843082133	0.0010109409889158126	8	9	9
ENSG00000137547	MRPL15	-1.5741607157481097	NA	0.11545029878264045	0.017116746747469033	0.022330907823484375	0.00010333046187720836	0.00022133575952188933	3	4	4
ENSG00000168675	LDLRAD4	1.5735538123298745	NA	0.11559063835341518	0.006920703225621743	0.016422873852135846	0.0008852964288685957	0.0016885717338079801	8	9	9
ENSG00000135363	LMO2	1.5733830578936339	NA	0.11563014755791322	0.019128561910827825	0.03707564578660258	5.118885252834034e-07	1.36585908201106e-06	14	18	18
ENSG00000002726	AOC1	-1.5728164244450296	NA	0.11576133142291754	0.3096467499964891	0.44549955339114866	1.3409026663543318e-87	7.514751576898835e-86	12	13	13
ENSG00000173113	TRMT112	1.5726879808248873	NA	0.11579108424410192	0.15275639548461836	0.16778842199104405	1.7057847456312832e-28	1.4648223636870743e-27	3	3	3
ENSG00000260286	ARMH2	1.5726585676938782	NA	0.11579789837985154	0.024163809470582966	0.02267036877632642	9.139352963104049e-05	0.00019687992734451163	11	14	14
ENSG00000149503	INCENP	1.5722272874569252	NA	0.11589784920925432	0.022543882847209613	0.06437295362971124	2.657067952966092e-11	9.78652455442773e-11	11	14	14
ENSG00000270972	AC136475.9	1.5721992325907916	NA	0.11590435337904528	0.4488000161655542	0.4985710683248889	3.234536153650945e-102	2.8890135676541693e-100	42	54	54
ENSG00000135631	RAB11FIP5	-1.5715107640530415	NA	0.11606405612169682	0.0425749689999206	0.07510832030097864	5.226980892189534e-13	2.125118428642919e-12	2	2	2
ENSG00000236540	AC006547.1	1.5713560343515773	NA	0.11609997226676899	0.029716639155838796	0.05447624770616113	9.666711745479138e-10	3.199043607163677e-09	12	12	12
ENSG00000170379	TCAF2	1.571353475506672	NA	0.11610056630399729	0.00865937976414487	0.12463918893440121	4.242424240885789e-21	2.6513605432562096e-20	3	11	11
ENSG00000139631	CSAD	-1.5710761882868296	NA	0.11616495283670493	0.030371916151484418	0.015141901073779896	0.0014162349983912396	0.002633595097312011	8	8	8
ENSG00000064490	RFXANK	-1.5706520375863653	NA	0.11626349558485546	0.06268380957613047	0.10102773388753063	3.4106932069103785e-17	1.760685665421616e-16	17	18	18
ENSG00000274180	NATD1	-1.5697498957718272	NA	0.11647330821377752	0.025021781297958675	0.08652545812560207	7.706154603420285e-15	3.495182366941404e-14	18	22	22
ENSG00000249437	NAIP	-1.5696617740228214	NA	0.11649381877250682	0.02176707562954652	0.014824178607071697	0.0015917822451379997	0.002938055507681795	22	34	34
ENSG00000138036	DYNC2LI1	-1.569185746779205	NA	0.11660466437654159	0.049281364883074434	0.05467630077399311	8.991411470783263e-10	2.983624522299965e-09	25	29	29
ENSG00000151292	CSNK1G3	-1.5689941438289299	NA	0.11664930357154707	0.016575023133719616	0.028719805436081384	1.0320384177575218e-05	2.4523246260390385e-05	8	9	9
ENSG00000261188	Z95115.1	-1.5687779493374765	NA	0.11669968816095269	0.09218191057691258	0.022108150020767624	0.00011200193251064437	0.00023892538134407767	25	31	31
ENSG00000247708	STX18-AS1	1.5687398877540573	NA	0.11670856026377431	0.053235751403552384	0.016347870135134574	0.0009099410620104763	0.001732302317097875	10	12	12
ENSG00000088899	LZTS3	-1.5685505918372185	NA	0.11675269275146488	0.016067655393095924	0.028564332887399662	1.091419468169606e-05	2.5898370637388363e-05	9	12	12
ENSG00000162636	FAM102B	-1.5682972057842308	NA	0.11681178773943769	0.017445524858741828	0.020176480447785902	0.0002255185562283178	0.0004647221486132446	7	8	8
ENSG00000151376	ME3	-1.568250061619755	NA	0.11682278534737307	0.1747833185679044	0.21110868733118415	2.6821479838900544e-36	3.080787392882153e-35	23	27	27
ENSG00000266498	AC055811.3	1.5681294563223285	NA	0.11685092338454721	0.044971152103711894	0.025636281972392528	3.132925556788433e-05	7.104805656356102e-05	29	30	30
ENSG00000102575	ACP5	1.5673284544323591	NA	0.11703793766016451	0.273631061437568	0.30789443199584415	2.2977665731595602e-55	5.000558244049911e-54	19	20	20
ENSG00000099860	GADD45B	1.56720083805756	NA	0.11706775464238847	0.025627421125804416	0.030814846322775563	4.8578400885572325e-06	1.1894196895762237e-05	23	29	29
ENSG00000100804	PSMB5	-1.5665479898452759	NA	0.11722038295160025	0.037057813907332426	0.08752365223499163	5.319029621910728e-15	2.430483319641542e-14	1	1	1
ENSG00000205464	ATP6AP1L	-1.5660689447083291	NA	0.11733247746426412	0.4603136477469584	0.4439241941099185	3.4648357186904965e-87	1.910561663659914e-85	10	11	11
ENSG00000090554	FLT3LG	-1.5659003603516781	NA	0.11737194549282168	0.007433925534376985	0.010944240680519515	0.00672286908244382	0.011396844789919838	5	6	6
ENSG00000178809	TRIM73	-1.5656919027411855	NA	0.11742076283395257	0.03294979581319978	0.06340738371274235	3.7771561016887434e-11	1.3737953337828262e-10	11	18	18
ENSG00000139546	TARBP2	1.5655275658631835	NA	0.1174592590589338	0.016902056065970856	0.04118617515841663	1.1676191669150573e-07	3.2971350392600554e-07	13	14	14
ENSG00000092096	SLC22A17	1.5649622213193888	NA	0.11759176774990641	0.020835661308333572	0.019725825714462273	0.00026560334054656686	0.0005426941125977689	13	17	17
ENSG00000122335	SERAC1	1.5647526771920033	NA	0.11764091169176874	0.12295897475070389	0.2702606642601391	1.174345058335521e-47	1.995921051079866e-46	20	22	22
ENSG00000196782	MAML3	-1.5645737137327933	NA	0.11768289637379838	0.25745036754894407	0.36212715209586305	3.090431544383668e-67	9.514867244997402e-66	4	4	4
ENSG00000182853	VMO1	-1.5643559903648778	NA	0.11773398995189395	0.02151022533288227	0.029491746554650807	7.817854438003213e-06	1.880428976274821e-05	13	15	15
ENSG00000134077	THUMPD3	1.5641655903905662	NA	0.1177786857603571	0.13980893655785462	0.13145403543344608	3.038207663839409e-22	2.001622098623973e-21	5	5	5
ENSG00000173890	GPR160	1.5637649320931668	NA	0.11787278254963565	0.08064161560154225	0.5113877193163417	5.604015586454778e-106	5.42956289785949e-104	8	9	9
ENSG00000251323	LINC02728	1.5634892113840637	NA	0.11793757131873912	0.008466791419110564	0.013788012619417386	0.0023324983996311655	0.004212745134836741	8	11	11
ENSG00000235314	LINC00957	1.5632783648983897	NA	0.11798713481142427	0.1053141413375808	0.1786817506415744	2.0288545265751995e-30	1.886812704785146e-29	8	12	12
ENSG00000134198	TSPAN2	1.5632011496681972	NA	0.1180052898131187	0.0070653279277807035	0.029178406314875456	8.750631787530496e-06	2.09382704791908e-05	18	20	20
ENSG00000273192	AL671710.1	1.5631159701196173	NA	0.11802531994374084	0.016048709434085793	0.014331326707442122	0.0019086451708211656	0.00349208962279016	12	15	15
ENSG00000234902	AC007879.3	-1.5625929527229072	NA	0.11814836693889502	0.031574634055698	0.04884875682852509	7.387641687881265e-09	2.2959526514221784e-08	7	8	8
ENSG00000169738	DCXR	-1.5618926299701585	NA	0.11831328499343349	0.11765079757525809	0.13481414423266064	8.222422485149501e-23	5.566771543538444e-22	34	49	49
ENSG00000185290	NUPR2	1.561233680103564	NA	0.11846862501260913	0.26734451750784105	0.37913970802632596	3.621530162981085e-71	1.262309365141517e-69	10	13	13
ENSG00000099968	BCL2L13	-1.560710914261958	NA	0.11859197491475136	0.08035577830790175	0.10631630990880242	4.636616751100573e-18	2.4996334694946157e-17	11	12	12
ENSG00000259536	AC091045.1	1.5597538460153233	NA	0.1188180621370269	0.010363041760524114	0.01492706246889784	0.0015326536460692985	0.0028371629292360105	5	6	6
ENSG00000267106	ZNF561-AS1	1.5595019295672936	NA	0.11887762823308066	0.004364093721144296	0.016428742871160758	0.0008833966174985115	0.00168513554988676	5	8	8
ENSG00000168724	DNAJC21	-1.5594363918999334	NA	0.11889312856856007	0.08423533624006349	0.02598785947116495	2.760043173116794e-05	6.292472796567389e-05	12	13	13
ENSG00000049860	HEXB	-1.5573027313320664	NA	0.11939862725157513	0.08723947034479203	0.14709896267837247	6.638203180614475e-25	4.929226797669988e-24	7	11	11
ENSG00000160226	CFAP410	1.557016108853058	NA	0.11946666086296111	0.42655454133010207	0.4745871568020221	1.9849301624957726e-95	1.4242496801941425e-93	18	21	21
ENSG00000158406	HIST1H4H	-1.5566144669972533	NA	0.11956204693020564	0.0024796089818195617	0.037488375173911494	4.4131441478446326e-07	1.1836254143163529e-06	3	6	6
ENSG00000118600	RXYLT1	-1.5565217733383176	NA	0.11958406925181503	0.007003817960296642	0.015174740023107428	0.001399243953785426	0.0026051063471356282	1	2	2
ENSG00000118260	CREB1	1.5562361786552354	NA	0.11965194131486659	0.00769201111156471	0.011031792283390936	0.0065055597260223015	0.011059064605626135	3	5	5
ENSG00000084112	SSH1	1.5554242905083013	NA	0.11984505275022236	0.008700944962198984	0.014233030794954695	0.001979101055058326	0.003614826285354695	3	3	3
ENSG00000272777	AC019131.2	-1.555183288729444	NA	0.11990242312357544	0.1511936353252172	0.05409006712853503	1.1116816989502734e-09	3.667608590861531e-09	13	22	22
ENSG00000173598	NUDT4	1.5547534861383538	NA	0.12000479083329373	0.0034677327781429327	0.012221528269774516	0.004170288989037709	0.007299814828315573	2	2	2
ENSG00000178074	C2orf69	1.5545051089428865	NA	0.12006397896623776	0.015839672436951117	0.03532561260205117	9.601256381513518e-07	2.5030700165183235e-06	7	10	10
ENSG00000122188	LAX1	-1.55416889175047	NA	0.120144135729322	0.015991489897631564	0.07892776130958985	1.2811695090747218e-13	5.387635093458167e-13	7	7	7
ENSG00000181090	EHMT1	1.5533184038297274	NA	0.12034708564699827	0.038050298749054356	0.33647658359059485	1.6773811777491017e-61	4.319130603186088e-60	7	10	10
ENSG00000104517	UBR5	1.5531000741258223	NA	0.12039922841545164	0.014429011863912627	0.012636134764099525	0.0035742334008206844	0.006304724191593696	8	10	10
ENSG00000101161	PRPF6	1.5529158599223052	NA	0.12044323727674158	0.07932642301147622	0.0946449077797884	3.7400330094024796e-16	1.817450441435056e-15	22	29	29
ENSG00000130038	CRACR2A	1.5519393976565752	NA	0.12067672489273305	0.007248195076779803	0.01221156498268938	0.004185792360699279	0.007323962166476067	12	14	14
ENSG00000270964	AC016355.1	-1.5515285077510734	NA	0.12077508101926579	0.17741380697906015	0.121859700507374	1.2366663740856085e-20	7.557944279826836e-20	12	15	15
ENSG00000234572	LINC01800	1.5508707397506274	NA	0.12093266378588598	0.011818599448118581	0.03216866417046203	2.9859011052046687e-06	7.459967665086664e-06	9	11	11
ENSG00000088038	CNOT3	-1.5507891737167079	NA	0.1209522159268902	0.009651449307897467	0.04819125161621985	9.365411573526548e-09	2.8834370390378233e-08	15	19	19
ENSG00000104892	KLC3	1.5506765804380584	NA	0.1209792096521637	0.012730771524619003	0.03633077760006657	6.690246759796908e-07	1.7689028936749486e-06	3	4	4
ENSG00000109452	INPP4B	-1.5505322125768257	NA	0.12101382808514699	0.04567244971081562	0.06816717114215229	6.653435655457086e-12	2.5378062289909602e-11	10	10	10
ENSG00000152749	GPR180	-1.549232075569935	NA	0.12132594141034957	0.2936453733257857	0.29655709524188123	5.324121819014076e-53	1.070379426427578e-51	18	20	20
ENSG00000111801	BTN3A3	-1.5485126170435701	NA	0.1214989263933591	0.06717263823426375	0.04914310987489657	6.643152879684105e-09	2.0720885546326434e-08	30	34	34
ENSG00000021355	SERPINB1	-1.5484152285217307	NA	0.12152235708440011	0.031981686910944364	0.05997649188318955	1.315538406588715e-10	4.626777714230901e-10	9	12	12
ENSG00000020181	ADGRA2	-1.5481948707497621	NA	0.12157538597382318	0.04570004328495109	0.08707536208430264	6.2828720835281535e-15	2.861752280489357e-14	5	6	6
ENSG00000170558	CDH2	1.548041986506805	NA	0.12161218805389426	0.010803569416819408	0.053779301155245804	1.243992746624577e-09	4.089176080480137e-09	6	10	10
ENSG00000134283	PPHLN1	-1.547219724355102	NA	0.12181027128824622	0.06423789966610796	0.06587474655159678	1.5366911533206056e-11	5.742583697601888e-11	16	18	18
ENSG00000205221	VIT	-1.5454922003540719	NA	0.12222725405251063	0.02198972892874443	0.021642899573003853	0.0001325422407503691	0.0002804054881110387	10	13	13
ENSG00000118508	RAB32	1.544493093348208	NA	0.12246892315647871	0.024870194315602365	0.015341446945092908	0.0013161106110989012	0.002460211561994229	30	34	34
ENSG00000160199	PKNOX1	-1.5444914510571273	NA	0.12246932070937765	0.03259374604756284	0.1059726605169315	5.2802297334544225e-18	2.836800115883768e-17	16	18	18
ENSG00000117533	VAMP4	-1.5444797217274058	NA	0.12247216008251878	0.01694009842487471	0.15524859125147206	2.617447226404111e-26	2.0609092050323275e-25	6	7	7
ENSG00000261087	AP003469.4	1.5444333291667216	NA	0.12248339104851469	0.02250953918342225	0.014781383800744913	0.001617050648785167	0.0029824480077454106	19	23	23
ENSG00000127528	KLF2	1.544271633267388	NA	0.12252254157077334	0.010387950771182859	0.027909075647790552	1.3816846695180318e-05	3.2480480325654184e-05	6	9	9
ENSG00000253394	LINC00534	1.542484663650107	NA	0.12295586191938913	0.015224383519559615	0.026136362379618833	2.6162202222645457e-05	5.976496681978779e-05	6	7	7
ENSG00000169629	RGPD8	-1.5421274324788508	NA	0.1230426299109196	0.1341312069409616	0.3881123643448152	2.7684382573686195e-73	1.0231885274916908e-71	7	10	10
ENSG00000087448	KLHL42	1.5418064062631396	NA	0.12312064485910504	0.011711009796658728	0.024286154503155168	5.098482008883244e-05	0.00011309515970810858	31	37	37
ENSG00000105248	YJU2	-1.5413339695212833	NA	0.12323552544396736	0.08861719377068103	0.1498536784014077	2.232759269885094e-25	1.697233542520367e-24	15	17	17
ENSG00000268355	AC243960.3	1.5412429105533358	NA	0.12325767751331085	0.029199976037560294	0.03853559806770451	3.0287160354472943e-07	8.249595186131775e-07	2	5	5
ENSG00000248936	AC027607.1	-1.5408829476813608	NA	0.12334527673138054	0.07147354387427779	0.05300576322834333	1.6456649284713112e-09	5.360210419440554e-09	43	49	49
ENSG00000183475	ASB7	1.5405364396161378	NA	0.12342964754813796	0.02061151161282099	0.03995592166495435	1.8174818716438383e-07	5.040918100731067e-07	14	17	17
ENSG00000167196	FBXO22	1.5392727226004475	NA	0.12373773027751932	0.013855900666594204	0.017386372323595908	0.0006224894784820396	0.0012090918639130702	8	11	11
ENSG00000169246	NPIPB3	1.5391364561275724	NA	0.1237709866230701	0.04219546941569632	0.07326647927212382	1.028061151222144e-12	4.1192104397917164e-12	15	23	23
ENSG00000152503	TRIM36	1.538988660641207	NA	0.12380706455370123	0.014010342331049773	0.031170057953649508	4.275421664058666e-06	1.0523784429014218e-05	6	9	9
ENSG00000091592	NLRP1	1.5389843592710222	NA	0.12380811467168999	0.06906134392027304	0.06999632516791654	3.4080535084314255e-12	1.3222784981015954e-11	25	30	30
ENSG00000248275	TRIM52-AS1	1.5388811750388964	NA	0.12383330770924753	0.2830479203347506	0.44687858206297604	5.828203420716006e-88	3.331595348728626e-86	20	26	26
ENSG00000198160	MIER1	-1.5386192098209384	NA	0.12389728603161523	0.028373582014812052	0.06527051030040307	1.915589844422953e-11	7.118190734996581e-11	4	5	5
ENSG00000111863	ADTRP	-1.5383388743360893	NA	0.12396577939231615	0.006538461240802506	0.054364242603245176	1.0066667500862584e-09	3.3275497488876725e-09	7	9	9
ENSG00000134202	GSTM3	1.5382609897818336	NA	0.12398481388930452	0.3855718335225023	0.4070610674722319	7.395191347185299e-78	3.0485609714634785e-76	23	29	29
ENSG00000112425	EPM2A	-1.5382156869830734	NA	0.12399588665849345	0.0002150689610172275	0.04620448184318098	1.9170247627404366e-08	5.772168401652003e-08	2	3	3
ENSG00000163218	PGLYRP4	-1.5373240714909908	NA	0.12421396962458184	0.01711522359771911	0.013706268431331542	0.002404046705653668	0.004334664804463752	8	10	10
ENSG00000136874	STX17	-1.5356374638575496	NA	0.12462732045760413	0.007190803003577972	0.0879699668631744	4.506048465598119e-15	2.0667083481289687e-14	7	10	10
ENSG00000131979	GCH1	1.5350741395435332	NA	0.12476561772153477	0.17141845893924515	0.27621852238544115	7.515777122774215e-49	1.3328651693738883e-47	12	15	15
ENSG00000015676	NUDCD3	-1.534882503121589	NA	0.12481269212333457	0.040277883490287276	0.1526348236584257	7.406615561079922e-26	5.734358928079439e-25	23	31	31
ENSG00000136935	GOLGA1	-1.5346943634355976	NA	0.12485892104347984	0.02701608479809327	0.026012562146771962	2.7355810523288106e-05	6.239191310864048e-05	11	13	13
ENSG00000059573	ALDH18A1	-1.5342189894538025	NA	0.12497578749449219	0.01239159561802398	0.023456936584359916	6.878083709133314e-05	0.00015031509816226227	4	5	5
ENSG00000100599	RIN3	-1.5341574191201393	NA	0.12499093024771882	0.012263332282740196	0.026667391392288263	2.1606528754507826e-05	4.972227074759188e-05	22	29	29
ENSG00000155846	PPARGC1B	1.5341042841972163	NA	0.12500399952600166	0.006252997034381253	0.022856708965346282	8.543974652608817e-05	0.0001847907949521864	2	2	2
ENSG00000115112	TFCP2L1	-1.5336711557422762	NA	0.1251105732762282	0.07022359229841095	0.12118104856124048	1.6050767731096068e-20	9.736633032209638e-20	6	6	6
ENSG00000151651	ADAM8	-1.5332705347928663	NA	0.12520921141173688	0.00865451961190088	0.016144093701466047	0.0009804479041085423	0.0018609519764867064	10	15	15
ENSG00000204099	NEU4	-1.5330788518272094	NA	0.12525642770909676	0.09185725549166043	0.15755286547460343	1.043576036785686e-26	8.335484608680824e-26	21	30	30
ENSG00000121797	CCRL2	-1.5327009615064742	NA	0.12534955217292526	0.011213165412543982	0.01399441561061542	0.002161276691225085	0.003922088251621056	12	14	14
ENSG00000013375	PGM3	-1.532081514993667	NA	0.12550232065303135	0.000878205247215595	0.02061113735578771	0.00019262228633229044	0.0004002034878013628	9	18	18
ENSG00000253552	HOXA-AS2	1.5319131037415323	NA	0.1255438794695126	0.13523238443355431	0.22350163215718477	1.3166431452055508e-38	1.6445093442920605e-37	15	19	19
ENSG00000204344	STK19	1.5314063596137504	NA	0.12566899331568737	0.14820195347264856	0.10665445501816072	4.079763053052884e-18	2.2063657078777645e-17	30	38	38
ENSG00000133731	IMPA1	1.5310842762646937	NA	0.12574856536575316	0.1515273031975235	0.09157878611160243	1.175522288868142e-15	5.5672553802263925e-15	13	17	17
ENSG00000101745	ANKRD12	1.5310072251782219	NA	0.12576760697918465	0.06889151982150206	0.03773345547992001	4.0410037269933073e-07	1.0885826722307293e-06	29	32	32
ENSG00000137880	GCHFR	1.5303704438634682	NA	0.12592506057855254	0.009941366721949368	0.010070467782885808	0.009342671714977565	0.01550992035238628	6	7	7
ENSG00000165264	NDUFB6	1.5291840922373028	NA	0.12621881305544297	0.012817002789243912	0.020674554453671	0.00018824350352994375	0.0003916277862471194	3	6	6
ENSG00000101421	CHMP4B	1.5287676377324462	NA	0.12632205779508568	0.17290476797316648	0.24274959300085913	2.88940940497176e-42	4.0815882937282305e-41	15	18	18
ENSG00000169599	NFU1	1.5287000187693158	NA	0.12633882766052962	0.018557595853872445	0.017816227830904044	0.0005321304124262452	0.0010431532284748146	4	8	8
ENSG00000139168	ZCRB1	-1.528004433033207	NA	0.1265114373106611	0.0391272651149617	0.016122871363283844	0.0009881005983321698	0.0018746473239073327	10	12	12
ENSG00000184897	H1FX	-1.5279958719823112	NA	0.12651356287930807	0.005890330802834849	0.021027933062844596	0.00016561162337864143	0.00034681569536211033	7	8	8
ENSG00000172915	NBEA	-1.5276252894853726	NA	0.12660559909546257	0.006938659586617987	0.011971731708760923	0.004577174904177505	0.007963272033249471	13	19	19
ENSG00000129988	LBP	-1.5269531816240312	NA	0.12677265379543132	0.012020828900842351	0.012967970296273888	0.0031599289096289882	0.005607369709357152	17	19	19
ENSG00000197006	METTL9	1.5259752689349984	NA	0.12701602371190757	0.12536256318879224	0.18907748368484886	2.8018080440532186e-32	2.803279238475417e-31	8	10	10
ENSG00000203288	TDRKH-AS1	1.525923857926751	NA	0.127028828253632	0.025022972675670104	0.013478243106368694	0.002615596568425967	0.004692422382250957	5	8	8
ENSG00000258559	AC005519.1	-1.5252183267660884	NA	0.12720465094195346	0.06465596341137053	0.04735202696855719	1.2675727258155187e-08	3.86446305333517e-08	11	12	12
ENSG00000108861	DUSP3	1.5249849245839655	NA	0.1272628578612041	0.1057589660084395	0.13349330845161858	1.3752152069685592e-22	9.223138671999932e-22	11	13	13
ENSG00000277959	AL162274.2	1.524925605242981	NA	0.12727765449598533	0.006020437010284686	0.01684206527795801	0.0007594359373374333	0.0014608599988109527	6	6	6
ENSG00000162078	ZG16B	-1.5243137850519366	NA	0.12743034522466368	0.05273649784670468	0.05497412877072241	8.072319802589117e-10	2.6848761112218924e-09	10	12	12
ENSG00000158234	FAIM	1.52407374570068	NA	0.12749029026852157	0.028994887108949034	0.01828764979458659	0.00044812532638072075	0.0008874019886954943	8	10	10
ENSG00000275759	AC026367.3	-1.5238968079784145	NA	0.12753449098090036	0.10584511856121459	0.12114666618895616	1.6264132128838018e-20	9.855604306623433e-20	8	14	14
ENSG00000167207	NOD2	1.5238920665471993	NA	0.12753567559913015	0.16944008103537195	0.44135100770068003	1.6241015141286817e-86	8.813834451200241e-85	4	7	7
ENSG00000248712	CCDC153	-1.5238312398090788	NA	0.1275508735550912	0.05015879235414022	0.049660622550948115	5.511272644979891e-09	1.7278393891912277e-08	10	13	13
ENSG00000174106	LEMD3	-1.5237313885768178	NA	0.12757582508906112	0.040115389041760936	0.012000361069451996	0.004528565911180449	0.00788750526212	7	8	8
ENSG00000254477	AP000640.1	-1.523638693796408	NA	0.12759899171625846	0.016102070407471473	0.015679285898816498	0.0011626016956172523	0.00218972613708295	7	7	7
ENSG00000114166	KAT2B	1.5236013375262063	NA	0.1276083288604625	0.08322117259096733	0.09372445092478786	5.276351602958048e-16	2.5409759516744615e-15	16	17	17
ENSG00000079156	OSBPL6	1.5234916497284925	NA	0.12763574823372026	0.014807352447831653	0.03410121148877524	1.4908255819578646e-06	3.822121080130875e-06	9	11	11
ENSG00000225889	AC012368.1	1.5234864172969231	NA	0.1276370563332288	0.172128506597873	0.32506348466843993	5.080266416072546e-59	1.2219002632430307e-57	16	19	19
ENSG00000185897	FFAR3	-1.5234163480138463	NA	0.1276545745465473	0.031206318673953955	0.034774193448896526	1.170552515659618e-06	3.0301272898265985e-06	18	24	24
ENSG00000100416	TRMU	1.5231633898899397	NA	0.12771783286242686	0.0014392200860083692	0.026663816134718372	2.163437310265386e-05	4.977298958108547e-05	11	15	15
ENSG00000176393	RNPEP	-1.5226288966110426	NA	0.12785157605493147	0.4851598778150318	0.5919936449113702	3.677384293154401e-132	7.085782386888182e-130	28	33	33
ENSG00000015153	YAF2	-1.522259721444461	NA	0.1279440162185481	0.0058880845298521	0.02786543037232364	1.4035630439654036e-05	3.296767927812999e-05	7	8	8
ENSG00000197121	PGAP1	1.5222573530019243	NA	0.127944609435971	0.004421392294395921	0.019677232436397706	0.0002703325660878642	0.0005519625164711017	7	9	9
ENSG00000146574	CCZ1B	1.521605790557813	NA	0.12810788576812251	0.37170258621773616	0.6629236822242425	6.911321017719122e-160	3.386349832367578e-157	22	29	29
ENSG00000279145	AC011912.1	-1.5215768228560378	NA	0.1281151486018445	0.018988775186326922	0.02655487300564089	2.2500287723439232e-05	5.169579771828234e-05	13	22	22
ENSG00000182247	UBE2E2	1.5214083825350206	NA	0.12815738660176873	0.029922692373492307	0.048596902408510216	8.090428576254488e-09	2.506191467741839e-08	10	14	14
ENSG00000258689	LINC01269	-1.5212582330203177	NA	0.1281950471354534	0.0017908784648869576	0.016967892021585322	0.000725297701039154	0.0013980139682050637	5	10	10
ENSG00000125730	C3	1.521148614537081	NA	0.12822254710019976	0.0025654014920044243	0.014293938175564172	0.00193514044971905	0.0035378210391753566	2	3	3
ENSG00000156206	CFAP161	1.5209732293494094	NA	0.12826655548205243	0.029332705731360688	0.06337218459351902	3.825883294385739e-11	1.390927975735023e-10	7	7	7
ENSG00000183735	TBK1	-1.5209635717845758	NA	0.1282689791394933	0.021947361337287915	0.05241574353723893	2.0370285087045828e-09	6.588646151598433e-09	10	12	12
ENSG00000204516	MICB	-1.520042662800258	NA	0.12850025357493033	0.23041543688489788	0.3873052093979343	4.3042936507125905e-73	1.5772293123091926e-71	54	69	69
ENSG00000164978	NUDT2	1.519462495303389	NA	0.1286461214963577	0.192039855429477	0.5670897915885563	1.475516809319647e-123	2.2592533716984487e-121	21	26	26
ENSG00000226180	AC010536.1	-1.5192884792021062	NA	0.12868989836411232	0.02549418212068077	0.07925515434637367	1.135456844405156e-13	4.791326137968509e-13	3	7	7
ENSG00000168903	BTNL3	-1.519196081159256	NA	0.12871314745180001	0.4118767570641585	0.6645889349018128	1.3201796953311611e-160	6.8605338167376e-158	9	15	15
ENSG00000146733	PSPH	1.5188557835683807	NA	0.12879880088124027	0.17466162422932474	0.2500710378034293	1.1095762241906652e-43	1.648884113400842e-42	11	15	15
ENSG00000163735	CXCL5	-1.5186992150914496	NA	0.12883822428204333	0.00824704499301308	0.116326283596833	1.0310160258094732e-19	6.038556634770032e-19	9	13	13
ENSG00000105479	CCDC114	-1.5185600495198959	NA	0.1288732735614714	0.1441183189592552	0.1421011117389943	4.752482030386385e-24	3.407203776718065e-23	7	7	7
ENSG00000270120	AC007728.3	1.5179033334170164	NA	0.12903876951592347	0.1968392604323814	0.23729255989276138	3.21554358778088e-41	4.383414704837386e-40	3	3	3
ENSG00000171302	CANT1	1.5171492815908187	NA	0.12922899815873523	0.059094065638441814	0.05250357050948847	1.9733626694771338e-09	6.389954006582962e-09	10	12	12
ENSG00000099810	MTAP	-1.5168744762248896	NA	0.12929837889252724	0.03004365317793	0.04005856739515062	1.7516158878071586e-07	4.86531597991658e-07	7	11	11
ENSG00000142233	NTN5	-1.5165732378113022	NA	0.1293744664725845	0.030122270391485635	0.07185516328250957	1.72511331036623e-12	6.818153528340742e-12	13	17	17
ENSG00000178425	NT5DC1	1.5161280571239626	NA	0.12948697502652348	0.036736724366574484	0.051931863116978554	2.426394701336501e-09	7.814130090745475e-09	20	25	25
ENSG00000128482	RNF112	-1.5150806521635365	NA	0.12975198072899463	0.08197135190865328	0.15266866129506737	7.307688660269943e-26	5.660323072943507e-25	15	18	18
ENSG00000099999	RNF215	1.5149778034631567	NA	0.12977802533926294	0.015804472552276523	0.020215905009514257	0.000222315242315206	0.0004585619545902656	9	11	11
ENSG00000164125	GASK1B	1.5148353800096024	NA	0.12981409825564158	0.013711620444591406	0.17265844165542377	2.3685327819665738e-29	2.104557962587812e-28	12	15	15
ENSG00000112139	MDGA1	-1.5147572618638867	NA	0.12983388727231027	0.31050153057404917	0.6261018640203954	7.767526987253927e-145	2.1484729081357678e-142	44	56	56
ENSG00000092094	OSGEP	-1.5145499514514829	NA	0.1298864148395699	0.20022637293879403	0.10312623026926389	1.547037474498323e-17	8.120644521019817e-17	27	35	35
ENSG00000236242	MYO16-AS1	1.5143669642823192	NA	0.12993279317657783	0.11985427623761831	0.116634914470252	9.16291510284496e-20	5.375806743027309e-19	14	19	19
ENSG00000125967	NECAB3	1.5138502230188275	NA	0.13006383133111812	0.008029549813532546	0.01102793439272162	0.006514982934828716	0.011073985761659	9	11	11
ENSG00000214026	MRPL23	-1.5128891957266983	NA	0.1303078067716501	0.45728777135599846	0.45095824263332857	4.8947561486446804e-89	2.894488730796815e-87	29	36	36
ENSG00000140391	TSPAN3	1.5128433909771708	NA	0.13031944405730453	0.08471964715690422	0.24925800692248654	1.5959916529261957e-43	2.353367227517741e-42	17	23	23
ENSG00000007038	PRSS21	-1.5126225252243115	NA	0.13037556916206008	0.029186987105876225	0.06065391191344139	1.0284980260293873e-10	3.64566197775485e-10	17	20	20
ENSG00000140497	SCAMP2	1.5125335046604544	NA	0.13039819584610535	0.04543293176003668	0.20876000861642485	7.279326599693689e-36	8.261626198421382e-35	15	19	19
ENSG00000062194	GPBP1	1.5120169894682136	NA	0.1305295405444063	0.011692215349939564	0.022705895975212304	9.022713149616651e-05	0.0001944827900990145	10	12	12
ENSG00000090060	PAPOLA	1.51199703546331	NA	0.1305346167086931	0.02473482271690093	0.017361445107553757	0.0006281801485920264	0.0012197306802767959	12	17	17
ENSG00000138411	HECW2	-1.5104261054013255	NA	0.13093473158360938	0.02694285334685929	0.07694480183636541	2.6600262326523214e-13	1.099429465330029e-12	8	10	10
ENSG00000186115	CYP4F2	1.5103379725391077	NA	0.13095720711378736	0.010100073170178712	0.026159705914965456	2.5943055521909565e-05	5.9295942842226724e-05	14	17	17
ENSG00000181045	SLC26A11	-1.5095174127413233	NA	0.1311666088630988	0.02954190389853995	0.027898487185266406	1.3869608409279902e-05	3.259557552566e-05	18	24	24
ENSG00000223522	AC093690.1	1.5095025232565409	NA	0.13117041096376225	0.04519366022307687	0.10941396451850252	1.43374526013371e-18	7.928828592722667e-18	6	6	6
ENSG00000107742	SPOCK2	-1.5091629755360567	NA	0.13125713928406055	0.04972931758594316	0.026211640871478842	2.546207092882212e-05	5.8227637599462665e-05	16	19	19
ENSG00000133313	CNDP2	-1.5085625465993167	NA	0.1314106114996991	0.06874656142400258	0.17376774989168942	1.508311250632103e-29	1.3521186428170376e-28	7	11	11
ENSG00000206077	ZDHHC11B	-1.5080401308935132	NA	0.1315442563405418	0.017400486438806265	0.1144946749901746	2.0747856148521713e-19	1.1915773110884088e-18	6	24	24
ENSG00000174171	AC020659.1	1.507940337083348	NA	0.13156979766056937	0.07293878971627049	0.19160767653674224	9.801625294225101e-33	9.9992904325203e-32	28	40	40
ENSG00000179021	C3orf38	1.5076777802067378	NA	0.13163701507139983	0.00651904146847271	0.05028297794434356	4.402162863685345e-09	1.3902757057652943e-08	3	5	5
ENSG00000167291	TBC1D16	-1.5071186099698461	NA	0.13178025742407637	0.032408260585168186	0.06851455865264243	5.860028445031736e-12	2.2431613349073493e-11	9	12	12
ENSG00000268573	AC011815.1	-1.5070348330700212	NA	0.1318017289103807	0.029712081698154702	0.024729380804538487	4.344941074242336e-05	9.714653778641697e-05	8	11	11
ENSG00000169169	CPT1C	-1.5052077690533234	NA	0.13227066839620535	0.014493036955208781	0.04511332913593315	2.8403396655100145e-08	8.44176515144389e-08	13	17	17
ENSG00000271032	AC020907.4	1.5050620980688423	NA	0.1323081122886884	0.05578055854250943	0.10187214049748716	2.4818259724583976e-17	1.2887934556028403e-16	9	11	11
ENSG00000176087	SLC35A4	-1.5048663095528068	NA	0.1323584515390893	0.0791590981633449	0.08949620822233692	2.5540680707617683e-15	1.1879499144424617e-14	7	8	8
ENSG00000069493	CLEC2D	1.5043090278202282	NA	0.132501815639775	0.11003365651455853	0.1479787236775568	4.689009885238074e-25	3.5114336472466265e-24	27	33	33
ENSG00000234678	ELF3-AS1	-1.5027895969752287	NA	0.13289330940926913	0.10025875724357262	0.1503356489249153	1.8445882932968464e-25	1.4065293304467595e-24	8	9	9
ENSG00000145817	YIPF5	-1.5026768426718615	NA	0.13292239713322637	0.1815802835077173	0.41162386763680614	5.571897247439573e-79	2.4251894897548537e-77	9	14	14
ENSG00000109270	LAMTOR3	-1.5022562923674656	NA	0.13303093182541822	0.04173167872221719	0.023895563266276662	5.870488079978469e-05	0.00012918388307911043	8	9	9
ENSG00000006451	RALA	-1.5019901054077203	NA	0.13309966421256889	0.010743465560234727	0.019723923718978967	0.00026578687444151096	0.0005430044209908829	9	10	10
ENSG00000179909	ZNF154	-1.5003386279358475	NA	0.13352670826092425	0.008938931461440558	0.040588996925674976	1.4474042134197878e-07	4.05501088386004e-07	4	7	7
ENSG00000158815	FGF17	1.4994684797280566	NA	0.13375213988692033	0.01640990511006153	0.02307066311627302	7.908189972757663e-05	0.0001717112558151699	9	15	15
ENSG00000072840	EVC	1.49943454076917	NA	0.13376093850625909	0.01943763457193208	0.04125526620676794	1.1389564121668782e-07	3.2183166110149605e-07	16	24	24
ENSG00000119737	GPR75	-1.4994031420931255	NA	0.1337690789601924	0.006760264283343016	0.02235689666727465	0.00010236369763781703	0.00021942938134886553	5	9	9
ENSG00000184924	PTRHD1	-1.4992026090621946	NA	0.13382107840642044	0.004261740865238916	0.023240992425432948	7.436142357178054e-05	0.00016180992930243176	1	3	3
ENSG00000085662	AKR1B1	1.4991835063362788	NA	0.133826032676159	0.07798924802316935	0.06723950651775479	9.337606158755765e-12	3.533332039199087e-11	34	38	38
ENSG00000181804	SLC9A9	-1.49902249277471	NA	0.13386779699429413	0.00923097625534226	0.03831586331883121	3.2776704278302917e-07	8.899425295576579e-07	15	17	17
ENSG00000090857	PDPR	-1.4987515466474006	NA	0.13393809880189378	0.03909145142663867	0.0966802316296904	1.7455294810332776e-16	8.624052166591668e-16	5	6	6
ENSG00000260698	AL591848.3	1.4985432842931246	NA	0.1339921555948444	0.013075530291418828	0.016740214884856476	0.0007882516929232174	0.0015127269787310043	10	16	16
ENSG00000163428	LRRC58	-1.4981950206418404	NA	0.13408258897119488	0.0367968047961957	0.05147744510938393	2.8594440020883885e-09	9.15545279906904e-09	8	10	10
ENSG00000197712	FAM114A1	1.4980948882155587	NA	0.13410859902292654	0.03723006176796246	0.042857416617455124	6.399393263459678e-08	1.848462103336197e-07	10	12	12
ENSG00000143319	ISG20L2	-1.4979880243598656	NA	0.13413636191171405	0.011051863849658287	0.012682690807536147	0.003512939331410546	0.006202347018877736	3	3	3
ENSG00000113300	CNOT6	1.4976751387252638	NA	0.13421767416061606	0.0026318231164566956	0.02219119053270349	0.00010868708618099988	0.00023222960888586678	10	12	12
ENSG00000232125	DYTN	-1.4972969543599526	NA	0.13431600701928811	0.0262058366579155	0.025528997289999456	3.2564683296218355e-05	7.370354412654727e-05	13	15	15
ENSG00000172613	RAD9A	-1.4969982000356594	NA	0.1343937264108417	0.0896796073838811	0.04711932577030931	1.3785140261367928e-08	4.1959774643627726e-08	15	18	18
ENSG00000125149	C16orf70	1.4969640893185827	NA	0.1344026023485969	0.020292497700969116	0.014714113983673812	0.001657592236539373	0.003053281338819947	5	7	7
ENSG00000272498	AC090948.2	-1.496647231358173	NA	0.1344850735088206	0.020580170311671815	0.026682623405385297	2.1488302546363076e-05	4.947675891079221e-05	9	9	9
ENSG00000180900	SCRIB	-1.496182922179891	NA	0.13460599364309186	0.0010934370618435746	0.010140009801124126	0.009100418917505248	0.015141465413437227	4	7	7
ENSG00000224383	PRR29	1.496059124556533	NA	0.13463824847157693	0.056702143177705805	0.03958988897665594	2.073165169234822e-07	5.726918409666231e-07	15	15	15
ENSG00000110917	MLEC	1.4959067896313463	NA	0.13467794674501685	0.010741514803974022	0.010970687919806153	0.006656456881144394	0.011297662218403129	13	16	16
ENSG00000226479	TMEM185B	-1.4957201614962377	NA	0.1347265941140168	0.04776005879441077	0.08374539704886914	2.160156433731311e-14	9.510788878577215e-14	7	8	8
ENSG00000176340	COX8A	1.4942363853349592	NA	0.13511384560105386	0.00660583400392027	0.02835734687209782	1.1758184430074768e-05	2.782407959036183e-05	6	7	7
ENSG00000129538	RNASE1	1.49362266207356	NA	0.13527427277071485	0.033080608422078425	0.02558672944716168	3.189392568251797e-05	7.228081558471002e-05	22	23	23
ENSG00000023892	DEF6	-1.493519550011159	NA	0.1353012406824445	0.027025576288810003	0.24437915938232715	1.4024498098644104e-42	1.9959013933082799e-41	7	9	9
ENSG00000167863	ATP5PD	-1.4931731764475438	NA	0.13539186157870323	0.033295381046296486	0.04390487861681538	4.389135358473661e-08	1.2835825760993317e-07	14	14	14
ENSG00000091106	NLRC4	1.4928815284803278	NA	0.1354682011015815	0.022036173004844728	0.018733985661023262	0.0003809128984245824	0.0007619590919261827	6	6	6
ENSG00000108387	SEPTIN4	1.4920017132240047	NA	0.1356986962099891	0.010555643501679198	0.012392166489406605	0.003913630448547112	0.006872296596573257	18	27	27
ENSG00000172831	CES2	1.4917602296640322	NA	0.1357620133223444	0.0030596068555294362	0.01497197084618406	0.0015075445368587686	0.002793094345569471	8	10	10
ENSG00000107338	SHB	1.491546598946605	NA	0.1358180464230648	0.010033230117593609	0.01781123190939929	0.0005331007637593693	0.001044577810524386	5	7	7
ENSG00000102967	DHODH	-1.4913050242981214	NA	0.13588143043825576	0.09792685629670514	0.014514179307449375	0.0017842536574749531	0.00327358146699882	9	10	10
ENSG00000240445	FOXO3B	1.4911302708976824	NA	0.13592729622500777	0.003247534796231222	0.02398109624165938	5.691976290157956e-05	0.0001253843306357338	7	11	11
ENSG00000138614	INTS14	1.4910111368418286	NA	0.1359585710076035	0.006862714178580567	0.038795889360685384	2.758150946748033e-07	7.542581818813908e-07	4	7	7
ENSG00000281655	AP000851.2	-1.4909897870075757	NA	0.1359641763011923	0.028843548921280795	0.04061974288445914	1.4314863158007417e-07	4.012513702135816e-07	13	14	14
ENSG00000154040	CABYR	-1.4900785684585574	NA	0.13620357859887386	0.006034530688277675	0.010237742510637193	0.008770759873845383	0.014631299715620084	1	1	1
ENSG00000189067	LITAF	1.4887139247366485	NA	0.136562716634938	0.008040480732272239	0.01501290204223355	0.0014850211560833008	0.002754042154825622	13	20	20
ENSG00000133460	SLC2A11	1.4885056034246729	NA	0.13661760551568858	0.14688300790390674	0.16275090654307656	1.2996296974964572e-27	1.0803368726304771e-26	10	18	18
ENSG00000259321	AL136295.2	-1.4881083740322623	NA	0.1367223154228264	0.04060959536713189	0.0739532574577449	7.989736533366963e-13	3.218604458790464e-12	6	8	8
ENSG00000137764	MAP2K5	-1.4880124643226995	NA	0.13674760655850146	0.18933736167888504	0.22133423103914895	3.3564131779948447e-38	4.132026531904781e-37	28	37	37
ENSG00000105717	PBX4	1.487993819964345	NA	0.13675252344532646	0.009797199259124895	0.020936740435814276	0.0001711762267846845	0.0003577697883157288	7	13	13
ENSG00000197841	ZNF181	-1.4876966181354536	NA	0.13683091987766707	0.18450346047041818	0.04175778649590198	9.505865288056081e-08	2.699388703839605e-07	13	17	17
ENSG00000182240	BACE2	1.4875864137428105	NA	0.13685999860142914	0.062148931025937756	0.10726392370946979	3.239184654315131e-18	1.7601006855782694e-17	5	7	7
ENSG00000051009	FAM160A2	1.4872952432552533	NA	0.1369368502949162	0.22508455426863716	0.24782467914613696	3.026523759029622e-43	4.409673402174935e-42	18	28	28
ENSG00000128309	MPST	1.48652161843956	NA	0.13714120298183	0.07183606671727405	0.04145162578939207	1.0612766729279104e-07	3.005752875977e-07	41	49	49
ENSG00000255031	AP002807.1	-1.4864199775173506	NA	0.13716806886405825	0.04975626494812565	0.1015631123938299	2.7881401692012974e-17	1.4436538575372298e-16	8	11	11
ENSG00000182472	CAPN12	-1.4860505357575988	NA	0.13726575446267764	0.08752075785487197	0.21332018757360738	1.044837305429541e-36	1.2172496569844563e-35	18	25	25
ENSG00000163710	PCOLCE2	1.4860136533446962	NA	0.1372755096363441	0.011203122495100911	0.011776202479654246	0.004923641055985367	0.00851851497872206	11	15	15
ENSG00000167543	TP53I13	-1.4859108093626439	NA	0.13730271406760086	0.08851639326022556	0.08825316846018462	4.055748025802934e-15	1.8686733716951777e-14	10	12	12
ENSG00000268081	AC123912.1	-1.4857564208848921	NA	0.13734356092513852	0.12610843790207335	0.2112972058249902	2.4752799397795976e-36	2.845078799415571e-35	16	21	21
ENSG00000107643	MAPK8	1.4846131342201934	NA	0.13764633419281386	0.04253315119967182	0.047563970214481444	1.1743068572632787e-08	3.5909750883038453e-08	14	16	16
ENSG00000176170	SPHK1	-1.4830773453590935	NA	0.1380538622823485	0.06982146464532785	0.07839419021589653	1.5596698828058258e-13	6.533165320038375e-13	15	21	21
ENSG00000163563	MNDA	1.481862970009012	NA	0.13837675978549743	0.03526509851153327	0.1110756076753168	7.627628610360326e-19	4.266347131085102e-18	9	11	11
ENSG00000153551	CMTM7	-1.4817466892312552	NA	0.13840770887671608	0.0921489016883514	0.1609238187472146	2.7066228759166e-27	2.213441854987781e-26	31	34	34
ENSG00000268027	AC243960.1	-1.481476348221835	NA	0.1384796829862631	0.007342048643603346	0.01724757847614727	0.000654848672736742	0.0012682100382566221	9	11	11
ENSG00000261218	AC099524.1	1.481274467780274	NA	0.13853344933312225	0.04170035291517422	0.1611982598163218	2.4244480969529942e-27	1.9912289470616332e-26	20	28	28
ENSG00000143776	CDC42BPA	-1.4809855711672086	NA	0.13861041846586894	0.023865351012461018	0.05332041388734417	1.4686428175630777e-09	4.802775682377807e-09	23	30	30
ENSG00000100592	DAAM1	-1.48028494916278	NA	0.1387972181440821	0.0024162354982307987	0.028720300845083358	1.0318544678065202e-05	2.4522273099243368e-05	7	10	10
ENSG00000080503	SMARCA2	1.4802220926677423	NA	0.13881398640177325	0.0023217369524327646	0.012601039265945657	0.0036211549751587317	0.0063796164648651215	12	19	19
ENSG00000196141	SPATS2L	1.4800127144864552	NA	0.13886985357585882	0.03846092677307291	0.058725722565567066	2.071810224250217e-10	7.192201120580359e-10	26	37	37
ENSG00000160113	NR2F6	1.4795980841193412	NA	0.13898053810638733	0.012380814158450517	0.25800389542324376	3.132379426639258e-45	4.892274570804794e-44	7	12	12
ENSG00000011638	TMEM159	1.4792632821725478	NA	0.13906996220749526	0.043112453346137176	0.04844083973843864	8.559022075706746e-09	2.6465681495906054e-08	14	17	17
ENSG00000267547	AC060766.4	1.4789670560579642	NA	0.13914911981314185	0.06273712014222632	0.24493910815915068	1.093615537894155e-42	1.5576754866567163e-41	17	22	22
ENSG00000178607	ERN1	-1.4788055551700936	NA	0.13919229072520017	0.02222178529585894	0.13738589487926345	3.01417661600201e-23	2.0842788220894543e-22	2	3	3
ENSG00000169032	MAP2K1	1.4782404580304984	NA	0.13934342839885244	0.015707950576531085	0.016109768572682405	0.0009928554621727883	0.0018832516669396247	12	17	17
ENSG00000146066	HIGD2A	-1.4781982293239369	NA	0.13935472772028257	0.02378068086682646	0.28068355774720904	9.438675126468176e-50	1.718299784966059e-48	2	5	5
ENSG00000255153	TOLLIP-AS1	1.47739393132516	NA	0.1395700719675007	0.14097887319855998	0.1276527123585363	1.3253071936818137e-21	8.505873152862808e-21	50	55	55
ENSG00000157107	FCHO2	1.4771022497818198	NA	0.1396482305829412	0.02529151925878013	0.16994939459167543	7.112884251376618e-29	6.201263448238822e-28	8	17	17
ENSG00000261804	AC007342.4	1.4762631295730555	NA	0.13987326801913283	0.09579115981830456	0.27467122290252133	1.537966387397296e-48	2.70786299563411e-47	5	8	8
ENSG00000138095	LRPPRC	1.4761941841710113	NA	0.13989177037448952	0.051874005995274315	0.10806847652797931	2.3881986472144158e-18	1.3068034014384178e-17	16	22	22
ENSG00000187607	ZNF286A	1.4757523485545099	NA	0.14001038716153913	0.0036536347035124126	0.03845861665960689	3.1137063790332157e-07	8.468985042670994e-07	6	13	13
ENSG00000120438	TCP1	1.4753938265113042	NA	0.14010669414469828	0.0050697323702141245	0.02205570842780523	0.00011414740387044249	0.00024332055052507376	4	5	5
ENSG00000087116	ADAMTS2	1.475376378807407	NA	0.14011138228558745	0.0005412290363735822	0.027047492376280687	1.8842091477304576e-05	4.36711753945528e-05	2	3	3
ENSG00000141295	SCRN2	-1.4753570427245968	NA	0.14011657796868804	0.3953359990565644	0.37627760895895995	1.6891690086657954e-70	5.80512211014223e-69	29	36	36
ENSG00000100321	SYNGR1	-1.4744604554808995	NA	0.14035765737881933	0.015913911327561203	0.24687115616465546	4.6295459095519795e-43	6.68283525276994e-42	6	9	9
ENSG00000116852	KIF21B	-1.474366545677185	NA	0.14038292682105868	0.000878703880556306	0.014070054232335882	0.002101763231994399	0.003819747527074178	1	1	1
ENSG00000138381	ASNSD1	1.473959412641883	NA	0.14049251948210248	0.20217570804222776	0.4156288999609071	5.6645516896284845e-80	2.5835477905701827e-78	29	32	32
ENSG00000100504	PYGL	-1.4729238402954672	NA	0.14077157287361403	0.019105798922064945	0.045805809512236326	2.2132005360128003e-08	6.630708594004806e-08	3	3	3
ENSG00000175567	UCP2	-1.4726490456520793	NA	0.14084569267821206	0.057200094061159806	0.263573498225913	2.5024673184196163e-46	4.0257797414238275e-45	14	18	18
ENSG00000164011	ZNF691	1.4725069999694822	NA	0.1408840181350964	0.004507726953703571	0.011355858467372837	0.005761542260364184	0.009870598224074463	1	2	2
ENSG00000167004	PDIA3	-1.4719560460397145	NA	0.14103274730897386	0.05428941134170935	0.05180433410219997	2.540848373680292e-09	8.17658261592106e-09	15	22	22
ENSG00000164252	AGGF1	-1.4717572697651846	NA	0.14108643627909276	0.014823037920888703	0.010062698634580348	0.009370141878094273	0.015552512879155893	13	15	15
ENSG00000143633	C1orf131	-1.471099848522946	NA	0.14126411600539973	0.010099186460889711	0.015193483128262573	0.0013896385854542186	0.0025877850040128565	5	6	6
ENSG00000116661	FBXO2	-1.4707098008901027	NA	0.14136961453551047	0.19976917074847442	0.27006394662436634	1.2854332172139047e-47	2.1825637863367574e-46	15	20	20
ENSG00000041880	PARP3	1.4705137957175003	NA	0.14142265208630686	0.07581510540680132	0.02565659621871478	3.110067255561631e-05	7.057634427104197e-05	21	25	25
ENSG00000143549	TPM3	-1.4704534781033463	NA	0.14143897666315086	0.03962887890901138	0.06777243896206425	7.685813026604088e-12	2.927026595452665e-11	3	3	3
ENSG00000173402	DAG1	-1.4703781858965166	NA	0.1414593560496167	0.008764483306506782	0.012545545606218452	0.003696626704743356	0.006507231714190496	6	7	7
ENSG00000264701	AC018521.4	1.47027534589566	NA	0.1414871954595228	0.0029868694801957556	0.015634538780039866	0.0011818474943937397	0.002222313890499807	8	9	9
ENSG00000138639	ARHGAP24	1.469111422730758	NA	0.1418025700181568	0.016561853398753115	0.02196613951197209	0.0001179076516641361	0.0002508060429655507	26	32	32
ENSG00000074603	DPP8	1.46900519688873	NA	0.14183137965379314	0.006076130101932185	0.027290172177746742	1.7265379165914965e-05	4.013609696574159e-05	8	15	15
ENSG00000100526	CDKN3	-1.468511170975373	NA	0.14196542408614313	0.0001145844620259849	0.027415939498866202	1.6500965493603454e-05	3.84476979958975e-05	2	5	5
ENSG00000158987	RAPGEF6	1.4679675495159477	NA	0.1421130377394692	0.04109431670950135	0.04634637762910518	1.8214536552270523e-08	5.4954448862576916e-08	4	4	4
ENSG00000163472	TMEM79	1.4670154253887588	NA	0.14237185919679954	0.2228846937957093	0.30396157093602955	1.5346273795912283e-54	3.245046230901353e-53	10	12	12
ENSG00000279078	SND1-IT1	1.4663300713114182	NA	0.14255838690555242	0.0037720190999264687	0.013156406127079086	0.002946681846285024	0.005250145140980975	3	4	4
ENSG00000176083	ZNF683	1.4661088125479451	NA	0.1426186452955517	0.005984220635600754	0.0414036714895263	1.0797444516076668e-07	3.0545261630847705e-07	10	13	13
ENSG00000115310	RTN4	1.4660111043848076	NA	0.14264526170322786	0.0534241174985226	0.07985238690314216	9.109158090290636e-14	3.8676145602969575e-13	13	13	13
ENSG00000250490	LINC02145	1.465840520888169	NA	0.14269173901607987	0.17659844915808248	0.21994784139010487	6.098975570197792e-38	7.4283616515143426e-37	11	13	13
ENSG00000167554	ZNF610	-1.4653742556607428	NA	0.14281883731308612	0.005440163918696839	0.017498321301690763	0.0005975657733726622	0.0011638450252774316	5	8	8
ENSG00000238083	LRRC37A2	-1.4653684793322561	NA	0.14282041241550175	0.33115989007078467	0.49473186835051725	4.148220663381946e-101	3.5747656359968338e-99	45	57	57
ENSG00000140905	GCSH	-1.4651091398616	NA	0.14289114343090512	0.00828320342416899	0.017924208889244043	0.0005115864445335424	0.0010062158432510287	7	8	8
ENSG00000160185	UBASH3A	1.4649051335339998	NA	0.14294680203658217	0.11185811190756172	0.228189339045442	1.7245442318133927e-39	2.2169571987532136e-38	5	6	6
ENSG00000149573	MPZL2	-1.4645291531924296	NA	0.14304942352586794	0.1136198949772421	0.14170441370409415	5.5535908182328e-24	3.9666192812109245e-23	12	12	12
ENSG00000112667	DNPH1	-1.4644409592596623	NA	0.14307350369342903	0.12207172396273687	0.07303336527709596	1.1198709608899532e-12	4.473484069019755e-12	8	11	11
ENSG00000144118	RALB	1.4637131690979002	NA	0.14327233576658174	0.0014490498863036466	0.042283723023876285	7.866918536571047e-08	2.25488527467252e-07	1	3	3
ENSG00000187961	KLHL17	1.4630763096514476	NA	0.14344649945012555	0.04470968855303566	0.08155095461943279	4.864632963581438e-14	2.096596901041922e-13	26	38	38
ENSG00000078043	PIAS2	1.4628506482168857	NA	0.14350825064825953	0.013992937588265416	0.06955049381012086	4.011993059255298e-12	1.5506348652956754e-11	18	23	23
ENSG00000270681	AC095055.1	1.462453011955599	NA	0.14361711157192655	0.028788523269784514	0.05097472770012095	3.428951048462532e-09	1.0911687053272213e-08	17	20	20
ENSG00000126464	PRR12	-1.4619475886880147	NA	0.14375557275672574	0.10902098287505606	0.03835723548172547	3.229282477010345e-07	8.773600316579597e-07	7	11	11
ENSG00000160404	TOR2A	1.461939826701441	NA	0.14375769995818782	0.020475645620446035	0.014108408413616227	0.002072221713960202	0.003771254395914625	6	6	6
ENSG00000130413	STK33	1.461908199318498	NA	0.1437663678103825	0.03884145368205029	0.05809249536517876	2.6070318853506705e-10	8.993761778692144e-10	13	17	17
ENSG00000140548	ZNF710	-1.460514849607617	NA	0.14414862940258044	0.0244832114587674	0.041284786035742135	1.1269253499681689e-07	3.1848455548128093e-07	12	15	15
ENSG00000240303	ACAD11	-1.4604947790627598	NA	0.14415414138751942	0.01264421879839393	0.013624751180864172	0.0024776089014166523	0.004460736488230359	4	5	5
ENSG00000239642	MEIKIN	1.4600517221484342	NA	0.14427585951121277	0.01036225483070792	0.18511023642123975	1.4450599623456301e-31	1.3977063335738979e-30	3	5	5
ENSG00000257027	AC010186.3	1.4595835674959485	NA	0.14440455815477005	0.10466099049011335	0.1542459217007273	3.902362394548272e-26	3.052993280296912e-25	17	20	20
ENSG00000204947	ZNF425	1.4594954986297397	NA	0.1444287786673747	0.06374013461418272	0.07354435613248361	9.28382999829302e-13	3.732030019707619e-12	17	21	21
ENSG00000145908	ZNF300	1.4594812854090191	NA	0.14443268784893418	0.009037943646481934	0.010415240878003756	0.00820287748125816	0.013740100207667142	6	6	6
ENSG00000127191	TRAF2	1.4592855130685833	NA	0.14448654101262387	0.03181385857850286	0.04039401162860816	1.5525527013350584e-07	4.3362746376538946e-07	4	4	4
ENSG00000138594	TMOD3	-1.4589329839957148	NA	0.14458355370786355	0.12143990291945253	0.132580361636964	1.961448609425575e-22	1.3057795886272974e-21	13	15	15
ENSG00000269982	AC018809.2	1.4588636857058592	NA	0.14460262981659538	0.013183120876624701	0.019557769238825896	0.0002823220613747629	0.0005749365907274445	5	7	7
ENSG00000124786	SLC35B3	1.4585927109211207	NA	0.14467724100270615	0.028156147895339174	0.050948943758474946	3.461038014576056e-09	1.1005625980338363e-08	3	4	4
ENSG00000177051	FBXO46	1.4584472320949158	NA	0.1447173098415631	0.012690070622520882	0.01155695696473008	0.0053439632228335955	0.009191016478625346	6	6	6
ENSG00000270696	AC005034.3	-1.458444090726491	NA	0.14471817515393193	0.19054392960387095	0.11973404310675596	2.796942240224332e-20	1.6806153636162253e-19	15	15	15
ENSG00000065268	WDR18	1.458244678432583	NA	0.14477311280841032	0.37355729929467646	0.4155024630946356	6.0899298155248665e-80	2.762862603344866e-78	21	32	32
ENSG00000138069	RAB1A	-1.4573447000741877	NA	0.14502125370695498	0.016272127678027923	0.0198938830595448	0.00024987938803696584	0.0005121526981529732	4	4	4
ENSG00000184385	UMODL1-AS1	1.4569916936825613	NA	0.14511867309429927	0.45300409731135804	0.5556065886393966	9.351276321162988e-120	1.2727383939017785e-117	7	7	7
ENSG00000057757	PITHD1	-1.4564347237314288	NA	0.1452724823547762	0.016917427934948437	0.01644438946882547	0.0008783518465944513	0.0016764447208957424	5	8	8
ENSG00000276045	ORAI1	-1.4563015441929117	NA	0.14530927885392936	0.042657371823837366	0.1162649686423885	1.0554594950814555e-19	6.171181343727202e-19	16	18	18
ENSG00000262714	AC007342.5	1.4556016797130786	NA	0.1455027634375523	0.1652750306971582	0.34286368540535445	6.569331446340447e-63	1.7575267546535463e-61	7	10	10
ENSG00000203709	MIR29B2CHG	1.4555097257166283	NA	0.14552819970122063	0.002494185826653234	0.011659724917934954	0.005142582669129517	0.008873141180491205	5	5	5
ENSG00000033178	UBA6	1.4550441524076851	NA	0.14565703859538218	0.1556581776924376	0.15072119979053894	1.5831345645887593e-25	1.2087789246719783e-24	20	22	22
ENSG00000106012	IQCE	-1.45482140144046	NA	0.1457187117268495	0.030135911238957393	0.03760429708247193	4.233036429704467e-07	1.1372762295629313e-06	22	23	23
ENSG00000198860	TSEN15	1.4547576348948899	NA	0.14573637047073845	0.005476808993539202	0.08976171703912127	2.3136849035158182e-15	1.0799505283177127e-14	15	19	19
ENSG00000110318	CEP126	-1.4535404452382805	NA	0.1460737585779278	0.027328701274475925	0.030272712304717352	5.9034307560907006e-06	1.4331530865826647e-05	12	13	13
ENSG00000177669	MBOAT4	-1.4535126985804192	NA	0.14608145652974178	0.028429606596195058	0.08631685668300237	8.326566058368835e-15	3.7676063676772333e-14	8	9	9
ENSG00000132541	RIDA	-1.4533562197120535	NA	0.14612487538325036	0.03217000754484627	0.036765878228138156	5.721740913502605e-07	1.5198595868286275e-06	20	28	28
ENSG00000183889	AC138969.1	-1.4527827168222311	NA	0.14628409208816298	0.06045466216950287	0.10187164061889818	2.4822933021495025e-17	1.2887934556028403e-16	3	4	4
ENSG00000073584	SMARCE1	-1.4523357908015724	NA	0.14640826034337343	0.08020886721016048	0.03645581767234739	6.396246153986213e-07	1.6945655074109312e-06	6	7	7
ENSG00000143891	GALM	-1.4507135376164069	NA	0.14685964422681735	0.019438493339265846	0.06839011235078352	6.1327710104970004e-12	2.3454703402991316e-11	4	4	4
ENSG00000143303	RRNAD1	1.4506373009092424	NA	0.14688088286608303	0.008677172493945059	0.010953133517281985	0.006700463120475623	0.011364478494020024	4	5	5
ENSG00000113790	EHHADH	-1.4505495935604706	NA	0.14690531999526352	0.00519788697922764	0.0361852387633583	7.049501656085716e-07	1.8593033512798208e-06	13	18	18
ENSG00000083290	ULK2	1.4504975637116813	NA	0.14691981808488447	0.05389752243080357	0.02900292668243452	9.320871130758134e-06	2.2231379557909768e-05	8	11	11
ENSG00000170502	NUDT9	-1.4503566054985808	NA	0.14695910151364275	0.016426848710352146	0.047834260096931376	1.0652416510510042e-08	3.2650275377790296e-08	17	22	22
ENSG00000222020	HDAC4-AS1	1.4494489794274528	NA	0.14721223883388437	0.09877118215496085	0.07995376907004446	8.774638035765301e-14	3.7283515281303056e-13	8	8	8
ENSG00000185829	ARL17A	-1.4493530538719381	NA	0.1472390119812567	0.2211741362196908	0.4067776963259912	8.677723946645934e-78	3.56015042968974e-76	35	43	43
ENSG00000132635	PCED1A	1.4481583343572462	NA	0.14757277422792273	0.006337432345312793	0.03307820929739579	2.153270326390965e-06	5.447179942067954e-06	15	17	17
ENSG00000137414	FAM8A1	1.4481419507732531	NA	0.14757735523604132	0.05679191095634312	0.08611475796195407	8.975109979693412e-15	4.051438827106142e-14	6	8	8
ENSG00000162194	LBHD1	-1.4481185367503915	NA	0.14758390221133916	0.1890375116813541	0.1395318524532162	1.3018643012037814e-23	9.153616605716952e-23	21	31	31
ENSG00000064601	CTSA	1.448035268617751	NA	0.14760718725390026	0.05415516840510628	0.06260516923512705	5.058254847610289e-11	1.8246531843009855e-10	22	26	26
ENSG00000143653	SCCPDH	-1.4478783417155823	NA	0.1476510778155033	0.04971342691899858	0.09801920007307334	1.0564679221899952e-16	5.286655499747951e-16	25	34	34
ENSG00000270210	AC104695.3	1.4476324864650434	NA	0.14771986061668796	0.03701258080825255	0.021427617680852242	0.00014328769594376637	0.00030194650992131355	9	11	11
ENSG00000131686	CA6	-1.4475431618280867	NA	0.14774485698965475	0.1391745211800814	0.17082250810941207	4.9921976107661845e-29	4.379089351766204e-28	7	7	7
ENSG00000111058	ACSS3	-1.4473783964689224	NA	0.14779097297719287	0.00372638964735077	0.04593710764974042	2.110928498167014e-08	6.33758977854799e-08	5	7	7
ENSG00000116898	MRPS15	1.4472647320645404	NA	0.14782279278803812	0.014602114562909418	0.02527289178292122	3.571488682849094e-05	8.054636957151384e-05	5	8	8
ENSG00000123179	EBPL	-1.4469202295627839	NA	0.14791926660851773	0.21769531385691687	0.38360932830434497	3.223536260580594e-72	1.1540798190542088e-70	7	11	11
ENSG00000225489	AL354707.1	1.4467211283788863	NA	0.1479750444546543	0.03188182045317355	0.060443538214893344	1.110214288978724e-10	3.9255803797311627e-10	15	20	20
ENSG00000203999	LINC01270	-1.4460421667726227	NA	0.14816537519824427	0.2591650348395989	0.3720338978091109	1.6356931905626713e-69	5.4047211030749994e-68	21	24	24
ENSG00000180979	LRRC57	-1.4460158773014489	NA	0.14817274858552515	0.06460046878906318	0.017795875972841962	0.0005360944937926677	0.001049844064639769	5	6	6
ENSG00000010539	ZNF200	1.4458269929097534	NA	0.1482257330842817	0.09978063972033686	0.15184410358143638	1.0139603555141249e-25	7.815013994027743e-25	14	20	20
ENSG00000272501	AL662844.4	1.4455761883774982	NA	0.14829610934393125	0.20778919727043849	0.24068015356151481	7.219622945019269e-42	1.0098638979130133e-40	20	22	22
ENSG00000275549	STPG3-AS1	-1.4452905393636948	NA	0.14837629412054443	0.049534721003290774	0.017672092224182773	0.0005608533459246343	0.0010961771217090003	7	9	9
ENSG00000261118	AC092123.1	-1.445083022117615	NA	0.14843456722655773	7.497912455882365e-05	0.03892336728441161	2.6345930959120426e-07	7.217354153641473e-07	1	2	2
ENSG00000243811	APOBEC3D	1.4445449089267361	NA	0.14858575670782578	0.10884679379769652	0.03704554810162059	5.17456123006945e-07	1.380070770364868e-06	9	10	10
ENSG00000185379	RAD51D	1.4441576721946032	NA	0.14869462834479932	0.007725361858347527	0.03919957080594843	2.3855317945688864e-07	6.557057981256906e-07	9	11	11
ENSG00000258515	AL355075.2	-1.4435123740001607	NA	0.14887618929409735	0.09520535126345822	0.037818330369251474	3.919578163015972e-07	1.0570348469501636e-06	3	3	3
ENSG00000138835	RGS3	-1.4432430006870205	NA	0.14895203015998557	0.11254660750586491	0.21913925125868672	8.636331642537397e-38	1.0444601645830313e-36	14	17	17
ENSG00000151773	CCDC122	1.4428137558777958	NA	0.14907294307942376	0.29061483449198944	0.1609180572136622	2.7128850922024444e-27	2.2175055503422173e-26	30	35	35
ENSG00000131969	ABHD12B	1.4422451500471716	NA	0.14923322760232186	0.04083505969987965	0.06990955757950888	3.518016864229503e-12	1.3640169840531708e-11	25	29	29
ENSG00000180834	MAP6D1	1.4421325865607344	NA	0.14926497375899522	0.04637393807804259	0.07390572653371223	8.130399094087107e-13	3.273731252981916e-12	13	15	15
ENSG00000134352	IL6ST	1.4415792337335598	NA	0.14942111020052878	0.005822015952004492	0.06686387675663362	1.0710395257374386e-11	4.0367597421695236e-11	8	11	11
ENSG00000133226	SRRM1	1.4412740704756575	NA	0.14950726969452996	0.00936589411329752	0.011898069437211063	0.004704694562526709	0.008166900197668846	8	10	10
ENSG00000167378	IRGQ	-1.4408644900331455	NA	0.14962296981141562	0.018066579075398763	0.028413006640721335	1.152500803871304e-05	2.7287361984797725e-05	6	7	7
ENSG00000256525	POLG2	-1.4404363877118416	NA	0.14974397507526438	0.1180938174108187	0.10177401861570494	2.5752616676829497e-17	1.3362530208500727e-16	30	36	36
ENSG00000183309	ZNF623	-1.43981719313147	NA	0.1499191255828902	0.04882925436619362	0.08608464963372543	9.075949376609966e-15	4.0937258248154734e-14	7	9	9
ENSG00000104835	SARS2	1.4397822736044659	NA	0.14992900786232385	0.25905062579623234	0.36634272136631896	3.3551377082788977e-68	1.0655047510976817e-66	18	22	22
ENSG00000138463	SLC49A4	1.439554848619273	NA	0.1499933816364009	0.05799712690406381	0.08334616412544062	2.5042530371906746e-14	1.0983487297898435e-13	11	13	13
ENSG00000113593	PPWD1	-1.4389349609011834	NA	0.15016895097881752	0.06699167672586315	0.010971810438003346	0.006653652930607083	0.011294020994455197	5	8	8
ENSG00000183307	TMEM121B	1.4383098018438647	NA	0.15034617198846578	0.0983513363643257	0.13237825763612485	2.121749011910348e-22	1.4097587681228422e-21	13	14	14
ENSG00000153214	TMEM87B	1.4375323231440489	NA	0.15056679522424904	0.21237682793150559	0.2621508847518831	4.780499123568062e-46	7.633219689950531e-45	20	21	21
ENSG00000073331	ALPK1	1.4372711141821326	NA	0.15064097321661557	0.04981254394311467	0.053897011270201745	1.192121659327992e-09	3.923933653707435e-09	18	22	22
ENSG00000188185	LINC00265	-1.4371390000654412	NA	0.15067850152466492	0.05499060037903862	0.12420305082387732	5.0189342569984135e-21	3.126396787986407e-20	27	42	42
ENSG00000280832	GSEC	1.4370146166385842	NA	0.1507138403673485	0.024149377919579783	0.07838905556759214	1.56262427031343e-13	6.543942273896218e-13	14	17	17
ENSG00000164344	KLKB1	1.43700585759445	NA	0.15071632915627803	0.07678678148421417	0.14144325686050677	6.1531270007503825e-24	4.3820587597951953e-23	10	12	12
ENSG00000155636	RBM45	1.4364193323533756	NA	0.1508830553363224	0.003235321083006135	0.03279296656481446	2.3857349144991113e-06	6.0139597308165895e-06	2	2	2
ENSG00000158764	ITLN2	-1.435520680137828	NA	0.15113877962232442	0.0005956326215488003	0.027850251164707834	1.4112530674779708e-05	3.313922888426635e-05	2	3	3
ENSG00000152457	DCLRE1C	-1.435401415557025	NA	0.15117274286463273	0.0322493383645873	0.11975296236425738	2.7767217578524826e-20	1.669635393597904e-19	14	18	18
ENSG00000139514	SLC7A1	-1.4351008681182351	NA	0.15125835622405406	0.0023403553092313937	0.05367338332986093	1.2925904245956145e-09	4.244042349490751e-09	4	6	6
ENSG00000124641	MED20	-1.434848778921478	NA	0.15133019434433953	0.012079146057561755	0.010611088002762257	0.007619662880436653	0.01281325737758464	8	10	10
ENSG00000163041	H3F3A	1.4346129747831224	NA	0.15139741521963318	0.3522139838357498	0.23491597590697302	9.134767077482731e-41	1.2248015685047018e-39	25	29	29
ENSG00000269951	AC090181.2	1.4342371686205682	NA	0.1515045935939058	0.00611341037475137	0.05752095552651364	3.207633354329971e-10	1.1021379361531693e-09	16	24	24
ENSG00000112685	EXOC2	1.4339729115813593	NA	0.1515799932173014	0.11071940382367736	0.32863786348647234	8.576344222027805e-60	2.116197511705825e-58	35	42	42
ENSG00000149806	FAU	1.433961122824108	NA	0.15158335753186358	0.014195011422598706	0.045588546203330464	2.393417345480287e-08	7.145667489143705e-08	7	11	11
ENSG00000204525	HLA-C	1.4336152696441185	NA	0.15168208356841492	0.46366282915169726	0.5372451652889626	7.095266887233374e-114	8.277328697222118e-112	37	43	43
ENSG00000089327	FXYD5	1.4334273863822868	NA	0.1517357365891642	0.06348418838330286	0.14248256792783795	4.091087191998205e-24	2.9441063472755865e-23	22	31	31
ENSG00000089916	GPATCH2L	-1.4333171468394597	NA	0.15176722395184922	0.04903774125471717	0.1397636640414819	1.1888566114841012e-23	8.379655581726614e-23	4	6	6
ENSG00000140961	OSGIN1	1.4331882152260096	NA	0.15180405658268373	0.09434083909410404	0.21220079113769122	1.6843493000505423e-36	1.9477347367880478e-35	16	17	17
ENSG00000146955	RAB19	1.4329791761652189	NA	0.15186378843024087	0.005915673506241824	0.0279894172513055	1.3423003033471749e-05	3.158494498092852e-05	20	25	25
ENSG00000122512	PMS2	-1.4328249603559726	NA	0.15190786628338157	0.1486247301252778	0.2173554335811909	1.8580968758787168e-37	2.21435047424907e-36	21	25	25
ENSG00000101665	SMAD7	1.4328001435797815	NA	0.1519149603065811	0.002193209661488257	0.01169773907988388	0.0050700609301537365	0.008755057385077678	6	8	8
ENSG00000133065	SLC41A1	-1.4323282188688549	NA	0.1520499108076656	0.03963882483346381	0.09484063830606772	3.475978399105796e-16	1.6913096447525968e-15	9	12	12
ENSG00000283064	AL353759.1	-1.4315486562201252	NA	0.15227303262428218	0.030532788504024137	0.05944036243541587	1.5983497495272574e-10	5.59161563742206e-10	6	8	8
ENSG00000079215	SLC1A3	1.4313516788752552	NA	0.1523294497398189	0.01403118933801409	0.018629150922017067	0.0003957270425967706	0.0007903019743207196	7	7	7
ENSG00000140948	ZCCHC14	-1.4311960293913277	NA	0.15237404121970963	0.02582995666815196	0.09674382894526594	1.7044166086332778e-16	8.423354588314721e-16	26	36	36
ENSG00000261587	TMEM249	1.4308332698644932	NA	0.15247800549607077	0.046491001843496194	0.02155315318451649	0.00013691980632559174	0.0002891316043193662	11	13	13
ENSG00000076685	NT5C2	-1.430424092927006	NA	0.1525953374481875	0.04936882767235311	0.06656231721689751	1.1956840664220337e-11	4.4966636085683017e-11	11	12	12
ENSG00000253736	AC022217.3	1.4302752147223132	NA	0.15263804548574567	0.03188606194603777	0.07704964948629703	2.5593133949166277e-13	1.0588580315904764e-12	4	5	5
ENSG00000196503	ARL9	1.4295444496312442	NA	0.15284780876678777	0.009566234091742514	0.02170422496905139	0.00012963204623044598	0.0002745535335069678	7	9	9
ENSG00000269293	ZSCAN16-AS1	1.429533827174636	NA	0.15285085951806696	0.004667699312321371	0.01489248026575488	0.0015522767493597815	0.0028700802129133034	7	9	9
ENSG00000153208	MERTK	-1.4293456355091245	NA	0.15290491552189267	0.11560023215528223	0.13287488239935097	1.7492254911666042e-22	1.166762658421474e-21	15	20	20
ENSG00000132749	TESMIN	1.4293319478262567	NA	0.15290884772684205	0.061269332571048093	0.0859455882255844	9.556560416758612e-15	4.3037146687760884e-14	17	22	22
ENSG00000106772	PRUNE2	1.429325491840931	NA	0.152910702432504	0.02038450510441669	0.7099323673251983	1.0921259613243553e-181	1.5607390092292807e-178	25	35	35
ENSG00000255284	AP006621.3	1.429287051621254	NA	0.15292174607295084	0.033734272113115346	0.3597523583478214	1.0726775928081512e-66	3.250061491001234e-65	20	25	25
ENSG00000243646	IL10RB	1.4289341057954703	NA	0.15302317361851756	0.13273452535244834	0.0960621773958052	2.2003518088419292e-16	1.0808889478610783e-15	33	39	39
ENSG00000165650	PDZD8	1.4286734814833242	NA	0.15309810317784578	0.2610270279438409	0.3164946414449135	3.4803252858194954e-57	8.000549373527954e-56	15	18	18
ENSG00000151327	FAM177A1	-1.4280094503752283	NA	0.1532891384329555	0.14110911449558128	0.2115977439286895	2.1778897615881567e-36	2.509988677518501e-35	9	11	11
ENSG00000071243	ING3	-1.4276302181720717	NA	0.153398321130648	0.015083694221143532	0.03336420421588914	1.942937428155945e-06	4.934750289609938e-06	8	11	11
ENSG00000159579	RSPRY1	1.4271987663463188	NA	0.1535226100002235	0.019165515243785264	0.010674575610817357	0.007439820921352196	0.01253049390888517	18	23	23
ENSG00000099814	CEP170B	1.4271524687160448	NA	0.15353595156460517	0.0900691256814108	0.17992425212800855	1.2194500730804804e-30	1.1446277670091493e-29	2	3	3
ENSG00000168079	SCARA5	1.4269370890489539	NA	0.15359802900306543	0.010077455412574543	0.024568040070645485	4.605363482411378e-05	0.0001027014022885211	13	16	16
ENSG00000165209	STRBP	-1.4258401536288237	NA	0.15391448748007644	0.007954176106609903	0.011396260006182653	0.005675064154172035	0.009732167517989623	3	4	4
ENSG00000185475	TMEM179B	-1.425664486343989	NA	0.15396521231282867	0.022273559962631233	0.012098870144040026	0.0043652791721031006	0.007620907311655917	10	12	12
ENSG00000164406	LEAP2	-1.4255828631558758	NA	0.15398878575169148	0.008945681653087496	0.021925129889524355	0.0001196705574059711	0.00025442975315583915	3	5	5
ENSG00000168116	KIAA1586	1.4247742565501669	NA	0.15422246612093515	0.08875667555821719	0.06475563019934077	2.3111567331351866e-11	8.538135893264824e-11	14	17	17
ENSG00000117408	IPO13	1.424676115572998	NA	0.15425084634898745	0.03570794611784829	0.0686584527117047	5.5597182301033815e-12	2.1324895532999975e-11	11	13	13
ENSG00000168653	NDUFS5	1.4242728997391367	NA	0.15436748921382476	0.1654682824269217	0.281061740625808	7.9129581735483e-50	1.4513296226543292e-48	11	17	17
ENSG00000203797	DDO	1.4239742466951464	NA	0.15445392719592968	0.10133358888260557	0.2597791747870245	1.4025981465707437e-45	2.2168807018932428e-44	32	40	40
ENSG00000110719	TCIRG1	-1.4239112338814384	NA	0.1544721694450051	0.18663484205960124	0.28622085248665385	7.075626152642046e-51	1.3319419636845054e-49	10	13	13
ENSG00000152767	FARP1	1.4237497469310205	NA	0.15451892749123516	0.10803806222550992	0.18571769766156135	1.1246416077020268e-31	1.0933378078504567e-30	20	33	33
ENSG00000132274	TRIM22	1.4237232449615698	NA	0.1545266020813865	0.03140219993188055	0.09419048680633346	4.43279735589383e-16	2.142560367988255e-15	18	22	22
ENSG00000265458	AC132938.3	-1.4234741173490884	NA	0.15459876002030035	0.008208889080592044	0.013936101883555194	0.0022083201230838055	0.0040027990477501515	3	9	9
ENSG00000177675	CD163L1	-1.4227000537129046	NA	0.1548231250525965	0.01405547965850076	0.018403080587295877	0.0004296759731004192	0.0008530346449061229	14	15	15
ENSG00000126246	IGFLR1	1.422235467558918	NA	0.1549579056712246	0.08206381771384319	0.14490783946906868	1.5754904254599896e-24	1.1556067282383815e-23	14	15	15
ENSG00000259673	IQCH-AS1	-1.4221989035639735	NA	0.15496851699591127	0.05167587213941016	0.10422163657599261	1.0232851653329674e-17	5.421166913900234e-17	16	19	19
ENSG00000246100	LINC00900	-1.4220974472304377	NA	0.1549979637717765	0.034477173295434836	0.056792447053173725	4.1773653119749355e-10	1.4227932022851673e-09	2	4	4
ENSG00000125814	NAPB	1.421477554843082	NA	0.1551779741865108	0.02211339521532567	0.022141170647660167	0.00011067181833362811	0.00023629370176835016	21	24	24
ENSG00000197417	SHPK	1.421253134454919	NA	0.15524318269468407	0.22308130813097565	0.0953824860270932	2.838034571096134e-16	1.3869893091971388e-15	30	36	36
ENSG00000114450	GNB4	1.4211783409118652	NA	0.15526491963472983	6.787887251056124e-05	0.010744463512217889	0.007246845715226936	0.01223070142411443	1	2	2
ENSG00000172031	EPHX4	1.42039856407738	NA	0.15549168061874513	0.023619728970132283	0.016407799604372057	0.000890194885456272	0.0016969711083469996	15	16	16
ENSG00000165802	NSMF	-1.420313566212695	NA	0.1555164133892799	0.03132084266975504	0.07019597031644371	3.1678866650505293e-12	1.23216349328536e-11	19	29	29
ENSG00000178952	TUFM	1.4201371197675159	NA	0.1555677654999852	0.3134897778597561	0.606399743364041	2.218628701699139e-137	5.072968480725138e-135	11	13	13
ENSG00000231389	HLA-DPA1	-1.4201197335556026	NA	0.1555728261945851	0.029937546857861663	0.04997738279739929	4.91572569441848e-09	1.545933980076701e-08	8	12	12
ENSG00000249096	LINC02362	1.4200063905425702	NA	0.1556058205939949	0.044284452701573114	0.16962431807494388	8.114310426389225e-29	7.0635690102613605e-28	14	19	19
ENSG00000105808	RASA4	1.4198387464724682	NA	0.15565463188698664	0.04860945396190499	0.05769039916465731	3.016440125404916e-10	1.03727555064305e-09	28	34	34
ENSG00000136828	RALGPS1	-1.4198339513039155	NA	0.1556560282204941	0.09135374412912324	0.14016430979257521	1.0161255032390312e-23	7.176909495488528e-23	8	9	9
ENSG00000163840	DTX3L	1.4183939037201436	NA	0.15607579446751935	0.0069143268472662625	0.014730437596628333	0.0016476610670134357	0.00303564027054291	3	4	4
ENSG00000054965	FAM168A	-1.4183593362514058	NA	0.15608588124654751	0.050688608680202585	0.06741859236800378	8.746389522024406e-12	3.318403405159215e-11	5	10	10
ENSG00000177483	RBM44	-1.4180758948547794	NA	0.15616860803196755	0.18688331061886437	0.2236433782461054	1.2383710803896812e-38	1.5478735902042743e-37	13	15	15
ENSG00000114120	SLC25A36	-1.4180336189624068	NA	0.15618094975950914	0.033811033604340304	0.01791435770452261	0.0005134271161460707	0.0010096045883257617	32	37	37
ENSG00000185298	CCDC137	-1.417897185123107	NA	0.1562207843447477	0.008050124412480864	0.13204670003878435	2.413504343202593e-22	1.5968050147214996e-21	5	8	8
ENSG00000106330	MOSPD3	-1.417383503701845	NA	0.15637083303689106	0.08807574961337311	0.5085642556075081	3.850205566554746e-105	3.668176403380408e-103	6	7	7
ENSG00000099624	ATP5F1D	-1.4173085761718218	NA	0.15639272884327507	0.01668952872424612	0.06561107637112051	1.6918406761889333e-11	6.304514505859196e-11	5	7	7
ENSG00000136048	DRAM1	1.4170475391206994	NA	0.15646902893818943	0.03172858950017597	0.10425499830355259	1.0104775107800505e-17	5.359937776791552e-17	10	16	16
ENSG00000272092	AC087623.2	-1.4168181508096307	NA	0.15653610153417824	0.002931343606202714	0.032658831315634386	2.5035710159065697e-06	6.296192895113912e-06	13	14	14
ENSG00000234484	AL032821.1	1.4166948024242463	NA	0.1565721773220467	0.16619611107083393	0.31703628351729957	2.66844621972531e-57	6.167275501626596e-56	24	31	31
ENSG00000186453	FAM228A	1.4161923543165675	NA	0.1567191938210925	0.028360156178137065	0.06401913540125183	3.022683484068729e-11	1.1076068176986033e-10	16	20	20
ENSG00000152969	JAKMIP1	1.4156709596480845	NA	0.15687186473358958	0.03526630904479474	0.155218114522584	2.649432857618826e-26	2.0851364880819296e-25	9	13	13
ENSG00000214803	AC090921.1	-1.4149527312482564	NA	0.1570823556464867	0.006613988064044845	0.0369747265670695	5.307969784496154e-07	1.4130141855685274e-06	3	5	5
ENSG00000106993	CDC37L1	1.4148936035703394	NA	0.15709969370502808	0.006178245164793645	0.014181652107024406	0.0020169685950363232	0.0036796802591785006	3	3	3
ENSG00000164244	PRRC1	1.414622230000246	NA	0.1571792874117102	0.0545406818178441	0.08812259967849911	4.257490539888624e-15	1.9553215122803966e-14	16	19	19
ENSG00000146535	GNA12	-1.4143879085572038	NA	0.15724803833836457	0.1264479480915734	0.10583226830777612	5.568133480054849e-18	2.984930323521744e-17	30	34	34
ENSG00000165861	ZFYVE1	-1.4140684856870225	NA	0.15734179510049395	0.012423332771183439	0.013104354025150622	0.003004086760819068	0.005347979223636063	10	12	12
ENSG00000150712	MTMR12	-1.413229410409985	NA	0.15758828165028693	0.02937730724677971	0.04215557684946004	8.238175626740412e-08	2.356178682838081e-07	8	8	8
ENSG00000183018	SPNS2	1.4130073338606304	NA	0.15765356774193062	0.032297229700124865	0.06538208566958281	1.8392101900979872e-11	6.838815166953682e-11	10	16	16
ENSG00000158019	BABAM2	1.412600044245918	NA	0.15777335604440357	0.005197236259676141	0.01653653799231391	0.0008492249366927808	0.0016257377137022212	12	14	14
ENSG00000232973	CYP1B1-AS1	1.4125455309868644	NA	0.1577893942169475	0.06445846342559064	0.11628662537711318	1.0467606248228837e-19	6.1244960611012055e-19	5	5	5
ENSG00000004766	VPS50	1.4121353200855153	NA	0.1579101206783019	0.03816558470694853	0.048524721646792	8.303885970384402e-09	2.5686028229820008e-08	17	19	19
ENSG00000174485	DENND4A	-1.4119385242614624	NA	0.15796806318640366	0.044635393136746804	0.05456126085180736	9.373765540679192e-10	3.105093785147913e-09	20	24	24
ENSG00000099308	MAST3	-1.411904071305721	NA	0.1579782088112569	0.048024309228209106	0.0853603052930074	1.1873757716484501e-14	5.313754464509204e-14	8	9	9
ENSG00000183826	BTBD9	1.4111361949412267	NA	0.1582044593276748	0.03986396185096554	0.09650646696092702	1.8629741066258798e-16	9.191065291866287e-16	21	28	28
ENSG00000136003	ISCU	1.4107649611116344	NA	0.15831392927070953	0.03518895152439862	0.06635372453301253	1.2902725035791266e-11	4.8428284447096613e-11	18	20	20
ENSG00000125869	LAMP5	-1.4103156300728075	NA	0.15844650534009486	0.024203302964271447	0.030107054705644655	6.2658033121537e-06	1.5183306627119373e-05	17	21	21
ENSG00000178078	STAP2	1.4102666445116625	NA	0.15846096371298724	0.061759275513497816	0.055093790646114034	7.73002127297117e-10	2.5760228295799183e-09	24	35	35
ENSG00000259704	AC124248.1	1.409845197286947	NA	0.15858539757749301	0.10144323472782546	0.14208161108328246	4.7890220533710176e-24	3.43053213004426e-23	12	19	19
ENSG00000170458	CD14	1.409036684538207	NA	0.15882432103485267	0.014976632379313806	0.05687865726097952	4.048832658588139e-10	1.3795635061022847e-09	5	6	6
ENSG00000151474	FRMD4A	1.4090095818677009	NA	0.15883233485699144	0.040233961021784795	0.07830456688933796	1.6120472054259453e-13	6.742682323377935e-13	17	22	22
ENSG00000197746	PSAP	1.4088823386814484	NA	0.1588699627043073	0.009101481848151348	0.05749654530790835	3.236156123358383e-10	1.111270351611392e-09	17	24	24
ENSG00000179163	FUCA1	-1.4084514707094937	NA	0.15899742736362843	0.15971553592117366	0.23416188476169203	1.2714132984704301e-40	1.6928157341202955e-39	10	13	13
ENSG00000014164	ZC3H3	1.4079726461801703	NA	0.1591391698959489	0.07434459505575648	0.5115992258063686	4.848490227048392e-106	4.7242476649802765e-104	27	36	36
ENSG00000221944	TIGD1	1.4078167575372025	NA	0.15918533696846182	0.06085565043940193	0.043291191697672426	5.47431763598319e-08	1.5919802126416095e-07	5	5	5
ENSG00000162714	ZNF496	1.4074789361637452	NA	0.15928541895310633	0.07874730183761718	0.18298172198018747	3.473359794199966e-31	3.3091470617075126e-30	12	15	15
ENSG00000206560	ANKRD28	1.4074482026789128	NA	0.1592945263285095	0.05726595060688689	0.09012457208766399	2.0212482474733734e-15	9.465424957924873e-15	15	21	21
ENSG00000108823	SGCA	-1.4070655047584342	NA	0.15940796571854254	0.02834982421597036	0.043183064132218056	5.691591564203519e-08	1.652923009898834e-07	12	14	14
ENSG00000033800	PIAS1	1.4070322411472267	NA	0.15941782861047393	0.14570754526103852	0.13005867319569214	5.2207672432216045e-22	3.412002189558205e-21	26	29	29
ENSG00000251002	AC244502.1	-1.4069389707344016	NA	0.15944548639811262	0.016604258809453543	0.019446029037657214	0.0002940199407639571	0.000597694163603734	11	16	16
ENSG00000185896	LAMP1	1.4068441390991209	NA	0.15947361086156708	0.0006604445368960497	0.010154716763706353	0.00905001387482892	0.015061984466172471	1	1	1
ENSG00000139626	ITGB7	-1.4067204208194093	NA	0.1595103079529998	0.014147149561480043	0.019205080211285298	0.00032092994749003035	0.0006487831745262914	11	13	13
ENSG00000115085	ZAP70	-1.4064640330319023	NA	0.15958637756716532	0.02605729914771004	0.014057277317786087	0.002111698674035488	0.0038369909473442024	25	27	27
ENSG00000255559	ZNF252P-AS1	1.406442201047332	NA	0.1595928563297876	0.01514259916837495	0.04014849576888525	1.695873799126139e-07	4.720425220128901e-07	14	21	21
ENSG00000242114	MTFP1	-1.406318297769773	NA	0.15962962908364198	0.02150645310655877	0.04304009464240513	5.992159454708354e-08	1.7355099221211546e-07	15	19	19
ENSG00000147889	CDKN2A	1.4059359451345825	NA	0.15974314638089582	0.016666529863914627	0.02098107328341421	0.00016844794998993975	0.0003523681256864451	5	7	7
ENSG00000224272	AC131097.2	-1.4058992588300088	NA	0.1597540414467049	0.052703332401671646	0.0561893277367644	5.197977078417262e-10	1.7592285162379637e-09	19	26	26
ENSG00000261367	AC012645.2	1.4057960476803824	NA	0.15978469601572054	0.15092709414088623	0.11406778068604885	2.441613351505082e-19	1.3975710068411432e-18	5	5	5
ENSG00000197265	GTF2E2	-1.4054589561410316	NA	0.15988484599332575	0.0056699750857510415	0.01213027598980592	0.004314488311740175	0.007535305026788092	5	6	6
ENSG00000110080	ST3GAL4	1.4052172619085606	NA	0.15995668262055118	0.02554016966750784	0.039256080912652064	2.337550612731613e-07	6.431358167452982e-07	17	23	23
ENSG00000130193	THEM6	1.4052145481109617	NA	0.15995748935700393	0.06931393013548555	0.1241875023930964	5.049091782469507e-21	3.144040485750529e-20	1	1	1
ENSG00000113282	CLINT1	-1.4045993371972336	NA	0.16014045384184805	0.0646494281660092	0.11751955992072198	6.532736624028395e-20	3.860437641814712e-19	10	11	11
ENSG00000186660	ZFP91	-1.4041352787576256	NA	0.1602785700446261	0.011979234943940681	0.01732054400828209	0.0006376312648868509	0.0012362621324527538	24	28	28
ENSG00000239480	AC073517.1	1.4031805875570595	NA	0.16056299482479897	0.06896664998800438	0.10188747565914749	2.4675318991701897e-17	1.2819056206867488e-16	3	3	3
ENSG00000185838	GNB1L	1.4030178234209196	NA	0.16061152409346258	0.025258345267272445	0.06925287883034918	4.473471729257254e-12	1.7243328092837187e-11	8	11	11
ENSG00000182986	ZNF320	-1.4025537761128763	NA	0.1607499439022534	0.3711833199155085	0.21041791405420518	3.5986725202413835e-36	4.114242336641299e-35	37	50	50
ENSG00000170889	RPS9	1.4016153366251751	NA	0.16103014470742638	0.20733403175421541	0.45796055964380744	6.676180332355661e-91	4.2091844308664424e-89	18	30	30
ENSG00000088833	NSFL1C	1.401391378177404	NA	0.16109706908925558	0.17909335667802495	0.3003656363369486	8.630290488283321e-54	1.7809970106326194e-52	10	11	11
ENSG00000090376	IRAK3	-1.4011958204244708	NA	0.16115552381410458	0.06969622494123069	0.031194951132848172	4.237329199432832e-06	1.0436012988808508e-05	20	24	24
ENSG00000197208	SLC22A4	1.4008311359801608	NA	0.16126457547391393	0.0030393622612692483	0.026714406552245405	2.1243694336393522e-05	4.8926687372389536e-05	6	7	7
ENSG00000249601	LINC01187	1.4005329160679922	NA	0.16135379364731794	0.08089941691234437	0.21997924608850372	6.017087578911879e-38	7.333833325569284e-37	19	26	26
ENSG00000142089	IFITM3	1.4002727762345357	NA	0.1614316498750581	0.440483826991521	0.5574235476674749	2.3761659273431247e-120	3.2861991522586492e-118	44	56	56
ENSG00000253182	AC084026.1	1.400236557011603	NA	0.16144249203334138	0.05429028323093254	0.04999427904214228	4.8858291706414774e-09	1.5376598357006917e-08	20	28	28
ENSG00000276791	AC092117.1	-1.3999992138722899	NA	0.161513553877491	0.11135070022999326	0.38807312219209056	2.8285189726642975e-73	1.0431456314455924e-71	5	8	8
ENSG00000134899	ERCC5	-1.3998700036183684	NA	0.16155225006752916	0.006107391831215653	0.01630210516152913	0.0009253170737252344	0.0017604018745633508	5	6	6
ENSG00000146540	C7orf50	1.3994746259543676	NA	0.1616707021816578	0.0339565250216239	0.019133681519509553	0.0003293699269641328	0.0006647481319886917	30	39	39
ENSG00000198363	ASPH	-1.3993495858792897	NA	0.1617081768732187	0.051811679210361845	0.08481632725891518	1.4527003274360647e-14	6.464026444006506e-14	22	28	28
ENSG00000086289	EPDR1	-1.3992661488229985	NA	0.16173318672765225	0.09800139499773963	0.09719269287873958	1.440450644245417e-16	7.145585217866548e-16	28	35	35
ENSG00000124444	ZNF576	-1.398929796250677	NA	0.1618340364000198	0.005980920720658588	0.01999133302206578	0.00024119374718907895	0.0004954757511434493	15	17	17
ENSG00000242686	AC107464.1	-1.397806511413631	NA	0.1621711785032357	0.005362096131087615	0.0831168481118455	2.726087506089592e-14	1.1935071391863777e-13	11	13	13
ENSG00000254810	AP001189.3	1.397772955359416	NA	0.16218125814657136	0.0003931727244360588	0.1149356315762553	1.7535095832837322e-19	1.0129971051923904e-18	3	4	4
ENSG00000137700	SLC37A4	-1.3977706109189185	NA	0.16218196239257143	0.005752088899060669	0.012616503723993889	0.0036004029780048437	0.006346972894995755	10	13	13
ENSG00000251364	AC107884.1	-1.3972845061027555	NA	0.16232803317130817	0.16030809818429645	0.14116857914385791	6.853449280739642e-24	4.872711513905643e-23	24	33	33
ENSG00000141568	FOXK2	-1.3972259047164308	NA	0.16234564914253602	0.02248877043777277	0.04336639896747619	5.328099815284038e-08	1.5513002331461114e-07	34	40	40
ENSG00000262874	C19orf84	1.3969601586283515	NA	0.1624255523086059	0.16631082057615415	0.26103514238252457	7.935386565993547e-46	1.2635463715898175e-44	18	22	22
ENSG00000154025	SLC5A10	1.3964874468318014	NA	0.1625677581874816	0.015618665785995483	0.01565690904681522	0.001172186156230495	0.002205840051925465	13	15	15
ENSG00000165714	BORCS5	1.396483296429685	NA	0.16256900716867773	0.07529128631383135	0.07757090792783423	2.1123474788222486e-13	8.777476838944206e-13	21	27	27
ENSG00000102908	NFAT5	1.395462909949713	NA	0.1628762919587522	0.0045221319172326635	0.02642111611783006	2.3611063624571992e-05	5.415355491477666e-05	6	8	8
ENSG00000276293	PIP4K2B	1.3941478540772514	NA	0.1632729609354031	0.05524409064289006	0.05544934488260983	6.796088698819107e-10	2.2762915057822045e-09	20	23	23
ENSG00000107816	LZTS2	-1.3938047792674906	NA	0.16337656454738425	0.010570883980924196	0.01404617584207516	0.0021203698400983273	0.0038515223374479624	9	12	12
ENSG00000160877	NACC1	1.3936155014771778	NA	0.16343374490248308	0.007061236340396022	0.030064277742895506	6.362940362766101e-06	1.5409979421137672e-05	3	3	3
ENSG00000143669	LYST	1.393600148335833	NA	0.16343838371014352	0.005928366358239336	0.018744910109505065	0.00037940162722555125	0.0007591131146063444	10	13	13
ENSG00000140299	BNIP2	1.393470663916239	NA	0.16347751016158973	0.015629440610518415	0.030591202758448406	5.264613452679948e-06	1.2849822957587307e-05	3	3	3
ENSG00000075568	TMEM131	-1.3931225384329617	NA	0.16358273863690675	0.0054024440993218825	0.04026765230965689	1.6247357604328447e-07	4.5319768307844586e-07	3	4	4
ENSG00000272506	AL357078.2	-1.39249518346501	NA	0.1637724991687881	0.023293513037179973	0.03949709098875187	2.1435100596702756e-07	5.915522049128669e-07	28	35	35
ENSG00000112695	COX7A2	-1.39222881949986	NA	0.16385311832908844	0.02538165350841682	0.014914652852427901	0.0015396662897822861	0.0028482995904505312	10	12	12
ENSG00000178301	AQP11	-1.391946349331042	NA	0.1639386449494752	0.02055866854178044	0.025121473362836058	3.7719262784896825e-05	8.489928304215719e-05	2	2	2
ENSG00000108256	NUFIP2	1.390702184114383	NA	0.16431575504501517	0.013250519093251038	0.0329331874517277	2.2684796425229065e-06	5.7268007345245585e-06	11	11	11
ENSG00000241058	NSUN6	-1.3902405120888666	NA	0.16445585527686102	0.053900140400491424	0.15584751595923746	2.061474369501003e-26	1.62688559422792e-25	14	20	20
ENSG00000154813	DPH3	1.390101401141957	NA	0.16449808789219578	0.019271238157904894	0.06538581683446017	1.8367092018284096e-11	6.83099676906428e-11	3	4	4
ENSG00000197157	SND1	1.3892183888359875	NA	0.16476635160582886	0.03545469611581362	0.016656945649809556	0.0008126274234960416	0.0015582855513288179	8	8	8
ENSG00000188522	FAM83G	1.3884788510839496	NA	0.16499128037161048	0.04052667755521164	0.0868922291271247	6.725054908562708e-15	3.059908904933454e-14	8	10	10
ENSG00000141577	CEP131	-1.388402915820705	NA	0.16501438899331922	0.0304964974967915	0.010893950841163555	0.006851020871451164	0.01160033144989297	8	9	9
ENSG00000100079	LGALS2	-1.38806666903762	NA	0.16511674490768224	0.24128509479640592	0.5953522822789851	2.319063471574187e-133	4.734478508812586e-131	8	13	13
ENSG00000114520	SNX4	-1.3873204012730074	NA	0.16534408485548968	0.011325895319796414	0.04597495335409564	2.0823355747861815e-08	6.258319798809714e-08	6	9	9
ENSG00000157343	ARMC12	-1.3868224705300254	NA	0.16549590340731624	0.005743994636765517	0.017955272923506606	0.0005058255824054049	0.0009955701724630194	2	5	5
ENSG00000154328	NEIL2	1.3865812445034686	NA	0.16556949067315474	0.07125393434298724	0.12929985348434955	7.005640259563639e-22	4.54730222601275e-21	14	18	18
ENSG00000141469	SLC14A1	-1.3862469019305503	NA	0.16567152433686438	0.023841396781844514	0.03783765797003099	3.8924411087497126e-07	1.0500467606410071e-06	6	11	11
ENSG00000160991	ORAI2	1.386179854145357	NA	0.16569199147249591	0.4314825534370249	0.46089480676624295	1.0858944581072114e-91	6.897038541511322e-90	6	7	7
ENSG00000168228	ZCCHC4	-1.3860000247653137	NA	0.165746895927958	0.021155376708987546	0.031579612329074	3.6900741386118996e-06	9.140702210465906e-06	9	10	10
ENSG00000043591	ADRB1	1.3844085931777956	NA	0.16623337919922454	0.018219149021451983	0.08871298459024077	3.418259800895852e-15	1.5830336841901962e-14	1	2	2
ENSG00000134070	IRAK2	1.3838949029707515	NA	0.16639063770742157	0.011520504728590078	0.013340477757940977	0.0027524446506661414	0.004924021835413484	10	15	15
ENSG00000108950	FAM20A	-1.3836955296547515	NA	0.1664517029642011	0.1735165778731569	0.31854915513853976	1.2692867104533168e-57	2.9534596740249566e-56	4	5	5
ENSG00000115138	POMC	1.3836414742532164	NA	0.1664682622804834	0.004826175191713883	0.0979978734202302	1.064956519553559e-16	5.327578574627767e-16	8	10	10
ENSG00000148824	MTG1	-1.3830882223178356	NA	0.1666378165389255	0.051113258463983284	0.24620573667373954	6.226188926059953e-43	8.934971873891392e-42	15	22	22
ENSG00000061337	LZTS1	1.3825220041348976	NA	0.16681147893379544	0.06894746647809746	0.1268925651409073	1.7779811379091763e-21	1.1322168040848298e-20	5	11	11
ENSG00000120694	HSPH1	1.3817472978188199	NA	0.16704930618716218	0.006628032823191378	0.016744991099365128	0.0007868760897470663	0.0015102560786874582	4	4	4
ENSG00000008516	MMP25	-1.3815632149465582	NA	0.16710585527508992	0.07196145280457895	0.3692889405597894	7.046526761317951e-69	2.2800167439592746e-67	42	52	52
ENSG00000280739	EIF1B-AS1	-1.3815015835576132	NA	0.16712479125978486	0.0016437222347771856	0.1716634864846565	3.5485413658859164e-29	3.131957585361687e-28	15	20	20
ENSG00000171121	KCNMB3	-1.3811115589292797	NA	0.16724466207438982	0.03858674002324089	0.014974891729853758	0.001505925879365431	0.002790698390451456	13	13	13
ENSG00000122417	ODF2L	-1.380637172659411	NA	0.16739054779125184	0.019225896468587828	0.0428401573897188	6.439269398053868e-08	1.8596670748943378e-07	9	11	11
ENSG00000183020	AP2A2	-1.3804975838998021	NA	0.16743349304662125	0.015518047422430051	0.020409131121955942	0.0002072641803794093	0.00042922031509799415	6	8	8
ENSG00000174177	CTU2	1.3802045186074317	NA	0.16752368313745303	0.048002229675878895	0.06085927748249816	9.545217682405044e-11	3.390450249286746e-10	29	41	41
ENSG00000262879	AC005670.3	-1.3800915391606814	NA	0.16755846201627167	0.20433275654582514	0.36935286208374	6.811394865404231e-69	2.20810227876781e-67	6	10	10
ENSG00000263874	LINC00672	1.3793764885746187	NA	0.16777870446561627	0.03225462918627098	0.050340842869867335	4.311130932994643e-09	1.3625430219300616e-08	16	21	21
ENSG00000278607	AC015819.2	1.378484369326168	NA	0.16805379050619274	0.004009863944350225	0.03364531241842922	1.7562359513590345e-06	4.481132321061759e-06	10	13	13
ENSG00000274979	AC020656.2	-1.3780396908908938	NA	0.16819103403722402	0.037450760670966865	0.2606830644502598	9.31005411277513e-46	1.4796859868394877e-44	10	16	16
ENSG00000070404	FSTL3	-1.3778507717172075	NA	0.1682493666533149	0.04066654192065513	0.07451289378852098	6.505323123960707e-13	2.63361157348447e-12	15	24	24
ENSG00000254860	TMEM9B-AS1	-1.3778077461121807	NA	0.16826265380219196	0.04159735082053264	0.24824219295350833	2.512143525057672e-43	3.6821153257447877e-42	16	21	21
ENSG00000187164	SHTN1	1.3775765018040902	NA	0.16833408006424433	0.43453155918813574	0.49598315115933955	1.8098721502043932e-101	1.5675503789825828e-99	6	9	9
ENSG00000104442	ARMC1	-1.3770117015503063	NA	0.16850863007122296	0.0052097988918377485	0.06770032255189876	7.891009851995395e-12	3.0018395730228267e-11	7	14	14
ENSG00000266904	LINC00663	-1.3766079028767664	NA	0.16863350622278395	0.05296306991595911	0.0521369594659789	2.253024657945576e-09	7.268081237605094e-09	8	9	9
ENSG00000107521	HPS1	1.3765863307191983	NA	0.1686401794415564	0.0752022504827037	0.16706968498149813	2.280667890496875e-28	1.9497095540444122e-27	15	20	20
ENSG00000232354	VIPR1-AS1	1.3753628219351222	NA	0.1690189890581738	0.0026413116815504276	0.023194294307545518	7.562674490042904e-05	0.00016450064032184902	16	19	19
ENSG00000089094	KDM2B	-1.3747399706430583	NA	0.1692120745945348	0.026855829369885603	0.012211708523087105	0.0041855685898380774	0.007323962166476067	18	22	22
ENSG00000065029	ZNF76	-1.374220943462695	NA	0.16937310072395684	0.03136559953676978	0.12211270428259945	1.1220560807530916e-20	6.87219276029813e-20	5	7	7
ENSG00000172785	CBWD1	1.37402986967062	NA	0.16943240954404049	0.11786299742434074	0.22295657852451137	1.666382917841454e-38	2.0783127751318613e-37	22	37	37
ENSG00000124491	F13A1	1.3739740702709027	NA	0.1694497324739519	0.06223981501758824	0.1180482500072394	5.3360073823218464e-20	3.1674347732584748e-19	9	10	10
ENSG00000185404	SP140L	1.3739270470742018	NA	0.16946433186188403	0.031940244315426046	0.1399197641245283	1.1183244362642742e-23	7.888994552651598e-23	6	7	7
ENSG00000227908	AC016596.1	1.3736922666717746	NA	0.1695372387252485	0.010043326939028402	0.010411386050870542	0.008214802971519695	0.013758731922901772	9	9	9
ENSG00000160949	TONSL	-1.3736339866667917	NA	0.1695553401838641	0.15246573711171504	0.16405020767709805	7.70625015610839e-28	6.490888208600333e-27	33	42	42
ENSG00000197535	MYO5A	-1.3734565350144063	NA	0.1696104646444052	0.0649560023437786	0.04720927610393424	1.334524275560187e-08	4.064965684117522e-08	19	24	24
ENSG00000169432	SCN9A	1.3733813558188346	NA	0.1696338227342855	0.053070624971240765	0.23301428450066702	2.1015512310089942e-40	2.7808257762787994e-39	8	11	11
ENSG00000025039	RRAGD	-1.3731374501407867	NA	0.16970962055492644	0.038990946274474095	0.048249985192410326	9.16907586556018e-09	2.8260331060117097e-08	8	11	11
ENSG00000179588	ZFPM1	1.3727840877343958	NA	0.1698194789471169	0.002320187647626524	0.022670274431728015	9.139664712750931e-05	0.00019687992734451163	12	17	17
ENSG00000198231	DDX42	-1.3727675773521948	NA	0.1698246132358049	0.09719938746095978	0.17656664851920648	4.81799236846254e-30	4.420746448730021e-29	12	17	17
ENSG00000111452	ADGRD1	1.3727094707235274	NA	0.16984268377363376	0.0029831798526138422	0.013528707406435502	0.0025672099604158683	0.004612371253134806	3	5	5
ENSG00000172270	BSG	-1.3725116245106639	NA	0.1699042226319164	0.20062147362068483	0.24738147491106494	3.6878512489570195e-43	5.341466306449656e-42	15	18	18
ENSG00000171206	TRIM8	-1.3720574316032212	NA	0.1700455597939461	0.010765743431878484	0.05138464007232605	2.9569567179370438e-09	9.45707772396538e-09	3	6	6
ENSG00000128218	VPREB3	-1.37190936032575	NA	0.17009165611720856	0.016301451186958138	0.02844236590700187	1.1403883903935294e-05	2.701176865588209e-05	12	14	14
ENSG00000170545	SMAGP	1.3716945248472627	NA	0.17015855356943332	0.014326239133120618	0.02638291248680975	2.39382945455202e-05	5.486739015786233e-05	6	7	7
ENSG00000166394	CYB5R2	1.3715390562274818	NA	0.17020697711855037	0.23031301763866824	0.3000360499945787	1.010597312405283e-53	2.083020830581514e-52	31	37	37
ENSG00000187800	PEAR1	1.3715351094301715	NA	0.17020820655526026	0.01785029515605589	0.031164889410275308	4.283373618632772e-06	1.054184474539802e-05	7	7	7
ENSG00000162384	CZIB	1.3712680434906075	NA	0.17029141369019551	0.05025615091738004	0.13446296794754406	9.427995093920903e-23	6.365381412033448e-22	4	5	5
ENSG00000180370	PAK2	1.3712429274382738	NA	0.17029924042193956	0.012231339721302924	0.08538811928109179	1.1751913816076518e-14	5.261973107882408e-14	13	19	19
ENSG00000177045	SIX5	1.3708811022955398	NA	0.17041202326104032	0.0063784136784341165	0.014017193919950087	0.0021431772231382124	0.003891301873964765	7	7	7
ENSG00000148926	ADM	1.3703955639131153	NA	0.17056345610886758	0.012908481743090465	0.016606589517317638	0.0008277355735650606	0.001586015346487958	22	26	26
ENSG00000104177	MYEF2	1.3702981456719827	NA	0.1705938516787492	0.03827439301512147	0.34720681966367684	7.127515896624132e-64	1.9651088442316275e-62	4	5	5
ENSG00000159403	C1R	-1.3702953254017476	NA	0.1705947316947264	0.033087462031819684	0.06044960635359553	1.1077688390121276e-10	3.9185494678669503e-10	21	25	25
ENSG00000151806	GUF1	1.3702388481449892	NA	0.1706123551504225	0.13491115722856228	0.21447349216310993	6.3838419971554675e-37	7.493258481123827e-36	11	16	16
ENSG00000151611	MMAA	-1.3701281001228507	NA	0.17064691749634664	0.020414304730203104	0.016108368111467194	0.0009933650377206191	0.0018840098464798605	16	22	22
ENSG00000092529	CAPN3	1.3695790482371228	NA	0.1708183435839412	0.05983755455167679	0.0537156882099089	1.2729566305141794e-09	4.18197955108959e-09	15	16	16
ENSG00000148308	GTF3C5	-1.3693278967761815	NA	0.17089680158240372	0.021492443742464357	0.029034718073445803	9.21487062981807e-06	2.199385058187197e-05	30	39	39
ENSG00000110777	POU2AF1	1.3692518472671509	NA	0.17092056425172975	0.004955274719644584	0.01268111919853182	0.0035149909715718173	0.0062053304685490114	1	1	1
ENSG00000234465	PINLYP	-1.3686088945039212	NA	0.17112156220809827	0.026961432903164398	0.025714204361424516	3.0461495221386883e-05	6.921746144846476e-05	5	7	7
ENSG00000131759	RARA	1.368014616784795	NA	0.17130750087669122	0.052294226165907134	0.05887903223847311	1.95966593363749e-10	6.820846579246867e-10	16	21	21
ENSG00000069275	NUCKS1	1.3676999746595329	NA	0.17140600788962124	0.04686405363561763	0.07186293929390997	1.7202031915723787e-12	6.800739510006136e-12	14	21	21
ENSG00000197857	ZNF44	1.3676070372444722	NA	0.17143511250896104	0.003547998184010691	0.013793637841645539	0.002327654777941967	0.004205768811181835	3	4	4
ENSG00000139636	LMBR1L	-1.3674592323999593	NA	0.171481407232687	0.016178799619538036	0.026414923775237773	2.366379780241441e-05	5.426724639122823e-05	10	12	12
ENSG00000125772	GPCPD1	1.3674079801004007	NA	0.17149746241688069	0.029541642041930383	0.10732268388561328	3.167904388445844e-18	1.7246473764272312e-17	10	13	13
ENSG00000103145	HCFC1R1	-1.3672737650010298	NA	0.17153951167945047	0.010419316308805306	0.010044037043888896	0.009436463199996166	0.0156489611659157	8	11	11
ENSG00000151116	UEVLD	1.3671187062651355	NA	0.17158810081032116	0.05228017938274038	0.1597423164811435	4.3461673565954895e-27	3.52732721241155e-26	11	17	17
ENSG00000270175	AC023509.3	1.3668223360248688	NA	0.1716809999079224	0.0270331495599605	0.021483403252205185	0.0001404220178882609	0.0002961260679741498	15	17	17
ENSG00000169087	HSPBAP1	1.3665254634939614	NA	0.17177409418709655	0.05288685380984218	0.17567171606609955	6.942491026499154e-30	6.312660583957264e-29	13	17	17
ENSG00000196405	EVL	1.36639640204335	NA	0.17181457748776197	0.005571895986038227	0.0686541656482652	5.568439461124676e-12	2.1353570733190308e-11	15	21	21
ENSG00000115523	GNLY	-1.3650166165247324	NA	0.17224782748664347	0.12370141127444988	0.3539036783950109	2.25454541535502e-65	6.541996502186673e-64	24	30	30
ENSG00000214872	SMTNL1	-1.3649830659456306	NA	0.17225837247266407	0.12478969126118848	0.19952088722650899	3.595287474260527e-34	3.824788144918969e-33	11	15	15
ENSG00000224086	AC245452.1	1.3649818257658437	NA	0.17225876227186854	0.061064467876935126	0.22996515963189357	7.959385367545904e-40	1.034840785959399e-38	4	6	6
ENSG00000162032	SPSB3	1.3644508030881566	NA	0.17242572791740352	0.004354778746473004	0.01513486081314556	0.0014199047005364056	0.0026398466727557265	11	14	14
ENSG00000146701	MDH2	-1.363969508321503	NA	0.17257716252278188	0.021521873103747678	0.017032648177238166	0.0007083355470792825	0.001366240726224566	8	9	9
ENSG00000132376	INPP5K	-1.3638591578815396	NA	0.17261189720284997	0.07918169095658714	0.13836162757061068	2.0582346647074495e-23	1.4365757535640233e-22	26	33	33
ENSG00000125775	SDCBP2	1.3637571904381034	NA	0.17264399783939832	0.0674676613919079	0.07556395516120537	4.4208811489710647e-13	1.8033512636020509e-12	18	20	20
ENSG00000255423	EBLN2	1.3632950697777535	NA	0.17278953521459506	0.015935873471998274	0.012279506689507239	0.004081220969661361	0.007151937299072418	3	4	4
ENSG00000197958	RPL12	-1.3629686272739678	NA	0.17289239824151414	0.031318554712044554	0.327337986433336	1.6395878759189107e-59	3.993933591496222e-58	5	9	9
ENSG00000157873	TNFRSF14	1.3629639352605023	NA	0.1728938770429307	0.010404882402644549	0.06264247581874767	4.990038648921892e-11	1.8015615324286638e-10	21	29	29
[truncated: 8,287 more rows]
