# Supplementary material for: SUMMIT: An integrative approach for better transcriptomic data imputation improves causal gene identification
Source: Nat Commun. 2022 Oct 25;13:6336. doi: 10.1038/s41467-022-34016-y (PMC9593997; doi:10.1038/s41467-022-34016-y)
Supplement: Supplementary file 7 — Source Data [file 41467_2022_34016_MOESM7_ESM.zip › Source Data/Figure-3/real-data-new/JTI/T2D]

gene	gene_name	zscore	effect_size	pvalue	var_g	pred_perf_r2	pred_perf_pval	pred_perf_qval	n_snps_used	n_snps_in_cov	n_snps_in_model
ENSG00000152804	HHEX	-6.6040778160095215	NA	3.999993909385431e-11	0.0007759629090374804	0.01465742364096094	0.0016925543951359214	0.0031140022875427442	1	5	5
ENSG00000183049	CAMK1D	5.748988411095472	NA	8.97789707726151e-09	0.05947775846220471	0.14701823712449175	6.853239422436586e-25	5.0833132722908746e-24	5	10	10
ENSG00000065665	SEC61A2	5.681430895643571	NA	1.3357248312025128e-08	0.010264330879544177	0.1323791638435042	2.1210018566189233e-22	1.4097587681228422e-21	3	13	13
ENSG00000258725	PRC1-AS1	-5.624793241585734	NA	1.8573029615875667e-08	0.0026131310997643377	0.027892647791764355	1.3898792050194584e-05	3.26552109698297e-05	5	22	22
ENSG00000173517	PEAK1	5.318730726917798	NA	1.044936490692881e-07	0.024197584194842522	0.05691097299330201	4.001676328429485e-10	1.3640379120699113e-09	2	7	7
ENSG00000109501	WFS1	4.648583166536914	NA	3.3422285974250503e-06	0.0017857650210788608	0.02329828476705102	7.283801495499592e-05	0.0001587367033248475	6	14	14
ENSG00000109670	FBXW7	-4.631943231036256	NA	3.6224949333124935e-06	0.0037267084658628943	0.03471073834998437	1.197552717706505e-06	3.098028594953817e-06	4	5	5
ENSG00000153814	JAZF1	4.152872886680468	NA	3.2832713614444677e-05	0.008253573755679427	0.2402353867367228	8.787211855043491e-42	1.2221564971787576e-40	5	20	20
ENSG00000167508	MVD	4.109807383611471	NA	3.959892833296184e-05	0.001697215657874983	0.019289821098668763	0.0003111945190235962	0.0006304400244224042	10	41	41
ENSG00000269560	AC010422.4	-3.95667576789856	NA	7.599997320866195e-05	0.2080619755292409	0.3185823134330219	1.2487602259251615e-57	2.9096452601074177e-56	1	9	9
ENSG00000249709	ZNF564	3.95667576789856	NA	7.599997320866195e-05	0.011931536411565236	0.035848063944329246	7.957654793976393e-07	2.0885494652877436e-06	1	5	5
ENSG00000237181	AC147651.4	3.9504635334014897	NA	7.799998207681827e-05	6.494347387348854e-05	0.21523515250281228	4.609005905490303e-37	5.439768910753833e-36	1	26	26
ENSG00000100583	SAMD15	-3.9303533336744096	NA	8.482112145554399e-05	0.023464660242051814	0.05050972161956726	4.056061589502344e-09	1.283346867128703e-08	2	5	5
ENSG00000107679	PLEKHA1	3.9272318917770175	NA	8.592912427338987e-05	0.04243963429444378	0.08178401857004959	4.4631135852857365e-14	1.9279076794474833e-13	8	18	18
ENSG00000090520	DNAJB11	-3.8965536149376825	NA	9.757121538569195e-05	0.006981154331866999	0.018302277174103754	0.00044574401383057534	0.0008829922713619656	11	29	29
ENSG00000106853	PTGR1	3.8941445469759977	NA	9.854587698812233e-05	0.02813349706165186	0.1201413671768281	2.3923634361920507e-20	1.442568233729166e-19	9	35	35
ENSG00000002919	SNX11	3.867404222488403	NA	0.0001100000094551417	0.0005018513712175722	0.2711848210545	7.677967193392145e-48	1.3153792147800388e-46	1	12	12
ENSG00000027001	MIPEP	3.8525904901433146	NA	0.00011687476324383365	0.0006001044838195675	0.013856762600205373	0.002273993759023139	0.004113144074832592	8	22	22
ENSG00000213445	SIPA1	3.847665523555369	NA	0.00011924870687740693	0.0022106869789097184	0.0645246911155003	2.5141225380818547e-11	9.275965448701748e-11	6	30	30
ENSG00000151445	VIPAS39	-3.8340272107315534	NA	0.0001260621871806828	0.02062774894310239	0.136496149695145	4.2666762082135104e-23	2.9255989721972605e-22	3	4	4
ENSG00000234936	AC010883.1	-3.811688650090897	NA	0.00013802065887993025	0.0023366358348241214	0.04497409641152626	2.986425573197329e-08	8.85140203158676e-08	2	9	9
ENSG00000184445	KNTC1	3.811475578381873	NA	0.0001381397053136442	0.0032576820300779198	0.019627764388144783	0.0002752338859014384	0.0005613684478263281	3	18	18
ENSG00000141076	UTP4	3.7581277261715362	NA	0.00017118949575465028	0.02617270377571438	0.07945720812901788	1.05390592832326e-13	4.4581728576259463e-13	6	26	26
ENSG00000203778	FAM229B	-3.6987444903480657	NA	0.00021666857943080915	0.06285789829040281	0.02130217927015497	0.0001499477302167608	0.00031555450061200525	6	10	10
ENSG00000100325	ASCC2	3.656207648177737	NA	0.0002559740338237451	0.0035768841568481215	0.05899598877826669	1.878205829077004e-10	6.551942994882332e-10	5	21	21
ENSG00000145996	CDKAL1	3.643652779132876	NA	0.00026879597850546405	0.0006128052596972773	0.03950301603897807	2.1389481684692968e-07	5.903882527133426e-07	2	11	11
ENSG00000111325	OGFOD2	-3.6317959340290358	NA	0.0002814556527045303	0.007486261571016063	0.021598417250263093	0.00013469410944978865	0.0002847823058752836	5	13	13
ENSG00000152409	JMY	-3.624072790145875	NA	0.0002899999305752037	0.006637730220820544	0.07309232142462674	1.0959062599562756e-12	4.381836430867375e-12	1	4	4
ENSG00000182196	ARL6IP4	3.624072790145874	NA	0.00028999993057520455	0.001608759330605117	0.026467989719209533	2.321568674312559e-05	5.327523243113351e-05	1	3	3
ENSG00000051825	MPHOSPH9	-3.624072790145874	NA	0.00028999993057520455	8.245042164655006e-05	0.017327271503985803	0.0006360669424144753	0.001233647590529952	1	8	8
ENSG00000108384	RAD51C	3.598546981811523	NA	0.0003200000478615017	0.001749850426450138	0.3922231546210752	2.8984798413817703e-74	1.1021292860278488e-72	1	6	6
ENSG00000163453	IGFBP7	3.5897336108056797	NA	0.00033101606441128187	0.012382500082878911	0.040170822891907	1.6823112519990284e-07	4.6857163651991774e-07	11	38	38
ENSG00000203760	CENPW	-3.5896864379520204	NA	0.0003310759702209982	0.0019663476093943425	0.015703798796569225	0.0011521930481895348	0.002170837023006189	3	7	7
ENSG00000099821	POLRMT	3.555747750302329	NA	0.0003769055765787284	0.0065746420178566245	0.0787561565637131	1.3648510018747516e-13	5.729701305055108e-13	6	46	46
ENSG00000105953	OGDH	3.553929409132014	NA	0.0003795210666982521	0.00024607761200453476	0.038514345408254984	3.0519453267948133e-07	8.308907828100374e-07	2	14	14
ENSG00000150967	ABCB9	-3.5467598438262935	NA	0.0003899999311998288	0.00010372465832345219	0.03155676927157596	3.720501104626793e-06	9.213411327544385e-06	1	5	5
ENSG00000277496	AL357033.4	-3.5173098904147455	NA	0.0004359445043069346	0.002613577715545737	0.012178796902347733	0.004237194983591653	0.007410122045035005	2	19	19
ENSG00000011454	RABGAP1	3.5024626186999073	NA	0.0004609784631523838	0.0017313313848771068	0.020940650662460276	0.00017093381427074866	0.000357306677343865	2	2	2
ENSG00000198369	SPRED2	3.477729593441426	NA	0.0005056797760345792	0.003870334199838009	0.016119974595432122	0.000989149823584172	0.0018764303456465668	8	32	32
ENSG00000272787	AC253536.6	-3.4696308237297067	NA	0.0005211741848415947	0.0025927615674420567	0.17625781245366473	5.465548780783827e-30	5.0042016039328266e-29	2	14	14
ENSG00000278765	AC004477.3	-3.4681246343146808	NA	0.000524104152880806	0.06512227173613917	0.021882698792249085	0.00012152242498318735	0.0002581429538011495	8	27	27
ENSG00000100580	TMED8	-3.445738828705052	NA	0.0005695004770995114	0.028579579923380394	0.09585943855113967	2.37392649035736e-16	1.163821194486517e-15	3	19	19
ENSG00000176102	CSTF3	-3.445501804351806	NA	0.0005700001617303603	1.0936846428996026e-05	0.021746128233223663	0.0001276805031216911	0.00027072118546412965	1	3	3
ENSG00000084774	CAD	-3.444065414773299	NA	0.000573037041297908	0.0012406902204776917	0.0714673740512246	1.98856855149675e-12	7.825140451954513e-12	2	10	10
ENSG00000141002	TCF25	3.430342491667338	NA	0.0006028198377386238	0.010758723007483602	0.07035874873934209	2.9846243199174157e-12	1.161936945794864e-11	8	36	36
ENSG00000121690	DEPDC7	-3.4263542963951816	NA	0.0006117418678666466	0.007723299445593061	0.05967738835762603	1.4665184469700974e-10	5.143011216173865e-10	2	6	6
ENSG00000182993	C12orf60	-3.4258662072210657	NA	0.0006128421769752794	0.06742670654729203	0.023898246327684527	5.864803998350619e-05	0.00012907536417827869	7	20	20
ENSG00000267655	AC125437.1	3.4212584457426707	NA	0.0006233206825226834	0.013505332390448078	0.09855321676584546	8.645804271176336e-17	4.351831448382829e-16	3	17	17
ENSG00000130158	DOCK6	-3.3993257843290645	NA	0.0006755220000585362	0.04722717939526698	0.08627171760440086	8.467240043979247e-15	3.82822830250989e-14	9	45	45
ENSG00000142694	EVA1B	-3.3965145189174013	NA	0.000682499365677888	0.0022954767524795425	0.11169305520289717	6.031515244916939e-19	3.3924058686481006e-18	4	15	15
ENSG00000165555	NOXRED1	3.3619287063787167	NA	0.0007740010463207826	0.02947571750510077	0.022590013833445572	9.408779180809772e-05	0.00020227047031679427	4	12	12
ENSG00000100319	ZMAT5	3.3569452729394564	NA	0.0007880871002541437	0.00936615699470925	0.025118368885996323	3.7761516345713975e-05	8.494978929721224e-05	11	34	34
ENSG00000132716	DCAF8	-3.3414322570073725	NA	0.0008334735269666099	0.001527307144366782	0.013014437592302038	0.0031059325154047233	0.005516983871528965	2	15	15
ENSG00000197852	INKA2	-3.323223916758888	NA	0.0008898345597022359	0.017109050385682056	0.07786200843981828	1.8975676079503903e-13	7.894562568835819e-13	9	39	39
ENSG00000213533	STIMATE	3.2948040916839845	NA	0.0009849031711130299	0.07874115181725132	0.14712711779030235	6.564797343259922e-25	4.882034242825863e-24	13	31	31
ENSG00000144749	LRIG1	-3.2928545372368783	NA	0.0009917577067334578	0.002156422165488379	0.015194210544977937	0.0013892671476828885	0.002587374274067534	5	13	13
ENSG00000023892	DEF6	-3.28993952481168	NA	0.0010020891736883023	0.004839582008658959	0.24437915938232715	1.4024498098644104e-42	1.9959013933082799e-41	3	9	9
ENSG00000162461	SLC25A34	-3.2776797316806294	NA	0.001046640744566459	0.15260031602830545	0.12358335469883501	6.371973756872069e-21	3.9448728504187403e-20	7	20	20
ENSG00000160799	CCDC12	3.246668179548554	NA	0.0011676443768218812	0.0007237314336804438	0.020297402426385995	0.0002158376247307442	0.0004460592222833854	4	9	9
ENSG00000133116	KL	3.207723916751759	NA	0.0013378986534952177	0.003697592649680426	0.010288388176348456	0.008604750554402742	0.014372539910144406	6	33	33
ENSG00000100603	SNW1	-3.2008273488327443	NA	0.0013703361486473108	0.002045292249646118	0.1026549211341872	1.847884119069284e-17	9.655504191931489e-17	2	8	8
ENSG00000250067	YJEFN3	3.1946511268615723	NA	0.0013999996454423145	1.368839921110819e-05	0.08626449991480077	8.489952478758159e-15	3.8374853731740555e-14	1	12	12
ENSG00000266173	STRADA	-3.1792229397036333	NA	0.0014767046597251024	0.011621325736686582	0.029333002367813197	8.277263467594113e-06	1.987215332574149e-05	2	6	6
ENSG00000197558	SSPO	3.174943132972687	NA	0.001498658682860815	0.02789192415314801	0.09809702372269924	1.026060446131768e-16	5.13749214327407e-16	7	26	26
ENSG00000197837	HIST4H4	3.1656362236220916	NA	0.001547441850802315	0.0236611263290794	0.029222993841759345	8.611391302154532e-06	2.061660609250985e-05	3	7	7
ENSG00000204536	CCHCR1	3.1634632520372556	NA	0.0015590403278785718	0.0014217987893993653	0.29094983224649074	7.621152266110417e-52	1.486861663384841e-50	5	18	18
ENSG00000175334	BANF1	3.1486100370686056	NA	0.0016404894844992376	0.01937949699008188	0.07850116660429829	1.4993694036161923e-13	6.283647581283988e-13	5	21	21
ENSG00000269858	EGLN2	3.1414644488012797	NA	0.0016810521612989307	0.01936144661344523	0.29944170567675754	1.3431326722610775e-53	2.7486136272798588e-52	7	55	55
ENSG00000197136	PCNX3	-3.1365778454744238	NA	0.0017093205253115617	0.012206412963852584	0.012055968729718865	0.004435643878763287	0.00773823569449762	2	7	7
ENSG00000116786	PLEKHM2	3.1261863108066903	NA	0.0017708932003877374	0.013851666753399904	0.08610595861375168	9.004464781503137e-15	4.06362017205256e-14	2	8	8
ENSG00000239911	PRKAG2-AS1	3.1243245267588042	NA	0.0017821378190130653	0.0005445987843911759	0.03004109970037266	6.41620069825791e-06	1.553457938365451e-05	2	5	5
ENSG00000232677	LINC00665	3.1228705529920027	NA	0.0017909649870184966	0.0099526045666969	0.1600667483439348	3.816418972707034e-27	3.101789998244214e-26	2	31	31
ENSG00000074603	DPP8	3.121389150619507	NA	0.0017999999922997257	0.0003497877290378582	0.027290172177746742	1.7265379165914965e-05	4.013609696574159e-05	1	15	15
ENSG00000182923	CEP63	-3.121278438140326	NA	0.0018006769021922913	0.00477945023334446	0.22283283385442657	1.7578910142629352e-38	2.1892572987360257e-37	7	20	20
ENSG00000130856	ZNF236	-3.120886285207218	NA	0.0018030764565801236	0.006372941580570236	0.024906245524317593	4.076389650455673e-05	9.152396715850267e-05	9	15	15
ENSG00000198909	MAP3K3	-3.118547475301108	NA	0.0018174485938879975	0.0031120360273762934	0.02605898168579523	2.6901996863064445e-05	6.139770351406602e-05	2	9	9
ENSG00000271119	AC026412.3	3.114183526347467	NA	0.0018445471715710854	0.0006595143680112295	0.04022792098248078	1.6481181699848067e-07	4.594956673235157e-07	5	37	37
ENSG00000234608	MAPKAPK5-AS1	-3.112430107325674	NA	0.0018555394490694878	0.0010850826860866365	0.0857961911782155	1.0101214215404604e-14	4.544221473766358e-14	3	18	18
ENSG00000245937	LINC01184	3.0970414995689843	NA	0.0019546250808825244	0.013796145049705567	0.08158319788551689	4.8070069361735656e-14	2.073323992667014e-13	10	27	27
ENSG00000118762	PKD2	3.0911328502805095	NA	0.0019939440050213363	0.019923977572444487	0.08543640216992622	1.1543356922470366e-14	5.172642484019971e-14	5	14	14
ENSG00000110446	SLC15A3	3.0872550630085636	NA	0.0020201417759573206	0.003806095836790039	0.040167362659815666	1.6844060407501036e-07	4.6905925816816156e-07	4	12	12
ENSG00000177981	ASB8	3.0838806054853403	NA	0.0020431957489045454	0.009090586644590082	0.0456473921318488	2.343205887078476e-08	6.99941434549883e-08	2	8	8
ENSG00000231852	CYP21A2	3.079006550581845	NA	0.0020769211499205675	0.1869459248963642	0.16028595143053567	3.495452863407434e-27	2.847673213994019e-26	16	46	46
ENSG00000060140	STYK1	-3.0758949211689512	NA	0.0020987179319099923	0.017521549199062455	0.03563673975443107	8.585553638559754e-07	2.248185361851599e-06	11	43	43
ENSG00000160796	NBEAL2	-3.072336882304905	NA	0.0021238987774331746	0.00040918868375981136	0.038957253863084816	2.6026897019686614e-07	7.135655587379788e-07	2	11	11
ENSG00000105048	TNNT1	3.0674739448613297	NA	0.0021587627945982473	0.031691297812468745	0.16112762482260437	2.4941397928137852e-27	2.0465073352614166e-26	5	23	23
ENSG00000108468	CBX1	3.0633350308575205	NA	0.0021888485259561772	0.013009745722378386	0.03763907941531132	4.180442140251077e-07	1.1245553296182858e-06	4	19	19
ENSG00000197361	FBXL22	-3.0533090880211633	NA	0.0022633268417573678	0.0015615217299331514	0.010236331234834858	0.00877543237729627	0.014637670444339435	3	11	11
ENSG00000181555	SETD2	3.051777950854813	NA	0.0022749031946665585	0.004430043873222708	0.0753176551205845	4.839874265626457e-13	1.9711043254243877e-12	2	8	8
ENSG00000163950	SLBP	3.0488943533649127	NA	0.002296852382239218	0.0001609751473649208	0.013710987262681176	0.0023998566845065445	0.004327564908791034	2	11	11
ENSG00000165572	KBTBD6	-3.048224212649035	NA	0.002301981017873474	0.0017867274951035431	0.026506605424275183	2.2894952927875597e-05	5.256031429185256e-05	3	10	10
ENSG00000144741	SLC25A26	3.044985603481022	NA	0.002326914480485434	0.00010025640210646855	0.03723695356726056	4.830538682230555e-07	1.291331377421228e-06	2	23	23
ENSG00000049449	RCN1	-3.0380591979632463	NA	0.002381071746995183	0.0324160273608513	0.07008358643391407	3.3009235170774007e-12	1.2818735822998267e-11	10	43	43
ENSG00000240972	MIF	3.03707516145192	NA	0.0023888588180007993	0.041536587077883304	0.43236413452115374	3.38797473135305e-84	1.739532295448307e-82	10	36	36
ENSG00000120896	SORBS3	3.0356724262237544	NA	0.002399999525666639	5.196721024019553e-11	0.016882866472308335	0.0007481923104954363	0.0014402009128618516	1	13	13
ENSG00000178386	ZNF223	-3.0278050488328736	NA	0.0024633694855981355	0.009344472252081992	0.03627223585642731	6.832499299334302e-07	1.8045669256781757e-06	2	13	13
ENSG00000133597	ADCK2	3.0275766846992433	NA	0.0024652315655284427	0.0031618238094142017	0.18990010386656578	1.9919966889039718e-32	2.0082746159914293e-31	7	22	22
ENSG00000198945	L3MBTL3	-2.9930592868855985	NA	0.0027619608999755155	0.0021701054325056765	0.41980364785900187	5.140707208567299e-81	2.4152873402663178e-79	4	15	15
ENSG00000160310	PRMT2	-2.988171059195152	NA	0.002806524263728994	0.07887877664507516	0.40578857731224505	1.5156119297676383e-77	6.144498577679724e-76	11	48	48
ENSG00000111275	ALDH2	-2.9874897556197375	NA	0.0028127872149473513	0.021210414852920575	0.04171628237454131	9.648878671215447e-08	2.739093201997578e-07	2	12	12
ENSG00000009335	UBE3C	-2.9770558488462724	NA	0.0029103098952888975	0.0033957066619087393	0.020677905063549322	0.000188014953909719	0.00039128020417070745	4	11	11
ENSG00000227467	LINC01537	-2.962819388783333	NA	0.0030483537637786546	0.001571246000006187	0.016480734600630792	0.0008667452498727966	0.0016572432032633058	4	10	10
ENSG00000062282	DGAT2	2.957643985748291	NA	0.003099999311256024	0.00015092958750541533	0.06584321684272232	1.5544696048380138e-11	5.805226318241964e-11	1	8	8
ENSG00000137871	ZNF280D	-2.957643985748291	NA	0.003099999311256024	0.0021792822009997375	0.011381313932084757	0.005706900771512845	0.009784807171633051	1	7	7
ENSG00000165006	UBAP1	-2.9510084908098357	NA	0.003167382098484939	0.001933661448363421	0.05229533756814711	2.127656850618879e-09	6.872381485469496e-09	2	11	11
ENSG00000053900	ANAPC4	2.9457294694820555	NA	0.0032219406117406646	0.13579384555453017	0.10643395916834626	4.434762941952546e-18	2.3938227790854334e-17	8	23	23
ENSG00000251364	AC107884.1	2.941402311729344	NA	0.0032672988014054135	0.08761760793101189	0.14116857914385791	6.853449280739642e-24	4.872711513905643e-23	15	33	33
ENSG00000135124	P2RX4	2.9169666497345763	NA	0.003534535629585459	0.001840762303587741	0.34598687152582536	1.3320558876330122e-63	3.6374882829647336e-62	2	16	16
ENSG00000135775	COG2	-2.914028416124214	NA	0.0035679742750178	0.013289690699425212	0.03420731787948903	1.43504700634186e-06	3.686282371443463e-06	9	23	23
ENSG00000234572	LINC01800	2.912602603377668	NA	0.003584304259071428	0.003087306815634416	0.03216866417046203	2.9859011052046687e-06	7.459967665086664e-06	3	11	11
ENSG00000106628	POLD2	-2.8871147690087517	NA	0.0038879238332836996	0.01523080207507318	0.015246172500408184	0.0013629917016586546	0.0025420276989390174	6	19	19
ENSG00000171747	LGALS4	-2.8741932087692375	NA	0.004050610856017824	0.010959554307703265	0.011677032199548763	0.005109434756719119	0.008820239238698077	3	11	11
ENSG00000175518	UBQLNL	2.8708332593632235	NA	0.004093914081054095	0.0008016432665227341	0.07940956153140412	1.0725938171000128e-13	4.536106379641953e-13	3	20	20
ENSG00000115241	PPM1G	-2.862736225128174	NA	0.004200000508676305	0.0022421213520592187	0.024553826363963128	4.629042819652827e-05	0.00010317579323398276	1	4	4
ENSG00000114956	DGUOK	-2.858836759586261	NA	0.004251975273232345	0.00011814229512368684	0.06865038949696095	5.576132643728217e-12	2.1378291685064877e-11	3	16	16
ENSG00000105352	CEACAM4	-2.856406719217727	NA	0.004284658844911529	0.08307524972552453	0.2033834006283303	7.079654804042748e-35	7.723218844435692e-34	23	68	68
ENSG00000133106	EPSTI1	2.856222994743333	NA	0.00428713914260311	0.02968065856010632	0.17805572233813424	2.621334638739906e-30	2.4285936099271012e-29	6	11	11
ENSG00000218537	MIF-AS1	2.8505162378582827	NA	0.00436483216293654	0.04163752085474136	0.5511934199351336	2.5467662463739617e-118	3.4120698718021146e-116	10	28	28
ENSG00000178425	NT5DC1	-2.8500501809627408	NA	0.004371233195049521	0.00746960414128048	0.051931863116978554	2.426394701336501e-09	7.814130090745475e-09	7	25	25
ENSG00000176248	ANAPC2	2.847506525879692	NA	0.004406319077735332	0.002541007078454345	0.016394706425711284	0.0008944717521939094	0.0017041768779439343	5	47	47
ENSG00000160959	LRRC14	2.841630054889369	NA	0.004488354092122357	0.0028352594755653307	0.08845984392463863	3.755729014208435e-15	1.735102286224689e-14	5	20	20
ENSG00000124766	SOX4	2.8408036231994633	NA	0.00450000133570179	0.0017229942408469897	0.013269285380849654	0.002825982187671202	0.005048205055872233	1	7	7
ENSG00000105364	MRPL4	2.838562394550034	NA	0.004531725853974606	0.008819845030846414	0.02622112916641946	2.537516731220665e-05	5.8052127032688357e-05	4	11	11
ENSG00000139053	PDE6H	2.8333644501992477	NA	0.004606083820680207	0.01595392213424436	0.09137737851702789	1.2672172716767365e-15	5.994899032271546e-15	7	23	23
ENSG00000170448	NFXL1	-2.832325642150893	NA	0.004621076059615745	0.3185557663599702	0.5273121327159249	8.622720671352908e-111	9.602015376170845e-109	7	23	23
ENSG00000169019	COMMD8	-2.830003985668435	NA	0.0046547424267834835	0.002571876267880035	0.03739639274672343	4.5614920047367843e-07	1.2218841985196987e-06	3	7	7
ENSG00000260661	AC116903.2	-2.8294035779356985	NA	0.004663485012418982	0.008862057399255793	0.012379281161849016	0.003932439268726543	0.006902497545485311	5	10	10
ENSG00000145687	SSBP2	-2.825670008157102	NA	0.0047181842981971625	0.0034997671304570002	0.01411356027939376	0.002068285714664845	0.0037644907366575493	7	24	24
ENSG00000073614	KDM5A	-2.8220362686286298	NA	0.004771978020838589	0.014826135158580616	0.2439848791491837	1.670716897740298e-42	2.3698200231057376e-41	2	7	7
ENSG00000100219	XBP1	2.820158004760742	NA	0.004800000816158499	1.144213485332118e-05	0.018769192669723187	0.00037606398209943053	0.000752610716422352	1	4	4
ENSG00000227028	SLC8A1-AS1	2.8187472162178997	NA	0.0048211469436110705	0.0046021189026556495	0.06005675819102008	1.2777319470930824e-10	4.500272162805354e-10	9	24	24
ENSG00000167842	MIS12	-2.8104580313884084	NA	0.004947104048423839	0.046397581130772865	0.10954388671105077	1.3647663042531728e-18	7.55711248034797e-18	2	6	6
ENSG00000272573	MUSTN1	2.8099703498231756	NA	0.00495460642224361	0.13756813300997828	0.13712733479521966	3.334581571345535e-23	2.3002710927998624e-22	6	20	20
ENSG00000008513	ST3GAL1	2.8046734338210513	NA	0.0050367582122142615	0.00639995033099487	0.05530003521905543	7.173713104299428e-10	2.397622413284562e-09	10	32	32
ENSG00000100029	PES1	-2.802825966897248	NA	0.005065699643627686	4.598748366558509e-05	0.18931981585716115	2.5340237461360316e-32	2.5457512139711074e-31	3	15	15
ENSG00000213719	CLIC1	-2.7997961813041354	NA	0.005113488215754008	0.0014577544501739427	0.01600090886016044	0.0010332625144060387	0.0019568656940418725	2	5	5
ENSG00000236682	MAP3K2-DT	-2.799022310349962	NA	0.005125759573262063	0.517522228188148	0.5678250988835102	8.357508666488778e-124	1.3029356011056005e-121	3	16	16
ENSG00000178222	RNF212	-2.7979382915344346	NA	0.005142993734348838	0.006468081573678854	0.023830556287683827	6.0099070594107764e-05	0.00013209932858476725	6	34	34
ENSG00000115457	IGFBP2	2.7976298538396107	NA	0.005147906959977736	0.005777224399013688	0.3279389260809161	1.2153296330004786e-59	2.9816434730078984e-58	5	16	16
ENSG00000115107	STEAP3	2.7957092077280077	NA	0.00517859725214347	0.05584438139821044	0.1426048585271783	3.8991370039774196e-24	2.8083284536416956e-23	11	48	48
ENSG00000157335	CLEC18C	2.7946031726542047	NA	0.005196345677944369	0.0014565822452287558	0.3878799356499191	3.143787066776817e-73	1.156927133222224e-71	3	13	13
ENSG00000197363	ZNF517	-2.794375896453858	NA	0.005199999554967986	0.0015004710825901528	0.058802513427204765	2.0148600079253073e-10	7.005846365756507e-10	1	9	9
ENSG00000134222	PSRC1	2.7913764445594937	NA	0.005248439142017906	0.049951586378815874	0.09431074836059121	4.2378863801702716e-16	2.050085007998307e-15	5	14	14
ENSG00000188004	SNHG28	2.7902481700366817	NA	0.005266765440685499	0.0067568496591373485	0.023403335299563864	7.012556803004998e-05	0.00015307833072140113	3	12	12
ENSG00000136868	SLC31A1	-2.788541873935974	NA	0.005294590233549226	0.006302440566456978	0.04980383843964557	5.233573864703026e-09	1.642880435764089e-08	14	43	43
ENSG00000100034	PPM1F	-2.7874786971598033	NA	0.0053119946667255415	0.2503544823797483	0.3216658808096869	2.732206474682927e-58	6.462704666805175e-57	5	13	13
ENSG00000076554	TPD52	2.7810105421629303	NA	0.005418997739384067	0.04139142388074049	0.11255129854680006	4.351041114178341e-19	2.4585174321925653e-18	3	8	8
ENSG00000167768	KRT1	-2.7776466719044652	NA	0.005475412199896147	0.07191984952812316	0.2387358428133156	1.7029628467847506e-41	2.3513776054357238e-40	12	37	37
ENSG00000128606	LRRC17	2.7766805703418025	NA	0.005491712100097556	0.005032416145461592	0.014813277758390619	0.0015981805949198565	0.0029492304984698827	4	11	11
ENSG00000168454	TXNDC2	2.766300480465861	NA	0.0056696266877774345	0.002884695922013539	0.03378966895494633	1.6674458022056018e-06	4.260284276225249e-06	2	7	7
ENSG00000196531	NACA	-2.7645578384399414	NA	0.005700000108778919	5.7803991022012224e-05	0.01763323612480703	0.0005688602092596427	0.0011108385024588491	1	8	8
ENSG00000109321	AREG	2.763046307131675	NA	0.005726464149509723	0.004539400963170032	0.01508327397531328	0.0014470886714543804	0.0026874727774281104	6	20	20
ENSG00000159164	SV2A	2.7629237663050428	NA	0.005728614454629036	0.00011680647336652066	0.011839227161737916	0.004809147793849131	0.008338935845977629	2	9	9
ENSG00000145244	CORIN	-2.762898283335178	NA	0.005729061712643472	0.03382735594783402	0.28517368237212004	1.1566522867790095e-50	2.1583710626739103e-49	4	11	11
ENSG00000188566	NDOR1	-2.7532877922058105	NA	0.0059000005947429735	0.00011412659238565749	0.11827516710815358	4.8919680599341495e-20	2.9098980319046386e-19	1	9	9
ENSG00000204308	RNF5	-2.74658589743685	NA	0.006021911460563541	0.012216462586451067	0.02733844212125779	1.696788753417053e-05	3.9476638627525495e-05	3	10	10
ENSG00000228444	AL137244.1	-2.73745556132804	NA	0.006191648470004535	0.002042987710325555	0.010201364747098452	0.008892015839694472	0.01482780821031899	2	9	9
ENSG00000273295	AP000350.6	2.736006202192119	NA	0.00621898538587051	0.08789817758302969	0.614449786869894	2.2170566473817406e-140	5.208260883006777e-138	17	62	62
ENSG00000268001	CARD8-AS1	2.730019778315209	NA	0.006333052592021264	0.0019478409046608343	0.09107116413697205	1.4204769184334377e-15	6.705135886103778e-15	9	28	28
ENSG00000232098	AC012313.1	-2.7296951755032803	NA	0.006339291156293659	0.007558310920549493	0.11112289968099247	7.491730657912775e-19	4.191702742334296e-18	6	32	32
ENSG00000107957	SH3PXD2A	-2.728750805803984	NA	0.006357472528062206	0.007548245948939382	0.012807162701875955	0.003354245336848117	0.005932544686634526	5	12	12
ENSG00000136490	LIMD2	-2.7234677459220653	NA	0.006460052321366024	0.018263324871786286	0.04187030839818872	9.128706192968281e-08	2.5991728790173176e-07	2	5	5
ENSG00000133943	DGLUCY	-2.7227659976112433	NA	0.0064737894301105155	0.0156269528714693	0.18515916635448584	1.4161828985409914e-31	1.3705485624762674e-30	9	46	46
ENSG00000206530	CFAP44	2.7206570787639213	NA	0.006515230967099249	0.0379348205901963	0.08060752317836901	6.893094557277795e-14	2.9471373363938395e-13	6	25	25
ENSG00000091947	TMEM101	2.7179089070403037	NA	0.006569592229047147	0.003976440443236654	0.08592837346360846	9.617795692627234e-15	4.330154327457717e-14	5	20	20
ENSG00000004700	RECQL	2.7178602859236385	NA	0.006570557658974687	0.03344831693647213	0.04404235038994284	4.177168974495646e-08	1.2229648696146815e-07	7	14	14
ENSG00000087448	KLHL42	2.7173583993077877	NA	0.006580530671268997	0.007813310383267722	0.024286154503155168	5.098482008883244e-05	0.00011309515970810858	9	37	37
ENSG00000224086	AC245452.1	-2.7109980170895214	NA	0.006708102741032649	0.061064467876935126	0.22996515963189357	7.959385367545904e-40	1.034840785959399e-38	4	6	6
ENSG00000224397	SMIM25	-2.710456947132098	NA	0.006719057079287517	0.013503938528084345	0.10949545634038872	1.3900834897920386e-18	7.689852182723765e-18	6	17	17
ENSG00000204531	POU5F1	2.7088683183575855	NA	0.006751312949210547	0.044775814475138516	0.2015365590331685	1.5412144918648523e-34	1.6549960752029024e-33	7	33	33
ENSG00000170854	RIOX2	2.7074435699509327	NA	0.0067803596641679365	0.009996103049666577	0.038573825587986395	2.987377015244873e-07	8.140875327257958e-07	7	27	27
ENSG00000204713	TRIM27	-2.7064833641052246	NA	0.00679999893093581	0.0016482214302260463	0.26773580207818387	3.739611067590156e-47	6.244458636621576e-46	1	12	12
ENSG00000106479	ZNF862	-2.7063835977743533	NA	0.0068020423988387245	0.003938761081550934	0.03975075889934627	1.9566413748287915e-07	5.413753297344134e-07	5	25	25
ENSG00000186642	PDE2A	2.701632499694824	NA	0.006899998150675723	0.006422747046096542	0.02091805110147951	0.00017233964022160154	0.00036011362131841654	1	8	8
ENSG00000164398	ACSL6	2.6987614404153133	NA	0.006959804707277403	0.13629066349965802	0.06283213823711353	4.657177636336813e-11	1.6849354279649792e-10	10	24	24
ENSG00000143740	SNAP47	2.694126918388344	NA	0.007057328561153351	0.02932746264660106	0.04020129197366976	1.6639776122578196e-07	4.6369112890167934e-07	4	10	10
ENSG00000157823	AP3S2	2.6914580581164538	NA	0.007114044291646417	0.16073652145652875	0.3997405300393803	4.4953658413148505e-76	1.7886549608517024e-74	7	15	15
ENSG00000088832	FKBP1A	-2.6900663547805808	NA	0.007143781296428812	0.010218916635674745	0.07600981513202469	3.752323961742914e-13	1.537968537761215e-12	2	13	13
ENSG00000011523	CEP68	2.6880488823508215	NA	0.007187087461297976	0.003922451022929092	0.21018939990152247	3.965969291785292e-36	4.528122994995072e-35	3	9	9
ENSG00000135999	EPC2	2.687449455261231	NA	0.007199999825165512	0.0016067986996323642	0.036931977159552695	5.390156592585624e-07	1.4340024108943664e-06	1	6	6
ENSG00000160194	NDUFV3	-2.6829080822118545	NA	0.0072985047113654725	0.26126229460060413	0.22388211228330449	1.1168896009148932e-38	1.4001125560006947e-37	7	25	25
ENSG00000164258	NDUFS4	-2.682839632034302	NA	0.007299998639118672	0.00022390827958902726	0.01596011212511992	0.001048829415420155	0.001984156166027605	1	12	12
ENSG00000081692	JMJD4	-2.678286075592041	NA	0.007399998543212076	0.0027831696323814595	0.022123937096778505	0.00011136401837429063	0.00023762368434748166	1	10	10
ENSG00000100330	MTMR3	-2.677783312625628	NA	0.007411114622228757	8.150957858242834e-05	0.09872981849755179	8.091096849850671e-17	4.0834084719861435e-16	4	9	9
ENSG00000145246	ATP10D	-2.677316766403163	NA	0.007421443345643898	0.016398954809444456	0.08791857702445245	4.5929512599115454e-15	2.1048776364570574e-14	6	22	22
ENSG00000115234	SNX17	-2.67567366677492	NA	0.007457922309899906	0.008624592821164113	0.04380353089668536	4.55225263038404e-08	1.3300464125911533e-07	2	5	5
ENSG00000230641	USP12-AS2	2.672377909591841	NA	0.007531577579614867	0.01443494397451942	0.07220558819033736	1.5171380124845711e-12	6.0169749713454934e-12	6	18	18
ENSG00000213551	DNAJC9	-2.6699116479217704	NA	0.007587120817413513	0.00010944880963867444	0.02199798523026772	0.00011655668030299089	0.000248116994850545	3	20	20
ENSG00000215533	LINC00189	2.667599472220151	NA	0.007639527080767335	0.003835631398248983	0.12595490801097167	2.5538551554533228e-21	1.614303798778807e-20	8	18	18
ENSG00000025039	RRAGD	-2.6672809667483626	NA	0.007646771487352994	0.0001693099849741183	0.048249985192410326	9.16907586556018e-09	2.8260331060117097e-08	3	11	11
ENSG00000110628	SLC22A18	-2.6614290797963998	NA	0.007780973060719829	0.0009497519002716145	0.4557334981868583	2.632323868108944e-90	1.6415171641527377e-88	3	16	16
ENSG00000170889	RPS9	2.658923365804685	NA	0.007839079150182263	0.1498048821469098	0.45796055964380744	6.676180332355661e-91	4.2091844308664424e-89	8	30	30
ENSG00000234193	AC013476.1	2.6559184387271286	NA	0.007909274114968824	0.005654250260124201	0.018800454773365116	0.00037181044445323	0.0007445326146576883	5	17	17
ENSG00000071051	NCK2	2.6530423601187323	NA	0.007976985930116117	0.004529445585460604	0.040077950200469455	1.739448695655554e-07	4.834652460582997e-07	12	31	31
ENSG00000167220	HDHD2	-2.65106651857032	NA	0.008023803705241844	0.009642766990287197	0.0983151292033604	9.454138727223286e-17	4.747555637866826e-16	2	12	12
ENSG00000073849	ST6GAL1	2.6506019299617636	NA	0.00803484784513086	0.0017149853983539248	0.013649882637274265	0.00245469022832843	0.004420865650662072	8	23	23
ENSG00000269951	AC090181.2	2.6480500167406946	NA	0.008095754647365101	0.0029928403606465192	0.05752095552651364	3.207633354329971e-10	1.1021379361531693e-09	5	24	24
ENSG00000169994	MYO7B	2.644860241386453	NA	0.008172466374202198	0.023422534291001978	0.2717882739400003	5.815877364749692e-48	9.993635363536318e-47	8	36	36
ENSG00000196295	GARS-DT	-2.6447252873355205	NA	0.008175726215869006	0.04875590599138069	0.44874622761709526	1.8794124607806282e-88	1.0962600098614623e-86	15	49	49
ENSG00000235111	Z97192.3	2.643453730749796	NA	0.008206498101596273	0.0024827142271515047	0.3678514981372623	1.5101840813632638e-68	4.840775104915628e-67	9	33	33
ENSG00000187954	CYHR1	2.6403767751948903	NA	0.008281390233369188	0.00036285077082318703	0.01156173356970847	0.005334427837826612	0.009177377908395724	3	14	14
ENSG00000057704	TMCC3	2.6401346641512418	NA	0.00828730901136683	0.0027821289158413524	0.10800130232365188	2.4497741094601377e-18	1.339215052697861e-17	5	20	20
ENSG00000267383	AC011447.3	-2.635554313659668	NA	0.008399998132012296	3.114531101952514e-05	0.018834023819858558	0.00036729688371227575	0.000735924086783715	1	10	10
ENSG00000100030	MAPK1	-2.624537023192659	NA	0.008676685889865131	0.0008555845294787837	0.019691427604563817	0.0002689423699783543	0.0005492548175251636	5	17	17
ENSG00000037042	TUBG2	2.623623132705689	NA	0.00869999913060797	0.010441025247210734	0.024566546680753004	4.6078456764767965e-05	0.00010274339553491168	1	7	7
ENSG00000164733	CTSB	2.6226396896642425	NA	0.008725149168575431	0.011586602764689508	0.20514084004644043	3.37138306984837e-35	3.737288187771797e-34	5	18	18
ENSG00000168275	COA6	-2.6226264460462514	NA	0.008725488296568707	0.08271583920584186	0.2833821396686444	2.676989982207847e-50	4.957635119317751e-49	10	41	41
ENSG00000178573	MAF	-2.619972838476163	NA	0.008793677060743512	0.0008177012099882597	0.013695099378765346	0.002413993635259314	0.004351227333515028	2	10	10
ENSG00000167702	KIFC2	-2.6197276115417485	NA	0.008800002535588176	0.00022365151348390977	0.09876335512852483	7.989840520878765e-17	4.0346812453636615e-16	1	11	11
ENSG00000076555	ACACB	2.6182535579429	NA	0.008838110556068285	0.02402531702117935	0.20217921011818143	1.1759429949180022e-34	1.2715161677079963e-33	3	13	13
ENSG00000204528	PSORS1C3	2.6116916559282193	NA	0.009009547244556373	0.18898417269755582	0.37325874817466337	8.507233792606486e-70	2.838337593568261e-68	8	37	37
ENSG00000123384	LRP1	-2.603247158179359	NA	0.009234535426697336	0.00418125042426513	0.01064652334635749	0.0075187450862372615	0.012657206192586905	3	12	12
ENSG00000121671	CRY2	2.597959653270334	NA	0.009377951222721212	0.002691444075012577	0.05462497241809627	9.160047215936447e-10	3.036645074542705e-09	4	19	19
ENSG00000272979	AC093388.1	2.5971531867980957	NA	0.009399999212918984	0.00023924643852785499	0.017515206261463107	0.0005938948094419681	0.0011570895350057158	1	7	7
ENSG00000158483	FAM86C1	-2.5971531867980957	NA	0.009399999212918984	6.292993469016978e-05	0.44860460646827666	2.048098955954488e-88	1.1906050507004582e-86	1	24	24
ENSG00000110107	PRPF19	-2.5970163384417244	NA	0.009403745096197966	0.00903015962840974	0.04309284442590665	5.879459564675669e-08	1.7051725363541866e-07	2	5	5
ENSG00000154269	ENPP3	-2.593664007398593	NA	0.009495923626482205	0.001501001938007539	0.01900267869616029	0.0003454405076172245	0.0006944852596867271	2	10	10
ENSG00000175548	ALG10B	2.5885657162625684	NA	0.009637655550341169	0.0008069156367001015	0.05507065866036859	7.795042096877802e-10	2.5961774503662347e-09	6	35	35
ENSG00000139597	N4BP2L1	2.5884459918228178	NA	0.009641006420762339	0.009507528748955406	0.014226937474675171	0.0019835541691248185	0.0036225740624410553	9	24	24
ENSG00000153898	MCOLN2	2.5881590396841125	NA	0.009649041920144676	0.0030651329593776536	0.04112768261759933	1.192447734776991e-07	3.364476176981017e-07	3	8	8
ENSG00000129195	PIMREG	-2.587073621255809	NA	0.009679490843323141	0.002454541128354144	0.04157714078149227	1.0144197541019068e-07	2.8768454379185707e-07	5	10	10
ENSG00000173418	NAA20	-2.5840232744372953	NA	0.00976552041014757	0.002824989902620724	0.011250304059261952	0.0059938602671104286	0.010244041231879284	8	13	13
ENSG00000118473	SGIP1	-2.581144846441642	NA	0.009847325542090116	0.07991362338004364	0.17400438519788558	1.3697787590289083e-29	1.230504763676624e-28	8	16	16
ENSG00000055955	ITIH4	2.5791672067028535	NA	0.00990388352567463	0.20996235443628647	0.454949222721427	4.261676028350486e-90	2.6383928595733746e-88	5	21	21
ENSG00000129991	TNNI3	2.5788992079502338	NA	0.009911570174062002	4.45247132931621e-05	0.013927938961528788	0.002214987540778613	0.004013611721979336	2	11	11
ENSG00000106686	SPATA6L	2.578330809917249	NA	0.00992789036382091	0.010566258228118235	0.029023680467874475	9.25153531543449e-06	2.2075216241044396e-05	7	19	19
ENSG00000158985	CDC42SE2	-2.57691943162328	NA	0.009968518283357122	0.00440940747171315	0.029246278325105728	8.539561015733243e-06	2.045605976516404e-05	4	12	12
ENSG00000197912	SPG7	-2.575829267501831	NA	0.010000001042462774	1.3635203463206077e-05	0.07805061758744546	1.7701854223754834e-13	7.382516976730828e-13	1	7	7
ENSG00000148396	SEC16A	2.575829267501831	NA	0.010000001042462774	0.00020604430391183164	0.3404292600931464	2.2668886611674322e-62	5.971562772712795e-61	1	13	13
ENSG00000162877	PM20D1	2.5718490348894445	NA	0.010115699107943152	0.02526602616384246	0.4048873076664508	2.5171651442389394e-77	1.013306691515342e-75	13	39	39
ENSG00000154743	TSEN2	2.5712165328031342	NA	0.010134194133938687	0.004706189721793822	0.06699053184105885	1.0226372076228756e-11	3.856873867060632e-11	5	20	20
ENSG00000087008	ACOX3	-2.5694666132025885	NA	0.010185520602993122	0.00835759231790866	0.04502328502872322	2.933977793584127e-08	8.703474343915273e-08	7	34	34
ENSG00000164171	ITGA2	2.5668993470001387	NA	0.010261239302535016	0.0008390420734508881	0.0201731312704949	0.0002257928107444308	0.0004652313963061689	2	8	8
ENSG00000148925	BTBD10	2.561684504369198	NA	0.010416589610116838	0.0021724991851372446	0.06045375099954691	1.106101644275804e-10	3.914266838152241e-10	2	15	15
ENSG00000138381	ASNSD1	2.561014662006486	NA	0.010436695148384776	0.13484726552402884	0.4156288999609071	5.6645516896284845e-80	2.5835477905701827e-78	10	32	32
ENSG00000177311	ZBTB38	-2.5605299350687742	NA	0.010451265912112262	0.014245374145539698	0.06908324033615008	4.759831425652521e-12	1.8322412821215507e-11	5	11	11
ENSG00000255050	AC067930.4	-2.5602804051761225	NA	0.01045877376903886	0.10322199632378366	0.45045581178789385	6.64738457227042e-89	3.9173882484489837e-87	6	36	36
ENSG00000170545	SMAGP	2.5596541483091637	NA	0.010477637727214746	0.013245225456752002	0.02638291248680975	2.39382945455202e-05	5.486739015786233e-05	2	7	7
ENSG00000255455	AP003486.1	-2.5567836281781706	NA	0.010564490735821002	0.021730353003906883	0.2344274379289412	1.1317163763197172e-40	1.5126893326193942e-39	5	11	11
ENSG00000136270	TBRG4	-2.556725507175878	NA	0.010566255891292335	0.00040431662599129043	0.1126948339482368	4.1196514940479813e-19	2.333154011605972e-18	3	17	17
ENSG00000226849	AL109811.1	2.555718028376537	NA	0.010596895092342537	0.03211898391408794	0.028494633900949647	1.1191393711946784e-05	2.6526774121102337e-05	2	10	10
ENSG00000063761	ADCK1	-2.553615232223643	NA	0.010661099515763828	0.012490544761247648	0.40786110842067247	4.706249697520443e-78	1.9541761758541907e-76	9	21	21
ENSG00000135605	TEC	-2.5520381901501215	NA	0.010709477913022885	0.01587647186127131	0.09768076303485881	1.1995056565646352e-16	5.978007121309773e-16	6	14	14
ENSG00000230149	AL021707.3	2.5519842862089646	NA	0.01071113495084388	0.00023705767441904385	0.02166264877996464	0.00013159795260376663	0.0002785452097262397	4	15	15
ENSG00000154102	C16orf74	2.5499060587292086	NA	0.010775194918429033	0.0001835525038165992	0.079579647263738	1.007359475598143e-13	4.266536835522982e-13	3	10	10
ENSG00000093217	XYLB	2.549803218568602	NA	0.010778373723158092	0.0013453097152627891	0.010819356913652016	0.007045705320544993	0.011908811407650906	4	15	15
ENSG00000111671	SPSB2	2.5482066718960996	NA	0.01082783026650502	9.80011841600196e-05	0.13076134139932621	3.9753862980148267e-22	2.610026785017468e-21	3	10	10
ENSG00000100083	GGA1	2.5463826440094652	NA	0.010884580333124377	0.0030712192148190346	0.22262152009829564	1.9258859570009257e-38	2.3949976995365395e-37	8	28	28
ENSG00000123338	NCKAP1L	-2.543937003585694	NA	0.0109610850997559	0.004531068944331142	0.027365812348741265	1.680148921467453e-05	3.9110728728444894e-05	2	14	14
ENSG00000227512	AL592301.1	2.542698860168457	NA	0.010999998716639554	1.0728300975329838e-06	0.013076049300765988	0.0030357764553474156	0.005401030234749749	1	13	13
ENSG00000187997	C17orf99	2.542698860168457	NA	0.010999998716639554	8.069436989859415e-05	0.015613443231486685	0.0011910319111194062	0.002238602174899901	1	17	17
ENSG00000007237	GAS7	2.542236749792463	NA	0.011014553813004462	0.0076727285682267	0.024177443987377374	5.3025057250708306e-05	0.00011731734057442869	11	31	31
ENSG00000130653	PNPLA7	-2.5348701043080326	NA	0.011248902923785171	0.004409334432545035	0.31596843408541664	4.504091733675468e-57	1.028504249544615e-55	4	31	31
ENSG00000160282	FTCD	2.528715752044461	NA	0.011448070042580905	0.0025750705255454184	0.04840418032397318	8.67296991183064e-09	2.6784217723389817e-08	4	26	26
ENSG00000111678	C12orf57	-2.527717055329614	NA	0.011480683366802032	0.012972198867284224	0.04814607981392223	9.519264188673048e-09	2.9266020360622817e-08	7	15	15
ENSG00000085871	MGST2	-2.5262195984802367	NA	0.011529738665292983	0.059145139908177526	0.22798714894343325	1.8830379421598894e-39	2.4170821609356244e-38	11	32	32
ENSG00000231113	AL035587.1	2.5245674650847407	NA	0.011584076769320537	0.0090409680925435	0.07319091666940741	1.0569668871232474e-12	4.229100594324911e-12	4	27	27
ENSG00000100664	EIF5	-2.5223561516518935	NA	0.011657161679866768	0.0019095753963903608	0.01318680055035846	0.0029136769601415093	0.0051934982007553	4	13	13
ENSG00000129055	ANAPC13	-2.52210848853667	NA	0.011665372478046191	0.0833522212903259	0.32781222164899565	1.2945592525647896e-59	3.1656803921658137e-58	9	26	26
ENSG00000178719	GRINA	2.5204734623062537	NA	0.011719707515669675	0.007103705675843453	0.05966058820002126	1.4754941455996693e-10	5.170259318121931e-10	4	13	13
ENSG00000161911	TREML1	-2.5168308413167058	NA	0.011841566684524926	0.0016981728652700667	0.01175554401520928	0.0049617697574341835	0.00858015423719258	5	7	7
ENSG00000103489	XYLT1	2.5149106108929122	NA	0.011906256720175649	0.029699970190310628	0.1331160401722779	1.5926250406909926e-22	1.0647924687255295e-21	3	14	14
ENSG00000124783	SSR1	-2.5148892498347766	NA	0.01190697810493923	0.01718347763365394	0.10364374387269429	1.2726824348761712e-17	6.723731076922817e-17	5	24	24
ENSG00000277449	CEBPB-AS1	-2.5132198192545174	NA	0.011963476489235911	0.03264022929093524	0.018137810003553523	0.00047326870217953744	0.0009346021388388861	8	20	20
ENSG00000137054	POLR1E	-2.512395797437138	NA	0.011991451293680913	0.012146505084669827	0.05290211362184203	1.7085223659501858e-09	5.5565048461368745e-09	5	7	7
ENSG00000126581	BECN1	2.5121443271636963	NA	0.012000000026074415	2.206735618567299e-05	0.09404272437263227	4.684563285129651e-16	2.260427005534282e-15	1	3	3
ENSG00000103148	NPRL3	2.5121443271636963	NA	0.012000000026074415	0.0014753988640281873	0.09762191126158438	1.226280886742582e-16	6.10789745185842e-16	1	5	5
ENSG00000122390	NAA60	-2.5121443271636963	NA	0.012000000026074415	0.002140375066124967	0.15650108608542487	1.588315033196213e-26	1.2621878824968424e-25	1	5	5
ENSG00000132185	FCRLA	2.5121443271636963	NA	0.012000000026074415	0.0009642270828789727	0.03527099578663109	9.791572318522874e-07	2.549972265608941e-06	1	4	4
ENSG00000054148	PHPT1	2.5121443271636963	NA	0.012000000026074415	0.0048130558946274625	0.03326868308524303	2.010796750883321e-06	5.101058207233442e-06	1	3	3
ENSG00000276966	HIST1H4E	-2.5121443271636963	NA	0.012000000026074415	0.00013789402169543384	0.020228485321797215	0.0002213027231936074	0.0004565833012568784	1	3	3
ENSG00000265511	AC020558.2	-2.5121443271636963	NA	0.012000000026074415	2.6984791828449178e-09	0.019682809127560333	0.00026978555646803325	0.0005509112298011791	1	9	9
ENSG00000110108	TMEM109	-2.510906102409088	NA	0.012042172322281655	0.00594193353030488	0.022265886320940054	0.00010578954399642726	0.00022640520279479983	3	4	4
ENSG00000236423	LINC01134	2.5103411932930024	NA	0.012061455980812763	1.8697556928723768e-05	0.0252274055132883	3.630551909859872e-05	8.180309381446188e-05	2	12	12
ENSG00000103550	KNOP1	-2.5062279231030264	NA	0.01220269312099964	0.11410108995593655	0.17366403948881642	1.573348177166878e-29	1.408212311598893e-28	5	18	18
ENSG00000071967	CYBRD1	-2.5044051272116366	NA	0.012265749595003796	0.06110969306848421	0.3796580312241482	2.7380981818251865e-71	9.602381537856876e-70	3	15	15
ENSG00000171160	MORN4	-2.5012573598351726	NA	0.012375321107148562	0.007226863826507164	0.03854151282881492	3.022282656161847e-07	8.233379709375617e-07	7	15	15
ENSG00000004779	NDUFAB1	2.5005418993563917	NA	0.012400346365338662	0.004922917749408785	0.013368250985472062	0.002724284704758354	0.004875170447866118	6	17	17
ENSG00000136888	ATP6V1G1	2.4979736926411986	NA	0.012490546280080091	0.010834940901939264	0.020916358026846937	0.00017244542583999697	0.00036029076604898974	7	22	22
ENSG00000064270	ATP2C2	2.4973268205038353	NA	0.012513356963282278	0.0059227946721182555	0.24869856657047815	2.0491069795243552e-43	3.0111512932187806e-42	10	33	33
ENSG00000265992	ESRG	-2.494881540143108	NA	0.012599918621630663	0.016341460595530065	0.31204758171005686	3.057507330591248e-56	6.827238699519442e-55	2	14	14
ENSG00000168672	LRATD2	2.4943015684563346	NA	0.012620526933755297	0.012197815282013134	0.08125898680779133	5.418845971914815e-14	2.330185295194763e-13	5	17	17
ENSG00000164252	AGGF1	2.4931878734957458	NA	0.012660183879526705	0.00136007372945406	0.010062698634580348	0.009370141878094273	0.015552512879155893	4	15	15
ENSG00000151715	TMEM45B	2.4912699758135997	NA	0.012728735829218973	0.0011111678344192181	0.356857308701718	4.85995919299448e-66	1.4545103001860792e-64	5	13	13
ENSG00000224934	AL391684.1	2.4909775549322024	NA	0.012739216723399605	0.00806772343256982	0.0193890391767128	0.0003001725205703501	0.0006093345827723642	4	7	7
ENSG00000158156	XKR8	-2.485886674085056	NA	0.012922911068635958	0.006715353913486669	0.03990815945732831	1.8489682552297656e-07	5.124104170804016e-07	4	25	25
ENSG00000005844	ITGAL	2.4854865975777924	NA	0.01293744586397129	0.009678794601481085	0.012733802494849001	0.0034468738435479594	0.006089465287215819	7	21	21
ENSG00000256020	AC006205.2	-2.483984697878226	NA	0.01299213907376201	0.020660433517854168	0.30561581058678305	6.913245622976321e-55	1.478245002349388e-53	2	11	11
ENSG00000110851	PRDM4	-2.4837691783905025	NA	0.013000004192797161	0.0022608938743007624	0.09001221783441078	2.1076224816209672e-15	9.859142917980896e-15	1	9	9
ENSG00000100888	CHD8	2.483549981519201	NA	0.013008007833170654	0.003661864840187369	0.0228004887004869	8.719385184860883e-05	0.0001883233457621905	3	15	15
ENSG00000138050	THUMPD2	-2.477727271672071	NA	0.013222217004026563	0.008923480069197933	0.05821980928204287	2.4893451137019963e-10	8.60334126458596e-10	5	8	8
ENSG00000158373	HIST1H2BD	-2.477120433126193	NA	0.013244720192804359	0.024560737503256595	0.14337677034050597	2.8785158335291023e-24	2.0846143593408183e-23	2	3	3
ENSG00000179477	ALOX12B	2.471595440606131	NA	0.013451164099092274	0.00023069864375609633	0.014357769280594625	0.001890128384594922	0.0034607956083085967	5	16	16
ENSG00000198898	CAPZA2	-2.4701339823990227	NA	0.013506245542471812	0.02740124374913829	0.018544240062992542	0.000408149627116805	0.0008134059216067507	3	4	4
ENSG00000267892	AC022144.1	2.4696559702980907	NA	0.013524304722543984	0.009834484374730753	0.043621837098462436	4.859993385529423e-08	1.4174154178306817e-07	5	23	23
ENSG00000101057	MYBL2	-2.4694324612541303	NA	0.0135327561572911	0.10233129355392771	0.08813437160841846	4.2388983397953235e-15	1.9493930713100026e-14	13	35	35
ENSG00000136444	RSAD1	2.4680112486618078	NA	0.01358660500482693	0.00609539846210749	0.025584889037617273	3.191509317968344e-05	7.231923003942803e-05	4	8	8
ENSG00000161513	FDXR	-2.4674830437831807	NA	0.01360666655294277	0.0028972202683750343	0.030756161080057035	4.961432202755537e-06	1.2140924778118535e-05	6	19	19
ENSG00000119669	IRF2BPL	2.4662030896977734	NA	0.013655388574797396	0.01857412721369089	0.08179570475771503	4.443875002250048e-14	1.920080937606099e-13	7	10	10
ENSG00000233232	NPIPB7	-2.4657173207572707	NA	0.013673919888063449	0.0005501193968918504	0.1434280118989095	2.8210802787679943e-24	2.0447466483766836e-23	2	14	14
ENSG00000234684	SDCBP2-AS1	-2.4654192598114055	NA	0.013685301432688625	0.0006423657694738735	0.029769162312473004	7.0754301616019775e-06	1.7084842557210973e-05	5	27	27
ENSG00000235481	UBE2R2-AS1	2.4639379317110763	NA	0.013741990600612994	0.005502450006093964	0.011315899098739623	0.005848392848046474	0.010010389155719033	3	12	12
ENSG00000160949	TONSL	2.4629582539103607	NA	0.013779595875867972	0.14571646282246345	0.16405020767709805	7.70625015610839e-28	6.490888208600333e-27	13	42	42
ENSG00000007341	ST7L	-2.4625497349695014	NA	0.013795303847709425	0.17803484208915224	0.0826840910978402	3.199507747120272e-14	1.3950764900932e-13	4	12	12
ENSG00000124780	KCNK17	-2.461996795441378	NA	0.013816590123558684	0.0394828905401532	0.1566783125715236	1.4798408115444717e-26	1.1765317606479437e-25	9	26	26
ENSG00000167193	CRK	2.457263469696045	NA	0.013999996901941142	8.352407154359647e-05	0.020010413915874714	0.0002395289352403812	0.0004921147370836584	1	11	11
ENSG00000224051	CPTP	-2.457263469696045	NA	0.013999996901941142	0.00012131872916253926	0.06370048424937537	3.3947292634394975e-11	1.2389064085704179e-10	1	9	9
ENSG00000134824	FADS2	-2.4550123894102756	NA	0.014087973289249375	0.025911155654616186	0.5930427116021051	1.5549346587843003e-132	3.030178916305905e-130	3	8	8
ENSG00000173083	HPSE	2.4502650412828553	NA	0.014275109448319208	0.0014382099120467241	0.0977528264366668	1.1675125828000197e-16	5.821946287420046e-16	2	25	25
ENSG00000108639	SYNGR2	2.449146509379927	NA	0.014319518886509185	0.02883257703609624	0.12431262194039266	4.811444592531998e-21	2.998236312403024e-20	3	10	10
ENSG00000224745	AC063965.2	-2.447827974628319	NA	0.014372025570963832	0.005880036594242422	0.016387542426834004	0.000896820623320514	0.001708462216099033	4	9	9
ENSG00000214114	MYCBP	-2.4465529168531432	NA	0.014422962348973735	0.00033217360271330516	0.011034651032593724	0.006498585954202286	0.011048304801092	3	21	21
ENSG00000129003	VPS13C	2.4462851578832345	NA	0.014433679151280602	0.007049705573833537	0.14754201952348253	5.572359888915443e-25	4.154799988478736e-24	6	21	21
ENSG00000163913	IFT122	2.4459748208833103	NA	0.014446108885317471	9.585608566073156e-05	0.0365665528747696	6.146682882220443e-07	1.6307157293811628e-06	2	17	17
ENSG00000214530	STARD10	2.4397087525833587	NA	0.014699107281136319	0.009059454440865623	0.27422286462980894	1.8920591760987294e-48	3.3109104909099097e-47	8	21	21
ENSG00000171295	ZNF440	2.4323790073394775	NA	0.015000002122494858	4.997200256424087e-05	0.03068604572357942	5.0881034964001e-06	1.2436699951505887e-05	1	15	15
ENSG00000198755	RPL10A	-2.4301697276540057	NA	0.015091753631004021	0.005682352136050798	0.17062732628908642	5.403516232732996e-29	4.732630228556596e-28	5	27	27
ENSG00000011105	TSPAN9	2.430044582384608	NA	0.015096965682168192	0.003685578456328013	0.013867502326528443	0.002264989519793947	0.004098879528669314	2	4	4
ENSG00000185640	KRT79	-2.4291597036652943	NA	0.015133864374634988	0.0018126255194493486	0.010651132071654315	0.007505720223539973	0.01263652033315207	4	9	9
ENSG00000163832	ELP6	-2.4286834474364136	NA	0.015153756713758492	0.005844048277077758	0.014234509135258809	0.0019780221804638286	0.00361362547914927	6	17	17
ENSG00000123415	SMUG1	2.42638057424677	NA	0.015250268653819059	0.0319514093682685	0.03060072403311775	5.246620380347189e-06	1.280772852705679e-05	9	22	22
ENSG00000204385	SLC44A4	-2.426159544525406	NA	0.015259560271183708	0.006532824498524062	0.01577465870132158	0.001122630227466966	0.0021167658901408465	2	4	4
ENSG00000137310	TCF19	2.4250957785429015	NA	0.015304348475394074	0.027985917352525848	0.14361557311198261	2.620424739126394e-24	1.9009164065684655e-23	7	22	22
ENSG00000149328	GLB1L2	2.421993884144858	NA	0.015435610317950677	0.0004810587437587155	0.02200058337984242	0.00011644714852742635	0.00024794538739717343	3	16	16
ENSG00000118520	ARG1	-2.4205181503694533	NA	0.015498405563196127	0.139996529401027	0.354400091036645	1.7428710906052922e-65	5.09173702432541e-64	4	8	8
ENSG00000269086	AC008555.2	2.4199789407388006	NA	0.015521405963390082	0.002448331721592536	0.03887423644615158	2.681544001571943e-07	7.340111425851117e-07	8	25	25
ENSG00000174851	YIF1A	-2.4176728445996942	NA	0.015620113545525007	0.008788236503301012	0.03039278721525422	5.653951537219734e-06	1.3747286957575675e-05	2	4	4
ENSG00000149084	HSD17B12	-2.4139730206672136	NA	0.015779630736448814	0.003046688968600258	0.539644101332411	1.2476255284324943e-114	1.5067274779640032e-112	3	10	10
ENSG00000105866	SP4	2.4132734641745213	NA	0.015809952530208195	0.0010465792202823503	0.017058014694299527	0.0007018005177085769	0.001354397600515911	5	21	21
ENSG00000105677	TMEM147	-2.413067784612583	NA	0.015818877311817057	0.0033200244847884416	0.02840701925135521	1.1549867216848995e-05	2.734244518246044e-05	2	12	12
ENSG00000116489	CAPZA1	-2.4089155197143555	NA	0.016000001144249883	0.00017416849188030804	0.014069600783971192	0.0021021150270117634	0.0038199820491919816	1	8	8
ENSG00000065600	PACC1	2.4089155197143555	NA	0.016000001144249883	0.017848104814041407	0.054708920558046076	8.885855796380778e-10	2.9497394706181563e-09	1	5	5
ENSG00000198064	NPIPB13	-2.4089155197143555	NA	0.016000001144249883	4.390573594867385e-05	0.04857556692353512	8.152946295656569e-09	2.5246456486857078e-08	1	13	13
ENSG00000118640	VAMP8	2.408915519714355	NA	0.016000001144249903	6.118481409516386e-05	0.030418437505649282	5.602041220764545e-06	1.362879910553145e-05	1	8	8
ENSG00000260274	AC068338.2	-2.4004581335545594	NA	0.016374563754977933	0.08260533660371457	0.1700540083550203	6.817601212597279e-29	5.946848585698411e-28	5	16	16
ENSG00000125384	PTGER2	2.3951178632396917	NA	0.016615023380859795	0.007769662150511207	0.05656079331621847	4.5432795131337265e-10	1.5446609906964765e-09	8	19	19
ENSG00000269696	AC005498.3	-2.387166716349729	NA	0.016978789746665182	0.021873334201234735	0.054943259175085704	8.163052578945794e-10	2.7145276066771655e-09	7	16	16
ENSG00000228203	RNF144A-AS1	-2.38709565504928	NA	0.01698207207782894	0.005993634116838637	0.019368819839938458	0.0003023863555550421	0.0006136106509778035	5	20	20
ENSG00000184898	RBM43	-2.3867077827453613	NA	0.016999997768928448	0.008634752182817835	0.1936140323120449	4.2521737779592684e-33	4.3769824800854436e-32	1	6	6
ENSG00000206573	THUMPD3-AS1	-2.3867077827453613	NA	0.016999997768928448	0.0009797926740829602	0.19639576467222858	1.3314063449214532e-33	1.388825268190876e-32	1	4	4
ENSG00000272279	AL512329.2	-2.386375138434365	NA	0.017015384297852536	0.011483402900258774	0.1245438478533567	4.401233421684245e-21	2.7476065507267244e-20	7	21	21
ENSG00000103202	NME4	-2.3860812519506527	NA	0.017028988241808186	0.018218313669630802	0.20732371491721463	1.3385660493357205e-35	1.5022951034069548e-34	11	81	81
ENSG00000118162	KPTN	2.385557128207385	NA	0.017053273509651468	0.01122889244798917	0.02694054035959871	1.9582008753207052e-05	4.5294290276335e-05	12	58	58
ENSG00000277791	PSMB3	2.385185410051668	NA	0.01707051548002918	0.02883241808300363	0.21780039705130777	1.535103936639413e-37	1.8332519087346305e-36	10	42	42
ENSG00000054654	SYNE2	-2.3812855163129316	NA	0.017252334275495655	0.002043351584006204	0.024600839853167644	4.551183068369265e-05	0.00010153575769328184	6	15	15
ENSG00000069424	KCNAB2	2.3809753289389746	NA	0.017266868325436138	0.010140919257094223	0.10920528575495214	1.5518883098711806e-18	8.557341680379702e-18	6	16	16
ENSG00000124222	STX16	2.3808821595962986	NA	0.017271235937986792	0.002017170992707116	0.05399637506276537	1.1500197027061508e-09	3.788261214311906e-09	4	19	19
ENSG00000204070	SYS1	2.380641717170731	NA	0.01728251192725067	0.05878529884016914	0.09231051157371262	8.946805425003858e-16	4.254818808468973e-15	7	15	15
ENSG00000117280	RAB29	-2.3774756879599788	NA	0.017431592051083772	0.0453825992791496	0.2875938239928523	3.710667901655548e-51	7.086218691034631e-50	3	12	12
ENSG00000155755	TMEM237	-2.377065172910501	NA	0.017451004487631903	0.009378667847569659	0.06166920279229725	7.110346682765278e-11	2.547750423375298e-10	3	4	4
ENSG00000188818	ZDHHC11	2.3769966859637406	NA	0.017454244942778814	0.0012218606605867211	0.08721970088989851	5.954896994180356e-15	2.715249363286331e-14	3	52	52
ENSG00000008988	RPS20	-2.3764756413358854	NA	0.017478915413234226	0.04548713391062905	0.05924825321843627	1.713828229333181e-10	5.985833055974485e-10	4	11	11
ENSG00000183426	NPIPA1	2.3763507692771006	NA	0.017484832406778297	0.013859449609267624	0.42397781678731195	4.5870898089814103e-82	2.197318523302296e-80	12	60	60
ENSG00000254419	AL139349.1	-2.376234776495882	NA	0.017490330233853952	0.0014582244191960313	0.12311877843912238	7.619806135293448e-21	4.695366705502959e-20	8	26	26
ENSG00000164929	BAALC	-2.375158931889983	NA	0.017541395391173158	0.002340655963429037	0.04373841273763855	4.6602405550196295e-08	1.3612411050593022e-07	6	18	18
ENSG00000107771	CCSER2	-2.3743294204187286	NA	0.01758085749315833	0.008049466310021456	0.15089150612748128	1.4797437775897089e-25	1.1313475720858635e-24	5	24	24
ENSG00000136250	AOAH	-2.373290634488806	NA	0.017630385077197278	0.045675617203612136	0.28580514209639807	8.600692618750201e-51	1.6101886213858865e-49	12	43	43
ENSG00000154429	CCSAP	-2.3729140863665465	NA	0.017648368441443733	0.01221976686514479	0.22921892160615845	1.1017421331506462e-39	1.4237962201507486e-38	10	41	41
ENSG00000107185	RGP1	2.371987971856535	NA	0.017692666673061477	0.02759552756549813	0.1490602098198669	3.0569851931778284e-25	2.306389752653171e-24	5	9	9
ENSG00000136240	KDELR2	2.3666147470187635	NA	0.017951608457827173	0.13436769155120803	0.22094260579299643	3.973660760151233e-38	4.8779032480911596e-37	2	8	8
ENSG00000127993	RBM48	2.365984596222435	NA	0.01798219257432488	0.001488385441381456	0.03999063608839926	1.7949337888536352e-07	4.981602127375141e-07	5	34	34
ENSG00000223534	HLA-DQB1-AS1	-2.3659677029411887	NA	0.017983013110779805	0.010268451713314973	0.3978394576536214	1.2955852167794663e-75	5.131175723452902e-74	4	32	32
ENSG00000197465	GYPE	2.3656182289123535	NA	0.01799999503914625	0.006898697714591318	0.11377099744318131	2.734091099163775e-19	1.5623768163798594e-18	1	7	7
ENSG00000169087	HSPBAP1	2.3632258720976638	NA	0.01811662406749096	0.019529275559375846	0.17567171606609955	6.942491026499154e-30	6.312660583957264e-29	6	17	17
ENSG00000259268	AC007950.1	-2.362488470347255	NA	0.01815270608477132	0.0011147955770369048	0.025664975306102553	3.100687570349617e-05	7.037280458433771e-05	4	11	11
ENSG00000169118	CSNK1G1	-2.3620985253033013	NA	0.018171812023361836	0.03276008110928466	0.1288899150973866	8.211071353764521e-22	5.31364764700784e-21	2	9	9
ENSG00000272501	AL662844.4	-2.3618395700810764	NA	0.018184509647860406	0.08436027951593203	0.24068015356151481	7.219622945019269e-42	1.0098638979130133e-40	11	22	22
ENSG00000256633	AP005019.1	-2.3603193408491205	NA	0.018259209447007086	0.012599358416839825	0.05823342695041365	2.477075435091536e-10	8.562662091591362e-10	4	31	31
ENSG00000138801	PAPSS1	2.360064446323794	NA	0.018271760513053088	0.2855534388038029	0.44435112291163403	2.6795794059754174e-87	1.4871232114262923e-85	16	45	45
ENSG00000175874	CREG2	-2.3592637552098505	NA	0.018311235873152427	0.013866731958861839	0.04861030175517827	8.051410485729328e-09	2.4950061152831992e-08	10	31	31
ENSG00000196547	MAN2A2	2.3570250228057534	NA	0.018422005456016386	0.046869250499564676	0.10341696945452997	1.3863608847481586e-17	7.299571020124708e-17	4	16	16
ENSG00000172057	ORMDL3	2.3565966422583564	NA	0.018443267892319568	0.02800918361081583	0.3315929218709288	1.9565779212102283e-60	4.90546122380617e-59	6	14	14
ENSG00000213676	ATF6B	2.356582304693638	NA	0.018443979900890764	0.006931452750557486	0.016460619812534966	0.0008731495480630814	0.0016681864527332646	9	27	27
ENSG00000181192	DHTKD1	-2.3544699707102335	NA	0.01854914237941858	0.004754610755803302	0.05328566047406917	1.4872216196130306e-09	4.860751582760408e-09	3	13	13
ENSG00000167578	RAB4B	2.3532935256288035	NA	0.0186079388479721	0.02098285104994272	0.06729985910356885	9.134038061785889e-12	3.4578282278491435e-11	7	38	38
ENSG00000115009	CCL20	2.346108935742728	NA	0.018970562002083236	0.004598820206864847	0.15049467936060973	1.7318971038187049e-25	1.321187875150666e-24	5	20	20
ENSG00000127616	SMARCA4	-2.3457651232211116	NA	0.018988068898948843	0.00024958047507008267	0.03286111680615435	2.3280079708490814e-06	5.87275797176977e-06	2	10	10
ENSG00000146373	RNF217	-2.3455309867858887	NA	0.018999999185564723	0.0009381525513275155	0.02844308571587588	1.1400930334862892e-05	2.700850315134186e-05	1	2	2
ENSG00000119522	DENND1A	-2.3455309867858887	NA	0.018999999185564723	0.007944191290969805	0.027778571547427185	1.4481410754889231e-05	3.391719653586389e-05	1	7	7
ENSG00000100100	PIK3IP1	-2.3455309867858882	NA	0.018999999185564755	2.3130556895989346e-05	0.04818637995864891	9.381883980360809e-09	2.8879900983523154e-08	1	7	7
ENSG00000168461	RAB31	2.342298982883054	NA	0.019165354983336456	0.011122888027495061	0.026394521218969534	2.3838382934816392e-05	5.466030605016263e-05	7	28	28
ENSG00000174238	PITPNA	2.3419130830888584	NA	0.01918518220996807	0.1555790180021857	0.31047197922893394	6.580991514846243e-56	1.4618837239390962e-54	3	27	27
ENSG00000070610	GBA2	-2.3404468926877158	NA	0.019260677474503374	0.1866078859378946	0.25534667279346224	1.0390461066064558e-44	1.600952532092912e-43	2	2	2
ENSG00000141127	PRPSAP2	2.3396634878038323	NA	0.019301121918148586	0.0002595073280978443	0.01126860740047183	0.00595290322130501	0.010178099435908236	2	6	6
ENSG00000162302	RPS6KA4	-2.33813324622821	NA	0.01938033703836327	0.002406203178339927	0.22002441087479255	5.901238380782879e-38	7.198009163847596e-37	2	8	8
ENSG00000225963	AC009950.1	-2.3335405590148257	NA	0.01961979218668048	0.0009221217747835313	0.01357499113086028	0.0025236286903992855	0.004537874427142429	2	14	14
ENSG00000141295	SCRN2	-2.3334792895127494	NA	0.019623004067095565	0.3391376808493129	0.37627760895895995	1.6891690086657954e-70	5.80512211014223e-69	13	36	36
ENSG00000250361	GYPB	2.326347827911377	NA	0.020000002458898207	0.0006283178104722136	0.033262968028233496	2.0149311463107917e-06	5.110790449354203e-06	1	4	4
ENSG00000090266	NDUFB2	-2.326347827911377	NA	0.020000002458898207	6.734883057376315e-07	0.027748428420891265	1.4639404153731056e-05	3.42685151286287e-05	1	13	13
ENSG00000178988	MRFAP1L1	-2.326347827911377	NA	0.020000002458898207	0.024279923568181663	0.05803404204438833	2.6629096871939537e-10	9.184681863573835e-10	1	1	1
ENSG00000167840	ZNF232	-2.3255691372378733	NA	0.020041547626567145	0.020075579083560585	0.03186168281335304	3.3342525550712168e-06	8.289228336752145e-06	7	41	41
ENSG00000234719	NPIPB2	2.324578339025279	NA	0.02009451815954095	0.03373601262620888	0.4203826857360813	3.6803460398895507e-81	1.733908083463349e-79	5	31	31
ENSG00000178199	ZC3H12D	-2.3212756834035386	NA	0.020271969752007252	0.0016727596498859424	0.0806000400018208	6.912168815061796e-14	2.954555907514824e-13	5	25	25
ENSG00000244479	OR2A1-AS1	2.3188643708338663	NA	0.0204023915446111	0.03813340451112025	0.013062226456237053	0.0030513752584624115	0.005427093373508805	5	13	13
ENSG00000182580	EPHB3	-2.3183929372403878	NA	0.020427975553956996	0.015068584522605807	0.08406584979652325	1.9184158408324243e-14	8.472550413194757e-14	4	9	9
ENSG00000127947	PTPN12	-2.318308293277057	NA	0.020432572019526862	0.09214479035380714	0.13193000307524907	2.525441340667469e-22	1.6676470370083336e-21	13	57	57
ENSG00000007038	PRSS21	-2.3150897713663907	NA	0.0206080196906656	0.017010391964377657	0.06065391191344139	1.0284980260293873e-10	3.64566197775485e-10	3	20	20
ENSG00000181097	AC105219.1	-2.3142338322724822	NA	0.02065489909193414	0.0006329231062898678	0.1319810458538795	2.475857309373713e-22	1.6368544561476686e-21	3	22	22
ENSG00000261490	AC005674.2	2.3117867323991255	NA	0.020789438927024118	0.007661600085030142	0.0896166905694084	2.4420459461164435e-15	1.1383160078812419e-14	6	30	30
ENSG00000119535	CSF3R	2.3079845905303955	NA	0.020999993571034267	5.0106600374682665e-05	0.02720421319922087	1.7808146465484468e-05	4.135299982892256e-05	1	11	11
ENSG00000159202	UBE2Z	-2.3079845905303955	NA	0.020999993571034267	0.01986903757197758	0.2379548586203357	2.402390506229898e-41	3.287996391966203e-40	1	6	6
ENSG00000158805	ZNF276	-2.306674121416912	NA	0.02107299397918677	0.0004673787695163099	0.015633846167699795	0.0011821479009231385	0.0022226350567844427	2	8	8
ENSG00000186409	CCDC30	2.302332859688072	NA	0.0213164080940434	0.01003998791947746	0.06137347271708519	7.917679395551566e-11	2.8322962860724614e-10	4	29	29
ENSG00000267082	AC011472.1	-2.3014123582184505	NA	0.021368334042859444	0.08369054182948767	0.14189097757301922	5.1613189024692265e-24	3.6895147085637667e-23	3	15	15
ENSG00000137842	TMEM62	2.29537117897558	NA	0.021711861591921764	0.030364860535884344	0.017989661908778154	0.0004995242222449732	0.0009836193463404576	4	17	17
ENSG00000103671	TRIP4	-2.2920414243613547	NA	0.021903252927154244	0.011718105726681964	0.0766778045385153	2.934709968214276e-13	1.209791856848717e-12	3	12	12
ENSG00000163257	DCAF16	-2.290367841720581	NA	0.022000002092939258	0.011728477653761143	0.061211122185453576	8.399146093640705e-11	2.9957769625591606e-10	1	4	4
ENSG00000101194	SLC17A9	2.290113295761587	NA	0.022014749822348616	0.06424272398301847	0.14427966537590872	2.01772628687185e-24	1.474307119453147e-23	13	50	50
ENSG00000147813	NAPRT	-2.290015501815527	NA	0.022020418035048964	0.15091550767070835	0.5624005703182949	5.413736488969791e-122	7.935057012764354e-120	9	39	39
ENSG00000270882	HIST2H4A	2.289789126235316	NA	0.022033543809752656	0.003452297277411827	0.012263971239515937	0.004104895863342152	0.0071912206722294985	2	8	8
ENSG00000162910	MRPL55	-2.2892515422066135	NA	0.02206474143875087	0.0054448838795692085	0.013806455471564028	0.00231665608210632	0.004188543505750267	3	9	9
ENSG00000187122	SLIT1	2.288625065742259	NA	0.02210114623910243	0.20434783697894413	0.3011324161160362	5.976053389900131e-54	1.239218132810125e-52	11	23	23
ENSG00000204435	CSNK2B	-2.2877606826608523	NA	0.022151461655353196	3.320426376873591e-05	0.018160730188602835	0.0004693326014520515	0.0009272563113250266	3	11	11
ENSG00000251381	LINC00958	2.2846148976351985	NA	0.022335418618243348	0.3241973630244707	0.45916396180051144	3.173680656719386e-91	2.008319172770507e-89	4	7	7
ENSG00000186635	ARAP1	2.2839269924887935	NA	0.02237582197280097	0.015382718514325266	0.025439861363073867	3.362817603481187e-05	7.601022681178183e-05	12	47	47
ENSG00000130695	CEP85	-2.2834172116213294	NA	0.022405804372112887	0.0052411041397147735	0.11525694607961981	1.551124328467602e-19	8.98960159137915e-19	4	14	14
ENSG00000272894	AC004982.2	-2.282676479709654	NA	0.022449432237523343	0.021195952038075113	0.0673043509609158	9.119065389921247e-12	3.45292233101699e-11	3	36	36
ENSG00000087263	OGFOD1	-2.2804301608018855	NA	0.022582188504702175	0.002123428713765979	0.048216389776219684	9.280870507281911e-09	2.858118959083473e-08	2	6	6
ENSG00000163993	S100P	-2.2789324712126566	NA	0.022671079825962247	0.3453561782779998	0.49184209433813036	2.7949277661964205e-100	2.3495204050246282e-98	10	22	22
ENSG00000137764	MAP2K5	2.2773475079537815	NA	0.02276548205498222	0.053301021767696424	0.22133423103914895	3.3564131779948447e-38	4.132026531904781e-37	6	37	37
ENSG00000241666	AL031733.2	-2.2770980744282037	NA	0.022780369664440095	0.005205092587353252	0.2079267652609694	1.0366253326019174e-35	1.1710861547292678e-34	13	31	31
ENSG00000110042	DTX4	-2.277032554620688	NA	0.02278428166121024	0.003256363432442876	0.015275855585182565	0.0013482076902156085	0.0025160968200574024	4	17	17
ENSG00000076984	MAP2K7	2.2768123901674913	NA	0.02279743131545091	1.668421242522742e-05	0.01461371351878802	0.00172001938187574	0.003162497306721032	2	10	10
ENSG00000100296	THOC5	-2.276479263007041	NA	0.022817340374109776	0.015367005370017185	0.13885255129441249	1.6985270791480143e-23	1.189385091070204e-22	4	8	8
ENSG00000225938	AL109741.1	-2.275571785757676	NA	0.022871651613542314	0.0012999355468754272	0.023829460413060482	6.012285598866021e-05	0.00013213467350372087	6	16	16
ENSG00000153885	KCTD15	-2.2750661950929465	NA	0.022901959192645788	0.002744747516520902	0.09717078676785099	1.4523307767347713e-16	7.202435075252919e-16	7	34	34
ENSG00000151208	DLG5	-2.2746816603498634	NA	0.022925033439101596	0.09281158774312863	0.26768016231240627	3.8361214452579684e-47	6.3993819712771296e-46	5	15	15
ENSG00000175274	TP53I11	-2.273434638977051	NA	0.023000000720364705	0.004172670781670301	0.03665264239964855	5.959409117534243e-07	1.5822558748505148e-06	1	6	6
ENSG00000128335	APOL2	-2.273434638977051	NA	0.023000000720364705	7.895945142163968e-05	0.04270951360427726	6.749273874723649e-08	1.9459195978082693e-07	1	2	2
ENSG00000205426	KRT81	-2.273434638977051	NA	0.023000000720364705	0.0020134461190199006	0.04390162768782439	4.3942758873541804e-08	1.2848667892964508e-07	1	7	7
ENSG00000073803	MAP3K13	-2.2715842169131	NA	0.023111635062311838	0.06934468263772436	0.23862376984785685	1.78920109219004e-41	2.466479865752974e-40	4	15	15
ENSG00000141519	CCDC40	2.271272176914484	NA	0.023130506452294534	0.006159496755719478	0.1928862190927756	5.758084664754528e-33	5.902294914278266e-32	5	19	19
ENSG00000204560	DHX16	2.2711704665020065	NA	0.0231366605317322	0.0032216092229772975	0.042632874896164255	6.938023252811799e-08	1.996981550226075e-07	3	12	12
ENSG00000136436	CALCOCO2	-2.2662565761382147	NA	0.0234356784624718	0.024928027487453607	0.05328258458153355	1.4888772182945992e-09	4.8643085190577405e-09	4	13	13
ENSG00000178026	LRRC75B	2.2656995569465375	NA	0.02346978469352913	0.0669147560311145	0.06049136213796441	1.0910864815610872e-10	3.8627254484498523e-10	6	63	63
ENSG00000122971	ACADS	2.263846360952199	NA	0.023583565967095377	0.00010980686241843961	0.031031670262048363	4.493521453867842e-06	1.1041610461725122e-05	2	11	11
ENSG00000106003	LFNG	2.2613891806524467	NA	0.023735168146210857	0.0012413055959838927	0.051982546488601955	2.3823504604794965e-09	7.676611808861872e-09	3	16	16
ENSG00000151287	TEX30	-2.25964109000605	NA	0.02384353521443794	0.0477067506569082	0.07642202390444279	3.2243516878537694e-13	1.3244169364072885e-12	4	6	6
ENSG00000108733	PEX12	2.258986208762038	NA	0.023884242763256163	0.0007181149561298766	0.016361677851272627	0.0009053527548351581	0.0017241415205628125	2	9	9
ENSG00000139644	TMBIM6	-2.2585143136343544	NA	0.023913613213876504	0.03174292910644093	0.015443734572789473	0.0012675882969158268	0.0023749450129803905	5	25	25
ENSG00000174137	FAM53A	2.2581693657534045	NA	0.023935102362040123	0.03173891184721648	0.10590767858413651	5.41159512014166e-18	2.9028290495874045e-17	3	12	12
ENSG00000153767	GTF2E1	2.257129192352295	NA	0.02400000325668069	7.617385840493252e-09	0.015055937600246427	0.0014617061456392913	0.002713150632272779	1	8	8
ENSG00000188428	BLOC1S5	2.2569929488770097	NA	0.024008515366692712	0.01665214998346454	0.05455464085685477	9.396255612121942e-10	3.1119425935163994e-09	10	22	22
ENSG00000204304	PBX2	-2.2566024855100415	NA	0.024032924926708544	0.031192688786209222	0.08455785271997343	1.598743930269625e-14	7.097297349260628e-14	11	32	32
ENSG00000141349	G6PC3	-2.2565907224610675	NA	0.024033660619762268	0.013428801569375943	0.07037253259072035	2.9696005801427407e-12	1.1563505982940023e-11	3	17	17
ENSG00000104774	MAN2B1	2.2560165364839055	NA	0.02406959552145549	0.04604054996197974	0.20550494317293128	2.890465818902935e-35	3.210401446137722e-34	6	18	18
ENSG00000238164	TNFRSF14-AS1	2.2542345038851397	NA	0.02418141922249975	0.0025000128869791666	0.17408004809165484	1.3282190487211664e-29	1.1937960412221846e-28	4	26	26
ENSG00000167261	DPEP2	-2.253759326909543	NA	0.024211312838720595	0.023126384375014103	0.13979136257298247	1.176025349002246e-23	8.292622824851775e-23	8	20	20
ENSG00000271843	AC012557.1	2.251257706769172	NA	0.02436921983956853	0.018002552929761734	0.03642398778330502	6.469837595897166e-07	1.712474840747654e-06	8	14	14
ENSG00000160563	MED27	2.249034293715633	NA	0.02451031431137777	0.026136092212073324	0.12137192765221297	1.491601685634458e-20	9.067521200618689e-20	2	3	3
ENSG00000146054	TRIM7	2.2475316501514357	NA	0.024606070195576746	0.06616589369762346	0.09767373531674457	1.202672078275582e-16	5.992046330722824e-16	9	41	41
ENSG00000108587	GOSR1	2.246962268434222	NA	0.02464243859753248	0.0492234022465323	0.03345684748418131	1.8793114404201831e-06	4.778812558091003e-06	4	10	10
ENSG00000178878	APOLD1	-2.2468913209868036	NA	0.024646973520347497	0.004530210553858027	0.12964800078551933	6.121608430742404e-22	3.9870665772427454e-21	7	27	27
ENSG00000181722	ZBTB20	2.246101146594544	NA	0.02469752993118878	0.008704781178422372	0.030877551181304443	4.749543290092878e-06	1.1639027991112142e-05	8	19	19
ENSG00000198178	CLEC4C	-2.245459910544843	NA	0.024738623074031647	0.00023683445642333405	0.5430001953570829	1.0799266929118192e-115	1.3228330611960562e-113	2	17	17
ENSG00000262766	AC135050.5	-2.2444286742091792	NA	0.024804833310188568	0.001123221700575988	0.01669536871288227	0.000801286690252726	0.0015368823902409123	4	8	8
ENSG00000114455	HHLA2	2.2439753135169442	NA	0.024833989738858756	0.0022476295126859953	0.027905013422790885	1.3837064727672703e-05	3.252355030357171e-05	2	5	5
ENSG00000164574	GALNT10	-2.2438661189935827	NA	0.024841016665753165	0.03508944461902459	0.039991851225634874	1.79414960419332e-07	4.980231719377023e-07	16	22	22
ENSG00000240891	PLCXD2	2.2414026260375977	NA	0.025000006573114488	0.0016345789760008106	0.0214661977449852	0.00014129966545649587	0.00029794023889259165	1	2	2
ENSG00000104731	KLHDC4	2.241402626037597	NA	0.025000006573114537	0.0005800079478642621	0.17520332053972051	8.403963737791645e-30	7.593233621674864e-29	1	16	16
ENSG00000010379	SLC6A13	-2.23910575971863	NA	0.025149035601639093	0.008163357070611225	0.025039887641132498	3.884559210814276e-05	8.730839568316386e-05	5	18	18
ENSG00000138085	ATRAID	2.237289546982258	NA	0.025267421963470923	0.09261895953359348	0.148835247681518	3.341625725979073e-25	2.5145037110493692e-24	4	20	20
ENSG00000112149	CD83	-2.2344531015775932	NA	0.025453275072953772	0.007531027386203854	0.02052020656831248	0.00019907997781423644	0.00041306987774184395	9	23	23
ENSG00000198363	ASPH	2.2334295907898425	NA	0.025520628635505364	0.03816327506458908	0.08481632725891518	1.4527003274360647e-14	6.464026444006506e-14	6	28	28
ENSG00000138698	RAP1GDS1	2.232743028478825	NA	0.025565895191421842	0.00384968309952685	0.028921095808876043	9.599365108311283e-06	2.287970983216542e-05	4	14	14
ENSG00000261172	AC133919.2	-2.2327175064548617	NA	0.025567579252505437	0.0036918260223159564	0.3335165376974822	7.450696477322826e-61	1.8901182528048691e-59	5	26	26
ENSG00000173436	MICOS10	-2.2321818469038037	NA	0.02560294669554652	0.0002749836796435385	0.08686622655111935	6.790306921415109e-15	3.088779135155112e-14	4	22	22
ENSG00000277959	AL162274.2	2.229366597439966	NA	0.025789522814708966	0.0004993146506522087	0.01684206527795801	0.0007594359373374333	0.0014608599988109527	3	6	6
ENSG00000076685	NT5C2	2.2291995306725103	NA	0.025800631760376856	0.009129627780593567	0.06656231721689751	1.1956840664220337e-11	4.4966636085683017e-11	5	12	12
ENSG00000104626	ERI1	-2.2286702371772	NA	0.025835853955418233	0.0001487258525691784	0.10930492138854474	1.4943153757488777e-18	8.253144727445252e-18	4	13	13
ENSG00000163568	AIM2	-2.2268171539861927	NA	0.0259594964568141	0.008237418139161614	0.05079128032254969	3.6638693795406995e-09	1.1616139025650481e-08	12	37	37
ENSG00000145075	CCDC39	-2.224761438142407	NA	0.02609725738207382	0.0001074108523808851	0.012094694673368041	0.0043720774902803365	0.007631998868161389	3	17	17
ENSG00000153207	AHCTF1	2.2244909715789096	NA	0.026115429278793057	0.0005399786946504745	0.22189718895815014	2.6328254816740925e-38	3.259951204709676e-37	3	25	25
ENSG00000184385	UMODL1-AS1	-2.2212659249898348	NA	0.02633295535474586	0.250571401547257	0.5556065886393966	9.351276321162988e-120	1.2727383939017785e-117	4	7	7
ENSG00000120733	KDM3B	2.2210231700360303	NA	0.02634939210374329	0.012341584524189935	0.012928052422325528	0.0032070738454211003	0.005686910285919393	5	11	11
ENSG00000112282	MED23	-2.2189099706073327	NA	0.026492850057421944	0.015473456015164843	0.10542720110747521	6.489577407990619e-18	3.465891092171633e-17	5	12	12
ENSG00000120451	SNX19	-2.2180544712170636	NA	0.02655111860559362	0.005208700459930436	0.6295225769079325	3.5968851113443884e-146	1.0454742843126258e-143	9	34	34
ENSG00000137145	DENND4C	-2.215945104629213	NA	0.02669526196120226	0.0019246207069848558	0.010842132666015919	0.00698567181859927	0.011813163003368392	2	7	7
ENSG00000105223	PLD3	2.215680015202697	NA	0.026713424537615257	0.000175409174452653	0.03324677893060658	2.0266889041127735e-06	5.139093304248108e-06	2	13	13
ENSG00000243646	IL10RB	2.2149065008699504	NA	0.02676648281245484	0.09041168697571782	0.0960621773958052	2.2003518088419292e-16	1.0808889478610783e-15	12	39	39
ENSG00000160678	S100A1	-2.2132821260148363	NA	0.026878201118466824	0.019463647777543818	0.11485905066999044	1.8055092448407112e-19	1.0418128546357117e-18	2	8	8
ENSG00000117643	MAN1C1	-2.213112608162987	NA	0.026889883076475718	0.003723907753173169	0.017326538745882067	0.0006362371405056623	0.001233838145712044	6	18	18
ENSG00000257949	TEN1	2.211517810821533	NA	0.026999999886918244	0.1645316358667964	0.30778803860535403	2.4192285242466093e-55	5.251563286367735e-54	1	11	11
ENSG00000167491	GATAD2A	2.211517810821533	NA	0.026999999886918244	0.033684152437000556	0.17049624806709157	5.69854296802334e-29	4.9884794976330915e-28	1	6	6
ENSG00000130723	PRRC2B	-2.211517810821533	NA	0.026999999886918244	0.00012497578966076973	0.06480877934481773	2.2668100988520875e-11	8.377915169227252e-11	1	8	8
ENSG00000012779	ALOX5	-2.211517810821533	NA	0.026999999886918244	0.0015789602328886688	0.027733542365365238	1.4718064133371928e-05	3.4443242606877074e-05	1	13	13
ENSG00000174775	HRAS	2.2109155964464593	NA	0.027041682435318064	0.001736714663260463	0.062287709294037215	5.677707449355265e-11	2.0420932266986877e-10	2	16	16
ENSG00000225231	LINC02470	-2.210202194717602	NA	0.027091132734620722	0.024227931634552054	0.34093083340879543	1.756969002542015e-62	4.6569183036465245e-61	7	32	32
ENSG00000176473	WDR25	-2.209391489022647	NA	0.027147422504381496	0.12914557240265284	0.33522243998681334	3.157533261337182e-61	8.081871328159901e-60	10	30	30
ENSG00000246582	AC100861.1	2.209064553330107	NA	0.027170151192776878	0.0008828360253788441	0.3479915650928227	4.764006217344391e-64	1.3177087519554671e-62	6	38	38
ENSG00000064932	SBNO2	-2.2055920819838217	NA	0.02741257398204033	0.00014375383646910355	0.06423843478784703	2.7905598519680555e-11	1.0256174646678136e-10	2	11	11
ENSG00000168899	VAMP5	-2.204857470674164	NA	0.027464097692865327	0.01516987866351684	0.11081427202501311	8.424156382293559e-19	4.7026646419255286e-18	9	21	21
ENSG00000140400	MAN2C1	-2.203836128814384	NA	0.027535870738660862	0.31911843748609975	0.6548118087959439	1.9573599326429817e-156	7.992087020212975e-154	5	26	26
ENSG00000261324	AC010168.2	2.202290063837257	NA	0.02764482561145138	0.005596145040802135	0.024380658163903692	4.9275268903682956e-05	0.00010943040487299391	2	3	3
ENSG00000096996	IL12RB1	2.201261902402692	NA	0.02771748826513922	0.0007495425383778149	0.23673026493157892	4.1177790984401765e-41	5.591115895419683e-40	3	15	15
ENSG00000274964	AC026356.1	-2.200241632246849	NA	0.02778975597189985	0.003833021559586152	0.025472195449429337	3.3238429008791676e-05	7.517882076915966e-05	7	24	24
ENSG00000178028	DMAP1	2.1997852527680237	NA	0.027822134767796422	0.00723542825444693	0.018823577075841827	0.00036869557326322394	0.0007385539523292871	12	30	30
ENSG00000148481	MINDY3	-2.1992032894306095	NA	0.02786347055441401	0.06138765499895177	0.08939961871813543	2.6475656087872815e-15	1.2311036503550186e-14	5	16	16
ENSG00000197256	KANK2	-2.199164332435867	NA	0.027866239488028247	0.0354664592989702	0.1535934470302697	5.0593300227976974e-26	3.9348050141023906e-25	2	9	9
ENSG00000122783	CYREN	2.1986801139445347	NA	0.02790067593285588	0.007198136154853735	0.13736551752867324	3.038272935334799e-23	2.1000944203166655e-22	2	9	9
ENSG00000176208	ATAD5	2.197286367416382	NA	0.028000000658399363	0.0012283733910622957	0.012653905393456788	0.0035507102487308284	0.006266453643664195	1	4	4
ENSG00000165046	LETM2	-2.197286367416382	NA	0.028000000658399363	8.730930453275595e-05	0.01029064049393735	0.008597442713643301	0.01436765980119564	1	3	3
ENSG00000272911	AC005696.3	-2.197286367416382	NA	0.028000000658399363	0.17624696738590093	0.3114149425824578	4.160392727330446e-56	9.265788945583094e-55	1	13	13
ENSG00000166825	ANPEP	2.1950320117845488	NA	0.028161301519583373	0.00034756053281055155	0.32988316401133366	4.6044637286709813e-60	1.1460369881419254e-58	2	8	8
ENSG00000068784	SRBD1	-2.1947143318782625	NA	0.028184096009467943	0.004328838405588064	0.08541691053602912	1.1627102482583143e-14	5.208808267341127e-14	10	37	37
ENSG00000111266	DUSP16	2.193254562793435	NA	0.028289043344110833	0.0014581498195248	0.0591572154338584	1.7714238823744088e-10	6.185735727721184e-10	3	12	12
ENSG00000176915	ANKLE2	2.1914884867114273	NA	0.02841646199803573	0.006544149179915528	0.3607379991782688	6.403262793442189e-67	1.9539066484829196e-65	3	22	22
ENSG00000237604	AP001056.1	-2.1891655035519446	NA	0.028584812951921803	0.07346360683187447	0.1456437955485748	1.178797037326997e-24	8.679772603315016e-24	3	18	18
ENSG00000248932	AC046134.2	-2.188675055103393	NA	0.028620466293109294	0.004800012021267386	0.022208366214194305	0.0001080138462422153	0.0002308198690601558	7	27	27
ENSG00000106771	TMEM245	-2.188274951103136	NA	0.02864958036906317	0.007621874492421124	0.05588247353293842	5.809244458598179e-10	1.9583788720365672e-09	7	21	21
ENSG00000089022	MAPKAPK5	2.1878363131162986	NA	0.028681527724154266	3.77862980139195e-05	0.015910130551191223	0.0010682238463627432	0.0020195095073613366	2	9	9
ENSG00000250365	AL139353.2	-2.187750772071934	NA	0.02868776151523437	0.002806530277545404	0.011458635425932581	0.005544136440182425	0.009513347589822734	4	10	10
ENSG00000267198	AC091132.4	-2.1869120895239287	NA	0.0287489422060127	0.0024409595256303716	0.33533587169819307	2.9821001208745363e-61	7.644250369637881e-60	6	24	24
ENSG00000100439	ABHD4	2.1867978597827333	NA	0.028757283788986957	0.020310792014887315	0.09704015995206386	1.525229024327282e-16	7.555214482434592e-16	6	25	25
ENSG00000108582	CPD	-2.1862325572006154	NA	0.02879859547650072	0.050778802364888576	0.05701608759811019	3.852048234153141e-10	1.3148641554039056e-09	10	40	40
ENSG00000258499	LINC02287	-2.1834864616394043	NA	0.029000004882240756	1.3032322536880508e-05	0.023685377072992616	6.333377226157326e-05	0.00013880010996980446	1	9	9
ENSG00000255422	AP002954.1	2.1823103517133697	NA	0.029086635537176844	0.38520398559214636	0.5163220244546294	1.8798884773534727e-107	1.942060692658717e-105	4	9	9
ENSG00000115816	CEBPZ	-2.1819403721961312	NA	0.02911393373719068	0.015474037910329518	0.02234542759010417	0.00010278921405741029	0.0002202589318843595	5	14	14
ENSG00000227155	AL161725.1	-2.180658724986394	NA	0.029208668068016978	0.0022787071944358646	0.017712620726148518	0.0005526227210703285	0.0010806074166060506	3	18	18
ENSG00000118454	ANKRD13C	-2.1793748632334142	NA	0.029303831914249786	0.007719618356088013	0.013712327153524387	0.002398668294616196	0.004325876809798417	9	23	23
ENSG00000156510	HKDC1	-2.1772187634437037	NA	0.029464248980021996	0.018935569311516742	0.13659653309225206	4.102698992145051e-23	2.8154135660782504e-22	6	17	17
ENSG00000151474	FRMD4A	2.176082884651718	NA	0.029549063464842668	0.003537096383131213	0.07830456688933796	1.6120472054259453e-13	6.742682323377935e-13	7	22	22
ENSG00000140750	ARHGAP17	2.173994823180369	NA	0.029705523984244937	0.0003786630608724281	0.0248595225196183	4.145673011175136e-05	9.299430538736744e-05	2	8	8
ENSG00000215067	ALOX12-AS1	-2.173924911041923	NA	0.029710774872138142	0.0007662709352893501	0.07894339911395604	1.2738032370303782e-13	5.357971967582525e-13	2	10	10
ENSG00000136280	CCM2	2.173053291733333	NA	0.029776306577980267	0.011310840252007315	0.2552059036651754	1.1070612494679163e-44	1.7026899880829863e-43	6	17	17
ENSG00000175470	PPP2R2D	-2.1730532577167954	NA	0.02977630913789814	0.002108550263005909	0.10269279776843511	1.8216879795242285e-17	9.52442901245762e-17	2	16	16
ENSG00000165458	INPPL1	-2.1713297635904323	NA	0.02990625398483197	0.001545770475339456	0.017411461737423594	0.0006168142006401994	0.00119901912568338	4	28	28
ENSG00000162736	NCSTN	-2.17102464763209	NA	0.02992930927677145	0.052144239034474245	0.3890071119667309	1.6961884583447836e-73	6.323464320033629e-72	7	23	23
ENSG00000102524	TNFSF13B	-2.1707931932760585	NA	0.029946808711393637	0.011304453902843249	0.11052131482324373	9.416062309006622e-19	5.241027346223777e-18	17	53	53
ENSG00000102755	FLT1	2.1700904369354252	NA	0.029999995504714633	1.0179718786280874e-05	0.02157081935463397	0.00013604677624705222	0.00028746502782906586	1	6	6
ENSG00000273703	HIST1H2BM	-2.1700904369354252	NA	0.029999995504714633	0.0022441356314000095	0.011724774374518328	0.005019117440151947	0.008676698082778805	1	11	11
ENSG00000169258	GPRIN1	2.1700449617113433	NA	0.030003440006897673	0.0051429697116544	0.07144658142039181	2.0037775341524735e-12	7.883179842436516e-12	2	3	3
ENSG00000141293	SKAP1	-2.1688852785296797	NA	0.030091394673446625	0.006201402271297981	0.055651333694377476	6.316618680747134e-10	2.123161382911262e-09	10	30	30
ENSG00000049759	NEDD4L	-2.1677697888899625	NA	0.030176206535762196	0.0017167538494223633	0.02705116809507155	1.881716600887218e-05	4.361929979537024e-05	3	10	10
ENSG00000107521	HPS1	2.166756075089878	NA	0.030253458349424944	0.039271632563492184	0.16706968498149813	2.280667890496875e-28	1.9497095540444122e-27	7	20	20
ENSG00000272030	AL162258.2	-2.1658631349739337	NA	0.030321647102261644	0.028512887747400423	0.20111916310243277	1.8370204555036569e-34	1.9677116671725305e-33	2	8	8
ENSG00000280620	SCAANT1	-2.164478134292185	NA	0.030427672950367406	0.018033871291032882	0.08220347471962258	3.8219601584232655e-14	1.6593112596658377e-13	2	9	9
ENSG00000236104	ZBTB22	-2.1633345619461726	NA	0.030515456646042285	0.009710237182736049	0.05387683000087406	1.200858973475846e-09	3.9511762348690104e-09	4	7	7
ENSG00000185522	LMNTD2	-2.1615140893828255	NA	0.030655649789704222	0.013403208914706784	0.14892632418794063	3.223335846115565e-25	2.4297576450565197e-24	4	34	34
ENSG00000134825	TMEM258	-2.157532647005125	NA	0.030964186217669058	0.014712362088727024	0.06329886318138975	3.929408048951937e-11	1.4276571743956943e-10	3	11	11
ENSG00000168488	ATXN2L	-2.157510973397706	NA	0.03096587305224231	0.013720650555116096	0.05549125126037459	6.693714374796924e-10	2.244193701141592e-09	2	11	11
ENSG00000125733	TRIP10	2.15707278251648	NA	0.030999993920537153	0.00461852452538171	0.07411793342560344	7.52091161635869e-13	3.033304640379473e-12	1	4	4
ENSG00000177575	CD163	-2.1570727825164795	NA	0.0309999939205372	0.004406635573204292	0.015795250812762174	0.0011141835501388897	0.0021019949066371636	1	2	2
ENSG00000262147	AC124283.2	2.1567747716383265	NA	0.031023217742497937	0.0002615356493155685	0.019924093825629423	0.0002471536230410632	0.0005068082603768017	2	14	14
ENSG00000226995	LINC00658	2.1559679459406755	NA	0.03108616817838169	0.001004207823366446	0.016497854673318362	0.000861331745032755	0.0016476272276148038	8	29	29
ENSG00000109320	NFKB1	-2.153966829600212	NA	0.03124277330314857	0.021043673664497747	0.030426305557336872	5.58621388555804e-06	1.3592222179829007e-05	7	14	14
ENSG00000176170	SPHK1	-2.149789426269732	NA	0.03157187495266159	0.05150487652041913	0.07839419021589653	1.5596698828058258e-13	6.533165320038375e-13	5	21	21
ENSG00000196455	PIK3R4	-2.149525598502807	NA	0.03159275912232934	4.5010945085054206e-05	0.0389848785807308	2.5769675976281297e-07	7.066264363883082e-07	2	13	13
ENSG00000168038	ULK4	2.1482222814472745	NA	0.031696101463054537	0.01619295416177516	0.33913441697905117	4.372565621932522e-62	1.14306597333111e-60	4	18	18
ENSG00000153012	LGI2	-2.1462092249587843	NA	0.03185628992331047	0.0020711800170552792	0.034013811818056426	1.5383952068069407e-06	3.939366791329286e-06	2	7	7
ENSG00000260077	AC104794.3	-2.1456572373269194	NA	0.0319003352659063	0.0006492084509930271	0.2005721290847684	2.312005865394479e-34	2.4718571437437608e-33	2	15	15
ENSG00000153815	CMIP	2.1448277805287304	NA	0.03196661916815843	0.008154708255430156	0.046427538969804116	1.7689440170958756e-08	5.3398382237594034e-08	2	8	8
ENSG00000136811	ODF2	-2.144732602997754	NA	0.031974232580761375	0.000740083190140292	0.04552605175403219	2.447919178795254e-08	7.304570384054256e-08	2	12	12
ENSG00000234160	AL513165.1	-2.1444106101989746	NA	0.032000000857619816	0.00031295586208399513	0.01308616575129527	0.003024411466553251	0.005382485703603332	1	4	4
ENSG00000135679	MDM2	-2.1444106101989746	NA	0.032000000857619816	0.0004871591518255816	0.19239331755674735	7.069398239181171e-33	7.224857592593439e-32	1	7	7
ENSG00000181274	FRAT2	-2.1444106101989746	NA	0.032000000857619816	5.546516711101543e-05	0.08527376061190674	1.2261000972318444e-14	5.484191592965284e-14	1	6	6
ENSG00000112079	STK38	-2.1432365208062687	NA	0.032094111134700336	0.0036822678499369124	0.030276706644372205	5.894957208147562e-06	1.4312986147886527e-05	3	11	11
ENSG00000138380	CARF	2.1417075548683897	NA	0.032217022404203925	0.00017049265962092408	0.020405892990232592	0.00020750777562302593	0.00042967288627858874	3	10	10
ENSG00000122696	SLC25A51	2.140726809002229	NA	0.032296075256961695	0.06494214094288188	0.047563376013109386	1.1745585111039926e-08	3.591104280071737e-08	7	13	13
ENSG00000105617	LENG1	2.140470850081984	NA	0.03231673411000682	0.00041343063095171644	0.011760439272230076	0.004952707689434825	0.008565347334219223	2	23	23
ENSG00000138964	PARVG	2.139936849837716	NA	0.032359870576365864	0.007061123842633202	0.06772060712680164	7.832746660004418e-12	2.980336642387747e-11	10	36	36
ENSG00000165678	GHITM	2.138793581789087	NA	0.03245238950230865	0.02095355573465465	0.15437624831707372	3.7050469449603485e-26	2.9025970789915497e-25	5	16	16
ENSG00000139921	TMX1	2.1383157914240436	NA	0.03249112175581933	0.0016643900316971286	0.1302697325304047	4.810536842935535e-22	3.1486983328054e-21	4	12	12
ENSG00000260231	KDM7A-DT	-2.1368610641791634	NA	0.03260929367663677	0.004884167174634584	0.12811642932747141	1.1076921516589837e-21	7.12788469373355e-21	5	15	15
ENSG00000272182	AC135507.1	2.1368213652419903	NA	0.032612523695169884	0.0033002002961761124	0.01782005816220282	0.0005313876565056428	0.0010419353900543414	4	10	10
ENSG00000006744	ELAC2	2.1357540525248626	NA	0.03269946606800914	0.01572341410421296	0.2259655356188899	4.5301757966534084e-39	5.733430607882605e-38	15	65	65
ENSG00000167895	TMC8	-2.1355925318176694	NA	0.03271264068203618	0.021677760228984343	0.22975860036361334	8.709181083832322e-40	1.1280494441589161e-38	12	46	46
ENSG00000152404	CWF19L2	-2.1353939882253727	NA	0.03272884133594178	0.024057844206259605	0.13612915755371452	4.9237679841639725e-23	3.3653924735124734e-22	9	23	23
ENSG00000159692	CTBP1	2.132486519081157	NA	0.032966871562470634	0.019247609837282638	0.01793588497056654	0.0005094133950526186	0.0010024016421982048	6	26	26
ENSG00000182742	HOXB4	-2.1320831775665283	NA	0.033000009307573235	0.0006729540555402083	0.03839451609900817	3.186291781105609e-07	8.659543225702075e-07	1	8	8
ENSG00000143553	SNAPIN	2.1320831775665283	NA	0.033000009307573235	0.008619242547354	0.06510414886271862	2.0353911473606937e-11	7.548642471039909e-11	1	5	5
ENSG00000112110	MRPL18	-2.1320831775665283	NA	0.033000009307573235	0.00013722629993762194	0.15686825110331995	1.3717751992469392e-26	1.0926415648808992e-25	1	21	21
ENSG00000148672	GLUD1	-2.132083177566528	NA	0.033000009307573276	0.001579252504376539	0.02481182982385299	4.2176119260550604e-05	9.449946034430925e-05	1	9	9
ENSG00000276293	PIP4K2B	-2.131426201820807	NA	0.03305404618796559	0.016974020401487815	0.05544934488260983	6.796088698819107e-10	2.2762915057822045e-09	6	23	23
ENSG00000072310	SREBF1	-2.130666069993033	NA	0.03311666224778048	0.09619433438760566	0.1595252024061789	4.741024498709426e-27	3.842335970149714e-26	2	6	6
ENSG00000268912	AC012313.5	2.123921588331776	NA	0.033676700858544725	0.052772066047999694	0.11213893414850327	5.090446860916306e-19	2.8696933996664608e-18	3	8	8
ENSG00000113083	LOX	-2.120071649551391	NA	0.03400000338886081	1.2651861849588969e-05	0.018987334541390552	0.00034737370040922714	0.000698126284813997	1	4	4
ENSG00000108395	TRIM37	2.1195260650062755	NA	0.03404603336653266	0.27510444866963196	0.44658182150651465	6.973995318715594e-88	3.973323778094808e-86	4	8	8
ENSG00000265678	AC129510.1	-2.115122741443454	NA	0.034419487440959504	0.004166834434329291	0.026002081940743185	2.745932556936783e-05	6.261135144117656e-05	5	13	13
ENSG00000095261	PSMD5	-2.1148922978189084	NA	0.03443912779844238	0.0008395702717032104	0.03845895423827443	3.113328524137426e-07	8.468985042670994e-07	3	9	9
ENSG00000260121	AC138028.4	2.1117353581577665	NA	0.03470915448536297	0.0026976240741326757	0.11783622308774837	5.787156631079604e-20	3.431671821105952e-19	3	15	15
ENSG00000141579	ZNF750	2.1083583831787114	NA	0.03500000138210745	0.0001091763030074233	0.011158613376750996	0.006203393307311621	0.010583040574035632	1	8	8
ENSG00000168411	RFWD3	-2.108358383178711	NA	0.03500000138210748	0.0037153983978919815	0.36041522996546466	7.582543322725297e-67	2.309645389723199e-65	1	20	20
ENSG00000267986	AC130469.1	-2.108358383178711	NA	0.03500000138210748	3.685851843422079e-07	0.05810953409628229	2.590965306705054e-10	8.941932792248936e-10	1	12	12
ENSG00000099308	MAST3	2.1083583831787105	NA	0.035000001382107536	0.021950321722040745	0.0853603052930074	1.1873757716484501e-14	5.313754464509204e-14	1	9	9
ENSG00000103335	PIEZO1	2.107865331030644	NA	0.03504263980645266	0.0016387835371027193	0.04491939777375124	3.045848903559769e-08	9.021288920059842e-08	4	25	25
ENSG00000183801	OLFML1	-2.1042051553920103	NA	0.035360555030475284	0.0020454616909285164	0.019779083032435488	0.00026051565013304273	0.0005329336614734045	2	10	10
ENSG00000148204	CRB2	-2.1032174343580397	NA	0.03544676695331493	0.02960186024446675	0.06657995194980625	1.1880120243745253e-11	4.469771436155931e-11	4	4	4
ENSG00000226281	AL031123.1	2.1030169818674502	NA	0.03546428505838501	0.001449780223440168	0.02820672683921075	1.2413142590049849e-05	2.9305201304620717e-05	7	29	29
ENSG00000111252	SH2B3	2.1001007072082043	NA	0.035719983132032146	0.0016681368362390031	0.02325033766968293	7.411076860923914e-05	0.00016130544115748724	5	23	23
ENSG00000023839	ABCC2	2.09714605899733	NA	0.03598064778002093	0.02141395575777389	0.025959511374505466	2.788385439237606e-05	6.354554404981489e-05	11	20	20
ENSG00000166965	RCCD1	-2.0969274044036865	NA	0.03600000219221461	2.0964237904165294e-06	0.08092544922408816	6.129431284201598e-14	2.6278404273193305e-13	1	13	13
ENSG00000157992	KRTCAP3	2.096927404403686	NA	0.03600000219221468	0.0019969321181758496	0.07599716115103188	3.769829160035512e-13	1.544405166398686e-12	1	7	7
ENSG00000163795	ZNF513	-2.096927404403686	NA	0.03600000219221468	0.0002814709921065176	0.011612142917319997	0.005234845625594383	0.009015100184105049	1	6	6
ENSG00000158006	PAFAH2	2.09627181162048	NA	0.03605808580597055	0.0029766818441353286	0.010507347034789035	0.007923125663713351	0.013297483069780803	2	5	5
ENSG00000144488	ESPNL	-2.09619578516542	NA	0.036064826695891936	0.015292910132136494	0.06355376576229643	3.5810706711861286e-11	1.3044133589670969e-10	4	26	26
ENSG00000266947	AC022916.1	2.0956502461536584	NA	0.03611322846495587	0.00843227215089195	0.014326715537149167	0.0019118929362973206	0.0034976586264735174	3	18	18
ENSG00000149485	FADS1	-2.0946671652264106	NA	0.03620059001249997	0.0032505989722490117	0.02479654197037617	4.2409357211859904e-05	9.496971361010519e-05	2	4	4
ENSG00000156265	MAP3K7CL	-2.094449184086946	NA	0.03621998530192377	0.059499910802555823	0.09128632619487011	1.3109798390195055e-15	6.198509307787565e-15	11	28	28
ENSG00000134780	DAGLA	2.094308506720149	NA	0.03623250704232713	0.0005409456431205502	0.027510925512536304	1.5946190010483756e-05	3.720560714146747e-05	6	15	15
ENSG00000198729	PPP1R14C	2.0922250685807326	NA	0.036418387003729416	0.0015315240620626467	0.010192432294308572	0.008922050760869911	0.014870662697848003	5	17	17
ENSG00000179941	BBS10	2.089676307824793	NA	0.036646886661315686	0.00016847030831700072	0.020848794470106992	0.0001767205493856011	0.00036868378362696754	3	10	10
ENSG00000269194	AC006942.1	2.0887995965515866	NA	0.03672576675215295	4.90275413464919e-05	0.07324199979545251	1.037338105387208e-12	4.152500272942398e-12	2	6	6
ENSG00000163634	THOC7	-2.088362759683555	NA	0.036765124105628835	0.006867817885882349	0.02554572235697416	3.236892251256466e-05	7.329917498586708e-05	2	14	14
ENSG00000107625	DDX50	2.0877435084587432	NA	0.0368209778631442	0.0032890366893646886	0.011468226913044605	0.005524277915477616	0.00948116913255861	2	7	7
ENSG00000173638	SLC19A1	2.0871375130681282	NA	0.0368757059547631	0.002980102705993507	0.05741401517612509	3.334478808357795e-10	1.1438883193544273e-09	2	11	11
ENSG00000138614	INTS14	2.085764169692993	NA	0.03699999052030304	0.004016859448357116	0.038795889360685384	2.758150946748033e-07	7.542581818813908e-07	1	7	7
ENSG00000133063	CHIT1	2.085764169692993	NA	0.03699999052030304	0.0015087959690443953	0.1582843583203876	7.789899051576914e-27	6.25123906576942e-26	1	10	10
ENSG00000074054	CLASP1	2.0857113815196864	NA	0.037004774844535335	0.004191595618072167	0.025646964620000445	3.120884156249518e-05	7.078434386393729e-05	7	26	26
ENSG00000237190	CDKN2AIPNL	-2.0857037122217608	NA	0.03700546997602187	0.002027775670518309	0.013194809316280458	0.002905042854764374	0.005179723426528826	4	20	20
ENSG00000176597	B3GNT5	-2.084922091687958	NA	0.03707637300503436	0.016357183836932934	0.05050845222710637	4.057921480834065e-09	1.2836984961229179e-08	10	48	48
ENSG00000142632	ARHGEF19	-2.0846415275757564	NA	0.037101851972951766	0.0001634684781701313	0.3844424870190041	2.0495870258484494e-72	7.353215043153779e-71	3	17	17
ENSG00000075826	SEC31B	-2.0833350901409378	NA	0.03722069035614004	0.24293225546857772	0.47310221662721025	5.102710763581867e-95	3.601085880027384e-93	2	7	7
ENSG00000099331	MYO9B	2.082530376709596	NA	0.03729405121824476	0.006619008947686102	0.06263757003259789	4.998956326643727e-11	1.8040215076938822e-10	2	31	31
ENSG00000101558	VAPA	2.081124595512676	NA	0.03742250311888969	0.1222728194880984	0.17621250854472387	5.56757550226554e-30	5.094896066614288e-29	5	17	17
ENSG00000247498	GPRC5D-AS1	2.079773627075204	NA	0.03754630117069021	8.452367933721436e-05	0.042899730164205875	6.302671747872538e-08	1.8214445197887793e-07	3	21	21
ENSG00000123609	NMI	2.0794770501948365	NA	0.03757352504615702	0.000699160928034986	0.024196230246990167	5.2666722289455216e-05	0.00011659974445415278	2	3	3
ENSG00000065427	KARS	-2.0791191027668123	NA	0.03760640471656969	0.00046624808312375923	0.019955610888590224	0.0002443418390647574	0.0005016423079278733	3	13	13
ENSG00000143633	C1orf131	2.0781095635430837	NA	0.037699269018351696	0.010105386928674692	0.015193483128262573	0.0013896385854542186	0.0025877850040128565	4	6	6
ENSG00000262410	AC024361.1	-2.0767050979695933	NA	0.03782878579803479	0.00321361605099752	0.03440217008021732	1.3379948054551242e-06	3.4447189489190697e-06	4	13	13
ENSG00000067182	TNFRSF1A	-2.0759973286711477	NA	0.03789419805961857	0.001957597092235189	0.020905143203001658	0.00017314779203039612	0.00036171415343272785	2	10	10
ENSG00000260565	ERVK13-1	2.0754294678535854	NA	0.03794674947259222	0.8023614465599651	0.3438412267187905	3.989954722480661e-63	1.0758448669154223e-61	16	53	53
ENSG00000147443	DOK2	2.075405011617439	NA	0.037949014111963913	0.008253868585200282	0.07968137141684674	9.702518979224726e-14	4.1134362910933207e-13	2	6	6
ENSG00000261367	AC012645.2	-2.0749813357064655	NA	0.03798826460949604	0.14967266977528937	0.11406778068604885	2.441613351505082e-19	1.3975710068411432e-18	2	5	5
ENSG00000136108	CKAP2	-2.0748548507690434	NA	0.03799998921106056	0.013885819830751963	0.23338669893263422	1.7854530538067317e-40	2.3680382381849683e-39	1	15	15
ENSG00000232860	SMG7-AS1	-2.0748548507690425	NA	0.03799998921106064	0.001994758619699953	0.03564169313114585	8.57028359381238e-07	2.2445295258138133e-06	1	5	5
ENSG00000158201	ABHD3	2.074409178412523	NA	0.038041325621989815	0.0007722739351450838	0.03043542342286208	5.567928403252418e-06	1.3553499529790732e-05	2	12	12
ENSG00000232125	DYTN	2.071359783981761	NA	0.03832518619886545	0.002504669647027439	0.025528997289999456	3.2564683296218355e-05	7.370354412654727e-05	7	15	15
ENSG00000179912	R3HDM2	-2.071264998359663	NA	0.038334038335608736	0.02246275762188941	0.03188463555863788	3.3068556219005658e-06	8.225887301997795e-06	6	12	12
ENSG00000263327	TAPT1-AS1	-2.071179920778834	NA	0.038341985307529934	0.0030697266583445213	0.13609218257080133	4.9953249666270126e-23	3.411582152635868e-22	6	17	17
ENSG00000109944	JHY	2.0708918746066836	NA	0.03836890167617093	0.0003159519305463782	0.1408888537125514	7.648360884775442e-24	5.4266338772451e-23	5	15	15
ENSG00000261211	AL031123.2	2.0701757204297824	NA	0.03843589206031922	0.09304121518146109	0.15844190302006453	7.314206616498728e-27	5.883270603486712e-26	3	6	6
ENSG00000232653	GOLGA8N	-2.0693533848348484	NA	0.038512937445511715	0.003506145587446716	0.1511779415928955	1.3208153548998805e-25	1.0116419169798147e-24	6	16	16
ENSG00000283064	AL353759.1	-2.068403835457011	NA	0.038602064858428806	0.019771205724344106	0.05944036243541587	1.5983497495272574e-10	5.59161563742206e-10	3	8	8
ENSG00000138757	G3BP2	2.068218843237085	NA	0.038619449141452704	5.743616595887494e-05	0.022216362631674594	0.0001077018379103058	0.00023018180686986968	3	16	16
ENSG00000196511	TPK1	-2.067465767041577	NA	0.03869028669215423	0.0037919892108822834	0.15170390847419352	1.0719941210816905e-25	8.251179166261181e-25	8	30	30
ENSG00000039650	PNKP	2.06746361436388	NA	0.03869048934032172	0.10144056155439327	0.2055160880808313	2.8768779703428845e-35	3.197380448049911e-34	7	34	34
ENSG00000164465	DCBLD1	2.067361439223443	NA	0.03870010891233795	0.011996175301967652	0.2956203611652472	8.316874242365585e-53	1.6700945712216324e-51	2	14	14
ENSG00000137070	IL11RA	-2.067266017663007	NA	0.03870909448430308	0.051498446562891625	0.1881861911576572	4.0531410505165335e-32	4.0224141131544e-31	7	15	15
ENSG00000187116	LILRA5	2.0671933647317973	NA	0.03871593718906292	0.008833051486936028	0.22080088316352428	4.2238989867961097e-38	5.181376518209334e-37	3	19	19
ENSG00000213366	GSTM2	-2.06636826670864	NA	0.038793719922031025	0.011416857307021615	0.3285713898272832	8.865583218347212e-60	2.1844236582102923e-58	13	43	43
ENSG00000085552	IGSF9	-2.0644702673894724	NA	0.03897315014164659	0.0033132472515315426	0.020086177077069913	0.00023303175334594205	0.00047957056739824315	5	10	10
ENSG00000237491	LINC01409	-2.064186811447144	NA	0.0390000074829791	1.2105002656081198e-06	0.14931205751914114	2.7669196820561986e-25	2.093070384983756e-24	1	9	9
ENSG00000108479	GALK1	2.0641868114471436	NA	0.03900000748297913	0.00025722883001278823	0.055056518996236585	7.835055319146838e-10	2.608997352777653e-09	1	13	13
ENSG00000145287	PLAC8	-2.0641868114471436	NA	0.03900000748297913	1.3383866471235382e-05	0.012222563106932625	0.004168682075780277	0.007297746929109429	1	8	8
ENSG00000163945	UVSSA	-2.063223054591067	NA	0.0390914406954128	0.032974706424644326	0.4089140926562976	2.5938409670937857e-78	1.0983155245602798e-76	10	65	65
ENSG00000265148	TSPOAP1-AS1	-2.0631821334870204	NA	0.03909532697422751	0.001093311590059503	0.06345206140063449	3.716198428224674e-11	1.3524848651448418e-10	2	9	9
ENSG00000169359	SLC33A1	-2.06169379744548	NA	0.039236897469273155	0.0018943530107085244	0.010359190526964289	0.008378030290373881	0.014019793271821008	2	5	5
ENSG00000055147	FAM114A2	2.0615425412814963	NA	0.039251309290120634	0.006989596310473968	0.05542555024943782	6.854911476068863e-10	2.2953238036825765e-09	4	5	5
ENSG00000172538	FAM170B	2.0608668535636077	NA	0.03931574431309795	0.0350446761224864	0.1519207499279115	9.835683945281057e-26	7.58417913568457e-25	7	16	16
ENSG00000249806	AC139720.1	-2.060860244803381	NA	0.039316374981818836	0.013248081992522353	0.032758681588338834	2.4153153294113006e-06	6.081899327212231e-06	3	9	9
ENSG00000143322	ABL2	2.060134693008906	NA	0.039385666067907846	0.022862694841887587	0.1521610281427374	8.940569378282126e-26	6.906388480547756e-25	6	16	16
ENSG00000196562	SULF2	2.0588557644160423	NA	0.039508057765702785	0.015280799791740282	0.24112697479154915	5.92562790573627e-42	8.308960993906074e-41	14	63	63
ENSG00000196405	EVL	-2.0568490680886033	NA	0.039700746466449256	0.0013115108286311152	0.0686541656482652	5.568439461124676e-12	2.1353570733190308e-11	4	21	21
ENSG00000115998	C2orf42	2.055392827996376	NA	0.039841077670200335	0.005101728714951481	0.050864519474845465	3.568213064647487e-09	1.1329621522984586e-08	7	14	14
ENSG00000196735	HLA-DQA1	-2.054693085111266	NA	0.039908658265972785	0.003296351521920207	0.41431581482818003	1.2006600854285842e-79	5.334227928760308e-78	6	44	44
ENSG00000181481	RNF135	-2.053748846054077	NA	0.04000000625346857	0.0002860555242182696	0.011085521010733531	0.006375756192845218	0.010856701712948332	1	2	2
ENSG00000214353	VAC14-AS1	-2.053748846054077	NA	0.04000000625346857	0.00044615546121450664	0.020868147524517704	0.0001754852085795479	0.0003662847908873743	1	6	6
ENSG00000122958	VPS26A	-2.053748846054077	NA	0.04000000625346857	0.0028559911258035954	0.022772926702189545	8.80669564466739e-05	0.00019013725747249284	1	8	8
ENSG00000100353	EIF3D	2.051735261923483	NA	0.04019539785989864	0.015710501838684852	0.040537224635251126	1.4746086138970818e-07	4.1286633664850707e-07	3	17	17
ENSG00000233922	LINC01694	-2.0512993151454215	NA	0.04023780714164607	0.00588980119640549	0.03720421889536546	4.887709918205702e-07	1.3055971555655696e-06	4	11	11
ENSG00000204991	SPIRE2	-2.0507969912826534	NA	0.040286720692628765	0.0067357522925127495	0.17840027561967683	2.276622149217513e-30	2.1115085579735605e-29	3	20	20
ENSG00000205531	NAP1L4	2.0488856364857244	NA	0.040473299184044444	0.0057086805615802405	0.052264378418523535	2.1516030585469806e-09	6.947437554325395e-09	2	16	16
ENSG00000197982	C1orf122	-2.0479967888341823	NA	0.04056031404345908	0.00033560716097742104	0.012417534239320618	0.003876867238284873	0.00681192584726919	2	9	9
ENSG00000274294	AC015660.3	-2.0469923236636336	NA	0.04065883825425465	0.0022804644914251903	0.020235933174314893	0.00022070547204983243	0.00045557031056602985	6	25	25
ENSG00000160307	S100B	-2.0469529319214246	NA	0.04066270617227804	0.17518248045955223	0.42675053734241547	9.124667542981152e-83	4.522512245508201e-81	11	31	31
ENSG00000161055	SCGB3A1	2.0462724358213884	NA	0.040729574074262656	0.008186520043711612	0.4068379604724603	8.387593894608699e-78	3.449372846490278e-76	6	45	45
ENSG00000044459	CNTLN	-2.043529987335205	NA	0.04100000198804634	0.004898490815073661	0.05638146335811702	4.848371644796492e-10	1.6457784112552462e-09	1	5	5
ENSG00000258365	AC073655.2	-2.043529987335205	NA	0.04100000198804634	0.0022072436781746	0.031743351289874905	3.4791408776741804e-06	8.63441199873148e-06	1	10	10
ENSG00000196363	WDR5	2.0435299873352046	NA	0.0410000019880464	2.6559247900478988e-05	0.04887027188100823	7.330509728362889e-09	2.2790230480727916e-08	1	10	10
ENSG00000147955	SIGMAR1	-2.0435244960816843	NA	0.04100054499313432	0.017541076724852434	0.07135959820852338	2.0686708505194714e-12	8.131019118853636e-12	9	23	23
ENSG00000230910	AL391807.1	2.0429985619338162	NA	0.04105258047641831	0.07206091901011939	0.24546430458941243	8.659140403980408e-43	1.2395292052409015e-41	5	21	21
ENSG00000023041	ZDHHC6	-2.0419302063639306	NA	0.04115845496395037	0.0020376652057021794	0.04583936722520488	2.186599922955079e-08	6.553333584967728e-08	2	5	5
ENSG00000280433	FP565260.6	2.0418243925899593	NA	0.041168953731725105	0.02265321815363429	0.3530636467969435	3.483716270241611e-65	1.0023867503082783e-63	2	16	16
ENSG00000164404	GDF9	2.0415456820475755	NA	0.04119661805245322	0.07959753441791845	0.036050826075763376	7.398400948629282e-07	1.9459383108595637e-06	5	13	13
ENSG00000144362	PHOSPHO2	2.04144957882183	NA	0.04120616074079885	0.06619084449439963	0.037220848492949044	4.858582229112131e-07	1.2984233543251352e-06	2	14	14
ENSG00000167523	SPATA33	2.037143762837194	NA	0.04163563747652877	0.004959772847420737	0.06294658062371739	4.46714651258069e-11	1.616865672103129e-10	3	26	26
ENSG00000114209	PDCD10	-2.0366209460325204	NA	0.041688042106473415	0.014191066867757847	0.03576367117512421	8.202704286511718e-07	2.149246383642314e-06	6	19	19
ENSG00000232748	AC135050.1	2.036429124956686	NA	0.04170728332128098	0.007155513246415712	0.019760415983343632	0.00026228767298151057	0.0005362388297520177	3	6	6
ENSG00000235321	AC007556.1	-2.034950164235235	NA	0.04185588771127367	0.007047030582186019	0.09236433393381802	8.768874252260928e-16	4.173672621482727e-15	3	21	21
ENSG00000155287	SLC25A28	2.033142433406604	NA	0.042038135010836974	0.0007849337947330489	0.011764494153645843	0.004945214056101786	0.008553250211607619	2	12	12
ENSG00000253736	AC022217.3	2.0310072619499984	NA	0.04225425794350027	0.012658351537077579	0.07704964948629703	2.5593133949166277e-13	1.0588580315904764e-12	2	5	5
ENSG00000258711	AL358334.2	-2.0308060890523465	NA	0.04227466911586671	0.002020631057230284	0.0132458203368784	0.00285065370665085	0.005088566713371024	6	17	17
ENSG00000228223	HCG11	-2.0295777434527285	NA	0.042399479135374056	0.004620468934094009	0.032094491538542845	3.0665802175783343e-06	7.655959259171765e-06	4	22	22
ENSG00000113615	SEC24A	2.028465699929207	NA	0.042512740583710275	7.2689340436616605e-06	0.015635978487281904	0.0011812232970855674	0.002221383739633775	3	12	12
ENSG00000260296	AC095057.3	2.028369852882601	NA	0.042522514556032565	0.0022984981243583122	0.024788230365669867	4.2536704702573457e-05	9.524245318506752e-05	4	15	15
ENSG00000182247	UBE2E2	2.0252788360538436	NA	0.0428387404490567	0.013954322140419247	0.048596902408510216	8.090428576254488e-09	2.506191467741839e-08	3	14	14
ENSG00000136634	IL10	-2.0248148408846647	NA	0.04288638057876185	0.0022471832041363387	0.043253573504812126	5.5489520390154984e-08	1.6125907222009285e-07	3	8	8
ENSG00000260233	SSSCA1-AS1	2.023710012435913	NA	0.04299999778643459	4.9732716679092046e-05	0.04226031409205465	7.933466812417167e-08	2.2732000395345362e-07	1	9	9
ENSG00000099377	HSD3B7	2.023710012435913	NA	0.04299999778643459	0.004759163092684271	0.06926042027258132	4.461148336075837e-12	1.7199692629353538e-11	1	3	3
ENSG00000269050	AC011455.1	-2.023710012435913	NA	0.04299999778643459	0.012609630379866309	0.10910836046265412	1.6100170126971647e-18	8.87216637234694e-18	1	6	6
ENSG00000179051	RCC2	-2.023710012435913	NA	0.04299999778643459	0.00016330373640424138	0.08265856085711246	3.2298696852423076e-14	1.407599370577391e-13	1	5	5
ENSG00000175787	ZNF169	2.023710012435913	NA	0.04299999778643459	0.036028297119804986	0.06370677049583455	3.386965224868246e-11	1.2363360289754268e-10	1	5	5
ENSG00000225830	ERCC6	2.0202119976489055	NA	0.04336140233057288	0.0024682448890255967	0.018497094023590063	0.00041521579706885165	0.0008269115902837924	3	7	7
ENSG00000277258	PCGF2	-2.019177593643887	NA	0.043468764292799625	0.0046982528864345	0.1346166915031139	8.879977279093173e-23	6.004839525203818e-22	7	23	23
ENSG00000130811	EIF3G	2.019010294567807	NA	0.04348614953259891	0.02086610827466075	0.2529496552026402	3.053762232690336e-44	4.638526884712717e-43	2	5	5
ENSG00000146386	ABRACL	-2.0153960137179054	NA	0.043863171786675745	0.033553601118150166	0.39286406659241546	2.035987883134589e-74	7.776204055206029e-73	6	19	19
ENSG00000196975	ANXA4	-2.014302278362963	NA	0.043977806917273696	0.06394237566111187	0.1027432066655242	1.7873979366001734e-17	9.350850279059298e-17	5	9	9
ENSG00000258811	AL583810.2	-2.014090776443482	NA	0.044000003734303385	3.92259926910495e-05	0.06938419339783626	4.263664779785623e-12	1.6449400969301158e-11	1	23	23
ENSG00000258701	LINC00638	-2.0140907764434814	NA	0.04400000373430346	7.545769926952843e-06	0.10775567733925608	2.688715829657883e-18	1.4689005340172996e-17	1	21	21
ENSG00000269386	RAB11B-AS1	2.0140907764434814	NA	0.04400000373430346	0.000348358836414528	0.03617332562328301	7.079748920076837e-07	1.8665344389863968e-06	1	15	15
ENSG00000259514	AC027243.1	-2.0140907764434814	NA	0.04400000373430346	0.0005192866513973272	0.06269591186659139	4.893925579040976e-11	1.7683508165818312e-10	1	5	5
ENSG00000129465	RIPK3	2.0140907764434814	NA	0.04400000373430346	3.8943279300578674e-05	0.012142689125775822	0.00429457907635554	0.007502825650002154	1	8	8
ENSG00000101282	RSPO4	2.0136260926696075	NA	0.044048804836358	0.0037925387748316726	0.19266824901098034	6.305044286684682e-33	6.455236087901828e-32	5	20	20
ENSG00000177302	TOP3A	2.0131799512539024	NA	0.044095701605534894	0.036100509324607954	0.05724059417870132	3.550908497857572e-10	1.2161879334883065e-09	2	8	8
ENSG00000132561	MATN2	-2.012967625410483	NA	0.04411803532692873	0.015100938545057396	0.14525880481841985	1.3719942210460336e-24	1.0080689330213553e-23	7	43	43
ENSG00000189182	KRT77	-2.0124824046223946	NA	0.04416910964069315	0.008911963754321947	0.16478970437632157	5.721487956776917e-28	4.842931735970748e-27	9	30	30
ENSG00000175283	DOLK	2.0121481871217153	NA	0.04420431837611553	0.0012056863302118354	0.012600360163563164	0.00362206904866645	0.006380571352396605	4	10	10
ENSG00000237541	HLA-DQA2	2.0119769669922785	NA	0.044222365038881335	0.04908627235495491	0.7377991843045723	2.393089762404568e-196	8.207819267095187e-193	6	36	36
ENSG00000108256	NUFIP2	2.011495410702805	NA	0.044273154585533825	0.00516388898444242	0.0329331874517277	2.2684796425229065e-06	5.7268007345245585e-06	3	11	11
ENSG00000198121	LPAR1	2.0109485527636113	NA	0.04433089115824009	0.029344991359904433	0.32237317378060226	1.9262609593976967e-58	4.5816156994051456e-57	5	16	16
ENSG00000174705	SH3PXD2B	2.0087050700264473	NA	0.044568420725548334	0.01839703300927565	0.04198511946920113	8.759281270183222e-08	2.4989671352915003e-07	2	2	2
ENSG00000213139	CRYGS	2.0081636418924997	NA	0.04462590519094694	0.0030811950843945973	0.04440081080271982	3.671327110637649e-08	1.0810368925193174e-07	4	17	17
ENSG00000139946	PELI2	2.008073074881097	NA	0.04463552696837975	0.0008051262812778402	0.05910503410171113	1.8053036368826584e-10	6.300193746215041e-10	2	13	13
ENSG00000081154	PCNP	2.0076507687922014	NA	0.04468041558797764	0.0037170232220922316	0.011098744472579811	0.0063442158865316825	0.010805140355361191	3	19	19
ENSG00000170909	OSCAR	-2.00752047092431	NA	0.04469427315944894	0.1384693456114338	0.3361687091312574	1.959378458305222e-61	5.03768833305491e-60	2	16	16
ENSG00000105610	KLF1	-2.006610234229626	NA	0.04479118074100604	0.001661201953279682	0.019109704838382074	0.00033225396686735394	0.0006699380691132572	2	6	6
ENSG00000275464	FP565260.1	2.0061886131885887	NA	0.04483612829078918	0.0458159477329054	0.6020515940184921	8.735464972373092e-136	1.9711116948845546e-133	2	10	10
ENSG00000125531	FNDC11	-2.0048758959610886	NA	0.04497631617314227	0.0018424541404188477	0.019223286148958678	0.00031881285634540254	0.0006449594990524134	7	35	35
ENSG00000270574	AC010680.2	2.004654407501221	NA	0.045000005805162786	3.4873829055492927e-07	0.028788476617179773	1.0068507379554992e-05	2.3957934376576736e-05	1	7	7
ENSG00000116095	PLEKHA3	2.0046544075012207	NA	0.04500000580516286	0.004763707990630311	0.03245804915856919	2.6909245612348594e-06	6.75053617621659e-06	1	7	7
ENSG00000088726	TMEM40	-2.0046544075012207	NA	0.04500000580516286	0.010109855256726728	0.011917492688468114	0.0046707239105346545	0.008113679532187884	1	8	8
ENSG00000119969	HELLS	-2.0046544075012207	NA	0.04500000580516286	2.9127479584417495e-05	0.03844928298953873	3.124171814635513e-07	8.49610251334989e-07	1	14	14
ENSG00000161905	ALOX15	2.0046544075012207	NA	0.04500000580516286	6.000046198977566e-06	0.07071501928887015	2.619599136935779e-12	1.0223829221509257e-11	1	9	9
ENSG00000163710	PCOLCE2	-2.0037959143416435	NA	0.04509192668493831	0.004001513623603156	0.011776202479654246	0.004923641055985367	0.00851851497872206	4	15	15
ENSG00000237879	LINC00398	2.003713648426832	NA	0.045100743395958945	0.042014432098598425	0.07643082954644762	3.2139216967856557e-13	1.3207654727576614e-12	11	19	19
ENSG00000122687	MRM2	2.003215067273768	NA	0.045154209096271616	0.0419871390128858	0.12618466042548643	2.3370892366130365e-21	1.4805594133238626e-20	15	52	52
ENSG00000263072	ZNF213-AS1	2.002584342718213	NA	0.04522192183522111	0.013875711282112776	0.12393274837064439	5.5697519993650685e-21	3.4644786738161606e-20	9	44	44
ENSG00000188290	HES4	1.9995666274763149	NA	0.04554708058385641	0.009071606644387862	0.09698347119181054	1.5579900155256735e-16	7.710814076839762e-16	4	11	11
ENSG00000089157	RPLP0	-1.9980888631670186	NA	0.045707026920818586	0.00018705413943429403	0.016226165707708424	0.0009514112917081804	0.0018082403016184845	2	7	7
ENSG00000113851	CRBN	-1.9979686405948158	NA	0.04572006004323966	0.01981498702562421	0.025863173488474257	2.8869012317062725e-05	6.572078749838162e-05	11	23	23
ENSG00000152760	TCTEX1D1	1.9977510576245352	NA	0.045743655800417164	0.013480044319429159	0.3954619401855644	4.845627338010996e-75	1.875793752134324e-73	3	8	8
ENSG00000253519	AC106801.1	1.9960467115097296	NA	0.04592883856186461	0.0027615203393119556	0.019114939693186006	0.0003316221320111248	0.000668821350330328	4	18	18
ENSG00000162777	DENND2D	-1.9957021021782055	NA	0.045966358134778826	0.015429507682407065	0.11299562139551855	3.6738030369989963e-19	2.086160539122377e-18	5	19	19
ENSG00000134291	TMEM106C	-1.9953932762145994	NA	0.04600000370023118	0.00013466773633273552	0.03162347182580189	3.6323494657868162e-06	9.001612859650016e-06	1	3	3
ENSG00000134884	ARGLU1	1.9953932762145994	NA	0.04600000370023118	0.0008543226767124806	0.16167464388076164	2.0025290012064887e-27	1.6502340144973608e-26	1	4	4
ENSG00000183077	AFMID	1.9938342947779049	NA	0.0461701663655091	0.018119348828923167	0.06242903633806827	5.393102645861219e-11	1.9421738192749695e-10	5	24	24
ENSG00000102763	VWA8	-1.993570897047211	NA	0.04619896848014534	0.011796123647653	0.09663375769249918	1.7761969908273314e-16	8.767991420753572e-16	2	6	6
ENSG00000175137	SH3BP5L	1.993242951262398	NA	0.046234849963647996	0.0005408295910795207	0.034252952088916946	1.411704241633103e-06	3.6274072579811332e-06	3	15	15
ENSG00000106153	CHCHD2	1.9917385436206438	NA	0.046399752357144976	0.2368473004402889	0.4764407672803886	6.0849940515622956e-96	4.4404920421379493e-94	4	19	19
ENSG00000225331	LINC01678	-1.990993778199753	NA	0.0464815712695592	0.057149185472235804	0.06951585724031716	4.063158285008086e-12	1.569702667934302e-11	3	11	11
ENSG00000136286	MYO1G	-1.9908436251596817	NA	0.04649808157986721	0.024143848019347748	0.10315553328819128	1.5300353657088747e-17	8.036317453764623e-17	8	24	24
ENSG00000197345	MRPL21	1.990475922863266	NA	0.04653853370299164	0.0008023324782790453	0.5016442913176877	4.1373464354931473e-103	3.8560518490365206e-101	2	10	10
ENSG00000136274	NACAD	-1.990384368169965	NA	0.04654861053673965	0.003230558976446627	0.011216372655751558	0.006070548125551758	0.010372006556250582	4	13	13
ENSG00000068079	IFI35	1.9894013577471907	NA	0.046656919908626075	0.002060923378051988	0.026579218651432153	2.2303816173441077e-05	5.126499712616821e-05	5	27	27
ENSG00000174485	DENND4A	-1.9888061925370295	NA	0.04672259901163027	0.018520662763554473	0.05456126085180736	9.373765540679192e-10	3.105093785147913e-09	5	24	24
ENSG00000053770	AP5M1	1.9886780006141802	NA	0.04673675573447896	0.04810038750423379	0.022048174476913634	0.00011445900064624893	0.00024395443724615002	3	14	14
ENSG00000164587	RPS14	-1.988438715904983	NA	0.04676319051473733	0.0008110237261135798	0.029692187861286638	7.274053488842443e-06	1.7547157586180765e-05	2	16	16
ENSG00000105717	PBX4	1.9881586801391984	NA	0.046794143211576385	0.0005629151192707478	0.020936740435814276	0.0001711762267846845	0.0003577697883157288	2	13	13
ENSG00000116809	ZBTB17	1.987958691436395	NA	0.04681625875894836	0.00028545746277358993	0.010301094124461991	0.008563607842377028	0.014314973280916625	2	11	11
ENSG00000172965	MIR4435-2HG	-1.9873358512741135	NA	0.04688519126011971	0.001580513215816186	0.15726376341617787	1.1713463118412454e-26	9.347332667177998e-26	3	20	20
ENSG00000111596	CNOT2	-1.9864097076010525	NA	0.04698784960236298	0.0019076217147372637	0.04205469045277613	8.542731704976214e-08	2.4404348827026e-07	9	30	30
ENSG00000247934	AC022364.1	1.9860970740733863	NA	0.04702254611076568	0.0014522546741584266	0.0430230077077819	6.029126466627975e-08	1.7459218131746565e-07	3	12	12
ENSG00000013392	RWDD2A	-1.9859952447913438	NA	0.047033851919947876	0.00520148744521963	0.0322002092303924	2.9522357776654227e-06	7.382311366460242e-06	2	9	9
ENSG00000242612	DECR2	-1.9856659212467818	NA	0.04707043141335917	0.0008198139837768896	0.2386089432193508	1.8009313775202849e-41	2.4806564010518363e-40	4	37	37
ENSG00000277149	TYW1B	1.9851917575562719	NA	0.047123141004678654	0.00042019729766356174	0.5000768009176314	1.182835776967408e-102	1.0732513618631788e-100	3	31	31
ENSG00000135862	LAMC1	-1.9846354134338033	NA	0.04718504933467246	0.07639400293417163	0.21145055371761384	2.3187995929817865e-36	2.668798269801655e-35	2	6	6
ENSG00000266896	AL354892.3	-1.9827516534415794	NA	0.047395176756723334	0.0028052142484429887	0.017330966439634162	0.0006352094161884899	0.0012322631536443905	3	7	7
ENSG00000238243	OR2W3	-1.9811428013757535	NA	0.04757526153998481	0.014044964674305832	0.20601248887481088	2.332090277614532e-35	2.6020179681725185e-34	10	40	40
ENSG00000065613	SLK	-1.9809813884388598	NA	0.047593360799839876	0.002508973669064872	0.04910379971160394	6.73806829290468e-09	2.1008443322519323e-08	3	7	7
ENSG00000100138	SNU13	-1.980907057150534	NA	0.047601697526163896	0.003828885448846935	0.015643754073018042	0.0011778578711568444	0.002216026838449668	6	15	15
ENSG00000167323	STIM1	-1.9800303652737103	NA	0.04770011675262309	0.0010814586412575904	0.022697360389336365	9.05059939998484e-05	0.00019503484432060824	4	16	16
ENSG00000165410	CFL2	1.9773684740066526	NA	0.047999994823966476	8.280207187489706e-07	0.13481988763268155	8.204040755716408e-23	5.556520336484229e-22	1	10	10
ENSG00000095066	HOOK2	1.9773684740066526	NA	0.047999994823966476	0.002291566397321735	0.05969260452386835	1.4584360578850947e-10	5.116759401937702e-10	1	2	2
ENSG00000081985	IL12RB2	-1.9772298062694975	NA	0.048015659894019264	0.11270369402035871	0.17159403590840316	3.650039894609376e-29	3.219883444066676e-28	3	12	12
ENSG00000275023	MLLT6	-1.9769432614572324	NA	0.04804804400863183	0.0036356031757514003	0.05096723167072572	3.4382487761079727e-09	1.0937215407433802e-08	4	13	13
ENSG00000161016	RPL8	-1.9758373290496989	NA	0.048173204089102105	0.1077337560154405	0.41557203637970236	5.852065879515467e-80	2.6619914527270754e-78	5	37	37
ENSG00000131697	NPHP4	-1.9750522684534004	NA	0.04826221674431002	0.03480808446265286	0.10713965067000752	3.3952492507148194e-18	1.8425673860920392e-17	4	16	16
ENSG00000117601	SERPINC1	-1.9739369560141735	NA	0.048388911940265095	0.009031332427034897	0.03415855883811623	1.4604149081226486e-06	3.748638715670603e-06	3	12	12
ENSG00000155970	MICU3	-1.9735293532179028	NA	0.048435283695302554	0.00857210405513941	0.034637735673075404	1.2293867198122362e-06	3.1765485698448153e-06	11	35	35
ENSG00000176046	NUPR1	1.9730813266493068	NA	0.048486297395338794	0.006432004253052432	0.04509405150982368	2.8601323055441075e-08	8.497645340917516e-08	3	39	39
ENSG00000111215	PRR4	-1.9729314712727477	NA	0.04850337046242435	0.0102545690475899	0.1670595763545647	2.289999364438859e-28	1.956711464910911e-27	11	30	30
ENSG00000146918	NCAPG2	-1.9720534803279413	NA	0.04860350170355234	0.027108615037581645	0.14823664188350713	4.2344185271912795e-25	3.1779450031861377e-24	4	22	22
ENSG00000197586	ENTPD6	-1.9719489475724739	NA	0.0486154347877413	0.012514520705296281	0.045839354444215184	2.1866099931882528e-08	6.553333584967728e-08	5	23	23
ENSG00000075399	VPS9D1	1.9696529108567962	NA	0.048878163208514604	0.0024635924003987317	0.050154729429407394	4.610820180132257e-09	1.4543122175664534e-08	2	16	16
ENSG00000168056	LTBP3	1.9690379396796571	NA	0.048948734497554734	0.004857104849137872	0.08181983122915935	4.404417709699484e-14	1.90447199454454e-13	4	15	15
ENSG00000106526	ACTR3C	-1.9689835993724187	NA	0.048954974453987554	8.395253423379952e-05	0.034620142863470045	1.237184049453621e-06	3.1952513951927933e-06	4	18	18
ENSG00000216863	LY86-AS1	1.9685916900634763	NA	0.048999997600706086	0.00558242378711308	0.018802106506757357	0.00037158705950276414	0.0007441721923873529	1	1	1
ENSG00000206077	ZDHHC11B	1.9685916900634761	NA	0.048999997600706134	0.006639285839176281	0.1144946749901746	2.0747856148521713e-19	1.1915773110884088e-18	1	24	24
ENSG00000107175	CREB3	1.968398522484761	NA	0.04902220177396342	0.004416937894083353	0.032766310991885296	2.4087012491470666e-06	6.068623453891413e-06	7	17	17
ENSG00000177868	SVBP	-1.9670105593247362	NA	0.04918199344274232	0.005434009952055045	0.37274524869819375	1.1191330451520874e-69	3.719382285138207e-68	6	18	18
ENSG00000164597	COG5	-1.965110646361074	NA	0.04940143266157471	0.008139069034697173	0.3729199618381831	1.0194648421212226e-69	3.394718947094533e-68	5	10	10
ENSG00000118369	USP35	1.9649016957769838	NA	0.049425616433113446	0.020923847298392015	0.027897897718221685	1.3872551612379418e-05	3.25980251576726e-05	2	9	9
ENSG00000142186	SCYL1	-1.9644588550215785	NA	0.04947690329497242	0.001100397478001009	0.018709412852287697	0.00038433442908577484	0.0007684448087200597	3	8	8
ENSG00000140199	SLC12A6	-1.9640648154376312	NA	0.04952257585855186	0.0007360468278678565	0.01709306039746757	0.0006928716943399266	0.0013382118244454515	3	11	11
ENSG00000083828	ZNF586	1.9629891840788556	NA	0.04964743081613724	0.007072599554975445	0.10212074430759624	2.2599544621166177e-17	1.1754916309019677e-16	4	28	28
ENSG00000255507	UVRAG-DT	-1.961111240035243	NA	0.049866047831886084	0.0003967623950031609	0.048435539511666945	8.57540376283953e-09	2.6502000203448388e-08	3	6	6
ENSG00000107020	PLGRKT	1.9596120911633883	NA	0.05004114705297334	0.0026909585103243447	0.1425316921306544	4.012873637702395e-24	2.889033165951233e-23	2	11	11
ENSG00000198001	IRAK4	1.9590932436772819	NA	0.05010186790836407	0.00012061112609453587	0.017130806879715344	0.0006833827275373106	0.0013204879317788552	4	13	13
ENSG00000278238	AL359513.1	-1.9586331312632135	NA	0.05015576664382511	0.0001328861501076606	0.028336811993414555	1.1845399422731563e-05	2.8026594191559544e-05	2	12	12
ENSG00000125629	INSIG2	1.955697636332557	NA	0.050500783351002755	0.13456353404593838	0.23531035754146648	7.683278689185069e-41	1.0358533509499586e-39	3	11	11
ENSG00000185946	RNPC3	-1.9548162800818338	NA	0.05060475890018388	0.013673354823035075	0.015674814597206783	0.0011645105026991125	0.002192598881289754	2	10	10
ENSG00000059378	PARP12	-1.9535388487374676	NA	0.05075577862268076	0.0008410785380259986	0.017681445397448876	0.0005589429926934772	0.0010928415667199225	2	17	17
ENSG00000224137	LINC01857	-1.9528465903909429	NA	0.05083777598031386	0.012668321793545538	0.11081573679987328	8.4194684081905185e-19	4.7015781091520415e-18	2	11	11
ENSG00000160305	DIP2A	-1.9526252040201855	NA	0.05086402239430914	0.011672316224852448	0.475138294031503	1.3972002390370013e-95	1.0067473487077957e-93	4	12	12
ENSG00000227373	RABGAP1L-DT	-1.9525914299925091	NA	0.05086802746456668	0.05462808382014246	0.06846788009451947	5.960883189918387e-12	2.2812583312633434e-11	4	8	8
ENSG00000143554	SLC27A3	-1.9520525897705052	NA	0.0509319611997407	0.08437389725262075	0.08447902849516158	1.6461301531766163e-14	7.305767597522203e-14	10	31	31
ENSG00000141854	MISP3	1.9516436239713246	NA	0.05098053016163562	0.0005887247714931959	0.029482211584494596	7.844713770494717e-06	1.8862730853927914e-05	2	11	11
ENSG00000174749	FAM241A	1.9514797925949101	NA	0.050999997727780196	0.0021789975443362634	0.06089804424448548	9.411651848910295e-11	3.347167514661191e-10	1	6	6
ENSG00000272927	AC107464.3	1.9514797925949094	NA	0.05099999772778028	8.640744667068983e-05	0.05350790618278521	1.3723364489350802e-09	4.497266914348881e-09	1	10	10
ENSG00000134986	NREP	1.9504526262261115	NA	0.05112219459224152	0.010218809000302538	0.062339841945519926	5.571018500064598e-11	2.0054029441143533e-10	6	25	25
ENSG00000166557	TMED3	-1.9502936070847487	NA	0.05114113420390674	0.07018480107970576	0.1318889311160279	2.5660575530310547e-22	1.6938152800973657e-21	20	72	72
ENSG00000206560	ANKRD28	1.9495056920579596	NA	0.05123506371774056	0.0169406854451925	0.09012457208766399	2.0212482474733734e-15	9.465424957924873e-15	3	21	21
ENSG00000140367	UBE2Q2	1.9493389860711108	NA	0.05125495569754511	0.012906519390367462	0.05368181796060056	1.2886519106339346e-09	4.2319210293874656e-09	4	10	10
ENSG00000146757	ZNF92	1.9471702499741594	NA	0.051514327094587406	0.0009315580690308534	0.01640629921074082	0.0008906839390232296	0.0016977146682571262	4	21	21
ENSG00000204525	HLA-C	-1.9451170476464523	NA	0.05176089256307476	0.10956780527702745	0.5372451652889626	7.095266887233374e-114	8.277328697222118e-112	8	43	43
ENSG00000118217	ATF6	-1.9437523281295133	NA	0.051925325028245185	0.004887692540769323	0.07821685611983684	1.6650053373004144e-13	6.962491228813657e-13	4	18	18
ENSG00000213639	PPP1CB	-1.9431337118148804	NA	0.052000004745985345	1.7694400381739396e-06	0.12809469792470063	1.1170445205540072e-21	7.185370023623658e-21	1	12	12
ENSG00000143537	ADAM15	-1.9431337118148801	NA	0.05200000474598539	0.0006978130038564793	0.23668054417562673	4.2087864246827016e-41	5.7101644301332e-40	1	6	6
ENSG00000197956	S100A6	-1.9431337118148801	NA	0.05200000474598539	4.618805607613748e-05	0.011374771145348309	0.005720894671836342	0.009806687121024778	1	11	11
ENSG00000272644	AC097468.3	-1.9429196636994115	NA	0.052025865670575225	0.0015035584231063066	0.0116296290939691	0.0052007454092811165	0.008960874412113119	4	6	6
ENSG00000135114	OASL	-1.9421064526282314	NA	0.05212421452818472	0.012208996987103973	0.18882375675962448	3.112461527145361e-32	3.108654789109831e-31	9	37	37
ENSG00000168883	USP39	1.9419951430222249	NA	0.052137688281039825	0.0034228981056071963	0.40829832209488354	3.6753746368258007e-78	1.5410513361106517e-76	3	12	12
ENSG00000159110	IFNAR2	-1.9408286956265837	NA	0.05227905914506262	0.010230631436586729	0.05200944217172387	2.359303030295039e-09	7.603775167549262e-09	12	36	36
ENSG00000110367	DDX6	-1.9395808856615455	NA	0.05243064569940632	0.008074555047310179	0.07599789183145594	3.768816142264624e-13	1.5443590925614345e-12	2	17	17
ENSG00000241878	PISD	-1.9385993285068355	NA	0.05255014538979549	0.004358558060840876	0.11613470322490234	1.1093254715004867e-19	6.472889591957076e-19	2	4	4
ENSG00000205959	AC105345.1	-1.9382862356123647	NA	0.05258831075303879	0.023385894701833686	0.08461164368683324	1.5671903852081278e-14	6.959023282220142e-14	3	23	23
ENSG00000180233	ZNRF2	-1.9368995560395756	NA	0.052757622745956724	0.00335182963824573	0.012052717154990879	0.004441023671603191	0.007746832971653252	8	23	23
ENSG00000100373	UPK3A	1.9364159596506016	NA	0.05281677636013023	0.03314222469252688	0.196187841119687	1.4523241836061296e-33	1.512198386439679e-32	12	65	65
ENSG00000131849	ZNF132	1.9350772094764135	NA	0.05298082175451487	0.037652907424797114	0.2599125966067315	1.3203078274255113e-45	2.088741598940968e-44	4	29	29
ENSG00000088205	DDX18	-1.9349209070205686	NA	0.05300000219283399	0.00046865640715908126	0.04312685667680367	5.80791782481905e-08	1.685278896409846e-07	1	8	8
ENSG00000156113	KCNMA1	-1.9348735467124725	NA	0.053005815092360554	0.012013883519288837	0.42641065773440684	1.1126693044541695e-82	5.451761686309872e-81	8	24	24
ENSG00000128536	CDHR3	-1.934347959861336	NA	0.05307036022729802	0.00850869070278095	0.010503733490873687	0.007933915407098435	0.013314288611051087	6	14	14
ENSG00000196396	PTPN1	1.9341504023032403	NA	0.053094638423692206	0.008788232065770488	0.08544611778611529	1.1501838886063111e-14	5.1553851295634156e-14	10	22	22
ENSG00000253210	AC040970.1	1.934086722016534	NA	0.05310246618365703	0.07374293780471496	0.4264309594729224	1.0995669207828244e-82	5.403000895273541e-81	3	14	14
ENSG00000222004	LINC02860	-1.933604177198053	NA	0.05316181329017211	0.0015412023007800291	0.04180058577028559	9.36060687583093e-08	2.6607831479135523e-07	3	17	17
ENSG00000169692	AGPAT2	-1.9327625864515756	NA	0.05326545124074517	0.001895363012154028	0.09356725650221713	5.595578807201249e-16	2.689422112239188e-15	8	21	21
ENSG00000156261	CCT8	1.9327611502348245	NA	0.05326562824824551	0.1548930536263718	0.26704173473500054	5.138149549525463e-47	8.52992513308927e-46	5	9	9
ENSG00000147789	ZNF7	1.9322950841352515	NA	0.05332309483499522	0.0005368604504637192	0.012003479773820682	0.00452330251492202	0.007879938523811227	3	23	23
ENSG00000065308	TRAM2	-1.9320263052888766	NA	0.05335625917125548	0.017136278845857264	0.09265179136005852	7.876657395718511e-16	3.7552626544113636e-15	8	29	29
ENSG00000168546	GFRA2	1.9309296116781656	NA	0.053491757642234745	0.028373436593782133	0.08344503479776716	2.414253334077197e-14	1.0596885187123076e-13	3	9	9
ENSG00000272282	LINC02084	1.9297465421163698	NA	0.05363825009705748	0.0008463504003619796	0.15146307950473142	1.1795206974427954e-25	9.054431710137198e-25	3	10	10
ENSG00000184227	ACOT1	-1.9289192229895031	NA	0.05374089100279694	0.019178305576833306	0.30037947016838323	8.573286373519713e-54	1.771364915897465e-52	11	56	56
ENSG00000070759	TESK2	-1.928788740280412	NA	0.0537570942315585	0.0029232308678628404	0.14627997396626735	9.17189848517223e-25	6.773853881232497e-24	2	12	12
ENSG00000204498	NFKBIL1	1.9275875322300853	NA	0.05390645088669636	0.004692458364000657	0.016360283379698717	0.0009058150772069613	0.0017248304196116123	3	14	14
ENSG00000261386	AC027682.4	-1.926836609840393	NA	0.05399999544026501	0.0009076893731412622	0.01047069997366081	0.008033248210455438	0.01347702734896305	1	3	3
ENSG00000164077	MON1A	1.926836609840393	NA	0.05399999544026501	0.002224695719667761	0.04328324002606465	5.490009688625462e-08	1.5962729086171253e-07	1	6	6
ENSG00000104972	LILRB1	-1.9259772027552278	NA	0.05410722046510792	0.0006293008339742696	0.2577280340846112	3.548319461817025e-45	5.526805672179851e-44	4	33	33
ENSG00000153832	FBXO36	-1.9256107154186397	NA	0.05415299973858546	0.00040030693739341583	0.011048040525607143	0.006466024153337765	0.010996216601109613	3	15	15
ENSG00000160256	FAM207A	1.9235322943705653	NA	0.054413234764427096	0.0016110594819098425	0.02105550317783314	0.0001639653228494089	0.0003437458828294026	2	6	6
ENSG00000176903	PNMA1	1.9221732199046377	NA	0.05458396533435019	7.36846257509468e-05	0.027340214311508793	1.6957063633918732e-05	3.9456809261610906e-05	2	16	16
ENSG00000131238	PPT1	-1.920565232746615	NA	0.0547865418254008	0.055111998080998904	0.4968327204445052	1.0293640469697687e-101	9.052596944351058e-100	2	19	19
ENSG00000126822	PLEKHG3	-1.9201934296360104	NA	0.05483347124285238	0.00996036409175553	0.24805547601686373	2.7304180279704484e-43	3.991810636118092e-42	5	11	11
ENSG00000254427	LINC02696	-1.9198339427088869	NA	0.05487887796671239	0.005861250486381106	0.0442280905066929	3.906928388585691e-08	1.1480451496891025e-07	10	21	21
ENSG00000119431	HDHD3	1.9188905901236164	NA	0.054998181757300486	0.029063291420522736	0.38949000593267763	1.3017234574715254e-73	4.863454373023788e-72	12	50	50
ENSG00000137216	TMEM63B	1.9186728402091504	NA	0.05502575082035859	0.018413136959126147	0.167356378957796	2.0312340101688094e-28	1.73907299253045e-27	2	15	15
ENSG00000280071	GATD3B	1.9186028528061236	NA	0.05503461429025373	0.05223842307351158	0.6522136867451922	2.4000482702704957e-155	9.354188133379257e-153	3	14	14
ENSG00000148655	LRMDA	-1.9184273793642557	NA	0.05505684214517476	0.07196170810248714	0.23718559286907867	3.3704899778655554e-41	4.590987500430215e-40	12	21	21
ENSG00000120093	HOXB3	-1.9174546122266887	NA	0.055180201866483786	0.028554126394623257	0.16303384731106335	1.1599012425122111e-27	9.665280081555835e-27	7	39	39
ENSG00000185561	TLCD2	-1.9160288815271806	NA	0.05536141957982524	0.0002933135891845965	0.40548906701251297	1.7940846487206914e-77	7.256310764365835e-76	2	16	16
ENSG00000156110	ADK	1.9150510952641355	NA	0.055485987751702506	0.0010250213447056877	0.5962228963997211	1.1286804904039737e-133	2.332017075896114e-131	4	15	15
ENSG00000260997	AC004847.1	1.9138336310453699	NA	0.05564141682331474	0.03449858572135455	0.3165539861100449	3.3805297072934835e-57	7.781571000050463e-56	5	32	32
ENSG00000162775	RBM15	1.9133912536983761	NA	0.05569798324899544	0.0095457730049195	0.029416879476606775	8.031251301121466e-06	1.9303143456612757e-05	5	9	9
ENSG00000238078	LINC01352	1.9131550906430264	NA	0.05572820083330438	0.08117012714179304	0.14409065303084603	2.17358922207578e-24	1.5841428631269676e-23	4	19	19
ENSG00000198879	SFMBT2	1.9118905919713953	NA	0.055890228650368134	0.0004484429394872425	0.1872289529592252	6.023098310147019e-32	5.9124277573389365e-31	3	9	9
ENSG00000204619	PPP1R11	1.9110356569290161	NA	0.055999998794675404	1.279867971918802e-05	0.05816765448626912	2.536900896569896e-10	8.762399491495901e-10	1	10	10
ENSG00000179152	TCAIM	-1.9110356569290161	NA	0.055999998794675404	4.520256017763162e-05	0.125175730786696	3.449577994207704e-21	2.166122776370118e-20	1	7	7
ENSG00000124562	SNRPC	1.9110356569276208	NA	0.05599999879485472	0.010328657966456326	0.026671827625872085	2.1572028973293958e-05	4.965620467959974e-05	2	7	7
ENSG00000139146	SINHCAF	-1.9090335760516124	NA	0.05625776044678943	0.0029413979452234534	0.018853711224880252	0.00036467547339140037	0.0007309790811772752	4	10	10
ENSG00000126351	THRA	-1.9089159709770855	NA	0.05627293239926122	0.0018596173692869648	0.024891444148303302	4.0982113812501797e-05	9.200186801552471e-05	2	11	11
ENSG00000275720	AC243830.2	-1.9082168010585925	NA	0.05636320099987205	2.5792798581903357e-05	0.018998659877831784	0.00034594578576512973	0.0006953380543936017	2	7	7
ENSG00000196345	ZKSCAN7	-1.9070969338174286	NA	0.056508036243551	0.00486052326973948	0.13806750438989204	2.309158708604378e-23	1.605178868822719e-22	7	25	25
ENSG00000110435	PDHX	1.9069333142884695	NA	0.056529223483172714	0.00958449552497876	0.024046565842144228	5.559024322812264e-05	0.00012261312940438268	15	40	40
ENSG00000104228	TRIM35	1.9065767010613481	NA	0.05657542456106126	0.06345081189091756	0.09937200155741117	6.356920483448844e-17	3.2262453202327383e-16	7	11	11
ENSG00000128383	APOBEC3A	-1.9065681612211993	NA	0.056576531326474874	0.0432097870484244	0.2021916347228681	1.169806801142908e-34	1.2656792954447779e-33	13	41	41
ENSG00000013016	EHD3	-1.9061007889262755	NA	0.05663713037859534	0.006757148349526373	0.045085544309645544	2.868910536934028e-08	8.52077360545231e-08	5	19	19
ENSG00000086289	EPDR1	1.905740454867465	NA	0.05668388782364387	0.056256234687125706	0.09719269287873958	1.440450644245417e-16	7.145585217866548e-16	15	35	35
ENSG00000125821	DTD1	1.9042981602530658	NA	0.05687136370431047	0.05050504428221994	0.13415471494944967	1.0630598422572245e-22	7.151986361266828e-22	14	41	41
ENSG00000108591	DRG2	-1.9042344790656602	NA	0.05687965314689602	0.0077185433826580645	0.040167027637374425	1.684608998225965e-07	4.6905925816816156e-07	4	10	10
ENSG00000173085	COQ2	1.9041403561636179	NA	0.05689190705830157	0.010551234443030477	0.05743850006525788	3.30500152992379e-10	1.134003025943639e-09	4	31	31
ENSG00000278970	HEIH	-1.9035905799031367	NA	0.05696352661798253	0.0044826867343233994	0.37181297815334646	1.8401415360355892e-69	6.068574461821985e-68	9	70	70
ENSG00000132906	CASP9	1.9033107757568362	NA	0.05700000560130507	0.00023019167863216222	0.04326572322307478	5.5247365524887423e-08	1.605825544722533e-07	1	7	7
ENSG00000228140	AL031283.1	-1.9033107757568362	NA	0.05700000560130507	8.078731125521735e-07	0.14045024205752651	9.083830437887323e-24	6.426510238421191e-23	1	20	20
ENSG00000186866	POFUT2	-1.9022265549417212	NA	0.057141542626360925	0.0003226101819293318	0.01521166556053586	0.0013803841644508688	0.002572506850268197	3	7	7
ENSG00000196810	CTBP1-DT	1.9019617346497382	NA	0.0571761573468641	0.19396866782723302	0.1890775633806868	2.801715495208356e-32	2.803279238475417e-31	4	19	19
ENSG00000143889	HNRNPLL	1.901132823237964	NA	0.057284617297154374	0.00022353627027163825	0.014151705598635026	0.002039377129983403	0.0037173977893373068	2	13	13
ENSG00000272823	AL445423.1	1.9002222545853102	NA	0.05740395895831071	0.0839735044226722	0.16020058394625464	3.617119902967041e-27	2.943995691313801e-26	7	26	26
ENSG00000166272	WBP1L	-1.8997144987561094	NA	0.05747059658878154	0.0038935746599212265	0.030833470259531783	4.825419445548787e-06	1.18198997388539e-05	4	17	17
ENSG00000067167	TRAM1	-1.8995175841441356	NA	0.057496456871142666	0.002197854183674493	0.05524260280023323	7.324483175566384e-10	2.4456301008136277e-09	4	20	20
ENSG00000174840	PDE12	1.8978895286676134	NA	0.05771063605233474	0.003522212953357141	0.01547238838947876	0.0012543223511064512	0.002351631573097686	3	8	8
ENSG00000137801	THBS1	1.8971003202758592	NA	0.057814698963153915	0.008101729962209604	0.1643232369642694	6.904058132919606e-28	5.823792076804639e-27	5	18	18
ENSG00000125912	NCLN	-1.896770364911428	NA	0.05785825220752612	0.00019988131086051493	0.16051915707795233	3.183488366017732e-27	2.597223691191155e-26	3	24	24
ENSG00000106554	CHCHD3	-1.89626390664915	NA	0.0579251564224207	0.0034393505424258003	0.03644184227360624	6.428453979369201e-07	1.7028352995397348e-06	5	18	18
ENSG00000277157	HIST1H4D	-1.895697951316834	NA	0.05799999638469875	7.248291958599783e-08	0.01901626500928431	0.0003437378163587563	0.0006914674267139369	1	5	5
ENSG00000158406	HIST1H4H	1.8956979513168337	NA	0.05799999638469875	0.0017738407488569103	0.037488375173911494	4.4131441478446326e-07	1.1836254143163529e-06	1	6	6
ENSG00000107833	NPM3	-1.8956979513168333	NA	0.057999996384698854	1.9327042131948365e-05	0.015243577304600457	0.0013642920243541051	0.0025441761554641745	1	7	7
ENSG00000178585	CTNNBIP1	1.8951247419906398	NA	0.058075877478706045	0.0042360072812563125	0.011105659022905813	0.006327786748101157	0.010780138598911738	5	24	24
ENSG00000108946	PRKAR1A	-1.8949945238668053	NA	0.058093127166821516	0.0049960583462331275	0.056374807943166724	4.860079788891705e-10	1.6490998872121854e-09	3	11	11
ENSG00000131669	NINJ1	-1.8949228063572612	NA	0.05810262923426061	0.002798692159190645	0.18482393848061207	1.6261859419331392e-31	1.5711246601809241e-30	8	47	47
ENSG00000135622	SEMA4F	-1.8929201966176483	NA	0.058368482953936124	0.0023826434210844306	0.03868066199069615	2.8748108689456484e-07	7.847840113267896e-07	3	9	9
ENSG00000233429	HOTAIRM1	-1.8921555127837977	NA	0.05847026374605969	0.05270715581914038	0.5942156834991222	5.923682179009908e-133	1.1676462722740334e-130	8	19	19
ENSG00000165714	BORCS5	1.891650610582834	NA	0.05853754790481525	0.011000454773384247	0.07757090792783423	2.1123474788222486e-13	8.777476838944206e-13	8	27	27
ENSG00000142494	SLC47A1	-1.891170548087304	NA	0.0586015815068097	0.004340073838568678	0.05270769923666513	1.8329593493632044e-09	5.953299220119241e-09	2	20	20
ENSG00000125753	VASP	-1.8906948261224452	NA	0.05866509351759235	0.0011834878434722191	0.01520523748352258	0.0013836487691606914	0.002577804346602036	3	9	9
ENSG00000052749	RRP12	-1.8900198601830844	NA	0.05875530398646226	0.011504127607518854	0.34375629876239006	4.1667228407524326e-63	1.1217445839256432e-61	5	10	10
ENSG00000133794	ARNTL	-1.8892171631973826	NA	0.05886273586368481	0.006151088798623161	0.19306194105297342	5.351790689285919e-33	5.492391294468236e-32	5	13	13
ENSG00000107371	EXOSC3	-1.889188712166368	NA	0.05886654670193078	0.004228546920604979	0.03375701989322518	1.6871261919942335e-06	4.309283149614107e-06	4	7	7
ENSG00000165699	TSC1	-1.8884446383914932	NA	0.05896628349830933	0.034433247433830985	0.012922282053572449	0.003213947656879763	0.0056979208485300374	6	7	7
ENSG00000254415	SIGLEC14	-1.8884080591050656	NA	0.05897119025781663	0.032829813140736255	0.3940529015727425	1.0563652697749942e-74	4.061795518244702e-73	16	85	85
ENSG00000245719	AC009292.1	1.8881933689117432	NA	0.05899999571592026	0.0027355112869684207	0.026754105667439108	2.094207788187749e-05	4.827092655864477e-05	1	5	5
ENSG00000176490	DIRAS1	-1.8881933689117427	NA	0.058999995715920364	2.5650792930511652e-05	0.13226369024835885	2.2183536939513005e-22	1.4722348102775098e-21	1	12	12
ENSG00000186998	EMID1	1.8867729873134935	NA	0.05919086586223286	0.004318373765345561	0.015535998498155752	0.001225371162400363	0.0023003711071706433	6	16	16
ENSG00000235978	AC018816.1	-1.8867288172112409	NA	0.05919680962446056	0.011438429119310246	0.03782301758443382	3.912979725396452e-07	1.0554213480783855e-06	2	2	2
ENSG00000205629	LCMT1	1.8865228774841118	NA	0.059224528501070524	0.004198938850239596	0.014012470059876147	0.00214691812310562	0.0038976814411537455	2	30	30
ENSG00000132002	DNAJB1	-1.886429637485058	NA	0.0592370818705916	0.004720916887909184	0.01114361313099149	0.006238375092472316	0.01063967125418277	2	9	9
ENSG00000272483	AC022001.3	1.8856068812724134	NA	0.05934794941786454	0.013050987982400685	0.067036943031077	1.0054525974214353e-11	3.7954009670218344e-11	4	18	18
ENSG00000099849	RASSF7	1.884848911536204	NA	0.05945023922763974	0.0027373917769710513	0.026123720779109256	2.628165351610292e-05	6.002185059896777e-05	5	20	20
ENSG00000124299	PEPD	1.8836071002303414	NA	0.059618140735617935	0.001311889578597615	0.04966767747706381	5.4972546672185085e-09	1.7240887896422435e-08	7	24	24
ENSG00000139160	ETFBKMT	1.882361374505878	NA	0.05978696655740826	0.0025866693235218467	0.044893177133908405	3.074751738655094e-08	9.103749579799068e-08	4	15	15
ENSG00000141560	FN3KRP	-1.88230863621083	NA	0.05979412260606002	0.06333349641111284	0.4537871352401733	8.690990908904303e-90	5.322921539171424e-88	2	5	5
ENSG00000099365	STX1B	1.882002900578385	NA	0.059835621811095675	0.05954107341255964	0.02327986124109684	7.33244520475174e-05	0.00015969532996734518	6	17	17
ENSG00000107959	PITRM1	1.8818674524456898	NA	0.05985401457695523	0.011239878685054971	0.2549166090546277	1.261091278253001e-44	1.937854330713326e-43	11	30	30
ENSG00000085719	CPNE3	1.8816975533897897	NA	0.05987709213029318	0.03028078108452167	0.03725599249709137	4.797595089649146e-07	1.2831247378726327e-06	9	38	38
ENSG00000178038	ALS2CL	1.8814111217646434	NA	0.05991601512289235	0.008511983963633934	0.014037970056989795	0.0021268023730188043	0.0038619794467280254	2	6	6
ENSG00000117448	AKR1A1	-1.880793571472168	NA	0.060000004991432904	0.0006388597872571087	0.03273789879565764	2.4334246389831436e-06	6.125172337284886e-06	1	6	6
ENSG00000127666	TICAM1	1.8807935714721677	NA	0.06000000499143295	0.0001024914285107032	0.0441284436731848	4.0496619814227166e-08	1.1873423374836411e-07	1	15	15
ENSG00000272092	AC087623.2	1.8801905200916285	NA	0.06008211713520772	0.0013503369366992546	0.032658831315634386	2.5035710159065697e-06	6.296192895113912e-06	7	14	14
ENSG00000204463	BAG6	1.879497513530998	NA	0.060176592716343846	0.0007069148858235461	0.03510641648468853	1.0388174327131958e-06	2.701650008128389e-06	2	8	8
ENSG00000109180	OCIAD1	-1.8787470208933774	NA	0.06027904409180212	0.060266271381128944	0.057231536866897414	3.562589662178294e-10	1.2199450901896077e-09	4	23	23
ENSG00000105698	USF2	1.8777571396483879	NA	0.06041439602425618	0.011834755381104074	0.03847204574082287	3.0987103831925314e-07	8.430871705754199e-07	9	37	37
ENSG00000129646	QRICH2	1.8776920065560525	NA	0.060423310858092244	0.03773507439316675	0.06749113998552868	8.517656772329414e-12	3.2323367114113103e-11	7	22	22
ENSG00000257497	AC121761.1	1.877590837520648	NA	0.06043716013094049	0.23246669848783164	0.2225758766122097	1.964224266543212e-38	2.440904488909387e-37	9	16	16
ENSG00000162739	SLAMF6	-1.8759796814689185	NA	0.060658069983183974	0.00026129507082738344	0.011069533764135405	0.006414101890979804	0.010916577345019121	3	17	17
ENSG00000214595	EML6	-1.8757749213314512	NA	0.0606861930482287	0.004402135346357146	0.04183307763007177	9.25181404514108e-08	2.632039798608567e-07	3	15	15
ENSG00000049239	H6PD	1.8756943663562808	NA	0.06069725994404897	2.1798011609321903e-05	0.17722329882181548	3.6842818956946975e-30	3.395042999960686e-29	3	27	27
ENSG00000234171	RNASEH1-AS1	1.8755312249617722	NA	0.06071967794491633	0.004004705236265949	0.18389938253266516	2.3804910087640915e-31	2.2882870128528813e-30	7	25	25
ENSG00000100284	TOM1	1.8749327018866064	NA	0.06080198248785041	0.09368045554783455	0.18736074876451875	5.703561775204334e-32	5.611611066149118e-31	6	18	18
ENSG00000181982	CCDC149	1.8747350007346386	NA	0.06082918921388589	0.016602969813289438	0.030039726492155538	6.419370129181782e-06	1.5540059054960246e-05	10	31	31
ENSG00000136197	C7orf25	1.8744074324008198	NA	0.06087428986672606	0.1296060984308737	0.48959607655577486	1.2220094300020787e-99	1.0026908954596004e-97	10	29	29
ENSG00000078177	N4BP2	1.874028498926695	NA	0.060926497192766355	0.0026778081599693076	0.06694367696021425	1.0402834149170385e-11	3.9217015349334564e-11	2	16	16
ENSG00000174564	IL20RB	1.8734954595565798	NA	0.0609999991464229	0.0086193121609043	0.031695028847522407	3.5401044235789816e-06	8.780626375463691e-06	1	2	2
ENSG00000126264	HCST	-1.8733561573123743	NA	0.061019219936520236	0.0003387741004987656	0.01541348404926476	0.0012817471861056007	0.0023996378269132037	2	11	11
ENSG00000076928	ARHGEF1	-1.872707821293257	NA	0.06110874274040023	0.006003990035880756	0.015205180571281108	0.0013836777077655688	0.002577804346602036	6	9	9
ENSG00000112167	SAYSD1	1.871327414114009	NA	0.06129971299059276	0.15009322736538971	0.20040796291935703	2.4771293310830325e-34	2.645099059697567e-33	4	15	15
ENSG00000106034	CPED1	-1.8710891209031257	NA	0.06133272925685259	0.00503011692111987	0.11467324154960544	1.9381585113402691e-19	1.1153516882877273e-18	5	33	33
ENSG00000108588	CCDC47	1.8709592404829396	NA	0.0613507307928809	0.008033732924825534	0.022400879486913477	0.00010074820650078107	0.00021607441136591978	5	13	13
ENSG00000158104	HPD	1.8704574605186053	NA	0.06142031902767968	0.009485716557952193	0.209641225164268	5.0066801149477394e-36	5.704953972839787e-35	3	9	9
ENSG00000176658	MYO1D	-1.87045645937342	NA	0.061420457934567525	0.002015387563047771	0.0907719966982111	1.5880440667243477e-15	7.477585859488148e-15	2	6	6
ENSG00000137494	ANKRD42	1.8686217665082454	NA	0.06167545527628309	0.01420395590062636	0.034693713692018006	1.2049020964525355e-06	3.1165710485768527e-06	8	25	25
ENSG00000215841	AP002761.1	1.8683790807204717	NA	0.0617092508314242	0.011324093129903198	0.010376852009596949	0.008322431572216817	0.013932192408428953	8	20	20
ENSG00000168961	LGALS9	-1.8683327188642669	NA	0.0617157087613404	0.019038634715884246	0.6206780971336234	9.576488589887368e-143	2.451152281014604e-140	6	20	20
ENSG00000256582	LINC02390	-1.868109611323779	NA	0.061746794134471567	0.022736036057002824	0.03286965000611448	2.320879020188049e-06	5.855635474062801e-06	5	5	5
ENSG00000158748	HTR6	-1.8680232500598248	NA	0.06175883025045146	0.002127488693562097	0.2010635089508554	1.8805206399654416e-34	2.0130492169018324e-33	3	18	18
ENSG00000113597	TRAPPC13	1.8673188223379493	NA	0.06185707844556387	0.00089299679210386	0.0182356106797982	0.00045670147502625233	0.0009034460255191142	2	9	9
ENSG00000048649	RSF1	-1.866344710417848	NA	0.06199315321750933	0.003358128955398227	0.019079759750216783	0.0003358916092801418	0.0006767953480842617	2	8	8
ENSG00000151240	DIP2C	1.8663187090755349	NA	0.06199678876525478	0.017616509305049516	0.0411874492137272	1.1670841511657254e-07	3.2961670138901556e-07	6	12	12
ENSG00000179820	MYADM	-1.8662956953048706	NA	0.06200000673331202	0.00033222972292712975	0.010927989984047126	0.006764010900665689	0.011462859417387224	1	12	12
ENSG00000102978	POLR2C	1.8662956953048704	NA	0.06200000673331202	0.001171534526272055	0.04646279702897185	1.746606478189838e-08	5.277053293600693e-08	1	2	2
ENSG00000274173	AL035661.1	1.8657675342854538	NA	0.062073896391935675	0.0794502981443253	0.444231559630142	2.8796107953336207e-87	1.5929821138443956e-85	10	30	30
ENSG00000110756	HPS5	-1.8657257584133633	NA	0.06207974393932422	0.01763465430818061	0.09078738588956418	1.5789621537197822e-15	7.436864041236073e-15	8	26	26
ENSG00000229832	AL360091.1	1.8653155376893278	NA	0.06213718850380275	0.0004844430573710725	0.03477850953154674	1.1687382863796824e-06	3.0262257093651177e-06	3	12	12
ENSG00000036054	TBC1D23	1.865105478562449	NA	0.062166620799947614	0.00033875345871440057	0.01243390933513329	0.0038533225512323186	0.006773332147507485	2	8	8
ENSG00000240403	KIR3DL2	-1.8649329957609677	NA	0.06219079673702598	0.034578114750614904	0.2400380412064325	9.587375193031101e-42	1.3323654553102944e-40	5	27	27
ENSG00000270972	AC136475.9	-1.8646896030351188	NA	0.062224924948452484	0.34398766375207296	0.4985710683248889	3.234536153650945e-102	2.8890135676541693e-100	8	54	54
ENSG00000075790	BCAP29	-1.864544380458597	NA	0.062245295248552206	0.001323903671556873	0.01774775773166555	0.0005455854849263394	0.0010676989023167631	3	8	8
ENSG00000144401	METTL21A	1.863598271303146	NA	0.06237814060714278	0.003928946123276967	0.017255126386817393	0.0006530461176808593	0.0012650048426645268	5	11	11
ENSG00000093010	COMT	-1.863197621507293	NA	0.06243446740635668	0.00047217661325978555	0.04074643023217079	1.36772175936056e-07	3.8375426131011526e-07	2	9	9
ENSG00000114861	FOXP1	-1.8627263115220356	NA	0.0625007820701583	0.0019297928408471595	0.011829015585822568	0.004827513264220113	0.008367396903993402	2	6	6
ENSG00000204209	DAXX	1.8622425112755234	NA	0.0625689147302101	0.036282392825171844	0.07646888991405668	3.169226248743642e-13	1.3030223193407988e-12	3	6	6
ENSG00000268362	AC092279.1	-1.8621005571057994	NA	0.06258891751483557	0.00347953553094593	0.4525906273778902	1.807342695289824e-89	1.0875129782991296e-87	2	14	14
ENSG00000122678	POLM	1.861267193144456	NA	0.0627064536439781	0.0007666032187995299	0.41510945584107406	7.626335067360532e-80	3.450765701059783e-78	5	31	31
ENSG00000109756	RAPGEF2	-1.8609709356881232	NA	0.06274828120310706	0.0023223337120304066	0.04742505337086493	1.234630459110984e-08	3.766710148246622e-08	2	13	13
ENSG00000125703	ATG4C	-1.8609658734806818	NA	0.0627489961189734	0.006884511621898979	0.02289207967680402	8.435434855862563e-05	0.00018253535942357993	4	10	10
ENSG00000112130	RNF8	-1.8606325915246384	NA	0.06279607905361227	0.034280333608436755	0.026319781660767837	2.4489026489707724e-05	5.608471090705098e-05	2	3	3
ENSG00000163798	SLC4A1AP	1.859617028124677	NA	0.06293972842513318	0.02283559556482458	0.0794579966714816	1.0535993954302858e-13	4.4579758283330795e-13	4	14	14
ENSG00000204387	SNHG32	-1.859573274193095	NA	0.06294592342849621	0.02481030463329493	0.18301087598543878	3.431939290849015e-31	3.271502329003322e-30	11	53	53
ENSG00000113734	BNIP1	1.8584823205363599	NA	0.06310055171738858	0.004435646126695106	0.11968993209654506	2.8446592700940965e-20	1.7068950952709468e-19	6	23	23
ENSG00000198482	ZNF808	-1.8580763257000117	NA	0.0631581762323431	0.0009886042968919161	0.020677672645654056	0.0001880307984471864	0.00039128020417070745	2	17	17
ENSG00000261087	AP003469.4	-1.857191499428906	NA	0.0632839139551742	0.010066069724438223	0.014781383800744913	0.001617050648785167	0.0029824480077454106	10	23	23
ENSG00000255046	AC069185.1	-1.856897237891525	NA	0.06332577562962478	0.0031240077272949606	0.11772075602822635	6.048644122380366e-20	3.584250105552899e-19	2	10	10
ENSG00000246089	AC016065.1	-1.8566463510834168	NA	0.06336148488034654	0.0030614337457861517	0.1135837746619182	2.936313035011114e-19	1.6757015719602526e-18	7	24	24
ENSG00000178773	CPNE7	1.8560958372057121	NA	0.0634398990011772	0.007361220785103975	0.01527385249546261	0.0013492002393945466	0.0025176751801280826	2	8	8
ENSG00000214941	ZSWIM7	-1.8559577402118839	NA	0.06345958184178811	0.00024357324703972496	0.0789560175004258	1.26789009370714e-13	5.334408051271772e-13	4	27	27
ENSG00000172301	COPRS	-1.8558921612127623	NA	0.06346893052448939	0.00021254978763440965	0.019781094541375013	0.00026032542153330316	0.0005326080474677424	3	26	26
ENSG00000149527	PLCH2	-1.8551811610525777	NA	0.06357036096044862	0.0018985727075165517	0.2867664613091975	5.475634122243337e-51	1.0357543408836134e-49	4	24	24
ENSG00000229833	PET100	-1.8550353049495003	NA	0.0635911851633604	0.026779823181671946	0.2650331884610832	1.2864149165193745e-46	2.0930483304924812e-45	5	24	24
ENSG00000136003	ISCU	1.8522337027685483	NA	0.06399227111479272	0.007931217860532875	0.06635372453301253	1.2902725035791266e-11	4.8428284447096613e-11	8	20	20
ENSG00000268204	AC008763.1	-1.852179884910584	NA	0.06399999624739973	2.000731724973696e-05	0.27828480486360874	2.8818607589620604e-49	5.153392091286796e-48	1	13	13
ENSG00000171310	CHST11	1.8521798849105837	NA	0.06399999624739976	0.0005415934141272039	0.04143657046261846	1.0670404142907647e-07	3.020580400243038e-07	1	6	6
ENSG00000183977	PP2D1	-1.8521798849105833	NA	0.06399999624739981	3.77121450890188e-05	0.02082776922448532	0.00017807253078396874	0.00037145916925122	1	4	4
ENSG00000159377	PSMB4	1.852179884910583	NA	0.06399999624739987	2.2300971412465617e-05	0.01831776001857396	0.00044323730320093904	0.0008783310044595451	1	7	7
ENSG00000181135	ZNF707	1.851817801734155	NA	0.06405199047773677	0.001702790563836677	0.051164579547658774	3.201657259840378e-09	1.021112522763672e-08	2	13	13
ENSG00000273002	AL355388.2	1.8517139331053285	NA	0.06406691218701156	0.0014778272491155417	0.09526618381639328	2.96430287661458e-16	1.448285755870753e-15	2	7	7
ENSG00000089220	PEBP1	1.851236275133829	NA	0.06413556922009814	0.025234819889857756	0.03394837297990991	1.57500324195991e-06	4.031303074085149e-06	3	13	13
ENSG00000143674	MAP3K21	-1.8512085089478356	NA	0.06413956211067608	0.014399740257565772	0.033904042619725336	1.6002964595373818e-06	4.090547620302066e-06	3	19	19
ENSG00000125734	GPR108	-1.8506963080364653	NA	0.06421325550881646	0.03683256479517871	0.14633360522935684	8.979837961891924e-25	6.637725914158819e-24	9	39	39
ENSG00000162341	TPCN2	1.8502024870708411	NA	0.06428437064637041	0.04317520420914337	0.11619730137060937	1.0831067119955056e-19	6.328516866783961e-19	4	23	23
ENSG00000149922	TBX6	-1.849709661080347	NA	0.06435540730660708	0.07402768734622905	0.22211253852915092	2.3991812210539876e-38	2.9749500187892143e-37	2	10	10
ENSG00000177842	ZNF620	1.8492595303916786	NA	0.06442034641213276	0.004051752476442503	0.012166743289368322	0.004256264053858497	0.007438918901306498	2	4	4
ENSG00000116288	PARK7	-1.8488304253779557	NA	0.06448230254975656	0.021267495737795458	0.124397895984065	4.655903486464616e-21	2.904477587827636e-20	4	11	11
ENSG00000243927	MRPS6	-1.8475279720110047	NA	0.06467065795152148	0.0024765257633858825	0.05165327195868534	2.683416076993194e-09	8.615971223433118e-09	5	19	19
ENSG00000221025	MIR1250	-1.8464944560097953	NA	0.06482044362126095	0.0013285809184590655	0.03352213866823235	1.835726445363422e-06	4.672832538449951e-06	4	13	13
ENSG00000197948	FCHSD1	1.8464561051475727	NA	0.0648260072479463	0.023948989696826014	0.03271680796903605	2.451941222378202e-06	6.170874673108862e-06	6	17	17
ENSG00000139112	GABARAPL1	1.8463992571415035	NA	0.06483425501252003	0.007577839684489809	0.036112665112457136	7.235789217645926e-07	1.9055059780929054e-06	7	21	21
ENSG00000226380	AC016831.1	-1.8452581167221067	NA	0.0650000000048555	0.0001103443772069942	0.019941808871217333	0.0002455692029874513	0.000503920816325452	1	7	7
ENSG00000110665	C11orf21	-1.8445927616784517	NA	0.06509680073644578	0.12659664013518232	0.34829079752717595	4.085082201479004e-64	1.1354145003754203e-62	12	43	43
ENSG00000142675	CNKSR1	1.8442656364041616	NA	0.06514443690528514	0.007799843792292688	0.02071798443139773	0.00018530259812488914	0.0003858839411346356	2	4	4
ENSG00000156958	GALK2	-1.84392688189016	NA	0.06519379682977959	0.013771201173536814	0.12117335339422786	1.6098277340314746e-20	9.761999933134992e-20	4	12	12
ENSG00000149262	INTS4	1.84291705597789	NA	0.06534112163407986	0.006947609614982952	0.15401140449920592	4.284183486645191e-26	3.347128137242751e-25	6	19	19
ENSG00000095485	CWF19L1	-1.8406500768922807	NA	0.06567285423705986	0.006459033186429678	0.19477566151801137	2.6195371776210853e-33	2.7143470126298486e-32	6	15	15
ENSG00000157152	SYN2	1.8404287445869751	NA	0.06570531659520201	0.01503240731128321	0.02514410941579801	3.74126033826482e-05	8.424221840979964e-05	9	30	30
ENSG00000263004	AC007114.1	1.8401644847946972	NA	0.06574409236338691	0.05091042372684441	0.0800522545838992	8.461416403934954e-14	3.601509801714582e-13	6	25	25
ENSG00000028839	TBPL1	1.8398429023832963	NA	0.06579130472261255	0.0016434574409262984	0.014173805840728517	0.0020228156587259296	0.0036899548698533097	6	32	32
ENSG00000185633	NDUFA4L2	1.8384236097335815	NA	0.06600000876286381	0.0026505848820973896	0.016968994837946005	0.0007250054325703494	0.0013977648300336056	1	1	1
ENSG00000177700	POLR2L	1.8382340439826224	NA	0.0660279252694611	0.01927585761779565	0.12132834659629549	1.5167839620845194e-20	9.214073030742977e-20	4	11	11
ENSG00000198624	CCDC69	-1.8380385585610073	NA	0.06605672372985069	0.03618242194005822	0.13289685086990996	1.734345806186615e-22	1.1572877910620335e-21	11	34	34
ENSG00000221890	NPTXR	1.8374185363052513	NA	0.06614813245656559	0.004285740413594974	0.21289918534295105	1.2504859460192854e-36	1.452885060181892e-35	2	8	8
ENSG00000118804	STBD1	-1.837012630893784	NA	0.06620803076525347	0.00021278704321071458	0.06966441124902642	3.848205241267101e-12	1.488337205288442e-11	2	10	10
ENSG00000124731	TREM1	1.8367062574904933	NA	0.0662532710062363	0.10894047123669376	0.2739921717955876	2.104818403841249e-48	3.675715968174499e-47	4	19	19
ENSG00000159588	CCDC17	1.835994187806704	NA	0.06635851626292698	0.0017634096951408278	0.023707729939898947	6.28245897680739e-05	0.00013775462088386385	2	14	14
ENSG00000101605	MYOM1	-1.835793363653782	NA	0.066388223341034	0.0353444255837015	0.25958008769734986	1.5349912702718868e-45	2.42167114019251e-44	9	77	77
ENSG00000174903	RAB1B	-1.8355054118331156	NA	0.06643083796563991	0.001975881002539691	0.02561461344558018	3.1574933536196235e-05	7.158626853678335e-05	2	2	2
ENSG00000185899	TAS2R60	-1.8343794362920018	NA	0.06659768993513644	0.0005626103272780571	0.310459262710805	6.6217878055637305e-56	1.4690431963468618e-54	2	10	10
ENSG00000204315	FKBPL	1.833954454133579	NA	0.06666075529593317	0.0027358453541753034	0.07212275825077241	1.56391883266589e-12	6.199640328568504e-12	5	17	17
ENSG00000169131	ZNF354A	-1.8333534622504022	NA	0.06675002361833653	0.038279348522337414	0.3906810815753402	6.77002427974036e-74	2.5572499201160227e-72	6	31	31
ENSG00000135596	MICAL1	1.8327694646195118	NA	0.0668368619768714	0.0038150979085891626	0.03656666686221651	6.146431071355106e-07	1.6307157293811628e-06	6	16	16
ENSG00000186575	NF2	1.8318855363303124	NA	0.06696847587578193	0.003274938219633908	0.010146114722120287	0.009079460861401902	0.01510806077160695	3	7	7
ENSG00000243926	TIPARP-AS1	1.8316739797592163	NA	0.0670000075492985	0.0009533948785305262	0.015480957681143593	0.0012503822841237859	0.0023450137566096677	1	3	3
ENSG00000163507	CIP2A	1.831673979759216	NA	0.06700000754929855	4.0606543809113555e-05	0.12357890593241215	6.3828982663101e-21	3.9502101179701156e-20	1	9	9
ENSG00000105376	ICAM5	1.831673979759216	NA	0.06700000754929855	0.0010264406026846572	0.025557044927088764	3.223706587866071e-05	7.30102275162642e-05	1	10	10
ENSG00000154803	FLCN	-1.8315442449870993	NA	0.06701935005090774	0.026028398299359566	0.11024217186508686	1.046934115929837e-18	5.815961501159954e-18	11	38	38
ENSG00000185963	BICD2	1.828993690146416	NA	0.06740055350641413	0.009711560007796986	0.11347252687502755	3.0634686500850006e-19	1.746523400276186e-18	4	10	10
ENSG00000164654	MIOS	1.828558573366464	NA	0.06746576345549317	0.012704857806334926	0.01829136904914596	0.00044751862708077304	0.0008863029144021454	7	21	21
ENSG00000047188	YTHDC2	1.8264112326709123	NA	0.06778834115349462	0.006085839871173153	0.20781022324595638	1.0891380293983217e-35	1.2279834363018948e-34	3	12	12
ENSG00000234211	AL451067.1	-1.8258156801392558	NA	0.06787803059949646	0.002088157260592325	0.0999689721719811	5.0792934803662865e-17	2.595494752526861e-16	3	19	19
ENSG00000197355	UAP1L1	1.8257386041383694	NA	0.06788964527608007	0.06483601927587035	0.515490365979901	3.339482489581928e-107	3.3687520714023813e-105	8	23	23
ENSG00000142512	SIGLEC10	-1.82500684261322	NA	0.06799999676058746	6.563715253557178e-10	0.10869280412376282	1.8848745889380516e-18	1.036348647826183e-17	1	9	9
ENSG00000169247	SH3TC2	-1.824854308785747	NA	0.06802301781571496	0.008634360637517116	0.011374545640120411	0.005721377610697586	0.009806687121024778	4	6	6
ENSG00000099800	TIMM13	1.823946846708725	NA	0.06816010838129724	0.005859180823840004	0.05572152754472213	6.158028430197511e-10	2.0718860025398688e-09	2	17	17
ENSG00000131351	HAUS8	1.8224937238340364	NA	0.06838010517534128	0.000548392400851362	0.10638870968269114	4.5113399984881355e-18	2.432860680316762e-17	2	13	13
ENSG00000049247	UTS2	1.8212632864209812	NA	0.06856684440604849	0.05087899801280598	0.3470825730487867	7.59662926134272e-64	2.0877338974802293e-62	15	66	66
ENSG00000196417	ZNF765	-1.820921608283273	NA	0.06861877400753846	0.00036933922483053217	0.14282953801732173	3.569580403582688e-24	2.5763777079562083e-23	6	29	29
ENSG00000125651	GTF2F1	-1.8202860397831562	NA	0.06871545621791816	0.0006045076427770367	0.06985180466887765	3.5931643609673503e-12	1.3918946380444791e-11	3	34	34
ENSG00000185043	CIB1	-1.8200015566018428	NA	0.06875876784259545	0.005323723626885316	0.4775351700233551	3.021611717360212e-96	2.214428176966251e-94	4	25	25
ENSG00000142583	SLC2A5	-1.8198132017654538	NA	0.06878745658593938	0.004662691240864411	0.08122944002631587	5.4783273431229935e-14	2.354582346045519e-13	2	13	13
ENSG00000142599	RERE	1.8189939383940013	NA	0.06891235486588422	0.014987958960701049	0.26587395071668235	8.763378437972016e-47	1.442256975362592e-45	6	18	18
ENSG00000119321	FKBP15	-1.8189593792003607	NA	0.06891762757458962	0.07157967312989086	0.16477188230038015	5.762716607354815e-28	4.875423142551935e-27	6	13	13
ENSG00000137266	SLC22A23	-1.8187944180984645	NA	0.06894280031712702	0.02168973940528602	0.04459406129598301	3.424504717598756e-08	1.0104410082949253e-07	16	42	42
ENSG00000105281	SLC1A5	-1.8184198141098022	NA	0.06899999221125058	0.0063503771696578415	0.03956314049677157	2.0932016119623368e-07	5.780404902341726e-07	1	2	2
ENSG00000163818	LZTFL1	1.8184198141098025	NA	0.06899999221125058	0.000880234597508946	0.019135422469547258	0.0003291614993645791	0.0006644056676792805	1	7	7
ENSG00000142185	TRPM2	1.8183869396595733	NA	0.06900501311021483	0.007402268676420753	0.24219500852215947	3.6939734423345547e-42	5.192454964147154e-41	7	49	49
ENSG00000037280	FLT4	1.818262899428176	NA	0.06902396041800002	0.00035032909030214654	0.18358735123123032	2.706945966047054e-31	2.591927212269175e-30	3	17	17
ENSG00000174405	LIG4	-1.8170122982824188	NA	0.06921523025848035	0.0072207668404126795	0.025129641014961214	3.760832296686035e-05	8.466068923059703e-05	4	11	11
ENSG00000113240	CLK4	-1.8168906842381958	NA	0.06923385339573507	0.009643881402370068	0.324337664159161	7.282387724814999e-59	1.7466526866133205e-57	5	23	23
ENSG00000101400	SNTA1	1.816763739414663	NA	0.06925329724178945	0.01061704187749932	0.05721014573045309	3.590330189099526e-10	1.2291988902548966e-09	3	16	16
ENSG00000107614	TRDMT1	1.8166085609899207	NA	0.06927707165548881	0.020102996276009255	0.05527830292195423	7.23039630217162e-10	2.415155165289075e-09	3	9	9
ENSG00000179869	ABCA13	1.8165977479896125	NA	0.06927872853211475	0.0003789332171319692	0.020697842917925667	0.0001866607184474153	0.00038857060702290907	3	9	9
ENSG00000139197	PEX5	-1.8159060870667318	NA	0.06938477941635245	0.02252110139635973	0.16905412228985528	1.022211925361655e-28	8.861958074367012e-28	6	17	17
ENSG00000175591	P2RY2	-1.8150395514175077	NA	0.06951783157084881	0.003359641812175068	0.06020366910117226	1.211321708172235e-10	4.274270776429148e-10	3	12	12
ENSG00000124383	MPHOSPH10	1.8139754167651914	NA	0.06968151058275274	9.044779571220851e-05	0.013299912842582416	0.002794105003972828	0.004994903232891695	2	10	10
ENSG00000080573	COL5A3	-1.811910629272461	NA	0.07000000675033413	4.372129435449274e-05	0.4720508048823297	9.941343541857499e-95	6.902190299567378e-93	1	19	19
ENSG00000268081	AC123912.1	1.811910629272461	NA	0.07000000675033413	0.004380657964779905	0.2112972058249902	2.4752799397795976e-36	2.845078799415571e-35	1	21	21
ENSG00000277938	AL035252.3	1.8117136289690632	NA	0.07003045663858597	0.018818173024897123	0.049055389223748226	6.856819440955918e-09	2.1356265272966407e-08	7	26	26
ENSG00000277566	AC089999.2	-1.8116945494820977	NA	0.0700334062887386	6.07614128772015e-05	0.022959151462314663	8.233400183766961e-05	0.00017841114449256967	2	9	9
ENSG00000149218	ENDOD1	1.8110249181434783	NA	0.07013699454505842	0.05313382324406195	0.08398007909204856	1.9803401086242693e-14	8.741532180900282e-14	6	9	9
ENSG00000167397	VKORC1	1.8108074597222037	NA	0.07017066119043783	0.0367953546837107	0.049031402714071415	6.91643046722363e-09	2.1534107858100588e-08	7	12	12
ENSG00000204628	RACK1	1.8107824504195063	NA	0.07017453395003186	0.05473279656221049	0.0758030827662459	4.048750190592873e-13	1.6562981158987876e-12	11	46	46
ENSG00000111886	GABRR2	-1.8091791976838776	NA	0.07042316831505618	0.0033391986747336364	0.07450531701264067	6.523454957577743e-13	2.6403287483479046e-12	6	17	17
ENSG00000196678	ERI2	1.8091789605038955	NA	0.07042320515060756	0.011586866323694996	0.022157439793497043	0.00011002231736701496	0.0002349947341545572	2	3	3
ENSG00000116171	SCP2	-1.8091238231706117	NA	0.07043176875615365	0.005728357813892972	0.14670237989162144	7.763493322153524e-25	5.748538297997011e-24	2	6	6
ENSG00000204138	PHACTR4	-1.8065199516647383	NA	0.07083716053594856	0.02286817971219574	0.1855318478892284	1.2143146622075345e-31	1.1771781878008484e-30	3	31	31
ENSG00000184939	ZFP90	1.8063090660145655	NA	0.0708700765078118	0.036991962053959916	0.5475832622725243	3.711453442342653e-117	4.785542487423621e-115	3	7	7
ENSG00000152503	TRIM36	-1.80620168167497	NA	0.07088684235259415	0.003984415244630555	0.031170057953649508	4.275421664058666e-06	1.0523784429014218e-05	3	9	9
ENSG00000108344	PSMD3	1.805798849890255	NA	0.07094976519485584	0.00019473135078784356	0.02010334239389069	0.00023158449659422086	0.00047676380937506524	2	7	7
ENSG00000140299	BNIP2	1.805477499961853	NA	0.07099999329815444	0.00014313993827851432	0.030591202758448406	5.264613452679948e-06	1.2849822957587307e-05	1	3	3
ENSG00000236279	CLEC2L	1.8054774999618532	NA	0.07099999329815444	0.00039942510342106	0.09361787704018008	5.490730863688708e-16	2.641249469323917e-15	1	9	9
ENSG00000113231	PDE8B	1.8052116622898615	NA	0.07104156667540819	0.020711697832691427	0.1797940594801992	1.286308766732899e-30	1.2067236893163283e-29	6	24	24
ENSG00000204366	ZBTB12	1.8046285710175658	NA	0.07113282407640052	0.004697090169824974	0.30541711430410917	7.608917147889543e-55	1.6249728539123011e-53	12	55	55
ENSG00000232912	RERE-AS1	1.804318576846409	NA	0.0711813791995078	0.005610704138923181	0.03837434208742347	3.209484229995646e-07	8.721192372079755e-07	3	12	12
ENSG00000254815	AP006284.1	-1.8035044491113292	NA	0.07130902734463704	0.0030531310380027786	0.048397360021427346	8.694335882996197e-09	2.684536659299636e-08	4	23	23
ENSG00000171298	GAA	-1.8030278570775997	NA	0.0713838398540359	0.016127208652573447	0.43702618452390707	2.1446771364955142e-85	1.1422070873838999e-83	5	34	34
ENSG00000122547	EEPD1	1.8029211184083966	NA	0.07140060385269163	0.012589371972490567	0.06610986251505463	1.4103616140835151e-11	5.277392825642199e-11	7	40	40
ENSG00000169397	RNASE3	1.8025181728543191	NA	0.07146391814265432	0.001989442934713125	0.12520760313289703	3.407431228339088e-21	2.140440957318206e-20	2	13	13
ENSG00000107611	CUBN	1.8016531511248635	NA	0.07159999324796382	0.16147827927794878	0.20452824821230595	4.367144223506061e-35	4.813120584119887e-34	7	18	18
ENSG00000170619	COMMD5	-1.8015626585791924	NA	0.07161424073589642	0.005592002037886424	0.07676195787984154	2.845210482212561e-13	1.1737434341944483e-12	4	9	9
ENSG00000273344	PAXIP1-AS1	1.80115717668062	NA	0.07167810986417435	0.008373507496833198	0.030311119355794034	5.822456826690418e-06	1.4146969696927456e-05	5	19	19
ENSG00000260273	AL359711.2	1.8010273666076673	NA	0.07169856664418373	0.0006636173170461436	0.05514166582836993	7.597165545527987e-10	2.532733124810642e-09	3	10	10
ENSG00000266970	AC061992.2	1.8005297711252335	NA	0.07177702707299562	0.0003897001465946257	0.0712002731028672	2.1930207384871333e-12	8.598105314201154e-12	2	15	15
ENSG00000161647	MPP3	1.7991181612014773	NA	0.07199999140235114	0.0005109985643103774	0.019075386523559962	0.000336426197423807	0.0006777928641471881	1	8	8
ENSG00000267009	AC007780.1	1.7991181612014773	NA	0.07199999140235114	0.003895837429954485	0.047974824719044025	1.0125824824544592e-08	3.108068192520408e-08	1	2	2
ENSG00000064726	BTBD1	-1.799118161201477	NA	0.07199999140235121	0.004070768729677171	0.023769835519275553	6.143131536058152e-05	0.00013483753066921957	1	5	5
ENSG00000203279	AL590705.1	1.799118161201477	NA	0.07199999140235121	3.1470035148071304e-05	0.06734118536987287	8.997205821950311e-12	3.409791881560793e-11	1	6	6
ENSG00000072958	AP1M1	1.797980913770627	NA	0.07218003240829549	0.0008838286689880506	0.14440299230492104	1.922089335622209e-24	1.4056251606219728e-23	2	13	13
ENSG00000272273	IER3-AS1	1.7978911176971513	NA	0.07219426398117884	0.00344875980950879	0.028204140834499503	1.2424700944098654e-05	2.9328450996606716e-05	7	14	14
ENSG00000186193	SAPCD2	1.7974673876010723	NA	0.07226145099640345	0.03272300154545242	0.3869472063477155	5.2339911037153097e-73	1.9138105210578643e-71	8	30	30
ENSG00000127191	TRAF2	1.7954623152303057	NA	0.07258007173030044	0.003333577572081755	0.04039401162860816	1.5525527013350584e-07	4.3362746376538946e-07	2	4	4
ENSG00000125247	TMTC4	-1.795317424463624	NA	0.07260314042249996	0.0015873379045479113	0.3651273142298672	6.373616619086207e-68	2.0055257137744837e-66	3	20	20
ENSG00000164237	CMBL	1.7952306257031307	NA	0.07261696290698823	0.029380516388343107	0.2825580406416063	3.935382396114147e-50	7.248965919544737e-49	6	20	20
ENSG00000147889	CDKN2A	-1.795105187107707	NA	0.07263694249398274	0.016203083872943187	0.02098107328341421	0.00016844794998993975	0.0003523681256864451	4	7	7
ENSG00000149313	AASDHPPT	-1.7947614901483078	NA	0.0726917088547238	0.002559662108038653	0.01444580507646939	0.0018297785953758573	0.0033538769914600876	2	10	10
ENSG00000234616	JRK	-1.7941453281259359	NA	0.07278997574193305	0.005938945019305308	0.15177383360055294	1.0426460229391382e-25	8.028889379157288e-25	4	15	15
ENSG00000132196	HSD17B7	1.7930708780200064	NA	0.07296159150129523	0.01381387434189216	0.0494553406983994	5.935171805969008e-09	1.8570016657646874e-08	4	16	16
ENSG00000112159	MDN1	1.7928307056427002	NA	0.07299999809999697	0.002204216972296068	0.023765688636310123	6.152337320041213e-05	0.00013502230957433678	1	5	5
ENSG00000169047	IRS1	1.7928307056427002	NA	0.07299999809999697	0.0020710882233022127	0.03985694098743047	1.8833390739473708e-07	5.216827940417294e-07	1	4	4
ENSG00000136856	SLC2A8	-1.7924741402088906	NA	0.07305704792862602	0.04409107399624744	0.1107022228509067	8.790591952653518e-19	4.902434516944884e-18	7	19	19
ENSG00000168374	ARF4	-1.7924051812076465	NA	0.07306808545353058	0.0014705626365853631	0.05018667681018116	4.557936687079828e-09	1.4381611084955285e-08	3	9	9
ENSG00000180398	MCFD2	1.792361391770627	NA	0.07307509506552383	0.0002844700614883998	0.13742468248718823	2.9688354594838095e-23	2.0537539045860366e-22	2	7	7
ENSG00000231439	WASIR2	1.792155556729787	NA	0.07310805156543468	8.166486004304845e-05	0.08611567662726899	8.972050802716867e-15	4.051124255286771e-14	2	11	11
ENSG00000183773	AIFM3	-1.7919901823436608	NA	0.0731345386694981	0.12705302265238969	0.3522925560784648	5.191615809150105e-65	1.4838503251852527e-63	4	14	14
ENSG00000152527	PLEKHH2	1.7919798165551908	NA	0.0731361991621584	0.009331798513032117	0.05355502799577399	1.3491402819137017e-09	4.427173114148119e-09	2	6	6
ENSG00000103168	TAF1C	-1.7919073511000272	NA	0.07314780824403092	0.012025996403991069	0.11306557855322844	3.5772071086882834e-19	2.031981606720615e-18	6	17	17
ENSG00000206249	AL359555.1	1.7891048753403935	NA	0.07359792715922701	0.00140085432040871	0.023006254838004808	8.094423290839479e-05	0.0001756437618810657	2	11	11
ENSG00000124151	NCOA3	-1.7889171208294385	NA	0.07362816408217292	0.006972942270634924	0.26562769380231066	9.806629666022218e-47	1.610861035848803e-45	2	13	13
ENSG00000274180	NATD1	-1.7882563190444036	NA	0.07373466369860057	0.0038621155604338336	0.08652545812560207	7.706154603420285e-15	3.495182366941404e-14	7	22	22
ENSG00000129484	PARP2	1.788129963259338	NA	0.07375504245311112	0.004215248123110273	0.05884328153025937	1.9852630205017596e-10	6.905735403364032e-10	5	13	13
ENSG00000116922	C1orf109	1.7880589849215631	NA	0.07376649191179548	0.011369057316077168	0.13252126816004445	2.007027108346144e-22	1.3350856431740894e-21	2	7	7
ENSG00000070476	ZXDC	1.7876161634493062	NA	0.07383795590713056	0.020212626040630816	0.1717967547440207	3.3615920331024766e-29	2.9684830986444063e-28	12	43	43
ENSG00000185885	IFITM1	-1.7869465915111626	NA	0.07394612113406915	0.05755336163390762	0.1636273470734686	9.135874039441482e-28	7.672434079450636e-27	9	55	55
ENSG00000115970	THADA	1.7868955849962236	NA	0.07395436622948269	0.0017222596633784722	0.031161842121227905	4.288068894943178e-06	1.0551885992162512e-05	10	43	43
ENSG00000100242	SUN2	-1.7868427187376117	NA	0.07396291274165452	0.0009665146656384305	0.02905126709687215	9.160170516431135e-06	2.1878518688896592e-05	2	6	6
ENSG00000076650	GPATCH1	-1.7868090590849517	NA	0.07396835467906152	0.013183987495510387	0.09940459689165293	6.279538103966705e-17	3.188859903610454e-16	11	40	40
ENSG00000145555	MYO10	-1.7863947137509804	NA	0.0740353709392221	0.05262413501566587	0.06837690662253557	6.162446615106552e-12	2.3552439715280202e-11	14	32	32
ENSG00000261801	LOXL1-AS1	-1.786137295973445	NA	0.07407703070826295	0.0141491707502904	0.11319113504358068	3.410149473926735e-19	1.9390137045215376e-18	6	37	37
ENSG00000181800	CELF2-AS1	-1.7853819372103912	NA	0.07419938646186033	0.0005826305511941366	0.02039106271282196	0.00020862709485041102	0.0004318341641025587	3	4	4
ENSG00000104964	TLE5	-1.7849064406828485	NA	0.07427649379279441	0.0002537519606484532	0.06715909971185403	9.615867386265476e-12	3.63541688287184e-11	4	40	40
ENSG00000134061	CD180	-1.7847002669502554	NA	0.07430994762418333	0.01700063890626823	0.12188890759597053	1.2228610507639427e-20	7.476236777023477e-20	5	23	23
ENSG00000070061	ELP1	1.7845939914329858	NA	0.07432719674029095	0.00939627765869062	0.07325001493851713	1.0342914572091075e-12	4.14320583968208e-12	4	13	13
ENSG00000225528	Z82206.1	1.783770180221884	NA	0.07446101695827911	0.000346561069621943	0.10044965484962053	4.2393615667967866e-17	2.1760195004189793e-16	4	10	10
ENSG00000187535	IFT140	-1.781602410130632	NA	0.07481409113625447	0.010350800704646303	0.09337010104818888	6.023324809077726e-16	2.8901510114961927e-15	2	16	16
ENSG00000259956	RBM15B	1.780464291572571	NA	0.07500000819554976	4.2828655923674e-06	0.03888775519608866	2.66854231013515e-07	7.308021730518635e-07	1	7	7
ENSG00000078246	TULP3	1.780464291572571	NA	0.07500000819554976	0.0008448664726270973	0.0274196368282818	1.647901354730874e-05	3.840176699589585e-05	1	8	8
ENSG00000124466	LYPD3	-1.7804642915725706	NA	0.07500000819554989	2.0293526528443464e-06	0.029921642007955173	6.697859033696531e-06	1.6198220923545594e-05	1	9	9
ENSG00000121057	AKAP1	-1.7804642915725706	NA	0.07500000819554989	0.0026465515993665018	0.013255392674315471	0.0028405629622138403	0.005072369615001436	1	4	4
ENSG00000113790	EHHADH	-1.7801414224618717	NA	0.07505281903892008	0.0052028646965433505	0.0361852387633583	7.049501656085716e-07	1.8593033512798208e-06	6	18	18
ENSG00000244041	LINC01011	-1.7792911711902537	NA	0.07519203767008434	0.00941265839256567	0.13691628400812775	3.6211246900578615e-23	2.492921208743568e-22	4	9	9
ENSG00000186469	GNG2	-1.7790994211774491	NA	0.07522346359563462	0.023974766597503458	0.028853356910462247	9.836191869047916e-06	2.3431150765703944e-05	7	23	23
ENSG00000156711	MAPK13	1.7773684738487314	NA	0.07550763427965512	0.021605940163978692	0.03182860397584189	3.374136196965221e-06	8.381092358307732e-06	6	14	14
ENSG00000255328	AC136475.5	-1.77733765774595	NA	0.07551270130565717	0.2801014809142226	0.5195827025192843	1.9569919001751583e-108	2.0845002544163845e-106	5	27	27
ENSG00000177556	ATOX1	-1.7772719958113925	NA	0.0755234988831095	0.011778701482387006	0.03566796660173941	8.489741788418256e-07	2.2237754991535768e-06	2	8	8
ENSG00000122483	CCDC18	-1.7760714758526948	NA	0.0757211369848408	0.0015474501075970967	0.02706305417119081	1.873679103552393e-05	4.345060574282622e-05	4	16	16
ENSG00000169313	P2RY12	1.7755119178308783	NA	0.07581339948949276	0.015185178609804808	0.034853544128462234	1.1376436992983366e-06	2.9483832249156982e-06	6	15	15
ENSG00000160972	PPP1R16A	1.7750964466674397	NA	0.07588196361203349	0.004236121220411594	0.3144760009792948	9.348960993733925e-57	2.1235143322058686e-55	6	29	29
ENSG00000150540	HNMT	-1.7748283654370394	NA	0.07592623120685198	0.0001542460991350036	0.022978242478036322	8.176786586311479e-05	0.00017736366451891672	2	8	8
ENSG00000178980	SELENOW	1.7743818759918215	NA	0.07600000567849599	0.0006166166786066782	0.07126108648237117	2.1447006185890763e-12	8.41442940017938e-12	1	14	14
ENSG00000117461	PIK3R3	1.7743818759918213	NA	0.07600000567849603	0.00038884280495942586	0.03617315486770801	7.080183407549426e-07	1.8665344389863968e-06	1	7	7
ENSG00000163898	LIPH	1.7743818759918213	NA	0.07600000567849603	1.3334435841679177e-05	0.04678734028273395	1.5537799376646705e-08	4.7127294218272784e-08	1	10	10
ENSG00000105289	TJP3	-1.774381875991821	NA	0.07600000567849612	0.008889361344954941	0.1275835346063415	1.3612381035261722e-21	8.723420118598777e-21	1	33	33
ENSG00000250742	LINC02381	-1.774187209857659	NA	0.07603218911061942	0.018068203503245645	0.0815242851271766	4.912817786965117e-14	2.1168319655443413e-13	3	7	7
ENSG00000100038	TOP3B	-1.7732124964960145	NA	0.07619350211229677	0.01826960289216603	0.019392278127740446	0.0002998194019963892	0.0006086898218108297	3	12	12
ENSG00000011638	TMEM159	-1.7730835371818698	NA	0.0762148655013365	0.008101399013632816	0.04844083973843864	8.559022075706746e-09	2.6465681495906054e-08	4	17	17
ENSG00000186638	KIF24	-1.77159875182759	NA	0.07646118704635628	0.00826752533220055	0.015860194291225097	0.0010879620146290597	0.002055012731454317	2	9	9
ENSG00000135046	ANXA1	1.7713895452058095	NA	0.07649594593323039	0.00865637557740002	0.156798184340382	1.4106917665247593e-26	1.1225964317463154e-25	4	11	11
ENSG00000111666	CHPT1	-1.7704694666156633	NA	0.07664896647246075	0.01823849294208157	0.17602377244492623	6.013457937677586e-30	5.479531890182408e-29	12	32	32
ENSG00000204010	IFIT1B	1.7701917035695154	NA	0.07669521094121044	0.006252242083435785	0.0330603188189261	2.167160346899086e-06	5.4807008979460884e-06	4	8	8
ENSG00000111300	NAA25	-1.7698454372123498	NA	0.0767528923020458	0.0018261152943031766	0.020043138323155598	0.0002367005641790138	0.0004865952979028899	2	10	10
ENSG00000175115	PACS1	-1.7696935334800783	NA	0.07677820771995518	0.025618834839572252	0.10625194641767664	4.750898155341e-18	2.5588301653876508e-17	5	26	26
ENSG00000125637	PSD4	-1.7684554279073057	NA	0.07698479732700839	0.0017444479333556524	0.5819540344126307	1.2453997377892051e-128	2.179322459525212e-126	5	23	23
ENSG00000196951	SCOC-AS1	-1.768364429473877	NA	0.076999999130954	8.65163997415386e-06	0.018982110279365274	0.0003480343791497429	0.0006992082436784139	1	17	17
ENSG00000176476	SGF29	-1.768364429473877	NA	0.076999999130954	0.00017647186111116025	0.19063863201540704	1.4660856994573947e-32	1.4876866071002877e-31	1	9	9
ENSG00000270362	HMGN3-AS1	1.764567402811428	NA	0.07763649796544318	0.0008575357352471291	0.016736064558052408	0.0007894490012169215	0.0015148551999405826	2	6	6
ENSG00000176624	MEX3C	1.7631504063060723	NA	0.0778751256375332	0.014017769049664217	0.01593857656390493	0.001057141964615186	0.0019992200651947315	3	8	8
ENSG00000167562	ZNF701	1.7624102830886843	NA	0.07800000249431102	0.0002898036435885957	0.08607162794501769	9.119911229728184e-15	4.112473249503251e-14	1	11	11
ENSG00000206140	TMEM191C	1.762410283088684	NA	0.0780000024943111	0.0058481804415837875	0.011888086212533185	0.004722252453375577	0.008195719797888653	1	6	6
ENSG00000272009	AL121944.1	-1.7620220103582893	NA	0.07806557875775838	0.01034918543599067	0.010899917727138064	0.0068356864674551	0.011575509749223611	2	5	5
ENSG00000170915	PAQR8	1.7620022963047033	NA	0.078068909506062	0.004616318295811607	0.09594055669204284	2.3028958610079324e-16	1.1299674140321897e-15	3	15	15
ENSG00000136315	AL355922.1	1.761514866996797	NA	0.07815129894732332	0.08814607738863445	0.37342166514497555	7.798006616688103e-70	2.6067839272823443e-68	4	13	13
ENSG00000111110	PPM1H	-1.7601489548075706	NA	0.07838255419212116	0.013352947830268464	0.026852884308324606	2.0210086169762208e-05	4.667152810735956e-05	12	27	27
ENSG00000114439	BBX	-1.7600483127286255	NA	0.07839961536854875	0.004724351104740013	0.07471540912288549	6.038886260708082e-13	2.44824729278683e-12	5	17	17
ENSG00000182180	MRPS16	-1.7591633934936937	NA	0.07854975995169239	0.00027323756719093063	0.03186506941318838	3.3301959937037303e-06	8.280343786577536e-06	2	7	7
ENSG00000166743	ACSM1	1.7583816187450172	NA	0.07868259856935247	0.003940340746743331	0.12823788960086582	1.0568400199632169e-21	6.813439662537296e-21	2	15	15
ENSG00000140391	TSPAN3	1.7581563814061243	NA	0.07872090464050056	0.03458691075809207	0.24925800692248654	1.5959916529261957e-43	2.353367227517741e-42	6	23	23
ENSG00000028116	VRK2	1.7576565064698901	NA	0.07880597248220962	0.00014692854567265634	0.05325306432133181	1.504860362710916e-09	4.913718651966775e-09	2	11	11
ENSG00000230091	TMEM254-AS1	-1.7570300689329386	NA	0.07891268409986324	0.02614801029114851	0.15149279417419875	1.1656926822885523e-25	8.952290106836714e-25	4	36	36
ENSG00000148384	INPP5E	1.756518006324768	NA	0.07899999960544124	0.0009706012111903848	0.04301143526961924	6.054292371046389e-08	1.752617486007335e-07	1	8	8
ENSG00000108094	CUL2	-1.756518006324768	NA	0.07899999960544124	0.0004121198424634291	0.03592472888788163	7.741395102123933e-07	2.033346371669832e-06	1	7	7
ENSG00000182584	ACTL10	1.756518006324768	NA	0.07899999960544124	3.1724296351626713e-05	0.011061338190546421	0.006433850076951544	0.010946928759762083	1	13	13
ENSG00000179588	ZFPM1	-1.7565180063247678	NA	0.07899999960544128	0.0008775672242117989	0.022670274431728015	9.139664712750931e-05	0.00019687992734451163	1	17	17
ENSG00000143756	FBXO28	-1.7565180063247678	NA	0.07899999960544128	1.6362935785315736e-05	0.09321313184471736	6.387082244291516e-16	3.062977444277271e-15	1	6	6
ENSG00000111728	ST8SIA1	-1.7565180063247678	NA	0.07899999960544128	2.06679466325285e-05	0.2322855699124169	2.890431027893798e-40	3.8070661825922226e-39	1	10	10
ENSG00000176390	CRLF3	-1.7556857521749238	NA	0.07914208093898745	0.0013883063348858597	0.055228956888753906	7.360768680692098e-10	2.457267317601495e-09	2	13	13
ENSG00000175662	TOM1L2	1.7552262934584686	NA	0.07922060812118706	0.01066851117430634	0.048325726311118505	8.92194301493488e-09	2.7528319676703538e-08	3	13	13
ENSG00000151651	ADAM8	-1.7552236537135955	NA	0.0792210594692707	0.002872383446708716	0.016144093701466047	0.0009804479041085423	0.0018609519764867064	5	15	15
ENSG00000101310	SEC23B	-1.7550167662377645	NA	0.07925643994821462	0.013883600335392803	0.119008130655519	3.694389050207729e-20	2.206725107001475e-19	5	16	16
ENSG00000205937	RNPS1	-1.7548347135593376	NA	0.07928758397782455	0.0014184670143593773	0.09174925377211961	1.1031051772939215e-15	5.234408047983802e-15	2	10	10
ENSG00000166997	CNPY4	-1.7539519107561776	NA	0.07943874756627858	0.029193943900716446	0.0711837252461944	2.206356050883028e-12	8.648411409506982e-12	3	15	15
ENSG00000165682	CLEC1B	-1.75190962638169	NA	0.0797893490202718	0.0006439368426718089	0.2522901991081135	4.1056816029597007e-44	6.203377428119463e-43	2	10	10
ENSG00000187741	FANCA	1.7515811515569346	NA	0.07984585592853286	0.020092965355542614	0.2986337320891859	1.9765087473490688e-53	4.025552079369262e-52	5	22	22
ENSG00000176155	CCDC57	-1.7511473203827905	NA	0.079920536933742	0.013135666075087805	0.2659506731759279	8.46153955037628e-47	1.3939187487934948e-45	3	11	11
ENSG00000133065	SLC41A1	-1.750296007337207	NA	0.08006724951666595	0.03437137035057479	0.09484063830606772	3.475978399105796e-16	1.6913096447525968e-15	6	12	12
ENSG00000178904	DPY19L3	1.7502906984528344	NA	0.08006816511908453	0.12090588726467728	0.21261930839154156	1.4090608787863743e-36	1.6338056125968583e-35	5	11	11
ENSG00000125107	CNOT1	-1.7501975796897504	NA	0.08008422632952847	0.0004696130580583024	0.01268522620481131	0.003509632083414709	0.006197145860634148	2	8	8
ENSG00000186049	KRT73	-1.750052405410017	NA	0.0801092713457441	0.009142615191129966	0.3348631143367387	3.784098144453662e-61	9.642421854269813e-60	4	11	11
ENSG00000053918	KCNQ1	-1.7496205767529103	NA	0.08018380670793983	0.0022656081136207575	0.023127862644435337	7.746407084753802e-05	0.00016832632424790034	3	10	10
ENSG00000269220	LINC00528	-1.7493127645718178	NA	0.08023697071641274	0.0056007197869687	0.03620732417489666	6.993768529722513e-07	1.8454552472105151e-06	3	5	5
ENSG00000133316	WDR74	1.7473784098787568	NA	0.08057172001181032	0.003762460469214164	0.053543354797150576	1.3548497943030147e-09	4.444207942330222e-09	3	11	11
ENSG00000104343	UBE2W	1.747280447219673	NA	0.08058870304772632	0.0013833217730398447	0.02523213432452254	3.6243662962964195e-05	8.167445153112654e-05	8	36	36
ENSG00000156502	SUPV3L1	-1.7472037601216939	NA	0.08060199973123085	0.0012797133567611378	0.13632395450830578	4.563322082813194e-23	3.125256006316432e-22	8	30	30
ENSG00000164040	PGRMC2	-1.745132607156228	NA	0.08096178884696277	0.008899820460849722	0.019009200577789844	0.0003446221032613261	0.0006930023978457412	2	6	6
ENSG00000174516	PELI3	-1.7449131011962895	NA	0.08099999649305815	0.0011518735162586397	0.0793922996189922	1.0794455371710262e-13	4.563957474592192e-13	1	5	5
ENSG00000166526	ZNF3	1.744913101196289	NA	0.0809999964930583	0.0004750122407954509	0.019834733976449546	0.00025530391104427693	0.0005228333855383694	1	17	17
ENSG00000127483	HP1BP3	1.7449131011962888	NA	0.08099999649305836	0.06634381550232527	0.2488926876258698	1.878941446655001e-43	2.763461995599195e-42	1	5	5
ENSG00000116898	MRPS15	-1.7449131011962888	NA	0.08099999649305836	1.1979382794373808e-05	0.02527289178292122	3.571488682849094e-05	8.054636957151384e-05	1	8	8
ENSG00000272491	AL109659.2	1.7449131011962886	NA	0.08099999649305836	0.010048102163212325	0.04732837283847256	1.278430218494613e-08	3.896871634725225e-08	1	15	15
ENSG00000262468	LINC01569	-1.744734525512175	NA	0.08103109053092201	0.08171332928155543	0.08409341678430661	1.898926324883825e-14	8.390798130747928e-14	6	26	26
ENSG00000230539	AOAH-IT1	-1.7445463489606998	NA	0.08106386678029076	0.004014401466033783	0.07015482103730372	3.2159655017510726e-12	1.250013426779899e-11	2	7	7
ENSG00000157856	DRC1	-1.7431260383092801	NA	0.08131160122352953	0.02345399647043903	0.06571764640250613	1.627334139785758e-11	6.068091577122409e-11	10	32	32
ENSG00000106733	NMRK1	1.7430087440206572	NA	0.08133208744931866	0.07648065686781069	0.5787988695677427	1.5387122193702509e-127	2.612611470295092e-125	14	53	53
ENSG00000164414	SLC35A1	1.742665207271888	NA	0.08139211252391078	0.033299408791695455	0.24411655688383996	1.5758696493155588e-42	2.2371348192146123e-41	2	8	8
ENSG00000141252	VPS53	-1.7418793390999336	NA	0.08152955994075067	0.05288013028645886	0.6315309999190963	5.844317730049642e-147	1.7583193816249353e-144	4	24	24
ENSG00000156171	DRAM2	-1.7406808103460578	NA	0.08173954379952947	0.014859328233852718	0.25527726533881395	1.072044306870747e-44	1.6503130896343304e-43	9	28	28
ENSG00000103510	KAT8	-1.740170773342137	NA	0.08182903595568183	0.10172331831462943	0.043365484847429324	5.32985340846383e-08	1.5515473790824348e-07	4	5	5
ENSG00000198931	APRT	-1.7400779451771982	NA	0.0818453323251417	0.009306702698784034	0.19362800419185477	4.2274867759703544e-33	4.354184427694631e-32	10	72	72
ENSG00000188997	KCTD21	-1.7400177936535197	NA	0.08185589358026027	0.00961347619564663	0.03184445645882465	3.3549634105298395e-06	8.33588344352017e-06	4	21	21
ENSG00000164172	MOCS2	-1.7396520225314376	NA	0.08192013856699354	0.038343685188281296	0.05300821924674558	1.644203841188638e-09	5.356468782778106e-09	16	30	30
ENSG00000064989	CALCRL	1.739197611808777	NA	0.08200000940316435	0.00039786337937225164	0.03270801777969375	2.4597000760835376e-06	6.188585182622738e-06	1	4	4
ENSG00000140365	COMMD4	-1.7391976118087766	NA	0.08200000940316449	0.000812236432522991	0.026217353816944042	2.540971021023993e-05	5.8115646891891774e-05	1	7	7
ENSG00000171954	CYP4F22	-1.7387253260271018	NA	0.08208308902465121	0.012056346232538812	0.06623685245252253	1.3464960404761097e-11	5.043918872460639e-11	9	46	46
ENSG00000140043	PTGR2	1.7354722779011662	NA	0.08265718761039086	0.26476039402549567	0.25437290780892935	1.6107016705772106e-44	2.464043081956163e-43	9	71	71
ENSG00000163082	SGPP2	1.734813918078796	NA	0.08277377015071648	0.01394582611928448	0.03824132765006542	3.366681863243477e-07	9.130986441999428e-07	7	25	25
ENSG00000079819	EPB41L2	1.7336510530094982	NA	0.08298001617107115	0.011247929916733627	0.040785584437369744	1.3485947379910774e-07	3.7875943599425135e-07	5	16	16
ENSG00000113282	CLINT1	-1.7335385084152222	NA	0.08299999918787937	4.215125040713696e-05	0.11751955992072198	6.532736624028395e-20	3.860437641814712e-19	1	11	11
ENSG00000090621	PABPC4	-1.7335385084152217	NA	0.08299999918787944	0.0004308113762478982	0.056946669945504756	3.9502230388277045e-10	1.347302603278765e-09	1	15	15
ENSG00000174021	GNG5	1.7332476488544488	NA	0.0830516612349927	0.012685739595011009	0.016445559500101733	0.0008779757745899807	0.0016759134637626425	5	12	12
ENSG00000103248	MTHFSD	1.733020565558433	NA	0.08309201354441592	0.001422102054357866	0.2130557187965713	1.1696907774454755e-36	1.359934043553387e-35	6	25	25
ENSG00000119138	KLF9	-1.7329643610725816	NA	0.08310200343641598	0.005194024244915516	0.01878669265450042	0.0003736769302172334	0.0007480954560232705	2	3	3
ENSG00000147804	SLC39A4	-1.7325922451316234	NA	0.08316816858117129	0.003913147267310959	0.06622669733528953	1.3514952942517715e-11	5.06043510941564e-11	3	10	10
ENSG00000135945	REV1	-1.731898270343897	NA	0.08329167677515917	0.0036767511382039242	0.07209770721263285	1.5783486517074561e-12	6.2525065900048895e-12	9	37	37
ENSG00000108509	CAMTA2	1.7315233256164755	NA	0.08335846829584918	0.015588480205667433	0.2514413785930937	6.007376477256973e-44	9.013167034862627e-43	5	22	22
ENSG00000002834	LASP1	1.7312689379482935	NA	0.0834038088436164	0.004600513971894114	0.01648658271473106	0.0008648921830121032	0.0016538844833267794	8	21	21
ENSG00000169762	TAPT1	-1.731266947949448	NA	0.08340416360792156	0.012841897680324994	0.08182190375422417	4.4010445739227653e-14	1.903493402224502e-13	17	44	44
ENSG00000135845	PIGC	-1.731237349046338	NA	0.08340944045592354	0.03508973486802615	0.3141534677169659	1.0944977990742952e-56	2.482743750836652e-55	6	17	17
ENSG00000131446	MGAT1	1.7307418819074962	NA	0.08349781174880222	0.0004516554241225148	0.09143618839859509	1.2397291102268041e-15	5.869716872247229e-15	2	15	15
ENSG00000115085	ZAP70	1.7305582121620247	NA	0.08353059025956003	0.0529479578692574	0.014057277317786087	0.002111698674035488	0.0038369909473442024	8	27	27
ENSG00000166664	CHRFAM7A	1.7304027530208024	NA	0.08355834232419616	0.001800906261138236	0.15269963591309313	7.218287584913974e-26	5.593602069303648e-25	4	25	25
ENSG00000182534	MXRA7	1.7295894276571766	NA	0.08370365629199912	0.039121202071059805	0.42187108012607605	1.556552054952248e-81	7.373842870269642e-80	9	45	45
ENSG00000146859	TMEM140	-1.7295857228192308	NA	0.08370431869017853	0.03692521789119936	0.11035410179966919	1.00335796312158e-18	5.5774994196343516e-18	5	19	19
ENSG00000165689	ENTR1	-1.7290238157584734	NA	0.08380483275286105	0.02452704359332243	0.20494805462119883	3.6575194649326044e-35	4.044023294914844e-34	8	27	27
ENSG00000041357	PSMA4	-1.7285517058408981	NA	0.08388935940880472	0.007681946009375851	0.09972955562340655	5.557635102814179e-17	2.8357002195227715e-16	5	20	20
ENSG00000167113	COQ4	-1.728515855515399	NA	0.08389578087697465	0.0003985962977178799	0.03450626933818091	1.2888640657147593e-06	3.325218875122974e-06	2	7	7
ENSG00000141452	RMC1	-1.7283583241473337	NA	0.08392400242677464	0.028227180719306175	0.08171394666251815	4.580225973521307e-14	1.977002144976514e-13	5	8	8
ENSG00000238121	LINC00426	1.7279343605041502	NA	0.08399999316567845	0.00013477708874178252	0.041877580170299966	9.104852979074726e-08	2.5928117525432165e-07	1	8	8
ENSG00000254802	AC022182.2	-1.7276280149250485	NA	0.08405493683943767	0.005688204969742533	0.016846626951638678	0.000758170465311442	0.0014585893324686918	4	16	16
ENSG00000148803	FUOM	-1.72586850016567	NA	0.0843710728314981	0.009320059347283735	0.054646729560122155	9.088183498609143e-10	3.0151530047910272e-09	5	35	35
ENSG00000085662	AKR1B1	1.7255959970972696	NA	0.08442012000849215	0.06521841129383661	0.06723950651775479	9.337606158755765e-12	3.533332039199087e-11	14	38	38
ENSG00000120675	DNAJC15	1.7250130335097293	NA	0.08452512370637122	0.2674906334814307	0.4668477011384731	2.644807769837113e-93	1.744454170959102e-91	11	33	33
ENSG00000183336	BOLA2	1.7249124316425766	NA	0.08454325485270739	0.0031911947307349305	0.16919846497434987	9.641827431823428e-29	8.367798513579957e-28	4	39	39
ENSG00000245532	NEAT1	1.7240157759236008	NA	0.0847049952340459	0.004111591638514242	0.09666624273065974	1.7547045805353515e-16	8.664390685747407e-16	4	19	19
ENSG00000100258	LMF2	1.723347403134375	NA	0.08482572028557399	0.0015411440048361295	0.05541579569968918	6.879172361311867e-10	2.302320976271218e-09	6	33	33
ENSG00000100982	PCIF1	-1.723198444363531	NA	0.08485264496794645	0.0025973346995552074	0.047373163921134775	1.2579485812324553e-08	3.835803737474285e-08	3	11	11
ENSG00000124201	ZNFX1	1.7227497662530908	NA	0.08493378646496907	4.225910906977772e-06	0.07089547162344634	2.45206950141608e-12	9.589632811809432e-12	2	12	12
ENSG00000149761	NUDT22	-1.72271629926114	NA	0.08493984133998035	0.05922301420462224	0.027793792824817195	1.4402279363227859e-05	3.3745687771552746e-05	12	32	32
ENSG00000111885	MAN1A1	1.722515841632868	NA	0.08497611560298489	0.021353983715263133	0.08418767983064887	1.8337638717305014e-14	8.113316985631157e-14	2	6	6
ENSG00000175264	CHST1	-1.7223838567733765	NA	0.08500000606074852	0.0005513546108171952	0.01004993231194298	0.009415460379488321	0.015618662221691355	1	4	4
ENSG00000185261	KIAA0825	-1.7223838567733762	NA	0.08500000606074852	0.0034897481346801425	0.1356820844042808	5.862008953491739e-23	3.989190140612295e-22	1	4	4
ENSG00000273240	AC013468.1	-1.7221268509776182	NA	0.08504654202958849	0.00010487745505959773	0.03353458695346623	1.82753210028166e-06	4.652664487489636e-06	2	8	8
ENSG00000100336	APOL4	1.7215492137537616	NA	0.08515120983752758	0.005017542719398752	0.12613331543948872	2.383882014496775e-21	1.5090879537321963e-20	2	9	9
ENSG00000204482	LST1	-1.7212677425385239	NA	0.08520225012477665	0.006185381996658988	0.07872759383985796	1.3792993345447067e-13	5.788938885978262e-13	7	24	24
ENSG00000173611	SCAI	-1.7208280469327177	NA	0.08528203136705788	0.006571283998942956	0.022043570479591053	0.0001146498375673344	0.0002442701036702966	5	22	22
ENSG00000262714	AC007342.5	1.7203764596232638	NA	0.08536403317848575	0.05554709363231901	0.34286368540535445	6.569331446340447e-63	1.7575267546535463e-61	4	10	10
ENSG00000152380	FAM151B	1.7199267130240754	NA	0.08544576408598913	0.010837124649293824	0.16255040840245302	1.4086884057825087e-27	1.1687275022140418e-26	3	16	16
ENSG00000125779	PANK2	1.719873438675649	NA	0.08545544963962669	0.0022433899764533233	0.010393633335521148	0.008269952427481983	0.013847042977825475	3	10	10
ENSG00000167633	KIR3DL1	1.7190204047605244	NA	0.0856106565534971	0.02094816561349341	0.2492613209985604	1.5936297656780035e-43	2.351906785853019e-42	3	49	49
ENSG00000236540	AC006547.1	-1.717977741696999	NA	0.08580067526725667	0.026679716608180967	0.05447624770616113	9.666711745479138e-10	3.199043607163677e-09	3	12	12
ENSG00000089169	RPH3A	1.7171616111464616	NA	0.08594964754531921	0.0838440883223139	0.5140816248480564	8.818858384527254e-107	8.84412879744198e-105	4	9	9
ENSG00000179855	GIPC3	1.7155204625838116	NA	0.08624984703134171	0.008322659260616087	0.17416549188573296	1.2827967380205578e-29	1.1541805488097874e-28	5	20	20
ENSG00000179010	MRFAP1	-1.7152695793719177	NA	0.08629581322257357	0.010071797573452536	0.038484555646978925	3.08480576374365e-07	8.395704498085995e-07	3	10	10
ENSG00000275393	AC018695.6	1.715142114001922	NA	0.08631917468641041	0.000153439216950039	0.010840789787208621	0.006989196946016496	0.011817958827374964	2	12	12
ENSG00000110651	CD81	-1.714466840574693	NA	0.08644302196382765	0.001565987464649455	0.042904768523095736	6.29125266269537e-08	1.8184509002623108e-07	3	13	13
ENSG00000189007	ADAT2	1.714175014549173	NA	0.08649658816824353	0.00046174177055323173	0.03417937659598507	1.4495296309870697e-06	3.721812193711223e-06	3	11	11
ENSG00000140368	PSTPIP1	-1.7139754845911623	NA	0.08653322837052231	0.036404447059897885	0.045213740702002125	2.7394364729981524e-08	8.153175299452503e-08	7	38	38
ENSG00000198496	NBR2	-1.7133737530834712	NA	0.08664380178361694	0.011125999158491332	0.3216772143105457	2.716954524790466e-58	6.435504578125927e-57	3	9	9
ENSG00000162078	ZG16B	-1.7132424518243206	NA	0.08666794469211288	0.053193152336725086	0.05497412877072241	8.072319802589117e-10	2.6848761112218924e-09	6	12	12
ENSG00000197601	FAR1	-1.7131664789779475	NA	0.08668191661586257	0.000744240206144242	0.012945219462204892	0.0031867119960719294	0.005652557304575664	3	18	18
ENSG00000254859	AC067930.3	1.7129588880543853	NA	0.08672010327439524	0.01149276360903179	0.6213920913676392	5.101125743283635e-143	1.3254425056298644e-140	3	28	28
ENSG00000157870	PRXL2B	1.7114396095275881	NA	0.08699999044143183	0.0008140585044766117	0.15691179870031793	1.348129317769778e-26	1.0743062114513906e-25	1	7	7
ENSG00000240005	STIM2-AS1	1.7114396095275877	NA	0.0869999904414319	0.13769253990807037	0.25363860799089905	2.2408670392449309e-44	3.418917158008124e-43	1	4	4
ENSG00000072840	EVC	1.7102006350892447	NA	0.08722877831905665	0.003340962038781353	0.04125526620676794	1.1389564121668782e-07	3.2183166110149605e-07	7	24	24
ENSG00000273153	AC067747.1	1.7093171308070407	NA	0.08739222178060549	0.01074793371859947	0.017535024525192358	0.0005896150720494832	0.0011495348875143914	13	32	32
ENSG00000139725	RHOF	1.7088223157609028	NA	0.08748386775558388	0.00031593206358908896	0.020672034146144994	0.00018841560099905767	0.0003919382752951043	2	10	10
ENSG00000089154	GCN1	-1.7086860280154739	NA	0.08750912357660687	0.07941507258156763	0.048849218819879824	7.386410237828017e-09	2.2959526514221784e-08	9	13	13
ENSG00000181827	RFX7	-1.7072775896732542	NA	0.08777046944256754	3.2771170402425245e-05	0.01995222629329346	0.00024464224726689353	0.0005021388268557699	2	13	13
ENSG00000175414	ARL10	1.7066232113782593	NA	0.08789210805596534	0.0015681874288038132	0.014847597477224429	0.0015781237020486309	0.0029144134575093657	4	18	18
ENSG00000182670	TTC3	1.7063476788360281	NA	0.08794336587169639	0.00825457485988627	0.13608431351973457	5.010687121321527e-23	3.420711522434031e-22	4	15	15
ENSG00000197121	PGAP1	1.706043362617493	NA	0.08800000638039396	0.00032539865433802356	0.019677232436397706	0.0002703325660878642	0.0005519625164711017	1	9	9
ENSG00000242686	AC107464.1	1.7060433626174927	NA	0.08800000638039396	0.0009977003882888208	0.0831168481118455	2.726087506089592e-14	1.1935071391863777e-13	1	13	13
ENSG00000163596	ICA1L	-1.7060433626174925	NA	0.088000006380394	0.0002201436357137186	0.014584290324830516	0.0017387604556065434	0.0031949001449905296	1	5	5
ENSG00000112294	ALDH5A1	-1.7058296890083207	NA	0.08803979371341727	0.0013074221974194473	0.13339288249366887	1.430016531328528e-22	9.58563998307537e-22	5	16	16
ENSG00000127838	PNKD	-1.705809789671404	NA	0.08804349982992975	0.020115653212173908	0.1439505777032326	2.2967919370959237e-24	1.6718032652486417e-23	6	21	21
ENSG00000154122	ANKH	-1.7055104739759859	NA	0.08809926052689443	0.007327205917164542	0.23003038737629175	7.736259220123971e-40	1.0073584613964008e-38	3	11	11
ENSG00000137880	GCHFR	1.7041342084807125	NA	0.08835601701978742	0.0025674837093970343	0.010070467782885808	0.009342671714977565	0.01550992035238628	2	7	7
ENSG00000105583	WDR83OS	-1.703911536056119	NA	0.08839761549113617	0.007705984688204329	0.04081659200405508	1.3336372249966876e-07	3.7480407688410674e-07	4	10	10
ENSG00000166260	COX11	-1.7037694234160252	NA	0.08842417246658668	0.0009799792135282736	0.03695530332574485	5.345155004860243e-07	1.4226922734494537e-06	3	9	9
ENSG00000205336	ADGRG1	-1.7017901030055158	NA	0.08879472244649496	0.0009304711780001613	0.04485508259165437	3.11723193105079e-08	9.224747262396895e-08	9	40	40
ENSG00000129518	EAPP	1.7015280590282733	NA	0.08884387354421984	5.625744075205074e-05	0.012603848169903472	0.0036173766677617	0.006373747254421703	2	13	13
ENSG00000269564	AC008753.2	-1.7008736211046847	NA	0.08896672098508082	0.0016985847503630468	0.041793643547663906	9.3840168099807e-08	2.666995430466673e-07	2	13	13
ENSG00000166228	PCBD1	-1.700696468353272	NA	0.08899999863933697	0.0014830943312198995	0.04110151520416761	1.203725250110382e-07	3.395736850492341e-07	1	6	6
ENSG00000103264	FBXO31	1.7006964683532715	NA	0.088999998639337	7.355497228670518e-06	0.04887306117301986	7.32313530808815e-09	2.2771431985204655e-08	1	7	7
ENSG00000182885	ADGRG3	1.7006964683532715	NA	0.088999998639337	0.0007782396808153225	0.09846165408789852	8.94817280528345e-17	4.498745688590029e-16	1	4	4
ENSG00000254639	AC116021.1	-1.7006964683532717	NA	0.088999998639337	0.0025116192435493765	0.022403421943069747	0.00010065560810480324	0.00021590281718439908	1	7	7
ENSG00000163320	CGGBP1	1.7006964683532713	NA	0.08899999863933705	0.000218431662318307	0.043297972445138874	5.4609717197364086e-08	1.5883684535576607e-07	1	4	4
ENSG00000239642	MEIKIN	1.7006964683532713	NA	0.08899999863933705	0.00017914419651737914	0.18511023642123975	1.4450599623456301e-31	1.3977063335738979e-30	1	5	5
ENSG00000116783	TNNI3K	-1.700365575736831	NA	0.08906218276039075	0.06365462966532598	0.07334539171490154	9.987156353469903e-13	4.004436387787126e-12	8	16	16
ENSG00000116106	EPHA4	1.699198116279456	NA	0.08928186120364277	0.0003646607453040161	0.0691154170260794	4.704144135192661e-12	1.8112116698342824e-11	2	12	12
ENSG00000170634	ACYP2	1.698200569724292	NA	0.0894699130712106	0.0018724676344592105	0.0857809383362268	1.0158534272837449e-14	4.568809447807223e-14	2	11	11
ENSG00000260911	AC135050.3	-1.6981708477377029	NA	0.0894755209826506	0.1696574995815993	0.18726318785519638	5.938419456243275e-32	5.832643485401829e-31	6	14	14
ENSG00000152078	TLCD4	-1.6975217779138436	NA	0.0895980573579557	0.0021099153494802394	0.017739693419736177	0.0005471925857298968	0.0010705996181040504	6	19	19
ENSG00000103496	STX4	-1.6961905680744662	NA	0.08984979609994924	0.0022034268244211946	0.011951153941715722	0.004612440372256861	0.008018118595421482	3	7	7
ENSG00000175985	PLEKHD1	1.6954833611038438	NA	0.08998376404417506	0.02467428626780153	0.08949850892954889	2.551881643842139e-15	1.1872549731483678e-14	5	15	15
ENSG00000163482	STK36	1.694703854889784	NA	0.09013161403513696	0.007807331430053892	0.011013257703993914	0.0065509591296791184	0.011130724077565364	4	9	9
ENSG00000115419	GLS	1.6933566752914346	NA	0.09038759626279397	0.004253463112807569	0.050685129089141634	3.807074485847158e-09	1.2059350594900845e-08	5	11	11
ENSG00000166750	SLFN5	1.6929505588655995	NA	0.09046487848589337	0.2279873322035471	0.34228190800465563	8.835880116490026e-63	2.3565553362004267e-61	5	42	42
ENSG00000182621	PLCB1	1.6926913423417853	NA	0.0905142340732725	0.09195539761443434	0.14421872908279013	2.066717860114656e-24	1.508176365238563e-23	2	7	7
ENSG00000228300	FAM174C	1.691412564542568	NA	0.09075803424565698	0.01738353157241145	0.1686804108912213	1.1891474151714426e-28	1.0288945016536363e-27	4	34	34
ENSG00000197780	TAF13	1.6909341215292204	NA	0.09084938551119329	0.001540865866813087	0.05094249661334468	3.4691079445727456e-09	1.1029242147103822e-08	3	18	18
ENSG00000272420	AL513477.2	1.6903478479464362	NA	0.09096142616095859	0.0005245671438037559	0.02241471671430932	0.0001002452744245059	0.0002150764682979922	5	20	20
ENSG00000157985	AGAP1	-1.6901460886001587	NA	0.09100000935814855	2.472234938753969e-06	0.1061573839949152	4.923914580914016e-18	2.64952027449308e-17	1	4	4
ENSG00000158987	RAPGEF6	1.6877073612667413	NA	0.0914674180241803	0.025335231157384237	0.04634637762910518	1.8214536552270523e-08	5.4954448862576916e-08	3	4	4
ENSG00000146278	PNRC1	1.6849408149719238	NA	0.09199999091187051	1.7485480522625304e-05	0.11513552296716051	1.6247102877322582e-19	9.406535018339128e-19	1	5	5
ENSG00000120697	ALG5	-1.6849408149719238	NA	0.09199999091187051	0.006923880605746004	0.013678708321155595	0.0024286666418762374	0.004375376010246412	1	2	2
ENSG00000261652	C15orf65	1.6835900549844511	NA	0.09226092202183235	0.0006164695390904931	0.07572779289991693	4.1624146792258704e-13	1.7011737210210785e-12	2	16	16
ENSG00000153563	CD8A	1.6834825393843673	NA	0.09228171670569198	0.010045242843895654	0.016457375871947115	0.0008741868361101952	0.0016697961742541474	4	9	9
ENSG00000124920	MYRF	-1.683460086906627	NA	0.09228605973365185	0.0005052026911828312	0.14677565989303545	7.54211689837094e-25	5.589445232937047e-24	4	7	7
ENSG00000103187	COTL1	1.6833343199004607	NA	0.09231039013406112	0.003161857932690509	0.06316398710459975	4.127199684995659e-11	1.4982503682893852e-10	2	15	15
ENSG00000113318	MSH3	1.682754179022807	NA	0.09242268865227697	0.024772174953660193	0.4510992440033906	4.4916603713673595e-89	2.6653108549681263e-87	9	43	43
ENSG00000175390	EIF3F	-1.681445673274287	NA	0.09267638036800759	0.05527095980031871	0.20230054814221238	1.1173656678858138e-34	1.2097035251624886e-33	6	19	19
ENSG00000156050	FAM161B	1.6813758553307523	NA	0.09268993229317483	0.13496478127891187	0.06580029046884156	1.5790046223412713e-11	5.894286083702755e-11	3	32	32
ENSG00000267387	AC020931.1	1.6812690174342408	NA	0.09271067301032915	0.0032607206455955843	0.04751636142063149	1.1946416199114699e-08	3.651855461650944e-08	4	18	18
ENSG00000174996	KLC2	-1.6811149767710818	NA	0.09274058388147072	0.0031396872097975217	0.013432348808868688	0.002660402711724121	0.004767817546593892	5	10	10
ENSG00000101447	FAM83D	1.6810791740872961	NA	0.09274753698294705	0.02273362350523958	0.06565252516161561	1.6664540552774308e-11	6.212613172598405e-11	2	3	3
ENSG00000119408	NEK6	1.6806180712873615	NA	0.09283712339244969	0.011571505638472422	0.12884488133176802	8.355505199661614e-22	5.4050757702375334e-21	10	35	35
ENSG00000176623	RMDN1	-1.6803143997770804	NA	0.09289616083303769	0.1733193839595607	0.3060005961757081	5.741280689978564e-55	1.2307152819055299e-53	3	11	11
ENSG00000235027	AC068580.3	-1.6801041208156757	NA	0.0929370592807201	0.0002951345189237917	0.011951808674666272	0.004611314073859284	0.008016973342722309	3	19	19
ENSG00000172932	ANKRD13D	-1.6798238167916435	NA	0.09299159980550074	0.00014658989976747903	0.0652139446015698	1.955513241828835e-11	7.260250397082202e-11	4	20	20
ENSG00000198373	WWP2	1.6797806024551394	NA	0.09300001057711578	0.00562252726634441	0.05079472950964738	3.6593075369599777e-09	1.1603821181828156e-08	1	16	16
ENSG00000198113	TOR4A	-1.679780602455139	NA	0.09300001057711581	0.0007450935500632014	0.010977199041666096	0.006640209416516153	0.011274549632062921	1	12	12
ENSG00000217930	PAM16	1.6796118060793988	NA	0.09303286913061082	0.0033889873103753864	0.10190493318637997	2.4513594663138872e-17	1.2738898026611167e-16	6	10	10
ENSG00000095203	EPB41L4B	1.6795074831674872	NA	0.09305318168950123	0.0025798485600515768	0.21358747455131785	9.321537729720827e-37	1.0881895883388869e-35	3	11	11
ENSG00000128309	MPST	-1.6793980651152849	NA	0.09307449013987804	0.06369838502680224	0.04145162578939207	1.0612766729279104e-07	3.005752875977e-07	14	49	49
ENSG00000196704	AMZ2	1.679279871937614	NA	0.09309751188818224	0.020678209058740227	0.08101266371815942	5.935110958709294e-14	2.5470775232959384e-13	2	13	13
ENSG00000138768	USO1	1.6787706313245	NA	0.09319675439229222	0.027792480358199687	0.05445984439361346	9.724278941878074e-10	3.2168530010468192e-09	2	7	7
ENSG00000123700	KCNJ2	1.6784594634636727	NA	0.09325743759467481	0.002422251592348934	0.011747334558698018	0.004977004890670767	0.00860563186833162	3	5	5
ENSG00000132522	GPS2	1.6782008911055568	NA	0.0933078878662855	4.611008870142654e-05	0.04711962015284787	1.378367723531439e-08	4.1959774643627726e-08	3	17	17
ENSG00000204475	NCR3	1.677987012299823	NA	0.09334963448761144	0.00883048189826788	0.13309218530482442	1.6074710747753533e-22	1.074299355468532e-21	9	33	33
ENSG00000179750	APOBEC3B	-1.6777700883571807	NA	0.09339199079028368	0.18598190398291464	0.5811025136883818	2.459160245176435e-128	4.2598120247000694e-126	4	20	20
ENSG00000104957	CCDC130	1.6761625466184067	NA	0.09370635815340102	0.00015376319438829836	0.05983966100606812	1.3825791374795338e-10	4.856585339745294e-10	2	12	12
ENSG00000149201	CCDC81	-1.6758004555646782	NA	0.09377728488330951	0.006709062867525216	0.014789510822215975	0.0016122210331569406	0.0029741801309819678	6	11	11
ENSG00000132646	PCNA	1.674664855003357	NA	0.09400000667877426	1.4563342178584374e-05	0.024849773883726414	4.1602769911425763e-05	9.329748936982351e-05	1	4	4
ENSG00000164776	PHKG1	1.674664855003357	NA	0.09400000667877426	0.022698974276614912	0.062309118666825807	5.6336488240320226e-11	2.0266717785467832e-10	1	3	3
ENSG00000131042	LILRB2	1.6743291945460734	NA	0.09406591987172909	0.017522467007421015	0.20961605442347836	5.0605190400100436e-36	5.76247284310307e-35	6	41	41
ENSG00000262528	AL022341.2	1.673754410046774	NA	0.09417887559144235	0.00013517366859170185	0.010574450012673308	0.007725458572243778	0.012975895108267242	2	7	7
ENSG00000099381	SETD1A	-1.6728280937498197	NA	0.0943611425931871	0.0035400660964430126	0.010315026954348947	0.0085187231556898	0.014245498137193991	4	7	7
ENSG00000061676	NCKAP1	-1.6722169012986718	NA	0.09448155888163946	0.00261120179672066	0.026563927108154604	2.2427018602674875e-05	5.153436178711932e-05	4	12	12
ENSG00000140463	BBS4	1.672141280573843	NA	0.09449646613020053	0.0855038145930999	0.1857027283930392	1.1316130408629372e-31	1.0988693113113539e-30	2	5	5
ENSG00000169567	HINT1	-1.671385425501584	NA	0.09464557280532888	0.01052879535734156	0.03344664270304817	1.8862165326013446e-06	4.794949202131702e-06	4	16	16
ENSG00000213780	GTF2H4	-1.6711893891015024	NA	0.09468427546054872	0.03342161988580574	0.1989234896094414	4.619436433164651e-34	4.896088713988913e-33	11	40	40
ENSG00000225850	AL355490.1	-1.6709730825024314	NA	0.09472699469369944	0.00032974837637838466	0.019116658405501585	0.00033141495099408376	0.0006684821212182478	2	7	7
ENSG00000106948	AKNA	-1.670807315508789	NA	0.09475974311545983	0.0011052991507151393	0.015739965317750963	0.0011370074831230509	0.002143167875145878	2	9	9
ENSG00000163864	NMNAT3	-1.669712391276132	NA	0.09497628092969111	0.001405823863668656	0.21415487767347163	7.315156260591938e-37	8.568826141590925e-36	9	28	28
ENSG00000178307	TMEM11	1.6696046478030293	NA	0.09499761023610405	0.001017693074633539	0.021018781033509324	0.00016616178248789225	0.00034788284798985036	5	22	22
ENSG00000164211	STARD4	1.668518655118945	NA	0.09521281180115894	0.0017878641994829034	0.012899057891209407	0.003241764199921942	0.0057430799859980765	2	12	12
ENSG00000144827	ABHD10	1.6680648997588128	NA	0.09530284406865343	9.841112339801546e-05	0.09476487445934657	3.575908177764987e-16	1.738680162758485e-15	3	6	6
ENSG00000141580	WDR45B	1.6679731092061503	NA	0.09532106506051613	0.002229990157417325	0.11425509291162586	2.273303430058742e-19	1.302970605684404e-18	2	8	8
ENSG00000203999	LINC01270	1.667967663397726	NA	0.09532214617480579	0.08513641664256014	0.3720338978091109	1.6356931905626713e-69	5.4047211030749994e-68	10	24	24
ENSG00000183597	TANGO2	1.6677629913587786	NA	0.09536278525473156	0.003984649022526713	0.03755162397711016	4.313945269557771e-07	1.1581065658679745e-06	5	16	16
ENSG00000273559	CWC25	1.6674354978893118	NA	0.09542784026015325	0.0046886995442683025	0.015095962065561368	0.0014403542618311432	0.002675835254700712	4	8	8
ENSG00000108788	MLX	1.6670423322493377	NA	0.09550598766568068	1.0829283730293342	0.1320787508670796	2.383636428245463e-22	1.5788714217065062e-21	10	35	35
ENSG00000188185	LINC00265	-1.6661113587588623	NA	0.09569123656511519	0.006390457904292665	0.12420305082387732	5.0189342569984135e-21	3.126396787986407e-20	3	42	42
ENSG00000124587	PEX6	-1.665798947950215	NA	0.09575346576768079	0.232680760690907	0.7627960398599787	6.897792822395095e-211	5.914512455562674e-207	11	49	49
ENSG00000136404	TM6SF1	-1.6657645970281665	NA	0.09576031011465094	0.003684744890464685	0.017733677674803845	0.000548394539691529	0.0010728288798961933	2	8	8
ENSG00000081148	IMPG2	1.6647474261977129	NA	0.09596315676742156	0.00626785276708665	0.013042107918352901	0.0030742238672388945	0.005466597376532538	3	15	15
ENSG00000091844	RGS17	1.6645628213882446	NA	0.09600000794906659	5.3136292898813325e-05	0.018437844643981505	0.0004242708056414002	0.000843280023869306	1	4	4
ENSG00000242258	LINC00996	-1.6645628213882446	NA	0.09600000794906659	0.0010936475405215358	0.01533889633455877	0.00131734421612768	0.0024622491512123795	1	20	20
ENSG00000127946	HIP1	-1.6645628213882446	NA	0.09600000794906659	0.0007722407662776568	0.23257679299037182	2.5448308079385826e-40	3.3544430073281134e-39	1	7	7
ENSG00000153071	DAB2	1.664298650676118	NA	0.09605276193572637	0.007218942832764915	0.0179112304952469	0.0005140128209985718	0.0010105245749517948	5	18	18
ENSG00000089356	FXYD3	-1.663656078229696	NA	0.09618117831025033	0.010597277264888679	0.03040741216320825	5.6242952832775325e-06	1.3679058263072813e-05	10	26	26
ENSG00000054282	SDCCAG8	1.6635729959916348	NA	0.09619779209772007	0.10674793111353689	0.3011117082798086	6.03569428377391e-54	1.2500739284110964e-52	4	8	8
ENSG00000019485	PRDM11	-1.663166642963444	NA	0.09627908277917073	0.0009898539726385367	0.010160240855660163	0.009031154942050198	0.015034974866636136	3	11	11
ENSG00000232837	LINC01700	1.6631313388088798	NA	0.0962861479487216	0.0019213968786380613	0.07442580856663181	6.716792690197679e-13	2.715376658279114e-12	2	4	4
ENSG00000050327	ARHGEF5	1.662936149890809	NA	0.09632521720733073	0.005821828491143661	0.031027623189877826	4.500064520569443e-06	1.1054520335660418e-05	5	9	9
ENSG00000223768	LINC00205	1.6620348769155902	NA	0.09650578166979913	0.04793268562471121	0.016065738468581902	0.001009003231785372	0.0019126115200494467	10	26	26
ENSG00000154814	OXNAD1	-1.6618394213155925	NA	0.0965449756962999	0.0030891328303289077	0.054010427913777366	1.1441863460699768e-09	3.770494167708308e-09	4	15	15
ENSG00000227500	SCAMP4	-1.661636836159758	NA	0.09658561282573956	0.002347100347911064	0.0615812655226077	7.341426799162184e-11	2.6289022380211377e-10	4	20	20
ENSG00000125148	MT2A	-1.661420439847827	NA	0.09662903548672382	0.00028040525177153804	0.050824527482881375	3.6201325826246928e-09	1.1485967374547799e-08	3	20	20
ENSG00000120647	CCDC77	-1.6601737275086355	NA	0.09687950833422236	0.0002503567720033037	0.14712012575688327	6.582951030988544e-25	4.8912923410061756e-24	4	23	23
ENSG00000088888	MAVS	1.6600288274210735	NA	0.09690865338100864	0.016998439078649036	0.10630174147618082	4.6622414575983376e-18	2.5126580375975456e-17	4	19	19
ENSG00000184897	H1FX	-1.6595748662948613	NA	0.09700000802750534	1.702240728003457e-05	0.021027933062844596	0.00016561162337864143	0.00034681569536211033	1	8	8
ENSG00000215241	LINC02449	1.6595748662948608	NA	0.09700000802750539	0.005191955188277222	0.04823049188300444	9.23377845121719e-09	2.8444416500794605e-08	1	7	7
ENSG00000278600	AC015871.4	1.6592084102047961	NA	0.09707380347612932	0.011642787289013592	0.07162313610849445	1.878238956153315e-12	7.399476190919642e-12	4	10	10
ENSG00000229056	HECW2-AS1	-1.658338037718968	NA	0.0972492555045179	0.0029816576447539715	0.057245468990609796	3.5446373142732595e-10	1.2142825669690797e-09	4	7	7
ENSG00000142347	MYO1F	-1.658258338855711	NA	0.09726533407774414	0.0022070055462785373	0.11813276780543784	5.166107637347811e-20	3.0676447324403604e-19	2	12	12
ENSG00000108469	RECQL5	-1.6580390581257891	NA	0.09730958308243842	0.0018358347724667726	0.05637709813983315	4.85604771464108e-10	1.6480578321468412e-09	3	12	12
ENSG00000182154	MRPL41	-1.6578858007499309	NA	0.09734051868303518	0.008285043891983073	0.029622646529491932	7.458291231449538e-06	1.797389493087804e-05	2	22	22
ENSG00000184056	VPS33B	-1.6577964704433663	NA	0.09735855398111419	0.0003432173603000865	0.1362452356666174	4.7056990218159356e-23	3.218908357603569e-22	2	16	16
ENSG00000182362	YBEY	1.657277453785646	NA	0.09746339344397581	0.04871473220189449	0.470260494749699	3.0854724055642006e-94	2.099712947738908e-92	10	69	69
ENSG00000166341	DCHS1	-1.656207940205245	NA	0.09767971581960962	0.05044437771603297	0.13871802294998764	1.7903470857116857e-23	1.2521477232002325e-22	17	53	53
ENSG00000087258	GNAO1	-1.6558605214348006	NA	0.0977500680757208	0.003853703251497813	0.01800582343708146	0.0004965901710792621	0.000978291194007842	4	13	13
ENSG00000273448	AC006480.2	1.655833962397278	NA	0.09775544794291742	0.000913393564325122	0.07080259630120882	2.5369136882527986e-12	9.907887232941755e-12	2	14	14
ENSG00000005801	ZNF195	-1.6547946607972372	NA	0.09796615740311722	0.020609792445781712	0.1540049007098561	4.295287186796764e-26	3.352748291596618e-25	4	33	33
ENSG00000197747	S100A10	-1.6547906835328017	NA	0.09796696445567027	0.015692821985604382	0.018903009905515432	0.000358193527299128	0.0007181878638668007	3	7	7
ENSG00000214029	ZNF891	1.654307107578268	NA	0.09806512958325923	0.026052663918041417	0.03520766918505512	1.001696547717609e-06	2.6074824069230837e-06	3	12	12
ENSG00000142405	NLRP12	-1.6541335820479688	NA	0.09810037413342915	0.0005070357219996333	0.049984240947572006	4.903568796174744e-09	1.5429596566165266e-08	2	11	11
ENSG00000164244	PRRC1	1.6537663799110398	NA	0.09817498945473575	0.024818787555911378	0.08812259967849911	4.257490539888624e-15	1.9553215122803966e-14	8	19	19
ENSG00000157168	NRG1	1.6537313431118914	NA	0.09818211128614229	0.009128981636761568	0.23463608905291145	1.0327802851634342e-40	1.3824467789653158e-39	14	35	35
ENSG00000231925	TAPBP	-1.653690285559599	NA	0.09819045746419316	0.045512754241344086	0.08539438643152966	1.1724632141330663e-14	5.251128665230597e-14	2	3	3
ENSG00000130312	MRPL34	-1.6529572341374734	NA	0.0983395675421061	0.0019753397921545377	0.3102742806881297	7.244555528026926e-56	1.6009907570893523e-54	2	10	10
ENSG00000122359	ANXA11	1.6528793513469646	NA	0.09835542031161194	0.006836405399952427	0.08189625080884773	4.2817305408146024e-14	1.853759077112588e-13	5	29	29
ENSG00000105750	ZNF85	1.6523440179322477	NA	0.09846444078957296	0.05301991306824046	0.026158502810862298	2.595430505103197e-05	5.9313749642876765e-05	6	24	24
ENSG00000185608	MRPL40	1.6520707679633242	NA	0.09852012524500774	0.00044913433323392354	0.049982623560931486	4.906433101143702e-09	1.54357771512591e-08	3	18	18
ENSG00000073605	GSDMB	1.6518467670311703	NA	0.09856579220130708	0.12383064089471203	0.42727016761335945	6.736097751295698e-83	3.3483287054194186e-81	2	5	5
ENSG00000230989	HSBP1	1.6510786521926788	NA	0.09872251574742215	0.00027096898829802703	0.011357081229344711	0.005758905409058229	0.00986706652612045	5	11	11
ENSG00000142396	ERVK3-1	-1.650740978438887	NA	0.09879147648005224	0.009345044232869944	0.07242369391161878	1.4005272603214849e-12	5.5660815729439494e-12	3	28	28
ENSG00000196912	ANKRD36B	-1.650207192962355	NA	0.09890056616514625	0.0010918097683334878	0.10345832428573169	1.3649007145279307e-17	7.195414187961722e-17	2	14	14
ENSG00000126432	PRDX5	1.6501294977495964	NA	0.09891645274164676	0.06350332132951418	0.19535928298620517	2.0531086937101647e-33	2.1325718345509155e-32	8	35	35
ENSG00000272888	LINC01578	1.6500604034184543	NA	0.09893058238086966	0.001301619977713997	0.020770170720504393	0.00018182972793805662	0.0003790661323133641	2	7	7
ENSG00000060982	BCAT1	-1.650001068460203	NA	0.09894271753548468	0.0010042245679205961	0.29510358607483944	1.0634518576903695e-52	2.123065879805838e-51	5	14	14
ENSG00000171189	GRIK1	1.6497210264205935	NA	0.09900000762485676	0.0022167512651858024	0.023688760712937414	6.325643031589378e-05	0.0001386660518327064	1	1	1
ENSG00000264490	BX640514.1	-1.6497210264205933	NA	0.09900000762485682	0.0002803467531979741	0.07649626292514299	3.1374651852964094e-13	1.2902731525814898e-12	1	22	22
ENSG00000254206	NPIPB11	-1.6497210264205933	NA	0.09900000762485682	1.9244517902885763e-05	0.03006671351928793	6.357369002280558e-06	1.5398661161032387e-05	1	18	18
ENSG00000162722	TRIM58	-1.6491904618034383	NA	0.09910862140588007	0.02559006915515827	0.08136446781556406	5.21170682582152e-14	2.2427995070517753e-13	5	21	21
ENSG00000015676	NUDCD3	-1.64919038924719	NA	0.09910863626563013	0.00883766706150383	0.1526348236584257	7.406615561079922e-26	5.734358928079439e-25	9	31	31
ENSG00000213015	ZNF580	1.6490562394905277	NA	0.09913611360270642	0.005196585408551053	0.014285875920606457	0.0019409023070151477	0.0035473232082492557	5	9	9
ENSG00000225265	TAF1A-AS1	1.6486383234091972	NA	0.09922175258936605	0.07240845203190865	0.04693070207317609	1.4755182987291512e-08	4.479317278262739e-08	4	12	12
ENSG00000173852	DPY19L1	1.648192158754388	NA	0.0993132453932544	0.004567132697811536	0.21230347379994127	1.612206851653403e-36	1.8655691834685702e-35	10	32	32
ENSG00000011478	QPCTL	1.6476366410878485	NA	0.09942725675937163	0.0014185360660288655	0.013154887673161968	0.002948340612480105	0.00525255486842108	3	7	7
ENSG00000152495	CAMK4	1.647478084431348	NA	0.09945981719762995	4.5637109337168886e-05	0.09300478980084133	6.903947764227812e-16	3.3006913913783875e-15	2	3	3
ENSG00000099875	MKNK2	1.6466232487616939	NA	0.09963550876535211	0.018559255304033833	0.01515075579063666	0.0014116331127534188	0.00262617663816537	3	14	14
ENSG00000151952	TMEM132D	1.646611633775745	NA	0.09963789765889243	0.01632700667296779	0.12801258535412147	1.1530990944333442e-21	7.406727259872915e-21	6	25	25
ENSG00000131844	MCCC2	-1.6448535919189455	NA	0.10000000722620443	0.0014802343655556016	0.01851596181520188	0.00041237327021788464	0.0008214414230417591	1	10	10
ENSG00000236008	LINC01814	-1.6448535919189453	NA	0.10000000722620449	0.04004850906552632	0.137683324174295	2.68340044009026e-23	1.8615547794137488e-22	1	3	3
ENSG00000116871	MAP7D1	-1.6448535919189453	NA	0.10000000722620449	0.0006185428347251221	0.39572934133839976	4.1785849753613544e-75	1.6286034941470878e-73	1	10	10
ENSG00000177427	MIEF2	1.644853591918945	NA	0.10000000722620453	0.00016503930224678176	0.01929759238780333	0.00031031671906912406	0.0006288102818523464	1	4	4
ENSG00000104899	AMH	1.644853591918945	NA	0.10000000722620453	0.2026923639574289	0.21250924343391495	1.4767801253339998e-36	1.7111690790103218e-35	1	4	4
ENSG00000181873	IBA57	1.644853591918945	NA	0.10000000722620453	0.0025787954780417256	0.23856522137522213	1.8359708475803484e-41	2.5263934793062132e-40	1	9	9
ENSG00000092068	SLC7A8	1.6442663443521317	NA	0.10012119805583097	0.0019282973736916243	0.03324222497351367	2.030008685535431e-06	5.146750288031801e-06	4	10	10
ENSG00000274918	AC116447.1	-1.6441646346645349	NA	0.10014219987193748	0.007411951136061818	0.01504508755077939	0.0014675492052932736	0.0027231120235419117	2	5	5
ENSG00000160221	GATD3A	-1.6437434464666945	NA	0.10022920751583965	0.12385932190392174	0.5749816679978791	3.1422718801167456e-126	5.231730142924473e-124	4	27	27
ENSG00000075651	PLD1	1.6437182058092663	NA	0.10023442355961659	0.0015544733708455411	0.05346085141577524	1.395896912887172e-09	4.571855645359456e-09	6	21	21
ENSG00000236911	AL137789.1	-1.6426500743929486	NA	0.10045535396186554	0.0022190047272782885	0.04792928045860863	1.0293534487823608e-08	3.1578501418906455e-08	5	18	18
ENSG00000172922	RNASEH2C	-1.642320440071788	NA	0.10052361326041571	0.0018014948336920402	0.13207748742320108	2.384806812629737e-22	1.5790367579068478e-21	5	22	22
ENSG00000123636	BAZ2B	1.6416466060430683	NA	0.10066326301944338	0.0009903790144867094	0.238843996666581	1.623672688824274e-41	2.2437037019055175e-40	3	14	14
ENSG00000170632	ARMC10	-1.64110290435079	NA	0.10077605597218213	0.05974843523284648	0.08352552046446633	2.3433770892634113e-14	1.0291056006089178e-13	4	29	29
ENSG00000131374	TBC1D5	-1.641082161751903	NA	0.10078036109557129	0.0009906947571836219	0.01942513930655602	0.000296260321291096	0.000602034393864321	2	12	12
ENSG00000223797	ENTPD3-AS1	1.6401784962657175	NA	0.10096805904544737	0.0003198830289823559	0.14243016358850707	4.176199705526196e-24	3.004096004616977e-23	2	9	9
ENSG00000146535	GNA12	-1.639527428732274	NA	0.1011034630834387	0.014694976553631797	0.10583226830777612	5.568133480054849e-18	2.984930323521744e-17	9	34	34
ENSG00000168000	BSCL2	-1.6393098462735038	NA	0.10114874645156989	0.01937641581335938	0.18436451552742567	1.9653049944743229e-31	1.8955576687424164e-30	7	48	48
ENSG00000168528	SERINC2	-1.639168022543892	NA	0.10117827157233865	0.06795691873037071	0.3267102638767297	2.2410324992701823e-59	5.451271819855937e-58	6	35	35
ENSG00000133639	BTG1	-1.6362780162180706	NA	0.10178141489948661	0.0026249013950059375	0.0187744882973462	0.0003753400282083827	0.0007512495499236176	3	7	7
ENSG00000135540	NHSL1	-1.636112053229349	NA	0.10181613804066543	0.004476862798440919	0.017485160155042853	0.0006004429815842884	0.0011693159994536637	2	15	15
ENSG00000280739	EIF1B-AS1	1.6349419707698065	NA	0.10206121295655946	0.0003480026862513095	0.1716634864846565	3.5485413658859164e-29	3.131957585361687e-28	6	20	20
ENSG00000177710	SLC35G5	-1.63490688998466	NA	0.10206856790430772	0.013931679279081552	0.060300683699919436	1.1693669462504673e-10	4.129628039795977e-10	5	18	18
ENSG00000240053	LY6G5B	-1.6348406844706431	NA	0.10208244953246165	0.04670406179779819	0.21966618077971467	6.884907679066613e-38	8.367773337229862e-37	9	24	24
ENSG00000117054	ACADM	1.6344517073372697	NA	0.10216403858752053	0.0006541144956774056	0.1774340068723992	3.380233839210016e-30	3.119893977858588e-29	3	17	17
ENSG00000233077	LINC01271	1.634363032828979	NA	0.10218264557865951	0.05175833096613356	0.09267525518640284	7.807958615864325e-16	3.7235451141117154e-15	6	11	11
ENSG00000272858	Z93930.3	-1.634325188995976	NA	0.10219058735003139	0.0008133367246290822	0.03413767978916237	1.4714143467647415e-06	3.7746125104964173e-06	4	19	19
ENSG00000105202	FBL	1.633773847395849	NA	0.1023063456429562	0.0023032194263531195	0.06255550691291802	5.1505101115372316e-11	1.8571509231024388e-10	4	8	8
ENSG00000047056	WDR37	1.6337286639048445	NA	0.10231583687891048	0.04017853550560095	0.05642960561343316	4.764514513708254e-10	1.6179536513976802e-09	4	12	12
ENSG00000088538	DOCK3	-1.6334634815979596	NA	0.10237155515043846	0.000799258128028244	0.010869308826104616	0.006914720928989368	0.011701258063078613	3	38	38
ENSG00000122591	FAM126A	-1.6331612005127396	NA	0.10243509780350504	0.0010614897552815507	0.014747997809918104	0.0016370446618473083	0.003017701699023916	2	17	17
ENSG00000269825	AC022150.4	1.6326451063223757	NA	0.10254365873543043	0.0017090609608244062	0.053979069792738685	1.1572439514748097e-09	3.8113263921339566e-09	5	31	31
ENSG00000256427	AC010175.1	1.632044467067723	NA	0.10267011903651899	0.0180331799136774	0.09041077159764982	1.816848295791497e-15	8.531525581743808e-15	11	24	24
ENSG00000102547	CAB39L	1.6307443127160888	NA	0.1029442821420984	0.0024466632369911944	0.05859839253402983	2.169804171429336e-10	7.521724628227549e-10	5	32	32
ENSG00000108187	PBLD	1.630606113164261	NA	0.10297345843498386	0.0013968455247751028	0.039913576419786316	1.8453699878794684e-07	5.114958771964604e-07	4	32	32
ENSG00000110713	NUP98	-1.6297094308655202	NA	0.10316292321302051	0.002646050880914902	0.08254731592295385	3.365558637859831e-14	1.4652440995343551e-13	3	9	9
ENSG00000138738	PRDM5	-1.6290288437937321	NA	0.10330691302587731	0.10988582221366511	0.2937834221798511	1.9910970714695176e-52	3.920243820738319e-51	9	33	33
ENSG00000260401	AP002761.4	-1.6278760488322903	NA	0.10355117094872121	0.0006557265619031738	0.05434487738336189	1.013747444835342e-09	3.3503092949472503e-09	2	9	9
ENSG00000138829	FBN2	1.6273140467694494	NA	0.10367041608817815	0.0026061871709650384	0.3195705750336197	7.678693480657192e-58	1.798933258193855e-56	6	26	26
ENSG00000169612	RAMAC	-1.626788841221304	NA	0.10378195239636208	0.07928684923532268	0.06082207914784247	9.675157901124264e-11	3.4337599926817054e-10	12	27	27
ENSG00000169860	P2RY1	1.6264872644145023	NA	0.10384604043288542	0.008072212317562109	0.01153884369078952	0.005380279916099773	0.009248839242301023	5	13	13
ENSG00000267368	UPK3BL1	1.6253840548247809	NA	0.10408075129090347	0.10069346060626741	0.31498086832276617	7.303833011352537e-57	1.663392195374298e-55	19	71	71
ENSG00000222011	FAM185A	1.6247334811811918	NA	0.10421936003574347	0.06613251321530207	0.057789415694877534	2.9100247609807915e-10	1.0016863634295382e-09	7	21	21
ENSG00000102886	GDPD3	1.6244107095640257	NA	0.10428818292714606	0.04960866915316191	0.13304460203133742	1.6374978962022367e-22	1.0939404527453118e-21	3	19	19
ENSG00000165626	BEND7	1.6243881864453737	NA	0.10429298676014837	0.00631084693853298	0.06266878568611893	4.9424830947043884e-11	1.7852620186724536e-10	3	13	13
ENSG00000236304	AP001189.1	-1.6240584554638238	NA	0.10436333340366274	0.005279888420228482	0.4675002721109306	1.7556561379551205e-93	1.1669669422400141e-91	8	17	17
ENSG00000106780	MEGF9	1.6237759597203054	NA	0.10442363258864076	0.0035163853930579286	0.05137057743935649	2.9720196194570715e-09	9.501708511198605e-09	2	5	5
ENSG00000189171	S100A13	-1.6222462892122136	NA	0.10475062399444722	0.0037742693704599997	0.20916139297860872	6.138712435335299e-36	6.971707255202982e-35	3	12	12
ENSG00000130520	LSM4	-1.6220351262272976	NA	0.10479582723094566	0.007547364263737963	0.025241319617995157	3.612381464416643e-05	8.142577514889722e-05	7	26	26
ENSG00000269937	AC093525.7	-1.6216960413082941	NA	0.10486844685897402	0.03266963524407024	0.018695590830797113	0.0003862725829124961	0.0007722299515465605	2	12	12
ENSG00000132823	OSER1	-1.6209662070841866	NA	0.1050248862714744	0.09928629421105792	0.28593707902562876	8.084163979320255e-51	1.5184592341879854e-49	5	10	10
ENSG00000116473	RAP1A	1.620780637095414	NA	0.10506469258111163	0.03204068777207328	0.08952570870441372	2.526174011254324e-15	1.1759326308089144e-14	3	8	8
ENSG00000273449	AC093788.1	-1.620651190737255	NA	0.1050924669936425	0.17283097163390052	0.07986864942051249	9.054654022933261e-14	3.8454250084022413e-13	5	13	13
ENSG00000163563	MNDA	-1.6205636764393299	NA	0.1051112476346536	0.0010681802332078785	0.1110756076753168	7.627628610360326e-19	4.266347131085102e-18	4	11	11
ENSG00000176531	PHLDB3	-1.620339419567378	NA	0.10515938550466555	0.017559226007124007	0.20230889026514826	1.1134470028829715e-34	1.2062225301604599e-33	2	15	15
ENSG00000168894	RNF181	-1.6201056170893795	NA	0.10520959101530589	0.005489181174849623	0.011509514492063824	0.005439617257552567	0.009341477703762164	5	11	11
ENSG00000223552	CCR5AS	-1.6200059384281538	NA	0.1052310012681194	0.0005199579913876915	0.028523453724064517	1.1075930016350017e-05	2.6260351700592622e-05	2	12	12
ENSG00000158321	AUTS2	-1.6182186407240335	NA	0.1056154869906507	0.011441586862368954	0.024483140397798298	4.7486276133754404e-05	0.00010571753205475196	8	23	23
ENSG00000148296	SURF6	1.617636131964984	NA	0.1057410375296635	0.30679174490907973	0.41102800021096014	7.818839272054581e-79	3.368976750664925e-77	5	17	17
ENSG00000274184	AC011815.2	-1.6175427777722542	NA	0.10576116955019488	0.00467765322102831	0.01985245859311406	0.00025366609440968183	0.0005196034224834727	3	9	9
ENSG00000225940	C5orf67	-1.6174423082525595	NA	0.10578283940205953	0.01929523370792773	0.30908720355907704	1.2890585096503001e-55	2.8304819951335464e-54	13	30	30
ENSG00000090316	MAEA	1.6172798886761814	NA	0.10581787845200888	0.0032327409201496115	0.16708400538837137	2.267513307773745e-28	1.939430708978152e-27	5	45	45
ENSG00000138463	SLC49A4	-1.6171463856871324	NA	0.10584668617038732	0.0008145291247360364	0.08334616412544062	2.5042530371906746e-14	1.0983487297898435e-13	4	13	13
ENSG00000138814	PPP3CA	-1.616593730670938	NA	0.10596600608472406	9.244049893696277e-05	0.03298162395407569	2.2293303917316783e-06	5.631283972279651e-06	2	10	10
ENSG00000130764	LRRC47	-1.615810583067745	NA	0.10613527271585584	0.028557752994971587	0.09946937826748582	6.12852319448994e-17	3.114016126290607e-16	3	24	24
ENSG00000137261	KIAA0319	-1.6148602568559016	NA	0.1063409605713374	0.03385708450647099	0.15475935941266392	3.180779084379023e-26	2.49529645553595e-25	2	10	10
ENSG00000237054	PRMT5-AS1	1.6146312113351975	NA	0.10639058223581281	0.011114104228301735	0.01788596428562995	0.0005187697453687479	0.0010189419726639168	3	4	4
ENSG00000272505	AC104964.4	1.6143721206710329	NA	0.106446735167539	0.019723141002188468	0.12499658564232338	3.6963310629029214e-21	2.3168268054723023e-20	6	26	26
ENSG00000215529	EFCAB8	1.6141429207540952	NA	0.10649642943589988	0.021596969265716644	0.029380047337458984	8.13836575915299e-06	1.9546895574749948e-05	5	12	12
ENSG00000165502	RPL36AL	1.613922157184527	NA	0.10654431195250959	0.09369192726143911	0.1833205997443806	3.0211835326927214e-31	2.88958596777175e-30	5	15	15
ENSG00000131944	FAAP24	-1.6131636415906978	NA	0.1067089602550167	0.013965165249423398	0.35022680675138346	1.508197278740139e-64	4.219261848795211e-63	5	15	15
ENSG00000231393	AL357874.2	-1.6130931145925618	NA	0.10672427954250109	0.0005832677344979984	0.025537298706316644	3.246737039587208e-05	7.349299563342269e-05	2	9	9
ENSG00000267213	AC007773.1	-1.6126646950565318	NA	0.10681737472324378	0.0001475345918479743	0.04435693707304833	3.72979384448385e-08	1.0974988785012618e-07	2	13	13
ENSG00000217128	FNIP1	1.6126566475946384	NA	0.10681912404505417	0.0008923174181686292	0.01455843818699919	0.0017553971949240156	0.0032231013904552366	2	3	3
ENSG00000266598	AC037487.2	-1.612417808929573	NA	0.10687105207795485	0.0007446031803965813	0.010372552943644909	0.008335930356912435	0.013952066141976513	2	13	13
ENSG00000166839	ANKDD1A	-1.6122616102256162	NA	0.10690502344144667	0.0031191920622822542	0.20464966622071662	4.1488546040465835e-35	4.581372028641008e-34	4	31	31
ENSG00000166181	API5	-1.6116706771501546	NA	0.10703362179616362	0.0011357214636614364	0.0737175501741127	8.711963144894359e-13	3.50543068915517e-12	3	9	9
ENSG00000074755	ZZEF1	1.6115713842897557	NA	0.1070552418465735	0.005869576015589313	0.0864328714812491	7.975615509002735e-15	3.614530400736995e-14	4	20	20
ENSG00000263874	LINC00672	-1.6114331604592755	NA	0.10708534449612639	0.006493063348945586	0.050340842869867335	4.311130932994643e-09	1.3625430219300616e-08	7	21	21
ENSG00000174953	DHX36	-1.6112780240869657	NA	0.10711913837805374	0.0015997735097057625	0.01753667236101803	0.0005892606247785881	0.0011489744689400804	3	11	11
ENSG00000071462	BUD23	1.6111599638464666	NA	0.10714486150148873	0.006377672911813793	0.08888061432199922	3.2116115390530268e-15	1.4885385481951447e-14	5	24	24
ENSG00000170234	PWWP2A	1.6109036557580256	NA	0.10720072309555867	0.000599080483711467	0.023821399241149267	6.0298109956124105e-05	0.00013246890694819014	2	17	17
ENSG00000248538	AC022784.1	1.6107794328657112	NA	0.10722780540911712	0.00020092740796759563	0.5016620282834419	4.0883826564052283e-103	3.831239025939522e-101	4	19	19
ENSG00000186073	C15orf41	1.6103944863971638	NA	0.10731176350046469	0.0102175921034298	0.03438702185949749	1.3452986042180378e-06	3.4630029666369155e-06	5	11	11
ENSG00000221988	PPT2	-1.6101699979182211	NA	0.10736074920875985	0.00021483990214299955	0.010375964818299166	0.008325215466792442	0.013935492439240957	2	9	9
ENSG00000069275	NUCKS1	1.6093519144814266	NA	0.10753941337118916	0.04668436698177007	0.07186293929390997	1.7202031915723787e-12	6.800739510006136e-12	7	21	21
ENSG00000124788	ATXN1	-1.6076636192275142	NA	0.10790887053043648	0.02253845300498906	0.10722963669172317	3.281513941772287e-18	1.7821731042398488e-17	5	11	11
ENSG00000077782	FGFR1	1.6074090000339682	NA	0.10796467707946407	0.01714215455194507	0.29750160111734625	3.3936760220909616e-53	6.83879554674946e-52	4	13	13
ENSG00000130558	OLFM1	1.6066694243572537	NA	0.10812690427276728	0.002863940985001942	0.017758802921245813	0.0005433920465438275	0.0010637705714817462	4	10	10
ENSG00000160471	COX6B2	-1.606003336034771	NA	0.10827317697038949	0.0018559350433959088	0.26434726503745315	1.758933836274171e-46	2.845656260213751e-45	5	23	23
ENSG00000263293	AC068234.2	1.6057640358888672	NA	0.10832576539595933	0.0003909515803670634	0.014096951929229244	0.0020810015836230378	0.0037852244545557357	2	15	15
ENSG00000234426	AL139042.1	-1.6052665957293797	NA	0.10843514716333358	0.001104248250688218	0.6660473628562785	3.07653150641494e-161	1.6487324626096816e-158	6	22	22
ENSG00000179958	DCTPP1	1.6046017075334102	NA	0.1085814854189051	0.002629622216715551	0.010963487009195583	0.006674472759621598	0.011323756762440719	2	9	9
ENSG00000100599	RIN3	1.6042306939992697	NA	0.10866321136473346	0.007636445969507506	0.026667391392288263	2.1606528754507826e-05	4.972227074759188e-05	7	29	29
ENSG00000197576	HOXA4	-1.603831666577336	NA	0.10875116244776672	0.008706135314495513	0.046929781308052754	1.4760081674920007e-08	4.480011338817756e-08	2	4	4
ENSG00000152700	SAR1B	1.6026652691752605	NA	0.10900857525381018	0.0016377766541733388	0.024830332313797582	4.1895556689104554e-05	9.390496688817853e-05	4	11	11
ENSG00000143622	RIT1	-1.6021202688375782	NA	0.10912901670925511	0.07056098701582708	0.016022461621020116	0.0010251328675477804	0.0019421126320787543	4	9	9
ENSG00000146701	MDH2	1.6018535162594407	NA	0.10918800560421554	0.01638812732054141	0.017032648177238166	0.0007083355470792825	0.001366240726224566	2	9	9
ENSG00000102962	CCL22	-1.6013745326592819	NA	0.109293989937057	0.0055206582608541156	0.011619649835995975	0.005220178444448451	0.008992550491596835	2	8	8
ENSG00000203739	AL645568.1	-1.6012960894922237	NA	0.10931135474514657	0.10268960462542492	0.07194170684289646	1.6712451621743142e-12	6.612871085862324e-12	24	58	58
ENSG00000130244	FAM98C	1.601267432150538	NA	0.1093176991079636	0.02653234794499867	0.041342363003343215	1.1038235195266749e-07	3.121099676234616e-07	2	10	10
ENSG00000186088	GSAP	1.6005947767535518	NA	0.10946669990193357	0.10045505412212202	0.1724230660682023	2.6063469649219987e-29	2.3134701915863018e-28	11	24	24
ENSG00000151292	CSNK1G3	-1.6001671674885327	NA	0.10956150364361478	0.009664181757832702	0.028719805436081384	1.0320384177575218e-05	2.4523246260390385e-05	5	9	9
ENSG00000172366	MCRIP2	-1.5985514759341761	NA	0.10992029894971236	0.0005031568401414518	0.016459489424512773	0.0008735108619679249	0.0016686908512741387	3	16	16
ENSG00000258404	LINC02320	-1.5981931686401372	NA	0.10999999361086826	7.19430973405271e-05	0.03146555822991562	3.8445173495156935e-06	9.504054782592566e-06	1	21	21
ENSG00000164818	DNAAF5	-1.5981931686401372	NA	0.10999999361086826	0.0005031560951581674	0.10733856200896962	3.148913042571811e-18	1.7148526442382975e-17	1	11	11
ENSG00000115446	UNC50	-1.5981931686401367	NA	0.10999999361086839	0.00017645679514331097	0.010022758812316854	0.009512669250559661	0.015767713606983147	1	3	3
ENSG00000271888	AL136162.1	-1.5981931686401367	NA	0.10999999361086839	4.6314560610748095e-05	0.07500832909730558	5.422640093815623e-13	2.2031000940261576e-12	1	9	9
ENSG00000073910	FRY	1.5981931686401367	NA	0.10999999361086839	0.0011783276985047504	0.029082276692509276	9.058547055098478e-06	2.1641825501237644e-05	1	2	2
ENSG00000005249	PRKAR2B	-1.598193168640137	NA	0.10999999361086839	0.0006171426940246936	0.03873167687468326	2.8225654408863993e-07	7.713812708487788e-07	1	2	2
ENSG00000171223	JUNB	-1.598193168640137	NA	0.10999999361086839	0.0006796431368728882	0.015875401181015006	0.0010819125789495586	0.002044712234560941	1	10	10
ENSG00000119714	GPR68	-1.5981931686401367	NA	0.10999999361086839	0.0010513297242542425	0.030660734064112162	5.1346226736581915e-06	1.2545041206805005e-05	1	7	7
ENSG00000174371	EXO1	-1.5981931686401367	NA	0.10999999361086839	0.0033210778396161795	0.015162242939430089	0.0014056856160947937	0.002616247300890994	1	7	7
ENSG00000107331	ABCA2	1.598193168640137	NA	0.10999999361086839	0.0018611029498984577	0.09641260349642938	1.9296601769488834e-16	9.51458952688223e-16	1	4	4
ENSG00000169592	INO80E	-1.598193168640137	NA	0.10999999361086839	2.7628030714991935e-05	0.09356579637276083	5.598632555814108e-16	2.690135883991486e-15	1	14	14
ENSG00000255423	EBLN2	1.5981931686401367	NA	0.10999999361086839	0.01121423517374725	0.012279506689507239	0.004081220969661361	0.007151937299072418	1	4	4
ENSG00000013364	MVP	-1.5981931686401367	NA	0.10999999361086839	1.1098881234667133e-05	0.041845148689205004	9.21171904031164e-08	2.621502984107274e-07	1	10	10
ENSG00000236263	AC234582.2	1.598193168640137	NA	0.10999999361086839	9.561745119968812e-06	0.09026458263248704	1.9185382701863267e-15	8.991804535508422e-15	1	6	6
ENSG00000134627	PIWIL4	-1.598193168640137	NA	0.10999999361086839	8.436444841254602e-07	0.04565841311403643	2.3339196661388704e-08	6.972889957250085e-08	1	5	5
ENSG00000169018	FEM1B	-1.5981931686401367	NA	0.10999999361086839	7.826019892040765e-05	0.017844270767580446	0.0005267165763950711	0.0010334854197481778	1	5	5
ENSG00000227053	AC105446.1	1.5981931686401367	NA	0.10999999361086839	0.004391459977747636	0.01491877403668428	0.0015373338317728766	0.002844905350283054	1	7	7
ENSG00000227124	ZNF717	-1.5981931686401367	NA	0.10999999361086839	0.00019247028338816851	0.12095348371334844	1.7516627641579403e-20	1.0595860579380783e-19	1	10	10
ENSG00000172977	KAT5	-1.5981931686401365	NA	0.1099999936108684	0.0029018817122884763	0.05097161320324138	3.432811073767663e-09	1.092194380408936e-08	1	7	7
ENSG00000187037	GPR141	1.5981931686401365	NA	0.1099999936108684	2.320338179604492e-05	0.06494665685663133	2.1556866136810237e-11	7.979250968706211e-11	1	9	9
ENSG00000138069	RAB1A	1.5981931686401365	NA	0.1099999936108684	8.840135904418663e-06	0.0198938830595448	0.00024987938803696584	0.0005121526981529732	1	4	4
ENSG00000228804	AC072022.1	-1.5981931686401365	NA	0.1099999936108684	0.0005453265136406577	0.23627797866858696	5.02344608209887e-41	6.8100456017322935e-40	1	8	8
ENSG00000007520	TSR3	-1.5981931686401363	NA	0.10999999361086846	6.897872974979162e-05	0.017525742371323975	0.000591615665310865	0.00115317311257286	1	4	4
ENSG00000243284	VSIG8	-1.597399796600592	NA	0.11017661778308044	0.003411499238136758	0.014817317303802995	0.0015958065234878281	0.0029451663873539353	10	15	15
ENSG00000154016	GRAP	1.5971907503546663	NA	0.11022319390733136	0.02959774681849069	0.022113032096304257	0.0001118042699600675	0.0002385333945689472	4	19	19
ENSG00000268858	AL118506.1	1.5970298280650763	NA	0.11025905846607287	0.04022064846548666	0.02155737336215589	0.00013671074281309989	0.0002887256808499815	4	19	19
ENSG00000164187	LMBRD2	1.5966862792234102	NA	0.11033565563547156	0.0036814462952211146	0.03217216813834881	2.9821427399428395e-06	7.452749321958577e-06	6	16	16
ENSG00000250274	AC034199.1	-1.596514535669047	NA	0.1103739630941178	0.0056375166532649686	0.013019959886221226	0.0030995779132602474	0.005508255091658029	7	17	17
ENSG00000242247	ARFGAP3	-1.5952645685919387	NA	0.11065308524656424	0.018403612013735932	0.11763341305275699	6.254240242464805e-20	3.702242523922297e-19	3	5	5
ENSG00000123739	PLA2G12A	1.5952537752081943	NA	0.11065549787324915	0.01350351644243999	0.060769293729932616	9.862582295504445e-11	3.498829619065075e-10	5	24	24
ENSG00000139679	LPAR6	-1.5943726531448132	NA	0.11085259374529924	0.001577265259793938	0.011562917898682197	0.005332066276956941	0.009174235435289915	2	4	4
ENSG00000104763	ASAH1	-1.5937075958322933	NA	0.11100154214536698	0.0043743388367107495	0.42836056900572184	3.5598469643968695e-83	1.7850238477322195e-81	5	10	10
ENSG00000071246	VASH1	1.592837800998335	NA	0.11119658262227237	0.004237546724079392	0.5829891885916622	5.436253485009604e-129	9.610959898394814e-127	7	26	26
ENSG00000134463	ECHDC3	-1.5917330614539946	NA	0.1114446963344377	0.004645319273116504	0.1476579243634511	5.322899001369342e-25	3.972253915338679e-24	9	56	56
ENSG00000178952	TUFM	1.591480553494539	NA	0.11150146845144532	0.20997238337443486	0.606399743364041	2.218628701699139e-137	5.072968480725138e-135	3	13	13
ENSG00000243410	PSMD6-AS1	-1.5908280950044589	NA	0.11164826831007611	0.017308111447749665	0.1127078563023658	4.099275807086544e-19	2.3223812624951153e-18	6	17	17
ENSG00000133275	CSNK1G2	1.5902364241697846	NA	0.1117815230578537	0.00975555984922423	0.07659214625464568	3.0286949403748844e-13	1.2470369635651594e-12	4	29	29
ENSG00000184436	THAP7	1.590220384997024	NA	0.11178513710951045	0.024699953273025814	0.01600227613361159	0.0010327448560009487	0.0019561013403534646	2	9	9
ENSG00000152291	TGOLN2	1.590039332082556	NA	0.1118259395338447	0.00875979372127847	0.05374991595244537	1.257289564986137e-09	4.13209251627966e-09	6	25	25
ENSG00000074695	LMAN1	1.5899925135806483	NA	0.11183649255088865	0.000229325151020509	0.10345621068905314	1.3659894404007792e-17	7.198940661780258e-17	2	6	6
ENSG00000105618	PRPF31	-1.5893304575028755	NA	0.11198580590090117	0.004823963717705219	0.013187461502126524	0.002912963416964064	0.005193129598493126	6	34	34
ENSG00000132965	ALOX5AP	1.5877565828280515	NA	0.11234139268951808	0.05611155830333541	0.1893586026615664	2.4935990222746957e-32	2.506607833117747e-31	12	32	32
ENSG00000183354	KIAA2026	-1.5873483684091387	NA	0.11243376615796541	0.002136320268583875	0.017821623195526055	0.0005310844746190226	0.0010414599948818317	6	26	26
ENSG00000107669	ATE1	-1.5871123221065009	NA	0.11248720760196579	0.02110296264337784	0.16554753227493194	4.2155597132361535e-28	3.5833519658785034e-27	10	58	58
ENSG00000087338	GMCL1	1.5856329827727411	NA	0.11282258972932373	0.04567114741909214	0.07610768524863286	3.61964398363234e-13	1.4842963815234577e-12	6	15	15
ENSG00000231346	LINC01160	1.5847802703196576	NA	0.11301626658128923	0.033381447663009454	0.1262054409900653	2.3184124703647434e-21	1.469270341991315e-20	2	8	8
ENSG00000138035	PNPT1	1.5838306570238547	NA	0.11323226080120069	0.0012510895551561842	0.011060799979708363	0.006435149122652062	0.010948052807972244	2	13	13
ENSG00000120709	FAM53C	-1.5837816542557983	NA	0.11324341554059796	0.0003931134445111898	0.010742246321974602	0.0072528887883712145	0.012237287468691259	2	7	7
ENSG00000112053	SLC26A8	1.5833858362100228	NA	0.11333354927844251	0.042386480120886645	0.18682883451680346	7.106707591161475e-32	6.960190090281447e-31	6	15	15
ENSG00000142303	ADAMTS10	-1.5829780887432352	NA	0.1134264586132839	0.002222237553543775	0.12456103011149212	4.37218140188574e-21	2.7304639060793356e-20	3	14	14
ENSG00000088827	SIGLEC1	-1.5823730414322648	NA	0.11356443524743441	0.008025859291082658	0.011599965654167066	0.005258726984314744	0.00905349955366063	7	15	15
ENSG00000246174	KCTD21-AS1	1.582343640846143	NA	0.11357114320352278	0.09764562383869685	0.33201342277128626	1.5846767147617225e-60	3.984695158570202e-59	4	24	24
ENSG00000118985	ELL2	-1.5815737106784469	NA	0.11374691945327078	0.009485897723889115	0.028981467852970212	9.3931095104038e-06	2.240056111721802e-05	7	16	16
ENSG00000163378	EOGT	-1.5808374351160601	NA	0.11391521263763539	0.00026689972080604167	0.051492433590128395	2.843999185805629e-09	9.107701594282116e-09	4	21	21
ENSG00000142669	SH3BGRL3	-1.5800663462774085	NA	0.11409167333737473	0.019384648405126263	0.05824322268805545	2.4682867075091465e-10	8.534001763523055e-10	5	7	7
ENSG00000111642	CHD4	-1.5796535819959359	NA	0.11418622123769903	0.0010426469427175422	0.03476470056388307	1.1745526854226647e-06	3.0399040148375003e-06	4	8	8
ENSG00000003056	M6PR	-1.579513776383396	NA	0.11421825912961679	0.0534385636985065	0.07503978549186445	5.360312189459351e-13	2.1782936904511467e-12	4	11	11
ENSG00000141543	EIF4A3	1.5787266720643014	NA	0.11439876424855154	0.004301068701275302	0.026871982928545087	2.0071542327395758e-05	4.636407319134023e-05	2	14	14
ENSG00000132481	TRIM47	-1.5784328713429934	NA	0.11446619851707271	0.18625495585385715	0.08664396350808268	7.37447087775453e-15	3.3482870289280495e-14	4	28	28
ENSG00000268618	AC092316.1	1.5783448280407788	NA	0.1144864126443776	1.51301943043784e-05	0.036463789534596225	6.377946441891439e-07	1.6899784229294855e-06	2	9	9
ENSG00000109452	INPP4B	-1.5778252215293167	NA	0.11460576789052353	0.02879502038886324	0.06816717114215229	6.653435655457086e-12	2.5378062289909602e-11	2	10	10
ENSG00000183307	TMEM121B	1.5778122963082761	NA	0.11460873810199083	0.08182704061274448	0.13237825763612485	2.121749011910348e-22	1.4097587681228422e-21	4	14	14
ENSG00000267288	AC138150.2	1.5774871687084948	NA	0.11468347224339688	0.00041394935420384875	0.017137367236005563	0.0006817469438826805	0.001317475584927213	4	14	14
ENSG00000010327	STAB1	1.5773639922689813	NA	0.1147117957112113	0.06780717745911065	0.08564308117780549	1.0691544130928907e-14	4.8009764415108624e-14	6	10	10
ENSG00000135900	MRPL44	1.5763881180010269	NA	0.11493638501415113	0.022809326548588756	0.04074001612470795	1.3708808211033496e-07	3.8457770654508985e-07	2	13	13
ENSG00000272630	AL731563.3	1.5758701372275672	NA	0.11505573440814147	0.0004902797366743418	0.01995380627057751	0.0002445019662746454	0.0005019109671587136	2	13	13
ENSG00000253710	ALG11	-1.5758350317205472	NA	0.11506382669183132	0.0006073576341926691	0.011872747118682634	0.004749359733506397	0.00824193180225675	4	14	14
ENSG00000057019	DCBLD2	-1.5758206069007	NA	0.11506715193336342	0.0006699150299436578	0.01362354297612179	0.002478716166158751	0.004461793170300874	4	18	18
ENSG00000124356	STAMBP	-1.574204263895313	NA	0.11544023391860739	0.03521389483830465	0.08429684441138492	1.7610829060020544e-14	7.801811096623413e-14	5	22	22
ENSG00000151006	PRSS53	1.5738555176262732	NA	0.11552085565063665	0.0015854406130276452	0.045021907603178514	2.9354338877557263e-08	8.705895498568249e-08	3	5	5
ENSG00000136709	WDR33	1.5737822898414264	NA	0.1155377897719683	0.0018474637712676124	0.034048897839023734	1.5191189802332784e-06	3.8923310013477495e-06	5	22	22
ENSG00000140612	SEC11A	-1.5736103650524282	NA	0.11557755551013961	0.010522187696138566	0.018223497209916152	0.00045872138270650455	0.0009073371386428889	3	4	4
ENSG00000144792	ZNF660	1.5733965632633167	NA	0.11562702229547468	0.0441626608887211	0.06904525391389811	4.826420711711843e-12	1.856623795090767e-11	2	10	10
ENSG00000235162	C12orf75	1.5732671154482003	NA	0.11565698040144001	0.000469686794739628	0.024276148871014317	5.116926605316829e-05	0.00011348962022061343	2	15	15
ENSG00000204516	MICB	-1.5731883387122294	NA	0.1156752146867757	0.16479967504659104	0.3873052093979343	4.3042936507125905e-73	1.5772293123091926e-71	23	69	69
ENSG00000269834	ZNF528-AS1	-1.5728338103000776	NA	0.11575730460619048	0.007422203905004085	0.13616640228622942	4.852722379157973e-23	3.318155346099684e-22	4	17	17
ENSG00000241837	ATP5PO	1.572830117363517	NA	0.11575815993476309	0.010704485937497713	0.06003211547786544	1.2892221518434273e-10	4.5388771673091635e-10	4	9	9
ENSG00000189337	KAZN	-1.5698942302557621	NA	0.11643972012830674	0.0006778190206299411	0.3517174270970222	6.9887192909610885e-65	1.984264025177015e-63	6	36	36
ENSG00000135698	MPHOSPH6	1.5690514750808913	NA	0.11663594526714892	0.030257785008889537	0.18325160243691846	3.1082217123237583e-31	2.9678671572739494e-30	11	49	49
ENSG00000203288	TDRKH-AS1	1.56862070488597	NA	0.11673634505332205	0.0018480584086576692	0.013478243106368694	0.002615596568425967	0.004692422382250957	2	8	8
ENSG00000146197	SCUBE3	1.5684268118758822	NA	0.11678155792291776	0.00030059814464268624	0.010442394054967302	0.008119373898631752	0.01360953406193294	2	6	6
ENSG00000006282	SPATA20	1.5683725966552229	NA	0.11679420253907499	0.13232945174003902	0.7155689161491479	1.5493269135972114e-184	2.415400658298053e-181	12	44	44
ENSG00000175782	SLC35E3	-1.5681282804434031	NA	0.11685119775130462	0.0029092273466469303	0.06952177085194426	4.054376819090841e-12	1.566663093073205e-11	6	21	21
ENSG00000130164	LDLR	-1.5679549137812587	NA	0.11689165477268153	0.0006748422703975962	0.031507692774133934	3.786722727978966e-06	9.366581286904844e-06	2	25	25
ENSG00000237753	AC079922.2	-1.5674254048661542	NA	0.11701528962083813	0.002476951027774304	0.35050898772037237	1.3039994636381218e-64	3.665948656054123e-63	3	8	8
ENSG00000163521	GLB1L	1.5669057961567991	NA	0.11713671266738046	0.00013934998856650476	0.3651843133611046	6.1848431454671e-68	1.949703586426752e-66	2	9	9
ENSG00000171522	PTGER4	-1.5668318342786933	NA	0.11715400424439852	0.02019400861086769	0.06450794215397883	2.529516477951183e-11	9.330754588166238e-11	4	9	9
ENSG00000112977	DAP	-1.5664865254438294	NA	0.1172347606553694	0.07163997555213869	0.30512116535945566	8.776536604570005e-55	1.8696748600220004e-53	7	33	33
ENSG00000092850	TEKT2	-1.5657415804271886	NA	0.11740912769140188	0.004552134219919757	0.011192976839303653	0.006124005610753813	0.010455009678329233	5	17	17
ENSG00000203721	LINC00862	-1.5653785079376061	NA	0.11749418472708498	0.0006778250007734939	0.045752377885994	2.256223474697366e-08	6.754884142385671e-08	4	15	15
ENSG00000271959	AC100803.4	1.5648291271197206	NA	0.1176229801844515	0.0005835132695192561	0.03974285541909384	1.9622101693368958e-07	5.428285561212845e-07	2	18	18
ENSG00000197992	CLEC9A	1.564526498760004	NA	0.11769397492807565	0.03330419542432579	0.04480173992304501	3.17770268244424e-08	9.39883120062716e-08	9	14	14
ENSG00000111860	CEP85L	1.5645193170817409	NA	0.11769566011379985	0.01038194450280203	0.10808228896698692	2.3757300552420237e-18	1.3008108147300595e-17	4	10	10
ENSG00000100360	IFT27	1.5640466591980278	NA	0.11780661124710423	0.048621227965171696	0.13830912913410168	2.1009382470414713e-23	1.4639979682451926e-22	3	17	17
ENSG00000228784	LINC00954	1.5638540331229327	NA	0.11785185158779099	0.022873302262626755	0.077976206697946	1.819388703625785e-13	7.57850300667442e-13	11	27	27
ENSG00000066230	SLC9A3	-1.5631457234648602	NA	0.11801832308570608	0.10405170806098749	0.2482250004489052	2.5314924005293046e-43	3.707306846855426e-42	9	41	41
ENSG00000268895	A1BG-AS1	1.5629239694376773	NA	0.1180704790460196	0.006296102272527075	0.14073867986253014	8.112388577308008e-24	5.746359013310822e-23	3	20	20
ENSG00000198874	TYW1	1.5627074991711027	NA	0.11812140971833833	0.0001688554416824487	0.1274421670530751	1.4377135678089883e-21	9.203191479789601e-21	2	19	19
ENSG00000258919	AL049836.1	-1.562653960039313	NA	0.11813400895132525	0.0022026304731033947	0.14519032458134842	1.4095278865990338e-24	1.0347600054489226e-23	4	31	31
ENSG00000100601	ALKBH1	1.5608119115570425	NA	0.11856813611990694	0.00258061388895173	0.03584629368492027	7.962719124243737e-07	2.089558841035285e-06	2	10	10
ENSG00000267080	ASB16-AS1	-1.5607992694045902	NA	0.11857111989188597	0.0033948950611899066	0.188569122148184	3.458749306962944e-32	3.448216735358668e-31	3	10	10
ENSG00000205544	TMEM256	1.5601958900515362	NA	0.11871359658502607	0.008450849665670487	0.02342382428392132	6.960846147133164e-05	0.00015202693654761413	7	28	28
ENSG00000044090	CUL7	-1.5601677475797242	NA	0.11872024517555162	0.10249889831557273	0.2585778078893478	2.4163429875464755e-45	3.794676363867629e-44	2	16	16
ENSG00000136699	SMPD4	1.5601402022781279	NA	0.11872675296876564	0.021022402555579554	0.2192547716736639	8.217798417871096e-38	9.952473521756457e-37	2	11	11
ENSG00000100075	SLC25A1	-1.5592146559646278	NA	0.11894558315624361	0.009694902484264273	0.07814855375056212	1.7074441578706e-13	7.129525167597497e-13	5	15	15
ENSG00000107960	STN1	-1.5590423606902841	NA	0.11898635441996208	0.005950832357850628	0.08489041374127385	1.4133496977474399e-14	6.292194695397416e-14	6	21	21
ENSG00000108846	ABCC3	1.5589699053117307	NA	0.11900350324208638	0.001159742914412447	0.35028137955339983	1.4663624967310047e-64	4.108929813143791e-63	3	18	18
ENSG00000113448	PDE4D	1.5587470892603328	NA	0.11905625173979366	0.0016308609878794007	0.011668730443075448	0.005125307574727247	0.008845114179228898	4	9	9
ENSG00000104852	SNRNP70	-1.558202175373882	NA	0.11918532947881308	0.0003324868820272541	0.02234595421671022	0.00010276963675599149	0.00022024450146569582	3	22	22
ENSG00000113263	ITK	-1.5580565862734348	NA	0.11921983479271495	0.0005142950842286524	0.017394804105012585	0.000620576348916004	0.0012059222444827822	3	14	14
ENSG00000140548	ZNF710	1.5577034071845943	NA	0.11930357245758931	0.009204625491856092	0.041284786035742135	1.1269253499681689e-07	3.1848455548128093e-07	4	15	15
ENSG00000259954	IL21R-AS1	1.5574445731341204	NA	0.11936497046662563	0.1282836941112889	0.01720007079246443	0.0006663098375924663	0.0012898236149535168	3	7	7
ENSG00000137094	DNAJB5	-1.5570142665612865	NA	0.11946709825333628	0.04724868323997754	0.12387504923947172	5.6949229004233804e-21	3.5384866963536434e-20	7	32	32
ENSG00000133731	IMPA1	-1.556351011036145	NA	0.11962464757739467	0.004935266988605286	0.09157878611160243	1.175522288868142e-15	5.5672553802263925e-15	2	17	17
ENSG00000005001	PRSS22	-1.5563256949874043	NA	0.11963066435987697	0.009102012135987958	0.0690181603629451	4.874482230991126e-12	1.87469154023922e-11	3	10	10
ENSG00000255449	AP002812.5	-1.5562805917355487	NA	0.11964138448961069	0.0037569852029808426	0.0156463972262361	0.0011767160674215594	0.002214121553677016	2	11	11
ENSG00000137819	PAQR5	1.5552574806286237	NA	0.11988475948172936	0.011908171313774696	0.11463499765889677	1.9666441591194665e-19	1.1313646657074716e-18	3	12	12
ENSG00000107643	MAPK8	1.5551785521306212	NA	0.11990355088443864	0.015911806259421853	0.047563970214481444	1.1743068572632787e-08	3.5909750883038453e-08	11	16	16
ENSG00000237940	LINC01238	1.5547735691070559	NA	0.12000000607284067	5.302380494362698e-05	0.15030546616163973	1.8667876328073818e-25	1.4228240495561686e-24	1	22	22
ENSG00000130402	ACTN4	-1.5547735691070559	NA	0.12000000607284067	0.00018030545972112213	0.042958006726310866	6.171847859249299e-08	1.785141152610326e-07	1	13	13
ENSG00000276529	AP001505.1	-1.5547735691070559	NA	0.12000000607284067	0.10787015781173882	0.0713077174891689	2.1083701612770017e-12	8.277573236204053e-12	1	15	15
ENSG00000243389	AC012442.2	-1.5547735691070559	NA	0.12000000607284067	0.000791748740521773	0.11682191123370574	8.530704153819456e-20	5.015188396772364e-19	1	18	18
ENSG00000140993	TIGD7	1.5547735691070557	NA	0.12000000607284075	4.374388942136171e-07	0.013896137951445352	0.002241157172684168	0.004058030234860183	1	9	9
ENSG00000142178	SIK1	1.5547735691070557	NA	0.12000000607284075	8.894792794100548e-05	0.021644051612090005	0.00013248697081632763	0.00028032314158287506	1	10	10
ENSG00000144118	RALB	-1.5547735691070557	NA	0.12000000607284075	0.0014490498863036466	0.042283723023876285	7.866918536571047e-08	2.25488527467252e-07	1	3	3
ENSG00000186446	ZNF501	-1.5547735691070557	NA	0.12000000607284075	6.766326014983836e-07	0.06314547449884293	4.155112346822069e-11	1.507744850521618e-10	1	4	4
ENSG00000182179	UBA7	-1.5547735691070557	NA	0.12000000607284075	8.048826976400746e-06	0.31118721444916825	4.6478914418062645e-56	1.0338092131716683e-54	1	9	9
ENSG00000164715	LMTK2	1.5547735691070557	NA	0.12000000607284075	5.507702679897946e-06	0.03202856838930644	3.14011500263872e-06	7.827010491315612e-06	1	3	3
ENSG00000131686	CA6	1.5547735691070557	NA	0.12000000607284075	0.06945265691249207	0.17082250810941207	4.9921976107661845e-29	4.379089351766204e-28	1	7	7
ENSG00000110031	LPXN	1.5547735691070557	NA	0.12000000607284075	0.0006328168047948427	0.01567704193075384	0.001163559254868823	0.0021910483871467492	1	6	6
ENSG00000084444	FAM234B	1.5547735691070557	NA	0.12000000607284075	0.00041918933867885475	0.034531209861042134	1.2773635602599686e-06	3.296539908938781e-06	1	5	5
ENSG00000080546	SESN1	1.5547735691070557	NA	0.12000000607284075	0.0008629060056209198	0.011017447592215584	0.006540668092855698	0.011114339786403325	1	11	11
ENSG00000196636	SDHAF3	1.5547735691070557	NA	0.12000000607284075	0.000134207898527757	0.027015041066904704	1.9063587400500616e-05	4.415470831053283e-05	1	13	13
ENSG00000019102	VSIG2	1.5547735691070554	NA	0.12000000607284081	0.014407714300073962	0.020492784772447023	0.0002010697681154685	0.0004169966686917607	1	5	5
ENSG00000120217	CD274	1.5547735691070554	NA	0.12000000607284081	0.0016513447410702222	0.1509970732609413	1.4190648454133932e-25	1.086408171160459e-24	1	8	8
ENSG00000172159	FRMD3	-1.5541568853347147	NA	0.12014699892582324	0.0013058442004188133	0.0162200438603947	0.0009535469184635864	0.0018120984158612639	10	28	28
ENSG00000072163	LIMS2	1.5541283972287827	NA	0.12015379276118882	0.0013674623942076085	0.15133142649980447	1.24278122305137e-25	9.535774136066195e-25	4	25	25
ENSG00000235151	AC131097.3	1.5539002923090244	NA	0.12020820200465221	0.00547296691576009	0.07269670270751936	1.2670855913783638e-12	5.046272830131807e-12	3	25	25
ENSG00000167210	LOXHD1	1.553629266562451	NA	0.12027287411056745	0.17739552570990555	0.2727976092612874	3.65281286761017e-48	6.321098674737317e-47	8	23	23
ENSG00000168306	ACOX2	-1.5534068348725913	NA	0.12032597106259119	0.0022761155040969894	0.024173644920685005	5.309781847515992e-05	0.00011746316937958171	3	11	11
ENSG00000163697	APBB2	-1.5532275471268775	NA	0.12036878242458238	0.004178670410337169	0.07139258586176091	2.043817381327108e-12	8.035172918931356e-12	5	17	17
ENSG00000125743	SNRPD2	-1.5529028717485018	NA	0.12044634063282697	0.020725934937637847	0.04833438991201282	8.894102253873174e-09	2.744735640663507e-08	9	30	30
ENSG00000083520	DIS3	-1.5517579457601418	NA	0.1207201519238708	0.016215459490434077	0.016417935871727258	0.0008868980516985816	0.001691250382361723	4	20	20
ENSG00000102977	ACD	-1.5516522914433661	NA	0.12074544389156537	0.00018161624008356021	0.020231958378726482	0.00022102401328890034	0.00045611802694240093	3	18	18
ENSG00000250608	AC010210.1	1.551639536353225	NA	0.12074849753835472	0.02295212075908064	0.030988571196457874	4.563693397968458e-06	1.1202802473770553e-05	5	25	25
ENSG00000265415	AC099850.3	-1.5505940512251164	NA	0.12099899864831606	0.0011362523920268124	0.012646832374187867	0.0035600540063911125	0.006281945761359001	4	11	11
ENSG00000263345	AC006435.2	1.5503870022157848	NA	0.12104865636194065	0.009653903805777197	0.01240126427710255	0.0039004053320336103	0.006850476345662063	7	19	19
ENSG00000153283	CD96	-1.5502095750079254	NA	0.12109122239910314	0.023716205372075062	0.034032636482077584	1.528022735230935e-06	3.9139748896901125e-06	8	13	13
ENSG00000184277	TM2D3	-1.549884197638877	NA	0.12116931314996039	0.012743515906448143	0.09799162678659967	1.06745570923717e-16	5.338523755528792e-16	2	8	8
ENSG00000074219	TEAD2	-1.549756786864772	NA	0.12119990253876958	0.008965795211459272	0.0562184811218604	5.143353990883052e-10	1.7417728591953683e-09	5	19	19
ENSG00000175906	ARL4D	-1.5496199702312756	NA	0.12123275685737965	0.0017907492592321088	0.04542138061313778	2.5419945746193236e-08	7.577379621092783e-08	2	19	19
ENSG00000188761	BCL2L15	1.5488698795117062	NA	0.12141300291788518	0.03574948320304775	0.06227133968055744	5.7116265309559356e-11	2.0538620964429302e-10	4	5	5
ENSG00000184313	MROH7	1.548806172084712	NA	0.12142832140154518	0.0008594070459211591	0.0578526011577074	2.844085030823538e-10	9.791851875846788e-10	4	34	34
ENSG00000249673	NOP14-AS1	-1.5485143677475772	NA	0.12149850522405303	0.0020171933173663012	0.08600726340994896	9.34034873710262e-15	4.207450498885548e-14	6	25	25
ENSG00000145390	USP53	1.5476547554630518	NA	0.12170544074279138	0.008380010777219116	0.3401857232537531	2.5652728051560476e-62	6.736885656297253e-61	2	13	13
ENSG00000257495	KRT73-AS1	-1.547624915124308	NA	0.12171262919044425	0.0030019959570516796	0.12701605596519674	1.695129823117848e-21	1.0802594327999991e-20	5	12	12
ENSG00000101197	BIRC7	1.5471566879372958	NA	0.12182546718733654	0.0007380815130892852	0.23028044309151896	6.937172608172332e-40	9.04681163935721e-39	2	27	27
ENSG00000162881	OXER1	1.5470248968904212	NA	0.12185724223695114	0.03356190452055007	0.1721539618768889	2.907539055959921e-29	2.574155254034935e-28	2	13	13
ENSG00000112249	ASCC3	-1.5469078619003531	NA	0.12188546500723944	0.010305292954380025	0.06390510766702054	3.150894672849401e-11	1.1523713530538363e-10	11	35	35
ENSG00000185215	TNFAIP2	1.5465323600390908	NA	0.12197605108486471	0.005708163084723936	0.01924148596320671	0.00031671051253833295	0.0006408576495008699	4	13	13
ENSG00000270030	AC136475.7	-1.5465018347807418	NA	0.12198341731134757	0.26442468207694536	0.43709542459935197	2.0581946281348135e-85	1.0995632298406204e-83	4	19	19
ENSG00000103351	CLUAP1	1.5463471982618895	NA	0.12202073888641385	0.10181732923250571	0.18806697266753244	4.258214433386156e-32	4.221047359430012e-31	9	34	34
ENSG00000147912	FBXO10	-1.5460775488732876	NA	0.12208584020826137	0.014857327551437415	0.07715591635115812	2.46111890155771e-13	1.0199547617886219e-12	6	20	20
ENSG00000175970	UNC119B	-1.5460210158909067	NA	0.12209949238098078	0.0040192984265880445	0.06975599824249955	3.721375482472777e-12	1.4402588162700442e-11	3	25	25
ENSG00000181523	SGSH	1.5457291686237955	NA	0.12216998967733124	0.009416373157508883	0.07927745733605036	1.1261545543954942e-13	4.75441271623051e-13	5	23	23
ENSG00000260808	AP003096.1	-1.544121094516314	NA	0.1225589994637215	0.0014878810525727176	0.09631752063576791	1.9996402933867018e-16	9.845487048891343e-16	3	14	14
ENSG00000253982	AC100810.1	-1.5436054833646329	NA	0.1226839358420793	0.08595185123514719	0.1600830554539165	3.791561442616778e-27	3.0830482304141835e-26	3	5	5
ENSG00000112655	PTK7	-1.5431522924364331	NA	0.12279382948055967	0.008301681674345975	0.0470483529117927	1.41424266396854e-08	4.300150256098669e-08	3	18	18
ENSG00000163702	IL17RC	1.542824605241071	NA	0.12287333778364899	0.027792716189191623	0.18393622735552537	2.344632346831117e-31	2.2563468078455013e-30	10	31	31
ENSG00000181577	C6orf223	-1.5423308181643745	NA	0.12299322363705767	0.0008352709212072596	0.01650805504555573	0.000858122521407993	0.0016418546379142777	5	20	20
ENSG00000233930	KRTAP5-AS1	1.5419178462328433	NA	0.1230935586340664	0.04010291847846907	0.12884112332707706	8.367671925476002e-22	5.410905197963347e-21	5	17	17
ENSG00000138835	RGS3	-1.5417838731262035	NA	0.12312612225342862	0.003095331244802715	0.21913925125868672	8.636331642537397e-38	1.0444601645830313e-36	4	17	17
ENSG00000167644	C19orf33	-1.5409522007989636	NA	0.1233284197764709	0.0035693682462028396	0.20395624006096544	5.55987856342785e-35	6.084643106842641e-34	3	16	16
ENSG00000260448	LCMT1-AS1	-1.5405132189060473	NA	0.12343530314035957	0.002771108948485973	0.012513896227226673	0.0037403825323229275	0.00658222884010322	5	19	19
ENSG00000040933	INPP4A	1.540335411381211	NA	0.12347861631088412	0.006900140073337481	0.021989931843325608	0.00011689684935135773	0.0002487484885874716	4	8	8
ENSG00000136930	PSMB7	-1.5401725217424858	NA	0.12351830595962068	0.005795870473631298	0.011234863937230105	0.006028633262286281	0.010301418076419632	3	8	8
ENSG00000013306	SLC25A39	-1.5401681256356092	NA	0.1235193772519272	0.017377658668535547	0.03362660528335005	1.7680831443377964e-06	4.510689949754369e-06	3	5	5
ENSG00000152256	PDK1	1.5401551039361503	NA	0.12352255056730731	0.010680854476690017	0.11614362202915962	1.1055515828951725e-19	6.4574605228437705e-19	3	15	15
ENSG00000105821	DNAJC2	1.5401493963076733	NA	0.12352394150452875	0.002767974139818868	0.015810692868193144	0.0011078914661959212	0.002090814433123567	3	15	15
ENSG00000281005	LINC00921	-1.5396061109285566	NA	0.12365639500687096	0.000600455413557467	0.010135911261747357	0.00911451682395074	0.015163450622228488	3	12	12
ENSG00000071575	TRIB2	1.5382532264304078	NA	0.12398671132873249	0.003546089328976303	0.06946139238608488	4.144933939039633e-12	1.6005735672278915e-11	4	8	8
ENSG00000166359	WDR88	1.5379239752486513	NA	0.12406720441624781	0.018875715185280424	0.04051956051335462	1.484006872002527e-07	4.1529428603086386e-07	2	12	12
ENSG00000160299	PCNT	-1.5371971892874459	NA	0.12424502843912409	0.00812742986559787	0.10237301153360139	2.0550320240755153e-17	1.0702017668044644e-16	4	15	15
ENSG00000100348	TXN2	1.5371321117199777	NA	0.12426096077855872	0.0007837612077883638	0.049064725622802424	6.833755677706219e-09	2.1292164992184582e-08	2	6	6
ENSG00000075884	ARHGAP15	-1.5369208664510898	NA	0.12431268898986902	0.003009243236754569	0.022453970262500345	9.883222200439714e-05	0.00021215092942213125	5	15	15
ENSG00000128891	CCDC32	1.536681895458629	NA	0.12437122672448445	0.16503259273633872	0.3021927200898552	3.5926820703232126e-54	7.504373303772567e-53	7	13	13
ENSG00000159579	RSPRY1	1.5363920874937447	NA	0.12444224620427179	0.008734459625866489	0.010674575610817357	0.007439820921352196	0.01253049390888517	8	23	23
ENSG00000164221	CCDC112	1.5360913116292443	NA	0.12451598689235016	0.0035071358357434924	0.022599342843566246	9.377094939101339e-05	0.00020166516316860904	5	17	17
ENSG00000197147	LRRC8B	1.5353354591933228	NA	0.12470144834261623	0.0477763244541381	0.33729243409204474	1.1108254346215482e-61	2.873234597032418e-60	4	8	8
ENSG00000196867	ZFP28	-1.5344959820646975	NA	0.12490768096871234	0.02784385077333535	0.18924167554781002	2.6174588531072645e-32	2.6280328964834003e-31	4	14	14
ENSG00000166340	TPP1	1.5339569711237062	NA	0.12504023881055673	0.007199954590222587	0.017137604997146318	0.0006816877337558342	0.001317475584927213	2	6	6
ENSG00000104290	FZD3	-1.5339248890030415	NA	0.12504813215670824	0.0002827505206228459	0.1081785888072465	2.290585251516017e-18	1.2549919002635202e-17	2	7	7
ENSG00000162946	DISC1	1.5334172997601767	NA	0.1251730689171061	0.016430746238080832	0.2746252072552819	1.5710317143838868e-48	2.7632433712789e-47	7	18	18
ENSG00000101236	RNF24	1.5330982036145904	NA	0.1252516602512495	0.0105645684773943	0.10237495201619931	2.0535298173283325e-17	1.0697443146222228e-16	4	15	15
ENSG00000231389	HLA-DPA1	1.5327760085651807	NA	0.12533105384432436	0.0008475846915470307	0.04997738279739929	4.91572569441848e-09	1.545933980076701e-08	2	12	12
ENSG00000149179	C11orf49	-1.5322966187773825	NA	0.12544925512073304	0.007461838019970284	0.020329330943704146	0.0002133518724456132	0.0004410815262893093	8	29	29
ENSG00000204351	SKIV2L	1.5321957235083625	NA	0.12547414353791644	0.0997357370191159	0.2792260479090455	1.8605773127595865e-49	3.3551041363316664e-48	9	24	24
ENSG00000070081	NUCB2	-1.531554137623098	NA	0.1256324972675865	3.423453772904938e-05	0.10857906659967759	1.9679440959487153e-18	1.0816754263277089e-17	2	6	6
ENSG00000080503	SMARCA2	-1.5307701616285583	NA	0.1258262065165603	0.002022581313978601	0.012601039265945657	0.0036211549751587317	0.0063796164648651215	8	19	19
ENSG00000164142	FAM160A1	1.5306130764229962	NA	0.1258650479908675	0.00936234208110309	0.20169069812716794	1.4444243035533542e-34	1.5549549517662568e-33	4	11	11
ENSG00000198829	SUCNR1	1.5306038921242617	NA	0.12586731922384975	0.0051714591949293225	0.05984506369872372	1.3798685234967326e-10	4.848056814063812e-10	3	8	8
ENSG00000140320	BAHD1	-1.5298818147082176	NA	0.1260459854557257	0.023174329914466288	0.05169195830163634	2.646161646176324e-09	8.504315230561803e-09	6	15	15
ENSG00000103429	BFAR	1.5297939304564496	NA	0.12606774445251429	0.002429691963961397	0.026933208938723762	1.963378236501003e-05	4.5407920941005667e-05	3	8	8
ENSG00000105185	PDCD5	1.528205433844041	NA	0.1264615400927532	0.017225219901725618	0.29170114145879905	5.341770845680408e-52	1.0445385203258075e-50	6	18	18
ENSG00000245275	SAP30L-AS1	-1.5279399932819377	NA	0.12652743732796792	0.00031656647654009813	0.04195057139003712	8.868846468497663e-08	2.5293838032307736e-07	7	22	22
ENSG00000132640	BTBD3	-1.5279232541863819	NA	0.1265315938062904	0.00697705637686179	0.051181894092730065	3.1816921124386824e-09	1.0151225681155529e-08	8	15	15
ENSG00000276791	AC092117.1	1.5268313683342725	NA	0.12680294926248473	0.10856880439115718	0.38807312219209056	2.8285189726642975e-73	1.0431456314455924e-71	2	8	8
ENSG00000148158	SNX30	1.5264401838594241	NA	0.1269002765610671	0.00041164500695923867	0.02291619850574861	8.362217307734977e-05	0.00018111096818684909	8	25	25
ENSG00000167733	HSD11B1L	1.525209073541617	NA	0.12720695815959426	0.0010166865344684182	0.016749121461921403	0.000785688449917608	0.001508145425076904	2	13	13
ENSG00000104903	LYL1	-1.5248581233814928	NA	0.12729448881989086	0.007541087119933791	0.02222843010529461	0.00010723269468477366	0.00022929345151486078	9	41	41
ENSG00000253549	CA3-AS1	1.5243350376153073	NA	0.12742503887735612	0.0759671622958566	0.17646093343684366	5.030549096633454e-30	4.6108437444236826e-29	8	24	24
ENSG00000182903	ZNF721	1.5242596008374814	NA	0.12744387473575242	0.0006120060897111871	0.061307371501604736	8.110292058920111e-11	2.897570802467104e-10	3	18	18
ENSG00000122432	SPATA1	1.5240053143448045	NA	0.12750738365344189	0.030304297278445625	0.04289547200947959	6.312338699035123e-08	1.8239308567776464e-07	4	8	8
ENSG00000272275	AC092687.3	-1.5237075010081382	NA	0.12758179484687185	0.0022394070400863146	0.06382267905603649	3.246942604026968e-11	1.1867395293362847e-10	2	6	6
ENSG00000225756	DBH-AS1	-1.523647827442401	NA	0.12759670885587351	0.029606076835355582	0.16612640598738834	3.337711994560303e-28	2.842026961008671e-27	9	38	38
ENSG00000117597	UTP25	-1.5235827810371574	NA	0.127612967224879	0.00550848643924808	0.1940236910066498	3.584676182439698e-33	3.6987732763332356e-32	2	12	12
ENSG00000231889	TRAF3IP2-AS1	1.5234636790426772	NA	0.1276427409814756	0.0017882194359951263	0.019183336052610866	0.00032347701629266846	0.0006535470490578431	4	12	12
ENSG00000269918	AF131215.6	1.522973670682463	NA	0.1277652927508021	0.006674724508605562	0.11971086920081841	2.8219102009634525e-20	1.6944306035126838e-19	8	26	26
ENSG00000143498	TAF1A	1.5227650539304312	NA	0.1278174958543845	0.012107341328807829	0.0600176111658351	1.296033259636644e-10	4.5609838640485956e-10	6	18	18
ENSG00000167965	MLST8	1.5227099693381354	NA	0.12783128268630906	0.025502931967130184	0.07977228046397962	9.382450597532589e-14	3.980693847033309e-13	3	11	11
ENSG00000268049	AC012313.2	1.5220013708074118	NA	0.12800873721518616	0.01343926210983288	0.016965377608564616	0.0007259645148964485	0.0013991419943761739	5	19	19
ENSG00000142606	MMEL1	1.5219106376926872	NA	0.12803147336136106	0.00449819880520334	0.17359373476047377	1.619019268803511e-29	1.446070908370386e-28	3	13	13
ENSG00000108091	CCDC6	-1.5216961860555025	NA	0.1280852237062195	0.0013363171288711755	0.049089861465785777	6.7720467629149514e-09	2.1107566328104055e-08	3	9	9
ENSG00000137411	VARS2	-1.5216089095248886	NA	0.12810710379423818	0.041051019876753005	0.5482923257338581	2.1965722017726875e-117	2.853713385469683e-115	11	40	40
ENSG00000238083	LRRC37A2	-1.5207950775706278	NA	0.1283112700888266	0.03331867047082174	0.49473186835051725	4.148220663381946e-101	3.5747656359968338e-99	15	57	57
ENSG00000128285	MCHR1	-1.5205319901977654	NA	0.12837732497814366	0.00335415601411478	0.05039649749014575	4.225350067847335e-09	1.3359241945706848e-08	2	9	9
ENSG00000255893	AP000786.1	1.5200483667865667	NA	0.12849882009537142	0.35338820508062124	0.16834408503600695	1.362492939066862e-28	1.1753214996004838e-27	4	10	10
ENSG00000232629	HLA-DQB2	1.5199318082339668	NA	0.12852811511313023	0.022751321444753156	0.671875849143407	8.554340624354191e-164	5.239228120251786e-161	12	38	38
ENSG00000065268	WDR18	1.5197119326688087	NA	0.1285833912428365	1.3399592436228847e-05	0.4155024630946356	6.0899298155248665e-80	2.762862603344866e-78	3	32	32
ENSG00000143951	WDPCP	1.519283780082092	NA	0.12869108067243784	0.015047271851907133	0.06718089998371363	9.539616445695452e-12	3.60738439751337e-11	6	16	16
ENSG00000145982	FARS2	1.5190559703574489	NA	0.12874840819513983	0.006752374115629499	0.04944507036613427	5.957214715632845e-09	1.8635584669534412e-08	2	3	3
ENSG00000260630	SNAI3-AS1	1.5188270628713372	NA	0.12880603195129423	0.004513223276885616	0.2052188109279406	3.2620986930981006e-35	3.6184819203065546e-34	8	40	40
ENSG00000214413	BBIP1	1.5187535666403016	NA	0.1288245376877744	0.03024660123848274	0.023700653319429735	6.298534445377209e-05	0.00013808944925054175	8	17	17
ENSG00000164659	KIAA1324L	1.5177569983298977	NA	0.12907566922074143	0.00011773473578372046	0.020577688481488634	0.00019497291189357111	0.00040484204698666313	2	13	13
ENSG00000283317	AL831711.1	-1.5176750617342616	NA	0.12909633384774305	0.005563366575629642	0.1609513895176658	2.6768551302928326e-27	2.1901425872801426e-26	4	22	22
ENSG00000259548	AC021483.1	-1.5171208863954895	NA	0.12923616581820951	0.02039537546511018	0.22806343244271865	1.8216026707897946e-39	2.339974846544883e-38	4	12	12
ENSG00000023171	GRAMD1B	1.5163606804062324	NA	0.12942817569488202	0.004218623461482847	0.1072835297309389	3.2152250904829484e-18	1.7487438971358096e-17	9	30	30
ENSG00000058799	YIPF1	-1.5162714067337302	NA	0.12945073862048953	4.7421853080207703e-05	0.06404609869556295	2.993135507175208e-11	1.0972484141203003e-10	2	21	21
ENSG00000127124	HIVEP3	-1.5158804106113837	NA	0.12954959451887152	0.007507057734308672	0.08549157341196426	1.130956218351071e-14	5.071853605779947e-14	4	21	21
ENSG00000131778	CHD1L	-1.5156249697805904	NA	0.1296142095034149	0.004163619799116818	0.2762519280054924	7.400360490871846e-49	1.31375550784639e-47	3	32	32
ENSG00000127311	HELB	1.5155773237416155	NA	0.12962626456630563	0.0024634984517044904	0.2278433603510263	2.004510793250368e-39	2.5672408957020586e-38	2	5	5
ENSG00000152061	RABGAP1L	-1.5153092316024084	NA	0.12969411156913005	0.007750634138201397	0.04548166337015253	2.4873818722187686e-08	7.417164271723119e-08	2	14	14
ENSG00000258819	LINC02289	-1.5150953436491414	NA	0.12974826070193585	0.10754494262098621	0.14275169223930945	3.680493082834038e-24	2.6541957896350257e-23	7	18	18
ENSG00000079215	SLC1A3	-1.5147218198308932	NA	0.1298428662784165	0.0021225088353737202	0.018629150922017067	0.0003957270425967706	0.0007903019743207196	5	7	7
ENSG00000139278	GLIPR1	1.514553416147889	NA	0.12988553683171813	0.07398135853879242	0.14637722811205992	8.826580491908832e-25	6.527254370666001e-24	7	16	16
ENSG00000218891	ZNF579	1.51410186290741	NA	0.13000000626663952	0.0005425760444396617	0.0453075364232467	2.6484185978096877e-08	7.886391827372519e-08	1	20	20
ENSG00000148832	PAOX	1.51410186290741	NA	0.13000000626663952	0.00020965017197058813	0.037430883542203634	4.505290456469211e-07	1.2072066568436017e-06	1	7	7
ENSG00000167617	CDC42EP5	-1.51410186290741	NA	0.13000000626663952	0.0004333565099986694	0.01179290765190077	0.004893026633532279	0.008469820706414156	1	5	5
ENSG00000170075	GPR37L1	1.5141018629074097	NA	0.1300000062666396	2.7847327735588196e-05	0.014829646699919216	0.0015885824514620653	0.002932780757898908	1	11	11
ENSG00000143850	PLEKHA6	1.5141018629074097	NA	0.1300000062666396	0.00324470200703943	0.054870283905621625	8.381612249889554e-10	2.7861265453257603e-09	1	23	23
ENSG00000267801	AC087289.5	-1.5141018629074097	NA	0.1300000062666396	0.026941298541784026	0.031983412991427936	3.191499669027549e-06	7.947005637309923e-06	1	3	3
ENSG00000269893	SNHG8	-1.5141018629074097	NA	0.1300000062666396	0.00018692802775186016	0.07352252912339455	9.358508315283761e-13	3.760287232867882e-12	1	17	17
ENSG00000116991	SIPA1L2	1.5141018629074097	NA	0.1300000062666396	0.00022054976960929072	0.025095550229574774	3.8073549711863146e-05	8.55956088107946e-05	1	3	3
ENSG00000075413	MARK3	-1.5141018629074097	NA	0.1300000062666396	0.0006751774911502132	0.11326329512898622	3.317682734118073e-19	1.8895696183125483e-18	1	7	7
ENSG00000138316	ADAMTS14	-1.5141018629074097	NA	0.1300000062666396	0.0007707652475271387	0.01118911473556019	0.0061328761587675605	0.010469111412174487	1	5	5
ENSG00000167613	LAIR1	1.5141018629074097	NA	0.1300000062666396	1.4782238046695225e-05	0.013550467260779107	0.0025466265420755647	0.004577308308359067	1	11	11
ENSG00000105996	HOXA2	-1.5141018629074097	NA	0.1300000062666396	3.659765487538489e-05	0.14229026288881264	4.4121681668667776e-24	3.1698480055969155e-23	1	5	5
ENSG00000171793	CTPS1	-1.5141018629074092	NA	0.13000000626663966	0.00016644271814404888	0.1104798808413481	9.565451620151034e-19	5.32072428913299e-18	1	10	10
ENSG00000125447	GGA3	-1.5141018629074094	NA	0.13000000626663966	1.4829850810735934e-06	0.075841540030403	3.9918918808269596e-13	1.6342075403270836e-12	1	28	28
ENSG00000167394	ZNF668	1.5141018629074094	NA	0.13000000626663966	6.99039280516314e-05	0.11517781996183811	1.5986901135246816e-19	9.262140796227961e-19	1	5	5
ENSG00000274925	ZKSCAN2-DT	-1.5141018629074094	NA	0.13000000626663966	0.0012804338317022766	0.02057083988350266	0.0001954577410582748	0.000405799612761302	1	3	3
ENSG00000169962	TAS1R3	-1.5141018629074092	NA	0.13000000626663966	0.0006342496990461094	0.08651215157283083	7.744315371826787e-15	3.511561721614425e-14	1	6	6
ENSG00000110025	SNX15	-1.5141018629074094	NA	0.13000000626663966	0.008317223780703063	0.1190135607053418	3.686709363437388e-20	2.202905187233023e-19	1	4	4
ENSG00000167740	CYB5D2	1.5140061584127136	NA	0.13002427755585713	0.009327287116465086	0.08063221848399181	6.830519214773176e-14	2.921111571425067e-13	3	16	16
ENSG00000006652	IFRD1	-1.513421041578871	NA	0.13017274352643593	0.010938016508189418	0.1377818882203551	2.5819774328265746e-23	1.7926449795766368e-22	5	20	20
ENSG00000158711	ELK4	1.5129013606589092	NA	0.1303047162497087	0.0003932505634828392	0.03482755856335129	1.148317428853942e-06	2.9746972186429386e-06	3	13	13
ENSG00000251323	LINC02728	1.5127677222880107	NA	0.1303386704273966	0.0011921685292713205	0.013788012619417386	0.0023324983996311655	0.004212745134836741	2	11	11
ENSG00000167994	RAB3IL1	-1.5120426337330823	NA	0.13052301704124353	0.10744254238633888	0.23196231038620405	3.329093738238941e-40	4.3747608059049505e-39	2	4	4
ENSG00000142192	APP	1.5118995478716428	NA	0.13055941909658456	0.0066725203995612915	0.09630938721238931	2.0057426666318273e-16	9.872698332396443e-16	4	15	15
ENSG00000227502	LINC01268	-1.5118308964816205	NA	0.1305768872916497	0.010087356881774937	0.09488192898420784	3.422695263138116e-16	1.666074398738449e-15	5	24	24
ENSG00000197766	CFD	1.511103183626375	NA	0.13076216371865393	0.0007611769355986322	0.5943484007867378	5.30999038358066e-133	1.0588491289305202e-130	6	36	36
ENSG00000145868	FBXO38	-1.5107447583596953	NA	0.13085349407371116	0.03957280412298208	0.16320377575613942	1.0832920416014145e-27	9.053301764825856e-27	6	23	23
ENSG00000165959	CLMN	1.509997149248147	NA	0.13104415159406416	0.11206068380985129	0.1490963071835401	3.013619000229427e-25	2.274672193439016e-24	9	36	36
ENSG00000146574	CCZ1B	1.5093864744636485	NA	0.13120004750293482	0.03289781238627698	0.6629236822242425	6.911321017719122e-160	3.386349832367578e-157	3	29	29
ENSG00000176371	ZSCAN2	1.5090594567456348	NA	0.13128358921276406	0.00180863626931301	0.010258028843275027	0.008703875107007306	0.014528202667906198	2	6	6
ENSG00000118418	HMGN3	1.5078945424777663	NA	0.13158151966090867	0.00858458416032407	0.03049925097374642	5.441591467085681e-06	1.3266683546922425e-05	3	9	9
ENSG00000130758	MAP3K10	-1.5075991832529754	NA	0.13165714192038988	0.015432730754777153	0.1713379529889688	4.049951307375919e-29	3.567160501807377e-28	3	10	10
ENSG00000139372	TDG	-1.5073002102183306	NA	0.13173372374272	0.037261019008851176	0.018639085929844874	0.00039429861627966094	0.0007876327280815265	6	14	14
ENSG00000254852	NPIPA2	-1.5065547366596896	NA	0.13192482685501059	0.012912817435991947	0.07556333712191905	4.4218858612435855e-13	1.8033512636020509e-12	2	13	13
ENSG00000219626	FAM228B	-1.5055531465780698	NA	0.13218192388457684	0.012766183917477447	0.14996096519313395	2.1398470573812483e-25	1.6273275914426175e-24	3	23	23
ENSG00000125731	SH2D3A	-1.5055528212673916	NA	0.13218200745121816	0.0009563293184716768	0.019122258412409596	0.0003307408044577006	0.0006672213768156215	3	18	18
ENSG00000263069	RNF213-AS1	1.5048864107333695	NA	0.13235328263461515	0.0016319856806880843	0.04947201340598114	5.8995609677348455e-09	1.846533510415858e-08	6	42	42
ENSG00000280734	LINC01232	-1.5043175848045813	NA	0.13249961339494265	0.002665737360054657	0.033655321204237025	1.7499300440968837e-06	4.4663715324032535e-06	4	5	5
ENSG00000152642	GPD1L	-1.5041827682662217	NA	0.13253431337910687	0.0028986805433112613	0.09074290199707637	1.6053568908298557e-15	7.557031380961075e-15	3	10	10
ENSG00000139977	NAA30	1.5040078885536152	NA	0.13257933557685964	2.3143873000848046e-05	0.125474678837737	3.0738507144933378e-21	1.9372828336216924e-20	4	24	24
ENSG00000049245	VAMP3	-1.5036136555287916	NA	0.13268087299726708	0.041168087581389984	0.22196465184590924	2.5572896167319854e-38	3.168710956454972e-37	8	55	55
ENSG00000213398	LCAT	-1.5034371331646388	NA	0.13272635705662075	0.06695212607553816	0.08702759676004834	6.3953274971325326e-15	2.912200511107961e-14	3	18	18
ENSG00000172795	DCP2	-1.5031441603092064	NA	0.13280187325858062	0.014160291417747035	0.02407834006892485	5.4956259448670915e-05	0.00012135525280520957	6	19	19
ENSG00000074706	IPCEF1	1.503064183766458	NA	0.13282249366003812	0.021004082852114424	0.05111918842390613	3.2545929170303085e-09	1.0374166158764453e-08	14	38	38
ENSG00000184293	CLECL1	1.5026964118469248	NA	0.13291734843352682	0.009325880055233576	0.10089600479311171	3.5840313377823886e-17	1.8473866369591278e-16	7	13	13
ENSG00000283839	AC096667.1	1.5023753009589325	NA	0.13300021139376628	0.0015218265615895834	0.05454130594568904	9.441721903763834e-10	3.1263967740422085e-09	2	16	16
ENSG00000168476	REEP4	1.5020190377817872	NA	0.13309219222558502	0.00024286991350436958	0.2067573270992027	1.701506492537763e-35	1.9046432663531396e-34	3	22	22
ENSG00000160789	LMNA	1.5016578096737092	NA	0.1331855051819313	0.005361752207547084	0.06000007453854407	1.3043162984674355e-10	4.589191670582284e-10	2	4	4
ENSG00000168615	ADAM9	-1.5015453124986158	NA	0.13321457594998143	0.020986991466989992	0.1084046673299002	2.102464568112243e-18	1.1537652761138193e-17	3	17	17
ENSG00000198093	ZNF649	1.501253878009162	NA	0.13328990934459103	0.02144918103413608	0.06681418565507186	1.0906478953094863e-11	4.1097606584624e-11	12	28	28
ENSG00000101004	NINL	1.5006228778227153	NA	0.1334531306234194	0.004389150184869971	0.015351202623813924	0.0013114030184342557	0.002451678879660858	3	14	14
ENSG00000123329	ARHGAP9	1.5006210206903101	NA	0.13345361123738883	0.09102402105576311	0.3011394491799908	5.955931343017792e-54	1.2365407578863453e-52	9	21	21
ENSG00000138722	MMRN1	1.500386844194357	NA	0.13351422534784832	0.003640817336567356	0.030281321806552585	5.885181810923591e-06	1.42912748336914e-05	2	7	7
ENSG00000156232	WHAMM	-1.4999814896850006	NA	0.13361919742726916	0.03721885389426593	0.09460948069057791	3.7899221257280236e-16	1.840129516820778e-15	3	5	5
ENSG00000124613	ZNF391	1.4996145097142044	NA	0.1337142869607533	0.0033855727047793173	0.1956786486909325	1.7967113700711537e-33	1.8673820172939522e-32	4	15	15
ENSG00000111880	RNGTT	1.4995304564657852	NA	0.1337360736748621	0.00948536023736289	0.045021552585016986	2.9358092989807094e-08	8.705895498568249e-08	5	9	9
ENSG00000170439	METTL7B	1.499359487513969	NA	0.13378039752936793	0.005048042822273737	0.4547411111378541	4.842317950823866e-90	2.9870831129021037e-88	2	7	7
ENSG00000159063	ALG8	1.4992768059549941	NA	0.13380183687436684	0.02172399791978068	0.08015874181390806	8.135285782254159e-14	3.466998406557569e-13	2	6	6
ENSG00000149547	EI24	-1.4982872275165875	NA	0.134058641083918	0.001885063172050813	0.012267483722379154	0.004099530929281298	0.00718255577301236	2	15	15
ENSG00000027697	IFNGR1	-1.4971096747942974	NA	0.13436472276364222	0.03334367995512062	0.04702460921999861	1.4264008177939825e-08	4.3363495168142186e-08	13	34	34
ENSG00000170430	MGMT	-1.4968441134884767	NA	0.13443382481805066	0.0273388818895372	0.4885143339077636	2.4811483541674296e-99	2.0261530059817737e-97	23	73	73
ENSG00000072778	ACADVL	-1.4968097489188412	NA	0.13444276887512405	0.0028806713158981713	0.1824415690262407	4.33759758069134e-31	4.121078166829683e-30	3	7	7
ENSG00000179981	TSHZ1	-1.4964201943762607	NA	0.1345441902996747	0.0031897609909871233	0.034987014393403	1.0843635658278659e-06	2.8166844577979507e-06	7	16	16
ENSG00000125375	DMAC2L	1.494349377539259	NA	0.13508432548685986	0.02139268693930991	0.012707339578122773	0.0034809202548638086	0.0061477138466178635	5	20	20
ENSG00000080986	NDC80	-1.494080226773374	NA	0.13515465147491754	0.016634818054642515	0.02216774837791523	0.00010961275685453195	0.00023417829416947408	11	32	32
ENSG00000144815	NXPE3	-1.4931037033107761	NA	0.13541004331524986	0.26056364805242244	0.30880043849228594	1.4813747986134499e-55	3.2444567588023053e-54	6	17	17
ENSG00000241399	CD302	1.4930297370304617	NA	0.13542940302036585	0.004952345995271598	0.1613837426846098	2.2505488543514103e-27	1.8510629402049084e-26	5	15	15
ENSG00000100505	TRIM9	-1.4915471532184812	NA	0.1358179010202501	0.00615746008637991	0.09774500901808444	1.1709416136573296e-16	5.837348178084169e-16	3	12	12
ENSG00000115295	CLIP4	1.4910933868877643	NA	0.13593697833184296	0.02073903016476956	0.048154427391835244	9.490643911998251e-09	2.918849577597884e-08	8	29	29
ENSG00000196730	DAPK1	-1.4909136173019295	NA	0.13598417573529964	0.01770284200384916	0.16111511058709968	2.5066935875414713e-27	2.0558244061572784e-26	17	36	36
ENSG00000036448	MYOM2	-1.489865060657632	NA	0.13625972002737113	0.014871151516286756	0.5213552776086222	5.684117800260862e-109	6.092308509792095e-107	10	46	46
ENSG00000169981	ZNF35	-1.4894301815820814	NA	0.13637412581222944	0.0006187953741375283	0.05027681332334386	4.411973345996084e-09	1.3928742803845148e-08	2	9	9
ENSG00000008083	JARID2	-1.489362940523196	NA	0.13639182186567972	9.370019917258487e-05	0.05892933328832365	1.924207828790315e-10	6.701510978051404e-10	3	14	14
ENSG00000141564	RPTOR	1.489063070269697	NA	0.13647076129626648	0.0008870574397234059	0.13212070354024844	2.34509738831136e-22	1.5545448439177235e-21	2	13	13
ENSG00000165131	LLCFC1	1.488745161965337	NA	0.1365544876601941	0.10766863434034891	0.18803420827748935	4.3163645933697165e-32	4.2737492154559625e-31	7	12	12
ENSG00000163975	MELTF	1.4882376513404516	NA	0.1366882310513976	0.002150240984917298	0.13760528843030898	2.7665097751455976e-23	1.9184341340061405e-22	4	16	16
ENSG00000167565	SERTAD3	-1.4881693759150891	NA	0.13670623126628623	0.008343261332751213	0.11830229301337819	4.8414160104194427e-20	2.881827253130268e-19	4	28	28
ENSG00000166928	MS4A14	-1.4876094347085984	NA	0.13685392385522047	0.000418924299124855	0.2809446531253144	8.35699767423146e-50	1.531134114480719e-48	4	17	17
ENSG00000084110	HAL	1.486976867777671	NA	0.13702092058721782	0.012055821616567517	0.10064370369302413	3.940931720649986e-17	2.0264779033711126e-16	4	17	17
ENSG00000237248	LINC00987	1.4869767973894574	NA	0.13702093917834482	0.009565711151747898	0.12814881293594715	1.0939001680535924e-21	7.041777020251899e-21	7	14	14
ENSG00000189068	VSTM1	-1.486923137089084	NA	0.13703511264948404	0.20594647089770185	0.5003200155662026	1.0051544330966447e-102	9.3175099314456e-101	4	13	13
ENSG00000183431	SF3A3	1.4867448677773576	NA	0.13708220762732098	0.22907183130828504	0.422407264619717	1.1410297698880863e-81	5.420365519061161e-80	5	16	16
ENSG00000121101	TEX14	1.4867178305304558	NA	0.13708935138572764	0.013147845238653023	0.0207484671955094	0.00018326603258258002	0.0003818747500314295	4	8	8
ENSG00000181381	DDX60L	1.486663437933842	NA	0.13710372382135294	0.10742675967893103	0.26509224874962645	1.2522080903179542e-46	2.043208043849914e-45	13	34	34
ENSG00000263164	AC087500.2	1.4863799171673078	NA	0.13717865879156205	0.010632358745462688	0.03730036156129894	4.7216909967226187e-07	1.2634151802589514e-06	5	15	15
ENSG00000104064	GABPB1	1.4856031678505834	NA	0.13738411664376596	0.0012072583947358023	0.05372977843117681	1.266483647921535e-09	4.161511415636407e-09	3	17	17
ENSG00000176909	MAMSTR	-1.4855913435228438	NA	0.1373872461277397	0.004906763354471255	0.015085624852057595	0.0014458385101198312	0.0026854418509742214	8	43	43
ENSG00000159339	PADI4	-1.4850735519528786	NA	0.1375243412773386	0.027819654580165675	0.12060142275008467	2.005172414630982e-20	1.2107993569896728e-19	18	44	44
ENSG00000231721	LINC-PINT	-1.483748144178904	NA	0.1378757487347516	0.003945480920523052	0.034926655995624875	1.108141823869318e-06	2.8754854146409355e-06	5	19	19
ENSG00000215256	DHRS4-AS1	1.483683069335416	NA	0.13789301994024514	0.0007513711066632871	0.12438069930473306	4.686861494793362e-21	2.92272682815314e-20	4	33	33
ENSG00000103111	MON1B	1.483260693457964	NA	0.13800516126088014	0.011781529173478762	0.1303598125656235	4.645391469497365e-22	3.042926597036299e-21	11	37	37
ENSG00000260228	AC009119.1	1.4825380122441865	NA	0.13819719702604077	0.008720431083705998	0.03993467590476278	1.8314210487308707e-07	5.077115998170983e-07	6	20	20
ENSG00000104671	DCTN6	-1.4822302289569957	NA	0.13827904579257583	0.004673991643089974	0.01940592312514309	0.00029833636999680534	0.0006058224285465026	4	13	13
ENSG00000124839	RAB17	1.4821323304000282	NA	0.13830508777083542	0.0014934005977776418	0.028464328197761183	1.1314110723413177e-05	2.681023694843341e-05	7	17	17
ENSG00000268810	AC007193.1	1.482118525614611	NA	0.13830876028342315	0.01775327104618411	0.05563368831127603	6.357122408742401e-10	2.1363568917798047e-09	2	6	6
ENSG00000213057	C1orf220	-1.4820500645618995	NA	0.13832697421420243	0.012625932917780497	0.028832179962770568	9.911423648102017e-06	2.3597251720297307e-05	6	14	14
ENSG00000006459	KDM7A	-1.4820115993203211	NA	0.13833720862828872	0.0018812628350208418	0.029038718487012803	9.201618014672189e-06	2.197139339092361e-05	3	12	12
ENSG00000248508	SRP14-AS1	-1.4810841232442495	NA	0.1385841580777687	0.19769322172166015	0.1711490065236744	4.372763640813051e-29	3.8475384133557216e-28	15	42	42
ENSG00000254054	AC087273.2	-1.4810659378577404	NA	0.13858900350468753	0.0059314085624663756	0.03536237233289378	9.475251595384824e-07	2.472099339863903e-06	4	6	6
ENSG00000189362	NEMP2	1.4808959537223365	NA	0.13863430144118125	0.010183970001793052	0.024079198674775915	5.493922886540004e-05	0.00012133326926113911	4	13	13
ENSG00000162543	UBXN10	1.4807342942067974	NA	0.13867739158548387	0.0005970139960683678	0.0219093233915241	0.00012035708392382439	0.000255794228802784	5	19	19
ENSG00000271869	AC026979.2	-1.480640253140497	NA	0.13870246286149956	0.19361937960145345	0.1826579490767256	3.968257841025814e-31	3.772264618389782e-30	5	23	23
ENSG00000147650	LRP12	1.4784665718687606	NA	0.13928293811988657	0.023641135866061404	0.04665903232476414	1.627332645178316e-08	4.9271058496050383e-08	4	7	7
ENSG00000154719	MRPL39	1.4783474631376325	NA	0.1393147997279576	0.09291142176551409	0.07180398600814104	1.757779646128877e-12	6.940861881525238e-12	3	10	10
ENSG00000103707	MTFMT	-1.4780765752230847	NA	0.13938728318811136	0.00047187973636798945	0.028913215161965322	9.626621090047091e-06	2.29414848628707e-05	2	8	8
ENSG00000082781	ITGB5	1.4778787325376674	NA	0.13944023974379902	0.0163319270264077	0.04840438327806031	8.672334921294404e-09	2.6784217723389817e-08	4	8	8
ENSG00000197568	HHLA3	-1.4778760737119527	NA	0.13944095153718541	0.03278940642516625	0.21962145742814485	7.01867329532981e-38	8.524307956204738e-37	15	60	60
ENSG00000196378	ZNF34	1.477818972284877	NA	0.13945623881712058	0.003703021181765326	0.13246091810578525	2.0546650294864848e-22	1.3662446913789736e-21	3	16	16
ENSG00000231607	DLEU2	-1.4774540815568284	NA	0.13955395837623205	0.013460888643622548	0.01526441574186599	0.001353886169822178	0.0025255949011509333	2	7	7
ENSG00000158714	SLAMF8	-1.4770196210830504	NA	0.1396703777858081	0.009892439139585433	0.06409748061631762	2.937623867292708e-11	1.0775895550845486e-10	16	50	50
ENSG00000166704	ZNF606	1.4768477939740199	NA	0.13971644174517717	0.0006783208855852757	0.034454516612499354	1.3130595669748691e-06	3.385095988282025e-06	2	9	9
ENSG00000259407	AC021739.2	-1.4767461796748014	NA	0.13974368833157066	0.004137235623575044	0.04037225124919638	1.5647508869385178e-07	4.3696324637858067e-07	5	14	14
ENSG00000148153	INIP	-1.4764838014143102	NA	0.13981406064709928	0.0024991389360467554	0.017470657495211653	0.0006036296220382581	0.0011752548124811634	2	6	6
ENSG00000169826	CSGALNACT2	-1.4762102262263121	NA	0.13988746512150146	0.008683228462012388	0.021374205574985077	0.0001460864637682892	0.0003076293137879437	2	16	16
ENSG00000118308	LRMP	1.476022788232426	NA	0.13993777476453137	0.0013037198675301146	0.01683236283205775	0.0007621346137595669	0.001465393709088778	3	7	7
ENSG00000196782	MAML3	1.4757909774780273	NA	0.14000001361507405	0.014119362364301604	0.36212715209586305	3.090431544383668e-67	9.514867244997402e-66	1	4	4
ENSG00000197265	GTF2E2	-1.4757909774780273	NA	0.14000001361507405	0.0011057814886928855	0.01213027598980592	0.004314488311740175	0.007535305026788092	1	6	6
ENSG00000153048	CARHSP1	-1.4757909774780273	NA	0.14000001361507405	0.001144052635839204	0.2691043514211468	1.9970158905734514e-47	3.357531912494521e-46	1	18	18
ENSG00000137547	MRPL15	1.4757909774780276	NA	0.14000001361507405	0.0013601292006798467	0.022330907823484375	0.00010333046187720836	0.00022133575952188933	1	4	4
ENSG00000114054	PCCB	1.4757909774780273	NA	0.14000001361507405	0.0008675100426978469	0.0564860280638622	4.668075424761263e-10	1.5861467299233384e-09	1	8	8
ENSG00000167281	RBFOX3	1.4757909774780273	NA	0.14000001361507405	1.2808041183250303e-05	0.010107592716093248	0.009212536702052208	0.015308700765842375	1	4	4
ENSG00000185432	METTL7A	1.4757909774780273	NA	0.14000001361507405	0.006077598459681613	0.033894936275281	1.6055422775474817e-06	4.103344935568072e-06	1	4	4
ENSG00000225138	SLC9A3-AS1	-1.4757909774780276	NA	0.14000001361507405	0.08861706252932126	0.5738788686244399	7.473861563668632e-126	1.1978434762182559e-123	1	14	14
ENSG00000171105	INSR	-1.4757909774780273	NA	0.14000001361507405	0.0012475085309322886	0.07947080712330663	1.0486319850722056e-13	4.4380527917086013e-13	1	10	10
ENSG00000099330	OCEL1	1.4757909774780273	NA	0.14000001361507405	4.971713750938806e-05	0.34675705222508024	8.976845441691615e-64	2.4631027596731122e-62	1	11	11
ENSG00000143702	CEP170	1.4757909774780273	NA	0.14000001361507405	0.00762385738645001	0.08474483135785904	1.4917108683259565e-14	6.629010023560981e-14	1	11	11
ENSG00000140398	NEIL1	-1.4757909774780271	NA	0.1400000136150741	0.0014751896885396671	0.010868466342982427	0.0069169093991904625	0.01170380654037664	1	5	5
ENSG00000088256	GNA11	1.475678680931675	NA	0.14003017176238036	0.07040080266209126	0.1558896217499817	2.0271456836526856e-26	1.602005591196309e-25	2	5	5
ENSG00000101052	IFT52	1.4747030174798228	NA	0.14029240448827068	0.0590779098082771	0.10473724839318888	8.422407618228269e-18	4.482801621508274e-17	8	24	24
ENSG00000187736	NHEJ1	1.4745353787949962	NA	0.1403374993692722	0.032556427260580736	0.09980757397799374	5.397018264689702e-17	2.7545674470584436e-16	4	11	11
ENSG00000066697	MSANTD3	1.4743087420461718	NA	0.14039848248009318	0.005243898940607783	0.05350802783164412	1.3722760564154246e-09	4.497266914348881e-09	6	25	25
ENSG00000214113	LYRM4	1.4741641757385229	NA	0.14043739283307777	0.0023061630058050318	0.18661768140963783	7.754807675166026e-32	7.586263366880901e-31	4	23	23
ENSG00000100629	CEP128	1.4740097472418805	NA	0.14047896677803126	0.003831011225034196	0.028124584276302156	1.2785600200030722e-05	3.0134724825498466e-05	3	15	15
ENSG00000133704	IPO8	1.4737790699856461	NA	0.14054108540284807	0.015017189672444094	0.10571924463452906	5.8112471629989774e-18	3.112338463406292e-17	4	18	18
ENSG00000183508	TENT5C	1.4731082958673292	NA	0.1407218368688791	0.006853381040981641	0.010969284209082714	0.00665996491904791	0.011302497614720693	9	18	18
ENSG00000148019	CEP78	-1.4730881912971776	NA	0.1407272571440826	0.1124535133088438	0.12160989716798157	1.3612732293521936e-20	8.295833194797714e-20	6	19	19
ENSG00000171953	ATPAF2	-1.4724072142229596	NA	0.1409109461996422	0.26707817629704234	0.11251298444809013	4.4149684691714535e-19	2.49217558518174e-18	16	47	47
ENSG00000161328	LRRC56	1.4723991096560642	NA	0.14091313346228837	0.0018722553973199636	0.12894199350109412	8.0471455930824965e-22	5.211499236245156e-21	2	25	25
ENSG00000100003	SEC14L2	-1.4721864693482316	NA	0.140970530211236	0.00015945571232907956	0.022632817458123365	9.26428340372662e-05	0.00019941407818565055	2	7	7
ENSG00000116704	SLC35D1	-1.4720903285783802	NA	0.1409964868234995	0.13810301832511057	0.24291126372065328	2.689640687222528e-42	3.80252664016316e-41	8	33	33
ENSG00000259865	AL390728.6	1.4719300613795325	NA	0.1410397648076571	0.06261996408384012	0.07572258818836411	4.1703888253468275e-13	1.7040266372616807e-12	9	25	25
ENSG00000091592	NLRP1	1.470754317178228	NA	0.14135757088731565	0.017664498464032032	0.06999632516791654	3.4080535084314255e-12	1.3222784981015954e-11	8	30	30
ENSG00000272426	BX284668.6	1.470258751221581	NA	0.14149168813255888	0.006569535558044018	0.03304600901441957	2.1783348475156367e-06	5.507336620970906e-06	2	16	16
ENSG00000271780	AL118558.3	-1.4697813075545185	NA	0.14162099331855305	0.1481131678172438	0.19044914706301908	1.5860894602675812e-32	1.6056580964656876e-31	6	33	33
ENSG00000257621	PSMA3-AS1	-1.4697756121702854	NA	0.14162253633672442	0.00900321026611847	0.06363254626943753	3.47978009876463e-11	1.269135451163646e-10	3	17	17
ENSG00000248746	ACTN3	1.4695688860441007	NA	0.14167855221800688	0.04683826798408366	0.02569729093729109	3.064777669048584e-05	6.959464015693084e-05	5	15	15
ENSG00000188906	LRRK2	1.4687788846120502	NA	0.14189277306603285	0.028062976243938182	0.13559252512728187	6.070386857993549e-23	4.1260826091054843e-22	6	12	12
ENSG00000165684	SNAPC4	1.4686300393780978	NA	0.1419331625445336	0.01562902201515363	0.23856384800269453	1.8370824355325954e-41	2.5263934793062132e-40	9	32	32
ENSG00000259959	AC107068.1	-1.4685692710570375	NA	0.14194965469918033	0.0029250976220713083	0.38645126409540026	6.861305429505746e-73	2.498185282602846e-71	2	12	12
ENSG00000168273	SMIM4	-1.467934975918603	NA	0.1421218864368128	0.007748476330565356	0.02088527449813133	0.00017439919862420367	0.00036419530652782135	2	4	4
ENSG00000272988	AC022392.1	1.4674279944428645	NA	0.14225966374248192	0.0009319087334011442	0.0159480674757461	0.0010534703921073554	0.001992716054957979	4	12	12
ENSG00000115568	ZNF142	1.4667910958522183	NA	0.14243289265310285	0.0212464145956147	0.06863510885924942	5.607372452404266e-12	2.1493256635288502e-11	5	12	12
ENSG00000118785	SPP1	-1.4666339686069099	NA	0.14247565430764933	0.025783640699396912	0.1535588322110043	5.129477041050227e-26	3.98755221110473e-25	6	15	15
ENSG00000087076	HSD17B14	1.4665051470094268	NA	0.1425107200269855	0.007074712959589616	0.05470588122083589	8.89563842242947e-10	2.9524153920310237e-09	2	19	19
ENSG00000174871	CNIH2	1.4661813512153303	NA	0.14259888770577586	0.008245808581748464	0.011495510346260321	0.005468184038674438	0.009387715294747015	5	10	10
ENSG00000276449	AC004076.2	1.4645506374110582	NA	0.14304355801992452	0.001737118669765772	0.10052114416779763	4.1268817294472423e-17	2.1189190053380468e-16	5	28	28
ENSG00000115896	PLCL1	-1.4637654848595454	NA	0.1432580360469004	0.07382621658547225	0.21910438965933088	8.766762081451374e-38	1.0594869833319917e-36	7	19	19
ENSG00000119688	ABCD4	1.4632402717473054	NA	0.14340164477442177	0.0011215113540274458	0.020661733606698596	0.00018912061078425965	0.00039335710786407146	2	13	13
ENSG00000065882	TBC1D1	1.4623690849508115	NA	0.14364009636992472	0.0005183884735967529	0.09377940135406196	5.169099091499806e-16	2.4907243697704458e-15	4	15	15
ENSG00000124251	TP53TG5	1.4611631980744662	NA	0.14397065999825145	0.02176386839814234	0.01598136548235209	0.001040690431142802	0.0019696280988486825	3	5	5
ENSG00000124596	OARD1	1.4605552807147395	NA	0.1441375262756274	0.005988755420207854	0.01625193815489117	0.0009424732494229505	0.0017920472063814366	7	14	14
ENSG00000079974	RABL2B	1.4605526228505639	NA	0.14413825615396703	0.0414599215472912	0.21144508451580815	2.3242070588717848e-36	2.673227823782176e-35	5	22	22
ENSG00000178764	ZHX2	-1.46048378646697	NA	0.14415716035871906	0.0108464007564104	0.018089860049314576	0.0004816109727182387	0.0009503102716770309	8	22	22
ENSG00000107719	PALD1	1.4598601904430375	NA	0.14432850214450257	0.0027799004762614956	0.1070564059801894	3.503961576997184e-18	1.900361704108941e-17	5	20	20
ENSG00000160710	ADAR	1.4597690048094893	NA	0.14435356975704075	0.03341855479387219	0.06671762049234949	1.1297833455168881e-11	4.2525580755638965e-11	5	7	7
ENSG00000166086	JAM3	-1.4592908908937132	NA	0.14448506147198473	0.003095825259878759	0.020244771378937786	0.00021999882804173333	0.00045422103323954793	6	17	17
ENSG00000167780	SOAT2	-1.4592064887894702	NA	0.1445082834140729	0.038925259509013266	0.055450925765563555	6.792198492860533e-10	2.275874964884826e-09	2	10	10
ENSG00000151465	CDC123	-1.4589536720633833	NA	0.1445778591672823	0.0007248858507592105	0.05104144778133473	3.3472929056173443e-09	1.0661724747108439e-08	2	12	12
ENSG00000107902	LHPP	-1.4589193997583179	NA	0.14458729296115325	0.03130337705661893	0.28273375114452454	3.6251281994649636e-50	6.6990650315328296e-49	6	33	33
ENSG00000270379	HEATR9	1.4587293094139855	NA	0.1446396257889093	0.00013834082953149447	0.0522403823676037	2.1703484158121898e-09	7.00664626934549e-09	4	18	18
ENSG00000248485	PCP4L1	-1.458502237788815	NA	0.1447021587727743	0.005115179858342428	0.013162070569719698	0.002940502319377399	0.005240223867297414	5	15	15
ENSG00000283375	AC087521.4	-1.4580867184599857	NA	0.14481664177910514	0.11949320961094134	0.23470059034596358	1.0039774924102688e-40	1.3450945326049767e-39	9	32	32
ENSG00000258602	LINC01629	-1.4579503350497593	NA	0.14485423297037284	0.019070679888654143	0.07308748659163634	1.097852128879474e-12	4.388593510059231e-12	2	7	7
ENSG00000165140	FBP1	-1.457878412652427	NA	0.144874059862606	0.0012212418627141415	0.023764770298677497	6.154377834453103e-05	0.00013504980867950898	3	10	10
ENSG00000147576	ADHFE1	1.4570764687804634	NA	0.14509527308701603	0.0033487596333892783	0.2298541146271828	8.354097526104797e-40	1.0845149014017499e-38	3	16	16
ENSG00000240065	PSMB9	1.4562333983952067	NA	0.145328109782737	0.07334072229609936	0.41434416584613953	1.1813635122908984e-79	5.262130616175744e-78	8	17	17
ENSG00000116688	MFN2	1.455847230560735	NA	0.1454348559806696	0.00010762254418280118	0.6583396203017686	6.315843474364659e-158	2.8502736774178828e-155	2	8	8
ENSG00000120053	GOT1	1.455689606429053	NA	0.14547844438197605	0.017782545932136972	0.01462191408367605	0.0017148325059915528	0.0031532985894541215	8	17	17
ENSG00000214357	NEURL1B	1.4556186743751758	NA	0.14549806275625973	0.002596963487868824	0.02696552776446721	1.9406575912281206e-05	4.490667525566191e-05	2	5	5
ENSG00000188921	HACD4	1.4553196225866147	NA	0.14558079671924679	0.00291443071799175	0.037462391309198574	4.4545548497918475e-07	1.1941716604514678e-06	3	12	12
ENSG00000121716	PILRB	1.4549443532428614	NA	0.14568466755059517	0.008483081101583502	0.4981376064938003	4.318553367649558e-102	3.837247238436387e-100	3	25	25
ENSG00000173705	SUSD5	1.4541675626464279	NA	0.1458998557452857	0.003129067995936217	0.01301828907641354	0.003101499152705358	0.005510527245104039	2	6	6
ENSG00000247982	LINC00926	1.4538334577928809	NA	0.14599248497867337	0.0026248644993820177	0.10426343334466733	1.007264678810436e-17	5.3445488789975764e-17	2	8	8
ENSG00000127884	ECHS1	-1.4534504060574822	NA	0.1460987399165081	0.0006140345072568203	0.02397603580702286	5.7023845300576036e-05	0.00012558134365732356	2	9	9
ENSG00000186174	BCL9L	-1.4523977380827349	NA	0.14639104488439791	0.002913036173676128	0.01909055880019795	0.0003345751775405818	0.0006745391158762564	3	9	9
ENSG00000183250	LINC01547	1.4516901335279953	NA	0.14658778394276134	0.00017825828495469882	0.06878955648371192	5.299493757943943e-12	2.0354091479278986e-11	2	28	28
ENSG00000255521	AL356215.1	1.451464362821959	NA	0.14665059871705	0.027843301373628702	0.01931121136466174	0.00030878439802530774	0.0006258531664975774	4	7	7
ENSG00000225450	AL021707.1	-1.4506120053636276	NA	0.14688793042301873	0.00040668544147355807	0.03871687328447417	2.8376276068286896e-07	7.751270441144505e-07	4	15	15
ENSG00000267249	AP005482.3	-1.4500758976682186	NA	0.14703735547414734	0.00033841258583557435	0.013092953061148353	0.003016810661303194	0.005369515934684844	2	8	8
ENSG00000258810	AL133371.2	1.4498207252052235	NA	0.14710851848973394	0.023430307605896424	0.16098453221041215	2.6415032513755633e-27	2.1622500839064218e-26	4	10	10
ENSG00000141380	SS18	-1.4497164539161946	NA	0.1471376054571096	0.005495353774737084	0.02938680393251786	8.118609819906382e-06	1.9502176747664177e-05	5	17	17
ENSG00000163510	CWC22	-1.449043810343563	NA	0.14732534824264423	0.00434243916016355	0.2578875449115452	3.301528268947115e-45	5.151765994920298e-44	6	15	15
ENSG00000100036	SLC35E4	-1.4489221726374146	NA	0.14735931831112675	0.0011133658650884833	0.08008476502308391	8.360489495614061e-14	3.5594348153000375e-13	5	24	24
ENSG00000221571	RNU6ATAC35P	1.4484562943419113	NA	0.1474894807032726	0.003439994940951243	0.055425277618034154	6.855588385598085e-10	2.2953238036825765e-09	3	10	10
ENSG00000108797	CNTNAP1	1.4482169291086555	NA	0.14755639145968316	0.005355247927718847	0.026914776163573486	1.976455899868129e-05	4.569804803402797e-05	5	20	20
ENSG00000157450	RNF111	-1.4473699659694816	NA	0.14779333287579532	0.0028126424298970045	0.014857235046725144	0.001572537242031314	0.002904722227875377	7	25	25
ENSG00000103150	MLYCD	1.4470574866410513	NA	0.14788082363554875	0.00936751262799274	0.039593191428624	2.0707047370065563e-07	5.721965120033103e-07	2	19	19
ENSG00000235478	LINC01664	1.4470408580910419	NA	0.14788548055464765	0.05305659478766499	0.09119147108998377	1.3581740515531139e-15	6.416343473852438e-15	5	13	13
ENSG00000134375	TIMM17A	-1.4459612601393974	NA	0.1481880679140549	0.01602855880757133	0.02416476838888679	5.3268215794927336e-05	0.000117794536772045	8	27	27
ENSG00000251022	THAP9-AS1	1.4456445605374448	NA	0.14827692144735413	0.09344514527110986	0.022765140708375414	8.831518517305894e-05	0.0001906491830982865	2	6	6
ENSG00000213793	ZNF888	-1.4454017177579415	NA	0.14834508120406598	0.006990531639594009	0.13390333954075478	1.1723652086173054e-22	7.881180306773096e-22	9	53	53
ENSG00000136104	RNASEH2B	-1.4450633720348265	NA	0.14844008608991963	0.05228429764806375	0.10279204836374567	1.7547881695842726e-17	9.183052279585196e-17	10	30	30
ENSG00000177697	CD151	-1.4450381449549516	NA	0.14844717152171166	0.04817283554780037	0.6806392543041301	1.006142358376417e-167	7.842879683544171e-165	2	19	19
ENSG00000227107	AC104667.1	-1.4447147544844434	NA	0.1485380238256882	0.002816782598252745	0.03703077754060994	5.202105475558151e-07	1.3867698865280078e-06	4	14	14
ENSG00000110274	CEP164	-1.4441466345853906	NA	0.14869773246208476	0.011591143020908643	0.18043500748026445	9.88981557878294e-31	9.308476803542736e-30	10	36	36
ENSG00000157349	DDX19B	1.4440305977839865	NA	0.1487303685959898	0.001361826533380188	0.02557108196054091	3.207434514920172e-05	7.266089101237255e-05	2	12	12
ENSG00000203757	OR6K3	1.4439793225280528	NA	0.14874479185020786	0.005637556175539587	0.0835873699007391	2.29032577754585e-14	1.0063232579844678e-13	8	28	28
ENSG00000261286	ATP2C2-AS1	1.4439195463841876	NA	0.14876160767360871	0.005820491883353518	0.06597509874791688	1.4814457445443742e-11	5.537339379509911e-11	3	21	21
ENSG00000107147	KCNT1	1.4438436561141497	NA	0.14878295870591515	0.0011484561854109665	0.03478837183772017	1.1646032946947992e-06	3.0159743130053023e-06	2	29	29
ENSG00000275557	AC242842.1	-1.4437324401460123	NA	0.14881425252653643	1.3397443306138204e-05	0.26254919729543613	3.988609366917256e-46	6.380658771759704e-45	2	15	15
ENSG00000129562	DAD1	-1.4431696923502795	NA	0.14897267490287225	0.021160193120567588	0.16123934659025693	2.3848068472352346e-27	1.9596096129965037e-26	3	12	12
ENSG00000259291	ZNF710-AS1	1.4428701837138327	NA	0.1490570437846228	0.032734530302721776	0.11925596172079195	3.359624820496093e-20	2.0109670522404014e-19	2	9	9
ENSG00000184402	SS18L1	1.4427146816792231	NA	0.14910086168693049	0.002708540397463964	0.03099822444969062	4.547881711583478e-06	1.116718549140107e-05	5	28	28
ENSG00000166046	TCP11L2	-1.442550220430153	NA	0.14914721484517118	0.009890421580271496	0.08397721430021311	1.982442475059448e-14	8.748560474728378e-14	3	7	7
ENSG00000136100	VPS36	-1.4424479953250007	NA	0.1491760323815707	0.03362687096934524	0.1598537789261911	4.1563736038860125e-27	3.3748887752386945e-26	3	8	8
ENSG00000151366	NDUFC2	-1.4422885653073636	NA	0.1492209846212421	0.00441324791485315	0.10536424132601997	6.6458601418924754e-18	3.547147699138315e-17	3	17	17
ENSG00000142867	BCL10	1.4418666104911078	NA	0.1493400071757013	0.002732115953300594	0.0733813973379226	9.856051982851402e-13	3.9537177883957584e-12	4	31	31
ENSG00000197208	SLC22A4	1.4416638306969538	NA	0.14939723188614998	0.00182584426689175	0.026714406552245405	2.1243694336393522e-05	4.8926687372389536e-05	5	7	7
ENSG00000150455	TIRAP	-1.4415839825339036	NA	0.14941976972837182	0.0027341767068815997	0.03301488134643956	2.2028418366799003e-06	5.567654334152337e-06	8	23	23
ENSG00000172322	CLEC12A	1.441532817661137	NA	0.1494342128249484	3.3236950727326555e-05	0.7337941223047633	3.7936668303908987e-194	1.0842932079062253e-190	3	15	15
ENSG00000136144	RCBTB1	-1.4412523956931844	NA	0.1495133907728717	0.005728577489061398	0.3501611329413534	1.560122540657938e-64	4.357417174225241e-63	6	39	39
ENSG00000132386	SERPINF1	-1.4411508764406313	NA	0.14954206291605848	0.0008530282414120035	0.05545038946669233	6.793517957458407e-10	2.275874964884826e-09	2	34	34
ENSG00000117691	NENF	1.4407867434974417	NA	0.14964493971311035	0.015410869982243211	0.03661001719475143	6.051409323089172e-07	1.606253060083029e-06	7	16	16
ENSG00000163041	H3F3A	-1.4406287809106435	NA	0.14968958494142715	0.20077172107379126	0.23491597590697302	9.134767077482731e-41	1.2248015685047018e-39	9	29	29
ENSG00000151136	BTBD11	-1.4397505341157268	NA	0.14993799061712265	0.0010686220279745454	0.03184917679103199	3.349275493264783e-06	8.324163106376487e-06	3	11	11
ENSG00000114023	FAM162A	1.439531445503235	NA	0.1500000072009869	0.00011885883358980026	0.015610902203363385	0.0011921430535277075	0.00224019956442545	1	15	15
ENSG00000272716	AL121658.1	-1.439531445503235	NA	0.1500000072009869	5.589779067412454e-05	0.02202518208475253	0.0001154152318858902	0.0002457786926128314	1	8	8
ENSG00000156869	FRRS1	-1.439531445503235	NA	0.1500000072009869	0.01092107236740455	0.11764008697559501	6.238287563333646e-20	3.6940743585500244e-19	1	7	7
ENSG00000163635	ATXN7	-1.439531445503235	NA	0.1500000072009869	0.000913083421846954	0.013794936246718376	0.0023265382270932556	0.004204194315745231	1	9	9
ENSG00000257093	DENND11	1.439531445503235	NA	0.1500000072009869	6.729858924490269e-05	0.03602740280023363	7.460944394656848e-07	1.96208764643414e-06	1	10	10
ENSG00000282024	AL009031.1	-1.439531445503235	NA	0.1500000072009869	0.008752993672070483	0.03797707449342492	3.7021765878704196e-07	9.99978363606707e-07	1	5	5
ENSG00000100154	TTC28	1.439531445503235	NA	0.1500000072009869	0.012252302469346632	0.03347556039053829	1.8667149272830988e-06	4.747871924663756e-06	1	2	2
ENSG00000110237	ARHGEF17	1.439531445503235	NA	0.1500000072009869	0.00019061712272090787	0.2536953218899372	2.1844665970641163e-44	3.33583416500913e-43	1	9	9
[truncated: 7,294 more rows]
