# Supplementary material for: SUMMIT: An integrative approach for better transcriptomic data imputation improves causal gene identification
Source: Nat Commun. 2022 Oct 25;13:6336. doi: 10.1038/s41467-022-34016-y (PMC9593997; doi:10.1038/s41467-022-34016-y)
Supplement: Supplementary file 7 — Source Data [file 41467_2022_34016_MOESM7_ESM.zip › Source Data/Figure-3/real-data-new/JTI/TG]

gene	gene_name	zscore	effect_size	pvalue	var_g	pred_perf_r2	pred_perf_pval	pred_perf_qval	n_snps_used	n_snps_in_cov	n_snps_in_model
ENSG00000109917	ZPR1	-25.30771573198882	NA	2.626899819804891e-141	0.01158316226322332	0.016644516913633934	0.0008163303370739972	0.0015652111975046933	6	15	15
ENSG00000137656	BUD13	19.333105112368553	NA	2.8287021983738894e-83	0.002884542822283437	0.07643502576724402	3.208963261388715e-13	1.3190438870938418e-12	10	18	18
ENSG00000163798	SLC4A1AP	-18.118974620906787	NA	2.2576329630547575e-73	0.02817401710156868	0.0794579966714816	1.0535993954302858e-13	4.4579758283330795e-13	10	14	14
ENSG00000115241	PPM1G	17.41176414489746	NA	6.718143538064691e-68	0.0022421213520592187	0.024553826363963128	4.629042819652827e-05	0.00010317579323398276	1	4	4
ENSG00000162607	USP1	16.175366628324355	NA	7.5248485704940735e-59	0.004711070538840461	0.017907489048941256	0.0005147144520020113	0.0010115560551664556	4	9	9
ENSG00000116641	DOCK7	15.872379845399555	NA	9.843652272421433e-57	0.07657815012732945	0.11653087657898428	9.534665039861737e-20	5.590084470720989e-19	12	17	17
ENSG00000106635	BCL7B	14.963287516822225	NA	1.2756546059260673e-50	0.013032076690243888	0.016942678286097863	0.0007320123261124462	0.0014103223660827254	2	3	3
ENSG00000064547	LPAR2	-10.827713068840401	NA	2.5443042683031987e-27	0.027124769587953967	0.24768176353388058	3.2257152370413008e-43	4.6879483559340057e-42	8	17	17
ENSG00000250067	YJEFN3	-10.801153154047281	NA	3.399074959123045e-27	0.07526714291853727	0.08626449991480077	8.489952478758159e-15	3.8374853731740555e-14	7	12	12
ENSG00000223522	AC093690.1	10.453807537020031	NA	1.4075822526913013e-25	0.04274146057381181	0.10941396451850252	1.43374526013371e-18	7.928828592722667e-18	4	6	6
ENSG00000129933	MAU2	10.331716118481557	NA	5.064626092956664e-25	0.007744876172186115	0.08784239419938478	4.724865866097118e-15	2.164753532933462e-14	2	4	4
ENSG00000138085	ATRAID	-9.914826122212745	NA	3.5888078760952373e-23	0.1575695353944365	0.148835247681518	3.341625725979073e-25	2.5145037110493692e-24	9	20	20
ENSG00000175445	LPL	-9.8028790631659	NA	1.0942149469907988e-22	0.003382319429255626	0.12364148801307495	6.230922199983019e-21	3.85894130760234e-20	5	11	11
ENSG00000149485	FADS1	9.007350545099822	NA	2.110944589157159e-19	0.013282811048160429	0.02479654197037617	4.2409357211859904e-05	9.496971361010519e-05	2	4	4
ENSG00000134825	TMEM258	8.976104062888691	NA	2.805240610707398e-19	0.040469770546551084	0.06329886318138975	3.929408048951937e-11	1.4276571743956943e-10	7	11	11
ENSG00000115234	SNX17	8.626768804119886	NA	6.310956735992383e-18	0.01107429527632313	0.04380353089668536	4.55225263038404e-08	1.3300464125911533e-07	4	5	5
ENSG00000158019	BABAM2	8.40325356696957	NA	4.342755830313734e-17	0.004771610391259183	0.01653653799231391	0.0008492249366927808	0.0016257377137022212	11	14	14
ENSG00000160613	PCSK7	8.2298403098636	NA	1.8746318487783235e-16	0.01226038222869985	0.08973423633562741	2.3374797874378747e-15	1.0907602959121664e-14	4	17	17
ENSG00000167491	GATAD2A	-8.108680191300841	NA	5.117253538849291e-16	0.03683049243135928	0.17049624806709157	5.69854296802334e-29	4.9884794976330915e-28	2	6	6
ENSG00000204525	HLA-C	-7.777462437283077	NA	7.399372984483634e-15	0.11425227530530724	0.5372451652889626	7.095266887233374e-114	8.277328697222118e-112	8	43	43
ENSG00000179344	HLA-DQB1	7.699999809265136	NA	1.3606643391577092e-14	5.660428871405754e-07	0.733280937763197	7.220598447333208e-194	1.7689434681902454e-190	1	28	28
ENSG00000204388	HSPA1B	-7.561468036150649	NA	3.985453629983934e-14	0.00038506053519167624	0.024260080429854083	5.1466876172373144e-05	0.00011407592858731125	3	13	13
ENSG00000119927	GPAM	-7.473924740780003	NA	7.78376681820792e-14	0.003951437221612388	0.01800883749603245	0.00049604490469609	0.000977441579987734	6	16	16
ENSG00000163795	ZNF513	7.412305730563071	NA	1.2412220320422742e-13	0.0004212106865884646	0.011612142917319997	0.005234845625594383	0.009015100184105049	2	6	6
ENSG00000100982	PCIF1	6.960184212747754	NA	3.3982808508450733e-12	0.0026217440193872666	0.047373163921134775	1.2579485812324553e-08	3.835803737474285e-08	5	11	11
ENSG00000272501	AL662844.4	-6.935886661919114	NA	4.03681152036733e-12	0.07725956499461431	0.24068015356151481	7.219622945019269e-42	1.0098638979130133e-40	11	22	22
ENSG00000181896	ZNF101	-6.792189216968828	NA	1.1044455687474524e-11	0.008781468212272417	0.01993661882926872	0.0002460323361820974	0.000504690015931434	7	19	19
ENSG00000204044	SLC12A5-AS1	-6.6771834671149435	NA	2.4357794822910244e-11	0.00014137888486453923	0.016214679858167783	0.0009554221413991222	0.001815259727770169	2	4	4
ENSG00000105717	PBX4	-6.6729838701684425	NA	2.5065395086638417e-11	0.0030496095233002018	0.020936740435814276	0.0001711762267846845	0.0003577697883157288	5	13	13
ENSG00000272540	AL662797.1	-6.522582454208382	NA	6.910704940271923e-11	0.0024185375975248314	0.012045622045122169	0.004452785681811527	0.0077657705336505525	6	19	19
ENSG00000204385	SLC44A4	-6.468007856562643	NA	9.930333633467162e-11	0.006532824498524062	0.01577465870132158	0.001122630227466966	0.0021167658901408465	2	4	4
ENSG00000134824	FADS2	6.409815215746855	NA	1.4569611612715718e-10	0.4932725744299549	0.5930427116021051	1.5549346587843003e-132	3.030178916305905e-130	5	8	8
ENSG00000163956	LRPAP1	-6.095290777939144	NA	1.0923870085532517e-09	0.0008386542128927464	0.2726233743802621	3.9583570929971626e-48	6.836038850735986e-47	2	32	32
ENSG00000084774	CAD	6.0875949273704	NA	1.1461941858490636e-09	0.015960677092297128	0.0714673740512246	1.98856855149675e-12	7.825140451954513e-12	5	10	10
ENSG00000204438	GPANK1	6.0753100511537665	NA	1.2374838423430405e-09	0.015492115040464457	0.051476141953143935	2.860790784519862e-09	9.158055098699107e-09	11	23	23
ENSG00000134575	ACP2	5.980713088154	NA	2.2216288787381574e-09	0.02784412282694937	0.17612659004924464	5.766313058588081e-30	5.271135535273294e-29	3	6	6
ENSG00000206344	HCG27	5.953843862797968	NA	2.6191669444775326e-09	0.00808578230973798	0.2769125340178031	5.44853694710112e-49	9.682586539464985e-48	14	42	42
ENSG00000025434	NR1H3	5.761458178524549	NA	8.339032746053764e-09	0.025250374957977675	0.03861845366778363	2.9398294145532427e-07	8.02022504457104e-07	6	11	11
ENSG00000089639	GMIP	-5.601679127524027	NA	2.1228525571603133e-08	0.002181836020301114	0.03580076564147739	8.094078022041491e-07	2.121432737276319e-06	4	7	7
ENSG00000270210	AC104695.3	5.560747424660292	NA	2.6862172170250556e-08	0.029659896304357596	0.021427617680852242	0.00014328769594376637	0.00030194650992131355	6	11	11
ENSG00000204531	POU5F1	5.5594681385732985	NA	2.7059798777912224e-08	0.04382080654464574	0.2015365590331685	1.5412144918648523e-34	1.6549960752029024e-33	6	33	33
ENSG00000103510	KAT8	5.496286365671837	NA	3.878724694314739e-08	0.10172331831462943	0.043365484847429324	5.32985340846383e-08	1.5515473790824348e-07	4	5	5
ENSG00000232748	AC135050.1	-5.425766323979012	NA	5.770641477638025e-08	0.00610506878381293	0.019760415983343632	0.00026228767298151057	0.0005362388297520177	2	6	6
ENSG00000262766	AC135050.5	5.411689780852242	NA	6.243277931607009e-08	0.001123221700575988	0.01669536871288227	0.000801286690252726	0.0015368823902409123	4	8	8
ENSG00000248019	FAM13A-AS1	5.261215588442049	NA	1.431061183767958e-07	3.804642185573142e-05	0.059611133315839386	1.5022355766494736e-10	5.25966474151936e-10	2	9	9
ENSG00000149591	TAGLN	-5.239439134471003	NA	1.6106535653930597e-07	0.0029213167226620064	0.4373811842482276	1.736559413346511e-85	9.335503880714519e-84	4	19	19
ENSG00000179889	PDXDC1	-5.113083815094467	NA	3.169415837384248e-07	0.012019315776414897	0.0959439231157905	2.2999943311769845e-16	1.128866708224216e-15	2	20	20
ENSG00000170091	NSG2	5.099999904632569	NA	3.39653652565178e-07	0.02048052968072995	0.04817180775290175	9.431329508230539e-09	2.901648183291093e-08	1	10	10
ENSG00000104613	INTS10	-5.0	NA	5.733031437583866e-07	1.3954578052676523e-07	0.08553581489231436	1.1125501022376172e-14	4.9906151460300544e-14	1	4	4
ENSG00000259293	LIPC-AS1	-4.980000019073487	NA	6.358426697046007e-07	1.7610530412616415e-07	0.0812969198000544	5.3434257031059514e-14	2.2989063568129444e-13	1	3	3
ENSG00000204528	PSORS1C3	4.9044668429572225	NA	9.368144376699946e-07	0.19062541399900454	0.37325874817466337	8.507233792606486e-70	2.838337593568261e-68	10	37	37
ENSG00000110274	CEP164	-4.8967504242632405	NA	9.74344571271803e-07	0.012816405521514647	0.18043500748026445	9.88981557878294e-31	9.308476803542736e-30	12	36	36
ENSG00000204344	STK19	-4.867846115103326	NA	1.128211250211252e-06	0.06148877457457075	0.10665445501816072	4.079763053052884e-18	2.2063657078777645e-17	11	38	38
ENSG00000179912	R3HDM2	-4.84312090242275	NA	1.278154607546695e-06	0.021179105789557298	0.03188463555863788	3.3068556219005658e-06	8.225887301997795e-06	5	12	12
ENSG00000145332	KLHL8	4.788619545062877	NA	1.6793251322880196e-06	0.11654091196962434	0.03453733663098696	1.274554137661008e-06	3.289784603664754e-06	22	47	47
ENSG00000105708	ZNF14	4.745119274672767	NA	2.0838350964633733e-06	0.002174746807429243	0.04902244168515443	6.938832864523007e-09	2.1599935522545842e-08	5	13	13
ENSG00000134574	DDB2	4.707233338420115	NA	2.511014288781533e-06	0.00436507442980356	0.011992193173249692	0.004542380259201237	0.007908353204572794	4	6	6
ENSG00000099365	STX1B	-4.651597633552256	NA	3.29373267666237e-06	0.07107519338149383	0.02327986124109684	7.33244520475174e-05	0.00015969532996734518	3	17	17
ENSG00000186567	CEACAM19	4.63491724490137	NA	3.5708030189624076e-06	0.00702320136617287	0.10899251625306652	1.6823471869502062e-18	9.264795089598294e-18	7	24	24
ENSG00000196735	HLA-DQA1	4.595375867635046	NA	4.319698913750368e-06	0.01295960627453163	0.41431581482818003	1.2006600854285842e-79	5.334227928760308e-78	5	44	44
ENSG00000213760	ATP6V1G2	4.55892936556701	NA	5.141505888987982e-06	0.03719394412284208	0.09221245568964614	9.280275971506161e-16	4.410960438895764e-15	6	11	11
ENSG00000101460	MAP1LC3A	4.5081846479342715	NA	6.5384661588043e-06	5.1862913859552335e-05	0.19686960192315897	1.0920435963166447e-33	1.1419180264167158e-32	2	7	7
ENSG00000101473	ACOT8	4.487406833773365	NA	7.209532242679456e-06	0.027669712934393048	0.019041847448939487	0.00034055459686509334	0.0006855465173893046	10	30	30
ENSG00000100985	MMP9	4.475956401516067	NA	7.607000822595557e-06	0.012971880009834794	0.02075154858882131	0.00018306141882315667	0.0003814947467977049	16	46	46
ENSG00000137337	MDC1	4.420114551055342	NA	9.864859496797442e-06	0.006658083012583305	0.08664009455775014	7.385071354344154e-15	3.352212510737107e-14	7	31	31
ENSG00000186318	BACE1	-4.38364806033349	NA	1.1670826401517605e-05	0.032182460897004404	0.10510357119175272	7.333867512048954e-18	3.909496237616646e-17	5	18	18
ENSG00000114054	PCCB	4.377358436584473	NA	1.2012633344179901e-05	0.0008675100426978469	0.0564860280638622	4.668075424761263e-10	1.5861467299233384e-09	1	8	8
ENSG00000138074	SLC5A6	4.363301165465633	NA	1.2811438232015094e-05	0.06565568433291466	0.10254850565349072	1.9235109221904333e-17	1.0041488220591702e-16	6	11	11
ENSG00000174851	YIF1A	-4.353846073150636	NA	1.3376965045994912e-05	0.006857040351664349	0.03039278721525422	5.653951537219734e-06	1.3747286957575675e-05	1	4	4
ENSG00000174903	RAB1B	-4.353846073150635	NA	1.3376965045994965e-05	0.0016643822498704263	0.02561461344558018	3.1574933536196235e-05	7.158626853678335e-05	1	2	2
ENSG00000185633	NDUFA4L2	4.342857360839845	NA	1.4064145254426557e-05	0.0026505848820973896	0.016968994837946005	0.0007250054325703494	0.0013977648300336056	1	1	1
ENSG00000151006	PRSS53	-4.3296403021340195	NA	1.4935309162058337e-05	0.0010097204017754896	0.045021907603178514	2.9354338877557263e-08	8.705895498568249e-08	2	5	5
ENSG00000167394	ZNF668	-4.326530456542969	NA	1.5147638362204157e-05	6.99039280516314e-05	0.11517781996183811	1.5986901135246816e-19	9.262140796227961e-19	1	5	5
ENSG00000223534	HLA-DQB1-AS1	4.325839414493316	NA	1.5195209532226011e-05	0.028491342119127915	0.3978394576536214	1.2955852167794663e-75	5.131175723452902e-74	5	32	32
ENSG00000099381	SETD1A	4.316319472565298	NA	1.586523177271948e-05	0.0035400660964430126	0.010315026954348947	0.0085187231556898	0.014245498137193991	4	7	7
ENSG00000075426	FOSL2	-4.305513227001509	NA	1.665990352005902e-05	0.013078519834366694	0.01447512616377581	0.001810113969674199	0.0033188970882008805	3	4	4
ENSG00000106077	ABHD11	4.300997234391254	NA	1.7003118258546882e-05	0.00036064194757626727	0.42673613789389236	9.201696392099841e-83	4.54754730340404e-81	5	23	23
ENSG00000105327	BBC3	4.28125	NA	1.8584642901640043e-05	0.0026314977297505673	0.040938324272461704	1.2765013548939146e-07	3.593355504772775e-07	1	9	9
ENSG00000174871	CNIH2	4.258322679299118	NA	2.059665012579602e-05	0.005511381262424653	0.011495510346260321	0.005468184038674438	0.009387715294747015	3	10	10
ENSG00000278133	AC135050.6	-4.236842155456543	NA	2.2668537565507103e-05	0.0036003917055741695	0.02784044883950963	1.4162414863093502e-05	3.324271181045585e-05	1	9	9
ENSG00000204536	CCHCR1	4.215924753990286	NA	2.4875670102296417e-05	0.0014217697446963066	0.29094983224649074	7.621152266110417e-52	1.486861663384841e-50	4	18	18
ENSG00000167397	VKORC1	-4.155983280417502	NA	3.238915110811445e-05	0.009049542947032235	0.049031402714071415	6.91643046722363e-09	2.1534107858100588e-08	4	12	12
ENSG00000078804	TP53INP2	4.129032135009765	NA	3.6429349105737685e-05	0.0028746494080558	0.017800804618214178	0.0005351317856669465	0.0010480784596165447	1	7	7
ENSG00000172247	C1QTNF4	-4.126318907893127	NA	3.6861601759428865e-05	0.01192190128733632	0.16197894530116408	1.772210491999889e-27	1.4646572398701734e-26	2	9	9
ENSG00000244731	C4A	4.124465938469505	NA	3.7159597627401825e-05	0.23420431974564754	0.252998044089072	2.988121246288891e-44	4.5428449692028545e-43	6	20	20
ENSG00000273076	AL021707.7	4.102031550929944	NA	4.0953841125384545e-05	0.007506494636332481	0.028038688283732443	1.3187052739764219e-05	3.104678300854154e-05	3	13	13
ENSG00000277481	PKD1L3	-4.082126902449547	NA	4.4625416867700414e-05	0.032645780219762006	0.04124490078225789	1.1432113049610306e-07	3.229275353117561e-07	10	24	24
ENSG00000260911	AC135050.3	4.064429479016873	NA	4.8150093987899276e-05	0.12946168862897986	0.18726318785519638	5.938419456243275e-32	5.832643485401829e-31	3	14	14
ENSG00000125743	SNRPD2	-4.0620848715631706	NA	4.863638698277202e-05	0.020833663369223095	0.04833438991201282	8.894102253873174e-09	2.744735640663507e-08	10	30	30
ENSG00000204351	SKIV2L	4.0507435291898535	NA	5.105514292707951e-05	0.0981573725745225	0.2792260479090455	1.8605773127595865e-49	3.3551041363316664e-48	6	24	24
ENSG00000103496	STX4	4.021547958584257	NA	5.7816933086178835e-05	0.0014457115159711605	0.011951153941715722	0.004612440372256861	0.008018118595421482	2	7	7
ENSG00000154328	NEIL2	-3.989764360738302	NA	6.613896814424433e-05	0.01646433710138538	0.12929985348434955	7.005640259563639e-22	4.54730222601275e-21	5	18	18
ENSG00000167004	PDIA3	-3.988745507123003	NA	6.642363525783811e-05	0.019528429466554906	0.05180433410219997	2.540848373680292e-09	8.17658261592106e-09	2	22	22
ENSG00000101294	HM13	-3.915387704274054	NA	9.025904803107925e-05	0.019736565220251766	0.18992579008123908	1.970880584264679e-32	1.988154772914999e-31	3	8	8
ENSG00000183426	NPIPA1	3.9091668372177963	NA	9.261498748677302e-05	0.033129887015291924	0.42397781678731195	4.5870898089814103e-82	2.197318523302296e-80	12	60	60
ENSG00000136573	BLK	3.9072525512250613	NA	9.335156507763203e-05	0.062426993513661704	0.15362965517202598	4.986977595597187e-26	3.8820553239626036e-25	18	44	44
ENSG00000224389	C4B	-3.896442001610213	NA	9.761617015300134e-05	0.16164841286783702	0.22002432658760832	5.901452495404816e-38	7.198009163847596e-37	5	10	10
ENSG00000174282	ZBTB4	-3.881846532720414	NA	0.00010366629475104431	0.019650085541938454	0.03345625756885358	1.8797099187458353e-06	4.779117182590412e-06	4	33	33
ENSG00000240065	PSMB9	-3.8759273363104474	NA	0.00010621938172224452	0.01961182016873063	0.41434416584613953	1.1813635122908984e-79	5.262130616175744e-78	10	17	17
ENSG00000155034	FBXL18	3.866666555404662	NA	0.00011033312036921332	1.8221469699651867e-05	0.034804175080949816	1.158007913937235e-06	2.999347185638067e-06	1	32	32
ENSG00000227678	AL355581.1	3.849759624650339	NA	0.00011823380026496485	0.003145375543784229	0.010680334170711812	0.00742372415675966	0.01250461109559684	5	20	20
ENSG00000143570	SLC39A1	3.8242116961239985	NA	0.00013119115858380116	0.012603751032743719	0.08937180053981798	2.675121089580296e-15	1.243579603285782e-14	4	12	12
ENSG00000269918	AF131215.6	-3.8225203089703292	NA	0.000132094595266115	0.005604562452305079	0.11971086920081841	2.8219102009634525e-20	1.6944306035126838e-19	8	26	26
ENSG00000204257	HLA-DMA	-3.819728527034778	NA	0.00013359863179475133	0.003822123662474466	0.04964139225819154	5.549664316010464e-09	1.7389218592227928e-08	6	19	19
ENSG00000213676	ATF6B	-3.8154427546592227	NA	0.00013593896903566283	0.009336450084716296	0.016460619812534966	0.0008731495480630814	0.0016681864527332646	8	27	27
ENSG00000066933	MYO9A	3.7937520672628926	NA	0.00014838784518703027	0.0005152273189183767	0.020069291841381322	0.00023446426309771588	0.00048228711141450514	2	9	9
ENSG00000160013	PTGIR	3.7821761014395743	NA	0.00015546331284376527	0.001528005789789961	0.010721674298969981	0.007309204456783495	0.012322605901433362	4	9	9
ENSG00000241106	HLA-DOB	3.762991062160268	NA	0.00016789320435276774	0.3890109952311702	0.5186163489544028	3.832418967428729e-108	4.032033918554311e-106	12	23	23
ENSG00000255310	AF131215.5	-3.757825940394173	NA	0.00017139603417614036	0.00624750859741431	0.09563083327789829	2.5860796237127274e-16	1.265658660589314e-15	6	19	19
ENSG00000268030	AC005253.1	-3.75	NA	0.00017683457040160755	0.0007376422336015805	0.010610594332928248	0.007621078535663723	0.012814381391126305	1	16	16
ENSG00000228274	AL021707.2	-3.741621932245435	NA	0.00018283643057616386	0.007697108282453214	0.03392704563205387	1.5871215158546254e-06	4.058685785176107e-06	5	15	15
ENSG00000137343	ATAT1	3.7333333492279053	NA	0.00018896223767870285	1.5672269386935137e-05	0.011913943747926408	0.004676912238282993	0.008123606601267604	1	8	8
ENSG00000204428	LY6G5C	-3.728735496238488	NA	0.00019244301566695074	0.024316596784105943	0.4817618750353739	1.9956509898832098e-97	1.534682458542922e-95	14	36	36
ENSG00000174579	MSL2	3.7169811725616455	NA	0.00020161746168096886	0.0006284353629649463	0.012836335308665464	0.0033181153940027674	0.005871064887717031	1	7	7
ENSG00000130202	NECTIN2	-3.7153056864728717	NA	0.00020295818298500545	0.08699091561758528	0.6248135665242457	2.4528209124299595e-144	6.57241028550959e-142	5	29	29
ENSG00000185808	PIGP	-3.698634364847371	NA	0.00021676259240750379	0.14864014290225136	0.1976032225337565	8.033106104476048e-34	8.430828432414918e-33	3	6	6
ENSG00000272669	AL021707.6	3.692307710647583	NA	0.0002222283540155517	0.00010013198586123787	0.01715750033694825	0.0006767514658229297	0.0013084115994811071	1	4	4
ENSG00000100221	JOSD1	-3.6915436423014625	NA	0.0002228971398471286	0.005638198216842375	0.03274056951440025	2.431089895216121e-06	6.120193865687208e-06	2	3	3
ENSG00000197142	ACSL5	-3.648559316099593	NA	0.0002637150196544485	0.39287148057891064	0.49716820293232783	8.235259367483197e-102	7.279714582111822e-100	11	34	34
ENSG00000174996	KLC2	-3.6342093455027755	NA	0.00027883439539344357	0.0027146959015142275	0.013432348808868688	0.002660402711724121	0.004767817546593892	4	10	10
ENSG00000126581	BECN1	3.6216216087341313	NA	0.0002927621269845607	2.206735618567299e-05	0.09404272437263227	4.684563285129651e-16	2.260427005534282e-15	1	3	3
ENSG00000184162	NR2C2AP	3.620647809916205	NA	0.00029386630984023284	0.007716998049739531	0.013663550455533904	0.002442316038165013	0.00439904187989621	4	19	19
ENSG00000204560	DHX16	3.610726905163616	NA	0.00030534003928721766	0.004982599282803734	0.042632874896164255	6.938023252811799e-08	1.996981550226075e-07	4	12	12
ENSG00000137411	VARS2	3.5931359129438483	NA	0.0003267220582139506	0.20899021045906047	0.5482923257338581	2.1965722017726875e-117	2.853713385469683e-115	14	40	40
ENSG00000140320	BAHD1	3.589633611019515	NA	0.0003311430683076045	0.024174067945373474	0.05169195830163634	2.646161646176324e-09	8.504315230561803e-09	7	15	15
ENSG00000197361	FBXL22	-3.5729802902929717	NA	0.0003529413354094803	0.0015615217299331514	0.010236331234834858	0.00877543237729627	0.014637670444339435	3	11	11
ENSG00000131845	ZNF304	-3.5595660893733423	NA	0.0003714680452498526	0.033640825049305705	0.06979597995715767	3.667324870794631e-12	1.4199809033474177e-11	6	15	15
ENSG00000163596	ICA1L	-3.558823585510254	NA	0.0003725196349752952	0.0002201436357137186	0.014584290324830516	0.0017387604556065434	0.0031949001449905296	1	5	5
ENSG00000204070	SYS1	-3.5404534972575745	NA	0.000399440020858093	0.05821144809177564	0.09231051157371262	8.946805425003858e-16	4.254818808468973e-15	8	15	15
ENSG00000225450	AL021707.1	-3.535650947301424	NA	0.00040677177831298855	0.006547489021932959	0.03871687328447417	2.8376276068286896e-07	7.751270441144505e-07	5	15	15
ENSG00000110514	MADD	3.5349291289345444	NA	0.00040788453963981456	0.05323169945300357	0.04812647836386323	9.586808461323002e-09	2.9463114391259527e-08	11	14	14
ENSG00000152804	HHEX	-3.5348016636492745	NA	0.0004080813363571555	0.003250167503690244	0.01465742364096094	0.0016925543951359214	0.0031140022875427442	3	5	5
ENSG00000009950	MLXIPL	-3.521739244461059	NA	0.00042872562006099953	0.0003789364175269137	0.014645858448206713	0.0016997779080371838	0.0031262860730297795	1	4	4
ENSG00000272555	AC009974.1	-3.5106382369995117	NA	0.00044703230902002467	0.0016394394113381778	0.06907888719962252	4.767415620616224e-12	1.834748888643349e-11	1	1	1
ENSG00000135929	CYP27A1	-3.5106382369995113	NA	0.00044703230902002543	0.011280962490506424	0.18391387088151345	2.3663256650576867e-31	2.275946092544827e-30	1	8	8
ENSG00000224034	LINC02561	3.49836810684485	NA	0.000468114556212118	0.046628717394719514	0.17030242178426555	6.164485960149237e-29	5.382625750030512e-28	10	19	19
ENSG00000145996	CDKAL1	3.4976715534753247	NA	0.0004693387493009959	0.002678111357373641	0.03950301603897807	2.1389481684692968e-07	5.903882527133426e-07	6	11	11
ENSG00000138380	CARF	3.4900604546570606	NA	0.00048291129022930195	0.00017049265962092408	0.020405892990232592	0.00020750777562302593	0.00042967288627858874	3	10	10
ENSG00000184220	CMSS1	-3.468953677997018	NA	0.0005224895324996824	0.01703671870274251	0.07243588068235716	1.394282030575741e-12	5.542545790992903e-12	5	21	21
ENSG00000141699	RETREG3	-3.4579363661596316	NA	0.0005443299368296008	0.04238268177373805	0.059545195794463955	1.5386434816824582e-10	5.384938177014791e-10	8	25	25
ENSG00000198945	L3MBTL3	-3.4450074581930443	NA	0.0005710436351959336	0.0021701054325056765	0.41980364785900187	5.140707208567299e-81	2.4152873402663178e-79	4	15	15
ENSG00000125703	ATG4C	3.439069813078988	NA	0.0005837166825914827	0.008211513310790008	0.02289207967680402	8.435434855862563e-05	0.00018253535942357993	5	10	10
ENSG00000204520	MICA	3.438900026370055	NA	0.0005840828894263161	0.14277091158499938	0.38513637401340467	1.404989514304321e-72	5.061799407732101e-71	9	33	33
ENSG00000184635	ZNF93	3.435415886511447	NA	0.0005916450972568146	0.0001261504598226203	0.09597292770296569	2.275145771195983e-16	1.1169904045302007e-15	4	29	29
ENSG00000154319	FAM167A	-3.433243183868385	NA	0.0005964069090358469	0.24403061596295622	0.30612472305644567	5.407234482047181e-55	1.1620133349953273e-53	7	26	26
ENSG00000197013	ZNF429	3.424242496490479	NA	0.0006165158079996291	0.0007434033136239663	0.5964086130445846	9.677671023966814e-134	2.0239314681708157e-131	1	14	14
ENSG00000137817	PARP6	-3.421818120271334	NA	0.0006220390917569945	0.04838797685105603	0.02765138960497776	1.515984690995186e-05	3.543358520631927e-05	5	14	14
ENSG00000184898	RBM43	-3.4042553901672363	NA	0.0006634469171638082	0.008634752182817835	0.1936140323120449	4.2521737779592684e-33	4.3769824800854436e-32	1	6	6
ENSG00000173801	JUP	-3.3941952270755498	NA	0.0006883060564133901	0.002789984796399684	0.6157287170254566	7.300619746608059e-141	1.763356732881431e-138	5	22	22
ENSG00000258602	LINC01629	-3.3914751579178466	NA	0.0006951746485130199	0.019070679888654143	0.07308748659163634	1.097852128879474e-12	4.388593510059231e-12	2	7	7
ENSG00000165915	SLC39A13	3.377208278852796	NA	0.0007322558020753027	0.0034522590962189756	0.020206822798116163	0.0002230491109251379	0.0004598544365538819	2	5	5
ENSG00000213123	TCTEX1D2	3.370577870697744	NA	0.0007501070259421137	0.012186438979391812	0.08956965743122478	2.4851810677226494e-15	1.1581078839776009e-14	4	28	28
ENSG00000137802	MAPKBP1	-3.368902247038957	NA	0.0007546818879459525	0.006679613944393192	0.022913366889617516	8.37078010604937e-05	0.00018127352953484108	3	21	21
ENSG00000258819	LINC02289	-3.3668788251430666	NA	0.0007602408557554216	0.11741032996384122	0.14275169223930945	3.680493082834038e-24	2.6541957896350257e-23	7	18	18
ENSG00000110958	PTGES3	3.357142925262451	NA	0.0007875239193241663	0.00011459466578265761	0.016601664863796183	0.0008292282113889561	0.0015886978658372483	1	6	6
ENSG00000240053	LY6G5B	-3.3523641025293074	NA	0.0008012456717279403	0.049281954475884966	0.21966618077971467	6.884907679066613e-38	8.367773337229862e-37	10	24	24
ENSG00000261338	AC021016.2	-3.3410858762670816	NA	0.0008345140684122593	0.010138332760916507	0.3200448234697512	6.0790044512458964e-58	1.4300253406641409e-56	4	20	20
ENSG00000267077	AC020663.2	3.3324259623709054	NA	0.0008609237412747592	0.037995653191819634	0.21740387670488245	1.8198766125269535e-37	2.1703104331171576e-36	5	19	19
ENSG00000206535	LNP1	-3.3317451455386173	NA	0.0008630325117706144	0.12172721769857758	0.032177663532318546	2.976257895379649e-06	7.4402108816130625e-06	10	41	41
ENSG00000085117	CD82	-3.3221484668582493	NA	0.0008932715003593499	0.01047117234989796	0.032625154429061304	2.534059081854377e-06	6.367264350874829e-06	9	29	29
ENSG00000111252	SH2B3	3.3205876025729846	NA	0.0008982816301972094	0.004078719230791547	0.02325033766968293	7.411076860923914e-05	0.00016130544115748724	10	23	23
ENSG00000267795	SMIM22	3.3166847570984355	NA	0.0009109233587308446	0.003503798144210717	0.18195812653492563	5.291333843965243e-31	5.018865270473448e-30	4	11	11
ENSG00000010327	STAB1	3.315537063384452	NA	0.0009146721113625653	0.06814239767028812	0.08564308117780549	1.0691544130928907e-14	4.8009764415108624e-14	7	10	10
ENSG00000204392	LSM2	-3.3083602255874536	NA	0.0009384401621952952	0.0010722518914728914	0.028293761015687754	1.2030352275781469e-05	2.8448498507636022e-05	3	19	19
ENSG00000015676	NUDCD3	3.304145649590644	NA	0.0009526632425960936	0.04890260958401841	0.1526348236584257	7.406615561079922e-26	5.734358928079439e-25	13	31	31
ENSG00000257704	INAFM1	-3.2931034564971924	NA	0.0009908800661049013	0.02802159414890126	0.18814887006694755	4.116256967482988e-32	4.082688880009587e-31	1	5	5
ENSG00000131067	GGT7	3.2891615487829777	NA	0.0010048632927463124	0.007734487625263487	0.07300977189114687	1.1296071353240726e-12	4.511325748409996e-12	5	11	11
ENSG00000162065	TBC1D24	3.2886040524354376	NA	0.0010068555926227784	0.08951228526411574	0.05310979405772298	1.584897910723283e-09	5.1691544828820046e-09	3	32	32
ENSG00000124134	KCNS1	3.2835229113322866	NA	0.001025183112088351	0.0009998955189286286	0.015391928342717114	0.001291933734553047	0.0024173891559029132	7	23	23
ENSG00000172466	ZNF24	-3.278758749808518	NA	0.0010426472958771315	0.004844217047479236	0.10129518000698472	3.084069073932164e-17	1.593993386041672e-16	3	9	9
ENSG00000159322	ADPGK	3.277514420891899	NA	0.001047253808919221	0.0011773925808451758	0.045162842482378306	2.7901282500435866e-08	8.29684573608418e-08	7	23	23
ENSG00000140623	SEPTIN12	3.2755631884472947	NA	0.001054515214362595	0.038990217591472594	0.20043564037153874	2.4484884647673576e-34	2.6161450892395897e-33	7	27	27
ENSG00000063180	CA11	-3.259754047601143	NA	0.00111508865889052	0.00042523010193082334	0.026438231612726504	2.346591919825747e-05	5.383505663289864e-05	3	17	17
ENSG00000105875	WDR91	-3.2390844189548016	NA	0.001199140755665538	0.02554133992685994	0.021434988554061594	0.0001429057166534291	0.0003012156016334385	6	15	15
ENSG00000226979	LTA	-3.2380964327719526	NA	0.0012033012910854404	0.001860893954749202	0.042020331878355396	8.649000772802237e-08	2.469147898331706e-07	6	23	23
ENSG00000142230	SAE1	-3.2335184669358346	NA	0.0012227543052685265	0.000451283956255975	0.0581659540266891	2.538466581261035e-10	8.766041764407066e-10	2	15	15
ENSG00000164825	DEFB1	-3.2241622615023755	NA	0.0012634178938120025	0.0074306711829103065	0.027176796521338427	1.7984832176193822e-05	4.1746330128525695e-05	9	23	23
ENSG00000164733	CTSB	3.2185610068275423	NA	0.0012883556113341063	0.011586602764689508	0.20514084004644043	3.37138306984837e-35	3.737288187771797e-34	5	18	18
ENSG00000168374	ARF4	3.202888003713552	NA	0.001360568818977846	0.0014705626365853631	0.05018667681018116	4.557936687079828e-09	1.4381611084955285e-08	3	9	9
ENSG00000104835	SARS2	-3.196667037254046	NA	0.0013902530513227823	0.11316789157432475	0.36634272136631896	3.3551377082788977e-68	1.0655047510976817e-66	7	22	22
ENSG00000109323	MANBA	-3.1948072888094265	NA	0.0013992423827763525	0.005683985132496199	0.026311346081317622	2.4563570792897274e-05	5.62404106178098e-05	8	27	27
ENSG00000068120	COASY	3.1914894580841056	NA	0.0014154127607818995	0.0015392274149526753	0.048755872599175396	7.63943785006118e-09	2.371198546437994e-08	1	6	6
ENSG00000087502	ERGIC2	3.187085645408443	NA	0.0014371421237179343	0.004621197312284846	0.04882325326084741	7.45594112450361e-09	2.3167590930261354e-08	2	11	11
ENSG00000184227	ACOT1	-3.1787274761093656	NA	0.0014792309727378115	0.019051348277191193	0.30037947016838323	8.573286373519713e-54	1.771364915897465e-52	9	56	56
ENSG00000175920	DOK7	-3.170731782913208	NA	0.001520554708327114	3.314789240824628e-05	0.0892841628841863	2.763815315827779e-15	1.283419140295981e-14	1	15	15
ENSG00000261136	AC023908.3	-3.15719112139202	NA	0.0015929690123977797	0.0016089762762309624	0.020318141994367236	0.00021421968241240887	0.00044276887232619014	5	14	14
ENSG00000127831	VIL1	3.1489362716674805	NA	0.0016386592588788877	0.0013153359670850582	0.07898595276597979	1.2539713469566387e-13	5.278437562336622e-13	1	8	8
ENSG00000204475	NCR3	-3.1476518061026875	NA	0.0016458761884137905	0.028691215396122308	0.13309218530482442	1.6074710747753533e-22	1.074299355468532e-21	6	33	33
ENSG00000124831	LRRFIP1	-3.145622076101748	NA	0.001657340125636968	0.012564010430081806	0.08780174666420885	4.796788530568441e-15	2.1959457157159156e-14	4	26	26
ENSG00000138617	PARP16	3.1451945861359527	NA	0.0016597639406404927	0.08242412186944123	0.2805463354882611	1.0062019293458991e-49	1.829836361225114e-48	15	54	54
ENSG00000128739	SNRPN	-3.1442106700723422	NA	0.0016653550196221783	0.007433488413200602	0.0563718886058512	4.865224361121098e-10	1.6505189430042673e-09	4	5	5
ENSG00000105656	ELL	3.1274180805739458	NA	0.0017634895700496742	0.01976352717545832	0.25814349490574057	2.940797173754004e-45	4.605637509836293e-44	4	25	25
ENSG00000113742	CPEB4	3.107828439754888	NA	0.0018846743931886707	0.03150627426134311	0.058666326946488635	2.1169592608191137e-10	7.344473874931617e-10	8	15	15
ENSG00000073050	XRCC1	-3.101481558076663	NA	0.0019255486608732014	0.007134235164833842	0.11474651606660914	1.8847250697465437e-19	1.0856953382963883e-18	8	38	38
ENSG00000254901	BORCS8	3.0914363575936075	NA	0.0019919067687201855	0.01527471060831956	0.028729585781681014	1.0284129515444868e-05	2.4447260474128643e-05	4	7	7
ENSG00000108468	CBX1	3.080557442253325	NA	0.0020661349639196965	0.01276592373211718	0.03763907941531132	4.180442140251077e-07	1.1245553296182858e-06	6	19	19
ENSG00000123609	NMI	3.0803702300499443	NA	0.002067434260060583	0.000699160928034986	0.024196230246990167	5.2666722289455216e-05	0.00011659974445415278	2	3	3
ENSG00000166762	CATSPER2	3.079593233676816	NA	0.0020728348101084026	0.01759560188772706	0.12316116850753918	7.496499680691053e-21	4.62104504040873e-20	3	13	13
ENSG00000075399	VPS9D1	3.074074029922485	NA	0.0021115702785060473	0.00014122632562347628	0.050154729429407394	4.610820180132257e-09	1.4543122175664534e-08	1	16	16
ENSG00000182544	MFSD5	3.0732282945187825	NA	0.002117564223036688	0.01394466412558767	0.025711685154302943	3.048916923989367e-05	6.927116630828519e-05	2	4	4
ENSG00000267213	AC007773.1	3.065233764418352	NA	0.002174999251175954	0.006423380342468736	0.04435693707304833	3.72979384448385e-08	1.0974988785012618e-07	4	13	13
ENSG00000165113	GKAP1	3.0637670364302494	NA	0.0021856904128445243	0.010681623648972748	0.02989067222493722	6.772878506601002e-06	1.6372722513349393e-05	2	6	6
ENSG00000171444	MCC	3.058281607001901	NA	0.0022261027394731123	0.06410967745155843	0.21780638592338056	1.5311625157300708e-37	1.829819232212891e-36	3	9	9
ENSG00000189068	VSTM1	-3.058183243698766	NA	0.0022268336119138548	0.27183367473988745	0.5003200155662026	1.0051544330966447e-102	9.3175099314456e-101	5	13	13
ENSG00000139629	GALNT6	-3.05697253462989	NA	0.002235847615818109	0.005730023757669082	0.21945799759365678	7.529996802830801e-38	9.132384382725983e-37	3	16	16
ENSG00000103569	AQP9	-3.0425531864166264	NA	0.0023458035861999064	0.0013352369749900725	0.039384381569987664	2.232164398765226e-07	6.150287158487284e-07	1	3	3
ENSG00000151715	TMEM45B	-3.034727119807592	NA	0.002407534076705846	0.0023148452935340645	0.356857308701718	4.85995919299448e-66	1.4545103001860792e-64	6	13	13
ENSG00000076513	ANKRD13A	3.0242186627208913	NA	0.00249276198335704	0.0034636970611296486	0.01585750598299557	0.0010890349913656816	0.0020568128928337088	3	8	8
ENSG00000187189	TSPYL4	-3.0188937635454867	NA	0.0025369947717904895	0.013978357513009272	0.01834684610487132	0.0004385664827124175	0.0008696781466275726	11	34	34
ENSG00000237513	AC007384.1	3.014387608060477	NA	0.0025749859740531534	0.0011444136454277494	0.12158536768261477	1.374164566229637e-20	8.368447495125016e-20	4	21	21
ENSG00000267296	CEBPA-DT	-3.0087330274560284	NA	0.002623395317735382	0.0029589087243407624	0.026007486821385307	2.7405891584725146e-05	6.249782377479409e-05	5	11	11
ENSG00000120137	PANK3	-2.9954164021175087	NA	0.002740704157296093	0.006031335150770455	0.034428946140068015	1.3251814427669797e-06	3.4142933536675085e-06	8	24	24
ENSG00000178201	VN1R1	2.9927497853693756	NA	0.0027647631786232485	0.014203019920994282	0.0524827047052019	1.9883060165490916e-09	6.434697089601882e-09	3	11	11
ENSG00000179195	ZNF664	2.9823282896195393	NA	0.0028606506770193	0.000903022376329721	0.03701473219661562	5.232193062149138e-07	1.3939238592946338e-06	2	9	9
ENSG00000278765	AC004477.3	-2.980799803899751	NA	0.002874966710499656	0.056112186312533674	0.021882698792249085	0.00012152242498318735	0.0002581429538011495	7	27	27
ENSG00000164258	NDUFS4	-2.970851428544319	NA	0.0029697541142105406	0.0006939094340627929	0.01596011212511992	0.001048829415420155	0.001984156166027605	2	12	12
ENSG00000142507	PSMB6	-2.9693238393212193	NA	0.0029845588221136653	0.0054050485830738435	0.02782634458148689	1.4234501657837873e-05	3.3407344865233566e-05	4	29	29
ENSG00000167711	SERPINF2	-2.962832271506121	NA	0.003048226191566841	0.005685823589254848	0.18363922435141247	2.6497351579816135e-31	2.541404263099927e-30	3	9	9
ENSG00000204304	PBX2	2.9570528225077988	NA	0.0031059490431479533	0.023677018318606472	0.08455785271997343	1.598743930269625e-14	7.097297349260628e-14	11	32	32
ENSG00000162543	UBXN10	-2.9568785156476465	NA	0.003107705332012543	0.0008183262189904355	0.0219093233915241	0.00012035708392382439	0.000255794228802784	8	19	19
ENSG00000188549	CCDC9B	-2.956657170754463	NA	0.0031099368737564064	0.013314618385512284	0.01926495533595865	0.0003140200219724994	0.0006357885899417227	13	28	28
ENSG00000248385	TARM1	-2.9536105935481802	NA	0.003140800474471482	0.007309209893953197	0.07163046965793496	1.873197732341177e-12	7.3830080238839e-12	6	43	43
ENSG00000085365	SCAMP1	2.9533526517041473	NA	0.0031434263541878834	0.006717603558219263	0.09964277571909756	5.74189598648724e-17	2.92449582038223e-16	2	3	3
ENSG00000071794	HLTF	2.9507968769737345	NA	0.0031695528174276446	0.001189888291349927	0.010033941701823373	0.009472540678309192	0.0157042343476725	8	21	21
ENSG00000124491	F13A1	2.9498786812609445	NA	0.0031789873154649995	0.013243592233121701	0.1180482500072394	5.3360073823218464e-20	3.1674347732584748e-19	4	10	10
ENSG00000176422	SPRYD4	2.9488757122462195	NA	0.003189322106156867	0.07257986212243425	0.23495410804343067	8.983238185246968e-41	1.2054268516338048e-39	6	22	22
ENSG00000143549	TPM3	2.9414495865437846	NA	0.0032668001295328964	0.035893565483190434	0.06777243896206425	7.685813026604088e-12	2.927026595452665e-11	2	3	3
ENSG00000082996	RNF13	2.9406648809673874	NA	0.0032750864714151014	0.036268880709555196	0.12936651624236453	6.827037017197508e-22	4.434729462421215e-21	7	16	16
ENSG00000158716	DUSP23	-2.9361701011657715	NA	0.003322920551418681	1.604087670126801e-05	0.02781192381661129	1.4308586058587764e-05	3.354448972231327e-05	1	6	6
ENSG00000135912	TTLL4	-2.9264645086661183	NA	0.0034283862134181324	0.11074053591907367	0.020211626369766304	0.00022266066587588184	0.00045916399219642827	5	13	13
ENSG00000245954	LINC02273	2.9231974741583056	NA	0.0034645671301251763	0.14595895205541012	0.5917601601214076	4.452551817842932e-132	8.484090124909828e-130	9	27	27
ENSG00000254340	AC022784.5	-2.9202142846623707	NA	0.0034979077719089484	0.0013271734630379709	0.01107868751738987	0.0063921178075635274	0.01088240129871011	8	22	22
ENSG00000168092	PAFAH1B2	2.9166667461395264	NA	0.0035379355768599113	0.0003855824157152868	0.049189198447035676	6.5335698027302595e-09	2.039391855606502e-08	1	9	9
ENSG00000103507	BCKDK	-2.9145672869695063	NA	0.003561820174088758	0.006757910569812351	0.08740584081090735	5.557028522696945e-15	2.5378823471565886e-14	2	4	4
ENSG00000197982	C1orf122	-2.905660390853882	NA	0.0036647897080605775	0.00037305506264830816	0.012417534239320618	0.003876867238284873	0.00681192584726919	1	9	9
ENSG00000122678	POLM	2.9017472921458842	NA	0.003710877598569271	0.0007666032187995299	0.41510945584107406	7.626335067360532e-80	3.450765701059783e-78	5	31	31
ENSG00000011478	QPCTL	2.898184401760169	NA	0.0037532984071539386	0.0014924953477012319	0.013154887673161968	0.002948340612480105	0.00525255486842108	2	7	7
ENSG00000110077	MS4A6A	2.8959231468377125	NA	0.0037804497132103115	0.004870646095490405	0.11112606658776754	7.482717009729165e-19	4.188025913833077e-18	3	4	4
ENSG00000002919	SNX11	2.8947367668151855	NA	0.003794766077699296	0.0005018513712175722	0.2711848210545	7.677967193392145e-48	1.3153792147800388e-46	1	12	12
ENSG00000110025	SNX15	-2.886792421340942	NA	0.0038919090385694487	0.008317223780703063	0.1190135607053418	3.686709363437388e-20	2.202905187233023e-19	1	4	4
ENSG00000013375	PGM3	2.884428799346897	NA	0.0039212441904656805	1.041259977099415e-05	0.02061113735578771	0.00019262228633229044	0.0004002034878013628	2	18	18
ENSG00000239839	DEFA3	2.883320211896556	NA	0.003935072042984211	0.015362880416885364	0.3413422899029994	1.425341142026332e-62	3.7837732576794994e-61	13	80	80
ENSG00000005249	PRKAR2B	-2.8800001144409184	NA	0.0039767502662937625	0.0006171426940246936	0.03873167687468326	2.8225654408863993e-07	7.713812708487788e-07	1	2	2
ENSG00000273796	BX322562.1	2.8663181540004334	NA	0.004152766638916123	0.001053446568084692	0.02328617961430197	7.315726172809745e-05	0.00015939193004384998	4	20	20
ENSG00000010379	SLC6A13	-2.856690290540125	NA	0.004280833159435534	0.010333592098132963	0.025039887641132498	3.884559210814276e-05	8.730839568316386e-05	6	18	18
ENSG00000143554	SLC27A3	-2.851553281925845	NA	0.004350619418348439	0.11170029980030169	0.08447902849516158	1.6461301531766163e-14	7.305767597522203e-14	12	31	31
ENSG00000108587	GOSR1	-2.85120881913047	NA	0.004355335639255251	0.003759239581813312	0.03345684748418131	1.8793114404201831e-06	4.778812558091003e-06	3	10	10
ENSG00000166548	TK2	-2.8435937614091413	NA	0.0044607882444671655	0.0649196930657523	0.27377832574332744	2.3232819831875432e-48	4.0530989552068344e-47	7	26	26
ENSG00000204264	PSMB8	2.8406508424481935	NA	0.004502157534690285	0.01650449266689988	0.10192596039017965	2.432020426721863e-17	1.2642230463126168e-16	7	16	16
ENSG00000234290	AC116366.1	-2.835324852499413	NA	0.00457791093657835	0.006880322192003746	0.1794574389311203	1.4766077302307294e-30	1.3807167920243608e-29	3	8	8
ENSG00000175115	PACS1	-2.835250023822025	NA	0.004578983425904584	0.027240646179022953	0.10625194641767664	4.750898155341e-18	2.5588301653876508e-17	4	26	26
ENSG00000272849	AC084018.1	2.8331095347967525	NA	0.004609758715360189	0.008211535574230024	0.041079366185164085	1.213354175515661e-07	3.4206494749166645e-07	3	13	13
ENSG00000163633	C4orf36	-2.8327882547740435	NA	0.004614394113273787	0.005305720588824051	0.04210063844671435	8.402653286413085e-08	2.402018689926621e-07	5	10	10
ENSG00000132003	ZSWIM4	-2.8326045354707845	NA	0.004617046694704935	0.0009136969059260558	0.020436367248860283	0.0002052266231262966	0.0004253089256788955	2	17	17
ENSG00000100075	SLC25A1	2.832069880040293	NA	0.004624774030814123	0.01193553210729146	0.07814855375056212	1.7074441578706e-13	7.129525167597497e-13	5	15	15
ENSG00000187609	EXD3	2.818181753158569	NA	0.004829646234062054	0.00020546571949121246	0.06192135017368696	6.487229472729685e-11	2.3273953604150912e-10	1	71	71
ENSG00000159784	FAM131B	-2.8166666030883794	NA	0.004852486832380352	4.5890862062100994e-05	0.052491633479171636	1.981897766913285e-09	6.415168894827468e-09	1	11	11
ENSG00000197912	SPG7	-2.8166666030883785	NA	0.004852486832380367	1.3635203463206077e-05	0.07805061758744546	1.7701854223754834e-13	7.382516976730828e-13	1	7	7
ENSG00000268573	AC011815.1	2.814553959561367	NA	0.0048844976727261714	0.01717948741524517	0.024729380804538487	4.344941074242336e-05	9.714653778641697e-05	4	11	11
ENSG00000151690	MFSD6	2.81333097098514	NA	0.004903115615378053	0.035393235542532965	0.18836065227339102	3.7706623638221707e-32	3.7485848624455886e-31	7	27	27
ENSG00000125445	MRPS7	2.809523820877075	NA	0.00496148473642349	0.031586016268557476	0.24113274326890782	5.910532754911324e-42	8.294576613254852e-41	1	10	10
ENSG00000165916	PSMC3	2.807681302499768	NA	0.0049899582425432494	0.02541386741465264	0.025828906211204858	2.9227778961645055e-05	6.65022132696366e-05	7	9	9
ENSG00000240563	L1TD1	-2.807087247097531	NA	0.0049991699764875995	0.010866799508155459	0.1378808930511552	2.483949518254449e-23	1.7259825886768859e-22	5	17	17
ENSG00000271538	LINC02427	-2.802356011571734	NA	0.005073085657702627	0.0010397647904507616	0.08837033038006309	3.882852302435468e-15	1.7914187283956377e-14	9	30	30
ENSG00000156599	ZDHHC5	2.7999724422374617	NA	0.005110696941957911	0.009630895436297452	0.05798440671081831	2.7112955476558705e-10	9.349689794238997e-10	3	9	9
ENSG00000172728	FUT10	-2.7972570657708347	NA	0.0051538509094658565	0.015107629684017817	0.42553899300371223	1.8495852280173523e-82	8.960038721827563e-81	3	13	13
ENSG00000212694	LINC01089	2.796152270782013	NA	0.005171502847125354	0.005464658372624916	0.10055225397483336	4.0788684322420703e-17	2.0955217119388635e-16	5	23	23
ENSG00000103932	RPAP1	-2.7960862884085644	NA	0.005172558811842705	0.001905399039515249	0.11445335296535884	2.1077469398041335e-19	1.209697197814628e-18	2	15	15
ENSG00000263528	IKBKE	-2.79555803943807	NA	0.0051810197972739155	0.02129050960925459	0.05765399013233769	3.056539058766918e-10	1.0508538155331573e-09	6	18	18
ENSG00000267769	AC011498.6	2.7954761043286713	NA	0.005182333275016463	0.025138230635031962	0.37050007001537444	3.7021998785268565e-69	1.2093147755591821e-67	6	34	34
ENSG00000225963	AC009950.1	-2.7896236513391375	NA	0.005276934186026987	0.003451670180487516	0.01357499113086028	0.0025236286903992855	0.004537874427142429	5	14	14
ENSG00000214787	MS4A4E	2.7886188750957923	NA	0.005293331710461603	0.0010540091352971047	0.012389172295048694	0.0039179929418886785	0.006878548419374381	2	5	5
ENSG00000172795	DCP2	-2.781471989381733	NA	0.0054113000138772	0.014941110258835582	0.02407834006892485	5.4956259448670915e-05	0.00012135525280520957	8	19	19
ENSG00000121769	FABP3	2.780821800231934	NA	0.005422149124007535	1.9051213419847446e-05	0.0142933115725583	0.0019355876440843589	0.003537986837391033	1	8	8
ENSG00000245156	AP001107.1	2.7793081569960196	NA	0.005447482010421017	0.00011888404007483264	0.01906804611109336	0.00033732542174261064	0.0006795246866514778	2	7	7
ENSG00000141279	NPEPPS	2.778986665582456	NA	0.005452876345510233	0.0017087252728706676	0.04743574340306555	1.2298804568470423e-08	3.752886112895005e-08	2	15	15
ENSG00000214894	LINC00243	-2.778859719455387	NA	0.005455007714298794	0.05265386651238847	0.252806973918797	3.255802306410619e-44	4.941040155100504e-43	23	49	49
ENSG00000177479	ARIH2	2.7753130065406357	NA	0.005514860282737187	0.03107493568095401	0.018087664359646326	0.00048199649994665395	0.000950961571282233	3	11	11
ENSG00000125447	GGA3	-2.7749182839404343	NA	0.0055215579447276345	0.014429631770910268	0.075841540030403	3.9918918808269596e-13	1.6342075403270836e-12	3	28	28
ENSG00000095203	EPB41L4B	2.7735830306441187	NA	0.005544269005805937	0.0025798485600515768	0.21358747455131785	9.321537729720827e-37	1.0881895883388869e-35	3	11	11
ENSG00000260304	AC009088.2	-2.772305036417782	NA	0.005566085077093738	0.039189795067652286	0.01908246240001591	0.0003355616615030186	0.000676209980389573	4	6	6
ENSG00000183431	SF3A3	2.769978396939167	NA	0.005606001074000218	0.08927159521498443	0.422407264619717	1.1410297698880863e-81	5.420365519061161e-80	5	16	16
ENSG00000173273	TNKS	2.769164907595622	NA	0.0056200181750791466	0.0042845809043160436	0.011971443876171339	0.004577666288412878	0.007963319048487771	15	44	44
ENSG00000108591	DRG2	-2.7691026398937306	NA	0.005621092401272926	0.0077185433826580645	0.040167027637374425	1.684608998225965e-07	4.6905925816816156e-07	4	10	10
ENSG00000143569	UBAP2L	2.7676156153589355	NA	0.005646801258646734	0.009385997230650268	0.021136718392709582	0.00015921059317120157	0.000334350044366022	2	6	6
ENSG00000131899	LLGL1	2.7665400071863466	NA	0.005665463283152728	0.041567797313785695	0.0189280416405854	0.0003549467594405983	0.0007119277166838387	5	11	11
ENSG00000268810	AC007193.1	2.766104347994676	NA	0.005673037877300108	0.018081394174795942	0.05563368831127603	6.357122408742401e-10	2.1363568917798047e-09	3	6	6
ENSG00000212978	AC016747.1	2.7659573554992676	NA	0.005675595624448195	0.007547953943026999	0.1093906641459347	1.4464787368215271e-18	7.994090833951779e-18	1	7	7
ENSG00000204632	HLA-G	2.763875218952049	NA	0.005711937789601141	0.03930985733446953	0.20617940396376838	2.173075838815674e-35	2.4277574957556996e-34	15	44	44
ENSG00000182853	VMO1	2.7524682314033737	NA	0.005914788486886105	0.0006747993707524421	0.029491746554650807	7.817854438003213e-06	1.880428976274821e-05	3	15	15
ENSG00000186230	ZNF749	-2.7513090621032035	NA	0.00593576120299971	0.34441975877108516	0.39057518630358506	7.175561115158079e-74	2.7044768695350744e-72	11	43	43
ENSG00000120784	ZFP30	-2.7451921867723343	NA	0.006047547031402134	0.005679333478235881	0.10930286697972413	1.4954806983242873e-18	8.256921601919897e-18	3	13	13
ENSG00000197951	ZNF71	-2.7450442618616444	NA	0.006050273688643928	0.03964505485208781	0.07980565292703033	9.267616314977952e-14	3.9329461070417445e-13	5	21	21
ENSG00000115290	GRB14	2.74345528792725	NA	0.006079632704507029	0.007821579435446173	0.021033272764062787	0.0001652914814957765	0.0003462298297509553	5	12	12
ENSG00000276728	AC142472.1	2.7433081497006895	NA	0.006082357816395815	0.0042857778587064846	0.02472875334087515	4.3459247204782915e-05	9.71558636833297e-05	10	22	22
ENSG00000198218	QRICH1	-2.739757153898974	NA	0.006148459537279494	0.0637008638106424	0.0886645446537448	3.480408230618587e-15	1.6109452293354425e-14	4	5	5
ENSG00000100201	DDX17	2.7336947125916655	NA	0.006262808176762463	0.001748847140978887	0.19285236143163884	5.8398320758372394e-33	5.982513755587384e-32	10	30	30
ENSG00000162604	TM2D1	2.7267653091511708	NA	0.006395851206638326	0.052590167287635804	0.03141309293936209	3.9177176185967465e-06	9.679432277959315e-06	4	14	14
ENSG00000064601	CTSA	-2.7245176332803	NA	0.006439549161476027	0.041751153850840446	0.06260516923512705	5.058254847610289e-11	1.8246531843009855e-10	10	26	26
ENSG00000236104	ZBTB22	2.7194414035413543	NA	0.006539227996419659	0.009040943735484227	0.05387683000087406	1.200858973475846e-09	3.9511762348690104e-09	2	7	7
ENSG00000142197	DOP1B	-2.7115385532379146	NA	0.00669717524284403	0.00025034938095210116	0.05092173250463822	3.4952264177739233e-09	1.1110220173939761e-08	1	15	15
ENSG00000167034	NKX3-1	2.7106717471057884	NA	0.006714706380992653	0.009980359442886425	0.19797448454670213	6.8762388961633695e-34	7.229958358694397e-33	5	21	21
ENSG00000197077	KIAA1671	2.7102040177086137	NA	0.00672418332465251	0.0351661618669309	0.06197027095090662	6.372802433948435e-11	2.2882577248698014e-10	3	16	16
ENSG00000197548	ATG7	2.7089730131254264	NA	0.006749182927425542	0.13567087810599365	0.09398792361217509	4.781519192830822e-16	2.3065618182237907e-15	13	57	57
ENSG00000161513	FDXR	-2.702866450852401	NA	0.006874436082085684	0.00199873935025825	0.030756161080057035	4.961432202755537e-06	1.2140924778118535e-05	5	19	19
ENSG00000181458	TMEM45A	-2.702127695083618	NA	0.00688972962876153	2.4121340803318453e-05	0.26663316502004564	6.1939838470173735e-47	1.0243069333895943e-45	1	6	6
ENSG00000237989	LINC01679	2.691780805587768	NA	0.007107163929511966	2.6428793022195832e-05	0.06584717957366787	1.552223936806757e-11	5.799365641023764e-11	1	19	19
ENSG00000054654	SYNE2	-2.690254404683278	NA	0.007139756659955141	0.002495675562389592	0.024600839853167644	4.551183068369265e-05	0.00010153575769328184	6	15	15
ENSG00000177352	CCDC71	-2.685479605000655	NA	0.007242579483088692	0.004844778319200626	0.047722324203427986	1.1091249366171744e-08	3.395890651320822e-08	3	8	8
ENSG00000213533	STIMATE	2.674577870866189	NA	0.007482339716210876	0.07874231934397899	0.14712711779030235	6.564797343259922e-25	4.882034242825863e-24	15	31	31
ENSG00000078618	NRDC	2.670405120145739	NA	0.007575977918957976	0.04127654983072495	0.1671477870118871	2.2098370224284027e-28	1.8910426695421496e-27	3	12	12
ENSG00000197208	SLC22A4	2.6697001186982154	NA	0.007591901771342273	0.001738689537190395	0.026714406552245405	2.1243694336393522e-05	4.8926687372389536e-05	4	7	7
ENSG00000221968	FADS3	-2.665688889803099	NA	0.0076830756734461375	0.03524736642773688	0.05862524716216883	2.1487588870068468e-10	7.451782841917173e-10	4	6	6
ENSG00000011485	PPP5C	2.663155574555403	NA	0.007741161487000225	0.1441254217591729	0.45359525488101543	9.774804088457472e-90	5.944259408260894e-88	2	5	5
ENSG00000182534	MXRA7	2.6625507626002722	NA	0.007755087142151014	0.11262496425825654	0.42187108012607605	1.556552054952248e-81	7.373842870269642e-80	9	45	45
ENSG00000164120	HPGD	2.661347627841035	NA	0.007782855800424624	0.18338410045407108	0.41397028670797664	1.4626838333746695e-79	6.464836355294383e-78	11	39	39
ENSG00000185883	ATP6V0C	2.661212633711116	NA	0.007785977051727881	0.052590218528997625	0.03886256008565256	2.692824716452108e-07	7.369813447564187e-07	4	26	26
ENSG00000149131	SERPING1	2.6600000858306885	NA	0.007814063158410616	3.9274241150319396e-05	0.03986810645813386	1.8757923224303287e-07	5.196762930106253e-07	1	7	7
ENSG00000114126	TFDP2	2.6575343608856206	NA	0.007871456583391563	0.004769263366026164	0.015843149122368824	0.0010947833035612096	0.0020672141458677805	1	7	7
ENSG00000205890	AC108134.1	-2.656253194987635	NA	0.007901426454728544	0.0028631926345372895	0.17369057497808757	1.556446229770281e-29	1.3938118221582535e-28	4	11	11
ENSG00000143158	MPC2	2.654622660628307	NA	0.007939716773527812	0.0019501634104489183	0.011821111385281963	0.0048417778454955505	0.00838788243988314	6	14	14
ENSG00000125450	NUP85	2.6544870419982445	NA	0.007942909019318075	0.013107789301884628	0.43627874187774723	3.3433934664980207e-85	1.7751038562530823e-83	9	36	36
ENSG00000138029	HADHB	2.6540076345755796	NA	0.007954202719271108	0.001004825908332074	0.03049142579884529	5.456924584717202e-06	1.3298394159914069e-05	2	7	7
ENSG00000178467	P4HTM	2.6529949786293665	NA	0.007978105770600624	0.054704888746474944	0.03983931665519694	1.895313170476854e-07	5.249148184836494e-07	3	8	8
ENSG00000104774	MAN2B1	2.652657467909189	NA	0.00798608676060029	0.01818209185001729	0.20550494317293128	2.890465818902935e-35	3.210401446137722e-34	7	18	18
ENSG00000189403	HMGB1	-2.652015632605151	NA	0.008001283728049705	0.008840167073954313	0.0698665686411939	3.5738025846349205e-12	1.3850201248339945e-11	8	38	38
ENSG00000175106	TVP23C	2.6507364683437653	NA	0.008031648217055475	0.00703507009809638	0.06444840206956044	2.5850051536048406e-11	9.52928920446462e-11	5	19	19
ENSG00000181090	EHMT1	-2.6497986657219075	NA	0.008053975051248117	0.05536258168913474	0.33647658359059485	1.6773811777491017e-61	4.319130603186088e-60	3	10	10
ENSG00000150977	RILPL2	2.648648738861084	NA	0.008081427887491709	0.0023650176112256817	0.05576092000223837	6.070776059096583e-10	2.0437325998713642e-09	1	24	24
ENSG00000184381	PLA2G6	-2.6464700458753687	NA	0.008133670834487669	0.023076510299726294	0.09181201743468899	1.0775781312489492e-15	5.117526273272842e-15	3	4	4
ENSG00000112486	CCR6	2.6445503589398336	NA	0.008179953377547728	0.020841693621978113	0.03436217514204198	1.3573650234325592e-06	3.4924910407869403e-06	4	9	9
ENSG00000275052	PPP4R3B	2.6421174278053274	NA	0.008238948520972367	0.013891022565199302	0.02442561931756585	4.8482226319119384e-05	0.00010780883028352936	2	12	12
ENSG00000197124	ZNF682	2.6373627185821538	NA	0.008355343717036846	4.357994715945047e-05	0.047583173916335465	1.166202707532721e-08	3.566829005079121e-08	1	8	8
ENSG00000174132	FAM174A	2.635294198989868	NA	0.008406438596933099	0.00029064761793793633	0.051889523321244364	2.463810930465193e-09	7.93164889178667e-09	1	8	8
ENSG00000133246	PRAM1	2.6348452376397775	NA	0.008417565315467723	0.003082406918712307	0.08230091161241299	3.686694952732407e-14	1.6026142394019784e-13	6	39	39
ENSG00000129696	TTI2	2.625007669780114	NA	0.008664701544639969	0.0003005731938859399	0.06100895589282692	9.039734379430949e-11	3.2175675565143493e-10	2	9	9
ENSG00000146701	MDH2	-2.618086913161586	NA	0.008842428008234723	0.018118374006654753	0.017032648177238166	0.0007083355470792825	0.001366240726224566	2	9	9
ENSG00000261222	AC064805.1	-2.6170448549148033	NA	0.008869468527463781	0.008974976262772985	0.4694348609877781	5.195191678783061e-94	3.5214364466186056e-92	6	21	21
ENSG00000249673	NOP14-AS1	-2.6166074540474016	NA	0.008880840698387609	0.022177601481507984	0.08600726340994896	9.34034873710262e-15	4.207450498885548e-14	6	25	25
ENSG00000213221	DNLZ	2.6165640778346773	NA	0.008881969164524332	0.37841913317100706	0.638150044507492	1.3648596018575419e-149	4.5894073161284285e-147	12	86	86
ENSG00000035664	DAPK2	-2.615433603413737	NA	0.00891142454689991	0.026289137214080126	0.0630619500714093	4.2834086047951695e-11	1.552328279028579e-10	4	7	7
ENSG00000235313	HM13-IT1	-2.615048157463803	NA	0.008921487565986154	0.01045670926992551	0.02827745998175921	1.2101136075490634e-05	2.8604049973616665e-05	8	38	38
ENSG00000143612	C1orf43	-2.6150214845777002	NA	0.00892218430292238	0.027114871078630018	0.03732690780432625	4.6768523963207887e-07	1.2516126988842883e-06	6	21	21
ENSG00000161905	ALOX15	2.6082475185394283	NA	0.009100712117131262	6.000046198977566e-06	0.07071501928887015	2.619599136935779e-12	1.0223829221509257e-11	1	9	9
ENSG00000124535	WRNIP1	2.6053885003207533	NA	0.009177013733217625	0.002516022547485509	0.11980397809534586	2.722920921040611e-20	1.6378593782857046e-19	3	8	8
ENSG00000167419	LPO	2.6034021380291046	NA	0.009230361512932975	0.00018256063261971097	0.013805577507222343	0.0023174077752051814	0.004189460883090202	3	13	13
ENSG00000263293	AC068234.2	-2.6025841426346137	NA	0.0092524107691672	0.0013149162119329334	0.014096951929229244	0.0020810015836230378	0.0037852244545557357	4	15	15
ENSG00000185215	TNFAIP2	2.6022020951846483	NA	0.00926272504073449	0.005839806375578708	0.01924148596320671	0.00031671051253833295	0.0006408576495008699	5	13	13
ENSG00000273542	HIST1H4K	2.599999904632568	NA	0.009322378638183611	0.00013949918496946557	0.025243668513716115	3.609323043824972e-05	8.136753106159385e-05	1	7	7
ENSG00000105501	SIGLEC5	-2.5984212633824497	NA	0.009365352033162404	0.03271613082407962	0.22438954836217184	8.96717314397476e-39	1.1257544088288664e-37	12	48	48
ENSG00000213626	LBH	2.592076915884213	NA	0.009539844031393432	0.012573423809100618	0.0485917502266067	8.10548163125542e-09	2.5104010203070108e-08	8	23	23
ENSG00000204599	TRIM39	-2.5900544096115743	NA	0.009596076354577921	0.0030696331214708004	0.010183918267589081	0.008950775172818596	0.01491274103163957	4	13	13
ENSG00000213398	LCAT	-2.5898661929690885	NA	0.009601324396961125	0.047249767024334664	0.08702759676004834	6.3953274971325326e-15	2.912200511107961e-14	9	18	18
ENSG00000165555	NOXRED1	-2.5898035012288676	NA	0.009603072998039926	0.02947571750510077	0.022590013833445572	9.408779180809772e-05	0.00020227047031679427	4	12	12
ENSG00000161179	YDJC	-2.5862069129943848	NA	0.009703865826284323	0.00029343861826784624	0.03289451507831576	2.300230103973134e-06	5.805245923919834e-06	1	2	2
ENSG00000273188	AL022328.3	-2.585487073086016	NA	0.009724151913093757	0.00809170193143537	0.054712098838557884	8.875637444913805e-10	2.9469178420682835e-09	4	25	25
ENSG00000105538	RASIP1	2.5833332538604736	NA	0.009785075458723225	3.1460490315223065e-06	0.010624870417681065	0.007580248260900879	0.012754481694092344	1	11	11
ENSG00000154743	TSEN2	2.583057319645086	NA	0.009792905143163829	0.004153935167455561	0.06699053184105885	1.0226372076228756e-11	3.856873867060632e-11	5	20	20
ENSG00000094975	SUCO	-2.5820971324717132	NA	0.00982019416630518	0.00026731998828264704	0.03750242941881877	4.3909063708738784e-07	1.1778453520118277e-06	2	7	7
ENSG00000173621	LRFN4	-2.5811806921582847	NA	0.009846303061008399	0.002399413884325269	0.20386480973252344	5.778573996524682e-35	6.311895889579731e-34	2	6	6
ENSG00000131165	CHMP1A	2.5771577641176187	NA	0.00996164727118883	0.0193099366781467	0.08196941603287139	4.167464183760263e-14	1.8065683338550238e-13	10	74	74
ENSG00000129292	PHF20L1	-2.5697335368039464	NA	0.010177676603282212	0.0073486445046820024	0.011070934135888461	0.006410733711418256	0.010913010960602706	4	10	10
ENSG00000133313	CNDP2	-2.569519548071442	NA	0.01018396459498776	0.06711990190710859	0.17376774989168942	1.508311250632103e-29	1.3521186428170376e-28	6	11	11
ENSG00000124299	PEPD	-2.5675298710358336	NA	0.010242596417163163	0.01601625764027326	0.04966767747706381	5.4972546672185085e-09	1.7240887896422435e-08	11	24	24
ENSG00000244219	TMEM225B	-2.566037654876709	NA	0.010286766043768592	0.002711498437503694	0.01744945780260871	0.0006083184575253093	0.0011835776296915733	1	9	9
ENSG00000197037	ZSCAN25	2.566037654876709	NA	0.010286766043768592	0.00020307476179566347	0.11260244154750616	4.2671449783166015e-19	2.414294596936701e-18	1	9	9
ENSG00000178773	CPNE7	2.565308250615996	NA	0.010308418048352362	0.008798925446552313	0.01527385249546261	0.0013492002393945466	0.0025176751801280826	2	8	8
ENSG00000091140	DLD	-2.5652975205222646	NA	0.010308736868381328	0.012726347700945353	0.021048770638242686	0.00016436582152033223	0.000344417091062094	3	4	4
ENSG00000147419	CCDC25	-2.5646085331270156	NA	0.010329226924874844	0.0933129425017834	0.1302817949189542	4.788087619749205e-22	3.1352010153142083e-21	5	12	12
ENSG00000276449	AC004076.2	2.56458979104466	NA	0.010329784808779299	0.10872270388136691	0.10052114416779763	4.1268817294472423e-17	2.1189190053380468e-16	5	28	28
ENSG00000101017	CD40	2.563454248012531	NA	0.010363635883434804	0.18009659356571456	0.2737263941455362	2.3796607143062e-48	4.147235933906202e-47	4	7	7
ENSG00000074657	ZNF532	-2.5625	NA	0.010392158764182317	0.00022780574417487093	0.022961665712819688	8.225921853853392e-05	0.00017829415302291686	1	7	7
ENSG00000106638	TBL2	2.5624434719732103	NA	0.010393850600493616	0.05698698146886803	0.06764747157647813	8.044852519943587e-12	3.056972653767174e-11	4	7	7
ENSG00000156886	ITGAD	-2.5620351355921795	NA	0.010406079046274665	0.004230274571056887	0.024351292013357385	4.980024945740142e-05	0.00011055333047831417	4	10	10
ENSG00000136271	DDX56	-2.5618065608383667	NA	0.0104129297593826	0.0006951124930668222	0.048720652456531	7.737140029941706e-09	2.4006552265871235e-08	3	14	14
ENSG00000159658	EFCAB14	-2.5470888970370225	NA	0.010862575749280493	0.005311214235265214	0.13642328094712367	4.389786960398761e-23	3.0088112143836276e-22	3	11	11
ENSG00000130520	LSM4	-2.5454252738732497	NA	0.010914472170824308	0.00681329482278973	0.025241319617995157	3.612381464416643e-05	8.142577514889722e-05	7	26	26
ENSG00000085382	HACE1	2.5438597202301025	NA	0.010963510454551215	0.0002883793155718997	0.012924744513480864	0.0032110124868696558	0.005693305742072759	1	3	3
ENSG00000069998	HDHD5	2.542801969457261	NA	0.01099675341501687	0.006507522793633751	0.055969937525597466	5.628046051606307e-10	1.8999086956495386e-09	11	36	36
ENSG00000173226	IQCB1	-2.5426830818839927	NA	0.011000495403532267	0.003269020585703949	0.47627225183530536	6.776679112501859e-96	4.924291105944677e-94	4	18	18
ENSG00000261351	AC116913.1	-2.5416667461395264	NA	0.011032530794725503	0.0013984452152540742	0.02808689742713256	1.2960208151424666e-05	3.052947933911835e-05	1	6	6
ENSG00000161031	PGLYRP2	2.535908466738814	NA	0.011215604513987315	0.0004320640916846843	0.02063709148585583	0.00019081798703318324	0.0003965989164503768	3	12	12
ENSG00000169136	ATF5	-2.5346134188464426	NA	0.011257147884685553	0.06691940193685567	0.07980737910438193	9.26171484544029e-14	3.9314145515954337e-13	14	50	50
ENSG00000272505	AC104964.4	-2.533536475854333	NA	0.011291798751222213	0.019779598864255635	0.12499658564232338	3.6963310629029214e-21	2.3168268054723023e-20	7	26	26
ENSG00000261218	AC099524.1	2.533401218357936	NA	0.011296157376891797	0.038892928080599506	0.1611982598163218	2.4244480969529942e-27	1.9912289470616332e-26	6	28	28
ENSG00000257605	AC073611.1	2.5306122303009033	NA	0.011386365139246695	0.00022174819876465905	0.042185849400676774	8.1489226398074e-08	2.3325968010358386e-07	1	4	4
ENSG00000197070	ARRDC1	-2.5303030014038086	NA	0.011396406198038273	0.004264406374738319	0.18887364403722326	3.0487822115141824e-32	3.04860443995666e-31	1	23	23
ENSG00000146476	ARMT1	-2.528925657272339	NA	0.011441225869041503	0.0008370213779156848	0.0776274344572367	2.0688241329333952e-13	8.598706993619677e-13	1	6	6
ENSG00000172932	ANKRD13D	-2.528911672585723	NA	0.011441681741027332	6.375801201422126e-06	0.0652139446015698	1.955513241828835e-11	7.260250397082202e-11	2	20	20
ENSG00000131435	PDLIM4	2.528771210891866	NA	0.011446261397288104	0.027622954935599308	0.0179770891306005	0.0005018188144410422	0.000988024207675021	4	9	9
ENSG00000166793	YPEL4	2.5285685359773606	NA	0.011452872340122182	0.0004485093844013582	0.0378103288513716	3.9308680271611895e-07	1.0595796258690229e-06	2	5	5
ENSG00000141551	CSNK1D	2.5284374359572253	NA	0.011457150425297545	0.00037387267222097856	0.10727328339692663	3.227724503607015e-18	1.7549856535306502e-17	2	17	17
ENSG00000158805	ZNF276	-2.5258289547593207	NA	0.011542566344873932	0.0004673787695163099	0.015633846167699795	0.0011821479009231385	0.0022226350567844427	2	8	8
ENSG00000198208	RPS6KL1	2.5215035906893055	NA	0.011685448285377775	0.01564988667977009	0.058777849370770734	2.0329791170387882e-10	7.063119707880506e-10	3	5	5
ENSG00000160796	NBEAL2	-2.5195382015825514	NA	0.011750888844636653	0.0010140516651988567	0.038957253863084816	2.6026897019686614e-07	7.135655587379788e-07	3	11	11
ENSG00000158104	HPD	-2.5187844961573833	NA	0.011776070693000379	0.009485716557952193	0.209641225164268	5.0066801149477394e-36	5.704953972839787e-35	3	9	9
ENSG00000204209	DAXX	-2.5166347256814356	NA	0.011848159240732946	0.034914070299325466	0.07646888991405668	3.169226248743642e-13	1.3030223193407988e-12	2	6	6
ENSG00000272842	AL391834.1	2.514489349198956	NA	0.011920490314006223	0.0009817777246298178	0.056588041983292765	4.498629692802465e-10	1.5300872788946742e-09	3	12	12
ENSG00000248932	AC046134.2	-2.511668266138794	NA	0.012016198517653603	0.006749343638546356	0.022208366214194305	0.0001080138462422153	0.0002308198690601558	9	27	27
ENSG00000196547	MAN2A2	-2.509653391700512	NA	0.012084971626204763	0.02867811399822559	0.10341696945452997	1.3863608847481586e-17	7.299571020124708e-17	5	16	16
ENSG00000270137	AF230666.2	2.5047699972967723	NA	0.012253104484649481	0.005162752110861409	0.019242789280289843	0.00031656049637252443	0.0006406296851890986	2	6	6
ENSG00000139625	MAP3K12	-2.5045657731127506	NA	0.012260180750742986	0.009673675967926166	0.05252688923071989	1.9567952701517776e-09	6.339898372913817e-09	3	4	4
ENSG00000139344	AMDHD1	-2.5044585772069388	NA	0.012263896484192785	0.10062514742734001	0.334946793025836	3.6279279350722534e-61	9.25823454740388e-60	3	10	10
ENSG00000204305	AGER	-2.50397794908469	NA	0.012280568772858446	0.16225449977772122	0.08984403697856175	2.243842333785614e-15	1.0479208110590821e-14	20	53	53
ENSG00000119242	CCDC92	-2.503661801623168	NA	0.012291546412458677	0.08518102754937106	0.10022764832038215	4.608526450832337e-17	2.359152838964888e-16	11	44	44
ENSG00000248544	AC008676.1	-2.502607743212888	NA	0.012328209490178519	0.013399487683537114	0.031655395732593884	3.590902503953425e-06	8.902759439106157e-06	4	6	6
ENSG00000226824	AC006001.2	2.5018944023112692	NA	0.01235307639939167	0.01078111929992282	0.31927352995533426	8.88787300129584e-58	2.079374271476431e-56	3	17	17
ENSG00000204267	TAP2	-2.493312238592039	NA	0.01265574996739415	0.18783723802645896	0.28698185645971186	4.948348677698002e-51	9.407897059184372e-50	16	31	31
ENSG00000198369	SPRED2	2.4914839433423253	NA	0.012721071681242226	0.0042983778296223915	0.016119974595432122	0.000989149823584172	0.0018764303456465668	8	32	32
ENSG00000134049	IER3IP1	-2.4912685648536095	NA	0.012728786382252512	0.00017254206713504622	0.024483607809467383	4.7478267717542256e-05	0.0001057134267837097	2	5	5
ENSG00000164597	COG5	-2.4906315992834003	NA	0.01275162626346385	0.005163322217642763	0.3729199618381831	1.0194648421212226e-69	3.394718947094533e-68	3	10	10
ENSG00000175334	BANF1	2.4861575232539583	NA	0.012913079310038014	0.03400755562716769	0.07850116660429829	1.4993694036161923e-13	6.283647581283988e-13	5	21	21
ENSG00000164241	C5orf63	2.4853225710319267	NA	0.012943409133796815	0.022590754383655102	0.03812500803233126	3.510444028474473e-07	9.505858936413822e-07	3	3	3
ENSG00000143575	HAX1	-2.4837784212200473	NA	0.012999666800665744	0.00046635411233668996	0.04133341607151107	1.1073820311225496e-07	3.130645310207814e-07	2	7	7
ENSG00000125741	OPA3	-2.4820704954013406	NA	0.013062143100614373	0.009183627769609954	0.01173362744621033	0.005002548623175162	0.00864892694211421	5	19	19
ENSG00000172367	PDZD3	-2.479452133178711	NA	0.013158439031743917	1.1863059218623638e-08	0.13759300990834178	2.779818305633578e-23	1.9268837559947545e-22	1	4	4
ENSG00000172568	FNDC9	-2.477744105485605	NA	0.013221593243558654	0.010486591816834645	0.02208536772563149	0.00011292897593378654	0.00024078316651603946	5	10	10
ENSG00000273855	AC020658.5	2.4662346944389673	NA	0.013654183673102163	0.09266741616948733	0.4140115916984445	1.4285806359014754e-79	6.330421014231111e-78	7	24	24
ENSG00000161180	CCDC116	2.4649259390560325	NA	0.013704157416521576	0.04201807159644263	0.03529319240460114	9.713775904902103e-07	2.530096339507384e-06	3	8	8
ENSG00000108826	MRPL27	2.463037393742244	NA	0.013776554695192062	0.004665766150703149	0.018671407264955538	0.00038968733564441726	0.0007787843047390876	6	22	22
ENSG00000244038	DDOST	2.4628355643612965	NA	0.01378431175442654	0.0007473609239834678	0.030987247952739466	4.565865107161515e-06	1.120652937207855e-05	4	18	18
ENSG00000267387	AC020931.1	-2.4626583767653187	NA	0.013791124916695584	0.002828213462316764	0.04751636142063149	1.1946416199114699e-08	3.651855461650944e-08	2	18	18
ENSG00000197724	PHF2	2.4608329492348746	NA	0.013861489003128608	0.0005942426898301377	0.011105451614651374	0.006328278924441336	0.010780138598911738	6	16	16
ENSG00000177427	MIEF2	2.4600000381469727	NA	0.013893700100481974	0.00016503930224678176	0.01929759238780333	0.00031031671906912406	0.0006288102818523464	1	4	4
ENSG00000112787	FBRSL1	-2.458815812840983	NA	0.013939611312598826	0.004782333446909984	0.17844697175705845	2.233523652532155e-30	2.072656770415256e-29	4	21	21
ENSG00000164346	NSA2	-2.4583573126251497	NA	0.01395742283387733	0.03854435184692516	0.4452496892665315	1.5590737817790917e-87	8.708975988185551e-86	6	17	17
ENSG00000269696	AC005498.3	-2.4578515200506716	NA	0.013977094841525019	0.03324339878001317	0.054943259175085704	8.163052578945794e-10	2.7145276066771655e-09	6	16	16
ENSG00000167653	PSCA	2.456140279769898	NA	0.01404383244289844	8.079795462286803e-06	0.013889264059528533	0.0022468548122866502	0.004067487931584901	1	9	9
ENSG00000197653	DNAH10	-2.455756481377759	NA	0.014058838964025905	0.043622153242061965	0.08421349307254063	1.8163119748643336e-14	8.04232740948837e-14	3	9	9
ENSG00000259182	AC019254.1	2.4549434167197615	NA	0.01409067655622541	0.007498736290044762	0.07147141961553621	1.9856227952309917e-12	7.815342050818518e-12	8	23	23
ENSG00000259772	AC012236.1	-2.453600951611802	NA	0.014143383430215758	0.0158605942044836	0.042119413159117366	8.346078730304224e-08	2.386243817038799e-07	8	34	34
ENSG00000149196	HIKESHI	2.4524415336009593	NA	0.01418904357278225	0.0024451749904788925	0.03548039094905492	9.081776606854189e-07	2.37160631994735e-06	5	9	9
ENSG00000151773	CCDC122	2.451077807263216	NA	0.014242916198702505	0.05088368948933128	0.1609180572136622	2.7128850922024444e-27	2.2175055503422173e-26	12	35	35
ENSG00000144580	CNOT9	2.4502796358796926	NA	0.014274530798182614	0.0028014060709742293	0.22053177067062169	4.743115701823778e-38	5.801689812451923e-37	2	6	6
ENSG00000183615	FAM167B	-2.4468085765838627	NA	0.014412736357056794	0.0004984128785996546	0.02097337259183015	0.00016891870250361027	0.00035330977304969045	1	4	4
ENSG00000159788	RGS12	-2.4465243527947287	NA	0.014424105264218392	0.005438193717677831	0.05703672414342372	3.823335156819625e-10	1.3055829272062874e-09	6	41	41
ENSG00000139436	GIT2	-2.446087721418746	NA	0.014441585858706358	0.016644231838898457	0.04081038746672211	1.3366168605403921e-07	3.755183902589644e-07	9	23	23
ENSG00000122188	LAX1	2.4420800060008925	NA	0.014602910000833878	0.004789532455836788	0.07892776130958985	1.2811695090747218e-13	5.387635093458167e-13	3	7	7
ENSG00000228925	AC016722.2	2.441949696075717	NA	0.014608181981012625	0.0005428032368615726	0.015808648739999504	0.0011087223122233766	0.0020921521712498553	2	6	6
ENSG00000152133	GPATCH11	-2.4385344294951214	NA	0.014746953831819247	0.0003500780740686943	0.04351983431193895	5.041779244543041e-08	1.4696833633294e-07	2	10	10
ENSG00000231826	LINC01819	-2.4383611244446	NA	0.014754026573620628	0.010697406530462285	0.02022360745763165	0.00022169476409308853	0.00045733712371374654	10	21	21
ENSG00000011523	CEP68	2.4370717618707594	NA	0.014806740596425012	0.003922451022929092	0.21018939990152247	3.965969291785292e-36	4.528122994995072e-35	3	9	9
ENSG00000204348	DXO	-2.4364517401144177	NA	0.014832148476858556	0.005307683120368877	0.011632342818511818	0.005195473587071639	0.008953590246677873	2	5	5
ENSG00000001631	KRIT1	2.435595877245069	NA	0.014867284010177798	0.0030675740067903625	0.01800772773332483	0.0004962455991550784	0.000977724698978681	3	12	12
ENSG00000034971	MYOC	-2.4335623368252186	NA	0.014951060748579962	0.0005632540384127962	0.010592073705605422	0.007674382787166212	0.012897686242367049	3	14	14
ENSG00000108788	MLX	-2.432998255401451	NA	0.014974373041680679	0.9946333701941329	0.1320787508670796	2.383636428245463e-22	1.5788714217065062e-21	10	35	35
ENSG00000173578	XCR1	2.432366495578657	NA	0.015000520350024877	0.016703655956345338	0.0836957425721457	2.2002419243867085e-14	9.684791776516341e-14	10	27	27
ENSG00000072736	NFATC3	-2.429151050994115	NA	0.015134225575451783	0.012562949712150127	0.0901409113807985	2.008984738012204e-15	9.410565220478362e-15	5	15	15
ENSG00000140455	USP3	2.4287027557487972	NA	0.015152949793757349	0.008185223133827538	0.11723587596503213	7.281641280561124e-20	4.294115072914124e-19	5	9	9
ENSG00000198496	NBR2	-2.4285631287961538	NA	0.015158785842072219	0.005463328352962092	0.3216772143105457	2.716954524790466e-58	6.435504578125927e-57	2	9	9
ENSG00000140107	SLC25A47	-2.4284126325693878	NA	0.015165078414582325	0.02581675334826897	0.010942749386788693	0.006726633939087574	0.011402099972463458	7	20	20
ENSG00000213672	NCKIPSD	2.427251170617406	NA	0.015213719076461473	0.18137846623071088	0.1481756361097381	4.337807555653798e-25	3.2541146881849073e-24	7	18	18
ENSG00000175787	ZNF169	2.425925970077515	NA	0.015269384658432516	0.036028297119804986	0.06370677049583455	3.386965224868246e-11	1.2363360289754268e-10	1	5	5
ENSG00000132382	MYBBP1A	-2.424540932902791	NA	0.015327755276599998	5.5073084124121785e-05	0.0311706339250583	4.274536430582636e-06	1.0523115884016886e-05	3	36	36
ENSG00000107341	UBE2R2	2.42226173351276	NA	0.015424236866001651	0.0021757785935424333	0.0203744414169163	0.00020988880262626963	0.0004343409045780014	2	11	11
ENSG00000163818	LZTFL1	-2.4220182895660396	NA	0.015434573706480091	0.000880234597508946	0.019135422469547258	0.0003291614993645791	0.0006644056676792805	1	7	7
ENSG00000147408	CSGALNACT1	-2.420935464818163	NA	0.015480625290710093	0.07333797386628188	0.5386968947841598	2.4809270932235826e-114	2.934166808392498e-112	13	36	36
ENSG00000145779	TNFAIP8	2.419179143828963	NA	0.015555577233595224	0.0038271812918171124	0.059668350597198536	1.4713401916862758e-10	5.156757193384007e-10	7	29	29
ENSG00000165985	C1QL3	2.418956402137026	NA	0.015565105635191217	0.15583447568265513	0.2774525307736222	4.2412635999254076e-49	7.560647554586363e-48	5	18	18
ENSG00000119383	PTPA	2.4150330209317086	NA	0.015733783226372113	0.09864087461760113	0.31025638346241063	7.3078230229267025e-56	1.612893912743501e-54	5	8	8
ENSG00000166997	CNPY4	2.4143012901720824	NA	0.015765419762227197	0.023029784183643747	0.0711837252461944	2.206356050883028e-12	8.648411409506982e-12	3	15	15
ENSG00000108107	RPL28	2.413846392687199	NA	0.01578511554457218	0.14111777060976827	0.13735984237647816	3.04501796553112e-23	2.1039086660311515e-22	2	10	10
ENSG00000103248	MTHFSD	-2.4136582526360124	NA	0.015793267804295665	0.00264524300094593	0.2130557187965713	1.1696907774454755e-36	1.359934043553387e-35	9	25	25
ENSG00000003393	ALS2	2.4129951606559255	NA	0.015822029645572798	0.07473973073738199	0.223409533043184	1.370124521760319e-38	1.7100629857108957e-37	3	13	13
ENSG00000170248	PDCD6IP	-2.4127075368023525	NA	0.015834519746577517	0.22624206200487829	0.3310785745508507	2.531683426272325e-60	6.3380786973933e-59	7	29	29
ENSG00000164265	SCGB3A2	-2.4086690370182278	NA	0.01601080994116877	0.00012671012704119927	0.18308563666802924	3.3279602630745727e-31	3.175914888784967e-30	2	10	10
ENSG00000257285	AL132780.1	-2.408464949135535	NA	0.01601976449198556	0.20508712716226501	0.2351951271112159	8.081800039813896e-41	1.0887257571309387e-39	13	34	34
ENSG00000083123	BCKDHB	2.408104233575431	NA	0.016035602000171345	0.0011607560225485429	0.03994152022259551	1.8269189198326865e-07	5.065453929864307e-07	4	14	14
ENSG00000166839	ANKDD1A	2.4079443516717918	NA	0.016042626145848123	0.009948272669711758	0.20464966622071662	4.1488546040465835e-35	4.581372028641008e-34	5	31	31
ENSG00000271993	AC126118.1	2.4030086288306927	NA	0.016260803732023526	0.00115787098178678	0.01954255354305855	0.00028388702517696883	0.0005779862987961343	2	4	4
ENSG00000175040	CHST2	2.400592715628303	NA	0.01636854354751783	0.0029205144343366412	0.06860740168836633	5.664463218187593e-12	2.169753846966697e-11	3	16	16
ENSG00000028116	VRK2	-2.3985356308667174	NA	0.016460774932218994	0.0002601262819287559	0.05325306432133181	1.504860362710916e-09	4.913718651966775e-09	3	11	11
ENSG00000173264	GPR137	2.3960216649792594	NA	0.016574110637709576	0.00014303455034572857	0.020441463145166486	0.0002048476356910307	0.00042457482529193683	2	9	9
ENSG00000270820	AC016727.1	-2.3943662643432617	NA	0.016649113813664	0.014883563972476439	0.07710773069724623	2.5051695798686354e-13	1.0377090126851987e-12	1	17	17
ENSG00000167083	GNGT2	2.392631008225454	NA	0.0167280548879884	0.015858603832097567	0.04298460783397719	6.113036792165676e-08	1.7690257838145322e-07	2	9	9
ENSG00000118804	STBD1	-2.3916199946995724	NA	0.016774199732296803	0.00021278704321071458	0.06966441124902642	3.848205241267101e-12	1.488337205288442e-11	2	10	10
ENSG00000204248	COL11A2	-2.3889726137013874	NA	0.016895561747564576	0.006160647350803	0.0158235138620096	0.0011026946150132914	0.0020814650470955347	2	3	3
ENSG00000270020	AC009108.3	-2.3861694035257064	NA	0.01702490672214472	0.011386325243708745	0.14784342770502581	4.94661237296433e-25	3.701110627572657e-24	10	30	30
ENSG00000164054	SHISA5	-2.385028662853965	NA	0.017077790708127927	0.005331884210845588	0.011171015307460666	0.006174621824051306	0.010535129804064854	7	22	22
ENSG00000174529	TMEM81	-2.3824970049391543	NA	0.01719567186161132	0.001255274992435132	0.061214664543554176	8.388335325810275e-11	2.992543426301652e-10	3	9	9
ENSG00000108828	VAT1	-2.3823615462832577	NA	0.017201999268484328	0.0015730014071839683	0.031532561870844786	3.7530193938639417e-06	9.292597398985378e-06	2	10	10
ENSG00000110811	P3H3	-2.3818428832539285	NA	0.017226245413155976	0.00010816528141607717	0.07080622254300886	2.533546711673519e-12	9.896991471182045e-12	2	11	11
ENSG00000157045	NTAN1	2.3803187418392655	NA	0.017297668610196684	0.0032931962969526304	0.06920602593431743	4.550798280224595e-12	1.7533507011361848e-11	3	12	12
ENSG00000130592	LSP1	2.3780858110019594	NA	0.01740277553441416	0.0007020881047398915	0.13339222238839088	1.430383854259133e-22	9.58563998307537e-22	5	38	38
ENSG00000140548	ZNF710	-2.377898226023403	NA	0.017411630847218963	0.009204625491856092	0.041284786035742135	1.1269253499681689e-07	3.1848455548128093e-07	4	15	15
ENSG00000214688	C10orf105	2.377049207687378	NA	0.01745175983390596	0.0013571883494765047	0.02477130806106683	4.2797168346213757e-05	9.578812842198118e-05	1	11	11
ENSG00000213722	DDAH2	-2.3749999999999996	NA	0.017548950191476738	3.90316373985214e-07	0.046749398505907196	1.575177427751341e-08	4.775940188915797e-08	1	10	10
ENSG00000142233	NTN5	2.372738293816256	NA	0.017656769529243468	1.5350601406183345e-05	0.07185516328250957	1.72511331036623e-12	6.818153528340742e-12	2	17	17
ENSG00000132740	IGHMBP2	2.3718758378446	NA	0.017698036914457996	0.019543163464278413	0.6805305592188428	1.1273405021204736e-167	8.405548813419131e-165	4	18	18
ENSG00000276966	HIST1H4E	2.3714284896850586	NA	0.017719475210659308	0.00013789402169543384	0.020228485321797215	0.0002213027231936074	0.0004565833012568784	1	3	3
ENSG00000241657	TRBV11-2	2.3708299659470535	NA	0.01774819389678889	0.011964031445425845	0.05733503667644033	3.431361054414812e-10	1.1761825049402282e-09	2	8	8
ENSG00000189114	BLOC1S3	2.3697004326368973	NA	0.017802502907805197	0.0011614227235088328	0.033347017824774186	1.954975563917085e-06	4.964589951964177e-06	2	32	32
ENSG00000231074	HCG18	-2.36841117699785	NA	0.017864669426517477	0.00257390065465418	0.328457652693178	9.383207584068042e-60	2.30864600945743e-58	7	31	31
ENSG00000188375	H3F3C	-2.366197109222412	NA	0.017971873244100624	7.017575585222304e-06	0.20121597897682203	1.7637250355777172e-34	1.8915647676749388e-33	1	4	4
ENSG00000124780	KCNK17	-2.3648692878196242	NA	0.018036435512746463	0.03474496636253393	0.1566783125715236	1.4798408115444717e-26	1.1765317606479437e-25	11	26	26
ENSG00000185101	ANO9	-2.364052458611496	NA	0.018076252800749835	0.03479695594269207	0.10954730593313848	1.3629963701934388e-18	7.549749597043695e-18	3	21	21
ENSG00000122033	MTIF3	-2.363086595493438	NA	0.01812343423605745	0.006118064117334712	0.032053460431784746	3.1121438165516526e-06	7.761802546545126e-06	5	22	22
ENSG00000238058	AL355574.1	-2.3610426054536036	NA	0.018223636815829815	0.05421156043374789	0.11940687724614374	3.170775407805584e-20	1.9012457156803483e-19	3	8	8
ENSG00000204387	SNHG32	-2.360085402150792	NA	0.018270728358342217	0.04173848454836537	0.18301087598543878	3.431939290849015e-31	3.271502329003322e-30	9	53	53
ENSG00000030066	NUP160	2.3598653358754333	NA	0.01828157001202367	0.004941573277111484	0.02002190494796313	0.00023853191664609719	0.0004902425501634612	7	13	13
ENSG00000154229	PRKCA	2.3585863951114514	NA	0.01834468909211832	0.009294709437687012	0.04208296587152771	8.456256760557078e-08	2.416536363719269e-07	2	5	5
ENSG00000143545	RAB13	2.3566912871857264	NA	0.018438568395029258	0.010454464466354231	0.010888708204525156	0.006864522933635998	0.011622045985677138	5	19	19
ENSG00000270362	HMGN3-AS1	2.3539412545622516	NA	0.018575546454900668	0.0009144497296861934	0.016736064558052408	0.0007894490012169215	0.0015148551999405826	3	6	6
ENSG00000180233	ZNRF2	2.3533984932843572	NA	0.018602686148184496	0.0035030116578679688	0.012052717154990879	0.004441023671603191	0.007746832971653252	8	23	23
ENSG00000164620	RELL2	2.3529412746429443	NA	0.01862557537006592	0.00099274005622225	0.05538238670384519	6.96291643283999e-10	2.329893734766302e-09	1	2	2
ENSG00000139620	KANSL2	2.3518519401550297	NA	0.018680208812796997	3.772225043564313e-05	0.10877390430439554	1.8277869642680263e-18	1.0059280696480226e-17	1	6	6
ENSG00000183255	PTTG1IP	2.3508763199774956	NA	0.01872925809437602	0.019363507363681053	0.18982392734081704	2.0559556164922984e-32	2.0715383588264647e-31	4	19	19
ENSG00000225828	FAM229A	2.3492064476013184	NA	0.01881347236578963	0.00036638035645741114	0.01298267034187606	0.0031427449222982315	0.005578030705080974	1	6	6
ENSG00000196867	ZFP28	-2.347542408751589	NA	0.01889772172042657	0.03245154481293573	0.18924167554781002	2.6174588531072645e-32	2.6280328964834003e-31	5	14	14
ENSG00000215039	CD27-AS1	2.3474449837360774	NA	0.018902664502436668	0.01465367992031879	0.2939774951142998	1.8158630890788775e-52	3.579337484438353e-51	8	50	50
ENSG00000149679	CABLES2	-2.344338193066663	NA	0.019060879099288143	0.009611927590171198	0.16409825081866564	7.5586446539843475e-28	6.369690278681944e-27	2	16	16
ENSG00000057663	ATG5	-2.342544611124517	NA	0.019152744128974317	0.002431742259162678	0.019893947339867345	0.0002498735563912949	0.0005121526981529732	6	16	16
ENSG00000168273	SMIM4	-2.3412099564523903	NA	0.019221354399444703	0.007748476330565357	0.02088527449813133	0.00017439919862420367	0.00036419530652782135	3	4	4
ENSG00000203724	C1orf53	-2.339999914169311	NA	0.019283744322426015	1.5358981645271555e-08	0.01953750315330506	0.0002844083928603014	0.0005789790514199086	1	4	4
ENSG00000154217	PITPNC1	2.333771141005651	NA	0.01960770869313092	0.005629947684486809	0.025958196509676765	2.789707087892023e-05	6.356721611780534e-05	2	10	10
ENSG00000240875	LINC00886	2.331528475420784	NA	0.019725510362792943	0.1809282499061294	0.2573227433019721	4.261285706584937e-45	6.625275483429292e-44	6	24	24
ENSG00000258559	AC005519.1	-2.331268287725705	NA	0.019739217309014085	0.0021038515276877285	0.04735202696855719	1.2675727258155187e-08	3.86446305333517e-08	4	12	12
ENSG00000033050	ABCF2	2.330472404070345	NA	0.019781196896723065	0.03696802638954082	0.13554110185714183	6.193355020939277e-23	4.2079970385930134e-22	3	18	18
ENSG00000197056	ZMYM1	-2.328917285632639	NA	0.019863448019955418	0.0006824094873480205	0.030370301799577063	5.699852702138447e-06	1.3853000848777242e-05	2	14	14
ENSG00000184602	SNN	2.3281964244801774	NA	0.019901675964161213	0.01341449096182601	0.046572814555931076	1.6787005120959337e-08	5.078150481907421e-08	7	16	16
ENSG00000177311	ZBTB38	-2.3269458795688194	NA	0.019968145907507586	0.014245374145539698	0.06908324033615008	4.759831425652521e-12	1.8322412821215507e-11	5	11	11
ENSG00000198752	CDC42BPB	2.320645689762679	NA	0.02030597412694677	0.008695255951826571	0.04509336303651823	2.8608417140866044e-08	8.498280712778656e-08	4	29	29
ENSG00000082641	NFE2L1	2.3197265640607903	NA	0.020355673875015648	0.00401534167264501	0.022963300363590938	8.221063441485567e-05	0.00017821137271904435	5	16	16
ENSG00000144036	EXOC6B	-2.318736726380249	NA	0.020409315861140143	0.0034684592670124717	0.011045105952539639	0.006473146474077734	0.011007237370744577	6	8	8
ENSG00000107643	MAPK8	-2.3172088081423974	NA	0.02049235994991963	0.030867557787165486	0.047563970214481444	1.1743068572632787e-08	3.5909750883038453e-08	8	16	16
ENSG00000160799	CCDC12	2.3162085097938654	NA	0.020546886781722604	0.0007237314336804438	0.020297402426385995	0.0002158376247307442	0.0004460592222833854	4	9	9
ENSG00000124532	MRS2	-2.3160925633092564	NA	0.02055321526589913	0.0014902796184235749	0.10157607292695227	2.7745665254551204e-17	1.4374936962244672e-16	2	10	10
ENSG00000231613	AC099568.1	-2.315519295738534	NA	0.020584529812205776	0.1748238729609566	0.21841293916662183	1.1800467267398946e-37	1.4171303443180989e-36	5	7	7
ENSG00000256060	TRAPPC2B	2.3139118829501384	NA	0.020672556161058047	0.005090250663992686	0.051649583868324966	2.686994884925373e-09	8.625847113737405e-09	5	23	23
ENSG00000169359	SLC33A1	-2.3125	NA	0.020750145316116	0.0013871901714363896	0.010359190526964289	0.008378030290373881	0.014019793271821008	1	5	5
ENSG00000136197	C7orf25	2.3098419707690496	NA	0.020896904714495183	0.11275335946283861	0.48959607655577486	1.2220094300020787e-99	1.0026908954596004e-97	12	29	29
ENSG00000169641	LUZP1	2.3086419105529785	NA	0.020963460252139347	1.435421406885061e-05	0.03407919935889201	1.5026658612159792e-06	3.851325191151222e-06	1	9	9
ENSG00000107175	CREB3	-2.3082032401446724	NA	0.020987835047993335	0.00366243568897077	0.032766310991885296	2.4087012491470666e-06	6.068623453891413e-06	6	17	17
ENSG00000166546	BEAN1	-2.3078347563495996	NA	0.021008328994680445	0.11793882818357947	0.27895621899931033	2.1093460795469946e-49	3.795716255839602e-48	8	27	27
ENSG00000111860	CEP85L	2.3071934721290415	NA	0.02104403685309451	0.006364613497851376	0.10808228896698692	2.3757300552420237e-18	1.3008108147300595e-17	4	10	10
ENSG00000165476	REEP3	-2.3051022314486946	NA	0.02116084855733093	0.01199218093306142	0.019499137374722315	0.0002884005725140912	0.0005866881871938493	4	11	11
ENSG00000151376	ME3	-2.304004244101118	NA	0.021222405346501334	0.05729881571436793	0.21110868733118415	2.6821479838900544e-36	3.080787392882153e-35	6	27	27
ENSG00000166938	DIS3L	2.3035122311150262	NA	0.02125003978572328	0.03955474979428815	0.21933685254322804	7.932767216891015e-38	9.61406537119887e-37	9	38	38
ENSG00000205643	CDPF1	2.298701286315918	NA	0.021521907444614578	0.0011978777541898206	0.11677409588140646	8.688097159107734e-20	5.102471855532141e-19	1	6	6
ENSG00000275720	AC243830.2	2.297374460309156	NA	0.02159741742482868	2.5792798581903357e-05	0.018998659877831784	0.00034594578576512973	0.0006953380543936017	2	7	7
ENSG00000188056	TREML4	-2.2953232650868385	NA	0.021714605284386797	0.3002753214020007	0.6466268669183355	4.93977247972104e-153	1.841568657711655e-150	13	26	26
ENSG00000158865	SLC5A11	2.293705146318615	NA	0.021807440949825636	0.002052219604519374	0.4929159220725604	1.3773679195987137e-100	1.1751483807561365e-98	3	14	14
ENSG00000230825	AC005532.1	2.292023980400106	NA	0.021904259443515477	0.004102283300919087	0.14972480169665706	2.3497020510104144e-25	1.7845456365269088e-24	19	51	51
ENSG00000167261	DPEP2	2.291717464630693	NA	0.021921951967270994	0.01774904639970616	0.13979136257298247	1.176025349002246e-23	8.292622824851775e-23	12	20	20
ENSG00000260807	AC009041.2	2.2903736843753975	NA	0.02199966368567444	0.011108350789140796	0.14106987698731213	7.124060194377279e-24	5.060915835682517e-23	4	35	35
ENSG00000175634	RPS6KB2	-2.2901705675118773	NA	0.02201143089679397	0.001922412573965017	0.01546024738910265	0.0012599261142720985	0.002361621262832246	5	28	28
ENSG00000181649	PHLDA2	2.28868789382827	NA	0.022097492918128514	0.03751385723473336	0.09816873330757502	9.988152855310713e-17	5.00692292650463e-16	5	14	14
ENSG00000003137	CYP26B1	2.288158454997014	NA	0.022128295115199415	0.04539368152157833	0.26337409143668383	2.7403301553255842e-46	4.400179946973637e-45	3	4	4
ENSG00000139644	TMBIM6	-2.287853863029199	NA	0.02214603287416697	0.06752701571553447	0.015443734572789473	0.0012675882969158268	0.0023749450129803905	12	25	25
ENSG00000141579	ZNF750	-2.2877481701727183	NA	0.02215219073353016	0.0023912675019708072	0.011158613376750996	0.006203393307311621	0.010583040574035632	6	8	8
ENSG00000273486	AC096992.2	2.287204650899105	NA	0.022183880686924777	0.0008709607890709895	0.01658893507389789	0.0008330991292403112	0.0015955792905229056	6	26	26
ENSG00000172183	ISG20	2.285346471331752	NA	0.022292520054774053	0.0009167575659683251	0.2150224088661595	5.048203800338804e-37	5.945854874451247e-36	2	15	15
ENSG00000095321	CRAT	2.2836376389857818	NA	0.02239283580996252	0.045732170702572	0.3462104073138102	1.1879458493194169e-63	3.2543264169295014e-62	4	12	12
ENSG00000164406	LEAP2	-2.2833333015441895	NA	0.0224107428298456	0.00246039623135345	0.021925129889524355	0.0001196705574059711	0.00025442975315583915	1	5	5
ENSG00000204103	MAFB	-2.2820513248443604	NA	0.022486310254521136	0.005533382304293542	0.02411736002972686	5.4187613107505996e-05	0.00011973500543494658	1	4	4
ENSG00000204469	PRRC2A	2.2819766417554734	NA	0.022490719344956934	0.047175012600523133	0.11791896508283789	5.606741784859378e-20	3.3269901338599815e-19	2	3	3
ENSG00000187796	CARD9	2.2818260878192165	NA	0.02249960993245354	0.0715541429797887	0.2298768383915051	8.27176789550247e-40	1.0746405124240292e-38	3	8	8
ENSG00000138594	TMOD3	2.2780993490845782	NA	0.02272065903810916	0.01584436381233274	0.132580361636964	1.961448609425575e-22	1.3057795886272974e-21	2	15	15
ENSG00000172732	MUS81	2.276392047964758	NA	0.022822555200623845	1.910272636020873e-05	0.052940225949120054	1.6851355600521268e-09	5.483565411638315e-09	2	7	7
ENSG00000165637	VDAC2	-2.2762725761268823	NA	0.022829700430112877	0.01017373738899407	0.08927266144669953	2.7756710975247562e-15	1.288575626731241e-14	4	13	13
ENSG00000163754	GYG1	2.2762279310872695	NA	0.022832371006289	0.018482879506352193	0.04760225157332818	1.1582070579160695e-08	3.544270670271712e-08	2	3	3
ENSG00000129925	TMEM8A	2.2753774405143754	NA	0.022883297493648376	0.004171854978811534	0.1809431851840698	8.028182848601534e-31	7.577067015446764e-30	4	42	42
ENSG00000154174	TOMM70	-2.274189228678933	NA	0.02295461159479769	0.011576532259168366	0.024866605007912816	4.135095303987221e-05	9.276916453175936e-05	5	23	23
ENSG00000261656	BEAN1-AS1	-2.274153512497233	NA	0.022956758193930695	0.1184759539494269	0.22863564423724075	1.4202096028270921e-39	1.8312161262317146e-38	8	28	28
ENSG00000012660	ELOVL5	2.272279842463481	NA	0.023069613508580243	0.01791019598683867	0.03780238103321279	3.9421143014700657e-07	1.0624441011458457e-06	5	15	15
ENSG00000110628	SLC22A18	2.2713660519276524	NA	0.02312482772216228	0.28515164928720027	0.4557334981868583	2.632323868108944e-90	1.6415171641527377e-88	9	16	16
ENSG00000101457	DNTTIP1	-2.2707349216796895	NA	0.023163029643683494	0.06510670915625169	0.28575333932272917	8.812380622739163e-51	1.64802088657965e-49	7	14	14
ENSG00000136783	NIPSNAP3A	2.268642406991416	NA	0.023290080558486647	0.004393695848557294	0.14632894837673094	8.996354534890679e-25	6.647069535495056e-24	7	18	18
ENSG00000148396	SEC16A	-2.2682926654815674	NA	0.02331137466884204	0.00020604430391183164	0.3404292600931464	2.2668886611674322e-62	5.971562772712795e-61	1	13	13
ENSG00000111237	VPS29	2.2674026757956858	NA	0.023365638186198478	0.017413890397671397	0.06483908440524341	2.2419053354447155e-11	8.292478702813691e-11	8	18	18
ENSG00000146205	ANO7	-2.2658901188654426	NA	0.02345811176096881	0.011552595095250548	0.014832781374165488	0.0015867510479449056	0.0029297150862626167	2	12	12
ENSG00000164074	ABHD18	-2.265306147945225	NA	0.023493899038086852	0.003051620620292259	0.018390080330261994	0.00043171502566960565	0.000856686065171033	2	17	17
ENSG00000162976	SLC66A3	-2.264630047097919	NA	0.023535391456924775	0.034338808633517154	0.03174635700423663	3.4753837599786892e-06	8.626336097825234e-06	5	21	21
ENSG00000166340	TPP1	2.2638420363002014	NA	0.023583832047975345	0.007787564201386149	0.017137604997146318	0.0006816877337558342	0.001317475584927213	4	6	6
ENSG00000168769	TET2	-2.2636185050537883	NA	0.0235975887000726	0.0022420535517883567	0.011150927339413677	0.006221292752750079	0.010611592343038701	2	9	9
ENSG00000181789	COPG1	2.2617895080614767	NA	0.0237104113949891	0.014441846465435471	0.019829809248745386	0.0002557608569902051	0.0005237066192865704	7	45	45
ENSG00000234616	JRK	-2.2614531780469953	NA	0.023731208961411975	0.005126006140402831	0.15177383360055294	1.0426460229391382e-25	8.028889379157288e-25	3	15	15
ENSG00000197956	S100A6	2.2608695030212402	NA	0.02376733911394633	4.618805607613748e-05	0.011374771145348309	0.005720894671836342	0.009806687121024778	1	11	11
ENSG00000219626	FAM228B	-2.2599969203522052	NA	0.023821441972602508	0.01276435800338834	0.14996096519313395	2.1398470573812483e-25	1.6273275914426175e-24	2	23	23
ENSG00000163803	PLB1	2.259608675157003	NA	0.023845548711343135	0.03763298823039652	0.2746223196860139	1.5731301034146438e-48	2.7640991950264064e-47	21	56	56
ENSG00000213347	MXD3	2.258716532260276	NA	0.023901023422735656	0.002063799648886219	0.08872252895482802	3.4061455637834475e-15	1.577849548171862e-14	4	25	25
ENSG00000124839	RAB17	2.2573562036935355	NA	0.02398582603832812	0.0016199072858535835	0.028464328197761183	1.1314110723413177e-05	2.681023694843341e-05	7	17	17
ENSG00000196693	ZNF33B	2.2572984411725296	NA	0.023989432710342505	0.009369547737020588	0.11450209231005491	2.0689236995519428e-19	1.188608794761014e-18	3	27	27
ENSG00000091536	MYO15A	-2.2564749651353324	NA	0.024040901439274728	0.002192407699146846	0.0100380718573469	0.009457763839177203	0.015682768524274786	5	16	16
ENSG00000167874	TMEM88	-2.255018029003545	NA	0.024132197153902957	0.004382931101627615	0.018001759560544377	0.0004973263127028704	0.0009796288693477515	4	11	11
ENSG00000170322	NFRKB	-2.254620848059997	NA	0.024157137711014163	0.025074320009920867	0.33258229929900957	1.1912067338385583e-60	3.008542603622597e-59	5	27	27
ENSG00000188130	MAPK12	2.252593801792292	NA	0.024284772290087776	0.02141416053389367	0.030947286175955036	4.631939900813392e-06	1.1363825087131455e-05	3	24	24
ENSG00000064886	CHI3L2	-2.251204466741771	NA	0.024372590128419143	0.04016759309917314	0.3882662860598956	2.5448140523799193e-73	9.42570543936571e-72	7	14	14
ENSG00000215244	LINC02649	2.250400555794302	NA	0.02442352976247367	0.010498610311534725	0.13325759584311633	1.5072991713585687e-22	1.0089255850752574e-21	8	28	28
ENSG00000168060	NAALADL1	-2.25	NA	0.02444894531008939	0.0009292505068322398	0.07898499153495199	1.254415904526238e-13	5.279013091219743e-13	1	9	9
ENSG00000119328	ABITRAM	2.248955606561291	NA	0.02451532062291847	0.011453105553222105	0.06413605816333794	2.896622084888113e-11	1.0630038975764231e-10	2	5	5
ENSG00000255363	LINC02757	-2.2466902850199006	NA	0.024659827558689222	0.008118443073399047	0.040640279276404935	1.420951710172169e-07	3.984287259277719e-07	7	27	27
ENSG00000259268	AC007950.1	-2.244344754109193	NA	0.024810228123222748	0.0011147955770369048	0.025664975306102553	3.100687570349617e-05	7.037280458433771e-05	4	11	11
ENSG00000176390	CRLF3	2.243646211821299	NA	0.024855173440691405	0.0013883063348858597	0.055228956888753906	7.360768680692098e-10	2.457267317601495e-09	2	13	13
ENSG00000243910	TUBA4B	-2.243382734233587	NA	0.024872144311150465	0.022332737524158753	0.031020464054756527	4.511662344784133e-06	1.1081423310040547e-05	8	31	31
ENSG00000131143	COX4I1	-2.2414210717676	NA	0.024998812848894547	0.033095633115041295	0.05937640675998317	1.6359047698964593e-10	5.720662907617125e-10	15	38	38
ENSG00000138061	CYP1B1	2.2402874052074675	NA	0.025072270378153336	0.02087025196135108	0.05071685046441774	3.763704402153644e-09	1.1928251116712779e-08	5	16	16
ENSG00000123610	TNFAIP6	-2.240241722635491	NA	0.025075234357850182	0.0129635113484035	0.45359807160343424	9.757958425859503e-90	5.944259408260894e-88	7	24	24
ENSG00000132881	CPLANE2	-2.239975507867131	NA	0.02509251295778874	0.0015351802704609559	0.059640969457298444	1.4860451336440147e-10	5.20524205407413e-10	4	13	13
ENSG00000179922	ZNF784	-2.2395832538604736	NA	0.025117990884082477	0.0006575730887813981	0.015209073717115964	0.0013816995381008197	0.0025746784069206733	1	7	7
ENSG00000246548	LINC02288	-2.2394754305241324	NA	0.025124998215351874	0.08181318733457704	0.10347692510802922	1.3553565704251586e-17	7.149495486379897e-17	9	24	24
ENSG00000175662	TOM1L2	2.2392152641918677	NA	0.025141913134667987	0.01066851117430634	0.048325726311118505	8.92194301493488e-09	2.7528319676703538e-08	3	13	13
ENSG00000125870	SNRPB2	2.2390336801484865	NA	0.02515372480492307	0.0025915420722044183	0.03810384212844324	3.5372557731455837e-07	9.572415851928928e-07	2	12	12
ENSG00000152527	PLEKHH2	2.2371859802702656	NA	0.025274187274312233	0.009331798513032117	0.05355502799577399	1.3491402819137017e-09	4.427173114148119e-09	2	6	6
ENSG00000233608	TWIST2	2.236726627022752	NA	0.025304212606957265	0.0010803542252486632	0.2268878420344645	3.0359756694282076e-39	3.862310590135336e-38	2	10	10
ENSG00000187741	FANCA	2.2367208126933984	NA	0.025304592854654723	0.004706729665631633	0.2986337320891859	1.9765087473490688e-53	4.025552079369262e-52	5	22	22
ENSG00000244045	TMEM199	-2.235294103622437	NA	0.0253980469196606	2.60806459014104e-06	0.1157382423052124	1.2907243193800392e-19	7.508355275796572e-19	1	5	5
ENSG00000175643	RMI2	2.234248280069554	NA	0.025466741316243414	0.011567835870716092	0.06712358866802573	9.741378967175991e-12	3.681245216132681e-11	5	16	16
ENSG00000113716	HMGXB3	2.232899664006518	NA	0.02555556175702423	0.028807093939379545	0.06362711074612579	3.486675949076565e-11	1.2713800946356372e-10	3	4	4
ENSG00000126231	PROZ	2.2328372199609485	NA	0.025559680832723104	0.05349162954565606	0.15337250626738874	5.524066630212244e-26	4.290408452966928e-25	5	17	17
ENSG00000100325	ASCC2	2.232134620279441	NA	0.025606066908540743	0.0087790503891799	0.05899598877826669	1.878205829077004e-10	6.551942994882332e-10	7	21	21
ENSG00000137393	RNF144B	2.2316205838832044	NA	0.025640050029147456	0.007850454981934579	0.023408917298857388	6.998430732599045e-05	0.00015280887271879425	4	8	8
ENSG00000106624	AEBP1	2.230769157409668	NA	0.0256964239490878	0.0017405688713384646	0.03014923579444483	6.171472790700423e-06	1.4969531384401916e-05	1	4	4
ENSG00000180251	SLC9A4	-2.228634741075419	NA	0.025838217554685277	0.003887740770016426	0.015601615555445657	0.0011962128296942865	0.0022476009440590907	4	10	10
ENSG00000129295	LRRC6	2.224119969553229	NA	0.026140373664608176	0.028779792007362408	0.3859342143914826	9.09670194746992e-73	3.305070798668679e-71	12	32	32
ENSG00000248538	AC022784.1	-2.2238591004404946	NA	0.026157925573809915	0.0032139973904796613	0.5016620282834419	4.0883826564052283e-103	3.831239025939522e-101	8	19	19
ENSG00000259940	AC109449.1	-2.2186939743234846	NA	0.02650755125210741	0.018974653249395266	0.04176757695888582	9.472439567817705e-08	2.690752542905599e-07	3	10	10
ENSG00000163875	MEAF6	-2.2184738392495373	NA	0.026522541392982147	0.01709495389312801	0.2284230070236877	1.557875107954627e-39	2.0057057226962387e-38	3	18	18
ENSG00000067064	IDI1	-2.217653825272958	NA	0.026578444868938095	0.0019166934505664328	0.019586436447617848	0.0002793971058265006	0.0005693857359261626	2	4	4
ENSG00000183161	FANCF	2.2176348484116852	NA	0.026579739797921147	0.022047234680545386	0.0652950148815502	1.8985482963964578e-11	7.05639461094557e-11	3	10	10
ENSG00000275476	AC009318.4	-2.2127659320831294	NA	0.026913787162717383	0.0006030830200727604	0.20457916909996243	4.274236210802602e-35	4.713754133701211e-34	1	6	6
ENSG00000113249	HAVCR1	2.211339754794832	NA	0.02701231833865256	0.02176732971355564	0.07688875144507022	2.71547823220552e-13	1.1213035445242587e-12	8	29	29
ENSG00000146733	PSPH	-2.2110110232635396	NA	0.027035073722446422	0.00014340103142712106	0.2500710378034293	1.1095762241906652e-43	1.648884113400842e-42	3	15	15
ENSG00000235478	LINC01664	2.210637591256504	NA	0.02706094342650101	0.04694251305787138	0.09119147108998377	1.3581740515531139e-15	6.416343473852438e-15	4	13	13
ENSG00000134900	TPP2	-2.2103139330258212	NA	0.02708338230793163	0.0188354827337939	0.051654693707033766	2.6820377280258123e-09	8.613158239309861e-09	4	7	7
ENSG00000139946	PELI2	2.209980738893256	NA	0.027106499078269782	0.0011132556107089223	0.05910503410171113	1.8053036368826584e-10	6.300193746215041e-10	3	13	13
ENSG00000138376	BARD1	-2.209742647964847	NA	0.027123028087251592	0.017211542967817725	0.2699447516255506	1.3577789637233776e-47	2.300845004831245e-46	6	22	22
ENSG00000170092	SPDYE5	2.208860556195468	NA	0.02718434146702396	0.0012756076936962506	0.15885998137504795	6.187650555453751e-27	4.9911580138982306e-26	3	15	15
ENSG00000103550	KNOP1	-2.207906826994264	NA	0.027250768845942953	0.2956971384601916	0.17366403948881642	1.573348177166878e-29	1.408212311598893e-28	7	18	18
ENSG00000206560	ANKRD28	2.2072687079528803	NA	0.027295292103247628	0.023364510408208222	0.09012457208766399	2.0212482474733734e-15	9.465424957924873e-15	7	21	21
ENSG00000076067	RBMS2	2.2069916208050104	NA	0.027314644745263437	0.011782367948215433	0.4101047615173389	1.3207722212962693e-78	5.6624807057524305e-77	5	23	23
ENSG00000102753	KPNA3	-2.2061855792999268	NA	0.02737100855963689	0.0018074009453611787	0.010821999255416284	0.007038713629245384	0.011899339513794271	1	10	10
ENSG00000108465	CDK5RAP3	2.204765018651725	NA	0.027470587950129733	5.142006745376609e-05	0.15969180973362634	4.434989904919209e-27	3.596011436381065e-26	2	16	16
ENSG00000135372	NAT10	2.2037814730001632	NA	0.02753971613867125	0.027356642955195864	0.017754143300375887	0.000544316305065492	0.0010653367171385667	2	5	5
ENSG00000035141	FAM136A	-2.202127695083618	NA	0.02765628966868192	0.00012595846662904545	0.015224752945450948	0.001373761534413633	0.0025609997340645062	1	6	6
ENSG00000179909	ZNF154	2.201659063870611	NA	0.027689400404945167	0.0018555033701139032	0.040588996925674976	1.4474042134197878e-07	4.05501088386004e-07	2	7	7
ENSG00000112715	VEGFA	-2.200735589175336	NA	0.027754747784929663	0.0028307044781385477	0.016226594139939352	0.0009512620124027374	0.001808156977465589	6	18	18
ENSG00000139737	SLAIN1	-2.1945460576753675	NA	0.028196176630666578	0.004750523154581962	0.01164966963838018	0.005161941433401245	0.008905647247625548	2	6	6
ENSG00000161010	MRNIP	2.193207618295654	NA	0.028292423910766546	0.014945328423124803	0.022943013354056255	8.281563675873495e-05	0.00017943213578970886	9	25	25
ENSG00000141086	CTRL	-2.193012848518565	NA	0.028306453388047687	0.01091896061900321	0.03900861762303482	2.5550666178542205e-07	7.008451284322142e-07	2	4	4
ENSG00000100380	ST13	2.192797481481751	NA	0.028321973486277165	0.004569248686727754	0.010011764645871437	0.009552289943424226	0.015828797008385548	2	12	12
ENSG00000100767	PAPLN	-2.1919017600295243	NA	0.028386600974218957	0.005458927998073333	0.03351799258305399	1.8384638432100295e-06	4.678411700134857e-06	5	18	18
ENSG00000112130	RNF8	2.191778111903389	NA	0.028395532322230136	0.034280333608436755	0.026319781660767837	2.4489026489707724e-05	5.608471090705098e-05	2	3	3
ENSG00000134884	ARGLU1	2.1914882872884567	NA	0.02841647641385297	0.0023450713155397478	0.16167464388076164	2.0025290012064887e-27	1.6502340144973608e-26	2	4	4
ENSG00000111863	ADTRP	-2.191215344001913	NA	0.0284362127478278	0.0019120087377128803	0.054364242603245176	1.0066667500862584e-09	3.3275497488876725e-09	4	9	9
ENSG00000186814	ZSCAN30	2.190731274486732	NA	0.028471244511602933	0.035199820045896064	0.07081346706867031	2.526833493667146e-12	9.873016081772132e-12	12	23	23
ENSG00000166272	WBP1L	2.1898837753376523	NA	0.02853266694108005	0.00901089643872494	0.030833470259531783	4.825419445548787e-06	1.18198997388539e-05	6	17	17
ENSG00000070610	GBA2	2.18953795585844	NA	0.02855776294761611	0.1866078859378946	0.25534667279346224	1.0390461066064558e-44	1.600952532092912e-43	2	2	2
ENSG00000114744	COMMD2	2.1894730172918417	NA	0.0285624776377932	0.026415559221184385	0.010872351609189602	0.006906822738466136	0.011689046002364133	5	13	13
ENSG00000118873	RAB3GAP2	-2.1855788513195376	NA	0.02884643127911745	0.0020547977831492036	0.03883634124091416	2.7183282782331407e-07	7.436052264064465e-07	3	18	18
ENSG00000206527	HACD2	-2.183929907234605	NA	0.028967398987783718	0.0006949157369796435	0.01647884652263044	0.0008673443712952877	0.0016582038599044471	2	9	9
ENSG00000023041	ZDHHC6	2.18367338180542	NA	0.028986257071101595	0.002031287059383437	0.04583936722520488	2.186599922955079e-08	6.553333584967728e-08	1	5	5
ENSG00000181555	SETD2	2.1834591185051	NA	0.02900201641581096	0.004430043873222708	0.0753176551205845	4.839874265626457e-13	1.9711043254243877e-12	2	8	8
ENSG00000205593	DENND6B	2.183295275436173	NA	0.02901407226235157	0.0006499336032155634	0.07352690649451271	9.343483807795247e-13	3.7551301574849e-12	2	25	25
ENSG00000134815	DHX34	-2.183034154079644	NA	0.02903329492326481	0.00479128376474656	0.041007934239449075	1.2449355211890203e-07	3.509105728611195e-07	7	25	25
ENSG00000243725	TTC4	-2.1812072207488	NA	0.02916809299421622	0.0029155846020147863	0.18701054570816408	6.592393993783007e-32	6.460169405679131e-31	3	20	20
ENSG00000196365	LONP1	2.1803231402178604	NA	0.029233516953435887	0.004270501711011992	0.07790301613537508	1.8691158377699503e-13	7.778079956786429e-13	7	28	28
ENSG00000108557	RAI1	-2.180134323141566	NA	0.029247506196585175	0.0012072275222131704	0.018958365845244747	0.000351053145486504	0.0007046951178682028	5	36	36
ENSG00000125166	GOT2	2.178473576763015	NA	0.029370797346534278	0.014315546437432505	0.16367223327887492	8.972359093279736e-28	7.538803826097706e-27	5	14	14
ENSG00000090382	LYZ	2.178341683151621	NA	0.029380608053847932	0.12319921525619804	0.706818914001219	3.871451288023179e-180	4.426101209220633e-177	12	24	24
ENSG00000047056	WDR37	2.1754620157592894	NA	0.029595511574406708	0.04017853550560095	0.05642960561343316	4.764514513708254e-10	1.6179536513976802e-09	4	12	12
ENSG00000132823	OSER1	-2.1752391938231472	NA	0.02961219651393786	0.09928629421105792	0.28593707902562876	8.084163979320255e-51	1.5184592341879854e-49	5	10	10
ENSG00000127528	KLF2	2.1718750000000004	NA	0.029865092634360914	0.00020953605954075543	0.027909075647790552	1.3816846695180318e-05	3.2480480325654184e-05	1	9	9
ENSG00000204977	TRIM13	-2.170212745666504	NA	0.029990732966504483	3.2824433960356482e-06	0.09969966406761331	5.62042858559788e-17	2.866034190140293e-16	1	9	9
ENSG00000177000	MTHFR	-2.170192889137765	NA	0.0299922365501712	0.016239721282277582	0.36834508845247177	1.1626161430526965e-68	3.7406574553866215e-67	5	17	17
ENSG00000129559	NEDD8	2.169811248779297	NA	0.030021147860383582	0.000232104566618067	0.012704753288703526	0.003484265936576251	0.006152989037827837	1	3	3
ENSG00000183307	TMEM121B	2.1696401823300135	NA	0.030034114837253833	0.0817842868853217	0.13237825763612485	2.121749011910348e-22	1.4097587681228422e-21	3	14	14
ENSG00000116032	GRIN3B	-2.1693724993516885	NA	0.030054415086022017	0.001646748732948355	0.11499008273538848	1.7174475269110004e-19	9.93339212107816e-19	2	32	32
ENSG00000174080	CTSF	2.1663400358545357	NA	0.03028521248614357	0.13843610269557718	0.2695609301717162	1.6194814239464935e-47	2.7335124940214975e-46	2	6	6
ENSG00000105373	NOP53	-2.165781347983019	NA	0.03032789930508401	0.003624591430083842	0.14944864283042422	2.621260674399703e-25	1.985512336805676e-24	4	15	15
ENSG00000179010	MRFAP1	2.1651891847915348	NA	0.030373200243142884	0.010049073972704917	0.038484555646978925	3.08480576374365e-07	8.395704498085995e-07	4	10	10
ENSG00000170037	CNTROB	-2.1651375293731694	NA	0.030377154677462555	4.239607029223888e-05	0.0425712596950713	7.093589294750306e-08	2.0400463326458662e-07	1	13	13
ENSG00000268947	AC002128.1	-2.1643637598792145	NA	0.030436442864561878	0.007605331477843785	0.011637379352062079	0.005185703747790701	0.0089421451554412	5	24	24
ENSG00000255153	TOLLIP-AS1	2.1641593132772323	NA	0.030452124675171402	0.0019007844057990328	0.1276527123585363	1.3253071936818137e-21	8.505873152862808e-21	5	55	55
ENSG00000072756	TRNT1	2.163354784008967	NA	0.03051390245872062	0.00020260251134839375	0.0698587744616113	3.5840110235567225e-12	1.3886625631038011e-11	4	28	28
ENSG00000118363	SPCS2	-2.163120501821494	NA	0.030531912625582282	0.00038091645674791686	0.02824671059424606	1.2235796096687408e-05	2.8910397804090984e-05	3	12	12
ENSG00000185651	UBE2L3	-2.16234478133897	NA	0.030591610400726634	0.10914991564290856	0.14590673666529963	1.0626873081070154e-24	7.831553350548865e-24	5	26	26
ENSG00000132199	ENOSF1	-2.1612904071807857	NA	0.030672913473959777	0.0003325055214850291	0.07657837698015858	3.0440803733951685e-13	1.252469633477777e-12	1	15	15
ENSG00000241399	CD302	2.159750474271664	NA	0.030791991487147504	0.004952345995271598	0.1613837426846098	2.2505488543514103e-27	1.8510629402049084e-26	5	15	15
ENSG00000141560	FN3KRP	2.159379829827859	NA	0.03082071141051562	0.32127166126670387	0.4537871352401733	8.690990908904303e-90	5.322921539171424e-88	3	5	5
ENSG00000063245	EPN1	-2.159203147476278	NA	0.03083440999194409	0.01815321887322172	0.1104932335347563	9.517052426072323e-19	5.295520183475479e-18	6	24	24
ENSG00000089022	MAPKAPK5	2.1587939532067963	NA	0.030866155820495227	0.008730909320422883	0.015910130551191223	0.0010682238463627432	0.0020195095073613366	4	9	9
ENSG00000139405	RITA1	2.1578948497772217	NA	0.030936008019728418	0.003974929424495422	0.058770094854937845	2.0387094016232578e-10	7.081593584856643e-10	1	7	7
ENSG00000143924	EML4	-2.1569851759574923	NA	0.031006819501835165	0.00992085580633325	0.1432205460391301	3.0609209091918804e-24	2.2148410410013315e-23	9	25	25
ENSG00000258666	AL157871.4	2.156963308341423	NA	0.031008523447482752	0.02220656067707951	0.1629290391702039	1.2098215602646903e-27	1.006658415185792e-26	2	29	29
ENSG00000167994	RAB3IL1	-2.154455580006781	NA	0.031204461896740383	0.10787607446805389	0.23196231038620405	3.329093738238941e-40	4.3747608059049505e-39	3	4	4
ENSG00000127903	ZNF835	-2.1538770570886134	NA	0.03124981463686861	0.0158623872365129	0.04497248360626465	2.98816100626304e-08	8.855015223156191e-08	3	12	12
ENSG00000182885	ADGRG3	2.153846263885498	NA	0.031252230224562	0.007518520297371948	0.09846165408789852	8.94817280528345e-17	4.498745688590029e-16	1	4	4
ENSG00000050438	SLC4A8	-2.1535674901656257	NA	0.031274106055470915	0.0015709877582075046	0.04313771646089701	5.7852589163623995e-08	1.67927226060763e-07	5	22	22
ENSG00000143537	ADAM15	-2.1506848335266113	NA	0.031501084257952124	0.0006978130038564793	0.23668054417562673	4.2087864246827016e-41	5.7101644301332e-40	1	6	6
ENSG00000171984	SHLD1	2.1493236480034374	NA	0.03160875319447552	0.028669690467592802	0.08823368020314289	4.0852427008134114e-15	1.8812520697166807e-14	9	37	37
ENSG00000162399	BSND	2.148201105542067	NA	0.03169778292882576	0.0035684317064752138	0.14737095239550663	5.962001273329561e-25	4.4376024234517636e-24	3	9	9
ENSG00000115902	SLC1A4	2.1477578559598305	NA	0.03173299657752294	0.0026735590203544792	0.08887725004912528	3.215633753322776e-15	1.4900000874285947e-14	5	13	13
ENSG00000180509	KCNE1	-2.1440726945078583	NA	0.03202706254458435	0.06870974818707923	0.1333759421787585	1.4394729951356679e-22	9.6427821849928e-22	4	7	7
ENSG00000151445	VIPAS39	2.143447484157353	NA	0.03207718370084123	0.02062774894310239	0.136496149695145	4.2666762082135104e-23	2.9255989721972605e-22	3	4	4
ENSG00000124251	TP53TG5	-2.142277059772108	NA	0.03217119370262128	0.02176386839814234	0.01598136548235209	0.001040690431142802	0.0019696280988486825	3	5	5
ENSG00000205464	ATP6AP1L	2.142273881764949	NA	0.03217144928535054	0.16007628161194634	0.4439241941099185	3.4648357186904965e-87	1.910561663659914e-85	6	11	11
ENSG00000204252	HLA-DOA	-2.1420845488526488	NA	0.032186679018779786	0.01823796948552387	0.09500807004159344	3.264911637351366e-16	1.5906241383221187e-15	5	19	19
ENSG00000177465	ACOT4	2.1407391510139244	NA	0.03229507939952847	0.0002871891732306651	0.19316441152182603	5.1281942615067495e-33	5.269227285235426e-32	2	13	13
ENSG00000158006	PAFAH2	2.140000104904175	NA	0.03235475826649093	0.0007674742941818533	0.010507347034789035	0.007923125663713351	0.013297483069780803	1	5	5
ENSG00000161980	POLR3K	2.136849719566276	NA	0.03261021667867175	6.820594174664767e-05	0.2911691740354833	6.870363692727164e-52	1.341911924448498e-50	3	24	24
ENSG00000115998	C2orf42	-2.1368141176605695	NA	0.03261311340860301	0.0031007035220789124	0.050864519474845465	3.568213064647487e-09	1.1329621522984586e-08	6	14	14
ENSG00000141526	SLC16A3	2.1363637447357178	NA	0.03264977679123324	0.0007130721009996134	0.10803019156294204	2.4231009836136816e-18	1.325478748580256e-17	1	8	8
ENSG00000035115	SH3YL1	2.135616807322984	NA	0.03271066033356389	0.06922656806147502	0.40587828599288117	1.4409194802443367e-77	5.869436619171052e-76	7	17	17
ENSG00000141574	SECTM1	2.1350950350902154	NA	0.03275324811492345	5.727502893624282e-05	0.09609599631398054	2.1726557123899774e-16	1.0682016287779738e-15	2	19	19
ENSG00000214293	APTR	2.1343283653259273	NA	0.032815910908434914	0.0014595106629884135	0.06308734298013263	4.243991527176839e-11	1.5383684358392647e-10	1	13	13
ENSG00000236859	NIFK-AS1	-2.132352828979492	NA	0.03297785212057918	0.00019479417297352199	0.015057280536812663	0.0014609845719055295	0.002712104830440347	1	3	3
ENSG00000183578	TNFAIP8L3	-2.130896108361267	NA	0.03309770207246118	0.004750075829430184	0.02823217959975734	1.2299952388463766e-05	2.905397844487123e-05	5	14	14
ENSG00000269956	MKNK1-AS1	-2.129243551172271	NA	0.03323411540529736	0.005455504210675233	0.09359535229033936	5.537141122609987e-16	2.662265022787904e-15	7	28	28
ENSG00000121749	TBC1D15	-2.1282780653057434	NA	0.033314035630999515	0.0074246618287276255	0.011338051107729853	0.0058000828165761294	0.009931664525358368	7	9	9
ENSG00000073614	KDM5A	-2.1280344473799624	NA	0.03333422760604419	0.014826135158580616	0.2439848791491837	1.670716897740298e-42	2.3698200231057376e-41	2	7	7
ENSG00000271892	AC026790.1	2.127463291154722	NA	0.03338160825244633	0.0645889697812143	0.1276402621293627	1.3317033095174881e-21	8.543726170937301e-21	8	30	30
ENSG00000070831	CDC42	-2.127302571634742	NA	0.033394951231281854	0.04514484062249901	0.15836396653301482	7.545794123066904e-27	6.066705270345727e-26	2	5	5
ENSG00000228300	FAM174C	-2.126108247257248	NA	0.033494247385109664	0.01610487375876404	0.1686804108912213	1.1891474151714426e-28	1.0288945016536363e-27	4	34	34
ENSG00000049449	RCN1	-2.125654936488878	NA	0.033532001720705626	0.025635940834738673	0.07008358643391407	3.3009235170774007e-12	1.2818735822998267e-11	9	43	43
ENSG00000008382	MPND	-2.1221667498236885	NA	0.033823737664918994	0.001492500840075982	0.055327166816986385	7.103569418384044e-10	2.3755677058476594e-09	4	26	26
ENSG00000137331	IER3	-2.121885464007499	NA	0.033847357398977755	0.03330099352464655	0.14365060926200893	2.584551763077572e-24	1.8764808715079288e-23	6	26	26
ENSG00000100353	EIF3D	2.121459942812391	NA	0.03388311546628356	0.015710501838684852	0.040537224635251126	1.4746086138970818e-07	4.1286633664850707e-07	3	17	17
ENSG00000130270	ATP8B3	2.1207017577733454	NA	0.033946908514042015	0.013551390899845629	0.14232205766934844	4.3573990943042214e-24	3.1318121151811856e-23	2	4	4
ENSG00000152409	JMY	-2.1199998855590825	NA	0.034006054946322695	0.006637730220820544	0.07309232142462674	1.0959062599562756e-12	4.381836430867375e-12	1	4	4
ENSG00000248712	CCDC153	2.1189524550886	NA	0.034094485227803416	0.021464732243932423	0.049660622550948115	5.511272644979891e-09	1.7278393891912277e-08	6	13	13
ENSG00000172175	MALT1	-2.117314609087835	NA	0.03423315584360647	0.00034657064898130385	0.0133373878822625	0.0027555957164291205	0.0049291447732390725	2	11	11
ENSG00000184897	H1FX	-2.1166665554046635	NA	0.03428815719099699	1.702240728003457e-05	0.021027933062844596	0.00016561162337864143	0.00034681569536211033	1	8	8
ENSG00000230492	AL049651.1	-2.1157034373238823	NA	0.03437003805675909	0.04308350797412634	0.07222622894952294	1.5056994653298015e-12	5.97299100877649e-12	16	36	36
ENSG00000121653	MAPK8IP1	-2.114997132798669	NA	0.034430191686694235	0.049045790304961985	0.2675406805505041	4.0891169270689997e-47	6.808181182748182e-46	4	8	8
ENSG00000092108	SCFD1	-2.114871629605764	NA	0.03444088978643059	0.01595808915105216	0.2578307486397292	3.387375658667996e-45	5.280918651863405e-44	4	8	8
ENSG00000011021	CLCN6	-2.114670030791627	NA	0.034458080347790125	0.05601149876588419	0.3266326573717475	2.3292599183922014e-59	5.6578581218849656e-58	9	28	28
ENSG00000149187	CELF1	-2.1139937420877977	NA	0.03451580181263373	0.009849496706186093	0.032083304611148736	3.078936317014925e-06	7.684569771574581e-06	3	9	9
ENSG00000159625	DRC7	2.1137850562363534	NA	0.03453362988787971	0.24783777762633435	0.35961619777053216	1.1518501062335121e-66	3.4837879138974425e-65	3	8	8
ENSG00000138119	MYOF	2.1136441349625077	NA	0.03454567327048045	0.03662841703918122	0.07770231794531662	2.0125412823628635e-13	8.368833766062256e-13	8	33	33
ENSG00000089053	ANAPC5	2.113107938828823	NA	0.03459153034883199	0.011611417253661814	0.08284725433426897	3.0120781254489835e-14	1.3156935245370509e-13	5	40	40
ENSG00000188038	NRN1L	2.1128723623864323	NA	0.03461169397757158	0.013057183707405766	0.016657205750854567	0.0008125501122760028	0.0015582855513288179	4	7	7
ENSG00000278311	GGNBP2	-2.1123680536350196	NA	0.0346548928889312	0.0034442550378925396	0.16915447779192777	9.815097569281009e-29	8.51386485663126e-28	5	26	26
ENSG00000139517	LNX2	2.1111111640930176	NA	0.03476275806933023	0.0013075354275821432	0.07560455013859435	4.355384515587916e-13	1.7774985496862724e-12	1	5	5
ENSG00000182670	TTC3	2.1107547993495803	NA	0.03479339310791111	0.008235390171888788	0.13608431351973457	5.010687121321527e-23	3.420711522434031e-22	3	15	15
ENSG00000102837	OLFM4	-2.1100305875155705	NA	0.03485572130970193	0.27221453035223214	0.36181730383396443	3.636192663492033e-67	1.1175101789646035e-65	2	11	11
ENSG00000272810	U91328.3	-2.1093398563678565	NA	0.03491525685410173	0.014822938142361457	0.04240477690007922	7.531576060940536e-08	2.1620231321385463e-07	3	9	9
ENSG00000186340	THBS2	2.1082882035748685	NA	0.035006067706097314	0.0002788635069209373	0.046164274596117244	1.9450050325518165e-08	5.854816798882061e-08	2	15	15
ENSG00000163913	IFT122	2.107572079842281	NA	0.0350680207624514	0.018264907787724508	0.0365665528747696	6.146682882220443e-07	1.6307157293811628e-06	4	17	17
ENSG00000277763	AL138995.1	-2.106453634882838	NA	0.03516496653793294	0.0023659394421013157	0.036088681880628574	7.29842687987436e-07	1.9205266620065277e-06	8	18	18
ENSG00000100503	NIN	2.1061565108526143	NA	0.03519075940005751	0.008875600719417301	0.012782591206991718	0.0033849861398942993	0.005985063131564835	9	17	17
ENSG00000077238	IL4R	-2.103981716276547	NA	0.03538004194175992	0.0032569676368323854	0.1594246973688514	4.9357292738344854e-27	3.9944700951858226e-26	4	10	10
ENSG00000160961	ZNF333	-2.103398662721664	NA	0.03543093525437788	0.0002775730976151275	0.32886668657941054	7.650758944406398e-60	1.8932592371951705e-58	3	22	22
ENSG00000119772	DNMT3A	-2.102265851913681	NA	0.03552999412666478	0.0010395174269653771	0.01844338611589971	0.0004234155532467214	0.0008416776773650196	3	9	9
ENSG00000127533	F2RL3	2.102066668852625	NA	0.03554743613321826	0.00568485918134013	0.022747632379251294	8.887594327953402e-05	0.0001917872846735534	4	12	12
ENSG00000258366	RTEL1	2.1020407676696777	NA	0.03554970477738921	0.0021815317868378384	0.02953409917936197	7.699658324414754e-06	1.852693147262363e-05	1	3	3
ENSG00000081148	IMPG2	-2.101477923361518	NA	0.03559903394639299	0.0003179696080846958	0.013042107918352901	0.0030742238672388945	0.005466597376532538	3	15	15
ENSG00000232931	LINC00342	2.100022560480729	NA	0.03572685659050529	0.0014151590969624435	0.023272642497882568	7.351593618859063e-05	0.00016007171022068824	3	13	13
ENSG00000140678	ITGAX	-2.098618960511023	NA	0.035850503589243694	0.01069828656168785	0.27736309613627197	4.420972270801871e-49	7.87281967517978e-48	4	6	6
ENSG00000245060	LINC00847	2.0985396541649504	NA	0.03585750078347937	0.025864882574312163	0.23038845344917389	6.617986589706419e-40	8.637127247098583e-39	2	27	27
ENSG00000239300	AC080162.1	2.098329276323826	NA	0.035876068050794296	0.0009577717702094425	0.010927803672319653	0.006764484069272768	0.011462859417387224	5	11	11
ENSG00000175003	SLC22A1	2.0981361255269735	NA	0.035893122133563965	0.09946013052828509	0.18999235140825008	1.9171946959028425e-32	1.9362763156677179e-31	15	22	22
ENSG00000241679	AC018450.1	2.09785262975039	NA	0.03591816566780511	0.008648764146522284	0.05878861340337576	2.0250515534786994e-10	7.038429082003692e-10	4	16	16
ENSG00000128340	RAC2	2.096978901640383	NA	0.035995443068056035	0.003902846031287431	0.06376211174532428	3.319374378462004e-11	1.2126960207977185e-10	4	16	16
ENSG00000255142	AP006621.2	-2.095238208770752	NA	0.03614982228945297	4.7010789494607004e-05	0.09735682830023255	1.3544669975004456e-16	6.726833055353357e-16	1	19	19
ENSG00000148120	AOPEP	-2.0935064370192813	NA	0.03630397005428712	0.008060253646528183	0.038422792524595906	3.154066299131342e-07	8.576039791311779e-07	2	8	8
ENSG00000099994	SUSD2	2.09282883069833	NA	0.036364437178267935	0.15375438327688523	0.10920920952814649	1.5495797204432124e-18	8.54736012411729e-18	3	14	14
ENSG00000131389	SLC6A6	-2.091344685285398	NA	0.036497176850951864	2.978751924178786e-05	0.05835111706301371	2.373519300889884e-10	8.212970639822562e-10	6	17	17
ENSG00000118960	HS1BP3	2.091115302544184	NA	0.03651772928087582	0.00657371720462492	0.02079614908258241	0.00018012537986786156	0.00037560434573856487	13	36	36
ENSG00000167699	GLOD4	-2.089999914169312	NA	0.03661780741345024	0.007336591176777044	0.02928987875741863	8.40666727192706e-06	2.015461163795291e-05	1	11	11
ENSG00000058799	YIPF1	-2.089997218353986	NA	0.03661804957803908	0.006828607165298461	0.06404609869556295	2.993135507175208e-11	1.0972484141203003e-10	6	21	21
ENSG00000132155	RAF1	2.08695650100708	NA	0.03689206677901114	0.00066573769765711	0.015544667173358123	0.0012214783045177797	0.0022938164086920066	1	3	3
ENSG00000134686	PHC2	-2.085795205087031	NA	0.036997177950765514	0.004724732928892136	0.01071439596144048	0.00732923538420165	0.012353947081155305	3	6	6
ENSG00000244355	LY6G6D	-2.085771945510835	NA	0.036999285822986415	0.0003869880351839223	0.010949097297965006	0.006710623142145508	0.011379459731499389	4	8	8
ENSG00000278535	DHRS11	2.085545572561619	NA	0.03701980595147404	0.007410276624313693	0.030502013854729913	5.436188017986253e-06	1.3255409590702029e-05	4	12	12
ENSG00000114956	DGUOK	2.084527819548774	NA	0.03711218242470882	0.00011134684752987923	0.06865038949696095	5.576132643728217e-12	2.1378291685064877e-11	2	16	16
ENSG00000074370	ATP2A3	2.083333253860474	NA	0.03722085761878959	0.016623018381235227	0.0570706528949415	3.7765913383121395e-10	1.29064896095486e-09	1	5	5
ENSG00000108405	P2RX1	2.0833332538604736	NA	0.03722085761878964	0.615143614898832	0.654421893257528	2.8546743928886564e-156	1.1384839805499434e-153	1	26	26
ENSG00000064989	CALCRL	2.081632614135742	NA	0.0373760400238992	0.00039786337937225164	0.03270801777969375	2.4597000760835376e-06	6.188585182622738e-06	1	4	4
ENSG00000254827	SLC22A18AS	2.081458297906946	NA	0.03739197735085906	0.09279531913248146	0.21895396223473762	9.352466372670925e-38	1.1278863982062848e-36	7	14	14
ENSG00000228022	HCG20	2.0798965056859253	NA	0.037535026612935035	0.0001011210464738454	0.037991259335383366	3.6833470947174335e-07	9.95519611147506e-07	4	13	13
ENSG00000168476	REEP4	-2.0795310209677105	NA	0.03756856962189205	0.0003324146467734936	0.2067573270992027	1.701506492537763e-35	1.9046432663531396e-34	2	22	22
ENSG00000143889	HNRNPLL	2.0789473056793213	NA	0.03762219402731247	0.0002235971560164133	0.014151705598635026	0.002039377129983403	0.0037173977893373068	1	13	13
ENSG00000241258	CRCP	-2.0781199623255913	NA	0.03769831147387091	0.015731112978911343	0.3445687362360546	2.751668618341639e-63	7.43123860408516e-62	2	14	14
ENSG00000173811	CCDC13-AS1	-2.07788966413406	NA	0.0377195227218688	0.020194061992790474	0.08477179284695953	1.4768785351596603e-14	6.568202800688024e-14	2	8	8
ENSG00000259070	LINC00639	2.076923131942749	NA	0.0378086543914817	0.02598870908339474	0.05530162525597155	7.169583353313081e-10	2.396709257816102e-09	1	4	4
ENSG00000111642	CHD4	-2.0760076336984894	NA	0.03789324497599931	0.0009227472919597372	0.03476470056388307	1.1745526854226647e-06	3.0399040148375003e-06	3	8	8
ENSG00000106003	LFNG	2.075610852975276	NA	0.037929956857721756	0.0013050219233066511	0.051982546488601955	2.3823504604794965e-09	7.676611808861872e-09	2	16	16
ENSG00000105248	YJU2	2.0731371147054216	NA	0.03815952078298857	5.962001355103135e-05	0.1498536784014077	2.232759269885094e-25	1.697233542520367e-24	2	17	17
ENSG00000142453	CARM1	2.072289228439331	NA	0.038238476354386965	0.0012340528526656443	0.011712490377128	0.005042199774626011	0.008712209968268157	1	13	13
ENSG00000272273	IER3-AS1	-2.0722791690445743	NA	0.038239413923078065	0.0007704264558439506	0.028204140834499503	1.2424700944098654e-05	2.9328450996606716e-05	4	14	14
ENSG00000128815	WDFY4	-2.072055304636368	NA	0.038260283880346704	0.052535550849212326	0.19841332561961303	5.721193694856201e-34	6.0377077337285534e-33	8	19	19
ENSG00000205221	VIT	2.0715463029275654	NA	0.038307772057182665	0.0030182855160574094	0.021642899573003853	0.0001325422407503691	0.0002804054881110387	3	13	13
ENSG00000121577	POPDC2	2.071112882764937	NA	0.038348248216502484	0.0009755629037819171	0.11077540567649526	8.549502606047324e-19	4.769532211812152e-18	6	19	19
ENSG00000122986	HVCN1	2.070801734050392	NA	0.03837732812638478	6.396788582164744e-05	0.01775566001582686	0.0005440152835519175	0.0010648690900161894	2	4	4
ENSG00000163466	ARPC2	-2.070653392246396	NA	0.03839119872548616	0.0045363723901541576	0.03535340711611358	9.505829217053297e-07	2.4793226652965323e-06	3	5	5
ENSG00000231890	DARS-AS1	2.0701010295465823	NA	0.03844288450504653	0.0027680845170020125	0.11614067488032617	1.1067972161481366e-19	6.462535056085937e-19	4	11	11
ENSG00000125170	DOK4	2.0692910032611	NA	0.03851878738557598	0.00011304912686855035	0.052015591419362114	2.3540649669288885e-09	7.588319571026976e-09	2	10	10
ENSG00000172273	HINFP	2.0688657609492784	NA	0.03855868534372376	0.0024866167498488016	0.07009235805326756	3.290342314351114e-12	1.278053915035272e-11	4	17	17
ENSG00000121989	ACVR2A	2.068729650646253	NA	0.038571463181988765	0.005817074540381299	0.07202007948896481	1.6239125835670712e-12	6.430033917245833e-12	4	16	16
ENSG00000234127	TRIM26	-2.0677182113142742	NA	0.03866652841785473	0.023638905382813314	0.049725481898453404	5.383731427506431e-09	1.6893981747540308e-08	2	5	5
ENSG00000239704	CDRT4	2.0672974858407125	NA	0.038706131021262705	0.04471277817235371	0.17340419223139922	1.748842907270938e-29	1.5604009894271236e-28	5	15	15
ENSG00000134242	PTPN22	-2.0663521178341835	NA	0.03879524361470498	0.0049073477272468255	0.014190992335121957	0.0020100305019969886	0.003668193367962792	5	9	9
ENSG00000151611	MMAA	-2.0645653669322916	NA	0.038964143016905366	0.01613070873377693	0.016108368111467194	0.0009933650377206191	0.0018840098464798605	6	22	22
ENSG00000213066	FGFR1OP	2.0620458029860793	NA	0.03920337546579595	0.04672585685792819	0.13698921790145743	3.519427954655985e-23	2.423882329092188e-22	6	11	11
ENSG00000132749	TESMIN	2.0608580402341996	NA	0.03931658536400924	0.011800719371464027	0.0859455882255844	9.556560416758612e-15	4.3037146687760884e-14	2	22	22
ENSG00000005844	ITGAL	-2.0608502203404413	NA	0.039317331624723256	0.004055417029197065	0.012733802494849001	0.0034468738435479594	0.006089465287215819	4	21	21
ENSG00000113504	SLC12A7	-2.060752635450998	NA	0.03932664526522499	0.0006932275801389215	0.7077731919244763	1.302186496936112e-180	1.5950854454255273e-177	6	41	41
ENSG00000106686	SPATA6L	2.060461358267521	NA	0.039354456314437736	0.00517372703921541	0.029023680467874475	9.25153531543449e-06	2.2075216241044396e-05	5	19	19
ENSG00000266993	AL050343.2	2.060313111688413	NA	0.03936861725958538	0.014774126481276396	0.0242413036233225	5.181684886593648e-05	0.0001148219590647299	5	10	10
ENSG00000183734	ASCL2	-2.0599204970804252	NA	0.03940614185267743	0.01016317508740408	0.06799974150018513	7.0732553436427315e-12	2.697337244565915e-11	6	16	16
ENSG00000155158	TTC39B	-2.059165698148015	NA	0.03947836793545265	0.1511236642536094	0.23188902263075956	3.4374351051921676e-40	4.513673401143988e-39	5	6	6
ENSG00000255198	SNHG9	-2.058823585510254	NA	0.03951114140158512	0.00019848993712261572	0.3985907812913763	8.530217180223315e-76	3.3862197783252228e-74	1	13	13
ENSG00000163702	IL17RC	2.0586722140191367	NA	0.03952564974968224	0.004643143101576949	0.18393622735552537	2.344632346831117e-31	2.2563468078455013e-30	9	31	31
ENSG00000079277	MKNK1	-2.0570954443379335	NA	0.0396770458499502	0.01483263599408044	0.27180046906885275	5.783309075700446e-48	9.947639652877326e-47	4	18	18
ENSG00000148985	PGAP2	2.0557127173542957	NA	0.03981021537434541	0.025212343833960885	0.05913993033141104	1.782575690204816e-10	6.223410120383222e-10	2	2	2
ENSG00000119638	NEK9	2.054596135487159	NA	0.03991802924818341	0.004425999144921387	0.0500154023678102	4.848708421566682e-09	1.526257355386326e-08	3	10	10
ENSG00000131966	ACTR10	-2.054208576348403	NA	0.039955508691363446	0.2630553700318707	0.07448609359558336	6.569684714613915e-13	2.6577854015313527e-12	11	24	24
ENSG00000232104	RFX3-AS1	2.052349666729133	NA	0.04013569239451588	0.054086851336622194	0.031496114120910905	3.802517619162887e-06	9.404294007935441e-06	9	29	29
ENSG00000156711	MAPK13	2.0519608991919043	NA	0.04017346256268647	0.021605940163978692	0.03182860397584189	3.374136196965221e-06	8.381092358307732e-06	6	14	14
ENSG00000204634	TBC1D8	2.0511197445550238	NA	0.040255286956457886	0.002358035311157477	0.01749967384532505	0.0005972708764901604	0.0011635349609144339	7	16	16
ENSG00000107611	CUBN	-2.050724072611355	NA	0.040293825303534835	0.16574618062932708	0.20452824821230595	4.367144223506061e-35	4.813120584119887e-34	9	18	18
ENSG00000182134	TDRKH	-2.050186941486234	NA	0.04034619180166742	0.008763223756943399	0.08096169999420738	6.047902769312606e-14	2.594833239703324e-13	3	8	8
ENSG00000157315	TMED6	2.049960852682314	NA	0.040368251118003115	0.04086108469515816	0.22061229051138212	4.581423740346386e-38	5.6119168373714405e-37	4	18	18
ENSG00000136243	NUPL2	2.049350060136377	NA	0.040427896833680935	0.0008459876943166993	0.06993498797918475	3.485426358028411e-12	1.3519922328393853e-11	3	11	11
ENSG00000245848	CEBPA	2.048989091029881	NA	0.04046318166158302	0.006926891611398458	0.03243250911045349	2.7157408493050606e-06	6.810798453456052e-06	7	27	27
ENSG00000120733	KDM3B	2.0484655489649994	NA	0.04051440443611721	0.012341584524189935	0.012928052422325528	0.0032070738454211003	0.005686910285919393	5	11	11
ENSG00000135318	NT5E	-2.0478994122622343	NA	0.04056985647741582	0.11995657731616359	0.22748874392918988	2.338535031838917e-39	2.9861159539095744e-38	9	18	18
ENSG00000227502	LINC01268	2.047759258683885	NA	0.04058359419235705	0.018567702254892564	0.09488192898420784	3.422695263138116e-16	1.666074398738449e-15	8	24	24
ENSG00000258810	AL133371.2	-2.0475658310614344	NA	0.04060256025303601	0.019550684878753565	0.16098453221041215	2.6415032513755633e-27	2.1622500839064218e-26	4	10	10
ENSG00000158373	HIST1H2BD	2.0470557544854326	NA	0.04065261056827991	0.024560737503256595	0.14337677034050597	2.8785158335291023e-24	2.0846143593408183e-23	2	3	3
ENSG00000185379	RAD51D	-2.0460317955213707	NA	0.04075324251869288	0.0001625658545024942	0.03919957080594843	2.3855317945688864e-07	6.557057981256906e-07	3	11	11
ENSG00000161653	NAGS	-2.0453717805170086	NA	0.04081821886957144	0.0020464389390868615	0.04142188270652652	1.0726935752721806e-07	3.0355812083073636e-07	4	20	20
ENSG00000118520	ARG1	-2.045019615657772	NA	0.04085292427178164	0.14188677103732258	0.354400091036645	1.7428710906052922e-65	5.09173702432541e-64	5	8	8
ENSG00000150712	MTMR12	-2.0427667599059607	NA	0.04107553253315121	0.0023769947397356897	0.04215557684946004	8.238175626740412e-08	2.356178682838081e-07	2	8	8
ENSG00000269386	RAB11B-AS1	2.041499416627631	NA	0.04120121180069161	0.0004048789484580069	0.03617332562328301	7.079748920076837e-07	1.8665344389863968e-06	3	15	15
ENSG00000181885	CLDN7	-2.0410946026876817	NA	0.04124142476674149	0.010867863140385563	0.03762674883100407	4.199012029962848e-07	1.1293735461391606e-06	3	15	15
ENSG00000127946	HIP1	-2.040816307067871	NA	0.04126908907308179	0.0007722407662776568	0.23257679299037182	2.5448308079385826e-40	3.3544430073281134e-39	1	7	7
ENSG00000103342	GSPT1	-2.038167953491211	NA	0.041533139192136866	0.0008518028643399768	0.043911678402668415	4.378402617633691e-08	1.2808806975400918e-07	1	26	26
ENSG00000161013	MGAT4B	-2.035320375324758	NA	0.04181864730964111	0.013969084444529632	0.08752768411492855	5.311067033284669e-15	2.4274916991950635e-14	7	44	44
ENSG00000167733	HSD11B1L	-2.0324026041738574	NA	0.04211291468073435	0.00047608235048427204	0.016749121461921403	0.000785688449917608	0.001508145425076904	2	13	13
ENSG00000130363	RSPH3	-2.0315937452387756	NA	0.04219480042999463	0.056740962435147514	0.1419187446535415	5.1053468072896026e-24	3.6525487024701457e-23	8	39	39
ENSG00000149179	C11orf49	-2.030328569350825	NA	0.04232315206910899	0.011174364086922165	0.020329330943704146	0.0002133518724456132	0.0004410815262893093	15	29	29
ENSG00000172031	EPHX4	2.0299318596814686	NA	0.042363466078075465	0.0005460089348244266	0.016407799604372057	0.000890194885456272	0.0016969711083469996	2	16	16
ENSG00000052126	PLEKHA5	2.029850721359253	NA	0.04237171543049335	0.0009210624282159383	0.010156435472713075	0.009044141994983275	0.015053672820728737	1	6	6
ENSG00000185591	SP1	2.029271746120852	NA	0.042430619430529594	0.0031143114230932152	0.05522781616796018	7.363810058283993e-10	2.4578041784646204e-09	3	4	4
ENSG00000070047	PHRF1	-2.0283594581632554	NA	0.042523574668476276	0.005261458385733167	0.044058878616248805	4.152382896008817e-08	1.2160043422755327e-07	2	19	19
ENSG00000183955	KMT5A	-2.027027130126953	NA	0.04265963820054381	0.0009795481752691482	0.0694376120613071	4.181151756753852e-12	1.614195665839077e-11	1	6	6
ENSG00000197971	MBP	-2.026183708186104	NA	0.042745962517666714	5.201205895426344e-05	0.011823279107709514	0.004837861535695285	0.008381944582303338	2	14	14
ENSG00000186480	INSIG1	-2.0255527365506625	NA	0.042810639060400515	0.0020871322219170427	0.05600579025425059	5.555410808140912e-10	1.8768664292515463e-09	2	21	21
ENSG00000137825	ITPKA	2.0252047768160297	NA	0.042846341387695455	0.0003647768912995073	0.024574570716374904	4.5945245014187665e-05	0.00010247301427341712	2	4	4
ENSG00000196151	WDSUB1	-2.0244766062370645	NA	0.04292113661937341	0.009865962851275207	0.15586605315758426	2.0462902117849876e-26	1.6163901815707393e-25	5	27	27
ENSG00000228340	MIR646HG	2.0239115520476876	NA	0.04297925311204129	0.05094248983719627	0.04603760010641004	2.0358527798803545e-08	6.122911140331147e-08	13	19	19
ENSG00000232284	GNG12-AS1	-2.023327076200465	NA	0.043039437114980976	0.022556454817787376	0.08491773358466094	1.3991088224116292e-14	6.230412151528702e-14	10	27	27
ENSG00000146425	DYNLT1	-2.0226063119731483	NA	0.043113752921446036	0.011889940401721418	0.058679092586876806	2.1071734458916944e-10	7.312002716227573e-10	2	4	4
ENSG00000183826	BTBD9	-2.0185540645220654	NA	0.04353358950146376	0.03646001800800094	0.09650646696092702	1.8629741066258798e-16	9.191065291866287e-16	10	28	28
ENSG00000013725	CD6	2.0158980028285822	NA	0.04381064250942341	0.0025182432216596987	0.011959199013173202	0.004598620266811883	0.007996525953716993	5	18	18
ENSG00000156171	DRAM2	-2.014572870335174	NA	0.043949422470825276	0.01848457935704405	0.25527726533881395	1.072044306870747e-44	1.6503130896343304e-43	11	28	28
ENSG00000140995	DEF8	-2.0144050284843686	NA	0.043967026854775104	0.003762652440828941	0.030744164942932167	4.9828785883520904e-06	1.2189926520920114e-05	2	18	18
ENSG00000117597	UTP25	-2.0140019637925	NA	0.04400932731140018	0.006631037923250298	0.1940236910066498	3.584676182439698e-33	3.6987732763332356e-32	3	12	12
ENSG00000065717	TLE2	2.0119162736272735	NA	0.044228763633852024	0.0021445942992088613	0.032821949949545175	2.361011457511058e-06	5.95338707320352e-06	4	37	37
ENSG00000140632	GLYR1	2.0106382369995117	NA	0.04436368215517598	0.0002024191864090355	0.016590570903330853	0.0008326006825988007	0.0015948027595093079	1	21	21
ENSG00000090621	PABPC4	-2.0102040767669678	NA	0.0444095941185286	0.00011551716772918587	0.056946669945504756	3.9502230388277045e-10	1.347302603278765e-09	1	15	15
ENSG00000099282	TSPAN15	-2.0100367445181653	NA	0.04442730001942514	0.015579595203289325	0.07637528945790308	3.2802749417100553e-13	1.347065013778394e-12	2	7	7
ENSG00000141068	KSR1	2.0098513897612436	NA	0.04444691988630108	0.0321401295206034	0.2996890252128411	1.193228216805281e-53	2.4506192443106304e-52	4	13	13
ENSG00000111962	UST	2.0095450065463343	NA	0.044479366688413756	0.01480229894029685	0.04860641052831256	8.062722101844007e-09	2.4980600058631054e-08	9	35	35
ENSG00000160570	DEDD2	-2.0078224079792117	NA	0.04466216677436444	0.004590055735373584	0.018589937726206186	0.0004014160079369518	0.0008010103700384904	2	7	7
ENSG00000175691	ZNF77	-2.0075960890892697	NA	0.044686230497988505	0.015397106430882972	0.03499199745995115	1.0824234322375354e-06	2.812070813428495e-06	4	60	60
ENSG00000136052	SLC41A2	-2.005973078100779	NA	0.04485912042554556	0.002957095096007274	0.015031799260626241	0.0014747374716365825	0.002735858167578511	4	9	9
ENSG00000239713	APOBEC3G	2.0056717512836486	NA	0.04489128103278886	0.010685621769070189	0.1652972131755589	4.663210346045807e-28	3.9588809021950266e-27	11	40	40
ENSG00000165689	ENTR1	2.00536394275934	NA	0.04492415350699308	0.018945546422498873	0.20494805462119883	3.6575194649326044e-35	4.044023294914844e-34	6	27	27
ENSG00000276023	DUSP14	2.0044451084409274	NA	0.045022401369676196	0.004429853806210249	0.21870379507773705	1.0414159405687605e-37	1.2550415997760839e-36	2	14	14
ENSG00000140543	DET1	2.0033006495909778	NA	0.04514502781917948	0.0010781881797406584	0.010017890261324923	0.009530193741105197	0.015793708201218885	2	8	8
ENSG00000162777	DENND2D	-2.0029261773852616	NA	0.04518521285063633	0.013817823052270169	0.11299562139551855	3.6738030369989963e-19	2.086160539122377e-18	6	19	19
ENSG00000257176	AC009318.1	-2.0005479606195613	NA	0.04544112646329941	0.0043254073197924415	0.3648696153392966	7.301373361618924e-68	2.2890539630421012e-66	3	15	15
ENSG00000187446	CHP1	-2.0000000000000004	NA	0.045500263896358355	0.0009381280602777536	0.06192475606512459	6.479197010177927e-11	2.3249999901138578e-10	1	10	10
ENSG00000113758	DBN1	-2.0000000000000004	NA	0.045500263896358355	0.015405087136992063	0.09863838682693467	8.373702843481526e-17	4.221064963635058e-16	1	4	4
ENSG00000165792	METTL17	2.0000000000000004	NA	0.045500263896358355	0.0068052599450208525	0.16044166026696327	3.283948581204854e-27	2.677909377987734e-26	1	2	2
ENSG00000247556	OIP5-AS1	2.0000000000000004	NA	0.045500263896358355	0.0005402753601900104	0.041479871488069545	1.0505469616827917e-07	2.976839036004328e-07	1	19	19
ENSG00000253716	MINCR	-1.9999999999999998	NA	0.04550026389635843	0.0008661334412175856	0.17605010716363778	5.949168050151794e-30	5.427917261168007e-29	1	10	10
ENSG00000255557	AP001266.2	1.9982722416309169	NA	0.04568715320555676	0.002543891187622139	0.09524463546691218	2.988305707763295e-16	1.4591815086114107e-15	2	6	6
ENSG00000254554	AC080023.1	-1.9981279622810877	NA	0.04570278892767628	0.014319492817560996	0.13055061477584165	4.314025507452097e-22	2.8291098824969792e-21	2	7	7
ENSG00000091542	ALKBH5	-1.997949162874737	NA	0.045722171884100826	0.06538452354508772	0.05736812198409202	3.3904382233444954e-10	1.1626199778471257e-09	4	11	11
ENSG00000125871	MGME1	-1.9970439999727745	NA	0.045820403427798584	0.02408390379238657	0.44389558514148514	3.5249998976462516e-87	1.937507155279986e-85	4	16	16
ENSG00000100483	VCPKMT	-1.9968043920544645	NA	0.04584643628414694	0.004771236654435533	0.040841214804876735	1.3218777878204012e-07	3.715601079057869e-07	3	4	4
ENSG00000172922	RNASEH2C	-1.996303832169783	NA	0.045900861183538415	0.0015806866891159934	0.13207748742320108	2.384806812629737e-22	1.5790367579068478e-21	4	22	22
ENSG00000197780	TAF13	-1.996298268820779	NA	0.045901466381279864	0.00034667418380001025	0.05094249661334468	3.4691079445727456e-09	1.1029242147103822e-08	3	18	18
ENSG00000128534	LSM8	-1.995810846370082	NA	0.04595451575082036	0.009746089960946593	0.02074125752805773	0.00018374567413775825	0.0003828276717031243	2	5	5
ENSG00000162267	ITIH3	-1.9955271882187233	NA	0.045985411884882026	0.0006772198158762955	0.02483634088889294	4.180484868485647e-05	9.371390197341223e-05	4	18	18
ENSG00000173597	SULT1B1	1.99525032566957	NA	0.04601558470978998	0.0073545937085906276	0.06028234491431328	1.1771849797179258e-10	4.155525981305622e-10	3	9	9
ENSG00000125966	MMP24	-1.9939557601776514	NA	0.04615688941608843	0.0005580698653400633	0.034447733888230504	1.3162641209542822e-06	3.392337452696872e-06	3	4	4
ENSG00000093072	ADA2	1.991808313515541	NA	0.04639209374669332	0.04515042952722701	0.124520149945118	4.441618323025578e-21	2.771809047364106e-20	6	22	22
ENSG00000178764	ZHX2	-1.9915513211557108	NA	0.046420308944562276	0.012411601303889037	0.018089860049314576	0.0004816109727182387	0.0009503102716770309	9	22	22
ENSG00000278376	AP004609.3	-1.9910780366246628	NA	0.04647230866555495	0.09673867594730641	0.14891362633680025	3.23957383900283e-25	2.4409249457407527e-24	3	14	14
ENSG00000223356	AL590666.1	1.9892855808708207	NA	0.04666969030601927	0.059159414356744905	0.04830793304818113	8.979395459263847e-09	2.7695620994769016e-08	8	28	28
ENSG00000181381	DDX60L	1.9892401177923333	NA	0.04667470576952226	0.18982582022471373	0.26509224874962645	1.2522080903179542e-46	2.043208043849914e-45	16	34	34
ENSG00000137269	LRRC1	-1.989037816211565	NA	0.0466970290766535	0.005737227367947328	0.012175156131392278	0.004242945600409841	0.007417909481234414	6	13	13
ENSG00000260966	AP001486.2	-1.9882619975839415	NA	0.046782721401304635	0.00039494299306326873	0.011011194370135856	0.006556033066021754	0.011137138291154735	5	22	22
ENSG00000171160	MORN4	-1.9881498494132435	NA	0.046795119562878074	0.005712579193158534	0.03854151282881492	3.022282656161847e-07	8.233379709375617e-07	6	15	15
ENSG00000170619	COMMD5	-1.9864872232749027	NA	0.04697925013682732	0.0034579736218610605	0.07676195787984154	2.845210482212561e-13	1.1737434341944483e-12	3	9	9
ENSG00000069482	GAL	-1.9863014221191402	NA	0.04699986483852297	0.001059595126752811	0.21797105083868568	1.4266576758102975e-37	1.7073100127334817e-36	1	4	4
ENSG00000142186	SCYL1	-1.9862841198139642	NA	0.0470017849224579	0.001100397478001009	0.018709412852287697	0.00038433442908577484	0.0007684448087200597	3	8	8
ENSG00000112685	EXOC2	-1.9861249196024084	NA	0.047019454900712444	0.06430145909929813	0.32863786348647234	8.576344222027805e-60	2.116197511705825e-58	17	42	42
ENSG00000170919	TPT1-AS1	1.9857766937939003	NA	0.04705812472274067	0.0971719831951295	0.10761972008106782	2.8308255629400988e-18	1.5440784853326893e-17	6	47	47
ENSG00000163521	GLB1L	1.9852914761081613	NA	0.04711205184254758	0.00013934998856650476	0.3651843133611046	6.1848431454671e-68	1.949703586426752e-66	2	9	9
ENSG00000148400	NOTCH1	1.9830508232116701	NA	0.04736175285705538	2.497981399547164e-05	0.014582758706943803	0.0017397416492156974	0.0031963605680737084	1	17	17
ENSG00000178397	FAM220A	-1.9813084602355957	NA	0.04755669220129003	0.00019726625670850545	0.12590761093830563	2.6009084774928282e-21	1.643440658825516e-20	1	10	10
ENSG00000152465	NMT2	-1.9807489485968524	NA	0.04761943448810798	0.013595634052602494	0.10571386955260229	5.8230690753390444e-18	3.117696271401476e-17	10	30	30
ENSG00000162869	PPP1R21	-1.9793969336641168	NA	0.0477713334757847	0.006941274132666533	0.08197665294823488	4.15632855476576e-14	1.8021966722042483e-13	4	20	20
ENSG00000173068	BNC2	-1.9793785788945564	NA	0.04777339843435791	8.542245646179331e-05	0.013371983632308036	0.0027205223879582267	0.00486945396420996	4	8	8
ENSG00000164751	PEX2	-1.9791666269302368	NA	0.0477972490087387	0.00038525969661634414	0.021213915224215417	0.00015481952179367838	0.0003253676445146802	1	4	4
ENSG00000170802	FOXN2	-1.9785862967377026	NA	0.047862603744277685	0.01901186325197188	0.18338621600983349	2.9406662370899617e-31	2.814145385036593e-30	9	32	32
ENSG00000100462	PRMT5	-1.9764425951573008	NA	0.048104671298517795	0.15710522006624486	0.3503127993996888	1.442803393335151e-64	4.049531160769968e-63	19	38	38
ENSG00000145936	KCNMB1	1.9762948003421128	NA	0.04812139817779826	0.011419040975634053	0.043021759287420025	6.031836296729866e-08	1.74641162675368e-07	6	15	15
ENSG00000159556	ISL2	1.9751299106710114	NA	0.04825340727181294	0.11677029520068839	0.30762105859674227	2.6228917814546823e-55	5.679289287899791e-54	9	23	23
ENSG00000167306	MYO5B	1.9747173156732942	NA	0.04830023677928364	5.424424062057758e-05	0.07694423418444277	2.660582122059374e-13	1.099429465330029e-12	3	6	6
ENSG00000123472	ATPAF1	-1.9719662789226169	NA	0.048613456132898074	0.009170247232773198	0.023457544449861752	6.876573643525902e-05	0.0001503012508447944	4	12	12
ENSG00000272333	KMT2B	-1.9711834368739447	NA	0.04870289773847946	0.020177940019323565	0.05855708196566853	2.2025805742795074e-10	7.630718034003894e-10	6	15	15
ENSG00000110711	AIP	1.9708643978745395	NA	0.048739388326637795	0.011336663558484717	0.02880348583417037	1.0014280430744648e-05	2.383220859101304e-05	3	7	7
ENSG00000273226	AL391834.2	1.9704873407110395	NA	0.048782544426721676	0.0011226289984614542	0.030758854849658436	4.95662906521906e-06	1.2130902217702533e-05	3	12	12
ENSG00000069275	NUCKS1	1.9702046560242505	NA	0.04881492015697442	0.04731042095854391	0.07186293929390997	1.7202031915723787e-12	6.800739510006136e-12	10	21	21
ENSG00000132470	ITGB4	1.9700340302621746	NA	0.04883447056525337	0.0003934465909314801	0.020487260329644184	0.00020147304642143007	0.00041778249976796904	2	14	14
ENSG00000101574	METTL4	-1.9700076257512633	NA	0.048837496598128284	0.003629463105469583	0.1015585690697592	2.7929140813300413e-17	1.4456892116127038e-16	3	8	8
ENSG00000103723	AP3B2	1.969157151487309	NA	0.04893504761516627	0.15897413528411866	0.31380136869092823	1.2998847248335998e-56	2.9369859217617135e-55	10	28	28
ENSG00000054219	LY75	1.9690346335423154	NA	0.04894911412581791	0.06355788507932227	0.3749659153944273	3.413152504716064e-70	1.1590525208589264e-68	9	35	35
ENSG00000095059	DHPS	-1.9671375706167553	NA	0.049167352901809895	0.0006530310558563614	0.03233689665943633	2.8106939760251457e-06	7.041722570468258e-06	2	20	20
ENSG00000118369	USP35	-1.9662177622267445	NA	0.04927346155542995	0.021760563148037447	0.027897897718221685	1.3872551612379418e-05	3.25980251576726e-05	4	9	9
ENSG00000167595	PROSER3	1.965918844135235	NA	0.04930798594319537	0.0038626337239306297	0.03567484957331991	8.468767306716257e-07	2.2186203871505823e-06	2	18	18
ENSG00000053900	ANAPC4	1.9654117389357748	NA	0.04936660191025799	0.13398166071257162	0.10643395916834626	4.434762941952546e-18	2.3938227790854334e-17	7	23	23
ENSG00000136867	SLC31A2	-1.965320993023204	NA	0.049377097336892495	0.00024469683720823734	0.015528636435984663	0.0012286870878010405	0.0023063435714426495	4	8	8
ENSG00000167523	SPATA33	1.965043645233738	NA	0.04940918623635181	0.01407857349558223	0.06294658062371739	4.46714651258069e-11	1.616865672103129e-10	5	26	26
ENSG00000107099	DOCK8	-1.964980790591395	NA	0.049416460895327134	0.010130497192122718	0.15497800321385802	2.9154502096186203e-26	2.2913407719866964e-25	13	64	64
ENSG00000262714	AC007342.5	1.964893391252789	NA	0.049426577797198744	0.01955062781089716	0.34286368540535445	6.569331446340447e-63	1.7575267546535463e-61	3	10	10
ENSG00000102580	DNAJC3	1.9643705477229871	NA	0.049487135794157526	0.01740181374811796	0.02932098035178733	8.313136917203434e-06	1.994710857606292e-05	5	13	13
ENSG00000178038	ALS2CL	-1.9631520851775077	NA	0.04962850496538571	0.00879968662271429	0.014037970056989795	0.0021268023730188043	0.0038619794467280254	4	6	6
ENSG00000163833	FBXO40	-1.9629629850387573	NA	0.04965047518577977	0.0010263927480118843	0.062370545036108074	5.509123558591376e-11	1.9835389440748163e-10	1	9	9
ENSG00000231621	AC013264.1	1.962794234436446	NA	0.04967008802338045	0.011498697540572835	0.1446619037276666	1.7357647755023653e-24	1.2704494295813087e-23	2	14	14
ENSG00000147459	DOCK5	-1.9621698677069446	NA	0.04974271080699948	0.022756920096931924	0.08823697021656896	4.080248431548246e-15	1.8794568990765745e-14	6	15	15
ENSG00000163576	EFHB	-1.9607881300995023	NA	0.04990374328385298	0.006044216715795364	0.486509860236645	9.180920663836245e-99	7.322958533215245e-97	4	27	27
ENSG00000170854	RIOX2	1.9601898683967758	NA	0.049973602248569816	0.011235412023989982	0.038573825587986395	2.987377015244873e-07	8.140875327257958e-07	7	27	27
ENSG00000198723	TEX45	1.9600000381469727	NA	0.04999578583775079	0.00013933786917002354	0.048236900208000144	9.21245765714313e-09	2.838893735172462e-08	1	9	9
ENSG00000189241	TSPYL1	1.9588637973598193	NA	0.05012873975977961	0.038949713645786	0.03441933713908705	1.3297655363368625e-06	3.4245606221115567e-06	7	15	15
ENSG00000166788	SAAL1	-1.9584947219723554	NA	0.050171989765583604	0.022631329270731488	0.09347121638983309	5.800021845512711e-16	2.7845625595939946e-15	4	9	9
ENSG00000090857	PDPR	-1.958333373069763	NA	0.05019090721937097	8.169357613706901e-10	0.0966802316296904	1.7455294810332776e-16	8.624052166591668e-16	1	6	6
ENSG00000128595	CALU	1.957161238346975	NA	0.05032851444937193	0.004417696017024353	0.029395057669090358	8.094541447083131e-06	1.9449809622534487e-05	2	14	14
ENSG00000177483	RBM44	1.9569756274026677	NA	0.05035033392638166	0.07970096600952167	0.2236433782461054	1.2383710803896812e-38	1.5478735902042743e-37	7	15	15
ENSG00000129673	AANAT	1.9561001973435486	NA	0.05045335192307385	0.0014134512236522409	0.17103060398688272	4.5880008298512235e-29	4.030718556922061e-28	2	19	19
ENSG00000280832	GSEC	-1.955598463080452	NA	0.05051247409413353	0.014496059247360981	0.07838905556759214	1.56262427031343e-13	6.543942273896218e-13	8	17	17
ENSG00000259250	AC018904.1	-1.9552933341976095	NA	0.05054845752508304	0.0010021717370884923	0.015612430991796038	0.0011914744186528388	0.002239188471833154	6	11	11
ENSG00000113389	NPR3	1.9544043782094125	NA	0.05065341333904248	0.006668483085313629	0.011676586282226604	0.005110286071910443	0.008820239238698077	5	25	25
ENSG00000249700	SRD5A3-AS1	-1.952451122246318	NA	0.05088466859187553	0.01087756270878148	0.0830624199448459	2.781555855435117e-14	1.2174808924159474e-13	7	20	20
ENSG00000096063	SRPK1	1.9520967281474326	NA	0.05092672162394705	0.002390512769901949	0.027668884201273787	1.5064668702028146e-05	3.52268866987308e-05	7	14	14
ENSG00000082512	TRAF5	1.9519950110494007	NA	0.050938796929710276	0.0013777347075594575	0.015638648636212452	0.0011800665117935882	0.0022196951421244097	3	14	14
ENSG00000168546	GFRA2	1.9515275850301408	NA	0.05099431806028127	0.02844604098842258	0.08344503479776716	2.414253334077197e-14	1.0596885187123076e-13	4	9	9
ENSG00000267980	AC007292.1	1.950854080948984	NA	0.05107440637201471	0.02937621205657666	0.0989573216278806	7.428511422764214e-17	3.757862607344646e-16	5	15	15
ENSG00000110619	CARS	1.9507144758506425	NA	0.05109102038857093	1.5992424879300473e-05	0.0548055645584755	8.580328317666972e-10	2.851076347988198e-09	2	11	11
ENSG00000163993	S100P	1.9495760575252448	NA	0.05122666938790793	0.3436150419320941	0.49184209433813036	2.7949277661964205e-100	2.3495204050246282e-98	11	22	22
ENSG00000160710	ADAR	-1.9495321845406626	NA	0.051231903131204	0.033198900839135084	0.06671762049234949	1.1297833455168881e-11	4.2525580755638965e-11	4	7	7
ENSG00000179630	LACC1	1.9488636253749716	NA	0.05131171301556173	0.015683720995376096	0.019662537998774255	0.0002717792674045204	0.0005546522261954208	3	4	4
ENSG00000094916	CBX5	-1.9487111358661693	NA	0.05132993116504563	0.003064260567708906	0.017554330518844585	0.0005854758206327216	0.0011419841728879142	4	12	12
ENSG00000117713	ARID1A	1.9474858427426425	NA	0.051476515413663756	5.925079576037417e-05	0.015426226008172284	0.0012757639007310243	0.002389218645149758	4	11	11
ENSG00000100577	GSTZ1	-1.9471142583924965	NA	0.05152103796405647	0.01578385545724264	0.08504604439401711	1.3341163157643977e-14	5.951810795796998e-14	3	8	8
ENSG00000168275	COA6	-1.947021265669473	NA	0.05153218522103144	0.038585029558147126	0.2833821396686444	2.676989982207847e-50	4.957635119317751e-49	13	41	41
ENSG00000089685	BIRC5	1.9464285373687744	NA	0.05160328440670754	7.551967725766118e-07	0.039969623754888946	1.808548326433429e-07	5.017763347355909e-07	1	11	11
ENSG00000204301	NOTCH4	1.9440279004709322	NA	0.05189208667443769	0.0004428155607595543	0.5288439039212358	2.9120447101489162e-111	3.263964361721815e-109	6	26	26
ENSG00000275278	AC012150.2	1.9428854386195007	NA	0.05203000168320942	0.00683917694245804	0.012846029389203564	0.003306196915178571	0.005851787686902396	3	9	9
ENSG00000128159	TUBGCP6	1.942804523582143	NA	0.052039781150570195	0.0023266656683358002	0.034926574149576645	1.1081744186460985e-06	2.8754854146409355e-06	2	16	16
ENSG00000174136	RGMB	1.9423077106475826	NA	0.052099860135249795	0.002959543072965006	0.0179222715228301	0.0005119479116155154	0.0010068113229695498	1	7	7
ENSG00000176986	SEC24C	-1.9413438958004987	NA	0.05221657854018523	0.0006173359191944417	0.010449567625119782	0.008097458342637469	0.01357545342828135	2	13	13
ENSG00000186205	MARC1	1.9402190450950816	NA	0.05235307491207814	0.017755029124606775	0.15566408195818185	2.2179195554493468e-26	1.7495447312051907e-25	12	24	24
ENSG00000167526	RPL13	-1.9378495870265564	NA	0.05264157598313705	0.003327142806645537	0.12490793232509305	3.824875045226795e-21	2.3956458053540652e-20	2	17	17
ENSG00000268001	CARD8-AS1	1.937410474034026	NA	0.05269518731001011	0.001283994791600194	0.09107116413697205	1.4204769184334377e-15	6.705135886103778e-15	9	28	28
ENSG00000167186	COQ7	1.9365179707930504	NA	0.05280429372433897	1.5200737463384908e-05	0.04431353216080702	3.788550999108531e-08	1.114214733042569e-07	4	15	15
ENSG00000251194	AL133330.1	-1.9364539864919545	NA	0.052812122901629115	0.02219050021341858	0.06111808412243191	8.688117970664635e-11	3.096914052773391e-10	14	30	30
ENSG00000196296	ATP2A1	-1.9363813966172636	NA	0.05282100623934167	0.016590982318093098	0.026139792110859185	2.6129888390751056e-05	5.969910152051558e-05	3	8	8
ENSG00000054611	TBC1D22A	-1.9361271392931005	NA	0.05285213135905909	0.020607419406904415	0.01957838733044263	0.0002802152790441771	0.0005708495866391771	6	15	15
ENSG00000189182	KRT77	-1.9360171813596458	NA	0.05286559669685966	0.012672272855238828	0.16478970437632157	5.721487956776917e-28	4.842931735970748e-27	10	30	30
ENSG00000064300	NGFR	-1.9353612584469486	NA	0.05294597992823746	0.002533441171700057	0.010906432064354299	0.006818985076974668	0.01154836807081163	6	17	17
ENSG00000122034	GTF3A	-1.934805859303701	NA	0.053014123820012624	0.001132141025648161	0.08985353615345434	2.2359195332335073e-15	1.0447897568234719e-14	3	15	15
ENSG00000170382	LRRN2	-1.93478262424469	NA	0.05301697620810539	0.00563329555314245	0.011682729470785531	0.005098570589399901	0.008802515558000493	1	1	1
ENSG00000065457	ADAT1	1.934684992989402	NA	0.053028963042025146	0.0049847685444306435	0.15232698951772264	8.37020869458966e-26	6.474547086311144e-25	3	35	35
ENSG00000164308	ERAP2	-1.9333586157310043	NA	0.05319203561215436	0.6985151269303538	0.7741602123921822	5.177707597781449e-218	8.879250759435408e-214	8	24	24
ENSG00000171169	NAIF1	-1.9333332777023313	NA	0.053195154890730185	0.0001277845056269821	0.010541966768097297	0.007820509460055242	0.01312911568580395	1	4	4
ENSG00000073921	PICALM	1.9333332777023313	NA	0.053195154890730185	2.6753065485934705e-05	0.023326301823282464	7.210447653176054e-05	0.00015719802543137068	1	9	9
ENSG00000105427	CNFN	-1.9333332777023313	NA	0.053195154890730185	3.1838166291338613e-06	0.01161126130552291	0.00523657088463951	0.009017165789806504	1	9	9
ENSG00000105619	TFPT	-1.9330808892308358	NA	0.053226233920099196	0.0015389603160174774	0.16575164738530215	3.882453758342251e-28	3.302589261002543e-27	4	24	24
ENSG00000245164	LINC00861	-1.93250650680326	NA	0.05329701971687191	0.004988637030166487	0.01903682546824704	0.0003411771340197047	0.0006866385015026306	10	14	14
ENSG00000124226	RNF114	-1.9317401260930245	NA	0.05339158945351895	0.0002560260672004297	0.03135127692913968	4.005755739511615e-06	9.882708268865586e-06	2	8	8
ENSG00000168300	PCMTD1	1.9316263813457513	NA	0.053405637248342845	0.006465384178917453	0.042451755678707744	7.405316632928272e-08	2.1275552846052428e-07	7	24	24
ENSG00000102572	STK24	-1.9305325788836745	NA	0.053540882553661774	0.03640847340118657	0.19443491010583444	3.019740543789733e-33	3.119610276231936e-32	5	10	10
ENSG00000237753	AC079922.2	-1.930282920781831	NA	0.053571792066746934	0.002476951027774304	0.35050898772037237	1.3039994636381218e-64	3.665948656054123e-63	3	8	8
ENSG00000196329	GIMAP5	-1.9298245906829834	NA	0.05362857549832169	0.0052475958875358155	0.02438844498937229	4.9136996476269804e-05	0.00010916574071402396	1	4	4
ENSG00000105321	CCDC9	-1.9298245906829834	NA	0.05362857549832169	0.000786511258444664	0.07961044654236062	9.959773073973847e-14	4.2204138484204966e-13	1	5	5
ENSG00000108784	NAGLU	1.9284826637360062	NA	0.05379511855472274	0.012804121211949687	0.05082195616032167	3.6234964892185315e-09	1.1492387884891549e-08	2	15	15
ENSG00000237686	AL109615.3	1.9275785876493585	NA	0.05390756434222034	0.02406182501744809	0.03552129095101395	8.949262890279458e-07	2.3394955686799153e-06	6	15	15
ENSG00000141582	CBX4	-1.926723600812503	NA	0.05401408502101065	0.004200487207006702	0.01599980533760132	0.0010336805058933133	0.0019574411435031394	3	10	10
ENSG00000050426	LETMD1	-1.9264912893921444	NA	0.05404305845469768	0.02807317555019762	0.03922161462310217	2.3666990030956912e-07	6.508422258513151e-07	4	20	20
ENSG00000104964	TLE5	1.9263896006774999	NA	0.05405574495657796	0.0011914428430964377	0.06715909971185403	9.615867386265476e-12	3.63541688287184e-11	6	40	40
ENSG00000158711	ELK4	1.9251424449784038	NA	0.05421154014226741	0.0003932505634828392	0.03482755856335129	1.148317428853942e-06	2.9746972186429386e-06	3	13	13
ENSG00000072786	STK10	-1.924649824131393	NA	0.054273181677430636	0.004020926854031863	0.049810422450176854	5.22114878879772e-09	1.6392801277753955e-08	5	19	19
ENSG00000140332	TLE3	-1.9245365333172415	NA	0.054287365999659776	0.004039758562319703	0.017315094606348478	0.0006389012365171443	0.0012384443658904156	3	10	10
ENSG00000172965	MIR4435-2HG	1.9243618672123814	NA	0.05430924073793889	0.0006158076213401569	0.15726376341617787	1.1713463118412454e-26	9.347332667177998e-26	2	20	20
ENSG00000095485	CWF19L1	1.9242483062179663	NA	0.05432346677247145	0.0055968202428800925	0.19477566151801137	2.6195371776210853e-33	2.7143470126298486e-32	5	15	15
ENSG00000188761	BCL2L15	-1.9232604195655671	NA	0.05444735271198795	0.03574948320304775	0.06227133968055744	5.7116265309559356e-11	2.0538620964429302e-10	4	5	5
ENSG00000272186	AP003392.5	-1.923076868057251	NA	0.05447039693621595	3.0386823225303695e-06	0.026160083769020563	2.593952343591218e-05	5.929577278091949e-05	1	5	5
ENSG00000198373	WWP2	1.9230768680572505	NA	0.05447039693621601	0.0022234188128553148	0.05079472950964738	3.6593075369599777e-09	1.1603821181828156e-08	1	16	16
ENSG00000092036	HAUS4	-1.9229942983574186	NA	0.05448076591463308	0.338354506412198	0.43727938164400254	1.8449483868385987e-85	9.887193714342229e-84	5	21	21
ENSG00000261804	AC007342.4	1.921880052838809	NA	0.05462085229425977	0.030377744105636272	0.27467122290252133	1.537966387397296e-48	2.70786299563411e-47	2	8	8
ENSG00000169223	LMAN2	-1.9215686321258543	NA	0.05466005874162091	0.0002570423184917925	0.038929279562837336	2.6289988156322217e-07	7.203179531758584e-07	1	4	4
ENSG00000177990	DPY19L2	-1.921081567822109	NA	0.054721424976231205	0.06702630296516916	0.09907248185173363	7.114037189102747e-17	3.601967043280868e-16	5	32	32
ENSG00000063176	SPHK2	-1.9210777725109236	NA	0.05472190338081451	0.0018883016588893814	0.039304320851618	2.2973552591831038e-07	6.322796555886864e-07	5	36	36
ENSG00000278740	AC005332.7	1.9204464044842275	NA	0.05480153682262054	0.011733937498989768	0.04844673159117472	8.54084849555794e-09	2.6414249026207955e-08	3	12	12
ENSG00000107372	ZFAND5	-1.9198005881301063	NA	0.05488309256608484	0.008665980445324349	0.022666929120646617	9.150725764665838e-05	0.00019709343900810658	2	5	5
ENSG00000130653	PNPLA7	-1.919354796409607	NA	0.05493944758254672	0.002678035909211345	0.31596843408541664	4.504091733675468e-57	1.028504249544615e-55	1	31	31
ENSG00000183020	AP2A2	-1.9186991453170779	NA	0.055022419749551084	2.712877002344805e-07	0.020409131121955942	0.0002072641803794093	0.00042922031509799415	1	8	8
ENSG00000111300	NAA25	-1.9186903777731064	NA	0.055023529983293226	0.014380203989399746	0.020043138323155598	0.0002367005641790138	0.0004865952979028899	6	10	10
ENSG00000176170	SPHK1	-1.9186301381837902	NA	0.05503115862508871	0.00943173767003538	0.07839419021589653	1.5596698828058258e-13	6.533165320038375e-13	3	21	21
ENSG00000162438	CTRC	1.9180809885908408	NA	0.05510074268621015	0.012457292505073556	0.030493683737924254	5.45249581036186e-06	1.3289489859564458e-05	2	5	5
ENSG00000205790	DPP9-AS1	1.9180327653884888	NA	0.05510685666550995	3.536324967624785e-05	0.010917164415436331	0.006791560184920897	0.011505330989944529	1	19	19
ENSG00000165115	KIF27	1.9179177771420344	NA	0.05512143773382649	0.015925869872288605	0.06191947572788533	6.491654409412433e-11	2.3284957428783476e-10	3	21	21
ENSG00000109670	FBXW7	-1.9177297477641215	NA	0.05514528770182377	0.0037267084658628943	0.03471073834998437	1.197552717706505e-06	3.098028594953817e-06	4	5	5
ENSG00000179115	FARSA	-1.916666626930237	NA	0.05528029763745154	0.00015788417039202285	0.10297244496995824	1.6394045409377212e-17	8.600228960703879e-17	1	8	8
ENSG00000159884	CCDC107	-1.916319639665724	NA	0.055324422516465535	0.02270273956599808	0.03501903996326785	1.0719549340592394e-06	2.7857183155299135e-06	6	13	13
ENSG00000004139	SARM1	-1.9154248837524301	NA	0.05543834023645761	0.00947042965167187	0.03685216257837975	5.547022171568105e-07	1.4748198948871542e-06	2	3	3
ENSG00000156239	N6AMT1	-1.9148657686481036	NA	0.055509624331739935	0.001032486040095485	0.040536074878171374	1.4752185324492793e-07	4.129696802640008e-07	3	23	23
ENSG00000151164	RAD9B	1.9142856597900388	NA	0.055583665730112294	1.3105334688181114e-10	0.09319698581716873	6.425719731239521e-16	3.078923377229018e-15	1	5	5
ENSG00000204852	TCTN1	-1.9142856597900388	NA	0.055583665730112294	0.005882291829319977	0.024170062073700052	5.316653030323484e-05	0.00011760000363345471	1	10	10
ENSG00000130751	NPAS1	-1.9119888803557183	NA	0.055877620320128364	0.004508208848950923	0.032047083876063184	3.1192853132438603e-06	7.778482454096112e-06	9	36	36
ENSG00000100439	ABHD4	1.9113452777401327	NA	0.055960224035658014	0.020872595518769257	0.09704015995206386	1.525229024327282e-16	7.555214482434592e-16	7	25	25
ENSG00000119321	FKBP15	-1.9104169924654815	NA	0.056079544694334675	0.10681384743399072	0.16477188230038015	5.762716607354815e-28	4.875423142551935e-27	9	13	13
ENSG00000100583	SAMD15	1.9104052463559889	NA	0.05608105588128753	0.023464660242051814	0.05050972161956726	4.056061589502344e-09	1.283346867128703e-08	2	5	5
ENSG00000168234	TTC39C	-1.9102751951502974	NA	0.05609778978849224	0.005657119628206844	0.14191594241860964	5.1109679022220705e-24	3.6550453942955084e-23	2	7	7
ENSG00000237879	LINC00398	1.9101975628148813	NA	0.056107780853257884	0.027306886771044658	0.07643082954644762	3.2139216967856557e-13	1.3207654727576614e-12	7	19	19
ENSG00000196810	CTBP1-DT	1.9100248590096383	NA	0.05613001266557445	0.19135658872478623	0.1890775633806868	2.801715495208356e-32	2.803279238475417e-31	6	19	19
ENSG00000177302	TOP3A	1.909971872519378	NA	0.056136834979839643	0.036100509324607954	0.05724059417870132	3.550908497857572e-10	1.2161879334883065e-09	2	8	8
ENSG00000146830	GIGYF1	1.9090351856601238	NA	0.05625755281863073	0.005532078573896772	0.17608969585622214	5.8538090649381724e-30	5.345419150938483e-29	2	20	20
ENSG00000261000	AC244034.2	-1.9089982442422253	NA	0.05626231816200551	0.06727482842343341	0.3482654347122843	4.138676732325367e-64	1.1484493087807074e-62	9	27	27
ENSG00000125257	ABCC4	-1.9088174636686912	NA	0.056285643215692606	0.09111964494272434	0.1477860017681744	5.060172681309853e-25	3.782776866250334e-24	6	19	19
ENSG00000215424	MCM3AP-AS1	-1.9084222051335251	NA	0.056336669143842374	0.2229912514421838	0.1256017582167822	2.926767367531224e-21	1.847299727117886e-20	11	40	40
ENSG00000188428	BLOC1S5	1.9076133406535325	NA	0.05644120960620094	0.009845536082608177	0.05455464085685477	9.396255612121942e-10	3.1119425935163994e-09	7	22	22
ENSG00000071242	RPS6KA2	-1.9073459603289793	NA	0.056475802262992335	0.022436954857476613	0.16348998717780752	9.654949338321636e-28	8.088555261498668e-27	5	13	13
ENSG00000057704	TMCC3	1.9071533901964481	NA	0.05650072719035856	0.004706992821624651	0.10800130232365188	2.4497741094601377e-18	1.339215052697861e-17	8	20	20
ENSG00000111639	MRPL51	1.9070823879888932	NA	0.05650991952821482	0.000989946653860045	0.03462756589136718	1.2338880674461303e-06	3.187699076323243e-06	2	11	11
ENSG00000115896	PLCL1	1.9068476833689572	NA	0.056540314543280124	0.038510883013799	0.21910438965933088	8.766762081451374e-38	1.0594869833319917e-36	6	19	19
ENSG00000269976	AC012065.3	-1.9064759572084227	NA	0.0565884821372013	0.003837545740267545	0.023167325413150048	7.636730322456556e-05	0.00016598515627352025	6	21	21
ENSG00000187742	SECISBP2	1.9064588850806652	NA	0.05659069513222282	0.04737283805199695	0.08617772501833797	8.7678179152956e-15	3.9616147839365666e-14	13	42	42
ENSG00000128891	CCDC32	-1.9063970669161838	NA	0.056598708988506274	0.16503259273633872	0.3021927200898552	3.5926820703232126e-54	7.504373303772567e-53	7	13	13
ENSG00000102445	RUBCNL	1.9047774139018172	NA	0.05680901102915573	0.0034584849778982363	0.07209944135734546	1.5773454895115736e-12	6.249976386237055e-12	4	8	8
ENSG00000083828	ZNF586	-1.9044988542815424	NA	0.056845245741277736	0.00031748162884153374	0.10212074430759624	2.2599544621166177e-17	1.1754916309019677e-16	2	28	28
ENSG00000197497	ZNF665	-1.9040334277765079	NA	0.056905830787672036	0.0013419673234985315	0.024048385154583126	5.55537457647358e-05	0.00012254839029064244	4	16	16
ENSG00000119203	CPSF3	1.9037858906973715	NA	0.056938074822007016	0.08688874803847042	0.04059916372126076	1.4421211493596387e-07	4.041002547445824e-07	10	31	31
ENSG00000137714	FDX1	1.9023552925517695	NA	0.057124721601695454	0.043961585898155686	0.08730013900933664	5.779590584396974e-15	2.6374188113843454e-14	8	16	16
ENSG00000132950	ZMYM5	-1.9016393423080444	NA	0.057218320861749584	0.00724976966617895	0.034870963084572354	1.1305443564701848e-06	2.9313131492451165e-06	1	13	13
ENSG00000149084	HSD17B12	-1.901621055240468	NA	0.05722071327853227	0.003046688968600258	0.539644101332411	1.2476255284324943e-114	1.5067274779640032e-112	3	10	10
ENSG00000272777	AC019131.2	1.9005692758677406	NA	0.05735845302413344	0.023940525673319838	0.05409006712853503	1.1116816989502734e-09	3.667608590861531e-09	6	22	22
ENSG00000205560	CPT1B	1.899498485599196	NA	0.05749896554786309	0.0017683199265158525	0.48960398747879874	1.215689892516593e-99	1.0023012484022622e-97	3	32	32
ENSG00000100979	PLTP	-1.8992535072289827	NA	0.057531152591105715	0.0016317674763828651	0.06102962500979198	8.972064360248278e-11	3.1954710636323514e-10	3	6	6
ENSG00000126267	COX6B1	1.8991045570835303	NA	0.05755073006878165	0.05646265577207782	0.07276287442559946	1.2367003100604482e-12	4.9298404503083746e-12	2	4	4
ENSG00000186174	BCL9L	-1.8978675424472375	NA	0.05771353298678024	0.009727793610819399	0.01909055880019795	0.0003345751775405818	0.0006745391158762564	7	9	9
ENSG00000026297	RNASET2	-1.8970929203664255	NA	0.05781567543302353	0.031990926791677164	0.49258753293256097	1.7104131747130647e-100	1.4520730461957596e-98	6	20	20
ENSG00000175806	MSRA	1.8969171304214807	NA	0.05783887617836958	0.006333074853838838	0.07642900056276278	3.216085294039481e-13	1.3213379661591531e-12	15	32	32
ENSG00000116809	ZBTB17	1.8958333730697634	NA	0.0579820813743086	0.0002613930446806151	0.010301094124461991	0.008563607842377028	0.014314973280916625	1	11	11
ENSG00000124422	USP22	-1.8947368860244747	NA	0.0581272683891975	0.0018567014926400773	0.12524871180887223	3.353828163208948e-21	2.108313752597883e-20	1	10	10
ENSG00000126934	MAP2K2	-1.8939393758773804	NA	0.05823305720435345	0.024457060925776562	0.055289366894484944	7.201483079836029e-10	2.406434788310757e-09	1	8	8
ENSG00000119509	INVS	-1.893237918438668	NA	0.058326236909674783	0.0382365504508198	0.2216332745446567	2.950311212281991e-38	3.6451647679700193e-37	3	12	12
ENSG00000106245	BUD31	1.8923237858985622	NA	0.05844785365059623	0.000517873957752216	0.010176274644487714	0.008976643479556517	0.014951482034859628	4	20	20
ENSG00000064999	ANKS1A	1.8914020219193874	NA	0.05857069888644369	0.006534831566224744	0.01898700096360192	0.0003474158481191439	0.0006981291749935784	6	9	9
ENSG00000259536	AC091045.1	1.8900304440853934	NA	0.05875388853956992	0.003616918593887823	0.01492706246889784	0.0015326536460692985	0.0028371629292360105	2	6	6
ENSG00000162542	TMCO4	-1.8894026606227972	NA	0.058837894660775276	0.006806255254627274	0.07350816920152974	9.407965511027475e-13	3.779273847472714e-12	6	21	21
ENSG00000272858	Z93930.3	-1.8887771331680583	NA	0.05892169806177353	0.0006382873840091835	0.03413767978916237	1.4714143467647415e-06	3.7746125104964173e-06	2	19	19
ENSG00000226950	DANCR	1.8884246448391244	NA	0.05896896539908985	0.03769125151393616	0.1059377965737644	5.350309126416924e-18	2.8717512115469116e-17	5	27	27
ENSG00000135845	PIGC	1.888316082972722	NA	0.05898352946914872	0.053839384040019	0.3141534677169659	1.0944977990742952e-56	2.482743750836652e-55	10	17	17
ENSG00000267711	AC060766.6	-1.8882218734377685	NA	0.05899617052829021	0.006074863102753397	0.06649533565916688	1.225277830985462e-11	4.604928670517135e-11	6	24	24
ENSG00000144711	IQSEC1	-1.8874666550111014	NA	0.059097587225012384	0.0017777528790654284	0.022029793409116327	0.00011522281070105726	0.00024542988209072547	4	10	10
ENSG00000267009	AC007780.1	1.8867924213409424	NA	0.05918825087377796	0.003895837429954485	0.047974824719044025	1.0125824824544592e-08	3.108068192520408e-08	1	2	2
ENSG00000241839	PLEKHO2	1.8860702538431033	NA	0.05928548815705051	0.0020265188236254675	0.23895675425434545	1.5449246912885062e-41	2.136605929911822e-40	4	18	18
ENSG00000273837	AC018755.4	1.8851343306784019	NA	0.059411704081004775	0.039814285729766974	0.3572609707280001	3.9383895601698517e-66	1.1807594854432305e-64	15	80	80
ENSG00000181631	P2RY13	-1.884072153351692	NA	0.05955521630835273	0.004927798042689739	0.015411985707768696	0.0012824526260578313	0.002400696439718999	2	3	3
ENSG00000163517	HDAC11	1.8823529481887813	NA	0.05978810987499729	0.0028144763485425882	0.0236277124516312	6.46665254546236e-05	0.000141594260089548	1	2	2
ENSG00000134982	APC	-1.8800565723805167	NA	0.06010036824489399	0.005610879332770192	0.021669392797997688	0.0001312770436538832	0.0002779002618961169	8	27	27
ENSG00000164929	BAALC	-1.8788623024684106	NA	0.06026329736085754	0.003481383196015107	0.04373841273763855	4.6602405550196295e-08	1.3612411050593022e-07	7	18	18
ENSG00000174989	FBXW8	1.8784040680600844	NA	0.06032590943948748	0.00041611156302926263	0.26693058246843304	5.406196281094815e-47	8.966234044922144e-46	3	16	16
ENSG00000230730	AC074011.1	-1.876757618698781	NA	0.0605513215585019	0.22551924128635514	0.43074617549735567	8.782451958829301e-84	4.455925107750405e-82	9	28	28
ENSG00000198467	TPM2	-1.8762289054296175	NA	0.060623854545835056	0.009105579442679864	0.11258474848431305	4.295984954712936e-19	2.42900909951771e-18	3	13	13
ENSG00000224376	AC017104.1	-1.874649423385708	NA	0.06084096910383474	0.0019984671566084422	0.028539811012031305	1.1010927604630267e-05	2.6120680245096753e-05	2	11	11
ENSG00000178188	SH2B1	1.874212449271865	NA	0.06090114891642859	0.005590631117818103	0.029016384072602243	9.275852608619604e-06	2.2130160877186647e-05	2	6	6
ENSG00000171067	C11orf24	1.873806198199947	NA	0.06095714179779023	0.0015441736039119712	0.10445680709880478	9.363409485668884e-18	4.975925295002655e-17	3	30	30
ENSG00000006625	GGCT	1.8737454946446652	NA	0.060965512124809454	0.015038176822909671	0.04262137113428028	6.966806893590545e-08	2.0049298778013804e-07	5	12	12
ENSG00000103111	MON1B	-1.8727461869199726	NA	0.06110344215454772	0.009290223249220778	0.1303598125656235	4.645391469497365e-22	3.042926597036299e-21	14	37	37
ENSG00000006047	YBX2	1.872340440750122	NA	0.06115951923607465	0.013099498091881446	0.03419118935972207	1.443389046674918e-06	3.706600593205776e-06	1	9	9
ENSG00000150637	CD226	-1.8723029523888939	NA	0.061164702551511914	0.00669266706535405	0.018427302080240994	0.00042590271185578014	0.0008460333146779536	12	23	23
ENSG00000147955	SIGMAR1	-1.8721347242711652	NA	0.06118796703451594	0.013955728339232006	0.07135959820852338	2.0686708505194714e-12	8.131019118853636e-12	7	23	23
ENSG00000170956	CEACAM3	1.8717475627492854	NA	0.0612415359420137	0.00021927864810090698	0.04076424594764554	1.3589853143047452e-07	3.814902464398768e-07	3	8	8
ENSG00000137806	NDUFAF1	-1.8679245710372923	NA	0.06177258546193524	0.0008473867145305556	0.13019213262534815	4.95748841616298e-22	3.2411730403651902e-21	1	15	15
ENSG00000136381	IREB2	-1.8658668894778496	NA	0.06205999105184416	0.08483572870272399	0.2132049070759802	1.0975371771707625e-36	1.2769107904546408e-35	3	5	5
ENSG00000115129	TP53I3	1.8648648262023926	NA	0.0622003538222123	0.00026968954119392354	0.4093978275495616	1.9721038975424314e-78	8.412838243521184e-77	1	11	11
ENSG00000166913	YWHAB	-1.862690038814694	NA	0.06250588815721815	0.03261993467014827	0.09583515397790343	2.3956131320704405e-16	1.174117450753815e-15	3	4	4
ENSG00000170606	HSPA4	1.8622886874711	NA	0.06256240917483925	0.0009015512235338219	0.09568065136834167	2.538291050624229e-16	1.2429798180226984e-15	5	16	16
ENSG00000124357	NAGK	1.8616064746380887	NA	0.06265857999422987	0.21035524333513525	0.5239599181656965	9.164091023825689e-110	1.0009872418317626e-107	2	10	10
ENSG00000258303	AC012464.2	1.86153953823346	NA	0.06266802253036682	0.006308558843406467	0.18747145264743095	5.44826362112533e-32	5.366586607620809e-31	3	12	12
ENSG00000175573	C11orf68	-1.8611111640930176	NA	0.06272847996806862	0.00016913902147437968	0.011460151409985509	0.005540992873802198	0.009508904912722296	1	21	21
ENSG00000125388	GRK4	1.8610302083764836	NA	0.06273991085297184	0.07389963238806692	0.15593713806011375	1.9890899930859682e-26	1.5726557995127372e-25	3	10	10
ENSG00000131781	FMO5	-1.8596491813659668	NA	0.06293517625410301	0.002240626369273385	0.042976559761273375	6.130770560857906e-08	1.7738583490493038e-07	1	18	18
ENSG00000275437	AL121832.3	-1.8596491813659668	NA	0.06293517625410301	0.0001699097317111623	0.1452403349962225	1.3820181556035619e-24	1.0149991156507701e-23	1	21	21
ENSG00000107185	RGP1	-1.858759087628573	NA	0.0630612939419667	0.02759552756549813	0.1490602098198669	3.0569851931778284e-25	2.306389752653171e-24	5	9	9
ENSG00000152969	JAKMIP1	-1.8561824858020906	NA	0.06342755163010252	0.03272723625109958	0.155218114522584	2.649432857618826e-26	2.0851364880819296e-25	4	13	13
ENSG00000084110	HAL	-1.8561557910904445	NA	0.06343135539824661	0.01587497851413368	0.10064370369302413	3.940931720649986e-17	2.0264779033711126e-16	6	17	17
ENSG00000100445	SDR39U1	1.8559661650383983	NA	0.06345838091432184	0.02345598523489584	0.09610945990855957	2.161726683648225e-16	1.0631330914219504e-15	9	19	19
ENSG00000148655	LRMDA	-1.8559410329506794	NA	0.06346196345484285	0.07186439044173584	0.23718559286907867	3.3704899778655554e-41	4.590987500430215e-40	11	21	21
ENSG00000167088	SNRPD1	1.855440699316023	NA	0.06353332003210373	0.0006237510403976413	0.013620237732797877	0.0024817478313887173	0.004465844025234534	7	37	37
ENSG00000185658	BRWD1	-1.8550092652370496	NA	0.06359490350429325	0.008026843077143539	0.19718626050279636	9.565171208995262e-34	1.0020349484609636e-32	7	31	31
ENSG00000226822	LINC02785	1.8512410480836559	NA	0.06413488287115535	0.015565984451044937	0.395424804632016	4.946299090521517e-75	1.9104523221476012e-73	11	30	30
ENSG00000133874	RNF122	-1.8510638475418089	NA	0.06416036833014972	0.0005133450909374543	0.032460900183628814	2.688168443070017e-06	6.744608724243997e-06	1	25	25
ENSG00000066136	NFYC	1.8508333712354894	NA	0.06419352856259458	0.006750351609404223	0.015361177661018466	0.001306607148427319	0.0024432456644182853	5	7	7
ENSG00000124496	TRERF1	1.8507749486067924	NA	0.0642019364809315	0.00633972855422349	0.012588830617294912	0.0036376236084262686	0.006407313810692489	7	15	15
ENSG00000258839	MC1R	-1.8505863008410395	NA	0.06422909201521393	0.0002704345249664547	0.17752545449891732	3.25618871200346e-30	3.008641175762249e-29	2	23	23
ENSG00000243224	AC006252.1	1.8495712952560681	NA	0.06437536320539725	0.016686288606202714	0.011995202523864698	0.004537285577501774	0.007901087567889717	4	9	9
ENSG00000176438	SYNE3	1.8491292166183013	NA	0.06443915651133543	0.003020727856656089	0.0819308034269873	4.227383384988431e-14	1.831154273027699e-13	3	13	13
ENSG00000103174	NAGPA	1.847663377392586	NA	0.06465105506423158	0.041252744439763706	0.19900737397486343	4.4597311922476045e-34	4.732668949000876e-33	3	23	23
ENSG00000168807	SNTB2	1.8464179382744388	NA	0.06483154457417391	0.006957648921795609	0.10263297178976133	1.8632362703015718e-17	9.729792569854341e-17	3	20	20
ENSG00000205784	ARRDC5	-1.8461538553237915	NA	0.0648698689488694	0.004963676997946711	0.06703783078537538	1.005126714135597e-11	3.795006169245124e-11	1	7	7
ENSG00000183044	ABAT	1.8458010259540472	NA	0.06492110159109717	0.006515565101092753	0.1888373702783872	3.094953938932924e-32	3.0929699941002745e-31	7	43	43
ENSG00000143614	GATAD2B	-1.8441703914487504	NA	0.06515831193301055	0.0010907867030958427	0.010247421700498935	0.0087387820315688	0.014582210086540173	2	8	8
ENSG00000146197	SCUBE3	1.8437500000000002	NA	0.06521958254783562	0.00027942268767484245	0.010442394054967302	0.008119373898631752	0.01360953406193294	1	6	6
ENSG00000223482	NUTM2A-AS1	-1.8437499999999996	NA	0.06521958254783573	0.00022084334927222816	0.28587327209969815	8.329984718213181e-51	1.5629202180813766e-49	1	40	40
ENSG00000137726	FXYD6	-1.8417101652548564	NA	0.06551755649595295	0.0004566113998464549	0.07280072450358509	1.2196479985817964e-12	4.8641264017858665e-12	5	16	16
ENSG00000177675	CD163L1	1.839457632119368	NA	0.06584790405452337	0.00716736630979993	0.018403080587295877	0.0004296759731004192	0.0008530346449061229	8	15	15
ENSG00000101413	RPRD1B	-1.839283575463321	NA	0.06587348754901176	0.004957520850864601	0.049904289429535106	5.047177112571566e-09	1.586691847909987e-08	6	12	12
ENSG00000178988	MRFAP1L1	1.8387097120285036	NA	0.06595789416624454	0.024279923568181663	0.05803404204438833	2.6629096871939537e-10	9.184681863573835e-10	1	1	1
ENSG00000230387	AL118508.1	1.8386146335579985	NA	0.06597188737203843	0.0012861787953435278	0.22548452154033677	5.580666220814653e-39	7.042151951490102e-38	5	11	11
ENSG00000172269	DPAGT1	-1.8379027555508092	NA	0.06607673600739387	0.0030507964974089054	0.04906536692168483	6.8321743195147546e-09	2.129110619759377e-08	2	5	5
ENSG00000021488	SLC7A9	-1.8360113265176903	NA	0.06635598151222304	0.04672082461269576	0.10883347845995817	1.786953502420955e-18	9.837709667100146e-18	5	21	21
ENSG00000268836	Z69706.1	-1.835188953446586	NA	0.06647769732537392	0.022509119064944995	0.07820637079979663	1.6714512204295458e-13	6.987741828168279e-13	4	15	15
ENSG00000120647	CCDC77	-1.8349619193511948	NA	0.06651133201386446	0.0002503567720033037	0.14712012575688327	6.582951030988544e-25	4.8912923410061756e-24	4	23	23
ENSG00000150938	CRIM1	1.8348902398087097	NA	0.0665219541185236	0.02036444341082637	0.03885773768031071	2.6974975459445317e-07	7.381424192660408e-07	4	13	13
ENSG00000127483	HP1BP3	1.8345405258371354	NA	0.06657379784780368	0.07516921958758724	0.2488926876258698	1.878941446655001e-43	2.763461995599195e-42	2	5	5
ENSG00000086619	ERO1B	-1.8343378564451522	NA	0.06660385802018545	0.0067571050089382575	0.03727696162175444	4.761571467578647e-07	1.2738875054213139e-06	7	25	25
ENSG00000171425	ZNF581	1.8339425844684227	NA	0.06666251740435784	9.295171513017815e-05	0.016456244446148113	0.0008745489148939246	0.0016703017420109047	2	10	10
ENSG00000117410	ATP6V0B	1.8338852569988644	NA	0.06667102848075822	0.0016493471543771333	0.10940181232634229	1.4403723295786643e-18	7.962909439053679e-18	3	17	17
ENSG00000148337	CIZ1	-1.8333333730697634	NA	0.06675300926391398	0.0010901716444423114	0.01111871404100812	0.006296885698300998	0.01073199094018722	1	11	11
ENSG00000180773	SLC36A4	1.8320051059938616	NA	0.06695065989272443	0.007763106823287014	0.011616996073087825	0.005225358644337349	0.009000570047382604	2	3	3
ENSG00000183735	TBK1	1.8318573286117155	NA	0.06697267941913243	0.005668406373357064	0.05241574353723893	2.0370285087045828e-09	6.588646151598433e-09	3	12	12
ENSG00000187122	SLIT1	1.8310889763976421	NA	0.06708726362684007	0.21011759787610385	0.3011324161160362	5.976053389900131e-54	1.239218132810125e-52	12	23	23
ENSG00000166801	FAM111A	1.8302545745866543	NA	0.06721188052480652	0.00010017516373381081	0.011967002449240132	0.004585255433215089	0.007974903187039103	3	5	5
ENSG00000136235	GPNMB	1.8289859187854836	NA	0.06740171772730041	0.055321688527355854	0.05415127794662397	1.087326561734923e-09	3.5893288175538393e-09	4	9	9
ENSG00000213614	HEXA	-1.8283281399769524	NA	0.06750031899727817	0.0016687431520184318	0.011274492234852844	0.0059397954278741505	0.010156700747094806	3	11	11
ENSG00000205056	LINC02397	-1.827626735060682	NA	0.06760559055612339	0.003518437255931394	0.07430066683387121	7.032740067016652e-13	2.8397565201146358e-12	4	14	14
ENSG00000171953	ATPAF2	-1.8271588462948234	NA	0.0676758895193498	0.18391872781057916	0.11251298444809013	4.4149684691714535e-19	2.49217558518174e-18	12	47	47
ENSG00000108963	DPH1	-1.826923131942749	NA	0.06771132770623038	0.00017612766810439634	0.09634489780220624	1.9792354103232068e-16	9.74781965871128e-16	1	6	6
ENSG00000091127	PUS7	1.8264639217743757	NA	0.06778041093804152	0.0015651088451604917	0.04008567962676779	1.734620282011879e-07	4.822013813619988e-07	3	16	16
ENSG00000165802	NSMF	-1.8260869979858398	NA	0.06783715838387937	0.00010944090175829629	0.07019597031644371	3.1678866650505293e-12	1.23216349328536e-11	1	29	29
ENSG00000187824	TMEM220	-1.8258174874519884	NA	0.06787775827294816	0.005811722805507584	0.018386169749132743	0.00043233029174608663	0.000857807725691732	2	7	7
ENSG00000101104	PABPC1L	1.825744132738693	NA	0.06788881211013872	0.11676080030735216	0.1764865891585906	4.97812031859402e-30	4.565229162757692e-29	4	12	12
ENSG00000240288	GHRLOS	1.825372092056078	NA	0.06794489779791348	0.09155141530676336	0.28010358579749417	1.236696411351231e-49	2.2442441014034136e-48	12	37	37
ENSG00000128487	SPECC1	1.8250569002050216	NA	0.06799244325206426	0.017760324089424268	0.04266769657662159	6.85161780094101e-08	1.9727735672991502e-07	6	19	19
ENSG00000213995	NAXD	-1.824390024583311	NA	0.06809312901288503	0.028549264716734277	0.25710233903673446	4.7072362327019427e-45	7.305375036615893e-44	17	42	42
ENSG00000273230	AC102953.2	-1.8243243694305418	NA	0.06810304834054506	1.185753249839188e-05	0.07996113116636837	8.750828938315837e-14	3.72007846958796e-13	1	12	12
ENSG00000175283	DOLK	-1.8242849993801633	NA	0.06810899702586971	0.001211087713201955	0.012600360163563164	0.00362206904866645	0.006380571352396605	4	10	10
ENSG00000254006	AC104232.1	-1.8239891019741066	NA	0.06815371982678252	0.032248300623047906	0.12988126033516081	5.592463084310456e-22	3.646583628625096e-21	6	7	7
ENSG00000070061	ELP1	1.823542021607762	NA	0.06822133866549975	0.00939627765869062	0.07325001493851713	1.0342914572091075e-12	4.14320583968208e-12	4	13	13
ENSG00000129245	FXR2	1.8235293626785278	NA	0.06822325407276582	9.897311799441207e-05	0.03187639580741483	3.316664770122398e-06	8.249091246240608e-06	1	3	3
ENSG00000140105	WARS	-1.823522485245178	NA	0.068224294707421	0.007517665177040498	0.36675757678651544	2.694439112078983e-68	8.572715460675784e-67	3	12	12
ENSG00000168734	PKIG	-1.823395327142281	NA	0.06824353754032132	0.006084886012198479	0.09283601377180294	7.353086177285506e-16	3.5095484234419468e-15	4	16	16
ENSG00000204152	TIMM23B	-1.8231732242039507	NA	0.0682771590771189	0.0004262801172205509	0.04048699429834595	1.5014910205301355e-07	4.199815611004941e-07	2	6	6
ENSG00000213719	CLIC1	1.8222222328186033	NA	0.06842127244028737	0.0014381066130749447	0.01600090886016044	0.0010332625144060387	0.0019568656940418725	1	5	5
ENSG00000265511	AC020558.2	-1.8219177722930908	NA	0.06846746323598367	0.00017812177655173172	0.019682809127560333	0.00026978555646803325	0.0005509112298011791	1	9	9
ENSG00000137145	DENND4C	1.8214871653536326	NA	0.06853283591527855	0.0019305497521426445	0.010842132666015919	0.00698567181859927	0.011813163003368392	3	7	7
ENSG00000136891	TEX10	1.8206993462373582	NA	0.06865257162557915	0.004167811424457495	0.014339083029368625	0.0019031947700501991	0.0034836041318807623	3	7	7
ENSG00000170638	TRABD	-1.8202997507590952	NA	0.06871336933357125	0.00033497086683322057	0.2892659181868572	1.6879035303962318e-51	3.270718377713557e-50	2	23	23
ENSG00000181722	ZBTB20	1.8197322007149137	NA	0.06879979705994817	0.008536536083856034	0.030877551181304443	4.749543290092878e-06	1.1639027991112142e-05	7	19	19
ENSG00000139977	NAA30	-1.8188364709403781	NA	0.06893638241812941	2.3143873000848046e-05	0.125474678837737	3.0738507144933378e-21	1.9372828336216924e-20	4	24	24
ENSG00000266805	AP005432.1	-1.81713964628745	NA	0.06919573347230547	0.005945056108058606	0.013317966529031975	0.0027754854971388174	0.004962652569120382	4	14	14
ENSG00000161203	AP2M1	-1.8168960344375515	NA	0.06923303401651104	0.006190738156437743	0.06045031503100727	1.1074835940023361e-10	3.9183487009585437e-10	6	8	8
ENSG00000185019	UBOX5	-1.8163264989852905	NA	0.0693203026815172	0.029462638581882767	0.07999425251359996	8.644508877059832e-14	3.6767034407911477e-13	1	13	13
ENSG00000165071	TMEM71	-1.8160077130897296	NA	0.0693691889662935	0.016884584474981326	0.03762276777438722	4.205025101661933e-07	1.1304589350744707e-06	6	13	13
ENSG00000270240	AC015849.1	-1.8153846263885496	NA	0.06946482197792778	3.607436252295957e-05	0.07183617606336117	1.7371615253000284e-12	6.864189630730458e-12	1	8	8
ENSG00000228140	AL031283.1	1.8150348229111428	NA	0.06951855818333534	0.00048636172120804005	0.14045024205752651	9.083830437887323e-24	6.426510238421191e-23	2	20	20
ENSG00000187474	FPR3	1.8136822597475257	NA	0.06972665783818541	0.024883144203236614	0.04409792566660327	4.0944090781323785e-08	1.1996415732255622e-07	6	24	24
ENSG00000064666	CNN2	1.8135730897634113	NA	0.06974347655112466	0.00040743680596170927	0.43242603481494524	3.2665578238007383e-84	1.6822282318426085e-82	2	17	17
ENSG00000150455	TIRAP	1.8133801727361516	NA	0.06977320546462433	0.000938535203059497	0.03301488134643956	2.2028418366799003e-06	5.567654334152337e-06	11	23	23
ENSG00000115415	STAT1	-1.8131809605784446	NA	0.06980391538741737	5.094047955148573e-05	0.014090432060857172	0.0020860149818249726	0.0037935388041692953	2	5	5
ENSG00000011198	ABHD5	1.813025531089393	NA	0.0698278836159405	0.0016937278265596204	0.015139053343322842	0.0014177182094832	0.0026360673939528783	4	9	9
ENSG00000106948	AKNA	1.8129597391460848	NA	0.0698380311922424	0.00490895837743875	0.015739965317750963	0.0011370074831230509	0.002143167875145878	5	9	9
ENSG00000108309	RUNDC3A	1.8128342628479002	NA	0.06985738768221593	1.5921068244218703e-05	0.04006396245374708	1.748220724529705e-07	4.857459041633168e-07	1	10	10
ENSG00000142961	MOB3C	-1.8127614288256202	NA	0.06986862537795435	0.001744711648283182	0.17826239356172296	2.408781028829992e-30	2.2328749115354342e-29	2	8	8
ENSG00000176994	SMCR8	-1.8121376950555634	NA	0.06996492319053238	0.003597511388596034	0.14974465612051582	2.3312959556834743e-25	1.7713511007539166e-24	5	23	23
ENSG00000173145	NOC3L	-1.8119648365313992	NA	0.0699916299643911	0.01689626210509652	0.029488192166263767	7.827856118080967e-06	1.8824835867195413e-05	3	5	5
ENSG00000118961	LDAH	-1.8114412360193752	NA	0.07007257770263146	0.1758783366428501	0.10731970358604788	3.171481747627269e-18	1.726046984768646e-17	8	14	14
ENSG00000188641	DPYD	-1.8112773993732012	NA	0.07009792234173626	0.0032620252102499177	0.10852619784719653	2.007790788028688e-18	1.103223461195257e-17	17	43	43
ENSG00000255038	AP006287.2	-1.8108108043670654	NA	0.07017014327623963	1.8657747169552755e-05	0.016841240672943004	0.0007596649213343815	0.0014611365787307435	1	4	4
ENSG00000196670	ZFP62	-1.8103963751629857	NA	0.07023434102510327	0.0008087372265926814	0.16852505243322688	1.2663036122202303e-28	1.0945484196554804e-27	2	18	18
ENSG00000092929	UNC13D	1.8103448152542116	NA	0.0702423313563003	0.00010899305715147757	0.15604118262615183	1.9082305109419285e-26	1.5101174449535362e-25	1	9	9
ENSG00000073584	SMARCE1	1.8101701709095768	NA	0.07026940184466342	0.007048203720531036	0.03645581767234739	6.396246153986213e-07	1.6945655074109312e-06	4	7	7
ENSG00000105186	ANKRD27	-1.810077244984353	NA	0.07028380917894377	0.010793062786098628	0.285388535014683	1.0457694938932213e-50	1.953583992459134e-49	8	33	33
ENSG00000174500	GCSAM	1.808510661125183	NA	0.07052705905641403	0.0026425421136127823	0.032374797509076826	2.772663477116223e-06	6.949489326083909e-06	1	6	6
ENSG00000281655	AP000851.2	-1.8083428409989086	NA	0.07055315807527068	0.0008923265741435251	0.04061974288445914	1.4314863158007417e-07	4.012513702135816e-07	6	14	14
ENSG00000198142	SOWAHC	1.8079860725237649	NA	0.0706086682510004	0.001262505802728037	0.043193366841477544	5.670523019790564e-08	1.647083320907662e-07	2	16	16
ENSG00000043462	LCP2	1.8072381513306104	NA	0.07072515476915223	0.028017465914206282	0.08444961687791358	1.6641680551935957e-14	7.383911508024573e-14	12	25	25
ENSG00000224738	AC099850.1	1.8070860808680007	NA	0.07074885856448247	0.004001024408942502	0.03746587215758785	4.4489849401744354e-07	1.1928649583966759e-06	2	6	6
ENSG00000105671	DDX49	1.8068380362376821	NA	0.07078753619474706	0.0199339406736359	0.04602659758199893	2.043940772020997e-08	6.144003558174948e-08	2	3	3
ENSG00000174567	GOLT1A	-1.8054882716695702	NA	0.07099830917092838	0.0043359840885626175	0.014056247979627571	0.002112501161101192	0.0038380424209899715	4	10	10
ENSG00000083097	DOP1A	-1.8039457292960106	NA	0.07123981518392306	0.001707321178243393	0.23219002917010276	3.013710038078713e-40	3.9633522578996814e-39	6	19	19
ENSG00000224138	AC000123.1	1.8039047333089306	NA	0.07124624283852628	0.026208720452713004	0.034425964965906046	1.326601955532462e-06	3.417439828064622e-06	9	17	17
ENSG00000167658	EEF2	1.8037082772765762	NA	0.07127705126837945	0.0007877797153421209	0.025358589136068064	3.462815728399908e-05	7.814689686317939e-05	4	13	13
ENSG00000232653	GOLGA8N	-1.80327072486989	NA	0.07134570791595754	0.0016774929918552729	0.1511779415928955	1.3208153548998805e-25	1.0116419169798147e-24	6	16	16
ENSG00000143869	GDF7	1.80179785937361	NA	0.07157721466185113	0.056171117414231204	0.23831421436530015	2.050694057465423e-41	2.8156407038810676e-40	5	21	21
ENSG00000083290	ULK2	-1.8014044705749779	NA	0.07163915203198375	0.060932528501252414	0.02900292668243452	9.320871130758134e-06	2.2231379557909768e-05	5	11	11
ENSG00000079156	OSBPL6	-1.8006857498717097	NA	0.07175242491276156	0.0031524806380517165	0.03410121148877524	1.4908255819578646e-06	3.822121080130875e-06	4	11	11
ENSG00000213689	TREX1	-1.8005096904388782	NA	0.07178019485440558	0.2012657067524442	0.14917726385053878	2.9185780987106936e-25	2.203905584094658e-24	5	22	22
ENSG00000198754	OXCT2	-1.799999952316284	NA	0.07186064575512577	3.435484612584315e-06	0.011002100811695129	0.0065784427301876156	0.011174100077257073	1	17	17
ENSG00000267100	ILF3-DT	1.7997352998852434	NA	0.07190244441599014	0.00011666897685459449	0.127398615195187	1.4621261093125478e-21	9.352480659679553e-21	2	15	15
ENSG00000113734	BNIP1	1.7994724796868853	NA	0.07194397340508063	0.004580401371432319	0.11968993209654506	2.8446592700940965e-20	1.7068950952709468e-19	6	23	23
ENSG00000262147	AC124283.2	-1.7993816389412203	NA	0.07195833198551208	0.0002615356493155685	0.019924093825629423	0.0002471536230410632	0.0005068082603768017	2	14	14
ENSG00000090971	NAT14	1.7980421270092253	NA	0.07217033218003671	0.0027245504311544334	0.030329638110824623	5.7838117222304094e-06	1.4055064081696089e-05	3	19	19
ENSG00000144043	TEX261	1.7956801549867427	NA	0.07254539980286659	0.010909635092492227	0.06675221737196117	1.1156035643769704e-11	4.201028881313277e-11	15	47	47
ENSG00000105821	DNAJC2	1.794350915730073	NA	0.07275717609568068	0.0034305951647221945	0.015810692868193144	0.0011078914661959212	0.002090814433123567	4	15	15
ENSG00000257354	AC048341.1	-1.794243691341824	NA	0.07277428126926878	0.05252461519204723	0.04628821664938278	1.8600374049708785e-08	5.6059369873190854e-08	8	15	15
ENSG00000126266	FFAR1	1.7940222036177569	NA	0.07280962493897103	0.01539133546374849	0.01800996388921532	0.0004958412862468979	0.0009771526336299762	4	8	8
ENSG00000256269	HMBS	1.7936749298766783	NA	0.07286506905895604	0.07429021965228202	0.032002727008001254	3.1694190824926903e-06	7.897757606170757e-06	2	16	16
ENSG00000069248	NUP133	1.7931034564971924	NA	0.07295638306479878	0.014627927509731948	0.03517517811259651	1.0134614570264248e-06	2.6373066049387196e-06	1	1	1
ENSG00000278811	LINC00624	-1.7927521667189683	NA	0.07301256105528155	0.0005946042822975558	0.02075223466805363	0.0001830158923466522	0.0003814462248241053	5	24	24
ENSG00000213927	CCL27	-1.7920907167159854	NA	0.07311843569761259	0.007600658604098484	0.014848794664627508	0.0015774286580266363	0.002913443624824856	2	6	6
ENSG00000119888	EPCAM	-1.7912004671489201	NA	0.07326113128370695	0.002572997860190756	0.010625447812818848	0.007578601584239625	0.012752962277315802	8	23	23
ENSG00000231050	AL109917.1	-1.790997564822263	NA	0.07329368578092176	0.0014738141973477336	0.16247978113718373	1.4492404529571e-27	1.2006292042396765e-26	2	20	20
ENSG00000186184	POLR1D	1.7906667381583394	NA	0.07334679036874918	0.03387434926465503	0.25930281082456874	1.740387772839679e-45	2.740671250360666e-44	10	27	27
ENSG00000136874	STX17	-1.7899904273279763	NA	0.07345545031547973	0.036936834187021	0.0879699668631744	4.506048465598119e-15	2.0667083481289687e-14	3	10	10
ENSG00000170949	ZNF160	-1.7897390515370153	NA	0.07349587132773353	0.02115975130710726	0.1341838800337126	1.0510549652588964e-22	7.076773301619478e-22	5	33	33
ENSG00000231233	CFAP58-DT	1.7896522950233198	NA	0.07350982592278499	0.008501456095723869	0.0795778344142616	1.0080334609700859e-13	4.2683372400434575e-13	10	34	34
ENSG00000262663	AC087222.1	1.7888952570693275	NA	0.07363168579140014	0.7268230357076274	0.09101467881307702	1.4507042971664025e-15	6.844051717223283e-15	33	80	80
ENSG00000197249	SERPINA1	1.7887956551830952	NA	0.07364773092687245	0.036077875927300676	0.14598577552128625	1.0300684129069515e-24	7.594429584239601e-24	14	30	30
ENSG00000261159	AC112484.3	-1.7884615659713743	NA	0.07370157113562299	0.003941172470245375	0.1668380164048598	2.5043643569125387e-28	2.136683798840454e-27	1	17	17
ENSG00000087258	GNAO1	-1.7883609356154582	NA	0.07371779454476717	0.003885915477164318	0.01800582343708146	0.0004965901710792621	0.000978291194007842	6	13	13
ENSG00000153071	DAB2	1.7878925688140916	NA	0.07379334205847776	0.008135506360157835	0.0179112304952469	0.0005140128209985718	0.0010105245749517948	6	18	18
ENSG00000044115	CTNNA1	1.7878622835070284	NA	0.07379822925329298	0.02023110734278229	0.4237336945627345	5.285955039501374e-82	2.5250374087022023e-80	3	5	5
ENSG00000152433	ZNF547	1.787321908155792	NA	0.07388547509640232	0.007975132074022577	0.03675154392137775	5.751295019185592e-07	1.5274734131022722e-06	10	31	31
ENSG00000049247	UTS2	-1.787212679283893	NA	0.07390312079206598	0.04272764284241217	0.3470825730487867	7.59662926134272e-64	2.0877338974802293e-62	11	66	66
ENSG00000108578	BLMH	1.7869126176291632	NA	0.07395161285676663	0.005979097511852	0.01908930171079351	0.00033472815272894365	0.0006747682016161578	5	11	11
ENSG00000137513	NARS2	1.785607575748953	NA	0.07416281942430816	0.0039037275291783037	0.12752050939988718	1.3948183588909314e-21	8.931941761247417e-21	12	38	38
ENSG00000174944	P2RY14	1.7847820606689666	NA	0.07429667426988625	0.0016667311106611632	0.028541311930439215	1.100498225465912e-05	2.611018825195756e-05	3	9	9
ENSG00000152284	TCF7L1	-1.7844924890427933	NA	0.07434367420557471	0.030867236260526204	0.09515443949497125	3.0908975864393386e-16	1.5079886972929791e-15	9	25	25
ENSG00000171428	NAT1	-1.78420904407253	NA	0.07438970326029788	0.010639765822230505	0.035481236203557004	9.079018274696504e-07	2.371247097057118e-06	6	16	16
ENSG00000259407	AC021739.2	-1.7841155595063158	NA	0.0744048894652076	0.0039138422423606635	0.04037225124919638	1.5647508869385178e-07	4.3696324637858067e-07	5	14	14
ENSG00000259291	ZNF710-AS1	-1.7833922536087023	NA	0.07452247334187725	0.032734530302721776	0.11925596172079195	3.359624820496093e-20	2.0109670522404014e-19	2	9	9
ENSG00000268858	AL118506.1	1.7826375158590275	NA	0.07464532873486524	0.0016291105381085148	0.02155737336215589	0.00013671074281309989	0.0002887256808499815	2	19	19
ENSG00000174171	AC020659.1	-1.7820563293810627	NA	0.0747400463570704	0.037246754956116	0.19160767653674224	9.801625294225101e-33	9.9992904325203e-32	14	40	40
ENSG00000235453	SMIM27	-1.7812393429743105	NA	0.0748733589453544	0.00799608901680333	0.01113539917053892	0.006257615730081265	0.01066930325662792	10	25	25
ENSG00000176046	NUPR1	1.7810936389263416	NA	0.07489715474574078	0.022995830641235983	0.04509405150982368	2.8601323055441075e-08	8.497645340917516e-08	7	39	39
ENSG00000112079	STK38	-1.7779428562956552	NA	0.07541324058249446	0.006444029386820389	0.030276706644372205	5.894957208147562e-06	1.4312986147886527e-05	4	11	11
ENSG00000143595	AQP10	-1.777859123956608	NA	0.07542699510877601	0.015019823857002516	0.03940897927338746	2.2125090119381666e-07	6.102013034050759e-07	4	15	15
ENSG00000160691	SHC1	1.7774682954658638	NA	0.0754912227296495	0.002511938426014599	0.11769507204683495	6.10839176537572e-20	3.618404503779904e-19	4	25	25
ENSG00000268996	MAN1B1-DT	1.7774156418682576	NA	0.07549987908036619	0.029990006373839195	0.09698867219873454	1.5549552852055012e-16	7.698016219973771e-16	2	20	20
ENSG00000165959	CLMN	1.777082297134814	NA	0.07555470038546706	0.1114902130407966	0.1490963071835401	3.013619000229427e-25	2.274672193439016e-24	10	36	36
ENSG00000183625	CCR3	1.7759497491624652	NA	0.07574120004032975	0.11341993913545938	0.2886165391505474	2.2924640702223392e-51	4.417243409016056e-50	15	47	47
ENSG00000143498	TAF1A	-1.773983345277335	NA	0.07606590520550899	0.012787393648774651	0.0600176111658351	1.296033259636644e-10	4.5609838640485956e-10	9	18	18
ENSG00000236911	AL137789.1	1.7720624315171571	NA	0.07638419432932571	0.0022190047272782885	0.04792928045860863	1.0293534487823608e-08	3.1578501418906455e-08	5	18	18
ENSG00000136856	SLC2A8	1.7706731013934935	NA	0.07661507798344208	0.06469170218011164	0.1107022228509067	8.790591952653518e-19	4.902434516944884e-18	9	19	19
ENSG00000176092	CRYBG2	-1.769732901829123	NA	0.07677164615994674	0.011943757986922685	0.02473888170008905	4.330074199162204e-05	9.686465228467602e-05	5	7	7
ENSG00000145782	ATG12	-1.7693409149350414	NA	0.076836999374699	0.0014739241159767444	0.10116944966118525	3.233540118767405e-17	1.6702403462874166e-16	4	17	17
ENSG00000254860	TMEM9B-AS1	1.769256315940297	NA	0.07685110991753413	0.000667798552992084	0.24824219295350833	2.512143525057672e-43	3.6821153257447877e-42	4	21	21
ENSG00000229453	SPINK8	-1.7692307233810427	NA	0.07685537900026307	6.675066743840917e-07	0.08184002413709393	4.371662318651486e-14	1.891262288157274e-13	1	12	12
ENSG00000237310	AC008267.5	-1.7692307233810427	NA	0.07685537900026307	0.0045222970260630204	0.17031568667346522	6.131421164577729e-29	5.356481994464772e-28	1	6	6
ENSG00000073737	DHRS9	-1.7685274289758222	NA	0.07697277087399997	0.0011940155336783726	0.269911106329611	1.3789250582354067e-47	2.332069607857889e-46	2	14	14
ENSG00000137752	CASP1	1.7666821443249965	NA	0.07728147535117853	0.010071054063973645	0.018062989039843217	0.00048635050113323325	0.0009592207871114223	3	14	14
ENSG00000213462	ERV3-1	1.7662789258576521	NA	0.07734906537793289	0.029009848707431625	0.2548385985840427	1.3061668737857863e-44	2.00532280380953e-43	2	29	29
ENSG00000240005	STIM2-AS1	1.7659574747085571	NA	0.07740298354611264	0.13769253990807037	0.25363860799089905	2.2408670392449309e-44	3.418917158008124e-43	1	4	4
ENSG00000145241	CENPC	1.765769550829403	NA	0.07743451888102282	0.011936974305525712	0.22745615100550945	2.3718894097378762e-39	3.0264532356841395e-38	3	7	7
ENSG00000159069	FBXW5	1.765505885735353	NA	0.07747878192433107	0.0033372264846896677	0.07700224620351233	2.6043672418468666e-13	1.0769783899308395e-12	5	24	24
ENSG00000277117	FP565260.3	-1.7653813088188004	NA	0.07749970256848289	0.005394789836474708	0.2171568814119419	2.023293521356219e-37	2.4078737403010272e-36	5	27	27
ENSG00000129103	SUMF2	-1.7651220266851877	NA	0.0775432594940289	0.054759363494925696	0.29798709034705567	2.6917802813995186e-53	5.4499811151972074e-52	5	34	34
ENSG00000130726	TRIM28	-1.7641887215046055	NA	0.07770021096771952	0.013246863280455433	0.03401417874219702	1.5381923586486087e-06	3.939366791329286e-06	7	28	28
ENSG00000100228	RAB36	1.7638006664881936	NA	0.07776554526631205	0.005259898302462144	0.024412174066049296	4.8718028329508786e-05	0.00010829105221292887	2	3	3
ENSG00000106299	WASL	-1.7623691339572827	NA	0.07800695013910756	0.006613804536407892	0.014265197135483219	0.0019557602530754256	0.0035740976747645433	3	8	8
ENSG00000236423	LINC01134	1.7610619068145752	NA	0.07822792556441903	1.2760872482930207e-05	0.0252274055132883	3.630551909859872e-05	8.180309381446188e-05	1	12	12
ENSG00000146263	MMS22L	-1.7605542246553327	NA	0.07831388209659972	0.022231206368237492	0.030546978947550735	5.348999469794963e-06	1.3053933671198778e-05	6	15	15
ENSG00000138035	PNPT1	1.7601632543771075	NA	0.07838013032723744	0.0016601303945663608	0.011060799979708363	0.006435149122652062	0.010948052807972244	3	13	13
ENSG00000221983	UBA52	-1.7594937086105344	NA	0.07849368791239934	8.177861083951222e-05	0.015364673224866931	0.0013049307184313222	0.002440376978231052	1	13	13
ENSG00000128335	APOL2	-1.7592592239379885	NA	0.07853348907411052	7.895945142163968e-05	0.04270951360427726	6.749273874723649e-08	1.9459195978082693e-07	1	2	2
ENSG00000125901	MRPS26	1.7586155411949298	NA	0.07864283147982028	0.009977164843121042	0.02586370628193665	2.886346913366436e-05	6.571689221630512e-05	6	30	30
ENSG00000180611	MB21D2	-1.758612195636546	NA	0.07864340011335086	0.011298089991333984	0.03191164677735898	3.2749027464659767e-06	8.149950253830363e-06	5	20	20
ENSG00000247157	LINC01252	1.7585832379249666	NA	0.07864832209993874	0.0003671354718586843	0.3163476877865292	3.740271127596838e-57	8.586601013006449e-56	2	13	13
ENSG00000169885	CALML6	-1.7580645084381104	NA	0.07873653381488036	0.0005462407378984554	0.031006429844574027	4.534484676429636e-06	1.1135883963352688e-05	1	10	10
ENSG00000117791	MARC2	1.7572976499197326	NA	0.07886708816731526	0.030770494955637485	0.11999146318092868	2.5339794089247668e-20	1.525815059116953e-19	9	19	19
ENSG00000235169	SMIM1	-1.7563453712142414	NA	0.07902945457644679	0.241788605837178	0.4066875455746934	9.130520646396837e-78	3.736976099404758e-76	7	36	36
ENSG00000133030	MPRIP	-1.7560055911254164	NA	0.07908745388609294	0.0041899759904475194	0.0865555134365933	7.620650362816866e-15	3.457315689734032e-14	3	11	11
ENSG00000136238	RAC1	1.755452190863747	NA	0.079181991543366	0.04052895922845032	0.23812560676036434	2.2283551521287127e-41	3.05468125530418e-40	6	29	29
ENSG00000130764	LRRC47	-1.7554489356325653	NA	0.07918254790799285	0.032224929030773744	0.09946937826748582	6.12852319448994e-17	3.114016126290607e-16	3	24	24
ENSG00000205269	TMEM170B	-1.755102038383484	NA	0.07924185573362329	8.196834994472282e-07	0.17130548164567513	4.1036862420909655e-29	3.612634259015296e-28	1	16	16
ENSG00000077514	POLD3	-1.754788335472513	NA	0.07929551953830329	8.995427144136189e-05	0.01826814177476713	0.0004513211327106866	0.0008932147841725983	2	16	16
ENSG00000149243	KLHL35	-1.754527811012372	NA	0.07934010879415934	0.02534786617769349	0.2029074274561584	8.652801417049371e-35	9.409441439504102e-34	2	7	7
ENSG00000149150	SLC43A1	1.7543859481811523	NA	0.07936439745941973	0.00019440963342293115	0.013276848471759443	0.0028180764064550307	0.005034606968881896	1	8	8
ENSG00000107290	SETX	1.7540702810838582	NA	0.07941846525244652	0.0007870550524841435	0.016875718080481456	0.0007501500104239479	0.0014438072422851048	2	12	12
ENSG00000131374	TBC1D5	-1.7535718467780985	NA	0.07950389858226717	0.0037803561671105137	0.01942513930655602	0.000296260321291096	0.000602034393864321	3	12	12
ENSG00000119333	WDR34	1.7535045335152706	NA	0.07951544202841787	0.010026652484203345	0.021446796889106057	0.00014229590548053676	0.00029997906915589447	14	41	41
ENSG00000145730	PAM	-1.753405164574298	NA	0.0795324851431503	0.0002605578436099699	0.48217338730552395	1.5299339436304648e-97	1.1818395134828308e-95	3	10	10
ENSG00000100294	MCAT	-1.7530696678650854	NA	0.07959004929936277	0.006903929774011525	0.04096540602366391	1.2641267237894855e-07	3.5608589333551064e-07	6	17	17
ENSG00000055130	CUL1	1.7530489007858687	NA	0.0795936136048588	0.008901853659396533	0.03193706668965053	3.24511449856122e-06	8.076991079220082e-06	5	18	18
ENSG00000138660	AP1AR	1.7528548416271068	NA	0.07962692673353651	0.004203874147733781	0.03358332357712173	1.7958006830485871e-06	4.577997014062766e-06	4	9	9
ENSG00000100348	TXN2	1.7527934893022596	NA	0.07963746112661331	0.0007837612077883638	0.049064725622802424	6.833755677706219e-09	2.1292164992184582e-08	2	6	6
ENSG00000183773	AIFM3	1.7527197544490172	NA	0.07965012313892458	0.12705302265238969	0.3522925560784648	5.191615809150105e-65	1.4838503251852527e-63	4	14	14
ENSG00000122705	CLTA	-1.7526881694793701	NA	0.07965554752334264	0.0005460837120329332	0.01241377338870626	0.0038822953008681104	0.006820764482592688	1	16	16
ENSG00000105668	UPK1A	-1.752644249850089	NA	0.07966309075417545	0.04448138474925847	0.13743246888525454	2.959815778820098e-23	2.0483406291761846e-22	2	5	5
ENSG00000133835	HSD17B4	-1.750708840679953	NA	0.07999607582316488	0.0037908353705174355	0.07928360712796584	1.1236029546087957e-13	4.744808438460043e-13	8	25	25
ENSG00000141580	WDR45B	-1.7505593353287283	NA	0.08002184504894026	0.0022322642371278793	0.11425509291162586	2.273303430058742e-19	1.302970605684404e-18	3	8	8
ENSG00000115718	PROC	1.75	NA	0.08011831372763417	0.00015266482381828562	0.012293626270288665	0.004059823980627988	0.007115895486895888	1	12	12
ENSG00000126246	IGFLR1	-1.749679772454801	NA	0.0801735859605015	0.0030318502636649002	0.14490783946906868	1.5754904254599896e-24	1.1556067282383815e-23	4	15	15
ENSG00000233016	SNHG7	-1.7496383386187317	NA	0.08018073982775842	0.1002442233132965	0.27268969929202386	3.839153842913249e-48	6.63685980364106e-47	5	36	36
ENSG00000169967	MAP3K2	-1.7491282907880583	NA	0.08026884596438555	0.0029445300329790625	0.02666564772375115	2.1620104075278496e-05	4.974683547389654e-05	3	6	6
ENSG00000125877	ITPA	-1.7490137221412287	NA	0.08028864747314221	0.07059602189212441	0.41233630166676294	3.7143693626427183e-79	1.6290977033237845e-77	9	36	36
ENSG00000204681	GABBR1	-1.7489471080256158	NA	0.08030016256951762	0.007624171384573887	0.05616332692882531	5.247181700454147e-10	1.7751808834304235e-09	4	12	12
ENSG00000258831	AC103996.2	-1.7480932346921985	NA	0.08044788428105701	0.030005243911418372	0.03639492762800252	6.537764312698976e-07	1.730187040099919e-06	13	40	40
ENSG00000141298	SSH2	1.7478083484002778	NA	0.08049721923300986	0.0023622904928224295	0.09041434376146154	1.8144319638522912e-15	8.522512667242657e-15	3	7	7
ENSG00000081913	PHLPP1	-1.7476272092628478	NA	0.08052860063374	0.00040900290858167474	0.02052485955283712	0.0001987443147172115	0.0004124233123288311	2	11	11
ENSG00000135127	BICDL1	-1.7474747896194458	NA	0.08055501423112923	4.679624665387543e-05	0.026928638284900337	1.9666129141170252e-05	4.547659771331292e-05	1	9	9
ENSG00000101745	ANKRD12	-1.7471998530158743	NA	0.08060267722729964	0.027438852669645825	0.03773345547992001	4.0410037269933073e-07	1.0885826722307293e-06	11	32	32
ENSG00000170298	LGALS9B	1.7464789152145386	NA	0.08072776774804456	9.230213246669584e-05	0.28634399501451735	6.677981622387018e-51	1.2598537606415289e-49	1	27	27
ENSG00000197928	ZNF677	1.7463080726606919	NA	0.08075743387613482	0.0007292459409101815	0.07275074527525066	1.2422149345573519e-12	4.950672533749484e-12	4	30	30
ENSG00000132603	NIP7	-1.7462686300277708	NA	0.08076428418971673	6.647532957036886e-05	0.010193669560065163	0.008917884344531578	0.014865163163333207	1	10	10
ENSG00000121057	AKAP1	1.7460317611694336	NA	0.08080543300131632	0.0026465515993665018	0.013255392674315471	0.0028405629622138403	0.005072369615001436	1	4	4
ENSG00000013392	RWDD2A	-1.7460258251050027	NA	0.08080646443187874	0.00520148744521963	0.0322002092303924	2.9522357776654227e-06	7.382311366460242e-06	2	9	9
ENSG00000159267	HLCS	-1.7457637267453667	NA	0.08085201641776438	0.005036570784319149	0.2812630263322583	7.203898052447766e-50	1.3226943008718066e-48	9	36	36
ENSG00000183172	SMDT1	1.745741716671899	NA	0.080855842657766	0.013844132838442274	0.6154957251218885	8.940553892869236e-141	2.1294660931779793e-138	7	33	33
ENSG00000135919	SERPINE2	-1.745283081340829	NA	0.08093560546382811	0.007239653547045572	0.12224393625643576	1.0668454418530867e-20	6.538717827855105e-20	2	6	6
ENSG00000158793	NIT1	1.7441990014218953	NA	0.08112439541016266	0.0042356770532308964	0.024060340035570168	5.53145143309242e-05	0.0001221138311560633	5	11	11
ENSG00000277476	AC005332.5	-1.744143672883941	NA	0.08113404032342594	0.001281407955792642	0.027846888714434	1.4129622378628655e-05	3.317482121729228e-05	3	16	16
ENSG00000224950	AL390066.1	1.7439986209943834	NA	0.0811593302992258	0.06680102562674305	0.1532446911345493	5.812108643681023e-26	4.510038512691668e-25	7	23	23
ENSG00000173269	MMRN2	-1.7434136428178588	NA	0.08126138691140443	0.0016881173298278868	0.019338886006817383	0.0003056940183692618	0.0006201025220031311	3	15	15
ENSG00000158941	CCAR2	1.743376528309843	NA	0.08126786550455303	0.02526669215950704	0.06649570211822307	1.2251139499969438e-11	4.604928670517135e-11	6	27	27
ENSG00000134255	CEPT1	-1.7427822691681503	NA	0.08137165463738279	0.06775204829665687	0.13835081840958874	2.0669557673270455e-23	1.4420758524772785e-22	12	35	35
ENSG00000258429	PDF	-1.742662333730468	NA	0.08139261476016312	0.0019523087815348848	0.05062268958999251	3.893906213628858e-09	1.2331781654205222e-08	2	14	14
ENSG00000100994	PYGB	-1.742460413666315	NA	0.08142791255445472	0.022953253580897084	0.4880680379016624	3.321710378470016e-99	2.699716174425702e-97	6	18	18
ENSG00000100580	TMED8	1.742151633861644	NA	0.08148191460029891	0.029432983845221278	0.09585943855113967	2.37392649035736e-16	1.163821194486517e-15	4	19	19
ENSG00000245213	AC105285.1	1.7415300593920513	NA	0.08159070897595369	0.012470558488228844	0.04014282082968328	1.6993384052621487e-07	4.729301251515837e-07	11	32	32
ENSG00000119720	NRDE2	-1.7413792610168457	NA	0.08161712102114978	4.42984020871859e-05	0.02193107365817541	0.00011941341878873987	0.00025394602167759175	1	4	4
ENSG00000203760	CENPW	1.7411873603923838	NA	0.08165074207668416	0.0019663476093943425	0.015703798796569225	0.0011521930481895348	0.002170837023006189	3	7	7
ENSG00000185344	ATP6V0A2	1.7411365015297815	NA	0.08165965445033571	0.005557705407966129	0.12370713359220328	6.075383375909127e-21	3.768056040270004e-20	6	14	14
ENSG00000156973	PDE6D	-1.7405031880410693	NA	0.08177070076435108	0.001076292526367812	0.01920875971286977	0.0003205009371052662	0.0006481451144361097	3	12	12
ENSG00000095383	TBC1D2	-1.7387913859766375	NA	0.08207146433803358	0.006179643891218658	0.04317977902167893	5.698325886473141e-08	1.6545985544721958e-07	3	13	13
ENSG00000255240	AP001636.3	1.7373620331709905	NA	0.08232328836365471	0.0030529010098510937	0.04745925310556399	1.219498276963745e-08	3.723193155002895e-08	4	11	11
ENSG00000125731	SH2D3A	-1.7371321623194376	NA	0.08236384553223688	0.0009563293184716768	0.019122258412409596	0.0003307408044577006	0.0006672213768156215	3	18	18
ENSG00000132824	SERINC3	-1.7370628146255036	NA	0.08237608404421358	0.0017563867774228678	0.010645024924903239	0.007522984784006102	0.01266310032007466	2	22	22
ENSG00000248367	AC008610.1	-1.7368421554565427	NA	0.0824150358827226	0.005343460099920732	0.07256377645099232	1.330393262240103e-12	5.29225563770715e-12	1	17	17
ENSG00000166780	BMERB1	1.736761607594507	NA	0.08242925830605811	0.05716031212268773	0.081470608383945	5.011245976266125e-14	2.1581581428173728e-13	3	22	22
ENSG00000137310	TCF19	1.7366296808936037	NA	0.08245255704509723	0.042955014512177835	0.14361557311198261	2.620424739126394e-24	1.9009164065684655e-23	5	22	22
ENSG00000108786	HSD17B1	-1.7364706382676205	NA	0.08248065165319665	0.003378012160215727	0.1237035413530175	6.083793690576195e-21	3.7719080983257834e-20	3	11	11
ENSG00000188076	SCGB1C1	-1.736320653784459	NA	0.0825071532654961	0.028779669973521806	0.11970098069497465	2.832631791222195e-20	1.7002731042236409e-19	8	40	40
ENSG00000137103	TMEM8B	-1.7362023636221355	NA	0.08252805949640257	0.00011709583849755121	0.02123801599246039	0.00015347370267594128	0.0003227370358295177	4	11	11
ENSG00000105464	GRIN2D	-1.735151333228615	NA	0.0827140039454438	0.0009281071204693749	0.036166632690323164	7.096799055868505e-07	1.8706272211664463e-06	4	18	18
ENSG00000151353	TMEM18	-1.7347514067938252	NA	0.08278484659043585	0.018375386478304386	0.08517427039972887	1.2721758938069022e-14	5.682871686088712e-14	14	29	29
ENSG00000183624	HMCES	1.7346938848495486	NA	0.0827950400249021	0.0037447753785619644	0.06298063536410639	4.4121073482551654e-11	1.5976188537843714e-10	1	23	23
ENSG00000039523	RIPOR1	1.7346938848495481	NA	0.08279504002490216	0.0009335934136766223	0.028979999749197013	9.398072128535023e-06	2.2409279606819674e-05	1	3	3
ENSG00000264006	AKR1C8P	1.7346306908051197	NA	0.08280623978193166	0.03389324241767019	0.060018536047196445	1.2955978727519656e-10	4.560387504068854e-10	8	16	16
ENSG00000197363	ZNF517	-1.7346294625157406	NA	0.08280645748142212	0.004842825918218672	0.058802513427204765	2.0148600079253073e-10	7.005846365756507e-10	3	9	9
ENSG00000131370	SH3BP5	-1.7330779025786192	NA	0.08308182335622327	0.0003005378102137133	0.06425804194745754	2.7706934907041642e-11	1.0187526301905169e-10	2	17	17
ENSG00000134809	TIMM10	-1.731932480614319	NA	0.08328558481973881	0.004639841618202464	0.18497567405131773	1.5275382383537454e-31	1.4766489994097169e-30	2	12	12
ENSG00000165502	RPL36AL	1.7315150551821725	NA	0.08335994205490432	0.08031613508815998	0.1833205997443806	3.0211835326927214e-31	2.88958596777175e-30	4	15	15
ENSG00000043514	TRIT1	1.731377782061637	NA	0.08338440667070258	0.08816253696334982	0.19503537695266138	2.3504251651283087e-33	2.4369674218129e-32	5	31	31
ENSG00000106682	EIF4H	-1.7310589490430397	NA	0.0834412510675055	0.004173341200759906	0.065502334165887	1.7602927565991965e-11	6.552476770766143e-11	3	9	9
ENSG00000142634	EFHD2	-1.7307692766189575	NA	0.0834929236609622	0.0094431487263731	0.02492147017113165	4.054065403041781e-05	9.104657883284901e-05	1	10	10
ENSG00000072310	SREBF1	-1.7297297716140747	NA	0.08367856693510237	0.012170942847547238	0.1595252024061789	4.741024498709426e-27	3.842335970149714e-26	1	6	6
ENSG00000255112	CHMP1B	1.7296215641888932	NA	0.08369791069108024	0.0007299684457578131	0.026948776514993552	1.95240091156937e-05	4.516622586335239e-05	4	22	22
ENSG00000151632	AKR1C2	1.729166626930237	NA	0.08377927740032556	0.0005652312339244262	0.09927234222332498	6.599464159506037e-17	3.3473590911378004e-16	1	14	14
ENSG00000103227	LMF1	-1.7288135290145874	NA	0.08384247401362865	0.009126117560131177	0.18582461818080886	1.0760768543850977e-31	1.0479069832964247e-30	1	10	10
ENSG00000152926	ZNF117	1.7276071767258245	NA	0.08405867526732563	0.17835885723210806	0.13065498909386208	4.14284463406684e-22	2.7189300661925847e-21	2	14	14
ENSG00000152207	CYSLTR2	-1.7274741998101124	NA	0.08408253484654442	0.002305281696331171	0.01738512531249402	0.0006227729228854451	0.0012095054195427517	2	6	6
ENSG00000108395	TRIM37	1.7266826821812082	NA	0.08422466751129926	0.18529182380394502	0.44658182150651465	6.973995318715594e-88	3.973323778094808e-86	3	8	8
ENSG00000152219	ARL14EP	-1.7260075101872943	NA	0.08434606163264623	0.012033595857891597	0.12617242574840357	2.348155387574675e-21	1.4870205591402546e-20	7	16	16
ENSG00000186666	BCDIN3D	-1.7256264234670093	NA	0.08441464249486148	0.007309074106341657	0.04408693545436672	4.110644179715995e-08	1.2041926381610795e-07	5	15	15
ENSG00000141965	FEM1A	1.7255882202596895	NA	0.08442152008146597	3.4758654022267597e-06	0.0676718446932	7.973537013697304e-12	3.0318888303302673e-11	3	23	23
ENSG00000169018	FEM1B	1.725490212440491	NA	0.08443916615185594	7.826019892040765e-05	0.017844270767580446	0.0005267165763950711	0.0010334854197481778	1	5	5
ENSG00000204237	OXLD1	1.7249625598302873	NA	0.08453422001967038	0.0010563787806306883	0.17432901619580451	1.2001408973876664e-29	1.08037880573759e-28	4	14	14
ENSG00000153574	RPIA	1.7245573950252913	NA	0.08460726709356865	0.014926105208926864	0.0673707769032406	8.900486091052096e-12	3.3746282550398495e-11	3	10	10
ENSG00000282024	AL009031.1	-1.7241379022598264	NA	0.08468295115092277	0.008752993672070483	0.03797707449342492	3.7021765878704196e-07	9.99978363606707e-07	1	5	5
ENSG00000071894	CPSF1	1.724107253085514	NA	0.08468848296076355	0.00012207038327515	0.7155899170951158	1.511562979034548e-184	2.415400658298053e-181	4	34	34
ENSG00000121289	CEP89	1.7235707733803571	NA	0.08478535848821861	0.012101160225367153	0.03231355176259663	2.834377987183323e-06	7.098984679743947e-06	3	28	28
ENSG00000008311	AASS	-1.7234042882919314	NA	0.08481543997007059	1.9981756325916267e-05	0.07034827731628834	2.9960883430830966e-12	1.1661352472885162e-11	1	7	7
ENSG00000109814	UGDH	-1.7222718861355015	NA	0.08502027802124859	0.02238562139718136	0.09030858535690356	1.887346488452879e-15	8.852873339846395e-15	7	18	18
ENSG00000154945	ANKRD40	-1.7217065220884453	NA	0.08512269526748659	0.003733463886164536	0.019497915358054934	0.00028852865197479655	0.0005868791190506211	5	16	16
ENSG00000125249	RAP2A	1.72000002861023	NA	0.08543243638206328	3.360471962413577e-05	0.04222304659577172	8.040575424383944e-08	2.3027359377548473e-07	1	4	4
ENSG00000103642	LACTB	-1.7195200267173998	NA	0.08551972424595612	0.0002771435428898807	0.10344258351584139	1.373029701084954e-17	7.233820689372005e-17	2	14	14
ENSG00000151366	NDUFC2	-1.7184309979650063	NA	0.08571803035915686	0.005343424156031073	0.10536424132601997	6.6458601418924754e-18	3.547147699138315e-17	4	17	17
ENSG00000085662	AKR1B1	1.71810208744739	NA	0.08577799616103952	0.07215736416893954	0.06723950651775479	9.337606158755765e-12	3.533332039199087e-11	16	38	38
ENSG00000120699	EXOSC8	-1.717946627937029	NA	0.08580635078491938	0.0007149083080303936	0.021148937612187887	0.00015850730387290642	0.00033295464896086134	2	3	3
ENSG00000059378	PARP12	1.717765090807909	NA	0.08583947135275558	0.004899398959748733	0.017681445397448876	0.0005589429926934772	0.0010928415667199225	3	17	17
ENSG00000104365	IKBKB	-1.717715474268588	NA	0.08584852544684167	0.0041994196424715545	0.012641589491082189	0.003566996165133082	0.006293252802043953	6	17	17
ENSG00000131748	STARD3	1.7174974807704146	NA	0.08588831434301952	0.2626046930235166	0.15776444257288155	9.58966913292418e-27	7.670393468307685e-26	14	27	27
ENSG00000178199	ZC3H12D	-1.7172234254955316	NA	0.08593835696138391	0.0009356919040006667	0.0806000400018208	6.912168815061796e-14	2.954555907514824e-13	6	25	25
ENSG00000203801	LINC00222	1.7171251564147245	NA	0.08595630667775869	0.004014080009623769	0.014679438506106892	0.0016788897140817686	0.003090851283605824	3	3	3
ENSG00000186496	ZNF396	1.7169811725616455	NA	0.08598261207209747	2.731747177921286e-05	0.11425944537746162	2.269533276766202e-19	1.3012446059265665e-18	1	9	9
ENSG00000270964	AC016355.1	-1.7166654601066498	NA	0.08604031450587471	0.1673001624213537	0.121859700507374	1.2366663740856085e-20	7.557944279826836e-20	10	15	15
ENSG00000181619	GPR135	1.7161511256919297	NA	0.08613438586378962	0.03949853045067528	0.03208680079899833	3.0750693929263702e-06	7.676035665108344e-06	9	15	15
ENSG00000029725	RABEP1	1.71577905630966	NA	0.08620248883962099	0.0039015067586067424	0.17192650652978111	3.1890172011642785e-29	2.820446414789387e-28	5	13	13
ENSG00000104863	LIN7B	-1.7156863212585451	NA	0.08621946968273324	0.0008961911966709931	0.01756864796903447	0.0005824250315301302	0.0011361627648402005	1	6	6
ENSG00000131473	ACLY	1.7150293838274737	NA	0.0863398397848566	6.88962248216857e-05	0.01696791552954864	0.0007252914697190269	0.0013980139682050637	2	10	10
ENSG00000101004	NINL	1.714656677044923	NA	0.08640819086415528	0.015566697587260868	0.015351202623813924	0.0013114030184342557	0.002451678879660858	5	14	14
ENSG00000257949	TEN1	1.7142857313156128	NA	0.08647626236754936	0.1645316358667964	0.30778803860535403	2.4192285242466093e-55	5.251563286367735e-54	1	11	11
ENSG00000152256	PDK1	-1.7138949918883601	NA	0.08654801300128676	0.010680854476690017	0.11614362202915962	1.1055515828951725e-19	6.4574605228437705e-19	3	15	15
ENSG00000218537	MIF-AS1	-1.7136156916822078	NA	0.08659932974971395	0.04133968098538228	0.5511934199351336	2.5467662463739617e-118	3.4120698718021146e-116	12	28	28
ENSG00000262155	LINC02175	1.7122103540998734	NA	0.08685791000718768	0.0009641362540093707	0.010427547130406839	0.008164924300223945	0.013681872857586519	2	9	9
ENSG00000147592	LACTB2	-1.7111931109610687	NA	0.087045470001145	0.002224787473253379	0.051461255201298864	2.876220921884891e-09	9.205732099552817e-09	2	11	11
ENSG00000260296	AC095057.3	1.7102923197198003	NA	0.08721183130085935	0.0022984981243583122	0.024788230365669867	4.2536704702573457e-05	9.524245318506752e-05	4	15	15
ENSG00000167775	CD320	-1.7090281656041173	NA	0.08744573235887958	0.0020503858399249586	0.04446257242284273	3.590570952869089e-08	1.0578028048574472e-07	4	34	34
ENSG00000103184	SEC14L5	-1.7083333730697632	NA	0.08757450224584662	0.027273883147645745	0.19183366324998194	8.922576387792842e-33	9.107932290134492e-32	1	10	10
ENSG00000198538	ZNF28	-1.708290994943196	NA	0.08758236137444354	0.00018997676962503272	0.0505372234269844	4.015974761351142e-09	1.271367014628221e-08	3	32	32
ENSG00000175224	ATG13	1.7082375414239028	NA	0.08759227527352974	0.01903002212990563	0.01489319204629301	0.0015518703143421598	0.0028696381303271188	11	21	21
ENSG00000205133	TRIQK	-1.7078309982933009	NA	0.0876677055057707	0.028592253231885786	0.07046996757632328	2.8655314204373778e-12	1.1165871013197135e-11	9	31	31
ENSG00000101246	ARFRP1	1.7076043518477502	NA	0.08770978035334259	0.005727685165990234	0.07338434402488088	9.845398774752706e-13	3.95036835723524e-12	6	17	17
ENSG00000207561	MIR635	1.7075062752403705	NA	0.08772799243051607	0.004265409639508542	0.03671069670045795	5.836352496868718e-07	1.549823613638923e-06	2	6	6
ENSG00000272573	MUSTN1	1.7070743195698783	NA	0.08780823960486721	0.137588208694038	0.13712733479521966	3.334581571345535e-23	2.3002710927998624e-22	7	20	20
ENSG00000162385	MAGOH	-1.7069252828393364	NA	0.087835940847643	0.025104141789582188	0.021603536379448774	0.00013444469208037955	0.0002842900153497446	15	36	36
ENSG00000272279	AL512329.2	1.7066480377188984	NA	0.08788749075059402	0.012356140416434767	0.1245438478533567	4.401233421684245e-21	2.7476065507267244e-20	8	21	21
ENSG00000204859	ZBTB48	-1.7049379975001178	NA	0.0882059887327573	0.00799989157295486	0.09480334345522215	3.5248159348215315e-16	1.7143241198597404e-15	3	4	4
ENSG00000214078	CPNE1	1.7043572307470107	NA	0.0883143690122081	0.4036826224272333	0.7285250692059322	2.6525038209196413e-191	5.685973503118866e-188	3	10	10
ENSG00000177105	RHOG	1.7037885806652404	NA	0.08842059212433606	0.020013932522206238	0.13371817305809147	1.2599853030992877e-22	8.463567553015936e-22	6	12	12
ENSG00000197324	LRP10	-1.703703761100769	NA	0.08843644513405326	0.005768428076465056	0.029074966380099238	9.082401986145785e-06	2.1695794910212295e-05	1	7	7
ENSG00000124067	SLC12A4	-1.7032872531013037	NA	0.08851432487526349	0.07883261325913514	0.09296611228533179	7.004394762487297e-16	3.347780540186585e-15	8	14	14
ENSG00000155957	TMBIM4	1.702967428280484	NA	0.08857416405925743	0.014133619712445943	0.15845838636824355	7.266141988062183e-27	5.847351898323715e-26	2	10	10
ENSG00000272686	AC006333.2	-1.7027187890813738	NA	0.08862070694548208	0.010736492743037682	0.05134438440131356	3.000280299912539e-09	9.58848432038765e-09	4	11	11
ENSG00000146757	ZNF92	-1.7026665891768666	NA	0.0886304807726542	0.005624912701209561	0.01640629921074082	0.0008906839390232296	0.0016977146682571262	5	21	21
ENSG00000172375	C2CD2L	-1.7021276950836184	NA	0.08873143323333248	5.229470467852697e-05	0.2523009319453646	4.0859586753277557e-44	6.179021633438773e-43	1	5	5
ENSG00000112299	VNN1	1.701648261423502	NA	0.08882132468526674	0.20024004652131572	0.46101970806331305	1.0048903848457236e-91	6.406269594691195e-90	28	58	58
ENSG00000165895	ARHGAP42	-1.7014678387606283	NA	0.0888551720442938	0.006852873999073955	0.016625767623472797	0.0008219485470121817	0.0015752789039686973	4	8	8
ENSG00000230970	HHATL-AS1	1.7012821638050382	NA	0.08889001558578465	9.277721920145982e-05	0.022718776258869606	8.980795639951018e-05	0.00019365228772729787	2	12	12
ENSG00000251230	MIR3945HG	1.7012122425011331	NA	0.0889031397877544	0.0003903002390265809	0.08679409239385659	6.974648639082395e-15	3.1701099791047966e-14	2	13	13
ENSG00000089006	SNX5	-1.7010746685606664	NA	0.08892896692168778	0.008742095861406705	0.0748119338101992	5.828463473269724e-13	2.363497756044041e-12	6	29	29
ENSG00000145743	FBXL17	1.7008294739984624	NA	0.08897501295887983	0.005337866763672727	0.05510829379084299	7.689531370476397e-10	2.563027667100092e-09	9	22	22
ENSG00000182183	SHISAL2A	-1.7006947237580137	NA	0.08900032640658806	0.009866838611719006	0.04500208606278001	2.956467600261504e-08	8.764124957110549e-08	6	21	21
ENSG00000256633	AP005019.1	1.7005913255179501	NA	0.08901975417182846	0.013729355373991885	0.05823342695041365	2.477075435091536e-10	8.562662091591362e-10	4	31	31
ENSG00000122550	KLHL7	-1.7005570276884605	NA	0.08902619923510563	0.0191036462547252	0.03742632167634397	4.512683950354374e-07	1.2089988605628365e-06	2	13	13
ENSG00000142959	BEST4	-1.7002075518758395	NA	0.08909189227911866	0.0001749199527879991	0.011633691165327573	0.0051928562389434735	0.00894997905946147	2	6	6
ENSG00000163755	HPS3	-1.7001960962224514	NA	0.08909404632715606	0.042586092752592335	0.08394952312902744	2.0028791431144605e-14	8.83647399672495e-14	14	47	47
ENSG00000236525	AC007278.2	1.6993056494089902	NA	0.08926160868528044	0.004289277442876468	0.1581935568272582	8.077952792672105e-27	6.473308992595042e-26	7	16	16
ENSG00000141568	FOXK2	-1.6991400795320546	NA	0.08929279323593296	0.0006667566748181632	0.04336639896747619	5.328099815284038e-08	1.5513002331461114e-07	7	40	40
ENSG00000275963	AC008115.4	-1.6990828704714909	NA	0.08930357041697799	0.004985098990064065	0.02473174781242833	4.341232432315076e-05	9.708893450935215e-05	7	24	24
ENSG00000182621	PLCB1	1.699081809452216	NA	0.08930377030424716	0.09208598103895538	0.14421872908279013	2.066717860114656e-24	1.508176365238563e-23	3	7	7
ENSG00000196199	MPHOSPH8	1.6989820579718824	NA	0.08932256426888412	0.04395216586432946	0.07937790528679761	1.0851924123702095e-13	4.587124643760592e-13	3	18	18
ENSG00000161647	MPP3	1.6981132030487063	NA	0.08948639812544285	0.0005109985643103774	0.019075386523559962	0.000336426197423807	0.0006777928641471881	1	8	8
ENSG00000100211	CBY1	1.6972443454896946	NA	0.089650474381285	0.00045661739237295453	0.010715104938503965	0.007327281730243465	0.0123518681207063	4	10	10
ENSG00000177710	SLC35G5	1.6970569659033712	NA	0.08968589113258826	0.014204228713552047	0.060300683699919436	1.1693669462504673e-10	4.129628039795977e-10	6	18	18
ENSG00000131351	HAUS8	-1.6969799590017651	NA	0.08970044952850219	0.000548392400851362	0.10638870968269114	4.5113399984881355e-18	2.432860680316762e-17	2	13	13
ENSG00000135336	ORC3	1.6966781967333595	NA	0.08975751696764932	0.004302110952154423	0.055346556371849334	7.053861228740083e-10	2.3594044511734675e-09	3	13	13
ENSG00000244479	OR2A1-AS1	1.6963970474369177	NA	0.08981071250637393	0.0072686701937556015	0.013062226456237053	0.0030513752584624115	0.005427093373508805	4	13	13
ENSG00000203872	C6orf163	-1.696298974535075	NA	0.08982927459879844	0.010722403081600197	0.10234411024590379	2.077535856201007e-17	1.08159266539135e-16	3	7	7
ENSG00000196421	C20orf204	-1.6960784196853638	NA	0.08987102992507033	0.011311053034799868	0.36009656031542975	8.959008728436998e-67	2.719257357238338e-65	1	14	14
ENSG00000188522	FAM83G	1.6959118197184615	NA	0.08990258089898903	0.004196487766137477	0.0868922291271247	6.725054908562708e-15	3.059908904933454e-14	4	10	10
ENSG00000134061	CD180	-1.6948710336159467	NA	0.09009988856395301	0.03001629477634646	0.12188890759597053	1.2228610507639427e-20	7.476236777023477e-20	7	23	23
ENSG00000112294	ALDH5A1	-1.6946402159745408	NA	0.09014369314076022	0.0016555384456662272	0.13339288249366887	1.430016531328528e-22	9.58563998307537e-22	6	16	16
ENSG00000144635	DYNC1LI1	-1.6942543832913703	NA	0.09021695474430709	0.00039323456175102656	0.11396459955339198	2.539577518945936e-19	1.4521912261555139e-18	3	22	22
ENSG00000197256	KANK2	-1.6938775777816775	NA	0.09028854851367182	0.02805996694777345	0.1535934470302697	5.0593300227976974e-26	3.9348050141023906e-25	1	9	9
ENSG00000170759	KIF5B	1.693877577781677	NA	0.09028854851367185	0.00024814377813155007	0.06456845904047248	2.4743354551043245e-11	9.131133789452133e-11	1	3	3
ENSG00000221988	PPT2	-1.6927980982409412	NA	0.09049390481350363	0.0005672115821257981	0.010375964818299166	0.008325215466792442	0.013935492439240957	3	9	9
ENSG00000151474	FRMD4A	1.6919418143443465	NA	0.0906570682939772	0.020744136922394272	0.07830456688933796	1.6120472054259453e-13	6.742682323377935e-13	9	22	22
ENSG00000162650	ATXN7L2	1.6915175053040332	NA	0.09073800731940966	0.006158016672074428	0.015201300836486704	0.0013856519077439988	0.0025809215342567434	7	15	15
ENSG00000051108	HERPUD1	1.6914981000063705	NA	0.09074171036431404	0.009189158807442872	0.01261606436573534	0.0036009908918349367	0.006347352534081337	4	6	6
ENSG00000139626	ITGB7	-1.6906873660643473	NA	0.09089652853269874	0.0016611224849396155	0.019205080211285298	0.00032092994749003035	0.0006487831745262914	3	13	13
ENSG00000170604	IRF2BP1	1.6904761791229248	NA	0.09093689175395667	0.0007175520554307087	0.012042060368799939	0.004458702017578888	0.00777450746308697	1	6	6
ENSG00000068903	SIRT2	1.690106248523646	NA	0.09100762968122939	0.0034877724790653825	0.03204469388741955	3.1219662306389144e-06	7.784035895496763e-06	4	22	22
ENSG00000272823	AL445423.1	-1.6892780310649316	NA	0.09116616139939945	0.10142364330907974	0.16020058394625464	3.617119902967041e-27	2.943995691313801e-26	9	26	26
ENSG00000261490	AC005674.2	1.6888764091053532	NA	0.09124311702610655	0.007556729098285704	0.0896166905694084	2.4420459461164435e-15	1.1383160078812419e-14	8	30	30
ENSG00000267871	ZNF460-AS1	1.6888414666713227	NA	0.09124981488801172	0.0028552497731647907	0.0559418406437114	5.685630412870599e-10	1.917460687321886e-09	6	33	33
ENSG00000214021	TTLL3	1.6885246038436885	NA	0.09131057007239055	0.001360175080074581	0.05259481739402104	1.9093211897376687e-09	6.1895933993972175e-09	1	11	11
ENSG00000156983	BRPF1	1.6885246038436885	NA	0.09131057007239055	0.0001103027604278987	0.023079898248291476	7.881841741205105e-05	0.0001711608256552189	1	7	7
ENSG00000077463	SIRT6	1.688172101974487	NA	0.09137819688235202	0.001260305783496981	0.013523351451344458	0.0025723021256679056	0.004620220859986401	1	9	9
ENSG00000074590	NUAK1	1.6868458426344486	NA	0.09163299798452125	0.0215333400119103	0.037716322527473124	4.0659672530038814e-07	1.0944478484031324e-06	11	28	28
ENSG00000249252	AC098829.1	1.6865671873092654	NA	0.09168660579867947	3.9460669969434774e-07	0.011127779612674244	0.006275518028542763	0.010697699669133184	1	7	7
ENSG00000057294	PKP2	1.686447360990472	NA	0.09170966577773448	0.0024269736351561137	0.03307961391832849	2.152183567933547e-06	5.445233993285984e-06	4	18	18
ENSG00000180900	SCRIB	-1.6862745285034182	NA	0.09174293473919841	8.573061447512921e-05	0.010140009801124126	0.009100418917505248	0.015141465413437227	1	7	7
ENSG00000198771	RCSD1	1.6862345579270936	NA	0.09175063015689028	0.00923638859970105	0.12263811562284906	9.167766481514564e-21	5.637075202276559e-20	2	6	6
ENSG00000168538	TRAPPC11	-1.6859695680398163	NA	0.0918016610008474	0.007164301625666739	0.020943142473815356	0.00017077951558874937	0.00035702766217621154	2	6	6
ENSG00000079263	SP140	1.685916519705969	NA	0.09181187960638834	0.0014774488732114878	0.020347089928447547	0.00021198173964524588	0.00043840748349931516	5	18	18
ENSG00000225830	ERCC6	-1.6858048797376186	NA	0.09183338759918536	0.002665628624092172	0.018497094023590063	0.00041521579706885165	0.0008269115902837924	4	7	7
ENSG00000140400	MAN2C1	1.6857453296715421	NA	0.09184486186991787	0.31911843748609975	0.6548118087959439	1.9573599326429817e-156	7.992087020212975e-154	5	26	26
ENSG00000215912	TTC34	1.6856797537625727	NA	0.09185749854931413	0.0035854947983198953	0.07101309960943591	2.3486649746809925e-12	9.199921345546903e-12	3	13	13
ENSG00000077235	GTF3C1	1.6853327826627817	NA	0.09192438420012998	0.00016520647042709964	0.010922863043299756	0.006777043900713505	0.011481873725877879	3	14	14
ENSG00000237651	C2orf74	-1.6844275470145285	NA	0.09209907078415373	0.01629044932008301	0.24221368281642244	3.663554578084553e-42	5.153921038521083e-41	2	5	5
ENSG00000261799	AC007406.5	-1.6837292236434844	NA	0.09223401088175268	0.020978148082501685	0.048150007617568304	9.505786708079067e-09	2.92298254001879e-08	11	23	23
ENSG00000166507	NDST2	1.681744922159633	NA	0.09261831305532373	0.013244103825086645	0.11052744258435866	9.394167199836462e-19	5.230538094480373e-18	2	8	8
ENSG00000161640	SIGLEC11	-1.6815340237429501	NA	0.09265923349035433	0.05181711182881915	0.38854984462591996	2.1789421846497954e-73	8.088025871116741e-72	16	53	53
ENSG00000124279	FASTKD3	1.6813116503644199	NA	0.09270239612261655	0.019021813125295172	0.02039494899047449	0.00020833319178550994	0.00043132994155857903	13	35	35
ENSG00000177034	MTX3	-1.6812074486555195	NA	0.09272262720879387	0.003905767888727389	0.035177721559643944	1.0125355195049018e-06	2.635296953102073e-06	4	11	11
ENSG00000166979	EVA1C	1.6811861178522167	NA	0.09272676908770373	0.00010665537714562667	0.11352822259051025	2.9991367685297653e-19	1.7109845789593129e-18	2	11	11
ENSG00000125457	MIF4GD	1.6810142722514692	NA	0.09276014238574141	0.0022271459547480387	0.1281664025170875	1.0864807818358509e-21	6.996642481300415e-21	3	12	12
ENSG00000273164	DGCR10	-1.680954242370088	NA	0.09277180276926048	0.02308138004015801	0.1389489587304253	1.635628917319709e-23	1.1472147363237499e-22	6	18	18
ENSG00000258922	AC106028.2	1.6808511018753052	NA	0.0927918398348414	0.00018557144406551192	0.0544430520410768	9.783566000750481e-10	3.2358413374516878e-09	1	7	7
ENSG00000152558	TMEM123	-1.680555582046509	NA	0.09284926960020581	0.009887873296578647	0.03151533596675166	3.7763323384383124e-06	9.342227823410073e-06	1	7	7
ENSG00000215841	AP002761.1	-1.6802723774860544	NA	0.0929043328514312	0.011235555542272662	0.010376852009596949	0.008322431572216817	0.013932192408428953	9	20	20
ENSG00000266709	AC005224.3	-1.6799999475479126	NA	0.0929573259327567	0.00010308832057352171	0.09616745975387193	2.1152689921999186e-16	1.0408822940383474e-15	1	3	3
ENSG00000163328	GPR155	-1.6775714880776647	NA	0.09343078275664163	0.00379091422945183	0.037622780594202605	4.2050057245354204e-07	1.1304589350744707e-06	4	14	14
ENSG00000204161	TMEM273	-1.6774576711361244	NA	0.09345302008752022	0.17417103329815714	0.2927342813449177	3.2748497632371996e-52	6.418331267400541e-51	11	27	27
ENSG00000145075	CCDC39	-1.6771764090438972	NA	0.09350799073573864	0.001539023950354181	0.012094694673368041	0.0043720774902803365	0.007631998868161389	6	17	17
ENSG00000186635	ARAP1	1.6771686329560087	NA	0.09350951088447719	0.012020571812114893	0.025439861363073867	3.362817603481187e-05	7.601022681178183e-05	22	47	47
ENSG00000008083	JARID2	-1.6768042228049176	NA	0.09358077172389331	9.370019917258487e-05	0.05892933328832365	1.924207828790315e-10	6.701510978051404e-10	3	14	14
ENSG00000153037	SRP19	1.6764740177014945	NA	0.09364538134108989	0.010251848487297443	0.0362746522683728	6.826568181895568e-07	1.8032781539021426e-06	3	4	4
ENSG00000260302	AP005482.1	-1.6764706373214722	NA	0.09364604294849062	0.01519477199821711	0.13360353812896156	1.3174723028005239e-22	8.84279159323921e-22	1	8	8
ENSG00000170364	SETMAR	1.6757061704185978	NA	0.09379576060861011	0.002181613834975394	0.01027706372052164	0.008641589939884557	0.014429856463396328	3	12	12
ENSG00000206052	DOK6	1.674432870303307	NA	0.09404555724826304	0.007098645781339069	0.0852291954355916	1.2465295583893023e-14	5.572663033581373e-14	6	14	14
ENSG00000174788	PCP2	1.6737331241451594	NA	0.0941830607496469	0.0005021431026208097	0.2629203797175699	3.368909109607519e-46	5.3993852636130225e-45	2	22	22
ENSG00000197417	SHPK	1.6735685331649628	NA	0.09421542707656412	0.0009013257019573586	0.0953824860270932	2.838034571096134e-16	1.3869893091971388e-15	5	36	36
ENSG00000075131	TIPIN	-1.6730768680572508	NA	0.09431216466556698	0.0001648900673604516	0.031432113740409454	3.891019775693101e-06	9.614855638812822e-06	1	5	5
ENSG00000112640	PPP2R5D	1.6724203800603479	NA	0.0944414561093357	0.0006966403519353432	0.07175153782947324	1.7918976415848096e-12	7.069071234308236e-12	3	13	13
ENSG00000246084	LINC02325	-1.6722930164239869	NA	0.0944665560745188	0.003187255050268768	0.019207703241989275	0.00032062405696117876	0.0006482412111326638	3	6	6
ENSG00000117009	KMO	1.6716983878968412	NA	0.09458381221141658	0.00042607053688325407	0.05220091644196666	2.2015338874345623e-09	7.1033122550546206e-09	3	15	15
ENSG00000161381	PLXDC1	-1.670849058833347	NA	0.09475149557706326	0.0048412435618669205	0.3648991590679821	7.1885220780808455e-68	2.2578015589195681e-66	3	21	21
ENSG00000157322	CLEC18A	-1.6706885616260376	NA	0.09478320934743477	0.032295653370610154	0.6201078228079846	1.582401115775388e-142	3.9214800870251217e-140	9	41	41
ENSG00000141376	BCAS3	-1.6705368070490543	NA	0.09481320342265093	0.0022723603642434333	0.10098567787742907	3.465104845832908e-17	1.7876980445604252e-16	4	14	14
ENSG00000078814	MYH7B	1.6703029904852447	NA	0.0948594318178934	0.010330797139567378	0.042220217967926195	8.048763786453645e-08	2.304311355156821e-07	2	10	10
ENSG00000185262	UBALD2	-1.6701862658854185	NA	0.09488251645652192	0.0023905823510925457	0.04124953617296816	1.1413065683834186e-07	3.224426085866103e-07	3	20	20
ENSG00000254505	CHMP4A	-1.669871736863837	NA	0.09494474330613287	0.043918910217869415	0.04274605386985613	6.661095590178045e-08	1.9211424197101128e-07	12	24	24
ENSG00000089041	P2RX7	-1.66981645751295	NA	0.09495568322554084	0.010445014976375263	0.08796409372134986	4.515896636994105e-15	2.0706714285511206e-14	10	27	27
ENSG00000248508	SRP14-AS1	-1.6692696018147446	NA	0.0950639617315806	0.18789845122280857	0.1711490065236744	4.372763640813051e-29	3.8475384133557216e-28	14	42	42
ENSG00000133818	RRAS2	-1.6690975202658997	NA	0.09509805466920258	0.0012016924606059872	0.023083205096316128	7.87242858898058e-05	0.000170978062148465	2	13	13
ENSG00000153107	ANAPC1	-1.6676071590616903	NA	0.09539373616174462	0.0014482971251368105	0.01385952920413132	0.002271670767525228	0.004109375737583348	2	4	4
ENSG00000068745	IP6K2	1.6672422103422366	NA	0.09546625257795552	0.001184521346613818	0.057143975609311046	3.67751361903436e-10	1.2572902921216157e-09	12	39	39
ENSG00000003436	TFPI	-1.6666666269302368	NA	0.09558071245136236	6.224656950755418e-05	0.01176978271909056	0.004935457820060493	0.008537236852553701	1	10	10
ENSG00000142347	MYO1F	-1.666666626930237	NA	0.09558071245136236	0.0020681195545424903	0.11813276780543784	5.166107637347811e-20	3.0676447324403604e-19	1	12	12
ENSG00000267986	AC130469.1	-1.6666666269302366	NA	0.09558071245136243	3.685851843422079e-07	0.05810953409628229	2.590965306705054e-10	8.941932792248936e-10	1	12	12
ENSG00000185885	IFITM1	1.665889368121498	NA	0.09573545161615839	0.0031770630951814187	0.1636273470734686	9.135874039441482e-28	7.672434079450636e-27	6	55	55
ENSG00000238078	LINC01352	-1.664778422634208	NA	0.09595697030702989	0.10585248312931383	0.14409065303084603	2.17358922207578e-24	1.5841428631269676e-23	4	19	19
ENSG00000033170	FUT8	-1.6640415996414968	NA	0.09610411641654774	0.006978603676764563	0.07256394320719958	1.3303118977866423e-12	5.29225563770715e-12	9	32	32
ENSG00000162882	HAAO	1.6637269465519295	NA	0.09616700872955565	0.023362343893159512	0.08636310526363651	8.18485221562077e-15	3.7054390349968474e-14	12	26	26
ENSG00000183696	UPP1	1.6636297445409627	NA	0.09618644395627092	0.0013684545380379949	0.04247277375853229	7.349515595954405e-08	2.1118773953589493e-07	2	4	4
ENSG00000169682	SPNS1	-1.6635438759190528	NA	0.09620361572335048	0.17638484528130363	0.31396966543363314	1.197317078117756e-56	2.7088114211927967e-55	4	22	22
ENSG00000115677	HDLBP	1.662275340575968	NA	0.09645757979933241	0.02606669221473647	0.05967322516654508	1.4687375928993542e-10	5.149740539895936e-10	4	27	27
ENSG00000164251	F2RL1	1.6622408306149663	NA	0.09646449627043255	0.12005220025620846	0.42575567481707866	1.630200346041792e-82	7.934931628348298e-81	6	19	19
ENSG00000140367	UBE2Q2	1.6620050333000416	NA	0.09651176528189087	0.012749894677552068	0.05368181796060056	1.2886519106339346e-09	4.2319210293874656e-09	5	10	10
ENSG00000100564	PIGH	1.6615056822384178	NA	0.09661192865758662	0.0027308423455906445	0.061115199495744975	8.697234345642853e-11	3.099519363953227e-10	4	9	9
ENSG00000197062	ZSCAN26	1.6613638115127862	NA	0.09664040125697508	0.08102666947575951	0.05124873252496348	3.105780960473673e-09	9.916409922018808e-09	5	20	20
ENSG00000260942	CAPN10-DT	1.6612902879714966	NA	0.09665515962889026	0.0015219936516314518	0.016796965950409973	0.0007720622401362034	0.001483484073512129	1	4	4
ENSG00000131400	NAPSA	-1.660650750537246	NA	0.09678360995989495	0.001157328809369105	0.037652788898328224	4.159891984804452e-07	1.1192028184407208e-06	5	15	15
ENSG00000170222	ADPRM	1.659999966621399	NA	0.09691445924831031	1.1304925982941944e-05	0.04161007195858173	1.0024720867967248e-07	2.843903030021015e-07	1	2	2
ENSG00000169231	THBS3	-1.6595745086669924	NA	0.09700008002328837	0.00048305524814359744	0.37945702215368465	3.051809304404142e-71	1.0680709747189109e-69	1	14	14
ENSG00000139610	CELA1	-1.6590448341405206	NA	0.09710675825163025	0.005037080733644513	0.15454448390534542	3.4649771696095943e-26	2.715762956199037e-25	4	12	12
ENSG00000247498	GPRC5D-AS1	1.6585753625501756	NA	0.09720138980623465	0.006097657919534866	0.042899730164205875	6.302671747872538e-08	1.8214445197887793e-07	5	21	21
ENSG00000160695	VPS11	-1.6571428775787354	NA	0.09749059207153853	4.0488686375315673e-07	0.20783468250227716	1.0779013797365015e-35	1.2161138658619253e-34	1	11	11
ENSG00000143224	PPOX	1.6569924919022383	NA	0.097520993061245	0.0001021528974364865	0.019617053636806457	0.0002763068222403952	0.0005632888367333021	2	15	15
ENSG00000137210	TMEM14B	-1.6557772921525706	NA	0.09776692800499363	0.014944685601719033	0.0323035831706961	2.8445521185396693e-06	7.123426442879204e-06	11	34	34
ENSG00000106546	AHR	1.6555163542037783	NA	0.09781980181258837	0.0005824544666310823	0.07798110062855097	1.8161111432033497e-13	7.566688531291119e-13	4	11	11
ENSG00000160606	TLCD1	-1.6547470217861022	NA	0.09797582449343338	0.0033958740889261096	0.022304443721305436	0.00010432432226048467	0.00022338092176864174	5	14	14
ENSG00000184436	THAP7	1.65340267053858	NA	0.09824893972821393	0.024610924685010534	0.01600227613361159	0.0010327448560009487	0.0019561013403534646	4	9	9
ENSG00000260274	AC068338.2	1.6525669835452834	NA	0.09841902219388143	0.08260533660371457	0.1700540083550203	6.817601212597279e-29	5.946848585698411e-28	5	16	16
ENSG00000104714	ERICH1	-1.6524814869912419	NA	0.09843643605570054	0.03617352325295865	0.3393455344503022	3.928768917720376e-62	1.02861768198453e-60	11	58	58
ENSG00000198740	ZNF652	-1.6515141897194068	NA	0.09863362574407157	0.005213605345753657	0.010080768195732568	0.009306378296255888	0.015458323601150388	5	17	17
ENSG00000278259	MYO19	1.650557251286481	NA	0.09882901393335516	0.03444288913522292	0.1126218346082992	4.235755748978293e-19	2.3973259187864273e-18	4	15	15
ENSG00000138738	PRDM5	-1.6505140876834015	NA	0.09883783437787823	0.14150493121828936	0.2937834221798511	1.9910970714695176e-52	3.920243820738319e-51	14	33	33
ENSG00000172456	FGGY	1.6495681004005254	NA	0.09903130390770733	0.02733061040512902	0.05619660095844638	5.184295669227802e-10	1.7549444617368253e-09	23	72	72
ENSG00000072609	CHFR	1.6494535447365697	NA	0.09905475287662097	0.000954749167646151	0.04608098177286643	2.0042730681875045e-08	6.028991202656993e-08	4	26	26
ENSG00000197016	ZNF470	-1.6491175685127335	NA	0.09912355107972107	0.0387706503050344	0.06435449988739878	2.6749966292651325e-11	9.850443889900743e-11	10	24	24
ENSG00000148814	LRRC27	-1.6483824339219348	NA	0.099274218365751	0.04013579784932366	0.2481047984406576	2.6709858762089772e-43	3.908253992415337e-42	4	17	17
ENSG00000177706	FAM20C	-1.6482420129211597	NA	0.09930301870349814	0.0003175957278495319	0.06778830979122415	7.641374618720785e-12	2.9107492966779816e-11	2	35	35
ENSG00000276071	AC074138.1	-1.64814817905426	NA	0.09932226773900575	0.0028710511161816094	0.026686654766397894	2.1457120965584075e-05	4.9411597614986074e-05	1	5	5
ENSG00000198858	R3HDM4	-1.6477599631417805	NA	0.09940193781109312	0.0031123680309578707	0.022841779482594273	8.590207293403038e-05	0.0001856970438353318	2	39	39
ENSG00000154079	SDHAF4	-1.646360288371109	NA	0.09968960391329462	0.022792389729126145	0.05086813687018169	3.5635536173804184e-09	1.1316922404529035e-08	7	15	15
ENSG00000128694	OSGEPL1	-1.6461538076400755	NA	0.09973209671169633	0.00010920672177955493	0.020984433727140678	0.00016824293518921202	0.0003519822002634862	1	5	5
ENSG00000137871	ZNF280D	-1.6458333730697634	NA	0.09979806929898591	0.0021792822009997375	0.011381313932084757	0.005706900771512845	0.009784807171633051	1	7	7
ENSG00000164818	DNAAF5	1.6458333730697632	NA	0.09979806929898598	0.0005031560951581674	0.10733856200896962	3.148913042571811e-18	1.7148526442382975e-17	1	11	11
ENSG00000100600	LGMN	-1.645302414053607	NA	0.09990746227213808	0.007491637240497378	0.021529697418421565	0.00013808764588607483	0.00029149003437965254	11	27	27
ENSG00000205352	PRR13	1.645161271095276	NA	0.09993655790258602	0.009435943647122327	0.01883164131710796	0.00036761540078962405	0.0007364762275865961	1	1	1
ENSG00000243317	STMP1	-1.6444136136176728	NA	0.10009079496378685	0.0022846923963790247	0.1855672277424856	1.1967110355937635e-31	1.1607690921604893e-30	3	19	19
ENSG00000178252	WDR6	-1.6440489903706506	NA	0.10016608328229835	0.29577645449726764	0.40864289487311173	3.024293254294572e-78	1.2711667896543534e-76	5	11	11
ENSG00000225062	CATIP-AS1	-1.6433186055136384	NA	0.10031703077833413	0.00044036019514613053	0.10064485564807474	3.939224197145591e-17	2.0262074312192484e-16	5	14	14
ENSG00000229056	HECW2-AS1	1.6431788910450287	NA	0.1003459260003831	0.07787581830246	0.057245468990609796	3.5446373142732595e-10	1.2142825669690797e-09	5	7	7
ENSG00000144597	EAF1	-1.6427410858433953	NA	0.10043651420071735	0.0004559940652810081	0.03352084761366957	1.8365784096826667e-06	4.674307383147529e-06	3	10	10
ENSG00000119392	GLE1	1.6426361448061781	NA	0.10045823769469787	0.003027697885132989	0.10727171091852679	3.229647041085968e-18	1.7554743932672988e-17	3	19	19
ENSG00000167723	TRPV3	-1.642581128146395	NA	0.10046962800619937	0.004747239042390116	0.03280398634355319	2.376304435601979e-06	5.991068033833922e-06	4	12	12
ENSG00000231160	KLF3-AS1	-1.6421693614303006	NA	0.10055491034652751	0.005314379263687409	0.19248777982046156	6.7968875973237e-33	6.950496446422428e-32	3	18	18
ENSG00000133055	MYBPH	1.6418314116711779	NA	0.10062494731778876	0.028520592616728166	0.15613430420291027	1.8386439323356706e-26	1.4570658408329212e-25	6	13	13
ENSG00000025772	TOMM34	1.6416042492678553	NA	0.1006720464759948	0.009841187967336601	0.3970063214292528	2.0581316951701734e-75	8.076636256401214e-74	4	19	19
ENSG00000188785	ZNF548	-1.64101119275654	NA	0.10079509180874752	0.0031634220948199804	0.08011875233324235	8.256261604315632e-14	3.515933207161877e-13	7	28	28
ENSG00000129515	SNX6	1.6408418545996382	NA	0.10083024749462186	0.007656473157059132	0.1271945653147454	1.582125052567931e-21	1.010497673239756e-20	2	27	27
ENSG00000273137	AL022328.2	-1.640625	NA	0.10087528216482786	0.00019145951335286385	0.07131345223759383	2.103944804773804e-12	8.262090555774208e-12	1	29	29
ENSG00000141503	MINK1	1.6406249999999998	NA	0.10087528216482791	0.001579313776242651	0.01963317585878423	0.0002746933920082306	0.0005603326965087603	1	7	7
ENSG00000138606	SHF	1.6397789894131225	NA	0.10105112828222411	0.001199531034313142	0.03394728525297083	1.5756190467244578e-06	4.032277426097258e-06	4	10	10
ENSG00000135426	TESPA1	1.639376027549708	NA	0.10113497106247071	0.008272984259619726	0.08223418769452456	3.778797441697952e-14	1.6418190354111522e-13	6	23	23
ENSG00000113273	ARSB	1.6388954312210768	NA	0.10123503940501997	0.014976770987685654	0.13832458054447486	2.088278729678569e-23	1.4557679648478772e-22	11	28	28
ENSG00000225177	AL590617.2	1.6387594790911952	NA	0.10126336126014127	0.015232919909176485	0.024266968083439103	5.133909519883493e-05	0.00011382212586487657	3	20	20
ENSG00000163933	RFT1	-1.6382979154586792	NA	0.10135956232653587	0.010021335669158934	0.052228938116020536	2.179345833925361e-09	7.0343688511172625e-09	1	9	9
ENSG00000137815	RTF1	1.6373944543010477	NA	0.10154807622951469	0.009393860244566413	0.043062470748662526	5.944091712126447e-08	1.722701278606914e-07	3	8	8
ENSG00000136634	IL10	1.6362791518304	NA	0.10178117733665873	0.002262547653990821	0.043253573504812126	5.5489520390154984e-08	1.6125907222009285e-07	2	8	8
ENSG00000205581	HMGN1	-1.6351057530874566	NA	0.10202688035623966	0.005174253734823141	0.04503964523278143	2.9167382876762217e-08	8.655328758497929e-08	5	24	24
ENSG00000206561	COLQ	1.6326551102002604	NA	0.10254155354008046	0.08153063446232824	0.07997508972944116	8.705863601063507e-14	3.701880855309648e-13	12	21	21
ENSG00000140853	NLRC5	1.631987862955447	NA	0.10268204302135109	0.1743168240618064	0.2521106930761753	4.449976329948195e-44	6.7117540969464905e-43	18	35	35
ENSG00000184182	UBE2F	-1.6318118354383777	NA	0.10271913127923384	0.01712039317854457	0.26341168176316343	2.69382804874745e-46	4.3295648742239945e-45	3	18	18
ENSG00000238121	LINC00426	1.6312539717199517	NA	0.1028367412199175	0.022129336773537234	0.041877580170299966	9.104852979074726e-08	2.5928117525432165e-07	5	8	8
ENSG00000099331	MYO9B	-1.6308493834910645	NA	0.10292210430106591	0.006877689030264155	0.06263757003259789	4.998956326643727e-11	1.8040215076938822e-10	3	31	31
ENSG00000163687	DNASE1L3	1.6305253425453972	NA	0.10299051354084429	0.008482640475316671	0.012904084079730196	0.003235723507493365	0.005733499982879424	4	13	13
ENSG00000113810	SMC4	-1.6296296119689941	NA	0.10317980199870196	0.014108761147121304	0.02932003789234913	8.315955767113715e-06	1.995108078486753e-05	1	3	3
ENSG00000136240	KDELR2	-1.6280355963624362	NA	0.10351733815903089	0.13436769155120803	0.22094260579299643	3.973660760151233e-38	4.8779032480911596e-37	2	8	8
ENSG00000014164	ZC3H3	1.628029918284199	NA	0.1035185420709109	0.004576156890700884	0.5115992258063686	4.848490227048392e-106	4.7242476649802765e-104	7	36	36
ENSG00000171488	LRRC8C	-1.6277182169536726	NA	0.10358464857365565	0.0024708381007531454	0.05292074228182104	1.6970510824703595e-09	5.521291787760235e-09	2	4	4
ENSG00000136754	ABI1	-1.6259154694306122	NA	0.10396763882348312	0.002387704133016777	0.016370606188007814	0.0009023982912182767	0.0017187059413707494	2	12	12
ENSG00000104043	ATP8B4	-1.6254519648600476	NA	0.10406629108273553	0.009998891462783098	0.041148834932301745	1.1834088135326987e-07	3.340621850744403e-07	9	15	15
ENSG00000128918	ALDH1A2	1.6250000000000002	NA	0.10416255883043905	0.002264634827711752	0.05574969344251171	6.095515831996282e-10	2.051658508398513e-09	1	8	8
ENSG00000142025	DMRTC2	-1.6250000000000002	NA	0.10416255883043905	0.0016230739885845817	0.17717493271545942	3.757835640312207e-30	3.4591048521585633e-29	1	10	10
ENSG00000057757	PITHD1	-1.6249999999999998	NA	0.10416255883043912	0.000493483967538518	0.01644438946882547	0.0008783518465944513	0.0016764447208957424	1	8	8
ENSG00000121350	PYROXD1	-1.6249999999999998	NA	0.10416255883043912	6.297664965205053e-05	0.01793272814972173	0.0005099999966906558	0.0010034407920201992	1	7	7
ENSG00000103313	MEFV	-1.6249999999999998	NA	0.10416255883043912	0.001745356647278319	0.2653389645553884	1.1188513083199936e-46	1.832586541201487e-45	1	10	10
ENSG00000011007	ELOA	-1.6249999999999998	NA	0.10416255883043912	0.07500785899832939	0.1395909677201736	1.2720666273348097e-23	8.947773007450636e-23	1	5	5
ENSG00000091844	RGS17	1.6249999999999998	NA	0.10416255883043912	5.3136292898813325e-05	0.018437844643981505	0.0004242708056414002	0.000843280023869306	1	4	4
ENSG00000128298	BAIAP2L2	1.6241327766461862	NA	0.10434747401981277	0.005858164546266322	0.011342759473875056	0.005789867041696594	0.009915161763336818	3	10	10
ENSG00000137124	ALDH1B1	1.6241294041963232	NA	0.10434819362482649	0.005095116343028898	0.012485546914471563	0.0037800219025306424	0.00664925588332116	2	9	9
ENSG00000164975	SNAPC3	1.624040204887877	NA	0.10436722818357373	0.0012332092805317795	0.024886949111649643	4.104861585339999e-05	9.213909859554405e-05	9	19	19
ENSG00000271387	AL445228.2	-1.623619012108245	NA	0.10445714527132162	0.0032159326138773603	0.01379216248311065	0.0023289241562906597	0.004207619085148391	5	7	7
ENSG00000236810	ELOA-AS1	-1.6234836174188703	NA	0.10448606266729225	0.0001735725748671007	0.04226057385223822	7.932725273807097e-08	2.2732000395345362e-07	2	3	3
ENSG00000172057	ORMDL3	1.6231379126160843	NA	0.10455992662377733	0.029360928960564303	0.3315929218709288	1.9565779212102283e-60	4.90546122380617e-59	7	14	14
ENSG00000101160	CTSZ	1.622106735384624	NA	0.10478049626721117	0.004988606120821514	0.04517758955829449	2.775345339647294e-08	8.255749736272584e-08	7	19	19
ENSG00000169184	MN1	1.6220762890060931	NA	0.10478701438248594	0.010210541456082887	0.021568572971153915	0.00013615747755302764	0.0002876634942166898	4	8	8
ENSG00000083223	TUT7	-1.6215305981965817	NA	0.10490389324030525	0.01794592860601207	0.01003512538578644	0.009468303292989595	0.015698726981676358	11	19	19
ENSG00000129993	CBFA2T3	-1.6209075703705484	NA	0.10503746304147978	0.005264479096869165	0.05039758475472465	4.223691343617294e-09	1.3356460050100124e-08	4	19	19
ENSG00000061936	SFSWAP	1.6207921232724973	NA	0.10506222835274681	0.025841386354106037	0.1234607482516898	6.679985903351664e-21	4.1295990719746827e-20	2	21	21
ENSG00000164889	SLC4A2	1.6203030007792514	NA	0.10516720463262481	0.0014454840412190708	0.04151938951833401	1.0357168859662081e-07	2.9362719255140526e-07	5	14	14
ENSG00000198156	NPIPB6	-1.6200000047683718	NA	0.10523227588419991	0.002856684205901994	0.014116824392359196	0.0020657958623041986	0.003760757244443174	1	2	2
ENSG00000111906	HDDC2	-1.6199759285956055	NA	0.10523744783946186	0.14179067840626466	0.33322832868998087	8.611832654249102e-61	2.1782347815297616e-59	12	47	47
ENSG00000263004	AC007114.1	-1.6196372577605584	NA	0.10531022124668461	0.05320372707900563	0.0800522545838992	8.461416403934954e-14	3.601509801714582e-13	5	25	25
ENSG00000161904	LEMD2	-1.619604346254079	NA	0.10531729538196302	0.0298093750735635	0.01150790891400245	0.00544288472759091	0.009346153018269401	4	9	9
ENSG00000256771	ZNF253	1.6195823387222756	NA	0.10532202598222318	0.00618663770613994	0.15002880916853387	2.083093387629617e-25	1.5848699425226398e-24	3	37	37
ENSG00000119686	FLVCR2	1.6193994101331486	NA	0.10536135368425147	0.003949447157289857	0.05478408539875842	8.647312549652557e-10	2.872777274583334e-09	3	12	12
ENSG00000106462	EZH2	1.618998005893561	NA	0.10544769216799693	0.0015510951764351722	0.015270589487096222	0.0013508186695765931	0.0025204209949482095	2	6	6
ENSG00000085719	CPNE3	-1.618645554457783	NA	0.10552354761527544	0.059809187279432754	0.03725599249709137	4.797595089649146e-07	1.2831247378726327e-06	13	38	38
ENSG00000084207	GSTP1	1.6181760610653058	NA	0.10562466035365464	0.0018331459777300753	0.01843550565049507	0.00042463231958850224	0.0008438029720305011	3	11	11
ENSG00000136051	WASHC4	1.6180836447698879	NA	0.10564457269799282	0.00043962003903232685	0.07696768336120496	2.6377150562288856e-13	1.0905056774172892e-12	3	15	15
ENSG00000004660	CAMKK1	1.6166666746139526	NA	0.10595025115548425	1.2241504094272423e-05	0.0862919404851493	8.403925529400773e-15	3.80060440146872e-14	1	10	10
ENSG00000139187	KLRG1	1.6156311245757247	NA	0.10617409038952058	0.027198922444158675	0.07004408047099445	3.3490019499650046e-12	1.2999555101844696e-11	8	16	16
ENSG00000232063	AL691447.2	1.615384578704834	NA	0.10622743771831589	0.00016472485598768245	0.20024366601504626	2.65415518092324e-34	2.8323651025297227e-33	1	10	10
ENSG00000127838	PNKD	-1.614736146664359	NA	0.1063678461986898	0.021985832228965354	0.1439505777032326	2.2967919370959237e-24	1.6718032652486417e-23	7	21	21
ENSG00000133069	TMCC2	1.6137703079702987	NA	0.10657725719400228	0.01778685630295814	0.019869974693668177	0.00025205791967745445	0.0005164943559025769	5	9	9
ENSG00000166881	NEMP1	1.6129487554756785	NA	0.10675564146326987	0.03758242964317358	0.06429427219244305	2.7343549147709328e-11	1.006254344064522e-10	8	23	23
ENSG00000171223	JUNB	-1.6129032373428347	NA	0.10676553176133441	0.0006796431368728882	0.015875401181015006	0.0010819125789495586	0.002044712234560941	1	10	10
ENSG00000213988	ZNF90	1.6110701635473899	NA	0.10716443058755244	0.024980762907570175	0.1155675260389225	1.3776782187523078e-19	8.003321061444216e-19	4	23	23
ENSG00000180096	SEPTIN1	-1.6110658215372817	NA	0.10716537686071953	0.0255364980475107	0.03140053174843526	3.935449083791051e-06	9.72044020422479e-06	2	3	3
ENSG00000171798	KNDC1	1.6108366251124753	NA	0.10721533603287756	0.004121428008169333	0.220431185390804	4.953116975827355e-38	6.054241127474221e-37	5	30	30
ENSG00000158714	SLAMF8	1.6104945230368295	NA	0.10728994017415006	0.031181614995898464	0.06409748061631762	2.937623867292708e-11	1.0775895550845486e-10	20	50	50
ENSG00000164896	FASTK	-1.610169529914856	NA	0.10736085135043268	0.0027757107430232647	0.03217548951767035	2.978584589050906e-06	7.444942008108728e-06	1	4	4
ENSG00000113318	MSH3	1.6100430185601011	NA	0.10738846525974301	0.02615752504277422	0.4510992440033906	4.4916603713673595e-89	2.6653108549681263e-87	10	43	43
ENSG00000000457	SCYL3	1.6097085390936872	NA	0.10746149992061471	0.22045680535700612	0.16510143984677716	5.046093440053429e-28	4.2775806427818214e-27	19	30	30
ENSG00000197712	FAM114A1	1.6095522628999372	NA	0.10749563680829013	0.004646976445369104	0.042857416617455124	6.399393263459678e-08	1.848462103336197e-07	6	12	12
ENSG00000135362	PRR5L	1.6094642295596997	NA	0.10751487054504198	0.0157051944960893	0.02614427192667585	2.6087741221965946e-05	5.9610749395802e-05	10	30	30
ENSG00000230061	TRPM2-AS	-1.6084415813970976	NA	0.1077385009631952	0.00333727433650628	0.044338354483830944	3.754836797391794e-08	1.1046782679442766e-07	2	8	8
ENSG00000137494	ANKRD42	1.60692373865475	NA	0.1080710982433152	0.014885636291316706	0.034693713692018006	1.2049020964525355e-06	3.1165710485768527e-06	8	25	25
ENSG00000140950	MEAK7	-1.606721944174888	NA	0.10811537760008198	0.002594428503917619	0.18949601699493093	2.3554875082226078e-32	2.3691645324639006e-31	12	48	48
ENSG00000267383	AC011447.3	1.606557369232178	NA	0.10815150057911488	3.114531101952514e-05	0.018834023819858558	0.00036729688371227575	0.000735924086783715	1	10	10
ENSG00000170006	TMEM154	1.6061732265580815	NA	0.10823585421835993	0.003551911010031573	0.022039151067800588	0.00011483332378102398	0.00024463064217649446	2	7	7
ENSG00000282608	ADORA3	1.6057131616542397	NA	0.10833694808569308	0.001027250760052069	0.01369577435678235	0.00241339133290312	0.004351038235383074	3	10	10
ENSG00000239305	RNF103	1.6052085143182435	NA	0.10844792434004813	0.004236644936431593	0.01643008267871458	0.0008829634960563809	0.0016844967175292998	3	5	5
ENSG00000197457	STMN3	1.6047295299168787	NA	0.10855334028587266	0.006117602640451043	0.16043277469808037	3.295667215987335e-27	2.686188074475609e-26	3	14	14
ENSG00000124731	TREM1	-1.6046071548865106	NA	0.1085802858517615	0.0011182478491483564	0.2739921717955876	2.104818403841249e-48	3.675715968174499e-47	3	19	19
ENSG00000131355	ADGRE3	-1.6044693997019406	NA	0.10861062428073281	0.012674384487887096	0.04242969918009807	7.464329795024568e-08	2.1437915199275886e-07	7	36	36
ENSG00000066379	ZNRD1	1.604453204642115	NA	0.10861419143038091	0.06991983957434406	0.20189566183576865	1.325044035352941e-34	1.4300302178897158e-33	25	53	53
ENSG00000166557	TMED3	-1.6036630903851181	NA	0.10878833585510503	0.07766873124646705	0.1318889311160279	2.5660575530310547e-22	1.6938152800973657e-21	23	72	72
ENSG00000196110	ZNF699	-1.603557534334197	NA	0.10881161755713199	4.989501409989611e-05	0.013291631863931393	0.002802687787380764	0.005009724084406163	3	12	12
ENSG00000186153	WWOX	-1.6032982665979516	NA	0.1088688190155114	0.008848896208012153	0.0895043736709149	2.546316656759159e-15	1.1849873635485163e-14	6	12	12
ENSG00000095015	MAP3K1	-1.6028360800964387	NA	0.10897084882013029	0.01347519522252719	0.051658798673575486	2.6780620327649346e-09	8.602001460926366e-09	20	45	45
ENSG00000100865	CINP	1.6025802819738189	NA	0.10902734993921255	0.036160199176212174	0.04189351278036097	9.052807545580649e-08	2.580132900102419e-07	4	32	32
ENSG00000100258	LMF2	1.6019742850607417	NA	0.10916129601732558	8.050692609854493e-05	0.05541579569968918	6.879172361311867e-10	2.302320976271218e-09	4	33	33
ENSG00000204366	ZBTB12	1.601546112277001	NA	0.10925601530082878	0.002463224921139553	0.30541711430410917	7.608917147889543e-55	1.6249728539123011e-53	11	55	55
ENSG00000129646	QRICH2	1.6008764692774684	NA	0.10940428228735283	0.02159930468007929	0.06749113998552868	8.517656772329414e-12	3.2323367114113103e-11	5	22	22
ENSG00000106484	MEST	1.60083927724364	NA	0.1094125217100151	0.0018958574732609488	0.09959733479407706	5.840799212635798e-17	2.9739865112081743e-16	3	16	16
ENSG00000171045	TSNARE1	-1.6001952083821795	NA	0.10955528480816572	0.011029501325559972	0.1715584897385987	3.7031036120126237e-29	3.265014079301002e-28	5	26	26
ENSG00000111877	MCM9	1.6001775644864402	NA	0.10955919779228517	0.0035380115640186983	0.10388732258359032	1.1609171591744897e-17	6.142723962568134e-17	3	14	14
ENSG00000196284	SUPT3H	-1.6000237077889279	NA	0.10959332412339313	0.04875000746812449	0.0998291006821318	5.3535218764445326e-17	2.7339948379734157e-16	15	34	34
ENSG00000169914	OTUD3	1.5985187191957293	NA	0.1099275828036806	0.009987090570486693	0.12197375875162869	1.1836201661543058e-20	7.244076455881582e-20	10	23	23
ENSG00000163743	RCHY1	-1.5984848737716675	NA	0.10993510914059695	0.0007689143202326083	0.06870080390640125	5.4742916526652775e-12	2.1011331144036895e-11	1	9	9
ENSG00000125656	CLPP	1.5974271602141128	NA	0.11017052223980195	0.017734606013703583	0.06984858253373659	3.597403829674572e-12	1.3932221832675979e-11	6	34	34
ENSG00000180340	FZD2	1.5969699132029975	NA	0.1102724139748654	0.0014831431606263782	0.05018594500356183	4.559141264793775e-09	1.4382765553706485e-08	3	17	17
ENSG00000179750	APOBEC3B	1.5969338331112783	NA	0.1102804571364849	0.18198511995578703	0.5811025136883818	2.459160245176435e-128	4.2598120247000694e-126	6	20	20
ENSG00000174348	PODN	1.5966030420891302	NA	0.11035422039501384	0.011602760480319874	0.07367586386248987	8.846310045210134e-13	3.557818268417181e-12	6	26	26
ENSG00000103091	WDR59	-1.5963632700542432	NA	0.11040771164209519	0.0006467356082016882	0.013002509589915568	0.003119703370909916	0.005539427739463052	3	12	12
ENSG00000135709	KIAA0513	-1.5958542665286513	NA	0.1105213341940129	0.017288946419789775	0.22178644572905032	2.7616738994692924e-38	3.41702349942272e-37	9	36	36
ENSG00000157020	SEC13	-1.5956648318864295	NA	0.11056364440491169	0.004346689021098162	0.011304101813190272	0.0058742877330724245	0.010050699424768932	7	24	24
ENSG00000187116	LILRA5	-1.5950691365994742	NA	0.11069677626094046	0.0012103616087807134	0.22080088316352428	4.2238989867961097e-38	5.181376518209334e-37	3	19	19
ENSG00000136014	USP44	1.5942269980854495	NA	0.11088520162282217	0.003494749078515441	0.06266018747708146	4.957974545036931e-11	1.7903622967538077e-10	2	14	14
ENSG00000204291	COL15A1	-1.5942028760910039	NA	0.11089060255773978	0.0002459462911331436	0.011963034321727564	0.004592046651407818	0.007985904880335936	1	8	8
ENSG00000157483	MYO1E	1.5933165483070384	NA	0.11108919615846548	0.013436505972058336	0.102413538716719	2.023884669095383e-17	1.054942194234551e-16	5	21	21
ENSG00000169696	ASPSCR1	-1.5930840387650596	NA	0.11114133949134038	0.0033806922965769347	0.11142153156245038	6.687637633271785e-19	3.751510180543236e-18	3	9	9
ENSG00000101158	NELFCD	-1.5920837449275105	NA	0.11136588896565998	0.021339196869940274	0.36355868896172255	1.4563554890260674e-67	4.540916414783278e-66	17	61	61
ENSG00000165714	BORCS5	-1.5911632602058772	NA	0.11157283879988585	0.008225368607247601	0.07757090792783423	2.1123474788222486e-13	8.777476838944206e-13	7	27	27
ENSG00000138600	SPPL2A	1.5910097677454	NA	0.11160737755222239	0.059083899339260976	0.03561242427501077	8.660907745718521e-07	2.266532991474545e-06	3	18	18
ENSG00000224914	LINC00863	1.5909091234207156	NA	0.11163002903768489	0.000513887872120518	0.1488654426401174	3.3019365893345682e-25	2.485729173419601e-24	1	21	21
ENSG00000186716	BCR	1.590425193660013	NA	0.11173899520378873	0.0019507535568928768	0.16921116871168443	9.59235612833712e-29	8.329079252903965e-28	4	27	27
ENSG00000142185	TRPM2	1.5897413400368492	NA	0.11189312116112293	0.004338716475818247	0.24219500852215947	3.6939734423345547e-42	5.192454964147154e-41	5	49	49
ENSG00000113303	BTNL8	-1.5892857313156126	NA	0.11199589865462126	0.00017243669231689363	0.6315583530451983	5.701065293916526e-147	1.7458494415245446e-144	1	17	17
ENSG00000136932	TRMO	1.5883045022707891	NA	0.11221749991892671	0.0004099628526996404	0.04270209390437459	6.767320899655631e-08	1.9504669934150323e-07	2	23	23
ENSG00000272988	AC022392.1	1.5881809590149287	NA	0.11224542548196384	0.002541857942501012	0.0159480674757461	0.0010534703921073554	0.001992716054957979	4	12	12
ENSG00000231365	WARS2-AS1	-1.588146542374645	NA	0.11225320595217271	0.07603323869463197	0.13423037524686304	1.0321956400568241e-22	6.955254629208047e-22	8	16	16
ENSG00000154099	DNAAF1	1.5870817556983676	NA	0.11249412937374632	0.07570712921474888	0.2942816098699157	1.5716871695839633e-52	3.119544360092059e-51	4	14	14
ENSG00000163482	STK36	-1.5865673439702832	NA	0.11261066844126742	0.007807331430053892	0.011013257703993914	0.0065509591296791184	0.011130724077565364	4	9	9
ENSG00000263001	GTF2I	1.585585594177246	NA	0.11283334624669578	0.0008599946536622303	0.15023264395441271	1.9214511310414562e-25	1.463836759050641e-24	1	14	14
ENSG00000179428	AC073072.1	1.5848887753936256	NA	0.1129916072506879	0.058810934052723626	0.026164308736306843	2.5900062289307494e-05	5.9213460631826984e-05	5	19	19
ENSG00000134780	DAGLA	-1.5836971762282896	NA	0.11326264771931834	0.0057893762732486535	0.027510925512536304	1.5946190010483756e-05	3.720560714146747e-05	8	15	15
ENSG00000272420	AL513477.2	-1.5818388697202612	NA	0.11368635906252732	0.0005245671438037559	0.02241471671430932	0.0001002452744245059	0.0002150764682979922	5	20	20
ENSG00000148308	GTF3C5	1.5816571272254143	NA	0.11372786498411093	0.007496672859903304	0.029034718073445803	9.21487062981807e-06	2.199385058187197e-05	11	39	39
ENSG00000197226	TBC1D9B	1.581221866835	NA	0.11382731723798906	0.047093768025604936	0.36253550616354757	2.493937765500039e-67	7.747923684884088e-66	28	95	95
ENSG00000198198	SZT2	1.5811743687801627	NA	0.11383817416882779	0.020547126971091085	0.03769088075549334	4.103321819729972e-07	1.104156062867555e-06	2	7	7
ENSG00000151287	TEX30	-1.5798590066188596	NA	0.11413915891004407	0.0477067506569082	0.07642202390444279	3.2243516878537694e-13	1.3244169364072885e-12	4	6	6
ENSG00000259803	SLC22A31	1.5797101259231567	NA	0.11417326562539645	0.0001797341224892692	0.27032062141808244	1.1424299217152803e-47	1.945534332422576e-46	1	22	22
ENSG00000158106	RHPN1	1.5796899323451727	NA	0.1141778923407462	0.025453567215876882	0.12394677934427022	5.539730647612656e-21	3.447055184176685e-20	10	71	71
ENSG00000122378	PRXL2A	-1.579380829731333	NA	0.11424873178364912	0.05104183898023611	0.10346424906692443	1.3618534366885071e-17	7.181557375698404e-17	4	15	15
ENSG00000169683	LRRC45	-1.5789668907217316	NA	0.11434365157759804	0.006390635259162621	0.11933326959659717	3.261524192309587e-20	1.9549765247786475e-19	3	11	11
ENSG00000146021	KLHL3	1.578926766399684	NA	0.11435285573054094	0.005399452213579809	0.03325716808556072	2.019135643179791e-06	5.120697596109174e-06	2	10	10
ENSG00000254415	SIGLEC14	1.578799297627746	NA	0.11438209977135472	0.04688619280872289	0.3940529015727425	1.0563652697749942e-74	4.061795518244702e-73	16	85	85
ENSG00000135441	BLOC1S1	1.578261749368746	NA	0.11450548950332175	0.004500976864415433	0.2441482458184533	1.5538575216665452e-42	2.2077135575028654e-41	4	19	19
ENSG00000278090	LUNAR1	-1.5778808151476038	NA	0.11459299318621817	0.03835014720628673	0.0923546303455015	8.800690427261132e-16	4.187653721895148e-15	22	51	51
ENSG00000115306	SPTBN1	1.5775799114953422	NA	0.11466215038970985	0.000638877637397228	0.35349022820906034	2.7932142854692653e-65	8.077711936174103e-64	4	14	14
ENSG00000198342	ZNF442	-1.5772026632241019	NA	0.11474890039975033	0.0005688601411543861	0.024423065421057894	4.85269281964816e-05	0.0001078942424013306	2	12	12
ENSG00000165006	UBAP1	-1.577184871864046	NA	0.11475299288123696	0.001933661448363421	0.05229533756814711	2.127656850618879e-09	6.872381485469496e-09	2	11	11
ENSG00000227507	LTB	-1.5765330651111735	NA	0.1149030047921624	0.011826628220743554	0.028285443642410726	1.2066416758144817e-05	2.8529847095743208e-05	7	24	24
ENSG00000134248	LAMTOR5	1.5762898225035091	NA	0.11495902606337362	0.001643166107680733	0.08969878464216882	2.3685374924973617e-15	1.1046518754103141e-14	3	15	15
ENSG00000105341	DMAC2	1.5755087599232498	NA	0.11513905807402705	0.019423771878116395	0.0818814056497896	4.30529374840581e-14	1.8634902193692891e-13	15	46	46
ENSG00000120318	ARAP3	-1.5754765486386846	NA	0.11514648741338329	0.0007321026428572571	0.14677434981934204	7.54601878018318e-25	5.5899212121538376e-24	3	11	11
ENSG00000237424	FOXD2-AS1	1.574800969901283	NA	0.11530239248898484	0.0012640583650053864	0.010976395828740134	0.0066422115202130275	0.011276832527485715	5	5	5
ENSG00000168306	ACOX2	1.574590439189705	NA	0.11535101112477328	0.0031137626514328148	0.024173644920685005	5.309781847515992e-05	0.00011746316937958171	5	11	11
ENSG00000135956	TMEM127	1.5745605879743054	NA	0.11535790608111492	0.022515640360036726	0.04478400660693652	3.198064075501396e-08	9.454163218543947e-08	3	8	8
ENSG00000116161	CACYBP	-1.5744681358337402	NA	0.11537926249308994	0.002147876567642308	0.051646653963164965	2.6898413700025436e-09	8.63336882915471e-09	1	3	3
ENSG00000154914	USP43	1.5740740299224856	NA	0.11547033569677179	0.0010106989570479528	0.02468235192013449	4.4192882422160956e-05	9.87187365712698e-05	1	3	3
ENSG00000135387	CAPRIN1	1.5731707811355589	NA	0.11567927901007596	0.0010614544387151194	0.04224073272632449	7.989565674718907e-08	2.288509466439862e-07	1	8	8
ENSG00000260401	AP002761.4	-1.5729166269302366	NA	0.11573812458240332	6.670872032233773e-07	0.05434487738336189	1.013747444835342e-09	3.3503092949472503e-09	1	9	9
ENSG00000144021	CIAO1	1.5724487106786904	NA	0.1158465250716817	0.008163002271900208	0.24627522091238416	6.036568301857033e-43	8.677377184287197e-42	3	8	8
ENSG00000185022	MAFF	-1.572251590332665	NA	0.11589221512340346	0.0061103544583815846	0.02744802337928864	1.631144713918714e-05	3.8021613020241984e-05	2	10	10
ENSG00000135083	CCNJL	-1.5718547859606504	NA	0.11598423240817547	1.518063473885078e-05	0.05963258408424123	1.4905777399133008e-10	5.219913755722523e-10	2	10	10
ENSG00000179242	CDH4	-1.5714285373687744	NA	0.11608314164473844	0.003323941395321255	0.06004754172214407	1.2820173132989189e-10	4.514438379006809e-10	1	9	9
ENSG00000238201	AC114752.2	-1.5706262895307972	NA	0.11626947973342819	0.002684653827229753	0.07568984086890503	4.220911852516933e-13	1.7242595845358e-12	5	18	18
ENSG00000250312	ZNF718	-1.5702196047024992	NA	0.1163640301356212	0.0018732143941979696	0.32620276837126183	2.8845425115978653e-59	6.967185849491802e-58	6	37	37
ENSG00000103269	RHBDL1	1.5698925256729126	NA	0.11644011675746536	3.3419384827250536e-06	0.06734426100549895	8.987104482060629e-12	3.406716506694468e-11	1	9	9
ENSG00000123159	GIPC1	1.5696351213930742	NA	0.11650002279794527	0.009788375636727133	0.032249275443311305	2.9006247397299225e-06	7.257486673712932e-06	7	37	37
ENSG00000149357	LAMTOR1	-1.5693610306712524	NA	0.11656383891007763	0.026423250937109455	0.022163179893275067	0.00010979407380943309	0.00023453644391603986	7	12	12
ENSG00000277959	AL162274.2	1.5689476191286025	NA	0.11666014480953935	0.0005200500077701091	0.01684206527795801	0.0007594359373374333	0.0014608599988109527	3	6	6
ENSG00000113532	ST8SIA4	-1.5689225416696786	NA	0.11666598871546371	0.008658799971059667	0.02043033385755734	0.0002056762439575651	0.0004261377199019311	4	7	7
ENSG00000205810	KLRC3	1.5686274766921995	NA	0.11673476622069766	0.002799180565263124	0.1710177585242226	4.6119779711386224e-29	4.049708664979838e-28	1	11	11
ENSG00000140092	FBLN5	1.5685860565064933	NA	0.1167444235138095	0.12381729075771927	0.18805603129388002	4.2775457588257065e-32	4.237760382328252e-31	5	14	14
ENSG00000133103	COG6	1.5680335139160024	NA	0.1168733112021357	0.02415618713714739	0.1281810730153841	1.0803310792825122e-21	6.959653523146432e-21	2	3	3
ENSG00000147443	DOK2	1.568026472594801	NA	0.11687495440193939	0.008253868585200282	0.07968137141684674	9.702518979224726e-14	4.1134362910933207e-13	2	6	6
ENSG00000273356	LINC02019	1.5669005366243332	NA	0.11713794222939344	0.006556383514250684	0.08269635691419476	3.185022003211848e-14	1.3891134876164798e-13	6	32	32
ENSG00000091947	TMEM101	1.5666301370817957	NA	0.11720116929696167	0.0036605230442576056	0.08592837346360846	9.617795692627234e-15	4.330154327457717e-14	4	20	20
ENSG00000254852	NPIPA2	-1.5665683086729099	NA	0.11721563029210194	0.012912817435991947	0.07556333712191905	4.4218858612435855e-13	1.8033512636020509e-12	2	13	13
ENSG00000204435	CSNK2B	-1.5661920760360057	NA	0.11730365722908011	0.00015503960640871116	0.018160730188602835	0.0004693326014520515	0.0009272563113250266	4	11	11
ENSG00000128656	CHN1	-1.566107785405867	NA	0.1173233857737469	0.0019375428321237239	0.011812765004773228	0.004856886913365923	0.008410658757680723	3	11	11
ENSG00000164403	SHROOM1	-1.5653691284162206	NA	0.11749638270935338	0.00016064680384504973	0.3509656433148637	1.0303240038033386e-64	2.9108774861982627e-63	2	13	13
ENSG00000145220	LYAR	1.5648733941743027	NA	0.11761259822507013	0.015022633094891883	0.11266830318723303	4.1614764307737824e-19	2.3560633645209506e-18	5	17	17
ENSG00000146242	TPBG	-1.5643897981346426	NA	0.11772605507355181	0.007173645066391143	0.0496478923413928	5.536657658133297e-09	1.735163417019881e-08	3	13	13
ENSG00000118194	TNNT2	-1.5642624530990887	NA	0.11775594587390804	0.002150791681847617	0.011502237448043087	0.005454442565224828	0.009365061629058929	7	18	18
ENSG00000165424	ZCCHC24	1.5636446667730293	NA	0.11790103902369561	0.006703399175055172	0.04230064153167265	7.81916909672204e-08	2.2415735680322012e-07	6	25	25
ENSG00000065154	OAT	-1.5630165478007505	NA	0.11804870266185422	0.0064772801891830835	0.056206649775080386	5.165452305228001e-10	1.7489109887927934e-09	5	20	20
ENSG00000169299	PGM2	-1.5625	NA	0.1181702458653351	0.03523981315180136	0.09437559895064818	4.1363537961557585e-16	2.00209797488781e-15	1	4	4
ENSG00000112062	MAPK14	-1.5624927003925284	NA	0.11817196415909921	0.0012084781875509724	0.017456236409629993	0.0006068152259015995	0.001181054852909605	2	10	10
ENSG00000182552	RWDD4	1.5624899053698105	NA	0.11817262209968045	0.002890139109252959	0.015163702609851044	0.0014049316824588053	0.0026151279086601598	8	25	25
ENSG00000175895	PLEKHF2	1.5619447968880593	NA	0.1183009940565612	0.00577611376092857	0.09858897620920591	8.530502086589581e-17	4.2963166015543236e-16	3	17	17
ENSG00000237499	WAKMAR2	-1.5619047880172732	NA	0.11831042037223842	0.003843917360346192	0.011812482181313939	0.004857399733979804	0.008410697499800047	1	1	1
ENSG00000155016	CYP2U1	-1.5617622081944338	NA	0.11834401777327327	0.016288479770183998	0.021035249346149712	0.00016517313315897165	0.0003460241950333747	6	18	18
ENSG00000125503	PPP1R12C	1.5612705143037366	NA	0.11845993754608072	0.005938496302322016	0.02227591348751346	0.00010540652563972038	0.00022564180604113903	6	26	26
ENSG00000188612	SUMO2	1.5610411843404657	NA	0.11851403389585155	0.0016459109429209965	0.042918407220130544	6.260445115284391e-08	1.8101563527569047e-07	2	9	9
ENSG00000156510	HKDC1	1.5596216013836057	NA	0.11884932869930417	0.019763850141802597	0.13659653309225206	4.102698992145051e-23	2.8154135660782504e-22	8	17	17
ENSG00000188372	ZP3	1.559329621294983	NA	0.11891838431272418	0.0019972390523688424	0.47234400114161107	8.255300229619048e-95	5.778373209703553e-93	2	20	20
ENSG00000141452	RMC1	-1.5593104476960202	NA	0.11892292012164797	0.024980615614481227	0.08171394666251815	4.580225973521307e-14	1.977002144976514e-13	4	8	8
ENSG00000013561	RNF14	1.5591457601684182	NA	0.11896188506740754	0.015391875762974993	0.07879811724522015	1.343898774033386e-13	5.643124406439408e-13	5	14	14
ENSG00000115866	DARS	-1.5586771318198176	NA	0.11907281693782323	0.6452915954848714	0.16513203659114373	4.984249907114439e-28	4.227245383635287e-27	12	46	46
ENSG00000143674	MAP3K21	1.5583764048563546	NA	0.1191440465450546	0.014399740257565772	0.033904042619725336	1.6002964595373818e-06	4.090547620302066e-06	3	19	19
ENSG00000272746	AP005131.7	-1.5576922893524168	NA	0.11930620920911258	8.834623431301015e-05	0.04593862449293979	2.109774995487033e-08	6.335235755140453e-08	1	5	5
ENSG00000151883	PARP8	-1.557677730131122	NA	0.11930966220390894	0.04309963325492077	0.09268391409314097	7.782757812479634e-16	3.712559491688824e-15	6	14	14
ENSG00000170876	TMEM43	1.5575738119469813	NA	0.1193343106417595	0.03198974689793528	0.0644591037074535	2.5749429272390115e-11	9.494236994027479e-11	4	11	11
ENSG00000066427	ATXN3	1.5573054559443147	NA	0.11939798067474577	0.028139017094710388	0.21867846778332795	1.0528128782630669e-37	1.2678853967228463e-36	14	34	34
ENSG00000001036	FUCA2	1.5572293069347196	NA	0.11941605260414163	0.037251377337459236	0.07578917893447067	4.069504999497247e-13	1.6639947838907553e-12	10	28	28
ENSG00000253552	HOXA-AS2	1.557127780124413	NA	0.11944015060883609	0.08807945635626682	0.22350163215718477	1.3166431452055508e-38	1.6445093442920605e-37	8	19	19
ENSG00000115507	OTX1	1.5565212082869964	NA	0.11958420350744008	0.053002503696777614	0.20778292985388883	1.1018146218139029e-35	1.2414598521344693e-34	4	8	8
ENSG00000019169	MARCO	-1.5561785338506107	NA	0.11966564436030794	0.006176005510296756	0.2652899350368939	1.1441746392987806e-46	1.8722758482189686e-45	10	28	28
ENSG00000146166	LGSN	1.5555555820465088	NA	0.11981380790185248	3.5316909082026344e-05	0.29426790561613336	1.581950477340173e-52	3.136285402994986e-51	1	7	7
ENSG00000267082	AC011472.1	-1.555183386165366	NA	0.11990239992464914	0.08520709558195036	0.14189097757301922	5.1613189024692265e-24	3.6895147085637667e-23	5	15	15
ENSG00000119705	SLIRP	1.5548152147434844	NA	0.11999008449026533	0.008817589189141543	0.022550201536050366	9.545206188249038e-05	0.00020510053993519952	2	16	16
ENSG00000167977	KCTD5	-1.5543478727340696	NA	0.12010146007278323	5.1075868267072926e-05	0.027791389069356534	1.4414746997333333e-05	3.37702863739439e-05	1	8	8
ENSG00000114686	MRPL3	1.553361713503229	NA	0.12033674428072504	0.007037652273804873	0.022632324423587157	9.26593503920377e-05	0.00019942459837764238	3	5	5
ENSG00000133048	CHI3L1	1.55138180870208	NA	0.12081021206723777	0.03060116287516811	0.25579081697755107	8.505877332663351e-45	1.3153046923159946e-43	7	13	13
ENSG00000196782	MAML3	1.5508772291448414	NA	0.1209311083236264	0.014551356976024544	0.36212715209586305	3.090431544383668e-67	9.514867244997402e-66	2	4	4
ENSG00000213186	TRIM59	-1.5491066249327237	NA	0.12135609060352906	0.006569349390025077	0.04419927176036036	3.947683688477176e-08	1.1586313122316464e-07	2	6	6
ENSG00000237149	ZNF503-AS2	-1.548967578011425	NA	0.12138951419951112	0.00012139299166212761	0.03806423359063751	3.58798071298153e-07	9.706622692367922e-07	2	8	8
ENSG00000129187	DCTD	1.548932198574902	NA	0.12139801972943624	0.004673940893088733	0.13493472219633584	7.844994246140754e-23	5.315440787319944e-22	6	27	27
ENSG00000162910	MRPL55	-1.5487087185108417	NA	0.12145175708828326	0.005370885472870991	0.013806455471564028	0.00231665608210632	0.004188543505750267	2	9	9
ENSG00000173638	SLC19A1	-1.548387050628662	NA	0.12152913705889178	0.0018874361917125418	0.05741401517612509	3.334478808357795e-10	1.1438883193544273e-09	1	11	11
ENSG00000106683	LIMK1	-1.548387050628662	NA	0.12152913705889178	0.011954678795822495	0.2941230488612538	1.6946076651556094e-52	3.3518831429934885e-51	1	5	5
ENSG00000167562	ZNF701	1.5483870506286623	NA	0.12152913705889178	0.0002898036435885957	0.08607162794501769	9.119911229728184e-15	4.112473249503251e-14	1	11	11
ENSG00000140990	NDUFB10	-1.5477827394538237	NA	0.121674613550358	0.0007288337301195829	0.06134789589957802	7.991660275635044e-11	2.856377283594526e-10	2	15	15
ENSG00000274180	NATD1	1.5477387103133244	NA	0.12168521805328657	0.011593021705061024	0.08652545812560207	7.706154603420285e-15	3.495182366941404e-14	10	22	22
ENSG00000197860	SGTB	-1.5476950546363937	NA	0.12169573332030452	0.014051912460000439	0.0662268509948412	1.3514195114857074e-11	5.06043510941564e-11	9	20	20
ENSG00000172831	CES2	-1.546391725540161	NA	0.12200999129809093	7.569208019033208e-06	0.01497197084618406	0.0015075445368587686	0.002793094345569471	1	10	10
ENSG00000134490	TMEM241	1.545707096451056	NA	0.12217532262456791	0.00047866495444736593	0.041462469888152644	1.0571444295298367e-07	2.994544073671485e-07	3	20	20
ENSG00000111231	GPN3	-1.5454601866529758	NA	0.12223499190571605	0.29764908354248215	0.4342209122466766	1.1317617544062192e-84	5.881388583730986e-83	8	23	23
ENSG00000168385	SEPTIN2	1.544408182799833	NA	0.12248947895548756	0.09514339898037646	0.5001790263063453	1.104628554360395e-102	1.0130093624987387e-100	10	37	37
ENSG00000130312	MRPL34	-1.5444060853629504	NA	0.12248998675326664	0.0019753397921545377	0.3102742806881297	7.244555528026926e-56	1.6009907570893523e-54	2	10	10
ENSG00000217128	FNIP1	1.5442680765018868	NA	0.12252340286037149	0.0008923174181686292	0.01455843818699919	0.0017553971949240156	0.0032231013904552366	2	3	3
ENSG00000177112	MRVI1-AS1	-1.5440174348026376	NA	0.12258410898860432	0.04700505352176885	0.13663975875156467	4.034039659362414e-23	2.7694053690314668e-22	6	27	27
ENSG00000101400	SNTA1	1.5436081481225055	NA	0.12268328989594014	0.01061704187749932	0.05721014573045309	3.590330189099526e-10	1.2291988902548966e-09	3	16	16
ENSG00000160194	NDUFV3	1.543416364909885	NA	0.12272978556824936	0.011612815944871471	0.22388211228330449	1.1168896009148932e-38	1.4001125560006947e-37	6	25	25
ENSG00000169490	TM2D2	-1.5431173631202217	NA	0.122802302632605	0.007922457972078377	0.05606099048883366	5.44540412557582e-10	1.8407891848905921e-09	2	7	7
ENSG00000185787	MORF4L1	1.5428571701049807	NA	0.12286543461670575	0.00731294271073124	0.026582331986747774	2.227881554427464e-05	5.1214397824231336e-05	1	2	2
ENSG00000168792	ABHD15	-1.5428571701049807	NA	0.12286543461670575	0.006316236379521704	0.06968517957332214	3.819072287606113e-12	1.4777362513573383e-11	1	12	12
ENSG00000198276	UCKL1	-1.5427957087579787	NA	0.12288035100374124	3.1321345872316126e-05	0.10032379150205778	4.44487361273209e-17	2.280141716564242e-16	2	18	18
ENSG00000265992	ESRG	1.5417588797221173	NA	0.12313219791638749	0.01720198461429937	0.31204758171005686	3.057507330591248e-56	6.827238699519442e-55	3	14	14
ENSG00000086288	NME8	1.5408544213844682	NA	0.1233522208624733	0.015282515601228596	0.20421737428004458	4.979663190925798e-35	5.467109094826282e-34	14	30	30
ENSG00000206562	METTL6	1.540503527633725	NA	0.12343766358815114	0.018022357140108268	0.061857649659445894	6.639305535852801e-11	2.3798454267471994e-10	2	12	12
ENSG00000260565	ERVK13-1	1.5404691707442622	NA	0.12344603198320726	0.41523110823792453	0.3438412267187905	3.989954722480661e-63	1.0758448669154223e-61	12	53	53
ENSG00000149541	B3GAT3	-1.5399999618530273	NA	0.12356036272214223	0.00024437699304137437	0.018346926685919203	0.00043855361155478175	0.0008696781466275726	1	13	13
ENSG00000055147	FAM114A2	1.5386223124801501	NA	0.12389652813532417	0.006883230893987729	0.05542555024943782	6.854911476068863e-10	2.2953238036825765e-09	3	5	5
ENSG00000197763	TXNRD3	-1.5370687283327116	NA	0.1242764798796479	0.010636623003121702	0.034475969894434105	1.302975062630166e-06	3.360613528206455e-06	6	20	20
ENSG00000120129	DUSP1	-1.5362318754196167	NA	0.12448152087488813	0.0006441081470210715	0.012316063668450259	0.004026056006356299	0.007059623928639987	1	1	1
ENSG00000213214	ARHGEF35	-1.5357142686843872	NA	0.1246084739815028	0.010745061306327516	0.15595584284679154	1.974305547072031e-26	1.5616866156244584e-25	1	7	7
ENSG00000204498	NFKBIL1	1.5352980228976336	NA	0.12471063958031856	0.004692458364000657	0.016360283379698717	0.0009058150772069613	0.0017248304196116123	3	14	14
ENSG00000130402	ACTN4	-1.534520463225305	NA	0.12490166296995524	9.200283881748291e-05	0.042958006726310866	6.171847859249299e-08	1.785141152610326e-07	2	13	13
ENSG00000265975	AC002091.1	1.5340508144912013	NA	0.125017152224343	0.09002198993360759	0.11889758260516856	3.8542519583858344e-20	2.300611445679035e-19	9	25	25
ENSG00000249601	LINC01187	-1.533689146919654	NA	0.12510614503391576	0.05463483971755473	0.21997924608850372	6.017087578911879e-38	7.333833325569284e-37	12	26	26
ENSG00000176912	TYMSOS	-1.5335194547275117	NA	0.12514791692848423	0.0037637386737066143	0.01857483257210887	0.00040362931838238173	0.0008050522424912147	3	11	11
ENSG00000102882	MAPK3	-1.53325764091958	NA	0.12521238705916307	0.010784934894490316	0.24990833512587404	1.193339535474079e-43	1.7702923610592544e-42	2	5	5
ENSG00000005884	ITGA3	1.5328517853833572	NA	0.1253123777963968	0.0001813873868956424	0.02782369866516684	1.4248065800562901e-05	3.3430028788323054e-05	5	19	19
ENSG00000133106	EPSTI1	-1.5323603830443704	NA	0.125433528005853	0.10953922657754518	0.17805572233813424	2.621334638739906e-30	2.4285936099271012e-29	6	11	11
ENSG00000115216	NRBP1	1.5319896478964705	NA	0.12552498935201084	0.04876761391289168	0.08472807811688036	1.5010020947168795e-14	6.668571223393721e-14	8	15	15
ENSG00000198130	HIBCH	-1.5319149494171143	NA	0.1255434239543456	0.036010194737458104	0.12146964833620601	1.4366414642137877e-20	8.739611376304451e-20	1	4	4
ENSG00000100129	EIF3L	1.531514912746771	NA	0.1256421836477524	0.010689535134276503	0.022959855268637686	8.231306110966897e-05	0.00017838830847588945	3	7	7
ENSG00000271151	AC016737.1	1.5314594009892046	NA	0.1256558929834434	0.00979269223321376	0.022715764314497323	8.990580154477271e-05	0.00019383889749702125	4	16	16
ENSG00000212719	LINC02693	1.531341173821033	NA	0.12568509457332336	0.005391298036825066	0.2882581876840219	2.7140677846519356e-51	5.212043498207844e-50	4	18	18
ENSG00000111364	DDX55	-1.5308868495370713	NA	0.12579735987390994	0.0007954441464779029	0.1341801483003953	1.0525834395372979e-22	7.084283125834034e-22	3	18	18
ENSG00000146842	TMEM209	-1.5292054134044855	NA	0.12621352901682528	0.0045269341463430824	0.06512558008603819	2.01954796035623e-11	7.493125913489611e-11	6	30	30
ENSG00000213809	KLRK1	1.5291363991973799	NA	0.12623063347601374	0.00154630181999801	0.04330481666732252	5.447533833819499e-08	1.5847287144388566e-07	4	13	13
ENSG00000197345	MRPL21	-1.5290735399033342	NA	0.12624621407435807	0.0013406637013754065	0.5016442913176877	4.1373464354931473e-103	3.8560518490365206e-101	3	10	10
ENSG00000105854	PON2	-1.5288717771742049	NA	0.1262962340457283	0.09108477511982309	0.11494961317316306	1.7441783819719977e-19	1.0081198204394266e-18	7	14	14
ENSG00000198721	ECI2	-1.528657610926836	NA	0.1263493459174043	0.004312881824557052	0.03019882164991029	6.0623987404824e-06	1.4707041448653656e-05	3	21	21
ENSG00000267226	AC104971.1	-1.5285417630483515	NA	0.12637808270456752	0.004100164272860852	0.01172192499503484	0.005024462003428818	0.008684186544728967	6	12	12
ENSG00000141564	RPTOR	-1.5283018350601196	NA	0.12643761451994873	0.0001121946827460701	0.13212070354024844	2.34509738831136e-22	1.5545448439177235e-21	1	13	13
ENSG00000111275	ALDH2	-1.528265522669142	NA	0.12644662638617185	0.0863264285445751	0.04171628237454131	9.648878671215447e-08	2.739093201997578e-07	5	12	12
ENSG00000023608	SNAPC1	-1.527962675473379	NA	0.126521805291433	0.03761390613778618	0.17964638165294988	1.3665811788777436e-30	1.280628450086034e-29	7	29	29
ENSG00000142675	CNKSR1	-1.527943436631187	NA	0.12652658232443503	0.007799843792292688	0.02071798443139773	0.00018530259812488914	0.0003858839411346356	2	4	4
ENSG00000265190	ANXA8	-1.527272701263428	NA	0.12669321471642064	7.357545236755189e-06	0.17871028766170222	2.0052879028352037e-30	1.8659078809398213e-29	1	12	12
ENSG00000198105	ZNF248	-1.5272054611761638	NA	0.12670992874912607	0.0006510408898000726	0.012897764665602955	0.0032433203027781377	0.005745243246807383	2	12	12
ENSG00000103199	ZNF500	1.5267019824020294	NA	0.12683513424842474	0.006104356370449246	0.20824599511504396	9.053576778032067e-36	1.0248170836070752e-34	4	20	20
ENSG00000248746	ACTN3	1.5265605087844027	NA	0.12687033334512268	0.03708537293867147	0.02569729093729109	3.064777669048584e-05	6.959464015693084e-05	3	15	15
ENSG00000145439	CBR4	-1.5261483502897861	NA	0.1269729230623264	0.0015747322699286995	0.0474666517465083	1.216249086608011e-08	3.714595830140834e-08	7	24	24
ENSG00000259577	CERNA1	-1.5257845513862422	NA	0.12706352930390954	0.04608065488669178	0.08302121419893732	2.8242966858078237e-14	1.2349120054175725e-13	4	10	10
ENSG00000188687	SLC4A5	1.5250859496665574	NA	0.12723766121410154	0.008094107017135524	0.01566764138815841	0.0011675793672589474	0.0021976532289675874	4	9	9
ENSG00000144040	SFXN5	1.5250595784768766	NA	0.12724423807322038	0.00042776283320572456	0.016214682775400415	0.0009554211205421692	0.001815259727770169	3	9	9
ENSG00000213213	CCDC183	1.5241400143521266	NA	0.12747373880193766	0.008437187009404837	0.07590550319985052	3.899082598328651e-13	1.5969755786658235e-12	6	22	22
ENSG00000037474	NSUN2	-1.524027247742458	NA	0.12750190474266906	1.554735185918484e-05	0.26033847411149763	1.0885020730117524e-45	1.7284001898220872e-44	2	16	16
ENSG00000134146	DPH6	-1.5230197134466497	NA	0.12775377349783787	0.00042899823323373494	0.02696789408162124	1.9390044181562203e-05	4.488053282084089e-05	4	19	19
ENSG00000069493	CLEC2D	1.5225368553694734	NA	0.12787461799634975	0.06704395683969694	0.1479787236775568	4.689009885238074e-25	3.5114336472466265e-24	17	33	33
ENSG00000103769	RAB11A	-1.5225170047155865	NA	0.12787958790504628	0.0005203096874170063	0.016505318986613914	0.0008589821508144883	0.0016433160312714927	2	7	7
ENSG00000274038	AC007014.2	-1.522317847229256	NA	0.12792945828011296	0.03210867961945504	0.027369156013414154	1.6781273633795324e-05	3.9079584674898967e-05	4	7	7
ENSG00000157617	C2CD2	-1.522027621977489	NA	0.12800215971247447	0.028491766648240154	0.07107112224602624	2.299272532788734e-12	9.008504606989717e-12	4	17	17
ENSG00000196218	RYR1	-1.5219587238946117	NA	0.12801942340142813	0.017276819322199998	0.02085203380033943	0.00017651317003579723	0.0003682959426869311	8	25	25
ENSG00000117016	RIMS3	-1.5218886414983803	NA	0.1280369856993095	0.0008051859315742281	0.012435859755725018	0.0038505278538562993	0.006769113497261063	5	16	16
ENSG00000143740	SNAP47	1.521679193490063	NA	0.12808948348766916	0.02932746264660106	0.04020129197366976	1.6639776122578196e-07	4.6369112890167934e-07	4	10	10
ENSG00000237248	LINC00987	1.5210370766937384	NA	0.12825053328143496	0.009565711151747898	0.12814881293594715	1.0939001680535924e-21	7.041777020251899e-21	7	14	14
ENSG00000130559	CAMSAP1	1.5208362749198092	NA	0.12830092882176974	0.006887046983351902	0.028122850029472717	1.2793583233993281e-05	3.0149396575477636e-05	2	4	4
ENSG00000066583	ISOC1	1.5208333730697632	NA	0.12830165721650932	3.0478567352855633e-05	0.08361444944519131	2.2674770681483805e-14	9.96794776766895e-14	1	7	7
ENSG00000147533	GOLGA7	-1.520119129230102	NA	0.1284810376856896	0.02106457699385815	0.042221608568120524	8.044737211732302e-08	2.3035431364835073e-07	4	13	13
ENSG00000140905	GCSH	-1.5199155922399794	NA	0.12853219113979997	0.007078836700327869	0.017924208889244043	0.0005115864445335424	0.0010062158432510287	4	8	8
ENSG00000070081	NUCB2	1.5196807808234902	NA	0.1285912242275143	0.0014183893036102512	0.10857906659967759	1.9679440959487153e-18	1.0816754263277089e-17	4	6	6
ENSG00000153898	MCOLN2	1.5192153980707161	NA	0.12870828668325898	0.003009461722400414	0.04112768261759933	1.192447734776991e-07	3.364476176981017e-07	2	8	8
ENSG00000231711	LINC00899	-1.5185185670852663	NA	0.12888372247398927	3.6871000662849095e-06	0.07043897637002762	2.898231891145977e-12	1.1290726647265415e-11	1	14	14
ENSG00000066084	DIP2B	1.5182894586382338	NA	0.12894144391714876	0.1514286877208999	0.18075658227872377	8.667247604238414e-31	8.171227551681395e-30	8	25	25
ENSG00000260145	AC023825.2	1.5181495396829898	NA	0.128976704890744	0.003255166759681999	0.011865072497343972	0.004762981620383478	0.008263898402261865	6	20	20
ENSG00000185899	TAS2R60	-1.5178571939468384	NA	0.12905040311251337	0.0002557376124110548	0.310459262710805	6.6217878055637305e-56	1.4690431963468618e-54	1	10	10
ENSG00000170271	FAXDC2	-1.5178370527555347	NA	0.12905548176383824	0.04131340094808279	0.07268182030758263	1.2740213727441693e-12	5.071539582448876e-12	4	10	10
ENSG00000168827	GFM1	-1.5177070607638425	NA	0.12908826330168272	0.011364677858636403	0.056605561908588134	4.470153076213342e-10	1.5207033347348266e-09	6	16	16
ENSG00000153291	SLC25A27	-1.517390785823475	NA	0.12916804891350703	0.000988101680324176	0.013844430748244886	0.0022843775212848835	0.004131054530477114	5	12	12
ENSG00000167272	POP5	-1.5173839492351553	NA	0.12916977397941856	0.008365544483534139	0.041354867491314715	1.0988691777234105e-07	3.108116036414113e-07	3	13	13
ENSG00000256967	AC018653.3	1.5155045563817662	NA	0.12964467732769672	0.29767178794836513	0.49469295968101545	4.256458956829182e-101	3.649700732533182e-99	11	25	25
ENSG00000158773	USF1	-1.515405017553966	NA	0.12966986752289597	0.0011639323091719171	0.17732040277380118	3.5409153487703814e-30	3.264685877207703e-29	3	14	14
ENSG00000248734	AC008906.1	-1.514636928737732	NA	0.12986437483899557	0.14285105503134266	0.21210025544867453	1.7581005622129016e-36	2.0289143029198552e-35	10	16	16
ENSG00000158985	CDC42SE2	-1.5145269180092238	NA	0.1298922519885155	0.00440940747171315	0.029246278325105728	8.539561015733243e-06	2.045605976516404e-05	4	12	12
ENSG00000240972	MIF	-1.5145022885341808	NA	0.12989849383034507	0.04692107457890125	0.43236413452115374	3.38797473135305e-84	1.739532295448307e-82	13	36	36
ENSG00000119718	EIF2B2	1.5142593648306664	NA	0.12996007039924365	0.012799155738182971	0.19395399606947228	3.69036632085689e-33	3.805537705133783e-32	5	19	19
ENSG00000135953	MFSD9	1.5140412792702238	NA	0.1300153702669324	0.3044755622821432	0.671979828940307	7.694480238931562e-164	4.887134874719902e-161	7	28	28
ENSG00000116874	WARS2	-1.513941901784593	NA	0.1300405754327203	0.067156230993814	0.07246539243881545	1.3792733200324855e-12	5.484154455190608e-12	6	12	12
ENSG00000092871	RFFL	-1.5130145565037492	NA	0.13027596137768563	0.056957353414256645	0.11159128772039402	6.269549535895654e-19	3.525131311182773e-18	5	7	7
ENSG00000110218	PANX1	-1.5128198557183865	NA	0.1303254238060879	0.0197634324538445	0.2154295923020683	4.241012168326023e-37	5.012344429677669e-36	2	6	6
ENSG00000139835	GRTP1	1.5125000476837156	NA	0.1304067005166234	0.00020700333787992012	0.05305616353534277	1.6159397438115961e-09	5.2673922574843304e-09	1	27	27
ENSG00000166394	CYB5R2	-1.5104599712263629	NA	0.13092609595975357	0.06480112946823505	0.3000360499945787	1.010597312405283e-53	2.083020830581514e-52	13	37	37
ENSG00000166359	WDR88	-1.5099289425814755	NA	0.13106155658080468	0.022879336788471868	0.04051956051335462	1.484006872002527e-07	4.1529428603086386e-07	3	12	12
ENSG00000165392	WRN	-1.5098888216799118	NA	0.13107179547541725	0.04854212746568677	0.011515156511322244	0.005428151142604057	0.009323654241237678	12	27	27
ENSG00000174564	IL20RB	1.509803891181946	NA	0.13109347187059694	0.0086193121609043	0.031695028847522407	3.5401044235789816e-06	8.780626375463691e-06	1	2	2
ENSG00000158201	ABHD3	1.5098038911819456	NA	0.13109347187059714	1.5895894430171064e-05	0.03043542342286208	5.567928403252418e-06	1.3553499529790732e-05	1	12	12
ENSG00000204625	HCG9	1.5096035078636323	NA	0.1311446257402776	0.008420281299774663	0.0960242457498422	2.2318352374798285e-16	1.0960407356111564e-15	6	18	18
ENSG00000272711	AC019069.1	1.5095521015682076	NA	0.13115775123784026	0.01311286403145458	0.03372358527354413	1.7075209005618399e-06	4.359427709354621e-06	4	5	5
ENSG00000170846	AC093323.1	-1.5086091160545974	NA	0.13139870317271024	0.035648086975761425	0.13709548177158148	3.37633350243191e-23	2.328136036719132e-22	3	11	11
ENSG00000011009	LYPLA2	-1.5076906369024035	NA	0.1316337229980951	0.0017304911682125214	0.014663846419763442	0.001688556190726044	0.0031069796260473096	2	3	3
ENSG00000147852	VLDLR	-1.5065248600566854	NA	0.13193249023571213	0.03257544996906043	0.3080984543811663	2.081599977369293e-55	4.5358777651723005e-54	17	52	52
ENSG00000143353	LYPLAL1	-1.5064014434995892	NA	0.13196415037047463	0.0018454966895455796	0.012852103409184978	0.00329875127637165	0.00583921197754928	2	4	4
ENSG00000260273	AL359711.2	1.5056332479037409	NA	0.13216134849637487	0.016103995261459118	0.05514166582836993	7.597165545527987e-10	2.532733124810642e-09	5	10	10
ENSG00000204657	OR2H2	1.5044252345237408	NA	0.13247191084142118	0.012766095502922077	0.024600758231260938	4.551317099470858e-05	0.00010153575769328184	7	16	16
ENSG00000164096	C4orf3	1.5036824056692069	NA	0.1326631615932548	0.001711956611049752	0.2292507847052835	1.086559902493379e-39	1.4052349749516558e-38	2	11	11
ENSG00000100504	PYGL	1.5034484078914245	NA	0.13272345156613358	0.019014095732478038	0.045805809512236326	2.2132005360128003e-08	6.630708594004806e-08	2	3	3
ENSG00000183250	LINC01547	-1.503317366343963	NA	0.13275722393654424	0.0002901977161807412	0.06878955648371192	5.299493757943943e-12	2.0354091479278986e-11	2	28	28
ENSG00000203288	TDRKH-AS1	-1.50326537921249	NA	0.1327706240394713	0.0018480584086576692	0.013478243106368694	0.002615596568425967	0.004692422382250957	2	8	8
ENSG00000132781	MUTYH	-1.5024854877181555	NA	0.1329717730934207	0.013170280153426488	0.054310126563794775	1.0265786241637623e-09	3.3914075950268467e-09	3	20	20
ENSG00000106049	HIBADH	-1.5016755694635822	NA	0.13318091626455686	0.009677951260340819	0.027294962337225292	1.7235625007636696e-05	4.007557960219601e-05	4	20	20
ENSG00000235954	TTC28-AS1	-1.5003678469012491	NA	0.13351914353038363	0.0559804196961395	0.15669623009394507	1.4692940276446027e-26	1.1686884638254773e-25	7	24	24
ENSG00000133466	C1QTNF6	-1.5001587409837434	NA	0.13357328793191667	0.021914763330254678	0.32952343521863253	5.511379700843681e-60	1.3697775433299754e-58	15	39	39
ENSG00000167799	NUDT8	-1.5000000000000002	NA	0.13361440253771614	3.176670532689545e-05	0.018148222201669496	0.00047147650623088335	0.0009313847028399285	1	19	19
ENSG00000163050	COQ8A	1.5	NA	0.13361440253771614	4.17600423668974e-05	0.39197020814584965	3.3317003389511125e-74	1.2612655433261067e-72	1	7	7
ENSG00000153767	GTF2E1	1.5	NA	0.13361440253771614	7.617385840493252e-09	0.015055937600246427	0.0014617061456392913	0.002713150632272779	1	8	8
ENSG00000176715	ACSF3	1.5	NA	0.13361440253771614	0.011115972680612913	0.1280915986134532	1.1183847469537638e-21	7.191293597866552e-21	1	32	32
ENSG00000174574	AKIRIN1	-1.4999999999999998	NA	0.13361440253771617	7.700082370131381e-07	0.015036836010331274	0.0014720086798122628	0.0027310912961268524	1	8	8
ENSG00000273111	LYPD4	-1.4999999999999998	NA	0.13361440253771617	8.053964395216267e-05	0.03586889011152981	7.898316872650524e-07	2.0732930667240753e-06	1	8	8
ENSG00000135862	LAMC1	-1.4999391054133444	NA	0.13363017709903988	0.07639400293417163	0.21145055371761384	2.3187995929817865e-36	2.668798269801655e-35	2	6	6
ENSG00000117862	TXNDC12	1.4997446475307492	NA	0.13368056048211366	0.09147018708858493	0.1361034809939797	4.9733500034893007e-23	3.3979274585592836e-22	4	11	11
ENSG00000040199	PHLPP2	-1.4971643516317434	NA	0.1343504986424068	0.0037565071020897686	0.016527648385471768	0.0008519918695751958	0.0016306705994804725	3	16	16
ENSG00000089220	PEBP1	-1.4964508722880563	NA	0.1345362010894867	4.9689722143590855e-05	0.03394837297990991	1.57500324195991e-06	4.031303074085149e-06	2	13	13
ENSG00000135900	MRPL44	-1.4950669676141712	NA	0.1348969656755118	0.026906973081976756	0.04074001612470795	1.3708808211033496e-07	3.8457770654508985e-07	2	13	13
ENSG00000132622	HSPA12B	-1.4950342680536437	NA	0.13490549902632099	0.00036133397292511794	0.2807461046673928	9.167473435348405e-50	1.670701402155046e-48	6	30	30
ENSG00000271789	AL080317.1	-1.4947538457217329	NA	0.13497869579862437	0.009760469456208263	0.011549132685371923	0.005359620043203131	0.009215171858922247	4	9	9
ENSG00000136888	ATP6V1G1	-1.4944696906788406	NA	0.13505289819883928	0.013893050126182997	0.020916358026846937	0.00017244542583999697	0.00036029076604898974	11	22	22
ENSG00000132406	TMEM128	1.4942628089892858	NA	0.13510694176419005	0.09361787304858576	0.07861692006317647	1.4367389027419005e-13	6.025589494526989e-13	4	26	26
ENSG00000169118	CSNK1G1	-1.4941798034880016	NA	0.1351286299326118	0.03276008110928466	0.1288899150973866	8.211071353764521e-22	5.31364764700784e-21	2	9	9
ENSG00000206190	ATP10A	1.4941199896765225	NA	0.13514426010675995	0.03763135832692941	0.09351439803665046	5.707194003453698e-16	2.740763650664449e-15	17	53	53
ENSG00000136273	HUS1	-1.4938644762846829	NA	0.13521104501143713	0.00422617447755285	0.08500474537642959	1.3546996559644605e-14	6.03892498053926e-14	6	16	16
ENSG00000131778	CHD1L	-1.4932824321023648	NA	0.1353632722192003	0.004163619799116818	0.2762519280054924	7.400360490871846e-49	1.31375550784639e-47	3	32	32
ENSG00000105443	CYTH2	1.4932612218486991	NA	0.13536882202536005	0.023883487704010078	0.2465432551022885	5.357526786427547e-43	7.727184765386543e-42	3	21	21
ENSG00000129250	KIF1C	-1.493071816888223	NA	0.1354183889065516	0.0006507934934530125	0.0883152106451411	3.963256951266452e-15	1.826549138867734e-14	4	24	24
ENSG00000182087	TMEM259	-1.492799564587466	NA	0.13548966132221604	0.000265542526147652	0.09359516740993924	5.537523666851975e-16	2.662265022787904e-15	3	21	21
ENSG00000109016	DHRS7B	-1.492772900571274	NA	0.13549664320225857	0.0013636722413346881	0.020324056844887962	0.00021376048826918256	0.0004418730247502666	3	11	11
ENSG00000183576	SETD3	-1.492712037714648	NA	0.13551258097106364	0.04003315896367948	0.07093053968128343	2.4207754149921545e-12	9.473728341328266e-12	4	7	7
ENSG00000159761	C16orf86	-1.492537260055542	NA	0.1355583569338989	0.0002815935690345167	0.06275542912042935	4.7890479075708915e-11	1.7311991216112451e-10	1	8	8
ENSG00000156030	ELMSAN1	1.4924067289412448	NA	0.13559255208806983	0.0022576482728858247	0.01522598182727923	0.00137314133123612	0.002560121840548839	5	18	18
ENSG00000141349	G6PC3	1.4922327040332348	NA	0.13563815164587636	0.01408355217035105	0.07037253259072035	2.9696005801427407e-12	1.1563505982940023e-11	4	17	17
ENSG00000042088	TDP1	-1.4918260859284727	NA	0.13574474351407087	0.03440002760199615	0.03805207938286993	3.6036913860569435e-07	9.747587315377055e-07	3	16	16
ENSG00000131844	MCCC2	-1.491803288459778	NA	0.13575072161307147	0.0014802343655556016	0.01851596181520188	0.00041237327021788464	0.0008214414230417591	1	10	10
ENSG00000267342	AC087289.2	-1.4910714626312256	NA	0.1359427337337567	1.0717999591775867e-05	0.028623552851000825	1.0684080220218189e-05	2.5373395886514572e-05	1	4	4
ENSG00000171227	TMEM37	1.4909222878434423	NA	0.13598189904737137	0.000991901952447324	0.012965381098942252	0.0031629654649777362	0.0056110163193238026	6	18	18
ENSG00000144118	RALB	-1.4909090995788574	NA	0.1359853619987741	0.0014490498863036466	0.042283723023876285	7.866918536571047e-08	2.25488527467252e-07	1	3	3
ENSG00000135801	TAF5L	-1.4904838602105142	NA	0.13609705710451242	0.004087985941623111	0.014171756961501766	0.0020243453105564793	0.0036915671768112572	3	7	7
ENSG00000109062	SLC9A3R1	-1.4904288743666905	NA	0.13611150508033396	0.004062311576467528	0.04701369074442218	1.4320266981041934e-08	4.3519095952133286e-08	2	6	6
ENSG00000108861	DUSP3	-1.4901397619135215	NA	0.13618749120100807	0.0403809393289665	0.13349330845161858	1.3752152069685592e-22	9.223138671999932e-22	2	13	13
ENSG00000104341	LAPTM4B	1.4898517456995584	NA	0.13626322175931455	0.033583535823905525	0.1186874113642431	4.1774486870515825e-20	2.4909272438889983e-19	15	40	40
ENSG00000232629	HLA-DQB2	-1.4894075462924399	NA	0.13638008261892548	0.01778117518124996	0.671875849143407	8.554340624354191e-164	5.239228120251786e-161	11	38	38
ENSG00000077254	USP33	1.4893616437911987	NA	0.13639216314837738	5.6518273935707936e-05	0.013901924617212028	0.0022363720471975266	0.004049793478077126	1	3	3
ENSG00000224091	AC104389.2	-1.4884042259379822	NA	0.13664432279905592	0.002814776464390835	0.033547904267148515	1.8188062004754435e-06	4.6325126291331325e-06	2	13	13
ENSG00000179082	C9orf106	1.4879164576472474	NA	0.1367729268789782	0.005718159244498667	0.023403728197499214	7.011561581961273e-05	0.00015307609111273567	9	22	22
ENSG00000237609	AF064858.2	-1.4875901096583355	NA	0.1368590233134351	0.023567041959747393	0.10644331409008237	4.4190937814475065e-18	2.386115845656275e-17	3	10	10
ENSG00000154265	ABCA5	-1.4874335730318906	NA	0.1369003353098099	0.012764052527440627	0.024158382766215503	5.3391135671741356e-05	0.00011803591409497132	6	17	17
ENSG00000142494	SLC47A1	-1.4873177588819986	NA	0.13693090632097427	0.0131113158813881	0.05270769923666513	1.8329593493632044e-09	5.953299220119241e-09	3	20	20
ENSG00000203485	INF2	-1.487179517745972	NA	0.1369674041914241	0.0016414700092364676	0.1814109053950285	6.62535344973532e-31	6.2737816846775814e-30	1	17	17
ENSG00000109066	TMEM104	1.4871181405475205	NA	0.13698361115877203	0.0012494049474608578	0.012364556443768394	0.003954045393817875	0.006938291666692187	3	33	33
ENSG00000113140	SPARC	-1.4870364116707628	NA	0.13700519438874997	0.013978573957132564	0.01533711693454889	0.0013182055156212838	0.002463322042866884	6	20	20
ENSG00000138363	ATIC	1.486815907520001	NA	0.13706343893531095	0.006909190632741349	0.055997762057956695	5.571593657497516e-10	1.8819629630180205e-09	4	24	24
ENSG00000163590	PPM1L	-1.486662579578568	NA	0.137103950638298	0.010006053778349155	0.07030759062283941	3.0410503383737213e-12	1.1833667404758554e-11	7	17	17
ENSG00000164253	WDR41	-1.4862824218808213	NA	0.13720443424206885	0.033996864061714274	0.2537794129993718	2.1034350799718043e-44	3.214956166349062e-43	16	54	54
ENSG00000164849	GPR146	1.4859467659207688	NA	0.1372932023168301	5.328640715699946e-05	0.2733278331923001	2.8602794438474344e-48	4.964669249244903e-47	2	40	40
ENSG00000122085	MTERF4	1.4849196563224585	NA	0.1375651083959258	0.017506446261273137	0.1871051649868657	6.339455674450674e-32	6.2158562241940885e-31	3	9	9
ENSG00000223501	VPS52	1.484375	NA	0.13770946329039477	0.006773477042975013	0.017444944474213853	0.0006093214174895478	0.0011853847293661194	1	4	4
ENSG00000234553	AC022431.1	1.4836601189322784	NA	0.13789911149563663	0.045434585027502694	0.15479672460278904	3.133787615791969e-26	2.459557154380617e-25	9	24	24
ENSG00000125734	GPR108	1.4831208246257477	NA	0.138042312098028	0.03525139681193816	0.14633360522935684	8.979837961891924e-25	6.637725914158819e-24	6	39	39
ENSG00000186818	LILRB4	-1.482733032500567	NA	0.13814535464221928	0.04142627486051264	0.18024555464681255	1.0689070370633082e-30	1.0055231365111724e-29	3	20	20
ENSG00000005020	SKAP2	1.4825573355397643	NA	0.13819205963054837	0.4024030817987797	0.5093468499911589	2.2592995270575435e-105	2.176670089298304e-103	12	35	35
ENSG00000140563	MCTP2	1.482516327123485	NA	0.1382029625243464	0.0009458403409615495	0.017354056278220342	0.000629877000667263	0.0012226101510405087	6	14	14
ENSG00000260279	AC137932.1	-1.4821276030478288	NA	0.1383063453886213	0.0008687073280912116	0.033546898821784125	1.81946354134399e-06	4.633498703669154e-06	3	35	35
ENSG00000198356	GET3	-1.4816266055442233	NA	0.13843967574112845	6.958968364281503e-06	0.015155021642613759	0.0014094214984107353	0.0026223466720457526	2	11	11
ENSG00000170545	SMAGP	1.4800000190734866	NA	0.13887324157651054	0.0007833758322090863	0.02638291248680975	2.39382945455202e-05	5.486739015786233e-05	1	7	7
ENSG00000142252	GEMIN7	-1.4800000190734863	NA	0.13887324157651063	0.004843541594517798	0.058728415891160526	2.0697858533930705e-10	7.186628386280172e-10	1	11	11
ENSG00000053371	AKR7A2	1.479927080596472	NA	0.1388927077623024	0.10073590890371079	0.111714291489765	5.982991844335018e-19	3.366218081971825e-18	17	44	44
ENSG00000197969	VPS13A	1.4797919137110418	NA	0.13892878733261976	0.02130554363093214	0.08813145335116303	4.243499775688265e-15	1.9509859960664357e-14	2	13	13
ENSG00000184178	SCFD2	1.4786651613590291	NA	0.1392298278684084	0.007836405510521354	0.023827190067393908	6.017216271565691e-05	0.00013222609154418252	5	13	13
ENSG00000142173	COL6A2	-1.4779518953856976	NA	0.13942065443837967	0.0028266149255772124	0.15132738396742224	1.2447763300136386e-25	9.546810949643958e-25	9	32	32
ENSG00000212127	TAS2R14	-1.4776118993759155	NA	0.13951168751015086	0.00022779056791133595	0.10593919660657482	5.34747714928727e-18	2.8711297943997304e-17	1	18	18
ENSG00000138399	FASTKD1	-1.4775805474185553	NA	0.13952008422087392	0.046129957956216494	0.10428621109271417	9.9863965076942e-18	5.302065439951945e-17	5	17	17
ENSG00000241560	ZBTB20-AS1	1.4775016756190085	NA	0.13954120946064552	0.0086780148048621	0.10300908387266809	1.616911143781666e-17	8.484825338039104e-17	9	22	22
ENSG00000212743	LINC02656	1.4773403037543251	NA	0.13958443941654192	0.005684759787547336	0.09634929577379017	1.9759769100056326e-16	9.737364376346723e-16	3	6	6
ENSG00000064490	RFXANK	-1.4772019018753686	NA	0.13962152414718976	0.015783955114807544	0.10102773388753063	3.4106932069103785e-17	1.760685665421616e-16	4	18	18
ENSG00000076003	MCM6	1.4758303710831402	NA	0.13998943532737	0.0018457403562092325	0.07017326575093039	3.1943253066741115e-12	1.2418835793279152e-11	2	9	9
ENSG00000171729	TMEM51	-1.4750927553945712	NA	0.1401876078947441	0.0011619057048771432	0.08028680539504456	7.759642235958815e-14	3.309378381110612e-13	5	24	24
ENSG00000141744	PNMT	1.4736841917037964	NA	0.14056664111896336	1.6506520468625047e-05	0.016306770667302403	0.0009237376496405924	0.0017577870565564269	1	2	2
ENSG00000110367	DDX6	-1.4736841917037962	NA	0.14056664111896341	0.006996732752279752	0.07599789183145594	3.768816142264624e-13	1.5443590925614345e-12	1	17	17
ENSG00000278600	AC015871.4	1.4736684854497282	NA	0.14057087198476453	0.011642787289013592	0.07162313610849445	1.878238956153315e-12	7.399476190919642e-12	4	10	10
ENSG00000141012	GALNS	1.473360080469816	NA	0.1406539682925663	0.03339634174897595	0.18571128782554602	1.1276215149957631e-31	1.0956136748250618e-30	15	85	85
ENSG00000124104	SNX21	1.473217802567908	NA	0.1406923162281907	9.767076627881711e-05	0.07880025620627606	1.342839364409822e-13	5.640056884708311e-13	2	10	10
ENSG00000123179	EBPL	1.472522579164629	NA	0.14087981430883847	0.01730306623822581	0.38360932830434497	3.223536260580594e-72	1.1540798190542088e-70	3	11	11
ENSG00000242611	AC093627.6	1.4722541799982163	NA	0.14095225152335752	0.00108898649077572	0.07685821066499157	2.746176831659089e-13	1.1337069447790495e-12	4	27	27
ENSG00000162739	SLAMF6	-1.472020282344613	NA	0.14101540060323303	0.0008152459378889695	0.011069533764135405	0.006414101890979804	0.010916577345019121	5	17	17
ENSG00000278239	AC243967.3	-1.4717092588597882	NA	0.14109940625872155	0.02510537744497034	0.11517602593943925	1.5997852688662138e-19	9.265355479833401e-19	7	21	21
ENSG00000113312	TTC1	-1.4716981649398801	NA	0.1411024033730696	2.684184188550142e-07	0.011555543084978593	0.005346789028859195	0.009194954377848608	1	13	13
ENSG00000225850	AL355490.1	-1.4710580730494527	NA	0.14127541237502264	0.00032974837637838466	0.019116658405501585	0.00033141495099408376	0.0006684821212182478	2	7	7
ENSG00000164002	EXO5	-1.4704901180513965	NA	0.14142906012270676	0.0035367396377934245	0.06880962724933241	5.2607430860881095e-12	2.0214313955483976e-11	5	25	25
ENSG00000103995	CEP152	-1.470346176350902	NA	0.14146802077590379	0.009854820159304577	0.04134271421182918	1.103684064777624e-07	3.121099676234616e-07	4	12	12
ENSG00000239265	CLRN1-AS1	-1.469694880004735	NA	0.1416444100340257	0.1817574050327987	0.27214288810542153	4.9394824149272273e-48	8.521849490300505e-47	15	27	27
ENSG00000115942	ORC2	-1.469377972084832	NA	0.1417302986468174	0.003418239562990828	0.018477257213925662	0.0004182255724618997	0.0008324222774082078	4	13	13
ENSG00000122507	BBS9	1.468906136650297	NA	0.14185824994893076	0.001611613944675728	0.022744627180048976	8.897255263258897e-05	0.00019197160356017467	8	14	14
ENSG00000100612	DHRS7	-1.4688070288295871	NA	0.14188513706386371	0.0008787778944091761	0.03413511272023675	1.4727724294552194e-06	3.7775313180866825e-06	5	15	15
ENSG00000198756	COLGALT2	-1.4687004976504814	NA	0.14191404243826425	0.14655344348895694	0.3700451480725707	4.715344027280675e-69	1.5344105260689996e-67	12	27	27
ENSG00000076685	NT5C2	-1.4680384368389565	NA	0.1420937824871713	0.021182181943687317	0.06656231721689751	1.1956840664220337e-11	4.4966636085683017e-11	5	12	12
ENSG00000139531	SUOX	1.4677044926904617	NA	0.14218450985875425	0.07205553454531569	0.19045703592241092	1.5809032709725085e-32	1.6013532305911132e-31	15	34	34
ENSG00000141497	ZMYND15	-1.4674320197357424	NA	0.1422585694249533	0.09844917110521566	0.20155097473223837	1.5318946419170405e-34	1.646018873072389e-33	6	22	22
ENSG00000128683	GAD1	-1.4668880897166856	NA	0.14240650101620178	0.016948826359343756	0.17074057876875626	5.16090660617889e-29	4.524764181460214e-28	2	14	14
ENSG00000175203	DCTN2	-1.4662930729771126	NA	0.14256846180096588	0.02365539585602559	0.04052196395298165	1.482724603981662e-07	4.1500317012700376e-07	5	18	18
ENSG00000135218	CD36	1.4660279760335553	NA	0.14264066547220153	0.041415035408162146	0.06957679484151473	3.973570996189279e-12	1.5361309516151925e-11	18	57	57
ENSG00000102886	GDPD3	1.4639825539782494	NA	0.14319871519374436	0.05061833980276083	0.13304460203133742	1.6374978962022367e-22	1.0939404527453118e-21	4	19	19
ENSG00000184402	SS18L1	1.463808709794368	NA	0.14324622199292067	0.004142760789251644	0.03099822444969062	4.547881711583478e-06	1.116718549140107e-05	7	28	28
ENSG00000161973	CCDC42	-1.4637490386214473	NA	0.1432625312585425	0.013693718902570857	0.03037269265424185	5.694954404472965e-06	1.3845020283854109e-05	7	32	32
ENSG00000164167	LSM6	1.4636549051394456	NA	0.14328826262449515	0.0232550977110012	0.02653991657953365	2.2621846263379877e-05	5.1956370563767566e-05	8	19	19
ENSG00000176124	DLEU1	-1.4620770465075845	NA	0.14372009791539878	0.009554577180382877	0.02933216363682389	8.279761187256965e-06	1.9875367385256117e-05	5	11	11
ENSG00000198937	CCDC167	1.4615384340286255	NA	0.14386773602525618	5.325861580743509e-06	0.08300877967586907	2.8373226712456757e-14	1.2399909910599412e-13	1	6	6
ENSG00000182584	ACTL10	-1.4615384340286255	NA	0.14386773602525618	3.1724296351626713e-05	0.011061338190546421	0.006433850076951544	0.010946928759762083	1	13	13
ENSG00000112290	WASF1	-1.4613692095801563	NA	0.14391414583915504	0.009963989912439963	0.039503042783252944	2.1389275991841283e-07	5.903882527133426e-07	11	32	32
ENSG00000090432	MUL1	-1.460813981932318	NA	0.14406649767297827	0.0028526569486522534	0.1669271104846545	2.4158578992213474e-28	2.0632244578559205e-27	2	11	11
ENSG00000078403	MLLT10	1.4607058461168883	NA	0.14409618400896157	0.0036314815994379634	0.013236703337176154	0.0028602982103878563	0.005104719951081418	5	12	12
ENSG00000147789	ZNF7	1.4603828396997474	NA	0.14418488632091278	0.0005368604504637192	0.012003479773820682	0.00452330251492202	0.007879938523811227	3	23	23
ENSG00000258172	AC073655.1	-1.4600678429369758	NA	0.14427142937196738	0.013720314070214748	0.07654617517752131	3.080366943245811e-13	1.267095531535678e-12	3	20	20
ENSG00000214106	PAXIP1-AS2	-1.4593038029729961	NA	0.14448150916401087	0.011460205864719146	0.19645237188947431	1.3002615985500806e-33	1.357989412517377e-32	4	19	19
ENSG00000241404	EGFL8	-1.459079511691473	NA	0.14454322459979244	0.0026705315435418364	0.017857159915481285	0.0005242468910800175	0.0010292283841020287	6	10	10
ENSG00000011258	MBTD1	-1.459016442298889	NA	0.1445605822568458	4.622974876563012e-05	0.024455730579047374	4.795827947733353e-05	0.00010668524254206677	1	5	5
ENSG00000115274	INO80B	-1.4590164422988892	NA	0.1445605822568458	8.117556885502792e-05	0.030668579470335914	5.1201586120860525e-06	1.251326778376282e-05	1	9	9
ENSG00000139970	RTN1	1.457745603376917	NA	0.14491067694278612	0.03858939464267831	0.04574327085778339	2.2636392965791788e-08	6.775903350852913e-08	6	14	14
ENSG00000278107	AC027575.2	1.4576271772384646	NA	0.14494333440246815	3.84957214323865e-10	0.0386101141289304	2.9486566863653187e-07	8.040469631814095e-07	1	13	13
ENSG00000148358	GPR107	1.4574337360486251	NA	0.14499669030827375	0.001390330539638658	0.013018363958407029	0.003101413021187134	0.005510527245104039	6	12	12
ENSG00000187862	TTC24	1.456443444113119	NA	0.14527007322822827	0.0013369286857992338	0.10238666786895825	2.044483337872703e-17	1.0653553558547245e-16	3	12	12
ENSG00000111361	EIF2B1	1.456433056186039	NA	0.1452729430408334	0.00148746622975514	0.07665332341453972	2.961269865762306e-13	1.2204474147550535e-12	2	5	5
ENSG00000104738	MCM4	1.4561018221542763	NA	0.14536447392026033	2.9201995561832222e-06	0.042911244614446724	6.276605410986453e-08	1.814523030900315e-07	2	7	7
ENSG00000108592	FTSJ3	-1.4556648933416483	NA	0.14548527929316976	0.014513035810802308	0.24514316071838374	9.98803997964933e-43	1.4273741467583865e-41	6	19	19
[truncated: 7,349 more rows]
