# Supplementary material for: SUMMIT: An integrative approach for better transcriptomic data imputation improves causal gene identification
Source: Nat Commun. 2022 Oct 25;13:6336. doi: 10.1038/s41467-022-34016-y (PMC9593997; doi:10.1038/s41467-022-34016-y)
Supplement: Supplementary file 7 — Source Data [file 41467_2022_34016_MOESM7_ESM.zip › Source Data/Figure-3/real-data-new/JTI/UC]

gene	gene_name	zscore	effect_size	pvalue	var_g	pred_perf_r2	pred_perf_pval	pred_perf_qval	n_snps_used	n_snps_in_cov	n_snps_in_model
ENSG00000196126	HLA-DRB1	11.435547914296412	NA	2.7777762273214903e-30	0.033548792203392235	0.20536432220071196	3.067509214999361e-35	3.40483595650641e-34	5	9	9
ENSG00000196735	HLA-DQA1	10.860498393911922	NA	1.7777628292422757e-27	0.12035949941081808	0.41431581482818003	1.2006600854285842e-79	5.334227928760308e-78	11	44	44
ENSG00000179344	HLA-DQB1	9.853070961217991	NA	6.648100257763861e-23	0.08186798854467958	0.733280937763197	7.220598447333208e-194	1.7689434681902454e-190	10	28	28
ENSG00000232629	HLA-DQB2	-9.016017072239876	NA	1.950520311992579e-19	0.18918685398163515	0.671875849143407	8.554340624354191e-164	5.239228120251786e-161	13	38	38
ENSG00000221988	PPT2	7.287395167739261	NA	3.160050141677926e-13	0.0005585856892250356	0.010375964818299166	0.008325215466792442	0.013935492439240957	2	9	9
ENSG00000203747	FCGR3A	-7.258121380418159	NA	3.9250326994403124e-13	0.004730978069847534	0.07589605472199303	3.9126554123133546e-13	1.602152045505294e-12	7	14	14
ENSG00000091140	DLD	-7.243315706768539	NA	4.378460757256641e-13	0.01608604547625809	0.021048770638242686	0.00016436582152033223	0.000344417091062094	4	4	4
ENSG00000204267	TAP2	7.22701529811733	NA	4.937245043439569e-13	0.17473705132678735	0.28698185645971186	4.948348677698002e-51	9.407897059184372e-50	14	31	31
ENSG00000187796	CARD9	7.185399542617831	NA	6.701093126695979e-13	0.19218094804674454	0.2298768383915051	8.27176789550247e-40	1.0746405124240292e-38	7	8	8
ENSG00000241106	HLA-DOB	-7.13591335381246	NA	9.614656396307282e-13	0.428727616927892	0.5186163489544028	3.832418967428729e-108	4.032033918554311e-106	16	23	23
ENSG00000198502	HLA-DRB5	6.715316754075946	NA	1.8765812125908114e-11	0.0026403805921210817	0.6762866411866431	9.282434927455232e-166	6.122479868112684e-163	9	47	47
ENSG00000223534	HLA-DQB1-AS1	6.623660694503867	NA	3.504105995236606e-11	0.07208754093579535	0.3978394576536214	1.2955852167794663e-75	5.131175723452902e-74	9	32	32
ENSG00000235888	AF064858.1	6.623106512699006	NA	3.5172738361188147e-11	0.13630756975122463	0.1597126310601643	4.3981557385662275e-27	3.567832202491591e-26	31	35	35
ENSG00000231852	CYP21A2	-6.442616871338748	NA	1.174308718316078e-10	0.12809012981355467	0.16028595143053567	3.495452863407434e-27	2.847673213994019e-26	16	46	46
ENSG00000173402	DAG1	6.359416484866271	NA	2.0252160436914066e-10	0.00904724336420632	0.012545545606218452	0.003696626704743356	0.006507231714190496	7	7	7
ENSG00000161405	IKZF3	6.243808926223174	NA	4.270416226727419e-10	0.04380962668354154	0.06358291781314145	3.543250487971113e-11	1.291460204425433e-10	5	5	5
ENSG00000157557	ETS2	6.198259835758063	NA	5.70908360594746e-10	0.086861817368647	0.14618101236522935	9.53710945888929e-25	7.037516786165767e-24	14	14	14
ENSG00000170128	GPR25	-5.9101681343755255	NA	3.4175871918351573e-09	0.021950749660772727	0.07736415964784536	2.2794620907336255e-13	9.460429669407296e-13	10	15	15
ENSG00000173531	MST1	5.804291650175283	NA	6.46386805661689e-09	0.07867477240305491	0.03427653325250247	1.3997912307236032e-06	3.5978746726137697e-06	10	16	16
ENSG00000225697	SLC26A6	5.79550891566542	NA	6.811430917874718e-09	0.021618336070842865	0.016227355971994067	0.0009509966244149306	0.0018078529112173422	6	7	7
ENSG00000157873	TNFRSF14	-5.717752101539502	NA	1.0794246115782442e-08	0.04237423571794431	0.06264247581874767	4.990038648921892e-11	1.8015615324286638e-10	24	29	29
ENSG00000172057	ORMDL3	-5.692614834658516	NA	1.251083988104865e-08	0.2026663279397403	0.3315929218709288	1.9565779212102283e-60	4.90546122380617e-59	14	14	14
ENSG00000232837	LINC01700	5.5998662478151395	NA	2.1451725491994635e-08	0.024520046395551463	0.07442580856663181	6.716792690197679e-13	2.715376658279114e-12	4	4	4
ENSG00000073605	GSDMB	-5.587407871349622	NA	2.3048395963221015e-08	0.3370118206822414	0.42727016761335945	6.736097751295698e-83	3.3483287054194186e-81	5	5	5
ENSG00000183396	TMEM89	5.486871328160722	NA	4.091149083732093e-08	0.025774727014021687	0.03267218524951909	2.4915833963969564e-06	6.2669644565578475e-06	2	2	2
ENSG00000204482	LST1	5.404341099228939	NA	6.504705791542097e-08	0.010403602935116952	0.07872759383985796	1.3792993345447067e-13	5.788938885978262e-13	6	24	24
ENSG00000258366	RTEL1	5.165622558952404	NA	2.3963994144920676e-07	0.014707091875973227	0.02953409917936197	7.699658324414754e-06	1.852693147262363e-05	3	3	3
ENSG00000261338	AC021016.2	-5.061537677246659	NA	4.158885288558873e-07	0.3592040506339481	0.3200448234697512	6.0790044512458964e-58	1.4300253406641409e-56	15	20	20
ENSG00000197457	STMN3	5.057596540290184	NA	4.245735055035375e-07	0.10044642968699925	0.16043277469808037	3.295667215987335e-27	2.686188074475609e-26	13	14	14
ENSG00000215912	TTC34	-4.985925465330415	NA	6.166591564820083e-07	0.07145634342186948	0.07101309960943591	2.3486649746809925e-12	9.199921345546903e-12	11	13	13
ENSG00000148396	SEC16A	-4.975376130997378	NA	6.512106635830383e-07	0.05594069797721548	0.3404292600931464	2.2668886611674322e-62	5.971562772712795e-61	11	13	13
ENSG00000162889	MAPKAPK2	4.966876422785334	NA	6.803991458030178e-07	0.012650658557628746	0.014774961131043984	0.0016208777630471443	0.0029885423888286722	9	10	10
ENSG00000164068	RNF123	-4.96685902545146	NA	6.80460162569088e-07	0.07348186055280523	0.010944774296849468	0.0067215224588235	0.01139568844749028	9	11	11
ENSG00000204463	BAG6	-4.959360372900742	NA	7.072566007420291e-07	0.003807766043785311	0.03510641648468853	1.0388174327131958e-06	2.701650008128389e-06	4	8	8
ENSG00000213760	ATP6V1G2	-4.937549124290645	NA	7.91104827906314e-07	0.040089173031499586	0.09221245568964614	9.280275971506161e-16	4.410960438895764e-15	5	11	11
ENSG00000182179	UBA7	4.896708789522932	NA	9.745509418978488e-07	0.052931912860715594	0.31118721444916825	4.6478914418062645e-56	1.0338092131716683e-54	7	9	9
ENSG00000179965	ZNF771	-4.872412560692573	NA	1.1024365295600165e-06	0.0022308645585743534	0.01128744767873413	0.005911042060208097	0.010110558576751312	5	5	5
ENSG00000237609	AF064858.2	4.853277797473522	NA	1.214373931497266e-06	0.06429139616525	0.10644331409008237	4.4190937814475065e-18	2.386115845656275e-17	9	10	10
ENSG00000204410	MSH5	-4.818796683474525	NA	1.4442663842924033e-06	0.0008449595391627722	0.048231052350904406	9.231911783800117e-09	2.844377563427744e-08	3	22	22
ENSG00000116285	ERRFI1	4.787590942098184	NA	1.6879525548197483e-06	0.020554514782388983	0.01890371956906129	0.0003581010695041273	0.0007180864407070018	33	38	38
ENSG00000181634	TNFSF15	-4.77041833579744	NA	1.8384370893698347e-06	0.05902521249729125	0.08895138744088243	3.128151178470363e-15	1.45024775776124e-14	5	6	6
ENSG00000130592	LSP1	4.756935512923611	NA	1.965539238052883e-06	0.06309825224864511	0.13339222238839088	1.430383854259133e-22	9.58563998307537e-22	33	38	38
ENSG00000232442	MHENCR	4.746318722494052	NA	2.0715220745974655e-06	0.01728843249271778	0.036432379605516846	6.450353736105504e-07	1.7078449316114452e-06	2	2	2
ENSG00000272221	AL645933.2	4.725557665930429	NA	2.2948469784369047e-06	0.0001198775170673953	0.6440391212177244	5.661531299979291e-152	1.9814204135376503e-149	2	38	38
ENSG00000204427	ABHD16A	4.7124206983288	NA	2.4479135446098433e-06	0.00033842130891537634	0.025799243986895853	2.9541937967754252e-05	6.718136775083115e-05	2	23	23
ENSG00000163466	ARPC2	-4.683337589738671	NA	2.822410978185542e-06	0.0052899721991885515	0.03535340711611358	9.505829217053297e-07	2.4793226652965323e-06	4	5	5
ENSG00000224397	SMIM25	4.677752602936999	NA	2.900361730593311e-06	0.08277783871781991	0.10949545634038872	1.3900834897920386e-18	7.689852182723765e-18	16	17	17
ENSG00000180871	CXCR2	-4.654770689041061	NA	3.243414747916882e-06	0.012372038157991025	0.0816915809918843	4.6182477015932467e-14	1.9929121750030846e-13	6	6	6
ENSG00000204475	NCR3	4.6377191939768	NA	3.522749379910261e-06	0.02114817470969596	0.13309218530482442	1.6074710747753533e-22	1.074299355468532e-21	11	33	33
ENSG00000155287	SLC25A28	-4.593608454688478	NA	4.356464401728807e-06	0.003105748523100509	0.011764494153645843	0.004945214056101786	0.008553250211607619	7	12	12
ENSG00000165684	SNAPC4	4.591267540721673	NA	4.405621529083027e-06	0.236377638526517	0.23856384800269453	1.8370824355325954e-41	2.5263934793062132e-40	31	32	32
ENSG00000164078	MST1R	4.589490356536331	NA	4.443295242488905e-06	0.026144239335827137	0.030244510505877543	5.96360563172068e-06	1.447146922009027e-05	8	13	13
ENSG00000116288	PARK7	-4.583138155711858	NA	4.580491851518522e-06	0.09590055136033444	0.124397895984065	4.655903486464616e-21	2.904477587827636e-20	11	11	11
ENSG00000204438	GPANK1	-4.579649449867135	NA	4.657558884670507e-06	0.0032426748809254954	0.051476141953143935	2.860790784519862e-09	9.158055098699107e-09	7	23	23
ENSG00000142606	MMEL1	4.553900445009389	NA	5.2660284601505215e-06	0.0459810275284454	0.17359373476047377	1.619019268803511e-29	1.446070908370386e-28	10	13	13
ENSG00000184939	ZFP90	4.5504288414681335	NA	5.353669049768164e-06	0.41624291428532606	0.5475832622725243	3.711453442342653e-117	4.785542487423621e-115	5	7	7
ENSG00000227507	LTB	-4.54488723850688	NA	5.496467095737094e-06	0.01468462291299664	0.028285443642410726	1.2066416758144817e-05	2.8529847095743208e-05	10	24	24
ENSG00000146535	GNA12	-4.540598151525554	NA	5.609485711422922e-06	0.11445696275569953	0.10583226830777612	5.568133480054849e-18	2.984930323521744e-17	28	34	34
ENSG00000111817	DSE	-4.480689849300257	NA	7.440216442293508e-06	0.07455190696413017	0.23092583919838885	5.234870402621017e-40	6.847657706677941e-39	15	22	22
ENSG00000168610	STAT3	4.456262111663818	NA	8.340105253560384e-06	0.0006189368565267646	0.011132901121822745	0.006263479208510725	0.010678238885252054	1	1	1
ENSG00000255363	LINC02757	-4.453849284388098	NA	8.43443177017271e-06	0.033362281663667975	0.040640279276404935	1.420951710172169e-07	3.984287259277719e-07	23	27	27
ENSG00000198064	NPIPB13	-4.421506623888792	NA	9.801505913993032e-06	0.0448974898245662	0.04857556692353512	8.152946295656569e-09	2.5246456486857078e-08	8	13	13
ENSG00000167414	GNG8	-4.373397113054817	NA	1.2232791004243933e-05	0.005233212324497516	0.012300029451454511	0.004050158076466593	0.007100404912423391	9	11	11
ENSG00000004534	RBM6	4.36372709694045	NA	1.2786507163625531e-05	0.28962370386846675	0.5392038122816606	1.717614415723123e-114	2.0598160570094992e-112	15	21	21
ENSG00000164062	APEH	4.36327297812586	NA	1.2813089758205721e-05	0.011511374681211198	0.027554540058281972	1.5697751274836204e-05	3.665088313303827e-05	8	12	12
ENSG00000161847	RAVER1	4.35925281987243	NA	1.3050727060583087e-05	0.003231415512060872	0.028179654157988784	1.2534681672313201e-05	2.9583987888590574e-05	5	8	8
ENSG00000164077	MON1A	4.311870693767478	NA	1.6187909851563353e-05	0.011510668309790577	0.04328324002606465	5.490009688625462e-08	1.5962729086171253e-07	5	6	6
ENSG00000272573	MUSTN1	-4.308741681409126	NA	1.6418599680277177e-05	0.1318911963198035	0.13712733479521966	3.334581571345535e-23	2.3002710927998624e-22	19	20	20
ENSG00000204428	LY6G5C	-4.250643578400035	NA	2.13157141101666e-05	0.0009264920054692529	0.4817618750353739	1.9956509898832098e-97	1.534682458542922e-95	7	36	36
ENSG00000166105	GLB1L3	-4.227596584775432	NA	2.3620079380029406e-05	0.02581044393084178	0.023325318249395103	7.213010237425026e-05	0.00015723390436202082	32	46	46
ENSG00000169203	RP11-231C14.4	4.209715593643443	NA	2.5569235043057986e-05	0.11044536063165795	0.07526210617255434	4.939717583736086e-13	2.009279336894927e-12	16	18	18
ENSG00000166164	BRD7	-4.181081725180559	NA	2.9012555499434987e-05	0.15398944797922723	0.34599190035652166	1.328629718610895e-63	3.6339188268673425e-62	15	17	17
ENSG00000198355	PIM3	4.175048444794766	NA	2.979226476256138e-05	0.11038987103530781	0.1364143616410847	4.405097307081404e-23	3.0180988301693566e-22	31	35	35
ENSG00000244731	C4A	4.162021166989092	NA	3.154431026542987e-05	0.18883251105019502	0.252998044089072	2.988121246288891e-44	4.5428449692028545e-43	7	20	20
ENSG00000255389	Z97989.1	-4.156032770125176	NA	3.238213977891993e-05	0.41553199734222274	0.34820190792917555	4.276013186949178e-64	1.184642167091946e-62	42	51	51
ENSG00000126005	MMP24OS	-4.153212871363704	NA	3.278395011872638e-05	0.1347883556858278	0.13019509334807922	4.951800385280737e-22	3.2393495719507037e-21	29	32	32
ENSG00000163464	CXCR1	-4.1514783261520565	NA	3.303345525689484e-05	0.05427551844722584	0.04695400219237472	1.4631759843335122e-08	4.4442091667260714e-08	11	14	14
ENSG00000095794	CREM	-4.113284715128504	NA	3.900688078171437e-05	0.00827886029849348	0.09290650384573605	7.162062030774795e-16	3.4212312469570183e-15	5	10	10
ENSG00000121281	ADCY7	-4.110583006990129	NA	3.94661369804114e-05	0.150128604555892	0.19009066908145222	1.8405516602915184e-32	1.8599658469262962e-31	18	26	26
ENSG00000166501	PRKCB	4.106891647824416	NA	4.010192279508644e-05	0.043166474136868485	0.10469401196899916	8.5610826887452e-18	4.5549795905154135e-17	7	12	12
ENSG00000153774	CFDP1	4.098437945568392	NA	4.159477173362828e-05	0.10003545420063106	0.15682716522250434	1.3944634166432427e-26	1.110197452739785e-25	12	14	14
ENSG00000204520	MICA	4.062374463844886	NA	4.8576071848660075e-05	0.02542663319777832	0.38513637401340467	1.404989514304321e-72	5.061799407732101e-71	6	33	33
ENSG00000204344	STK19	-4.060544425714333	NA	4.895842006703716e-05	0.11324977469376747	0.10665445501816072	4.079763053052884e-18	2.2063657078777645e-17	14	38	38
ENSG00000165030	NFIL3	-4.057293073013499	NA	4.964476920102395e-05	0.021291479583956597	0.060445199297649785	1.1095443402557972e-10	3.924020600339589e-10	9	11	11
ENSG00000234936	AC010883.1	4.032475515425536	NA	5.519236689957901e-05	0.015118671604312513	0.04497409641152626	2.986425573197329e-08	8.85140203158676e-08	6	9	9
ENSG00000173214	MFSD4B	3.991459210273229	NA	6.566798432127453e-05	0.08457600394771356	0.05131428344158137	3.0330888905769487e-09	9.687919795959042e-09	11	13	13
ENSG00000148384	INPP5E	-3.958305820079033	NA	7.548327128247432e-05	0.038094616096709596	0.04301143526961924	6.054292371046389e-08	1.752617486007335e-07	6	8	8
ENSG00000111832	RWDD1	3.95282373618642	NA	7.723433109344316e-05	0.015472164941605221	0.023396112471072907	7.030877688210999e-05	0.00015345872658155838	4	6	6
ENSG00000112893	MAN2A1	3.9504996848975087	NA	7.798820058527938e-05	0.013524988452557254	0.06010570301983478	1.2552125819124595e-10	4.4264117966721714e-10	6	9	9
ENSG00000055955	ITIH4	-3.9438032960820952	NA	8.019944871635517e-05	0.41110113315306823	0.454949222721427	4.261676028350486e-90	2.6383928595733746e-88	21	21	21
ENSG00000137825	ITPKA	-3.939888732911229	NA	8.151940940219002e-05	0.01767903738367691	0.024574570716374904	4.5945245014187665e-05	0.00010247301427341712	4	4	4
ENSG00000068120	COASY	-3.9127069411347075	NA	9.126726813158813e-05	0.004254795522841529	0.048755872599175396	7.63943785006118e-09	2.371198546437994e-08	3	6	6
ENSG00000183336	BOLA2	-3.909449689639277	NA	9.250661830935016e-05	0.13697559916015586	0.16919846497434987	9.641827431823428e-29	8.367798513579957e-28	29	39	39
ENSG00000161180	CCDC116	-3.9013597596862115	NA	9.565387075225285e-05	0.07736810374207177	0.03529319240460114	9.713775904902103e-07	2.530096339507384e-06	7	8	8
ENSG00000185651	UBE2L3	3.88711101004843	NA	0.00010144436872019079	0.12786550639180488	0.14590673666529963	1.0626873081070154e-24	7.831553350548865e-24	23	26	26
ENSG00000271781	AC026740.1	3.821852128900658	NA	0.0001324531094185192	0.03500388365232621	0.03361094418803635	1.77806273388529e-06	4.534800390154497e-06	23	29	29
ENSG00000237693	IRGM	-3.8189024657403308	NA	0.0001340467458821202	0.008796190037884647	0.010193697631638894	0.008917789838285636	0.014865163163333207	8	9	9
ENSG00000163125	RPRD2	-3.799138069380152	NA	0.00014520018887684375	0.033191358349724996	0.04088739683397882	1.300100714138756e-07	3.656786476425378e-07	13	16	16
ENSG00000105767	CADM4	3.7899341583251953	NA	0.0001506872212972638	0.007469483769129761	0.01644832972020652	0.0008770860161227157	0.0016744014349870256	1	1	1
ENSG00000164342	TLR3	-3.781323909963032	NA	0.00015599654613089622	0.011170589695316178	0.02403215724430961	5.588014657482777e-05	0.00012320501846383664	3	4	4
ENSG00000152760	TCTEX1D1	-3.7684974837906595	NA	0.00016423314049767226	0.16463435425643497	0.3954619401855644	4.845627338010996e-75	1.875793752134324e-73	5	8	8
ENSG00000188820	CALHM6	3.76110087372638	NA	0.00016916718641414247	0.25763929744298314	0.4257863220328834	1.6013407408659768e-82	7.823758508578528e-81	36	42	42
ENSG00000173653	RCE1	3.7604766772659026	NA	0.0001695898866189478	0.036735910735334436	0.040561455423549254	1.461813213664294e-07	4.0935066624965674e-07	11	13	13
ENSG00000104147	OIP5	-3.7191376780988095	NA	0.00019990407389690443	0.015257668099096258	0.01166732232095395	0.005128004847920438	0.008848878560775568	5	5	5
ENSG00000213533	STIMATE	-3.7016445670363884	NA	0.00021420655049744533	0.04885331085087007	0.14712711779030235	6.564797343259922e-25	4.882034242825863e-24	28	31	31
ENSG00000269609	RPARP-AS1	-3.6983193311084985	NA	0.00021703174493129947	0.118921379417105	0.0646232222256954	2.4254369980992814e-11	8.954535862304537e-11	24	27	27
ENSG00000137869	CYP19A1	-3.696145938930235	NA	0.00021889717383903604	0.06937335339445971	0.13750427278817057	2.8779162442672243e-23	1.9924661151771753e-22	3	5	5
ENSG00000268858	AL118506.1	3.680257485003516	NA	0.00023299856176011043	0.028064319214892143	0.02155737336215589	0.00013671074281309989	0.0002887256808499815	16	19	19
ENSG00000133116	KL	3.676353748325626	NA	0.00023659139104790017	0.02026635342123967	0.010288388176348456	0.008604750554402742	0.014372539910144406	30	33	33
ENSG00000197165	SULT1A2	3.671549001634564	NA	0.00024108484166601515	0.1468827808768618	0.559270280252966	5.869887240373639e-121	8.388558023763962e-119	8	10	10
ENSG00000105287	PRKD2	-3.6714965204698564	NA	0.0002411343617623157	0.05574999979526894	0.3093171173629374	1.15301561730185e-55	2.538262493082083e-54	21	25	25
ENSG00000204655	MOG	-3.665921434777633	NA	0.0002464495847685763	0.0005588710898020656	0.017342671919138953	0.0006325004702967235	0.0012272856489158757	3	14	14
ENSG00000238164	TNFRSF14-AS1	3.6361959758132194	NA	0.0002766938586011608	0.04149595447766766	0.17408004809165484	1.3282190487211664e-29	1.1937960412221846e-28	22	26	26
ENSG00000131013	PPIL4	-3.6349344159104087	NA	0.00027805136103158204	0.038975390543781185	0.018456650862354856	0.0004213753551406438	0.000838010665117349	11	15	15
ENSG00000225205	AC078883.1	-3.632031775571275	NA	0.00028119848588473693	0.019306449830977353	0.03634191333266697	6.663524764245402e-07	1.7621092703476393e-06	3	5	5
ENSG00000164535	DAGLB	-3.6228693880878193	NA	0.0002913529597140287	0.402714566985231	0.5085749390877405	3.822310511943634e-105	3.661944299962088e-103	24	27	27
ENSG00000108094	CUL2	-3.6212653037198232	NA	0.0002931656868261009	0.005836283998352614	0.03592472888788163	7.741395102123933e-07	2.033346371669832e-06	6	7	7
ENSG00000141744	PNMT	-3.6069072149573858	NA	0.0003098684012236009	0.007793203815479197	0.016306770667302403	0.0009237376496405924	0.0017577870565564269	2	2	2
ENSG00000197272	IL27	3.5910385510956377	NA	0.0003293629088054906	0.014657912945186898	0.06443917754634113	2.593710005336601e-11	9.557269635048854e-11	2	3	3
ENSG00000157870	PRXL2B	3.587264407072059	NA	0.00033416542706020354	0.010451927213708596	0.15691179870031793	1.348129317769778e-26	1.0743062114513906e-25	5	7	7
ENSG00000149922	TBX6	3.551756880360207	NA	0.0003826682593323863	0.07333638131947112	0.22211253852915092	2.3991812210539876e-38	2.9749500187892143e-37	8	10	10
ENSG00000197375	SLC22A5	-3.5514623821044706	NA	0.000383096751115642	0.1916060061716159	0.22373300767936102	1.1912903072443532e-38	1.4901121428835458e-37	8	8	8
ENSG00000117054	ACADM	-3.547827078609058	NA	0.0003884231429668211	0.13393721404268893	0.1774340068723992	3.380233839210016e-30	3.119893977858588e-29	13	17	17
ENSG00000204308	RNF5	-3.54687292712291	NA	0.0003898325731745217	0.0008881063347734026	0.02733844212125779	1.696788753417053e-05	3.9476638627525495e-05	2	10	10
ENSG00000054983	GALC	-3.5396601137352075	NA	0.00040064265539317153	0.01367204394046543	0.011176517870687767	0.00616189985555338	0.010515516033723247	6	6	6
ENSG00000107882	SUFU	-3.529520442716849	NA	0.0004163135398547351	0.03330909754286783	0.033963860438511184	1.566261254154758e-06	4.009525936333773e-06	10	11	11
ENSG00000119686	FLVCR2	-3.5017731763648405	NA	0.00046217290266363926	0.008579442469761766	0.05478408539875842	8.647312549652557e-10	2.872777274583334e-09	8	12	12
ENSG00000179165	PXT1	-3.4963816568048847	NA	0.0004716136337990304	0.02546449101849748	0.03703026053547712	5.203072240764954e-07	1.3868120276170064e-06	18	23	23
ENSG00000170779	CDCA4	3.4958221368533637	NA	0.00047260360813833086	0.011862989228484836	0.028645833079484487	1.0598767810931147e-05	2.5174275511032994e-05	5	5	5
ENSG00000187189	TSPYL4	3.489270910007648	NA	0.00048434001465558045	0.03675618208649073	0.01834684610487132	0.0004385664827124175	0.0008696781466275726	25	34	34
ENSG00000136240	KDELR2	3.4814983051454056	NA	0.0004986169369889486	0.17775905966602623	0.22094260579299643	3.973660760151233e-38	4.8779032480911596e-37	8	8	8
ENSG00000124203	ZNF831	-3.46706433152437	NA	0.0005261759433871981	0.004575659972990497	0.029354478738013345	8.21356367656344e-06	1.9724744922193872e-05	9	11	11
ENSG00000274501	AL121845.4	3.463460559994317	NA	0.0005332747658390193	0.009610852359482742	0.01704173549100919	0.0007059874172064426	0.001362171266614906	5	9	9
ENSG00000215041	NEURL4	-3.457538096752005	NA	0.000545135159861835	0.010417635843609234	0.029566906073864366	7.609332942170016e-06	1.8319872332622995e-05	4	7	7
ENSG00000144218	AFF3	3.4540509050966355	NA	0.0005522331267088598	0.03880074286287942	0.0403160819128357	1.5966821482337432e-07	4.4558994564785126e-07	12	15	15
ENSG00000236263	AC234582.2	3.453691163728565	NA	0.0005529702364439023	0.008937078892741809	0.09026458263248704	1.9185382701863267e-15	8.991804535508422e-15	5	6	6
ENSG00000127838	PNKD	-3.4518976657578744	NA	0.0005566588056779627	0.14827929784710925	0.1439505777032326	2.2967919370959237e-24	1.6718032652486417e-23	18	21	21
ENSG00000120158	RCL1	3.435718647759471	NA	0.0005909843659391272	0.026292565564257766	0.023943003826392167	5.7707947965826315e-05	0.00012705528304865265	40	51	51
ENSG00000261000	AC244034.2	3.4131648117430564	NA	0.0006421309570557432	0.20791769040376118	0.3482654347122843	4.138676732325367e-64	1.1484493087807074e-62	21	27	27
ENSG00000198890	PRMT6	3.4050983550709875	NA	0.0006614022766584155	0.10115416027357498	0.23053010264645662	6.221483852405815e-40	8.125835992757603e-39	10	12	12
ENSG00000116489	CAPZA1	3.4021190016964646	NA	0.0006686551528905433	0.019877598733932456	0.014069600783971192	0.0021021150270117634	0.0038199820491919816	5	8	8
ENSG00000162892	IL24	3.3961020117652874	NA	0.0006835287978381676	0.011210944773558947	0.045941169595114906	2.1078409544332872e-08	6.330536694847012e-08	3	4	4
ENSG00000137815	RTF1	-3.390880531559835	NA	0.0006966846316048284	0.019315829438533622	0.043062470748662526	5.944091712126447e-08	1.722701278606914e-07	6	8	8
ENSG00000145020	AMT	3.384891223425051	NA	0.0007120646649102379	0.04594188602674939	0.2575872662652112	3.781343757521733e-45	5.884415979831234e-44	5	9	9
ENSG00000082213	C5orf22	-3.379575998823522	NA	0.0007259773272338262	0.06991680545321971	0.06705050054276408	1.0004872776016363e-11	3.778321145912896e-11	16	18	18
ENSG00000168807	SNTB2	3.3784781796827534	NA	0.0007288821664081336	0.04696338731709716	0.10263297178976133	1.8632362703015718e-17	9.729792569854341e-17	19	20	20
ENSG00000153048	CARHSP1	3.3732934640571663	NA	0.0007427474485000735	0.1357611114632555	0.2691043514211468	1.9970158905734514e-47	3.357531912494521e-46	12	18	18
ENSG00000128322	IGLL1	-3.3701125915648706	NA	0.0007513747621082929	0.007921626361931054	0.012431027330117937	0.0038574558546575653	0.00677990268028314	8	10	10
ENSG00000070081	NUCB2	3.3680600665688236	NA	0.0007569910174781029	0.03634847578310323	0.10857906659967759	1.9679440959487153e-18	1.0816754263277089e-17	5	6	6
ENSG00000204599	TRIM39	3.3615772724151607	NA	0.0007749866893223802	0.0011324228998783096	0.010183918267589081	0.008950775172818596	0.01491274103163957	1	13	13
ENSG00000096968	JAK2	3.361292923602825	NA	0.0007757850358105727	0.003583462555406825	0.014587643482005079	0.001736614289139868	0.003191640600627971	2	3	3
ENSG00000179914	ITLN1	3.360657341491533	NA	0.0007775722769884781	0.01249053784493047	0.03061971836843874	5.210908991583199e-06	1.2724174611513639e-05	4	4	4
ENSG00000269982	AC018809.2	3.357550683296909	NA	0.0007863632534358253	0.013183120876624701	0.019557769238825896	0.0002823220613747629	0.0005749365907274445	5	7	7
ENSG00000204228	HSD17B8	3.3564925422767824	NA	0.0007893784980671749	0.010978003023497943	0.03751512053644151	4.370921704879054e-07	1.1728514523074777e-06	4	17	17
ENSG00000154001	PPP2R5E	3.3545254321099334	NA	0.0007950124483464034	0.03400836516418159	0.03704352709145242	5.17832139707192e-07	1.3808588654701657e-06	15	17	17
ENSG00000260276	AC022167.2	3.3514781868892154	NA	0.0008038137119118004	0.14642799687913877	0.3289748208969022	7.248705286484832e-60	1.7963590600856702e-58	5	9	9
ENSG00000183578	TNFAIP8L3	-3.3400719330563873	NA	0.0008375669244270633	0.03086695037949018	0.02823217959975734	1.2299952388463766e-05	2.905397844487123e-05	13	14	14
ENSG00000160013	PTGIR	-3.336616298390928	NA	0.0008480493949860274	0.01291291848204771	0.010721674298969981	0.007309204456783495	0.012322605901433362	9	9	9
ENSG00000141480	ARRB2	3.325402295825577	NA	0.0008829103899593367	0.1657104836123505	0.21078402678929103	3.0796103160080065e-36	3.5325911243626285e-35	36	43	43
ENSG00000224389	C4B	-3.3203036642264556	NA	0.0008991958229904556	0.19845712702265508	0.22002432658760832	5.901452495404816e-38	7.198009163847596e-37	7	10	10
ENSG00000137269	LRRC1	-3.3176890022882515	NA	0.0009076548424221356	0.0201792068284749	0.012175156131392278	0.004242945600409841	0.007417909481234414	12	13	13
ENSG00000234290	AC116366.1	3.3109526167568557	NA	0.0009297895111649817	0.14388026100424825	0.1794574389311203	1.4766077302307294e-30	1.3807167920243608e-29	8	8	8
ENSG00000102886	GDPD3	-3.3056528140874586	NA	0.0009475541824237184	0.10333655529762002	0.13304460203133742	1.6374978962022367e-22	1.0939404527453118e-21	14	19	19
ENSG00000162510	MATN1	-3.303732740860606	NA	0.0009540673870543676	0.020107058906715127	0.026171891822391127	2.5829387153829875e-05	5.9059754706803804e-05	6	6	6
ENSG00000173992	CCS	3.2999530021989116	NA	0.000967010211228696	0.12653877816324235	0.12051780421541729	2.0705741126714912e-20	1.2498513008871314e-19	28	31	31
ENSG00000233806	LINC01237	-3.2951028542225966	NA	0.0009838566216131823	0.15618989680154896	0.22057615069428158	4.653304897602789e-38	5.6958976223404875e-37	46	55	55
ENSG00000253214	AC079209.1	-3.2903858873638705	NA	0.001000500729670799	0.03964119478235066	0.18052876719499902	9.516598827772105e-31	8.962117149778355e-30	3	3	3
ENSG00000143452	HORMAD1	-3.2861185207472587	NA	0.0010157825974424863	0.02651177076099665	0.0331292897056471	2.114100073551347e-06	5.354408826071783e-06	4	4	4
ENSG00000115590	IL1R2	-3.2804882262156303	NA	0.0010362758989810074	0.01638623428532464	0.015168517141437805	0.0014024478241939692	0.0026107878568283087	8	9	9
ENSG00000254999	BRK1	3.27849147193467	NA	0.0010436351761309171	0.09226622208992838	0.17525425816799092	8.231207913341081e-30	7.441064022450511e-29	14	17	17
ENSG00000059804	SLC2A3	-3.26810583957486	NA	0.001082698690187693	0.010873000203209644	0.016577919218679953	0.000836463565157144	0.0016016652164894888	15	15	15
ENSG00000148090	AUH	-3.2674320228919855	NA	0.0010852792594696968	0.05192853028593333	0.06135664412867892	7.966278736098847e-11	2.848492786600482e-10	8	8	8
ENSG00000215788	TNFRSF25	3.2667731824229236	NA	0.0010878079726249186	0.02945440470613112	0.03692409005333599	5.405458176283919e-07	1.4378501980005108e-06	8	8	8
ENSG00000171206	TRIM8	3.261947325379106	NA	0.0011064970210635163	0.03070087691651672	0.05138464007232605	2.9569567179370438e-09	9.45707772396538e-09	5	6	6
ENSG00000117595	IRF6	-3.2429126225359557	NA	0.001183144899830742	0.16681480827303993	0.28345951798665503	2.581812386086078e-50	4.786540606377313e-49	13	16	16
ENSG00000086288	NME8	-3.242785810611375	NA	0.0011836716010766631	0.09138164402769722	0.20421737428004458	4.979663190925798e-35	5.467109094826282e-34	26	30	30
ENSG00000115137	DNAJC27	3.2409604996953036	NA	0.001191276896774259	0.10699309815847927	0.20966260935927988	4.961389387624904e-36	5.660869368488322e-35	16	18	18
ENSG00000272109	AC008906.2	3.239264859349747	NA	0.0011983823349471805	0.11972602346326158	0.23336928059840525	1.799120300831907e-40	2.3843210231040473e-39	22	26	26
ENSG00000226763	SRRM5	3.2335912481397457	NA	0.0012224427791588518	0.008374012368605273	0.022588099282681486	9.415294868951674e-05	0.00020238517386268772	12	13	13
ENSG00000198218	QRICH1	-3.231173873427073	NA	0.0012328292059664622	0.08424277260708843	0.0886645446537448	3.480408230618587e-15	1.6109452293354425e-14	5	5	5
ENSG00000079691	CARMIL1	-3.2306286635230075	NA	0.0012351829755627888	0.19659628752734531	0.26234603283386165	4.374657570060354e-46	6.991705747340635e-45	18	20	20
ENSG00000134086	VHL	3.2257385078849365	NA	0.0012564809679227462	0.06271211257873398	0.041767153137372844	9.473884106399211e-08	2.690752542905599e-07	28	35	35
ENSG00000270820	AC016727.1	3.222989035139037	NA	0.0012686040977647826	0.09965410263414297	0.07710773069724623	2.5051695798686354e-13	1.0377090126851987e-12	14	17	17
ENSG00000050820	BCAR1	3.2228102900279088	NA	0.001269395957007487	0.007912327388372121	0.031528767146419466	3.7581426445576545e-06	9.303939398227113e-06	5	7	7
ENSG00000204444	APOM	3.2217628955841064	NA	0.0012740452004705448	2.917774328570489e-07	0.017649025493773427	0.0005655927910839131	0.001104583848570553	1	8	8
ENSG00000214253	FIS1	-3.2104345388137934	NA	0.0013253445174132177	0.08179400093910552	0.1182040710752061	5.0269751236932546e-20	2.987096202225074e-19	3	3	3
ENSG00000014123	UFL1	3.2041075950956324	NA	0.001354818350678244	0.042083490586787134	0.04657435533253261	1.6777684677698926e-08	5.076226438564906e-08	11	11	11
ENSG00000106404	CLDN15	3.1974700547344463	NA	0.001386388051122739	0.15606739701933411	0.2096026007853101	5.0895320185161264e-36	5.791664537858862e-35	18	24	24
ENSG00000267265	AC011476.3	3.1969056474139634	NA	0.0013891035613982502	0.04100137329940194	0.28317839694061	2.944666222673102e-50	5.447473684209388e-49	17	20	20
ENSG00000081985	IL12RB2	-3.1876261449258694	NA	0.0014344587262545647	0.14628663346175572	0.17159403590840316	3.650039894609376e-29	3.219883444066676e-28	9	12	12
ENSG00000186417	GLDN	-3.185121550037322	NA	0.0014469321985276134	0.006347455970969827	0.02422532528601351	5.211654077921096e-05	0.0001154413017079164	3	5	5
ENSG00000185482	STAC3	3.1789028644561763	NA	0.0014783362323251077	0.00724123582796104	0.02091923450364043	0.0001722657383378429	0.00036000306443525077	1	1	1
ENSG00000135506	OS9	3.17860893343197	NA	0.0014798359985949525	0.03204387465598042	0.03779777143045164	3.9486516843525136e-07	1.0640387764764496e-06	7	8	8
ENSG00000131943	C19orf12	3.173490581991518	NA	0.0015061778825130963	0.0029626798728723067	0.12267456031005693	9.040136424993447e-21	5.560591806033451e-20	6	10	10
ENSG00000188011	RTP5	-3.1712411177826647	NA	0.0015178909529898527	0.011244181200645046	0.01395998565283986	0.0021889283947519643	0.003971007409457467	17	20	20
ENSG00000177045	SIX5	-3.1681895724110047	NA	0.0015339146372445034	0.0063784136784341165	0.014017193919950087	0.0021431772231382124	0.003891301873964765	7	7	7
ENSG00000100284	TOM1	-3.1571053386797434	NA	0.0015934377246068828	0.1458815235648322	0.18736074876451875	5.703561775204334e-32	5.611611066149118e-31	16	18	18
ENSG00000233232	NPIPB7	-3.151660395582891	NA	0.0016234497051098413	0.041798076927928474	0.1434280118989095	2.8210802787679943e-24	2.0447466483766836e-23	7	14	14
ENSG00000270164	LINC01480	3.149183757817235	NA	0.0016372720776410617	0.0882547473832442	0.15378719906650254	4.6839902950292786e-26	3.6511704349753224e-25	9	15	15
ENSG00000141279	NPEPPS	3.1460440415759443	NA	0.0016549508281307043	0.05424070245899258	0.04743574340306555	1.2298804568470423e-08	3.752886112895005e-08	13	15	15
ENSG00000136247	ZDHHC4	3.142354228321656	NA	0.0016759514219670403	0.010294222744357312	0.2592616526152803	1.7731280257978235e-45	2.789667203156594e-44	10	18	18
ENSG00000232788	ITGA6-AS1	-3.134019989338516	NA	0.0017242910933597927	0.05503422071944906	0.09320810167241694	6.399094542284819e-16	3.067880131552764e-15	30	34	34
ENSG00000072682	P4HA2	-3.133122968366227	NA	0.001729569652016478	0.02201337643455759	0.024880010196396476	4.1151486426679914e-05	9.233374862372548e-05	14	20	20
ENSG00000269952	AL117336.1	-3.132855314329496	NA	0.0017311475497814794	0.01846667244951222	0.01646716638420594	0.0008710599819654295	0.0016651217958672557	7	8	8
ENSG00000240065	PSMB9	-3.131325579724253	NA	0.0017401912079833617	0.022023730881173115	0.41434416584613953	1.1813635122908984e-79	5.262130616175744e-78	11	17	17
ENSG00000175756	AURKAIP1	-3.128408225311879	NA	0.0017575588846244666	0.007176280973799612	0.011094133053547863	0.0063551968616554575	0.01082276772398505	4	4	4
ENSG00000128604	IRF5	3.114682148522843	NA	0.0018414322267647362	0.1579580808323977	0.4311645349973759	6.866936025336992e-84	3.494394240311693e-82	37	45	45
ENSG00000100330	MTMR3	-3.107107690504192	NA	0.0018892756120751767	0.04925585339725926	0.09872981849755179	8.091096849850671e-17	4.0834084719861435e-16	9	9	9
ENSG00000181029	TRAPPC5	3.1040814783662296	NA	0.001908707590502726	0.029416959731085244	0.04439019961745861	3.6853832365119375e-08	1.0849894785054629e-07	9	10	10
ENSG00000188603	CLN3	-3.103900013038405	NA	0.0019098786325471501	0.05057717746861706	0.0841539319411313	1.8568328021651614e-14	8.211146396165639e-14	5	6	6
ENSG00000100300	TSPO	3.094795667511009	NA	0.0019694852715808936	0.11272884989200992	0.1322300958602579	2.2475037814460513e-22	1.4910035724571889e-21	28	35	35
ENSG00000138111	MFSD13A	3.0915457320695507	NA	0.0019911730813264826	0.06559895131564075	0.08699367088164955	6.4764176371563e-15	2.948343139357404e-14	28	35	35
ENSG00000178188	SH2B1	-3.0910949275261177	NA	0.0019941986888024166	0.03322314641799382	0.029016384072602243	9.275852608619604e-06	2.2130160877186647e-05	5	6	6
ENSG00000082212	ME2	-3.089876166881626	NA	0.0020023996262783345	0.18993743133004912	0.33836635702736906	6.452219344495459e-62	1.6765016596780702e-60	9	13	13
ENSG00000283787	PRR33	3.0836604606472844	NA	0.0020447081129185184	0.014275033283666014	0.021682291957081372	0.00013066543373558713	0.0002766396942137758	5	6	6
ENSG00000118922	KLF12	3.0806182127048323	NA	0.0020657133639513585	0.005129905895675767	0.014301852456789565	0.0019295011643621965	0.0035279897076071335	9	10	10
ENSG00000235151	AC131097.3	-3.077546202668588	NA	0.002087124811743638	0.035493996215499646	0.07269670270751936	1.2670855913783638e-12	5.046272830131807e-12	21	25	25
ENSG00000148832	PAOX	3.0731424693745906	NA	0.0021181733591540946	0.0306023022960937	0.037430883542203634	4.505290456469211e-07	1.2072066568436017e-06	6	7	7
ENSG00000197724	PHF2	-3.069650128332192	NA	0.0021430966538706305	0.004219820442090125	0.011105451614651374	0.006328278924441336	0.010780138598911738	13	16	16
ENSG00000141968	VAV1	-3.069169428248294	NA	0.002146548171698281	0.010152708940675744	0.024702614394607775	4.387100529861273e-05	9.805081061721749e-05	15	18	18
ENSG00000188895	MSL1	3.0656313005442026	NA	0.002172109829963217	0.011094430153781148	0.046940326943229645	1.4704073505984676e-08	4.4653826200483654e-08	7	11	11
ENSG00000184924	PTRHD1	3.0654418468475337	NA	0.0021734864015732114	0.004261740865238916	0.023240992425432948	7.436142357178054e-05	0.00016180992930243176	1	3	3
ENSG00000230257	NFE4	3.0627168167672445	NA	0.002193375164848486	0.0013594768670292868	0.051631998841958765	2.704124488430171e-09	8.67596461217755e-09	4	6	6
ENSG00000169180	XPO6	-3.060759168109897	NA	0.002207765971631191	0.05532972573292076	0.08046618522183334	7.262392483015973e-14	3.1008223416363425e-13	8	8	8
ENSG00000078237	TIGAR	-3.0577019520231232	NA	0.0022304129423096667	0.08437158211022668	0.09113676974218644	1.3861566998932541e-15	6.546736779528894e-15	27	36	36
ENSG00000168556	ING2	-3.0548177576912066	NA	0.0022519731691429653	0.007815044142406552	0.01348652929355222	0.002607588638296912	0.004679035006608114	9	11	11
ENSG00000261783	AC009054.2	3.052262185241517	NA	0.0022712362289485787	0.19934335229237982	0.16403976670322573	7.738706786262153e-28	6.515026150103568e-27	15	17	17
ENSG00000183570	PCBP3	-3.0513568724183853	NA	0.002278096306702218	0.08315688256428284	0.1028515456447734	1.7158647467524773e-17	8.984844134979614e-17	26	31	31
ENSG00000185633	NDUFA4L2	-3.044667720794678	NA	0.002329375083345021	0.0026505848820973896	0.016968994837946005	0.0007250054325703494	0.0013977648300336056	1	1	1
ENSG00000050344	NFE2L3	-3.0424896029721715	NA	0.002346299225695118	0.07910611281160301	0.10670597279036619	4.0009908198020444e-18	2.165814127802565e-17	10	11	11
ENSG00000165689	ENTR1	-3.039957775517506	NA	0.0023661131853360087	0.22476711906517607	0.20494805462119883	3.6575194649326044e-35	4.044023294914844e-34	25	27	27
ENSG00000204257	HLA-DMA	-3.0285661220550537	NA	0.002457172986653587	0.000785355523325942	0.04964139225819154	5.549664316010464e-09	1.7389218592227928e-08	1	19	19
ENSG00000114268	PFKFB4	3.019816993430653	NA	0.00252927462211922	0.0051354919150583085	0.014914773634368585	0.0015395978802641903	0.0028482995904505312	5	5	5
ENSG00000167244	IGF2	-3.016959055232317	NA	0.002553242967302393	0.006656738184512708	0.022826250485315645	8.638562819567677e-05	0.00018669529148426732	7	7	7
ENSG00000140650	PMM2	3.0153581078297282	NA	0.00256676004738701	0.01516551926685445	0.10742761262642077	3.044487381622005e-18	1.6590376265470532e-17	3	7	7
ENSG00000215595	C20orf202	-3.0148610375864404	NA	0.002570970192912098	0.00705015488702157	0.013040228948506712	0.0030763666435803133	0.005468706496398755	5	6	6
ENSG00000214078	CPNE1	-3.0135210287142047	NA	0.0025823514396072196	0.482949065452817	0.7285250692059322	2.6525038209196413e-191	5.685973503118866e-188	9	10	10
ENSG00000108528	SLC25A11	3.01215621567032	NA	0.0025939906979802513	0.007656772007741078	0.04863600518083297	7.977088861607971e-09	2.47331579981405e-08	11	13	13
ENSG00000168394	TAP1	-3.0068822853595143	NA	0.002639419489503217	0.007328162328730412	0.0768918997902352	2.712333149981513e-13	1.1202745951115838e-12	2	5	5
ENSG00000254206	NPIPB11	3.000908818668446	NA	0.002691751542722306	0.006556262221961097	0.03006671351928793	6.357369002280558e-06	1.5398661161032387e-05	13	18	18
ENSG00000074755	ZZEF1	-3.000078520833574	NA	0.002699100160365278	0.06700771501172008	0.0864328714812491	7.975615509002735e-15	3.614530400736995e-14	16	20	20
ENSG00000141655	TNFRSF11A	-2.996551445256944	NA	0.002730521610283657	0.02574405520260632	0.013064444157575643	0.003048867168335534	0.005423195007757087	16	18	18
ENSG00000162267	ITIH3	-2.9767744873844717	NA	0.0029129819210529	0.008667135422815948	0.02483634088889294	4.180484868485647e-05	9.371390197341223e-05	15	18	18
ENSG00000204536	CCHCR1	2.967047005193057	NA	0.003006749875357972	0.04902604062955206	0.29094983224649074	7.621152266110417e-52	1.486861663384841e-50	3	18	18
ENSG00000268355	AC243960.3	2.962943835779025	NA	0.0030471216209188566	0.029199976037560294	0.03853559806770451	3.0287160354472943e-07	8.249595186131775e-07	2	5	5
ENSG00000272455	AL391244.2	-2.961672408629356	NA	0.003059731363728825	0.021048921894433095	0.048181180568055045	9.399496462076197e-09	2.8928924053866603e-08	14	20	20
ENSG00000204498	NFKBIL1	-2.959761628938251	NA	0.003078771588777622	0.000346999638792297	0.016360283379698717	0.0009058150772069613	0.0017248304196116123	2	14	14
ENSG00000115241	PPM1G	2.9571541699328154	NA	0.0031049282983318044	0.02140606459146388	0.024553826363963128	4.629042819652827e-05	0.00010317579323398276	3	4	4
ENSG00000143457	GOLPH3L	-2.9528924475479603	NA	0.003148116260132278	0.0019041213405166695	0.07180956135146298	1.7541911689006978e-12	6.928287507019361e-12	3	4	4
ENSG00000163798	SLC4A1AP	-2.9514327525060007	NA	0.0031630341348782296	0.03876414270429317	0.0794579966714816	1.0535993954302858e-13	4.4579758283330795e-13	11	14	14
ENSG00000146555	SDK1	2.9487086087815517	NA	0.003191046946036614	0.122345667766758	0.18363653639513594	2.6526698606579843e-31	2.5427968384809264e-30	12	15	15
ENSG00000258082	AL391832.3	-2.940851822153821	NA	0.003273110672414737	0.0351582308698446	0.046672733517527806	1.619315404183488e-08	4.9054301124081675e-08	17	20	20
ENSG00000109320	NFKB1	2.94077637108573	NA	0.003273907991131246	0.034287115508382794	0.030426305557336872	5.58621388555804e-06	1.3592222179829007e-05	14	14	14
ENSG00000204366	ZBTB12	-2.9404807466876592	NA	0.003277033666061827	0.017999943335610228	0.30541711430410917	7.608917147889543e-55	1.6249728539123011e-53	12	55	55
ENSG00000007341	ST7L	2.9392245186294765	NA	0.0032903462707129533	0.19689817695798206	0.0826840910978402	3.199507747120272e-14	1.3950764900932e-13	10	12	12
ENSG00000255837	TAS2R20	2.9330594639766616	NA	0.0033563960110934276	0.1046555448122451	0.0732887912849752	1.0196777266772984e-12	4.086574745218273e-12	9	11	11
ENSG00000123685	BATF3	-2.9315515596256345	NA	0.003372733749620538	0.07789905699759106	0.09706563388116715	1.5107320296749263e-16	7.487729357484195e-16	14	15	15
ENSG00000183150	GPR19	2.930968617290927	NA	0.003379069157342473	0.02730796128237841	0.1330354865410382	1.643313630307917e-22	1.0969710177559543e-21	5	8	8
ENSG00000108262	GIT1	2.928726805837177	NA	0.0034035342162301125	0.03144062239127024	0.12997292140268704	5.397243326871198e-22	3.524650640232832e-21	7	11	11
ENSG00000151651	ADAM8	-2.9230081047400875	NA	0.0034666749272824764	0.00865451961190088	0.016144093701466047	0.0009804479041085423	0.0018609519764867064	10	15	15
ENSG00000125618	PAX8	2.920651682344015	NA	0.003493001143096621	0.04215017439381373	0.3408376996762406	1.842125628705759e-62	4.8750945072029416e-61	30	36	36
ENSG00000255507	UVRAG-DT	-2.918221128066875	NA	0.003520346059646919	0.005597779793126954	0.048435539511666945	8.57540376283953e-09	2.6502000203448388e-08	5	6	6
ENSG00000143801	PSEN2	-2.9173645870414635	NA	0.0035300288828575975	0.008276212192963385	0.055218299309210385	7.389232746313536e-10	2.4648502697243888e-09	4	6	6
ENSG00000163807	KIAA1143	2.9166529674792896	NA	0.0035380918542550137	0.11333114975356011	0.15565330832783153	2.227467661419712e-26	1.7562686402614547e-25	16	18	18
ENSG00000204305	AGER	-2.9119975359528434	NA	0.0035912546840896425	0.002917813431741197	0.08984403697856175	2.243842333785614e-15	1.0479208110590821e-14	6	53	53
ENSG00000169223	LMAN2	2.895665109431747	NA	0.003783559335940932	0.023714559963520607	0.038929279562837336	2.6289988156322217e-07	7.203179531758584e-07	4	4	4
ENSG00000197746	PSAP	-2.8947669549075474	NA	0.0037944011798999476	0.010692387213724818	0.05749654530790835	3.236156123358383e-10	1.111270351611392e-09	20	24	24
ENSG00000206177	HBM	2.893281498896785	NA	0.003812394458814962	0.015595510538441907	0.010631575202747838	0.00756114929929744	0.012724842917924611	10	11	11
ENSG00000115216	NRBP1	2.8931799663525086	NA	0.0038136271453899488	0.09936405688641929	0.08472807811688036	1.5010020947168795e-14	6.668571223393721e-14	15	15	15
ENSG00000176974	SHMT1	2.8924575979954286	NA	0.0038224077367017416	0.37668716968083094	0.41923699270429454	7.127117309374214e-81	3.3394244464059673e-79	11	12	12
ENSG00000073584	SMARCE1	-2.890236833609644	NA	0.003849516919851713	0.08020886721016048	0.03645581767234739	6.396246153986213e-07	1.6945655074109312e-06	6	7	7
ENSG00000062282	DGAT2	-2.8889322236229793	NA	0.0038655238091203927	0.011289203761368239	0.06584321684272232	1.5544696048380138e-11	5.805226318241964e-11	6	8	8
ENSG00000204388	HSPA1B	2.8858752878327496	NA	0.003903267925172937	0.0006619751251376888	0.024260080429854083	5.1466876172373144e-05	0.00011407592858731125	5	13	13
ENSG00000144554	FANCD2	2.8837557374927885	NA	0.003929634286045816	0.05161296446737913	0.08270743038517553	3.172000605727233e-14	1.3837862728978967e-13	5	8	8
ENSG00000203288	TDRKH-AS1	2.8817142095741883	NA	0.003955182904404804	0.025022972675670104	0.013478243106368694	0.002615596568425967	0.004692422382250957	5	8	8
ENSG00000137310	TCF19	2.879773166159621	NA	0.003979613802475727	0.0025311821884173966	0.14361557311198261	2.620424739126394e-24	1.9009164065684655e-23	4	22	22
ENSG00000236304	AP001189.1	-2.8770381054442358	NA	0.004014271169999877	0.01357462740462013	0.4675002721109306	1.7556561379551205e-93	1.1669669422400141e-91	14	17	17
ENSG00000267344	AC003070.1	-2.872526884078979	NA	0.004072034307903708	7.327562008934305e-05	0.07659669919953535	3.023624684156816e-13	1.2452483119261584e-12	1	11	11
ENSG00000156113	KCNMA1	-2.8723818563199894	NA	0.004073903743873013	0.26440586194400745	0.42641065773440684	1.1126693044541695e-82	5.451761686309872e-81	18	24	24
ENSG00000175390	EIF3F	-2.8715995987625496	NA	0.004084000634384371	0.15542803101779423	0.20230054814221238	1.1173656678858138e-34	1.2097035251624886e-33	16	19	19
ENSG00000125520	SLC2A4RG	2.871260558336621	NA	0.00408838380647931	0.011300944409576987	0.011034697269517205	0.006498473224179285	0.011048304801092	12	14	14
ENSG00000040275	SPDL1	2.8710466060785644	NA	0.0040911520142920595	0.11982163401046383	0.09856210792954344	8.616991353907718e-17	4.3386020178556504e-16	8	11	11
ENSG00000161905	ALOX15	-2.8708822124657396	NA	0.004093280166225644	0.05945472684922583	0.07071501928887015	2.619599136935779e-12	1.0223829221509257e-11	8	9	9
ENSG00000180096	SEPTIN1	-2.868453459784945	NA	0.004124838786744512	0.028675793453351802	0.03140053174843526	3.935449083791051e-06	9.72044020422479e-06	3	3	3
ENSG00000152256	PDK1	-2.8675905085119173	NA	0.004136104817247046	0.04043792806315686	0.11614362202915962	1.1055515828951725e-19	6.4574605228437705e-19	15	15	15
ENSG00000205869	KRTAP5-1	2.8661540067906546	NA	0.004154920619720296	0.003558911232350141	0.018985927378654746	0.0003475515309953408	0.0006983200005904041	4	5	5
ENSG00000162407	PLPP3	2.858910055901974	NA	0.004250992974282404	0.06405764616416024	0.0608816190259233	9.468013535569441e-11	3.366513873553397e-10	20	22	22
ENSG00000255423	EBLN2	2.8562820981553987	NA	0.0042863410989657565	0.015935873471998274	0.012279506689507239	0.004081220969661361	0.007151937299072418	3	4	4
ENSG00000143537	ADAM15	-2.851292189233937	NA	0.004354193750488772	0.03795974051678089	0.23668054417562673	4.2087864246827016e-41	5.7101644301332e-40	5	6	6
ENSG00000165650	PDZD8	-2.8502880847910945	NA	0.0043679646559366455	0.26120570362946455	0.3164946414449135	3.4803252858194954e-57	8.000549373527954e-56	17	18	18
ENSG00000247092	SNHG10	2.8495680788813766	NA	0.004377863551436981	0.013342658879991769	0.01645312677172765	0.0008755474152166178	0.0016718363905522523	7	10	10
ENSG00000255438	AL354813.1	2.8465436591633786	NA	0.00441966682972896	0.007456742205249249	0.024297307217001667	5.0780014119621676e-05	0.00011268458360991097	13	17	17
ENSG00000136810	TXN	-2.843820535392566	NA	0.004457614769018582	0.053469353852607766	0.10057060910779309	4.0508018149886716e-17	2.0817261110350834e-16	12	15	15
ENSG00000117242	PINK1-AS	-2.841676114855042	NA	0.004487705754262789	0.046130830849945556	0.0777493385889191	1.9779837682405424e-13	8.227126762444108e-13	47	59	59
ENSG00000112701	SENP6	-2.8407579225286335	NA	0.004500646212445813	0.04488169522242685	0.3755223377173254	2.5330711602171134e-70	8.65331420847874e-69	12	16	16
ENSG00000169682	SPNS1	2.836067582729451	NA	0.004567278012987102	0.2936151418468673	0.31396966543363314	1.197317078117756e-56	2.7088114211927967e-55	16	22	22
ENSG00000145284	SCD5	-2.834606094302482	NA	0.004588222017943594	0.06862350907220427	0.12896311346051767	7.981600761906876e-22	5.171003833242955e-21	3	3	3
ENSG00000059588	TARBP1	-2.831542023933333	NA	0.0046324145837614026	0.021961279685744746	0.07881562838830379	1.3352501216751294e-13	5.610929756580935e-13	13	18	18
ENSG00000256751	PLBD1-AS1	2.825030905458775	NA	0.004727605581612921	0.027070529867196488	0.049681139980566766	5.470603696777379e-09	1.7163443614349663e-08	7	9	9
ENSG00000068745	IP6K2	-2.8233166553893785	NA	0.00475296022076061	0.10737191513319569	0.057143975609311046	3.67751361903436e-10	1.2572902921216157e-09	34	39	39
ENSG00000223552	CCR5AS	-2.8231485798287665	NA	0.004755452757824303	0.002235759102296275	0.028523453724064517	1.1075930016350017e-05	2.6260351700592622e-05	8	12	12
ENSG00000132603	NIP7	-2.8206217523321735	NA	0.00479306811473341	0.0001610557152893186	0.010193669560065163	0.008917884344531578	0.014865163163333207	6	10	10
ENSG00000278022	AC118658.1	-2.818650233365436	NA	0.00482260369893785	0.020819259681381177	0.028782582221071783	1.0089883612873059e-05	2.400546810171477e-05	13	15	15
ENSG00000002549	LAP3	2.8149992308860394	NA	0.004877735062938843	0.241234371829467	0.3583925792172742	2.1828773895544417e-66	6.567397254994582e-65	10	13	13
ENSG00000257252	AC124947.1	2.810562757370249	NA	0.004945494310228378	0.09707038455872342	0.12687404162447932	1.7907523333714248e-21	1.1399261976609712e-20	23	28	28
ENSG00000254986	DPP3	2.8095496303443324	NA	0.004961086933389692	0.14705250883758386	0.20155111888880736	1.531801728043411e-34	1.646018873072389e-33	6	6	6
ENSG00000138185	ENTPD1	2.8063519554278242	NA	0.005010593087582666	0.03035659539908689	0.030503633961487833	5.43302202460526e-06	1.3251442853072905e-05	10	14	14
ENSG00000267543	AC015802.3	-2.803378729028793	NA	0.005057024645454996	0.005851896176184904	0.023053101677067388	7.958537545266531e-05	0.00017276070932123515	3	4	4
ENSG00000237036	ZEB1-AS1	-2.802878780289075	NA	0.005064870214219225	0.0005079330662409454	0.02042896175901951	0.00020577863363212737	0.0004262983556604678	2	4	4
ENSG00000197646	PDCD1LG2	2.801552094703894	NA	0.005085742923726529	0.023407766654703146	0.05502088894297203	7.93679493648729e-10	2.640824531738854e-09	6	8	8
ENSG00000127399	LRRC61	-2.8014570667043555	NA	0.0050872409767374095	0.23739301199221038	0.30507931623385925	8.955468538566398e-55	1.9054259301225208e-53	9	13	13
ENSG00000249790	AC092490.1	2.7974394167077983	NA	0.005150942625743842	0.07946765172538876	0.12240938441446268	1.0010845632297832e-20	6.146652049705532e-20	19	21	21
ENSG00000115607	IL18RAP	-2.794861672836611	NA	0.005192192638723759	0.23013760100901381	0.3648645889437469	7.3207482759241086e-68	2.2909400033544259e-66	19	23	23
ENSG00000132823	OSER1	-2.794782124135884	NA	0.005193470340975415	0.1654963163845438	0.28593707902562876	8.084163979320255e-51	1.5184592341879854e-49	9	10	10
ENSG00000164053	ATRIP	2.7872661597138624	NA	0.005315480141685033	0.01818577122595218	0.07282668789849266	1.2080867615326808e-12	4.819139305309129e-12	18	22	22
ENSG00000177106	EPS8L2	2.7854464790290563	NA	0.005345406364942788	0.0078061025331702515	0.06393176071131794	3.12044862567513e-11	1.1417233514338129e-10	7	9	9
ENSG00000162434	JAK1	-2.781109829431737	NA	0.005417340624406488	0.05332824539994972	0.038000722284884166	3.6708388806236264e-07	9.922953336036343e-07	20	24	24
ENSG00000271795	AC011337.1	-2.7810733248769797	NA	0.005417949836082592	0.025910618355031594	0.061173633187638556	8.514412941037842e-11	3.036258422246994e-10	16	19	19
ENSG00000278834	AC073508.3	2.779716253280639	NA	0.005440641462847437	0.05545550873003962	0.044211470051221	3.9303813568392045e-08	1.1543433788051982e-07	1	2	2
ENSG00000213676	ATF6B	-2.7795512728465566	NA	0.005443405945777692	0.03625818339496841	0.016460619812534966	0.0008731495480630814	0.0016681864527332646	10	27	27
ENSG00000196782	MAML3	2.769880118831796	NA	0.0056076928111379095	0.25745036754894407	0.36212715209586305	3.090431544383668e-67	9.514867244997402e-66	4	4	4
ENSG00000124920	MYRF	2.7692074188689566	NA	0.005619284888040771	0.01995266396077268	0.14677565989303545	7.54211689837094e-25	5.589445232937047e-24	7	7	7
ENSG00000258701	LINC00638	2.765410023528351	NA	0.005685128640118239	0.18094788489273858	0.10775567733925608	2.688715829657883e-18	1.4689005340172996e-17	18	21	21
ENSG00000173540	GMPPB	-2.763207406663519	NA	0.0057236383367520295	0.014303072433339822	0.07347005289088361	9.54051083043242e-13	3.831621082695213e-12	11	13	13
ENSG00000125966	MMP24	-2.7606013760001837	NA	0.005769504887685147	0.010436097515245305	0.034447733888230504	1.3162641209542822e-06	3.392337452696872e-06	4	4	4
ENSG00000180104	EXOC3	2.7579478075070116	NA	0.005816548404626689	0.26447780497052625	0.35274335156708214	4.11183985516691e-65	1.1791629042852398e-63	23	31	31
ENSG00000109861	CTSC	-2.756370503356113	NA	0.005844675080987045	0.20957367505601024	0.35672917055492437	5.195260809303993e-66	1.5494526542392033e-64	14	15	15
ENSG00000213066	FGFR1OP	2.7562175958148663	NA	0.005847408255183352	0.09194227779842551	0.13698921790145743	3.519427954655985e-23	2.423882329092188e-22	8	11	11
ENSG00000204351	SKIV2L	-2.755478479878827	NA	0.0058606359719678	0.07644447818936911	0.2792260479090455	1.8605773127595865e-49	3.3551041363316664e-48	4	24	24
ENSG00000185112	FAM43A	-2.753566634142238	NA	0.005894976862939222	0.05485393092298323	0.13561736183092513	6.011869993978883e-23	4.0879285696567747e-22	4	5	5
ENSG00000176994	SMCR8	2.7523071689941374	NA	0.005917698569740971	0.2022372040985109	0.14974465612051582	2.3312959556834743e-25	1.7713511007539166e-24	17	23	23
ENSG00000100258	LMF2	-2.7507023571629694	NA	0.005946764941938648	0.056399957848664695	0.05541579569968918	6.879172361311867e-10	2.302320976271218e-09	27	33	33
ENSG00000271993	AC126118.1	-2.7497856988092533	NA	0.005963425141309464	0.0036325095938200707	0.01954255354305855	0.00028388702517696883	0.0005779862987961343	3	4	4
ENSG00000128596	CCDC136	2.7492235420955056	NA	0.005973663092964292	0.030304454917460977	0.04475116262917446	3.2361203608211594e-08	9.560073741209659e-08	13	15	15
ENSG00000145495	MARCH6	-2.7474494324061203	NA	0.0060060769745758445	0.010872125370178053	0.025932031030257756	2.8161384922164845e-05	6.415244288392733e-05	5	6	6
ENSG00000118162	KPTN	2.7439502686631694	NA	0.006070473355650198	0.05428452112533864	0.02694054035959871	1.9582008753207052e-05	4.5294290276335e-05	49	58	58
ENSG00000248746	ACTN3	-2.742782732804641	NA	0.006092097918603441	0.060242200525409365	0.02569729093729109	3.064777669048584e-05	6.959464015693084e-05	14	15	15
ENSG00000242485	MRPL20	2.7421667587482883	NA	0.006103534644317468	0.059474545771946004	0.03341153169252824	1.9101689328853365e-06	4.855118872098805e-06	22	26	26
ENSG00000197208	SLC22A4	-2.7363963395387536	NA	0.006211616188177118	0.0030393622612692483	0.026714406552245405	2.1243694336393522e-05	4.8926687372389536e-05	6	7	7
ENSG00000100014	SPECC1L	2.7336995363433134	NA	0.0062627164360809714	0.033502791361057466	0.05131653588660861	3.0306214829929694e-09	9.68201155534979e-09	4	4	4
ENSG00000103591	AAGAB	-2.733295428822038	NA	0.0062704061642331645	0.01820154059898912	0.01894021556218133	0.00035337844216735536	0.0007088650023076357	9	10	10
ENSG00000140577	CRTC3	-2.7324775234088325	NA	0.006285996033231923	0.022633058803499743	0.039951226935723706	1.8205528928678544e-07	5.048619269047678e-07	16	22	22
ENSG00000276691	AC004466.3	2.7305793923255175	NA	0.006322310304066668	0.2025789949112545	0.22626430675473555	3.9795246004810604e-39	5.047697290950422e-38	24	30	30
ENSG00000142669	SH3BGRL3	-2.7297200771789942	NA	0.006338812373439603	0.019472841020360006	0.05824322268805545	2.4682867075091465e-10	8.534001763523055e-10	6	7	7
ENSG00000167123	CERCAM	2.7235122176079116	NA	0.006459182647912842	0.04076497710786757	0.010640706078998152	0.007535218353099497	0.012682447692345007	11	14	14
ENSG00000143379	SETDB1	2.722590729959692	NA	0.006477224489318534	0.003441948240708224	0.023730893587422336	6.230126945496351e-05	0.0001366595638121219	4	7	7
ENSG00000026297	RNASET2	-2.7206812564176888	NA	0.006514754512530312	0.34443579644569783	0.49258753293256097	1.7104131747130647e-100	1.4520730461957596e-98	15	20	20
ENSG00000101282	RSPO4	-2.720091378651323	NA	0.00652638783052022	0.04306897826035464	0.19266824901098034	6.305044286684682e-33	6.455236087901828e-32	18	20	20
ENSG00000270210	AC104695.3	2.7187358895467195	NA	0.006553191036628737	0.03701258080825255	0.021427617680852242	0.00014328769594376637	0.00030194650992131355	9	11	11
ENSG00000181625	SLX1B	2.715662022137515	NA	0.006614340303175902	0.046691796008578645	0.09876545142780474	7.983553352911734e-17	4.0326938571158562e-16	28	34	34
ENSG00000258811	AL583810.2	2.7120260249461334	NA	0.006687334222758899	0.02311900249384176	0.06938419339783626	4.263664779785623e-12	1.6449400969301158e-11	19	23	23
ENSG00000100321	SYNGR1	-2.7058369348596227	NA	0.006813249243343947	0.015913911327561203	0.24687115616465546	4.6295459095519795e-43	6.68283525276994e-42	6	9	9
ENSG00000167861	HID1	-2.704904140156034	NA	0.006832410285080521	0.008675090989847823	0.024441617678526772	4.820313842978973e-05	0.00010721603384338057	3	4	4
ENSG00000106415	GLCCI1	2.7046156325024646	NA	0.006838346473589975	0.049586447712183755	0.07908638822014845	1.2083769385392143e-13	5.09026188135814e-13	12	13	13
ENSG00000174516	PELI3	2.7018912499013874	NA	0.0068946309139827555	0.05021295174136968	0.0793922996189922	1.0794455371710262e-13	4.563957474592192e-13	5	5	5
ENSG00000140575	IQGAP1	2.693653900293772	NA	0.007067350931002542	0.1918803094650715	0.20254096174720337	1.0097584792708494e-34	1.0945858508859543e-33	17	20	20
ENSG00000059691	GATB	-2.692284336610562	NA	0.00709644153653741	0.03535682621925035	0.13563347676354484	5.974203428999187e-23	4.0639275923802875e-22	12	17	17
ENSG00000227403	LINC01806	2.69177452894654	NA	0.007107297678580627	0.3037945460989892	0.2599901186380179	1.2747245379186304e-45	2.018490406349639e-44	10	11	11
ENSG00000075426	FOSL2	-2.6866761676900475	NA	0.0072166881026345135	0.013584725367654687	0.01447512616377581	0.001810113969674199	0.0033188970882008805	4	4	4
ENSG00000275895	U2AF1L5	-2.686570238590786	NA	0.007218976854261479	0.032017523074551836	0.044207505275617974	3.9359967584742454e-08	1.1557946645731992e-07	6	7	7
ENSG00000237943	PRKCQ-AS1	-2.6810312862138597	NA	0.0073395653599830045	0.01734890329322497	0.17450815459980326	1.1156766611794956e-29	1.0048707490844103e-28	16	21	21
ENSG00000178952	TUFM	2.6772081002054158	NA	0.007423850926283955	0.3134897778597561	0.606399743364041	2.218628701699139e-137	5.072968480725138e-135	11	13	13
ENSG00000123643	SLC36A1	-2.6763150907815914	NA	0.007443662764851309	0.10070913343147873	0.41826891990976195	1.2445200899040392e-80	5.799531255914231e-79	37	45	45
ENSG00000164307	ERAP1	2.672470626978406	NA	0.007529496599634811	0.5371416709456212	0.6626771744900275	8.824347271466979e-160	4.2035758710663115e-157	25	36	36
ENSG00000171368	TPPP	2.6715831107473935	NA	0.007549437479008467	0.025933364393687614	0.06185721138527281	6.640364083611493e-11	2.3798454267471994e-10	18	24	24
ENSG00000166770	ZNF667-AS1	-2.669967674588845	NA	0.007585854962739171	0.08571244015395639	0.04039697935387801	1.5508964678538304e-07	4.332354378111311e-07	29	30	30
ENSG00000263164	AC087500.2	-2.6658290647069474	NA	0.00767987306971155	0.04149684438044355	0.03730036156129894	4.7216909967226187e-07	1.2634151802589514e-06	15	15	15
ENSG00000158985	CDC42SE2	2.663164683694545	NA	0.007740951922577202	0.04067684834742086	0.029246278325105728	8.539561015733243e-06	2.045605976516404e-05	10	12	12
ENSG00000115947	ORC4	-2.6627800650752307	NA	0.0077498048660159325	0.01832083190300273	0.010058171082464628	0.009386188442179588	0.015574624634246519	5	8	8
ENSG00000106077	ABHD11	-2.6618506159165216	NA	0.007771235887803132	0.09854044808533367	0.42673613789389236	9.201696392099841e-83	4.54754730340404e-81	18	23	23
ENSG00000176046	NUPR1	-2.659286075999643	NA	0.007830644115086844	0.05959295913219993	0.04509405150982368	2.8601323055441075e-08	8.497645340917516e-08	30	39	39
ENSG00000239300	AC080162.1	2.659256772042118	NA	0.007831325293493474	0.010637920296836448	0.010927803672319653	0.006764484069272768	0.011462859417387224	7	11	11
ENSG00000126878	AIF1L	2.65410853497184	NA	0.007951824551503027	0.008817697811248878	0.014870573645169055	0.001564838403239817	0.00289174717426289	5	6	6
ENSG00000138092	CENPO	2.653560029982291	NA	0.007964760199361412	0.2334413176535439	0.3214504056870073	3.0389768041404024e-58	7.178431572204375e-57	29	37	37
ENSG00000233930	KRTAP5-AS1	-2.6525710689942255	NA	0.007988130952470857	0.10493644495800454	0.12884112332707706	8.367671925476002e-22	5.410905197963347e-21	15	17	17
ENSG00000163704	PRRT3	2.646611002083976	NA	0.008130281717049818	0.04205810714245602	0.057752626942515435	2.949117778624716e-10	1.014532011747949e-09	6	7	7
ENSG00000128268	MGAT3	-2.646098159861546	NA	0.0081426184430627	0.015845303866939973	0.016783226601087147	0.0007759506784670688	0.0014906215061086328	5	6	6
ENSG00000283696	AL592295.4	-2.64532096419492	NA	0.008161346286997882	0.017958033541674735	0.1410467027830006	7.189125936423748e-24	5.1050236307963087e-23	15	20	20
ENSG00000085741	WNT11	-2.6419115182349184	NA	0.008243958969882526	0.012137087899130504	0.03350167255609096	1.8492786479159105e-06	4.7045363496676975e-06	13	14	14
ENSG00000149527	PLCH2	-2.639778048890251	NA	0.008296033914773479	0.0697981973662316	0.2867664613091975	5.475634122243337e-51	1.0357543408836134e-49	23	24	24
ENSG00000169972	PUSL1	-2.6387673542605423	NA	0.00832080610916475	0.04004868523387772	0.03619736390247984	7.01884879646023e-07	1.851503430402961e-06	15	17	17
ENSG00000104870	FCGRT	2.6374370864770453	NA	0.008353511926627682	0.04235829567556018	0.07463859755070831	6.211736791409268e-13	2.517728060408356e-12	14	18	18
ENSG00000230555	AL450326.1	2.635672951996752	NA	0.00839706210085952	0.012694098438921185	0.010807377843816352	0.007077491060065249	0.011961357464182414	7	9	9
ENSG00000163840	DTX3L	-2.6329079603066154	NA	0.008465728524730964	0.0069143268472662625	0.014730437596628333	0.0016476610670134357	0.00303564027054291	3	4	4
ENSG00000135968	GCC2	2.630508839449818	NA	0.008525715241893642	0.2196672943829828	0.48620804680690816	1.1175154342796298e-98	8.872348232621006e-97	24	29	29
ENSG00000171530	TBCA	2.63022632215569	NA	0.00853280415216138	0.045022153353466335	0.08095884474120167	6.054284836390943e-14	2.5969217273453796e-13	7	7	7
ENSG00000172037	LAMB2	2.628383825096873	NA	0.008579165399631862	0.01288669671306648	0.013522843547851469	0.0025727855445300445	0.004620452330416351	11	15	15
ENSG00000142330	CAPN10	-2.626661939648069	NA	0.008622695222597307	0.054156509809615075	0.0639382343139768	3.1130981862955435e-11	1.1392770123086273e-10	14	16	16
ENSG00000178397	FAM220A	-2.62588120548292	NA	0.008642497408387835	0.0879507213516797	0.12590761093830563	2.6009084774928282e-21	1.643440658825516e-20	10	10	10
ENSG00000102908	NFAT5	2.625711976412205	NA	0.00864679501399052	0.0059154667827521525	0.02642111611783006	2.3611063624571992e-05	5.415355491477666e-05	7	8	8
ENSG00000075239	ACAT1	2.625325614189756	NA	0.008656613918325987	0.02288401338240029	0.04112860976060155	1.192050101254929e-07	3.3639077153893006e-07	3	4	4
ENSG00000251417	AC145285.2	-2.625067920151623	NA	0.008663168423414231	0.10767228661164858	0.021926951368480198	0.00011959169778857825	0.00025429361752961295	9	11	11
ENSG00000107614	TRDMT1	-2.6237201512713604	NA	0.00869752154493747	0.02397198070724012	0.05527830292195423	7.23039630217162e-10	2.415155165289075e-09	6	9	9
ENSG00000230539	AOAH-IT1	2.6224467131735154	NA	0.008730091862970451	0.017850287139694592	0.07015482103730372	3.2159655017510726e-12	1.250013426779899e-11	5	7	7
ENSG00000125755	SYMPK	-2.617910870421183	NA	0.008846990990270292	0.007456193879544225	0.05119560708126297	3.165968119533439e-09	1.0102937715273344e-08	11	17	17
ENSG00000115756	HPCAL1	2.6153474780183577	NA	0.00891367218319615	0.12351764753748708	0.22549150720199806	5.5637947352964924e-39	7.026032099823236e-38	61	65	65
ENSG00000163378	EOGT	2.6137110930373426	NA	0.008956473651748797	0.03253607846450932	0.051492433590128395	2.843999185805629e-09	9.107701594282116e-09	20	21	21
ENSG00000134955	SLC37A2	2.6132404417896873	NA	0.008968817999380315	0.0680080063742739	0.13107032894761414	3.5261960442291474e-22	2.3186631887456154e-21	34	38	38
ENSG00000241404	EGFL8	-2.6129844933036015	NA	0.008975537450531337	0.0003181685877615423	0.017857159915481285	0.0005242468910800175	0.0010292283841020287	2	10	10
ENSG00000124205	EDN3	-2.6085175698578458	NA	0.009093534331513557	0.05756519114648599	0.052471903532784116	1.9960857566769806e-09	6.458655592689347e-09	38	47	47
ENSG00000258623	AL121820.1	-2.606039732516337	NA	0.009159583574329538	0.015237346689481039	0.02285818083823212	8.5394301948006e-05	0.0001847158027379358	11	14	14
ENSG00000237651	C2orf74	2.605422422930606	NA	0.009176105067875192	0.1943429272845034	0.24221368281642244	3.663554578084553e-42	5.153921038521083e-41	4	5	5
ENSG00000175581	MRPL48	2.6014254069039673	NA	0.00928372520965483	0.14906469514619167	0.21178148371456448	2.013912789609585e-36	2.3225682870890905e-35	14	17	17
ENSG00000105732	ZNF574	2.600382738261665	NA	0.00931198377525962	0.0042671264644739675	0.023553913166790393	6.641330407149028e-05	0.000145270631571682	8	8	8
ENSG00000115257	PCSK4	-2.600147361027081	NA	0.009318373613650358	0.07912880537554427	0.10423632483253355	1.0176264756403418e-17	5.392854274028499e-17	12	12	12
ENSG00000155542	SETD9	-2.5996345970418715	NA	0.009332307278317353	0.4027396341150748	0.49925429649447334	2.0499158374556077e-102	1.8502108787645377e-100	10	13	13
ENSG00000224934	AL391684.1	2.5982905195818553	NA	0.009368919021617125	0.01153432634276185	0.0193890391767128	0.0003001725205703501	0.0006093345827723642	6	7	7
ENSG00000204248	COL11A2	2.596701680319258	NA	0.009412363130656982	0.006160647350803	0.0158235138620096	0.0011026946150132914	0.0020814650470955347	2	3	3
ENSG00000196230	TUBB	2.5925776958465576	NA	0.009525966166953436	0.00031936841343292754	0.024054929515199344	5.542265706062135e-05	0.00012230641435241225	1	25	25
ENSG00000137331	IER3	2.5925776958465576	NA	0.009525966166953436	1.8455767844381488e-07	0.14365060926200893	2.584551763077572e-24	1.8764808715079288e-23	1	26	26
ENSG00000137312	FLOT1	2.5925776958465576	NA	0.009525966166953436	5.334105212358716e-05	0.17510243780498982	8.756852183298802e-30	7.907912485065358e-29	1	24	24
ENSG00000078808	SDF4	-2.5899356866293033	NA	0.009599386408153967	0.010741758588887337	0.02324158194722956	7.434558651761585e-05	0.00016179599786682666	2	3	3
ENSG00000161040	FBXL13	2.588130362878145	NA	0.009649845282665997	0.014857799640122498	0.04663320037560823	1.642556176441729e-08	4.9723205418886516e-08	11	17	17
ENSG00000221571	RNU6ATAC35P	-2.5870951621729383	NA	0.009678885730242762	0.02985795882929155	0.055425277618034154	6.855588385598085e-10	2.2953238036825765e-09	8	10	10
ENSG00000168397	ATG4B	-2.5868049693873076	NA	0.009687040465943377	0.0486610687666671	0.07022425624399806	3.1352539885776805e-12	1.2197475192858131e-11	13	15	15
ENSG00000231064	AC234582.1	2.5860738389015556	NA	0.009707613194151856	0.0012624813202565736	0.10135052285075694	3.0204799301054214e-17	1.5620690687990912e-16	3	5	5
ENSG00000255517	AP002748.4	2.584159205474986	NA	0.009761672259949351	0.04288383784709638	0.11566393359961248	1.3278794162696082e-19	7.719255630375428e-19	11	11	11
ENSG00000168918	INPP5D	2.584142368414216	NA	0.00976214883667844	0.008221223169249682	0.09998376171495722	5.051129400974164e-17	2.5818723724979414e-16	9	11	11
ENSG00000169385	RNASE2	2.5801503045038867	NA	0.0098757321046154	0.0037071026129498097	0.11861183937516959	4.3001530744053846e-20	2.563202122800763e-19	13	14	14
ENSG00000177989	ODF3B	-2.5790731893904715	NA	0.009906579493047813	0.09932923726807245	0.19471931605359408	2.6818609836023187e-33	2.777248430422474e-32	26	28	28
ENSG00000112941	TENT4A	2.577826054006254	NA	0.00994240328653937	0.015767376239164313	0.022225914757565673	0.00010733031353993992	0.00022947357522708263	13	16	16
ENSG00000197114	ZGPAT	2.577265249100658	NA	0.009958549910926902	0.016897975821343017	0.012343158503338069	0.003985658303540878	0.006991617660333726	15	16	16
ENSG00000278765	AC004477.3	2.576009448026723	NA	0.009994791522830077	0.0711244512025639	0.021882698792249085	0.00012152242498318735	0.0002581429538011495	24	27	27
ENSG00000168056	LTBP3	-2.573823137104096	NA	0.01005816742543164	0.041223129114478826	0.08181983122915935	4.404417709699484e-14	1.90447199454454e-13	13	15	15
ENSG00000106772	PRUNE2	-2.5729731293216553	NA	0.010082903565770587	0.012492665535874675	0.7099323673251983	1.0921259613243553e-181	1.5607390092292807e-178	22	35	35
ENSG00000072071	ADGRL1	2.57239880175868	NA	0.01009964776840009	0.008455461851864231	0.06319192534706092	4.085429283408027e-11	1.4834009481508417e-10	8	9	9
ENSG00000101019	UQCC1	-2.571688647391079	NA	0.010120386160439403	0.0631768340332474	0.09708387213417122	1.5004372993853954e-16	7.43885494280432e-16	11	14	14
ENSG00000022976	ZNF839	-2.5688333540613604	NA	0.010204151524480275	0.032567152598319375	0.016528705811094394	0.0008516622651648446	0.0016302216972108406	11	13	13
ENSG00000119280	C1orf198	-2.5686776933272757	NA	0.010208735813560141	0.025824788648789152	0.01713970815455331	0.0006811642058323477	0.001316794607802833	20	26	26
ENSG00000119655	NPC2	2.5651950673189603	NA	0.010311781471386703	0.03247763070984571	0.0425887290269279	7.049132126298764e-08	2.0276009197232054e-07	7	7	7
ENSG00000185920	PTCH1	2.564261292080369	NA	0.010339567388050083	0.026056197115525533	0.05331811406513131	1.4698650863086007e-09	4.805856313652277e-09	7	8	8
ENSG00000258711	AL358334.2	2.56289152123215	NA	0.010380447587603734	0.0418503523009614	0.0132458203368784	0.00285065370665085	0.005088566713371024	14	17	17
ENSG00000260641	AC114811.2	2.5624038954024813	NA	0.01039503523983531	0.05927449458668901	0.05258860505129704	1.913614710334489e-09	6.202339570502014e-09	8	11	11
ENSG00000272994	AC012360.3	2.561328261493627	NA	0.010427278062421781	0.02670831508582771	0.06966119028323577	3.85274330002186e-12	1.489756366450392e-11	16	21	21
ENSG00000186056	MATN1-AS1	-2.5608482671098143	NA	0.010441694896476767	0.017380878189252612	0.01842104045433018	0.00042687495039291914	0.0008477682135828802	11	12	12
ENSG00000280620	SCAANT1	2.5601883227453635	NA	0.010461545557629796	0.016803927037915795	0.08220347471962258	3.8219601584232655e-14	1.6593112596658377e-13	6	9	9
ENSG00000132824	SERINC3	-2.559703126386722	NA	0.010476161331062665	0.029380154411953956	0.010645024924903239	0.007522984784006102	0.01266310032007466	16	22	22
ENSG00000069275	NUCKS1	-2.5569012541395355	NA	0.010560919196136106	0.04798883539875797	0.07186293929390997	1.7202031915723787e-12	6.800739510006136e-12	15	21	21
ENSG00000112511	PHF1	2.5559626248938008	NA	0.010589449227987135	0.0077819062847602535	0.01075493798417346	0.007218366279077592	0.012185034286829573	4	9	9
ENSG00000150048	CLEC1A	-2.5555112292520437	NA	0.010603193982804507	0.004518903664030198	0.02043164738899653	0.00020557827267080492	0.00042598620082547533	5	5	5
ENSG00000103544	VPS35L	2.55188883643767	NA	0.010714069690355835	0.03627773433806979	0.027451373190859336	1.6291786046007537e-05	3.7980946017262545e-05	14	14	14
ENSG00000186792	HYAL3	2.547525738243502	NA	0.010848984975515306	0.204408355385433	0.2671476141850148	4.89515299859414e-47	8.13864062415736e-46	14	18	18
ENSG00000174483	BBS1	2.5475125733586417	NA	0.010849394333503034	0.08110521056040024	0.10512502140361396	7.274665228690433e-18	3.87914284847053e-17	8	8	8
ENSG00000274736	CCL23	-2.5450053342084438	NA	0.010927606892867566	0.011769958747254953	0.01579176609744155	0.001115608425171348	0.0021044515326436525	5	6	6
ENSG00000189325	BNIP5	2.5399795048879157	NA	0.01108589649889043	0.009474301987121493	0.03354899555306504	1.8180930075185673e-06	4.631383984838965e-06	7	7	7
ENSG00000150316	CWC15	-2.5394540065637505	NA	0.011102564238840509	0.0947654340207962	0.05353347681026598	1.359700084540426e-09	4.459265012389322e-09	12	16	16
ENSG00000133704	IPO8	-2.539445857276891	NA	0.011102822892868505	0.049808080753902015	0.10571924463452906	5.8112471629989774e-18	3.112338463406292e-17	15	18	18
ENSG00000105393	BABAM1	2.5384966778242286	NA	0.011132985988567325	0.03313923036549683	0.040921190214905215	1.2843929664841774e-07	3.6149770198977777e-07	16	20	20
ENSG00000212127	TAS2R14	2.537575789636107	NA	0.011162319585261052	0.04400746178871946	0.10593919660657482	5.34747714928727e-18	2.8711297943997304e-17	13	18	18
ENSG00000214772	AC010168.1	2.5350446113492344	NA	0.011243300667958665	0.012774690196735324	0.034968210624906966	1.0917160960221523e-06	2.8344949781504753e-06	9	12	12
ENSG00000239305	RNF103	2.5332612945260853	NA	0.01130066794558081	0.00520018306851875	0.01643008267871458	0.0008829634960563809	0.0016844967175292998	4	5	5
ENSG00000151552	QDPR	2.5331979862536147	NA	0.011302709269240298	0.3599370600232771	0.4460325945110653	9.719222819959446e-88	5.500823502953285e-86	5	5	5
ENSG00000167766	ZNF83	2.530024302230447	NA	0.011405462651386828	0.30420830531637627	0.5127323062912629	2.229536525470539e-106	2.2100764089765475e-104	25	33	33
ENSG00000115112	TFCP2L1	-2.5297647163581347	NA	0.01141390375542956	0.07022359229841095	0.12118104856124048	1.6050767731096068e-20	9.736633032209638e-20	6	6	6
ENSG00000181778	TMEM252	2.5282901117851826	NA	0.011461959633119103	0.08763071166901965	0.1430545706811152	3.2673532122505997e-24	2.3612237773655938e-23	11	17	17
ENSG00000152804	HHEX	2.528117231913812	NA	0.011467605358669314	0.007097776786342588	0.01465742364096094	0.0016925543951359214	0.0031140022875427442	5	5	5
ENSG00000138744	NAAA	2.5228107988980137	NA	0.01164210206221538	0.5559597233338561	0.5880762254639871	8.975327698913055e-131	1.6550311258995698e-128	44	50	50
ENSG00000120129	DUSP1	-2.516550779342652	NA	0.011850982146811486	0.0006441081470210715	0.012316063668450259	0.004026056006356299	0.007059623928639987	1	1	1
ENSG00000118307	CASC1	2.5162388229090147	NA	0.011861477691100701	0.021767588363222658	0.05100750489421685	3.3885897305835515e-09	1.0785249682586735e-08	9	10	10
ENSG00000276293	PIP4K2B	-2.513993960445619	NA	0.011937247814805702	0.05163288106599605	0.05544934488260983	6.796088698819107e-10	2.2762915057822045e-09	19	23	23
ENSG00000100228	RAB36	2.513886523495435	NA	0.011940884836189136	0.015159810567486075	0.024412174066049296	4.8718028329508786e-05	0.00010829105221292887	3	3	3
ENSG00000203778	FAM229B	-2.5130809484237018	NA	0.011968186972243307	0.07306174161775243	0.02130217927015497	0.0001499477302167608	0.00031555450061200525	7	10	10
ENSG00000186575	NF2	2.5125692760354106	NA	0.011985557035754527	0.004847722367059637	0.010146114722120287	0.009079460861401902	0.01510806077160695	4	7	7
ENSG00000167525	PROCA1	2.510216841924481	NA	0.012065704495571117	0.1763507472187429	0.1644847483821831	6.469302410008509e-28	5.462435599666958e-27	8	9	9
ENSG00000184076	UQCR10	2.5096623577020427	NA	0.012084664821188763	0.03613956295014833	0.033817843681884716	1.650647141883464e-06	4.2179925251318025e-06	14	21	21
ENSG00000122223	CD244	-2.508373218644785	NA	0.012128848424763168	0.02664895683073561	0.09305207538826898	6.783095365084603e-16	3.2447225220595777e-15	9	11	11
ENSG00000272361	AC005014.2	2.507748525249773	NA	0.01215031044829764	0.12000227715307885	0.041649963756318534	9.88187220388317e-08	2.804306245646078e-07	21	23	23
ENSG00000121210	TMEM131L	-2.504412381184626	NA	0.012265498085283119	0.02207867198770221	0.01589917877805072	0.0010725215704986302	0.0020274109802117515	21	27	27
ENSG00000123609	NMI	2.5042543529454533	NA	0.012270978274298053	0.012426966763739179	0.024196230246990167	5.2666722289455216e-05	0.00011659974445415278	3	3	3
ENSG00000269843	AC008537.2	-2.4979369302696117	NA	0.012491841645832372	0.007475300012658851	0.013462674944797023	0.002630709334859015	0.004719041253503896	6	8	8
ENSG00000112877	CEP72	2.4954255914042642	NA	0.012580613768421936	0.026009337004267014	0.019676005570994998	0.00027045305708451906	0.0005521427947550497	10	12	12
ENSG00000128272	ATF4	-2.491292279956516	NA	0.012727936721671274	0.008474893719703617	0.06422751256518436	2.8016880480100486e-11	1.029266245401121e-10	3	5	5
ENSG00000111885	MAN1A1	2.4909170982320212	NA	0.012741384553612794	0.03512719245687818	0.08418767983064887	1.8337638717305014e-14	8.113316985631157e-14	5	6	6
ENSG00000101187	SLCO4A1	-2.489044756705773	NA	0.012808683997738525	0.01987889946753591	0.010694474697342363	0.007384347933907759	0.012444396886653317	13	15	15
ENSG00000117597	UTP25	2.4889168223956997	NA	0.012813293928764902	0.132171910375793	0.1940236910066498	3.584676182439698e-33	3.6987732763332356e-32	11	12	12
ENSG00000196411	EPHB4	-2.4878900303675646	NA	0.012850346129698759	0.25279680714041347	0.2582311766766983	2.8264859626769603e-45	4.4306588458818277e-44	27	31	31
ENSG00000283064	AL353759.1	-2.48339941575638	NA	0.013013508037893414	0.030584174486379286	0.05944036243541587	1.5983497495272574e-10	5.59161563742206e-10	7	8	8
ENSG00000196843	ARID5A	2.482217763797564	NA	0.01305674554785249	0.036222907527599456	0.06694907238106712	1.0382360419177072e-11	3.9148438616637554e-11	13	18	18
ENSG00000183397	C19orf71	2.481928040471538	NA	0.013067366112036244	0.04030407344694813	0.10999515574248869	1.1498961873197354e-18	6.3817377722803056e-18	5	6	6
ENSG00000074855	ANO8	-2.480921955960027	NA	0.013104306120673344	0.0067973403688137085	0.013259219688331722	0.002836538819501287	0.005066007520894353	13	15	15
ENSG00000159399	HK2	2.4807109735722723	NA	0.013112064381203815	0.019544330975109197	0.05280677621782263	1.7684530614085794e-09	5.748142826022693e-09	14	15	15
ENSG00000065060	UHRF1BP1	-2.4791208750154046	NA	0.013170666389828679	0.2724173583962195	0.4149792662349763	8.216129488429129e-80	3.7078527525545037e-78	25	26	26
ENSG00000261305	AC005586.2	-2.478302882934299	NA	0.013200903051690145	0.08961239089349737	0.14960579685419362	2.4631031209177657e-25	1.8690157265760516e-24	5	7	7
ENSG00000156795	WDYHV1	-2.4775590585223313	NA	0.013228451406562486	0.02785862786062664	0.1383896956698497	2.0357595926206434e-23	1.4214674777626797e-22	2	3	3
ENSG00000148429	USP6NL	-2.4772532223491255	NA	0.013239793123042753	0.018476553534328727	0.037559232808432985	4.30216284422902e-07	1.15517825111435e-06	22	25	25
ENSG00000255046	AC069185.1	2.475437888264961	NA	0.013307290618685078	0.027896651569181793	0.11772075602822635	6.048644122380366e-20	3.584250105552899e-19	8	10	10
ENSG00000178878	APOLD1	-2.4750404672451807	NA	0.013322107992660473	0.11098994155404283	0.12964800078551933	6.121608430742404e-22	3.9870665772427454e-21	20	27	27
ENSG00000163735	CXCL5	-2.4749834244043014	NA	0.013324235964125223	0.009702625112558554	0.116326283596833	1.0310160258094732e-19	6.038556634770032e-19	10	13	13
ENSG00000120694	HSPH1	2.474573855498635	NA	0.013339523673270695	0.006628032823191378	0.016744991099365128	0.0007868760897470663	0.0015102560786874582	4	4	4
ENSG00000117280	RAB29	2.4729590135560033	NA	0.013399950996853411	0.19944251785996786	0.2875938239928523	3.710667901655548e-51	7.086218691034631e-50	10	12	12
ENSG00000086544	ITPKC	2.4723043942961986	NA	0.013424515655041137	0.06081297297035405	0.0192933271507011	0.0003107981869524763	0.0006297114966975443	9	11	11
ENSG00000163349	HIPK1	2.471966103190402	NA	0.013437225655384986	0.01367891471569241	0.03064677523508072	5.160458828317799e-06	1.260636872461851e-05	3	4	4
ENSG00000118579	MED28	-2.4650443778024425	NA	0.013699628292021688	0.11596228808304498	0.024540161622676252	4.6519226858631435e-05	0.00010364534512130316	4	8	8
ENSG00000113073	SLC4A9	-2.4649875133145454	NA	0.013701802637900896	0.02185493287555073	0.013611766395087837	0.0024895351360630963	0.004478447293438166	10	12	12
ENSG00000183426	NPIPA1	2.462272178899431	NA	0.013805985182117215	0.20976948166609757	0.42397781678731195	4.5870898089814103e-82	2.197318523302296e-80	43	60	60
ENSG00000105270	CLIP3	-2.461904423296581	NA	0.013820148960243857	0.04181146061094942	0.07237572348255591	1.425382522189851e-12	5.6596167800494916e-12	9	11	11
ENSG00000011258	MBTD1	-2.460455499093978	NA	0.013876077920572388	0.002479254899864406	0.024455730579047374	4.795827947733353e-05	0.00010668524254206677	4	5	5
ENSG00000212978	AC016747.1	-2.458314002839105	NA	0.013959106342631917	0.02273741758749688	0.1093906641459347	1.4464787368215271e-18	7.994090833951779e-18	5	7	7
ENSG00000126858	RHOT1	2.45688689555283	NA	0.014014680254983224	0.06622921265817773	0.09004477609149016	2.0822206931131954e-15	9.745633915447103e-15	18	21	21
ENSG00000133962	CATSPERB	2.4559832351785578	NA	0.014049971178301672	0.04003356927657245	0.053532806935477906	1.3600296334932016e-09	4.459492960760022e-09	22	27	27
ENSG00000198276	UCKL1	2.4553105426755515	NA	0.01407629294534183	0.02735999374602465	0.10032379150205778	4.44487361273209e-17	2.280141716564242e-16	16	18	18
ENSG00000124562	SNRPC	2.4550462418650776	NA	0.014086646667471867	0.06699613465698916	0.026671827625872085	2.1572028973293958e-05	4.965620467959974e-05	6	7	7
ENSG00000178425	NT5DC1	-2.453080567073188	NA	0.014163861126318828	0.036736724366574484	0.051931863116978554	2.426394701336501e-09	7.814130090745475e-09	20	25	25
ENSG00000167384	ZNF180	-2.452558760448429	NA	0.014184421047796407	0.05631499303927089	0.03233184886853794	2.8157982587537547e-06	7.053480037886085e-06	7	7	7
ENSG00000049167	ERCC8	-2.4520959058174046	NA	0.014202680211059238	0.05680397131278826	0.0738793496474426	8.209521843658392e-13	3.3048143215234213e-12	9	11	11
ENSG00000142961	MOB3C	2.4518795278385226	NA	0.01421122322235178	0.1064881239023662	0.17826239356172296	2.408781028829992e-30	2.2328749115354342e-29	6	8	8
ENSG00000054219	LY75	-2.4486968062170313	NA	0.014337407918257451	0.5012603820239488	0.3749659153944273	3.413152504716064e-70	1.1590525208589264e-68	30	35	35
ENSG00000157992	KRTCAP3	-2.443990505478898	NA	0.01452580880687944	0.0476639531476629	0.07599716115103188	3.769829160035512e-13	1.544405166398686e-12	7	7	7
ENSG00000110851	PRDM4	-2.4437965575170204	NA	0.014533619476849863	0.04010536740866986	0.09001221783441078	2.1076224816209672e-15	9.859142917980896e-15	7	9	9
ENSG00000103549	RNF40	-2.4421402593100563	NA	0.014600472885272983	0.04516895564578104	0.10640289072991896	4.487200160703556e-18	2.420603823715171e-17	9	11	11
ENSG00000143498	TAF1A	2.4405542518144934	NA	0.014664743086116204	0.06323207820994302	0.0600176111658351	1.296033259636644e-10	4.5609838640485956e-10	15	18	18
ENSG00000198715	GLMP	2.4383904068946616	NA	0.014752831319491915	0.5403507030296298	0.6200947588742557	1.6006974522815237e-142	3.9214800870251217e-140	17	19	19
ENSG00000156171	DRAM2	2.4375716788167976	NA	0.014786282430975607	0.042038440789356556	0.25527726533881395	1.072044306870747e-44	1.6503130896343304e-43	24	28	28
ENSG00000273703	HIST1H2BM	2.4369816916162383	NA	0.014810429203820417	0.00723314851990961	0.011724774374518328	0.005019117440151947	0.008676698082778805	6	11	11
ENSG00000064201	TSPAN32	-2.431529085730301	NA	0.015035241096064049	0.06564493529727311	0.09472153776443312	3.6343507400922605e-16	1.7665952619569776e-15	9	13	13
ENSG00000128563	PRKRIP1	-2.43128644368685	NA	0.015045314755951639	0.050743978327601066	0.056095607641133034	5.377528981445913e-10	1.8185613193219475e-09	14	16	16
ENSG00000257878	AC007298.2	2.4287242785106	NA	0.015152050373573183	0.041377757355045355	0.06792090886899897	7.279976094676161e-12	2.7755515795376053e-11	8	9	9
ENSG00000164308	ERAP2	2.428514532771686	NA	0.015160817495479751	0.73661932441609	0.7741602123921822	5.177707597781449e-218	8.879250759435408e-214	19	24	24
ENSG00000010030	ETV7	2.4274606078445906	NA	0.015204937952505253	0.2947893099045595	0.431973295926517	4.265561418873807e-84	2.1770866896508013e-82	23	26	26
ENSG00000066855	MTFR1	2.4259103075214434	NA	0.0152700436412223	0.06590448867566674	0.07060491696091466	2.7273774967735996e-12	1.0634787788124253e-11	5	6	6
ENSG00000099817	POLR2E	-2.425817915769546	NA	0.015273931420109847	0.08474844846521333	0.20407177787596684	5.295285227921376e-35	5.798776907638804e-34	9	11	11
ENSG00000022556	NLRP2	2.4251944179791667	NA	0.015300190553439594	0.1287197415710509	0.3402603502187985	2.469899770241573e-62	6.496366742311769e-61	23	36	36
ENSG00000246090	AP002026.1	2.423921826850541	NA	0.015353910173109877	0.0799193228196942	0.02440646692457102	4.881846714919733e-05	0.00010850024535271966	17	21	21
ENSG00000131435	PDLIM4	-2.4238209424591624	NA	0.015358175878792143	0.030430098170981808	0.0179770891306005	0.0005018188144410422	0.000988024207675021	7	9	9
ENSG00000147526	TACC1	2.422361557045429	NA	0.015420000034299953	0.10582115613792013	0.16260247607124723	1.3795191146703575e-27	1.1450809921336865e-26	5	5	5
ENSG00000179912	R3HDM2	2.421340790660771	NA	0.01546337299779741	0.020982825803342726	0.03188463555863788	3.3068556219005658e-06	8.225887301997795e-06	9	12	12
ENSG00000231500	RPS18	2.420776032155157	NA	0.015487416024687771	0.00682958449448052	0.3959951388000704	3.6063358176714366e-75	1.4087711375227212e-73	4	22	22
ENSG00000049247	UTS2	2.4167446057723536	NA	0.01566000048214927	1.191764269233808	0.3470825730487867	7.59662926134272e-64	2.0877338974802293e-62	55	66	66
ENSG00000239672	NME1	-2.416145276647752	NA	0.015685801567188157	0.23599249472948847	0.13260348589815318	1.9438952921208323e-22	1.2945965190128213e-21	7	7	7
ENSG00000129315	CCNT1	2.415027186765511	NA	0.01573403524678403	0.017385886082511084	0.052659478309979205	1.8651993056112164e-09	6.053425982575085e-09	6	7	7
ENSG00000250317	SMIM20	-2.4116940498352055	NA	0.015878599678767327	0.04696142526136911	0.08364912559882956	2.2385503485853403e-14	9.848358113876347e-14	1	2	2
ENSG00000053501	USE1	-2.4104752286302094	NA	0.01593175317173762	0.0543410571216708	0.09794822490817111	1.0849824616193506e-16	5.421434800206947e-16	7	9	9
ENSG00000114779	ABHD14B	2.406106241865638	NA	0.016123574955549252	0.0311826520130877	0.04144050797894362	1.0655299725264328e-07	3.017300775900891e-07	38	44	44
ENSG00000117450	PRDX1	-2.4053109807325117	NA	0.01615870871030576	0.019659295771877368	0.04488989432892434	3.0783895962104606e-08	9.112947209634591e-08	16	22	22
ENSG00000186594	MIR22HG	2.4045121332089967	NA	0.016194068633636954	0.0809464701929348	0.10366142163572789	1.2642217505317773e-17	6.681090539250986e-17	3	3	3
ENSG00000163362	INAVA	-2.4040019761122866	NA	0.01621668562418091	0.0204979372795189	0.03225053095191894	2.899316026009921e-06	7.255270761716641e-06	8	10	10
ENSG00000163795	ZNF513	2.4033722607654013	NA	0.016244641313478105	0.0008830229736096357	0.011612142917319997	0.005234845625594383	0.009015100184105049	5	6	6
ENSG00000114316	USP4	-2.4011358970039134	NA	0.016344265384951744	0.03421034341832757	0.025706489979073724	3.054631890973775e-05	6.939181652975131e-05	17	20	20
ENSG00000103932	RPAP1	2.4010903278231375	NA	0.016346300939294928	0.1899030278775614	0.11445335296535884	2.1077469398041335e-19	1.209697197814628e-18	12	15	15
ENSG00000169231	THBS3	2.400028744137632	NA	0.016393784470676458	0.020441672465188822	0.37945702215368465	3.051809304404142e-71	1.0680709747189109e-69	11	14	14
ENSG00000237886	NALT1	2.3994367421595677	NA	0.01642031669678619	0.14841971677491084	0.25065088837965566	8.559720966146047e-44	1.2797790309366918e-42	31	36	36
ENSG00000100075	SLC25A1	2.393929336067302	NA	0.01666895988150323	0.07601563191614134	0.07814855375056212	1.7074441578706e-13	7.129525167597497e-13	13	15	15
ENSG00000136045	PWP1	-2.393889072427808	NA	0.016670789773275848	0.12962048181111896	0.17660067911358948	4.7514926223323995e-30	4.3643999453871624e-29	6	6	6
ENSG00000163938	GNL3	2.393017727075661	NA	0.016710433693790477	0.023545854830732425	0.012998310843807186	0.003124565523964989	0.005547486713994782	7	9	9
ENSG00000277767	AL442128.2	-2.390942207920361	NA	0.016805197923003105	0.12296961425461705	0.08344199088187006	2.4169753934595933e-14	1.0606118480664935e-13	4	5	5
ENSG00000104442	ARMC1	2.3903777374088646	NA	0.016831052025736707	0.007527461518799763	0.06770032255189876	7.891009851995395e-12	3.0018395730228267e-11	9	14	14
ENSG00000232811	AL360270.1	-2.3902912969077352	NA	0.016835014289129854	0.00392982898761888	0.010728873979623223	0.00728944489855011	0.012292918729986807	10	11	11
ENSG00000205810	KLRC3	2.389444736295072	NA	0.01687386226687325	0.04382973513933741	0.1710177585242226	4.6119779711386224e-29	4.049708664979838e-28	8	11	11
ENSG00000161980	POLR3K	2.3890808828223866	NA	0.016890583369060665	0.1655348478847762	0.2911691740354833	6.870363692727164e-52	1.341911924448498e-50	22	24	24
ENSG00000133460	SLC2A11	2.387501249125384	NA	0.01696334511071311	0.14688300790390674	0.16275090654307656	1.2996296974964572e-27	1.0803368726304771e-26	10	18	18
ENSG00000268947	AC002128.1	-2.3871168084977445	NA	0.01698109493895448	0.020108991366418333	0.011637379352062079	0.005185703747790701	0.0089421451554412	23	24	24
ENSG00000168071	CCDC88B	2.38628646850711	NA	0.017019487805329116	0.024690186922514634	0.03425348004297619	1.4114364171253228e-06	3.627262568152579e-06	5	6	6
ENSG00000084676	NCOA1	2.3859707389430236	NA	0.017034106334530102	0.017507614183929075	0.01479855286592174	0.0016068647734104305	0.0029646179665643326	18	26	26
ENSG00000170949	ZNF160	-2.385862365373479	NA	0.01703912665609601	0.06587696941892486	0.1341838800337126	1.0510549652588964e-22	7.076773301619478e-22	23	33	33
ENSG00000053524	MCF2L2	-2.3852663040161137	NA	0.017066761950255433	0.000795712076837426	0.05400625307817338	1.1459162346236241e-09	3.775469261779161e-09	1	2	2
ENSG00000248485	PCP4L1	-2.382096790737285	NA	0.01721437215723114	0.01333764118097599	0.013162070569719698	0.002940502319377399	0.005240223867297414	13	15	15
ENSG00000163584	RPL22L1	-2.380176854320238	NA	0.01730433083501333	0.15837936174367037	0.21970435979023342	6.772729116593691e-38	8.237271746132284e-37	5	5	5
ENSG00000142327	RNPEPL1	2.378283868504802	NA	0.017393430132056808	0.007287702783703441	0.02181401719247666	0.00012458113845768493	0.0002644438598107239	10	10	10
ENSG00000159658	EFCAB14	2.3777550881934473	NA	0.01741839060364399	0.11022192953602396	0.13642328094712367	4.389786960398761e-23	3.0088112143836276e-22	10	11	11
ENSG00000108443	RPS6KB1	2.377351044366641	NA	0.017437484194888036	0.02891121555316843	0.0390729698890479	2.4966281385375374e-07	6.855832817899156e-07	6	7	7
ENSG00000174136	RGMB	2.3771795884378752	NA	0.017445592101570633	0.005349973248050848	0.0179222715228301	0.0005119479116155154	0.0010068113229695498	4	7	7
ENSG00000178445	GLDC	-2.377035649180276	NA	0.017452401336195956	0.008838882994890006	0.04274696622002003	6.658908714347254e-08	1.9208347441941306e-07	16	25	25
ENSG00000114902	SPCS1	-2.3764923103485702	NA	0.017478125694104212	0.0006479170317379818	0.016076724800149246	0.0010049494295677338	0.0019051379358453534	5	6	6
ENSG00000111725	PRKAB1	2.376450396531898	NA	0.017480111482728194	0.15562107594231936	0.3064212410698604	4.6856167487721695e-55	1.0095474396704676e-53	10	11	11
ENSG00000010278	CD9	-2.3763411650096886	NA	0.017485287572406336	0.09525673877296012	0.24764594381670701	3.2776553949566095e-43	4.7593998618214136e-42	35	49	49
ENSG00000173171	MTX1	2.3710615602179015	NA	0.017737076582264342	0.006053706786842229	0.021402844261709485	0.0001445790529455516	0.00030455548200015537	3	4	4
ENSG00000163703	CRELD1	-2.3697691814909643	NA	0.017799193242100757	0.012913901327139515	0.0805110193727594	7.143157867460738e-14	3.0517691646508265e-13	9	11	11
ENSG00000073050	XRCC1	-2.3689952229062348	NA	0.01783648383584928	0.023974734076405373	0.11474651606660914	1.8847250697465437e-19	1.0856953382963883e-18	32	38	38
ENSG00000272599	AC016394.2	-2.36884422823315	NA	0.017843766981598223	0.04497901119645304	0.026547081216408138	2.2563533707150286e-05	5.183416470782588e-05	8	9	9
ENSG00000236213	AC006369.1	-2.366720354860369	NA	0.01794648728424885	0.06792385480316043	0.13061672923186124	4.204792385541066e-22	2.7585303986091714e-21	13	16	16
ENSG00000148908	RGS10	-2.3658756806777514	NA	0.017987483370298214	0.009796949691137343	0.03719559596488197	4.902882132542026e-07	1.3094459693344216e-06	12	15	15
ENSG00000099860	GADD45B	-2.363020913077958	NA	0.01812664666832613	0.02655083385773527	0.030814846322775563	4.8578400885572325e-06	1.1894196895762237e-05	26	29	29
ENSG00000166979	EVA1C	2.361942384132982	NA	0.01817946732837855	0.08893006230136899	0.11352822259051025	2.9991367685297653e-19	1.7109845789593129e-18	9	11	11
ENSG00000160185	UBASH3A	-2.361429363751952	NA	0.018204639628475492	0.11185811190756172	0.228189339045442	1.7245442318133927e-39	2.2169571987532136e-38	5	6	6
ENSG00000237541	HLA-DQA2	2.3607333520223523	NA	0.01823883952653946	0.0018972266801224693	0.7377991843045723	2.393089762404568e-196	8.207819267095187e-193	8	36	36
ENSG00000137106	GRHPR	2.3594595149833006	NA	0.018301577712186386	0.6032758056609634	0.6783516218718098	1.09327960987102e-166	7.811938345699217e-164	24	28	28
ENSG00000242498	ARPIN	-2.358935142344693	NA	0.01832745861246904	0.2377361504363392	0.37118895485088865	2.56586898221775e-69	8.429518616101952e-68	28	33	33
ENSG00000072163	LIMS2	2.356399551921607	NA	0.018453057576530568	0.12673060641961417	0.15133142649980447	1.24278122305137e-25	9.535774136066195e-25	22	25	25
ENSG00000164332	UBLCP1	-2.355388889997272	NA	0.01850332970495395	0.025077975736287665	0.02319289534996838	7.566498212434803e-05	0.00016455579240572495	12	14	14
ENSG00000115841	RMDN2	2.355271440220985	NA	0.018509179633009555	0.009501401426683652	0.02105645821955386	0.00016390858969759882	0.00034371098125753513	2	3	3
ENSG00000169397	RNASE3	2.3513354597788223	NA	0.01870616083482915	0.013003055654897146	0.12520760313289703	3.407431228339088e-21	2.140440957318206e-20	10	13	13
ENSG00000198952	SMG5	2.346633528503555	NA	0.01894387699200466	0.4159880736335643	0.6453599309653726	1.634026011554991e-152	5.962108951522668e-150	10	13	13
ENSG00000121653	MAPK8IP1	-2.3447684389736616	NA	0.019038899812984667	0.053691245982169275	0.2675406805505041	4.0891169270689997e-47	6.808181182748182e-46	5	8	8
ENSG00000121413	ZSCAN18	-2.3437429562956615	NA	0.019091323584455925	0.0657920724512619	0.06637778685888382	1.2789909734782429e-11	4.802587301111975e-11	31	36	36
ENSG00000175582	RAB6A	-2.3429122783584684	NA	0.01913388119816579	0.0056358932471274326	0.031994059257699735	3.1793094469495154e-06	7.918951010274109e-06	10	14	14
ENSG00000122692	SMU1	-2.342166565150907	NA	0.019172156482342342	0.1512070359778807	0.15410692208114948	4.124368289464041e-26	3.2237370918878233e-25	11	16	16
ENSG00000168792	ABHD15	-2.3389295597741273	NA	0.01933907936096509	0.007290187806637769	0.06968517957332214	3.819072287606113e-12	1.4777362513573383e-11	8	12	12
ENSG00000009413	REV3L	-2.3365152233960385	NA	0.019464405127356935	0.014735116370756174	0.01980999355560309	0.00025760779968544056	0.0005272366818004083	8	8	8
ENSG00000125510	OPRL1	-2.3361945632654666	NA	0.019481103534790548	0.14581814725382491	0.187667405534676	5.023988155651222e-32	4.960067523388764e-31	11	15	15
ENSG00000267249	AP005482.3	-2.3348802887872018	NA	0.019549675343504994	0.018576269891273752	0.013092953061148353	0.003016810661303194	0.005369515934684844	8	8	8
ENSG00000100991	TRPC4AP	-2.3330588771672054	NA	0.0196450553851806	0.09003110684422805	0.19465902434068494	2.7501880067799276e-33	2.846286911784489e-32	14	18	18
ENSG00000111110	PPM1H	2.332947018696721	NA	0.01965092618974343	0.02265811852211767	0.026852884308324606	2.0210086169762208e-05	4.667152810735956e-05	26	27	27
ENSG00000103145	HCFC1R1	-2.3326696515065684	NA	0.019665490201273752	0.014616217487135336	0.010044037043888896	0.009436463199996166	0.0156489611659157	9	11	11
ENSG00000256574	OR13A1	-2.332201519641312	NA	0.01969009227721103	0.06702892572051086	0.13678424598993724	3.8127464324462995e-23	2.6227352013646846e-22	9	12	12
ENSG00000203721	LINC00862	-2.3321751719763233	NA	0.01969147774392872	0.008623378687120396	0.045752377885994	2.256223474697366e-08	6.754884142385671e-08	13	15	15
ENSG00000160201	U2AF1	2.331435432468688	NA	0.01973041100292215	0.04038045036026372	0.06360959041509032	3.50899631617745e-11	1.2792469775962392e-10	13	15	15
ENSG00000104825	NFKBIB	2.330180533941125	NA	0.01979661136978655	0.048674085030414406	0.027916386750030428	1.3780533237945333e-05	3.239955641589313e-05	8	12	12
ENSG00000272275	AC092687.3	2.328948386376215	NA	0.019861800161896766	0.042085718666735994	0.06382267905603649	3.246942604026968e-11	1.1867395293362847e-10	5	6	6
ENSG00000253710	ALG11	2.3285346446357797	NA	0.019883731840861524	0.009867541128296277	0.011872747118682634	0.004749359733506397	0.00824193180225675	11	14	14
ENSG00000112640	PPP2R5D	-2.328510209361189	NA	0.01988502777019423	0.008496229405762385	0.07175153782947324	1.7918976415848096e-12	7.069071234308236e-12	11	13	13
ENSG00000154813	DPH3	2.3277915114403678	NA	0.019923177041607298	0.019271238157904894	0.06538581683446017	1.8367092018284096e-11	6.83099676906428e-11	3	4	4
ENSG00000161929	SCIMP	-2.3275891258653125	NA	0.01993393141189666	0.10586374227962096	0.16526116334839105	4.73147048109332e-28	4.0148435071879936e-27	30	32	32
ENSG00000186814	ZSCAN30	-2.3270561717334344	NA	0.019962275790013875	0.07115150476001984	0.07081346706867031	2.526833493667146e-12	9.873016081772132e-12	22	23	23
ENSG00000206562	METTL6	2.326486200013864	NA	0.019992627819243228	0.041057335121866344	0.061857649659445894	6.639305535852801e-11	2.3798454267471994e-10	7	12	12
ENSG00000205937	RNPS1	2.3247503835583694	NA	0.020085311474886656	0.05902274357848215	0.09174925377211961	1.1031051772939215e-15	5.234408047983802e-15	8	10	10
ENSG00000138031	ADCY3	2.323602874963102	NA	0.020146788210417727	0.2978856970256409	0.48173499726466545	2.0305771734362335e-97	1.554569997645445e-95	32	41	41
ENSG00000070614	NDST1	2.3226413426822186	NA	0.02019842780878577	0.10557607523390002	0.40926637668516275	2.1246153266950071e-78	9.035183117513391e-77	14	18	18
ENSG00000088538	DOCK3	-2.3202513876678386	NA	0.02032728218511704	0.024171820638733167	0.010869308826104616	0.006914720928989368	0.011701258063078613	34	38	38
ENSG00000197111	PCBP2	-2.3172386833041854	NA	0.020490733380527686	0.00495515915420325	0.011308977468367738	0.005863571620863438	0.010035368236146416	8	10	10
ENSG00000006607	FARP2	2.3168687930737883	NA	0.020510880190190175	0.09448747903323977	0.16867339022931732	1.1925307547335666e-28	1.0313015588969206e-27	27	32	32
ENSG00000170464	DNAJC18	2.3167325875781177	NA	0.020518303245017792	0.14945375755420118	0.11279785296224744	3.9611818005196214e-19	2.246372575962665e-18	8	8	8
ENSG00000156931	VPS8	2.3139074088588485	NA	0.0206728016319243	0.17288024951630718	0.12940911430624713	6.715293433289493e-22	4.363795645603695e-21	15	17	17
ENSG00000135916	ITM2C	2.313756135400322	NA	0.02068110274074906	0.05491448051689708	0.09407776033176314	4.623606347506668e-16	2.2322698551067525e-15	11	11	11
ENSG00000127054	INTS11	2.3131319934055767	NA	0.020715383179634214	0.013754503310398108	0.022869057327656615	8.505923750529416e-05	0.00018401423791829057	12	18	18
ENSG00000188529	SRSF10	-2.312599080867173	NA	0.020744692117614764	0.0021330819541382612	0.0662720036081672	1.3293335704666843e-11	4.9839836904095254e-11	8	14	14
ENSG00000182782	HCAR2	2.3116942658297837	NA	0.020794537617554194	0.0007011868198898992	0.029978552110234667	6.562164888959809e-06	1.5876772810492627e-05	4	7	7
ENSG00000183625	CCR3	2.3115335802365893	NA	0.020803400559928045	0.20891360316221472	0.2886165391505474	2.2924640702223392e-51	4.417243409016056e-50	36	47	47
ENSG00000167004	PDIA3	-2.308330940689206	NA	0.02098073679854455	0.032988089601583254	0.05180433410219997	2.540848373680292e-09	8.17658261592106e-09	14	22	22
ENSG00000206344	HCG27	-2.3075093621257086	NA	0.021026440926611222	0.00588388768444163	0.2769125340178031	5.44853694710112e-49	9.682586539464985e-48	8	42	42
ENSG00000182534	MXRA7	-2.3073112998873433	NA	0.0210374720287819	0.2936804449062172	0.42187108012607605	1.556552054952248e-81	7.373842870269642e-80	36	45	45
ENSG00000103018	CYB5B	2.3068134784698486	NA	0.02106522052564176	0.012735803537105867	0.03494355866682785	1.1014309216461718e-06	2.8592853277793217e-06	1	1	1
ENSG00000122884	P4HA1	-2.3064550052780404	NA	0.021085221515916443	0.009468466914759254	0.01123764067573499	0.006022364610295649	0.010291732008167421	15	17	17
ENSG00000198933	TBKBP1	2.3060098204550115	NA	0.021110083608084026	0.2018232958720499	0.32554129089633	4.007246577932818e-59	9.651723534405884e-58	20	20	20
ENSG00000138835	RGS3	-2.3058789472154584	NA	0.021117397299423475	0.11254660750586491	0.21913925125868672	8.636331642537397e-38	1.0444601645830313e-36	14	17	17
ENSG00000074266	EED	2.304721969180268	NA	0.0211821496841363	0.016453857154987074	0.06032777187932149	1.1579136550715103e-10	4.090865527569289e-10	13	16	16
ENSG00000237773	AC073332.1	-2.3041271460988506	NA	0.02121550731171277	0.050347570999807086	0.014769485630661315	0.0016241477070644264	0.0029942495192913188	19	26	26
ENSG00000168488	ATXN2L	-2.3018616501451445	NA	0.02134297551492144	0.05684534901076661	0.05549125126037459	6.693714374796924e-10	2.244193701141592e-09	10	11	11
ENSG00000142230	SAE1	2.301735653349158	NA	0.02135008426628573	0.022669875957745698	0.0581659540266891	2.538466581261035e-10	8.766041764407066e-10	15	15	15
ENSG00000178623	GPR35	-2.301516199187552	NA	0.02136247081476213	0.0891071344582124	0.191365256680852	1.084079358366561e-32	1.1046272677735089e-31	15	20	20
ENSG00000066427	ATXN3	2.3014426995082964	NA	0.021366620721506586	0.22382641463608427	0.21867846778332795	1.0528128782630669e-37	1.2678853967228463e-36	31	34	34
ENSG00000198156	NPIPB6	2.300061678857087	NA	0.021444725932574238	0.003149735947561493	0.014116824392359196	0.0020657958623041986	0.003760757244443174	2	2	2
ENSG00000121989	ACVR2A	-2.3000457860729315	NA	0.021445626212298508	0.08405666207118447	0.07202007948896481	1.6239125835670712e-12	6.430033917245833e-12	14	16	16
ENSG00000105479	CCDC114	-2.2997065250517483	NA	0.02146485220764417	0.1441183189592552	0.1421011117389943	4.752482030386385e-24	3.407203776718065e-23	7	7	7
ENSG00000100342	APOL1	2.2953239068505833	NA	0.02171456853308299	0.029620476766642728	0.045509746197086004	2.4623421437101552e-08	7.346330101337066e-08	24	27	27
ENSG00000157823	AP3S2	-2.2947028795317532	NA	0.02175015767365117	0.3136316535092144	0.3997405300393803	4.4953658413148505e-76	1.7886549608517024e-74	13	15	15
ENSG00000136279	DBNL	-2.293548963413483	NA	0.02181641981864322	0.011489504608911598	0.0233786855690901	7.075279374319567e-05	0.00015436891347354488	5	7	7
ENSG00000139269	INHBE	-2.293263857114626	NA	0.021832818718810956	0.0005713257651440164	0.014115924288997866	0.002066482154722747	0.0037616073104065795	2	5	5
ENSG00000183208	GDPGP1	2.2918987715067347	NA	0.021911485176392798	0.07050126650206105	0.08635399903816453	8.212563769460748e-15	3.7170033275925673e-14	11	11	11
ENSG00000106948	AKNA	2.2915651663322847	NA	0.021930747463332404	0.008374228499947836	0.015739965317750963	0.0011370074831230509	0.002143167875145878	9	9	9
ENSG00000170632	ARMC10	-2.2910805541403807	NA	0.021958755106152396	0.09173507168301057	0.08352552046446633	2.3433770892634113e-14	1.0291056006089178e-13	22	29	29
ENSG00000124733	MEA1	-2.2901179797110274	NA	0.022014478368873908	0.026459707376205274	0.016522703394149314	0.0008535349534702733	0.0016334416825199997	27	28	28
ENSG00000108309	RUNDC3A	-2.2896794052493217	NA	0.022039908132336954	0.03679705533617238	0.04006396245374708	1.748220724529705e-07	4.857459041633168e-07	10	10	10
ENSG00000139197	PEX5	2.288215674421654	NA	0.022124964350028233	0.262213643994218	0.16905412228985528	1.022211925361655e-28	8.861958074367012e-28	14	17	17
ENSG00000089050	RBBP9	2.287050241606437	NA	0.02219289072678231	0.019111402377392984	0.02454883338459392	4.6373898167964534e-05	0.00010333497656996152	9	12	12
ENSG00000179195	ZNF664	2.286770061638367	NA	0.022209247822306207	0.025520227556163108	0.03701473219661562	5.232193062149138e-07	1.3939238592946338e-06	9	9	9
ENSG00000129667	RHBDF2	2.2846305641353823	NA	0.022334499202780557	0.060272838346853944	0.09451202201471712	3.930616576330449e-16	1.906282343537638e-15	10	13	13
ENSG00000079277	MKNK1	2.2822606209283234	NA	0.022473957974886244	0.2674335381191371	0.27180046906885275	5.783309075700446e-48	9.947639652877326e-47	16	18	18
ENSG00000182648	LINC01006	2.279466675848287	NA	0.02263933872734286	0.07278893909917447	0.07409183000564082	7.593353364535278e-13	3.0610817312744585e-12	15	20	20
ENSG00000183060	LYSMD4	2.2773893034413737	NA	0.02276298829002035	0.31215846081034265	0.2993208641040358	1.4230640326901455e-53	2.9087157445295955e-52	20	24	24
ENSG00000118369	USP35	2.2760065062297943	NA	0.022845620205946295	0.023066362538856515	0.027897897718221685	1.3872551612379418e-05	3.25980251576726e-05	6	9	9
ENSG00000025708	TYMP	-2.2753504544011793	NA	0.0228849150078194	0.095920096025849	0.3380056720296409	7.744484834555884e-62	2.0092310200877285e-60	13	15	15
ENSG00000247157	LINC01252	2.2750106823125282	NA	0.022905289025041645	0.08410362099800722	0.3163476877865292	3.740271127596838e-57	8.586601013006449e-56	9	13	13
ENSG00000166689	PLEKHA7	2.2746345389517484	NA	0.02292786237638489	0.01623430258044142	0.04015922054649668	1.6893454806939995e-07	4.7030171507177593e-07	8	11	11
ENSG00000105185	PDCD5	-2.273743729174375	NA	0.022981399300585764	0.23978708195979456	0.29170114145879905	5.341770845680408e-52	1.0445385203258075e-50	14	18	18
ENSG00000278730	AC005332.6	-2.2726415420852564	NA	0.023047790082921477	0.061812592712230836	0.06755464961625987	8.322325123331653e-12	3.159609332300521e-11	25	27	27
ENSG00000075151	EIF4G3	2.2723417561606465	NA	0.023065876625369686	0.01946183304647923	0.024193854765340025	5.271189851882045e-05	0.00011666963702881413	9	10	10
ENSG00000196456	ZNF775	2.2712807912961805	NA	0.023129985296727905	0.00710355539180091	0.04918632262001102	6.540354434767583e-09	2.0410919913157164e-08	7	10	10
ENSG00000082068	WDR70	2.271101080332227	NA	0.02314085961974743	0.012389547360567833	0.01806899404942095	0.00048528727627187527	0.0009572338970308706	5	6	6
ENSG00000117480	FAAH	-2.269455985953216	NA	0.023240610895140484	0.26856284201682024	0.2515677965402012	5.67646357658169e-44	8.531610330832551e-43	25	32	32
ENSG00000215883	CYB5RL	2.269365153406167	NA	0.023246129439656857	0.04510183862134864	0.0300186460812034	6.468221873434081e-06	1.565390021274641e-05	31	38	38
ENSG00000204472	AIF1	-2.2691588401794434	NA	0.023258668256519986	1.663897246732475e-05	0.09586836534281616	2.366003991092178e-16	1.1602688716968761e-15	1	8	8
ENSG00000261613	AC093525.6	2.26841656915483	NA	0.023303828826335214	0.13694877439219694	0.40887132197578147	2.6574284243277366e-78	1.122468966719122e-76	5	7	7
ENSG00000268912	AC012313.5	2.2673099291721135	NA	0.023371299339556315	0.0533321637025995	0.11213893414850327	5.090446860916306e-19	2.8696933996664608e-18	7	8	8
ENSG00000141582	CBX4	-2.2666786960311023	NA	0.023409860762931438	0.005048633112833897	0.01599980533760132	0.0010336805058933133	0.0019574411435031394	6	10	10
ENSG00000165071	TMEM71	-2.2597870231886814	NA	0.02383447218258254	0.042681122738185834	0.03762276777438722	4.205025101661933e-07	1.1304589350744707e-06	12	13	13
ENSG00000171466	ZNF562	2.2591477696312943	NA	0.023874194510220968	0.04107628880883204	0.03207489801756729	3.0882542713247185e-06	7.705583078560686e-06	16	16	16
ENSG00000139620	KANSL2	-2.2591413465548125	NA	0.02387459392246031	0.14511578031595887	0.10877390430439554	1.8277869642680263e-18	1.0059280696480226e-17	6	6	6
ENSG00000214922	HLA-F-AS1	-2.258432626724243	NA	0.023918700534087678	0.00034175630394324	0.17966511350824355	1.3561288863351158e-30	1.271528391020279e-29	1	43	43
ENSG00000251022	THAP9-AS1	2.254976864044598	NA	0.024134781026523375	0.10763685059607914	0.022765140708375414	8.831518517305894e-05	0.0001906491830982865	5	6	6
ENSG00000106771	TMEM245	-2.253386437060452	NA	0.024234793951090784	0.029101044347476245	0.05588247353293842	5.809244458598179e-10	1.9583788720365672e-09	15	21	21
ENSG00000144712	CAND2	-2.2523277587931125	NA	0.02430156721618481	0.0853171636796214	0.11080253779181672	8.461805576594819e-19	4.722144608949709e-18	16	17	17
ENSG00000176903	PNMA1	2.251389331721638	NA	0.024360889231379006	0.025750226768853246	0.027340214311508793	1.6957063633918732e-05	3.9456809261610906e-05	15	16	16
ENSG00000228925	AC016722.2	-2.250524061730366	NA	0.024415697843429982	0.0005661227847005142	0.015808648739999504	0.0011087223122233766	0.0020921521712498553	4	6	6
ENSG00000108179	PPIF	-2.2498343712746007	NA	0.024459461265538277	0.028372216531031915	0.027028741906096942	1.896975615672338e-05	4.394924997725605e-05	10	11	11
ENSG00000117016	RIMS3	2.249251441729445	NA	0.024496503302098984	0.004624449610864785	0.012435859755725018	0.0038505278538562993	0.006769113497261063	14	16	16
ENSG00000137842	TMEM62	2.2489513728578823	NA	0.024515590008878586	0.03371537207126768	0.017989661908778154	0.0004995242222449732	0.0009836193463404576	14	17	17
ENSG00000143367	TUFT1	2.2481023029658456	NA	0.024569667271025997	0.015774864215144756	0.026539800826509696	2.2622789608703273e-05	5.1956370563767566e-05	4	4	4
ENSG00000185561	TLCD2	2.247061052533919	NA	0.024636125574767753	0.3542355516507517	0.40548906701251297	1.7940846487206914e-77	7.256310764365835e-76	15	16	16
ENSG00000136891	TEX10	2.246500489307567	NA	0.02467196823547012	0.013954352343840022	0.014339083029368625	0.0019031947700501991	0.0034836041318807623	6	7	7
ENSG00000130856	ZNF236	2.244909154786612	NA	0.024773965119554348	0.0648523855654814	0.024906245524317593	4.076389650455673e-05	9.152396715850267e-05	15	15	15
ENSG00000156136	DCK	-2.2448269460107264	NA	0.02477924421320338	0.004691459930199189	0.018853519017809392	0.00036470097489957234	0.0007309790811772752	6	7	7
ENSG00000162378	ZYG11B	2.242211675054922	NA	0.02494769494860811	0.01118988980039239	0.06561561793692516	1.689040329234862e-11	6.295447208443523e-11	7	9	9
ENSG00000102978	POLR2C	2.2417423725128174	NA	0.02497802763337487	0.001171534526272055	0.04646279702897185	1.746606478189838e-08	5.277053293600693e-08	1	2	2
ENSG00000228106	AL392172.1	-2.2397822470717514	NA	0.02510506295582238	0.06923097231879415	0.02002081636141039	0.00023862618868129024	0.0004903775326177887	6	9	9
ENSG00000111266	DUSP16	2.239190458728787	NA	0.02514352639605218	0.02749937692831372	0.0591572154338584	1.7714238823744088e-10	6.185735727721184e-10	8	12	12
ENSG00000168701	TMEM208	2.23823325907916	NA	0.02520584782913861	0.007221818682752053	0.011137341398740813	0.0062530607478120245	0.010663657395010781	6	6	6
ENSG00000276649	AL117335.1	-2.2378011123228445	NA	0.02523402785603863	0.05066764497192947	0.013795406501499338	0.0023261339697505153	0.004203906781246874	28	31	31
ENSG00000143870	PDIA6	2.2375421564165796	NA	0.02525092727580595	0.026451327584532225	0.039722920667198014	1.9763266612613592e-07	5.463812012569893e-07	10	11	11
ENSG00000120925	RNF170	2.236936157777925	NA	0.025290512935559437	0.01988295876811112	0.014905989255108897	0.0015445812696920865	0.002856467615005887	9	11	11
ENSG00000105835	NAMPT	-2.2361503676769554	NA	0.025341923083151637	0.0007633675376017779	0.018715075155556177	0.0003835432759349229	0.0007669523832798498	2	2	2
ENSG00000197653	DNAH10	-2.2345204996677492	NA	0.02544884524964289	0.04527570184119721	0.08421349307254063	1.8163119748643336e-14	8.04232740948837e-14	7	9	9
ENSG00000090054	SPTLC1	-2.234347813146828	NA	0.025460196621279508	0.01501555583719988	0.04205081708126085	8.554646273114076e-08	2.443431527941927e-07	14	18	18
ENSG00000188305	PEAK3	2.2338298815864386	NA	0.02549426860019272	0.018654052611291654	0.03626822522102562	6.842354834819749e-07	1.8068916393951937e-06	19	24	24
ENSG00000261644	AC007728.2	2.2322782339481755	NA	0.0255965795263777	0.14820330167685755	0.17335895355228204	1.7813323850913202e-29	1.5869126790613534e-28	12	12	12
ENSG00000188389	PDCD1	-2.2293722820593995	NA	0.025789144894132025	0.023621163677914087	0.0819533507423184	4.192290749260164e-14	1.8168712170599586e-13	21	25	25
ENSG00000198853	RUSC2	2.2278208525372203	NA	0.025892463737399403	0.03589288871275468	0.0498677257804025	5.11424456813972e-09	1.6065979135194733e-08	22	26	26
ENSG00000104154	SLC30A4	-2.2274564471479117	NA	0.025916783484226144	0.013449208757955263	0.014959122010995548	0.0015146858301865044	0.002805719086397533	15	20	20
ENSG00000272308	AC104113.1	-2.225255435388275	NA	0.02606409529201848	0.03341322908104408	0.03211830484331069	3.0404430758959006e-06	7.594022474299272e-06	4	4	4
ENSG00000186115	CYP4F2	2.2243436037764126	NA	0.026125335114370162	0.009533265026786898	0.026159705914965456	2.5943055521909565e-05	5.9295942842226724e-05	13	17	17
ENSG00000107242	PIP5K1B	2.222314439186579	NA	0.026262063013104627	0.007436232278538866	0.012316052478919712	0.004026072775211329	0.007059623928639987	13	13	13
ENSG00000152382	TADA1	2.2211756706237793	NA	0.026339065372664013	8.553462865868965e-05	0.024616198878082744	4.526032358739567e-05	0.00010102424693482343	1	3	3
ENSG00000123815	COQ8B	-2.2202646994498414	NA	0.026400804690357566	0.037462100354664	0.04962010542004294	5.592473201480674e-09	1.7520153988343457e-08	6	7	7
ENSG00000008513	ST3GAL1	-2.220090591920327	NA	0.02641261871502864	0.04180500216040787	0.05530003521905543	7.173713104299428e-10	2.397622413284562e-09	27	32	32
ENSG00000169032	MAP2K1	-2.217963752859268	NA	0.026557303971572306	0.02168511694852447	0.016109768572682405	0.0009928554621727883	0.0018832516669396247	14	17	17
ENSG00000115718	PROC	2.2176537480138965	NA	0.026578450140774125	0.01361184331389974	0.012293626270288665	0.004059823980627988	0.007115895486895888	10	12	12
ENSG00000213213	CCDC183	2.217419235837633	NA	0.026594456436388126	0.010821634370835786	0.07590550319985052	3.899082598328651e-13	1.5969755786658235e-12	16	22	22
ENSG00000174137	FAM53A	2.2174112979121117	NA	0.026594998373879516	0.08214326390894965	0.10590767858413651	5.41159512014166e-18	2.9028290495874045e-17	10	12	12
ENSG00000160087	UBE2J2	2.2166149616241455	NA	0.026649414291314483	0.00482171132703512	0.013032257544731134	0.0030854740708404116	0.0054843278234703785	1	1	1
ENSG00000100288	CHKB	-2.216390534063921	NA	0.02666476742225765	0.11675240817016472	0.1634138549926411	9.955209448710643e-28	8.33196129018735e-27	43	57	57
ENSG00000183605	SFXN4	-2.214836840632816	NA	0.026771265535496566	0.430983888752298	0.3379024658863131	8.159635343389898e-62	2.1137399773986912e-60	13	17	17
ENSG00000108784	NAGLU	2.2129029046940123	NA	0.026904340405282147	0.07195015267284786	0.05082195616032167	3.6234964892185315e-09	1.1492387884891549e-08	11	15	15
ENSG00000239713	APOBEC3G	-2.212778729126163	NA	0.026912904452149604	0.12674331811129685	0.1652972131755589	4.663210346045807e-28	3.9588809021950266e-27	32	40	40
ENSG00000274918	AC116447.1	-2.211587609413536	NA	0.026995172333546594	0.008455399110284104	0.01504508755077939	0.0014675492052932736	0.0027231120235419117	4	5	5
ENSG00000226337	TMEM252-DT	2.2097252478321243	NA	0.02712423639934436	0.02065671101771889	0.08071116154487908	6.634262030351909e-14	2.8400139680106064e-13	19	23	23
ENSG00000060642	PIGV	-2.208196557658994	NA	0.027230574265529616	0.04429066101965661	0.15159883189408344	1.117651663298433e-25	8.594891647490953e-25	4	7	7
ENSG00000131849	ZNF132	2.2081286486320466	NA	0.027235306448337316	0.15184051784658173	0.2599125966067315	1.3203078274255113e-45	2.088741598940968e-44	19	29	29
ENSG00000204406	MBD5	-2.207114315686846	NA	0.027306073886910382	0.03619233856204565	0.08165835098889024	4.6753210587912523e-14	2.0170334801814137e-13	12	14	14
ENSG00000228672	PROB1	-2.2064987776779827	NA	0.027349095724502146	0.026801355754447146	0.07097573561876556	2.3810304557651414e-12	9.324569830079107e-12	6	8	8
ENSG00000266126	AC005730.3	2.2060315677383184	NA	0.027381789489361357	0.021562370415618724	0.034177038696117865	1.4507480261606121e-06	3.7243829192557394e-06	4	4	4
ENSG00000274712	AC005332.4	-2.20593526333216	NA	0.02738853273465288	0.01719542361566758	0.021490908337214867	0.00014004090225267003	0.0002953586806949992	5	6	6
ENSG00000166444	ST5	2.2054103858504663	NA	0.027425309903993864	0.0016114267068695174	0.026593801797113972	2.2186952951294946e-05	5.101006249654874e-05	9	13	13
ENSG00000110060	PUS3	2.2053492784964863	NA	0.027429594347890544	0.02584172550726217	0.037718293446926655	4.0630877011496675e-07	1.093844442496321e-06	16	18	18
ENSG00000113597	TRAPPC13	2.20482999271019	NA	0.027466026545006145	0.010499274958606064	0.0182356106797982	0.00045670147502625233	0.0009034460255191142	9	9	9
ENSG00000216937	CCDC7	-2.2043965396015612	NA	0.027496468826236107	0.049317781019679596	0.10553850361120921	6.222209826696212e-18	3.328280608796424e-17	10	17	17
ENSG00000163563	MNDA	-2.20112954514734	NA	0.027726854227476925	0.03526509851153327	0.1110756076753168	7.627628610360326e-19	4.266347131085102e-18	9	11	11
ENSG00000189050	RNFT1	-2.2004475263326637	NA	0.0277751590247084	0.040702229091239085	0.05386342674861572	1.206697101281839e-09	3.969623746380637e-09	16	22	22
ENSG00000167113	COQ4	-2.197526440023954	NA	0.027982870293495683	0.009300516772201612	0.03450626933818091	1.2888640657147593e-06	3.325218875122974e-06	5	7	7
ENSG00000105464	GRIN2D	-2.1968729306856467	NA	0.028029522597230204	0.022999188652462317	0.036166632690323164	7.096799055868505e-07	1.8706272211664463e-06	14	18	18
ENSG00000157036	EXOG	2.196869121189267	NA	0.02802979474352511	0.03706136154164757	0.04043586020285671	1.5293601637947266e-07	4.2742825047124785e-07	44	54	54
ENSG00000099814	CEP170B	-2.1947264530027337	NA	0.028183225990615964	0.0900691256814108	0.17992425212800855	1.2194500730804804e-30	1.1446277670091493e-29	2	3	3
ENSG00000108256	NUFIP2	2.19451837034825	NA	0.028198164766896558	0.013250519093251038	0.0329331874517277	2.2684796425229065e-06	5.7268007345245585e-06	11	11	11
ENSG00000141068	KSR1	2.193384318625418	NA	0.02827970117901443	0.16421274425632704	0.2996890252128411	1.193228216805281e-53	2.4506192443106304e-52	10	13	13
ENSG00000271789	AL080317.1	2.1892064626819008	NA	0.028581837143464333	0.012301531373055641	0.011549132685371923	0.005359620043203131	0.009215171858922247	6	9	9
ENSG00000107438	PDLIM1	2.187820163293643	NA	0.028682704550780484	0.022843761391442046	0.03959094295197057	2.0723796066877752e-07	5.725670674253047e-07	18	22	22
ENSG00000023902	PLEKHO1	-2.187321413228786	NA	0.02871906860655367	0.0011859649266408444	0.02177516567647342	0.00012634548090738627	0.0002680894150062815	9	12	12
ENSG00000198791	CNOT7	2.1837538044379134	NA	0.028980343784678474	0.03450496604783812	0.03887675893922431	2.679113192195312e-07	7.3357994783582e-07	12	16	16
ENSG00000070476	ZXDC	-2.1828500753603772	NA	0.02904685261446826	0.0709483389880551	0.1717967547440207	3.3615920331024766e-29	2.9684830986444063e-28	33	43	43
ENSG00000170175	CHRNB1	-2.181931039662839	NA	0.029114622604531074	0.13041443566417915	0.15606528104585635	1.889974633063058e-26	1.497051962235491e-25	13	15	15
ENSG00000111678	C12orf57	2.1814109864813007	NA	0.029153031748814215	0.061290869122942244	0.04814607981392223	9.519264188673048e-09	2.9266020360622817e-08	15	15	15
ENSG00000173852	DPY19L1	2.181231108737252	NA	0.029166326978710074	0.12909876165332404	0.21230347379994127	1.612206851653403e-36	1.8655691834685702e-35	29	32	32
ENSG00000169885	CALML6	2.1786276258326582	NA	0.0293593422072446	0.07960165607800915	0.031006429844574027	4.534484676429636e-06	1.1135883963352688e-05	7	10	10
ENSG00000176125	UFSP1	-2.177937780809047	NA	0.02941066925822309	0.06877176244731532	0.07990647261415891	8.929144051519699e-14	3.7930614649371146e-13	12	14	14
ENSG00000159363	ATP13A2	2.1763492024607354	NA	0.02952915906329383	0.034062570843007414	0.046481903635681526	1.7346195270875616e-08	5.241760400004334e-08	11	11	11
ENSG00000164821	DEFA4	2.175055589116795	NA	0.029625950940125562	0.001604368008901719	0.014079499023685854	0.0020944492798708903	0.0038076657161566735	2	4	4
ENSG00000070950	RAD18	2.174916181206684	NA	0.02963639810973285	0.03187584220877096	0.03460068890195472	1.2458638553108417e-06	3.217184046788981e-06	28	32	32
ENSG00000267288	AC138150.2	-2.174410911128428	NA	0.029674289389952306	0.015511287711511907	0.017137367236005563	0.0006817469438826805	0.001317475584927213	12	14	14
ENSG00000121270	ABCC11	2.1742986582194925	NA	0.029682713128397455	0.002644186979512001	0.01203892021697154	0.0044639247760784396	0.0077828228939578244	8	9	9
ENSG00000173272	MZT2A	2.1728980696540363	NA	0.029787989800707706	0.3594099906041785	0.43443053149308625	9.997670430096568e-85	5.212833566170229e-83	24	28	28
ENSG00000155545	MIER3	-2.1715208147948175	NA	0.029891825472995414	0.012461229754233536	0.01414136636639903	0.0020471721530622984	0.0037300207450983165	15	16	16
ENSG00000167965	MLST8	-2.1662968234730724	NA	0.030288512306205925	0.03298891046486283	0.07977228046397962	9.382450597532589e-14	3.980693847033309e-13	9	11	11
ENSG00000114544	SLC41A3	2.1662959868829645	NA	0.030288576193648435	0.22371295276114797	0.3038868605439224	1.5908330693797675e-54	3.3597532397529107e-53	18	23	23
ENSG00000166825	ANPEP	-2.1658425660344864	NA	0.030323219389669153	0.25623637715364866	0.32988316401133366	4.6044637286709813e-60	1.1460369881419254e-58	8	8	8
ENSG00000236935	AP003774.2	-2.1657654499810577	NA	0.03032911475569105	0.4476003113694029	0.45469526082645784	4.980489489970495e-90	3.061305170734911e-88	12	13	13
ENSG00000103222	ABCC1	2.165700175410508	NA	0.030334105633837278	0.03679459582513195	0.10579170412446111	5.654197247345059e-18	3.0291730270140707e-17	28	39	39
ENSG00000153975	ZUP1	2.163038383911569	NA	0.030538227503671488	0.015003161417115869	0.03471515536980944	1.1956532685206258e-06	3.0935814577338883e-06	14	18	18
ENSG00000181392	SYNE4	2.162636441140297	NA	0.030569153141839826	0.011894226145341174	0.01813468385897136	0.0004738081258042975	0.0009354519398362766	10	15	15
ENSG00000129991	TNNI3	-2.159795612254067	NA	0.030788495475035173	0.004126907197540274	0.013927938961528788	0.002214987540778613	0.004013611721979336	7	11	11
ENSG00000008838	MED24	2.1591509316183806	NA	0.030838459405799597	0.07973693786237682	0.12742797992813074	1.4456210401097555e-21	9.25035642419485e-21	13	17	17
ENSG00000245573	BDNF-AS	2.158532747396515	NA	0.03088643517947063	0.029206910685861585	0.013879869209234875	0.002254665735835566	0.004081197245497585	11	15	15
ENSG00000139154	AEBP2	-2.158360242843628	NA	0.030899834267477007	0.0008375278237905963	0.02419471954725619	5.2695447847933423e-05	0.00011664828128878408	1	5	5
ENSG00000151176	PLBD2	-2.1577082796558638	NA	0.03095051981826248	0.011718003272322313	0.020121316298217746	0.00023007874465772504	0.00047383456132284456	2	2	2
ENSG00000182685	BRICD5	2.156693351436212	NA	0.03102956537029415	0.07634892141940958	0.018435541017392185	0.0004246268509872115	0.0008438029720305011	17	19	19
ENSG00000185883	ATP6V0C	2.1560305834929454	NA	0.031081277127385728	0.10727468152073687	0.03886256008565256	2.692824716452108e-07	7.369813447564187e-07	17	26	26
ENSG00000240053	LY6G5B	-2.15590223048849	NA	0.03109130027712171	0.0048982729496504455	0.21966618077971467	6.884907679066613e-38	8.367773337229862e-37	3	24	24
ENSG00000196074	SYCP2	2.153596210212842	NA	0.031271851739376334	0.004241201737446661	0.012384297531097278	0.003925105953612265	0.006890330842306964	3	3	3
ENSG00000140307	GTF2A2	2.1534999819670966	NA	0.03127940551013689	0.09936295291951337	0.17458811448485093	1.0799145440267479e-29	9.731715457443352e-29	5	5	5
ENSG00000166741	NNMT	-2.153286854604626	NA	0.03129614125729597	0.005713434024437437	0.010759526658597102	0.00720592591451312	0.012165231690095047	3	3	3
ENSG00000121552	CSTA	-2.1530038574511425	NA	0.031318375377089	0.03778435227441873	0.05720772035422459	3.5934890520024687e-10	1.2300348054449168e-09	19	26	26
ENSG00000135090	TAOK3	-2.1521161274887834	NA	0.03138820924504626	0.0026804081914189107	0.012538081710527347	0.003706898663331574	0.006524643865079869	8	14	14
ENSG00000171223	JUNB	-2.1507091096678934	NA	0.031499166888933734	0.00254236976222328	0.015875401181015006	0.0010819125789495586	0.002044712234560941	5	10	10
ENSG00000101224	CDC25B	-2.1502280661442374	NA	0.03153717915353431	0.03795097220207954	0.08438407348968632	1.7050777292004588e-14	7.561514863733817e-14	14	16	16
ENSG00000258867	LINC01146	-2.150002748979564	NA	0.031554997338311415	0.018357005897771318	0.020646219586663992	0.00019018745630630676	0.000395336325842043	15	20	20
ENSG00000113441	LNPEP	2.1484249836557705	NA	0.031680009831023544	0.009227599147842672	0.08157845102964309	4.815447699901784e-14	2.076442358702934e-13	10	14	14
ENSG00000206573	THUMPD3-AS1	-2.148267076665081	NA	0.03169254476559128	0.12948694579035994	0.19639576467222858	1.3314063449214532e-33	1.388825268190876e-32	4	4	4
ENSG00000120063	GNA13	2.148028328694029	NA	0.03171150507585455	0.011193652192045251	0.01087368712139839	0.006903359035385783	0.011684337159280576	6	7	7
ENSG00000167447	SMG8	-2.146888956554417	NA	0.03180212301223575	0.03275439202392562	0.032291554421501244	2.856877539477767e-06	7.152203346642953e-06	4	4	4
ENSG00000237781	AL356356.1	2.146682822071767	NA	0.031818541247289486	0.12217809283639362	0.06330068078056332	3.926808241079064e-11	1.4270149295669605e-10	17	25	25
ENSG00000178202	POGLUT3	2.1449759016305756	NA	0.03195477380031821	0.16761202402469483	0.117774397626201	5.925732945550542e-20	3.512630289776919e-19	20	23	23
ENSG00000168016	TRANK1	2.1435058341163864	NA	0.032072503124695666	0.04774383818601984	0.07709703697242441	2.5150518040970516e-13	1.0415509149591967e-12	9	11	11
ENSG00000107341	UBE2R2	-2.14290605406406	NA	0.032120642759700634	0.017615146205351033	0.0203744414169163	0.00020988880262626963	0.0004343409045780014	9	11	11
ENSG00000196562	SULF2	2.142445159360603	NA	0.03215767722261537	0.2483338013749167	0.24112697479154915	5.92562790573627e-42	8.308960993906074e-41	51	63	63
ENSG00000125388	GRK4	2.141776309597034	NA	0.03221148666609448	0.08877820885682461	0.15593713806011375	1.9890899930859682e-26	1.5726557995127372e-25	9	10	10
ENSG00000238121	LINC00426	2.139971511729322	NA	0.03235706909717968	0.031664903991798554	0.041877580170299966	9.104852979074726e-08	2.5928117525432165e-07	8	8	8
ENSG00000075223	SEMA3C	2.1398292302917814	NA	0.0323685700386854	0.04996382389813385	0.0664372053308524	1.2515527060926106e-11	4.701616069393686e-11	31	34	34
ENSG00000157216	SSBP3	2.1391936650967556	NA	0.03241998703390381	0.01782382204951725	0.011866278592022144	0.004760838265433917	0.008261015421828012	36	48	48
ENSG00000204387	SNHG32	2.138955977564822	NA	0.032439233838081075	0.042449457494692484	0.18301087598543878	3.431939290849015e-31	3.271502329003322e-30	13	53	53
ENSG00000205221	VIT	2.1386453943582544	NA	0.03246439813789725	0.02198972892874443	0.021642899573003853	0.0001325422407503691	0.0002804054881110387	10	13	13
ENSG00000197558	SSPO	2.138481215491584	NA	0.0324777071130441	0.1240326739948791	0.09809702372269924	1.026060446131768e-16	5.13749214327407e-16	20	26	26
ENSG00000132405	TBC1D14	-2.137655923460798	NA	0.0325446793021487	0.035920770819612584	0.06643631372198817	1.2519600603650126e-11	4.70211631081901e-11	2	3	3
ENSG00000137449	CPEB2	2.136871942007782	NA	0.03260840867336106	0.007495691730966366	0.06838877667501363	6.135766016361485e-12	2.346092562198063e-11	12	14	14
ENSG00000117593	DARS2	2.136397474861565	NA	0.03264702971001551	0.0247743081177811	0.02023443962318422	0.0002208251115224616	0.00045576240672748754	9	12	12
ENSG00000184232	OAF	2.136392766922763	NA	0.03264741312659024	0.014425485968014119	0.012173369796969381	0.0042457700217173955	0.007421334227136032	9	10	10
ENSG00000178199	ZC3H12D	2.1360368963378673	NA	0.03267640654642259	0.010961996306527276	0.0806000400018208	6.912168815061796e-14	2.954555907514824e-13	21	25	25
ENSG00000110395	CBL	2.1353580047163274	NA	0.032731778234392696	0.04293815560066178	0.02263115614958957	9.269849865124782e-05	0.000199483818969789	12	14	14
ENSG00000140451	PIF1	-2.1338252157313744	NA	0.0328570909759649	0.02631366174808063	0.04268956605227782	6.797902034739959e-08	1.9586226813466996e-07	11	12	12
ENSG00000116729	WLS	2.1334992336037284	NA	0.03288379445813582	0.16082658872516511	0.1629613316852834	1.1942164024992281e-27	9.946390037134173e-27	42	52	52
ENSG00000070019	GUCY2C	2.1324886216123824	NA	0.032966698897303026	0.026124096344732495	0.051595443684250154	2.7400826283971757e-09	8.7847592062784e-09	7	13	13
ENSG00000182307	C8orf33	2.131439824480419	NA	0.03305292494276183	0.04411483247710318	0.02382443359544838	6.023208150640699e-05	0.00013234080278710746	16	16	16
ENSG00000143776	CDC42BPA	-2.1311588043405356	NA	0.03307606156207874	0.024631974225754888	0.05332041388734417	1.4686428175630777e-09	4.802775682377807e-09	24	30	30
ENSG00000142599	RERE	-2.1309649060812577	NA	0.03309203344601258	0.19752748737323106	0.26587395071668235	8.763378437972016e-47	1.442256975362592e-45	13	18	18
ENSG00000226334	AL359182.1	2.126415581839681	NA	0.03346867147759174	0.13074140149669458	0.12177952643374092	1.2753664055752716e-20	7.780597114624807e-20	12	16	16
ENSG00000142512	SIGLEC10	2.1246726496613215	NA	0.0336139371562586	0.07273931375577596	0.10869280412376282	1.8848745889380516e-18	1.036348647826183e-17	8	9	9
ENSG00000161203	AP2M1	2.1243623307715014	NA	0.03363985733646659	0.015972294216860073	0.06045031503100727	1.1074835940023361e-10	3.9183487009585437e-10	8	8	8
ENSG00000188186	LAMTOR4	-2.1240313554426447	NA	0.03366752173642827	0.11250606233628939	0.08839474391334046	3.847761572760126e-15	1.7757067602600486e-14	21	26	26
ENSG00000186812	ZNF397	2.123912892423075	NA	0.03367742813331368	0.056240175993103825	0.039212468197768885	2.3744950055449028e-07	6.528814309778665e-07	22	28	28
ENSG00000144115	THNSL2	2.12309293428987	NA	0.033746064993850515	0.2729033187204529	0.5847095535816443	1.3646087106241884e-129	2.4633341872099164e-127	31	36	36
ENSG00000136938	ANP32B	2.1226662881025247	NA	0.03378182588323113	0.009134498235119103	0.02511472095504325	3.7811227236156725e-05	8.505046378185357e-05	12	13	13
ENSG00000010295	IFFO1	2.1224229628700657	NA	0.033802235572782016	0.09557049726033212	0.16316136462925512	1.101926329568422e-27	9.191116063117153e-27	4	5	5
ENSG00000282164	PEG13	-2.1218759105547105	NA	0.03384815985555041	0.006311163061425186	0.03590397625409229	7.799348190569652e-07	2.048254550077779e-06	5	5	5
ENSG00000161031	PGLYRP2	-2.119811607994129	NA	0.034021935983200254	0.0029659357889475317	0.02063709148585583	0.00019081798703318324	0.0003965989164503768	11	12	12
ENSG00000196470	SIAH1	2.1189985146797214	NA	0.034090592476777995	0.004732369012450627	0.050034888234773395	4.814715005694688e-09	1.5158352787343163e-08	11	15	15
ENSG00000007866	TEAD3	2.1178292500456286	NA	0.03418953117711691	0.017025212796117413	0.02270854878007204	9.01406385677368e-05	0.0001943207807414354	4	4	4
ENSG00000077684	JADE1	2.117473354453428	NA	0.03421969437458258	0.006869317574506005	0.010707240716851295	0.007348982087567431	0.012386014134613649	5	7	7
ENSG00000101216	GMEB2	-2.116128652513127	NA	0.03433386720163834	0.045285475582561976	0.049103408533187724	6.739019576487189e-09	2.1008443322519323e-08	11	11	11
ENSG00000163482	STK36	2.1152903591384478	NA	0.03440520765400824	0.015348336256543126	0.011013257703993914	0.0065509591296791184	0.011130724077565364	7	9	9
ENSG00000128487	SPECC1	2.114392234641347	NA	0.03448178035317247	0.05793381977155425	0.04266769657662159	6.85161780094101e-08	1.9727735672991502e-07	19	19	19
ENSG00000151148	UBE3B	-2.1137700154307457	NA	0.03453491513086403	0.08966602861240634	0.08841045300826778	3.82534959466058e-15	1.765839036307787e-14	22	25	25
ENSG00000163682	RPL9	2.1115538667427916	NA	0.034724733043955375	0.3364462338315555	0.3060766732319031	5.534181673187346e-55	1.187805776138796e-53	16	25	25
ENSG00000158805	ZNF276	2.11106992743201	NA	0.03476630181650896	0.02435261497419657	0.015633846167699795	0.0011821479009231385	0.0022226350567844427	5	8	8
ENSG00000144488	ESPNL	-2.1100476317266335	NA	0.03485425333052665	0.03978730785760478	0.06355376576229643	3.5810706711861286e-11	1.3044133589670969e-10	23	26	26
ENSG00000196388	INCA1	-2.1077692058326916	NA	0.035050957735550003	0.036974590355572816	0.04005977996400876	1.7508522327406833e-07	4.863982656612664e-07	14	14	14
ENSG00000166997	CNPY4	-2.1058389263927855	NA	0.035218346251564475	0.0714309455638117	0.0711837252461944	2.206356050883028e-12	8.648411409506982e-12	12	15	15
ENSG00000089597	GANAB	-2.105387852228092	NA	0.03525756035936114	0.10007957533196632	0.09368180612413993	5.361113267741962e-16	2.5803460967866095e-15	11	13	13
ENSG00000116704	SLC35D1	2.104397838617821	NA	0.035343757804018286	0.11433989326239019	0.24291126372065328	2.689640687222528e-42	3.80252664016316e-41	26	33	33
ENSG00000231050	AL109917.1	-2.1026127529219667	NA	0.03549963422799613	0.07256033207404816	0.16247978113718373	1.4492404529571e-27	1.2006292042396765e-26	15	20	20
ENSG00000205038	PKHD1L1	2.102304760786181	NA	0.0355265878179986	0.00790963244127398	0.020659003828433924	0.00018930789142101404	0.00039365114950636233	8	10	10
ENSG00000130475	FCHO1	-2.1016260871563315	NA	0.03558604281896916	0.08716962870158892	0.2977479172937677	3.017333288918682e-53	6.094728924813484e-52	29	31	31
ENSG00000165171	METTL27	2.1007985601957686	NA	0.03565865290350788	0.19392125582586028	0.43203427300189656	4.1150345803524447e-84	2.106529194581017e-82	21	30	30
ENSG00000188906	LRRK2	2.09981604773532	NA	0.03574502601562883	0.03432549861118607	0.13559252512728187	6.070386857993549e-23	4.1260826091054843e-22	9	12	12
ENSG00000102882	MAPK3	-2.097913270403282	NA	0.03591280752341254	0.018342117777058627	0.24990833512587404	1.193339535474079e-43	1.7702923610592544e-42	4	5	5
ENSG00000138080	EMILIN1	2.09727027402639	NA	0.03596965672489308	0.011226701209084445	0.025590269242432254	3.185325222318165e-05	7.22077227198073e-05	4	4	4
ENSG00000107833	NPM3	-2.094802964779894	NA	0.03618851146336281	0.0037734160694663367	0.015243577304600457	0.0013642920243541051	0.0025441761554641745	6	7	7
ENSG00000213593	TMX2	-2.0923309992197496	NA	0.03640891652465652	0.03316379735367872	0.05161238206005414	2.7233619150333663e-09	8.734418081336674e-09	14	18	18
ENSG00000167740	CYB5D2	-2.091895665550655	NA	0.03644784991977575	0.08393943616206513	0.08063221848399181	6.830519214773176e-14	2.921111571425067e-13	12	16	16
ENSG00000247363	AC090061.1	2.0918377604297227	NA	0.03645303124729074	0.013732046779164191	0.036149937928891075	7.139507816233989e-07	1.8815955054648328e-06	17	21	21
ENSG00000212916	MAP10	2.0915579121626395	NA	0.03647808080803449	0.05509076792868525	0.06537856078399017	1.8415760317620257e-11	6.846127762559501e-11	9	9	9
ENSG00000241679	AC018450.1	-2.0904816010649507	NA	0.03657455946591638	0.02830173183289718	0.05878861340337576	2.0250515534786994e-10	7.038429082003692e-10	12	16	16
ENSG00000226167	AP4B1-AS1	-2.090340364004494	NA	0.036587235832623424	0.012955831312439197	0.04773457550110672	1.104235271107101e-08	3.381523332895656e-08	4	4	4
ENSG00000130414	NDUFA10	2.0893192863224814	NA	0.03667899141643666	0.19334853971695418	0.41382862965411066	1.585926421839416e-79	6.991530130623173e-78	13	15	15
ENSG00000160781	PAQR6	2.08896964096574	NA	0.03671045609948678	0.4058675962993434	0.6304536197108068	1.5510071732904541e-146	4.5859003473720684e-144	31	36	36
ENSG00000204632	HLA-G	-2.0880566772651337	NA	0.03679272237738525	0.003885034308344968	0.20617940396376838	2.173075838815674e-35	2.4277574957556996e-34	3	44	44
ENSG00000166532	RIMKLB	2.086586665750813	NA	0.03692551365868817	0.018445754300905413	0.019014451431211936	0.000343964612199134	0.0006918424976076647	19	22	22
ENSG00000160972	PPP1R16A	2.0850709636764346	NA	0.03706285949147514	0.2797886201163468	0.3144760009792948	9.348960993733925e-57	2.1235143322058686e-55	23	29	29
ENSG00000126266	FFAR1	2.083986816040969	NA	0.037161366513247196	0.040944484786627405	0.01800996388921532	0.0004958412862468979	0.0009771526336299762	8	8	8
ENSG00000124831	LRRFIP1	2.083565009269416	NA	0.03719975259605069	0.028680660239505915	0.08780174666420885	4.796788530568441e-15	2.1959457157159156e-14	20	26	26
ENSG00000235169	SMIM1	-2.0832595900374655	NA	0.03722756801815844	0.3460210491341511	0.4066875455746934	9.130520646396837e-78	3.736976099404758e-76	31	36	36
ENSG00000057294	PKP2	2.082981535543956	NA	0.03725290664877012	0.016504926307780915	0.03307961391832849	2.152183567933547e-06	5.445233993285984e-06	15	18	18
ENSG00000131043	AAR2	-2.081788139643865	NA	0.0373618255695098	0.02412881480997158	0.08857472975668135	3.5986383769218655e-15	1.6643217239976555e-14	14	17	17
ENSG00000154330	PGM5	2.081598143311166	NA	0.03737919115244396	0.14106390939158986	0.22163462220100213	2.948596738652962e-38	3.6451647679700193e-37	18	28	28
ENSG00000130479	MAP1S	-2.081037820597983	NA	0.03743044441682485	0.02634172633048417	0.06067574209740948	1.0203700861468362e-10	3.617599050513147e-10	5	5	5
ENSG00000186866	POFUT2	2.07931650445115	NA	0.03758826913257393	0.00915788647570437	0.01521166556053586	0.0013803841644508688	0.002572506850268197	5	7	7
ENSG00000134248	LAMTOR5	2.0790981082810798	NA	0.03760833394890432	0.02385431852878861	0.08969878464216882	2.3685374924973617e-15	1.1046518754103141e-14	12	15	15
ENSG00000246228	CASC8	2.0790170166638093	NA	0.03761578643787878	0.1682528009645935	0.3566381921117304	5.447233825891453e-66	1.618970760488952e-64	31	35	35
ENSG00000156140	ADAMTS3	-2.077923931815066	NA	0.037716365908843946	0.02665664847191591	0.017997436519966402	0.0004981106057164879	0.0009810610747021994	13	16	16
ENSG00000255274	SMIM35	-2.0775293867136755	NA	0.037752725866064776	0.04410545762181778	0.02547087138639484	3.3254299678562887e-05	7.51948820131428e-05	11	13	13
ENSG00000265666	RARA-AS1	2.0772808743949147	NA	0.03777564323368433	0.09167841792025601	0.11278341814433933	3.98301453297679e-19	2.2580071479675693e-18	17	21	21
ENSG00000132522	GPS2	-2.076043036924988	NA	0.03788997078435941	0.030352819772842796	0.04711962015284787	1.378367723531439e-08	4.1959774643627726e-08	14	17	17
ENSG00000125877	ITPA	2.0760165197526743	NA	0.037892423145673676	0.28165113690737104	0.41233630166676294	3.7143693626427183e-79	1.6290977033237845e-77	28	36	36
ENSG00000169403	PTAFR	2.0723576402912816	NA	0.03823210066309299	0.022308070030691626	0.011565677298966445	0.005326568134675134	0.009165695057349375	6	8	8
ENSG00000122035	RASL11A	-2.0719246355270853	NA	0.03827247009877353	0.03744990880348732	0.052094471908472016	2.287893692733183e-09	7.377790322805821e-09	6	10	10
ENSG00000175895	PLEKHF2	2.0698747306499334	NA	0.038464076858267825	0.042466110250786934	0.09858897620920591	8.530502086589581e-17	4.2963166015543236e-16	13	17	17
ENSG00000281103	TRG-AS1	-2.066523394759798	NA	0.0387790857348778	0.03551639991459351	0.07360572059231953	9.077049681435403e-13	3.649761429939876e-12	7	12	12
ENSG00000159588	CCDC17	-2.0663529496678925	NA	0.038795165127564014	0.01638806868750664	0.023707729939898947	6.28245897680739e-05	0.00013775462088386385	10	14	14
ENSG00000163472	TMEM79	2.0654209566756276	NA	0.03888318737634792	0.2228846937957093	0.30396157093602955	1.5346273795912283e-54	3.245046230901353e-53	10	12	12
ENSG00000196950	SLC39A10	2.0651956065848602	NA	0.0389044960596648	0.10050379454767838	0.0420586469736264	8.530578484941275e-08	2.4373690509539807e-07	15	20	20
ENSG00000013810	TACC3	2.0649226782087715	NA	0.038930316938679946	0.037544071861939955	0.12801239379903553	1.1531845462627957e-21	7.406727259872915e-21	5	8	8
ENSG00000066084	DIP2B	2.064676440481052	NA	0.038953625191300904	0.16252528555223839	0.18075658227872377	8.667247604238414e-31	8.171227551681395e-30	22	25	25
ENSG00000273302	AC016747.3	2.062233578464718	NA	0.039185503280920894	0.008712299425496072	0.055781216232360945	6.026303751269159e-10	2.029557797142867e-09	4	10	10
ENSG00000182149	IST1	-2.062201952513929	NA	0.039188512906270394	0.0026949132748655025	0.01905827181524928	0.0003385265578881425	0.0006817841387226959	2	5	5
ENSG00000137675	MMP27	2.0614174299762986	NA	0.039263233402096566	0.08851593740468743	0.11467552526687355	1.9364705827020418e-19	1.1147544149968888e-18	14	16	16
ENSG00000204348	DXO	2.060570478439331	NA	0.03934403560109821	1.5853883452632006e-05	0.011632342818511818	0.005195473587071639	0.008953590246677873	1	5	5
ENSG00000196588	MRTFA	-2.0601376027428175	NA	0.039385387977827785	0.01405102485153396	0.011622500187246039	0.005214620314819403	0.008983878217685145	10	10	10
ENSG00000170322	NFRKB	2.056946737126012	NA	0.03969134957674842	0.2558416339286297	0.33258229929900957	1.1912067338385583e-60	3.008542603622597e-59	21	27	27
ENSG00000100503	NIN	2.0553013584413455	NA	0.03984990620438366	0.013534572639867506	0.012782591206991718	0.0033849861398942993	0.005985063131564835	15	17	17
ENSG00000112759	SLC29A1	2.0528845190687126	NA	0.04008377878774604	0.01391232843255545	0.015783308817153924	0.0011190741959585812	0.0021107570816645085	2	2	2
ENSG00000164483	SAMD3	-2.05236256703256	NA	0.040134439600005095	0.07629107806968127	0.12505380617710274	3.615660542961224e-21	2.2670918702465092e-20	13	15	15
ENSG00000144741	SLC25A26	-2.0496084461754713	NA	0.04040265555256188	0.06942040103934284	0.03723695356726056	4.830538682230555e-07	1.291331377421228e-06	20	23	23
ENSG00000260517	AC009093.2	2.0492806842577314	NA	0.04043467631866346	0.022996582223971773	0.06006656271442682	1.273188847915824e-10	4.4861137359581814e-10	7	10	10
ENSG00000134262	AP4B1	-2.0479024513481847	NA	0.040569558632894694	0.1617878603857489	0.19289533771977355	5.736263961033027e-33	5.883444417927954e-32	12	14	14
ENSG00000117682	DHDDS	2.047612078805108	NA	0.04059802486311251	0.030603032991888164	0.07629367188897163	3.3802705361961704e-13	1.3868004647183764e-12	10	11	11
ENSG00000100804	PSMB5	-2.047342538833618	NA	0.040624463955536455	0.037057813907332426	0.08752365223499163	5.319029621910728e-15	2.430483319641542e-14	1	1	1
ENSG00000269293	ZSCAN16-AS1	-2.0470409497394333	NA	0.04065406403707857	0.004667699312321371	0.01489248026575488	0.0015522767493597815	0.0028700802129133034	7	9	9
ENSG00000204516	MICB	2.0469659510793035	NA	0.04066142777249609	0.07642262871041357	0.3873052093979343	4.3042936507125905e-73	1.5772293123091926e-71	12	69	69
ENSG00000113282	CLINT1	2.046290835613244	NA	0.04072776482184074	0.0646494281660092	0.11751955992072198	6.532736624028395e-20	3.860437641814712e-19	10	11	11
ENSG00000232284	GNG12-AS1	2.0458017263279977	NA	0.04077588212949562	0.08468118709865469	0.08491773358466094	1.3991088224116292e-14	6.230412151528702e-14	23	27	27
ENSG00000076258	FMO4	2.0454994480952533	NA	0.040805643563389365	0.019958415937002014	0.017126958558533627	0.0006843441215574548	0.0013221966359383498	3	3	3
ENSG00000077254	USP33	2.0440746670751695	NA	0.04094617135464879	0.008381173642809141	0.013901924617212028	0.0022363720471975266	0.004049793478077126	3	3	3
ENSG00000088448	ANKRD10	-2.0435674300231383	NA	0.04099629961333635	0.02586797416720687	0.10138503021005822	2.981494490549382e-17	1.5423725194096938e-16	15	22	22
ENSG00000262482	AC004034.1	-2.0431375763474153	NA	0.04103882106983926	0.03383246902893511	0.07114321786995426	2.2393419032872132e-12	8.77570253644251e-12	10	12	12
ENSG00000162066	AMDHD2	2.040954718666257	NA	0.041255328139818075	0.04772139454014195	0.06446811574933586	2.5664996697416848e-11	9.465140394924764e-11	8	10	10
ENSG00000156735	BAG4	-2.04071235324208	NA	0.04127942675792404	0.010771027051620035	0.033311031385221804	1.9804243144022843e-06	5.026982914103726e-06	5	5	5
ENSG00000117791	MARC2	-2.0382713262351526	NA	0.04152280580288078	0.03199179338402214	0.11999146318092868	2.5339794089247668e-20	1.525815059116953e-19	12	19	19
ENSG00000104884	ERCC2	-2.0369750601585603	NA	0.041652541319581	0.04488585907907917	0.020711332003693805	0.00018575006274164867	0.00038676879868340615	13	17	17
ENSG00000224745	AC063965.2	-2.0368138779076888	NA	0.04166869705029228	0.021404464740295375	0.016387542426834004	0.000896820623320514	0.001708462216099033	8	9	9
ENSG00000121064	SCPEP1	2.0365954053269766	NA	0.04169060361330676	0.10198165986391326	0.16226284459433823	1.5812221839777255e-27	1.3087055614398653e-26	7	7	7
ENSG00000137806	NDUFAF1	-2.036543097007981	NA	0.041695850090873426	0.08361239495710253	0.13019213262534815	4.95748841616298e-22	3.2411730403651902e-21	12	15	15
ENSG00000145476	CYP4V2	-2.035988424246004	NA	0.041751517668353534	0.2250146353796208	0.47191687768204943	1.0821768113556159e-94	7.483165378200588e-93	67	85	85
ENSG00000164674	SYTL3	2.033630104264346	NA	0.041988904206808134	0.009241968531656458	0.011552534446999581	0.005352807205209312	0.00920438090465602	9	11	11
ENSG00000172671	ZFAND4	-2.0316190702652825	NA	0.04219223458092218	0.013123099222565764	0.04314773681984711	5.764429813368983e-08	1.6735095119259299e-07	10	16	16
ENSG00000159164	SV2A	2.0312447535132776	NA	0.04223017258018047	0.016060303094894167	0.011839227161737916	0.004809147793849131	0.008338935845977629	5	9	9
ENSG00000167114	SLC27A4	-2.0292862027496334	NA	0.04242914779392505	0.02240875689148412	0.02184149836608455	0.0001233481054257563	0.00026185895765613946	22	27	27
ENSG00000157881	PANK4	-2.0282992649616953	NA	0.04252971395211036	0.007699622080604686	0.05197561240761858	2.388328768394459e-09	7.694429842043316e-09	7	8	8
ENSG00000187954	CYHR1	-2.0282381441908472	NA	0.04253594860830042	0.01467683704439368	0.01156173356970847	0.005334427837826612	0.009177377908395724	10	14	14
ENSG00000116199	FAM20B	2.0282123444849147	NA	0.042538580552784214	0.020631089153886076	0.026286137089230954	2.4787697588779278e-05	5.6730845582540484e-05	8	8	8
ENSG00000117500	TMED5	2.028086309901437	NA	0.04255143988954998	0.051213533556497284	0.06422669699779655	2.8025207702602664e-11	1.0293516532275286e-10	5	6	6
ENSG00000164741	DLC1	-2.0270610431314466	NA	0.042656170286277884	0.03245680034238801	0.09439987855103134	4.0989681538529904e-16	1.9845625316325504e-15	22	33	33
ENSG00000121236	TRIM6	2.0260847642232642	NA	0.042756099114613595	0.07062553375240363	0.10668676575088314	4.030180029052452e-18	2.180926390603361e-17	13	13	13
ENSG00000261654	AL360270.2	-2.0245882691539943	NA	0.04290965982040864	0.0034001394411225455	0.012376925516570577	0.0039358877279756215	0.006907136578699747	7	9	9
ENSG00000182544	MFSD5	-2.023591892676475	NA	0.043012159904939895	0.023833854800675177	0.025711685154302943	3.048916923989367e-05	6.927116630828519e-05	4	4	4
ENSG00000225194	LINC00092	-2.023562163209414	NA	0.043015221436695165	0.0032037614682064596	0.013205649637789287	0.002893397365202695	0.005160569050011546	9	11	11
ENSG00000117115	PADI2	2.022668152111322	NA	0.043107372522664944	0.6217072953300059	0.7025628089494798	4.784022925551372e-178	4.8259534794282633e-175	24	28	28
ENSG00000140830	TXNL4B	2.021387987369899	NA	0.04323961724374422	0.029684650899531047	0.02059158849584813	0.0001939926066137047	0.00040290410691757564	8	11	11
ENSG00000005001	PRSS22	-2.0198760515188274	NA	0.04339624596803053	0.017907133469831155	0.0690181603629451	4.874482230991126e-12	1.87469154023922e-11	9	10	10
ENSG00000178449	COX14	2.019609654043109	NA	0.04342389297634908	0.07660289154354875	0.12646558598455562	2.0968231161974897e-21	1.3303151912567795e-20	12	13	13
ENSG00000119318	RAD23B	2.019374167699335	NA	0.04344834438405104	0.011099870875209094	0.10734715746047273	3.1386796985622927e-18	1.709822685852756e-17	7	9	9
ENSG00000115816	CEBPZ	2.019316645654404	NA	0.043454318875472686	0.02236453908132707	0.02234542759010417	0.00010278921405741029	0.0002202589318843595	11	14	14
ENSG00000129219	PLD2	-2.0188800902407116	NA	0.043499684056783505	0.04776863739276727	0.3485567262057936	3.5631592884519476e-64	9.919580947672477e-63	25	31	31
ENSG00000280206	AC026401.3	-2.017967803325778	NA	0.043594614617052	0.002218619582796585	0.020069774308440175	0.00023442320899764765	0.00048226050996888904	5	8	8
ENSG00000139433	GLTP	-2.017875094303525	NA	0.04360427150035699	0.06919476607231972	0.08501506424224589	1.3495272567317493e-14	6.017431857954438e-14	10	10	10
ENSG00000103064	SLC7A6	2.01689977120041	NA	0.04370597396589738	0.0196602265300825	0.14118466922009087	6.810317491395905e-24	4.84405369804846e-23	8	9	9
ENSG00000163131	CTSS	-2.0168913632739	NA	0.04370685157822413	0.13588691474614778	0.08514240834868689	1.2872938916848637e-14	5.748907017839512e-14	13	14	14
ENSG00000188037	CLCN1	2.016831857357782	NA	0.043713063181309304	0.4033940600572775	0.41873064529896226	9.540855439701196e-81	4.458205175352474e-79	21	22	22
ENSG00000136238	RAC1	-2.0160796808023504	NA	0.04379164441099598	0.19443129428690986	0.23812560676036434	2.2283551521287127e-41	3.05468125530418e-40	25	29	29
ENSG00000213047	DENND1B	2.0153192903999857	NA	0.04387120497171667	0.07651333665832566	0.027181600487330388	1.7953746813812416e-05	4.167981644917681e-05	10	18	18
ENSG00000186496	ZNF396	2.0147453558230706	NA	0.04393133723174752	0.047309519148500824	0.11425944537746162	2.269533276766202e-19	1.3012446059265665e-18	7	9	9
ENSG00000214688	C10orf105	-2.014528806541502	NA	0.04395404360213499	0.007288270252485803	0.02477130806106683	4.2797168346213757e-05	9.578812842198118e-05	7	11	11
ENSG00000165917	RAPSN	-2.0138731002807617	NA	0.04402285840482404	0.0022198788874775942	0.013544690620835577	0.0025520745274623165	0.004586139167080715	1	2	2
ENSG00000198643	FAM3D	-2.0136265486417915	NA	0.044048756927760564	0.03251779193786041	0.028280053790981845	1.2089845169788937e-05	2.8581300636436515e-05	21	26	26
ENSG00000013306	SLC25A39	2.012573347338888	NA	0.04415953321672002	0.027040664185532786	0.03362660528335005	1.7680831443377964e-06	4.510689949754369e-06	5	5	5
ENSG00000180035	ZNF48	-2.0110149177328567	NA	0.04432388104241448	0.006430775994317401	0.017429201382907204	0.0006128329288258724	0.0011915501016366084	7	10	10
ENSG00000106400	ZNHIT1	-2.0107408725329305	NA	0.0443528344168584	0.06570981805418108	0.04868476094990878	7.837988394043276e-09	2.4315062042230124e-08	6	6	6
ENSG00000156973	PDE6D	2.010535871278518	NA	0.044374503606503315	0.01206217961288166	0.01920875971286977	0.0003205009371052662	0.0006481451144361097	11	12	12
ENSG00000188321	ZNF559	-2.0094719268372594	NA	0.04448710897648046	0.37669315801091124	0.3835784604563581	3.2780366511527894e-72	1.1711468860545664e-70	6	6	6
ENSG00000185359	HGS	2.0085454828887643	NA	0.04458535790191193	0.003990172485352288	0.010267536647039515	0.00867270697127048	0.014477587058339089	6	6	6
ENSG00000076685	NT5C2	-2.008075101251421	NA	0.04463531166904177	0.05543087230917699	0.06656231721689751	1.1956840664220337e-11	4.4966636085683017e-11	12	12	12
ENSG00000135655	USP15	-2.007661958491287	NA	0.044679225698721514	0.01754711707232251	0.2600725243202045	1.2279890889377548e-45	1.9462832612008835e-44	20	28	28
ENSG00000170606	HSPA4	-2.0067556753223563	NA	0.04477568459182388	0.06792305325509437	0.09568065136834167	2.538291050624229e-16	1.2429798180226984e-15	14	16	16
ENSG00000133059	DSTYK	-2.006198196247569	NA	0.04483510625193507	0.02746064763184686	0.04218056903309631	8.164420963105542e-08	2.3366431090837272e-07	4	4	4
ENSG00000164466	SFXN1	-2.0044745686269514	NA	0.045019248482014836	0.022956803604869506	0.034728340898763005	1.1900010026812185e-06	3.0794216379930912e-06	11	12	12
ENSG00000231887	PRH1	2.003611067067251	NA	0.04511173941676542	0.23633076835363057	0.20965206980648893	4.9836603836334763e-36	5.682499462694846e-35	22	30	30
ENSG00000111215	PRR4	2.002049222179687	NA	0.045279437909522095	0.020416073866216865	0.1670595763545647	2.289999364438859e-28	1.956711464910911e-27	24	30	30
ENSG00000184209	SNRNP35	2.000756801657876	NA	0.04541860481354066	0.03427591661615369	0.03440413649803113	1.3370495987795223e-06	3.4428023377582624e-06	16	17	17
ENSG00000055211	GINM1	-1.9991843875420412	NA	0.04558840716760581	0.17278629603359813	0.2350126231676572	8.75557139320547e-41	1.1776415201731813e-39	16	22	22
ENSG00000135040	NAA35	-1.9991230164240343	NA	0.04559504536347062	0.004731527918500997	0.013695501259806715	0.0024136350068924826	0.004351038235383074	4	4	4
ENSG00000166529	ZSCAN21	-1.9985057419146575	NA	0.04566185805587404	0.0337589871046064	0.06875954842284145	5.357962286382033e-12	2.0569441515371724e-11	6	10	10
ENSG00000168724	DNAJC21	-1.9969395746812293	NA	0.045831747467297165	0.08423533624006349	0.02598785947116495	2.760043173116794e-05	6.292472796567389e-05	12	13	13
ENSG00000221995	TIAF1	1.996609357256188	NA	0.04586763556959402	0.07482377887244225	0.06060992869493023	1.0450708915381965e-10	3.7036413967738233e-10	14	16	16
ENSG00000110218	PANX1	-1.9962279046214515	NA	0.045909121389430145	0.1610238318911111	0.2154295923020683	4.241012168326023e-37	5.012344429677669e-36	6	6	6
ENSG00000065029	ZNF76	-1.9958115208414144	NA	0.04595444230803447	0.030670347761262633	0.12211270428259945	1.1220560807530916e-20	6.87219276029813e-20	6	7	7
ENSG00000171227	TMEM37	-1.9957475676586083	NA	0.04596140657217255	0.007233548108819669	0.012965381098942252	0.0031629654649777362	0.0056110163193238026	15	18	18
ENSG00000260401	AP002761.4	-1.9948656770474547	NA	0.04605753186845088	0.024849186602279052	0.05434487738336189	1.013747444835342e-09	3.3503092949472503e-09	6	9	9
ENSG00000277566	AC089999.2	1.9947834716384	NA	0.04606650080587743	0.010214016703857244	0.022959151462314663	8.233400183766961e-05	0.00017841114449256967	9	9	9
ENSG00000225948	LINC02648	1.994310612790451	NA	0.04611812015826997	0.001158252446502881	0.05683044236605629	4.120222812659155e-10	1.4036094758500566e-09	7	11	11
ENSG00000164663	USP49	1.9915041604495014	NA	0.04642548828814491	0.06473652638020529	0.12485599010092631	3.902250541495163e-21	2.4423246181058594e-20	6	11	11
ENSG00000112249	ASCC3	1.989987373767478	NA	0.046592326395954294	0.05162205243464705	0.06390510766702054	3.150894672849401e-11	1.1523713530538363e-10	26	35	35
ENSG00000141568	FOXK2	1.9897099092968884	NA	0.046622900480498976	0.022929207803244842	0.04336639896747619	5.328099815284038e-08	1.5513002331461114e-07	38	40	40
ENSG00000158485	CD1B	1.9893655463802862	NA	0.046660869652529136	0.0281835963148373	0.053148014254309456	1.563139713818352e-09	5.101100466654789e-09	8	12	12
ENSG00000278075	AC114341.1	-1.9890182820898763	NA	0.046699185077668515	0.01973448123970601	0.011058313811598856	0.006441153297430243	0.010956093820435551	13	14	14
ENSG00000115155	OTOF	-1.9889172790869551	NA	0.046710334218960745	0.005190417106354692	0.018343343108346604	0.00043912638161267936	0.0008706654153945391	12	17	17
ENSG00000188385	JAKMIP3	1.9883344825369267	NA	0.046774709543277886	0.03661852864476454	0.04982947886023409	5.185352069220785e-09	1.6283391802795685e-08	23	26	26
ENSG00000257365	FNTB	-1.9878589989373683	NA	0.04682728643699862	0.06083220159150585	0.09871587971286773	8.133557490101957e-17	4.1036298145854207e-16	12	16	16
ENSG00000166323	C11orf65	1.9876956361280675	NA	0.04684536185456857	0.01284001329488746	0.014145282177250423	0.002044216380364933	0.0037254268551411515	3	4	4
ENSG00000266389	AC002091.2	1.9871065556017926	NA	0.046910589932759116	0.021469247719324257	0.07499895359388574	5.441356268441306e-13	2.210180451148743e-12	3	3	3
ENSG00000131944	FAAP24	1.9870700717031942	NA	0.04691463225643275	0.2266617366723892	0.35022680675138346	1.508197278740139e-64	4.219261848795211e-63	12	15	15
ENSG00000143184	XCL1	1.9866170809123482	NA	0.046964846904093985	0.1753165909164813	0.21916850122639747	8.528390460318128e-38	1.0321338602963696e-36	21	29	29
ENSG00000170340	B3GNT2	1.9866055883168705	NA	0.046966121461908664	0.24287949718730223	0.3517317905284861	6.93705160201735e-65	1.9728606620728942e-63	27	37	37
ENSG00000164118	CEP44	-1.9846982228636156	NA	0.047178056663139706	0.05888027552298499	0.01101943318642312	0.006535796906200573	0.011107162931764308	13	16	16
ENSG00000132002	DNAJB1	1.9840036486545112	NA	0.047255433184836625	0.009580401845026024	0.01114361313099149	0.006238375092472316	0.01063967125418277	8	9	9
ENSG00000122873	CISD1	1.9833511086744884	NA	0.04732822424425694	0.33643729097145253	0.4116062168829216	5.628125570004708e-79	2.4434614025319176e-77	16	18	18
ENSG00000130167	TSPAN16	1.9828993856137764	NA	0.047378669317907504	0.0217440846274046	0.12003151177388861	2.4953464651593596e-20	1.5030803136992574e-19	17	22	22
ENSG00000139546	TARBP2	-1.9809012541361322	NA	0.04760234842276351	0.016902056065970856	0.04118617515841663	1.1676191669150573e-07	3.2971350392600554e-07	13	14	14
ENSG00000166452	AKIP1	1.978888390016371	NA	0.047828573700979975	0.0325038397048297	0.08354730626299342	2.3245519248022833e-14	1.0210999220910439e-13	14	17	17
ENSG00000223776	LGALS8-AS1	1.9786997049344401	NA	0.04784982621303416	0.026372230874355557	0.02237735424905362	0.00010160908098982546	0.00021786623279501337	5	6	6
ENSG00000173578	XCR1	1.9773807485159514	NA	0.04799860839941517	0.052744276343250046	0.0836957425721457	2.2002419243867085e-14	9.684791776516341e-14	24	27	27
ENSG00000129353	SLC44A2	1.9772350528380211	NA	0.04801506711947325	0.15288632967112165	0.21409198785565425	7.514403352569511e-37	8.796211815236486e-36	12	12	12
ENSG00000139182	CLSTN3	-1.9768026609328864	NA	0.04806394081141385	0.36454321985193516	0.44821500019232385	2.59414964050411e-88	1.50294162787179e-86	30	35	35
ENSG00000133393	FOPNL	-1.9766127363780908	NA	0.04808542138348546	0.04465164207634639	0.018257270218497365	0.0004531120540202407	0.0008965522804191885	35	39	39
ENSG00000161677	JOSD2	1.9765783612641785	NA	0.04808931008980046	0.031616961360077925	0.08832544689388404	3.948200495981023e-15	1.8210782761048566e-14	4	5	5
ENSG00000161544	CYGB	-1.976206316700806	NA	0.04813141477266469	0.004822244332187223	0.05177465359704571	2.5682498752656177e-09	8.26166143517728e-09	2	3	3
ENSG00000100426	ZBED4	1.9761827972265449	NA	0.04813407753739117	0.04612292211365703	0.07419875347147786	7.300964892891611e-13	2.9452892718936305e-12	11	11	11
ENSG00000170502	NUDT9	1.9750898546605444	NA	0.04825795195427378	0.027967535212517367	0.047834260096931376	1.0652416510510042e-08	3.2650275377790296e-08	18	22	22
ENSG00000184113	CLDN5	1.9750230587125153	NA	0.0482655313013997	0.015414552058400918	0.013934125585189227	0.0022099324848155353	0.004005298264859608	8	11	11
ENSG00000173585	CCR9	-1.9749217319822363	NA	0.04827703077104263	0.007308934934019764	0.02172782407965359	0.00012852932050512938	0.00027241988843683894	4	5	5
ENSG00000123200	ZC3H13	1.9737463057093656	NA	0.04841059701329334	0.016631145599931122	0.02466077185898864	4.45382938464024e-05	9.946440958092914e-05	6	8	8
ENSG00000132259	CNGA4	-1.9737099032351744	NA	0.048414738455461376	0.025155441335257493	0.044381377663453105	3.69711017011379e-08	1.0880683423250624e-07	9	10	10
ENSG00000197948	FCHSD1	1.9731919898661296	NA	0.04847369274249352	0.043836126511927524	0.03271680796903605	2.451941222378202e-06	6.170874673108862e-06	14	17	17
ENSG00000275202	AL161421.1	-1.9728064279401978	NA	0.04851762054983403	0.0003840539451925209	0.12130765255705697	1.5288895437209755e-20	9.28432251603081e-20	3	4	4
ENSG00000073910	FRY	-1.9725845638344726	NA	0.0485429131014942	0.014698495199216444	0.029082276692509276	9.058547055098478e-06	2.1641825501237644e-05	2	2	2
ENSG00000039123	MTREX	-1.9725022813483926	NA	0.04855229613535812	0.008435733677167122	0.01548141646580347	0.0012501716925576018	0.0023448752439757534	7	8	8
ENSG00000260592	AC130456.3	-1.9724316856928177	NA	0.048560347682417494	0.0005289472286702914	0.02105101586387173	0.0001642321506867394	0.00034424572837932747	2	3	3
ENSG00000186184	POLR1D	-1.9718587451587415	NA	0.048625733948839796	0.105831548825646	0.25930281082456874	1.740387772839679e-45	2.740671250360666e-44	23	27	27
ENSG00000176485	PLAAT3	1.971100789700485	NA	0.048712348437011964	0.019135300699679954	0.37167005171019796	1.985790257103292e-69	6.536337258937495e-68	22	34	34
ENSG00000204396	VWA7	-1.9705959074022494	NA	0.048770115132143216	0.0010239196134226975	0.030302825566007854	5.839848066289719e-06	1.4185206018243964e-05	2	12	12
ENSG00000197798	FAM118B	1.9703061410582654	NA	0.04880329505387349	0.42001918369503866	0.4477971654989485	3.341918638962439e-88	1.92317324629419e-86	22	26	26
ENSG00000128595	CALU	1.9691264539593594	NA	0.048938571736211814	0.02262047746457016	0.029395057669090358	8.094541447083131e-06	1.9449809622534487e-05	10	14	14
ENSG00000117505	DR1	-1.9689233386449658	NA	0.0489618950394591	0.05456958029583241	0.03271566500697059	2.4529486965448437e-06	6.172504357600517e-06	13	15	15
ENSG00000141127	PRPSAP2	-1.9670623135014969	NA	0.04917602731787426	0.008629629619402859	0.01126860740047183	0.00595290322130501	0.010178099435908236	6	6	6
ENSG00000110925	CSRNP2	1.9661763939156411	NA	0.04927823829553812	0.024210411847077683	0.021374099373396776	0.00014609208300711492	0.0003076293137879437	7	7	7
ENSG00000213563	C8orf82	1.9657162996531687	NA	0.04933139092310136	0.0052391131807666145	0.018646931907674802	0.00039317421100596545	0.0007854781622252215	8	10	10
ENSG00000254760	AC008750.1	1.965540767332662	NA	0.049351682057744525	0.04359180600968121	0.031289433726974174	4.0958135182079e-06	1.0100532934102283e-05	15	15	15
ENSG00000115107	STEAP3	-1.9643780899602923	NA	0.04948626177739297	0.19670933907998817	0.1426048585271783	3.8991370039774196e-24	2.8083284536416956e-23	41	48	48
ENSG00000144233	AMMECR1L	-1.961991695397532	NA	0.04976345111943159	0.007545058936997937	0.010025245672561054	0.00950373043305056	0.01575441983531987	16	20	20
ENSG00000145428	RNF175	1.9599311571625224	NA	0.05000383732018818	0.011889818505332578	0.013939909046383196	0.002205217405266108	0.00399759759861612	7	8	8
ENSG00000226688	ENTPD1-AS1	1.959878893172082	NA	0.0500099471713216	0.024643431454832165	0.022796867536859684	8.730806506295273e-05	0.0001885462797839789	7	7	7
ENSG00000234506	LINC01506	1.958168357156572	NA	0.050210260797876154	0.10681939274805052	0.1871921907799945	6.115369334135441e-32	5.999569148231618e-31	19	25	25
ENSG00000167118	URM1	-1.9570749214690066	NA	0.050338660435897235	0.06946749643828515	0.05992002470915107	1.342802223147957e-10	4.720728848865173e-10	7	13	13
ENSG00000167528	ZNF641	-1.9570154576717103	NA	0.05034565101492447	0.40203598993229805	0.5187554363808864	3.4793498353231245e-108	3.683171007775078e-106	8	9	9
ENSG00000261534	AL596244.1	1.956975930369185	NA	0.05035029830472296	0.02392479827862159	0.031682214250174597	3.556449846368817e-06	8.819892757104677e-06	6	7	7
ENSG00000135862	LAMC1	-1.9564841407056264	NA	0.05040814889006526	0.11547891492294249	0.21145055371761384	2.3187995929817865e-36	2.668798269801655e-35	5	6	6
ENSG00000185897	FFAR3	1.95639475963913	NA	0.05041866901268166	0.03019029560789682	0.034774193448896526	1.170552515659618e-06	3.0301272898265985e-06	19	24	24
ENSG00000113532	ST8SIA4	-1.9563754798986086	NA	0.050420938473117204	0.010426811500540518	0.02043033385755734	0.0002056762439575651	0.0004261377199019311	6	7	7
ENSG00000114735	HEMK1	1.9559687173021387	NA	0.0504688393466752	0.027345319104285642	0.040370135864369563	1.5659418008385141e-07	4.3722461645359293e-07	5	5	5
ENSG00000138670	RASGEF1B	-1.9554820859244202	NA	0.050526195759925854	0.03948942669741445	0.033577844031970096	1.799340628553724e-06	4.585657963897728e-06	23	27	27
ENSG00000099875	MKNK2	1.9540378411217174	NA	0.0506967421719697	0.018255791339643758	0.01515075579063666	0.0014116331127534188	0.00262617663816537	12	14	14
ENSG00000137411	VARS2	-1.953232221574587	NA	0.05079208464713009	0.00034386614230280416	0.5482923257338581	2.1965722017726875e-117	2.853713385469683e-115	2	40	40
ENSG00000183891	TTC32	-1.950918694187085	NA	0.05106671846087565	0.013550759810903243	0.11476320070472583	1.872765087381812e-19	1.0791682958168916e-18	13	14	14
ENSG00000108797	CNTNAP1	-1.9503275584875088	NA	0.051137090006420326	0.026556910275904858	0.026914776163573486	1.976455899868129e-05	4.569804803402797e-05	18	20	20
ENSG00000163958	ZDHHC19	1.9502388299424145	NA	0.05114765967065152	0.021722000825286757	0.027428097170679077	1.642889241017395e-05	3.8290170690686745e-05	6	6	6
ENSG00000067836	ROGDI	1.950234542017273	NA	0.05114817051008805	0.19964616437486385	0.2618001885449598	5.606450053822341e-46	8.935410034665365e-45	4	4	4
ENSG00000131759	RARA	1.9494498439089827	NA	0.051241727007003725	0.05675161091323615	0.05887903223847311	1.95966593363749e-10	6.820846579246867e-10	18	21	21
ENSG00000157020	SEC13	-1.9491337122267598	NA	0.05127945861998424	0.012877694668812717	0.011304101813190272	0.0058742877330724245	0.010050699424768932	20	24	24
ENSG00000006025	OSBPL7	1.9486076797136904	NA	0.05134229430894173	0.023154346747250885	0.025676283322331947	3.08807412451984e-05	7.010508758457869e-05	10	12	12
ENSG00000124766	SOX4	-1.9481705516870722	NA	0.0513945591931656	0.002813760442037995	0.013269285380849654	0.002825982187671202	0.005048205055872233	4	7	7
ENSG00000075415	SLC25A3	1.9481286325072518	NA	0.05139957356775399	0.018712600256048536	0.013442810796368842	0.002650120867858674	0.00475038389912286	6	6	6
ENSG00000021300	PLEKHB1	1.9480840498921954	NA	0.05140490699197766	0.02735028390060124	0.032465410539131594	2.6838139979731323e-06	6.734668752010719e-06	7	7	7
ENSG00000073331	ALPK1	-1.9462318274028176	NA	0.05162689837591046	0.05333266144035114	0.053897011270201745	1.192121659327992e-09	3.923933653707435e-09	20	22	22
ENSG00000010626	LRRC23	-1.9440654772560286	NA	0.051887555703165666	0.2589154213394539	0.17278048092627135	2.2538775341912975e-29	2.0047586013405895e-28	12	13	13
ENSG00000108861	DUSP3	-1.9437017871393871	NA	0.05193142299808763	0.1057589660084395	0.13349330845161858	1.3752152069685592e-22	9.223138671999932e-22	11	13	13
ENSG00000101004	NINL	-1.9436515663550564	NA	0.05193748292722971	0.02153806117331126	0.015351202623813924	0.0013114030184342557	0.002451678879660858	9	14	14
ENSG00000113555	PCDH12	-1.943373680114746	NA	0.051971024975378276	0.00686699121189164	0.039404082373153806	2.2164081592966507e-07	6.109818923610073e-07	1	3	3
ENSG00000232112	TMA7	-1.942912459373474	NA	0.05202673627193028	0.00415294408837714	0.02998706465818695	6.542105856387963e-06	1.5830474577564156e-05	1	2	2
ENSG00000105364	MRPL4	1.9421267924198558	NA	0.05212175276137965	0.013850683551124518	0.02622112916641946	2.537516731220665e-05	5.8052127032688357e-05	10	11	11
ENSG00000214226	C17orf67	1.9412360281992498	NA	0.052229654950284705	0.029949094292944116	0.04594447610954361	2.1053309553430462e-08	6.324105894758784e-08	30	37	37
ENSG00000135324	MRAP2	-1.941138100200963	NA	0.052241528788808694	0.019773478471697574	0.01916981947395	0.00032507055737072765	0.0006566118949765145	17	20	20
ENSG00000184182	UBE2F	-1.9401477747967764	NA	0.05236173333402632	0.15994238601032906	0.26341168176316343	2.69382804874745e-46	4.3295648742239945e-45	17	18	18
ENSG00000121797	CCRL2	1.9391009038778535	NA	0.052489052671819005	0.011213165412543982	0.01399441561061542	0.002161276691225085	0.003922088251621056	12	14	14
ENSG00000042980	ADAM28	1.9376324574870898	NA	0.05266807963817921	0.020492059948745475	0.08572677870216414	1.0364699881755016e-14	4.657867879250964e-14	28	34	34
ENSG00000083845	RPS5	-1.9372460565284015	NA	0.052715272790805984	0.15516918047449754	0.24033545569767234	8.407276389593477e-42	1.1721657138629149e-40	5	5	5
ENSG00000157326	DHRS4	-1.9371171977426878	NA	0.05273101883925034	0.1409673435846815	0.12371359075919572	6.060294704009413e-21	3.760057665667779e-20	35	47	47
ENSG00000214803	AC090921.1	1.936173887191224	NA	0.052846407526908674	0.006613988064044845	0.0369747265670695	5.307969784496154e-07	1.4130141855685274e-06	3	5	5
ENSG00000250565	ATP6V1E2	-1.9348481239946353	NA	0.053008935640270795	0.25751443773679894	0.16183579747202778	1.8770655651077933e-27	1.5498217321152406e-26	22	25	25
ENSG00000146733	PSPH	-1.9347597088463975	NA	0.053019789479526735	0.17676326351126206	0.2500710378034293	1.1095762241906652e-43	1.648884113400842e-42	12	15	15
ENSG00000163956	LRPAP1	-1.9341104095034576	NA	0.05309955433852225	0.09593071929084095	0.2726233743802621	3.9583570929971626e-48	6.836038850735986e-47	24	32	32
ENSG00000196209	SIRPB2	-1.9338262510972193	NA	0.05313449403984511	0.3104721754960562	0.47789553446798166	2.398786954691033e-96	1.7655277890985634e-94	26	36	36
ENSG00000261367	AC012645.2	1.9337195887443557	NA	0.053147614043474546	0.15092709414088623	0.11406778068604885	2.441613351505082e-19	1.3975710068411432e-18	5	5	5
ENSG00000185019	UBOX5	1.9336213115800558	NA	0.053159705022476224	0.08386600179243582	0.07999425251359996	8.644508877059832e-14	3.6767034407911477e-13	11	13	13
ENSG00000196652	ZKSCAN5	-1.9324513144184516	NA	0.05330382566030777	0.01881452394142794	0.08417415620409772	1.8429736406889495e-14	8.151961558982408e-14	4	7	7
ENSG00000268027	AC243960.1	1.9323790384343753	NA	0.05331273933290181	0.007342048643603346	0.01724757847614727	0.000654848672736742	0.0012682100382566221	9	11	11
ENSG00000266598	AC037487.2	-1.9322266364516922	NA	0.05333153888744614	0.004766875315395665	0.010372552943644909	0.008335930356912435	0.013952066141976513	10	13	13
ENSG00000131507	NDFIP1	-1.9320968938783945	NA	0.05334754765249415	0.006799019234182554	0.03808064832747118	3.5668714394335765e-07	9.651037916510951e-07	5	6	6
ENSG00000171798	KNDC1	1.9307213517723547	NA	0.0535175209674843	0.20859331191552238	0.220431185390804	4.953116975827355e-38	6.054241127474221e-37	27	30	30
ENSG00000014919	COX15	-1.9304278648028466	NA	0.053553845114945875	0.021629427629157184	0.01976288525232758	0.00026205257707217	0.0005358220632181522	15	21	21
ENSG00000169228	RAB24	-1.9301354618095823	NA	0.05359005557293813	0.02076480846225136	0.04420361898232086	3.941508781651667e-08	1.1570202999304961e-07	5	9	9
ENSG00000128989	ARPP19	1.929494020153878	NA	0.05366956172927991	0.041562787145164634	0.11570482607022503	1.3073027133721944e-19	7.602215744869366e-19	15	21	21
ENSG00000113300	CNOT6	1.929416843387475	NA	0.05367913435918412	0.0026318231164566956	0.02219119053270349	0.00010868708618099988	0.00023222960888586678	10	12	12
ENSG00000182628	SKA2	1.9279757446746248	NA	0.05385814321564977	0.021523248644139355	0.011209435830469842	0.006086348473716098	0.010393824932857733	13	16	16
ENSG00000235314	LINC00957	-1.926890531481972	NA	0.05399327375471775	0.1053141413375808	0.1786817506415744	2.0288545265751995e-30	1.886812704785146e-29	8	12	12
ENSG00000148308	GTF3C5	-1.925366662797694	NA	0.05418350316960678	0.023870186906435865	0.029034718073445803	9.21487062981807e-06	2.199385058187197e-05	32	39	39
ENSG00000171204	TMEM126B	1.9253523349761963	NA	0.05418529440805976	0.015339514916324676	0.027039536423465724	1.8896155023312163e-05	4.378464565528716e-05	1	1	1
ENSG00000227028	SLC8A1-AS1	-1.9248723572836532	NA	0.05424532891602638	0.03177787268445427	0.06005675819102008	1.2777319470930824e-10	4.500272162805354e-10	16	24	24
ENSG00000135341	MAP3K7	-1.9247521387471327	NA	0.054260374263089044	0.03571478941622648	0.048437019828593386	8.570825321432404e-09	2.6497401016269026e-08	6	6	6
ENSG00000270175	AC023509.3	-1.924124403206897	NA	0.05433899192070779	0.0270331495599605	0.021483403252205185	0.0001404220178882609	0.0002961260679741498	15	17	17
ENSG00000226124	FTCDNL1	-1.9235518114039398	NA	0.054410786231050605	0.19817059593939412	0.12823561952261403	1.0577687490778063e-21	6.81686444116321e-21	47	54	54
ENSG00000125753	VASP	-1.9230283302150122	NA	0.054476492045812445	0.00731731795649135	0.01520523748352258	0.0013836487691606914	0.002577804346602036	8	9	9
ENSG00000176472	ZNF575	-1.9228670477421401	NA	0.0544967490791905	0.15214596535773822	0.09504461353348531	3.220571756330627e-16	1.5699142992982922e-15	7	8	8
ENSG00000148841	ITPRIP	-1.9226684768893538	NA	0.05452169815289191	0.008186560849783968	0.013714907804117375	0.002396381115003172	0.004322206535674106	3	3	3
ENSG00000088833	NSFL1C	-1.922608560860349	NA	0.0545292280642961	0.17909335667802495	0.3003656363369486	8.630290488283321e-54	1.7809970106326194e-52	10	11	11
ENSG00000260063	AL512408.1	-1.9220125226751619	NA	0.05460418205828764	0.009650663430805312	0.02823577828609287	1.2284032392048345e-05	2.902037077989214e-05	5	6	6
ENSG00000101160	CTSZ	-1.921280985024682	NA	0.05469629304925665	0.01916323715867933	0.04517758955829449	2.775345339647294e-08	8.255749736272584e-08	14	19	19
ENSG00000198793	MTOR	-1.920986003950895	NA	0.05473347200528005	0.06566218536870763	0.1257298206927428	2.7856465784425762e-21	1.759523137153287e-20	13	14	14
ENSG00000243477	NAA80	-1.9202327762983142	NA	0.0548285032762719	0.054183181151434695	0.02177368119982657	0.00012641338990931924	0.00026820032457687933	17	18	18
ENSG00000136315	AL355922.1	1.9200912338506082	NA	0.054846376384375436	0.12701101978763643	0.37342166514497555	7.798006616688103e-70	2.6067839272823443e-68	10	13	13
ENSG00000025772	TOMM34	-1.9197915179183673	NA	0.05488423870154466	0.15285458455932224	0.3970063214292528	2.0581316951701734e-75	8.076636256401214e-74	18	19	19
ENSG00000136250	AOAH	1.919378562676909	NA	0.054936441939139755	0.1890516077199133	0.28580514209639807	8.600692618750201e-51	1.6101886213858865e-49	35	43	43
ENSG00000214357	NEURL1B	1.9193737855524884	NA	0.054937046075695065	0.01101048557061762	0.02696552776446721	1.9406575912281206e-05	4.490667525566191e-05	5	5	5
ENSG00000228544	CCDC183-AS1	1.918957910160469	NA	0.05498966077672089	0.007205124399856203	0.01376905692177652	0.002348895499684329	0.004239680972959326	7	10	10
ENSG00000160352	ZNF714	1.9179818048429274	NA	0.055113318313497243	0.04989962446666067	0.026893406047364277	1.9917268096113688e-05	4.603251085987246e-05	14	16	16
ENSG00000157353	FCSK	1.9178850492902308	NA	0.055125588372354394	0.06601241076162029	0.03240410908668082	2.743605005710366e-06	6.879672794696165e-06	15	18	18
ENSG00000185950	IRS2	-1.9161357401334818	NA	0.055347820128314365	0.010663809067176448	0.019250644188823766	0.0003156578817663828	0.0006389538496708804	5	5	5
ENSG00000227598	Z94721.1	-1.9161071250071535	NA	0.05535146158374706	0.022575176936127726	0.05509236731612306	7.734006378617748e-10	2.5768501143756706e-09	10	11	11
ENSG00000257335	MGAM	1.91507415299441	NA	0.05548304755259328	0.009269034832126887	0.07324220717224227	1.0372591663559025e-12	4.152500272942398e-12	14	18	18
ENSG00000280670	CCDC163	-1.9147103742944727	NA	0.05552944981361314	0.2689840322774343	0.689189169716141	1.1578176435789537e-171	1.1030785983186375e-168	23	31	31
ENSG00000173239	LIPM	-1.914651216877387	NA	0.05553699877017764	0.04858583442930352	0.09616116208988433	2.120264817238168e-16	1.0430413468392813e-15	10	12	12
ENSG00000107099	DOCK8	1.9144697182856263	NA	0.055560164769419426	0.06208398932042059	0.15497800321385802	2.9154502096186203e-26	2.2913407719866964e-25	44	64	64
ENSG00000248516	AC105415.1	1.913908771004444	NA	0.055631813495782	0.03968498308603141	0.06351628902298603	3.630283277280933e-11	1.3220583546844495e-10	9	12	12
ENSG00000178951	ZBTB7A	1.9132295643459023	NA	0.05571867028463836	0.011349358326143286	0.04258954817947217	7.047054336133288e-08	2.0273433116985364e-07	9	10	10
ENSG00000110906	KCTD10	-1.9128145145183137	NA	0.05577180234844997	0.04775354161021494	0.04785759327453685	1.0563148487364382e-08	3.238824126762234e-08	8	8	8
ENSG00000250365	AL139353.2	1.9116966812210376	NA	0.055915110265945776	0.014767887372107723	0.011458635425932581	0.005544136440182425	0.009513347589822734	9	10	10
ENSG00000105499	PLA2G4C	1.910987819656919	NA	0.05600614620435205	0.18658942566134568	0.2757224923139516	9.456627631583274e-49	1.671873270660016e-47	52	59	59
ENSG00000161533	ACOX1	-1.9099638740677922	NA	0.05613786488629701	0.2533835104873774	0.28080342778477985	8.92575132215799e-50	1.631851912832488e-48	17	22	22
ENSG00000176788	BASP1	-1.9096738286772628	NA	0.05617522269895342	0.011818297857001928	0.0430535274933403	5.963256982516506e-08	1.7274306417766142e-07	14	17	17
ENSG00000265791	AC127024.4	-1.9092099815113044	NA	0.056235009181490096	0.012700782033313821	0.030444859659831996	5.549067515179289e-06	1.35114239411912e-05	9	11	11
ENSG00000188886	ASTL	1.9091330775777664	NA	0.056244926650116434	0.005696354726194215	0.017433616710525828	0.0006118460345715899	0.0011899010713164204	5	7	7
ENSG00000184898	RBM43	-1.9089675831995687	NA	0.05626627360911873	0.03145113326307656	0.1936140323120449	4.2521737779592684e-33	4.3769824800854436e-32	4	6	6
ENSG00000122783	CYREN	-1.908794089626365	NA	0.05628865961852176	0.03621658977145358	0.13736551752867324	3.038272935334799e-23	2.1000944203166655e-22	6	9	9
ENSG00000174989	FBXW8	-1.9084614595237372	NA	0.05633159987383564	0.2291000804031017	0.26693058246843304	5.406196281094815e-47	8.966234044922144e-46	15	16	16
ENSG00000009830	POMT2	-1.9059496147030717	NA	0.056656743044607646	0.07056846928779736	0.08237074860450455	3.592693204586369e-14	1.5621474585560762e-13	24	32	32
ENSG00000274561	AC005332.3	-1.9056913425896378	NA	0.056690263187503344	0.015276508043664394	0.013788664520751665	0.002331936555138743	0.004212174002957057	11	14	14
ENSG00000148158	SNX30	-1.9056252656028767	NA	0.05669884171595928	0.005592236601025061	0.02291619850574861	8.362217307734977e-05	0.00018111096818684909	19	25	25
ENSG00000182885	ADGRG3	-1.9049652807789745	NA	0.056784584376990105	0.03837527404739979	0.09846165408789852	8.94817280528345e-17	4.498745688590029e-16	4	4	4
ENSG00000143252	SDHC	-1.9049009526561131	NA	0.05679294740416144	0.12116167087701205	0.2868366147979402	5.298020485001526e-51	1.0039309756606758e-49	11	13	13
ENSG00000189223	PAX8-AS1	1.9044364470205348	NA	0.05685336624155276	0.08765588461237406	0.5001113060562582	1.1558392376491447e-102	1.0543344194917649e-100	26	30	30
ENSG00000107643	MAPK8	-1.9042228133355414	NA	0.05688117179536312	0.04253315119967182	0.047563970214481444	1.1743068572632787e-08	3.5909750883038453e-08	14	16	16
ENSG00000160613	PCSK7	-1.9036544478826227	NA	0.05695520266348262	0.030770992279815158	0.08973423633562741	2.3374797874378747e-15	1.0907602959121664e-14	15	17	17
ENSG00000038382	TRIO	-1.9035011317381934	NA	0.05697518615566758	0.01594902885894758	0.018562639012673257	0.000405424954661036	0.000808351650678073	13	15	15
ENSG00000205133	TRIQK	-1.903153269442238	NA	0.05702054876326633	0.12644031299339956	0.07046996757632328	2.8655314204373778e-12	1.1165871013197135e-11	24	31	31
ENSG00000126243	LRFN3	1.902925818761791	NA	0.057050225466213446	0.0027810793332315865	0.013196875199220104	0.002902819871712995	0.005176298011854648	10	13	13
ENSG00000143185	XCL2	-1.9020825891880946	NA	0.05716035825981266	0.10567766010778855	0.2503017562788255	1.0007505630810907e-43	1.4923366440241412e-42	22	28	28
ENSG00000185736	ADARB2	-1.9015521551037529	NA	0.05722972792826127	0.3280215402912989	0.48680678162482405	7.565781995197796e-99	6.062878291385375e-97	21	26	26
ENSG00000271046	AL512631.1	-1.9015466788417068	NA	0.05723044447365036	0.027331294197533516	0.07178013112875163	1.7732163411126452e-12	6.998593103277503e-12	13	14	14
ENSG00000185896	LAMP1	-1.9004069566726685	NA	0.05737973468791814	0.0006604445368960497	0.010154716763706353	0.00905001387482892	0.015061984466172471	1	1	1
ENSG00000115568	ZNF142	1.8989651981413875	NA	0.05756905192797631	0.02223453514649554	0.06863510885924942	5.607372452404266e-12	2.1493256635288502e-11	10	12	12
ENSG00000101336	HCK	-1.8989371792391971	NA	0.057572736226691464	0.010644561625589702	0.02900929855914009	9.299528320493916e-06	2.218355976744334e-05	4	5	5
ENSG00000272506	AL357078.2	1.898782577554756	NA	0.057593068842009036	0.02654561696032223	0.03949709098875187	2.1435100596702756e-07	5.915522049128669e-07	31	35	35
ENSG00000108509	CAMTA2	-1.898673455093218	NA	0.05760742379961894	0.07201087896510762	0.2514413785930937	6.007376477256973e-44	9.013167034862627e-43	19	22	22
ENSG00000137074	APTX	-1.897257152059752	NA	0.05779400713468641	0.07963466954001247	0.02445776761369014	4.7923040047254977e-05	0.00010662068159968547	5	6	6
ENSG00000268573	AC011815.1	-1.8971882403099816	NA	0.05780309834789495	0.029712081698154702	0.024729380804538487	4.344941074242336e-05	9.714653778641697e-05	8	11	11
ENSG00000104998	IL27RA	-1.8969998380121238	NA	0.05782795947226785	0.08969359925660939	0.11786748255539972	5.718326284634649e-20	3.392029659467298e-19	2	2	2
ENSG00000061337	LZTS1	-1.8969827284050527	NA	0.05783021765594141	0.06903175635377659	0.1268925651409073	1.7779811379091763e-21	1.1322168040848298e-20	7	11	11
ENSG00000166562	SEC11C	1.896881845947022	NA	0.05784353395335657	0.009478039604932516	0.011634758290492046	0.005190785735414331	0.008949108733951982	13	17	17
ENSG00000283646	LINC02009	1.896196395504749	NA	0.05793407964307579	0.014743221757272117	0.0264794532984708	2.312000569833373e-05	5.3062764684251224e-05	8	10	10
ENSG00000101188	NTSR1	-1.8956705009938797	NA	0.05800362836209731	0.21297270339745697	0.3141196408400112	1.1127360466605574e-56	2.520780774660753e-55	66	79	79
ENSG00000099994	SUSD2	1.895636222832504	NA	0.05800816400242308	0.08026307232129938	0.10920920952814649	1.5495797204432124e-18	8.54736012411729e-18	10	14	14
ENSG00000153113	CAST	1.8948926840972171	NA	0.05810662060773473	0.4257235582865651	0.46713012658738895	2.2151542501306855e-93	1.466705800598113e-91	23	32	32
ENSG00000205531	NAP1L4	-1.8934098977551355	NA	0.05830338018989118	0.02180286963165541	0.052264378418523535	2.1516030585469806e-09	6.947437554325395e-09	11	16	16
ENSG00000175573	C11orf68	-1.892880133775772	NA	0.05837381173435778	0.007854512203866262	0.011460151409985509	0.005540992873802198	0.009508904912722296	18	21	21
ENSG00000161395	PGAP3	-1.892554896268174	NA	0.058417086711416835	0.041009444630533805	0.0322432017191948	2.906964201955927e-06	7.272004113103871e-06	21	24	24
ENSG00000171806	METTL18	-1.8922473445220453	NA	0.05845803299333276	0.09995379356630105	0.12948662039287806	6.516636694314878e-22	4.241131031150127e-21	5	7	7
ENSG00000167535	CACNB3	1.891463491339641	NA	0.05856250007227007	0.10180591428716446	0.15202057562456373	9.453433161207702e-26	7.292709189453481e-25	4	7	7
ENSG00000172244	C5orf34	1.8910994423165455	NA	0.0586110709635012	0.02678525072942778	0.09918911701503122	6.809068955337526e-17	3.449593013739534e-16	6	11	11
ENSG00000158488	CD1E	1.890660791884574	NA	0.058669639502351795	0.014023344012245557	0.04187774049485986	9.10432777703725e-08	2.5928117525432165e-07	3	5	5
ENSG00000116698	SMG7	1.8895322982386442	NA	0.05882053918681303	0.019160612976614474	0.15877001153958373	6.414473442617561e-27	5.166829735436758e-26	9	13	13
ENSG00000171049	FPR2	-1.8892084678979375	NA	0.058863900523106215	0.0034208327787338213	0.027559461448993662	1.5669962396778683e-05	3.6590983815680507e-05	8	10	10
ENSG00000205352	PRR13	1.8876438140869143	NA	0.05907378392251776	0.009435943647122327	0.01883164131710796	0.00036761540078962405	0.0007364762275865961	1	1	1
ENSG00000141526	SLC16A3	1.8874972605136378	NA	0.05909347446478502	0.0044896165377295875	0.10803019156294204	2.4231009836136816e-18	1.325478748580256e-17	5	8	8
ENSG00000248936	AC027607.1	1.887311179061613	NA	0.05911848371583913	0.08089088598216639	0.05300576322834333	1.6456649284713112e-09	5.360210419440554e-09	46	49	49
ENSG00000167747	C19orf48	1.886948328243898	NA	0.05916727594624348	0.07943770847723747	0.15397845245827413	4.3407378087529935e-26	3.386683925491587e-25	23	30	30
ENSG00000171115	GIMAP8	1.8868512207783938	NA	0.05918033956961646	0.08234528315151052	0.03162563431773886	3.629526840125967e-06	8.995917875606331e-06	13	17	17
ENSG00000131203	IDO1	1.886703081567808	NA	0.059200272976943365	0.015513003753800441	0.02264789242203465	9.21392554907188e-05	0.00019837992371755638	13	16	16
ENSG00000072786	STK10	-1.8858304548135745	NA	0.059317805547183876	0.008787808715607059	0.049810422450176854	5.22114878879772e-09	1.6392801277753955e-08	17	19	19
ENSG00000148344	PTGES	1.8850125838474525	NA	0.05942813888714914	0.00969975594316248	0.06295351920604939	4.455877091022107e-11	1.6131272162537072e-10	6	11	11
ENSG00000024048	UBR2	1.8824572076844077	NA	0.05977396479088085	0.0012975007883000481	0.014124233121086911	0.002060155755384533	0.003752481258533123	2	6	6
ENSG00000180767	CHST13	-1.8822826339292238	NA	0.05979765111190085	0.19546814762494025	0.5433019529889309	8.658906644807501e-116	1.0682848205165744e-113	15	17	17
ENSG00000105983	LMBR1	-1.8821200135759981	NA	0.05981972258801804	0.04499276197586329	0.045670030218145655	2.324170947981644e-08	6.947662880266108e-08	16	18	18
ENSG00000104529	EEF1D	1.881076396147937	NA	0.05996152733830402	0.015221287682556945	0.011787961076978461	0.004902071669788215	0.008483764967726118	14	16	16
ENSG00000174607	UGT8	-1.8809593035308574	NA	0.059977455039289765	0.019450373167931013	0.027203073361341843	1.781545734812108e-05	4.13643755839329e-05	6	6	6
ENSG00000258429	PDF	-1.8801471415980777	NA	0.06008802718944922	0.02383529268822799	0.05062268958999251	3.893906213628858e-09	1.2331781654205222e-08	10	14	14
ENSG00000135269	TES	-1.8786575044218157	NA	0.060291273825812126	0.07271731593891895	0.10101569182841504	3.4261854366600117e-17	1.7681508893554783e-16	32	33	33
ENSG00000223823	LINC01342	-1.8786126002160974	NA	0.06029740940988227	0.00013164729057415955	0.03210607393288228	3.053839588511965e-06	7.625261372072173e-06	2	4	4
ENSG00000113742	CPEB4	-1.8780570880350793	NA	0.06037335584748223	0.03791008049198216	0.058666326946488635	2.1169592608191137e-10	7.344473874931617e-10	10	15	15
ENSG00000188234	AGAP4	-1.877784137246623	NA	0.06041070115463005	0.008836401807224357	0.41797994473124606	1.4695651804195938e-80	6.792876894613372e-79	2	11	11
ENSG00000096080	MRPS18A	1.8777455083589258	NA	0.060415987930930656	0.0007260457623850899	0.01311520578831868	0.00299202629365586	0.005328168111101178	3	4	4
ENSG00000073737	DHRS9	1.8776813098342175	NA	0.060424775033728	0.24586541751639915	0.269911106329611	1.3789250582354067e-47	2.332069607857889e-46	14	14	14
ENSG00000204252	HLA-DOA	1.8776732417586313	NA	0.06042587941766904	0.017605568736362907	0.09500807004159344	3.264911637351366e-16	1.5906241383221187e-15	4	19	19
ENSG00000253320	AZIN1-AS1	1.8766961909416744	NA	0.0605597450003329	0.057975479779750934	0.060298301926480724	1.1703793878757665e-10	4.1323525062140253e-10	9	10	10
ENSG00000204149	AGAP6	1.8763042147941267	NA	0.06061351862760947	0.2365933462045508	0.26504287466085236	1.2807416133622715e-46	2.085796574316201e-45	7	9	9
ENSG00000185261	KIAA0825	-1.8762902466412528	NA	0.060615435592103	0.07850639530284502	0.1356820844042808	5.862008953491739e-23	3.989190140612295e-22	2	4	4
ENSG00000188707	ZBED6CL	1.8760424724478852	NA	0.06064944803312985	0.05526666670986071	0.17857624108739148	2.118410465938886e-30	1.9668988132315082e-29	14	21	21
ENSG00000091106	NLRC4	1.8754062385896586	NA	0.06073685753189299	0.022036173004844728	0.018733985661023262	0.0003809128984245824	0.0007619590919261827	6	6	6
ENSG00000165548	TMEM63C	1.8750160870315022	NA	0.06079051042992779	0.21545427066689615	0.4488524365333591	1.7620614059478535e-88	1.0313171007030628e-86	21	24	24
ENSG00000132256	TRIM5	1.8748631812079715	NA	0.06081154845532253	0.003000742817658202	0.07536825087216074	4.750687084510658e-13	1.9356030604008855e-12	2	3	3
ENSG00000263001	GTF2I	-1.874331508809713	NA	0.06088474722264188	0.18288117073214927	0.15023264395441271	1.9214511310414562e-25	1.463836759050641e-24	11	14	14
ENSG00000103489	XYLT1	1.8738237371887512	NA	0.06095472354881273	0.07170642128057673	0.1331160401722779	1.5926250406909926e-22	1.0647924687255295e-21	11	14	14
ENSG00000150337	FCGR1A	-1.873387033468032	NA	0.06101495924146827	0.010442966501231067	0.02985505319290414	6.860200564627165e-06	1.6579140287879263e-05	8	15	15
ENSG00000124641	MED20	-1.8732659259575448	NA	0.06103167264938592	0.012079146057561755	0.010611088002762257	0.007619662880436653	0.01281325737758464	8	10	10
ENSG00000260306	AC092375.2	1.8731267088506753	NA	0.061050889952213444	0.15021235248425333	0.18593659314003003	1.027456786244315e-31	1.0016973523197133e-30	8	15	15
ENSG00000141519	CCDC40	1.872850347764505	NA	0.061089053237513284	0.15981704337199934	0.1928862190927756	5.758084664754528e-33	5.902294914278266e-32	16	19	19
ENSG00000115956	PLEK	1.8728312978582344	NA	0.061091684607070845	0.05085096125237518	0.07670085071074255	2.909924091781476e-13	1.1998626653032107e-12	23	29	29
ENSG00000139842	CUL4A	-1.8726760494013075	NA	0.061113132625717284	0.04011415898725945	0.010055447362237561	0.009395855381549828	0.015587648634826158	27	31	31
ENSG00000168754	FAM178B	1.8709006970826714	NA	0.06135884638803091	0.008529667023562592	0.011069876580103409	0.006413277182173074	0.010916257111373303	3	6	6
ENSG00000162927	PUS10	1.870705256916726	NA	0.061385945773141784	0.016157516654640755	0.05162310028191571	2.7128340934965357e-09	8.702280559179217e-09	12	15	15
ENSG00000002919	SNX11	-1.8706511492933566	NA	0.06139344999117107	0.12975035280799097	0.2711848210545	7.677967193392145e-48	1.3153792147800388e-46	11	12	12
ENSG00000180979	LRRC57	1.868999787631825	NA	0.06162284392614844	0.06460046878906318	0.017795875972841962	0.0005360944937926677	0.001049844064639769	5	6	6
ENSG00000119242	CCDC92	-1.8689343234852918	NA	0.061631952283041636	0.14110657010910194	0.10022764832038215	4.608526450832337e-17	2.359152838964888e-16	35	44	44
ENSG00000196502	SULT1A1	-1.8688353493503629	NA	0.06164572516984454	0.413886583869163	0.36230050520136475	2.821562219559518e-67	8.718373063644356e-66	34	43	43
ENSG00000146833	TRIM4	-1.8676603464718253	NA	0.06180942912685221	0.3131115438838362	0.2553682328292203	1.0290035155674733e-44	1.5869047921282913e-43	16	19	19
ENSG00000111596	CNOT2	1.8673329285899762	NA	0.06185510974484799	0.015539680644407292	0.04205469045277613	8.542731704976214e-08	2.4404348827026e-07	25	30	30
ENSG00000179941	BBS10	1.8673205255831957	NA	0.061856840734018634	0.002379567644850729	0.020848794470106992	0.0001767205493856011	0.00036868378362696754	8	10	10
ENSG00000112299	VNN1	1.8668517159010243	NA	0.06192229818119778	0.24774200353216283	0.46101970806331305	1.0048903848457236e-91	6.406269594691195e-90	48	58	58
ENSG00000143297	FCRL5	-1.8667556175315188	NA	0.061935722971662964	0.28872034519645356	0.3758677134625467	2.104761466333504e-70	7.204501873483684e-69	4	5	5
ENSG00000030110	BAK1	-1.8649037349114803	NA	0.06219489883613422	0.4045249003667268	0.5563199872423359	5.464448621529938e-120	7.4967863528493526e-118	21	26	26
ENSG00000232912	RERE-AS1	-1.8637369338275445	NA	0.06235865602912213	0.03774035330658156	0.03837434208742347	3.209484229995646e-07	8.721192372079755e-07	12	12	12
ENSG00000069966	GNB5	1.8630138945999553	NA	0.06246031138330722	0.015143511007820873	0.04385096862230501	4.4751620093010386e-08	1.3082944646693405e-07	8	11	11
ENSG00000108064	TFAM	-1.8615619675305513	NA	0.0626648583594908	0.06836554499647335	0.06397981804516614	3.066292273119434e-11	1.1233464258005806e-10	13	14	14
ENSG00000138030	KHK	-1.8615124421287557	NA	0.06267184523855447	0.11962637143620865	0.1731330601397032	1.9527942412820628e-29	1.7387574477542105e-28	7	9	9
ENSG00000168237	GLYCTK	1.8614150337777478	NA	0.06268558916441276	0.0267013254643978	0.17180166270169794	3.3548978968399965e-29	2.9640980954615713e-28	17	21	21
ENSG00000120915	EPHX2	1.8613268319683045	NA	0.0626980362343812	0.16828181914988355	0.11760881948338207	6.313378252629817e-20	3.7359600984937455e-19	20	25	25
ENSG00000138496	PARP9	1.8611739202020148	NA	0.06271962003868378	0.05498733440113018	0.07126304397515562	2.143163040057603e-12	8.410321046669985e-12	12	13	13
ENSG00000175203	DCTN2	1.8597857023674362	NA	0.06291585100224424	0.024969400064716776	0.04052196395298165	1.482724603981662e-07	4.1500317012700376e-07	13	18	18
ENSG00000243273	AC020636.1	-1.859216774239563	NA	0.06299641810130778	0.17215855001495878	0.24167794117629066	4.6440014940711573e-42	6.52252101734859e-41	21	22	22
ENSG00000235772	AP001625.2	-1.858884657356517	NA	0.06304348927739477	0.18049297907593054	0.10031712034963028	4.456039538460365e-17	2.285186065940694e-16	20	23	23
ENSG00000218510	LINC00339	1.8573739629236468	NA	0.06325796816927873	0.26168342214103035	0.23268925511542318	2.4226835327066003e-40	3.200816633465754e-39	30	35	35
ENSG00000137877	SPTBN5	-1.856218789736268	NA	0.06342237893236459	0.25223750983832827	0.30434031461340644	1.2787437173821491e-54	2.7140069318547616e-53	23	28	28
ENSG00000227512	AL592301.1	1.8561302725063589	NA	0.06343499175447663	0.019415373672484467	0.013076049300765988	0.0030357764553474156	0.005401030234749749	12	13	13
ENSG00000141627	DYM	-1.855230686213394	NA	0.06356329142353327	0.08540861713937457	0.12179693164944844	1.2668635494236804e-20	7.736981128585005e-20	27	35	35
ENSG00000069849	ATP1B3	1.8543104756256554	NA	0.0636947542762803	4.5456880992963606e-05	0.04513105728997049	2.8222586764170974e-08	8.389480679819171e-08	2	3	3
ENSG00000141579	ZNF750	-1.854257716481979	NA	0.06370229833998996	0.003543690279423759	0.011158613376750996	0.006203393307311621	0.010583040574035632	7	8	8
ENSG00000068784	SRBD1	-1.8539736008100798	NA	0.06374293691213369	0.023715891477538786	0.08541691053602912	1.1627102482583143e-14	5.208808267341127e-14	28	37	37
ENSG00000162438	CTRC	1.8533136541234472	NA	0.06383741523274548	0.01917588585910705	0.030493683737924254	5.45249581036186e-06	1.3289489859564458e-05	4	5	5
ENSG00000108852	MPP2	1.852857154067537	NA	0.06390283567181029	0.028787624470040067	0.08491847276013886	1.3987255115762655e-14	6.230323064421138e-14	13	20	20
ENSG00000076928	ARHGEF1	1.8523954087703585	NA	0.06396906411551712	0.006058671688943625	0.015205180571281108	0.0013836777077655688	0.002577804346602036	7	9	9
ENSG00000166822	TMEM170A	1.8512377341906925	NA	0.06413535940745738	0.024599925363336144	0.031055892428129922	4.454559009431359e-06	1.0949008521246722e-05	9	11	11
ENSG00000160124	CCDC58	1.850282833072124	NA	0.06427279559518374	0.007432729965853314	0.019194198524806572	0.0003222020764463278	0.0006511246062901338	8	13	13
ENSG00000186205	MARC1	-1.8502720722883825	NA	0.06427434574830182	0.03618910045550972	0.15566408195818185	2.2179195554493468e-26	1.7495447312051907e-25	19	24	24
ENSG00000214530	STARD10	-1.8502445137842014	NA	0.06427831585091547	0.07805541685160713	0.27422286462980894	1.8920591760987294e-48	3.3109104909099097e-47	18	21	21
ENSG00000271743	AF287957.1	-1.8486179003076186	NA	0.06451300609401935	0.021746014451097383	0.021739227761085382	0.00012799983542408812	0.0002713647147592641	6	9	9
ENSG00000251323	LINC02728	1.8482906615749386	NA	0.06456030593897777	0.00942209731387282	0.013788012619417386	0.0023324983996311655	0.004212745134836741	10	11	11
ENSG00000116030	SUMO1	-1.847988990770821	NA	0.06460393548658422	0.03341816091340872	0.043314056645885377	5.4294445287511566e-08	1.5797343777325006e-07	5	6	6
ENSG00000272334	AC011816.2	-1.8476517837405033	NA	0.0646527333066964	0.013639132322689942	0.014921073470168118	0.0015360339777312298	0.0028428066786221518	4	5	5
ENSG00000148824	MTG1	-1.8472828240946257	NA	0.06470616094689746	0.051114270892051276	0.24620573667373954	6.226188926059953e-43	8.934971873891392e-42	18	22	22
ENSG00000175387	SMAD2	1.8471727667223097	NA	0.06472210498831892	0.017272823381679223	0.011913144931613079	0.004678306291246867	0.00812520504239341	7	8	8
ENSG00000239521	CASTOR3	-1.847046590423869	NA	0.06474038817157464	0.027444336369310464	0.018585461628044676	0.00040207060044348403	0.0008021299124017343	9	10	10
ENSG00000130812	ANGPTL6	1.8469112883877972	NA	0.06475999842633605	0.01342146512152529	0.1182091376183864	5.017232296072325e-20	2.9823402650032687e-19	8	9	9
ENSG00000167930	FAM234A	-1.8468689145528954	NA	0.06476614096545803	0.032689059682087546	0.05528200911570269	7.220698107558951e-10	2.412385580489547e-09	10	15	15
ENSG00000153814	JAZF1	-1.8464799721631346	NA	0.06482254477193883	0.01581884042039009	0.2402353867367228	8.787211855043491e-42	1.2221564971787576e-40	16	20	20
ENSG00000147421	HMBOX1	-1.8463445754171726	NA	0.06484218930009512	0.014256378061211796	0.014148384091915345	0.002041878024743867	0.0037215608721790387	14	16	16
ENSG00000238160	AC116366.2	-1.8461640881106507	NA	0.06486838359337159	0.0009292447929182706	0.021049014412032746	0.0001643513030178419	0.000344417091062094	3	5	5
ENSG00000138780	GSTCD	-1.846036243096656	NA	0.06488694314261083	0.036875316182860475	0.03923642249557439	2.3541316331812228e-07	6.475938944084824e-07	8	8	8
ENSG00000073712	FERMT2	1.845643407319834	NA	0.06494399941333333	0.005947792243546995	0.03143275080091874	3.89012874695417e-06	9.614039181656874e-06	4	6	6
ENSG00000218739	CEBPZOS	1.84546430152458	NA	0.06497002683865025	0.11363307822058438	0.11253290617135082	4.381612883553337e-19	2.4741613217008946e-18	32	38	38
ENSG00000262766	AC135050.5	1.8451548621046863	NA	0.06501501445538145	0.002570869189850857	0.01669536871288227	0.000801286690252726	0.0015368823902409123	6	8	8
ENSG00000160685	ZBTB7B	-1.84463390314072	NA	0.06509081172777074	0.031936360427293156	0.02492457251411696	4.049531419511806e-05	9.09566657671355e-05	15	17	17
ENSG00000239382	ALKBH6	1.8428025057622315	NA	0.06535785083673448	0.011282554251229907	0.013945359094430591	0.0022007834608328745	0.003989981559342739	11	12	12
ENSG00000233922	LINC01694	-1.8427507201649085	NA	0.06536541489528634	0.02090998950571492	0.03720421889536546	4.887709918205702e-07	1.3055971555655696e-06	10	11	11
ENSG00000162222	TTC9C	-1.8427289724349973	NA	0.06536859169069968	0.0008105526690825956	0.10424583398128658	1.0139797051962082e-17	5.3751894789520166e-17	1	3	3
ENSG00000157303	SUSD3	1.8416566604600417	NA	0.0655253874239697	0.008217108141145912	0.026641955166054155	2.180541144759764e-05	5.015303123857993e-05	19	21	21
ENSG00000173083	HPSE	1.8415555703297708	NA	0.06554018501803015	0.0676384518995916	0.0977528264366668	1.1675125828000197e-16	5.821946287420046e-16	18	25	25
ENSG00000165916	PSMC3	1.8410560988406546	NA	0.06561333819823048	0.04696997708232456	0.025828906211204858	2.9227778961645055e-05	6.65022132696366e-05	8	9	9
ENSG00000134780	DAGLA	-1.8407983786823288	NA	0.06565111051385315	0.010766359742014573	0.027510925512536304	1.5946190010483756e-05	3.720560714146747e-05	12	15	15
ENSG00000123600	METTL8	-1.8407362142317927	NA	0.06566022422345492	0.03344333261848131	0.09829030219399325	9.542652858727422e-17	4.789199703667444e-16	5	6	6
ENSG00000213420	GPC2	1.8406342428604312	NA	0.06567517614307174	0.028066520625577747	0.06259441194757565	5.078097181833101e-11	1.8314256271557486e-10	10	14	14
ENSG00000105851	PIK3CG	-1.8402282302569368	NA	0.06573473704183269	0.015092267421294154	0.01960361314042331	0.0002776591578384319	0.0005659784735256472	4	5	5
ENSG00000187166	H1FNT	-1.8383093167895868	NA	0.06601683901279777	0.02732449226514852	0.0507418814160661	3.729830110803081e-09	1.1823078848458788e-08	7	9	9
ENSG00000078177	N4BP2	-1.8381006824183506	NA	0.06604757066504871	0.0274762012121923	0.06694367696021425	1.0402834149170385e-11	3.9217015349334564e-11	14	16	16
ENSG00000138750	NUP54	-1.8379323084092023	NA	0.06607238059765683	0.01860650160867992	0.02469828291071709	4.393961447808546e-05	9.81785600892101e-05	7	9	9
ENSG00000280832	GSEC	1.8377608392906852	NA	0.06609765448695343	0.04889758608488005	0.07838905556759214	1.56262427031343e-13	6.543942273896218e-13	15	17	17
ENSG00000099999	RNF215	1.8374306749823055	NA	0.06614634187428707	0.01702585983637196	0.020215905009514257	0.000222315242315206	0.0004585619545902656	9	11	11
ENSG00000070831	CDC42	1.837022854668013	NA	0.0662065215235091	0.0823242347200192	0.15836396653301482	7.545794123066904e-27	6.066705270345727e-26	3	5	5
ENSG00000033800	PIAS1	1.8368880755094894	NA	0.06622642000725114	0.14570754526103852	0.13005867319569214	5.2207672432216045e-22	3.412002189558205e-21	26	29	29
ENSG00000077044	DGKD	1.836546877628889	NA	0.06627681570042337	0.028695008126890936	0.039574759592781325	2.0844744489103822e-07	5.757231812588846e-07	6	7	7
ENSG00000069011	PITX1	1.8348102162552271	NA	0.06653381436265987	0.08729746675357641	0.049577358914425135	5.679437041682339e-09	1.7789345356677705e-08	32	39	39
ENSG00000129515	SNX6	1.834741773205721	NA	0.06654395964879874	0.10488338738390535	0.1271945653147454	1.582125052567931e-21	1.010497673239756e-20	23	27	27
ENSG00000120533	ENY2	-1.834557523567227	NA	0.06657127723160108	0.03193180216944816	0.04508234311124866	2.8722206865333872e-08	8.529127714867716e-08	7	10	10
ENSG00000256053	COA8	-1.8332372876941536	NA	0.06676729095284625	0.009967293450183597	0.02100217202539521	0.00016716489793619475	0.0003498548736524047	6	10	10
ENSG00000085760	MTIF2	-1.8331244208632476	NA	0.06678407017362656	0.11456541609761485	0.059306769738433504	1.677798116383978e-10	5.864769648974489e-10	25	36	36
ENSG00000151151	IPMK	1.8328980719770425	NA	0.06681773054059235	0.1611455480003494	0.1723068012898025	2.732456409442199e-29	2.420397467227493e-28	14	15	15
ENSG00000156983	BRPF1	1.8328063630927376	NA	0.06683137255440234	0.01345460233222955	0.023079898248291476	7.881841741205105e-05	0.0001711608256552189	7	7	7
ENSG00000111077	TNS2	1.8325270866661418	NA	0.06687293001492312	0.03600702854397303	0.040940542187978934	1.2754833745115109e-07	3.5910793612703823e-07	6	7	7
ENSG00000274184	AC011815.2	-1.8324508481947306	NA	0.06688427830353538	0.023569405574767877	0.01985245859311406	0.00025366609440968183	0.0005196034224834727	7	9	9
ENSG00000146085	MMUT	-1.8322690567658726	NA	0.06691134481400106	0.07901629775575883	0.18915298266813393	2.715485262008413e-32	2.721674854364832e-31	11	14	14
ENSG00000166275	BORCS7	-1.8319950880142182	NA	0.06695215243055432	0.25532706061188737	0.15460032530819964	3.3887723144739037e-26	2.657249950659029e-25	18	18	18
ENSG00000162976	SLC66A3	1.8311587787855885	NA	0.06707684735127831	0.042533112674057974	0.03174635700423663	3.4753837599786892e-06	8.626336097825234e-06	14	21	21
ENSG00000196923	PDLIM7	-1.8310749624575926	NA	0.06708935502038148	0.005670403923930761	0.028845508383958593	9.864007096447439e-06	2.348762256275717e-05	6	9	9
ENSG00000108561	C1QBP	-1.8307856721711626	NA	0.06713253972520006	0.017633043618767375	0.027137301567480506	1.824244708665791e-05	4.232711745218462e-05	10	11	11
ENSG00000198756	COLGALT2	-1.830225345149163	NA	0.06721624935737583	0.25241178953734345	0.3700451480725707	4.715344027280675e-69	1.5344105260689996e-67	21	27	27
ENSG00000100266	PACSIN2	1.8300484006933442	NA	0.06724270168189589	0.16413591150087903	0.14420103443393895	2.0811649746608516e-24	1.5180730816868968e-23	28	30	30
ENSG00000161647	MPP3	-1.8298180090638132	NA	0.0672771569354368	0.002011415011180717	0.019075386523559962	0.000336426197423807	0.0006777928641471881	6	8	8
ENSG00000166503	HDGFL3	-1.8289945523276887	NA	0.06740042434480019	0.008864966880146536	0.04178085355255517	9.427299339666353e-08	2.6788526325756135e-07	11	12	12
ENSG00000225855	RUSC1-AS1	1.8277719886793211	NA	0.06758377883526594	0.03845915124235985	0.011406388327568595	0.0056535925746363114	0.009697285363316474	4	4	4
ENSG00000117298	ECE1	1.8276677180007548	NA	0.06759943584798725	0.044692420105410934	0.09327403280107441	6.243420161231353e-16	2.994920625033748e-15	24	35	35
ENSG00000167549	CORO6	1.8266496880555334	NA	0.06775245741888716	0.01607270809242381	0.016830180747236665	0.0007627428772178982	0.0014663988342387597	6	7	7
ENSG00000198792	TMEM184B	-1.825969523372063	NA	0.06785485266172189	0.03232087006483901	0.08420161365230804	1.824322774604568e-14	8.075457339513925e-14	14	16	16
ENSG00000154447	SH3RF1	1.8252848250712084	NA	0.06795805894212663	0.10584190421418592	0.20953107312676958	5.2465903631996414e-36	5.96643091104182e-35	6	6	6
ENSG00000198832	SELENOM	1.8251886495884169	NA	0.06797256604732596	0.013875078314053577	0.0662901042596862	1.3205812936463253e-11	4.9544188590550934e-11	23	26	26
ENSG00000115255	REEP6	1.8248484376757932	NA	0.06802390403672312	0.021845769062904367	0.028363160475100468	1.173361009854526e-05	2.7769759809543565e-05	10	12	12
ENSG00000244617	ASPRV1	1.8246939927789896	NA	0.06804722029817284	0.07229508218344648	0.12318908893621437	7.416372320857145e-21	4.573296257834563e-20	12	14	14
ENSG00000204977	TRIM13	-1.824131787810971	NA	0.06813215085771653	0.04427106459065542	0.09969966406761331	5.62042858559788e-17	2.866034190140293e-16	7	9	9
ENSG00000168268	NT5DC2	1.823142234450199	NA	0.0682818513318515	0.21642893922181075	0.22152430320723004	3.0922842397397437e-38	3.8150778724674005e-37	13	15	15
ENSG00000280739	EIF1B-AS1	1.8225844402392717	NA	0.06836635402461576	0.0015831632455602816	0.1716634864846565	3.5485413658859164e-29	3.131957585361687e-28	14	20	20
ENSG00000167645	YIF1B	-1.822301025749585	NA	0.06840932265620657	0.02485824274916752	0.14930293228523034	2.7769339030901313e-25	2.099719554854174e-24	9	12	12
ENSG00000069974	RAB27A	1.8220744770697386	NA	0.06844368579336271	0.01288113257619643	0.019934669482613132	0.0002462065127358932	0.0005049869019145834	4	5	5
ENSG00000260302	AP005482.1	1.821228203206204	NA	0.06857217500401426	0.0862354847044974	0.13360353812896156	1.3174723028005239e-22	8.84279159323921e-22	6	8	8
ENSG00000270882	HIST2H4A	1.8196702139516612	NA	0.06880924194444701	0.007402573869859228	0.012263971239515937	0.004104895863342152	0.0071912206722294985	7	8	8
ENSG00000101138	CSTF1	1.8196234493677876	NA	0.06881636814002988	0.012693661958720574	0.010802929839849582	0.007089330737656636	0.011979006091247774	12	16	16
ENSG00000263293	AC068234.2	-1.8192947277232627	NA	0.06886647732368031	0.008379360143811496	0.014096951929229244	0.0020810015836230378	0.0037852244545557357	11	15	15
ENSG00000156876	SASS6	1.8192620094277485	NA	0.0688714664268773	0.05338843103313455	0.04050755542050342	1.490428363755519e-07	4.169552367054387e-07	5	6	6
ENSG00000149311	ATM	1.8181033973773364	NA	0.069048330846469	0.07406800080200535	0.12997541183165956	5.392035137604246e-22	3.522590879039056e-21	7	8	8
ENSG00000198964	SGMS1	-1.817936293248339	NA	0.06907387038331783	0.09474324703578443	0.0637456702140614	3.3393134034117646e-11	1.2197206721002843e-10	28	40	40
ENSG00000273765	AC024257.4	-1.8178328467797575	NA	0.06908968462269488	0.022078411470754	0.020605038818209426	0.00019304872992328007	0.0004010409048400157	3	4	4
ENSG00000147437	GNRH1	1.8176034611464604	NA	0.06912476225195326	0.015609100837831447	0.03357592840630184	1.8005798242291678e-06	4.588018802973167e-06	8	9	9
ENSG00000196730	DAPK1	1.817284997162647	NA	0.069173485986904	0.13981343799182508	0.16111511058709968	2.5066935875414713e-27	2.0558244061572784e-26	30	36	36
ENSG00000104866	PPP1R37	1.816824514988841	NA	0.06924398782761333	0.019745435131658003	0.04180837048840489	9.334425349402311e-08	2.6542208641502275e-07	32	42	42
ENSG00000182552	RWDD4	-1.8165513065246999	NA	0.06928584513039447	0.009039572171261417	0.015163702609851044	0.0014049316824588053	0.0026151279086601598	18	25	25
ENSG00000111058	ACSS3	-1.8157611651495562	NA	0.06940701686771149	0.00372638964735077	0.04593710764974042	2.110928498167014e-08	6.33758977854799e-08	5	7	7
ENSG00000101574	METTL4	1.8154280153145843	NA	0.0694581590245212	0.007727676212687071	0.1015585690697592	2.7929140813300413e-17	1.4456892116127038e-16	6	8	8
ENSG00000257017	HP	1.8154063381538945	NA	0.0694614877786155	0.054029426113615255	0.07738135174553401	2.265076728038451e-13	9.40300189037313e-13	8	9	9
ENSG00000175221	MED16	1.8142811678179898	NA	0.0696344493704515	0.2583013906811075	0.3454657418770648	1.7393337403081354e-63	4.734576875007018e-62	20	22	22
ENSG00000272941	AC083862.2	-1.8139033176562893	NA	0.06969261188386658	0.03685946541262692	0.10068353149593608	3.882321930647826e-17	1.9975379174521325e-16	7	12	12
ENSG00000023516	AKAP11	1.8134135305752188	NA	0.06976806420878733	0.007763456540133014	0.019143954183650308	0.00032814199335052743	0.0006625037725415818	3	4	4
ENSG00000133597	ADCK2	-1.8131369086361133	NA	0.06981070779483176	0.12558009609454576	0.18990010386656578	1.9919966889039718e-32	2.0082746159914293e-31	22	22	22
ENSG00000124635	HIST1H2BJ	1.8120960156635206	NA	0.06997136192306998	0.009878248814346818	0.01902005644390033	0.000343264166654842	0.0006905956351435811	4	4	4
ENSG00000170542	SERPINB9	-1.8119749434684804	NA	0.06999006820463537	0.06686649392102038	0.09922743003420101	6.711764363941803e-17	3.402307037459e-16	22	26	26
ENSG00000272888	LINC01578	-1.8116036507233637	NA	0.07004746045331495	0.008362626734723256	0.020770170720504393	0.00018182972793805662	0.0003790661323133641	7	7	7
ENSG00000074842	MYDGF	1.8096201748984078	NA	0.07035470909366905	0.004197185662147375	0.021026261381471754	0.0001657119770033062	0.0003469834790756652	20	23	23
ENSG00000166881	NEMP1	1.8096171303378235	NA	0.07035518155725438	0.12502021073831773	0.06429427219244305	2.7343549147709328e-11	1.006254344064522e-10	19	23	23
ENSG00000197903	HIST1H2BK	1.809475080556973	NA	0.07037722814107089	0.035884604382739056	0.045725676277531324	2.2780355264938e-08	6.81661686334709e-08	4	5	5
ENSG00000276533	AC018926.2	1.8092236948183817	NA	0.0704162579082723	0.061675847062358145	0.028172719124702806	1.2566006813938363e-05	2.9647704258433894e-05	11	13	13
ENSG00000064607	SUGP2	1.809180899163626	NA	0.070422904064953	0.012448406012539118	0.023254693574976774	7.39942257633092e-05	0.00016107222361195602	9	10	10
ENSG00000196756	SNHG17	1.8089919033767714	NA	0.07045226122792747	0.5941465849712753	0.6214692375147887	4.765182412969537e-143	1.2572017415386862e-140	38	45	45
ENSG00000230325	AL359921.1	-1.808742603909089	NA	0.07049100085912006	0.02293994370251535	0.024265491479342375	5.136646260530517e-05	0.00011386808004374073	6	8	8
ENSG00000128534	LSM8	1.808568084979462	NA	0.07051813044297808	0.015447345865485414	0.02074125752805773	0.00018374567413775825	0.0003828276717031243	4	5	5
ENSG00000112578	BYSL	1.8083235909075228	NA	0.0705561523137806	0.012977146967681862	0.03979467507855981	1.9259844923496636e-07	5.332371336665221e-07	8	8	8
ENSG00000171033	PKIA	1.8082878913130567	NA	0.07056170545165098	0.006588638341162369	0.12178751448935793	1.2714570097067075e-20	7.759507565644246e-20	10	13	13
ENSG00000065413	ANKRD44	-1.8081183615923042	NA	0.07058808100659056	0.021566511762988093	0.06610548343413725	1.4126170455772756e-11	5.2846792571127183e-11	7	9	9
ENSG00000118971	CCND2	-1.80790041149184	NA	0.07062200171924524	0.04595383079875528	0.05562369459360165	6.380177176314934e-10	2.143684529714436e-09	12	13	13
ENSG00000149218	ENDOD1	-1.8076582596169437	NA	0.07065970475824929	0.05332781836496023	0.08398007909204856	1.9803401086242693e-14	8.741532180900282e-14	8	9	9
ENSG00000120675	DNAJC15	1.8068099807772766	NA	0.0707919119775424	0.4026038927233329	0.4668477011384731	2.644807769837113e-93	1.744454170959102e-91	28	33	33
ENSG00000107902	LHPP	-1.806437450938911	NA	0.0708500361236224	0.1604845414508405	0.28273375114452454	3.6251281994649636e-50	6.6990650315328296e-49	26	33	33
ENSG00000108604	SMARCD2	1.8055896759033205	NA	0.07098245650000506	0.0033807664314865443	0.11409663689856188	2.4148969300494936e-19	1.3832019857521298e-18	1	2	2
ENSG00000168067	MAP4K2	1.8054941285128359	NA	0.07099739348314742	0.010118525413856876	0.011908288518330876	0.004686790541156944	0.008139116049650676	14	17	17
ENSG00000119139	TJP2	-1.8054384229693752	NA	0.07100610315466363	0.11478071488784969	0.3337593351006984	6.594590918146194e-61	1.67790266550874e-59	14	18	18
ENSG00000163823	CCR1	-1.8054077279046723	NA	0.07101090276286366	0.2664885794123006	0.3287427504629047	8.138978531974944e-60	2.0111720871014166e-58	15	17	17
ENSG00000178950	GAK	1.8050066584703393	NA	0.07107364009771447	0.057349554962711595	0.08378060201084934	2.1321780499627723e-14	9.392427788032772e-14	10	13	13
ENSG00000197253	TPSB2	-1.804139248637265	NA	0.07120948020513458	0.03940795835519532	0.059017638521494366	1.8635018131212968e-10	6.501972043380898e-10	12	14	14
ENSG00000129103	SUMF2	1.8040054041190026	NA	0.07123045977256211	0.1959737971198791	0.29798709034705567	2.6917802813995186e-53	5.4499811151972074e-52	28	34	34
ENSG00000163041	H3F3A	-1.803489782294518	NA	0.07131132869325453	0.3522139838357498	0.23491597590697302	9.134767077482731e-41	1.2248015685047018e-39	25	29	29
ENSG00000100888	CHD8	1.8033788615789663	NA	0.07132873507043205	0.022712123803973912	0.0228004887004869	8.719385184860883e-05	0.0001883233457621905	12	15	15
ENSG00000143382	ADAMTSL4	1.8032010025350107	NA	0.07135665310023166	0.13483116920114135	0.1290146444813757	7.823902229312646e-22	5.0707520533062195e-21	24	31	31
ENSG00000242247	ARFGAP3	-1.803012033206935	NA	0.07138632489162929	0.028174379995624582	0.11763341305275699	6.254240242464805e-20	3.702242523922297e-19	4	5	5
ENSG00000132481	TRIM47	-1.8029098181652152	NA	0.07140237881786203	0.12184616022499242	0.08664396350808268	7.37447087775453e-15	3.3482870289280495e-14	24	28	28
ENSG00000198015	MRPL42	-1.8023149284196103	NA	0.07149587111816676	0.22401062823242518	0.20788333750307314	1.0558916576659487e-35	1.192066230237877e-34	51	62	62
ENSG00000234614	C2CD4D-AS1	1.80180023632895	NA	0.07157684055389005	0.018680284742986764	0.02919958060695315	8.684228677363556e-06	2.0785183194432326e-05	10	12	12
ENSG00000149177	PTPRJ	-1.8015948243854698	NA	0.07160917616386916	0.016354487862690198	0.0573323434071203	3.4347139495903534e-10	1.1770965132199235e-09	4	4	4
ENSG00000244063	AC104653.2	-1.801431807054585	NA	0.07163484660183395	0.11775800489423431	0.11018158093515888	1.0713053803865082e-18	5.947496266833354e-18	28	33	33
ENSG00000114850	SSR3	1.8014156545225104	NA	0.07163739056137237	0.017876666149480754	0.05153062424732587	2.805021245909594e-09	8.986233765384573e-09	21	22	22
ENSG00000124302	CHST8	-1.8011224363847986	NA	0.07168358412152183	0.04127209795846474	0.07392509667424975	8.072779435433915e-13	3.251293906487934e-12	10	12	12
ENSG00000228434	AC004951.1	1.8009039234555924	NA	0.0717180244976255	0.002130881498895527	0.0131048591116656	0.0030035243248282377	0.005347533082068049	6	7	7
ENSG00000165898	ISCA2	1.8007762432098389	NA	0.07173815477873932	0.12196750860973102	0.18139045676829338	6.681232744449117e-31	6.323204212723946e-30	1	1	1
ENSG00000136888	ATP6V1G1	1.8005869310606386	NA	0.07176801056893241	0.019685183620064623	0.020916358026846937	0.00017244542583999697	0.00036029076604898974	19	22	22
ENSG00000138107	ACTR1A	1.799844148396097	NA	0.07188525069549334	0.022250519610851966	0.022979517478410264	8.173019568988517e-05	0.00017730438025121326	13	17	17
ENSG00000227678	AL355581.1	-1.7988657561592858	NA	0.07203991859960202	0.012682448524714396	0.010680334170711812	0.00742372415675966	0.01250461109559684	14	20	20
ENSG00000280734	LINC01232	-1.797865782365544	NA	0.07219827973513497	0.011345668388951551	0.033655321204237025	1.7499300440968837e-06	4.4663715324032535e-06	5	5	5
ENSG00000168778	TCTN2	1.7977225449633079	NA	0.07222098689145134	0.13330901984996507	0.1754315060116076	7.657207047473043e-30	6.940456852913066e-29	5	5	5
ENSG00000198369	SPRED2	-1.797469809387983	NA	0.07226106685032012	0.022985299000885858	0.016119974595432122	0.000989149823584172	0.0018764303456465668	25	32	32
ENSG00000204161	TMEM273	1.7967531640518397	NA	0.07237481478667217	0.19154997073911115	0.2927342813449177	3.2748497632371996e-52	6.418331267400541e-51	21	27	27
ENSG00000130487	KLHDC7B	-1.7965973223563525	NA	0.07239956980933605	0.029704789605378493	0.10089516132752253	3.5851690717922056e-17	1.8474178008462902e-16	10	12	12
ENSG00000100519	PSMC6	-1.7963868764187843	NA	0.07243300956599907	0.017032157922778166	0.1147972581775591	1.8485862392180488e-19	1.06559345937312e-18	9	15	15
ENSG00000213639	PPP1CB	1.7961221140767438	NA	0.07247509813354665	0.11716351075435169	0.12809469792470063	1.1170445205540072e-21	7.185370023623658e-21	10	12	12
ENSG00000159625	DRC7	-1.795626863929056	NA	0.07255388048959345	0.2746872426741954	0.35961619777053216	1.1518501062335121e-66	3.4837879138974425e-65	7	8	8
ENSG00000198356	GET3	-1.7953445424722243	NA	0.07259882238935314	0.0013312614613324913	0.015155021642613759	0.0014094214984107353	0.0026223466720457526	8	11	11
ENSG00000162946	DISC1	1.7952255203059035	NA	0.0726177759957399	0.05497289301348218	0.2746252072552819	1.5710317143838868e-48	2.7632433712789e-47	15	18	18
ENSG00000141759	TXNL4A	-1.793885828459929	NA	0.07283139384765645	0.00983564866828041	0.042962649445723124	6.161542936124926e-08	1.7824611979015919e-07	5	8	8
ENSG00000271828	AC008937.3	-1.7937726456607468	NA	0.07284946471651198	0.216780529866276	0.23001594163102826	7.785130232824576e-40	1.0129529466062872e-38	32	35	35
ENSG00000165915	SLC39A13	1.7927416112307135	NA	0.0730142496284305	0.015680796528402964	0.020206822798116163	0.0002230491109251379	0.0004598544365538819	5	5	5
ENSG00000197586	ENTPD6	-1.792245567667427	NA	0.07309363830836636	0.054042593946809235	0.045839354444215184	2.1866099931882528e-08	6.553333584967728e-08	21	23	23
ENSG00000197785	ATAD3A	-1.7913526380743037	NA	0.07323672410731014	0.02238298528430119	0.04955303502992422	5.729523216370498e-09	1.7942949897285917e-08	25	32	32
ENSG00000162972	MAIP1	1.790972441234626	NA	0.07329771753750695	0.008954285809065309	0.08710982222185758	6.202968438108858e-15	2.826108016608098e-14	9	11	11
ENSG00000112977	DAP	-1.7903950737072378	NA	0.07339042171578249	0.1568452450507991	0.30512116535945566	8.776536604570005e-55	1.8696748600220004e-53	28	33	33
ENSG00000119328	ABITRAM	1.7897953754097553	NA	0.07348681291616553	0.03568749834406631	0.06413605816333794	2.896622084888113e-11	1.0630038975764231e-10	5	5	5
ENSG00000261971	MMP25-AS1	-1.788762405310899	NA	0.07365308787461197	0.010805361835497065	0.04633791256678072	1.82701923705956e-08	5.511267000234722e-08	3	7	7
ENSG00000177721	ANXA2R	-1.7887599206523461	NA	0.07365348819529123	0.008951071446688864	0.022258987101394238	0.00010605389170662582	0.0002269143092797163	6	9	9
ENSG00000244879	GABPB1-AS1	1.7885465645721785	NA	0.07368787011884431	0.6294650579692277	0.7204068419013817	5.014335697962397e-187	9.554538098261905e-184	31	33	33
ENSG00000133105	RXFP2	-1.7885257979605496	NA	0.07369121731925585	0.025140664024141543	0.06054610484552235	1.069594833151887e-10	3.78820359225975e-10	7	9	9
ENSG00000257715	AC007298.1	1.7882825352461242	NA	0.07373043610694939	0.04428098806553835	0.06942391299430489	4.202158830019171e-12	1.6219406206616873e-11	6	7	7
ENSG00000126773	PCNX4	1.7875068949295108	NA	0.07385559872666422	0.11864211994313265	0.15095547478629734	1.4426732162210892e-25	1.1039894236936841e-24	8	9	9
ENSG00000086062	B4GALT1	-1.7873628224387332	NA	0.07387886636641491	0.035316259135173195	0.01971958795680465	0.00026620573238357256	0.000543795366842869	39	41	41
ENSG00000128185	DGCR6L	-1.787334910498252	NA	0.07388337482462015	0.011500175925667835	0.20361403259606198	6.42344614954889e-35	7.011819097301967e-34	5	7	7
ENSG00000121101	TEX14	-1.786495426273404	NA	0.07401907712076781	0.045303193063059494	0.0207484671955094	0.00018326603258258002	0.0003818747500314295	6	8	8
ENSG00000167653	PSCA	-1.7864914798552232	NA	0.07401971553853423	0.06096484564674127	0.013889264059528533	0.0022468548122866502	0.004067487931584901	6	9	9
ENSG00000238005	AL391832.2	1.7861419025648708	NA	0.07407628502212224	0.050616694100530955	0.16165520815229673	2.018214657572361e-27	1.6623613430695683e-26	30	31	31
ENSG00000198945	L3MBTL3	1.7856857427080557	NA	0.07415015510301937	0.0030455268930917687	0.41980364785900187	5.140707208567299e-81	2.4152873402663178e-79	12	15	15
ENSG00000099341	PSMD8	-1.7854072713761822	NA	0.07419528006645995	2.359860206511532e-05	0.02903716652592296	9.20675710195699e-06	2.1977544201205515e-05	2	3	3
ENSG00000130177	CDC16	1.7850024200384527	NA	0.07426092434356299	0.18630983464182715	0.5292712399690143	2.149811605521422e-111	2.4254683699399254e-109	17	20	20
ENSG00000121057	AKAP1	1.7846495950493122	NA	0.07431817155155866	0.0031845091479836287	0.013255392674315471	0.0028405629622138403	0.005072369615001436	2	4	4
ENSG00000065717	TLE2	-1.7843882660992403	NA	0.0743605964198089	0.025602980954278175	0.032821949949545175	2.361011457511058e-06	5.95338707320352e-06	26	37	37
ENSG00000118705	RPN2	1.7839616761618773	NA	0.07442989273395617	0.0221321117039132	0.014978267143633494	0.0015040575223352096	0.002787537279858047	12	15	15
ENSG00000160746	ANO10	1.7833278361364133	NA	0.07453295269579648	0.011590240065346214	0.07067375470127499	2.6594855964482935e-12	1.0374776727363918e-11	16	20	20
ENSG00000148842	CNNM2	-1.782921870890782	NA	0.07459902231977437	0.080724395597392	0.13153994774083136	2.938528325747718e-22	1.9381854714710624e-21	6	7	7
ENSG00000175764	TTLL11	1.7827111630871038	NA	0.07463333323877767	0.04237417519089314	0.04232500016736261	7.750929355647554e-08	2.223869625564663e-07	5	7	7
ENSG00000186153	WWOX	-1.7822244247422594	NA	0.0747126412898136	0.06879594731848361	0.0895043736709149	2.546316656759159e-15	1.1849873635485163e-14	10	12	12
ENSG00000013561	RNF14	1.782215842081589	NA	0.07471404034663731	0.0408695094174614	0.07879811724522015	1.343898774033386e-13	5.643124406439408e-13	11	14	14
ENSG00000104228	TRIM35	1.7821999642925122	NA	0.0747166286364704	0.0782518056428758	0.09937200155741117	6.356920483448844e-17	3.2262453202327383e-16	10	11	11
ENSG00000273179	AC092535.5	-1.7814119605168437	NA	0.0748451757322227	0.04262294954829723	0.08512718935770063	1.2945781576911024e-14	5.779932524406331e-14	5	5	5
ENSG00000235321	AC007556.1	1.781355653361758	NA	0.07485436803178484	0.09726088581987397	0.09236433393381802	8.768874252260928e-16	4.173672621482727e-15	17	21	21
ENSG00000137801	THBS1	1.7813501583541829	NA	0.07485526515642546	0.09140115766486326	0.1643232369642694	6.904058132919606e-28	5.823792076804639e-27	15	18	18
ENSG00000168427	KLHL30	1.7811748360292716	NA	0.07488389319893037	0.029978886852032063	0.04744948618852682	1.223800799493847e-08	3.735663921416871e-08	12	13	13
ENSG00000234211	AL451067.1	-1.780660760237282	NA	0.0749678871914979	0.07146949647217705	0.0999689721719811	5.0792934803662865e-17	2.595494752526861e-16	12	19	19
ENSG00000228661	AC090587.1	-1.7804341843506513	NA	0.07500493147063526	0.0021222342587890936	0.021142347094536548	0.000158886239212482	0.0003337097509191493	6	8	8
ENSG00000068878	PSME4	1.7794143367331972	NA	0.07517185771346395	0.01133752494426336	0.015660944681396474	0.0011704517381232254	0.0022028179167115003	3	3	3
ENSG00000196151	WDSUB1	1.7790380904060485	NA	0.0752335173640025	0.051089944615149555	0.15586605315758426	2.0462902117849876e-26	1.6163901815707393e-25	18	27	27
ENSG00000270108	AL049840.6	-1.7786835651557504	NA	0.07529165512057484	0.025812635647862684	0.017060791528435124	0.0007010888364550661	0.0013533287321440713	10	10	10
ENSG00000079150	FKBP7	-1.778631647716101	NA	0.07530017201665769	0.02149655764203738	0.02273811870614456	8.918214454341534e-05	0.0001923996221883293	18	22	22
ENSG00000138821	SLC39A8	1.778259094112345	NA	0.07536131136276306	0.009538455468528587	0.050063788574345416	4.764735610243332e-09	1.5009267263053435e-08	3	3	3
ENSG00000185630	PBX1	-1.7780588630784568	NA	0.07539418778802985	0.004760233931316304	0.018616649713183712	0.00039753182856621446	0.0007937214260195613	6	6	6
ENSG00000187742	SECISBP2	-1.7780287970511008	NA	0.07539912541374742	0.05001460685184532	0.08617772501833797	8.7678179152956e-15	3.9616147839365666e-14	38	42	42
ENSG00000109270	LAMTOR3	1.7780082474804428	NA	0.0754025003409781	0.04173167872221719	0.023895563266276662	5.870488079978469e-05	0.00012918388307911043	8	9	9
ENSG00000266805	AP005432.1	1.777628811298985	NA	0.07546483862304534	0.015689548676399864	0.013317966529031975	0.0027754854971388174	0.004962652569120382	12	14	14
ENSG00000143578	CREB3L4	1.7772610325680755	NA	0.07552530182312961	0.06962027775864121	0.05545193653671531	6.789712372019953e-10	2.2754891043144455e-09	5	5	5
ENSG00000198520	ARMH1	-1.7769999141526225	NA	0.07556825395560146	0.010131807163632947	0.01695736215869698	0.0007280943108281788	0.0014030890365650567	3	3	3
ENSG00000186448	ZNF197	1.7768608695637162	NA	0.07559113394047817	0.15041786515941474	0.235004557636794	8.786607053688982e-41	1.1808896893707865e-39	20	24	24
ENSG00000262663	AC087222.1	-1.7767948259882407	NA	0.07560200348508844	0.7110271679835204	0.09101467881307702	1.4507042971664025e-15	6.844051717223283e-15	62	80	80
ENSG00000168528	SERINC2	1.776739088728512	NA	0.07561117779425988	0.15861660669206434	0.3267102638767297	2.2410324992701823e-59	5.451271819855937e-58	31	35	35
ENSG00000165672	PRDX3	-1.7764386509213936	NA	0.07566064527095459	0.006245628311586036	0.03297438071345307	2.235141544959004e-06	5.645131421870685e-06	16	20	20
ENSG00000269930	AC091057.3	-1.7762283976240263	NA	0.0756952794572818	0.014138938892555008	0.04454481237294924	3.485786277955514e-08	1.0279922421437509e-07	3	6	6
ENSG00000109323	MANBA	-1.7759988865028404	NA	0.0757331006766464	0.01437307248424754	0.026311346081317622	2.4563570792897274e-05	5.62404106178098e-05	24	27	27
ENSG00000197818	SLC9A8	-1.775506963762898	NA	0.07581421674852085	0.048357149642529275	0.04477802218790072	3.204964754333634e-08	9.471297703268566e-08	11	15	15
ENSG00000160593	JAML	-1.7752671239243727	NA	0.07585379106902852	0.010720593593876601	0.040636473406128616	1.4228981520435935e-07	3.989092759423833e-07	16	20	20
ENSG00000178467	P4HTM	1.7750619654515696	NA	0.0758876562301133	0.05944300900752904	0.03983931665519694	1.895313170476854e-07	5.249148184836494e-07	8	8	8
ENSG00000256039	LINC02446	1.774226743320856	NA	0.07602565228981063	0.03203495423676792	0.05555265631315361	6.546480318515288e-10	2.1965484441834998e-09	18	23	23
ENSG00000135956	TMEM127	1.7738868106290622	NA	0.076081874819821	0.02855912415388622	0.04478400660693652	3.198064075501396e-08	9.454163218543947e-08	6	8	8
ENSG00000085721	RRN3	-1.773872188870099	NA	0.07608429391884511	0.013408908055070794	0.04266946116035322	6.84726795069057e-08	1.9718521928865253e-07	8	11	11
ENSG00000175538	KCNE3	-1.77376322667161	NA	0.07610232316160516	0.07921546227785414	0.12125849902094206	1.5580309728954765e-20	9.457937399711337e-20	5	5	5
ENSG00000273164	DGCR10	-1.7735844772172997	NA	0.07613190718047354	0.07839471006210635	0.1389489587304253	1.635628917319709e-23	1.1472147363237499e-22	16	18	18
ENSG00000225313	AL513327.1	1.7727919380043435	NA	0.07626318981023307	0.002682615193297159	0.010955131441812005	0.0066954397183416016	0.01135708167456381	7	7	7
ENSG00000130529	TRPM4	-1.77265329065251	NA	0.07628617544826798	0.11412400201590452	0.10722933898889435	3.2818838784707228e-18	1.7821731042398488e-17	25	29	29
ENSG00000109920	FNBP4	-1.7726218453851559	NA	0.0762913893849099	0.0011935184991141374	0.0293868233682069	8.118553060247084e-06	1.9502176747664177e-05	6	8	8
ENSG00000165813	CCDC186	1.7724832689701768	NA	0.07631437018919751	0.0004683226806384529	0.01158654457853166	0.00528517597429911	0.009098121138652422	2	2	2
ENSG00000253736	AC022217.3	1.771748612860951	NA	0.0764362961220479	0.03188606194603777	0.07704964948629703	2.5593133949166277e-13	1.0588580315904764e-12	4	5	5
ENSG00000177868	SVBP	1.7710057548946658	NA	0.07655974473705919	0.16730648241318538	0.37274524869819375	1.1191330451520874e-69	3.719382285138207e-68	17	18	18
ENSG00000169710	FASN	-1.7704980157876362	NA	0.07664421464039628	0.08008732450455996	0.07010556020492888	3.2744803313257512e-12	1.2721808609403104e-11	17	20	20
ENSG00000131437	KIF3A	1.7692471821515554	NA	0.07685263349833951	0.02396562498377083	0.022519879259156706	9.650443421282345e-05	0.00020725792640146641	8	10	10
ENSG00000178585	CTNNBIP1	1.7684392473678296	NA	0.0769875001989982	0.012894103651287929	0.011105659022905813	0.006327786748101157	0.010780138598911738	20	24	24
ENSG00000115750	TAF1B	-1.7677339561655083	NA	0.07710539047720857	0.22412051183558263	0.25246069985482056	3.8032918563971326e-44	5.761718378564878e-43	22	22	22
ENSG00000124091	GCNT7	1.7671594662828198	NA	0.07720152583972711	0.019835339000573996	0.019009656060067413	0.0003445650195454593	0.0006929688659769064	20	26	26
ENSG00000154269	ENPP3	1.7668477635097182	NA	0.07725372716337747	0.007509109217511044	0.01900267869616029	0.0003454405076172245	0.0006944852596867271	8	10	10
ENSG00000139083	ETV6	-1.7664045809652726	NA	0.07732799711110595	0.00914576580874921	0.019912693291183566	0.000248178707435828	0.0005088494325462715	5	6	6
ENSG00000256433	AC005840.2	-1.7663994974008528	NA	0.07732884936844069	0.0706433730730343	0.09445342334306384	4.0177070679254396e-16	1.9468679996567776e-15	22	27	27
ENSG00000261386	AC027682.4	1.7661785826126284	NA	0.07736589302850626	0.006218806498352125	0.01047069997366081	0.008033248210455438	0.01347702734896305	2	3	3
ENSG00000127084	FGD3	1.7658033385023608	NA	0.07742884823077142	0.11424912831925055	0.27001939126055957	1.3120150573973624e-47	2.225494185885991e-46	30	37	37
ENSG00000118690	ARMC2	1.7654206009516231	NA	0.0774931036042788	0.09317139352282373	0.11590790495056617	1.2097316195367233e-19	7.044376075869361e-19	14	15	15
ENSG00000161179	YDJC	1.765312206066957	NA	0.07751130922318485	0.024250165320822633	0.03289451507831576	2.300230103973134e-06	5.805245923919834e-06	2	2	2
ENSG00000228382	ITPKB-IT1	1.764946358494484	NA	0.07757278140507994	0.028741145306472878	0.05812484200663344	2.576615098361839e-10	8.895987985062849e-10	14	16	16
ENSG00000172247	C1QTNF4	-1.7639477911844301	NA	0.07774076957452535	0.1361551126022079	0.16197894530116408	1.772210491999889e-27	1.4646572398701734e-26	7	9	9
ENSG00000163221	S100A12	1.7638020488602058	NA	0.0777653124459484	0.20146875582796867	0.24973392715432907	1.2901414435528797e-43	1.9122416262306255e-42	8	9	9
ENSG00000227076	AL158166.1	-1.763363933909799	NA	0.07783912859284238	0.0050884630630549915	0.013925901717707698	0.002216654720284831	0.004016208325215485	13	17	17
ENSG00000205846	CLEC6A	1.7631419243665838	NA	0.07787655582507545	0.008626878601368137	0.11420020397771864	2.32138833960813e-19	1.3300864896739e-18	11	13	13
ENSG00000105048	TNNT1	-1.7628665470187004	NA	0.0779230003699566	0.11097332586796246	0.16112762482260437	2.4941397928137852e-27	2.0465073352614166e-26	21	23	23
ENSG00000204160	ZDHHC18	1.7627431946496974	NA	0.07794381202546408	0.0859579339382534	0.13426027731875675	1.0202454947354734e-22	6.87743317186267e-22	9	11	11
ENSG00000188641	DPYD	-1.7626613025421265	NA	0.07795763112499002	0.018707818805381658	0.10852619784719653	2.007790788028688e-18	1.103223461195257e-17	36	43	43
ENSG00000268734	AC245128.3	-1.758225226703696	NA	0.07870919452408313	0.09032110031500454	0.1442438495189038	2.0463794366164947e-24	1.4939702408912842e-23	7	11	11
ENSG00000055147	FAM114A2	1.757894981489788	NA	0.07876537989634687	0.007734515797492783	0.05542555024943782	6.854911476068863e-10	2.2953238036825765e-09	5	5	5
ENSG00000129646	QRICH2	1.7578432236595003	NA	0.07877418853131977	0.0711173825123576	0.06749113998552868	8.517656772329414e-12	3.2323367114113103e-11	19	22	22
ENSG00000104472	CHRAC1	1.757761209464038	NA	0.07878814812065067	0.03392141326946086	0.033098410841591056	2.137693032591417e-06	5.411765251832035e-06	36	42	42
ENSG00000126581	BECN1	-1.7572546005249023	NA	0.07887442235845014	2.206735618567299e-05	0.09404272437263227	4.684563285129651e-16	2.260427005534282e-15	1	3	3
ENSG00000109519	GRPEL1	1.756695658836409	NA	0.07896969788992912	0.015852155573050492	0.017667966211404984	0.0005616981580061283	0.0010976027474529505	8	10	10
ENSG00000213347	MXD3	-1.7566680389941827	NA	0.078974408312039	0.1328502063271368	0.08872252895482802	3.4061455637834475e-15	1.577849548171862e-14	20	25	25
ENSG00000187231	SESTD1	1.7565413788997346	NA	0.07899601246739482	0.08354687654476534	0.14012946539800122	1.0300975946633177e-23	7.272599279901703e-23	21	25	25
ENSG00000125148	MT2A	1.7551260782777325	NA	0.0792377445512089	0.04853092737262598	0.050824527482881375	3.6201325826246928e-09	1.1485967374547799e-08	14	20	20
ENSG00000274979	AC020656.2	-1.7540715762320058	NA	0.07941824335693477	0.04571492632578612	0.2606830644502598	9.31005411277513e-46	1.4796859868394877e-44	13	16	16
ENSG00000164091	WDR82	-1.753986648272438	NA	0.079432794985952	9.559452038444529e-05	0.010257068013880462	0.008707031217977092	0.014532056287794564	3	4	4
ENSG00000114026	OGG1	1.7535290308812879	NA	0.07951124085573322	0.01349699899696608	0.018473131435983694	0.00041885431569811893	0.0008334802343823441	7	7	7
ENSG00000134627	PIWIL4	-1.7529795870334324	NA	0.07960551103607295	0.035094506163436505	0.04565841311403643	2.3339196661388704e-08	6.972889957250085e-08	4	5	5
ENSG00000123472	ATPAF1	1.7526072613763575	NA	0.07966944400403697	0.018397713377968035	0.023457544449861752	6.876573643525902e-05	0.0001503012508447944	11	12	12
ENSG00000262879	AC005670.3	-1.7525714122375424	NA	0.07967560195139294	0.20433275654582514	0.36935286208374	6.811394865404231e-69	2.20810227876781e-67	6	10	10
ENSG00000125775	SDCBP2	-1.7524914623794545	NA	0.07968933664611193	0.062331121462144305	0.07556395516120537	4.4208811489710647e-13	1.8033512636020509e-12	19	20	20
ENSG00000158406	HIST1H4H	-1.7510862766918742	NA	0.07993104973286513	0.024857544148351576	0.037488375173911494	4.4131441478446326e-07	1.1836254143163529e-06	5	6	6
ENSG00000119321	FKBP15	1.750890478704434	NA	0.07996477717972082	0.1087121566859969	0.16477188230038015	5.762716607354815e-28	4.875423142551935e-27	11	13	13
ENSG00000103472	RRN3P2	1.7506506733876575	NA	0.08000610092419058	0.06573478729370609	0.1253941704646705	3.1708230476189694e-21	1.996931488931976e-20	14	18	18
ENSG00000143437	ARNT	1.7505925801355475	NA	0.08001611428339639	0.15047304881963972	0.17361981557024658	1.601924525064136e-29	1.4315478728673719e-28	7	7	7
ENSG00000137547	MRPL15	1.7498348809894662	NA	0.08014680989544036	0.017116746747469033	0.022330907823484375	0.00010333046187720836	0.00022133575952188933	3	4	4
ENSG00000180901	KCTD2	1.7493107983660683	NA	0.08023731040311949	0.005099346839602012	0.029272941065674712	8.458045504172464e-06	2.0266455547164117e-05	2	2	2
ENSG00000114738	MAPKAPK3	1.7488966763986944	NA	0.08030888120942294	0.05969663876821356	0.08046734708059365	7.259277647820645e-14	3.100606535055448e-13	11	11	11
ENSG00000236525	AC007278.2	-1.7488677852810477	NA	0.08031387626390202	0.007973407443595872	0.1581935568272582	8.077952792672105e-27	6.473308992595042e-26	13	16	16
ENSG00000172992	DCAKD	-1.7487360175085866	NA	0.08033666111016374	0.12696289914931705	0.23011413936891878	7.458888154525418e-40	9.719792778264164e-39	12	15	15
ENSG00000105953	OGDH	1.7486168316170856	NA	0.08035727486198886	0.006952904523406065	0.038514345408254984	3.0519453267948133e-07	8.308907828100374e-07	13	14	14
ENSG00000105717	PBX4	-1.7482619287501604	NA	0.08041868240406974	0.009797199259124895	0.020936740435814276	0.0001711762267846845	0.0003577697883157288	7	13	13
ENSG00000107611	CUBN	-1.7481095996562621	NA	0.08044505103781599	0.17001443944991665	0.20452824821230595	4.367144223506061e-35	4.813120584119887e-34	13	18	18
ENSG00000232295	AL589935.1	-1.7476119015976226	NA	0.08053125306132418	0.026234763118465308	0.026039505129054192	2.7091480647560637e-05	6.180548112611645e-05	11	15	15
ENSG00000278023	RDM1	-1.7474641196172056	NA	0.08055686355514458	0.02086920819471402	0.02511869855276112	3.7757027157195815e-05	8.494978929721224e-05	11	15	15
ENSG00000164713	BRI3	-1.747080291775149	NA	0.08062341150269424	0.015985742173706245	0.030535420797308598	5.371276501626436e-06	1.310643436630503e-05	6	6	6
ENSG00000276488	AC008735.4	1.746868312716266	NA	0.08066018349717038	0.033223959418168435	0.03350556731960411	1.8466919352093917e-06	4.698652818532027e-06	15	18	18
ENSG00000162885	B3GALNT2	-1.745792814485142	NA	0.08084696001894479	0.07253900419635811	0.16749506758875227	1.920526485175616e-28	1.646755434713832e-27	4	6	6
ENSG00000203705	TATDN3	1.7457514909529643	NA	0.08085414347467668	0.09469694590440468	0.11490864990966532	1.771657899642149e-19	1.022968394645226e-18	22	28	28
ENSG00000130270	ATP8B3	1.745737905120305	NA	0.08085650527435875	0.0914469479191953	0.14232205766934844	4.3573990943042214e-24	3.1318121151811856e-23	4	4	4
ENSG00000188766	SPRED3	-1.7455973433375553	NA	0.08088094422137398	0.00528290621577226	0.041935356275397996	8.917532731770813e-08	2.5428461725496787e-07	9	11	11
ENSG00000277283	AC004812.2	-1.7452781387967868	NA	0.08093646538601894	0.047897532777928936	0.0227310753582459	8.940951914419993e-05	0.00019284163549287945	11	12	12
ENSG00000198464	ZNF480	1.7452744795434005	NA	0.08093710204130847	0.02201233235614695	0.045061379900125306	2.8939918610474185e-08	8.589315753738695e-08	3	3	3
ENSG00000278535	DHRS11	1.7448813954405926	NA	0.08100551646996079	0.0387389456595214	0.030502013854729913	5.436188017986253e-06	1.3255409590702029e-05	9	12	12
ENSG00000275963	AC008115.4	-1.744846037282937	NA	0.081011672690787	0.01325369756747912	0.02473174781242833	4.341232432315076e-05	9.708893450935215e-05	20	24	24
ENSG00000107104	KANK1	1.7441071448065053	NA	0.08114040843606235	0.11965335576483756	0.15505294509721296	2.82968236002658e-26	2.2249529019759665e-25	31	39	39
ENSG00000156564	LRFN2	-1.7439297719728313	NA	0.08117133645023099	0.09450127709110716	0.10547085226275153	6.3833807294357944e-18	3.4123627222286295e-17	47	56	56
ENSG00000164825	DEFB1	-1.7436000115634138	NA	0.08122886129954454	0.02213698118964602	0.027176796521338427	1.7984832176193822e-05	4.1746330128525695e-05	19	23	23
ENSG00000181481	RNF135	1.743099570274353	NA	0.08131622367552345	0.0002860555242182696	0.011085521010733531	0.006375756192845218	0.010856701712948332	1	2	2
ENSG00000164707	SLC13A4	1.7429187015713594	NA	0.08134781680250618	0.002506591520277566	0.029252220261171743	8.521327003767533e-06	2.0415232856609307e-05	4	6	6
ENSG00000259687	LINC01220	1.741708868542985	NA	0.08155939988464318	0.04723803819931776	0.12539164334594935	3.1739158511263838e-21	1.9974122176501417e-20	18	21	21
ENSG00000138028	CGREF1	-1.7411854880199213	NA	0.08165107017232953	0.019689694472370938	0.029550230806928816	7.655110681266985e-06	1.842232571892331e-05	11	13	13
ENSG00000186431	FCAR	-1.7403636987997055	NA	0.0817951755110494	0.11621700793364911	0.12060832679749647	1.999865438241705e-20	1.2080201620432194e-19	24	38	38
ENSG00000079337	RAPGEF3	-1.7403142430361949	NA	0.08180385443354293	0.17676122184134854	0.2646494292955865	1.5325401685602985e-46	2.488781377901568e-45	21	24	24
ENSG00000158747	NBL1	1.7395024786500932	NA	0.08194641661763387	0.05654276572221101	0.0796900231342854	9.671595155077162e-14	4.10235432387876e-13	10	11	11
ENSG00000163875	MEAF6	1.7393485337388634	NA	0.08197347516454928	0.08881833335466294	0.2284230070236877	1.557875107954627e-39	2.0057057226962387e-38	16	18	18
ENSG00000235641	LINC00484	1.7393338131193061	NA	0.08197606295393056	0.01230765973605968	0.04744533262409824	1.2256351190996454e-08	3.7405973763018005e-08	8	11	11
ENSG00000223522	AC093690.1	1.7387758384227612	NA	0.08207420014854984	0.04519366022307687	0.10941396451850252	1.43374526013371e-18	7.928828592722667e-18	6	6	6
ENSG00000122490	SLC66A2	-1.7387355079050217	NA	0.0820812972144731	0.04985653970157366	0.15713558284389406	1.232878553673743e-26	9.833783403233031e-26	11	14	14
ENSG00000260233	SSSCA1-AS1	-1.738475572844449	NA	0.08212705060383219	0.045064441166928315	0.04226031409205465	7.933466812417167e-08	2.2732000395345362e-07	6	9	9
ENSG00000220205	VAMP2	1.7384709241985805	NA	0.0821278690398916	0.010739429412694684	0.038611745897788936	2.946927402342504e-07	8.038310485568888e-07	8	10	10
ENSG00000110042	DTX4	1.7380363542236563	NA	0.08220440822129259	0.0279181497503411	0.015275855585182565	0.0013482076902156085	0.0025160968200574024	16	17	17
ENSG00000174567	GOLT1A	-1.7360331355669485	NA	0.08255797579614517	0.007794944012569209	0.014056247979627571	0.002112501161101192	0.0038380424209899715	9	10	10
ENSG00000180257	ZNF816	1.7360167503356936	NA	0.08256087285994707	1.1681687737965263e-05	0.024097120117270585	5.458495979186301e-05	0.0001205683641483146	1	2	2
ENSG00000134531	EMP1	1.7356855047078845	NA	0.08261945789364084	0.007700363613205936	0.01784107392295055	0.0005273309332876237	0.001034572494560057	3	3	3
ENSG00000119411	BSPRY	1.7354038596582315	NA	0.08266929693156612	0.007302220885641122	0.12918577517931065	7.322155032182937e-22	4.747358663399062e-21	8	14	14
ENSG00000163606	CD200R1	-1.735373238666796	NA	0.08267471699602169	0.029227748100144876	0.04746298147672548	1.2178598417792472e-08	3.718852996202334e-08	14	15	15
ENSG00000163959	SLC51A	-1.7350886695898686	NA	0.0827251008843177	0.017665695090317693	0.02621882115060636	2.5396279115662378e-05	5.809267581092359e-05	8	8	8
ENSG00000244625	MIATNB	-1.734963560663521	NA	0.0827472597042256	0.2623229208329882	0.407517711667906	5.714167381035029e-78	2.361259190779993e-76	43	52	52
ENSG00000087589	CASS4	-1.734802927751985	NA	0.08277571745115003	0.04143771138514354	0.08090414377174819	6.177858168777955e-14	2.6479402583447426e-13	8	10	10
ENSG00000074201	CLNS1A	1.73390241265281	NA	0.08293539972538327	0.024884548356788213	0.012001589636922938	0.004526491731932675	0.007884693419087195	11	14	14
ENSG00000122642	FKBP9	-1.7333890621218173	NA	0.08302654036521313	0.07527065571850605	0.11144282618970261	6.633703300114799e-19	3.7237766904637865e-18	5	8	8
ENSG00000169826	CSGALNACT2	-1.7326387637713108	NA	0.08315989486726366	0.01695833630126739	0.021374205574985077	0.0001460864637682892	0.0003076293137879437	10	16	16
ENSG00000239415	AP001469.3	-1.7317475231771295	NA	0.08331852520707385	0.08116243737418206	0.14470897617203338	1.7038780923811546e-24	1.2476432709754236e-23	24	28	28
ENSG00000178301	AQP11	-1.7317099501567623	NA	0.08332521814338402	0.02055866854178044	0.025121473362836058	3.7719262784896825e-05	8.489928304215719e-05	2	2	2
ENSG00000269480	AC020913.2	1.7314890498521947	NA	0.08336457624053971	0.006507756697458228	0.013429076470322302	0.0026636269893782773	0.004773097099357166	3	3	3
ENSG00000173757	STAT5B	1.7312056682576449	NA	0.08341508875896654	0.0024832145101675784	0.017069416627389446	0.0006988829228581	0.0013493743801051067	7	9	9
ENSG00000005175	RPAP3	1.7305813559884156	NA	0.08352645933674041	0.07833018332507374	0.12800594359415784	1.1560656420830737e-21	7.422452151285148e-21	20	23	23
ENSG00000086289	EPDR1	1.7301578406959026	NA	0.08360207843033678	0.11075504133280888	0.09719269287873958	1.440450644245417e-16	7.145585217866548e-16	30	35	35
ENSG00000180316	PNPLA1	-1.7289853012022187	NA	0.08381172582259329	0.00955037273268611	0.015331611750870097	0.0013208738423687218	0.0024680393901483125	13	17	17
ENSG00000213088	ACKR1	-1.7288647096140044	NA	0.08383331144241077	0.02334088017302552	0.02516045670344289	3.719269551111448e-05	8.376904850539824e-05	18	19	19
ENSG00000065989	PDE4A	1.7284459257624278	NA	0.0839083077573103	0.02389516444606236	0.014908805700108987	0.00154298172498895	0.002853817256453355	17	19	19
ENSG00000087157	PGS1	1.7280237541648638	NA	0.08398396572000737	0.0006996464390172788	0.020675025797667848	0.00018821133565970088	0.00039160837117546834	5	7	7
ENSG00000239282	CASTOR1	-1.7267691456515322	NA	0.08420913182882271	0.1221002816060336	0.22375573069483698	1.179640636737273e-38	1.4766173196647808e-37	5	7	7
ENSG00000205078	SYCE1L	-1.7266559250567826	NA	0.08422947567852303	0.3191340102194616	0.3752027130280187	3.0064544002833916e-70	1.025003707961429e-68	54	66	66
ENSG00000174132	FAM174A	-1.7257598697431082	NA	0.08439062219737982	0.03079290162747129	0.051889523321244364	2.463810930465193e-09	7.93164889178667e-09	6	8	8
ENSG00000188549	CCDC9B	-1.725464713912738	NA	0.08444375758921313	0.027161208126256182	0.01926495533595865	0.0003140200219724994	0.0006357885899417227	27	28	28
ENSG00000184584	TMEM173	-1.7243229638159359	NA	0.08464955596142743	0.07663784706061887	0.060915087778315134	9.353522456371573e-11	3.3271843311411767e-10	12	12	12
ENSG00000224596	ZMIZ1-AS1	-1.7241675277647748	NA	0.08467760437900436	0.056789170688148566	0.105316750792377	6.766222748927891e-18	3.610266145655396e-17	21	26	26
ENSG00000151353	TMEM18	1.7238329063683202	NA	0.08473801228650216	0.06836359205915085	0.08517427039972887	1.2721758938069022e-14	5.682871686088712e-14	23	29	29
ENSG00000169330	MINAR1	-1.722695864911812	NA	0.08494353851049086	0.03311555533645392	0.06189471859731913	6.550381090992378e-11	2.349069120230621e-10	27	32	32
ENSG00000087884	AAMDC	-1.7225196505188334	NA	0.08497542624067453	0.0430170050874124	0.01106529973809074	0.006424296550216287	0.010932843260857309	11	16	16
ENSG00000164620	RELL2	-1.722196340560913	NA	0.08503395753802631	0.00099274005622225	0.05538238670384519	6.96291643283999e-10	2.329893734766302e-09	1	2	2
ENSG00000262580	AC087741.1	1.7217720170908095	NA	0.08511082556158818	0.3219672998710716	0.36535801756820063	5.643255292142821e-68	1.782250184253356e-66	15	18	18
ENSG00000107968	MAP3K8	1.7217555713177202	NA	0.08511380591490147	0.01996817379177262	0.06244355994627838	5.3646741644466674e-11	1.9327478413045359e-10	14	17	17
ENSG00000079739	PGM1	-1.721606670274711	NA	0.08514079405874733	0.04699261471973679	0.03152455181789232	3.7638419567548495e-06	9.316704058370224e-06	38	42	42
ENSG00000248445	SEMA6A-AS1	-1.7213135200530447	NA	0.0851939474232244	0.01768713464646263	0.0222165335129915	0.00010769518025589409	0.00023018180686986968	16	17	17
ENSG00000174175	SELP	-1.7205750713902694	NA	0.08532796026660142	0.035008018892312365	0.04749092353886524	1.2056504586153406e-08	3.6828820297104516e-08	12	16	16
ENSG00000197016	ZNF470	1.7204733129663594	NA	0.08534644062595248	0.059338016903947854	0.06435449988739878	2.6749966292651325e-11	9.850443889900743e-11	19	24	24
ENSG00000177628	GBA	1.7203378116811845	NA	0.08537105405337914	0.14247101991865083	0.2044181036095883	4.575055170213534e-35	5.039025119716885e-34	3	3	3
ENSG00000134490	TMEM241	-1.7201802671219049	NA	0.08539967879405207	0.0328749436047536	0.041462469888152644	1.0571444295298367e-07	2.994544073671485e-07	17	20	20
ENSG00000274425	AC114271.1	-1.718827499217483	NA	0.08564578669621503	0.011332179398414926	0.07562896728558212	4.316456687492079e-13	1.7620308434611205e-12	10	13	13
ENSG00000127993	RBM48	-1.7186798405728456	NA	0.08567268477100465	0.06116115378972993	0.03999063608839926	1.7949337888536352e-07	4.981602127375141e-07	24	34	34
ENSG00000178342	KCNG2	-1.718643486950287	NA	0.08567930813599146	0.07144896031162638	0.2426871839725063	2.9704240486599706e-42	4.192576297158011e-41	13	18	18
ENSG00000136960	ENPP2	1.718597932531042	NA	0.08568760840325072	0.020660259566170642	0.042771314953954115	6.600809805609428e-08	1.9047162604138664e-07	12	15	15
ENSG00000061273	HDAC7	-1.7182259626884913	NA	0.08575540768697458	0.024586949954849658	0.047745299085006666	1.099973009697534e-08	3.369674373580388e-08	2	2	2
ENSG00000198912	C1orf174	1.7180485465224653	NA	0.0857877607606748	0.28283927353271426	0.22930789036320554	1.059870104235305e-39	1.3717518805683959e-38	33	39	39
ENSG00000267858	MZF1-AS1	-1.7177180162722834	NA	0.08584806155976919	0.016188479031508357	0.013551361308843744	0.0025457844123809074	0.004576274306909872	9	11	11
ENSG00000162552	WNT4	-1.7167705010646854	NA	0.0860211128083774	0.00773065897485529	0.01688851271260371	0.0007466496380125607	0.0014373927528376072	8	10	10
ENSG00000143669	LYST	-1.7163377794634687	NA	0.08610023743583868	0.005928366358239336	0.018744910109505065	0.00037940162722555125	0.0007591131146063444	10	13	13
ENSG00000272183	AC005041.3	1.7159321524727966	NA	0.08617446110161495	0.1107067277771124	0.15297852949026883	6.460886017092353e-26	5.008939163974538e-25	15	19	19
ENSG00000166147	FBN1	1.7152258296529437	NA	0.08630383096182206	0.19333458528948935	0.19332367697578806	4.7990174399733294e-33	4.933953841612867e-32	19	21	21
ENSG00000172732	MUS81	1.7150042949981597	NA	0.08634443947972119	0.001956809755825583	0.052940225949120054	1.6851355600521268e-09	5.483565411638315e-09	5	7	7
ENSG00000142208	AKT1	1.7147023929037601	NA	0.0863998046351879	0.06093951753648233	0.07661258048751413	3.0060051403062613e-13	1.238289266180929e-12	16	19	19
ENSG00000204564	C6orf136	-1.7143362760543823	NA	0.08646698445668388	0.0005900347039353404	0.015330768855146129	0.0013212828694859349	0.0024685346910136505	1	15	15
ENSG00000180628	PCGF5	1.7142432042806492	NA	0.08648406918438423	0.0008009946183549676	0.010152072375706938	0.00905905589308195	0.015075570064091447	3	5	5
ENSG00000272540	AL662797.1	-1.713827762425229	NA	0.08656036304779055	0.0012526032974144675	0.012045622045122169	0.004452785681811527	0.0077657705336505525	2	19	19
ENSG00000092020	PPP2R3C	1.713309979802072	NA	0.08665552736370795	0.2748597255503798	0.43922452862781525	5.7909704431868215e-86	3.1327871334451355e-84	13	13	13
ENSG00000142794	NBPF3	1.7130228862031451	NA	0.08670832927198514	0.34146335089008883	0.6694140300332514	1.0404424171280681e-162	5.94751567044308e-160	34	41	41
ENSG00000100373	UPK3A	1.7122706306767832	NA	0.08684680641716594	0.5077320840510392	0.196187841119687	1.4523241836061296e-33	1.512198386439679e-32	53	65	65
ENSG00000100612	DHRS7	-1.7118924952554928	NA	0.0869164819630864	0.029094179929367005	0.03413511272023675	1.4727724294552194e-06	3.7775313180866825e-06	12	15	15
ENSG00000153989	NUS1	1.711727960602949	NA	0.08694681334014197	0.005293696273368845	0.021255100414105575	0.00015252680705491657	0.00032086386336908294	10	12	12
ENSG00000131067	GGT7	-1.7109823324680402	NA	0.08708437434226071	0.01371487809113291	0.07300977189114687	1.1296071353240726e-12	4.511325748409996e-12	10	11	11
ENSG00000132330	SCLY	-1.710777999514417	NA	0.0871221023967453	0.004120031596874099	0.014164900650806375	0.00202947260492639	0.003700523732257593	3	4	4
ENSG00000112110	MRPL18	1.7103055233478384	NA	0.08720939095667121	0.12204402283221598	0.15686825110331995	1.3717751992469392e-26	1.0926415648808992e-25	18	21	21
ENSG00000059122	FLYWCH1	-1.7102494555548757	NA	0.08721975399687067	0.5006300239039226	0.7449311626874089	2.3805757081910053e-200	1.0206123204941887e-196	50	72	72
ENSG00000178726	THBD	1.709802040719822	NA	0.08730248553131383	0.08275058883544209	0.08413944284330035	1.8668256820249437e-14	8.253207945616334e-14	9	10	10
ENSG00000230537	AL158071.3	1.7093313319812815	NA	0.08738959268834749	0.007812610216036062	0.11816734088558091	5.098172788553021e-20	3.028353486349004e-19	6	7	7
ENSG00000116521	SCAMP3	1.709133153525115	NA	0.0874262876381933	0.016424658939765586	0.023686972725600296	6.329728763571772e-05	0.00013873788160338998	3	3	3
ENSG00000136052	SLC41A2	1.7086708371655095	NA	0.08751193899512533	0.008607653348484005	0.015031799260626241	0.0014747374716365825	0.002735858167578511	6	9	9
ENSG00000164032	H2AFZ	1.7084304490768152	NA	0.08755650140409846	0.0013900168011658379	0.02133596523509314	0.00014812389620890662	0.0003117928926091248	3	3	3
ENSG00000154124	OTULIN	1.7082092761993408	NA	0.08759751792447078	0.0038730887415444775	0.18778329675161942	4.788737155914148e-32	4.733259566960906e-31	1	2	2
ENSG00000273253	AL022328.4	-1.7079532727867996	NA	0.08764501312227559	0.10533923463968986	0.15996050013695556	3.982403653769067e-27	3.235160599644042e-26	15	20	20
ENSG00000030066	NUP160	1.7076954308782155	NA	0.08769287040397714	0.0047980921227674	0.02002190494796313	0.00023853191664609719	0.0004902425501634612	10	13	13
ENSG00000220161	LINC02076	-1.7068617732114264	NA	0.08784774743238374	0.047273020884918686	0.01549639153990595	0.0012433174441628437	0.0023322742124205435	10	19	19
ENSG00000152700	SAR1B	1.7065701531743416	NA	0.08790197669571914	0.005463666299258855	0.024830332313797582	4.1895556689104554e-05	9.390496688817853e-05	9	11	11
ENSG00000158113	LRRC43	-1.706521769218209	NA	0.08791097672078658	0.004180270010167796	0.06364950936632366	3.458347033348413e-11	1.2615867533480523e-10	2	4	4
ENSG00000105655	ISYNA1	-1.7061793806581416	NA	0.0879746865430971	0.010615060738298257	0.021721439353469856	0.00012882672973856975	0.00027294904723087875	12	13	13
ENSG00000084072	PPIE	-1.7057834701174301	NA	0.08804840186155288	0.38641358713967505	0.5452006947749671	2.149724261339093e-116	2.690921266985701e-114	38	46	46
ENSG00000104381	GDAP1	1.7056688105507232	NA	0.08806975983778735	0.020545990842023708	0.022599592671377924	9.376247919139663e-05	0.00020166516316860904	11	15	15
ENSG00000050405	LIMA1	1.7052312348339378	NA	0.08815130675536374	0.032574667732011085	0.0397028820914214	1.990618960756001e-07	5.502437872018804e-07	11	16	16
ENSG00000149573	MPZL2	-1.7047381228540794	NA	0.08824327640037283	0.1136198949772421	0.14170441370409415	5.5535908182328e-24	3.9666192812109245e-23	12	12	12
ENSG00000162694	EXTL2	1.704253315925598	NA	0.08833377248295471	0.026398432135883245	0.026504424083568554	2.2912951796164897e-05	5.259459380972184e-05	1	3	3
ENSG00000124226	RNF114	-1.7041357455136688	NA	0.08835572993436151	0.06886084978338008	0.03135127692913968	4.005755739511615e-06	9.882708268865586e-06	6	8	8
ENSG00000230487	PSMG3-AS1	-1.7036597027852172	NA	0.08844468065840781	0.10192537626132817	0.14418272826006065	2.096217375594313e-24	1.5284027114824353e-23	23	27	27
ENSG00000005075	POLR2J	-1.7035801263451575	NA	0.0884595569133107	0.006734158835969211	0.014927968378222014	0.0015321429841740025	0.0028366243293097113	6	8	8
ENSG00000072518	MARK2	1.7035056474994725	NA	0.08847348203602831	0.023504842121228633	0.014596162445981758	0.001731173813199094	0.0031823239063727368	9	13	13
ENSG00000119977	TCTN3	1.703484211096501	NA	0.08847749027389747	0.1970861452376871	0.17916661301982167	1.6634675806669037e-30	1.5503698663509094e-29	16	18	18
ENSG00000261351	AC116913.1	1.7033430210714113	NA	0.08850389403204056	0.038136706997806545	0.02808689742713256	1.2960208151424666e-05	3.052947933911835e-05	5	6	6
ENSG00000186468	RPS23	1.7032472856517604	NA	0.08852180099804907	0.14664718659668402	0.21528275047634512	4.516080939692646e-37	5.333765291652148e-36	8	8	8
ENSG00000101452	DHX35	1.7025655508041382	NA	0.08864940150518147	0.015750661514981577	0.02918867132880632	8.718377206337361e-06	2.0864003727529917e-05	1	1	1
ENSG00000134686	PHC2	-1.7024977733259725	NA	0.08866209553229565	0.007112483231559705	0.01071439596144048	0.00732923538420165	0.012353947081155305	5	6	6
ENSG00000135297	MTO1	1.7023971735914805	NA	0.08868093953240479	0.06402582816482477	0.17236666568991507	2.6667811557521526e-29	2.363443412919569e-28	9	11	11
ENSG00000203965	EFCAB7	-1.702042290617333	NA	0.08874744078170607	0.034874676164434744	0.01540478269656605	0.0012858493778061535	0.002406529627850892	15	18	18
ENSG00000169962	TAS1R3	1.7017541813238977	NA	0.08880145891275401	0.0025508836911119722	0.08651215157283083	7.744315371826787e-15	3.511561721614425e-14	3	6	6
ENSG00000142552	RCN3	1.7017068484407942	NA	0.0888103359737374	0.12536669664959404	0.17934851188263365	1.5440080172807435e-30	1.442953323615666e-29	10	10	10
ENSG00000107796	ACTA2	1.7015485036478541	NA	0.08884003799693459	0.004629408267457858	0.28079526517546444	8.959779713114395e-50	1.636328671993597e-48	9	12	12
ENSG00000272758	AC083798.2	1.7012121400894802	NA	0.08890315901152736	0.03131324558955821	0.031592390691154354	3.673162078536746e-06	9.100123733722428e-06	6	6	6
ENSG00000262001	DLGAP1-AS2	-1.7008608718554665	NA	0.08896911556145821	0.023080195580769063	0.05778512192966431	2.914560670704932e-10	1.0030463765185405e-09	3	4	4
ENSG00000130518	IQCN	1.7007447982108963	NA	0.08899091901470874	0.026066594834731994	0.2221656720866175	2.3447876963532493e-38	2.909606671835157e-37	10	14	14
ENSG00000184117	NIPSNAP1	-1.700134166585304	NA	0.08910569190782697	0.04868073520020565	0.06880319677679254	5.2731275321138364e-12	2.0257362017970472e-11	11	12	12
ENSG00000129673	AANAT	1.6998926235664698	NA	0.08915112466957831	0.022488593959372687	0.17103060398688272	4.5880008298512235e-29	4.030718556922061e-28	15	19	19
ENSG00000215841	AP002761.1	-1.6983039738853998	NA	0.08945040509413077	0.013659217019351366	0.010376852009596949	0.008322431572216817	0.013932192408428953	16	20	20
ENSG00000169715	MT1E	1.6982268789171147	NA	0.08946494931807203	0.003664195068799048	0.16317765726509004	1.0947302795726605e-27	9.13998518227437e-27	15	21	21
ENSG00000270760	AD001527.1	-1.6975103448301807	NA	0.08960021699351793	0.007205576687024538	0.016078100927221107	0.0010044428168827083	0.0019043880449664528	5	7	7
ENSG00000100815	TRIP11	-1.6968089378822082	NA	0.08973278841169119	0.0409875488310961	0.027367907403212637	1.6788819798792506e-05	3.908979555840126e-05	33	40	40
ENSG00000049246	PER3	1.6965168202520489	NA	0.0897880474963775	0.06918381871174632	0.07730860843450096	2.326570178016167e-13	9.651270436090772e-13	17	20	20
ENSG00000105447	GRWD1	-1.6944989109638389	NA	0.09017051846556418	0.010617401982972029	0.09256287995855926	8.142493038881206e-16	3.8787670312159394e-15	11	15	15
ENSG00000141505	ASGR1	-1.6937410407128857	NA	0.09031450210008363	0.07774671009133728	0.0442846257827745	3.828193547088706e-08	1.1254875902455722e-07	26	33	33
ENSG00000165322	ARHGAP12	1.6934713145153573	NA	0.0903657905239883	0.006952210423178949	0.013072030670393609	0.003040303050908442	0.005408522512451127	7	8	8
ENSG00000233016	SNHG7	-1.6930047574924803	NA	0.09045456164554007	0.29316716956557864	0.27268969929202386	3.839153842913249e-48	6.63685980364106e-47	27	36	36
ENSG00000171954	CYP4F22	1.6929230392496717	NA	0.09047011727403793	0.07425314306412187	0.06623685245252253	1.3464960404761097e-11	5.043918872460639e-11	36	46	46
ENSG00000128298	BAIAP2L2	1.6904902824337984	NA	0.0909341958017803	0.008399054567976412	0.011342759473875056	0.005789867041696594	0.009915161763336818	8	10	10
ENSG00000130193	THEM6	-1.6904543638229368	NA	0.09094106203649409	0.06931393013548555	0.1241875023930964	5.049091782469507e-21	3.144040485750529e-20	1	1	1
ENSG00000076944	STXBP2	-1.6892130319675347	NA	0.09117861247233065	0.12983272582167465	0.19926756150369218	3.99855648861688e-34	4.251162134115987e-33	32	38	38
ENSG00000136720	HS6ST1	1.688901800039474	NA	0.09123825026994342	0.05004021409163889	0.06766076778272177	8.005869407182629e-12	3.043508190285411e-11	20	25	25
ENSG00000136877	FPGS	-1.6879209033971363	NA	0.09142641341319323	0.0205635236764094	0.029760358847342103	7.097868679573935e-06	1.713661128903469e-05	11	13	13
ENSG00000108599	AKAP10	1.6876631677061988	NA	0.09147590596951433	0.26558119349590587	0.40616192106495397	1.2280705139264753e-77	5.0143288674583633e-76	5	6	6
ENSG00000185591	SP1	1.6875229816177415	NA	0.09150283471171043	0.11104687862289092	0.05522781616796018	7.363810058283993e-10	2.4578041784646204e-09	4	4	4
ENSG00000115866	DARS	1.687468805738878	NA	0.09151324321631024	0.41783707930205305	0.16513203659114373	4.984249907114439e-28	4.227245383635287e-27	36	46	46
ENSG00000169442	CD52	-1.686378761083742	NA	0.09172286958631247	0.04394803976579227	0.3078107420755972	2.3927834499508137e-55	5.200740606236566e-54	9	12	12
ENSG00000100092	SH3BP1	1.685846422303518	NA	0.09182538374522622	0.19927960056384156	0.4832411491118064	7.669790006313563e-98	5.978601309921423e-96	21	31	31
ENSG00000160932	LY6E	1.6855693856749756	NA	0.0918787699734839	0.00108113251774804	0.026839258220328125	2.0309516740909436e-05	4.6869587214352835e-05	2	4	4
ENSG00000110651	CD81	-1.6848531069801393	NA	0.09201691575897426	0.01907872019117125	0.042904768523095736	6.29125266269537e-08	1.8184509002623108e-07	10	13	13
ENSG00000177383	MAGEF1	1.6846311723828313	NA	0.09205975323571629	0.034861714220049626	0.07579656965657083	4.058459389957267e-13	1.6598740777099253e-12	13	15	15
ENSG00000234199	LINC01191	1.6839138885860157	NA	0.09219831182756447	0.03926327115611553	0.10588910395269598	5.449740502944889e-18	2.9223764817073766e-17	10	12	12
ENSG00000141503	MINK1	-1.6835415472487738	NA	0.09227030347833019	0.006027242920133876	0.01963317585878423	0.0002746933920082306	0.0005603326965087603	6	7	7
ENSG00000137288	UQCC2	1.68343077415998	NA	0.09229173000429566	0.0052793487504497385	0.012114830048020385	0.004339392723233736	0.007577257490147168	15	21	21
ENSG00000197535	MYO5A	1.682609908645084	NA	0.09245063225752163	0.0649287425381372	0.04720927610393424	1.334524275560187e-08	4.064965684117522e-08	21	24	24
ENSG00000117713	ARID1A	-1.6823213290112071	NA	0.09250654735644206	0.001531411724928423	0.015426226008172284	0.0012757639007310243	0.002389218645149758	9	11	11
ENSG00000230124	ACBD6	-1.6816880203820468	NA	0.09262935222783	0.020663634349808085	0.03107363740837016	4.42623012527746e-06	1.0882497551022676e-05	13	19	19
ENSG00000197885	NKIRAS1	-1.6816626608532843	NA	0.09263427241818241	0.000996369493099317	0.02746827480953105	1.6192946572875194e-05	3.7765924218446446e-05	3	6	6
ENSG00000127804	METTL16	1.6815877098363163	NA	0.09264881544771446	0.054953258855279026	0.07658075550820563	3.041417106937378e-13	1.251974603141361e-12	12	13	13
ENSG00000198829	SUCNR1	1.6803099910011718	NA	0.09289701817466299	0.006789762020802844	0.05984506369872372	1.3798685234967326e-10	4.848056814063812e-10	5	8	8
ENSG00000197043	ANXA6	1.6792401024214993	NA	0.0931052592493218	0.09095930350330113	0.15210483455518245	9.142343942428686e-26	7.059075023354774e-25	12	12	12
ENSG00000272562	AL512343.2	1.6787436629372698	NA	0.09320201244738732	0.003193309645784872	0.0145116403273116	0.0017859235197799344	0.003276294655616827	9	12	12
ENSG00000125629	INSIG2	1.678652464070503	NA	0.09321979535100769	0.19603767176624692	0.23531035754146648	7.683278689185069e-41	1.0358533509499586e-39	10	11	11
ENSG00000185085	INTS5	-1.6785291661874333	NA	0.09324384158340657	0.028450721625150933	0.05634814227279201	4.907273547357648e-10	1.6634677616848449e-09	18	25	25
ENSG00000188818	ZDHHC11	1.6785044111874494	NA	0.09324867003980637	0.08492966090820946	0.08721970088989851	5.954896994180356e-15	2.715249363286331e-14	37	52	52
ENSG00000143224	PPOX	1.6784107782591486	NA	0.09326693493311776	0.024834960862786876	0.019617053636806457	0.0002763068222403952	0.0005632888367333021	12	15	15
ENSG00000091844	RGS17	1.678374464528271	NA	0.09327401939332773	0.012249976028776074	0.018437844643981505	0.0004242708056414002	0.000843280023869306	4	4	4
ENSG00000149289	ZC3H12C	1.6781015414260947	NA	0.09332727788895562	0.043004576856891095	0.06466000083116451	2.3931396180762322e-11	8.837198817913286e-11	8	11	11
ENSG00000131165	CHMP1A	1.677980761772301	NA	0.09335085474223948	0.0853654648645361	0.08196941603287139	4.167464183760263e-14	1.8065683338550238e-13	57	74	74
ENSG00000204241	LINC02731	-1.6779405063957367	NA	0.09335871387509706	0.010233920548329922	0.014105284639900621	0.0020746119492571673	0.0037752037688679077	2	2	2
ENSG00000143882	ATP6V1C2	1.677868989237971	NA	0.09337267761364856	0.005613307182405943	0.02081088868661037	0.0001791655112596063	0.0003736936697386267	6	9	9
ENSG00000160867	FGFR4	-1.6774798883743591	NA	0.09344867899357054	0.05043318852950618	0.10567057909930529	5.9191604595302986e-18	3.168154891400908e-17	20	25	25
ENSG00000164220	F2RL2	1.6771645545959475	NA	0.09351030817170224	0.03916771965917514	0.06775837944211735	7.725395122964723e-12	2.941447623528464e-11	1	1	1
ENSG00000023041	ZDHHC6	-1.676158285663398	NA	0.09370719254294431	0.007131802889790222	0.04583936722520488	2.186599922955079e-08	6.553333584967728e-08	4	5	5
ENSG00000086730	LAT2	-1.6759814097890857	NA	0.09374183402246014	0.08483186419663849	0.10705493037820442	3.505919611374358e-18	1.9008224917944632e-17	26	31	31
ENSG00000228403	AC035139.1	1.6756837376968419	NA	0.09380015686141784	0.021524396070976542	0.0671288427435102	9.722706230245723e-12	3.674998658639716e-11	8	9	9
ENSG00000125818	PSMF1	-1.6753402147421046	NA	0.09386749941949285	0.024953272606944774	0.035980963284465046	7.586511750348882e-07	1.993275471223119e-06	11	16	16
ENSG00000143376	SNX27	1.6746322743249344	NA	0.09400640287942724	0.14049937706773952	0.030911102706876446	4.69259252547637e-06	1.1506043640176475e-05	4	5	5
ENSG00000119487	MAPKAP1	-1.674179704703359	NA	0.09409528691642145	0.006788471949756053	0.01498087305718306	0.0015026167001081483	0.002785167941002447	7	7	7
ENSG00000261455	LINC01003	1.6730390961591415	NA	0.09431959976929838	0.1982578819155594	0.2715415210950518	6.515584096763773e-48	1.1184759927467663e-46	29	33	33
ENSG00000184979	USP18	1.6723815297944544	NA	0.09444911189066194	0.003326591391913545	0.015312055236684071	0.001330396923251561	0.0024847502545023983	2	4	4
ENSG00000171643	S100Z	1.6719171516934423	NA	0.09454066013079179	0.020263021289103716	0.0325042470360519	2.646610734546965e-06	6.644228881092945e-06	8	9	9
ENSG00000055130	CUL1	1.6717357670339543	NA	0.09457643790117358	0.025396409628264248	0.03193706668965053	3.24511449856122e-06	8.076991079220082e-06	16	18	18
ENSG00000274414	AL121772.1	1.6716071974792799	NA	0.09460180456630563	0.03417002741610304	0.034522941673625615	1.2811647475862383e-06	3.3058522805230815e-06	14	18	18
ENSG00000127191	TRAF2	-1.6711764302936578	NA	0.09468683431118617	0.03181385857850286	0.04039401162860816	1.5525527013350584e-07	4.3362746376538946e-07	4	4	4
ENSG00000143595	AQP10	-1.6707678705043834	NA	0.09476753708629727	0.045406189020822815	0.03940897927338746	2.2125090119381666e-07	6.102013034050759e-07	15	15	15
ENSG00000173621	LRFN4	1.670347264803049	NA	0.09485067685780606	0.002556154786166778	0.20386480973252344	5.778573996524682e-35	6.311895889579731e-34	4	6	6
ENSG00000167306	MYO5B	-1.6697239217753792	NA	0.09497399853562871	0.025687766420654765	0.07694423418444277	2.660582122059374e-13	1.099429465330029e-12	5	6	6
ENSG00000163220	S100A9	1.6692105910838686	NA	0.09507565188272105	0.07034753404293577	0.12232611537435086	1.0336600788443709e-20	6.339855755401329e-20	5	5	5
ENSG00000180611	MB21D2	-1.668450543925656	NA	0.09522632179617957	0.024437221343946908	0.03191164677735898	3.2749027464659767e-06	8.149950253830363e-06	16	20	20
ENSG00000196605	ZNF846	1.6681350061699611	NA	0.09528892939185003	0.02104241086040233	0.041171518490759416	1.1737916150784115e-07	3.3140191647974446e-07	6	7	7
ENSG00000004139	SARM1	-1.6679689476918906	NA	0.09532189121291869	0.02208755139627431	0.03685216257837975	5.547022171568105e-07	1.4748198948871542e-06	3	3	3
ENSG00000253559	OSGEPL1-AS1	1.6668746822494662	NA	0.09553932612913606	0.07956515575536549	0.04403292604305308	4.191368030493765e-08	1.2265831118590028e-07	50	56	56
ENSG00000140905	GCSH	-1.666588861140296	NA	0.09559618529162305	0.008302735773522257	0.017924208889244043	0.0005115864445335424	0.0010062158432510287	8	8	8
ENSG00000245156	AP001107.1	-1.6664838321039592	NA	0.09561708580661292	0.0018142693100573022	0.01906804611109336	0.00033732542174261064	0.0006795246866514778	6	7	7
ENSG00000140876	NUDT7	1.6660419632498564	NA	0.0957050566793088	0.05895420717726447	0.3613213100292714	4.7166580408921894e-67	1.4469761850314875e-65	24	27	27
ENSG00000111775	COX6A1	1.665614352541194	NA	0.09579025060678498	0.01589291744740922	0.01208320589160114	0.0043908385565992695	0.007663968489274389	9	10	10
ENSG00000173269	MMRN2	-1.6655966666374828	NA	0.09579377551963435	0.011084694914555066	0.019338886006817383	0.0003056940183692618	0.0006201025220031311	11	15	15
ENSG00000179428	AC073072.1	1.6654917075924995	NA	0.09581469666013281	0.11566629005743752	0.026164308736306843	2.5900062289307494e-05	5.9213460631826984e-05	18	19	19
ENSG00000168899	VAMP5	-1.6654421311196135	NA	0.09582457984685043	0.043530986372590154	0.11081427202501311	8.424156382293559e-19	4.7026646419255286e-18	17	21	21
ENSG00000084734	GCKR	1.6654312284003923	NA	0.09582675343908868	0.0039968217877013375	0.015689247740112103	0.0011583603109080179	0.0021819772596398945	2	2	2
ENSG00000170899	GSTA4	1.6649119498425105	NA	0.0959303237708897	0.02204242537486622	0.011582395552060965	0.005293379821060716	0.00911041454750805	16	17	17
ENSG00000137393	RNF144B	-1.6643964074753186	NA	0.09603323753402078	0.00909857697230194	0.023408917298857388	6.998430732599045e-05	0.00015280887271879425	6	8	8
ENSG00000225663	MCRIP1	-1.6643586562189239	NA	0.09604077699823459	0.002036673386738245	0.013221976436051946	0.0028759470644916076	0.00512997880268011	10	13	13
ENSG00000179361	ARID3B	-1.6641237767109407	NA	0.09608769642886457	0.006015922373764561	0.016923209848325918	0.0007372397535566395	0.0014200746415526015	4	5	5
ENSG00000173598	NUDT4	1.6637029944381017	NA	0.0961717975851911	0.0034677327781429327	0.012221528269774516	0.004170288989037709	0.007299814828315573	2	2	2
ENSG00000227456	LINC00310	-1.6629040867852392	NA	0.09633163621153544	0.06186168831218308	0.038347021904766604	3.2411612606692206e-07	8.804478767498252e-07	24	27	27
ENSG00000178028	DMAP1	-1.6626737114787737	NA	0.09637776720050072	0.015423919695201065	0.018823577075841827	0.00036869557326322394	0.0007385539523292871	28	30	30
ENSG00000185290	NUPR2	-1.6619843606483111	NA	0.09651591029982512	0.27045796899295566	0.37913970802632596	3.621530162981085e-71	1.262309365141517e-69	12	13	13
ENSG00000125386	FAM193A	-1.6614042572684997	NA	0.09663228335369677	0.017205762538257167	0.024201741993986312	5.256205095187073e-05	0.00011641309721989296	17	19	19
ENSG00000145494	NDUFS6	1.6604673075810195	NA	0.09682047944545125	0.013232028541206425	0.01745439411057385	0.0006072234056739282	0.0011817151820134129	18	19	19
ENSG00000069248	NUP133	1.6602922677993772	NA	0.09685567048182395	0.014627927509731948	0.03517517811259651	1.0134614570264248e-06	2.6373066049387196e-06	1	1	1
ENSG00000109854	HTATIP2	-1.6600294224753158	NA	0.09690853367810559	0.12001668019589676	0.1396809247437109	1.2280226897315655e-23	8.648608257169042e-23	12	13	13
ENSG00000174953	DHX36	1.6595911735190805	NA	0.09699672518731087	0.04013635095571866	0.01753667236101803	0.0005892606247785881	0.0011489744689400804	8	11	11
ENSG00000124508	BTN2A2	-1.6595127255361097	NA	0.097012518523313	0.030442752910698208	0.031394012218638884	3.944683729581031e-06	9.74184638228472e-06	7	12	12
ENSG00000070371	CLTCL1	1.65912613347408	NA	0.09709037820138709	0.11342411260869827	0.2042375515305	4.93742927295935e-35	5.429282061204789e-34	12	16	16
ENSG00000237298	TTN-AS1	1.658933095021755	NA	0.0971292748628554	0.026530771128959497	0.012423077762877233	0.0038688802675309764	0.006798588759902522	10	11	11
ENSG00000113575	PPP2CA	1.6588964473655883	NA	0.09713666066119435	0.00402852171801362	0.0212405860137763	0.00015333088420966252	0.00032251580195161324	4	5	5
ENSG00000263345	AC006435.2	-1.6582998787409786	NA	0.09725695349122317	0.03307870236869437	0.01240126427710255	0.0039004053320336103	0.006850476345662063	16	19	19
ENSG00000187260	WDR86	1.658101721771079	NA	0.09729693644457668	0.03161795516550064	0.036801070383069776	5.649824968454085e-07	1.501919832336368e-06	12	12	12
ENSG00000068903	SIRT2	1.6575542587155436	NA	0.09740746863863986	0.006321449806533703	0.03204469388741955	3.1219662306389144e-06	7.784035895496763e-06	18	22	22
ENSG00000247373	TMED2-DT	1.6573305973469052	NA	0.09745265449433373	0.007395977708328168	0.031207718779342915	4.217923626851036e-06	1.0391204177110819e-05	3	3	3
ENSG00000221838	AP4M1	-1.6558090461721922	NA	0.09776049525288416	0.05174053641974123	0.24632413452975743	5.906548484857641e-43	8.497600668357692e-42	19	20	20
ENSG00000152778	IFIT5	-1.6550809614836888	NA	0.09790807622331621	0.2022011289045472	0.2055999176337645	2.7766938187826213e-35	3.088036465519012e-34	11	12	12
ENSG00000176083	ZNF683	-1.6545408683030292	NA	0.09801766673164326	0.005984220635600754	0.0414036714895263	1.0797444516076668e-07	3.0545261630847705e-07	10	13	13
ENSG00000122299	ZC3H7A	-1.6540771848019262	NA	0.09811183108495715	0.03981845007804878	0.06710361596995386	9.812688156577566e-12	3.707375836024426e-11	5	7	7
ENSG00000141527	CARD14	1.6536566526480152	NA	0.09819729478373657	0.0672998908974599	0.11589776259141082	1.2144276132129105e-19	7.069320821109369e-19	17	19	19
ENSG00000182511	FES	-1.6536123189426741	NA	0.098206308075693	0.021948327678466932	0.1422186320094824	4.538086645402705e-24	3.256219576653179e-23	32	38	38
ENSG00000238009	AL627309.1	-1.6535671949386594	NA	0.09821548271839006	0.00588182031066443	0.19856540430034897	5.367846450160114e-34	5.6683004171056524e-33	1	3	3
ENSG00000160588	MPZL3	-1.6532389334911424	NA	0.0982822456623659	0.11371795346849183	0.15400694625946415	4.29179179895265e-26	3.3515454262403913e-25	5	5	5
ENSG00000213963	AC019080.1	1.6521986555296209	NA	0.09849406044917298	0.027281163324510343	0.026781035068553224	2.0739925842249027e-05	4.782425551549395e-05	7	9	9
ENSG00000099958	DERL3	-1.6519058341255024	NA	0.09855374858224504	0.01693418934611387	0.046917085888049825	1.4827790129896033e-08	4.499765934128244e-08	6	8	8
ENSG00000189060	H1F0	1.6514756181191692	NA	0.0986414953437878	0.1842895723784938	0.26522804603739275	1.1769572791082496e-46	1.924083925588882e-45	10	12	12
ENSG00000119632	IFI27L2	-1.6514508708040534	NA	0.09864654469734423	0.30989801979053294	0.21483852755411664	5.4612895894810784e-37	6.427979078243721e-36	27	31	31
ENSG00000188677	PARVB	-1.6503669968769104	NA	0.09886789697517674	0.025028258287935104	0.059290654777482556	1.687644390849382e-10	5.8967835490375e-10	21	22	22
ENSG00000153037	SRP19	-1.6502915032552183	NA	0.09888332928732506	0.022372914765166577	0.0362746522683728	6.826568181895568e-07	1.8032781539021426e-06	4	4	4
ENSG00000118197	DDX59	-1.6501981303948516	NA	0.0989024191109589	0.1462071649114129	0.08322771680769478	2.616489866508062e-14	1.146988361982279e-13	7	8	8
ENSG00000100285	NEFH	1.6498074669379517	NA	0.09898232108076124	0.022208688457490907	0.05576238190132752	6.067561882528132e-10	2.043051614440898e-09	21	29	29
ENSG00000102547	CAB39L	-1.649804383917571	NA	0.09898295185239796	0.04193834872366065	0.05859839253402983	2.169804171429336e-10	7.521724628227549e-10	27	32	32
ENSG00000138035	PNPT1	1.6497212558349958	NA	0.09899996068117085	0.012032202210767796	0.011060799979708363	0.006435149122652062	0.010948052807972244	11	13	13
ENSG00000145555	MYO10	1.6496415628221144	NA	0.09901626885079008	0.06316584617933675	0.06837690662253557	6.162446615106552e-12	2.3552439715280202e-11	27	32	32
ENSG00000140961	OSGIN1	-1.6494739853700124	NA	0.09905056845686225	0.09434083909410404	0.21220079113769122	1.6843493000505423e-36	1.9477347367880478e-35	16	17	17
ENSG00000152582	SPEF2	-1.6492183208465576	NA	0.0991029159168058	0.006967096750902466	0.02003445888015434	0.00023744744186467967	0.00048807217793807886	1	1	1
ENSG00000197852	INKA2	1.6491561945968456	NA	0.0991156396364805	0.06884658947382084	0.07786200843981828	1.8975676079503903e-13	7.894562568835819e-13	28	39	39
ENSG00000162402	USP24	1.6487891358006175	NA	0.09919084144458792	0.03829842361293008	0.017538809555073996	0.0005888012367817694	0.0011482092801422064	13	15	15
ENSG00000123610	TNFAIP6	-1.6483112261900519	NA	0.09928882223364721	0.3018754593261939	0.45359807160343424	9.757958425859503e-90	5.944259408260894e-88	19	24	24
ENSG00000125384	PTGER2	1.6482953097247548	NA	0.09929208674778525	0.011298579776328777	0.05656079331621847	4.5432795131337265e-10	1.5446609906964765e-09	18	19	19
ENSG00000130598	TNNI2	-1.6478589198716094	NA	0.09938162496796413	0.009171128378824644	0.03587803262214875	7.872407955555741e-07	2.0668083899238424e-06	4	5	5
ENSG00000123700	KCNJ2	-1.6470014199296563	NA	0.0995577539763766	0.005340556635897914	0.011747334558698018	0.004977004890670767	0.00860563186833162	5	5	5
ENSG00000138036	DYNC2LI1	-1.6469094941063083	NA	0.09957665015085718	0.05985608637579522	0.05467630077399311	8.991411470783263e-10	2.983624522299965e-09	26	29	29
ENSG00000173442	EHBP1L1	1.646546883029209	NA	0.09965121600179395	0.005827714985125617	0.054592552794535	9.268182822806492e-10	3.0713056469238366e-09	4	6	6
ENSG00000160072	ATAD3B	-1.6460799750811457	NA	0.09974729462369578	0.18144912068816077	0.08782891360710765	4.748598705685727e-15	2.1744651322778248e-14	36	47	47
ENSG00000084774	CAD	1.6448239871728434	NA	0.1000061139841348	0.022622665056121278	0.0714673740512246	1.98856855149675e-12	7.825140451954513e-12	8	10	10
ENSG00000161944	ASGR2	1.644735028912396	NA	0.10002446575562586	0.11860143870559518	0.17679079918081606	4.396466949603758e-30	4.040461506900045e-29	10	14	14
ENSG00000073861	TBX21	1.6446896251150007	NA	0.10003383343193435	0.006045073937487372	0.012025808106979945	0.004485800298429874	0.007817783467253446	4	5	5
ENSG00000273151	AC073957.3	-1.644429230466498	NA	0.1000875713657933	0.03444798320996029	0.1155489935141193	1.3874623999238244e-19	8.054703011609229e-19	12	16	16
ENSG00000102967	DHODH	-1.6443952067913088	NA	0.10009459456952827	0.09940669473444262	0.014514179307449375	0.0017842536574749531	0.00327358146699882	10	10	10
ENSG00000103174	NAGPA	-1.6436625027117258	NA	0.10024593550717008	0.11825800743571388	0.19900737397486343	4.4597311922476045e-34	4.732668949000876e-33	20	23	23
ENSG00000183549	ACSM5	1.6433489634593739	NA	0.10031075313923284	0.030645710730338657	0.02262141175462784	9.302567550458984e-05	0.0002001376626807441	11	14	14
ENSG00000179818	PCBP1-AS1	1.6432008326379766	NA	0.10034138768336114	0.07301940372272317	0.15330316061826746	5.67852985831914e-26	4.40837974378972e-25	9	9	9
ENSG00000100767	PAPLN	1.6430190220444603	NA	0.10037899764615596	0.04738111191625385	0.03351799258305399	1.8384638432100295e-06	4.678411700134857e-06	18	18	18
ENSG00000105122	RASAL3	-1.6427217028983871	NA	0.10044052631753397	0.02962096526505967	0.05463168715485594	9.137808163320193e-10	3.0298583177257923e-09	20	21	21
ENSG00000141867	BRD4	1.6425603214899087	NA	0.10047393595689016	0.002933375985394091	0.015252284523484256	0.0013599342140704215	0.002536601243973641	5	5	5
ENSG00000215114	UBXN2B	-1.6423792266556083	NA	0.1005114372723304	0.016143810217172955	0.02731917575771588	1.7086007054590987e-05	3.9740666618632963e-05	7	8	8
ENSG00000116990	MYCL	1.641095693549957	NA	0.10077755255623135	0.00859058456047715	0.04078434159283225	1.3491977463170753e-07	3.78866745563968e-07	4	5	5
ENSG00000139624	CERS5	-1.6402511731267022	NA	0.10095295323679512	0.0284823197036067	0.011613771626736168	0.005231659863012121	0.009010518729616838	8	11	11
ENSG00000255545	AP004608.1	1.6396975806262417	NA	0.10106806224166799	0.029701443700046647	0.06253008518002325	5.198382700930669e-11	1.8736247359869703e-10	17	19	19
ENSG00000138363	ATIC	-1.6396863126399779	NA	0.10107040628987683	0.06565326263061019	0.055997762057956695	5.571593657497516e-10	1.8819629630180205e-09	20	24	24
ENSG00000007038	PRSS21	-1.639332054263141	NA	0.10114412377363806	0.029186987105876225	0.06065391191344139	1.0284980260293873e-10	3.64566197775485e-10	17	20	20
ENSG00000260711	AL121839.2	1.639119157254258	NA	0.10118844602680079	0.029084898117064596	0.057018646344432225	3.8484764133792546e-10	1.3139064704965326e-09	11	14	14
ENSG00000214435	AS3MT	-1.6387175291297582	NA	0.10127210164496356	0.3258867968684006	0.23377419932399573	1.5067925359799048e-40	2.0015480402416257e-39	17	21	21
ENSG00000226696	LENG8-AS1	-1.638582292234971	NA	0.10130028269874888	0.034754788755001785	0.09136301777756468	1.2740214257004987e-15	6.0254256561880456e-15	25	29	29
ENSG00000115896	PLCL1	-1.638082901113508	NA	0.10140440138011349	0.15055978065597586	0.21910438965933088	8.766762081451374e-38	1.0594869833319917e-36	17	19	19
ENSG00000167670	CHAF1A	-1.6379803986271235	NA	0.10142578279028218	0.20823760234647032	0.140289804645316	9.673517905826016e-24	6.840872518227231e-23	11	13	13
ENSG00000214595	EML6	1.637604499338817	NA	0.10150422387748557	0.0138201210546607	0.04183307763007177	9.25181404514108e-08	2.632039798608567e-07	10	15	15
ENSG00000176783	RUFY1	1.6370957565044602	NA	0.10161046312434302	0.224681751700536	0.22900559039142473	1.2089855755180296e-39	1.5600371433076515e-38	34	42	42
ENSG00000164934	DCAF13	-1.636943893639185	NA	0.10164219334648604	0.02999169181236715	0.02774707660499449	1.4646529921648036e-05	3.428051612206116e-05	7	8	8
ENSG00000261754	AC008555.1	1.6366627133959668	NA	0.10170096396379182	0.018260589240043763	0.02971735658344558	7.2085020140362195e-06	1.7396369411582766e-05	20	27	27
ENSG00000110665	C11orf21	-1.6365311935297457	NA	0.10172846274732823	0.2939502317655954	0.34829079752717595	4.085082201479004e-64	1.1354145003754203e-62	33	43	43
ENSG00000167034	NKX3-1	1.6364238624658578	NA	0.10175090841033767	0.11389579781305278	0.19797448454670213	6.8762388961633695e-34	7.229958358694397e-33	19	21	21
ENSG00000251002	AC244502.1	1.6361030644848618	NA	0.10181801895471908	0.016604258809453543	0.019446029037657214	0.0002940199407639571	0.000597694163603734	11	16	16
ENSG00000104892	KLC3	1.6360290456352427	NA	0.10183350860945704	0.012730771524619003	0.03633077760006657	6.690246759796908e-07	1.7689028936749486e-06	3	4	4
ENSG00000164733	CTSB	1.6346377715906142	NA	0.102125004611017	0.036264374201569964	0.20514084004644043	3.37138306984837e-35	3.737288187771797e-34	12	18	18
ENSG00000230438	SERPINB9P1	1.6339552262569046	NA	0.10226825228306141	0.19079860967283738	0.28676552645262954	5.47804062733359e-51	1.0357543408836134e-49	24	26	26
ENSG00000075407	ZNF37A	-1.6333995909284502	NA	0.10238498302435478	0.011637624525854786	0.01673138927636716	0.0007907999465877196	0.001517277722536675	4	4	4
ENSG00000111962	UST	-1.6333018507368389	NA	0.10240552774924512	0.04970213984316711	0.04860641052831256	8.062722101844007e-09	2.4980600058631054e-08	31	35	35
ENSG00000083457	ITGAE	1.6331061254297787	NA	0.10244667854226158	0.017448402874685777	0.01439967104596303	0.0018611572008684627	0.003409570007231414	15	18	18
ENSG00000131748	STARD3	-1.6330322484941795	NA	0.10246221441685348	0.16991851047772427	0.15776444257288155	9.58966913292418e-27	7.670393468307685e-26	23	27	27
ENSG00000140632	GLYR1	-1.6325426877618858	NA	0.1025652134632899	0.013541850319365643	0.016590570903330853	0.0008326006825988007	0.0015948027595093079	19	21	21
ENSG00000213625	LEPROT	1.6313871825333766	NA	0.10280864772161075	0.020296478905364602	0.48030354423205246	5.109177765564414e-97	3.842863574634392e-95	15	21	21
ENSG00000171148	TADA3	1.631212810121632	NA	0.10284542323107249	0.02602248752312465	0.10285829564958304	1.7115036102046886e-17	8.96474508594997e-17	6	8	8
ENSG00000258172	AC073655.1	1.6311435120487976	NA	0.10286004124571702	0.03855684102816904	0.07654617517752131	3.080366943245811e-13	1.267095531535678e-12	15	20	20
ENSG00000151553	FAM160B1	1.6309399162461904	NA	0.10290299812401157	0.02166888434233367	0.10770672140572941	2.7390481723636833e-18	1.494969354165016e-17	5	6	6
ENSG00000078814	MYH7B	1.6306365781032335	NA	0.10296702619950648	0.05162916570707374	0.042220217967926195	8.048763786453645e-08	2.304311355156821e-07	8	10	10
ENSG00000221914	PPP2R2A	-1.6299790012002868	NA	0.10310593514534824	0.011807441225073972	0.016311583764365114	0.0009221111095269861	0.0017548866293727982	5	6	6
ENSG00000137210	TMEM14B	1.629416339488931	NA	0.10322491212194929	0.03916648244447895	0.0323035831706961	2.8445521185396693e-06	7.123426442879204e-06	29	34	34
ENSG00000196776	CD47	-1.6280082659657449	NA	0.10352313307199726	0.057734382416545084	0.05860307904374525	2.1661167110763525e-10	7.510460064344595e-10	13	13	13
ENSG00000136783	NIPSNAP3A	-1.6278607465672574	NA	0.10355441632644793	0.12782448030289115	0.14632894837673094	8.996354534890679e-25	6.647069535495056e-24	14	18	18
ENSG00000100784	RPS6KA5	-1.6278405402480427	NA	0.10355870190335326	0.011742965308466895	0.01640562604604867	0.0008909034451865516	0.0016979443411318264	3	3	3
ENSG00000243789	JMJD7	-1.6278364194059363	NA	0.10355957591386729	0.04122465485526259	0.061655630332886804	7.14553258019033e-11	2.559288601037677e-10	7	10	10
ENSG00000146830	GIGYF1	1.6276449182299355	NA	0.10360019884677202	0.18057647236507754	0.17608969585622214	5.8538090649381724e-30	5.345419150938483e-29	19	20	20
ENSG00000184925	LCN12	1.6266265209221107	NA	0.10381644314898113	0.009254666189125444	0.019580188442202027	0.0002800319914871686	0.0005706117659236519	4	4	4
ENSG00000185015	CA13	-1.6263777356851739	NA	0.10386932414796787	0.07659534964427904	0.06478201779473532	2.289032250549135e-11	8.458223241686516e-11	10	11	11
ENSG00000204054	LINC00963	1.6259988972126598	NA	0.1039498899572657	0.11650182372678534	0.18733032394822322	5.775791833112734e-32	5.679418242319397e-31	47	57	57
ENSG00000103404	USP31	-1.6255912780761719	NA	0.10403663186003705	0.01596122965801869	0.025825495027319872	2.9263736501111882e-05	6.657519464812518e-05	1	2	2
ENSG00000167208	SNX20	1.6250548914106067	NA	0.10415086328042317	0.021837925410457606	0.03827438449764419	3.326910632884919e-07	9.027403551161943e-07	5	5	5
ENSG00000274902	AC004241.2	-1.6247895828268029	NA	0.10420740145857901	0.0867264539283348	0.11503599181664842	1.6876180930682838e-19	9.767452810674317e-19	8	8	8
ENSG00000270379	HEATR9	-1.6244651349031918	NA	0.10427657556917502	0.01935364123376055	0.0522403823676037	2.1703484158121898e-09	7.00664626934549e-09	15	18	18
ENSG00000235027	AC068580.3	1.624354297996711	NA	0.10430021497350278	0.011282462076433759	0.011951808674666272	0.004611314073859284	0.008016973342722309	16	19	19
ENSG00000197580	BCO2	1.6241823833354312	NA	0.1043368895224924	0.12178846641352813	0.09751170987412353	1.2780317019702213e-16	6.356428554839712e-16	13	14	14
ENSG00000078304	PPP2R5C	-1.6234148841205107	NA	0.10450074505538902	0.06318696085950969	0.07422070098974963	7.242352131790464e-13	2.922331687248816e-12	14	16	16
ENSG00000188612	SUMO2	-1.6227032943357018	NA	0.10465284683184425	0.004572008573779343	0.042918407220130544	6.260445115284391e-08	1.8101563527569047e-07	6	9	9
ENSG00000273559	CWC25	1.6224155857630813	NA	0.10471439420367265	0.035588543742421194	0.015095962065561368	0.0014403542618311432	0.002675835254700712	8	8	8
ENSG00000166130	IKBIP	-1.6223819531834798	NA	0.10472159084900955	0.02870395798756728	0.10710248058611632	3.443369015233314e-18	1.8680903271824138e-17	7	11	11
ENSG00000131370	SH3BP5	-1.6215475986119603	NA	0.10490025044291124	0.03325475057172848	0.06425804194745754	2.7706934907041642e-11	1.0187526301905169e-10	12	17	17
ENSG00000198885	ITPRIPL1	1.6215223725740255	NA	0.10490565583778261	0.03379452286484358	0.13196128233584004	2.494939770675062e-22	1.648140297662043e-21	6	8	8
ENSG00000112992	NNT	1.6209494380846028	NA	0.10502848286960512	0.0835484164090014	0.1492364142961381	2.851032355236858e-25	2.153848187663299e-24	13	16	16
ENSG00000226266	AC009961.1	-1.6201247110561736	NA	0.10520549016441946	0.11826541337143959	0.21757733002357119	1.6893432756003348e-37	2.0160436905546378e-36	8	11	11
ENSG00000151150	ANK3	1.6200917559898333	NA	0.10521256807190282	0.09283306826119656	0.11397823638097689	2.5264087152522206e-19	1.445142863837903e-18	20	25	25
ENSG00000133805	AMPD3	1.6198169503724629	NA	0.10527160402312488	0.045553853192254114	0.059746492305023165	1.4301683036857688e-10	5.020666579305476e-10	14	15	15
ENSG00000160285	LSS	-1.6197748998652357	NA	0.10528063996961544	0.13771182845297883	0.2769785235964157	5.284334709229812e-49	9.4005244739193e-48	46	53	53
ENSG00000140022	STON2	1.6196376085281374	NA	0.10531014585328183	0.0035068637645179535	0.017099390887161482	0.0006912710790277932	0.0013352790869844138	1	1	1
ENSG00000111728	ST8SIA1	-1.6193806559646926	NA	0.10536538628959038	0.06769706086506988	0.2322855699124169	2.890431027893798e-40	3.8070661825922226e-39	9	10	10
ENSG00000242797	GLYCTK-AS1	1.6177234239251757	NA	0.10572221559211423	0.0048638941347278085	0.014314335255507286	0.0019206403497687256	0.0035125372036028447	7	8	8
ENSG00000198728	LDB1	1.617376168686223	NA	0.1057971066916535	0.03971959941909265	0.04532803676673251	2.628931176491224e-08	7.829722255235846e-08	39	45	45
ENSG00000198342	ZNF442	-1.6172302943653463	NA	0.10582857935102619	0.025310634016416506	0.024423065421057894	4.85269281964816e-05	0.0001078942424013306	11	12	12
ENSG00000149548	CCDC15	1.6171560692827158	NA	0.10584459640275734	0.04528908668555791	0.17412044414344188	1.3065478485487513e-29	1.1749338780683029e-28	12	18	18
ENSG00000127914	AKAP9	1.6171244058909888	NA	0.10585142964011286	0.03132344911584089	0.03714467593143036	4.993441700574061e-07	1.3328020501656746e-06	21	24	24
ENSG00000157551	KCNJ15	1.6159006007784338	NA	0.10611580572144251	0.10768378760711955	0.11199419850303846	5.378653415543435e-19	3.0291798825338054e-18	23	30	30
ENSG00000104921	FCER2	1.6153492236826017	NA	0.1062350895418399	0.03574280290083802	0.10597154784385875	5.282452090770397e-18	2.837105258522441e-17	9	12	12
ENSG00000170122	FOXD4	-1.6151334071552694	NA	0.10628180779896745	0.03617171775797354	0.08642652866241791	7.994415750559288e-15	3.622093413641776e-14	15	25	25
ENSG00000188542	DUSP28	-1.6149342871441326	NA	0.10632492617223936	0.006860385007150985	0.026805202712013365	2.0560170525536603e-05	4.742888947301954e-05	10	11	11
ENSG00000143156	NME7	-1.6148478156508292	NA	0.10634365543016942	0.02920255286530986	0.08003084991231427	8.528528719559346e-14	3.629174665303306e-13	36	44	44
ENSG00000176024	ZNF613	-1.6147466190772288	NA	0.1063655773824063	0.06755687659121033	0.09873420801133276	8.077771244469179e-17	4.0778833992170133e-16	6	6	6
ENSG00000158023	WDR66	-1.614647290439187	NA	0.10638709817249647	0.041482003841593444	0.02254103675920776	9.576891677256011e-05	0.00020575559430376265	7	8	8
ENSG00000268257	AIRN	-1.6138871642164268	NA	0.1065519033192805	0.006801128460459588	0.016096455400798158	0.0009977103062510108	0.0018920418049207769	8	14	14
ENSG00000171714	ANO5	-1.6129719763119876	NA	0.10675059625937214	0.11503543188102454	0.05964089630250142	1.4860846169891504e-10	5.20524205407413e-10	23	30	30
ENSG00000167842	MIS12	1.6128995576432839	NA	0.10676633132772782	0.07049955238020612	0.10954388671105077	1.3647663042531728e-18	7.55711248034797e-18	4	6	6
ENSG00000135362	PRR5L	1.612697948163038	NA	0.10681014655017698	0.019196286002360154	0.02614427192667585	2.6087741221965946e-05	5.9610749395802e-05	23	30	30
ENSG00000169570	DTWD2	-1.6120277114346762	NA	0.10695590965084885	0.08048598994980868	0.028083108749357936	1.2977893133323444e-05	3.0566939890586975e-05	12	12	12
ENSG00000111679	PTPN6	-1.6118245418271973	NA	0.10700012609972043	0.006442000279361799	0.015984725278031263	0.0010394096394712525	0.001967638360447346	2	2	2
ENSG00000253552	HOXA-AS2	1.6109322615868265	NA	0.10719448739573559	0.13523238443355431	0.22350163215718477	1.3166431452055508e-38	1.6445093442920605e-37	15	19	19
ENSG00000164124	TMEM144	1.6108409036780515	NA	0.10721440324205998	0.1889802993015922	0.20319414089133112	7.667772176180198e-35	8.34886508249614e-34	34	40	40
ENSG00000187134	AKR1C1	-1.6104591481548574	NA	0.1072976569207314	0.1297506951482587	0.3082408562595921	1.9428570138560675e-55	4.23893828633813e-54	9	13	13
ENSG00000120318	ARAP3	-1.610335702219639	NA	0.1073245891047548	0.006493209232642322	0.14677434981934204	7.54601878018318e-25	5.5899212121538376e-24	8	11	11
ENSG00000004142	POLDIP2	-1.6089871472566362	NA	0.10761915205026829	0.024392338431180313	0.04942673632537962	5.996767944629408e-09	1.875247510620892e-08	9	10	10
ENSG00000002822	MAD1L1	-1.6087262992204545	NA	0.10767620254081488	0.25116677798740816	0.22978938182120912	8.593134705538337e-40	1.1138599173490321e-38	67	81	81
ENSG00000013374	NUB1	-1.608349439099924	NA	0.10775866850921609	0.06672591370980607	0.09408351812699274	4.613664681610741e-16	2.2280973141352465e-15	18	22	22
ENSG00000168385	SEPTIN2	1.6083250688314028	NA	0.10776400302528671	0.33053124508723136	0.5001790263063453	1.104628554360395e-102	1.0130093624987387e-100	27	37	37
ENSG00000023892	DEF6	-1.608154011519517	NA	0.10780145240315807	0.027025576288810003	0.24437915938232715	1.4024498098644104e-42	1.9959013933082799e-41	7	9	9
ENSG00000272092	AC087623.2	1.6078159687687488	NA	0.10787549000963029	0.002931343606202714	0.032658831315634386	2.5035710159065697e-06	6.296192895113912e-06	13	14	14
ENSG00000228801	AC064807.1	-1.6076018222385007	NA	0.10792241288036582	0.004461716290291519	0.029026550155921052	9.241988767734036e-06	2.205550589728235e-05	12	16	16
ENSG00000172716	SLFN11	1.6072538603668305	NA	0.10799869125193659	0.020819138446606635	0.03600775310426631	7.513819403580612e-07	1.975386922459051e-06	6	6	6
ENSG00000136709	WDR33	1.6069374681736368	NA	0.10806808612423809	0.0160554425989882	0.034048897839023734	1.5191189802332784e-06	3.8923310013477495e-06	22	22	22
ENSG00000181915	ADO	1.6063854667996034	NA	0.10818924208739772	0.01587067915628071	0.0324410541832443	2.707412546436435e-06	6.790905040052424e-06	6	6	6
ENSG00000186567	CEACAM19	1.6061888403025615	NA	0.1082324245914795	0.08413410352440988	0.10899251625306652	1.6823471869502062e-18	9.264795089598294e-18	20	24	24
ENSG00000116157	GPX7	-1.6053707054206694	NA	0.10841224732775921	0.3416004340445312	0.3967290310045245	2.40056005847934e-75	9.398905123941141e-74	18	21	21
ENSG00000135116	HRK	-1.6053010038340676	NA	0.10842757837686563	0.10240931130894569	0.1262355922715848	2.291578017132393e-21	1.4528011613975384e-20	23	28	28
ENSG00000204435	CSNK2B	-1.605267726281203	NA	0.1084348984680342	0.00021687593968443598	0.018160730188602835	0.0004693326014520515	0.0009272563113250266	5	11	11
ENSG00000269191	AC005387.2	-1.6049725898797744	NA	0.10849983698434516	0.004678032744537783	0.01091648948412798	0.006793281553976834	0.011507110368347366	8	10	10
ENSG00000205629	LCMT1	-1.604776098221825	NA	0.10854308787373167	0.026046829788020993	0.014012470059876147	0.00214691812310562	0.0038976814411537455	24	30	30
ENSG00000087253	LPCAT2	1.604508793067664	NA	0.1086019478222483	0.04735043724575727	0.07140366249742248	2.0355390484708075e-12	8.00446208260167e-12	23	30	30
ENSG00000272391	POM121C	-1.604175810362155	NA	0.10867530512773846	0.07358702550153234	0.14160828370779957	5.767181140948886e-24	4.1140345002550934e-23	11	17	17
ENSG00000215529	EFCAB8	-1.6040377257213567	NA	0.10870573717450832	0.02304097027358395	0.029380047337458984	8.13836575915299e-06	1.9546895574749948e-05	9	12	12
ENSG00000258376	AC004846.1	1.6040275663339296	NA	0.10870797643669422	0.06432011723889115	0.07162745439203465	1.8752688480870755e-12	7.389472765589442e-12	14	16	16
ENSG00000116014	KISS1R	1.603291951474626	NA	0.1088702125987904	0.01636472686447905	0.03716594739996389	4.955409505476073e-07	1.3230627060471614e-06	7	12	12
ENSG00000204010	IFIT1B	1.6030781154935334	NA	0.10891740896026485	0.020328340321601725	0.0330603188189261	2.167160346899086e-06	5.4807008979460884e-06	7	8	8
ENSG00000184635	ZNF93	-1.6028315101669208	NA	0.10897185803063027	0.07027426961735285	0.09597292770296569	2.275145771195983e-16	1.1169904045302007e-15	23	29	29
ENSG00000163389	POGLUT1	1.6027070789917301	NA	0.1089993399056141	0.21654264438260024	0.22473450039590534	7.72323368576973e-39	9.717221898552097e-38	14	15	15
ENSG00000100012	SEC14L3	-1.6026100199654192	NA	0.10902078017170247	0.2031059855912793	0.25045300097231216	9.352546440601323e-44	1.39709772569575e-42	12	12	12
ENSG00000120688	WBP4	1.6019342286823492	NA	0.10917015443227036	0.015107089997058506	0.055786360792290844	6.01508295203863e-10	2.0261767343254857e-09	4	5	5
ENSG00000117153	KLHL12	1.601713927645071	NA	0.10921888387515569	0.0023978405664501655	0.045433665026254906	2.5307692867739275e-08	7.54522991983416e-08	3	4	4
ENSG00000153201	RANBP2	-1.6015904636841896	NA	0.10924620098033065	0.008740426549853493	0.020729394498661083	0.00018453763841361686	0.000384430996253051	6	9	9
ENSG00000239887	C1orf226	-1.6012673590724626	NA	0.10931771528687137	0.07926053289568087	0.08865038748217152	3.4987838177723473e-15	1.6185768462632312e-14	24	30	30
ENSG00000137070	IL11RA	1.600797790901917	NA	0.10942171306085628	0.08616872382788232	0.1881861911576572	4.0531410505165335e-32	4.0224141131544e-31	11	15	15
ENSG00000225138	SLC9A3-AS1	-1.5993929242324363	NA	0.10973332351992168	0.48806581695799733	0.5738788686244399	7.473861563668632e-126	1.1978434762182559e-123	12	14	14
ENSG00000184389	A3GALT2	-1.5992533158477518	NA	0.1097643280299351	0.19350528012701085	0.25027830412008906	1.011308111925874e-43	1.5067700096800013e-42	8	10	10
ENSG00000255284	AP006621.3	1.5981868794314447	NA	0.11000139286345809	0.037964140107396266	0.3597523583478214	1.0726775928081512e-66	3.250061491001234e-65	21	25	25
ENSG00000100241	SBF1	-1.597833492275013	NA	0.11008003869238561	0.020476684075823818	0.019026203100315702	0.0003424976820998385	0.0006891344304036291	20	23	23
ENSG00000107798	LIPA	1.597751881566819	NA	0.11009820735714713	0.3505267166580004	0.4079203743151723	4.551187637214946e-78	1.8943766211310462e-76	16	20	20
ENSG00000164241	C5orf63	-1.597680242710532	NA	0.11011415798117413	0.022590754383655102	0.03812500803233126	3.510444028474473e-07	9.505858936413822e-07	3	3	3
ENSG00000099953	MMP11	-1.5972556461459004	NA	0.11020873326775175	0.04262560896672056	0.018337416757120896	0.0004400752538525254	0.0008723674174450305	24	27	27
ENSG00000172661	WASHC2C	-1.597153252263031	NA	0.1102315502386101	0.00048111369870912276	0.5121176250002932	3.398930321638542e-106	3.330757490615963e-104	3	15	15
ENSG00000138398	PPIG	1.5962750163017432	NA	0.11042740551289812	0.03942964196120343	0.08089092577870706	6.208094081254946e-14	2.660235017477288e-13	4	6	6
ENSG00000213930	GALT	-1.5962725822136608	NA	0.11042794872023742	0.01877198491830354	0.09362222997386192	5.481806866792683e-16	2.637696575719072e-15	11	12	12
ENSG00000186204	CYP4F12	1.5962090454109912	NA	0.11044212876371742	0.29624654355470015	0.24939208483838102	1.5031664619576632e-43	2.2222242806993076e-42	56	71	71
ENSG00000166046	TCP11L2	1.596179511724309	NA	0.11044872053498303	0.011993967229088123	0.08397721430021311	1.982442475059448e-14	8.748560474728378e-14	6	7	7
ENSG00000076067	RBMS2	-1.596106718872345	NA	0.11046496886261488	0.23812525701687	0.4101047615173389	1.3207722212962693e-78	5.6624807057524305e-77	17	23	23
ENSG00000169683	LRRC45	1.5959708772350576	NA	0.11049529556228226	0.05126612879483334	0.11933326959659717	3.261524192309587e-20	1.9549765247786475e-19	8	11	11
ENSG00000263528	IKBKE	1.5959684675147863	NA	0.11049583359264747	0.08264411562643724	0.05765399013233769	3.056539058766918e-10	1.0508538155331573e-09	13	18	18
ENSG00000124574	ABCC10	-1.5946009577905231	NA	0.11080149829455199	0.010771142824635557	0.016972980082206292	0.0007239502516680116	0.0013958874371323062	6	6	6
ENSG00000197894	ADH5	-1.5941078490161673	NA	0.11091188122081812	0.20654751075223904	0.22984684192500565	8.380619186270642e-40	1.0871349351388444e-38	10	14	14
ENSG00000261061	AC092718.4	-1.5936532404122643	NA	0.1110137227431864	0.03916170898439924	0.03563184232413842	8.600677958654274e-07	2.2518019284421702e-06	11	13	13
ENSG00000134058	CDK7	-1.593477575285851	NA	0.11105309505354966	0.03942437984441857	0.034448621016982935	1.3158445454933368e-06	3.3917658365647427e-06	9	11	11
ENSG00000109956	B3GAT1	1.5923565679461495	NA	0.111304609215989	0.07227884339969821	0.09952143978431117	6.009789754360664e-17	3.057308943860309e-16	14	17	17
ENSG00000233429	HOTAIRM1	1.5921396467639577	NA	0.11135333048667836	0.45330550436178335	0.5942156834991222	5.923682179009908e-133	1.1676462722740334e-130	19	19	19
ENSG00000157045	NTAN1	1.591903478017	NA	0.11140639396506896	0.031551990785960604	0.06920602593431743	4.550798280224595e-12	1.7533507011361848e-11	7	12	12
ENSG00000167088	SNRPD1	1.5916773415628012	NA	0.11145722204177579	0.010120154890002418	0.013620237732797877	0.0024817478313887173	0.004465844025234534	28	37	37
ENSG00000177613	CSTF2T	-1.5913289439661369	NA	0.1115355662367524	0.006895882135996735	0.08810027273629165	4.292976718631932e-15	1.9705636442135707e-14	5	10	10
ENSG00000120053	GOT1	1.5912218166327465	NA	0.1115596647015888	0.020348197902411033	0.01462191408367605	0.0017148325059915528	0.0031532985894541215	14	17	17
ENSG00000171103	TRMT61B	-1.5912125043972203	NA	0.11156175969792566	0.0139148798123127	0.06251317583547124	5.230470972098027e-11	1.884794005053773e-10	4	7	7
ENSG00000109084	TMEM97	-1.5910926796954008	NA	0.1115887197230852	0.005774089012579522	0.0641162410866508	2.917612634973753e-11	1.0704779434566729e-10	5	6	6
ENSG00000146021	KLHL3	1.5907235488362674	NA	0.1116718048373144	0.013301688683422516	0.03325716808556072	2.019135643179791e-06	5.120697596109174e-06	6	10	10
ENSG00000260388	LINC00562	-1.5906081379865442	NA	0.11169779188124762	0.021777045407729845	0.014408912564001852	0.0018548282027880392	0.0033994281126014836	5	6	6
ENSG00000244038	DDOST	-1.5901855412792034	NA	0.11179298864230358	0.023170374615060007	0.030987247952739466	4.565865107161515e-06	1.120652937207855e-05	15	18	18
ENSG00000169136	ATF5	1.5901849873619882	NA	0.11179311346312802	0.10177146126056842	0.07980737910438193	9.26171484544029e-14	3.9314145515954337e-13	45	50	50
ENSG00000105323	HNRNPUL1	-1.5899709196779712	NA	0.11184136013972568	0.006524384637740709	0.026965850220737202	1.9404322315051262e-05	4.490667525566191e-05	3	6	6
ENSG00000153029	MR1	1.5898789167404175	NA	0.11186210085171702	0.00289311302349131	0.010077949619334099	0.009316295189952329	0.01547212339845947	1	1	1
ENSG00000204859	ZBTB48	1.5896479409878228	NA	0.11191418431571797	0.0492563491026036	0.09480334345522215	3.5248159348215315e-16	1.7143241198597404e-15	4	4	4
ENSG00000104343	UBE2W	1.589636205123028	NA	0.11191683118412336	0.027239676963328113	0.02523213432452254	3.6243662962964195e-05	8.167445153112654e-05	26	36	36
ENSG00000122543	OCM	-1.5884449321842389	NA	0.11218576397059643	0.012263524375301437	0.040175801101269656	1.679302061639397e-07	4.678094713296624e-07	16	26	26
ENSG00000164615	CAMLG	1.5882116648472429	NA	0.11223848426232876	0.17296718711352455	0.0642928757929344	2.7357466367108863e-11	1.0065505057488735e-10	8	10	10
ENSG00000169738	DCXR	1.587820440819303	NA	0.11232694789368457	0.11516419251348887	0.13481414423266064	8.222422485149501e-23	5.566771543538444e-22	38	49	49
ENSG00000087365	SF3B2	-1.586753813891397	NA	0.11256841301836135	0.1396909814859288	0.26367038182413005	2.394445860954297e-46	3.8556199126296e-45	6	7	7
ENSG00000059573	ALDH18A1	1.5865643840000387	NA	0.11261133929258005	0.01239159561802398	0.023456936584359916	6.878083709133314e-05	0.00015031509816226227	4	5	5
ENSG00000173372	C1QA	-1.5865464666243196	NA	0.11261540017600037	0.006837546294252897	0.024430096571504845	4.8403958754217426e-05	0.00010764874707250352	3	6	6
ENSG00000110876	SELPLG	1.586435413024309	NA	0.11264057249314793	0.0038801775755228185	0.023680028560173687	6.34562200092821e-05	0.00013905069217214143	9	15	15
ENSG00000161692	DBF4B	-1.585910972393913	NA	0.11275950643098784	0.32338078123450753	0.42985265996384203	1.4844520127558256e-83	7.509400462168039e-82	15	23	23
ENSG00000173040	EVC2	1.585648325233756	NA	0.11281910738849409	0.027887896340439332	0.043442914135620854	5.183342596965804e-08	1.5099225784842291e-07	11	15	15
ENSG00000174405	LIG4	1.5835418017623795	NA	0.11329802682526213	0.015091273734233378	0.025129641014961214	3.760832296686035e-05	8.466068923059703e-05	7	11	11
ENSG00000165730	STOX1	1.5828895274813521	NA	0.11344664611053108	0.0758137939505997	0.37923416371533025	3.441665461213821e-71	1.2020594907200778e-69	15	16	16
ENSG00000066136	NFYC	-1.582479247348817	NA	0.11354020620012283	0.011712594107539035	0.015361177661018466	0.001306607148427319	0.0024432456644182853	7	7	7
ENSG00000079156	OSBPL6	1.5820271592627082	NA	0.1136433705247918	0.014807352447831653	0.03410121148877524	1.4908255819578646e-06	3.822121080130875e-06	9	11	11
ENSG00000106526	ACTR3C	-1.5817198882717292	NA	0.11371353041587594	0.009704710594602938	0.034620142863470045	1.237184049453621e-06	3.1952513951927933e-06	13	18	18
ENSG00000160190	SLC37A1	-1.5817043434905855	NA	0.11371708069775588	0.0037730315007168977	0.01791330328024499	0.0005136245274748253	0.001009876980241433	23	28	28
ENSG00000109814	UGDH	-1.581671403126944	NA	0.11372460425562778	0.08175808365897323	0.09030858535690356	1.887346488452879e-15	8.852873339846395e-15	16	18	18
ENSG00000167272	POP5	1.581383232491426	NA	0.1137904389594616	0.036050472640440714	0.041354867491314715	1.0988691777234105e-07	3.108116036414113e-07	11	13	13
ENSG00000198598	MMP17	-1.5807172853154534	NA	0.11394269431265461	0.06271631128949387	0.0915852488598673	1.1726922418364137e-15	5.555386534600182e-15	25	29	29
ENSG00000260565	ERVK13-1	-1.580717252081662	NA	0.1139427019148896	0.923187048311923	0.3438412267187905	3.989954722480661e-63	1.0758448669154223e-61	41	53	53
ENSG00000120699	EXOSC8	1.580697052257406	NA	0.11394732270172411	0.012713033803905422	0.021148937612187887	0.00015850730387290642	0.00033295464896086134	3	3	3
ENSG00000166986	MARS	-1.5804840544468277	NA	0.1139960557440983	0.00336681957071347	0.012603792237310611	0.003617451864673534	0.006373747254421703	13	15	15
ENSG00000227053	AC105446.1	-1.5803041636228656	NA	0.11403722682181887	0.018832545595866914	0.01491877403668428	0.0015373338317728766	0.002844905350283054	4	7	7
ENSG00000138768	USO1	1.5797716998228777	NA	0.11415915883814935	0.04071322449551621	0.05445984439361346	9.724278941878074e-10	3.2168530010468192e-09	7	7	7
ENSG00000110448	CD5	-1.5796703688029543	NA	0.11418237484422038	0.003803768235463078	0.014104049181647843	0.002075558060977502	0.0037762975919869383	4	5	5
ENSG00000250608	AC010210.1	1.5794500019695183	NA	0.11423287604143412	0.07598336958915282	0.030988571196457874	4.563693397968458e-06	1.1202802473770553e-05	19	25	25
ENSG00000196371	FUT4	-1.5779999299388612	NA	0.11456562589910486	0.017147730809723635	0.022911911475753055	8.375184695246883e-05	0.00018134601305402627	4	5	5
ENSG00000111554	MDM1	-1.577587572325233	NA	0.1146603892806914	0.1412870035160716	0.13780782172821682	2.5559329625468598e-23	1.7752812626454473e-22	27	31	31
ENSG00000106245	BUD31	-1.5775642555115323	NA	0.11466574952998337	0.010541494073434694	0.010176274644487714	0.008976643479556517	0.014951482034859628	14	20	20
ENSG00000196417	ZNF765	-1.5770323027041815	NA	0.11478809252219514	0.061458250871354564	0.14282953801732173	3.569580403582688e-24	2.5763777079562083e-23	22	29	29
ENSG00000174004	NRROS	1.5754739613505004	NA	0.11514708417222452	0.04659629104820937	0.10951858880442743	1.377932988722358e-18	7.627557399483446e-18	17	24	24
ENSG00000255733	IFNG-AS1	1.5750848834789384	NA	0.11523685279795859	0.18313748518467665	0.3564238072532304	6.090225001786166e-66	1.8007115268212237e-64	6	8	8
ENSG00000188921	HACD4	1.573976815192694	NA	0.1154928095571653	0.04253701829421418	0.037462391309198574	4.4545548497918475e-07	1.1941716604514678e-06	9	12	12
ENSG00000129355	CDKN2D	-1.5738007021525708	NA	0.11553353169204791	0.07965059105247246	0.0660492271917399	1.4419137902998664e-11	5.391927516321938e-11	30	33	33
ENSG00000080854	IGSF9B	1.573791705729638	NA	0.11553561221326616	0.03430024465353322	0.10072682364337175	3.819599810120531e-17	1.967036550863573e-16	13	16	16
ENSG00000050730	TNIP3	-1.5736682122469687	NA	0.11556417440966262	0.009253161044725967	0.011825854020605082	0.004833213758281148	0.008374738076261838	10	13	13
ENSG00000132305	IMMT	1.5735142513156948	NA	0.11559979104607465	0.2807719629304463	0.32779328970769306	1.306831851623476e-59	3.187888964934707e-58	9	11	11
ENSG00000070718	AP3M2	-1.572841511052031	NA	0.11575552103529767	0.007674746433105602	0.10295289050751193	1.651536895113161e-17	8.66122514198642e-17	10	14	14
ENSG00000204315	FKBPL	-1.5724169845459837	NA	0.11585387783963169	0.003596112934599894	0.07212275825077241	1.56391883266589e-12	6.199640328568504e-12	2	17	17
ENSG00000138085	ATRAID	-1.5724085561754495	NA	0.11585583123905112	0.16770260743818455	0.148835247681518	3.341625725979073e-25	2.5145037110493692e-24	16	20	20
ENSG00000198836	OPA1	-1.5718162364063544	NA	0.11599317494892132	0.020730039394741325	0.04842201824225291	8.617336619793036e-09	2.662679381852807e-08	16	19	19
ENSG00000126432	PRDX5	1.5714748489939556	NA	0.1160723920135182	0.15804783119848914	0.19535928298620517	2.0531086937101647e-33	2.1325718345509155e-32	31	35	35
ENSG00000169567	HINT1	-1.5710603461724115	NA	0.11616863224798336	0.024001755173927733	0.03344664270304817	1.8862165326013446e-06	4.794949202131702e-06	13	16	16
ENSG00000078687	TNRC6C	1.5708843664024703	NA	0.11620951059957807	0.00829503010580445	0.023191454238979906	7.570439179235047e-05	0.00016460689930861141	13	17	17
ENSG00000084090	STARD7	-1.570347762799878	NA	0.11633422806538321	0.015264441153382257	0.0212293437061819	0.00015395661629992368	0.0003236731657383096	8	10	10
ENSG00000138316	ADAMTS14	1.5700941498782481	NA	0.11639320939221796	0.004977024697554065	0.01118911473556019	0.0061328761587675605	0.010469111412174487	4	5	5
ENSG00000175445	LPL	-1.5700864823507328	NA	0.11639499295165719	0.018655214514336767	0.12364148801307495	6.230922199983019e-21	3.85894130760234e-20	9	11	11
ENSG00000134852	CLOCK	1.5700391944735552	NA	0.11640599315716775	0.015592928850896531	0.03309480375324482	2.1404661473291966e-06	5.417985824435188e-06	10	14	14
ENSG00000269514	AC024257.3	-1.5698083735611361	NA	0.11645969892723185	0.02736335486709371	0.03746071713056129	4.457236283243067e-07	1.1947037358758262e-06	3	3	3
ENSG00000105875	WDR91	1.5697539959756754	NA	0.11647235395009303	0.025923136172232304	0.021434988554061594	0.0001429057166534291	0.0003012156016334385	14	15	15
ENSG00000174080	CTSF	-1.5696579509399464	NA	0.116494708668876	0.21127907773829738	0.2695609301717162	1.6194814239464935e-47	2.7335124940214975e-46	6	6	6
ENSG00000159884	CCDC107	1.5682627121905846	NA	0.1168198341914296	0.027612850949785897	0.03501903996326785	1.0719549340592394e-06	2.7857183155299135e-06	9	13	13
ENSG00000269899	AC025857.2	-1.5671789318881408	NA	0.1170728735183972	0.015987123741371033	0.020871895402061053	0.00017524697907066248	0.00036583206866497764	15	19	19
ENSG00000278107	AC027575.2	-1.5671055975324668	NA	0.11709001104174652	0.04021491527557334	0.0386101141289304	2.9486566863653187e-07	8.040469631814095e-07	11	13	13
ENSG00000230492	AL049651.1	1.5666462904254472	NA	0.11719739143562168	0.1068066516363019	0.07222622894952294	1.5056994653298015e-12	5.97299100877649e-12	28	36	36
ENSG00000172367	PDZD3	-1.5665248445648086	NA	0.1172257969146511	0.027516971005235626	0.13759300990834178	2.779818305633578e-23	1.9268837559947545e-22	4	4	4
ENSG00000137101	CD72	1.566465980717145	NA	0.11723956677015404	0.00718870596503731	0.010722252579804643	0.007307615347812286	0.012322349616483078	4	5	5
ENSG00000188647	PTAR1	-1.5662547080744436	NA	0.11728899964723032	0.10920360283814526	0.17272800501105173	2.3024840154824195e-29	2.046930968455573e-28	8	8	8
ENSG00000132965	ALOX5AP	-1.5660258145504453	NA	0.11734257386422865	0.08747680334993806	0.1893586026615664	2.4935990222746957e-32	2.506607833117747e-31	26	32	32
ENSG00000278133	AC135050.6	1.565919521480927	NA	0.11736745907134942	0.04657607540524919	0.02784044883950963	1.4162414863093502e-05	3.324271181045585e-05	8	9	9
ENSG00000278621	AC037198.2	1.565692024180489	NA	0.1174207343902279	0.04830987467406283	0.07963767426311334	9.860219413409498e-14	4.179261065757773e-13	9	9	9
ENSG00000167995	BEST1	-1.5654685267861486	NA	0.1174730914929882	0.00900998029379322	0.04659023972253253	1.66818978410758e-08	5.048135981588299e-08	28	31	31
ENSG00000085662	AKR1B1	1.5654684096826557	NA	0.11747311893077059	0.07798924802316935	0.06723950651775479	9.337606158755765e-12	3.533332039199087e-11	34	38	38
ENSG00000198742	SMURF1	1.5648315948120877	NA	0.1176224014172385	0.04223690027309043	0.03745362687897949	4.468610219936602e-07	1.1975651924002624e-06	24	26	26
ENSG00000183421	RIPK4	1.5640066487670827	NA	0.1178160070130266	0.052562717483602035	0.06629550023201175	1.317983302364592e-11	4.9457539720460365e-11	18	20	20
ENSG00000255198	SNHG9	-1.5638890161172487	NA	0.11784363443608367	0.27727797081862327	0.3985907812913763	8.530217180223315e-76	3.3862197783252228e-74	10	13	13
ENSG00000164978	NUDT2	-1.5632067533564005	NA	0.11800397218882304	0.2990500371230883	0.5670897915885563	1.475516809319647e-123	2.2592533716984487e-121	22	26	26
ENSG00000103534	TMC5	-1.5624659355982176	NA	0.11817826463529155	0.05713391999539561	0.06676188107428789	1.1116746540425357e-11	4.1871532269219074e-11	18	22	22
ENSG00000137513	NARS2	1.5621298245576658	NA	0.11825740815459358	0.011197926690733367	0.12752050939988718	1.3948183588909314e-21	8.931941761247417e-21	28	38	38
ENSG00000124214	STAU1	-1.5619097816255814	NA	0.11830924381777544	0.028117200164468	0.02158213403905261	0.00013549056327146245	0.0002863603240747239	7	7	7
ENSG00000090659	CD209	1.5612905112450575	NA	0.11845522141132941	0.016007196783942655	0.027885118306126784	1.3936513082917736e-05	3.2739351076569345e-05	13	16	16
ENSG00000053770	AP5M1	-1.5609058891377814	NA	0.11854595759119924	0.0520379318304889	0.022048174476913634	0.00011445900064624893	0.00024395443724615002	9	14	14
ENSG00000232973	CYP1B1-AS1	1.559768101354482	NA	0.11881469213611762	0.06445846342559064	0.11628662537711318	1.0467606248228837e-19	6.1244960611012055e-19	5	5	5
ENSG00000130513	GDF15	-1.559377538197361	NA	0.11890704942742948	0.054700670894329	0.09728074846738653	1.393666254312919e-16	6.915504223151692e-16	7	10	10
ENSG00000072858	SIDT1	-1.5588482318959556	NA	0.11903230540373731	0.05186468106027317	0.08411411094182762	1.88442571755811e-14	8.328870265568048e-14	18	24	24
ENSG00000138758	SEPTIN11	-1.5583604574203491	NA	0.11914782475609571	1.087352196314478e-05	0.03816146747186275	3.464734773336083e-07	9.385047643016978e-07	1	2	2
ENSG00000114554	PLXNA1	1.5579977646850125	NA	0.11923377801099631	0.009567974402282449	0.027512971468905013	1.5934448209150777e-05	3.718327015086769e-05	4	4	4
ENSG00000187017	ESPN	-1.5576962446551197	NA	0.11930527114776754	0.09612395997013527	0.16745790847061398	1.9495844583934399e-28	1.6708357759614745e-27	15	18	18
ENSG00000144749	LRIG1	-1.5575896944581578	NA	0.11933054319783924	0.007561743444845553	0.015194210544977937	0.0013892671476828885	0.002587374274067534	13	13	13
ENSG00000047056	WDR37	-1.557416399530884	NA	0.11937165501915402	0.05004396340342784	0.05642960561343316	4.764514513708254e-10	1.6179536513976802e-09	9	12	12
ENSG00000134864	GGACT	-1.5565434132943758	NA	0.11957892770889325	0.15736607852638784	0.15094243136848903	1.4501560931459562e-25	1.1092206441284568e-24	38	55	55
ENSG00000165914	TTC7B	1.556087838292884	NA	0.1196872065602661	0.012856652641337802	0.020763557646543772	0.00018226616879407555	0.00037992980778529253	9	9	9
ENSG00000175170	FAM182B	-1.555915804533973	NA	0.11972811467899505	0.06042628801667693	0.04549363313016271	2.4766782235040558e-08	7.38653127910801e-08	31	43	43
ENSG00000149679	CABLES2	1.5556927788636887	NA	0.11978116452867396	0.0912404233567255	0.16409825081866564	7.5586446539843475e-28	6.369690278681944e-27	15	16	16
ENSG00000119203	CPSF3	1.5548956871038468	NA	0.11997091471781231	0.20547946380718843	0.04059916372126076	1.4421211493596387e-07	4.041002547445824e-07	24	31	31
ENSG00000048140	TSPAN17	1.554706196179795	NA	0.12001605823991746	0.008205700797463316	0.016123782471693732	0.000987770821930023	0.0018742290136399605	4	4	4
ENSG00000111837	MAK	-1.5541113677114522	NA	0.12015785409926523	0.00916546610587717	0.027816842490965582	1.4283273854800523e-05	3.349430648652731e-05	17	22	22
ENSG00000109016	DHRS7B	-1.5536529380918775	NA	0.12026722452977735	0.006139833836872465	0.020324056844887962	0.00021376048826918256	0.0004418730247502666	7	11	11
ENSG00000213445	SIPA1	1.5532134867684937	NA	0.12037214034223596	0.05251755625954595	0.0645246911155003	2.5141225380818547e-11	9.275965448701748e-11	26	30	30
ENSG00000106976	DNM1	1.5530309950318966	NA	0.12041572996860815	0.060206581593216645	0.04424724638205118	3.880071074181458e-08	1.1403485664290972e-07	25	29	29
ENSG00000205809	KLRC2	-1.5529318910027756	NA	0.12043940694378487	0.026749873430578774	0.0599035423986543	1.3508661241150163e-10	4.748104767872189e-10	17	25	25
ENSG00000157191	NECAP2	1.5527863818380112	NA	0.12047417718809716	0.1566852260759126	0.20390466983537991	5.682196018569791e-35	6.210578682119398e-34	8	8	8
ENSG00000276517	AL133243.3	-1.5518117129554538	NA	0.12070728250202663	0.013846212292398215	0.012853455658007294	0.0032970959808434723	0.00583748698900317	6	7	7
ENSG00000166359	WDR88	1.5517276728526552	NA	0.12072739835394802	0.03987453702251092	0.04051956051335462	1.484006872002527e-07	4.1529428603086386e-07	12	12	12
ENSG00000245164	LINC00861	-1.551475143822781	NA	0.12078785952739562	0.00516397732303311	0.01903682546824704	0.0003411771340197047	0.0006866385015026306	14	14	14
ENSG00000139679	LPAR6	1.551245427831661	NA	0.12084287932114895	0.001575853061915051	0.011562917898682197	0.005332066276956941	0.009174235435289915	3	4	4
ENSG00000188649	CC2D2B	1.5504793249616067	NA	0.12102651211579116	0.04831518476854238	0.11755218417598555	6.45169370712872e-20	3.8138605785436203e-19	11	13	13
ENSG00000171865	RNASEH1	-1.55031238413899	NA	0.12106655633765763	0.023536837931464022	0.010576455760565814	0.007719628212785537	0.012967372340195824	28	33	33
ENSG00000223482	NUTM2A-AS1	-1.5500528085156209	NA	0.12112884152847832	0.038956316632281024	0.28587327209969815	8.329984718213181e-51	1.5629202180813766e-49	18	40	40
ENSG00000125869	LAMP5	-1.5499879881221668	NA	0.1211443990978677	0.025132599538294255	0.030107054705644655	6.2658033121537e-06	1.5183306627119373e-05	19	21	21
ENSG00000267801	AC087289.5	-1.549798190488285	NA	0.12118996149604815	0.04036974293386183	0.031983412991427936	3.191499669027549e-06	7.947005637309923e-06	3	3	3
ENSG00000277481	PKD1L3	-1.5491594417468904	NA	0.12134339657535745	0.053691108912639667	0.04124490078225789	1.1432113049610306e-07	3.229275353117561e-07	22	24	24
ENSG00000257433	AC004241.1	-1.5488189361816604	NA	0.12142525214677187	0.03328446368117349	0.1690530090320597	1.0226727522988114e-28	8.861958074367012e-28	7	9	9
ENSG00000100299	ARSA	1.5472517645330743	NA	0.12180254807809857	0.3805831432150174	0.4693580768743975	5.45290358696294e-94	3.681568646174309e-92	24	39	39
ENSG00000117481	NSUN4	-1.547223563287583	NA	0.12180934590233954	0.4602455174407886	0.41141267305014895	6.283055759238246e-79	2.714058519273972e-77	22	24	24
ENSG00000189362	NEMP2	-1.5467617101275044	NA	0.12192071641069495	0.041249517110423635	0.024079198674775915	5.493922886540004e-05	0.00012133326926113911	12	13	13
ENSG00000116761	CTH	1.54618848059951	NA	0.1220590547287492	0.059765187755660885	0.10523641969625228	6.974787770084875e-18	3.72039301614885e-17	3	4	4
ENSG00000124151	NCOA3	-1.5457477432082198	NA	0.12216550193758453	0.03666345185211702	0.26562769380231066	9.806629666022218e-47	1.610861035848803e-45	9	13	13
ENSG00000258831	AC103996.2	1.5453735431055493	NA	0.1222559359547626	0.027557946494157947	0.03639492762800252	6.537764312698976e-07	1.730187040099919e-06	30	40	40
ENSG00000149313	AASDHPPT	-1.5453532931834504	NA	0.12226083130364607	0.013813651248270838	0.01444580507646939	0.0018297785953758573	0.0033538769914600876	8	10	10
ENSG00000243335	KCTD7	-1.5453247763221287	NA	0.12226772541636938	0.033142305559698056	0.060172165309556956	1.225266350261655e-10	4.321697375696652e-10	5	5	5
ENSG00000232860	SMG7-AS1	1.5445097738453362	NA	0.12246488533015493	0.011788264743747088	0.03564169313114585	8.57028359381238e-07	2.2445295258138133e-06	3	5	5
ENSG00000110107	PRPF19	-1.5442305088708337	NA	0.12253250035001248	0.00884124088450518	0.04309284442590665	5.879459564675669e-08	1.7051725363541866e-07	5	5	5
ENSG00000119408	NEK6	-1.5438714334247527	NA	0.12261948176514445	0.05526514529013147	0.12884488133176802	8.355505199661614e-22	5.4050757702375334e-21	27	35	35
ENSG00000095485	CWF19L1	-1.543858997688374	NA	0.12262249502662102	0.03869042334504188	0.19477566151801137	2.6195371776210853e-33	2.7143470126298486e-32	11	15	15
ENSG00000063046	EIF4B	-1.5435425154549791	NA	0.12269920024525406	0.03493235116717292	0.036233739073986596	6.927688061827633e-07	1.8287916691772687e-06	13	15	15
ENSG00000169026	SLC49A3	-1.5435184292513628	NA	0.12270503950889715	0.0681383853721132	0.16832920632221413	1.3707182398962868e-28	1.1818223778773968e-27	19	23	23
ENSG00000152784	PRDM8	-1.5434157431678475	NA	0.12272993632496237	0.022072466659869172	0.014356780619860674	0.001890817429389555	0.0034616876370878063	15	18	18
ENSG00000159176	CSRP1	-1.5429560417454673	NA	0.12284144189076171	0.026883188016382908	0.017671841365638385	0.0005609046733335166	0.0010961771217090003	19	23	23
ENSG00000225733	FGD5-AS1	-1.5423073899784567	NA	0.12299891400187661	0.024151664554336205	0.12944496347555207	6.622668291310955e-22	4.306869113678102e-21	18	22	22
ENSG00000111361	EIF2B1	1.5419801338457606	NA	0.12307842124349196	0.030406424460061733	0.07665332341453972	2.961269865762306e-13	1.2204474147550535e-12	5	5	5
ENSG00000005194	CIAPIN1	1.5416959066771088	NA	0.12314750711321949	0.01581409068749886	0.01960325955033689	0.000277694824511214	0.0005659839013005478	6	11	11
ENSG00000184385	UMODL1-AS1	-1.5415243143289512	NA	0.12318922998146015	0.45300409731135804	0.5556065886393966	9.351276321162988e-120	1.2727383939017785e-117	7	7	7
ENSG00000128408	RIBC2	1.541443991120678	NA	0.1232087644505344	0.06115218753332365	0.08085638576964688	6.287802446745757e-14	2.69371781561936e-13	20	22	22
ENSG00000144306	SCRN3	-1.5409081597695244	NA	0.12333913962926754	0.004139564609951486	0.020371215083089013	0.00021013459779524284	0.0004347970822382504	7	11	11
ENSG00000125498	KIR2DL1	1.540331766192888	NA	0.12347950438763847	0.00014389562317785562	0.19340025620267454	4.648327232905284e-33	4.7818934443366954e-32	4	15	15
ENSG00000273061	CDC37L1-DT	-1.5375656515698273	NA	0.12415485127812012	0.0010251898528946797	0.04631596013630051	1.841531716376796e-08	5.552114522529127e-08	13	16	16
ENSG00000258181	AC008083.3	-1.5375240983602638	NA	0.12416501842156756	0.1232697426447642	0.1876036265918033	5.158334884099923e-32	5.08977473690619e-31	4	5	5
ENSG00000133466	C1QTNF6	1.5372845467947762	NA	0.12422364401349169	0.3239381097480496	0.32952343521863253	5.511379700843681e-60	1.3697775433299754e-58	32	39	39
ENSG00000048649	RSF1	-1.5367907096461022	NA	0.1243445692083616	0.006461924622785196	0.019079759750216783	0.0003358916092801418	0.0006767953480842617	5	8	8
ENSG00000038219	BOD1L1	-1.5367869150057956	NA	0.12434549875187971	0.07944176582860082	0.13374639176219058	1.2462222040636162e-22	8.374398345410248e-22	11	15	15
ENSG00000125089	SH3TC1	1.5364973874120345	NA	0.12441643806093013	0.03275004207468399	0.052883504743456565	1.7200587596253827e-09	5.592963152979842e-09	27	29	29
[truncated: 8,275 more rows]
