# Supplementary material for: SUMMIT: An integrative approach for better transcriptomic data imputation improves causal gene identification
Source: Nat Commun. 2022 Oct 25;13:6336. doi: 10.1038/s41467-022-34016-y (PMC9593997; doi:10.1038/s41467-022-34016-y)
Supplement: Supplementary file 7 — Source Data [file 41467_2022_34016_MOESM7_ESM.zip › Source Data/Figure-3/real-data-new/JTI/WCF]

gene	gene_name	zscore	effect_size	pvalue	var_g	pred_perf_r2	pred_perf_pval	pred_perf_qval	n_snps_used	n_snps_in_cov	n_snps_in_model
ENSG00000178188	SH2B1	-8.333333015441895	NA	7.859767982702632e-17	0.0007116300853771694	0.029016384072602243	9.275852608619604e-06	2.2130160877186647e-05	1	6	6
ENSG00000251417	AC145285.2	-8.264693775041046	NA	1.4005379237306063e-16	0.006781736413213493	0.021926951368480198	0.00011959169778857825	0.00025429361752961295	2	11	11
ENSG00000168488	ATXN2L	-7.272727489471436	NA	3.5230058391735476e-13	0.0031945155689783434	0.05549125126037459	6.693714374796924e-10	2.244193701141592e-09	1	11	11
ENSG00000178952	TUFM	7.272727489471435	NA	3.5230058391735744e-13	0.05771413076234363	0.606399743364041	2.218628701699139e-137	5.072968480725138e-135	1	13	13
ENSG00000196502	SULT1A1	-7.265064888892445	NA	3.7285924056110545e-13	0.01823455827739786	0.36230050520136475	2.821562219559518e-67	8.718373063644356e-66	2	43	43
ENSG00000139644	TMBIM6	-5.717521158657381	NA	1.0808921996448486e-08	0.03174292910644093	0.015443734572789473	0.0012675882969158268	0.0023749450129803905	5	25	25
ENSG00000262766	AC135050.5	5.707075972171319	NA	1.1493349047849045e-08	0.001123221700575988	0.01669536871288227	0.000801286690252726	0.0015368823902409123	4	8	8
ENSG00000099365	STX1B	-5.608621408642788	NA	2.039446067384808e-08	0.0746431695822153	0.02327986124109684	7.33244520475174e-05	0.00015969532996734518	4	17	17
ENSG00000103510	KAT8	5.215049640941902	NA	1.8376801551360971e-07	0.10172331831462943	0.043365484847429324	5.32985340846383e-08	1.5515473790824348e-07	4	5	5
ENSG00000141452	RMC1	-5.190260671366264	NA	2.0999988251915107e-07	0.024980615614481227	0.08171394666251815	4.580225973521307e-14	1.977002144976514e-13	4	8	8
ENSG00000232748	AC135050.1	-5.02129538575756	NA	5.132415902657523e-07	0.007155513246415712	0.019760415983343632	0.00026228767298151057	0.0005362388297520177	3	6	6
ENSG00000109920	FNBP4	5.000000000000001	NA	5.733031437583835e-07	0.00011056017410804668	0.0293868233682069	8.118553060247084e-06	1.9502176747664177e-05	1	8	8
ENSG00000142230	SAE1	-4.960278344924546	NA	7.039224178700979e-07	0.000451283956255975	0.0581659540266891	2.538466581261035e-10	8.766041764407066e-10	2	15	15
ENSG00000099381	SETD1A	4.857503539307476	NA	1.1887501327602478e-06	0.0035400660964430126	0.010315026954348947	0.0085187231556898	0.014245498137193991	4	7	7
ENSG00000162104	ADCY9	4.805278844539212	NA	1.5453597378454583e-06	0.008615393946404482	0.2275027827963172	2.3243126768929902e-39	2.97016677317719e-38	8	43	43
ENSG00000151006	PRSS53	-4.657157565967854	NA	3.206050701292633e-06	0.0010097204017754896	0.045021907603178514	2.9354338877557263e-08	8.705895498568249e-08	2	5	5
ENSG00000130751	NPAS1	-4.646027333193196	NA	3.3838818767657002e-06	0.004508208848950923	0.032047083876063184	3.1192853132438603e-06	7.778482454096112e-06	9	36	36
ENSG00000137764	MAP2K5	4.611430194313209	NA	3.9990795337203055e-06	0.0509369137847646	0.22133423103914895	3.3564131779948447e-38	4.132026531904781e-37	9	37	37
ENSG00000167394	ZNF668	-4.545454502105713	NA	5.481683780937276e-06	6.99039280516314e-05	0.11517781996183811	1.5986901135246816e-19	9.262140796227961e-19	1	5	5
ENSG00000103496	STX4	4.496676823755528	NA	6.9023779276038645e-06	0.0014457115159711605	0.011951153941715722	0.004612440372256861	0.008018118595421482	2	7	7
ENSG00000103550	KNOP1	-4.48587409467181	NA	7.2615614972113886e-06	0.1150579792666948	0.17366403948881642	1.573348177166878e-29	1.408212311598893e-28	4	18	18
ENSG00000177311	ZBTB38	4.468355822517532	NA	7.882311231876749e-06	0.014245374145539698	0.06908324033615008	4.759831425652521e-12	1.8322412821215507e-11	5	11	11
ENSG00000099377	HSD3B7	-4.42307710647583	NA	9.730499415969192e-06	0.004759163092684271	0.06926042027258132	4.461148336075837e-12	1.7199692629353538e-11	1	3	3
ENSG00000178802	MPI	4.328592174147424	NA	1.5006552550339869e-05	0.026516717522108137	0.14641450572734446	8.69768404802406e-25	6.434710256236609e-24	3	11	11
ENSG00000134490	TMEM241	4.320981822506403	NA	1.553364713827791e-05	0.00047866495444736593	0.041462469888152644	1.0571444295298367e-07	2.994544073671485e-07	3	20	20
ENSG00000137288	UQCC2	-4.262751620401479	NA	2.0192492345092402e-05	0.003771822187881486	0.012114830048020385	0.004339392723233736	0.007577257490147168	7	21	21
ENSG00000231621	AC013264.1	4.216974445549887	NA	2.476020218371487e-05	0.011498697540572835	0.1446619037276666	1.7357647755023653e-24	1.2704494295813087e-23	2	14	14
ENSG00000260911	AC135050.3	4.194154426316948	NA	2.7389135118751123e-05	0.1423371492325215	0.18726318785519638	5.938419456243275e-32	5.832643485401829e-31	4	14	14
ENSG00000273611	ZNHIT3	-4.186046600341796	NA	2.838550959182795e-05	0.13130339271101482	0.21709320900397508	2.079309835682575e-37	2.4711077180956674e-36	1	4	4
ENSG00000278259	MYO19	4.175322334011991	NA	2.9756441367701367e-05	0.006654299516596577	0.1126218346082992	4.235755748978293e-19	2.3973259187864273e-18	2	15	15
ENSG00000103653	CSK	-4.166666507720947	NA	3.0908615305879886e-05	2.508714719817142e-05	0.014539783933630295	0.001767501684838842	0.0032438876705159782	1	7	7
ENSG00000140718	FTO	-4.117647171020508	NA	3.8276009722086936e-05	1.3316134537987109e-06	0.03821487493242753	3.398849574874206e-07	9.215315629963281e-07	1	4	4
ENSG00000213064	SFT2D2	4.11399546849652	NA	3.888690710617739e-05	0.0015339635232109127	0.010242049986138714	0.008756514227702784	0.014610377747701405	3	8	8
ENSG00000167397	VKORC1	-4.1073494024885635	NA	4.002255617058189e-05	0.016758681982410838	0.049031402714071415	6.91643046722363e-09	2.1534107858100588e-08	6	12	12
ENSG00000188779	SKOR1	4.0858004340734215	NA	4.392512171416934e-05	0.010633717048976903	0.020264266825427337	0.0002184481291970821	0.0004513193559938933	5	14	14
ENSG00000197272	IL27	4.0625	NA	4.854994771337772e-05	0.00014067204179228016	0.06443917754634113	2.593710005336601e-11	9.557269635048854e-11	1	3	3
ENSG00000213578	CPLX3	3.9918665139500735	NA	6.555527221122164e-05	0.0016163970532479762	0.019956436607779314	0.00024426860656887343	0.000501552003597894	3	10	10
ENSG00000166275	BORCS7	-3.9202871529661585	NA	8.8443520807402e-05	0.20727939588698133	0.15460032530819964	3.3887723144739037e-26	2.657249950659029e-25	7	18	18
ENSG00000118520	ARG1	-3.9195619229284984	NA	8.871006737003419e-05	0.139996529401027	0.354400091036645	1.7428710906052922e-65	5.09173702432541e-64	4	8	8
ENSG00000143178	TBX19	-3.910146926685002	NA	9.223999728712144e-05	0.04090616485308353	0.07871431215924092	1.3860696926303514e-13	5.815930794939538e-13	5	13	13
ENSG00000179021	C3orf38	3.898305177688598	NA	9.686828950062914e-05	2.823089949073405e-06	0.05028297794434356	4.402162863685345e-09	1.3902757057652943e-08	1	5	5
ENSG00000118898	PPL	-3.8935106340840884	NA	9.880386911322641e-05	0.0009606029969692302	0.021684389518799377	0.0001305662492076677	0.00027646383598744204	2	12	12
ENSG00000065060	UHRF1BP1	3.8300136073542244	NA	0.00012813617313888083	0.04109227344462789	0.4149792662349763	8.216129488429129e-80	3.7078527525545037e-78	6	26	26
ENSG00000140623	SEPTIN12	3.7777183051178738	NA	0.0001582717524942755	0.03359949529929532	0.20043564037153874	2.4484884647673576e-34	2.6161450892395897e-33	6	27	27
ENSG00000136379	ABHD17C	3.7725286030389658	NA	0.0001616014336259057	0.07568964673426995	0.12702068112459816	1.692102704277119e-21	1.0787311998382273e-20	4	16	16
ENSG00000272369	AC008035.1	3.725490093231201	NA	0.00019493610896350938	0.043870809353406585	0.0597115764126398	1.4484209848125313e-10	5.082662465428709e-10	1	6	6
ENSG00000104983	CCDC61	3.719893830486066	NA	0.0001993065415405669	0.0037296114862939225	0.046030242650767286	2.0412577212161834e-08	6.138090243930621e-08	3	7	7
ENSG00000283064	AL353759.1	3.7165103383730007	NA	0.0002019933794914121	0.019771205724344106	0.05944036243541587	1.5983497495272574e-10	5.59161563742206e-10	3	8	8
ENSG00000179889	PDXDC1	3.707896885163674	NA	0.00020898771713968636	0.012019315776414897	0.0959439231157905	2.2999943311769845e-16	1.128866708224216e-15	2	20	20
ENSG00000158373	HIST1H2BD	3.697412877035822	NA	0.00021780793534059532	0.024560737503256595	0.14337677034050597	2.8785158335291023e-24	2.0846143593408183e-23	2	3	3
ENSG00000278535	DHRS11	3.681949348034111	NA	0.00023145740304122397	0.0010544289736239706	0.030502013854729913	5.436188017986253e-06	1.3255409590702029e-05	3	12	12
ENSG00000102882	MAPK3	-3.6753039105317296	NA	0.0002375664487574243	0.010784934894490316	0.24990833512587404	1.193339535474079e-43	1.7702923610592544e-42	2	5	5
ENSG00000267077	AC020663.2	3.672537477098443	NA	0.00024015391781670082	0.00567184095947797	0.21740387670488245	1.8198766125269535e-37	2.1703104331171576e-36	3	19	19
ENSG00000271815	AC008897.3	3.6620409458346836	NA	0.0002502138542078166	0.004929284451507993	0.013335889241584093	0.00275712535065288	0.004931366566369028	2	5	5
ENSG00000255198	SNHG9	3.6111111640930176	NA	0.0003048879351778579	0.00019848993712261572	0.3985907812913763	8.530217180223315e-76	3.3862197783252228e-74	1	13	13
ENSG00000161904	LEMD2	-3.6077669913691004	NA	0.0003088436591980769	0.0298093750735635	0.01150790891400245	0.00544288472759091	0.009346153018269401	4	9	9
ENSG00000075426	FOSL2	3.602556227791518	NA	0.000315103212271605	0.013078519834366694	0.01447512616377581	0.001810113969674199	0.0033188970882008805	3	4	4
ENSG00000267795	SMIM22	3.601049576869837	NA	0.00031693512795358204	0.003503798144210717	0.18195812653492563	5.291333843965243e-31	5.018865270473448e-30	4	11	11
ENSG00000149084	HSD17B12	-3.5863631555230553	NA	0.00033532190243014377	0.003046688968600258	0.539644101332411	1.2476255284324943e-114	1.5067274779640032e-112	3	10	10
ENSG00000172247	C1QTNF4	-3.5440576918859334	NA	0.000394019016145306	0.01192190128733632	0.16197894530116408	1.772210491999889e-27	1.4646572398701734e-26	2	9	9
ENSG00000123838	C4BPA	-3.5438801523421546	NA	0.0003942844324214923	0.0005147564788140178	0.4967079371882858	1.1183856684644487e-101	9.735632400252197e-100	3	12	12
ENSG00000214435	AS3MT	-3.5353382975000827	NA	0.00040725341331949083	0.07440636247794197	0.23377419932399573	1.5067925359799048e-40	2.0015480402416257e-39	5	21	21
ENSG00000148600	CDHR1	3.531526561213539	NA	0.00041316836492930726	0.0018962075149924786	0.053959557712869186	1.1654438087365764e-09	3.837595214290236e-09	5	15	15
ENSG00000270210	AC104695.3	-3.5247610672995164	NA	0.000423864919010672	0.029659896304357596	0.021427617680852242	0.00014328769594376637	0.00030194650992131355	6	11	11
ENSG00000169203	RP11-231C14.4	3.47826075553894	NA	0.0005046787246783342	0.0005557947247349394	0.07526210617255434	4.939717583736086e-13	2.009279336894927e-12	1	18	18
ENSG00000260807	AC009041.2	-3.4509481262384836	NA	0.0005586209270182759	0.011108350789140796	0.14106987698731213	7.124060194377279e-24	5.060915835682517e-23	4	35	35
ENSG00000119927	GPAM	-3.422037646822118	NA	0.0006215370707761959	0.003951437221612388	0.01800883749603245	0.00049604490469609	0.000977441579987734	6	16	16
ENSG00000125611	CHCHD5	3.4101090071395177	NA	0.00064936919497577	0.007464360389492431	0.04108067876258801	1.2127814145453648e-07	3.4195969217425947e-07	5	20	20
ENSG00000115137	DNAJC27	3.409090995788574	NA	0.0006517973442908745	0.0022806329505349137	0.20966260935927988	4.961389387624904e-36	5.660869368488322e-35	1	18	18
ENSG00000169682	SPNS1	3.3666155108526783	NA	0.0007609670511003492	0.16020446306333774	0.31396966543363314	1.197317078117756e-56	2.7088114211927967e-55	3	22	22
ENSG00000131899	LLGL1	-3.3523409042295724	NA	0.0008013128204077065	0.04125464772532408	0.0189280416405854	0.0003549467594405983	0.0007119277166838387	4	11	11
ENSG00000138031	ADCY3	3.344920154053313	NA	0.0008230626147960441	0.03263814661736859	0.48173499726466545	2.0305771734362335e-97	1.554569997645445e-95	7	41	41
ENSG00000126860	EVI2A	-3.342767191695598	NA	0.0008294745772104843	0.05101163152325313	0.11468540022478928	1.929188717231741e-19	1.1109354369310654e-18	8	25	25
ENSG00000276966	HIST1H4E	3.3333332538604736	NA	0.0008581209115323503	0.00013789402169543384	0.020228485321797215	0.0002213027231936074	0.0004565833012568784	1	3	3
ENSG00000165138	ANKS6	3.3333332538604736	NA	0.0008581209115323503	0.0003732427608455562	0.05705651866043021	3.7959944207614874e-10	1.2967631139768676e-09	1	7	7
ENSG00000152904	GGPS1	-3.3069622126838683	NA	0.0009431361347558983	0.00027574227883623073	0.10580436597293258	5.627191518666376e-18	3.0156471048003026e-17	2	21	21
ENSG00000215912	TTC34	3.29831138721078	NA	0.000972682024816195	0.0035854947983198953	0.07101309960943591	2.3486649746809925e-12	9.199921345546903e-12	3	13	13
ENSG00000248712	CCDC153	3.294542411502722	NA	0.000985820669767115	0.020786926345805024	0.049660622550948115	5.511272644979891e-09	1.7278393891912277e-08	5	13	13
ENSG00000232912	RERE-AS1	3.290792950204593	NA	0.000999054171691602	0.005610704138923181	0.03837434208742347	3.209484229995646e-07	8.721192372079755e-07	3	12	12
ENSG00000151640	DPYSL4	3.2525999810660347	NA	0.001143543575773796	0.08448398936622499	0.37622957754458763	1.7332869904383482e-70	5.944827719805447e-69	8	44	44
ENSG00000159322	ADPGK	3.242529218015645	NA	0.0011847379967070723	0.0015828550911207307	0.045162842482378306	2.7901282500435866e-08	8.29684573608418e-08	6	23	23
ENSG00000133243	BTBD2	-3.23805786842753	NA	0.001203463960537484	0.003204908375567414	0.10771044996235932	2.7351819466290652e-18	1.4933344540828348e-17	4	33	33
ENSG00000140474	ULK3	-3.232982727689666	NA	0.0012250496926193247	0.20137596782894254	0.23702533104902948	3.6166766567693316e-41	4.922411744995021e-40	4	9	9
ENSG00000082213	C5orf22	-3.2175358595930597	NA	0.0012929686312524817	0.009767060638379912	0.06705050054276408	1.0004872776016363e-11	3.778321145912896e-11	4	18	18
ENSG00000149679	CABLES2	-3.209901466602803	NA	0.0013278048003296144	0.010729732242163276	0.16409825081866564	7.5586446539843475e-28	6.369690278681944e-27	3	16	16
ENSG00000069275	NUCKS1	3.1924896362374904	NA	0.0014105200631601574	0.04716890554824642	0.07186293929390997	1.7202031915723787e-12	6.800739510006136e-12	9	21	21
ENSG00000155085	AK9	3.1896529199954387	NA	0.0014244375512411228	0.050913226769272964	0.12346364594294783	6.672537766693313e-21	4.126482155103629e-20	7	16	16
ENSG00000138092	CENPO	3.1774128874570113	NA	0.001485953225603533	0.014661893382056883	0.3214504056870073	3.0389768041404024e-58	7.178431572204375e-57	5	37	37
ENSG00000265666	RARA-AS1	-3.1665400871722653	NA	0.0015426408218519874	0.042925769421671374	0.11278341814433933	3.98301453297679e-19	2.2580071479675693e-18	4	21	21
ENSG00000142599	RERE	3.1431400612263816	NA	0.0016714584102038874	0.014987958960701049	0.26587395071668235	8.763378437972016e-47	1.442256975362592e-45	6	18	18
ENSG00000131845	ZNF304	-3.142391415851145	NA	0.001675738551482566	0.033640825049305705	0.06979597995715767	3.667324870794631e-12	1.4199809033474177e-11	6	15	15
ENSG00000125743	SNRPD2	-3.12607693847712	NA	0.0017715519690257421	0.0006507092055760274	0.04833438991201282	8.894102253873174e-09	2.744735640663507e-08	5	30	30
ENSG00000198909	MAP3K3	-3.125	NA	0.0017780505982168643	0.003052573974331449	0.02605898168579523	2.6901996863064445e-05	6.139770351406602e-05	1	9	9
ENSG00000076003	MCM6	-3.1212280379298107	NA	0.0018009851328499662	0.0018457403562092325	0.07017326575093039	3.1943253066741115e-12	1.2418835793279152e-11	2	9	9
ENSG00000227811	INKA2-AS1	-3.1147541999816895	NA	0.0018409825136549483	0.0011551337230450921	0.01011227299130132	0.009196262754938537	0.015286101578408547	1	5	5
ENSG00000115896	PLCL1	3.113735267178516	NA	0.0018473516251713716	0.038510883013799	0.21910438965933088	8.766762081451374e-38	1.0594869833319917e-36	6	19	19
ENSG00000099308	MAST3	-3.111111164093017	NA	0.0018638476006064518	0.021950321722040745	0.0853603052930074	1.1873757716484501e-14	5.313754464509204e-14	1	9	9
ENSG00000205853	RFPL3S	-3.1092893512408963	NA	0.0018753795844910523	0.00304387156131566	0.04265328652513173	6.887243296940732e-08	1.982698259178053e-07	4	12	12
ENSG00000151353	TMEM18	-3.105951013188866	NA	0.0018966813390263013	0.011578923671294592	0.08517427039972887	1.2721758938069022e-14	5.682871686088712e-14	11	29	29
ENSG00000231925	TAPBP	3.1056594187196422	NA	0.001898552501144117	0.045512754241344086	0.08539438643152966	1.1724632141330663e-14	5.251128665230597e-14	2	3	3
ENSG00000177465	ACOT4	-3.1024235871021464	NA	0.0019194309366306025	0.0002871891732306651	0.19316441152182603	5.1281942615067495e-33	5.269227285235426e-32	2	13	13
ENSG00000141279	NPEPPS	3.093511495385986	NA	0.0019780288981349967	0.0017087252728706676	0.04743574340306555	1.2298804568470423e-08	3.752886112895005e-08	2	15	15
ENSG00000025434	NR1H3	3.0929645136927366	NA	0.0019816783004764325	0.023154977409740048	0.03861845366778363	2.9398294145532427e-07	8.02022504457104e-07	5	11	11
ENSG00000146205	ANO7	-3.086973140561669	NA	0.002022058665723261	0.011552595095250548	0.014832781374165488	0.0015867510479449056	0.0029297150862626167	2	12	12
ENSG00000112282	MED23	-3.083475100760694	NA	0.0020459823056148616	0.015473456015164843	0.10542720110747521	6.489577407990619e-18	3.465891092171633e-17	5	12	12
ENSG00000267283	AC005306.1	-3.076754922931987	NA	0.00209267278471011	0.014804883920877114	0.12180509513343739	1.2628949957208562e-20	7.715492084651572e-20	7	37	37
ENSG00000266173	STRADA	-3.071803025189219	NA	0.002127700788202978	0.011621325736686582	0.029333002367813197	8.277263467594113e-06	1.987215332574149e-05	2	6	6
ENSG00000029725	RABEP1	3.0613921067176966	NA	0.002203103758811552	0.0039015067586067424	0.17192650652978111	3.1890172011642785e-29	2.820446414789387e-28	5	13	13
ENSG00000167695	TLCD3A	3.057870697230121	NA	0.002229157397009798	0.008881072876068945	0.015988560712732143	0.0010379494721716876	0.0019650911347176277	6	12	12
ENSG00000160695	VPS11	-3.0555555820465092	NA	0.002246439606552474	4.0488686375315673e-07	0.20783468250227716	1.0779013797365015e-35	1.2161138658619253e-34	1	11	11
ENSG00000109736	MFSD10	3.0555555820465083	NA	0.0022464396065524786	6.279925342204459e-05	0.03180090998115063	3.4078941159725285e-06	8.461267727640493e-06	1	11	11
ENSG00000163584	RPL22L1	3.052627701776349	NA	0.0022684718661821744	1.1501855941145119e-05	0.21970435979023342	6.772729116593691e-38	8.237271746132284e-37	2	5	5
ENSG00000114125	RNF7	3.0482636843526323	NA	0.0023016786475833126	0.0011541606280669415	0.03646389983250515	6.377693616319262e-07	1.6899784229294855e-06	5	17	17
ENSG00000175611	LINC00476	3.0473249648439524	NA	0.002308879508214277	0.05363584323595528	0.4534101942563378	1.0947524333765104e-89	6.633890275609108e-88	7	15	15
ENSG00000110756	HPS5	3.0414471294063046	NA	0.0023544391008894776	0.011718328417583732	0.09078738588956418	1.5789621537197822e-15	7.436864041236073e-15	8	26	26
ENSG00000130413	STK33	-3.0407553529976594	NA	0.002359854915075701	0.00640647858407898	0.05809249536517876	2.6070318853506705e-10	8.993761778692144e-10	6	17	17
ENSG00000130520	LSM4	-3.04023021389473	NA	0.0023639737640306128	0.006512820262205439	0.025241319617995157	3.612381464416643e-05	8.142577514889722e-05	6	26	26
ENSG00000078399	HOXA9	-3.037286189408781	NA	0.002387186909052061	0.01988318530816942	0.07073024174028752	2.605036268592762e-12	1.0169307300272541e-11	7	19	19
ENSG00000047849	MAP4	-3.034073271819541	NA	0.0024127582230722287	0.07003439313381406	0.08857389007504186	3.599762407241002e-15	1.6643927075162022e-14	4	4	4
ENSG00000148411	NACC2	-3.0303030014038077	NA	0.0024430850609475003	0.0006811081419001321	0.047422742624824106	1.2356596203471149e-08	3.769179443139928e-08	1	17	17
ENSG00000196388	INCA1	3.0226830562412514	NA	0.002505444984194896	0.014145679782978808	0.04005977996400876	1.7508522327406833e-07	4.863982656612664e-07	4	14	14
ENSG00000078403	MLLT10	3.0178584127284243	NA	0.0025456781227276805	0.0036314815994379634	0.013236703337176154	0.0028602982103878563	0.005104719951081418	5	12	12
ENSG00000082701	GSK3B	-2.9989699319512915	NA	0.0027089403941838583	0.012393696063199048	0.03611143969554058	7.238976603718369e-07	1.9060526604815957e-06	7	21	21
ENSG00000126861	OMG	2.9758896461209448	NA	0.0029213996568434545	0.0770251784339011	0.020358360124573052	0.00021111681566602348	0.0004367068618573073	5	17	17
ENSG00000106609	TMEM248	-2.954545497894287	NA	0.0031312997828419342	3.163830869592694e-05	0.010735138113955526	0.0072722972472046695	0.012266413444704718	1	7	7
ENSG00000175866	BAIAP2	2.950612513588351	NA	0.003171445108475283	0.0027756092886552213	0.046858029573249305	1.5146855569022043e-08	4.5957789482158354e-08	7	23	23
ENSG00000204209	DAXX	-2.9433352494568417	NA	0.0032469659254313766	0.036282392825171844	0.07646888991405668	3.169226248743642e-13	1.3030223193407988e-12	3	6	6
ENSG00000124562	SNRPC	-2.941176414490691	NA	0.0032696826048653283	0.010328657966456326	0.026671827625872085	2.1572028973293958e-05	4.965620467959974e-05	2	7	7
ENSG00000226659	AC021028.1	2.9359660372107084	NA	0.003325107252947125	0.15747281382054298	0.23181875691434062	3.5446083160223944e-40	4.650840704779498e-39	10	21	21
ENSG00000117280	RAB29	-2.9246378751428614	NA	0.0034485727274023094	0.09451912146494688	0.2875938239928523	3.710667901655548e-51	7.086218691034631e-50	3	12	12
ENSG00000167994	RAB3IL1	-2.912289175125878	NA	0.0035879030884538644	0.10744254238633888	0.23196231038620405	3.329093738238941e-40	4.3747608059049505e-39	2	4	4
ENSG00000233968	AL157895.1	2.909571727412933	NA	0.003619243277805069	0.0019991657177231372	0.02234062695515948	0.00010296784992836287	0.00022061415022757308	2	4	4
ENSG00000260859	AC025280.1	-2.8972262477818926	NA	0.003764781426317297	0.008806688917365347	0.044508938331813734	3.5311136365611165e-08	1.0408227527223546e-07	3	16	16
ENSG00000030066	NUP160	2.888888835906983	NA	0.00386605719133188	0.002715114599201634	0.02002190494796313	0.00023853191664609719	0.0004902425501634612	1	13	13
ENSG00000122033	MTIF3	-2.882888254221977	NA	0.003940472001670188	0.00014501721268113317	0.032053460431784746	3.1121438165516526e-06	7.761802546545126e-06	4	22	22
ENSG00000015676	NUDCD3	2.882133032366781	NA	0.0039499292982718	0.008968340646696047	0.1526348236584257	7.406615561079922e-26	5.734358928079439e-25	9	31	31
ENSG00000260304	AC009088.2	-2.877946566830492	NA	0.004002729312504261	0.039189795067652286	0.01908246240001591	0.0003355616615030186	0.000676209980389573	4	6	6
ENSG00000154217	PITPNC1	-2.8774247165019053	NA	0.00400935564990806	0.005629947684486809	0.025958196509676765	2.789707087892023e-05	6.356721611780534e-05	2	10	10
ENSG00000133065	SLC41A1	-2.8713307771868766	NA	0.004087475654884664	0.03863900418928002	0.09484063830606772	3.475978399105796e-16	1.6913096447525968e-15	7	12	12
ENSG00000171055	FEZ2	2.8662043925651464	NA	0.00415425933716967	0.12346910130134293	0.3200030105170925	6.2055492359524504e-58	1.4577940253061448e-56	9	29	29
ENSG00000264920	AC018521.5	2.86508753371807	NA	0.004168939851406873	0.0007211335515300143	0.09564204512380163	2.5752468701082093e-16	1.260716773493739e-15	3	16	16
ENSG00000166441	RPL27A	2.862803212204901	NA	0.004199112715849394	0.0029536437727333852	0.04716482498595103	1.3560848048113504e-08	4.129172286525186e-08	3	15	15
ENSG00000100276	RASL10A	2.857853493903829	NA	0.004265172673558061	0.0024443673036157296	0.01228290611045415	0.004076059006741577	0.007143621451876474	3	14	14
ENSG00000167658	EEF2	2.854212879570239	NA	0.0043143610594864506	0.0007877797153421209	0.025358589136068064	3.462815728399908e-05	7.814689686317939e-05	4	13	13
ENSG00000145390	USP53	2.853333684413663	NA	0.004326316719399222	0.008380010777219116	0.3401857232537531	2.5652728051560476e-62	6.736885656297253e-61	2	13	13
ENSG00000103769	RAB11A	-2.852320169308413	NA	0.004340136184120458	0.0005203096874170063	0.016505318986613914	0.0008589821508144883	0.0016433160312714927	2	7	7
ENSG00000174953	DHX36	-2.8463512261767114	NA	0.00442233882399114	0.0015139877417849697	0.01753667236101803	0.0005892606247785881	0.0011489744689400804	2	11	11
ENSG00000152128	TMEM163	2.842794806300877	NA	0.004471985141924361	0.004674790040909081	0.1320475771317376	2.412682041368528e-22	1.5968050147214996e-21	4	11	11
ENSG00000155034	FBXL18	2.8416974695544766	NA	0.004487405195332117	0.00036801644014532875	0.034804175080949816	1.158007913937235e-06	2.999347185638067e-06	2	32	32
ENSG00000198373	WWP2	2.8374697860975173	NA	0.00454726503318779	0.010376743041713214	0.05079472950964738	3.6593075369599777e-09	1.1603821181828156e-08	2	16	16
ENSG00000110931	CAMKK2	-2.8331583056147274	NA	0.004609055423363362	0.00880389348216312	0.03012431417957342	6.227032365460825e-06	1.5095756012904677e-05	5	21	21
ENSG00000188707	ZBED6CL	2.8326449015007586	NA	0.004616463762368879	0.04573970748884128	0.17857624108739148	2.118410465938886e-30	1.9668988132315082e-29	5	21	21
ENSG00000198156	NPIPB6	2.830188751220703	NA	0.004652055028173182	0.002856684205901994	0.014116824392359196	0.0020657958623041986	0.003760757244443174	1	2	2
ENSG00000064989	CALCRL	2.82608699798584	NA	0.0047120464398931385	0.00039786337937225164	0.03270801777969375	2.4597000760835376e-06	6.188585182622738e-06	1	4	4
ENSG00000257594	GALNT4	-2.82608699798584	NA	0.0047120464398931385	1.5501266268096313e-05	0.04874750283079381	7.66254375533417e-09	2.3779399721358248e-08	1	7	7
ENSG00000178201	VN1R1	2.8243051242982378	NA	0.004738325275940376	0.014203019920994282	0.0524827047052019	1.9883060165490916e-09	6.434697089601882e-09	3	11	11
ENSG00000048544	MRPS10	2.8214723395657977	NA	0.004780375978424343	0.031728562832382776	0.28385064954722	2.149944273690468e-50	3.990194193670761e-49	4	20	20
ENSG00000272444	AL118558.4	-2.819541442364353	NA	0.00480923204387983	0.04588425757185175	0.08389538510462109	2.043443222608092e-14	9.013119296426484e-14	7	26	26
ENSG00000196712	NF1	-2.818366267160384	NA	0.004826871375408534	0.001051922483964284	0.019503839095808263	0.00028790831831862	0.0005857562879162432	3	15	15
ENSG00000120057	SFRP5	-2.8169014453887935	NA	0.004848940241699301	2.0148431213602997e-05	0.013777227617172783	0.002341813411983185	0.004229123652285134	1	7	7
ENSG00000188033	ZNF490	-2.8132754223948315	NA	0.004903962771183715	0.0035375115553181835	0.032013776685389995	3.1568554329454903e-06	7.867593928147392e-06	5	20	20
ENSG00000237513	AC007384.1	2.8121839792817704	NA	0.004920634941178113	0.001092849939928705	0.12158536768261477	1.374164566229637e-20	8.368447495125016e-20	3	21	21
ENSG00000172175	MALT1	-2.807639465136589	NA	0.004990606491819305	0.00034657064898130385	0.0133373878822625	0.0027555957164291205	0.0049291447732390725	2	11	11
ENSG00000129055	ANAPC13	2.7935520966911525	NA	0.00521326309509057	0.08012759871309283	0.32781222164899565	1.2945592525647896e-59	3.1656803921658137e-58	12	26	26
ENSG00000101782	RIOK3	-2.791859470579686	NA	0.0052406110889628085	0.008820085048590763	0.04349946380223297	5.078888597653331e-08	1.4799976306058958e-07	5	18	18
ENSG00000212978	AC016747.1	2.7906975746154785	NA	0.005259458951905869	0.007547953943026999	0.1093906641459347	1.4464787368215271e-18	7.994090833951779e-18	1	7	7
ENSG00000204713	TRIM27	-2.7906974595391127	NA	0.0052594608216625215	0.007928989984094716	0.26773580207818387	3.739611067590156e-47	6.244458636621576e-46	2	12	12
ENSG00000213015	ZNF580	2.78929413523386	NA	0.00528230668656697	0.0014086608362139784	0.014285875920606457	0.0019409023070151477	0.0035473232082492557	2	9	9
ENSG00000167106	FAM102A	2.786230974390254	NA	0.0053324860512951235	0.000547336513853197	0.034439219202165215	1.3202980287433772e-06	3.4022225236544213e-06	3	12	12
ENSG00000198890	PRMT6	-2.778536079540915	NA	0.005460444886941816	0.06694873986889703	0.23053010264645662	6.221483852405815e-40	8.125835992757603e-39	6	12	12
ENSG00000101282	RSPO4	2.7749738339222945	NA	0.005520614927735456	0.023838377851488814	0.19266824901098034	6.305044286684682e-33	6.455236087901828e-32	9	20	20
ENSG00000205707	ETFRF1	-2.7738626744327544	NA	0.005539505632725481	0.010065973596234923	0.11290716721107641	3.7996720346366905e-19	2.156207006021992e-18	3	12	12
ENSG00000146535	GNA12	-2.773078823146263	NA	0.00555286687486424	0.024120942200901153	0.10583226830777612	5.568133480054849e-18	2.984930323521744e-17	11	34	34
ENSG00000166086	JAM3	-2.7712507052860427	NA	0.005584141374680582	0.003095825259878759	0.020244771378937786	0.00021999882804173333	0.00045422103323954793	6	17	17
ENSG00000135090	TAOK3	2.76891699691486	NA	0.00562429616515083	0.0015021992319555935	0.012538081710527347	0.003706898663331574	0.006524643865079869	4	14	14
ENSG00000125900	SIRPD	2.7687641596724926	NA	0.005626935015001608	0.008527339746897183	0.09092087770415089	1.502324693356662e-15	7.083686050693813e-15	7	20	20
ENSG00000255438	AL354813.1	2.7666214890977923	NA	0.005664047609947512	0.00030781827976332287	0.024297307217001667	5.0780014119621676e-05	0.00011268458360991097	3	17	17
ENSG00000100124	ANKRD54	2.7659573554992676	NA	0.005675595624448195	0.00028307190408555845	0.15585074560123183	2.0588208519891706e-26	1.6255395391695346e-25	1	14	14
ENSG00000171792	RHNO1	2.762273595688464	NA	0.005740035615408904	0.006857597146154375	0.1447916553481266	1.6492791320491361e-24	1.2086960613466083e-23	5	17	17
ENSG00000196511	TPK1	-2.7604046729235225	NA	0.00577298030843457	0.003213870574500777	0.15170390847419352	1.0719941210816905e-25	8.251179166261181e-25	8	30	30
ENSG00000245904	AC025164.1	2.7591613061951987	NA	0.0057949922715088914	0.002272854546471978	0.01352734846792452	0.00256850100199639	0.00461420738353615	5	10	10
ENSG00000186532	SMYD4	-2.7533078334942473	NA	0.0058996393939305695	0.01065829187177623	0.016546608914457587	0.0008461012548869518	0.0016199386424088796	2	3	3
ENSG00000272462	U91328.1	2.7499999999999996	NA	0.005959526470109118	2.9279539552851067e-06	0.08970216789281746	2.365555890614364e-15	1.1035614245959122e-14	1	6	6
ENSG00000174891	RSRC1	-2.74928439648511	NA	0.005972554053925565	0.008288688396370241	0.09437090354739115	4.143622913040787e-16	2.005050489157349e-15	2	22	22
ENSG00000106003	LFNG	2.747103796172556	NA	0.00601241033619176	0.0013050219233066511	0.051982546488601955	2.3823504604794965e-09	7.676611808861872e-09	2	16	16
ENSG00000087116	ADAMTS2	2.745098114013672	NA	0.006049280919275319	4.8259214030371287e-05	0.027047492376280687	1.8842091477304576e-05	4.36711753945528e-05	1	3	3
ENSG00000106993	CDC37L1	2.7446696122396306	NA	0.006057184452194523	0.0014950263013396622	0.014181652107024406	0.0020169685950363232	0.0036796802591785006	2	3	3
ENSG00000221983	UBA52	-2.7397260665893555	NA	0.00614904107251612	8.177861083951222e-05	0.015364673224866931	0.0013049307184313222	0.002440376978231052	1	13	13
ENSG00000280953	LINC01163	2.737533185451718	NA	0.006190187429030115	0.009048063438322285	0.0881257213753934	4.252552323286509e-15	1.9541002087899344e-14	8	25	25
ENSG00000186230	ZNF749	-2.73224430875675	NA	0.0062904476611660995	0.34441975877108516	0.39057518630358506	7.175561115158079e-74	2.7044768695350744e-72	11	43	43
ENSG00000171223	JUNB	2.7272727489471436	NA	0.006386022863196689	0.0006796431368728882	0.015875401181015006	0.0010819125789495586	0.002044712234560941	1	10	10
ENSG00000169762	TAPT1	-2.7267174971963906	NA	0.006396777953351387	0.010701270131489422	0.08182190375422417	4.4010445739227653e-14	1.903493402224502e-13	16	44	44
ENSG00000261305	AC005586.2	-2.723441476942643	NA	0.006460566078252297	0.04794290781247834	0.14960579685419362	2.4631031209177657e-25	1.8690157265760516e-24	3	7	7
ENSG00000086061	DNAJA1	-2.722872725835051	NA	0.0064716984735390245	0.003371893841504692	0.012025231375603173	0.0044867649809769835	0.00781867012079812	4	12	12
ENSG00000261019	AC010132.4	2.7172318993798985	NA	0.006583046504178355	0.015793249086515845	0.05020892953032292	4.521459343857922e-09	1.4269139913106278e-08	7	18	18
ENSG00000261455	LINC01003	2.7163467787629996	NA	0.006600674011980213	0.021612719728582596	0.2715415210950518	6.515584096763773e-48	1.1184759927467663e-46	3	33	33
ENSG00000178999	AURKB	2.7130099952304927	NA	0.006667509542799938	0.00012718305765085588	0.01848553130823209	0.0004169675114738592	0.0008303037452699967	2	8	8
ENSG00000136490	LIMD2	-2.7098432768251772	NA	0.006731500720627623	0.018263324871786286	0.04187030839818872	9.128706192968281e-08	2.5991728790173176e-07	2	5	5
ENSG00000177302	TOP3A	-2.7093298746991445	NA	0.0067419270932011	0.036100509324607954	0.05724059417870132	3.550908497857572e-10	1.2161879334883065e-09	2	8	8
ENSG00000278023	RDM1	-2.708333253860474	NA	0.006762208308100695	6.321169091769156e-05	0.02511869855276112	3.7757027157195815e-05	8.494978929721224e-05	1	15	15
ENSG00000236104	ZBTB22	2.70814089852981	NA	0.006766129042444467	0.009568141261672363	0.05387683000087406	1.200858973475846e-09	3.9511762348690104e-09	3	7	7
ENSG00000261701	HPR	-2.707868299979453	NA	0.006771688855105193	0.0048615837182058785	0.05274396294448479	1.8090809231276159e-09	5.877970585584594e-09	6	21	21
ENSG00000224137	LINC01857	-2.70604399864935	NA	0.006809002388541148	0.012668321793545538	0.11081573679987328	8.4194684081905185e-19	4.7015781091520415e-18	2	11	11
ENSG00000115866	DARS	2.703120813778873	NA	0.006869177384084821	0.6452915954848714	0.16513203659114373	4.984249907114439e-28	4.227245383635287e-27	12	46	46
ENSG00000168779	SHOX2	-2.6984126567840576	NA	0.006967101788326914	0.004225238983730933	0.044219749450769674	3.918680847265298e-08	1.1511041084233057e-07	1	3	3
ENSG00000054793	ATP9A	2.6969869702600002	NA	0.006997000810751361	0.014871646007935314	0.2797825313828898	1.4361025301735351e-49	2.5978610010491514e-48	5	23	23
ENSG00000167525	PROCA1	-2.6913773066535094	NA	0.007115766694213405	0.006047614502871246	0.1644847483821831	6.469302410008509e-28	5.462435599666958e-27	2	9	9
ENSG00000143486	EIF2D	-2.675376246158687	NA	0.0074645425995772735	0.0481299916757283	0.037477105824296066	4.431056736515053e-07	1.1882438150820431e-06	9	26	26
ENSG00000170248	PDCD6IP	-2.672842489989072	NA	0.0075211555615560385	0.22624206200487829	0.3310785745508507	2.531683426272325e-60	6.3380786973933e-59	7	29	29
ENSG00000111801	BTN3A3	2.670382625920912	NA	0.00757648553270091	0.049577315103164904	0.04914310987489657	6.643152879684105e-09	2.0720885546326434e-08	14	34	34
ENSG00000099800	TIMM13	2.669628847053458	NA	0.007593513251295175	0.006587157421908926	0.05572152754472213	6.158028430197511e-10	2.0718860025398688e-09	3	17	17
ENSG00000196968	FUT11	2.6687055517454534	NA	0.007614417056773905	0.03875586514974889	0.03689241982585528	5.467339336703778e-07	1.4540850230324612e-06	4	9	9
ENSG00000135506	OS9	2.66826676519017	NA	0.007624369445503518	0.0027196960454573026	0.03779777143045164	3.9486516843525136e-07	1.0640387764764496e-06	2	8	8
ENSG00000224043	CCNT2-AS1	2.666666746139527	NA	0.0076607593238364495	0.00023190521128010192	0.014704093329600649	0.001663718667327027	0.0030639080139595347	1	6	6
ENSG00000141759	TXNL4A	2.6666667461395264	NA	0.00766075932383646	0.0014032829456958945	0.042962649445723124	6.161542936124926e-08	1.7824611979015919e-07	1	8	8
ENSG00000177427	MIEF2	-2.6666667461395264	NA	0.00766075932383646	0.00016503930224678176	0.01929759238780333	0.00031031671906912406	0.0006288102818523464	1	4	4
ENSG00000111231	GPN3	-2.6665896160890594	NA	0.0076625174502160795	0.2897781412852187	0.4342209122466766	1.1317617544062192e-84	5.881388583730986e-83	4	23	23
ENSG00000167074	TEF	2.6638465060413408	NA	0.007725280374031592	0.014320768549460076	0.17917313609136237	1.659028427096804e-30	1.5470733276934798e-29	5	13	13
ENSG00000141252	VPS53	2.663559110205851	NA	0.007731882639392074	0.06985563894497318	0.6315309999190963	5.844317730049642e-147	1.7583193816249353e-144	6	24	24
ENSG00000137074	APTX	2.6621919656701474	NA	0.007763358962618794	0.040866280687959014	0.02445776761369014	4.7923040047254977e-05	0.00010662068159968547	3	6	6
ENSG00000150867	PIP4K2A	-2.66210035771275	NA	0.007765472188630607	0.0017262364315205497	0.024292388064460418	5.087024647027536e-05	0.00011287021046949827	3	6	6
ENSG00000140995	DEF8	-2.660710338795977	NA	0.007797600658807254	0.003762652440828941	0.030744164942932167	4.9828785883520904e-06	1.2189926520920114e-05	2	18	18
ENSG00000148120	AOPEP	-2.657826405306423	NA	0.007864639156743694	0.008060253646528183	0.038422792524595906	3.154066299131342e-07	8.576039791311779e-07	2	8	8
ENSG00000107147	KCNT1	2.653548512169507	NA	0.007965032031181431	0.0020153617747469613	0.03478837183772017	1.1646032946947992e-06	3.0159743130053023e-06	5	29	29
ENSG00000234936	AC010883.1	2.650982004079705	NA	0.008025811760736674	0.0023366358348241214	0.04497409641152626	2.986425573197329e-08	8.85140203158676e-08	2	9	9
ENSG00000078142	PIK3C3	-2.6475499464850194	NA	0.008107738198114908	0.06982605459425345	0.09505733906892093	3.2052727045089234e-16	1.5629008134666911e-15	4	10	10
ENSG00000254614	AP003068.2	-2.647542798868784	NA	0.0081079095967317	0.054217229300221964	0.5655268779237105	4.923564368888207e-123	7.472053571864059e-121	3	16	16
ENSG00000198252	STYX	2.646899203469239	NA	0.008123356205833092	0.021786245336098783	0.02212733304253995	0.00011122727444851002	0.00023736143971098781	2	7	7
ENSG00000271780	AL118558.3	-2.6466928388967785	NA	0.008128314632285753	0.1580845438821893	0.19044914706301908	1.5860894602675812e-32	1.6056580964656876e-31	7	33	33
ENSG00000276449	AC004076.2	2.6464191910962573	NA	0.008134893885040814	0.10872270388136691	0.10052114416779763	4.1268817294472423e-17	2.1189190053380468e-16	5	28	28
ENSG00000189403	HMGB1	-2.641629486147297	NA	0.008250826151824492	0.008730918642392093	0.0698665686411939	3.5738025846349205e-12	1.3850201248339945e-11	8	38	38
ENSG00000134222	PSRC1	2.634264270528175	NA	0.008431983114734549	0.04995980522335183	0.09431074836059121	4.2378863801702716e-16	2.050085007998307e-15	7	14	14
ENSG00000158623	COPG2	-2.6331759964670725	NA	0.008459050144126823	0.0875164102428576	0.38650261216364035	6.671722489636839e-73	2.4343269994634498e-71	7	23	23
ENSG00000183250	LINC01547	-2.6237028198147163	NA	0.00869796409610927	0.0002901977161807412	0.06878955648371192	5.299493757943943e-12	2.0354091479278986e-11	2	28	28
ENSG00000262482	AC004034.1	-2.618838123857714	NA	0.00882298044125638	0.0012905046813325694	0.07114321786995426	2.2393419032872132e-12	8.77570253644251e-12	2	12	12
ENSG00000164597	COG5	-2.6186892808956457	NA	0.008826830693995326	0.005163322217642763	0.3729199618381831	1.0194648421212226e-69	3.394718947094533e-68	3	10	10
ENSG00000141682	PMAIP1	2.6178133843072633	NA	0.008849518709831968	0.0020103919271572596	0.023624806815777506	6.47344204286104e-05	0.0001417248277709996	3	8	8
ENSG00000110514	MADD	2.6165036563836215	NA	0.008883541289357397	0.059726254638437566	0.04812647836386323	9.586808461323002e-09	2.9463114391259527e-08	10	14	14
ENSG00000273855	AC020658.5	2.6084638900488155	NA	0.009094960702773972	0.08869195454955633	0.4140115916984445	1.4285806359014754e-79	6.330421014231111e-78	6	24	24
ENSG00000256269	HMBS	2.5999205803126597	NA	0.00932453378054338	0.07429021965228202	0.032002727008001254	3.1694190824926903e-06	7.897757606170757e-06	2	16	16
ENSG00000154269	ENPP3	-2.5973128649816846	NA	0.009395630102620948	0.001501001938007539	0.01900267869616029	0.0003454405076172245	0.0006944852596867271	2	10	10
ENSG00000156110	ADK	2.5969437764982777	NA	0.009405731839027346	0.0010250213447053754	0.5962228963997211	1.1286804904039737e-133	2.332017075896114e-131	3	15	15
ENSG00000274294	AC015660.3	-2.5940726803095515	NA	0.009484643445370143	0.0022804644914251903	0.020235933174314893	0.00022070547204983243	0.00045557031056602985	6	25	25
ENSG00000105223	PLD3	2.5925924777984624	NA	0.009525556795811978	0.00015847948231988208	0.03324677893060658	2.0266889041127735e-06	5.139093304248108e-06	1	13	13
ENSG00000103145	HCFC1R1	-2.592503775515368	NA	0.009528013550835898	0.0054499977404659835	0.010044037043888896	0.009436463199996166	0.0156489611659157	2	11	11
ENSG00000259772	AC012236.1	-2.5845196152724337	NA	0.009751475752095725	0.0158605942044836	0.042119413159117366	8.346078730304224e-08	2.386243817038799e-07	8	34	34
ENSG00000163138	PACRGL	2.584018048625923	NA	0.00976566837764076	0.002590399013524262	0.023857726261618282	5.9512368137844694e-05	0.00013089362590687427	5	13	13
ENSG00000277157	HIST1H4D	2.5833332538604736	NA	0.009785075458723225	7.248291958599783e-08	0.01901626500928431	0.0003437378163587563	0.0006914674267139369	1	5	5
ENSG00000198393	ZNF26	-2.573050703243448	NA	0.010080643836985604	0.0023784268018692814	0.015870943491444738	0.001083682363539737	0.0020473800652575686	6	12	12
ENSG00000161395	PGAP3	2.5724576781004305	NA	0.010097930122887067	0.02607565546289176	0.0322432017191948	2.906964201955927e-06	7.272004113103871e-06	4	24	24
ENSG00000234456	MAGI2-AS3	-2.571256721218492	NA	0.010133018087272756	0.01879839868212331	0.12461333226426276	4.284919991076501e-21	2.6769432760280845e-20	2	10	10
ENSG00000274501	AL121845.4	2.5675675868988033	NA	0.010241482217691682	0.0009681862504126033	0.01704173549100919	0.0007059874172064426	0.001362171266614906	1	9	9
ENSG00000203896	LIME1	-2.5675675868988033	NA	0.010241482217691682	0.0008407566428230563	0.04279087274685541	6.55450961869345e-08	1.891992685591213e-07	1	11	11
ENSG00000175264	CHST1	-2.5670652131432146	NA	0.010256332165237162	0.0045532278953677756	0.01004993231194298	0.009415460379488321	0.015618662221691355	2	4	4
ENSG00000009335	UBE3C	-2.566513813083334	NA	0.010272653369264905	0.0033957066619087393	0.020677905063549322	0.000188014953909719	0.00039128020417070745	4	11	11
ENSG00000141458	NPC1	-2.5648301041560972	NA	0.010322633589954706	0.012510085431589971	0.043198038764753734	5.6609948551281235e-08	1.6445942871521632e-07	7	32	32
ENSG00000198026	ZNF335	-2.56467142360178	NA	0.010327355099190064	0.00028517102728195005	0.058862427424647236	1.9715135553570525e-10	6.859299241391376e-10	2	8	8
ENSG00000167850	CD300C	2.5641909863245997	NA	0.01034166213858918	0.010240054975242508	0.21838264522569423	1.1955040521510154e-37	1.4346885227668135e-36	12	41	41
ENSG00000152207	CYSLTR2	2.561764832084808	NA	0.010414180863049695	0.002305281696331171	0.01738512531249402	0.0006227729228854451	0.0012095054195427517	2	6	6
ENSG00000157881	PANK4	-2.561495588798009	NA	0.010422256480893873	0.00011328384931478105	0.05197561240761858	2.388328768394459e-09	7.694429842043316e-09	2	8	8
ENSG00000116786	PLEKHM2	2.5587867613393853	NA	0.010503814941857465	0.013851666753399904	0.08610595861375168	9.004464781503137e-15	4.06362017205256e-14	2	8	8
ENSG00000128815	WDFY4	-2.55815092069306	NA	0.010523041168374938	0.1174973660960125	0.19841332561961303	5.721193694856201e-34	6.0377077337285534e-33	9	19	19
ENSG00000145332	KLHL8	2.5536968061474017	NA	0.01065860239402076	0.11825576950141366	0.03453733663098696	1.274554137661008e-06	3.289784603664754e-06	15	47	47
ENSG00000151135	TMEM263	2.5507635006827503	NA	0.010748723686499081	0.00330558884380392	0.019825951371469655	0.0002561193882246487	0.0005243781505091332	3	13	13
ENSG00000255423	EBLN2	2.5490195751190186	NA	0.010802623652074688	0.01121423517374725	0.012279506689507239	0.004081220969661361	0.007151937299072418	1	4	4
ENSG00000198171	DDRGK1	2.5479379655275456	NA	0.010836173840072292	0.009293088927174497	0.11437291884912067	2.173411840862677e-19	1.2465498213697006e-18	2	10	10
ENSG00000196296	ATP2A1	-2.54751583971176	NA	0.010849292765991232	0.0017175476515560622	0.026139792110859185	2.6129888390751056e-05	5.969910152051558e-05	2	8	8
ENSG00000004534	RBM6	-2.5424153773997356	NA	0.01100892554937693	0.08251580340758985	0.5392038122816606	1.717614415723123e-114	2.0598160570094992e-112	4	21	21
ENSG00000169914	OTUD3	2.540586924916169	NA	0.011066658068698661	0.016436346254824492	0.12197375875162869	1.1836201661543058e-20	7.244076455881582e-20	11	23	23
ENSG00000157637	SLC38A10	2.5362203117536732	NA	0.01120562131385659	0.00943041820315392	0.14880201307407642	3.385860435898291e-25	2.5466719568078855e-24	3	15	15
ENSG00000150938	CRIM1	-2.534138356621757	NA	0.011272421455286206	0.02036444341082637	0.03885773768031071	2.6974975459445317e-07	7.381424192660408e-07	4	13	13
ENSG00000178789	CD300LB	2.5333598740752876	NA	0.011297489980057075	0.001412125896248166	0.03043302808198409	5.572726345698577e-06	1.3563253491681082e-05	7	30	30
ENSG00000134575	ACP2	2.528606995073429	NA	0.011451617603308437	0.02692178776103147	0.17612659004924464	5.766313058588081e-30	5.271135535273294e-29	2	6	6
ENSG00000152767	FARP1	-2.528599192358285	NA	0.011451872158809764	0.08712436242204516	0.18571769766156135	1.1246416077020268e-31	1.0933378078504567e-30	11	33	33
ENSG00000138380	CARF	2.520191002663182	NA	0.011729116895707506	0.00017049265962092408	0.020405892990232592	0.00020750777562302593	0.00042967288627858874	3	10	10
ENSG00000267244	AC012615.6	2.5195298186288224	NA	0.011751168662369851	0.00022408054043581208	0.015641698738283253	0.0011787465184687769	0.002217455467882959	3	9	9
ENSG00000123191	ATP7B	2.519102736796516	NA	0.01176543220868872	0.001329147013682036	0.04708244778438273	1.3969648978931992e-08	4.2491222124814604e-08	8	19	19
ENSG00000131469	RPL27	-2.5189400611935895	NA	0.011770869235126127	0.042361856445256696	0.0540228292358759	1.1390630827794336e-09	3.75433265550346e-09	12	29	29
ENSG00000088833	NSFL1C	2.5141186456698525	NA	0.011933028125679805	0.04155524203639219	0.3003656363369486	8.630290488283321e-54	1.7809970106326194e-52	4	11	11
ENSG00000070081	NUCB2	2.512235991291241	NA	0.011996883278355828	3.423453772904938e-05	0.10857906659967759	1.9679440959487153e-18	1.0816754263277089e-17	2	6	6
ENSG00000116691	MIIP	2.5099719209954348	NA	0.012074076197315296	0.002719448493920204	0.3018443014967038	4.246930324985282e-54	8.849405606703839e-53	3	26	26
ENSG00000273142	LINC02604	2.504788886974691	NA	0.012252450149598554	0.0631681321868296	0.35263203176495694	4.355615084060541e-65	1.2469856940994028e-63	4	23	23
ENSG00000103507	BCKDK	-2.504463945578385	NA	0.012263710376515748	0.006757910569812351	0.08740584081090735	5.557028522696945e-15	2.5378823471565886e-14	2	4	4
ENSG00000196526	AFAP1	2.5034838314520793	NA	0.012297729923183037	0.023657587959651342	0.5674132609897001	1.1492016112467127e-123	1.7754647235378268e-121	13	48	48
ENSG00000166881	NEMP1	-2.50336559162618	NA	0.01230183964767228	0.05650039040490529	0.06429427219244305	2.7343549147709328e-11	1.006254344064522e-10	9	23	23
ENSG00000176928	GCNT4	-2.5024808887668266	NA	0.012332628364385409	0.0005862086701438185	0.03578042556940803	8.153461912783175e-07	2.136670512565994e-06	2	9	9
ENSG00000244038	DDOST	2.5021073951684034	NA	0.012345646866125992	0.00032822371383813665	0.030987247952739466	4.565865107161515e-06	1.120652937207855e-05	2	18	18
ENSG00000261801	LOXL1-AS1	2.5003200406528037	NA	0.012408115601466985	0.02061925454452456	0.11319113504358068	3.410149473926735e-19	1.9390137045215376e-18	8	37	37
ENSG00000206573	THUMPD3-AS1	-2.5	NA	0.012419330651552265	0.0009797926740829602	0.19639576467222858	1.3314063449214532e-33	1.388825268190876e-32	1	4	4
ENSG00000174775	HRAS	2.5	NA	0.012419330651552265	0.0015838069833113812	0.062287709294037215	5.677707449355265e-11	2.0420932266986877e-10	1	16	16
ENSG00000174500	GCSAM	2.5	NA	0.012419330651552265	0.0026425421136127823	0.032374797509076826	2.772663477116223e-06	6.949489326083909e-06	1	6	6
ENSG00000129083	COPB1	-2.5	NA	0.012419330651552265	0.0017629361059462458	0.1601534858480616	3.686043022372959e-27	2.998669439785288e-26	1	8	8
ENSG00000090857	PDPR	-2.4999999999999996	NA	0.012419330651552277	8.169357613706901e-10	0.0966802316296904	1.7455294810332776e-16	8.624052166591668e-16	1	6	6
ENSG00000100360	IFT27	-2.4999999999999996	NA	0.012419330651552277	0.04319407942628785	0.13830912913410168	2.1009382470414713e-23	1.4639979682451926e-22	1	17	17
ENSG00000167491	GATAD2A	-2.4999999999999996	NA	0.012419330651552277	0.033684152437000556	0.17049624806709157	5.69854296802334e-29	4.9884794976330915e-28	1	6	6
ENSG00000120071	KANSL1	2.493221753696271	NA	0.012658975833361773	0.00840214972713622	0.3662192930066769	3.5812523388492622e-68	1.1352106535845841e-66	7	37	37
ENSG00000153827	TRIP12	-2.4917430210855023	NA	0.012711797187973417	0.00022460537893970357	0.05139550854074637	2.945367421903267e-09	9.4217694307441e-09	2	12	12
ENSG00000100403	ZC3H7B	-2.4915723176224525	NA	0.012717907376328118	0.0179293149956227	0.031741075811119866	3.481987909592144e-06	8.64022726980114e-06	2	16	16
ENSG00000131143	COX4I1	-2.490247167966399	NA	0.012765428486396113	0.033095633115041295	0.05937640675998317	1.6359047698964593e-10	5.720662907617125e-10	15	38	38
ENSG00000158161	EYA3	-2.4892405891523652	NA	0.012801630296609856	0.04473889822257669	0.39201090705920627	3.2578712267282982e-74	1.2360449926363626e-72	9	43	43
ENSG00000203801	LINC00222	2.48852688779123	NA	0.012827353726331658	0.004014080009623769	0.014679438506106892	0.0016788897140817686	0.003090851283605824	3	3	3
ENSG00000248936	AC027607.1	2.487806096392642	NA	0.012853379108176329	0.047152235492740696	0.05300576322834333	1.6456649284713112e-09	5.360210419440554e-09	20	49	49
ENSG00000127399	LRRC61	-2.486365989566982	NA	0.012905516541317663	0.06903855947457137	0.30507931623385925	8.955468538566398e-55	1.9054259301225208e-53	4	13	13
ENSG00000197249	SERPINA1	2.4845395533227075	NA	0.012971909669979968	0.03713002861652563	0.14598577552128625	1.0300684129069515e-24	7.594429584239601e-24	16	30	30
ENSG00000163191	S100A11	-2.47852423539889	NA	0.013192714819160718	0.007019865727876032	0.040797048061146736	1.3430454529826865e-07	3.772626776936952e-07	8	19	19
ENSG00000149806	FAU	-2.477686570761135	NA	0.013223725243905589	0.011709801403686219	0.045588546203330464	2.393417345480287e-08	7.145667489143705e-08	3	11	11
ENSG00000149809	TM7SF2	-2.4739999970931037	NA	0.013360969788192614	0.0019260963371713537	0.030966317737243593	4.600353672892683e-06	1.128794750843277e-05	4	12	12
ENSG00000197586	ENTPD6	2.473334951597805	NA	0.013385861846451567	0.012514520705296281	0.045839354444215184	2.1866099931882528e-08	6.553333584967728e-08	5	23	23
ENSG00000196421	C20orf204	-2.471909999847412	NA	0.013439334552640904	0.011311053034799868	0.36009656031542975	8.959008728436998e-67	2.719257357238338e-65	1	14	14
ENSG00000079215	SLC1A3	-2.4708821526106552	NA	0.013478022627988254	0.0021225088353737202	0.018629150922017067	0.0003957270425967706	0.0007903019743207196	5	7	7
ENSG00000260708	AL118516.1	-2.470752964261737	NA	0.013482892220965315	0.004699357587695128	0.05694245596865334	3.956262485722486e-10	1.3488259516432387e-09	4	12	12
ENSG00000267787	AC027097.2	-2.470678121128466	NA	0.01348571405028309	0.007965012932935311	0.017854801881369856	0.0005246978403712925	0.0010298779059777147	5	17	17
ENSG00000158710	TAGLN2	-2.4693789858941413	NA	0.01353477888574752	0.002849384665163044	0.04620421062095194	1.9172121532339968e-08	5.772168401652003e-08	3	6	6
ENSG00000278133	AC135050.6	-2.469093813811881	NA	0.013545570153448865	0.007098213476852773	0.02784044883950963	1.4162414863093502e-05	3.324271181045585e-05	2	9	9
ENSG00000151502	VPS26B	-2.4686141774135693	NA	0.013563737339157363	0.012638840685801959	0.029207297280572316	8.66015461584254e-06	2.0730456659280248e-05	4	19	19
ENSG00000146247	PHIP	2.4662168508202265	NA	0.013654863933114674	0.004375872858940386	0.07462085402231503	6.252362121617216e-13	2.53299688220207e-12	4	10	10
ENSG00000091542	ALKBH5	2.461401885806167	NA	0.01383952448809659	0.06538452354508772	0.05736812198409202	3.3904382233444954e-10	1.1626199778471257e-09	4	11	11
ENSG00000052126	PLEKHA5	2.4590163230895996	NA	0.013931828327900837	0.0009210624282159383	0.010156435472713075	0.009044141994983275	0.015053672820728737	1	6	6
ENSG00000127481	UBR4	-2.455927819107166	NA	0.014052137909174377	0.07818194165401977	0.0373891102178685	4.5734479491932093e-07	1.2248955002454215e-06	5	8	8
ENSG00000105393	BABAM1	2.4528300762176514	NA	0.014173727537420727	0.0003204685575337011	0.040921190214905215	1.2843929664841774e-07	3.6149770198977777e-07	1	20	20
ENSG00000141744	PNMT	-2.451234499082984	NA	0.01423671708485682	0.007793203815479197	0.016306770667302403	0.0009237376496405924	0.0017577870565564269	2	2	2
ENSG00000242852	ZNF709	-2.4444444179534917	NA	0.014507543315143433	3.794182736654916e-05	0.010289531278040004	0.008601040869266743	0.014370542660469152	1	5	5
ENSG00000275481	AC025031.4	2.444444417953491	NA	0.014507543315143461	0.0014265067420544746	0.010664130717024912	0.007469108136695999	0.012577350298134296	1	4	4
ENSG00000185272	RBM11	2.4444444179534908	NA	0.014507543315143475	0.003624268364483581	0.03419765518853358	1.4400389634685574e-06	3.6985514728953555e-06	1	9	9
ENSG00000229474	PATL2	-2.441506734585952	NA	0.01462611552966141	0.010349452912967514	0.05925642751120502	1.7087490779015205e-10	5.969309011394007e-10	6	17	17
ENSG00000198467	TPM2	-2.4398857329339934	NA	0.01469190828152151	0.009105579442679864	0.11258474848431305	4.295984954712936e-19	2.42900909951771e-18	3	13	13
ENSG00000176371	ZSCAN2	2.43064811054205	NA	0.015071844541827651	0.00180863626931301	0.010258028843275027	0.008703875107007306	0.014528202667906198	2	6	6
ENSG00000129993	CBFA2T3	-2.4255877096923455	NA	0.015283622118396257	0.005620309544201647	0.05039758475472465	4.223691343617294e-09	1.3356460050100124e-08	5	19	19
ENSG00000132155	RAF1	2.4193549156188965	NA	0.015548061725147699	0.00066573769765711	0.015544667173358123	0.0012214783045177797	0.0022938164086920066	1	3	3
ENSG00000161847	RAVER1	2.4176877153620615	NA	0.01561947526876255	0.0023305813281983907	0.028179654157988784	1.2534681672313201e-05	2.9583987888590574e-05	2	8	8
ENSG00000133063	CHIT1	2.413570150924862	NA	0.015797086595168104	0.012243792014957127	0.1582843583203876	7.789899051576914e-27	6.25123906576942e-26	3	10	10
ENSG00000151292	CSNK1G3	-2.4131991766000156	NA	0.01581317548179986	0.010826317856634318	0.028719805436081384	1.0320384177575218e-05	2.4523246260390385e-05	6	9	9
ENSG00000243708	PLA2G4B	-2.4122711687286174	NA	0.01585348564108049	0.001129598454619856	0.06219964013154952	5.862592255779005e-11	2.107706385625873e-10	3	11	11
ENSG00000111863	ADTRP	-2.406602912811868	NA	0.016101666662406477	0.002592564533388917	0.054364242603245176	1.0066667500862584e-09	3.3275497488876725e-09	5	9	9
ENSG00000188906	LRRK2	-2.405428772363272	NA	0.016153500565280574	0.028062976243938182	0.13559252512728187	6.070386857993549e-23	4.1260826091054843e-22	6	12	12
ENSG00000109390	NDUFC1	-2.4047138606836764	NA	0.0161851330231272	0.005730686735923747	0.010350353383093654	0.008405991937438831	0.01406521179970129	4	9	9
ENSG00000225733	FGD5-AS1	2.404193510479953	NA	0.016208191004935115	0.0019509942642759312	0.12944496347555207	6.622668291310955e-22	4.306869113678102e-21	6	22	22
ENSG00000186687	LYRM7	2.400000095367432	NA	0.01639506757777505	0.001022562584879288	0.023993711420031743	5.666112412480519e-05	0.00012487875820797894	1	10	10
ENSG00000114054	PCCB	2.4000000953674316	NA	0.01639506757777506	0.0008675100426978469	0.0564860280638622	4.668075424761263e-10	1.5861467299233384e-09	1	8	8
ENSG00000151474	FRMD4A	-2.398541837261826	NA	0.016460495977317177	0.020744136922394272	0.07830456688933796	1.6120472054259453e-13	6.742682323377935e-13	9	22	22
ENSG00000196209	SIRPB2	2.398335104779315	NA	0.016469790085852726	0.11904203607603094	0.47789553446798166	2.398786954691033e-96	1.7655277890985634e-94	10	36	36
ENSG00000111832	RWDD1	-2.395416816117984	NA	0.01660148075998612	0.00048449402707747375	0.023396112471072907	7.030877688210999e-05	0.00015345872658155838	2	6	6
ENSG00000182742	HOXB4	2.395284749733596	NA	0.016607462195982838	0.0006413079986610754	0.03839451609900817	3.186291781105609e-07	8.659543225702075e-07	2	8	8
ENSG00000130309	COLGALT1	-2.395130001222524	NA	0.016614473339093515	0.004472128645897816	0.08208015323642769	4.000280017619123e-14	1.735411131347087e-13	4	18	18
ENSG00000154127	UBASH3B	-2.3950211275820044	NA	0.016619407601098167	0.009839775854306048	0.10321208404054405	1.4977487718766233e-17	7.871557980052778e-17	7	20	20
ENSG00000145882	PCYOX1L	-2.394880832220151	NA	0.01662576782436102	0.10357215703383481	0.31766930615455846	1.955778113354726e-57	4.532383630529757e-56	14	25	25
ENSG00000163710	PCOLCE2	-2.391796291843857	NA	0.016766145114040235	0.004535747795437743	0.011776202479654246	0.004923641055985367	0.00851851497872206	5	15	15
ENSG00000148634	HERC4	-2.3888888359069824	NA	0.016899414861492792	0.004142178600385178	0.018450631845448352	0.0004222998876449104	0.0008397519449469583	1	3	3
ENSG00000248489	LINC02062	-2.388281686727507	NA	0.016927361962411958	0.01363565038878661	0.1427385121160767	3.6996090734651725e-24	2.666859857118715e-23	2	13	13
ENSG00000115507	OTX1	2.387948139099295	NA	0.016942732429073064	0.053002503696777614	0.20778292985388883	1.1018146218139029e-35	1.2414598521344693e-34	4	8	8
ENSG00000138606	SHF	-2.3879138552263552	NA	0.016944312984768065	0.0011995047853949334	0.03394728525297083	1.5756190467244578e-06	4.032277426097258e-06	5	10	10
ENSG00000203804	ADAMTSL4-AS1	-2.383827586194449	NA	0.01713362754654582	0.026138713013934108	0.040588633830284736	1.447593249226845e-07	4.05501088386004e-07	8	43	43
ENSG00000213889	PPM1N	2.3830433610965196	NA	0.017170171748218062	0.009848081290558731	0.04697321077846991	1.4530785760759084e-08	4.414321435097564e-08	3	11	11
ENSG00000058453	CROCC	-2.3829273445079577	NA	0.017175583821440528	0.10591848936181146	0.2788787158556613	2.186745430489633e-49	3.930869747113912e-48	6	27	27
ENSG00000137094	DNAJB5	2.37627425339411	NA	0.01748845893730259	0.046117431493032435	0.12387504923947172	5.6949229004233804e-21	3.5384866963536434e-20	10	32	32
ENSG00000065665	SEC61A2	-2.3742451615110785	NA	0.017584870267553215	0.010360371844253723	0.1323791638435042	2.1210018566189233e-22	1.4097587681228422e-21	4	13	13
ENSG00000166927	MS4A7	2.373298839850318	NA	0.017629993380521042	0.008612133823727473	0.015148251992828347	0.001412932828548314	0.0026277394075235913	5	10	10
ENSG00000187726	DNAJB13	-2.3728814125061035	NA	0.017649929653012274	3.960370624753173e-05	0.023515054083695204	6.735201290376267e-05	0.00014730514848700752	1	5	5
ENSG00000112787	FBRSL1	-2.3728040654179994	NA	0.017653625908390334	0.004782333446909984	0.17844697175705845	2.233523652532155e-30	2.072656770415256e-29	4	21	21
ENSG00000135114	OASL	-2.3718967564856515	NA	0.017697034985578224	0.012758512022532028	0.18882375675962448	3.112461527145361e-32	3.108654789109831e-31	10	37	37
ENSG00000059122	FLYWCH1	-2.370675004749091	NA	0.017755635971942414	0.3189974876215439	0.7449311626874089	2.3805757081910053e-200	1.0206123204941887e-196	16	72	72
ENSG00000187498	COL4A1	-2.36978935326574	NA	0.017798222247044065	0.0009557970514189968	0.026088150273923437	2.662070182101808e-05	6.077188705120328e-05	5	13	13
ENSG00000214402	LCNL1	2.368765681718087	NA	0.017847556660106	0.07878193974169527	0.11650992828214661	9.61131772316542e-20	5.633099372336425e-19	2	5	5
ENSG00000177628	GBA	2.368421077728272	NA	0.017864191300188296	0.00025041299618250664	0.2044181036095883	4.575055170213534e-35	5.039025119716885e-34	1	3	3
ENSG00000225855	RUSC1-AS1	2.368421077728271	NA	0.017864191300188344	7.907473598236733e-05	0.011406388327568595	0.0056535925746363114	0.009697285363316474	1	4	4
ENSG00000163521	GLB1L	2.3666805835523963	NA	0.017948415738622284	0.00013934998856650476	0.3651843133611046	6.1848431454671e-68	1.949703586426752e-66	2	9	9
ENSG00000196345	ZKSCAN7	-2.3658472920227527	NA	0.017988862631444693	0.007236449729867545	0.13806750438989204	2.309158708604378e-23	1.605178868822719e-22	11	25	25
ENSG00000186666	BCDIN3D	-2.3640725509912093	NA	0.018075272451596087	0.006964337642184688	0.04408693545436672	4.110644179715995e-08	1.2041926381610795e-07	4	15	15
ENSG00000132406	TMEM128	2.3623620856334635	NA	0.018158896564551233	0.09361787304858576	0.07861692006317647	1.4367389027419005e-13	6.025589494526989e-13	4	26	26
ENSG00000157322	CLEC18A	-2.3569607795486855	NA	0.018425192767129003	0.09796085127132208	0.6201078228079846	1.582401115775388e-142	3.9214800870251217e-140	8	41	41
ENSG00000153815	CMIP	2.3565360249297167	NA	0.018446278334612348	0.008170008293927828	0.046427538969804116	1.7689440170958756e-08	5.3398382237594034e-08	3	8	8
ENSG00000174106	LEMD3	2.354668958826911	NA	0.018539213425962205	0.003156362701338281	0.012000361069451996	0.004528565911180449	0.00788750526212	3	8	8
ENSG00000100979	PLTP	-2.3529412746429443	NA	0.01862557537006592	0.00028549325548822725	0.06102962500979198	8.972064360248278e-11	3.1954710636323514e-10	1	6	6
ENSG00000176749	CDK5R1	2.3527395744982447	NA	0.018635680687719584	0.006760056854196596	0.1393378726479955	1.4046182066677315e-23	9.868003943525165e-23	8	20	20
ENSG00000173917	HOXB2	2.3522119693263526	NA	0.018662136762299678	0.12844514313936906	0.4031154648608026	6.809091294356086e-77	2.7282501543671153e-75	7	29	29
ENSG00000078699	CBFA2T2	2.3499999046325684	NA	0.018773415879671424	8.366758859412873e-09	0.018078037459153685	0.0004836904960554734	0.0009541939856039703	1	12	12
ENSG00000153898	MCOLN2	2.3488995885300583	NA	0.018828983718909585	0.003009461722400414	0.04112768261759933	1.192447734776991e-07	3.364476176981017e-07	2	8	8
ENSG00000189127	ANKRD34B	2.347567271946813	NA	0.018896460486700233	0.12612979489457588	0.43830604605929796	1.0013595197623314e-85	5.400098869309503e-84	2	5	5
ENSG00000164398	ACSL6	-2.347055249497243	NA	0.01892244867374017	0.12191563400936173	0.06283213823711353	4.657177636336813e-11	1.6849354279649792e-10	11	24	24
ENSG00000176945	MUC20	2.341463327407837	NA	0.019208312924415345	3.3698907289446623e-07	0.49153681982812053	3.416799150849914e-100	2.8582774945329352e-98	1	27	27
ENSG00000159128	IFNGR2	-2.3402122268613077	NA	0.019272784669700796	0.02302570090296574	0.08832239148716108	3.95268869723327e-15	1.8222610405526053e-14	3	12	12
ENSG00000161180	CCDC116	-2.3396362780893605	NA	0.019302527992845674	0.04201807159644263	0.03529319240460114	9.713775904902103e-07	2.530096339507384e-06	3	8	8
ENSG00000121797	CCRL2	2.337454086753355	NA	0.019415585612797246	0.00884642089369211	0.01399441561061542	0.002161276691225085	0.003922088251621056	6	14	14
ENSG00000182057	OGFRP1	2.3319959150617726	NA	0.019700906057233094	0.0331354458061367	0.040893485096726225	1.2972566760283577e-07	3.649984370338032e-07	4	5	5
ENSG00000278376	AP004609.3	-2.3318224795164837	NA	0.01971003193815492	0.03978462515953463	0.14891362633680025	3.23957383900283e-25	2.4409249457407527e-24	3	14	14
ENSG00000169567	HINT1	-2.32903926986991	NA	0.019856985427315902	0.01052879535734156	0.03344664270304817	1.8862165326013446e-06	4.794949202131702e-06	4	16	16
ENSG00000140470	ADAMTS17	-2.3255813121795654	NA	0.020040897482653964	6.068855994846671e-05	0.028536737760011203	1.1023111226451553e-05	2.6145966033529417e-05	1	12	12
ENSG00000119599	DCAF4	2.32476615192087	NA	0.02008446784069039	0.25449628757027337	0.3366372769347911	1.5466612383463383e-61	3.9885253498347906e-60	12	37	37
ENSG00000125166	GOT2	2.322223007447008	NA	0.02022093075367728	0.023122506010363017	0.16367223327887492	8.972359093279736e-28	7.538803826097706e-27	5	14	14
ENSG00000166928	MS4A14	-2.3195087858721837	NA	0.020367465300793444	0.06808631861921245	0.2809446531253144	8.35699767423146e-50	1.531134114480719e-48	7	17	17
ENSG00000262528	AL022341.2	-2.318840503692627	NA	0.020403686107374874	0.00011943991319308213	0.010574450012673308	0.007725458572243778	0.012975895108267242	1	7	7
ENSG00000267368	UPK3BL1	2.3188039245530137	NA	0.02040567031278978	0.06605446722622815	0.31498086832276617	7.303833011352537e-57	1.663392195374298e-55	16	71	71
ENSG00000143951	WDPCP	2.3178857287756958	NA	0.020455532256779898	0.015890882014586775	0.06718089998371363	9.539616445695452e-12	3.60738439751337e-11	8	16	16
ENSG00000213085	CFAP45	-2.31783322885928	NA	0.020458386434945134	0.007995620869254205	0.0390563280149511	2.5116113696702424e-07	6.894769229786295e-07	3	7	7
ENSG00000176108	CHMP6	2.3144062233035054	NA	0.020645449841777186	0.0006507965927843417	0.07065127387928995	2.6814700259332652e-12	1.0458159989704244e-11	3	24	24
ENSG00000168056	LTBP3	2.3086325493026023	NA	0.020963980153896628	0.004857104849137872	0.08181983122915935	4.404417709699484e-14	1.90447199454454e-13	4	15	15
ENSG00000259031	AL845552.2	-2.307692289352417	NA	0.021016257248296862	0.08468540036350919	0.2581294166955369	2.959575689173629e-45	4.626596489848548e-44	1	4	4
ENSG00000119720	NRDE2	-2.307692289352417	NA	0.021016257248296862	4.42984020871859e-05	0.02193107365817541	0.00011941341878873987	0.00025394602167759175	1	4	4
ENSG00000274902	AC004241.2	2.306523791246768	NA	0.021081382324571057	0.004310368853331938	0.11503599181664842	1.6876180930682838e-19	9.767452810674317e-19	2	8	8
ENSG00000055147	FAM114A2	2.305893211001521	NA	0.02111660007796643	0.006989596310473968	0.05542555024943782	6.854911476068863e-10	2.2953238036825765e-09	4	5	5
ENSG00000183092	BEGAIN	-2.305845659435125	NA	0.021119257898535866	0.0788284082914062	0.531877849448769	3.356484616456307e-112	3.837356979173947e-110	3	8	8
ENSG00000151150	ANK3	-2.3047388945324103	NA	0.021181201180740766	0.015581445694424665	0.11397823638097689	2.5264087152522206e-19	1.445142863837903e-18	4	25	25
ENSG00000177272	KCNA3	2.3044632830076126	NA	0.021196651164114434	0.0005032229861177516	0.027705029088457594	1.4869916077809217e-05	3.4789111980675345e-05	3	8	8
ENSG00000119655	NPC2	2.304309986470986	NA	0.02120524877158866	0.014390763930021422	0.0425887290269279	7.049132126298764e-08	2.0276009197232054e-07	3	7	7
ENSG00000253293	HOXA10	-2.3039567795733467	NA	0.0212250698778729	0.035909572676600686	0.03894311328077359	2.6159555036125623e-07	7.169733247794762e-07	11	17	17
ENSG00000100298	APOBEC3H	-2.3023254871368413	NA	0.021316823546392964	7.677096466564092e-05	0.10119065257149763	3.207836458537028e-17	1.6574627124872398e-16	1	5	5
ENSG00000175906	ARL4D	2.301934858365581	NA	0.021338846046952693	0.0017907492592321088	0.04542138061313778	2.5419945746193236e-08	7.577379621092783e-08	2	19	19
ENSG00000135535	CD164	-2.3013499310195167	NA	0.02137185957759365	0.023656224070394853	0.14626055738191066	9.242437170089172e-25	6.823011408947879e-24	8	27	27
ENSG00000110318	CEP126	2.3010294088162766	NA	0.021389968835030422	0.009611671779130223	0.030272712304717352	5.9034307560907006e-06	1.4331530865826647e-05	6	13	13
ENSG00000164715	LMTK2	2.2999999523162846	NA	0.021448222744828566	5.507702679897946e-06	0.03202856838930644	3.14011500263872e-06	7.827010491315612e-06	1	3	3
ENSG00000176435	CLEC14A	-2.295081853866577	NA	0.021728433803343192	0.003465525261986229	0.011316551575959441	0.0058469640631533485	0.010008942575266197	1	4	4
ENSG00000143924	EML4	-2.2948794753721304	NA	0.021740032354710462	0.008005881682388739	0.1432205460391301	3.0609209091918804e-24	2.2148410410013315e-23	8	25	25
ENSG00000197451	HNRNPAB	-2.293944873820553	NA	0.02179366540454806	0.014730273944200933	0.031068884089765655	4.433800811322916e-06	1.0899548468087255e-05	8	38	38
ENSG00000159720	ATP6V0D1	2.292663574091351	NA	0.021867381197413955	0.005588845505909148	0.1210130813822835	1.7120297031636204e-20	1.0367089470181117e-19	4	21	21
ENSG00000198755	RPL10A	2.291161642594367	NA	0.02195406651900961	0.019286141074134983	0.17062732628908642	5.403516232732996e-29	4.732630228556596e-28	9	27	27
ENSG00000230148	HOXB-AS1	2.2909767411167796	NA	0.02196475891423426	0.06430931299808436	0.1903954977129081	1.6218117256852152e-32	1.6408524651195135e-31	6	11	11
ENSG00000145439	CBR4	-2.2884579892635464	NA	0.022110863940946086	0.0015747322699286995	0.0474666517465083	1.216249086608011e-08	3.714595830140834e-08	7	24	24
ENSG00000005844	ITGAL	-2.2876663665194186	NA	0.02215695778646068	0.004055417029197065	0.012733802494849001	0.0034468738435479594	0.006089465287215819	4	21	21
ENSG00000204520	MICA	-2.286914624139647	NA	0.022200806857215854	0.14277091158499938	0.38513637401340467	1.404989514304321e-72	5.061799407732101e-71	9	33	33
ENSG00000164096	C4orf3	2.284065486769747	NA	0.022367682558115828	0.001711956611049752	0.2292507847052835	1.086559902493379e-39	1.4052349749516558e-38	2	11	11
ENSG00000225830	ERCC6	-2.28291762136129	NA	0.022435221298844687	0.002665628624092172	0.018497094023590063	0.00041521579706885165	0.0008269115902837924	4	7	7
ENSG00000119509	INVS	2.2814264206119192	NA	0.022523226104001464	0.0382365504508198	0.2216332745446567	2.950311212281991e-38	3.6451647679700193e-37	3	12	12
ENSG00000005243	COPZ2	-2.27900818997388	NA	0.02266657845625102	0.01988462928173484	0.053427532248341396	1.41282372172408e-09	4.6255276830557945e-09	2	7	7
ENSG00000224950	AL390066.1	-2.2743177730945408	NA	0.022946887314535924	0.06784509310258623	0.1532446911345493	5.812108643681023e-26	4.510038512691668e-25	6	23	23
ENSG00000103226	NOMO3	-2.2737687949641265	NA	0.022979891384177033	0.009932960269452454	0.470923262172232	2.02966242374982e-94	1.3867203547763213e-92	12	45	45
ENSG00000139835	GRTP1	-2.2734278063006284	NA	0.023000412066740833	0.00030448597993629645	0.05305616353534277	1.6159397438115961e-09	5.2673922574843304e-09	3	27	27
ENSG00000172667	ZMAT3	2.2727272510528564	NA	0.023042621394712443	0.006264125399296124	0.12550216228228753	3.0414286960518747e-21	1.9175537025218236e-20	1	8	8
ENSG00000185651	UBE2L3	2.270259061285529	NA	0.023191869401474982	0.1008256224146902	0.14590673666529963	1.0626873081070154e-24	7.831553350548865e-24	6	26	26
ENSG00000272186	AP003392.5	-2.269537217160072	NA	0.0232356766449193	0.0013763063086760154	0.026160083769020563	2.593952343591218e-05	5.929577278091949e-05	2	5	5
ENSG00000163913	IFT122	2.2693399613231877	NA	0.023247660189808332	0.018264907787724508	0.0365665528747696	6.146682882220443e-07	1.6307157293811628e-06	4	17	17
ENSG00000125734	GPR108	2.266027268874744	NA	0.023449713710980626	0.03624405563614497	0.14633360522935684	8.979837961891924e-25	6.637725914158819e-24	7	39	39
ENSG00000163596	ICA1L	-2.2647058963775635	NA	0.02353073340953209	0.0002201436357137186	0.014584290324830516	0.0017387604556065434	0.0031949001449905296	1	5	5
ENSG00000222038	POTEJ	-2.2641508579254155	NA	0.02356483786918024	0.00012443250721181934	0.015830492358653806	0.0010998762996511607	0.0020766022968972536	1	12	12
ENSG00000197208	SLC22A4	-2.2640769745783555	NA	0.023569380881023616	0.001738689537190395	0.026714406552245405	2.1243694336393522e-05	4.8926687372389536e-05	4	7	7
ENSG00000183255	PTTG1IP	2.260581014883874	NA	0.02378521447487458	0.019363507363681053	0.18982392734081704	2.0559556164922984e-32	2.0715383588264647e-31	4	19	19
ENSG00000104517	UBR5	2.2580645084381104	NA	0.023941637955284364	8.682324831568253e-05	0.012636134764099525	0.0035742334008206844	0.006304724191593696	1	10	10
ENSG00000259803	SLC22A31	2.25806450843811	NA	0.023941637955284388	0.0001797341224892692	0.27032062141808244	1.1424299217152803e-47	1.945534332422576e-46	1	22	22
ENSG00000266601	AC018521.6	-2.255813837051392	NA	0.02408229240081094	0.0007144810091695307	0.01567036917187079	0.0011664113979716199	0.002195936882623264	1	5	5
ENSG00000108561	C1QBP	2.2552655438302613	NA	0.024116666016003926	0.0042452233241862935	0.027137301567480506	1.824244708665791e-05	4.232711745218462e-05	3	11	11
ENSG00000243678	NME2	-2.2548734089541407	NA	0.024141275831178522	0.032029161902011286	0.37050259434205374	3.6972321256684205e-69	1.2093147755591821e-67	10	30	30
ENSG00000205937	RNPS1	-2.254215862678731	NA	0.02418259134661697	0.007827989373106043	0.09174925377211961	1.1031051772939215e-15	5.234408047983802e-15	3	10	10
ENSG00000184517	ZFP1	-2.252132982228969	NA	0.024313869573671116	0.00021823500946077217	0.08156962534047316	4.831180685000288e-14	2.0827028046020596e-13	2	19	19
ENSG00000053900	ANAPC4	2.251886817830486	NA	0.024329425379932795	0.13579384555453017	0.10643395916834626	4.434762941952546e-18	2.3938227790854334e-17	8	23	23
ENSG00000130714	POMT1	-2.2515343521571736	NA	0.024351713674335494	9.490958866419073e-05	0.03755910293301743	4.3023636887674816e-07	1.15517825111435e-06	2	13	13
ENSG00000103544	VPS35L	-2.25133624097548	NA	0.024364249073856033	0.008356214256145127	0.027451373190859336	1.6291786046007537e-05	3.7980946017262545e-05	4	14	14
ENSG00000163743	RCHY1	-2.25	NA	0.02444894531008939	0.0007689143202326083	0.06870080390640125	5.4742916526652775e-12	2.1011331144036895e-11	1	9	9
ENSG00000061936	SFSWAP	-2.249391367286328	NA	0.02448760735487515	0.02582352645866801	0.1234607482516898	6.679985903351664e-21	4.1295990719746827e-20	3	21	21
ENSG00000154930	ACSS1	2.2486965484010546	NA	0.024531808936937384	0.05114699769894433	0.03354046858297738	1.8236731309477853e-06	4.6435294020228015e-06	15	28	28
ENSG00000187764	SEMA4D	-2.2461727561736984	NA	0.02469294455615522	0.0021265301845953878	0.24513099015322987	1.004221739410268e-42	1.4339216160821554e-41	2	16	16
ENSG00000198216	CACNA1E	-2.242861556161951	NA	0.024905743502018515	0.007969587927104166	0.027263983038525313	1.7428965383021153e-05	4.049990885547828e-05	10	28	28
ENSG00000140497	SCAMP2	2.2424544650003932	NA	0.024932015097701623	0.0025204843879112378	0.20876000861642485	7.279326599693689e-36	8.261626198421382e-35	2	19	19
ENSG00000227354	RBM26-AS1	2.2423513906153656	NA	0.024938670800934586	0.2683243611454795	0.1271637399382738	1.6010877732862409e-21	1.0222283776651431e-20	8	14	14
ENSG00000152527	PLEKHH2	2.2416985880680538	NA	0.024980859205004646	0.009331798513032117	0.05355502799577399	1.3491402819137017e-09	4.427173114148119e-09	2	6	6
ENSG00000078246	TULP3	2.2399709492293085	NA	0.02509280892472604	0.0009282033129562143	0.0274196368282818	1.647901354730874e-05	3.840176699589585e-05	3	8	8
ENSG00000167600	CYP2S1	-2.2351675541911287	NA	0.025406350719432973	0.00018783117856568948	0.21218233576666568	1.6976527564122696e-36	1.9617956280130734e-35	3	10	10
ENSG00000261737	AL049597.2	-2.2331668230929065	NA	0.02553794528744646	0.006299024405381437	0.03582506147699059	8.023711582157641e-07	2.1045981939801372e-06	9	23	23
ENSG00000100258	LMF2	-2.2320934634580736	NA	0.025608786364326213	8.050692609854493e-05	0.05541579569968918	6.879172361311867e-10	2.302320976271218e-09	4	33	33
ENSG00000253865	AC131025.1	-2.231329964225791	NA	0.025659280251168336	0.007035126434397338	0.014143097179991935	0.0020458651499212456	0.0037280354325788375	5	8	8
ENSG00000180822	PSMG4	-2.2299695052858874	NA	0.025749467424280918	0.017510174853075943	0.08264597306967818	3.244945386542199e-14	1.413810173623277e-13	5	20	20
ENSG00000187775	DNAH17	-2.2297479268530194	NA	0.02576418217342932	0.00011174075973662787	0.0865963372741683	7.50602458606004e-15	3.406213697442276e-14	2	25	25
ENSG00000172538	FAM170B	-2.2281823408912063	NA	0.025868358167336555	0.0350446761224864	0.1519207499279115	9.835683945281057e-26	7.58417913568457e-25	7	16	16
ENSG00000163344	PMVK	2.227272748947144	NA	0.025929050650988855	0.005115123125487253	0.027504306895195216	1.5984233836086594e-05	3.7289297518031426e-05	1	2	2
ENSG00000164258	NDUFS4	-2.2265723008998117	NA	0.02597587189164769	0.0006939094340627929	0.01596011212511992	0.001048829415420155	0.001984156166027605	2	12	12
ENSG00000082641	NFE2L1	-2.2250614420662713	NA	0.026077113739005564	0.004043522752527367	0.022963300363590938	8.221063441485567e-05	0.00017821137271904435	4	16	16
ENSG00000160785	SLC25A44	-2.2247468249227085	NA	0.026098238924296496	0.0038263067123288485	0.0173004573031355	0.0006423250550043405	0.0012447996799942857	5	20	20
ENSG00000149657	LSM14B	-2.2233071487978044	NA	0.0261950958041043	0.0025463929247444184	0.023667240787060652	6.374994399093639e-05	0.00013967647751380712	4	12	12
ENSG00000152439	ZNF773	-2.2222223281860356	NA	0.026268284224473366	0.0008122029328731285	0.09307918187902042	6.714770615744685e-16	3.2147292375601785e-15	1	10	10
ENSG00000174564	IL20RB	2.222222328186035	NA	0.026268284224473422	0.0086193121609043	0.031695028847522407	3.5401044235789816e-06	8.780626375463691e-06	1	2	2
ENSG00000135541	AHI1	-2.2211299050065425	NA	0.026342164070245287	0.15650155432620413	0.2362305248518113	5.129292737724582e-41	6.948044325374318e-40	6	10	10
ENSG00000106524	ANKMY2	2.220179160798962	NA	0.026406608324339248	0.002260277635239006	0.013669884960981198	0.0024366025075343127	0.0043892118069018835	4	17	17
ENSG00000272501	AL662844.4	2.2200623142575417	NA	0.026414537920168804	0.07725956499461431	0.24068015356151481	7.219622945019269e-42	1.0098638979130133e-40	11	22	22
ENSG00000272275	AC092687.3	-2.2200376096480263	NA	0.026416214720775464	0.04063848075595009	0.06382267905603649	3.246942604026968e-11	1.1867395293362847e-10	3	6	6
ENSG00000186638	KIF24	-2.219845403017316	NA	0.026429263694678913	0.00826752533220055	0.015860194291225097	0.0010879620146290597	0.002055012731454317	2	9	9
ENSG00000136720	HS6ST1	2.219530339320266	NA	0.026450665523389243	0.03802331121676549	0.06766076778272177	8.005869407182629e-12	3.043508190285411e-11	8	25	25
ENSG00000207561	MIR635	2.218074995156493	NA	0.026549719413423163	0.004265409639508542	0.03671069670045795	5.836352496868718e-07	1.549823613638923e-06	2	6	6
ENSG00000204070	SYS1	2.217283310221248	NA	0.02660373765741332	0.057764209498670116	0.09231051157371262	8.946805425003858e-16	4.254818808468973e-15	7	15	15
ENSG00000137601	NEK1	-2.214656863435027	NA	0.026783625801921875	0.11340750143435918	0.06673418992505219	1.1229699416900658e-11	4.227840072457286e-11	10	34	34
ENSG00000237651	C2orf74	-2.213835174379137	NA	0.026840119443140426	0.01629044932008301	0.24221368281642244	3.663554578084553e-42	5.153921038521083e-41	2	5	5
ENSG00000187535	IFT140	2.2108743835100144	NA	0.02704453703757181	0.01183642951304908	0.09337010104818888	6.023324809077726e-16	2.8901510114961927e-15	3	16	16
ENSG00000264006	AKR1C8P	-2.209407816153287	NA	0.027146287866655825	0.03389324241767019	0.060018536047196445	1.2955978727519656e-10	4.560387504068854e-10	8	16	16
ENSG00000104219	ZDHHC2	-2.2083563707152067	NA	0.027219440628224553	0.00491180669511359	0.1402635133354318	9.773727706020143e-24	6.908889382957107e-23	3	8	8
ENSG00000274750	HIST1H3E	2.205766640311444	NA	0.02740034318801881	0.003758758087385853	0.33350473723156177	7.495018923317653e-61	1.898553611757377e-59	4	13	13
ENSG00000277938	AL035252.3	-2.205662609803077	NA	0.027407631736033975	0.0180670070335924	0.049055389223748226	6.856819440955918e-09	2.1356265272966407e-08	8	26	26
ENSG00000100325	ASCC2	2.2053749720087046	NA	0.02742779281823459	0.0035768841568481215	0.05899598877826669	1.878205829077004e-10	6.551942994882332e-10	5	21	21
ENSG00000134014	ELP3	2.203640816522704	NA	0.02754961438728097	0.03312256183336953	0.4344300172702988	1.0000712830310837e-84	5.212833566170229e-83	5	17	17
ENSG00000082258	CCNT2	-2.203389883041382	NA	0.027567280647152262	0.000865020598135089	0.08063271054310715	6.829278163630991e-14	2.921111571425067e-13	1	7	7
ENSG00000072609	CHFR	-2.2019349011260174	NA	0.027669907223772498	0.0012722784048972556	0.04608098177286643	2.0042730681875045e-08	6.028991202656993e-08	7	26	26
ENSG00000260273	AL359711.2	-2.2018310594941104	NA	0.027677244232931195	0.016103995261459118	0.05514166582836993	7.597165545527987e-10	2.532733124810642e-09	5	10	10
ENSG00000259268	AC007950.1	-2.2013839337781245	NA	0.027708855407815793	0.0011147955770369048	0.025664975306102553	3.100687570349617e-05	7.037280458433771e-05	4	11	11
ENSG00000130758	MAP3K10	-2.200000047683716	NA	0.027806891643876584	2.5610586523970114e-06	0.1713379529889688	4.049951307375919e-29	3.567160501807377e-28	1	10	10
ENSG00000119522	DENND1A	-2.1991349449481845	NA	0.027868328409886414	0.008069702581144821	0.027778571547427185	1.4481410754889231e-05	3.391719653586389e-05	2	7	7
ENSG00000101004	NINL	2.198326221280668	NA	0.027925867120484924	0.019238328516112436	0.015351202623813924	0.0013114030184342557	0.002451678879660858	6	14	14
ENSG00000213088	ACKR1	2.1982542365311457	NA	0.027930993619470858	0.0033313394159850546	0.02516045670344289	3.719269551111448e-05	8.376904850539824e-05	8	19	19
ENSG00000255221	CARD17	-2.196407767684167	NA	0.028062770182965057	0.0392954542839295	0.0700288543519549	3.367718004459069e-12	1.3069245543894223e-11	2	5	5
ENSG00000176871	WSB2	2.192450564701311	NA	0.028346988933888394	0.002812212563341737	0.2546709052355136	1.4085742899730938e-44	2.1586810097183724e-43	4	17	17
ENSG00000169583	CLIC3	2.1921687373464733	NA	0.028367324930006	0.029058637213883316	0.05381570898653839	1.2277127534837836e-09	4.036435201206557e-09	2	6	6
ENSG00000130956	HABP4	-2.192019056343251	NA	0.028378130667137937	0.007745717890544549	0.04837447960495047	8.766398089420241e-09	2.706299925030922e-08	2	7	7
ENSG00000144671	SLC22A14	-2.191842985866758	NA	0.028390846046079346	0.0043376711042655	0.010224526682838743	0.00881461498668482	0.014700168472883204	3	11	11
ENSG00000205078	SYCE1L	2.1888805029499174	NA	0.02860552652311087	0.014299284689292736	0.3752027130280187	3.0064544002833916e-70	1.025003707961429e-68	19	66	66
ENSG00000143093	STRIP1	2.1886963937500377	NA	0.028618914275337727	0.01518096805462716	0.06371154803328025	3.381076421849136e-11	1.2344492135041693e-10	10	29	29
ENSG00000100346	CACNA1I	2.187463321131529	NA	0.028708718009116063	0.001069915297663765	0.014455574661453035	0.0018232026054960308	0.0033421808104384214	3	18	18
ENSG00000178078	STAP2	-2.1844114287119902	NA	0.028932029173031747	0.0013127780280546664	0.055093790646114034	7.73002127297117e-10	2.5760228295799183e-09	2	35	35
ENSG00000119632	IFI27L2	2.184140398904608	NA	0.028951932896640532	0.0034976402397521172	0.21483852755411664	5.4612895894810784e-37	6.427979078243721e-36	8	31	31
ENSG00000103489	XYLT1	2.1836909860175835	NA	0.028984962586133332	0.029699970190310628	0.1331160401722779	1.5926250406909926e-22	1.0647924687255295e-21	3	14	14
ENSG00000128604	IRF5	-2.1821881713495186	NA	0.02909564793418768	0.05056146933959316	0.4311645349973759	6.866936025336992e-84	3.494394240311693e-82	11	45	45
ENSG00000131844	MCCC2	-2.1818182468414307	NA	0.029122949351558163	0.0014802343655556016	0.01851596181520188	0.00041237327021788464	0.0008214414230417591	1	10	10
ENSG00000134574	DDB2	2.1797093519051263	NA	0.029279012907069846	0.004342867595963435	0.011992193173249692	0.004542380259201237	0.007908353204572794	3	6	6
ENSG00000054654	SYNE2	-2.1778912738895895	NA	0.02941413232279174	0.0026473032948364904	0.024600839853167644	4.551183068369265e-05	0.00010153575769328184	7	15	15
ENSG00000197253	TPSB2	2.177790785846715	NA	0.029421616204611884	0.013456400018146462	0.059017638521494366	1.8635018131212968e-10	6.501972043380898e-10	4	14	14
ENSG00000004864	SLC25A13	2.175148432058404	NA	0.029618995086620206	0.03062163398740345	0.09381474056623385	5.101275649700354e-16	2.4594258115465667e-15	12	27	27
ENSG00000243566	UPK3B	2.17391300201416	NA	0.029711669402512932	0.002807050761449286	0.1357559762482047	5.695466361085124e-23	3.8789337818208415e-22	1	15	15
ENSG00000143870	PDIA6	-2.1722120228411907	NA	0.02983967424600126	0.010047315155516379	0.039722920667198014	1.9763266612613592e-07	5.463812012569893e-07	4	11	11
ENSG00000235560	AC002310.1	2.171881674554221	NA	0.029864589056374388	0.0013027915209512567	0.06135315535766023	7.976391168893797e-11	2.851514116225969e-10	6	28	28
ENSG00000175203	DCTN2	2.1717862101631886	NA	0.029871792294188612	0.02365539585602559	0.04052196395298165	1.482724603981662e-07	4.1500317012700376e-07	5	18	18
ENSG00000128923	MINDY2	2.171007687857195	NA	0.02993059124606298	0.005949430553613576	0.06319378088412737	4.082670062592337e-11	1.4827130220964842e-10	7	26	26
ENSG00000260943	LINC02555	-2.1686508172887207	NA	0.030109203986460328	0.07180424038811287	0.3389209449995866	4.872138104155875e-62	1.271724449743822e-60	10	15	15
ENSG00000147874	HAUS6	-2.166851844232697	NA	0.030246152834865706	0.003926659671066596	0.0291052381783769	8.984026548037312e-06	2.1484740102118516e-05	4	20	20
ENSG00000205593	DENND6B	-2.1653318409548885	NA	0.030362281625323045	0.0006499336032155634	0.07352690649451271	9.343483807795247e-13	3.7551301574849e-12	2	25	25
ENSG00000101194	SLC17A9	-2.164927669423819	NA	0.03039322486703381	0.07393621495711551	0.14427966537590872	2.01772628687185e-24	1.474307119453147e-23	13	50	50
ENSG00000083845	RPS5	2.1648470890842066	NA	0.030399397309741182	0.12780197133435012	0.24033545569767234	8.407276389593477e-42	1.1721657138629149e-40	3	5	5
ENSG00000182247	UBE2E2	-2.16439224259696	NA	0.030434258685396797	0.015520124333615692	0.048596902408510216	8.090428576254488e-09	2.506191467741839e-08	6	14	14
ENSG00000178917	ZNF852	-2.163299189926619	NA	0.0305181753622711	0.0002537366819396202	0.010683845186477064	0.00741392732452939	0.012490562893049858	3	13	13
ENSG00000104783	KCNN4	-2.163268377613888	NA	0.03052054378603896	0.012443920028748827	0.33228621604990793	1.3820199633207052e-60	3.485332404556878e-59	4	22	22
ENSG00000086288	NME8	2.1614622014819798	NA	0.03065965372933848	0.015282515601228596	0.20421737428004458	4.979663190925798e-35	5.467109094826282e-34	14	30	30
ENSG00000103111	MON1B	-2.159436435739573	NA	0.030816323731747308	0.009478940015291292	0.1303598125656235	4.645391469497365e-22	3.042926597036299e-21	13	37	37
ENSG00000204381	LAYN	-2.1586135698096416	NA	0.030880159109868122	0.009249490075849477	0.011984075089910878	0.004556152768292695	0.007930721053943506	4	10	10
ENSG00000089902	RCOR1	-2.15836059680763	NA	0.03089980676863169	0.0018458875901688954	0.1323664638368758	2.1314968039515833e-22	1.4156870135927848e-21	4	28	28
ENSG00000170027	YWHAG	2.157796125439201	NA	0.030943686269113382	0.0016527878700553452	0.023894772973401084	5.8721633732071664e-05	0.0001292041694728377	2	10	10
ENSG00000110651	CD81	2.1573238349281696	NA	0.030980441128054478	0.0018906786757599972	0.042904768523095736	6.29125266269537e-08	1.8184509002623108e-07	4	13	13
ENSG00000196387	ZNF140	2.156903330825842	NA	0.031013197365645895	0.006551789928451601	0.024629195503424815	4.504858996620233e-05	0.00010056473175350217	2	5	5
ENSG00000258890	CEP95	2.1568627357482915	NA	0.0310163611954422	0.014134703240892573	0.06866248044448857	5.551536977350005e-12	2.1298279110643228e-11	1	2	2
ENSG00000047188	YTHDC2	2.1548833191223706	NA	0.03117096603425174	0.013395779387469409	0.20781022324595638	1.0891380293983217e-35	1.2279834363018948e-34	4	12	12
ENSG00000178038	ALS2CL	-2.1544354220162814	NA	0.031206041212515682	0.00879968662271429	0.014037970056989795	0.0021268023730188043	0.0038619794467280254	4	6	6
ENSG00000145349	CAMK2D	-2.1543053716612195	NA	0.03121623190160088	0.0018286190877068766	0.03939149261049518	2.2264642865833088e-07	6.13556741935034e-07	3	14	14
ENSG00000152213	ARL11	2.1534025788219204	NA	0.03128705310301401	0.0054598735270611955	0.05121917485260137	3.1391251964128426e-09	1.0019143494004065e-08	5	12	12
ENSG00000170430	MGMT	2.1524812168593295	NA	0.031359473090942995	0.02242738773715221	0.4885143339077636	2.4811483541674296e-99	2.0261530059817737e-97	24	73	73
ENSG00000103502	CDIPT	2.15217399597168	NA	0.03138365291555153	0.0001197210090994864	0.03190709817738604	3.2802617939537434e-06	8.16091825105364e-06	1	7	7
ENSG00000101665	SMAD7	2.1505377292633057	NA	0.03151270493270934	0.0004333830844808834	0.01169773907988388	0.0050700609301537365	0.008755057385077678	1	8	8
ENSG00000158286	RNF207	-2.1490614822320606	NA	0.03162952655320858	0.00472253226549387	0.10555162442390477	6.1914242828360865e-18	3.3128466466881763e-17	3	27	27
ENSG00000131437	KIF3A	2.1490392395942273	NA	0.031631289542784186	0.005845576502824428	0.022519879259156706	9.650443421282345e-05	0.00020725792640146641	2	10	10
ENSG00000267169	AC022098.1	2.147485404772725	NA	0.031754657910769785	0.003469585381971826	0.10602210224781586	5.182414723709827e-18	2.785994673884007e-17	6	28	28
ENSG00000151655	ITIH2	-2.146443147071952	NA	0.03183764005998945	0.02497036161735832	0.04143686870926004	1.0669259312354773e-07	3.020580400243038e-07	4	4	4
ENSG00000171115	GIMAP8	2.1462649276763717	NA	0.03185184807405193	0.0003861096528511518	0.03162563431773886	3.629526840125967e-06	8.995917875606331e-06	3	17	17
ENSG00000248144	ADH1C	-2.145859973623717	NA	0.03188415204820264	0.0060313044167901895	0.018242073023028584	0.0004556275500395969	0.0009014255717153953	4	20	20
ENSG00000143545	RAB13	2.1443248261634595	NA	0.03200686894122419	0.011518860710447856	0.010888708204525156	0.006864522933635998	0.011622045985677138	4	19	19
ENSG00000108654	DDX5	-2.1429084263710347	NA	0.03212045223133299	0.1598553645573427	0.2374946469587726	2.9419352184118536e-41	4.016819033482872e-40	3	12	12
ENSG00000143149	ALDH9A1	2.141763961387518	NA	0.03221248081335369	0.10484059667645046	0.06603348405936613	1.4502204357203778e-11	5.4218073364222274e-11	9	33	33
ENSG00000196363	WDR5	2.1400321296815448	NA	0.03235217026991814	3.112580815600824e-05	0.04887027188100823	7.330509728362889e-09	2.2790230480727916e-08	2	10	10
ENSG00000109956	B3GAT1	-2.139841950421056	NA	0.03236754169833596	0.005217365528994068	0.09952143978431117	6.009789754360664e-17	3.057308943860309e-16	3	17	17
ENSG00000155265	GOLGA7B	-2.1360226914596336	NA	0.032677564301035064	0.0771632070369763	0.04880233758751766	7.512424368410954e-09	2.333887056048541e-08	12	37	37
ENSG00000101188	NTSR1	2.135522779748259	NA	0.032718331491431246	0.07057885344154921	0.3141196408400112	1.1127360466605574e-56	2.520780774660753e-55	17	79	79
ENSG00000075413	MARK3	2.135508167115944	NA	0.03271952378862412	0.0012228173735080144	0.11326329512898622	3.317682734118073e-19	1.8895696183125483e-18	2	7	7
ENSG00000115561	CHMP3	-2.131758805058231	NA	0.03302667979671742	0.03963620500259025	0.040253270655670095	1.6331610246770277e-07	4.5547370974445196e-07	2	8	8
ENSG00000072958	AP1M1	-2.1287124749357305	NA	0.0332780560870078	0.040273341290285807	0.14440299230492104	1.922089335622209e-24	1.4056251606219728e-23	3	13	13
ENSG00000267009	AC007780.1	2.127659559249878	NA	0.033365320207480474	0.003895837429954485	0.047974824719044025	1.0125824824544592e-08	3.108068192520408e-08	1	2	2
ENSG00000130766	SESN2	-2.127262509705239	NA	0.03339827789407769	0.0979103557596748	0.1473888664662598	5.919956317447386e-25	4.410136007293885e-24	6	23	23
ENSG00000171159	C9orf16	-2.1271958447394947	NA	0.033403814248432875	0.0018160811985467777	0.010798464704232043	0.007101236315894344	0.011997941042489864	3	7	7
ENSG00000115306	SPTBN1	2.126779947015981	NA	0.03343837121928859	0.0005326110385401037	0.35349022820906034	2.7932142854692653e-65	8.077711936174103e-64	3	14	14
ENSG00000126215	XRCC3	2.125630022181944	NA	0.03353407778282318	0.032676451873058045	0.1845019670294726	1.8570514414641817e-31	1.7921539206341727e-30	4	29	29
ENSG00000197724	PHF2	2.1234556370947453	NA	0.0337156892132527	0.0005942426898301377	0.011105451614651374	0.006328278924441336	0.010780138598911738	6	16	16
ENSG00000223496	EXOSC6	-2.122151218304673	NA	0.03382504148791444	0.433986684869901	0.3977605560615455	1.3536739800422128e-75	5.348883659848826e-74	4	10	10
ENSG00000165280	VCP	-2.121364609297155	NA	0.03389113110967614	0.050137599152198016	0.23601647484276175	5.63505782699974e-41	7.615099028780027e-40	12	33	33
ENSG00000186395	KRT10	-2.1207298250566073	NA	0.03394454512762077	0.005288862785017008	0.028154308629533168	1.2649546761089946e-05	2.983045618893447e-05	2	11	11
ENSG00000163872	YEATS2	2.1196779450465413	NA	0.03403321417583573	0.002707299120753772	0.010819739362631375	0.007044692914754473	0.01190827390784864	7	18	18
ENSG00000139055	ERP27	2.119290749582333	NA	0.03406590293822145	0.045004858848077096	0.12509307940405845	3.5613109330468815e-21	2.2338303288522667e-20	8	16	16
ENSG00000163485	ADORA1	2.1190545748916074	NA	0.03408585503052929	0.07088241722734119	0.16025873910118626	3.5337865138014175e-27	2.8775358463998343e-26	7	21	21
ENSG00000136875	PRPF4	2.1189935936984456	NA	0.03409100835802035	0.00042063456511837557	0.15352994291041794	5.188763170816956e-26	4.031812397659265e-25	2	5	5
ENSG00000187918	OR51I2	2.1187945812991784	NA	0.03410783089891038	0.001637233109085928	0.010424710476864702	0.008173656781641642	0.013695167576782854	5	9	9
ENSG00000135968	GCC2	-2.118613713049763	NA	0.03412312586687221	0.0030958518960040996	0.48620804680690816	1.1175154342796298e-98	8.872348232621006e-97	4	29	29
ENSG00000100197	CYP2D6	-2.118197159451438	NA	0.03415837366339047	0.0803073977075602	0.4796138714940058	7.962153621206609e-97	5.962575216160355e-95	10	34	34
ENSG00000206560	ANKRD28	2.116174463748938	NA	0.03432997221860392	0.0169406854451925	0.09012457208766399	2.0212482474733734e-15	9.465424957924873e-15	3	21	21
ENSG00000278730	AC005332.6	2.1153845787048344	NA	0.03439718306690764	3.806013653297251e-07	0.06755464961625987	8.322325123331653e-12	3.159609332300521e-11	1	27	27
ENSG00000101493	ZNF516	-2.115384578704834	NA	0.0343971830669077	0.006884077397817318	0.19046675498197876	1.5745371383962632e-32	1.5958473632599007e-31	1	7	7
ENSG00000149150	SLC43A1	-2.115384578704834	NA	0.0343971830669077	0.00019440963342293115	0.013276848471759443	0.0028180764064550307	0.005034606968881896	1	8	8
ENSG00000183309	ZNF623	-2.115384578704834	NA	0.0343971830669077	0.0006038025093651677	0.08608464963372543	9.075949376609966e-15	4.0937258248154734e-14	1	9	9
ENSG00000239642	MEIKIN	-2.1153845787048335	NA	0.03439718306690771	0.00017914419651737914	0.18511023642123975	1.4450599623456301e-31	1.3977063335738979e-30	1	5	5
ENSG00000085491	SLC25A24	2.1148044113713462	NA	0.03444662074770182	0.00022514779192436726	0.3242077090158127	7.767061231908553e-59	1.8602979478491587e-57	2	9	9
ENSG00000108509	CAMTA2	2.1132787756913083	NA	0.034576914234381084	0.013123369015583926	0.2514413785930937	6.007376477256973e-44	9.013167034862627e-43	3	22	22
ENSG00000266126	AC005730.3	-2.1111111640930176	NA	0.03476275806933023	0.005300087063900328	0.034177038696117865	1.4507480261606121e-06	3.7243829192557394e-06	1	4	4
ENSG00000110031	LPXN	2.110501052543584	NA	0.03481522060433355	0.0017565888554932781	0.01567704193075384	0.001163559254868823	0.0021910483871467492	2	6	6
ENSG00000122512	PMS2	2.1102012915861748	NA	0.034841021339180635	0.0005745366480114392	0.2173554335811909	1.8580968758787168e-37	2.21435047424907e-36	6	25	25
ENSG00000196352	CD55	-2.1095447414219497	NA	0.03489758833706467	0.017078126834458526	0.2983119328812223	2.30498864264448e-53	4.688997655125764e-52	5	20	20
ENSG00000136869	TLR4	-2.1076948476887583	NA	0.035057393268781156	0.20879145129995139	0.3446534005691575	2.63514703159057e-63	7.127781773619351e-62	3	7	7
ENSG00000139998	RAB15	-2.1066423572576505	NA	0.0351485922312379	0.1918394225777287	0.17363836829517287	1.5898737550645106e-29	1.421519552951058e-28	8	37	37
ENSG00000279066	HEXD-IT1	2.1063830852508545	NA	0.035171089377412354	0.007988981917838825	0.015620239682429374	0.001188065087639351	0.002233270655258931	1	1	1
ENSG00000108559	NUP88	-2.10592766657818	NA	0.035210636012035425	0.01236212885191738	0.05898354238911829	1.8867115017469875e-10	6.578937686754593e-10	4	18	18
ENSG00000245080	MIR3150BHG	2.1058319186504666	NA	0.03521895518447381	0.09732274394430397	0.2982582600655699	2.3648435016972797e-53	4.805059385142969e-52	7	20	20
ENSG00000182732	RGS6	2.104907500696046	NA	0.03529936065886956	0.0016852290170616588	0.0529070769687824	1.7054584584209095e-09	5.547592394434783e-09	4	21	21
ENSG00000182586	LINC00334	-2.1024118723903547	NA	0.03551721208529484	0.0004735019892950734	0.012479398887231782	0.003788674448049026	0.006663109230806353	5	16	16
ENSG00000197472	ZNF695	-2.101817374935315	NA	0.035569276525572666	0.002229586742278206	0.03724800100848713	4.811395546472668e-07	1.2864144406994044e-06	3	17	17
ENSG00000188641	DPYD	-2.10135671300818	NA	0.03560966478171075	0.0034178229089506414	0.10852619784719653	2.007790788028688e-18	1.103223461195257e-17	18	43	43
ENSG00000273302	AC016747.3	-2.100856122150812	NA	0.035653598131567175	0.007580046233413197	0.055781216232360945	6.026303751269159e-10	2.029557797142867e-09	2	10	10
ENSG00000233806	LINC01237	2.0999999046325684	NA	0.035728849514839095	0.0002139353912581527	0.22057615069428158	4.653304897602789e-38	5.6958976223404875e-37	1	55	55
ENSG00000228716	DHFR	2.099613457183234	NA	0.03576285801551547	0.1672645690503218	0.5002151912025127	1.078213509995453e-102	9.941012625221518e-101	3	14	14
ENSG00000065357	DGKA	-2.0990734614366744	NA	0.035810425454464195	0.0040676749674956915	0.03919399537525038	2.3903187610542396e-07	6.569162889954993e-07	4	17	17
ENSG00000124596	OARD1	2.0946031851746323	NA	0.03620628184204372	0.010878807789719691	0.01625193815489117	0.0009424732494229505	0.0017920472063814366	7	14	14
ENSG00000133048	CHI3L1	2.094056157002279	NA	0.03625497802306014	0.03060116287516811	0.25579081697755107	8.505877332663351e-45	1.3153046923159946e-43	7	13	13
ENSG00000257913	DDN-AS1	2.0930233001708984	NA	0.03634707465423338	3.00364170179892e-06	0.013950991686961142	0.002196210481377796	0.003983281709272415	1	8	8
ENSG00000128268	MGAT3	-2.0930233001708984	NA	0.03634707465423338	0.0004590078338909688	0.016783226601087147	0.0007759506784670688	0.0014906215061086328	1	6	6
ENSG00000162889	MAPKAPK2	-2.092899301905383	NA	0.03635814458755575	0.007426300370144316	0.014774961131043984	0.0016208777630471443	0.0029885423888286722	4	10	10
ENSG00000235688	SNTG2-AS1	2.090909004211426	NA	0.03653622179630738	0.008426625801771517	0.03651274480747906	6.26670984006523e-07	1.661530721200968e-06	1	11	11
ENSG00000114739	ACVR2B	-2.090909004211426	NA	0.03653622179630738	7.679352906047727e-05	0.06391883443923439	3.135177596836834e-11	1.1468677604128597e-10	1	9	9
ENSG00000108591	DRG2	2.089525437361975	NA	0.0366604505952513	0.0077185433826580645	0.040167027637374425	1.684608998225965e-07	4.6905925816816156e-07	4	10	10
ENSG00000145996	CDKAL1	2.0893670681342047	NA	0.0366746933027421	0.0015998120397977282	0.03950301603897807	2.1389481684692968e-07	5.903882527133426e-07	3	11	11
ENSG00000083444	PLOD1	-2.088755936212867	NA	0.03672969876896577	0.024598744999370245	0.35123239949510715	8.978006988620146e-65	2.5448568900470555e-63	4	14	14
ENSG00000088538	DOCK3	2.0881718410226457	NA	0.036782336435359705	0.00405658867361227	0.010869308826104616	0.006914720928989368	0.011701258063078613	5	38	38
ENSG00000151500	THYN1	-2.087778831024978	NA	0.03681778997929542	0.018407503183857817	0.05008316836367397	4.731511283035753e-09	1.491008581271226e-08	5	18	18
ENSG00000001461	NIPAL3	-2.087629746930956	NA	0.03683124651060628	0.002856451772964453	0.027922961047524973	1.3747961031615704e-05	3.232740761431204e-05	4	16	16
ENSG00000133706	LARS	-2.0862159258813997	NA	0.036959068264601304	0.0015136765148039927	0.1115413529233084	6.389750677633098e-19	3.589185534580085e-18	2	6	6
ENSG00000065029	ZNF76	2.0858030851373597	NA	0.03699646385349931	0.01966318044830119	0.12211270428259945	1.1220560807530916e-20	6.87219276029813e-20	4	7	7
ENSG00000115241	PPM1G	-2.085714340209961	NA	0.03700450667709767	0.0022421213520592187	0.024553826363963128	4.629042819652827e-05	0.00010317579323398276	1	4	4
ENSG00000261468	AC096921.2	2.085539313439916	NA	0.03702037346248845	0.012678547292218649	0.04358920019814125	4.917433843665334e-08	1.4336802615609793e-07	12	27	27
ENSG00000105255	FSD1	2.085106372833252	NA	0.03705964592386783	0.0019113544344266642	0.032639882752543876	2.520679931268451e-06	6.335408526633599e-06	1	10	10
ENSG00000061938	TNK2	2.0847973582073984	NA	0.03708769863072729	0.029042197020358238	0.05750800396801307	3.22273555600111e-10	1.1071052093321922e-09	2	19	19
ENSG00000033030	ZCCHC8	2.084161901370585	NA	0.037145442963363376	0.0024025722497741523	0.029087980713523923	9.039977330876753e-06	2.1600469729302696e-05	4	21	21
ENSG00000243284	VSIG8	-2.0815052208413922	NA	0.037387686727387806	0.003411499238136758	0.014817317303802995	0.0015958065234878281	0.0029451663873539353	10	15	15
ENSG00000120262	CCDC170	2.0783197620897464	NA	0.03767991745701526	0.003297730211326114	0.09461757897050949	3.7784597624639387e-16	1.8350837288726728e-15	4	23	23
ENSG00000160190	SLC37A1	2.0779353752158327	NA	0.03771531176803453	0.00015621699883089035	0.01791330328024499	0.0005136245274748253	0.001009876980241433	6	28	28
ENSG00000120875	DUSP4	2.0776151665906495	NA	0.0377448181435865	0.008315624432983459	0.025390232479283598	3.4235319575782416e-05	7.732141385553703e-05	5	15	15
ENSG00000093144	ECHDC1	-2.0760804034713867	NA	0.03788651528030687	0.009591880105836578	0.04903236569753596	6.91402732939356e-09	2.15305347143218e-08	2	4	4
ENSG00000088970	KIZ	2.075780797035537	NA	0.037914229190608106	0.162941524627081	0.23867176563774548	1.7517485324133592e-41	2.4167928867543603e-40	8	12	12
ENSG00000161179	YDJC	2.0754716396331783	NA	0.037942844649753754	0.00029343861826784624	0.03289451507831576	2.300230103973134e-06	5.805245923919834e-06	1	2	2
ENSG00000168385	SEPTIN2	2.075407936603971	NA	0.03794874325312751	0.10195004757333245	0.5001790263063453	1.104628554360395e-102	1.0130093624987387e-100	9	37	37
ENSG00000170209	ANKK1	-2.0735414025902337	NA	0.03812192213697553	0.10316376038265684	0.1747014114380429	1.031191107123648e-29	9.302417830648838e-29	6	11	11
ENSG00000078804	TP53INP2	2.0689654350280757	NA	0.03854933036744476	0.0028746494080558	0.017800804618214178	0.0005351317856669465	0.0010480784596165447	1	7	7
ENSG00000198931	APRT	-2.065911887178254	NA	0.03883680023141032	0.018296590129049255	0.19362800419185477	4.2274867759703544e-33	4.354184427694631e-32	12	72	72
ENSG00000108479	GALK1	-2.063492059707642	NA	0.039065901436000874	0.00025722883001278823	0.055056518996236585	7.835055319146838e-10	2.608997352777653e-09	1	13	13
ENSG00000157870	PRXL2B	-2.0634920597076416	NA	0.03906590143600094	0.0008140585044766117	0.15691179870031793	1.348129317769778e-26	1.0743062114513906e-25	1	7	7
ENSG00000132436	FIGNL1	-2.0622525588569216	NA	0.03918369714110886	0.10705770433417248	0.17365860795037918	1.5768303300415366e-29	1.4105927662953735e-28	9	19	19
ENSG00000143891	GALM	-2.060857879143375	NA	0.03931660073695531	0.00808546869670262	0.06839011235078352	6.1327710104970004e-12	2.3454703402991316e-11	2	4	4
ENSG00000137509	PRCP	2.0600442811374555	NA	0.03939430777273419	0.0031205247441336978	0.012402440081502179	0.003898699420895323	0.0068481815393766155	5	16	16
ENSG00000108599	AKAP10	-2.058823585510254	NA	0.03951114140158512	0.0009691033609997911	0.40616192106495397	1.2280705139264753e-77	5.0143288674583633e-76	1	6	6
ENSG00000182986	ZNF320	-2.0558304753372303	NA	0.039798859425348936	0.4072855148409	0.21041791405420518	3.5986725202413835e-36	4.114242336641299e-35	7	50	50
ENSG00000196275	GTF2IRD2	2.0555555820465083	NA	0.03982537294377035	0.0001639448832687125	0.17569731165831656	6.870370653869689e-30	6.250397153486011e-29	1	13	13
ENSG00000113318	MSH3	2.0546644472856563	NA	0.039911426154179204	0.02615752504277422	0.4510992440033906	4.4916603713673595e-89	2.6653108549681263e-87	10	43	43
ENSG00000178773	CPNE7	2.054054021835327	NA	0.039970463424136	0.007222803500129221	0.01527385249546261	0.0013492002393945466	0.0025176751801280826	1	8	8
ENSG00000140577	CRTC3	-2.053613883754521	NA	0.040013077312505245	0.008474385700927702	0.039951226935723706	1.8205528928678544e-07	5.048619269047678e-07	7	22	22
ENSG00000012061	ERCC1	2.0527187886993934	NA	0.04009985874366696	0.053675576535986404	0.031249216047754234	4.155463954544196e-06	1.024321566141705e-05	3	7	7
ENSG00000258634	AL160006.1	2.0524410167619873	NA	0.04012682178091046	0.006430029026805727	0.03219825514495172	2.954310127569236e-06	7.386421399283398e-06	8	25	25
ENSG00000182952	HMGN4	2.051102335978477	NA	0.04025698188975517	0.036887032550193335	0.30443940375555456	1.2191316936806903e-54	2.590692616472139e-53	4	14	14
ENSG00000101460	MAP1LC3A	2.050045370710132	NA	0.040360003560239305	0.0025192016813168584	0.19686960192315897	1.0920435963166447e-33	1.1419180264167158e-32	3	7	7
ENSG00000117318	ID3	-2.0495082890892053	NA	0.040412438137068955	0.002057674055155442	0.017433864309083353	0.0006117907398661686	0.0011899010713164204	4	9	9
ENSG00000276698	AL136295.6	-2.0470231517657997	NA	0.040655811426908925	0.011848142446344362	0.015437861278135278	0.0012703249139738206	0.0023798123169911567	7	20	20
ENSG00000272990	AC084036.1	2.0463810640894238	NA	0.040718893637439454	0.001355988446207122	0.03310517995045989	2.132498665826805e-06	5.399412316589972e-06	3	11	11
ENSG00000148339	SLC25A25	2.0454700735221	NA	0.04080853667942858	0.0012244082476671663	0.03516360800206513	1.017684233673817e-06	2.64789363120502e-06	3	10	10
ENSG00000106976	DNM1	2.0447679690726237	NA	0.040877739040977586	0.017582319065639358	0.04424724638205118	3.880071074181458e-08	1.1403485664290972e-07	9	29	29
ENSG00000107331	ABCA2	-2.0444445610046387	NA	0.04090964893649251	0.0018611029498984577	0.09641260349642938	1.9296601769488834e-16	9.51458952688223e-16	1	4	4
ENSG00000133067	LGR6	-2.043513153474525	NA	0.04100166663126551	0.0009860711425901544	0.04899935566907411	6.996881822099903e-09	2.177273205719311e-08	5	14	14
ENSG00000242611	AC093627.6	2.042188706603055	NA	0.04113281629126759	0.00108898649077572	0.07685821066499157	2.746176831659089e-13	1.1337069447790495e-12	4	27	27
ENSG00000241058	NSUN6	-2.0420632012745683	NA	0.04114526251994187	0.029793300572126463	0.15584751595923746	2.061474369501003e-26	1.62688559422792e-25	6	20	20
ENSG00000143570	SLC39A1	2.0412817988174177	NA	0.04122282515128962	0.012603751032743719	0.08937180053981798	2.675121089580296e-15	1.243579603285782e-14	4	12	12
ENSG00000215305	VPS16	2.039872476740821	NA	0.04136302872335016	0.019914188940654762	0.1618244480998393	1.88563891468509e-27	1.5561511909496922e-26	3	17	17
ENSG00000140463	BBS4	2.0393048293849807	NA	0.0414196139606698	0.09613965705719407	0.1857027283930392	1.1316130408629372e-31	1.0988693113113539e-30	3	5	5
ENSG00000178026	LRRC75B	-2.036293980853913	NA	0.041720843888334795	0.06422493332573052	0.06049136213796441	1.0910864815610872e-10	3.8627254484498523e-10	7	63	63
ENSG00000153283	CD96	2.0361294695650716	NA	0.04173735624102975	0.023716205372075062	0.034032636482077584	1.528022735230935e-06	3.9139748896901125e-06	8	13	13
ENSG00000184939	ZFP90	-2.034723158368861	NA	0.041878736643698004	0.036991962053959916	0.5475832622725243	3.711453442342653e-117	4.785542487423621e-115	3	7	7
ENSG00000100418	DESI1	-2.0341874193238647	NA	0.041932702508312075	0.0168280890971699	0.140043428153665	1.065423312226746e-23	7.518907152829821e-23	2	19	19
ENSG00000104731	KLHDC4	2.0340101227653378	NA	0.041950574835486955	0.021472191430137517	0.17520332053972051	8.403963737791645e-30	7.593233621674864e-29	2	16	16
ENSG00000181929	PRKAG1	2.0302563314763353	NA	0.04233049053208369	0.0063084640287342335	0.05507278047298929	7.78905529971118e-10	2.5946874385149e-09	7	30	30
ENSG00000203666	EFCAB2	2.030243196733413	NA	0.04233182497304162	0.04406517167387684	0.17604956541351882	5.950483673098055e-30	5.427917261168007e-29	2	11	11
ENSG00000037637	FBXO42	2.029908046350403	NA	0.04236588704421637	0.0382665497771592	0.03761535463648563	4.2162450073162085e-07	1.1331199754030036e-06	6	10	10
ENSG00000093217	XYLB	-2.0292763058050944	NA	0.04243015526521688	0.0017063707046381827	0.010819356913652016	0.007045705320544993	0.011908811407650906	5	15	15
ENSG00000171169	NAIF1	2.0289855003356934	NA	0.042459767188713284	0.0001277845056269821	0.010541966768097297	0.007820509460055242	0.01312911568580395	1	4	4
ENSG00000135116	HRK	-2.028631978953897	NA	0.04249578883999072	0.003914465165851064	0.1262355922715848	2.291578017132393e-21	1.4528011613975384e-20	6	28	28
ENSG00000197576	HOXA4	-2.027876093869884	NA	0.04257289559287076	0.008706135314495513	0.046929781308052754	1.4760081674920007e-08	4.480011338817756e-08	2	4	4
ENSG00000125457	MIF4GD	2.024729225509971	NA	0.04289517592401486	0.0022271459547480387	0.1281664025170875	1.0864807818358509e-21	6.996642481300415e-21	3	12	12
ENSG00000128596	CCDC136	2.024141833435908	NA	0.04295556037337226	0.00011119149273204981	0.04475116262917446	3.2361203608211594e-08	9.560073741209659e-08	2	15	15
ENSG00000168411	RFWD3	-2.0238094329833984	NA	0.04298976327228539	0.005336757239088164	0.36041522996546466	7.582543322725297e-67	2.309645389723199e-65	1	20	20
ENSG00000103194	USP10	2.023738221970429	NA	0.042997093641453404	0.020856171593904124	0.03462710882277154	1.234090761671265e-06	3.1877425021690803e-06	5	32	32
ENSG00000236213	AC006369.1	2.022814264292812	NA	0.04309230046798926	0.0003979969145894639	0.13061672923186124	4.204792385541066e-22	2.7585303986091714e-21	2	16	16
ENSG00000077097	TOP2B	2.022620047497187	NA	0.043112335680363274	0.00822981684425525	0.027927424573248115	1.3725890549479615e-05	3.22799365102888e-05	7	11	11
ENSG00000182504	CEP97	2.0217392444610596	NA	0.04320329728762982	2.4559925691281822e-06	0.0843995210760829	1.6953464807532335e-14	7.520304396905639e-14	1	6	6
ENSG00000103351	CLUAP1	2.0211177748382902	NA	0.04326757475368586	0.12728036308770407	0.18806697266753244	4.258214433386156e-32	4.221047359430012e-31	9	34	34
ENSG00000140905	GCSH	-2.019620285348252	NA	0.04342278936339816	0.007078836700327869	0.017924208889244043	0.0005115864445335424	0.0010062158432510287	4	8	8
ENSG00000198040	ZNF84	2.015943876217611	NA	0.04380584486419737	0.02788034327608422	0.08352043548681516	2.3477928779878192e-14	1.0307808516285998e-13	3	12	12
ENSG00000102977	ACD	-2.014300902460486	NA	0.043977951285670044	0.00018161624008356021	0.020231958378726482	0.00022102401328890034	0.00045611802694240093	3	18	18
ENSG00000103429	BFAR	2.008925107686446	NA	0.04454507676419186	0.0026285657722418822	0.026933208938723762	1.963378236501003e-05	4.5407920941005667e-05	4	8	8
ENSG00000262228	AC087392.3	-2.007661837312218	NA	0.044679238584507695	0.004685900062624693	0.02467309903539801	4.434065440614001e-05	9.903593154609207e-05	5	21	21
ENSG00000267198	AC091132.4	-2.007042592708814	NA	0.044745127985364896	0.0024763431096706287	0.33533587169819307	2.9821001208745363e-61	7.644250369637881e-60	7	24	24
ENSG00000136870	ZNF189	2.0069371349405283	NA	0.04475635715769301	0.006674791914445015	0.04078307311064803	1.349813471439323e-07	3.789775904013254e-07	3	8	8
ENSG00000145331	TRMT10A	2.005457707346088	NA	0.04491413774947533	0.0017534872431688333	0.01051827378409204	0.007890590255993086	0.013245471055210007	3	19	19
ENSG00000256043	CTSO	-2.0049594564287325	NA	0.04496738156994897	0.0018476023836114202	0.037252665885288874	4.80333498287133e-07	1.284459560599726e-06	2	11	11
ENSG00000179528	LBX2	2.00111260083747	NA	0.04538025670163804	0.0014039519579651944	0.13937355464949086	1.385128072883291e-23	9.735066115522769e-23	4	12	12
ENSG00000066583	ISOC1	2.0000000000000004	NA	0.045500263896358355	3.0478567352855633e-05	0.08361444944519131	2.2674770681483805e-14	9.96794776766895e-14	1	7	7
ENSG00000142634	EFHD2	-2.0	NA	0.04550026389635839	0.0094431487263731	0.02492147017113165	4.054065403041781e-05	9.104657883284901e-05	1	10	10
ENSG00000228140	AL031283.1	2.0	NA	0.04550026389635839	0.00047532585758233313	0.14045024205752651	9.083830437887323e-24	6.426510238421191e-23	1	20	20
ENSG00000138449	SLC40A1	-2.0	NA	0.04550026389635839	0.0036584301836854274	0.05404159856882503	1.1313525803818848e-09	3.729635794111677e-09	1	7	7
ENSG00000148384	INPP5E	2.0	NA	0.04550026389635839	0.0009706012111903848	0.04301143526961924	6.054292371046389e-08	1.752617486007335e-07	1	8	8
ENSG00000226571	AL592429.2	-2.0	NA	0.04550026389635839	2.6404914521799336e-05	0.040947741869707316	1.2721844469073874e-07	3.5823794876871573e-07	1	2	2
ENSG00000176208	ATAD5	-2.0	NA	0.04550026389635839	0.0012283733910622957	0.012653905393456788	0.0035507102487308284	0.006266453643664195	1	4	4
ENSG00000130518	IQCN	2.0	NA	0.04550026389635839	0.00013344411256318106	0.2221656720866175	2.3447876963532493e-38	2.909606671835157e-37	1	14	14
ENSG00000262089	AC040977.1	2.0	NA	0.04550026389635839	2.490100672749047e-06	0.11613769387144635	1.1080585844983535e-19	6.467697980109688e-19	1	4	4
ENSG00000277595	AC007546.1	-2.0	NA	0.04550026389635839	3.6040744390954785e-06	0.053520538334918905	1.3660793694812268e-09	4.478473543726546e-09	1	3	3
ENSG00000205352	PRR13	2.0	NA	0.04550026389635839	0.009435943647122327	0.01883164131710796	0.00036761540078962405	0.0007364762275865961	1	1	1
ENSG00000165917	RAPSN	-1.9999999999999998	NA	0.04550026389635843	0.0022198788874775942	0.013544690620835577	0.0025520745274623165	0.004586139167080715	1	2	2
ENSG00000197912	SPG7	-1.9999999999999998	NA	0.04550026389635843	1.3635203463206077e-05	0.07805061758744546	1.7701854223754834e-13	7.382516976730828e-13	1	7	7
ENSG00000197497	ZNF665	-1.9997305150517288	NA	0.04552937124492971	0.0013419673234985315	0.024048385154583126	5.55537457647358e-05	0.00012254839029064244	4	16	16
ENSG00000214029	ZNF891	1.9988507695131685	NA	0.04562450272283905	0.026052663918041417	0.03520766918505512	1.001696547717609e-06	2.6074824069230837e-06	3	12	12
ENSG00000213918	DNASE1	-1.9981770685238927	NA	0.04569746672059794	0.000302504202359691	0.027702123314207468	1.4885479065168874e-05	3.482077213048439e-05	2	10	10
ENSG00000141524	TMC6	1.9980377617777318	NA	0.045712566352061765	0.0016527851724698825	0.23433054327532607	1.1808205171001503e-40	1.574641605579353e-39	3	20	20
ENSG00000182923	CEP63	1.9955287968134885	NA	0.045985236626925996	0.00477945023334446	0.22283283385442657	1.7578910142629352e-38	2.1892572987360257e-37	7	20	20
ENSG00000099956	SMARCB1	1.9954368868450618	NA	0.04599525120918016	0.012315833081309426	0.21786016570013983	1.496217839808623e-37	1.7893054208422644e-36	8	38	38
ENSG00000089154	GCN1	-1.9944351290243465	NA	0.04610452269603023	0.056762997532531084	0.048849218819879824	7.386410237828017e-09	2.2959526514221784e-08	7	13	13
ENSG00000003509	NDUFAF7	1.9935403326139134	NA	0.046202311630810185	0.0038759780307809537	0.025144708946485735	3.7404515367796077e-05	8.42350668473191e-05	2	13	13
ENSG00000136874	STX17	1.9932741705408088	NA	0.046231433163089676	0.002652086052231034	0.0879699668631744	4.506048465598119e-15	2.0667083481289687e-14	2	10	10
ENSG00000124102	PI3	1.9904717630262827	NA	0.04653899150955924	0.0016907873933167806	0.0552254773593824	7.370049688099882e-10	2.4589296128642974e-09	3	6	6
ENSG00000014216	CAPN1	-1.9884164190703155	NA	0.04676565437979117	0.0029842527291355815	0.19233911347678684	7.230660809320025e-33	7.385265170877255e-32	3	7	7
ENSG00000139679	LPAR6	-1.9882360169419664	NA	0.04678559335724883	0.001577265259793938	0.011562917898682197	0.005332066276956941	0.009174235435289915	2	4	4
ENSG00000122679	RAMP3	1.9850419750958652	NA	0.04713980162951315	0.007028734059997317	0.047081331623747745	1.397527166635509e-08	4.250078627528347e-08	5	13	13
ENSG00000131435	PDLIM4	-1.984982389430366	NA	0.047146430848512735	0.027622954935599308	0.0179770891306005	0.0005018188144410422	0.000988024207675021	4	9	9
ENSG00000143434	SEMA6C	1.984760024031343	NA	0.04717117709375438	0.0004793003939449121	0.029564735266782712	7.615276795627126e-06	1.833160889503223e-05	2	13	13
ENSG00000109180	OCIAD1	-1.9840484812645947	NA	0.04725043555027579	0.06205556314636922	0.057231536866897414	3.562589662178294e-10	1.2199450901896077e-09	2	23	23
ENSG00000111860	CEP85L	1.9840114953218553	NA	0.047254558459616396	0.006364613497851376	0.10808228896698692	2.3757300552420237e-18	1.3008108147300595e-17	4	10	10
ENSG00000282828	AC009971.1	-1.983871743535658	NA	0.047270139648851725	0.09001244354184605	0.13110897855474724	3.473695334498712e-22	2.285894140111988e-21	4	9	9
ENSG00000260465	AC018557.1	-1.9767441749572754	NA	0.048070554748267755	7.873990075772152e-05	0.012462144194105872	0.003813065656548561	0.006705318185413379	1	5	5
ENSG00000163661	PTX3	-1.976333510405219	NA	0.04811701664147339	0.002486735360028215	0.02853183635111688	1.1042570343551235e-05	2.618849935300237e-05	5	12	12
ENSG00000115234	SNX17	-1.9754128978108783	NA	0.048221310304441094	0.008624592821164113	0.04380353089668536	4.55225263038404e-08	1.3300464125911533e-07	2	5	5
ENSG00000273356	LINC02019	1.97533498920082	NA	0.04823014506508486	0.00868133586454632	0.08269635691419476	3.185022003211848e-14	1.3891134876164798e-13	7	32	32
ENSG00000160145	KALRN	-1.9751311329312318	NA	0.04825326860203318	0.005315988478652722	0.022878401910357397	8.477241909274852e-05	0.00018341688304586735	6	16	16
ENSG00000142751	GPN2	-1.974189102677825	NA	0.04836024463884374	0.012571333038760348	0.0341229900070162	1.4792027900493203e-06	3.7934572523636597e-06	2	5	5
ENSG00000118762	PKD2	-1.9740153894941697	NA	0.04837999307648325	0.020482023427295406	0.08543640216992622	1.1543356922470366e-14	5.172642484019971e-14	4	14	14
ENSG00000167637	ZNF283	1.9733159016271433	NA	0.04845958233296313	0.04145978926350847	0.07919715066762714	1.1600099329393028e-13	4.891322925983797e-13	3	8	8
ENSG00000168300	PCMTD1	1.9728733131732825	NA	0.048509997791562696	0.006465384178917453	0.042451755678707744	7.405316632928272e-08	2.1275552846052428e-07	7	24	24
ENSG00000101546	RBFA	-1.9713713968197717	NA	0.04868141026340864	0.00028774537508945364	0.06845196884144203	5.995655733832509e-12	2.2940539977575572e-11	4	16	16
ENSG00000238201	AC114752.2	-1.9703106880993762	NA	0.048802774245057697	0.002684653827229753	0.07568984086890503	4.220911852516933e-13	1.7242595845358e-12	5	18	18
ENSG00000110344	UBE4A	1.9700224047949886	NA	0.048835802857826	0.04268755904499003	0.05644182743380351	4.743457234767575e-10	1.6111219671029736e-09	7	12	12
ENSG00000245275	SAP30L-AS1	-1.966295655956882	NA	0.04926446833157591	0.0010546061581966392	0.04195057139003712	8.868846468497663e-08	2.5293838032307736e-07	9	22	22
ENSG00000251301	LINC02384	1.9660584843519775	NA	0.04929185527736807	0.013476300401087169	0.35882442536108033	1.742230113951717e-66	5.25087947700492e-65	11	28	28
ENSG00000118454	ANKRD13C	1.9651820189340734	NA	0.04939317433265177	0.007719618356088013	0.013712327153524387	0.002398668294616196	0.004325876809798417	9	23	23
ENSG00000105499	PLA2G4C	-1.9646319162968797	NA	0.04945685518088111	0.010536604902821944	0.2757224923139516	9.456627631583274e-49	1.671873270660016e-47	14	59	59
ENSG00000157613	CREB3L1	1.9642857313156128	NA	0.049496965461923614	1.9082015452211482e-05	0.011978589902793024	0.004565482512479256	0.007943735755530312	1	6	6
ENSG00000275278	AC012150.2	1.962609430346137	NA	0.0496915741123843	0.00683917694245804	0.012846029389203564	0.003306196915178571	0.005851787686902396	3	9	9
ENSG00000254427	LINC02696	-1.9620758907411662	NA	0.04975364937900865	0.007193107442196043	0.0442280905066929	3.906928388585691e-08	1.1480451496891025e-07	11	21	21
ENSG00000103260	METRN	-1.9616167280346308	NA	0.04980712323328159	0.0007753480239536267	0.07742674159835528	2.227530843832871e-13	9.249376862200945e-13	4	21	21
ENSG00000127946	HIP1	-1.960784316062927	NA	0.04990418838907887	0.0007722407662776568	0.23257679299037182	2.5448308079385826e-40	3.3544430073281134e-39	1	7	7
ENSG00000256751	PLBD1-AS1	1.9605754601468817	NA	0.04992856734890328	0.010155280383271566	0.049681139980566766	5.470603696777379e-09	1.7163443614349663e-08	3	9	9
ENSG00000019485	PRDM11	1.9582274770984256	NA	0.05020332630864931	0.00556947653086128	0.010160240855660163	0.009031154942050198	0.015034974866636136	7	11	11
ENSG00000283361	CFAP97D2	1.9574468135833742	NA	0.0502949591551686	0.00040242190595551615	0.24639724944935926	5.717386181310851e-43	8.239281985151242e-42	1	26	26
ENSG00000100380	ST13	1.9562527208986644	NA	0.05043539071142431	0.004569248686727754	0.010011764645871437	0.009552289943424226	0.015828797008385548	2	12	12
ENSG00000105618	PRPF31	1.9537849165774117	NA	0.050726658817047285	0.004791215269154639	0.013187461502126524	0.002912963416964064	0.005193129598493126	6	34	34
ENSG00000188612	SUMO2	1.9532485213125608	NA	0.050790154138116946	0.0016459109429209965	0.042918407220130544	6.260445115284391e-08	1.8101563527569047e-07	2	9	9
ENSG00000129696	TTI2	1.9529341534710745	NA	0.0508273980891335	0.0003005731938859399	0.06100895589282692	9.039734379430949e-11	3.2175675565143493e-10	2	9	9
ENSG00000136247	ZDHHC4	1.9523716705176053	NA	0.050894093944713066	0.00017660170837445046	0.2592616526152803	1.7731280257978235e-45	2.789667203156594e-44	2	18	18
ENSG00000198492	YTHDF2	-1.9510668521164043	NA	0.05104909376586304	0.002031466819237895	0.01751588236175497	0.0005937482920594125	0.001156935514205984	2	6	6
ENSG00000251179	TMEM92-AS1	1.9505507590670463	NA	0.05111050963507273	0.0017611322552980554	0.12167317896360232	1.3285700375413209e-20	8.099412575114153e-20	4	15	15
ENSG00000163125	RPRD2	1.9498558444198877	NA	0.05119330327722763	0.005342474118098822	0.04088739683397882	1.300100714138756e-07	3.656786476425378e-07	4	16	16
ENSG00000165392	WRN	-1.9490872655022498	NA	0.05128500418629188	0.06942835326341984	0.011515156511322244	0.005428151142604057	0.009323654241237678	14	27	27
ENSG00000245719	AC009292.1	1.9487179517745972	NA	0.05132911674269132	0.0027355112869684207	0.026754105667439108	2.094207788187749e-05	4.827092655864477e-05	1	5	5
ENSG00000185404	SP140L	-1.9483751248167542	NA	0.05137009401908993	0.018908966364578172	0.1399197641245283	1.1183244362642742e-23	7.888994552651598e-23	5	7	7
ENSG00000133055	MYBPH	1.9476471217025293	NA	0.05145720129076363	0.028520592616728166	0.15613430420291027	1.8386439323356706e-26	1.4570658408329212e-25	6	13	13
ENSG00000281649	EBLN3P	-1.9459498509573867	NA	0.051660763897007474	0.007813383409328939	0.021401226909388695	0.00014466376543467664	0.0003046965012821506	4	12	12
ENSG00000050327	ARHGEF5	1.9456823568261106	NA	0.05169290726440201	0.005821828491143661	0.031027623189877826	4.500064520569443e-06	1.1054520335660418e-05	5	9	9
ENSG00000134061	CD180	-1.9455413280414446	NA	0.05170986069053374	0.023225029257025447	0.12188890759597053	1.2228610507639427e-20	7.476236777023477e-20	6	23	23
ENSG00000172771	EFCAB12	1.9452610885780917	NA	0.05174356279187495	0.0352617720864669	0.09948219269602653	6.099082819398314e-17	3.0999754377552365e-16	2	13	13
ENSG00000248932	AC046134.2	-1.945201444158825	NA	0.05175073810853248	0.006749343638546356	0.022208366214194305	0.0001080138462422153	0.0002308198690601558	9	27	27
ENSG00000108528	SLC25A11	-1.9443444285740956	NA	0.05185393037873806	0.0007464879360552297	0.04863600518083297	7.977088861607971e-09	2.47331579981405e-08	3	13	13
ENSG00000125755	SYMPK	1.9439815695740026	NA	0.05189767366343723	0.00041070081908338126	0.05119560708126297	3.165968119533439e-09	1.0102937715273344e-08	2	17	17
ENSG00000152944	MED21	1.9434377080292455	NA	0.051963294928289466	0.006185368624791538	0.016800792304460032	0.0007709828254120574	0.001481908145370026	2	9	9
ENSG00000111361	EIF2B1	1.9430376047788083	NA	0.05201161490207616	0.021337018690912327	0.07665332341453972	2.961269865762306e-13	1.2204474147550535e-12	3	5	5
ENSG00000116266	STXBP3	1.9416480796288844	NA	0.052179718149912374	0.0002988879658536249	0.025412352749802046	3.396336198647478e-05	7.673750918393359e-05	3	7	7
ENSG00000115963	RND3	1.9383932811385367	NA	0.052575259523309784	0.003371499286938956	0.010108779455188672	0.009208407468752162	0.015303321996475513	5	12	12
ENSG00000169683	LRRC45	-1.9382584001703065	NA	0.052591704955986945	0.0064219632183919505	0.11933326959659717	3.261524192309587e-20	1.9549765247786475e-19	2	11	11
ENSG00000204237	OXLD1	1.9379892164886903	NA	0.05262453817196844	0.0010563787806306883	0.17432901619580451	1.2001408973876664e-29	1.08037880573759e-28	4	14	14
ENSG00000237310	AC008267.5	1.9375	NA	0.05268425337828289	0.0045222970260630204	0.17031568667346522	6.131421164577729e-29	5.356481994464772e-28	1	6	6
ENSG00000270605	AL353622.1	-1.9370155586864908	NA	0.05274344151440767	0.0042339376237733855	0.011978766511279248	0.004565181817341288	0.007943735755530312	2	14	14
ENSG00000273382	AL356488.3	-1.9362179223950973	NA	0.0528410163120068	6.862609969280526e-05	0.07310059537017055	1.0925842360294696e-12	4.3695725428333425e-12	2	23	23
ENSG00000253797	UTP14C	-1.9354838132858276	NA	0.05293095310158802	2.6868831455234196e-05	0.015237488425186583	0.0013673477755017443	0.002549597368933284	1	8	8
ENSG00000167487	KLHL26	1.9347826242446902	NA	0.053016976208105346	5.479123594552387e-07	0.013499261093764812	0.0025953327213375822	0.004658993074240364	1	11	11
ENSG00000196793	ZNF239	1.9342906250760101	NA	0.053077405244579746	0.005344745246734485	0.08546007897051723	1.1442438830332209e-14	5.130101529447504e-14	5	21	21
ENSG00000164172	MOCS2	-1.9339108267373313	NA	0.05312409273599519	0.02751640699407504	0.05300821924674558	1.644203841188638e-09	5.356468782778106e-09	17	30	30
ENSG00000105963	ADAP1	-1.9333831223950264	NA	0.05318901882541844	0.010382064859807529	0.24828049294208876	2.46956825676181e-43	3.62590976328838e-42	4	51	51
ENSG00000158987	RAPGEF6	-1.9330292832598543	NA	0.053232590529021996	0.025335231157384237	0.04634637762910518	1.8214536552270523e-08	5.4954448862576916e-08	3	4	4
ENSG00000103932	RPAP1	-1.9329831003249813	NA	0.053238279688588665	0.001905399039515249	0.11445335296535884	2.1077469398041335e-19	1.209697197814628e-18	2	15	15
ENSG00000185608	MRPL40	-1.9321952332296606	NA	0.05333541332149113	0.010909233830487747	0.049982623560931486	4.906433101143702e-09	1.54357771512591e-08	7	18	18
ENSG00000157353	FCSK	1.931576116663342	NA	0.05341184606079782	0.0036109169728704704	0.03240410908668082	2.743605005710366e-06	6.879672794696165e-06	4	18	18
ENSG00000278769	AC090510.3	1.9311166854923363	NA	0.05346862402807354	0.011713843581377293	0.018140160702599415	0.0004728634906515505	0.0009339094784272072	6	12	12
ENSG00000183780	SLC35F3	1.9306387015711952	NA	0.053527748294157795	0.004218531871482555	0.18331081776621003	3.0333737711546662e-31	2.8996280268412138e-30	4	16	16
ENSG00000133874	RNF122	-1.930232524871826	NA	0.05357803325900091	0.0005133450909374543	0.032460900183628814	2.688168443070017e-06	6.744608724243997e-06	1	25	25
ENSG00000125445	MRPS7	1.9298245906829834	NA	0.05362857549832169	0.031586016268557476	0.24113274326890782	5.910532754911324e-42	8.294576613254852e-41	1	10	10
ENSG00000275927	AC009152.1	-1.925122432408629	NA	0.05421404317166926	8.399846983897478e-05	0.02112940482419188	0.00015963303108835377	0.0003351550991839103	4	26	26
ENSG00000116260	QSOX1	1.9242750206391686	NA	0.05432011991876541	0.3166394434150056	0.40926312884754584	2.1285287652197855e-78	9.035183117513391e-77	13	23	23
ENSG00000243477	NAA80	1.9239460044524903	NA	0.05436135193206576	0.022137408224727446	0.02177368119982657	0.00012641338990931924	0.00026820032457687933	5	18	18
ENSG00000140941	MAP1LC3B	1.9232078761641263	NA	0.05445394851392228	0.03491869392078624	0.147933344371471	4.77388507869513e-25	3.573433226300427e-24	17	49	49
ENSG00000184381	PLA2G6	1.922399082096045	NA	0.05455556100229551	0.02075587834170254	0.09181201743468899	1.0775781312489492e-15	5.117526273272842e-15	2	4	4
ENSG00000175874	CREG2	1.922167539214921	NA	0.05458467989444167	0.01461422412209814	0.04861030175517827	8.051410485729328e-09	2.4950061152831992e-08	13	31	31
ENSG00000039523	RIPOR1	1.921568632125854	NA	0.05466005874162093	0.0009335934136766223	0.028979999749197013	9.398072128535023e-06	2.2409279606819674e-05	1	3	3
ENSG00000140332	TLE3	-1.9214003224513756	NA	0.05468125793081488	0.004039758562319703	0.017315094606348478	0.0006389012365171443	0.0012384443658904156	3	10	10
ENSG00000122376	SHLD2	1.921212754579407	NA	0.05470489083550729	0.005823402778409446	0.035323206415882595	9.609562477986095e-07	2.5048546425746093e-06	3	30	30
ENSG00000141580	WDR45B	-1.921170371040731	NA	0.054710232194882004	0.002229990157417325	0.11425509291162586	2.273303430058742e-19	1.302970605684404e-18	2	8	8
ENSG00000001167	NFYA	1.9211171004946541	NA	0.05471694619954401	0.07208556174938621	0.018574164971363407	0.0004037274226104764	0.0008051542703043446	2	5	5
ENSG00000115970	THADA	-1.9209145268396357	NA	0.054742484040791926	0.004819976336962757	0.031161842121227905	4.288068894943178e-06	1.0551885992162512e-05	11	43	43
ENSG00000205571	SMN2	1.9186532398156793	NA	0.055028232968466796	0.009867174725339952	0.1582120034434418	8.018586544943534e-27	6.428739628762818e-26	4	63	63
ENSG00000258082	AL391832.3	-1.918106436284636	NA	0.055097516527988076	0.019105093006840556	0.046672733517527806	1.619315404183488e-08	4.9054301124081675e-08	5	20	20
ENSG00000181847	TIGIT	-1.9166666269302368	NA	0.05528029763745159	0.0008052669399364827	0.057156903713693925	3.660315482937335e-10	1.2519096572974144e-09	1	4	4
ENSG00000084090	STARD7	-1.9161730175544198	NA	0.05534307664068327	0.007844993022678451	0.0212293437061819	0.00015395661629992368	0.0003236731657383096	3	10	10
ENSG00000170606	HSPA4	1.9138427692176283	NA	0.055640248837530895	0.0007305275808744267	0.09568065136834167	2.538291050624229e-16	1.2429798180226984e-15	4	16	16
ENSG00000152380	FAM151B	1.9136058908511708	NA	0.055670531793215725	0.010837124649293824	0.16255040840245302	1.4086884057825087e-27	1.1687275022140418e-26	3	16	16
ENSG00000158985	CDC42SE2	1.911269198566076	NA	0.055969995198988036	0.00440940747171315	0.029246278325105728	8.539561015733243e-06	2.045605976516404e-05	4	12	12
ENSG00000180834	MAP6D1	1.9112067940685964	NA	0.05597801112774162	0.008233374686248225	0.07390572653371223	8.130399094087107e-13	3.273731252981916e-12	3	15	15
ENSG00000185305	ARL15	1.9100551270641086	NA	0.0561261157899568	0.0028282443547296386	0.02257529095463506	9.459001387933059e-05	0.00020329917884655223	4	9	9
ENSG00000154188	ANGPT1	1.9097711610606074	NA	0.05616268399222614	0.007092489341318309	0.06483867138423903	2.24224291474413e-11	8.292478702813691e-11	4	7	7
ENSG00000140988	RPS2	1.9083530111832359	NA	0.056345605701375596	0.000664768453332058	0.16203344479346027	1.7338432946862277e-27	1.4343308567570728e-26	3	16	16
ENSG00000228696	ARL17B	1.9081874484513248	NA	0.05636699329855907	0.0035208418909135736	0.37824702163494656	5.8588516719390655e-71	2.0338754518640288e-69	7	43	43
ENSG00000257252	AC124947.1	1.9078109029778145	NA	0.05641566107105073	0.01524460735913689	0.12687404162447932	1.7907523333714248e-21	1.1399261976609712e-20	7	28	28
ENSG00000130559	CAMSAP1	1.906104037808337	NA	0.05663670894522928	0.006887046983351902	0.028122850029472717	1.2793583233993281e-05	3.0149396575477636e-05	2	4	4
ENSG00000198756	COLGALT2	-1.9053315580701797	NA	0.056736985741967595	0.14620854298898273	0.3700451480725707	4.715344027280675e-69	1.5344105260689996e-67	11	27	27
ENSG00000172367	PDZD3	-1.9047619104385378	NA	0.05681102719649182	1.1863059218623638e-08	0.13759300990834178	2.779818305633578e-23	1.9268837559947545e-22	1	4	4
ENSG00000133454	MYO18B	-1.9038461446762085	NA	0.05693022477482574	0.000208768750503095	0.03136741853131395	3.982577745517675e-06	9.831182633925811e-06	1	4	4
ENSG00000173110	HSPA6	-1.9036691316937493	NA	0.056953289056094814	0.002145693186813855	0.02931311354258153	8.336695518960257e-06	1.9996924690117072e-05	6	15	15
ENSG00000196705	ZNF431	-1.903344121731254	NA	0.05699565715757941	0.0018637482930426252	0.1903027471858924	1.685471879122007e-32	1.7042545551334492e-31	3	24	24
ENSG00000139629	GALNT6	-1.9033051340050597	NA	0.057000741334802096	0.005730023757669082	0.21945799759365678	7.529996802830801e-38	9.132384382725983e-37	3	16	16
ENSG00000162869	PPP1R21	-1.901842775051988	NA	0.05719171225891334	0.006941274132666533	0.08197665294823488	4.15632855476576e-14	1.8021966722042483e-13	4	20	20
ENSG00000236936	AL031005.1	1.9017069570323866	NA	0.05720947584661405	0.002964844073029	0.015590197992242023	0.0012012356774651275	0.0022567912612674705	2	9	9
ENSG00000163832	ELP6	1.9001544441216651	NA	0.05741285465178584	0.0025490136587647144	0.014234509135258809	0.0019780221804638286	0.00361362547914927	5	17	17
ENSG00000135679	MDM2	1.8999999761581423	NA	0.057433122760809474	0.0004871591518255816	0.19239331755674735	7.069398239181171e-33	7.224857592593439e-32	1	7	7
ENSG00000153885	KCTD15	-1.898860741916857	NA	0.057582788221527355	0.004193549412920642	0.09717078676785099	1.4523307767347713e-16	7.202435075252919e-16	8	34	34
ENSG00000159884	CCDC107	-1.8967289161275356	NA	0.057863725265967024	0.007776056280537266	0.03501903996326785	1.0719549340592394e-06	2.7857183155299135e-06	4	13	13
ENSG00000166323	C11orf65	-1.8965517282485964	NA	0.057887126693529176	0.005482267455109516	0.014145282177250423	0.002044216380364933	0.0037254268551411515	1	4	4
ENSG00000128694	OSGEPL1	1.8965517282485957	NA	0.05788712669352928	0.00010920672177955493	0.020984433727140678	0.00016824293518921202	0.0003519822002634862	1	5	5
ENSG00000139746	RBM26	1.8955984505501247	NA	0.058013162321479496	0.01743886772713128	0.0381903970796057	3.4288893568366043e-07	9.293823862871966e-07	8	22	22
ENSG00000196776	CD47	-1.8955608300469022	NA	0.05801814091169346	0.010429155400394793	0.05860307904374525	2.1661167110763525e-10	7.510460064344595e-10	4	13	13
ENSG00000130770	ATP5IF1	-1.8947134422522656	NA	0.058130375899332294	0.0015829240019150695	0.11707501215385614	7.743739019261552e-20	4.563483863962762e-19	2	14	14
ENSG00000138496	PARP9	1.8940642151925153	NA	0.058216486858893565	0.005488401200255997	0.07126304397515562	2.143163040057603e-12	8.410321046669985e-12	4	13	13
ENSG00000105808	RASA4	-1.8934324327836534	NA	0.05830038574845772	0.0030433037837359397	0.05769039916465731	3.016440125404916e-10	1.03727555064305e-09	5	34	34
ENSG00000174607	UGT8	-1.89130437374115	NA	0.05858372519685558	9.877355835616176e-05	0.027203073361341843	1.781545734812108e-05	4.13643755839329e-05	1	6	6
ENSG00000182196	ARL6IP4	-1.8913043737411497	NA	0.05858372519685558	0.001608759330605117	0.026467989719209533	2.321568674312559e-05	5.327523243113351e-05	1	3	3
ENSG00000051825	MPHOSPH9	1.89130437374115	NA	0.05858372519685558	8.245042164655006e-05	0.017327271503985803	0.0006360669424144753	0.001233647590529952	1	8	8
ENSG00000107317	PTGDS	1.8912619751431505	NA	0.05858938193779274	0.11278200493604949	0.20806144308631222	9.790777731653096e-36	1.1068032123936647e-34	5	42	42
ENSG00000114650	SCAP	-1.8907444976268712	NA	0.05865845937360461	0.003973017428004528	0.11566031089735243	1.329717826613339e-19	7.727323283155591e-19	7	31	31
ENSG00000196782	MAML3	-1.8891068698948204	NA	0.05887751010614866	0.014551356976024544	0.36212715209586305	3.090431544383668e-67	9.514867244997402e-66	2	4	4
ENSG00000158158	CNNM4	1.8888888359069826	NA	0.058906725716469634	1.0491517630395949e-06	0.044386863477143115	3.689813558652357e-08	1.0861073243619854e-07	1	11	11
ENSG00000171204	TMEM126B	-1.8888888359069826	NA	0.058906725716469634	0.015339514916324676	0.027039536423465724	1.8896155023312163e-05	4.378464565528716e-05	1	1	1
ENSG00000183049	CAMK1D	-1.8868301629068887	NA	0.05918317274799295	0.05935788733990988	0.14701823712449175	6.853239422436586e-25	5.0833132722908746e-24	6	10	10
ENSG00000230641	USP12-AS2	1.886800430494867	NA	0.059187173212295996	0.01443494397451942	0.07220558819033736	1.5171380124845711e-12	6.0169749713454934e-12	6	18	18
ENSG00000136930	PSMB7	-1.8866470232727401	NA	0.0592078175567846	0.008190058957032996	0.011234863937230105	0.006028633262286281	0.010301418076419632	4	8	8
ENSG00000177125	ZBTB34	1.886311505962637	NA	0.05925298968216433	0.010766888314677179	0.018471487966929254	0.00041910503507836124	0.0008338823815476061	5	6	6
ENSG00000226849	AL109811.1	-1.8862156926062281	NA	0.05926589469154814	0.03211898391408794	0.028494633900949647	1.1191393711946784e-05	2.6526774121102337e-05	2	10	10
ENSG00000173585	CCR9	-1.8840384370928778	NA	0.05955977646350769	0.004979154047765871	0.02172782407965359	0.00012852932050512938	0.00027241988843683894	2	5	5
ENSG00000246790	AP000977.1	-1.8832875789115149	NA	0.05966140581007047	0.005999017811809352	0.012731620738122647	0.0034496680119891388	0.006093773870787159	3	14	14
ENSG00000260302	AP005482.1	-1.8823529481887817	NA	0.05978810987499725	0.01519477199821711	0.13360353812896156	1.3174723028005239e-22	8.84279159323921e-22	1	8	8
ENSG00000186716	BCR	1.88209691559825	NA	0.05982285808466463	0.0019545121674663436	0.16921116871168443	9.59235612833712e-29	8.329079252903965e-28	5	27	27
ENSG00000180096	SEPTIN1	-1.8817276503292912	NA	0.05987300349609114	0.0255364980475107	0.03140053174843526	3.935449083791051e-06	9.72044020422479e-06	2	3	3
ENSG00000138463	SLC49A4	1.8810609852814248	NA	0.05996362342434571	0.0008145291247360364	0.08334616412544062	2.5042530371906746e-14	1.0983487297898435e-13	4	13	13
ENSG00000183336	BOLA2	1.8809328811977237	NA	0.059981049662408394	0.003185025504297178	0.16919846497434987	9.641827431823428e-29	8.367798513579957e-28	4	39	39
ENSG00000197992	CLEC9A	-1.8803882691740803	NA	0.06005518113971842	0.0458788399704655	0.04480173992304501	3.17770268244424e-08	9.39883120062716e-08	10	14	14
ENSG00000187997	C17orf99	1.8799999952316284	NA	0.06010807857226728	8.069436989859415e-05	0.015613443231486685	0.0011910319111194062	0.002238602174899901	1	17	17
ENSG00000166578	IQCD	1.878704250176039	NA	0.06028488716759375	0.006330946160497029	0.05068505259739204	3.807179667665355e-09	1.2059350594900845e-08	4	17	17
ENSG00000141127	PRPSAP2	1.877170212173176	NA	0.06049476876048223	0.0002595073280978443	0.01126860740047183	0.00595290322130501	0.010178099435908236	2	6	6
ENSG00000042088	TDP1	-1.8766305195574804	NA	0.06056875143469796	0.03440002760199615	0.03805207938286993	3.6036913860569435e-07	9.747587315377055e-07	3	16	16
ENSG00000100207	TCF20	-1.8764217423263805	NA	0.0605973913474433	0.005065086279988475	0.029735157969534274	7.162495953689415e-06	1.7290208771089496e-05	4	19	19
ENSG00000136932	TRMO	-1.8763314185927662	NA	0.06060978537079899	0.0004099628526996404	0.04270209390437459	6.767320899655631e-08	1.9504669934150323e-07	2	23	23
ENSG00000113360	DROSHA	-1.8746984370006732	NA	0.060834222052357396	0.0336434132401608	0.026380672412765052	2.39576221829264e-05	5.490435157223103e-05	4	11	11
ENSG00000135951	TSGA10	1.8738637239145821	NA	0.06094921053729349	0.016827457127053927	0.20393353965250757	5.613393926860221e-35	6.139291610441705e-34	7	18	18
ENSG00000197142	ACSL5	-1.8733085829091234	NA	0.06102578535620229	0.3929171037773268	0.49716820293232783	8.235259367483197e-102	7.279714582111822e-100	12	34	34
ENSG00000103199	ZNF500	1.8732376093937146	NA	0.06103558101577224	0.006104356370449246	0.20824599511504396	9.053576778032067e-36	1.0248170836070752e-34	4	20	20
ENSG00000108823	SGCA	1.8730013363445872	NA	0.061068200457982634	0.014183503468740168	0.043183064132218056	5.691591564203519e-08	1.652923009898834e-07	4	14	14
ENSG00000106462	EZH2	1.8713022294949015	NA	0.061303201702271534	0.0015510951764351722	0.015270589487096222	0.0013508186695765931	0.0025204209949482095	2	6	6
ENSG00000168894	RNF181	1.8710439792350764	NA	0.06133898543421547	0.0013435381356811087	0.011509514492063824	0.005439617257552567	0.009341477703762164	4	11	11
ENSG00000125730	C3	1.8700129317909227	NA	0.06148202208650925	0.0025654014920044243	0.014293938175564172	0.00193514044971905	0.0035378210391753566	2	3	3
ENSG00000172426	RSPH9	-1.8695652484893799	NA	0.061544214878810455	0.018900718098249246	0.04370573920911107	4.715384676506099e-08	1.3768794792678886e-07	1	11	11
ENSG00000127952	STYXL1	-1.8690539834350848	NA	0.061615304233841754	0.019494941963574774	0.43556216200282444	5.114606361639258e-85	2.7071106325849272e-83	8	54	54
ENSG00000225342	AC079630.1	-1.8679901289855871	NA	0.061763446829269146	0.005899517592482764	0.0491463172079619	6.635467858062169e-09	2.0700680061471373e-08	6	10	10
ENSG00000135709	KIAA0513	-1.8677935570821338	NA	0.06179085187008854	0.017716096362591312	0.22178644572905032	2.7616738994692924e-38	3.41702349942272e-37	10	36	36
ENSG00000122483	CCDC18	-1.8676060325347712	NA	0.06181700495478942	0.0015467439962049715	0.02706305417119081	1.873679103552393e-05	4.345060574282622e-05	5	16	16
ENSG00000078674	PCM1	-1.867158989031257	NA	0.06187938876939769	0.0407713245729423	0.09903632308980216	7.211320578540295e-17	3.6490686515605643e-16	5	21	21
ENSG00000141540	TTYH2	-1.8668914230926583	NA	0.061916751852351376	0.023277164159152246	0.05542259471554084	6.862253255844074e-10	2.2971067945436275e-09	13	37	37
ENSG00000167535	CACNB3	1.8666666746139522	NA	0.06194815030297395	0.0009174285530004095	0.15202057562456373	9.453433161207702e-26	7.292709189453481e-25	1	7	7
ENSG00000230091	TMEM254-AS1	1.8644726308577635	NA	0.06225536156610957	0.025709016610576237	0.15149279417419875	1.1656926822885523e-25	8.952290106836714e-25	7	36	36
ENSG00000176715	ACSF3	1.8644068241119383	NA	0.06226459529766464	0.011115972680612913	0.1280915986134532	1.1183847469537638e-21	7.191293597866552e-21	1	32	32
ENSG00000114405	C3orf14	-1.8643223525214376	NA	0.06227644966391602	0.003686606490667732	0.1351163786133674	7.308752750989458e-23	4.956022179783243e-22	10	22	22
ENSG00000104897	SF3A2	-1.8637735381935452	NA	0.062353513297508996	0.00652483328518664	0.029102297691375144	8.993535399127317e-06	2.150448111539799e-05	5	12	12
ENSG00000173548	SNX33	-1.8635975137631298	NA	0.06237824706896645	0.0005201029659017212	0.022897534856232204	8.418818477522603e-05	0.00018222178224288162	2	6	6
ENSG00000116171	SCP2	-1.8625087667516518	NA	0.0625314108864242	0.005750780723992231	0.14670237989162144	7.763493322153524e-25	5.748538297997011e-24	3	6	6
ENSG00000142765	SYTL1	1.8609487378577505	NA	0.06275141616633191	0.0025231525514270705	0.049434477354620594	5.980035827661055e-09	1.8703562722699147e-08	4	11	11
ENSG00000130768	SMPDL3B	1.860725683732052	NA	0.06278292492461969	0.0007703192581239718	0.0880202240932971	4.422647660941241e-15	2.0289990566474408e-14	2	10	10
ENSG00000273691	AC087284.1	-1.8600000143051147	NA	0.06288552393760656	0.013067782539498859	0.015278971282805715	0.001346665298490084	0.0025134918593607367	1	1	1
ENSG00000159164	SV2A	-1.8597918211078097	NA	0.06291498497786376	0.00011680647336652066	0.011839227161737916	0.004809147793849131	0.008338935845977629	2	9	9
ENSG00000232677	LINC00665	-1.85951481335596	NA	0.06295420153038563	0.0099526045666969	0.1600667483439348	3.816418972707034e-27	3.101789998244214e-26	2	31	31
ENSG00000246263	UBR5-AS1	1.8591966784904768	NA	0.06299926546095751	0.005552126502080917	0.2075339877386051	1.224444669728979e-35	1.3778216299988361e-34	6	21	21
ENSG00000163141	BNIPL	1.8575685180968435	NA	0.06323031266615324	0.009337814617362609	0.031351390878729644	4.005591645271514e-06	9.882708268865586e-06	2	9	9
ENSG00000126247	CAPNS1	1.8568556233962212	NA	0.06333169755814602	0.0017584929218659715	0.07398133616752903	7.907784277437999e-13	3.186339111226133e-12	5	40	40
ENSG00000162302	RPS6KA4	1.856304584653381	NA	0.06341015599026155	0.002406203178339927	0.22002441087479255	5.901238380782879e-38	7.198009163847596e-37	2	8	8
ENSG00000185591	SP1	1.8551875356851746	NA	0.06356945096836458	0.0031143114230932152	0.05522781616796018	7.363810058283993e-10	2.4578041784646204e-09	3	4	4
ENSG00000265975	AC002091.1	1.8539726293154124	NA	0.0637430759068988	0.09002198993360759	0.11889758260516856	3.8542519583858344e-20	2.300611445679035e-19	9	25	25
ENSG00000164924	YWHAZ	-1.8539495053253388	NA	0.06374638440201322	0.12251137313095513	0.14225225747668052	4.478536975791335e-24	3.214835939633554e-23	3	11	11
ENSG00000260953	AC009093.4	1.8538353139098391	NA	0.06376272456785965	0.00018741886625573258	0.03080268267439731	4.879132214986918e-06	1.1942940102028354e-05	2	18	18
ENSG00000146674	IGFBP3	1.852922819561818	NA	0.06389342182582662	0.005255293611342788	0.032282620523951935	2.8660663432943448e-06	7.1741602278725326e-06	2	11	11
ENSG00000184857	TMEM186	1.8526036541323874	NA	0.0639391883269826	0.0002445968484090746	0.018529910538000065	0.00041028441959148576	0.0008175653627207053	2	8	8
ENSG00000254772	EEF1G	-1.8519259661557865	NA	0.06403645468760116	0.004203214302914674	0.017591736590731124	0.0005775389470396184	0.001127144122315058	5	20	20
ENSG00000100599	RIN3	-1.8518756700878758	NA	0.06404367838718086	0.007899953299852568	0.026667391392288263	2.1606528754507826e-05	4.972227074759188e-05	10	29	29
ENSG00000166501	PRKCB	1.85185182094574	NA	0.064047103920691	0.0012915656104906146	0.10469401196899916	8.5610826887452e-18	4.5549795905154135e-17	1	12	12
ENSG00000132950	ZMYM5	-1.8518518209457397	NA	0.06404710392069106	0.00724976966617895	0.034870963084572354	1.1305443564701848e-06	2.9313131492451165e-06	1	13	13
ENSG00000103248	MTHFSD	-1.8518282072158812	NA	0.06405049579019362	0.00264524300094593	0.2130557187965713	1.1696907774454755e-36	1.359934043553387e-35	9	25	25
ENSG00000064012	CASP8	1.851608780338265	NA	0.06408202129856054	0.019774362109750268	0.38176103781847753	8.78371131671572e-72	3.1122286233545014e-70	8	27	27
ENSG00000154743	TSEN2	1.8513957020536007	NA	0.06411264695211505	0.004153935167455561	0.06699053184105885	1.0226372076228756e-11	3.856873867060632e-11	5	20	20
ENSG00000269893	SNHG8	-1.8510638475418093	NA	0.06416036833014963	3.9340684741760424e-05	0.07352252912339455	9.358508315283761e-13	3.760287232867882e-12	1	17	17
ENSG00000142330	CAPN10	-1.8505980084474407	NA	0.0642274064486681	0.0030396689042491566	0.0639382343139768	3.1130981862955435e-11	1.1392770123086273e-10	6	16	16
ENSG00000082397	EPB41L3	1.8485505857607138	NA	0.06452273355738156	0.012680821394151569	0.04109487077556214	1.2066057626776447e-07	3.4027433356617213e-07	8	22	22
ENSG00000047346	FAM214A	-1.8483938372954631	NA	0.06454538959277756	0.002885851942806519	0.01933603230051325	0.00030601124355726596	0.0006205881557265648	5	16	16
ENSG00000135127	BICDL1	-1.8478261232376096	NA	0.06462750053632411	4.679624665387543e-05	0.026928638284900337	1.9666129141170252e-05	4.547659771331292e-05	1	9	9
ENSG00000102967	DHODH	1.8467929473631368	NA	0.06477715442299548	0.04801760138850017	0.014514179307449375	0.0017842536574749531	0.00327358146699882	3	10	10
ENSG00000124103	FAM209A	1.8461538553237915	NA	0.0648698689488694	0.009135217610317662	0.017804047474583157	0.000534499310739172	0.0010469593009555752	1	7	7
ENSG00000224616	RTCA-AS1	-1.8461538553237915	NA	0.0648698689488694	2.399268525779946e-09	0.021901263331554583	0.00012070867852758519	0.00025650684661010005	1	4	4
ENSG00000125731	SH2D3A	-1.8459270826814813	NA	0.06490279367355599	0.0009563293184716768	0.019122258412409596	0.0003307408044577006	0.0006672213768156215	3	18	18
ENSG00000179163	FUCA1	1.8444443941116333	NA	0.06511840254438052	0.002567351981753468	0.23416188476169203	1.2714132984704301e-40	1.6928157341202955e-39	1	13	13
ENSG00000117308	GALE	1.8444443941116333	NA	0.06511840254438052	0.0002616271931910762	0.019189785912125886	0.0003227193789485145	0.0006520931577221722	1	4	4
ENSG00000086102	NFX1	-1.8432327129724255	NA	0.06529504056087596	0.016042004621780674	0.11682196700794403	8.530522233238367e-20	5.015188396772364e-19	4	5	5
ENSG00000272491	AL109659.2	1.8419815447308319	NA	0.06547784944810184	0.010567987201903823	0.04732837283847256	1.278430218494613e-08	3.896871634725225e-08	3	15	15
ENSG00000204044	SLC12A5-AS1	1.841763570755563	NA	0.06550974087003684	0.00014137888486453923	0.016214679858167783	0.0009554221413991222	0.001815259727770169	2	4	4
ENSG00000133275	CSNK1G2	1.8409382230481377	NA	0.06563061223897776	0.0012274869848076587	0.07659214625464568	3.0286949403748844e-13	1.2470369635651594e-12	3	29	29
ENSG00000137106	GRHPR	-1.8397780885452941	NA	0.06580082359550493	0.651693333856371	0.6783516218718098	1.09327960987102e-166	7.811938345699217e-164	8	28	28
ENSG00000261654	AL360270.2	-1.8381445680694553	NA	0.06604110536988145	0.001885971660052315	0.012376925516570577	0.0039358877279756215	0.006907136578699747	3	9	9
ENSG00000197747	S100A10	-1.8369971237261946	NA	0.06621031999986268	0.015692821985604382	0.018903009905515432	0.000358193527299128	0.0007181878638668007	3	7	7
ENSG00000185262	UBALD2	-1.8366013972078303	NA	0.06626876091602311	0.0023905823510925457	0.04124953617296816	1.1413065683834186e-07	3.224426085866103e-07	3	20	20
ENSG00000111145	ELK3	-1.8365134130618819	NA	0.06628176019295794	0.0005614375588544302	0.02158668490948413	0.0001352674936042823	0.0002859593500764099	3	11	11
ENSG00000234771	SLC25A25-AS1	1.833333373069763	NA	0.06675300926391409	0.0005312572800876669	0.027862745889663414	1.4049199837137747e-05	3.299503259477886e-05	1	4	4
ENSG00000213995	NAXD	-1.8331530331995067	NA	0.06677981622426182	0.031058340544532794	0.25710233903673446	4.7072362327019427e-45	7.305375036615893e-44	18	42	42
ENSG00000142867	BCL10	1.8328766425547471	NA	0.0668209180359898	0.017559453810421292	0.0733813973379226	9.856051982851402e-13	3.9537177883957584e-12	8	31	31
ENSG00000141934	PLPP2	-1.832739215763696	NA	0.06684136240607676	0.004248252697450379	0.0393238669554677	2.2812660252174982e-07	6.281539991402517e-07	7	28	28
ENSG00000162747	FCGR3B	-1.8320605169879354	NA	0.06694240493001925	0.2041348134017135	0.14427166631547594	2.0240907405848166e-24	1.4783276026528543e-23	14	65	65
ENSG00000013725	CD6	1.8315858556147933	NA	0.06701314571126969	0.0025182432216596987	0.011959199013173202	0.004598620266811883	0.007996525953716993	5	18	18
ENSG00000135387	CAPRIN1	1.8309859037399292	NA	0.06710264709980668	0.0010614544387151194	0.04224073272632449	7.989565674718907e-08	2.288509466439862e-07	1	8	8
ENSG00000108439	PNPO	-1.8299095201213034	NA	0.06726346964411511	0.013995567681945776	0.03123514116559531	4.1765443725498e-06	1.0292220066799328e-05	3	11	11
ENSG00000246084	LINC02325	-1.829618808110751	NA	0.06730695930939795	0.003187255050268768	0.019207703241989275	0.00032062405696117876	0.0006482412111326638	3	6	6
ENSG00000093134	VNN3	1.8295657599413824	NA	0.06731489765619443	0.02341650095187303	0.39482966455427854	6.875833835400523e-75	2.6497454931074957e-73	7	18	18
ENSG00000008083	JARID2	1.8278203490141192	NA	0.06757651818655536	9.370019917258487e-05	0.05892933328832365	1.924207828790315e-10	6.701510978051404e-10	3	14	14
ENSG00000260233	SSSCA1-AS1	1.826923131942749	NA	0.06771132770623038	4.9732716679092046e-05	0.04226031409205465	7.933466812417167e-08	2.2732000395345362e-07	1	9	9
ENSG00000270055	AC127502.2	-1.826666593721715	NA	0.06774991397885446	0.0024623495952974597	0.22607050830824985	4.328548076503723e-39	5.482294753616126e-38	3	18	18
ENSG00000177700	POLR2L	-1.8257762080986404	NA	0.06788397848525357	0.006287733366967671	0.12132834659629549	1.5167839620845194e-20	9.214073030742977e-20	3	11	11
ENSG00000148204	CRB2	-1.8256626266816898	NA	0.06790109601145715	0.02960186024446675	0.06657995194980625	1.1880120243745253e-11	4.469771436155931e-11	4	4	4
ENSG00000216490	IFI30	1.8253769524279901	NA	0.06794416484400943	0.005141025929845496	0.015446352637305108	0.0012663703477163479	0.0023731816296566114	2	7	7
ENSG00000182685	BRICD5	1.8250095970318754	NA	0.06799958111089041	0.0013204559587347215	0.018435541017392185	0.0004246268509872115	0.0008438029720305011	3	19	19
ENSG00000123200	ZC3H13	1.824510448075311	NA	0.06807493824972699	4.716187060435123e-05	0.02466077185898864	4.45382938464024e-05	9.946440958092914e-05	2	8	8
ENSG00000228701	TNKS2-AS1	1.8222222328185405	NA	0.06842127244029687	0.007709212455713119	0.1406715587265101	8.328766672097268e-24	5.897193214690175e-23	2	10	10
ENSG00000213190	MLLT11	1.8220781473553878	NA	0.06844312896760112	0.01224131203899356	0.02804401822203727	1.3161778865072265e-05	3.0991534499124575e-05	3	5	5
ENSG00000112339	HBS1L	-1.8216949572761048	NA	0.06850128354037423	0.00807329133279377	0.05646909961991244	4.696803642452717e-10	1.5955920298023303e-09	3	13	13
ENSG00000100109	TFIP11	1.821484795099976	NA	0.06853319589774137	0.5235241093449052	0.576571287993961	8.976549103421636e-127	1.5092043193586042e-124	10	26	26
ENSG00000281538	AC254562.3	1.8210188863806218	NA	0.0686039860053811	0.007405669184036363	0.04966384962583547	5.504856096596926e-09	1.7261433022589264e-08	2	7	7
ENSG00000268836	Z69706.1	1.8210105573576985	NA	0.06860525206256536	0.02353357940768843	0.07820637079979663	1.6714512204295458e-13	6.987741828168279e-13	5	15	15
ENSG00000178467	P4HTM	1.8209815911656533	NA	0.06860965523220651	0.054704888746474944	0.03983931665519694	1.895313170476854e-07	5.249148184836494e-07	3	8	8
ENSG00000204536	CCHCR1	-1.8202942910912714	NA	0.0687142003181639	0.0014217987893993653	0.29094983224649074	7.621152266110417e-52	1.486861663384841e-50	5	18	18
ENSG00000135596	MICAL1	1.8199751119579073	NA	0.0687627950916215	0.013067439613869	0.03656666686221651	6.146431071355106e-07	1.6307157293811628e-06	8	16	16
ENSG00000204599	TRIM39	-1.8198070435408795	NA	0.068788394724824	0.0030696331214708004	0.010183918267589081	0.008950775172818596	0.01491274103163957	4	13	13
ENSG00000112874	NUDT12	1.8198022765264905	NA	0.06878912093510826	0.012635403784158249	0.14712423979269745	6.572263547054203e-25	4.885468035042589e-24	2	11	11
ENSG00000177042	TMEM80	-1.8186716647608803	NA	0.06896153713891266	0.00019075426382221842	0.3450090005789545	2.1971160643958845e-63	5.9523449270655645e-62	3	32	32
ENSG00000204859	ZBTB48	-1.8184233488303825	NA	0.06899945237294818	0.00799989157295486	0.09480334345522215	3.5248159348215315e-16	1.7143241198597404e-15	3	4	4
ENSG00000162600	OMA1	-1.8181818723678589	NA	0.06903633971527309	0.0007700818692112934	0.13269754907874426	1.8740932479272079e-22	1.2485946040677424e-21	1	3	3
ENSG00000135250	SRPK2	1.8181818723678589	NA	0.06903633971527309	9.740882948703544e-06	0.1314312380467253	3.0652196634929156e-22	2.018642550278034e-21	1	5	5
ENSG00000116871	MAP7D1	1.8181818723678589	NA	0.06903633971527309	0.0006185428347251221	0.39572934133839976	4.1785849753613544e-75	1.6286034941470878e-73	1	10	10
ENSG00000120063	GNA13	1.818181872367859	NA	0.06903633971527309	0.0001005900793488484	0.01087368712139839	0.006903359035385783	0.011684337159280576	1	7	7
ENSG00000166997	CNPY4	1.8177298186261095	NA	0.06910543786884624	0.02400594684464518	0.0711837252461944	2.206356050883028e-12	8.648411409506982e-12	4	15	15
ENSG00000101247	NDUFAF5	1.8172991885987744	NA	0.0691713141527018	0.01355170095264904	0.12498594295417821	3.7115320943238805e-21	2.3255047090084115e-20	6	15	15
ENSG00000129295	LRRC6	-1.8165846400885548	NA	0.06928073710014777	0.02674878791066968	0.3859342143914826	9.09670194746992e-73	3.305070798668679e-71	11	32	32
ENSG00000146425	DYNLT1	-1.8151174715080913	NA	0.06950585877015368	0.011889940401721418	0.058679092586876806	2.1071734458916944e-10	7.312002716227573e-10	2	4	4
ENSG00000100228	RAB36	1.8148799592810996	NA	0.06954235896462392	0.005259898302462144	0.024412174066049296	4.8718028329508786e-05	0.00010829105221292887	2	3	3
ENSG00000243224	AC006252.1	1.814814805984497	NA	0.0695523742858101	0.0005806881707669917	0.011995202523864698	0.004537285577501774	0.007901087567889717	1	9	9
ENSG00000119138	KLF9	-1.8139716057264175	NA	0.06968209734269111	0.005194024244915516	0.01878669265450042	0.0003736769302172334	0.0007480954560232705	2	3	3
ENSG00000115944	COX7A2L	1.813953518867493	NA	0.06968488210969004	0.007731530581513658	0.021430788497509286	0.000143123249859161	0.0003016370421328195	1	1	1
ENSG00000175895	PLEKHF2	1.8136978314612433	NA	0.06972425913344114	0.009589601432677647	0.09858897620920591	8.530502086589581e-17	4.2963166015543236e-16	4	17	17
ENSG00000206561	COLQ	1.8136852777193238	NA	0.06972619293715941	0.04056113007794123	0.07997508972944116	8.705863601063507e-14	3.701880855309648e-13	7	21	21
ENSG00000197457	STMN3	1.8123667765656104	NA	0.06992954280984827	0.006117602640451043	0.16043277469808037	3.295667215987335e-27	2.686188074475609e-26	3	14	14
ENSG00000164466	SFXN1	1.8120598759273423	NA	0.06997694526992732	0.011753364807486127	0.034728340898763005	1.1900010026812185e-06	3.0794216379930912e-06	5	12	12
ENSG00000230989	HSBP1	1.811933595083174	NA	0.06999645768459643	0.00204962474741428	0.011357081229344711	0.005758905409058229	0.00986706652612045	8	11	11
ENSG00000134198	TSPAN2	-1.8119250756074672	NA	0.06999777424093259	0.004920747854148689	0.029178406314875456	8.750631787530496e-06	2.09382704791908e-05	11	20	20
ENSG00000156253	RWDD2B	-1.8116490123246718	NA	0.07004044665339135	0.007070802400920428	0.10832532910575697	2.1666589698656804e-18	1.1882326406852112e-17	5	27	27
ENSG00000103227	LMF1	1.8113207817077637	NA	0.07009121059812182	0.009126117560131177	0.18582461818080886	1.0760768543850977e-31	1.0479069832964247e-30	1	10	10
ENSG00000004838	ZMYND10	1.8111344688988018	NA	0.07012003905326177	0.003979684716335486	0.020045856981846782	0.00023646710586154563	0.0004861736480541477	3	10	10
ENSG00000072310	SREBF1	1.8108108043670654	NA	0.07017014327623963	0.012170942847547238	0.1595252024061789	4.741024498709426e-27	3.842335970149714e-26	1	6	6
ENSG00000152193	OBI1	-1.8106076799890725	NA	0.07020160252953525	0.031077659357037612	0.0424939775479673	7.293647185803813e-08	2.0968777131491968e-07	4	10	10
ENSG00000107816	LZTS2	1.8089992334924212	NA	0.07045112243660398	0.0003466747136452393	0.01404617584207516	0.0021203698400983273	0.0038515223374479624	2	12	12
ENSG00000087470	DNM1L	-1.8088032201955069	NA	0.07048157984693224	0.006400555973148672	0.016490525912285735	0.0008636449735985556	0.0016518271028067833	8	55	55
ENSG00000110628	SLC22A18	1.8063108227783324	NA	0.07086980225250028	0.24023512562299712	0.4557334981868583	2.632323868108944e-90	1.6415171641527377e-88	5	16	16
ENSG00000146555	SDK1	-1.805048634851856	NA	0.07106707180879474	0.020384344894736006	0.18363653639513594	2.6526698606579843e-31	2.5427968384809264e-30	5	15	15
ENSG00000165322	ARHGAP12	1.8049884018434594	NA	0.07107649697376055	0.004853605486957503	0.013072030670393609	0.003040303050908442	0.005408522512451127	4	8	8
ENSG00000044115	CTNNA1	1.8043008537714122	NA	0.07118415602769274	0.02023110734278229	0.4237336945627345	5.285955039501374e-82	2.5250374087022023e-80	3	5	5
ENSG00000006607	FARP2	-1.8040244977761544	NA	0.07122746661201178	0.008167902434222041	0.16867339022931732	1.1925307547335666e-28	1.0313015588969206e-27	6	32	32
ENSG00000125869	LAMP5	-1.803805369430887	NA	0.0712618238159264	0.018604033974126927	0.030107054705644655	6.2658033121537e-06	1.5183306627119373e-05	10	21	21
ENSG00000023902	PLEKHO1	-1.8032786846160886	NA	0.07134445846286232	1.2389128091081772e-07	0.02177516567647342	0.00012634548090738627	0.0002680894150062815	1	12	12
ENSG00000171298	GAA	-1.8027973593563686	NA	0.07142004505176104	0.01567409449559276	0.43702618452390707	2.1446771364955142e-85	1.1422070873838999e-83	5	34	34
ENSG00000174485	DENND4A	-1.8024876844113038	NA	0.0714687106222475	0.018520662763554473	0.05456126085180736	9.373765540679192e-10	3.105093785147913e-09	5	24	24
ENSG00000124588	NQO2	1.8019967798853547	NA	0.07154591219266174	0.009516538919467339	0.4679113963855921	1.3558610282441077e-93	9.082679989593048e-92	8	24	24
ENSG00000179598	PLD6	1.8009190810460622	NA	0.07171563503390632	0.047023088166952234	0.16953109531013702	8.426605995995464e-29	7.331703004836439e-28	3	19	19
ENSG00000128872	TMOD2	-1.80016669588857	NA	0.07183432084088938	0.12756965704144693	0.24504912836279494	1.04143184752362e-42	1.4845814424923158e-41	11	22	22
ENSG00000180900	SCRIB	-1.7999999523162844	NA	0.07186064575512573	8.573061447512921e-05	0.010140009801124126	0.009100418917505248	0.015141465413437227	1	7	7
ENSG00000254872	LINC02688	-1.7999999523162842	NA	0.07186064575512573	0.0008680558624862631	0.010011295158772884	0.00955398562653032	0.015830077247281978	1	10	10
ENSG00000164406	LEAP2	1.7999999523162842	NA	0.07186064575512573	0.00246039623135345	0.021925129889524355	0.0001196705574059711	0.00025442975315583915	1	5	5
ENSG00000129625	REEP5	1.799999952316284	NA	0.07186064575512577	7.91042263313982e-06	0.16785557931629658	1.6600946030945493e-28	1.4277313113574936e-27	1	5	5
ENSG00000129250	KIF1C	-1.7998829025273784	NA	0.07187912990253686	0.00483884519820748	0.0883152106451411	3.963256951266452e-15	1.826549138867734e-14	5	24	24
ENSG00000006652	IFRD1	-1.7991495284686883	NA	0.07199503077479918	0.010992065619864615	0.1377818882203551	2.5819774328265746e-23	1.7926449795766368e-22	5	20	20
ENSG00000159479	MED8	-1.7975271297076691	NA	0.07225197513627887	0.007103201222571494	0.038178716868158456	3.443316963208088e-07	9.331454267075774e-07	3	13	13
ENSG00000211584	SLC48A1	1.797459577401338	NA	0.07226268986891314	0.020968293045784517	0.06331642842803926	3.904355296903301e-11	1.4191561887790315e-10	7	19	19
ENSG00000083844	ZNF264	-1.7972626554135862	NA	0.0722939318522053	0.0013923000251258733	0.0313628808357262	3.9890799044933505e-06	9.845816246712215e-06	2	15	15
ENSG00000134152	KATNBL1	-1.7972596876271778	NA	0.07229440278077456	0.001132290964300385	0.041144276403612956	1.1853509834636594e-07	3.345553656257125e-07	3	16	16
ENSG00000197361	FBXL22	-1.7970943486384994	NA	0.07232064275221903	0.0015615217299331514	0.010236331234834858	0.00877543237729627	0.014637670444339435	3	11	11
ENSG00000244617	ASPRV1	-1.796730312883585	NA	0.07237844419795172	0.0010299606063126447	0.12318908893621437	7.416372320857145e-21	4.573296257834563e-20	2	14	14
ENSG00000106018	VIPR2	1.7959850232293832	NA	0.0724968989683729	0.0018021638260048794	0.018368729303690164	0.0004350850206237506	0.0008630738020447309	3	17	17
ENSG00000172273	HINFP	1.7953491133454562	NA	0.07259809458441076	0.00387464017414962	0.07009235805326756	3.290342314351114e-12	1.278053915035272e-11	5	17	17
ENSG00000182903	ZNF721	1.795265254821812	NA	0.07261144804861286	0.0006120060897111871	0.061307371501604736	8.110292058920111e-11	2.897570802467104e-10	3	18	18
ENSG00000263335	AF001548.2	-1.794560482635011	NA	0.07272375403882428	0.39685976430441233	0.5891544996813989	3.736409565539685e-131	7.041284355982424e-129	12	42	42
ENSG00000261770	AC006504.1	1.7945422196158372	NA	0.07272666615369398	0.03612942413607902	0.19856950785411948	5.358619796325691e-34	5.662043800812649e-33	4	13	13
ENSG00000121413	ZSCAN18	-1.7940196562124375	NA	0.07281003152018492	0.0439172701048648	0.06637778685888382	1.2789909734782429e-11	4.802587301111975e-11	16	36	36
ENSG00000228329	LINC01890	1.793996889522731	NA	0.07281366530333527	0.005478872435646023	0.02105081853056528	0.00016424389466439192	0.00034424572837932747	4	12	12
ENSG00000197217	ENTPD4	1.7939551602030617	NA	0.07282032609036328	0.0722627208939513	0.23778284118776752	2.591423078156941e-41	3.5410609057620225e-40	11	54	54
ENSG00000162746	FCRLB	-1.7939314439781344	NA	0.07282411186971806	0.004166470014697953	0.04786670790163169	1.0528481028427646e-08	3.228771837562692e-08	5	18	18
ENSG00000125912	NCLN	-1.7938187510146943	NA	0.07284210305081386	0.0043965186621012994	0.16051915707795233	3.183488366017732e-27	2.597223691191155e-26	3	24	24
ENSG00000131013	PPIL4	-1.7931768346917112	NA	0.07294465294739966	0.002065643770794299	0.018456650862354856	0.0004213753551406438	0.000838010665117349	2	15	15
ENSG00000225062	CATIP-AS1	-1.7929581456026487	NA	0.07297961678011142	0.00044036019514613053	0.10064485564807474	3.939224197145591e-17	2.0262074312192484e-16	5	14	14
ENSG00000115268	RPS15	-1.792677900064097	NA	0.07302444225283419	0.00019832793799902588	0.015708851389595747	0.00115005933488882	0.002167054997693481	2	15	15
ENSG00000141295	SCRN2	1.7921574363230246	NA	0.07310775056645868	0.3391376808493129	0.37627760895895995	1.6891690086657954e-70	5.80512211014223e-69	13	36	36
ENSG00000166562	SEC11C	-1.791437383037417	NA	0.07322313447844615	0.001883809549986873	0.011634758290492046	0.005190785735414331	0.008949108733951982	3	17	17
ENSG00000205309	NT5M	1.7912353560362435	NA	0.07325553475681337	0.03933682654509434	0.3887742866738487	1.926935098190774e-73	7.168114967217696e-72	2	25	25
ENSG00000129465	RIPK3	1.790385320528004	NA	0.07339198854414605	0.0016676837274575682	0.012142689125775822	0.00429457907635554	0.007502825650002154	2	8	8
ENSG00000234484	AL032821.1	-1.7892081135927926	NA	0.07358130548342752	0.15556534341665954	0.31703628351729957	2.66844621972531e-57	6.167275501626596e-56	13	31	31
ENSG00000136122	BORA	1.7890399960596246	NA	0.07360837449380779	0.00521992390296982	0.016341140590132284	0.0009121857815676882	0.0017363829468425224	3	15	15
ENSG00000197415	VEPH1	-1.7883483799887072	NA	0.0737198189407341	0.017796126442774826	0.127296024075232	1.5212787363274166e-21	9.72359636573942e-21	9	14	14
ENSG00000247092	SNHG10	-1.7881710939777162	NA	0.07374840835493643	0.0029120832554829002	0.01645312677172765	0.0008755474152166178	0.0016718363905522523	2	10	10
ENSG00000187189	TSPYL4	-1.7861655336511553	NA	0.07407245986648565	0.013978357513009272	0.01834684610487132	0.0004385664827124175	0.0008696781466275726	11	34	34
ENSG00000127418	FGFRL1	-1.785714268684387	NA	0.07414553387019487	0.009507598639583033	0.04602942763244041	2.0418573318477902e-08	6.138816862527657e-08	1	10	10
ENSG00000256020	AC006205.2	-1.7856303935998712	NA	0.07415912237789991	0.020660433517854168	0.30561581058678305	6.913245622976321e-55	1.478245002349388e-53	2	11	11
ENSG00000108826	MRPL27	-1.7836090275861618	NA	0.07448721766310125	0.004665766150703149	0.018671407264955538	0.00038968733564441726	0.0007787843047390876	6	22	22
ENSG00000138738	PRDM5	-1.783503534782582	NA	0.07450437309551662	0.14150493121828936	0.2937834221798511	1.9910970714695176e-52	3.920243820738319e-51	14	33	33
ENSG00000196357	ZNF565	1.7834700294016912	NA	0.07450982247718037	0.011259632299235158	0.013263180134124763	0.0028323804512006973	0.005059107630209432	4	6	6
ENSG00000095464	PDE6C	-1.7829032708058337	NA	0.07460205057365854	0.0004822344211642549	0.013595061343402779	0.002504963859779501	0.004505729518707642	4	11	11
ENSG00000125249	RAP2A	-1.7826087474823002	NA	0.07465001489159638	3.360471962413577e-05	0.04222304659577172	8.040575424383944e-08	2.3027359377548473e-07	1	4	4
ENSG00000244479	OR2A1-AS1	1.7824598505644518	NA	0.0746742729441365	0.03870014837292057	0.013062226456237053	0.0030513752584624115	0.005427093373508805	5	13	13
ENSG00000198218	QRICH1	-1.782162794654282	NA	0.07472268806603401	0.0637008638106424	0.0886645446537448	3.480408230618587e-15	1.6109452293354425e-14	4	5	5
ENSG00000243389	AC012442.2	1.781753610779142	NA	0.07478942014437122	0.0023012918421293936	0.11682191123370574	8.530704153819456e-20	5.015188396772364e-19	2	18	18
ENSG00000267249	AP005482.3	-1.781721251628176	NA	0.07479469953861873	0.00033841258583557435	0.013092953061148353	0.003016810661303194	0.005369515934684844	2	8	8
ENSG00000149313	AASDHPPT	-1.7806444123986092	NA	0.07497055949952362	0.0024978943020765457	0.01444580507646939	0.0018297785953758573	0.0033538769914600876	3	10	10
ENSG00000072736	NFATC3	-1.7806232923356893	NA	0.07497401201685866	0.009888823952030744	0.0901409113807985	2.008984738012204e-15	9.410565220478362e-15	4	15	15
ENSG00000118473	SGIP1	-1.7801786970148274	NA	0.075046720589193	0.08130933339084324	0.17400438519788558	1.3697787590289083e-29	1.230504763676624e-28	7	16	16
ENSG00000163866	SMIM12	-1.7799872248634523	NA	0.07507805144282832	0.00431639019948615	0.192504767307781	6.749004211342508e-33	6.905648760161854e-32	7	25	25
ENSG00000277767	AL442128.2	-1.778831843198621	NA	0.0752673348947268	0.007332735970153926	0.08344199088187006	2.4169753934595933e-14	1.0606118480664935e-13	2	5	5
ENSG00000107242	PIP5K1B	-1.7787060040650378	NA	0.07528797433002386	0.001727144631242251	0.012316052478919712	0.004026072775211329	0.007059623928639987	5	13	13
ENSG00000155254	MARVELD1	-1.77857124441775	NA	0.07531008198156917	0.0041719573149297685	0.06254823976924223	5.1641500446071494e-11	1.8616777194653776e-10	4	9	9
ENSG00000139044	B4GALNT3	1.778348433361965	NA	0.07534664630814575	0.051600598883132204	0.635882264484057	1.1018001458522826e-148	3.499031611337184e-146	4	14	14
ENSG00000183891	TTC32	-1.7782307002193503	NA	0.07536597271356095	0.009260785365831175	0.11476320070472583	1.872765087381812e-19	1.0791682958168916e-18	6	14	14
ENSG00000104228	TRIM35	1.7780875628791308	NA	0.07538947477859574	0.06345081189091756	0.09937200155741117	6.356920483448844e-17	3.2262453202327383e-16	7	11	11
ENSG00000212694	LINC01089	-1.777419771684629	NA	0.07549920010148924	0.00563201950149879	0.10055225397483336	4.0788684322420703e-17	2.0955217119388635e-16	5	23	23
ENSG00000148337	CIZ1	-1.7769465406308307	NA	0.07557703597603227	0.0012710594412355296	0.01111871404100812	0.006296885698300998	0.01073199094018722	2	11	11
ENSG00000185917	SETD4	-1.7758450826445717	NA	0.0757584546978511	0.003023537890041405	0.027751231393295578	1.4624640029309087e-05	3.4238628240630925e-05	2	5	5
ENSG00000162892	IL24	-1.7754295826673836	NA	0.0758269830290341	0.0012931368313073598	0.045941169595114906	2.1078409544332872e-08	6.330536694847012e-08	2	4	4
ENSG00000204345	CD300LD	1.7741383221683011	NA	0.07604027327797035	0.01407285790732215	0.30407331084733147	1.4542378467881535e-54	3.0788549178481537e-53	4	15	15
ENSG00000055332	EIF2AK2	1.7737838065973555	NA	0.07609891767265986	0.012638290450540096	0.14370366631697118	2.531157649352059e-24	1.8384931185403838e-23	2	12	12
ENSG00000125447	GGA3	-1.7719388169032682	NA	0.07640471400707592	0.014429631770910268	0.075841540030403	3.9918918808269596e-13	1.6342075403270836e-12	3	28	28
ENSG00000249249	AC010226.1	1.7717686787766682	NA	0.07643296380811276	0.009416197676979545	0.017350746753442156	0.0006306385325107135	0.0012239497729771645	3	8	8
ENSG00000153208	MERTK	1.7716828175431805	NA	0.07644722347441327	0.045513813793285	0.13287488239935097	1.7492254911666042e-22	1.166762658421474e-21	3	20	20
ENSG00000127463	EMC1	1.7714051728059554	NA	0.07649334902151635	0.02663570023941578	0.09967173077743323	5.679747772369666e-17	2.893701561151735e-16	3	13	13
ENSG00000025772	TOMM34	1.770414559807242	NA	0.07665810604432459	0.008073728409939107	0.3970063214292528	2.0581316951701734e-75	8.076636256401214e-74	6	19	19
ENSG00000126870	WDR60	-1.7702743705330022	NA	0.07668144543114316	0.1360730947481117	0.0905191570265669	1.7449420010986473e-15	8.200605748654619e-15	2	8	8
ENSG00000184402	SS18L1	1.7696488157880794	NA	0.07678566141457693	0.004142760789251644	0.03099822444969062	4.547881711583478e-06	1.116718549140107e-05	7	28	28
ENSG00000157653	C9orf43	-1.7691443185360483	NA	0.07686979357971636	0.02149831563565363	0.035584415700672445	8.748526755657235e-07	2.2884149684680586e-06	7	9	9
ENSG00000112977	DAP	-1.768843899951552	NA	0.07691992837882221	0.07602475079165179	0.30512116535945566	8.776536604570005e-55	1.8696748600220004e-53	13	33	33
ENSG00000261188	Z95115.1	1.768603938480257	NA	0.07695999304789515	0.07677996072061966	0.022108150020767624	0.00011200193251064437	0.00023892538134407767	14	31	31
ENSG00000139323	POC1B	-1.7665086364197677	NA	0.0773105539414822	0.005711179732923535	0.05598299062153302	5.601492250041277e-10	1.8916894563993277e-09	8	16	16
ENSG00000169223	LMAN2	-1.7659574747085571	NA	0.07740298354611264	0.0002570423184917925	0.038929279562837336	2.6289988156322217e-07	7.203179531758584e-07	1	4	4
ENSG00000182150	ERCC6L2	1.7648718538439119	NA	0.07758530504583522	0.026942066622323513	0.09540625998000538	2.8128914565426357e-16	1.3750933748075728e-15	4	15	15
ENSG00000234171	RNASEH1-AS1	1.7646832695869057	NA	0.07761701192364982	0.004004705236265949	0.18389938253266516	2.3804910087640915e-31	2.2882870128528813e-30	7	25	25
ENSG00000106554	CHCHD3	1.7644801391167593	NA	0.07765117627827098	0.014297843511331627	0.03644184227360624	6.428453979369201e-07	1.7028352995397348e-06	6	18	18
ENSG00000090382	LYZ	1.7644119854837925	NA	0.07766264172820292	0.12258286666014585	0.706818914001219	3.871451288023179e-180	4.426101209220633e-177	11	24	24
ENSG00000172366	MCRIP2	1.7632467533360006	NA	0.07785888152397212	0.0003620699718034912	0.016459489424512773	0.0008735108619679249	0.0016686908512741387	2	16	16
ENSG00000198848	CES1	-1.7627926390795126	NA	0.07793546936061033	0.025742803136319294	0.36737909841460875	1.9393858309464583e-68	6.193394341694752e-67	5	18	18
ENSG00000126934	MAP2K2	1.7621733219105162	NA	0.07804001807022724	0.024498010822992824	0.055289366894484944	7.201483079836029e-10	2.406434788310757e-09	2	8	8
ENSG00000158711	ELK4	1.7618038919254444	NA	0.07810243696127477	0.0003932505634828392	0.03482755856335129	1.148317428853942e-06	2.9746972186429386e-06	3	13	13
ENSG00000178538	CA8	-1.7608696222305298	NA	0.07826047255541604	0.0003128286077618324	0.06904842523965098	4.8208260692645675e-12	1.8548877330450542e-11	1	6	6
ENSG00000169429	CXCL8	1.760861999661674	NA	0.078261763014299	0.0006586341261375774	0.023563557923459384	6.618235793129753e-05	0.00014478393368590653	3	6	6
ENSG00000033100	CHPF2	1.760826596541417	NA	0.07826775679442273	0.003609446123770005	0.053251801609708084	1.50554783953728e-09	4.9150275842803765e-09	11	28	28
ENSG00000180767	CHST13	-1.7595191282712914	NA	0.07848937419451998	0.011309105272614034	0.5433019529889309	8.658906644807501e-116	1.0682848205165744e-113	5	17	17
ENSG00000198453	ZNF568	1.7593604501396558	NA	0.07851630503954198	0.0030845707497533354	0.016029965976505484	0.0010223174106872481	0.0019369927384681933	2	16	16
ENSG00000140694	PARN	1.7593115471164962	NA	0.07852460637406186	0.0017789843362549665	0.02459250082650029	4.5648970314789096e-05	0.00010182546721232027	5	19	19
ENSG00000074603	DPP8	1.7592592239379883	NA	0.07853348907411062	0.0003497877290378582	0.027290172177746742	1.7265379165914965e-05	4.013609696574159e-05	1	15	15
ENSG00000107731	UNC5B	-1.758754006386752	NA	0.07861929994206192	0.1263056002653661	0.23817165748792854	2.1836096495680495e-41	2.9957377504353987e-40	5	9	9
ENSG00000118777	ABCG2	-1.757687066472208	NA	0.07880076968902061	0.003270744427295006	0.08727875056598938	5.8256956378635375e-15	2.657044002492601e-14	7	28	28
ENSG00000205560	CPT1B	-1.756682799297381	NA	0.07897189098977195	0.0017683199265158525	0.48960398747879874	1.215689892516593e-99	1.0023012484022622e-97	3	32	32
ENSG00000145687	SSBP2	1.755693121025714	NA	0.07914082202716893	0.0041924007961604065	0.01411356027939376	0.002068285714664845	0.0037644907366575493	9	24	24
ENSG00000271936	AC012073.1	1.755555510520935	NA	0.07916433441785392	1.8046924084397249e-09	0.02823145433720037	1.2303163331310847e-05	2.9057560662257225e-05	1	9	9
ENSG00000259804	AC027682.1	-1.755555510520935	NA	0.07916433441785392	0.000715282109680901	0.014910112247881064	0.0015422402650125525	0.0028527535653867183	1	3	3
ENSG00000103064	SLC7A6	-1.755017767589042	NA	0.07925626867303717	0.01663851039683326	0.14118466922009087	6.810317491395905e-24	4.84405369804846e-23	5	9	9
ENSG00000135587	SMPD2	-1.7549128380275743	NA	0.07927421788699195	0.01898245815340652	0.3121422626945222	2.919694740398863e-56	6.528011095580195e-55	9	37	37
ENSG00000116106	EPHA4	-1.7547621347696527	NA	0.07930000291648935	0.0064178383441793555	0.0691154170260794	4.704144135192661e-12	1.8112116698342824e-11	3	12	12
ENSG00000097021	ACOT7	-1.7543859481811521	NA	0.07936439745941973	1.9680440906783795e-06	0.017527600718257416	0.0005912145871575248	0.0011525223320637027	1	9	9
ENSG00000119535	CSF3R	1.754374679368294	NA	0.07936632707825884	0.00010385416782553769	0.02720421319922087	1.7808146465484468e-05	4.135299982892256e-05	2	11	11
ENSG00000204677	FAM153CP	-1.7538378562849997	NA	0.07945829435804387	0.002542865614443211	0.15937535207301856	5.03422230564475e-27	4.072258411297256e-26	3	11	11
ENSG00000116830	TTF2	1.7503560089910495	NA	0.0800569018587466	0.04209018179251795	0.30381377795315095	1.6477992728316575e-54	3.4757822545867278e-53	8	20	20
ENSG00000136114	THSD1	-1.7500000000000002	NA	0.08011831372763414	0.0008144736013790476	0.09450460825444004	3.9415301450229948e-16	1.911034788153784e-15	1	4	4
ENSG00000130347	RTN4IP1	-1.7471620779007921	NA	0.08060922770867335	0.004158556872820535	0.023181578212167132	7.59750234465913e-05	0.00016515346394797747	7	19	19
ENSG00000260231	KDM7A-DT	1.7470761090699882	NA	0.08062413694461282	0.004884167174634584	0.12811642932747141	1.1076921516589837e-21	7.12788469373355e-21	5	15	15
ENSG00000116857	TMEM9	-1.746082041144549	NA	0.0807966969509415	0.18750551132374288	0.5046606783001513	5.429908910204949e-104	5.1163465879727845e-102	5	12	12
ENSG00000164695	CHMP4C	1.7457310709554845	NA	0.08085769336613072	0.027333693963361546	0.019946137420034003	0.0002451836152424695	0.0005031897819283281	4	8	8
ENSG00000204397	CARD16	-1.745729368164141	NA	0.08085798939168952	0.005538647107357953	0.014160240277141323	0.0020329652258131966	0.0037061040350239724	2	3	3
ENSG00000101367	MAPRE1	-1.7455677270300742	NA	0.08088609426194186	0.08858358758489979	0.22688851572610302	3.035087733789335e-39	3.862310590135336e-38	3	7	7
ENSG00000107625	DDX50	-1.7455159044932522	NA	0.0808951064299105	0.003300580293463155	0.011468226913044605	0.005524277915477616	0.00948116913255861	3	7	7
ENSG00000011258	MBTD1	1.7454545497894285	NA	0.0809057773377894	4.622974876563012e-05	0.024455730579047374	4.795827947733353e-05	0.00010668524254206677	1	5	5
ENSG00000259070	LINC00639	1.7446808815002441	NA	0.08104043305081352	0.02598870908339474	0.05530162525597155	7.169583353313081e-10	2.396709257816102e-09	1	4	4
ENSG00000157227	MMP14	-1.744131327976477	NA	0.08113619242418887	0.0006800239254774103	0.012230828630488352	0.0041558697630930085	0.0072775462644013075	2	13	13
ENSG00000112619	PRPH2	1.7424808018432274	NA	0.08142434791858733	0.04827775405169695	0.08174175429020555	4.533388119100407e-14	1.9572777657213717e-13	5	29	29
ENSG00000177479	ARIH2	1.7424365398013575	NA	0.08143208678334607	0.03107493568095401	0.018087664359646326	0.00048199649994665395	0.000950961571282233	3	11	11
ENSG00000095139	ARCN1	-1.7422307707449853	NA	0.0814680716983197	0.0034942071404832496	0.03866403097750895	2.8920510903496496e-07	7.891135107144971e-07	3	14	14
ENSG00000213793	ZNF888	1.7420642182487243	NA	0.08149720786535737	0.0011341034385035503	0.13390333954075478	1.1723652086173054e-22	7.881180306773096e-22	6	53	53
ENSG00000073331	ALPK1	1.7415147449755364	NA	0.08159339095011146	0.015617142787285532	0.053897011270201745	1.192121659327992e-09	3.923933653707435e-09	7	22	22
ENSG00000198860	TSEN15	1.7414849147045333	NA	0.08159861525368793	0.0019640555423048223	0.08976171703912127	2.3136849035158182e-15	1.0799505283177127e-14	7	19	19
ENSG00000110074	FOXRED1	1.7402374133840048	NA	0.08181733864299447	0.015488535706804016	0.4720571888540298	9.901207292529215e-95	6.902190299567378e-93	15	51	51
ENSG00000267940	AC022762.2	-1.7396165647760693	NA	0.08192636863287668	0.05069243974911846	0.07019248808831781	3.1719273716877292e-12	1.2334553854211535e-11	5	14	14
ENSG00000011009	LYPLA2	1.7386511927651753	NA	0.08209613597643402	0.0017304911682125214	0.014663846419763442	0.001688556190726044	0.0031069796260473096	2	3	3
ENSG00000127578	WFIKKN1	-1.737588024200467	NA	0.0822834315162521	0.000777304022826658	0.18729662687099305	5.856855360201849e-32	5.7558288006934956e-31	2	13	13
ENSG00000196781	TLE1	1.7373533676592552	NA	0.08232481696587589	0.00015857904233299437	0.02284661678012774	8.575200045628516e-05	0.0001854193740795403	2	4	4
ENSG00000156603	MED19	-1.73617948900975	NA	0.08253210277884247	0.02665581846618776	0.1582935150796683	7.761425388544354e-27	6.231305430156701e-26	3	14	14
ENSG00000270882	HIST2H4A	-1.736122080408014	NA	0.0825422509450721	0.003452297277411827	0.012263971239515937	0.004104895863342152	0.0071912206722294985	2	8	8
ENSG00000026950	BTN3A1	-1.7347639495445466	NA	0.08278262403103898	0.03740217323848148	0.07889185329531952	1.2982454043913666e-13	5.458105035525263e-13	12	25	25
ENSG00000176624	MEX3C	1.7340145907084463	NA	0.08291549434637698	0.014017769049664217	0.01593857656390493	0.001057141964615186	0.0019992200651947315	3	8	8
ENSG00000260196	AC124798.1	-1.7338053155771327	NA	0.08295263219366772	0.002194118129225549	0.016909341465559377	0.000740986447466688	0.001426810755401553	3	11	11
ENSG00000241399	CD302	1.7335458853889414	NA	0.08299868923932818	0.004952345995271598	0.1613837426846098	2.2505488543514103e-27	1.8510629402049084e-26	5	15	15
ENSG00000275557	AC242842.1	-1.7333333492279053	NA	0.0830364365540954	8.742012780720572e-06	0.26254919729543613	3.988609366917256e-46	6.380658771759704e-45	1	15	15
ENSG00000240891	PLCXD2	1.733333349227905	NA	0.08303643655409544	0.0016345789760008106	0.0214661977449852	0.00014129966545649587	0.00029794023889259165	1	2	2
ENSG00000138780	GSTCD	-1.7330703020097895	NA	0.08308317410463226	0.013563137687558485	0.03923642249557439	2.3541316331812228e-07	6.475938944084824e-07	3	8	8
ENSG00000152465	NMT2	-1.7326296994585995	NA	0.08316150697581373	0.011893180846828767	0.10571386955260229	5.8230690753390444e-18	3.117696271401476e-17	9	30	30
ENSG00000085365	SCAMP1	1.7324894224952652	NA	0.08318645877947685	0.006717603558219263	0.09964277571909756	5.74189598648724e-17	2.92449582038223e-16	2	3	3
ENSG00000139719	VPS33A	1.7314656597199116	NA	0.0833687445725925	0.009129515112795585	0.033743118172185095	1.6955763129370465e-06	4.330221621825378e-06	4	25	25
ENSG00000188785	ZNF548	-1.7309812131318916	NA	0.08345511527771884	0.0031634220948199804	0.08011875233324235	8.256261604315632e-14	3.515933207161877e-13	7	28	28
ENSG00000102755	FLT1	-1.7297297716140752	NA	0.08367856693510228	1.0179718786280874e-05	0.02157081935463397	0.00013604677624705222	0.00028746502782906586	1	6	6
ENSG00000221823	PPP3R1	-1.7291666269302368	NA	0.08377927740032563	0.00019446826976668623	0.02642251558913585	2.3599162005233087e-05	5.4133497756519824e-05	1	2	2
ENSG00000254802	AC022182.2	1.729059761419718	NA	0.08379839986035581	0.0063641295982059115	0.016846626951638678	0.000758170465311442	0.0014585893324686918	6	16	16
ENSG00000263065	AF001548.1	-1.728648414178378	NA	0.08387203910951137	0.03771435800118509	0.1899361963015573	1.9623895096501153e-32	1.9807544261912787e-31	3	12	12
ENSG00000160336	ZNF761	1.7280937291576761	NA	0.08397142158692078	0.0005784925409947635	0.08118846328235393	5.561898204745018e-14	2.389303414658625e-13	2	27	27
ENSG00000180773	SLC36A4	1.727364800549074	NA	0.0841021680800787	0.007763106823287014	0.011616996073087825	0.005225358644337349	0.009000570047382604	2	3	3
ENSG00000272084	AL137127.1	1.7272727489471436	NA	0.08411869090714898	0.0035981685458396787	0.04007644948506385	1.7403877175481113e-07	4.836478523453664e-07	1	7	7
ENSG00000163507	CIP2A	1.7272727489471433	NA	0.08411869090714903	4.0606543809113555e-05	0.12357890593241215	6.3828982663101e-21	3.9502101179701156e-20	1	9	9
ENSG00000107372	ZFAND5	-1.726683130459211	NA	0.08422458695910907	0.008665980445324349	0.022666929120646617	9.150725764665838e-05	0.00019709343900810658	2	5	5
ENSG00000259293	LIPC-AS1	1.7254902124404907	NA	0.084439166151856	1.7610530412616415e-07	0.0812969198000544	5.3434257031059514e-14	2.2989063568129444e-13	1	3	3
ENSG00000136100	VPS36	-1.7246631958064955	NA	0.08458818736927441	0.019019457624163134	0.1598537789261911	4.1563736038860125e-27	3.3748887752386945e-26	2	8	8
ENSG00000072864	NDE1	1.7242273905970076	NA	0.0846668012477387	0.0805646023674906	0.24951889071732888	1.4203349898165953e-43	2.101581081998688e-42	3	10	10
ENSG00000272746	AP005131.7	-1.7234042882919312	NA	0.08481543997007059	8.834623431301015e-05	0.04593862449293979	2.109774995487033e-08	6.335235755140453e-08	1	5	5
ENSG00000188739	RBM34	-1.7232050997107669	NA	0.08485144184924785	0.0021264871205719156	0.026522442207361496	2.276470312368394e-05	5.227529376915585e-05	2	5	5
ENSG00000178404	CEP295NL	1.723059769907019	NA	0.08487771694663972	0.005565677017372168	0.0836222246353696	2.2609587714690524e-14	9.941841531262252e-14	2	19	19
ENSG00000183615	FAM167B	1.7227928079121282	NA	0.08492599984668912	0.0006124772259274152	0.02097337259183015	0.00016891870250361027	0.00035330977304969045	2	4	4
ENSG00000054277	OPN3	1.7220727034144503	NA	0.08505634914120061	0.008227059200039898	0.12024490516504949	2.2991861339575584e-20	1.3872331761650567e-19	3	20	20
ENSG00000134480	CCNH	1.7213998503623449	NA	0.08517829141157597	0.038862090098761626	0.029293089064478167	8.396964511581906e-06	2.0134164486733517e-05	8	18	18
ENSG00000181315	ZNF322	-1.721327597019995	NA	0.08519139440487193	0.0028314397451577275	0.16902490479419227	1.0343752221634736e-28	8.958838729738086e-28	3	12	12
ENSG00000160223	ICOSLG	-1.7198637765888183	NA	0.08545720635234078	0.0005825830530498655	0.31327754035259653	1.6786229734552454e-56	3.772883454560453e-55	6	37	37
ENSG00000228382	ITPKB-IT1	-1.719638388897682	NA	0.08549819350834091	0.00833583017191602	0.05812484200663344	2.576615098361839e-10	8.895987985062849e-10	5	16	16
ENSG00000123297	TSFM	1.71910708919731	NA	0.08559487419246488	0.011498681935157906	0.029092341529327773	9.025806187650043e-06	2.15742489273951e-05	2	9	9
ENSG00000105983	LMBR1	1.7185980044723146	NA	0.08568759529464046	0.015267211479572834	0.045670030218145655	2.324170947981644e-08	6.947662880266108e-08	7	18	18
ENSG00000182993	C12orf60	1.7170626307834975	NA	0.08596772911385918	0.06742670654729203	0.023898246327684527	5.864803998350619e-05	0.00012907536417827869	7	20	20
ENSG00000134184	GSTM1	1.7167119273300981	NA	0.08603181977729572	0.04336971913926543	0.3781346745212033	6.224215346017761e-71	2.1563448276537087e-69	13	54	54
ENSG00000136273	HUS1	-1.7160767634397711	NA	0.0861479935332141	0.00422617447755285	0.08500474537642959	1.3546996559644605e-14	6.03892498053926e-14	6	16	16
ENSG00000203739	AL645568.1	1.7152757967084922	NA	0.08629467385874474	0.20100273312194927	0.07194170684289646	1.6712451621743142e-12	6.612871085862324e-12	22	58	58
ENSG00000108244	KRT23	1.714417028813034	NA	0.08645216327845898	0.05047601418859374	0.42521356567534907	2.2355692430856854e-82	1.0799373788641244e-80	10	60	60
ENSG00000177483	RBM44	1.7131652008035811	NA	0.08668215169638696	0.07970096600952167	0.2236433782461054	1.2383710803896812e-38	1.5478735902042743e-37	7	15	15
ENSG00000128203	ASPHD2	1.7125105769694915	NA	0.08680261710384077	0.03744733537391819	0.08954660351758162	2.506601051192041e-15	1.167138241294931e-14	5	12	12
ENSG00000102595	UGGT2	-1.7124260180216262	NA	0.08681818769124786	0.001156888712457745	0.0676371916758023	8.075121921906482e-12	3.0677949897823274e-11	3	7	7
ENSG00000132334	PTPRE	-1.7120572357221473	NA	0.08688612120307017	0.0015043063406830288	0.01110839330509645	0.006321301983889179	0.010770393216265824	6	17	17
ENSG00000178913	TAF7	-1.7112372313361897	NA	0.0870373282794901	0.0013712091218133651	0.04593204337300766	2.1147842560190915e-08	6.348054473389007e-08	4	8	8
ENSG00000226742	HSBP1L1	-1.7106477069558097	NA	0.08714616651323097	0.0339043055239303	0.46400447520288884	1.5675134831660775e-92	1.0182306334399645e-90	7	34	34
ENSG00000103254	ANTKMT	-1.7105263471603394	NA	0.08716858563644783	4.730103663943313e-05	0.02049616586257278	0.00020082335236469042	0.0004165360026248278	1	6	6
ENSG00000115368	WDR75	-1.7085877398953337	NA	0.08752734124318313	0.035862472825269	0.029312879828781	8.337396439112313e-06	1.9996924690117072e-05	11	22	22
ENSG00000271538	LINC02427	-1.708170581211355	NA	0.0876046955047188	0.0009662821631659272	0.08837033038006309	3.882852302435468e-15	1.7914187283956377e-14	8	30	30
ENSG00000103187	COTL1	1.705374980493074	NA	0.08812451150125332	0.0004901123631287008	0.06316398710459975	4.127199684995659e-11	1.4982503682893852e-10	2	15	15
ENSG00000178209	PLEC	1.704545497894287	NA	0.08827922362514722	0.00019204301440876672	0.42096909594979676	2.622765464229976e-81	1.2390579874953128e-79	1	11	11
ENSG00000176476	SGF29	-1.704545497894287	NA	0.08827922362514722	0.00017647186111116025	0.19063863201540704	1.4660856994573947e-32	1.4876866071002877e-31	1	9	9
ENSG00000106211	HSPB1	1.704545497894287	NA	0.08827922362514722	2.840161991371305e-07	0.04766640686978167	1.131718350631091e-08	3.4644480533689e-08	1	6	6
ENSG00000229431	AL139289.1	-1.704545497894287	NA	0.08827922362514722	0.0037720167866480154	0.021858246705274084	0.0001226026520093602	0.00026037311198867094	1	19	19
ENSG00000108379	WNT3	1.7037853067573052	NA	0.08842120398422104	0.033642545853364625	0.019671438078578154	0.0002709021073251764	0.0005529937196190276	7	11	11
ENSG00000167815	PRDX2	-1.7021774985423843	NA	0.08872209953478444	0.020247950834688704	0.06057418138466576	1.0587366122593847e-10	3.750521413682336e-10	3	8	8
ENSG00000174684	B4GAT1	1.7011814403528411	NA	0.08890892183455686	0.003154365307476235	0.017358241006635338	0.0006289154075222264	0.0012210200751272117	6	38	38
ENSG00000182359	KBTBD3	-1.7007456494971243	NA	0.08899075909211576	0.005853348442316367	0.04506320812904368	2.8920866255933048e-08	8.585146882863005e-08	3	8	8
ENSG00000204839	MROH6	1.7004821403137942	NA	0.08904027297347589	0.05732548045977847	0.19961106620622587	3.461742202596972e-34	3.685004160914679e-33	8	49	49
ENSG00000129354	AP1M2	1.700303496534595	NA	0.08907385310418449	0.004330866134174941	0.33352270127466094	7.427650130468228e-61	1.8870632901836983e-59	2	22	22
ENSG00000136141	LRCH1	-1.699191831795378	NA	0.08928304492198122	0.002446957098910257	0.05705681861063976	3.795581625836268e-10	1.2967631139768676e-09	6	11	11
ENSG00000167747	C19orf48	-1.6983934698893397	NA	0.08943352376150655	6.859115443233357e-05	0.15397845245827413	4.3407378087529935e-26	3.386683925491587e-25	3	30	30
ENSG00000177352	CCDC71	-1.6977145990604077	NA	0.08956164100426954	0.004844778319200626	0.047722324203427986	1.1091249366171744e-08	3.395890651320822e-08	3	8	8
ENSG00000221968	FADS3	-1.6972207511234052	NA	0.08965493334974761	0.03524736642773688	0.05862524716216883	2.1487588870068468e-10	7.451782841917173e-10	4	6	6
ENSG00000097046	CDC7	1.6961527050411018	NA	0.08985696451659846	0.04822808505226653	0.1851949868735183	1.3954081220409192e-31	1.3512057529576353e-30	5	18	18
ENSG00000163683	SMIM14	1.696114411886723	NA	0.08986421483414012	0.00022778622114382155	0.02033272425070581	0.00021308938774507213	0.00044059198341454565	3	15	15
ENSG00000249673	NOP14-AS1	-1.696065559284045	NA	0.08987346513137019	0.022177601481507984	0.08600726340994896	9.34034873710262e-15	4.207450498885548e-14	6	25	25
ENSG00000227495	AC004771.1	1.6958482901038108	NA	0.08991461458924004	0.0010746392397949199	0.0744938250691194	6.551052384838897e-13	2.6508729907409685e-12	7	15	15
ENSG00000169018	FEM1B	1.6956521272659302	NA	0.08995177966085235	7.826019892040765e-05	0.017844270767580446	0.0005267165763950711	0.0010334854197481778	1	5	5
ENSG00000162433	AK4	-1.6956350207568358	NA	0.08995502125141007	0.000904982014755367	0.02697498463209781	1.934059209994439e-05	4.477815767813506e-05	3	14	14
ENSG00000151164	RAD9B	1.6944444179534912	NA	0.09018086512781334	1.3105334688181114e-10	0.09319698581716873	6.425719731239521e-16	3.078923377229018e-15	1	5	5
ENSG00000204852	TCTN1	-1.694444417953491	NA	0.09018086512781338	0.005882291829319977	0.024170062073700052	5.316653030323484e-05	0.00011760000363345471	1	10	10
ENSG00000204463	BAG6	-1.6942515671737146	NA	0.09021748964257366	0.000999876467709588	0.03510641648468853	1.0388174327131958e-06	2.701650008128389e-06	4	8	8
ENSG00000270164	LINC01480	1.6938560489364112	NA	0.09029264041581211	0.009320152376046293	0.15378719906650254	4.6839902950292786e-26	3.6511704349753224e-25	5	15	15
ENSG00000111144	LTA4H	-1.6938054034848231	NA	0.0903022669841285	0.009601745136512277	0.12539252667575207	3.172834449845741e-21	1.9974122176501417e-20	4	16	16
ENSG00000104881	PPP1R13L	-1.6931008159069654	NA	0.09043627901845303	4.400710052702436e-05	0.01421736368101141	0.001990571352510103	0.00363461543060006	2	7	7
ENSG00000240563	L1TD1	-1.6927138347630464	NA	0.09050995059208577	0.011127243068625996	0.1378808930511552	2.483949518254449e-23	1.7259825886768859e-22	6	17	17
ENSG00000145014	TMEM44	-1.692521124550177	NA	0.09054665582227378	0.005233253233680494	0.13319864716331026	1.5422633992105243e-22	1.0315239872488799e-21	3	10	10
ENSG00000100994	PYGB	1.6924808725154736	NA	0.09055432407962773	0.03750113584012636	0.4880680379016624	3.321710378470016e-99	2.699716174425702e-97	7	18	18
ENSG00000168060	NAALADL1	-1.692307710647583	NA	0.09058731842650987	0.0009292505068322398	0.07898499153495199	1.254415904526238e-13	5.279013091219743e-13	1	9	9
ENSG00000275413	AC002553.2	1.692307710647583	NA	0.09058731842650987	3.284908953993904e-07	0.013523262019523426	0.0025723872395562513	0.004620220859986401	1	4	4
ENSG00000168806	LCMT2	1.6919816517487292	NA	0.09064947209738229	0.0003903005311477357	0.0487960751986253	7.529419065328072e-09	2.3387431181182956e-08	3	15	15
ENSG00000161202	DVL3	1.6913890222396886	NA	0.09076252755398066	0.0023066622854380887	0.02610643199252206	2.644590161724996e-05	6.0380876958357015e-05	2	10	10
ENSG00000155755	TMEM237	1.6902141040016558	NA	0.09098700104740874	0.009378667847569659	0.06166920279229725	7.110346682765278e-11	2.547750423375298e-10	3	4	4
ENSG00000100888	CHD8	1.6901908658017766	NA	0.09099144530973133	0.006693128437384805	0.0228004887004869	8.719385184860883e-05	0.0001883233457621905	4	15	15
ENSG00000248019	FAM13A-AS1	-1.689764126332248	NA	0.09107308947676679	3.804642185573142e-05	0.059611133315839386	1.5022355766494736e-10	5.25966474151936e-10	2	9	9
ENSG00000135372	NAT10	1.6888499343677015	NA	0.09124819174038298	0.027356642955195864	0.017754143300375887	0.000544316305065492	0.0010653367171385667	2	5	5
ENSG00000171206	TRIM8	-1.6883116960525513	NA	0.09135141121182354	0.002005794829386501	0.05138464007232605	2.9569567179370438e-09	9.45707772396538e-09	1	6	6
ENSG00000134146	DPH6	-1.6866244447217513	NA	0.09167558853977983	0.00042899823323373494	0.02696789408162124	1.9390044181562203e-05	4.488053282084089e-05	4	19	19
ENSG00000090316	MAEA	1.6864861385650252	NA	0.09170220271635578	0.0058726936724719046	0.16708400538837137	2.267513307773745e-28	1.939430708978152e-27	5	45	45
ENSG00000109047	RCVRN	-1.6864302915789047	NA	0.09171295108030521	0.12536208033968793	0.3691692079153165	7.508948231539073e-69	2.4250650324418753e-67	16	66	66
ENSG00000164465	DCBLD1	1.6854671430113348	NA	0.09189847890247932	0.01268772914304935	0.2956203611652472	8.316874242365585e-53	1.6700945712216324e-51	3	14	14
ENSG00000121988	ZRANB3	1.685393214225769	NA	0.09191273198893864	0.00047543397042492785	0.015962441132523524	0.0010479343974936738	0.001982681705937667	1	5	5
ENSG00000205659	LIN52	1.6853693150305575	NA	0.09191734000970064	0.015039021876456742	0.05668633763348407	4.3411711513503126e-10	1.4774110751043165e-09	2	7	7
ENSG00000184361	SPATA32	-1.6849593527919322	NA	0.0919964140235978	0.0012312699730122115	0.2688486113287634	2.2455944137068105e-47	3.771762840417052e-46	2	13	13
ENSG00000162521	RBBP4	1.6842806301602058	NA	0.09212744699395445	0.006854497960758712	0.034854947347005644	1.1370701504069123e-06	2.9473422021354504e-06	2	4	4
ENSG00000136274	NACAD	-1.683755963348497	NA	0.09222884092860177	0.003230558976446627	0.011216372655751558	0.006070548125551758	0.010372006556250582	4	13	13
ENSG00000196562	SULF2	1.6834249280707616	NA	0.09229286090784049	0.01498648908697475	0.24112697479154915	5.92562790573627e-42	8.308960993906074e-41	14	63	63
ENSG00000120029	ARMH3	-1.6826885922018167	NA	0.09243539126620155	0.20524705659386275	0.12995707016453095	5.430510522055032e-22	3.545025692528426e-21	6	32	32
ENSG00000165684	SNAPC4	1.6819530824551832	NA	0.09257793812515547	0.010035329337652063	0.23856384800269453	1.8370824355325954e-41	2.5263934793062132e-40	5	32	32
ENSG00000171631	P2RY6	-1.6817654918281504	NA	0.09261432271728838	0.004440538462272643	0.031206178057598427	4.220260646781855e-06	1.0395468232068664e-05	2	6	6
ENSG00000100395	L3MBTL2	1.6812994820765788	NA	0.09270475845080697	0.002877373491660069	0.04571691374731129	2.2852392766113125e-08	6.836979824600034e-08	2	7	7
ENSG00000180263	FGD6	-1.680665194783955	NA	0.0928279647108248	0.006924614081801729	0.032651780665180936	2.509923531136344e-06	6.309392939820752e-06	6	22	22
ENSG00000278022	AC118658.1	1.6806598959576364	NA	0.09282899452739413	0.0012253860926921384	0.028782582221071783	1.0089883612873059e-05	2.400546810171477e-05	3	15	15
ENSG00000139675	HNRNPA1L2	-1.6802540925046152	NA	0.09290788888733566	0.04980104838837402	0.012852489963250146	0.003298278007362368	0.005838976932823088	2	4	4
ENSG00000078304	PPP2R5C	-1.6799327572324654	NA	0.09297039952448427	0.004155296699132655	0.07422070098974963	7.242352131790464e-13	2.922331687248816e-12	2	16	16
ENSG00000100056	ESS2	-1.6794626999270565	NA	0.09306190245946871	0.006705136975385166	0.372607213007889	1.2047006015874717e-69	3.996017527393336e-68	3	10	10
ENSG00000185101	ANO9	-1.6781581719107712	NA	0.09331622495202282	0.03051373674601065	0.10954730593313848	1.3629963701934388e-18	7.549749597043695e-18	2	21	21
ENSG00000272988	AC022392.1	-1.6781113145932256	NA	0.0933253703218985	0.0009319087334011442	0.0159480674757461	0.0010534703921073554	0.001992716054957979	4	12	12
ENSG00000255153	TOLLIP-AS1	1.677765913942474	NA	0.09339280603256926	0.006696394516778275	0.1276527123585363	1.3253071936818137e-21	8.505873152862808e-21	6	55	55
ENSG00000054356	PTPRN	-1.6764812914385414	NA	0.09364395773923102	0.025373390139297115	0.2519915791710536	4.694178805675323e-44	7.073855214281732e-43	7	24	24
ENSG00000244754	N4BP2L2	-1.6750532373078462	NA	0.0939237867910941	0.017430829814979874	0.02439214631920895	4.907140759805059e-05	0.00010903414989621268	10	23	23
ENSG00000175471	MCTP1	1.674919182676974	NA	0.09395008936119342	0.0007262920903758455	0.016765048465800462	0.0007811257049224602	0.0015000587585347446	3	5	5
ENSG00000180035	ZNF48	-1.6745770205392883	NA	0.09401725103575148	0.00037251207603805733	0.017429201382907204	0.0006128329288258724	0.0011915501016366084	2	10	10
ENSG00000101109	STK4	1.673758728230698	NA	0.09417802658368285	0.00022176514854103338	0.02962578568830525	7.449874780622519e-06	1.7958659349577676e-05	2	3	3
ENSG00000271751	AP003392.4	-1.673098796970761	NA	0.09430784834543732	0.050198354744653846	0.09502660536639354	3.242346308825124e-16	1.5800794785462362e-15	3	14	14
ENSG00000234741	GAS5	-1.672443933821515	NA	0.09443681487892791	0.22883448475794296	0.07795347794520781	1.8346881063766015e-13	7.63852059632249e-13	4	28	28
ENSG00000075856	SART3	-1.6724138259887693	NA	0.09444274761101738	0.0010529909860756814	0.02816058962454968	1.2620983635127061e-05	2.9767191357281523e-05	1	13	13
ENSG00000231607	DLEU2	1.6723655495126095	NA	0.09445226108796784	0.013460888643622548	0.01526441574186599	0.001353886169822178	0.0025255949011509333	2	7	7
ENSG00000151458	ANKRD50	-1.6712635587640223	NA	0.09466963095979485	0.01028842037576451	0.03881967662744198	2.734663598743322e-07	7.479544825334804e-07	2	5	5
ENSG00000104889	RNASEH2A	-1.6695858105144827	NA	0.09500133973123749	0.00414219564017437	0.023944048974511915	5.7686177052905746e-05	0.00012702365822807917	2	10	10
ENSG00000144182	LIPT1	1.6694958482214144	NA	0.0950191525076201	0.0020233442450488894	0.09511568662118561	3.136048358045479e-16	1.5295817204812832e-15	4	13	13
ENSG00000183077	AFMID	1.6693345651130593	NA	0.0950510936957499	0.01823927811552506	0.06242903633806827	5.393102645861219e-11	1.9421738192749695e-10	6	24	24
ENSG00000122378	PRXL2A	-1.6690641354173625	NA	0.09510467003704241	0.05513081040114152	0.10346424906692443	1.3618534366885071e-17	7.181557375698404e-17	5	15	15
ENSG00000172292	CERS6	1.6689322778003977	NA	0.09513080185949954	0.0022721979349239396	0.026290210363006977	2.4751344835554846e-05	5.6655207232371866e-05	3	7	7
ENSG00000273137	AL022328.2	-1.6680720967809402	NA	0.09530141553323439	0.026228963613784823	0.07131345223759383	2.103944804773804e-12	8.262090555774208e-12	2	29	29
ENSG00000232811	AL360270.1	-1.6673203535443977	NA	0.09545072157402236	7.448874349282686e-05	0.010728873979623223	0.00728944489855011	0.012292918729986807	2	11	11
ENSG00000204147	ASAH2B	-1.6666666269302368	NA	0.09558071245136236	0.016095881181256006	0.022535751518076557	9.595212364804972e-05	0.00020612338324444503	1	5	5
ENSG00000102978	POLR2C	1.6666666269302368	NA	0.09558071245136236	0.001171534526272055	0.04646279702897185	1.746606478189838e-08	5.277053293600693e-08	1	2	2
ENSG00000141569	TRIM65	-1.6666666269302366	NA	0.09558071245136243	0.00020695280696773688	0.10361365781874946	1.2872118493210033e-17	6.796304188425458e-17	1	11	11
ENSG00000103642	LACTB	1.6666666269302366	NA	0.09558071245136243	5.684531297346046e-06	0.10344258351584139	1.373029701084954e-17	7.233820689372005e-17	1	14	14
ENSG00000149532	CPSF7	-1.666626172478831	NA	0.09558876130938819	0.010942652901673372	0.013994718417228899	0.00216103507230808	0.003922064816913035	4	9	9
ENSG00000148426	PROSER2	1.6665102732808421	NA	0.09561182373411826	0.04379140337711826	0.11199142969810608	5.384322604873625e-19	3.0313771618837098e-18	6	21	21
ENSG00000166780	BMERB1	1.6646077740837433	NA	0.09599103335892634	0.05716031212268773	0.081470608383945	5.011245976266125e-14	2.1581581428173728e-13	3	22	22
ENSG00000124614	RPS10	1.663596508436016	NA	0.09619309012869436	0.001181699567770869	0.03529709719476098	9.70015416407484e-07	2.5269321549402924e-06	2	8	8
ENSG00000100852	ARHGAP5	1.6632222340336864	NA	0.09626795857423928	0.00870071361477351	0.030753774981039705	4.965690637017369e-06	1.214961174692693e-05	3	14	14
ENSG00000272849	AC084018.1	-1.6631001712120943	NA	0.09629238564314525	0.00757861957892947	0.041079366185164085	1.213354175515661e-07	3.4206494749166645e-07	3	13	13
ENSG00000272870	AC097534.2	-1.6621028889092822	NA	0.09649214644873211	0.0056349745728624095	0.012111502342915581	0.004344777261951895	0.007585887320832117	3	10	10
ENSG00000183486	MX2	1.6618066662196433	NA	0.09655154520653793	0.003442144562747983	0.10498577316614634	7.667658399193985e-18	4.0861614011117975e-17	8	38	38
ENSG00000182013	PNMA8A	1.6615507787764845	NA	0.09660287945990864	0.0043168418608161025	0.0944394998290448	4.038681885007614e-16	1.9559264514542663e-15	2	16	16
ENSG00000158411	MITD1	-1.6613267477687654	NA	0.0966478408326929	0.006059461102659721	0.06431657334963306	2.7122239661745594e-11	9.983242926792771e-11	3	13	13
ENSG00000279159	AC003681.1	1.6608438175938023	NA	0.09674481829306349	0.00011449243148524052	0.01140732098643385	0.005651619539966745	0.009694870810332072	3	8	8
ENSG00000033178	UBA6	-1.660335173831969	NA	0.09684704345216828	0.013028262357825709	0.15072119979053894	1.5831345645887593e-25	1.2087789246719783e-24	10	22	22
ENSG00000262001	DLGAP1-AS2	-1.660319128193584	NA	0.09685026964445781	0.004172085868846933	0.05778512192966431	2.914560670704932e-10	1.0030463765185405e-09	2	4	4
ENSG00000146166	LGSN	1.6599231012734723	NA	0.09692992344813142	4.169782695938458e-05	0.29426790561613336	1.581950477340173e-52	3.136285402994986e-51	2	7	7
ENSG00000260565	ERVK13-1	1.6592416620604677	NA	0.09706710550032234	0.40887466510006626	0.3438412267187905	3.989954722480661e-63	1.0758448669154223e-61	15	53	53
ENSG00000167123	CERCAM	1.6587669202849469	NA	0.09716276854544154	0.0016774508060965533	0.010640706078998152	0.007535218353099497	0.012682447692345007	2	14	14
ENSG00000187037	GPR141	1.6582117354921	NA	0.09727473689777229	0.00028121927492502077	0.06494665685663133	2.1556866136810237e-11	7.979250968706211e-11	3	9	9
ENSG00000134827	TCN1	1.6579416225834616	NA	0.09732924991752132	0.005253961016046292	0.01080334314362678	0.007088229757446346	0.011978325986445347	6	17	17
ENSG00000143847	PPFIA4	1.6576809748398502	NA	0.09738187586812865	0.060790505329987345	0.2678188277008436	3.600081648261446e-47	6.023200018149809e-46	8	21	21
ENSG00000256262	USP30-AS1	-1.657058740668076	NA	0.09750759970827343	0.018896715829654437	0.031086398311769216	4.405969548847705e-06	1.083579116494899e-05	2	5	5
ENSG00000258302	AC025034.1	1.6568822573305828	NA	0.09754328217710839	0.004956567365560032	0.040189051140896714	1.6713189626334896e-07	4.656612329845932e-07	2	6	6
ENSG00000178342	KCNG2	-1.6559288847891278	NA	0.09773622130645515	0.0035342765969838138	0.2426871839725063	2.9704240486599706e-42	4.192576297158011e-41	2	18	18
ENSG00000116574	RHOU	-1.6557697727705036	NA	0.09776845133634415	0.008326572404764991	0.01309554238774844	0.003013916092493189	0.0053649208086117605	3	10	10
ENSG00000254810	AP001189.3	1.6545454263687132	NA	0.09801674144298243	8.153453862088947e-06	0.1149356315762553	1.7535095832837322e-19	1.0129971051923904e-18	1	4	4
ENSG00000154330	PGM5	-1.6539928770473564	NA	0.09812895997569417	0.06422224046696062	0.22163462220100213	2.948596738652962e-38	3.6451647679700193e-37	10	28	28
ENSG00000245954	LINC02273	1.653685429860097	NA	0.09819144456812143	0.14595895205541012	0.5917601601214076	4.452551817842932e-132	8.484090124909828e-130	9	27	27
ENSG00000110711	AIP	1.6534706397051446	NA	0.09823511669283483	0.010342725968063944	0.02880348583417037	1.0014280430744648e-05	2.383220859101304e-05	4	7	7
ENSG00000122692	SMU1	1.6533166119740041	NA	0.09826644387206081	0.1494071081015363	0.15410692208114948	4.124368289464041e-26	3.2237370918878233e-25	8	16	16
ENSG00000158201	ABHD3	-1.6531937655556608	NA	0.09829143490886341	0.0007722739351450838	0.03043542342286208	5.567928403252418e-06	1.3553499529790732e-05	2	12	12
ENSG00000107341	UBE2R2	1.6530922017545082	NA	0.09831210018829166	0.0021757785935424333	0.0203744414169163	0.00020988880262626963	0.0004343409045780014	2	11	11
ENSG00000187474	FPR3	1.6527961140495648	NA	0.09837236522842761	0.024883144203236614	0.04409792566660327	4.0944090781323785e-08	1.1996415732255622e-07	6	24	24
ENSG00000047579	DTNBP1	-1.6523031854577601	NA	0.09847276026924329	0.10969414485727619	0.12758549081092532	1.3602088267799886e-21	8.720082680542065e-21	20	34	34
ENSG00000128482	RNF112	1.6522411240327444	NA	0.09848540615128175	0.056528854335925936	0.15266866129506737	7.307688660269943e-26	5.660323072943507e-25	5	18	18
ENSG00000224652	LINC00885	1.6514504956254683	NA	0.09864662124902719	0.013691707641580017	0.04012928769572229	1.7076290893303696e-07	4.751603318664045e-07	4	23	23
ENSG00000141232	TOB1	-1.6514316115705734	NA	0.09865047442516964	0.03927914091128997	0.1884614387478895	3.616511260004987e-32	3.5974217864167937e-31	3	9	9
ENSG00000100030	MAPK1	-1.6503019324586314	NA	0.09888119724808715	0.0008555845294787837	0.019691427604563817	0.0002689423699783543	0.0005492548175251636	5	17	17
ENSG00000233527	ZNF529-AS1	1.649999976158142	NA	0.09894294094366791	4.846081194654288e-05	0.09425336689996407	4.3297959064304565e-16	2.093955724742693e-15	1	13	13
ENSG00000134897	BIVM	-1.6497950477514154	NA	0.09898486200815765	0.059647789145868345	0.04305704788793199	5.95570546988222e-08	1.7255346021795942e-07	9	31	31
ENSG00000130270	ATP8B3	1.648609406278761	NA	0.09922768044474672	0.013551390899845629	0.14232205766934844	4.3573990943042214e-24	3.1318121151811856e-23	2	4	4
ENSG00000100147	CCDC134	1.6474414106610447	NA	0.09946734955933033	0.016839025598940845	0.15490605598326343	3.0002286111814734e-26	2.356890538394461e-25	5	11	11
ENSG00000051009	FAM160A2	-1.6471135674818362	NA	0.09953470491865407	0.17018625878747315	0.24782467914613696	3.026523759029622e-43	4.409673402174935e-42	9	28	28
ENSG00000140365	COMMD4	1.6470588445663452	NA	0.09954595128083428	0.000812236432522991	0.026217353816944042	2.540971021023993e-05	5.8115646891891774e-05	1	7	7
ENSG00000250571	GLI4	1.6462812670308067	NA	0.09970586444075372	0.004434207002297219	0.05136217594784013	2.981055238552962e-09	9.528819438200326e-09	3	13	13
ENSG00000257354	AC048341.1	1.646224983530955	NA	0.09971744740463928	0.052514773700444675	0.04628821664938278	1.8600374049708785e-08	5.6059369873190854e-08	7	15	15
ENSG00000185201	IFITM2	1.6459955451076436	NA	0.09976467620272374	0.006644388101438048	0.0469329779369882	1.4743081820671005e-08	4.476436086095734e-08	3	18	18
ENSG00000213047	DENND1B	1.6453732932169305	NA	0.0998928535782466	0.00670935434260327	0.027181600487330388	1.7953746813812416e-05	4.167981644917681e-05	2	18	18
ENSG00000166716	ZNF592	-1.6449201123054713	NA	0.09998628673073578	0.02686431767699365	0.051564399203419396	2.7709947202248985e-09	8.880543535252623e-09	5	19	19
ENSG00000257605	AC073611.1	1.644444465637207	NA	0.10008442663278923	0.00022174819876465905	0.042185849400676774	8.1489226398074e-08	2.3325968010358386e-07	1	4	4
ENSG00000078487	ZCWPW1	1.644444465637207	NA	0.10008442663278923	0.0045864509943936635	0.04300566885707562	6.066871397785662e-08	1.7559624911498113e-07	1	6	6
ENSG00000228863	AL121985.1	-1.643835663795471	NA	0.10021015241821224	0.0015505483161959593	0.011520348796243184	0.005417620726810215	0.00930789128167365	1	10	10
ENSG00000189319	FAM53B	-1.643545226842246	NA	0.10027017591133142	0.005309020350863376	0.014487773749606987	0.0018016977460978128	0.0033038189315474113	8	37	37
ENSG00000084733	RAB10	-1.6428571939468384	NA	0.1004124834131234	0.001640344616278406	0.011308255750240295	0.005865156616708738	0.010037079215640968	1	3	3
ENSG00000141469	SLC14A1	1.6424918953828398	NA	0.10048810439855414	0.020521252936312396	0.03783765797003099	3.8924411087497126e-07	1.0500467606410071e-06	3	11	11
ENSG00000135070	ISCA1	1.6417386910847747	NA	0.100644169599154	0.012021790224210021	0.026662180130236888	2.164712640203217e-05	4.9795649989060995e-05	2	3	3
ENSG00000095321	CRAT	1.6417003455753778	NA	0.10065212001778068	0.045732170702572	0.3462104073138102	1.1879458493194169e-63	3.2543264169295014e-62	4	12	12
ENSG00000277481	PKD1L3	1.640958690374625	NA	0.10080599059463657	0.029464957979789992	0.04124490078225789	1.1432113049610306e-07	3.229275353117561e-07	6	24	24
ENSG00000168071	CCDC88B	-1.639832660855722	NA	0.10103996524424363	0.0013174081959542977	0.03425348004297619	1.4114364171253228e-06	3.627262568152579e-06	2	6	6
ENSG00000251221	LINC01337	1.6394447010832964	NA	0.10112067849913972	0.0015045077686926373	0.042418002288381204	7.495815773664122e-08	2.1524739568413602e-07	2	21	21
ENSG00000151208	DLG5	-1.639349808710515	NA	0.10114042823860411	0.09281158774312863	0.26768016231240627	3.8361214452579684e-47	6.3993819712771296e-46	5	15	15
ENSG00000163466	ARPC2	-1.6393404901158068	NA	0.10114236786276508	0.004535949154412182	0.03535340711611358	9.505829217053297e-07	2.4793226652965323e-06	2	5	5
ENSG00000102981	PARD6A	1.6387189379906073	NA	0.10127180809534847	0.0014091088924699472	0.021725211156420454	0.00012865095061357767	0.00027264398814535876	3	17	17
ENSG00000108582	CPD	-1.6387069992255634	NA	0.1012742956725443	0.05768697100723431	0.05701608759811019	3.852048234153141e-10	1.3148641554039056e-09	11	40	40
ENSG00000170145	SIK2	1.6385500437063618	NA	0.10130700366224533	0.0035696168952993376	0.07840732727073489	1.55213639303064e-13	6.50319741120998e-13	3	7	7
ENSG00000162654	GBP4	1.6382979154586794	NA	0.10135956232653583	4.072205347554189e-06	0.024811750869444163	4.2177320512877896e-05	9.449946034430925e-05	1	8	8
ENSG00000041357	PSMA4	-1.6379486596379091	NA	0.101432404082943	0.0076588056423799716	0.09972955562340655	5.557635102814179e-17	2.8357002195227715e-16	6	20	20
ENSG00000141429	GALNT1	1.6375742356586722	NA	0.10151054127601034	0.013227571632539029	0.038589597531906675	2.970486103708418e-07	8.097419518756264e-07	16	44	44
ENSG00000251247	ZNF345	1.637365352458763	NA	0.10155415318394463	0.0008360421572475651	0.01672447037635936	0.0007928034726898454	0.0015209516448325493	3	12	12
ENSG00000101307	SIRPB1	1.6373323831954831	NA	0.10156103807082106	0.08636096149114598	0.636490235984327	6.302240202764232e-149	2.039190891267997e-146	6	19	19
ENSG00000163002	NUP35	1.6372637282309435	NA	0.10157537630420126	0.01825009295459892	0.04186739391889482	9.138283925024024e-08	2.6014679785895916e-07	10	26	26
ENSG00000156136	DCK	1.6363636255264282	NA	0.1017635072180167	0.0003752549822492566	0.018853519017809392	0.00036470097489957234	0.0007309790811772752	1	7	7
ENSG00000235513	AL035681.1	1.6363636255264282	NA	0.1017635072180167	0.04958684237539331	0.016060795132127614	0.0010108326294160565	0.0019158674582068914	1	6	6
ENSG00000196371	FUT4	-1.6363636255264282	NA	0.1017635072180167	0.011306665728509515	0.022911911475753055	8.375184695246883e-05	0.00018134601305402627	1	5	5
ENSG00000197837	HIST4H4	-1.6341764708262296	NA	0.10222180157121066	0.0236611263290794	0.029222993841759345	8.611391302154532e-06	2.061660609250985e-05	3	7	7
ENSG00000147421	HMBOX1	-1.6336715146391796	NA	0.1023278426468704	0.0031881677951316745	0.014148384091915345	0.002041878024743867	0.0037215608721790387	4	16	16
ENSG00000280011	AL031595.2	1.6330062185367344	NA	0.10246768880668425	0.012911279734423822	0.06946490927298359	4.139604301130568e-12	1.5988755441461288e-11	9	22	22
ENSG00000139182	CLSTN3	1.6328213004645995	NA	0.10250658583482947	0.25591202838837485	0.44821500019232385	2.59414964050411e-88	1.50294162787179e-86	14	35	35
ENSG00000140830	TXNL4B	1.6326531171798708	NA	0.10254197294442217	0.002805290151670209	0.02059158849584813	0.0001939926066137047	0.00040290410691757564	1	11	11
ENSG00000133612	AGAP3	1.6314900679265794	NA	0.10278695388190912	0.007216642071544035	0.15773118625325752	9.717980834940332e-27	7.769401088036912e-26	6	24	24
ENSG00000268087	AC008764.2	-1.6314314177118787	NA	0.10279932009256057	0.007070897221823488	0.012077048785546276	0.004400926672112061	0.007680013381505009	2	9	9
ENSG00000173269	MMRN2	1.6312554069292369	NA	0.10283643850888044	0.0016881173298278868	0.019338886006817383	0.0003056940183692618	0.0006201025220031311	3	15	15
ENSG00000217128	FNIP1	-1.6312240029371938	NA	0.10284306232846385	0.0008923174181686292	0.01455843818699919	0.0017553971949240156	0.0032231013904552366	2	3	3
ENSG00000272195	AL356512.1	-1.6310147335009895	NA	0.10288721070010008	0.048961570013816014	0.19865192433920498	5.176622186508135e-34	5.4764894433330044e-33	3	5	5
ENSG00000179818	PCBP1-AS1	-1.6296296119689941	NA	0.10317980199870196	0.00018811880018328362	0.15330316061826746	5.67852985831914e-26	4.40837974378972e-25	1	9	9
ENSG00000129991	TNNI3	-1.6294019419824106	NA	0.10322795796158844	4.457225712999402e-05	0.013927938961528788	0.002214987540778613	0.004013611721979336	3	11	11
ENSG00000091592	NLRP1	1.629096322480605	NA	0.1032926296262778	0.017664498464032032	0.06999632516791654	3.4080535084314255e-12	1.3222784981015954e-11	8	30	30
ENSG00000112425	EPM2A	1.6280454607393582	NA	0.10351524666084803	0.0002150689610172275	0.04620448184318098	1.9170247627404366e-08	5.772168401652003e-08	2	3	3
ENSG00000273216	AC002059.1	1.628043189783276	NA	0.10351572815817908	0.006340203118531747	0.01746297625835355	0.0006053242980580321	0.0011784205230329428	3	6	6
ENSG00000153767	GTF2E1	1.6279069185256956	NA	0.10354462420219455	7.617385840493252e-09	0.015055937600246427	0.0014617061456392913	0.002713150632272779	1	8	8
ENSG00000167118	URM1	-1.6259454997821663	NA	0.10396124973081573	0.015600030850628187	0.05992002470915107	1.342802223147957e-10	4.720728848865173e-10	2	13	13
ENSG00000272468	AL021807.1	-1.625339433646408	NA	0.10409025342908869	0.012045701347475924	0.012460296812033077	0.0038156865363830924	0.006709239045671451	6	14	14
ENSG00000109929	SC5D	1.6242602690620194	NA	0.10432027289420172	0.021312524702474682	0.028218735127598326	1.2359611511265849e-05	2.9186860067019833e-05	7	19	19
ENSG00000271032	AC020907.4	1.6241108576383878	NA	0.10435215111394568	0.02769322810084137	0.10187214049748716	2.4818259724583976e-17	1.2887934556028403e-16	3	11	11
ENSG00000243509	TNFRSF6B	-1.6230795290975168	NA	0.10457240505087825	0.0025712730030232906	0.03598920727918412	7.564067652789316e-07	1.9876830551284704e-06	6	15	15
ENSG00000121390	PSPC1	1.6224444074995816	NA	0.10470822728725655	0.00974875770239322	0.012627086113822137	0.0035862718466940302	0.006324658154972843	2	4	4
ENSG00000101246	ARFRP1	1.6224362876439253	NA	0.10470996464372058	0.005727685165990234	0.07338434402488088	9.845398774752706e-13	3.95036835723524e-12	6	17	17
ENSG00000136521	NDUFB5	1.6224146191209932	NA	0.10471460103871236	0.0005865156925943074	0.018718215262254152	0.00038310523764241905	0.0007661657982891947	2	6	6
ENSG00000094916	CBX5	-1.6214989949300658	NA	0.10491066535916449	0.003064260567708906	0.017554330518844585	0.0005854758206327216	0.0011419841728879142	4	12	12
ENSG00000096433	ITPR3	1.6212926873663442	NA	0.1049548825875893	0.04831091650981754	0.2663292668106597	7.117234578579162e-47	1.1758521752221007e-45	15	50	50
ENSG00000118804	STBD1	-1.6198880950922327	NA	0.10525631762136822	0.0022540385750348443	0.06966441124902642	3.848205241267101e-12	1.488337205288442e-11	3	10	10
ENSG00000255455	AP003486.1	-1.6194492514794567	NA	0.10535063716986083	0.030098639627666575	0.2344274379289412	1.1317163763197172e-40	1.5126893326193942e-39	6	11	11
ENSG00000168827	GFM1	1.6193480322989018	NA	0.10537240146822165	0.011364677858636403	0.056605561908588134	4.470153076213342e-10	1.5207033347348266e-09	6	16	16
ENSG00000177697	CD151	1.618148787846994	NA	0.10563053642874806	0.04817283554780037	0.6806392543041301	1.006142358376417e-167	7.842879683544171e-165	2	19	19
ENSG00000172967	XKR3	-1.6181441253211957	NA	0.10563154100618062	0.007640056034474397	0.4280691270656702	4.221949931253932e-83	2.1047156793916767e-81	3	12	12
ENSG00000179869	ABCA13	-1.6167470583823427	NA	0.10593289147381899	0.011743014859096316	0.020697842917925667	0.0001866607184474153	0.00038857060702290907	3	9	9
ENSG00000135720	DYNC1LI2	-1.6166142406874435	NA	0.10596157600402242	0.0007214817713453862	0.02860575093767403	1.0752738767198811e-05	2.553291569076328e-05	4	9	9
ENSG00000226337	TMEM252-DT	-1.616147561202386	NA	0.10606241324565648	0.008667519602198269	0.08071116154487908	6.634262030351909e-14	2.8400139680106064e-13	10	23	23
ENSG00000130024	PHF10	-1.6159486318491103	NA	0.10610541980633172	0.02210423362773993	0.08113085218350786	5.6815497313192996e-14	2.4388709973064995e-13	8	25	25
ENSG00000237989	LINC01679	1.6153845787048338	NA	0.106227437718316	2.6428793022195832e-05	0.06584717957366787	1.552223936806757e-11	5.799365641023764e-11	1	19	19
ENSG00000140612	SEC11A	-1.6138039677841334	NA	0.10656995365633863	0.014629647567908808	0.018223497209916152	0.00045872138270650455	0.0009073371386428889	4	4	4
ENSG00000114353	GNAI2	1.6136363744735716	NA	0.10660632213861435	0.000296748155781668	0.03978181005109805	1.9349152223769715e-07	5.354503977495995e-07	1	4	4
ENSG00000160124	CCDC58	-1.6135164433387559	NA	0.10663235375817684	0.0011785932648212892	0.019194198524806572	0.0003222020764463278	0.0006511246062901338	2	13	13
ENSG00000178852	EFCAB13	1.613164147984745	NA	0.1067088502666187	0.005890147904792836	0.10545930207654713	6.411310779411325e-18	3.426225258838417e-17	5	11	11
ENSG00000226180	AC010536.1	-1.6129032373428345	NA	0.10676553176133445	0.003541879139238962	0.07925515434637367	1.135456844405156e-13	4.791326137968509e-13	1	7	7
ENSG00000231672	DIRC3	-1.6129032373428345	NA	0.10676553176133445	8.645092181705808e-05	0.038875701448824296	2.680131978342742e-07	7.337417512228556e-07	1	7	7
ENSG00000143595	AQP10	-1.6128417760790748	NA	0.10677888737645852	0.015019823857002516	0.03940897927338746	2.2125090119381666e-07	6.102013034050759e-07	4	15	15
ENSG00000203880	PCMTD2	1.6124709026119302	NA	0.1068595067806748	0.007509684122754072	0.17602692620561766	6.0057224216205255e-30	5.475392546962807e-29	6	24	24
ENSG00000179912	R3HDM2	1.6124478251943386	NA	0.10686452487674662	0.021179105789557298	0.03188463555863788	3.3068556219005658e-06	8.225887301997795e-06	5	12	12
ENSG00000254827	SLC22A18AS	1.6121319342658	NA	0.10693323292320989	0.07331450026105872	0.21895396223473762	9.352466372670925e-38	1.1278863982062848e-36	5	14	14
ENSG00000127533	F2RL3	1.6119178921037056	NA	0.10697980818348594	0.0047719181641561826	0.022747632379251294	8.887594327953402e-05	0.0001917872846735534	3	12	12
ENSG00000087274	ADD1	-1.6119030933182192	NA	0.10698302897146873	0.013357869929522773	0.054328488829476246	1.0197785817273647e-09	3.369592080547703e-09	2	10	10
ENSG00000270091	AC015726.1	1.6118748788265473	NA	0.10698916974877169	0.0008506367281633858	0.03141101206849689	3.9206494564120706e-06	9.685280542784586e-06	2	3	3
ENSG00000174292	TNK1	-1.611576773487516	NA	0.10705406831261138	0.0008657154137639498	0.03048329957381133	5.4728933667308594e-06	1.3333520151451556e-05	4	16	16
ENSG00000275052	PPP4R3B	1.6111111640930178	NA	0.10715549548649754	0.00010669682712510076	0.02442561931756585	4.8482226319119384e-05	0.00010780883028352936	1	12	12
ENSG00000163795	ZNF513	-1.6111111640930174	NA	0.10715549548649757	0.0002814709921065176	0.011612142917319997	0.005234845625594383	0.009015100184105049	1	6	6
ENSG00000157992	KRTCAP3	1.6111111640930174	NA	0.10715549548649757	0.0019969321181758496	0.07599716115103188	3.769829160035512e-13	1.544405166398686e-12	1	7	7
ENSG00000197928	ZNF677	-1.6102308832263257	NA	0.1073474616546277	0.0007292459409101815	0.07275074527525066	1.2422149345573519e-12	4.950672533749484e-12	4	30	30
ENSG00000234290	AC116366.1	1.610125347064469	NA	0.10737049459836344	0.0264885926630881	0.1794574389311203	1.4766077302307294e-30	1.3807167920243608e-29	4	8	8
ENSG00000095485	CWF19L1	-1.6100140996835637	NA	0.10739477823585916	0.0055968202428800925	0.19477566151801137	2.6195371776210853e-33	2.7143470126298486e-32	5	15	15
ENSG00000143740	SNAP47	1.6087916968292275	NA	0.10766189707648181	0.02932746264660106	0.04020129197366976	1.6639776122578196e-07	4.6369112890167934e-07	4	10	10
ENSG00000162881	OXER1	1.6086738881551053	NA	0.10768766833737717	0.036103232130584084	0.1721539618768889	2.907539055959921e-29	2.574155254034935e-28	3	13	13
ENSG00000114770	ABCC5	1.6083863375883838	NA	0.10775059203351015	0.0006646341071267786	0.3059695976432357	5.8278651602870716e-55	1.2477161002966665e-53	3	20	20
ENSG00000166938	DIS3L	-1.6071947590452451	NA	0.10801165137184068	0.026267393319785833	0.21933685254322804	7.932767216891015e-38	9.61406537119887e-37	8	38	38
ENSG00000143184	XCL1	-1.606676879192121	NA	0.10812526807987441	0.07529323804565226	0.21916850122639747	8.528390460318128e-38	1.0321338602963696e-36	7	29	29
ENSG00000167281	RBFOX3	1.6049382686614992	NA	0.10850739063860411	1.2808041183250303e-05	0.010107592716093248	0.009212536702052208	0.015308700765842375	1	4	4
ENSG00000268516	AC020915.2	1.6048330715502253	NA	0.10853054574839721	0.02930623908930683	0.09217831314439902	9.39927534898953e-16	4.466283540033844e-15	2	7	7
ENSG00000147684	NDUFB9	1.6046512126922612	NA	0.10857058422307257	0.015393148677908338	0.05084465789809155	3.593904709444244e-09	1.1409084017448971e-08	1	3	3
ENSG00000224745	AC063965.2	1.6043023217171863	NA	0.10864742959823792	0.005880036594242422	0.016387542426834004	0.000896820623320514	0.001708462216099033	4	9	9
ENSG00000167653	PSCA	1.604166626930237	NA	0.10867732882664756	8.079795462286803e-06	0.013889264059528533	0.0022468548122866502	0.004067487931584901	1	9	9
ENSG00000186792	HYAL3	-1.6038248309864864	NA	0.10875266959563046	0.012688455335902805	0.2671476141850148	4.89515299859414e-47	8.13864062415736e-46	2	18	18
ENSG00000143126	CELSR2	-1.6036057174104084	NA	0.10880098969053754	0.02712769617811809	0.045628411313476724	2.3592856173527033e-08	7.046218922323495e-08	6	10	10
ENSG00000276071	AC074138.1	1.60333362605748	NA	0.10886101636419428	0.00304134416718075	0.026686654766397894	2.1457120965584075e-05	4.9411597614986074e-05	2	5	5
ENSG00000204267	TAP2	1.603305969065266	NA	0.1088671193006391	0.18783723802645896	0.28698185645971186	4.948348677698002e-51	9.407897059184372e-50	16	31	31
ENSG00000155438	NIFK	-1.6028717178976735	NA	0.10896297892101375	0.007197280943144346	0.013010852419967432	0.003110065102923306	0.005523457585960209	4	7	7
ENSG00000197712	FAM114A1	1.6021970167283266	NA	0.10911204957161248	0.004646976445369104	0.042857416617455124	6.399393263459678e-08	1.848462103336197e-07	6	12	12
ENSG00000140009	ESR2	1.6021027885768948	NA	0.10913288147184892	0.02979809459429801	0.06344031393257607	3.732130736430076e-11	1.3579951198607973e-10	12	36	36
ENSG00000111325	OGFOD2	1.6017066703409566	NA	0.1092204894456349	0.012801844910228158	0.021598417250263093	0.00013469410944978865	0.0002847823058752836	5	13	13
ENSG00000272333	KMT2B	1.6014226423160622	NA	0.109283341076983	0.022464482257329544	0.05855708196566853	2.2025805742795074e-10	7.630718034003894e-10	7	15	15
ENSG00000261777	AC012184.3	-1.60114808903518	NA	0.1093441232527821	0.01134185620163216	0.01050891376646731	0.007918452184880903	0.013290940248460665	3	9	9
ENSG00000106012	IQCE	1.600250664310268	NA	0.1095429867602794	0.00040911488137544135	0.03760429708247193	4.233036429704467e-07	1.1372762295629313e-06	3	23	23
ENSG00000188710	QRFP	-1.600000023841858	NA	0.10959857810999851	0.0017910177989080229	0.010791099989668594	0.007120917696417174	0.012026454360435111	1	5	5
ENSG00000120696	KBTBD7	-1.5999336147475984	NA	0.10961331119647175	0.0010866799431689192	0.0599339304683521	1.3360362677410498e-10	4.697905670594887e-10	6	11	11
ENSG00000181649	PHLDA2	1.5993760892950064	NA	0.10973706188953114	0.033531275291130695	0.09816873330757502	9.988152855310713e-17	5.00692292650463e-16	4	14	14
ENSG00000176783	RUFY1	-1.5989139974199773	NA	0.10983971341060067	0.0089038267296773	0.22900559039142473	1.2089855755180296e-39	1.5600371433076515e-38	3	42	42
ENSG00000155629	PIK3AP1	1.5988484195572286	NA	0.10985428736906276	0.0004979897958914293	0.08206986848335393	4.0155212364308935e-14	1.7415825413139453e-13	7	15	15
ENSG00000162341	TPCN2	-1.598637659690374	NA	0.10990113677883982	0.04317520420914337	0.11619730137060937	1.0831067119955056e-19	6.328516866783961e-19	4	23	23
ENSG00000140678	ITGAX	-1.598413963301314	NA	0.10995087909447446	0.01069828656168785	0.27736309613627197	4.420972270801871e-49	7.87281967517978e-48	4	6	6
ENSG00000170854	RIOX2	1.5980024201507788	NA	0.11004243848353105	0.011967921142298154	0.038573825587986395	2.987377015244873e-07	8.140875327257958e-07	8	27	27
ENSG00000087206	UIMC1	-1.5979159117728987	NA	0.11006169237439578	0.04829353276921206	0.047279919940185836	1.3009614543157788e-08	3.964141432135979e-08	5	25	25
ENSG00000113303	BTNL8	1.596110710687404	NA	0.11046407778775556	0.0002397793808842298	0.6315583530451983	5.701065293916526e-147	1.7458494415245446e-144	2	17	17
ENSG00000124635	HIST1H2BJ	-1.5942028760910034	NA	0.11089060255773991	0.0008729040143835943	0.01902005644390033	0.000343264166654842	0.0006905956351435811	1	4	4
ENSG00000223374	AC005104.1	1.5942028760910034	NA	0.11089060255773991	0.013853783158113777	0.01725197145489621	0.0006537989543832412	0.0012663201116690991	1	12	12
ENSG00000177674	AGTRAP	-1.5932203531265259	NA	0.11111076685448278	0.004608314778046383	0.043994970307858226	4.2490432772503535e-08	1.2432493288102082e-07	1	3	3
ENSG00000112763	BTN2A1	-1.5932203531265257	NA	0.11111076685448283	0.020822358677496183	0.3437368528661929	4.2082835800866264e-63	1.1311576036819053e-61	1	5	5
ENSG00000277587	AC008759.3	1.5929139128696428	NA	0.11117950470658114	0.005612699908275478	0.12390638927096162	5.626590613168276e-21	3.4972962096854933e-20	2	11	11
ENSG00000273445	AC133644.2	1.5915075485848886	NA	0.1114953979755651	0.00021815587547002177	0.13570637188735912	5.806739164801775e-23	3.9531468811903783e-22	4	31	31
ENSG00000187049	TMEM216	1.5901639461517334	NA	0.1117978550133717	0.06807522631153572	0.02072739952057056	0.0001846711575910216	0.00038466241728755366	1	2	2
ENSG00000268218	AC137932.3	1.5901639461517334	NA	0.1117978550133717	0.012901919061269163	0.011706997162005359	0.00505255672215467	0.008728346451922074	1	8	8
ENSG00000124251	TP53TG5	1.5898779686831168	NA	0.11186231459311427	0.02176386839814234	0.01598136548235209	0.001040690431142802	0.0019696280988486825	3	5	5
ENSG00000184293	CLECL1	1.5894465714256898	NA	0.11195960739124876	0.007470010197795659	0.10089600479311171	3.5840313377823886e-17	1.8473866369591278e-16	6	13	13
ENSG00000116898	MRPS15	1.5893265743467242	NA	0.11198668213178709	0.008928776471854931	0.02527289178292122	3.571488682849094e-05	8.054636957151384e-05	2	8	8
ENSG00000136478	TEX2	1.5890988311856749	NA	0.11203808164237097	0.004739752153116443	0.019384522820424684	0.00030066560319918687	0.000610263277223678	4	10	10
ENSG00000125817	CENPB	-1.5882483078686092	NA	0.11223020135196425	0.004623143206012686	0.03789388817372572	3.8145539845490837e-07	1.029359343525291e-06	3	11	11
ENSG00000272279	AL512329.2	1.5882227680190228	NA	0.11223597441356582	0.012220114283809267	0.1245438478533567	4.401233421684245e-21	2.7476065507267244e-20	9	21	21
ENSG00000099250	NRP1	1.5872073450011368	NA	0.1124656917849881	0.004142487856345349	0.057925094594736354	2.770266798308991e-10	9.543452254761126e-10	2	8	8
ENSG00000157978	LDLRAP1	-1.5865580620983053	NA	0.11261277210674829	0.04818365552259699	0.2430081876117294	2.5765428275314312e-42	3.6456380321234745e-41	2	7	7
ENSG00000196735	HLA-DQA1	1.5863162805291398	NA	0.11266758096970127	0.0039646460434909075	0.41431581482818003	1.2006600854285842e-79	5.334227928760308e-78	7	44	44
ENSG00000158773	USF1	1.5859751816060235	NA	0.11274493959238024	0.0010386712968100719	0.17732040277380118	3.5409153487703814e-30	3.264685877207703e-29	3	14	14
ENSG00000119280	C1orf198	1.5849204686670508	NA	0.1129844053009915	0.008686354952521059	0.01713970815455331	0.0006811642058323477	0.001316794607802833	9	26	26
ENSG00000167562	ZNF701	1.5849056243896489	NA	0.11298777845561203	0.0002898036435885957	0.08607162794501769	9.119911229728184e-15	4.112473249503251e-14	1	11	11
ENSG00000205930	C21orf62-AS1	1.5846446800953025	NA	0.11304708736058937	0.009702881132350512	0.03357845691616321	1.798944341130803e-06	4.585329445013695e-06	6	33	33
ENSG00000118985	ELL2	1.5836953980783777	NA	0.11326305255870399	0.009264286153677099	0.028981467852970212	9.3931095104038e-06	2.240056111721802e-05	6	16	16
ENSG00000278600	AC015871.4	1.5836912129010108	NA	0.11326400542135266	0.011642787289013592	0.07162313610849445	1.878238956153315e-12	7.399476190919642e-12	4	10	10
ENSG00000118514	ALDH8A1	-1.5832930087560915	NA	0.11335469566875918	0.11596416379475216	0.18432166095764346	2.000326068204842e-31	1.9282513627681185e-30	20	48	48
ENSG00000112312	GMNN	1.5829573395064505	NA	0.1134311881380253	0.0025475988809754223	0.014649169371742609	0.001697706759090952	0.003122811671312961	6	18	18
ENSG00000170889	RPS9	1.5829187977937156	NA	0.11343997364373666	0.1569530553650502	0.45796055964380744	6.676180332355661e-91	4.2091844308664424e-89	6	30	30
ENSG00000213639	PPP1CB	-1.5827811573645068	NA	0.11347135287728155	0.032433189240776684	0.12809469792470063	1.1170445205540072e-21	7.185370023623658e-21	2	12	12
ENSG00000256582	LINC02390	-1.581087435239542	NA	0.11385804723008551	0.022736036057002824	0.03286965000611448	2.320879020188049e-06	5.855635474062801e-06	5	5	5
ENSG00000085552	IGSF9	-1.5809568091346489	NA	0.11388791357487738	0.0033132472515315426	0.020086177077069913	0.00023303175334594205	0.00047957056739824315	5	10	10
ENSG00000146197	SCUBE3	-1.5806452035903933	NA	0.11395918395743769	0.00027942268767484245	0.010442394054967302	0.008119373898631752	0.01360953406193294	1	6	6
ENSG00000271605	MILR1	1.5800491540995327	NA	0.11409561015192339	0.007940188402805397	0.3167884703065185	3.013353419792767e-57	6.955046809693965e-56	5	31	31
ENSG00000116396	KCNC4	1.5800000429153442	NA	0.11410685664748296	0.005764805845430768	0.0788075155890482	1.3392500609925016e-13	5.626359455159336e-13	1	15	15
ENSG00000155097	ATP6V1C1	-1.5797904329772485	NA	0.11415486728179573	0.0010516452344769389	0.3023815576869606	3.2811429800443865e-54	6.870368860168643e-53	2	12	12
ENSG00000125844	RRBP1	-1.5784699335609764	NA	0.11445769013077815	0.025532298208308546	0.09057586799421063	1.7084567261770327e-15	8.033541101510812e-15	7	13	13
ENSG00000124233	SEMG1	-1.5784050476512326	NA	0.11447258633878972	0.0012347369454610373	0.052326419578025536	2.103883287400038e-09	6.797191879356303e-09	4	13	13
ENSG00000131370	SH3BP5	1.578209158251193	NA	0.11451756698030105	0.0003005378102137133	0.06425804194745754	2.7706934907041642e-11	1.0187526301905169e-10	2	17	17
ENSG00000129245	FXR2	-1.5777777433395386	NA	0.11461667866005136	9.897311799441207e-05	0.03187639580741483	3.316664770122398e-06	8.249091246240608e-06	1	3	3
ENSG00000115107	STEAP3	1.5776160655637685	NA	0.11465383930254903	0.05777126573351772	0.1426048585271783	3.8991370039774196e-24	2.8083284536416956e-23	13	48	48
ENSG00000144214	LYG1	-1.577591083668661	NA	0.11465958208301563	0.014667352240633745	0.24346697232167394	2.102296558365373e-42	2.9795275768105606e-41	4	12	12
ENSG00000133313	CNDP2	-1.5774077001026896	NA	0.11470174480359308	0.06711990190710859	0.17376774989168942	1.508311250632103e-29	1.3521186428170376e-28	6	11	11
ENSG00000171530	TBCA	-1.5773038964481667	NA	0.11472561627708495	0.003036479595091211	0.08095884474120167	6.054284836390943e-14	2.5969217273453796e-13	3	7	7
ENSG00000182621	PLCB1	1.5771326509783183	NA	0.11476500572381981	0.09208598103895538	0.14421872908279013	2.066717860114656e-24	1.508176365238563e-23	3	7	7
ENSG00000137193	PIM1	1.577074711621634	NA	0.1147783351958521	0.0001152171220386813	0.012919422132982031	0.0032173599999837372	0.005703380880682355	3	15	15
ENSG00000118197	DDX59	-1.5758648715714374	NA	0.11505694818298703	0.012350933593323246	0.08322771680769478	2.616489866508062e-14	1.146988361982279e-13	2	8	8
ENSG00000122986	HVCN1	1.5758615395945457	NA	0.11505771623487558	6.396788582164744e-05	0.01775566001582686	0.0005440152835519175	0.0010648690900161894	2	4	4
ENSG00000198598	MMP17	1.5754673130638497	NA	0.11514861761280776	0.024647885697011998	0.0915852488598673	1.1726922418364137e-15	5.555386534600182e-15	6	29	29
ENSG00000170909	OSCAR	-1.5746263295273093	NA	0.11534272169669729	0.1384693456114338	0.3361687091312574	1.959378458305222e-61	5.03768833305491e-60	2	16	16
ENSG00000092621	PHGDH	-1.5744681358337405	NA	0.11537926249308994	7.570551493157261e-05	0.05500036022001146	7.996011291550613e-10	2.660011593381212e-09	1	6	6
ENSG00000187736	NHEJ1	-1.5736845381526818	NA	0.1155603981533168	0.03834122987569555	0.09980757397799374	5.397018264689702e-17	2.7545674470584436e-16	5	11	11
ENSG00000064652	SNX24	1.5734162907199032	NA	0.11562245730623961	0.0003829118284970651	0.02196805514253335	0.00011782594355151153	0.00025066333035167736	3	14	14
ENSG00000147454	SLC25A37	-1.5730598701717604	NA	0.11570495587748372	0.00968203126903399	0.019804805061877907	0.0002580936093820893	0.000528104916751396	3	8	8
ENSG00000170004	CHD3	-1.5724705625929352	NA	0.11584146094085522	0.0037335706085291163	0.09970457447537252	5.610064880344233e-17	2.861600316270769e-16	2	14	14
ENSG00000112486	CCR6	-1.5716658979849394	NA	0.11602805491244167	0.020841693621978113	0.03436217514204198	1.3573650234325592e-06	3.4924910407869403e-06	4	9	9
ENSG00000130723	PRRC2B	-1.5714285373687746	NA	0.11608314164473833	0.00012497578966076973	0.06480877934481773	2.2668100988520875e-11	8.377915169227252e-11	1	8	8
ENSG00000159761	C16orf86	-1.5714285373687744	NA	0.11608314164473844	0.0002815935690345167	0.06275542912042935	4.7890479075708915e-11	1.7311991216112451e-10	1	8	8
ENSG00000198198	SZT2	1.5709909178628831	NA	0.11618475840449935	0.020547126971091085	0.03769088075549334	4.103321819729972e-07	1.104156062867555e-06	2	7	7
ENSG00000139174	PRICKLE1	-1.5699768407641717	NA	0.1164204992567697	0.009081606352753811	0.02124024728021434	0.00015334970030917182	0.00032251582175643704	2	9	9
ENSG00000132823	OSER1	-1.569774779990154	NA	0.11646751686305913	0.09928629421105792	0.28593707902562876	8.084163979320255e-51	1.5184592341879854e-49	5	10	10
ENSG00000179477	ALOX12B	-1.569327399558951	NA	0.11657167108010692	0.0008933789075746063	0.014357769280594625	0.001890128384594922	0.0034607956083085967	6	16	16
ENSG00000075884	ARHGAP15	-1.5691446703912288	NA	0.11661423312458707	0.003049541963381133	0.022453970262500345	9.883222200439714e-05	0.00021215092942213125	7	15	15
ENSG00000110011	DNAJC4	-1.5688727073862647	NA	0.11667760249098563	0.0042109587257444375	0.022272766135004184	0.00010552659831295976	0.00022587064833611418	2	13	13
ENSG00000087502	ERGIC2	-1.5687155223734572	NA	0.11671424007863931	0.004621197312284846	0.04882325326084741	7.45594112450361e-09	2.3167590930261354e-08	2	11	11
ENSG00000136108	CKAP2	-1.568362472031031	NA	0.11679656402436539	0.11956269465977026	0.23338669893263422	1.7854530538067317e-40	2.3680382381849683e-39	2	15	15
ENSG00000149591	TAGLN	1.5682551338314268	NA	0.11682160208246166	0.0008241106405889689	0.4373811842482276	1.736559413346511e-85	9.335503880714519e-84	3	19	19
ENSG00000197128	ZNF772	-1.56758180306978	NA	0.11697876157966731	0.020699903020745397	0.15226429860375035	8.581264778038846e-26	6.634811076581973e-25	6	28	28
ENSG00000126822	PLEKHG3	1.56742366503882	NA	0.1170156960216789	0.03131231598108727	0.24805547601686373	2.7304180279704484e-43	3.991810636118092e-42	4	11	11
ENSG00000164040	PGRMC2	-1.5672618609923348	NA	0.11705349616877489	0.009087411864696577	0.019009200577789844	0.0003446221032613261	0.0006930023978457412	3	6	6
ENSG00000125772	GPCPD1	-1.5672290127122526	NA	0.11706117125021578	0.008775146711501747	0.10732268388561328	3.167904388445844e-18	1.7246473764272312e-17	4	13	13
ENSG00000137996	RTCA	1.5670443248924988	NA	0.1171043313701405	0.010575948065710163	0.0881578685682324	4.202029830828526e-15	1.9329562652596135e-14	10	23	23
ENSG00000260063	AL512408.1	-1.5666667222976682	NA	0.11719261307085801	0.00022564286628370497	0.02823577828609287	1.2284032392048345e-05	2.902037077989214e-05	1	6	6
ENSG00000139428	MMAB	-1.5664015273139629	NA	0.11725464563110821	0.023835822875844577	0.04503555430084792	2.9210395819393347e-08	8.666593043369835e-08	2	6	6
ENSG00000033050	ABCF2	1.5662069751032492	NA	0.11730017031621005	0.036100914558182304	0.13554110185714183	6.193355020939277e-23	4.2079970385930134e-22	4	18	18
ENSG00000125388	GRK4	1.5660141111150159	NA	0.11734531365569546	0.07389963238806692	0.15593713806011375	1.9890899930859682e-26	1.5726557995127372e-25	3	10	10
ENSG00000114268	PFKFB4	-1.565784193532104	NA	0.11739914788420251	0.0004409559973845212	0.014914773634368585	0.0015395978802641903	0.0028482995904505312	3	5	5
ENSG00000115486	GGCX	1.5653914499127888	NA	0.11749115197798994	0.14810903345307003	0.31913181719442074	9.52988025861039e-58	2.226538372682692e-56	7	15	15
ENSG00000125651	GTF2F1	-1.5653726356781352	NA	0.11749556081934291	0.006552229958687671	0.06985180466887765	3.5931643609673503e-12	1.3918946380444791e-11	5	34	34
ENSG00000146834	MEPCE	1.56521737575531	NA	0.11753194867398405	0.0001530513711246365	0.013891794277756152	0.002244755859759649	0.004064117212734188	1	4	4
ENSG00000243811	APOBEC3D	-1.5647274090938936	NA	0.11764683885428386	0.022262096121019006	0.03704554810162059	5.17456123006945e-07	1.380070770364868e-06	2	10	10
ENSG00000006194	ZNF263	1.563997348991186	NA	0.11781819099067561	1.1610732321447585e-05	0.06991494610813778	3.511085863866819e-12	1.3616375278030775e-11	2	16	16
ENSG00000162836	ACP6	-1.563847152936238	NA	0.11785346772699275	0.04620144840756553	0.07459531565407049	6.311300195798831e-13	2.556270360362639e-12	11	27	27
ENSG00000128463	EMC4	1.5635950404535544	NA	0.11791270033284719	0.0031608303856965705	0.028528239095010306	1.1056873716322748e-05	2.6218795265655255e-05	3	10	10
ENSG00000105668	UPK1A	1.562831213260726	NA	0.11809230041596197	0.047085665577126214	0.13743246888525454	2.959815778820098e-23	2.0483406291761846e-22	3	5	5
ENSG00000118217	ATF6	-1.5627913767010198	NA	0.11810167314354955	0.014267052179624819	0.07821685611983684	1.6650053373004144e-13	6.962491228813657e-13	7	18	18
ENSG00000183734	ASCL2	1.562596746751119	NA	0.11814747397968577	0.01016317508740408	0.06799974150018513	7.0732553436427315e-12	2.697337244565915e-11	6	16	16
ENSG00000065361	ERBB3	1.56218588552767	NA	0.11824420468142179	9.968532405646503e-05	0.011425072463777953	0.0056141996224240475	0.009631643589930971	2	7	7
ENSG00000239672	NME1	1.561403512954712	NA	0.11842857353792267	6.988658544243122e-05	0.13260348589815318	1.9438952921208323e-22	1.2945965190128213e-21	1	7	7
ENSG00000205846	CLEC6A	1.5602450267358212	NA	0.11870198886265741	0.00020270735511601593	0.11420020397771864	2.32138833960813e-19	1.3300864896739e-18	2	13	13
ENSG00000235027	AC068580.3	1.5601183521186184	NA	0.11873191543897828	0.0002951345189237917	0.011951808674666272	0.004611314073859284	0.008016973342722309	3	19	19
ENSG00000240038	AMY2B	1.5600553003829054	NA	0.11874681346594823	0.02798780488298717	0.06584414450495907	1.5539436108841862e-11	5.8045260254961686e-11	5	15	15
ENSG00000158156	XKR8	1.5598341750263196	NA	0.11879907311909522	0.002022547655451292	0.03990815945732831	1.8489682552297656e-07	5.124104170804016e-07	4	25	25
ENSG00000213366	GSTM2	1.559600223182685	NA	0.11885438374707577	0.012273349260256954	0.3285713898272832	8.865583218347212e-60	2.1844236582102923e-58	13	43	43
ENSG00000127947	PTPN12	-1.5593633173969317	NA	0.11891041331154657	0.11167436258000574	0.13193000307524907	2.525441340667469e-22	1.6676470370083336e-21	11	57	57
ENSG00000132199	ENOSF1	1.5584415197372434	NA	0.11912862072844721	0.0003325055214850291	0.07657837698015858	3.0440803733951685e-13	1.252469633477777e-12	1	15	15
ENSG00000213551	DNAJC9	1.557889550068461	NA	0.11925943281574816	0.0004899501782617536	0.02199798523026772	0.00011655668030299089	0.000248116994850545	4	20	20
ENSG00000167920	TMEM99	-1.5578010662397452	NA	0.11928041319028075	0.03349395541563224	0.0826769605312699	3.207959028961724e-14	1.3984059325791715e-13	7	29	29
ENSG00000248049	UBA6-AS1	-1.557692289352417	NA	0.11930620920911252	0.0005625567384458143	0.02518894411462253	3.681256720358537e-05	8.293467091096761e-05	1	3	3
ENSG00000184014	DENND5A	-1.5576475435008432	NA	0.11931682178392801	0.00016606499944789332	0.010795586346651868	0.00710892179933267	0.012009742876244307	4	10	10
ENSG00000189223	PAX8-AS1	-1.557326512061493	NA	0.11939298394708381	0.0010698416988399943	0.5001113060562582	1.1558392376491447e-102	1.0543344194917649e-100	4	30	30
ENSG00000260461	AL133355.1	1.556423111885777	NA	0.11960751290333191	0.005331989613825591	0.023500166817504886	6.77151564622169e-05	0.00014804273561582837	6	14	14
ENSG00000007545	CRAMP1	-1.5555074127081765	NA	0.11982527053223568	0.03619183953021368	0.05473766774469016	8.793857615271159e-10	2.9208960729088726e-09	9	31	31
ENSG00000169403	PTAFR	-1.555399658896795	NA	0.11985091530853502	0.01218917122507699	0.011565677298966445	0.005326568134675134	0.009165695057349375	4	8	8
ENSG00000181625	SLX1B	1.5549479415672345	NA	0.11995846817331396	0.0005667506929356893	0.09876545142780474	7.983553352911734e-17	4.0326938571158562e-16	3	34	34
ENSG00000260686	AC008669.1	-1.5546037339797112	NA	0.12004047394481623	0.016194158233604372	0.01027890611806537	0.008635585521465608	0.01442123440525988	2	3	3
ENSG00000187134	AKR1C1	-1.5540269529655057	NA	0.12017798760283248	0.025326759534525338	0.3082408562595921	1.9428570138560675e-55	4.23893828633813e-54	3	13	13
ENSG00000069020	MAST4	-1.5531915426254275	NA	0.12037738122470763	0.0016925283667086196	0.085706237256743	1.0443980689702157e-14	4.6922668286010555e-14	1	7	7
ENSG00000135972	MRPS9	1.5531844998804314	NA	0.12037906326941493	0.04882909398101844	0.17459785823590926	1.0756355233106086e-29	9.698251098450907e-29	5	15	15
ENSG00000249476	AC008467.1	-1.552785496388901	NA	0.12047438879525917	0.03469420905664407	0.3305229975351479	3.3434642499333303e-60	8.346007048341584e-59	3	12	12
ENSG00000072110	ACTN1	1.5520416327887117	NA	0.12065226226031842	0.001634257916110698	0.01024053404075323	0.008761525053515682	0.014617316192503204	6	16	16
ENSG00000180881	CAPS2	-1.5504008739117319	NA	0.12104532893782072	0.0022824453036516213	0.06143138601237427	7.752681641976008e-11	2.7744310826011386e-10	2	7	7
ENSG00000006451	RALA	-1.5500753914915728	NA	0.12112342174624502	0.000870548356117126	0.019723923718978967	0.00026578687444151096	0.0005430044209908829	3	10	10
ENSG00000065970	FOXJ2	-1.5495269030824448	NA	0.12125510942044715	0.18303167889758123	0.22780641228316284	2.036966657208994e-39	2.606861283916197e-38	3	7	7
ENSG00000156471	PTDSS1	1.548788550810805	NA	0.12143255871280292	0.0028488388122378527	0.012552533984424545	0.0036870353338952174	0.006491014160863267	4	14	14
ENSG00000205464	ATP6AP1L	1.5470594679361371	NA	0.12184890647112251	0.1601974994864973	0.4439241941099185	3.4648357186904965e-87	1.910561663659914e-85	7	11	11
ENSG00000120709	FAM53C	-1.546976649193202	NA	0.12186887646040427	0.0003931134445111898	0.010742246321974602	0.0072528887883712145	0.012237287468691259	2	7	7
ENSG00000169612	RAMAC	-1.54670266872178	NA	0.12193495929456372	0.07928684923532268	0.06082207914784247	9.675157901124264e-11	3.4337599926817054e-10	12	27	27
ENSG00000134955	SLC37A2	1.54590044898108	NA	0.1221286121188685	0.011116362176437397	0.13107032894761414	3.5261960442291474e-22	2.3186631887456154e-21	8	38	38
ENSG00000124104	SNX21	-1.5456545193210658	NA	0.12218802673124649	9.767076627881711e-05	0.07880025620627606	1.342839364409822e-13	5.640056884708311e-13	2	10	10
ENSG00000175928	LRRN1	-1.5455435582752628	NA	0.1222148414154286	0.057949633756339006	0.13334028905878828	1.4595795943472448e-22	9.773655003303749e-22	4	11	11
ENSG00000121486	TRMT1L	1.5454545021057127	NA	0.12223636592596732	0.0063180403845156255	0.028113873330319797	1.283498436392593e-05	3.0242806658005742e-05	1	7	7
ENSG00000184840	TMED9	1.545454502105713	NA	0.12223636592596732	0.000854906601284185	0.19864919998469746	5.182538611908177e-34	5.479368351147553e-33	1	34	34
ENSG00000260257	AL035071.1	-1.5448880188972565	NA	0.12237335196187382	0.02926300689410532	0.14308481711074117	3.228726222630136e-24	2.3342928327101268e-23	4	14	14
ENSG00000226091	LINC00937	1.5436012253653624	NA	0.12268496800072812	0.06023386841898861	0.26564054314780117	9.74925302676723e-47	1.6029716218219677e-45	5	43	43
ENSG00000101452	DHX35	-1.54347825050354	NA	0.12271478060141527	0.015750661514981577	0.02918867132880632	8.718377206337361e-06	2.0864003727529917e-05	1	1	1
ENSG00000138095	LRPPRC	-1.5426968796306177	NA	0.12290433934559993	0.009046948173160898	0.10806847652797931	2.3881986472144158e-18	1.3068034014384178e-17	8	22	22
ENSG00000142694	EVA1B	1.5426324306955361	NA	0.12291998471103088	0.0022954767524795425	0.11169305520289717	6.031515244916939e-19	3.3924058686481006e-18	4	15	15
ENSG00000242110	AMACR	-1.54231774215781	NA	0.12299639958307332	0.025719130275676842	0.43532489846476047	5.886959592114697e-85	3.1063221552361522e-83	11	21	21
ENSG00000269951	AC090181.2	-1.5420301961647407	NA	0.12306625594768715	0.0029928403606465192	0.05752095552651364	3.207633354329971e-10	1.1021379361531693e-09	5	24	24
ENSG00000183421	RIPK4	1.5418193621004799	NA	0.12311749561767209	0.008712132546418793	0.06629550023201175	1.317983302364592e-11	4.9457539720460365e-11	8	20	20
ENSG00000054148	PHPT1	-1.5416666269302368	NA	0.12315462573493334	0.0048130558946274625	0.03326868308524303	2.010796750883321e-06	5.101058207233442e-06	1	3	3
ENSG00000249709	ZNF564	-1.5416666269302368	NA	0.12315462573493334	0.011931536411565236	0.035848063944329246	7.957654793976393e-07	2.0885494652877436e-06	1	5	5
ENSG00000269560	AC010422.4	1.5416666269302368	NA	0.12315462573493334	0.2080619755292409	0.3185823134330219	1.2487602259251615e-57	2.9096452601074177e-56	1	9	9
ENSG00000266389	AC002091.2	1.541553723544714	NA	0.12318207831457374	0.021469247719324257	0.07499895359388574	5.441356268441306e-13	2.210180451148743e-12	3	3	3
ENSG00000204277	LINC01993	1.5414414462539805	NA	0.12320938339736254	0.019125299712159524	0.0801504913482573	8.160099367402811e-14	3.4767091689836225e-13	5	17	17
ENSG00000224138	AC000123.1	1.541326322344475	NA	0.12323738566603726	0.026208720452713004	0.034425964965906046	1.326601955532462e-06	3.417439828064622e-06	9	17	17
ENSG00000078177	N4BP2	1.5407354252431125	NA	0.12338119127980463	0.0026778081599693076	0.06694367696021425	1.0402834149170385e-11	3.9217015349334564e-11	2	16	16
ENSG00000149636	DSN1	-1.5406725496933291	NA	0.123396500903518	3.595436270758511e-05	0.042006352310152616	8.692615859676817e-08	2.481186241304889e-07	2	15	15
ENSG00000138614	INTS14	1.5399999618530276	NA	0.12356036272214216	0.004016859448357116	0.038795889360685384	2.758150946748033e-07	7.542581818813908e-07	1	7	7
ENSG00000176533	GNG7	-1.5397686254593375	NA	0.12361676219051507	0.0002831763224298274	0.08569383479900192	1.049214123323485e-14	4.712669722596764e-14	4	36	36
ENSG00000149782	PLCB3	1.538735055015775	NA	0.12386899061705713	0.0021929379359150593	0.03148899232021723	3.8122654701243866e-06	9.427042616750267e-06	4	12	12
ENSG00000109743	BST1	-1.5386427509532976	NA	0.1238915356558406	0.02688818191737746	0.06060552768709757	1.0467437888701938e-10	3.7088035610196184e-10	13	31	31
ENSG00000205808	PLPP6	1.5385381053259422	NA	0.12391709896429046	0.010838061936005238	0.13725846441889433	3.168055042687353e-23	2.187156840863342e-22	5	13	13
ENSG00000083097	DOP1A	-1.5384927889760842	NA	0.12392817032489452	0.001707321178243393	0.23219002917010276	3.013710038078713e-40	3.9633522578996814e-39	6	19	19
ENSG00000183397	C19orf71	-1.5384615659713745	NA	0.12393579895118231	0.0004015401453085811	0.10999515574248869	1.1498961873197354e-18	6.3817377722803056e-18	1	6	6
ENSG00000268030	AC005253.1	-1.5384615659713745	NA	0.12393579895118231	0.0007376422336015805	0.010610594332928248	0.007621078535663723	0.012814381391126305	1	16	16
ENSG00000205572	SERF1B	1.5384615659713745	NA	0.12393579895118231	0.00010729049593626284	0.03694475244479346	5.365463391321023e-07	1.427876035036689e-06	1	26	26
ENSG00000171860	C3AR1	-1.5379276172436043	NA	0.12406631382314853	0.46481417168232	0.5435073859380993	7.449344427839113e-116	9.257159970508185e-114	15	26	26
ENSG00000132003	ZSWIM4	-1.5364867125641695	NA	0.1244190541881006	0.0009136969059260558	0.020436367248860283	0.0002052266231262966	0.0004253089256788955	2	17	17
ENSG00000106853	PTGR1	-1.5356977108902206	NA	0.12461253676830006	0.02817890902110262	0.1201413671768281	2.3923634361920507e-20	1.442568233729166e-19	7	35	35
ENSG00000126267	COX6B1	-1.535427566009326	NA	0.1246788368251178	0.05646265577207782	0.07276287442559946	1.2367003100604482e-12	4.9298404503083746e-12	2	4	4
ENSG00000215533	LINC00189	1.5351650170512097	NA	0.12474329901648719	0.003835631398248983	0.12595490801097167	2.5538551554533228e-21	1.614303798778807e-20	8	18	18
ENSG00000163812	ZDHHC3	1.5347574041218865	NA	0.1248434294548054	0.009932425590163788	0.016711521555170444	0.0007965668567562366	0.001528000562249743	7	25	25
ENSG00000258908	AL355075.3	-1.534482717514038	NA	0.12491094177658346	0.00037221278624647496	0.025503182404543204	3.286916873518264e-05	7.436324203689275e-05	1	4	4
ENSG00000213949	ITGA1	1.5341984153825814	NA	0.12498084737101554	0.17645027034244365	0.24930828570100744	1.5605310320262838e-43	2.305042779347006e-42	6	11	11
ENSG00000259004	LINC02285	-1.5338799011199227	NA	0.1250592014350945	0.015043560505404391	0.16451298022660926	6.396161270548343e-28	5.403338405351406e-27	3	11	11
ENSG00000099219	ERMP1	-1.533473354036024	NA	0.12515926707878247	0.018285257157620097	0.16178097220154009	1.918843564961916e-27	1.58279212580721e-26	8	20	20
ENSG00000049860	HEXB	1.5333994166175002	NA	0.1251774724034149	0.003501383351572754	0.14709896267837247	6.638203180614475e-25	4.929226797669988e-24	4	11	11
ENSG00000205269	TMEM170B	1.5333333015441895	NA	0.12519375341036876	8.196834994472282e-07	0.17130548164567513	4.1036862420909655e-29	3.612634259015296e-28	1	16	16
ENSG00000132561	MATN2	1.5330011522148348	NA	0.12527557101498257	0.014201248934205489	0.14525880481841985	1.3719942210460336e-24	1.0080689330213553e-23	8	43	43
ENSG00000163362	INAVA	1.5328827842163273	NA	0.1253047384110447	0.0015973819518025354	0.03225053095191894	2.899316026009921e-06	7.255270761716641e-06	2	10	10
ENSG00000116685	KIAA2013	-1.5326366297247718	NA	0.12536541098972115	0.0022513506083953892	0.22130989306361445	3.391819481491821e-38	4.172619245918454e-37	3	5	5
ENSG00000011021	CLCN6	1.5320729328271216	NA	0.1255044382135558	0.012932962580465765	0.3266326573717475	2.3292599183922014e-59	5.6578581218849656e-58	4	28	28
ENSG00000105383	CD33	1.5320590448311746	NA	0.12550786499140257	0.05191199986723761	0.08841319262398081	3.8214543744017774e-15	1.764515914556168e-14	6	13	13
ENSG00000196652	ZKSCAN5	1.5316089375405197	NA	0.12561896568598235	0.01913357185946412	0.08417415620409772	1.8429736406889495e-14	8.151961558982408e-14	2	7	7
ENSG00000115317	HTRA2	-1.5313739127882184	NA	0.12567700766328208	0.004476430679374639	0.030909705360564508	4.694950703139839e-06	1.1510180072644045e-05	3	7	7
ENSG00000135862	LAMC1	-1.5313044515984116	NA	0.1256941658767558	0.07639400293417163	0.21145055371761384	2.3187995929817865e-36	2.668798269801655e-35	2	6	6
ENSG00000198821	CD247	1.5311294008246736	NA	0.12573741478884268	0.0003494052508958259	0.027800454758932343	1.4367782111793791e-05	3.367866257998247e-05	2	3	3
ENSG00000151240	DIP2C	1.530198763728063	NA	0.1259675373015743	0.017616509305049516	0.0411874492137272	1.1670841511657254e-07	3.2961670138901556e-07	6	12	12
ENSG00000112167	SAYSD1	1.5301891173305975	NA	0.12596992432324405	0.15017310186032062	0.20040796291935703	2.4771293310830325e-34	2.645099059697567e-33	5	15	15
ENSG00000128563	PRKRIP1	-1.5295164287677872	NA	0.1261364694629456	0.024391637911932804	0.056095607641133034	5.377528981445913e-10	1.8185613193219475e-09	3	16	16
ENSG00000166908	PIP4K2C	-1.5290937178060966	NA	0.12624121252188752	0.014754502364503583	0.034353423352097935	1.3616409194048448e-06	3.502967315762629e-06	3	11	11
ENSG00000065600	PACC1	1.5277777910232546	NA	0.12656771818395454	0.017848104814041407	0.054708920558046076	8.885855796380778e-10	2.9497394706181563e-09	1	5	5
ENSG00000156140	ADAMTS3	1.527636323290409	NA	0.12660285803616012	0.0013777265950348338	0.017997436519966402	0.0004981106057164879	0.0009810610747021994	6	16	16
ENSG00000097007	ABL1	-1.5275851019626543	NA	0.12661558302144268	0.00685988479698491	0.014565345918217456	0.0017509361466305955	0.003215549794235177	3	7	7
ENSG00000260135	MMP2-AS1	1.526995771718854	NA	0.12676206279280758	0.009691758551262529	0.4728644040238489	5.9342278308654814e-95	4.170740699652137e-93	3	9	9
ENSG00000178075	GRAMD1C	-1.5266718174820186	NA	0.1268426387410833	0.0004373650115812232	0.08115535606752686	5.6303473620281775e-14	2.4174969181627744e-13	3	17	17
ENSG00000168246	UBTD2	1.5263228918939502	NA	0.12692947030992985	0.006032418834917578	0.027284724393199226	1.729928070720549e-05	4.0209455793964075e-05	7	18	18
ENSG00000070019	GUCY2C	1.525666936528415	NA	0.12709283273158778	0.0003202090625253816	0.051595443684250154	2.7400826283971757e-09	8.7847592062784e-09	3	13	13
ENSG00000179165	PXT1	-1.5249231655243012	NA	0.12727826308882564	0.0026513348030385558	0.03703026053547712	5.203072240764954e-07	1.3868120276170064e-06	5	23	23
ENSG00000083168	KAT6A	-1.5245901346206667	NA	0.1273613595837439	0.0009351766878386154	0.04557286350838288	2.406979343755009e-08	7.183656241916925e-08	1	5	5
ENSG00000183208	GDPGP1	1.5235316428684345	NA	0.1276257503572527	0.01761567482351937	0.08635399903816453	8.212563769460748e-15	3.7170033275925673e-14	3	11	11
ENSG00000148655	LRMDA	-1.523451888638726	NA	0.1276456887039038	0.07196170810248714	0.23718559286907867	3.3704899778655554e-41	4.590987500430215e-40	12	21	21
ENSG00000164818	DNAAF5	1.5227272510528564	NA	0.12782695721263485	0.0005031560951581674	0.10733856200896962	3.148913042571811e-18	1.7148526442382975e-17	1	11	11
ENSG00000167261	DPEP2	1.522529446471148	NA	0.12787647290751156	0.024685498195899134	0.13979136257298247	1.176025349002246e-23	8.292622824851775e-23	7	20	20
ENSG00000117533	VAMP4	-1.522367737320424	NA	0.1279169640459847	0.007409525814380655	0.15524859125147206	2.617447226404111e-26	2.0609092050323275e-25	4	7	7
ENSG00000157450	RNF111	-1.5219221188496324	NA	0.1280285962088859	0.003467949324771236	0.014857235046725144	0.001572537242031314	0.002904722227875377	7	25	25
ENSG00000136240	KDELR2	1.5217723982567704	NA	0.1280661198045284	0.13647296238201367	0.22094260579299643	3.973660760151233e-38	4.8779032480911596e-37	3	8	8
ENSG00000232934	AL157786.1	-1.5212715241853816	NA	0.12819171309550792	0.11392557269336903	0.1507950694055264	1.5374329701489963e-25	1.1744070380884248e-24	12	37	37
ENSG00000138744	NAAA	1.5212348578984944	NA	0.12820091086245317	0.04626831402702646	0.5880762254639871	8.975327698913055e-131	1.6550311258995698e-128	9	50	50
ENSG00000185736	ADARB2	-1.5209831963185994	NA	0.12826405421398518	0.3132520300342561	0.48680678162482405	7.565781995197796e-99	6.062878291385375e-97	9	26	26
ENSG00000148814	LRRC27	-1.5208558564745849	NA	0.12829601373056485	0.04013579784932366	0.2481047984406576	2.6709858762089772e-43	3.908253992415337e-42	4	17	17
ENSG00000117691	NENF	1.5207725886406467	NA	0.12831691548344604	0.02543916584365612	0.03661001719475143	6.051409323089172e-07	1.606253060083029e-06	10	16	16
ENSG00000157212	PAXIP1	-1.5196397821020888	NA	0.1286015337279531	0.0003583570790160156	0.013077510926250781	0.003034131770589998	0.005398664218079256	2	12	12
ENSG00000241973	PI4KA	1.5196350063385724	NA	0.1286027346787842	0.03298093732084204	0.05313901085095838	1.5682382149195736e-09	5.116765058534203e-09	7	30	30
ENSG00000244625	MIATNB	-1.518395213300149	NA	0.12891479765657396	0.0032606279121800788	0.407517711667906	5.714167381035029e-78	2.361259190779993e-76	16	52	52
ENSG00000144362	PHOSPHO2	1.5183021584915677	NA	0.12893824379810248	0.06619084449439963	0.037220848492949044	4.858582229112131e-07	1.2984233543251352e-06	2	14	14
ENSG00000182117	NOP10	-1.5180368451578141	NA	0.12900511048250363	0.0036061538345811325	0.35489664975086116	1.3469555642734126e-65	3.941798800635624e-64	3	7	7
ENSG00000273270	AC090114.2	-1.517795294027152	NA	0.1290660118253937	0.014311298546914281	0.3093626806148435	1.1278054484876057e-55	2.4859557372897108e-54	10	27	27
ENSG00000108788	MLX	1.5172298278508356	NA	0.12920866794271652	0.9898225818731347	0.1320787508670796	2.383636428245463e-22	1.5788714217065062e-21	8	35	35
ENSG00000136152	COG3	1.5168696406540305	NA	0.1292995999990291	0.0007174767303417043	0.010424226305980538	0.008175148226719824	0.013696328345058446	3	8	8
ENSG00000272129	AL359715.3	-1.5166073439448897	NA	0.12936585011164325	0.0163962079376233	0.02569862064926967	3.063309021994656e-05	6.957971711018061e-05	4	11	11
ENSG00000106635	BCL7B	-1.515151500701904	NA	0.12973404195309887	0.009030603974639359	0.016942678286097863	0.0007320123261124462	0.0014103223660827254	1	3	3
ENSG00000167613	LAIR1	-1.515151500701904	NA	0.12973404195309887	1.4782238046695225e-05	0.013550467260779107	0.0025466265420755647	0.004577308308359067	1	11	11
ENSG00000142168	SOD1	1.5151515007019043	NA	0.12973404195309887	0.009677114880097608	0.03656541052206301	6.149207035252054e-07	1.6311330463656221e-06	1	7	7
ENSG00000274979	AC020656.2	1.515097107687445	NA	0.1297478140358467	0.00026998120466908114	0.2606830644502598	9.31005411277513e-46	1.4796859868394877e-44	4	16	16
ENSG00000273226	AL391834.2	-1.5144705248581942	NA	0.12990654403473934	0.0012075304151909615	0.030758854849658436	4.95662906521906e-06	1.2130902217702533e-05	4	12	12
ENSG00000253704	AC023632.2	-1.5144244384035837	NA	0.12991822490099947	0.000809615873013334	0.022245097373710422	0.00010658809744344363	0.00022797197344195743	2	8	8
ENSG00000162804	SNED1	1.5141254204878956	NA	0.1299940324486929	0.00376745696623027	0.03510471496671835	1.0394528487248972e-06	2.7028926312029208e-06	4	28	28
ENSG00000227155	AL161725.1	1.5136266653988424	NA	0.1301205541057837	0.002593406386411981	0.017712620726148518	0.0005526227210703285	0.0010806074166060506	4	18	18
ENSG00000102572	STK24	-1.5133949529638289	NA	0.13017936624389598	0.03640847340118657	0.19443491010583444	3.019740543789733e-33	3.119610276231936e-32	5	10	10
ENSG00000166347	CYB5A	1.513095978619128	NA	0.13025528095579833	0.00041487094100293434	0.016128153000300578	0.0009861904482245804	0.0018714374235480058	7	14	14
ENSG00000100982	PCIF1	-1.512390682353269	NA	0.13043450388256325	0.0025973346995552074	0.047373163921134775	1.2579485812324553e-08	3.835803737474285e-08	3	11	11
ENSG00000138107	ACTR1A	1.5120298081115635	NA	0.1305262796487753	0.01213813488527598	0.022979517478410264	8.173019568988517e-05	0.00017730438025121326	2	17	17
ENSG00000119139	TJP2	1.5117898634899816	NA	0.1305873289117473	0.005503298917891088	0.3337593351006984	6.594590918146194e-61	1.67790266550874e-59	7	18	18
ENSG00000135723	FHOD1	-1.5116279125213625	NA	0.130628546719678	6.779491132665314e-06	0.09547420526202675	2.7422514047723783e-16	1.34132542328698e-15	1	11	11
ENSG00000155957	TMBIM4	-1.5115019738245572	NA	0.13066060609347444	0.014133619712445943	0.15845838636824355	7.266141988062183e-27	5.847351898323715e-26	2	10	10
ENSG00000150459	SAP18	1.5113071022167939	NA	0.13071022528727175	0.013325842325499212	0.012344623013470342	0.003983486510961405	0.006988522780202264	5	17	17
ENSG00000204387	SNHG32	1.5105488596244212	NA	0.1309034319434534	0.04173848454836537	0.18301087598543878	3.431939290849015e-31	3.271502329003322e-30	9	53	53
ENSG00000175470	PPP2R2D	1.5099225407745438	NA	0.1310631902868122	0.04441114211997501	0.10269279776843511	1.8216879795242285e-17	9.52442901245762e-17	4	16	16
ENSG00000081692	JMJD4	-1.509803891181946	NA	0.13109347187059694	0.0027831696323814595	0.022123937096778505	0.00011136401837429063	0.00023762368434748166	1	10	10
ENSG00000283375	AC087521.4	-1.5096819517999283	NA	0.1311245987226336	0.10109615163822716	0.23470059034596358	1.0039774924102688e-40	1.3450945326049767e-39	9	32	32
ENSG00000163468	CCT3	1.5094527054199993	NA	0.13118313280624608	0.0001452136764415755	0.06829516233981163	6.3493558120063e-12	2.4245179875327554e-11	2	10	10
ENSG00000183873	SCN5A	1.5085228448694263	NA	0.13142076433367347	0.019631729844605032	0.3012065610278738	5.767285774935787e-54	1.1988264697499855e-52	4	15	15
ENSG00000268069	AC004466.1	1.5077519059024997	NA	0.1316180353926509	0.004075807972069963	0.05967008049146502	1.4704160511449307e-10	5.154571721399104e-10	4	15	15
ENSG00000197020	ZNF100	-1.5068492889404297	NA	0.13184929234142911	0.0010296529777755864	0.4742883241030063	2.400813965226428e-95	1.7154816120695006e-93	1	17	17
ENSG00000268119	AC010615.2	-1.5068492889404297	NA	0.13184929234142911	0.00012827874284914196	0.24033699802179687	8.401550625966344e-42	1.1721657138629149e-40	1	7	7
ENSG00000181751	C5orf30	-1.5068488738987902	NA	0.13184939875045693	0.001986132058021102	0.014824952674828676	0.001591328884398695	0.0029375348803609494	8	19	19
ENSG00000048162	NOP16	1.5067801598424317	NA	0.1318670166857993	0.01995551627443638	0.048562630292673124	8.191088208444457e-09	2.5359987666837695e-08	5	16	16
ENSG00000115825	PRKD3	1.5067520425559915	NA	0.1318742263412939	0.005577296675043991	0.1365953185414523	4.104644915643074e-23	2.8156222263345234e-22	5	24	24
ENSG00000179632	MAF1	1.5053763389587405	NA	0.13222734871350175	0.003743307269703916	0.2242389828938564	9.570957321749981e-39	1.2006755457987594e-37	1	12	12
ENSG00000179698	WDR97	1.5053763389587402	NA	0.13222734871350175	0.0014898772700503847	0.2813533575910258	6.906641260151247e-50	1.2694747156520228e-48	1	13	13
ENSG00000115275	MOGS	1.5053763389587405	NA	0.13222734871350175	3.0502533270084958e-06	0.018178943539054974	0.0004662283124847089	0.0009215478712310135	1	7	7
ENSG00000234902	AC007879.3	1.5043143343333858	NA	0.13250044994021684	0.013069827748017364	0.04884875682852509	7.387641687881265e-09	2.2959526514221784e-08	5	8	8
ENSG00000267213	AC007773.1	1.5042477911687906	NA	0.13251757647013526	0.006423380342468736	0.04435693707304833	3.72979384448385e-08	1.0974988785012618e-07	4	13	13
ENSG00000189068	VSTM1	-1.5031320220648936	NA	0.13280500271005666	0.20594647089770185	0.5003200155662026	1.0051544330966447e-102	9.3175099314456e-101	4	13	13
ENSG00000108578	BLMH	-1.5025588360952442	NA	0.13295284508782454	0.005979097511852	0.01908930171079351	0.00033472815272894365	0.0006747682016161578	5	11	11
ENSG00000164125	GASK1B	-1.5023674594522654	NA	0.13300223540187586	0.000452036540866402	0.17265844165542377	2.3685327819665738e-29	2.104557962587812e-28	3	15	15
ENSG00000234506	LINC01506	-1.5022478512560513	NA	0.13303311099088	0.040898830673116	0.1871921907799945	6.115369334135441e-32	5.999569148231618e-31	10	25	25
ENSG00000144488	ESPNL	-1.5021792267545966	NA	0.1330508281838834	0.019188888863867784	0.06355376576229643	3.5810706711861286e-11	1.3044133589670969e-10	7	26	26
ENSG00000172638	EFEMP2	1.5011069188206323	NA	0.13332790957691035	0.0018622877186778638	0.11182837885370106	5.728897405941013e-19	3.2243144606000144e-18	3	16	16
ENSG00000079739	PGM1	-1.5009032418645365	NA	0.13338058956833387	0.0077155006289066205	0.03152455181789232	3.7638419567548495e-06	9.316704058370224e-06	9	42	42
ENSG00000117461	PIK3R3	1.5000000000000002	NA	0.13361440253771614	0.00038884280495942586	0.03617315486770801	7.080183407549426e-07	1.8665344389863968e-06	1	7	7
ENSG00000181396	OGFOD3	1.5000000000000002	NA	0.13361440253771614	0.0005429926577131308	0.08995816369933421	2.15047966206688e-15	1.0056879117748822e-14	1	11	11
ENSG00000258654	AC026495.1	-1.5	NA	0.13361440253771614	0.0006227698575102862	0.0572673780581391	3.5165886957897307e-10	1.204914676205756e-09	1	26	26
ENSG00000128335	APOL2	-1.5	NA	0.13361440253771614	7.895945142163968e-05	0.04270951360427726	6.749273874723649e-08	1.9459195978082693e-07	1	2	2
ENSG00000180628	PCGF5	-1.5	NA	0.13361440253771614	0.0001979218161696124	0.010152072375706938	0.00905905589308195	0.015075570064091447	1	5	5
ENSG00000161405	IKZF3	1.4999999999999998	NA	0.13361440253771617	0.0031503750008918356	0.06358291781314145	3.543250487971113e-11	1.291460204425433e-10	1	5	5
ENSG00000033800	PIAS1	-1.4996657148617434	NA	0.13370101586419694	0.009456074244821113	0.13005867319569214	5.2207672432216045e-22	3.412002189558205e-21	8	29	29
ENSG00000163950	SLBP	-1.498801391927236	NA	0.13392516341145821	0.0001609751473649208	0.013710987262681176	0.0023998566845065445	0.004327564908791034	2	11	11
ENSG00000267780	AC021594.2	-1.4985953777409813	NA	0.13397863258310616	0.016972808934994015	0.03491768277955674	1.1117210773270127e-06	2.8842518540213225e-06	2	11	11
ENSG00000119782	FKBP1B	-1.4985947463842726	NA	0.13397879647156669	0.0025064488762812404	0.025793526885274858	2.9602876867271578e-05	6.731102299083006e-05	2	20	20
ENSG00000071575	TRIB2	-1.4985055252807191	NA	0.1340019581701553	0.003546089328976303	0.06946139238608488	4.144933939039633e-12	1.6005735672278915e-11	4	8	8
ENSG00000181778	TMEM252	-1.4983708819856767	NA	0.1340369172820085	0.025112860302917914	0.1430545706811152	3.2673532122505997e-24	2.3612237773655938e-23	7	17	17
ENSG00000163811	WDR43	-1.497765559010788	NA	0.13419417195751612	0.0061333987335680535	0.03182499879796041	3.3785117574268725e-06	8.390745565259005e-06	3	11	11
ENSG00000267838	AC245884.8	1.4975959026400028	NA	0.13423827196297117	0.00021727131493064255	0.2937206882219039	2.0512712958388556e-52	4.0340884693051074e-51	3	41	41
ENSG00000281207	SLFNL1-AS1	1.4973476462413078	NA	0.13430282323806766	0.019575197763535206	0.022751677991615774	8.874605354496155e-05	0.00019153109391423933	6	23	23
ENSG00000172469	MANEA	-1.4970700311280898	NA	0.13437503674951876	2.3422207544927476e-05	0.30378113843406496	1.67389372509417e-54	3.5264869154348797e-53	2	10	10
ENSG00000161040	FBXL13	-1.4969067575030046	NA	0.13441752166135482	0.011221527605210717	0.04663320037560823	1.642556176441729e-08	4.9723205418886516e-08	5	17	17
ENSG00000126216	TUBGCP3	1.4967816359996031	NA	0.13445008615900755	0.008636610330363174	0.1874876728919816	5.411827112819106e-32	5.3368270936017735e-31	9	24	24
ENSG00000135452	TSPAN31	1.4967136909349679	NA	0.13446777230055015	0.003942393470944742	0.060095848130368675	1.2597147084080566e-10	4.4413749042947705e-10	3	7	7
ENSG00000151883	PARP8	-1.4966346163839341	NA	0.13448835771889903	0.04309963325492077	0.09268391409314097	7.782757812479634e-16	3.712559491688824e-15	6	14	14
ENSG00000105352	CEACAM4	-1.4954243707243413	NA	0.13480372415204378	0.08449216345299651	0.2033834006283303	7.079654804042748e-35	7.723218844435692e-34	22	68	68
ENSG00000167004	PDIA3	1.4947850143210004	NA	0.13497055855112955	0.019528429466554906	0.05180433410219997	2.540848373680292e-09	8.17658261592106e-09	2	22	22
ENSG00000239300	AC080162.1	1.4936227330541159	NA	0.13527425420790246	0.0007300654953855809	0.010927803672319653	0.006764484069272768	0.011462859417387224	4	11	11
ENSG00000154889	MPPE1	1.4929419231316834	NA	0.1354523899342371	0.03405732527719262	0.30773282525219947	2.484763640720689e-55	5.38700526861177e-54	6	27	27
ENSG00000035687	ADSS	1.4925372600555422	NA	0.13555835693389887	0.0012735975316616683	0.17745121714503487	3.356534157412462e-30	3.0996878979788e-29	1	21	21
ENSG00000227678	AL355581.1	-1.4922261941535389	NA	0.13563985765237635	0.003145375543784229	0.010680334170711812	0.00742372415675966	0.01250461109559684	5	20	20
ENSG00000197323	TRIM33	-1.4917454036771096	NA	0.13576590144692538	0.005279433693900713	0.07813613200544596	1.7152774328281657e-13	7.160489945367628e-13	6	30	30
ENSG00000140104	CLBA1	1.4907219143877979	NA	0.13603452010024358	0.048083348139201364	0.021955942353053013	0.00011834355307302134	0.00025170204534903174	5	14	14
ENSG00000166796	LDHC	-1.4905660152435305	NA	0.13607547241031623	0.0009053892545329174	0.3873269982348149	4.25335087865799e-73	1.5618996620579415e-71	1	8	8
ENSG00000236263	AC234582.2	1.4901961088180544	NA	0.13617267922985032	9.561745119968812e-06	0.09026458263248704	1.9185382701863267e-15	8.991804535508422e-15	1	6	6
ENSG00000107742	SPOCK2	1.48973968788364	NA	0.13629269485866108	0.019926377222511973	0.026211640871478842	2.546207092882212e-05	5.8227637599462665e-05	10	19	19
ENSG00000140807	NKD1	-1.4897311559986728	NA	0.13629493909017304	0.03232739923705044	0.054164969148229054	1.0819522955027442e-09	3.5722756864798924e-09	4	10	10
ENSG00000272821	U62317.2	1.4893616437911987	NA	0.13639216314837738	8.426184809140343e-06	0.30186904860253333	4.1967757222948125e-54	8.755536114553982e-53	1	15	15
ENSG00000105821	DNAJC2	1.4882852830747746	NA	0.13667567444696663	0.0034305951647221945	0.015810692868193144	0.0011078914661959212	0.002090814433123567	4	15	15
ENSG00000272325	NUDT3	-1.4872065787066806	NA	0.1369602590743903	0.0015736991263259456	0.037933137336194495	3.761113177556249e-07	1.0154176618688937e-06	2	11	11
ENSG00000167083	GNGT2	1.4870258575941515	NA	0.13700798173518203	0.015858603832097567	0.04298460783397719	6.113036792165676e-08	1.7690257838145322e-07	2	9	9
ENSG00000176014	TUBB6	-1.4864864349365232	NA	0.13715050227920061	2.1722022195304373e-06	0.30523949113585735	8.289673937450853e-55	1.7681544571311527e-53	1	12	12
ENSG00000205302	SNX2	1.4863676809778157	NA	0.13718189354602428	0.0010391272193880528	0.029649080610555198	7.387714703690191e-06	1.7816329553309392e-05	3	13	13
ENSG00000123427	EEF1AKMT3	-1.4854997313235345	NA	0.13741149452005577	0.1232966015786024	0.3622416937676428	2.910057205986129e-67	8.975642270765491e-66	6	17	17
ENSG00000170632	ARMC10	-1.4853226640812511	NA	0.1374583709503204	0.05974843523284648	0.08352552046446633	2.3433770892634113e-14	1.0291056006089178e-13	4	29	29
ENSG00000079459	FDFT1	1.4852589439778139	NA	0.13747524310092846	0.015309502398050774	0.08777652127670253	4.8419710147879075e-15	2.2160384556337824e-14	8	36	36
ENSG00000100426	ZBED4	-1.4852297022015823	NA	0.1374829864297653	0.02672883636899033	0.07419875347147786	7.300964892891611e-13	2.9452892718936305e-12	4	11	11
ENSG00000114126	TFDP2	1.484848499298096	NA	0.137583961118387	0.004769263366026164	0.015843149122368824	0.0010947833035612096	0.0020672141458677805	1	7	7
ENSG00000126214	KLC1	1.484793327576012	NA	0.13759857998043434	0.001658214502040546	0.165030173011875	5.193124077546748e-28	4.400043715704011e-27	2	14	14
ENSG00000196151	WDSUB1	-1.484020555482327	NA	0.1378034674429082	0.00981904218378503	0.15586605315758426	2.0462902117849876e-26	1.6163901815707393e-25	6	27	27
ENSG00000103522	IL21R	-1.4839758662852132	NA	0.13781532321801446	0.013426635021261004	0.017390206383437325	0.0006216188139696432	0.001207811130836779	6	12	12
ENSG00000198964	SGMS1	1.4832913141134767	NA	0.13799702907629854	0.0441412859603685	0.0637456702140614	3.3393134034117646e-11	1.2197206721002843e-10	16	40	40
ENSG00000090013	BLVRB	1.4828194408994977	NA	0.1381223894234348	0.004037822263651671	0.01563142831563575	0.001183197199233262	0.0022243640396460438	2	8	8
ENSG00000061676	NCKAP1	-1.4827782440726687	NA	0.1381333381557414	0.0034267233669377606	0.026563927108154604	2.2427018602674875e-05	5.153436178711932e-05	5	12	12
ENSG00000277324	AC093462.1	1.4814814329147337	NA	0.1384783289994572	3.192254389363387e-31	0.03983467453490221	1.898479698796382e-07	5.257069006080923e-07	1	7	7
ENSG00000176422	SPRYD4	-1.4813685517922899	NA	0.1385083901571161	0.07257986212243425	0.23495410804343067	8.983238185246968e-41	1.2054268516338048e-39	6	22	22
ENSG00000133794	ARNTL	-1.4812338296906162	NA	0.1385442743249243	0.006151088798623161	0.19306194105297342	5.351790689285919e-33	5.492391294468236e-32	5	13	13
ENSG00000140526	ABHD2	-1.4803229007444898	NA	0.13878709453758045	0.007816067583210146	0.07814866530796585	1.707373970615757e-13	7.129525167597497e-13	3	14	14
ENSG00000049541	RFC2	-1.4800000190734866	NA	0.13887324157651054	4.832229149318721e-05	0.10414722342777538	1.0524388991860681e-17	5.572174955894375e-17	1	11	11
ENSG00000177030	DEAF1	-1.4800000190734863	NA	0.13887324157651063	0.0031235114803135973	0.07057684579608867	2.7555568608812696e-12	1.0742224279893816e-11	1	11	11
ENSG00000228748	AL450306.1	-1.4799593411268275	NA	0.138884097651337	0.004999581342019555	0.0372275641689807	4.846868584875757e-07	1.295494846665124e-06	3	4	4
ENSG00000141293	SKAP1	-1.4791169273636873	NA	0.1391090668360218	0.007018014208244854	0.055651333694377476	6.316618680747134e-10	2.123161382911262e-09	11	30	30
ENSG00000083223	TUT7	-1.4786543498844922	NA	0.13923271885937438	0.01794592860601207	0.01003512538578644	0.009468303292989595	0.015698726981676358	11	19	19
ENSG00000171444	MCC	1.477854229479724	NA	0.1394467995555322	0.06410967745155843	0.21780638592338056	1.5311625157300708e-37	1.829819232212891e-36	3	9	9
ENSG00000088726	TMEM40	-1.4772727489471438	NA	0.1396025397541023	0.010109855256726728	0.011917492688468114	0.0046707239105346545	0.008113679532187884	1	8	8
ENSG00000150477	KIAA1328	1.4772727489471436	NA	0.1396025397541023	6.1408232335081025e-06	0.03974187543901507	1.9629017664022593e-07	5.42932296645683e-07	1	4	4
ENSG00000135046	ANXA1	-1.4769022629476998	NA	0.1397018382634911	0.00865637557740002	0.156798184340382	1.4106917665247593e-26	1.1225964317463154e-25	4	11	11
ENSG00000168765	GSTM4	1.476424686550598	NA	0.13982991957274557	0.0037283009184039544	0.6259218719476183	9.123391434763122e-145	2.483445074837346e-142	4	21	21
ENSG00000250067	YJEFN3	-1.4761904478073118	NA	0.13989277312790935	1.368839921110819e-05	0.08626449991480077	8.489952478758159e-15	3.8374853731740555e-14	1	12	12
ENSG00000135299	ANKRD6	-1.4759311361665486	NA	0.13996237987505614	0.0028632050121215557	0.013924625792857354	0.0022176995204509116	0.004017676851490881	4	14	14
ENSG00000112343	TRIM38	1.4758491953064719	NA	0.1399843807126594	0.060611487298517286	0.11259165478728239	4.284704511519518e-19	2.4234300022443344e-18	5	9	9
ENSG00000102445	RUBCNL	1.4756436649984976	NA	0.1400395765971126	0.0034584849778982363	0.07209944135734546	1.5773454895115736e-12	6.249976386237055e-12	4	8	8
ENSG00000130177	CDC16	-1.4756211651292621	NA	0.14004562003255816	0.017927858430527813	0.5292712399690143	2.149811605521422e-111	2.4254683699399254e-109	3	20	20
ENSG00000236859	NIFK-AS1	-1.4754098653793337	NA	0.1401023846598506	0.00019479417297352199	0.015057280536812663	0.0014609845719055295	0.002712104830440347	1	3	3
ENSG00000171421	MRPL36	1.4747048007199748	NA	0.14029192485579436	0.005649844334694405	0.10994728401951837	1.1709887805430987e-18	6.496695761091427e-18	8	20	20
ENSG00000160446	ZDHHC12	-1.4738014729223705	NA	0.1405350516340752	0.007781957446310412	0.02123402182324033	0.0001536959275337306	0.00032316472060764416	13	35	35
ENSG00000164975	SNAPC3	1.473790624590556	NA	0.14053797338354118	0.0012332092805317795	0.024886949111649643	4.104861585339999e-05	9.213909859554405e-05	9	19	19
ENSG00000147894	C9orf72	-1.4737810540504896	NA	0.14054055102787874	0.03276465298151573	0.07917358586325061	1.1701356305572778e-13	4.931593985850764e-13	13	42	42
ENSG00000162817	C1orf115	1.4735463912756945	NA	0.14060376439279368	0.02521491886325922	0.042861950470322416	6.38895911913386e-08	1.845759095923628e-07	4	13	13
ENSG00000223969	AC002456.1	-1.4728699144107598	NA	0.14078611582797876	0.08208356350847086	0.09286434790354822	7.275698928326894e-16	3.4745463915866867e-15	4	9	9
ENSG00000115956	PLEK	-1.4719124347385595	NA	0.14104452526629618	0.02040096582176876	0.07670085071074255	2.909924091781476e-13	1.1998626653032107e-12	9	29	29
ENSG00000171916	LGALS9C	-1.4716981649398801	NA	0.1411024033730696	0.00971926640123823	0.3233967062297994	1.160827511642208e-58	2.772566991246828e-57	1	15	15
ENSG00000175198	PCCA	-1.4715816352603988	NA	0.14113388778771693	0.0036488293270208277	0.0361202844006017	7.21600243354228e-07	1.9008790435148476e-06	2	13	13
ENSG00000172270	BSG	1.471106856014085	NA	0.14126222120055215	0.00173402507270049	0.24738147491106494	3.6878512489570195e-43	5.341466306449656e-42	2	18	18
ENSG00000152217	SETBP1	1.470706104852875	NA	0.14137061451444297	0.0029556554151793724	0.014363454156190714	0.0018861712469165303	0.0034539189229441086	3	8	8
ENSG00000175894	TSPEAR	-1.4705882072448733	NA	0.14140251507679427	0.00012573890197918836	0.027972860741973284	1.3503234538555733e-05	3.176937427653893e-05	1	8	8
ENSG00000064547	LPAR2	-1.4705757018694663	NA	0.1414058990874455	0.01046520093296394	0.24768176353388058	3.2257152370413008e-43	4.6879483559340057e-42	4	17	17
ENSG00000073605	GSDMB	-1.470539611104336	NA	0.1414156657592746	0.12383064089471203	0.42727016761335945	6.736097751295698e-83	3.3483287054194186e-81	2	5	5
ENSG00000242550	SERPINB10	1.470100643486923	NA	0.1415344981078463	0.12538038418435568	0.41650848552882175	3.4214632714215174e-80	1.5646579637762026e-78	15	36	36
ENSG00000121989	ACVR2A	1.469618306831655	NA	0.14166515928588108	0.005817074540381299	0.07202007948896481	1.6239125835670712e-12	6.430033917245833e-12	4	16	16
ENSG00000135049	AGTPBP1	1.4686376706394877	NA	0.14193109157038716	0.011013379315456923	0.019927592875483006	0.00024683985857008607	0.0005062253928029666	11	29	29
ENSG00000142178	SIK1	-1.4683875814017335	NA	0.14199897295167768	0.004432426355474036	0.021644051612090005	0.00013248697081632763	0.00028032314158287506	3	10	10
ENSG00000227057	WDR46	1.4678955323230096	NA	0.14213260195236244	0.028066870380828654	0.013552410315720824	0.0025447966819140467	0.004574978330867385	12	20	20
ENSG00000124228	DDX27	1.4677873572203006	NA	0.14216199272090843	0.011107765243405182	0.02165366470333045	0.00013202667675705219	0.0002794181759480054	15	39	39
ENSG00000078114	NEBL	-1.4674856170378054	NA	0.14224399905971358	0.0048669150807486945	0.36130283424708515	4.7625713524000333e-67	1.4584524307555032e-65	10	27	27
ENSG00000170085	SIMC1	1.4668344279132914	NA	0.1424211017111009	0.008090583510653261	0.10688605741801793	3.737366554148985e-18	2.0256668469374508e-17	6	30	30
ENSG00000122417	ODF2L	1.4668148316338192	NA	0.14242643389624812	0.0008466535392572294	0.0428401573897188	6.439269398053868e-08	1.8596670748943378e-07	2	11	11
ENSG00000173338	KCNK7	-1.4666666984558105	NA	0.14246674617608118	0.0009525069469116872	0.033388383895338034	1.9261263051738778e-06	4.894227294032721e-06	1	9	9
ENSG00000159921	GNE	-1.4662619567872226	NA	0.14257693537201313	0.0008080211204765812	0.01339072288121723	0.0027017135428024494	0.004837302729747255	3	9	9
ENSG00000272716	AL121658.1	1.465116262435913	NA	0.14288920049485918	1.3909909371334343e-08	0.02202518208475253	0.0001154152318858902	0.0002457786926128314	1	8	8
ENSG00000127415	IDUA	-1.4649292951449322	NA	0.14294020920804193	0.000585425669473193	0.17581110578040915	6.558671777533975e-30	5.973163160537978e-29	3	51	51
ENSG00000276691	AC004466.3	-1.4648312995269661	NA	0.1429669501090993	0.004884261699771208	0.22626430675473555	3.9795246004810604e-39	5.047697290950422e-38	9	30	30
ENSG00000261799	AC007406.5	1.4647765742310432	NA	0.1429818851383709	0.020978148082501685	0.048150007617568304	9.505786708079067e-09	2.92298254001879e-08	11	23	23
ENSG00000170293	CMTM8	1.4643547289980168	NA	0.14309705071415474	0.002621974313550303	0.06884799916189425	5.187443619460431e-12	1.9937129231314865e-11	5	23	23
ENSG00000141582	CBX4	1.4628777637696686	NA	0.14350082952616455	0.004200487207006702	0.01599980533760132	0.0010336805058933133	0.0019574411435031394	3	10	10
ENSG00000139977	NAA30	1.4625999166800001	NA	0.14357688607436403	2.3143873000848046e-05	0.125474678837737	3.0738507144933378e-21	1.9372828336216924e-20	4	24	24
ENSG00000053372	MRTO4	1.4620044094653355	NA	0.14374000154521632	0.012926752261126755	0.06140377177851359	7.830923426062083e-11	2.801846564438528e-10	3	13	13
ENSG00000102580	DNAJC3	1.4613208318847253	NA	0.14392741553439453	0.01740181374811796	0.02932098035178733	8.313136917203434e-06	1.994710857606292e-05	5	13	13
ENSG00000123609	NMI	1.4611603966695745	NA	0.1439714286116156	0.000699160928034986	0.024196230246990167	5.2666722289455216e-05	0.00011659974445415278	2	3	3
ENSG00000214772	AC010168.1	1.4592222226681613	NA	0.1445039542622228	0.0015141021154332262	0.034968210624906966	1.0917160960221523e-06	2.8344949781504753e-06	3	12	12
ENSG00000275302	CCL4	1.4592022888805418	NA	0.14450943902918234	0.00359525794006709	0.07662232111989918	2.995249086612373e-13	1.2341548915501103e-12	2	5	5
ENSG00000092529	CAPN3	1.4587647841512907	NA	0.14462985831387334	0.013523558669686953	0.0537156882099089	1.2729566305141794e-09	4.18197955108959e-09	6	16	16
ENSG00000256433	AC005840.2	1.458488168760341	NA	0.14470603390714168	0.0032928819605111763	0.09445342334306384	4.0177070679254396e-16	1.9468679996567776e-15	5	27	27
ENSG00000172159	FRMD3	-1.4583672655382907	NA	0.14473933843477718	0.0013058442004188133	0.0162200438603947	0.0009535469184635864	0.0018120984158612639	10	28	28
ENSG00000256448	AP000763.3	-1.4583333730697632	NA	0.14474867565551924	0.0021564075494732698	0.06824125614772109	6.4756974403944565e-12	2.4716611485716567e-11	1	6	6
ENSG00000163346	PBXIP1	1.4576338897356984	NA	0.1449414831983372	0.006696365221233388	0.013395381974955297	0.0026970576187438466	0.004829470721921084	4	5	5
ENSG00000137656	BUD13	-1.4569643970599324	NA	0.14512620824714295	0.0017193939180425988	0.07643502576724402	3.208963261388715e-13	1.3190438870938418e-12	5	18	18
ENSG00000235481	UBE2R2-AS1	1.4569042259051104	NA	0.14514281937685417	0.001298893202946878	0.011315899098739623	0.005848392848046474	0.010010389155719033	2	12	12
ENSG00000181220	ZNF746	-1.4565217494964602	NA	0.14524844164953385	0.0006904015847115113	0.010166429970236406	0.009010073325274051	0.015001334704381038	1	9	9
ENSG00000197580	BCO2	-1.4565217494964602	NA	0.14524844164953385	0.006912980193293024	0.09751170987412353	1.2780317019702213e-16	6.356428554839712e-16	1	14	14
ENSG00000172575	RASGRP1	-1.4564777223541772	NA	0.14526060368461122	0.01343639432895716	0.014103924644990514	0.0020756534551325955	0.0037762975919869383	9	20	20
ENSG00000270964	AC016355.1	1.4564265568600165	NA	0.14527473859416892	0.13623345895129976	0.121859700507374	1.2366663740856085e-20	7.557944279826836e-20	4	15	15
ENSG00000262999	AC099489.3	1.4556089551793285	NA	0.14550075104743723	0.011349822201581431	0.030395679062972848	5.648075103696133e-06	1.3734946107953062e-05	3	18	18
ENSG00000272572	AL138762.1	1.4551050884702637	NA	0.14564017068990767	0.054343307905199485	0.01596483363588491	0.0010470157807509117	0.0019811622668098185	3	9	9
ENSG00000197601	FAR1	-1.4549579079348551	NA	0.14568091475891473	0.001467153066868461	0.012945219462204892	0.0031867119960719294	0.005652557304575664	6	18	18
ENSG00000183281	PLGLB1	1.454545497894287	NA	0.1457951289432069	0.00014240667707698902	0.44300304969540705	6.0285892933603125e-87	3.303012070026709e-85	1	13	13
ENSG00000167711	SERPINF2	1.4544984762613737	NA	0.14580815561995714	0.005029160594560746	0.18363922435141247	2.6497351579816135e-31	2.541404263099927e-30	2	9	9
ENSG00000187742	SECISBP2	1.4541620336907226	NA	0.14590138825997379	0.04737283805199695	0.08617772501833797	8.7678179152956e-15	3.9616147839365666e-14	13	42	42
ENSG00000245614	DDX11-AS1	-1.454138356434728	NA	0.1459079512557845	0.00460528353083056	0.017207954110612194	0.0006643941094572411	0.0012862603954710125	4	17	17
ENSG00000128340	RAC2	-1.4538276663873284	NA	0.1459940910194623	0.003902846031287431	0.06376211174532428	3.319374378462004e-11	1.2126960207977185e-10	4	16	16
ENSG00000174780	SRP72	1.4528301954269411	NA	0.1462709059712066	0.004152470314175162	0.24003601425903962	9.595959775956069e-42	1.3324786574726367e-40	1	6	6
ENSG00000273824	AC008033.3	1.4521269031210722	NA	0.14646632269147514	0.002137989537471427	0.29987919522522605	1.0894119558280492e-53	2.2427761861338792e-52	5	15	15
ENSG00000099940	SNAP29	-1.451819075050757	NA	0.14655191858293798	0.07480951349097419	0.30866610176176046	1.5810570965629263e-55	3.4583607332854115e-54	4	20	20
ENSG00000111199	TRPV4	-1.451515041339869	NA	0.1466364969574941	0.007453811409158457	0.039036502742682985	2.52957806361271e-07	6.941868172970773e-07	5	22	22
ENSG00000248429	FAM198B-AS1	1.4510454781206519	NA	0.1467671969290734	0.7870590462478586	0.27436454352805767	1.772168191613843e-48	3.10428113564717e-47	13	62	62
ENSG00000166454	ATMIN	1.4501862834344945	NA	0.14700657902513936	0.0009754130338539147	0.010471480894672204	0.008030885377400838	0.01347438150249946	2	7	7
ENSG00000132182	NUP210	-1.4501610237856304	NA	0.14701362118590863	0.0031763125094136555	0.034671138477869526	1.2147172011635682e-06	3.1405375068225585e-06	2	14	14
ENSG00000238164	TNFRSF14-AS1	1.450081280382041	NA	0.14703585461551608	0.0028136482396382257	0.17408004809165484	1.3282190487211664e-29	1.1937960412221846e-28	3	26	26
ENSG00000262006	AC005920.4	-1.4500078470634712	NA	0.1470563309907364	0.024886033219310065	0.1962018960348384	1.4438161607087759e-33	1.5042529368162088e-32	5	13	13
ENSG00000129566	TEP1	-1.4499660000468249	NA	0.14706800071847229	0.06583992530791924	0.2056993351786884	2.662380399796323e-35	2.9666771589413346e-34	5	14	14
ENSG00000267040	AC027097.1	-1.4499025878405318	NA	0.14708568560294882	0.002898046953255392	0.022484122801590102	9.776037680673963e-05	0.00020990267958667557	4	18	18
ENSG00000173212	MAB21L3	1.4498757802242326	NA	0.14709316240645437	0.0064448934116118056	0.033617850306798376	1.7736550798545625e-06	4.524231885233659e-06	2	18	18
ENSG00000123892	RAB38	-1.4493454163113964	NA	0.14724114381025533	0.057370369115385504	0.0968557568483847	1.6343921096580058e-16	8.081946449978415e-16	13	39	39
ENSG00000166925	TSC22D4	-1.4488991189642877	NA	0.1473657572433924	0.0014726117394573475	0.017809537435201677	0.0005334302836569243	0.001045104071110773	3	21	21
ENSG00000163634	THOC7	1.448851964745649	NA	0.14737892817114107	0.007190749529304146	0.02554572235697416	3.236892251256466e-05	7.329917498586708e-05	3	14	14
ENSG00000272540	AL662797.1	-1.448608442418512	NA	0.1474469621778996	0.003426106693172105	0.012045622045122169	0.004452785681811527	0.0077657705336505525	7	19	19
ENSG00000253710	ALG11	-1.4484570106669112	NA	0.14748928050078655	0.0006073576341926691	0.011872747118682634	0.004749359733506397	0.00824193180225675	4	14	14
ENSG00000050130	JKAMP	1.448168520743639	NA	0.14756992607082606	0.00034391210939365736	0.019043110335055645	0.00034039822621146856	0.00068531218376385	2	13	13
ENSG00000135390	ATP5MC2	1.4475924394254704	NA	0.1477310668758785	0.13723891536699148	0.02723734856877177	1.7596925702327742e-05	4.087358511028288e-05	10	17	17
ENSG00000119392	GLE1	1.4475391793686598	NA	0.14774597150595792	0.003993615415889016	0.10727171091852679	3.229647041085968e-18	1.7554743932672988e-17	4	19	19
ENSG00000153786	ZDHHC7	-1.447386245771732	NA	0.14778877579532657	0.0002467695704494393	0.12321401769010774	7.345552652710191e-21	4.5312547640765136e-20	2	20	20
ENSG00000139350	NEDD1	-1.4467324424429653	NA	0.14797187440892914	0.34191985573547157	0.498772492851992	2.827773543018557e-102	2.5389260989123156e-100	6	8	8
ENSG00000281655	AP000851.2	-1.4466748768731577	NA	0.1479880040324354	0.0008923265741435251	0.04061974288445914	1.4314863158007417e-07	4.012513702135816e-07	6	14	14
ENSG00000278238	AL359513.1	-1.4461287152067521	NA	0.1481411030073895	0.0018170481817774411	0.028336811993414555	1.1845399422731563e-05	2.8026594191559544e-05	3	12	12
ENSG00000276101	AC027601.4	1.4458708949131078	NA	0.14821341671742433	0.0037554741718779493	0.013249604284002764	0.0028466605009791345	0.005082496713304652	3	19	19
ENSG00000106404	CLDN15	-1.4458056505457488	NA	0.14823172080153843	0.009694521341981257	0.2096026007853101	5.0895320185161264e-36	5.791664537858862e-35	3	24	24
ENSG00000122035	RASL11A	1.4445795252873912	NA	0.14857602728019312	0.007051347489616061	0.052094471908472016	2.287893692733183e-09	7.377790322805821e-09	3	10	10
ENSG00000013364	MVP	-1.4444444179534914	NA	0.1486140039021432	1.1098881234667133e-05	0.041845148689205004	9.21171904031164e-08	2.621502984107274e-07	1	10	10
ENSG00000260401	AP002761.4	-1.4444444179534912	NA	0.1486140039021433	6.670872032233773e-07	0.05434487738336189	1.013747444835342e-09	3.3503092949472503e-09	1	9	9
ENSG00000169592	INO80E	-1.4444444179534912	NA	0.1486140039021433	2.7628030714991935e-05	0.09356579637276083	5.598632555814108e-16	2.690135883991486e-15	1	14	14
ENSG00000100162	CENPM	-1.4444444179534912	NA	0.1486140039021433	0.0011844975838653947	0.014974283969725239	0.0015062625353269242	0.0027910206610828117	1	11	11
ENSG00000267731	AC005332.2	-1.4444444179534912	NA	0.1486140039021433	0.013019350556994767	0.10627312020376185	4.7129960319581765e-18	2.539213602012277e-17	1	10	10
ENSG00000161905	ALOX15	-1.444444417953491	NA	0.14861400390214338	6.000046198977566e-06	0.07071501928887015	2.619599136935779e-12	1.0223829221509257e-11	1	9	9
ENSG00000007866	TEAD3	1.444444417953491	NA	0.14861400390214338	0.0007052254580030274	0.02270854878007204	9.01406385677368e-05	0.0001943207807414354	1	4	4
ENSG00000095066	HOOK2	1.444444417953491	NA	0.14861400390214338	0.002291566397321735	0.05969260452386835	1.4584360578850947e-10	5.116759401937702e-10	1	2	2
ENSG00000100023	PPIL2	-1.4440067971212316	NA	0.14873706336900683	0.0847174211224039	0.14024958049455702	9.827251953133658e-24	6.943862535817432e-23	6	26	26
ENSG00000172057	ORMDL3	-1.443666981820978	NA	0.14883267346358758	0.02800918361081583	0.3315929218709288	1.9565779212102283e-60	4.90546122380617e-59	6	14	14
ENSG00000118181	RPS25	1.442637581834662	NA	0.14912259079400414	0.02921495537452826	0.11659966149767496	9.287233553277324e-20	5.446879897577046e-19	14	56	56
ENSG00000049449	RCN1	-1.4425400114984044	NA	0.14915009257992345	0.030617115855857635	0.07008358643391407	3.3009235170774007e-12	1.2818735822998267e-11	9	43	43
ENSG00000233922	LINC01694	-1.4422908015806222	NA	0.14922035401924288	0.013687380004844143	0.03720421889536546	4.887709918205702e-07	1.3055971555655696e-06	5	11	11
ENSG00000198131	ZNF544	1.441812755921366	NA	0.14935520337076907	0.005896947708868886	0.09760356879447818	1.2347472170500205e-16	6.146496378865255e-16	5	17	17
ENSG00000164403	SHROOM1	-1.441255207021629	NA	0.14951259682739168	0.00016064680384504973	0.3509656433148637	1.0303240038033386e-64	2.9108774861982627e-63	2	13	13
ENSG00000116120	FARSB	1.4408918413302696	NA	0.14961524136657223	0.0059343595350115725	0.043803276735572834	4.5526692179777657e-08	1.3300464125911533e-07	8	24	24
ENSG00000188056	TREML4	-1.4401354336038483	NA	0.14982908593910868	0.3002753214020007	0.6466268669183355	4.93977247972104e-153	1.841568657711655e-150	13	26	26
ENSG00000114956	DGUOK	1.4400919952131777	NA	0.14984137351325807	0.00011134684752987923	0.06865038949696095	5.576132643728217e-12	2.1378291685064877e-11	2	16	16
ENSG00000009844	VTA1	-1.4397541003035261	NA	0.14993698131163163	0.014402751718826419	0.018948225550233802	0.00035235035081862206	0.0007070508034388661	5	13	13
ENSG00000162692	VCAM1	1.4396001284705933	NA	0.14998056326862255	0.006565959998903711	0.015304319756719418	0.0013341828319812711	0.0024912784609807076	3	9	9
ENSG00000135953	MFSD9	1.439476745094061	NA	0.15001549409032797	0.3147555390041086	0.671979828940307	7.694480238931562e-164	4.887134874719902e-161	9	28	28
ENSG00000244945	AC136604.2	-1.4384640127213837	NA	0.15030244125223283	9.619316355773899e-05	0.01908739663054157	0.0003349601159884747	0.0006751564444154152	4	30	30
ENSG00000272630	AL731563.3	-1.438068606036243	NA	0.15041458914639888	0.0004902797366743418	0.01995380627057751	0.0002445019662746454	0.0005019109671587136	2	13	13
ENSG00000141564	RPTOR	-1.4375	NA	0.1505759728248468	0.0001121946827460701	0.13212070354024844	2.34509738831136e-22	1.5545448439177235e-21	1	13	13
ENSG00000124532	MRS2	-1.4370190541139478	NA	0.15071257951802805	0.0014902796184235749	0.10157607292695227	2.7745665254551204e-17	1.4374936962244672e-16	2	10	10
ENSG00000175518	UBQLNL	1.4368270025808356	NA	0.15076715575086397	0.0014161669551704787	0.07940956153140412	1.0725938171000128e-13	4.536106379641953e-13	5	20	20
ENSG00000204482	LST1	-1.4367795162341535	NA	0.15078065250302425	0.006185721408599355	0.07872759383985796	1.3792993345447067e-13	5.788938885978262e-13	8	24	24
ENSG00000148925	BTBD10	1.4367118829951353	NA	0.1507998770722572	0.0021724991851372446	0.06045375099954691	1.106101644275804e-10	3.914266838152241e-10	2	15	15
ENSG00000144115	THNSL2	1.4364677083204898	NA	0.15086929862505688	0.003535834394992752	0.5847095535816443	1.3646087106241884e-129	2.4633341872099164e-127	11	36	36
ENSG00000140548	ZNF710	-1.4361110055609043	NA	0.150970756929795	0.009204625491856092	0.041284786035742135	1.1269253499681689e-07	3.1848455548128093e-07	4	15	15
ENSG00000168038	ULK4	1.4358506015246875	NA	0.15104485745548168	4.495299669956051e-05	0.33913441697905117	4.372565621932522e-62	1.14306597333111e-60	3	18	18
ENSG00000236935	AP003774.2	1.4357663641314924	NA	0.15106883396474555	0.0023883545836354513	0.45469526082645784	4.980489489970495e-90	3.061305170734911e-88	2	13	13
ENSG00000010270	STARD3NL	1.4353843667841624	NA	0.15117759835694447	0.013159010925321311	0.040206879592861886	1.660637199088891e-07	4.628354839456426e-07	3	4	4
ENSG00000278869	BX539320.1	-1.4353305866714623	NA	0.15119291571733037	0.0004197260629300341	0.07452411073678451	6.478572347486617e-13	2.6234011142160093e-12	2	30	30
ENSG00000110811	P3H3	1.4348628165647714	NA	0.15132619333927738	0.0015085946556232252	0.07080622254300886	2.533546711673519e-12	9.896991471182045e-12	3	11	11
ENSG00000176438	SYNE3	1.434824401804829	NA	0.15133714249461583	0.004252269985136206	0.0819308034269873	4.227383384988431e-14	1.831154273027699e-13	4	13	13
ENSG00000197013	ZNF429	-1.4346986824371772	NA	0.15137297983899445	0.011352696318776716	0.5964086130445846	9.677671023966814e-134	2.0239314681708157e-131	2	14	14
ENSG00000136811	ODF2	1.4339622259140012	NA	0.15158304272600703	1.7966587934595367e-05	0.04552605175403219	2.447919178795254e-08	7.304570384054256e-08	1	12	12
ENSG00000273188	AL022328.3	1.4336810190290148	NA	0.1516633112105317	0.00809170193143537	0.054712098838557884	8.875637444913805e-10	2.9469178420682835e-09	4	25	25
ENSG00000166471	TMEM41B	-1.4333332777023315	NA	0.15176261623510603	9.523469664557138e-05	0.13817285394866974	2.2159566067309295e-23	1.541640561818609e-22	1	6	6
ENSG00000140451	PIF1	1.4331329734704477	NA	0.1518198398936142	0.012268616237572125	0.04268956605227782	6.797902034739959e-08	1.9586226813466996e-07	5	12	12
ENSG00000066923	STAG3	1.432863056859666	NA	0.1518969766618535	0.007752181651641207	0.01551076692587744	0.0012367733589232434	0.0023207600757385602	4	20	20
ENSG00000113073	SLC4A9	-1.431979663445733	NA	0.15214964149715945	0.012571959172220521	0.013611766395087837	0.0024895351360630963	0.004478447293438166	5	12	12
ENSG00000116161	CACYBP	-1.4318181276321411	NA	0.15219587794026918	0.002147876567642308	0.051646653963164965	2.6898413700025436e-09	8.63336882915471e-09	1	3	3
ENSG00000127831	VIL1	-1.4318181276321413	NA	0.15219587794026918	0.0013153359670850582	0.07898595276597979	1.2539713469566387e-13	5.278437562336622e-13	1	8	8
ENSG00000104341	LAPTM4B	1.4304253881092357	NA	0.15259496594484545	0.02566423463978202	0.1186874113642431	4.1774486870515825e-20	2.4909272438889983e-19	13	40	40
ENSG00000196072	BLOC1S2	1.4300577953143923	NA	0.15270043197770583	0.02646571579589074	0.08525066230334553	1.2366467243081097e-14	5.529922992218976e-14	11	34	34
ENSG00000241106	HLA-DOB	-1.429179811029271	NA	0.15295255884807582	0.3899469441907627	0.5186163489544028	3.832418967428729e-108	4.032033918554311e-106	14	23	23
ENSG00000204843	DCTN1	-1.4285714626312256	NA	0.15312744122421768	0.001261529650012437	0.025857730232318715	2.8925705115073106e-05	6.584110924056128e-05	1	4	4
ENSG00000185633	NDUFA4L2	-1.4285714626312258	NA	0.15312744122421768	0.0026505848820973896	0.016968994837946005	0.0007250054325703494	0.0013977648300336056	1	1	1
ENSG00000135976	ANKRD36	-1.4285714626312256	NA	0.15312744122421768	0.00018425986262239548	0.06269779803614511	4.890566978492352e-11	1.7675096546715562e-10	1	19	19
ENSG00000073803	MAP3K13	-1.4285260270461153	NA	0.15314050872772872	0.06934468263772436	0.23862376984785685	1.78920109219004e-41	2.466479865752974e-40	4	15	15
ENSG00000273619	AL121832.2	1.4285218864670821	NA	0.1531416996213183	0.10978735787253924	0.08935919063411787	2.687705967406948e-15	1.2487529026025942e-14	4	26	26
ENSG00000234630	AC245060.2	1.4284259807548514	NA	0.15316928553594422	0.001627054903553388	0.18784756871671515	4.663038545033639e-32	4.611675202351896e-31	6	21	21
ENSG00000167323	STIM1	1.4271072598394952	NA	0.15354898023408797	0.0011051457777949791	0.022697360389336365	9.05059939998484e-05	0.00019503484432060824	5	16	16
ENSG00000224034	LINC02561	1.4266886549747804	NA	0.15366965719076248	0.046628717394719514	0.17030242178426555	6.164485960149237e-29	5.382625750030512e-28	10	19	19
ENSG00000118785	SPP1	-1.426239715883077	NA	0.15379915912862382	0.028614292516808956	0.1535588322110043	5.129477041050227e-26	3.98755221110473e-25	7	15	15
ENSG00000171045	TSNARE1	1.4256865704048372	NA	0.15395883472839025	0.011029501325559972	0.1715584897385987	3.7031036120126237e-29	3.265014079301002e-28	5	26	26
ENSG00000153975	ZUP1	-1.425625646346629	NA	0.15397642927705332	0.0010987311706863233	0.03471515536980944	1.1956532685206258e-06	3.0935814577338883e-06	4	18	18
ENSG00000253368	TRNP1	1.4255318641662598	NA	0.15400351606602594	0.0013226127690768724	0.016874341045713833	0.0007505277256231854	0.0014443721206050955	1	16	16
ENSG00000115290	GRB14	-1.4254921274280445	NA	0.15401499418560763	0.007796775650611836	0.021033272764062787	0.0001652914814957765	0.0003462298297509553	4	12	12
ENSG00000171049	FPR2	-1.4254529737252017	NA	0.1540263045289839	0.0008355540788985601	0.027559461448993662	1.5669962396778683e-05	3.6590983815680507e-05	3	10	10
ENSG00000061337	LZTS1	-1.4252887575963702	NA	0.154073748573911	0.044214139070168995	0.1268925651409073	1.7779811379091763e-21	1.1322168040848298e-20	3	11	11
ENSG00000270179	AP002840.2	1.4241787378605	NA	0.15439473814971802	0.04247744529613288	0.0444884029712974	3.5573248422614e-08	1.0481883800677106e-07	16	34	34
ENSG00000068903	SIRT2	1.4240818034973513	NA	0.15442279321552146	0.0034527591470165297	0.03204469388741955	3.1219662306389144e-06	7.784035895496763e-06	4	22	22
ENSG00000163874	ZC3H12A	1.4222222566604614	NA	0.1549617395740884	0.00017294543114035343	0.01154545245062864	0.005367000519183891	0.009226936531677648	1	18	18
ENSG00000112365	ZBTB24	-1.4222222566604612	NA	0.15496173957408851	6.652526875774616e-05	0.017188440110802266	0.0006691463788976324	0.0012951683128347062	1	9	9
ENSG00000100603	SNW1	-1.4221969267838763	NA	0.1549690906977283	0.002045292249646118	0.1026549211341872	1.847884119069284e-17	9.655504191931489e-17	2	8	8
ENSG00000198502	HLA-DRB5	-1.422069943227161	NA	0.1550059472900208	0.01657537386349916	0.6762866411866431	9.282434927455232e-166	6.122479868112684e-163	6	47	47
ENSG00000155287	SLC25A28	1.421916652018108	NA	0.1550504484661467	0.0014368113009655323	0.011764494153645843	0.004945214056101786	0.008553250211607619	3	12	12
ENSG00000153563	CD8A	1.4217007939681792	NA	0.15511312954580997	0.00986263860761499	0.016457375871947115	0.0008741868361101952	0.0016697961742541474	3	9	9
ENSG00000263293	AC068234.2	-1.4213989093659098	NA	0.15520082337143218	0.0013149162119329334	0.014096951929229244	0.0020810015836230378	0.0037852244545557357	4	15	15
ENSG00000182648	LINC01006	-1.4202134928944348	NA	0.15554553665899018	0.0710891702683917	0.07409183000564082	7.593353364535278e-13	3.0610817312744585e-12	6	20	20
ENSG00000168792	ABHD15	-1.4193816895958102	NA	0.15578776772032615	0.006232657695374225	0.06968517957332214	3.819072287606113e-12	1.4777362513573383e-11	2	12	12
ENSG00000151553	FAM160B1	-1.4186046123504639	NA	0.15601432043458704	0.010080914027918107	0.10770672140572941	2.7390481723636833e-18	1.494969354165016e-17	1	6	6
ENSG00000148843	PDCD11	1.4186046123504636	NA	0.15601432043458716	0.004541935105837931	0.02638359026066733	2.393244970745304e-05	5.486284934973853e-05	1	3	3
ENSG00000250506	CDK3	-1.4183195018448955	NA	0.15609750553007612	0.14162384286518406	0.05408046879828603	1.1155498608323744e-09	3.6796623511087496e-09	6	26	26
ENSG00000156968	MPV17L	-1.4181817770004268	NA	0.15613770078790107	0.018761464419007095	0.2087536065643098	7.299135496356267e-36	8.278629274273387e-35	1	17	17
ENSG00000125753	VASP	1.4181599821529587	NA	0.1561440623751441	0.001014183261553414	0.01520523748352258	0.0013836487691606914	0.002577804346602036	3	9	9
ENSG00000185808	PIGP	1.4179727413027643	NA	0.15619872325639547	0.0004546760762557408	0.1976032225337565	8.033106104476048e-34	8.430828432414918e-33	2	6	6
ENSG00000169499	PLEKHA2	1.4176489410346351	NA	0.15629328393503197	0.0060096226386380175	0.05640730419462992	4.803178956978693e-10	1.6307605609429343e-09	6	16	16
ENSG00000236756	DNAJC9-AS1	-1.416666626930237	NA	0.156580418712855	8.810005917420438e-07	0.014182835588363982	0.0020160881452970106	0.0036784653264920132	1	5	5
ENSG00000176986	SEC24C	-1.416666626930237	NA	0.156580418712855	0.00036685479953506365	0.010449567625119782	0.008097458342637469	0.01357545342828135	1	13	13
ENSG00000064601	CTSA	1.4166190692018055	NA	0.15659433019393929	0.0485676631892094	0.06260516923512705	5.058254847610289e-11	1.8246531843009855e-10	9	26	26
ENSG00000235321	AC007556.1	-1.4160482628618805	NA	0.15676137434028728	0.007047030582186019	0.09236433393381802	8.768874252260928e-16	4.173672621482727e-15	3	21	21
ENSG00000085721	RRN3	1.415961992304693	NA	0.15678663281568483	0.005687201108900496	0.04266946116035322	6.84726795069057e-08	1.9718521928865253e-07	4	11	11
ENSG00000166503	HDGFL3	-1.4157264210561935	NA	0.15685561957898625	0.006254199729172683	0.04178085355255517	9.427299339666353e-08	2.6788526325756135e-07	4	12	12
ENSG00000169981	ZNF35	-1.4150943756103516	NA	0.15704082705075853	0.0004629723415009932	0.05027681332334386	4.411973345996084e-09	1.3928742803845148e-08	1	9	9
ENSG00000186446	ZNF501	-1.4150943756103516	NA	0.15704082705075853	6.766326014983836e-07	0.06314547449884293	4.155112346822069e-11	1.507744850521618e-10	1	4	4
ENSG00000084110	HAL	-1.4149842324520043	NA	0.15707311911435853	0.022243743977953614	0.10064370369302413	3.940931720649986e-17	2.0264779033711126e-16	7	17	17
ENSG00000270362	HMGN3-AS1	1.4149630836575433	NA	0.15707932015005097	0.0009144497296861934	0.016736064558052408	0.0007894490012169215	0.0015148551999405826	3	6	6
ENSG00000257815	AC025159.1	1.4145407775252188	NA	0.1572031833369872	0.032934629228565486	0.16808348781838447	1.513945319782403e-28	1.3026918358729769e-27	3	15	15
ENSG00000172728	FUT10	-1.4142544462222326	NA	0.15728720695204512	0.015107629684017817	0.42553899300371223	1.8495852280173523e-82	8.960038721827563e-81	3	13	13
ENSG00000157483	MYO1E	1.4142027929379108	NA	0.15730236817633447	0.013436505972058336	0.102413538716719	2.023884669095383e-17	1.054942194234551e-16	5	21	21
ENSG00000075568	TMEM131	1.4138323442661787	NA	0.15741113438545173	0.0054024440993218825	0.04026765230965689	1.6247357604328447e-07	4.5319768307844586e-07	3	4	4
ENSG00000259250	AC018904.1	-1.41381449188111	NA	0.1574163774042302	0.005285986127666738	0.015612430991796038	0.0011914744186528388	0.002239188471833154	6	11	11
ENSG00000029534	ANK1	-1.4136890872700956	NA	0.15745321087577835	0.0013447560512616988	0.014223485442918017	0.001986081473566025	0.003626803449066528	2	14	14
ENSG00000132002	DNAJB1	-1.4133293162871494	NA	0.15755891798948363	0.004720916887909184	0.01114361313099149	0.006238375092472316	0.01063967125418277	2	9	9
ENSG00000139180	NDUFA9	-1.4132207312090135	NA	0.15759083277816754	0.012919917492187693	0.11143258866728756	6.65957819824428e-19	3.7370780929872765e-18	8	22	22
ENSG00000272669	AL021707.6	1.4130434989929201	NA	0.15764293451524047	0.00010013198586123787	0.01715750033694825	0.0006767514658229297	0.0013084115994811071	1	4	4
ENSG00000272734	ADIRF-AS1	-1.41304349899292	NA	0.15764293451524058	0.009584573254705355	0.026081815373260018	2.6681542518114045e-05	6.0902671721434546e-05	1	6	6
ENSG00000147459	DOCK5	-1.4124573219420606	NA	0.15781534853550971	0.022756920096931924	0.08823697021656896	4.080248431548246e-15	1.8794568990765745e-14	6	15	15
ENSG00000155749	FLACC1	-1.4120624487001545	NA	0.1579315742911176	0.037596193327937184	0.083334577843757	2.515016483985125e-14	1.1027874631516468e-13	2	10	10
ENSG00000180979	LRRC57	1.4117647409439085	NA	0.15801924352027252	0.00036912276660499237	0.017795875972841962	0.0005360944937926677	0.001049844064639769	1	6	6
ENSG00000196418	ZNF124	-1.4115399621932045	NA	0.15808546097248677	0.00027788846279902133	0.19916818025023614	4.1688089208017555e-34	4.42942405098075e-33	2	39	39
ENSG00000142327	RNPEPL1	-1.4105016932020658	NA	0.1583915968285846	0.004405019433796044	0.02181401719247666	0.00012458113845768493	0.0002644438598107239	2	10	10
ENSG00000103657	HERC1	-1.4102461482051056	NA	0.15846701361331772	0.04151564646526684	0.09234971978760635	8.816835043338897e-16	4.1941720987023235e-15	5	13	13
ENSG00000257681	AC025265.1	1.4101959006627418	NA	0.15848184593380077	0.0275696871467601	0.2057252196560981	2.6333955442711136e-35	2.936287398485392e-34	8	23	23
ENSG00000151092	NGLY1	1.4096955217361136	NA	0.15862960763780254	0.0009583072109475761	0.018940377924343058	0.0003533575728662775	0.0007088650023076357	3	11	11
ENSG00000167523	SPATA33	1.4096207416153976	NA	0.15865169913312271	0.004959772847420737	0.06294658062371739	4.46714651258069e-11	1.616865672103129e-10	3	26	26
ENSG00000275409	AC026367.2	1.4092318056485909	NA	0.15876663590455042	0.03981474957810227	0.013245131741970588	0.0028513809919360348	0.005089335203029877	9	15	15
ENSG00000185019	UBOX5	1.4090908765792844	NA	0.1588082982408644	0.029462638581882767	0.07999425251359996	8.644508877059832e-14	3.6767034407911477e-13	1	13	13
ENSG00000162437	RAVER2	-1.4081221833880937	NA	0.15909489334860993	0.004094547461247733	0.0498956187693173	5.063001537783214e-09	1.591374878508877e-08	18	33	33
ENSG00000091073	DTX2	1.407525565116539	NA	0.1592716019629249	0.030639532663791116	0.2581373230253085	2.949014996371887e-45	4.61429362890342e-44	5	14	14
ENSG00000267796	LIN37	1.407279231782943	NA	0.159344605181307	0.003876707249941394	0.0836735878381984	2.2183657749287017e-14	9.762061758853556e-14	8	29	29
ENSG00000271122	AC018647.2	1.4072011429236573	NA	0.15936775283851823	0.026551713737056747	0.11406239460016732	2.4466325874382173e-19	1.3999767181173836e-18	4	6	6
ENSG00000173226	IQCB1	-1.40699177771811	NA	0.15942982692077312	0.003269020585703949	0.47627225183530536	6.776679112501859e-96	4.924291105944677e-94	4	18	18
ENSG00000114166	KAT2B	-1.4059371473517916	NA	0.15974278935701713	0.00027378987619237633	0.09372445092478786	5.276351602958048e-16	2.5409759516744615e-15	2	17	17
ENSG00000251287	ALG1L2	-1.4057971239089966	NA	0.15978437634393095	0.008466134721101009	0.27137466043538727	7.035706760899531e-48	1.2065533524266608e-46	1	24	24
ENSG00000230433	AL031770.1	-1.4057431830397562	NA	0.1598003989758514	0.007227728329681701	0.020444058835782587	0.00020465486168581571	0.0004242265469660406	10	21	21
ENSG00000105364	MRPL4	1.4055584026028802	NA	0.15985529549075028	0.009437682750011929	0.02622112916641946	2.537516731220665e-05	5.8052127032688357e-05	5	11	11
ENSG00000259673	IQCH-AS1	-1.4054878637268777	NA	0.15987625568231856	0.014529019983335684	0.10422163657599261	1.0232851653329674e-17	5.421166913900234e-17	9	19	19
ENSG00000261172	AC133919.2	-1.4054589587325974	NA	0.1598848452231887	0.02330460058225473	0.3335165376974822	7.450696477322826e-61	1.8901182528048691e-59	7	26	26
ENSG00000213672	NCKIPSD	1.4053791747036064	NA	0.15990855602264298	0.17127376585948223	0.1481756361097381	4.337807555653798e-25	3.2541146881849073e-24	6	18	18
ENSG00000231113	AL035587.1	1.4053631151068602	NA	0.1599133290521444	0.013620064742945096	0.07319091666940741	1.0569668871232474e-12	4.229100594324911e-12	6	27	27
ENSG00000130844	ZNF331	1.4048204675823266	NA	0.16007467118698027	0.005356615298130551	0.04384970607595846	4.4771967701888046e-08	1.3086662248503122e-07	4	17	17
ENSG00000258919	AL049836.1	-1.4038167589019455	NA	0.16037342217295558	0.0037396823223521834	0.14519032458134842	1.4095278865990338e-24	1.0347600054489226e-23	7	31	31
ENSG00000107185	RGP1	1.4036409124750149	NA	0.16042580571015608	0.02759552756549813	0.1490602098198669	3.0569851931778284e-25	2.306389752653171e-24	5	9	9
ENSG00000105509	HAS1	-1.4030838205016065	NA	0.16059184526516634	0.00043580140057968247	0.22683655624069543	3.1043370647738584e-39	3.946351098873751e-38	4	11	11
ENSG00000125520	SLC2A4RG	1.4029779440305195	NA	0.16062341610381492	0.002703916124403607	0.011034697269517205	0.006498473224179285	0.011048304801092	4	14	14
ENSG00000141577	CEP131	1.4027297403758698	NA	0.1606974452435448	0.002294858249914891	0.010893950841163555	0.006851020871451164	0.01160033144989297	3	9	9
ENSG00000186204	CYP4F12	-1.4025847688101822	NA	0.16074069634004895	0.1377218966367752	0.24939208483838102	1.5031664619576632e-43	2.2222242806993076e-42	22	71	71
ENSG00000227076	AL158166.1	-1.4023992871637172	NA	0.1607960461176291	0.0030840018789921792	0.013925901717707698	0.002216654720284831	0.004016208325215485	9	17	17
ENSG00000166743	ACSM1	1.4023653009279833	NA	0.16080618954767067	0.003993449902322159	0.12823788960086582	1.0568400199632169e-21	6.813439662537296e-21	3	15	15
ENSG00000124406	ATP8A1	1.4022934312192918	NA	0.16082764115765913	0.007115819402548362	0.023392237824703385	7.040725603756067e-05	0.0001536345634035027	8	36	36
ENSG00000186469	GNG2	-1.4020831244151741	NA	0.16089042577536206	0.024445796835649923	0.028853356910462247	9.836191869047916e-06	2.3431150765703944e-05	8	23	23
ENSG00000100099	HPS4	1.402060041347256	NA	0.16089731808085783	0.025731562693792637	0.08192996602271846	4.2286923496615614e-14	1.8312587147562152e-13	9	30	30
ENSG00000184602	SNN	1.4020504625119676	NA	0.16090017826265957	0.01150817297052778	0.046572814555931076	1.6787005120959337e-08	5.078150481907421e-08	6	16	16
ENSG00000131979	GCH1	1.4016784465035381	NA	0.161011289691952	0.06412597942212803	0.27621852238544115	7.515777122774215e-49	1.3328651693738883e-47	7	15	15
ENSG00000205056	LINC02397	1.4012309167826698	NA	0.1611450318822677	0.00044752343466715385	0.07430066683387121	7.032740067016652e-13	2.8397565201146358e-12	3	14	14
ENSG00000149212	SESN3	1.4012137213080889	NA	0.16115017234395124	0.03244522410413685	0.04196120237624321	8.834986478053673e-08	2.5201460930163413e-07	18	34	34
ENSG00000174132	FAM174A	-1.3999999761581423	NA	0.16151332560710407	0.0006033243609591415	0.051889523321244364	2.463810930465193e-09	7.93164889178667e-09	1	8	8
ENSG00000132323	ILKAP	-1.399999976158142	NA	0.1615133256071043	0.0007592815671951277	0.015269509268594496	0.0013513548823776104	0.0025211471799275065	1	11	11
ENSG00000273542	HIST1H4K	1.3999999761581419	NA	0.1615133256071043	0.00013949918496946557	0.025243668513716115	3.609323043824972e-05	8.136753106159385e-05	1	7	7
ENSG00000106952	TNFSF8	1.3992635413197598	NA	0.16173396836120102	0.002397608815458176	0.03428032772833984	1.3978837053498545e-06	3.5944972938218925e-06	5	10	10
ENSG00000229832	AL360091.1	1.3992342901668011	NA	0.16174273697623964	0.000531136154278689	0.03477850953154674	1.1687382863796824e-06	3.0262257093651177e-06	4	12	12
ENSG00000130764	LRRC47	-1.399173168954557	NA	0.16176106043406924	0.03217325110971915	0.09946937826748582	6.12852319448994e-17	3.114016126290607e-16	4	24	24
ENSG00000172164	SNTB1	1.3990893175982186	NA	0.16178620068522997	0.0022762142160165084	0.0457305301047257	2.274054920544208e-08	6.805893164469917e-08	5	24	24
ENSG00000174989	FBXW8	1.3985896802781712	NA	0.16193606272870364	0.00041611156302926263	0.26693058246843304	5.406196281094815e-47	8.966234044922144e-46	3	16	16
ENSG00000269906	AL606834.1	-1.3980680199585733	NA	0.16209264217401975	0.015634196820897533	0.011790892456458188	0.0048967094607911465	0.00847534018400357	7	24	24
ENSG00000187800	PEAR1	-1.3978383275886739	NA	0.1621616219253733	0.005395581939096648	0.031164889410275308	4.283373618632772e-06	1.054184474539802e-05	2	7	7
ENSG00000013375	PGM3	-1.3975796206440485	NA	0.16223934167437648	1.041259977099415e-05	0.02061113735578771	0.00019262228633229044	0.0004002034878013628	2	18	18
ENSG00000125630	POLR1B	1.3970885206505603	NA	0.1623869533724427	0.009444472682194336	0.24775253481568552	3.125494061255727e-43	4.5461490802777316e-42	4	13	13
ENSG00000076321	KLHL20	-1.3968254327774048	NA	0.16246607231700683	0.000882919006453711	0.02086239729895158	0.00017585134754833176	0.0003670043518445103	1	9	9
ENSG00000141568	FOXK2	-1.3965983072671564	NA	0.16253439961733773	0.0006025826883309001	0.04336639896747619	5.328099815284038e-08	1.5513002331461114e-07	6	40	40
ENSG00000176915	ANKLE2	1.3963517135544086	NA	0.16260860817805511	0.006544149179915528	0.3607379991782688	6.403262793442189e-67	1.9539066484829196e-65	3	22	22
ENSG00000173825	TIGD3	-1.3960341469204265	NA	0.16270421259001921	0.004257386031020556	0.03432527380045341	1.3754856112914168e-06	3.5380535095299994e-06	2	6	6
ENSG00000162877	PM20D1	1.395846588829123	NA	0.16276069744287303	0.02149244830097928	0.4048873076664508	2.5171651442389394e-77	1.013306691515342e-75	12	39	39
ENSG00000140650	PMM2	-1.3958333730697632	NA	0.16276467804871586	0.004411694643261115	0.10742761262642077	3.044487381622005e-18	1.6590376265470532e-17	1	7	7
ENSG00000253986	AC104561.3	-1.3953487873077393	NA	0.16291068669661535	0.00413899758828416	0.04451531591394743	3.523012658438762e-08	1.0386134447235057e-07	1	4	4
ENSG00000214870	AC004540.1	-1.395348787307739	NA	0.16291068669661568	0.0001439890712379009	0.09795205425853608	1.0834245981020942e-16	5.416807123280705e-16	1	3	3
ENSG00000103591	AAGAB	1.3952579922452013	NA	0.16293805478780676	0.006940427051843326	0.01894021556218133	0.00035337844216735536	0.0007088650023076357	5	10	10
ENSG00000257027	AC010186.3	-1.394472537424802	NA	0.16317495690712913	0.017140639601794308	0.1542459217007273	3.902362394548272e-26	3.052993280296912e-25	11	20	20
ENSG00000104613	INTS10	-1.3934426307678223	NA	0.16348598189902153	1.3954578052676523e-07	0.08553581489231436	1.1125501022376172e-14	4.9906151460300544e-14	1	4	4
ENSG00000179344	HLA-DQB1	1.3928571939468384	NA	0.16366297904229854	5.660428871405754e-07	0.733280937763197	7.220598447333208e-194	1.7689434681902454e-190	1	28	28
ENSG00000106546	AHR	1.3925753484246983	NA	0.16374824186105175	0.0005824544666310823	0.07798110062855097	1.8161111432033497e-13	7.566688531291119e-13	4	11	11
ENSG00000166359	WDR88	-1.392236629701224	NA	0.16385075402573346	0.022879336788471868	0.04051956051335462	1.484006872002527e-07	4.1529428603086386e-07	3	12	12
ENSG00000136699	SMPD4	1.3912796995856396	NA	0.16414062724515943	0.021022402555579554	0.2192547716736639	8.217798417871096e-38	9.952473521756457e-37	2	11	11
ENSG00000182774	RPS17	1.3909492444538034	NA	0.1642408183896209	0.0061883133145813445	0.023419848181794385	6.970851143670519e-05	0.00015222606171247388	4	7	7
ENSG00000196456	ZNF775	1.39062719462201	NA	0.1643385054400741	0.0033530717995842105	0.04918632262001102	6.540354434767583e-09	2.0410919913157164e-08	3	10	10
ENSG00000111087	GLI1	-1.3899225232840993	NA	0.16455240532576632	0.003009561182398272	0.01096540227973484	0.006669676123232007	0.01131785828590003	2	13	13
ENSG00000088035	ALG6	1.3898304700851443	NA	0.16458036314641777	0.0014010850783511555	0.01374085162510631	0.0023735098755047162	0.004282756823972052	1	3	3
ENSG00000081760	AACS	-1.3897210920432013	NA	0.16461358741011822	0.0076357483259147365	0.02738063553895455	1.6712054381639645e-05	3.8923675212649505e-05	8	16	16
ENSG00000142632	ARHGEF19	-1.3894712366020439	NA	0.16468950150838568	8.933025993221376e-05	0.3844424870190041	2.0495870258484494e-72	7.353215043153779e-71	2	17	17
ENSG00000133731	IMPA1	-1.3894289799183246	NA	0.16470234305034814	0.11632147743437395	0.09157878611160243	1.175522288868142e-15	5.5672553802263925e-15	4	17	17
ENSG00000246067	RAB30-DT	-1.389110230893544	NA	0.1647992331816922	0.06784165980332367	0.07305862554164708	1.1095397172683095e-12	4.434280263676122e-12	7	24	24
ENSG00000172340	SUCLG2	-1.3889893017150268	NA	0.16483600324783054	0.11241380932708891	0.24621783118224716	6.192761603214916e-43	8.894444617548794e-42	20	46	46
ENSG00000142794	NBPF3	1.3889334538873812	NA	0.1648529865803232	0.013252517362300776	0.6694140300332514	1.0404424171280681e-162	5.94751567044308e-160	10	41	41
ENSG00000113790	EHHADH	-1.3876602334965984	NA	0.1652405305674638	0.002779773030499466	0.0361852387633583	7.049501656085716e-07	1.8593033512798208e-06	6	18	18
ENSG00000255240	AP001636.3	1.387629438124443	NA	0.16524991257699884	0.0030529010098510937	0.04745925310556399	1.219498276963745e-08	3.723193155002895e-08	4	11	11
ENSG00000157152	SYN2	1.3873655576324528	NA	0.1653303219151444	0.012219381109059698	0.02514410941579801	3.74126033826482e-05	8.424221840979964e-05	10	30	30
ENSG00000132507	EIF5A	-1.387098981163757	NA	0.16541158266390144	0.0001373042729956398	0.07491865935431766	5.604309047246318e-13	2.2747525645260857e-12	3	21	21
ENSG00000074356	NCBP3	1.3870686854898018	NA	0.16542081962360977	0.0008124795940930493	0.13906924292447134	1.5604002664598823e-23	1.095794601536467e-22	2	14	14
ENSG00000159110	IFNAR2	1.386466193094666	NA	0.16560459637973912	0.0063914646878582984	0.05200944217172387	2.359303030295039e-09	7.603775167549262e-09	11	36	36
ENSG00000227740	LINC02803	-1.386424871957268	NA	0.16561720609047603	0.006037943939130745	0.0597898278631191	1.407833128938754e-10	4.943269927962878e-10	5	10	10
ENSG00000048028	USP28	-1.3861086104272162	NA	0.16571374155128504	0.0018787154923656135	0.010445095644215401	0.008111113336362729	0.013597016872461822	5	11	11
ENSG00000124116	WFDC3	1.385913358874433	NA	0.165773361138553	0.05145469709035144	0.1055241423363836	6.256080915148735e-18	3.345354899092163e-17	9	26	26
ENSG00000160209	PDXK	1.385868751152949	NA	0.16578698426211358	0.001570531694648396	0.2708258867631255	9.056304221326487e-48	1.548895786632628e-46	4	11	11
ENSG00000145555	MYO10	1.385378523818442	NA	0.16593675436270983	0.0539294387920495	0.06837690662253557	6.162446615106552e-12	2.3552439715280202e-11	12	32	32
ENSG00000143549	TPM3	1.3836370078290763	NA	0.166469630578977	0.035893565483190434	0.06777243896206425	7.685813026604088e-12	2.927026595452665e-11	2	3	3
ENSG00000186615	KTN1-AS1	-1.3829786777496338	NA	0.16667140388421875	0.00037722275317166265	0.01604301768479441	0.0010174392817213405	0.001928176178830729	1	9	9
ENSG00000138829	FBN2	-1.3827257675413798	NA	0.1667489678555646	0.0029128171846778098	0.3195705750336197	7.678693480657192e-58	1.798933258193855e-56	7	26	26
ENSG00000227500	SCAMP4	-1.382545829725072	NA	0.16680416874681558	0.0026778730513642972	0.0615812655226077	7.341426799162184e-11	2.6289022380211377e-10	4	20	20
ENSG00000136717	BIN1	-1.3824550600232517	NA	0.1668320200694653	0.02343042003390026	0.21475780710005363	5.653112234062266e-37	6.649192160626461e-36	7	15	15
ENSG00000176124	DLEU1	1.3822580523573151	NA	0.16689248094472808	0.009554577180382877	0.02933216363682389	8.279761187256965e-06	1.9875367385256117e-05	5	11	11
ENSG00000121578	B4GALT4	-1.3820925444435974	NA	0.16694328739809705	0.0056988586348150315	0.17616312388791713	5.680956770669044e-30	5.195878808544183e-29	6	23	23
ENSG00000188820	CALHM6	-1.3820611015468582	NA	0.16695294083081202	0.03510585623724208	0.4257863220328834	1.6013407408659768e-82	7.823758508578528e-81	12	42	42
ENSG00000164241	C5orf63	1.3815299414611333	NA	0.16711607821309882	0.006845872818009805	0.03812500803233126	3.510444028474473e-07	9.505858936413822e-07	2	3	3
ENSG00000269892	AC125494.2	-1.3808961916844025	NA	0.1673108810779088	0.010152715488077585	0.04411007232911876	4.076540138380113e-08	1.1950185783432575e-07	6	17	17
ENSG00000104980	TIMM44	-1.3799999952316284	NA	0.16758664629819375	0.00028561482958095716	0.06635752473742366	1.2884842114996423e-11	4.837175075089178e-11	1	5	5
ENSG00000010165	EEF1AKNMT	1.37992359078631	NA	0.16761017220548324	0.018706539259588966	0.14392487172138635	2.3201463556953715e-24	1.6880861202299503e-23	8	14	14
ENSG00000275023	MLLT6	1.379611713719634	NA	0.1677062288780976	0.0035880549479866313	0.05096723167072572	3.4382487761079727e-09	1.0937215407433802e-08	3	13	13
ENSG00000184470	TXNRD2	1.3791749507511284	NA	0.1678408193079184	0.017791190969295854	0.0418068862218139	9.339411576117719e-08	2.655198427036518e-07	7	17	17
ENSG00000153037	SRP19	1.3790769369111429	NA	0.16787103384461943	0.010251848487297443	0.0362746522683728	6.826568181895568e-07	1.8032781539021426e-06	3	4	4
ENSG00000135437	RDH5	-1.379032409785487	NA	0.16788476148464027	0.004522674843501447	0.3471506869830027	7.33576601400975e-64	2.0192785132303884e-62	2	16	16
ENSG00000250742	LINC02381	-1.3785607019433694	NA	0.16803024001235145	0.01770355649255951	0.0815242851271766	4.912817786965117e-14	2.1168319655443413e-13	2	7	7
ENSG00000114023	FAM162A	1.3784168157781502	NA	0.16807463450785542	0.002254804987960716	0.015610902203363385	0.0011921430535277075	0.00224019956442545	2	15	15
ENSG00000092758	COL9A3	-1.3776224936921484	NA	0.1683198723724486	0.01104619959043152	0.47897487257475196	1.200399825448246e-96	8.950285481135639e-95	6	28	28
ENSG00000122359	ANXA11	1.3775524251202855	NA	0.16834151812837184	0.006872896257647581	0.08189625080884773	4.2817305408146024e-14	1.853759077112588e-13	6	29	29
ENSG00000259953	AL138756.1	1.377035256036238	NA	0.16850134790697724	0.0033248913159850324	0.1795211131754854	1.4385755140806874e-30	1.3466228979786958e-29	3	13	13
[truncated: 7,397 more rows]
