# Supplementary material for: SUMMIT: An integrative approach for better transcriptomic data imputation improves causal gene identification
Source: Nat Commun. 2022 Oct 25;13:6336. doi: 10.1038/s41467-022-34016-y (PMC9593997; doi:10.1038/s41467-022-34016-y)
Supplement: Supplementary file 7 — Source Data [file 41467_2022_34016_MOESM7_ESM.zip › Source Data/Figure-3/real-data-new/Lassosum/AST/AST-1]

gene_symbol gene_id chromosome model_best r2_test p_SCAD p_ElNet p_LASSO p_MCP p_MNet z_SCAD z_ElNet z_LASSO z_MCP z_MNet p_ACAT gene_pos runtime
DPM1 ENSG00000000419 20 Lassosum -0.00117704154075593 0.204522339309423 NA NA NA NA -0.167453582930501 NA NA NA NA NA 49563248 2.562
SCYL3 ENSG00000000457 1 Lassosum 0.0958491043477275 0.461797149543762 NA NA NA NA -0.086797308036317 NA NA NA NA NA 169842606 7.669
C1orf112 ENSG00000000460 1 Lassosum 0.0380428807797381 0.0959091114585925 NA NA NA NA 0.149871185579628 NA NA NA NA NA 169727233 4.692
FGR ENSG00000000938 1 Lassosum 0.00594896334095574 0.0612242077984523 NA NA NA NA -0.088912654518033 NA NA NA NA NA 27950181 3.724
CFH ENSG00000000971 1 Lassosum -0.00325037510662463 0.016224829107717 NA NA NA NA -0.0415593836590604 NA NA NA NA NA 196668821 3.638
FUCA2 ENSG00000001036 6 Lassosum 0.0332810803692674 0.302577991387808 NA NA NA NA -0.203968472792113 NA NA NA NA NA 143824720 6.437
GCLC ENSG00000001084 6 Lassosum 0.00548448408446012 0.597113366329209 NA NA NA NA 0.00085156747045483 NA NA NA NA NA 53421953 3.656
NFYA ENSG00000001167 6 Lassosum 0.0103246308250451 0.626534456550612 NA NA NA NA 0.101403514483994 NA NA NA NA NA 41054199 3.461
STPG1 ENSG00000001460 1 Lassosum 0.0350531273285287 0.912090313745138 NA NA NA NA 0.0312019082666205 NA NA NA NA NA 24713456 6.65600000000001
NIPAL3 ENSG00000001461 1 Lassosum 0.0295369031748907 0.392464836358856 NA NA NA NA 0.0816269595514105 NA NA NA NA NA 24770875 3.566
ENPP4 ENSG00000001561 6 Lassosum 0.103894746457679 0.48562646405493 NA NA NA NA 0.167771279966217 NA NA NA NA NA 46106083 5.269
ANKIB1 ENSG00000001629 7 Lassosum 0.047181866469628 0.519055204376063 NA NA NA NA 1.97605433940102 NA NA NA NA NA 91953123 3.679
CYP51A1 ENSG00000001630 7 Lassosum -0.000707721594719324 0.181595123834633 NA NA NA NA -0.516895041921775 NA NA NA NA NA 91756865 2.079
KRIT1 ENSG00000001631 7 Lassosum 0.0359858419181186 0.739546010023292 NA NA NA NA -0.0663673622422887 NA NA NA NA NA 91851881 2.697
RAD52 ENSG00000002016 12 Lassosum 0.16507511478939 0.431357122163995 NA NA NA NA 0.0530957505386259 NA NA NA NA NA 1060799 3.298
BAD ENSG00000002330 11 Lassosum 0.00159959801498655 0.638784900845033 NA NA NA NA 0.044960478409596 NA NA NA NA NA 64044739 3.688
LAP3 ENSG00000002549 4 Lassosum 0.285405282462248 0.583362862277362 NA NA NA NA 3.57569218790468 NA NA NA NA NA 17594205 7.384
HS3ST1 ENSG00000002587 4 Lassosum 0.0195249485222869 0.630380402698679 NA NA NA NA -0.0128262343935901 NA NA NA NA NA 11413081 3.605
ABP1 ENSG00000002726 7 Lassosum 0.323793921082736 0.0502163970766961 NA NA NA NA 5.8503563376081 NA NA NA NA NA 150540153 3.69000000000001
WNT16 ENSG00000002745 7 Lassosum 0.0100882040503264 0.457888031250082 NA NA NA NA -0.0036115528063431 NA NA NA NA NA 120973289 2.749
MAD1L1 ENSG00000002822 7 Lassosum 0.0639684120427346 0.863548780675888 NA NA NA NA 0.396990162478802 NA NA NA NA NA 2064153 3.095
LASP1 ENSG00000002834 17 Lassosum 0.00650068322200026 0.482301927878218 NA NA NA NA 0.00890878892572587 NA NA NA NA NA 37052067 0.926000000000002
SNX11 ENSG00000002919 17 Lassosum 0.198080412198632 0.782056219695006 NA NA NA NA 0.154785029076581 NA NA NA NA NA 46190577 1.30199999999999
TMEM176A ENSG00000002933 7 Lassosum 0.145436362983997 0.645989712369177 NA NA NA NA 0.275194988156417 NA NA NA NA NA 150499849 2.247
M6PR ENSG00000003056 12 Lassosum -0.00242222305408513 0.568887278558573 NA NA NA NA 0.0460915725083543 NA NA NA NA NA 9097755 2.89700000000001
CYP26B1 ENSG00000003137 2 Lassosum 0.212220771096333 0.12353903198389 NA NA NA NA 22.8562407692057 NA NA NA NA NA 72365767 7.08399999999999
ICA1 ENSG00000003147 7 Lassosum 0.0882355272942158 0.815420919162794 NA NA NA NA -0.00881437230820729 NA NA NA NA NA 8227565 5.76700000000001
DBNDD1 ENSG00000003249 16 Lassosum 0.10109510801077 0.0105221330580001 NA NA NA NA 30.5679314200065 NA NA NA NA NA 90078904 0.945999999999998
ALS2 ENSG00000003393 2 Lassosum 0.0913354145583736 0.0064380335282116 NA NA NA NA -0.706674554147326 NA NA NA NA NA 202605594 7.27399999999999
CASP10 ENSG00000003400 2 Lassosum 0.000716158665581279 0.0111918125454084 NA NA NA NA -1.45320987571725 NA NA NA NA NA 202070866 3.015
CFLAR ENSG00000003402 2 Lassosum 0.0024440886092878 0.0223000203433351 NA NA NA NA -2.8385107695116 NA NA NA NA NA 202004930 3.11499999999999
TFPI ENSG00000003436 2 Lassosum 0.000538329700423001 0.00208941245229351 NA NA NA NA 0.253809127742205 NA NA NA NA NA 188379722 3.767
NDUFAF7 ENSG00000003509 2 Lassosum -0.00116582791331155 0.719781365130591 NA NA NA NA -0.0249279675659816 NA NA NA NA NA 37469660 3.28699999999999
RBM5 ENSG00000003756 3 Lassosum 0 NA NA NA NA NA NA NA NA NA NA NA 50141397 4.035
MTMR7 ENSG00000003987 8 Lassosum 0.0165226357857879 0.0670359991753755 NA NA NA NA 0.714274035717247 NA NA NA NA NA 17213288 4.87700000000001
ARF5 ENSG00000004059 7 Lassosum 0.0056976184092391 0.367012936401107 NA NA NA NA -0.0660649551538033 NA NA NA NA NA 127230079 2.50199999999998
SARM1 ENSG00000004139 17 Lassosum 0.0334306257114003 0.449518894602818 NA NA NA NA -1.25017851309909 NA NA NA NA NA 26709721 1.279
POLDIP2 ENSG00000004142 17 Lassosum -0.00320150887309567 0.306182533372871 NA NA NA NA -0.303683636502842 NA NA NA NA NA 26679102 1.964
PLXND1 ENSG00000004399 3 Lassosum 0.017814036351966 0.261242959909746 NA NA NA NA -0.00286801171149441 NA NA NA NA NA 129299839 6.059
AK2 ENSG00000004455 1 Lassosum -0.00070448245167154 0.293216677213505 NA NA NA NA -0.18341778404254 NA NA NA NA NA 33510091 4.489
CD38 ENSG00000004468 4 Lassosum 0.00692505528339871 0.822270675037637 NA NA NA NA 7.76216913562325e-05 NA NA NA NA NA 15815483 5.09700000000001
FKBP4 ENSG00000004478 12 Lassosum 0 NA NA NA NA NA NA NA NA NA NA NA 2909347 4.31
KDM1A ENSG00000004487 1 Lassosum 0.0104061439148284 0.41579070981386 NA NA NA NA 0.0706542847011218 NA NA NA NA NA 23378061 4.29300000000001
RBM6 ENSG00000004534 3 Lassosum 0.375009325482318 2.9719359674338e-05 NA NA NA NA 2.3571047585272 NA NA NA NA NA 50057459 2.86799999999999
CAMKK1 ENSG00000004660 17 Lassosum 0.00668697204122792 0.171126000559013 NA NA NA NA -0.0855781340850165 NA NA NA NA NA 3780897 1.82500000000002
RECQL ENSG00000004700 12 Lassosum 0.039388452876656 0.408547222882288 NA NA NA NA 0.0693376369807504 NA NA NA NA NA 21638224 5.47699999999998
CCDC132 ENSG00000004766 7 Lassosum -0.000900637358720813 0.231680450757575 NA NA NA NA -0.0900200713046012 NA NA NA NA NA 92924995 2.536
ARHGAP33 ENSG00000004777 19 Lassosum 0.158834695424779 0.0641249411223165 NA NA NA NA -1.95977310459739 NA NA NA NA NA 36272579 1.48700000000002
NDUFAB1 ENSG00000004779 16 Lassosum 0.0287906919043986 0.274616623260209 NA NA NA NA -0.00504904146044166 NA NA NA NA NA 23600000 2.95999999999998
PDK4 ENSG00000004799 7 Lassosum -0.00323806801436843 0.39431773361808 NA NA NA NA 0.0271762825505189 NA NA NA NA NA 95219307 1.74799999999999
SLC22A16 ENSG00000004809 6 Lassosum 0.025899501959996 0.99513529257875 NA NA NA NA 0.0061032649694407 NA NA NA NA NA 110771867 3.5
ZMYND10 ENSG00000004838 3 Lassosum 0.00974293447665864 0.834096739521261 NA NA NA NA -0.00999358176107303 NA NA NA NA NA 50381412 5.80100000000002
SLC25A13 ENSG00000004864 7 Lassosum 0.115511653272289 0.622014739781499 NA NA NA NA -0.108962946981547 NA NA NA NA NA 95850495 4.29799999999997
ST7 ENSG00000004866 7 Lassosum 0 NA NA NA NA NA NA NA NA NA NA NA 116731724 2.20600000000002
CDC27 ENSG00000004897 17 Lassosum -0.0032557474499344 0.880099249046681 NA NA NA NA 0.0179292451437755 NA NA NA NA NA 45230928 2.80099999999999
SLC4A1 ENSG00000004939 17 Lassosum -0.00196004936868466 0.501466743700721 NA NA NA NA -0.0787253307977701 NA NA NA NA NA 42335631 0.829000000000008
DVL2 ENSG00000004975 17 Lassosum 0.0135841898724204 0.626193078598237 NA NA NA NA -0.041243087155998 NA NA NA NA NA 7133262 1.077
PRSS22 ENSG00000005001 16 Lassosum 0.0956764761838733 0.448775122633566 NA NA NA NA 0.0349885927470834 NA NA NA NA NA 2905449 1.374
UPF1 ENSG00000005007 19 Lassosum -0.0018130681113071 0.657880980049733 NA NA NA NA 0.00224444849407615 NA NA NA NA NA 18960896 0.811000000000007
SKAP2 ENSG00000005020 7 Lassosum 0.413591645799523 0.0531057281154133 NA NA NA NA 23.5839414345298 NA NA NA NA NA 26870769 5.39699999999999
CCDC109B ENSG00000005059 4 Lassosum -0.000738259300441468 0.269738982510615 NA NA NA NA 0.260479390763309 NA NA NA NA NA 110545617 5.57499999999999
POLR2J ENSG00000005075 7 Lassosum -0.00314867875518909 0.227551652919477 NA NA NA NA 5.7105796044509 NA NA NA NA NA 102116459 3.523
DHX33 ENSG00000005100 17 Lassosum -0.00152901112041692 0.078600323474984 NA NA NA NA -0.0679750839337993 NA NA NA NA NA 5358306 1.16
MEOX1 ENSG00000005102 17 Lassosum 0.00133729873850941 0.276405513719442 NA NA NA NA -0.140946811576935 NA NA NA NA NA 41728539 0.777999999999992
LIG3 ENSG00000005156 17 Lassosum 0.0767564414111019 0.480493163583311 NA NA NA NA 0.264975501144203 NA NA NA NA NA 33319798 1.57100000000003
RPAP3 ENSG00000005175 12 Lassosum 0.0751551629349454 0.798351107047826 NA NA NA NA -0.671433013194796 NA NA NA NA NA 48078457 1.63899999999998
ACSM3 ENSG00000005187 16 Lassosum -0.00321573545677101 0.246536925087458 NA NA NA NA -0.15546403053229 NA NA NA NA NA 20715234 4.61500000000001
AC004381.6 ENSG00000005189 16 Lassosum -0.000535906565643618 0.969830211346651 NA NA NA NA -0.000377162047134096 NA NA NA NA NA 20839369 0.911000000000001
CIAPIN1 ENSG00000005194 16 Lassosum 0.00811008295615678 0.870971448828084 NA NA NA NA 0.00519549033337448 NA NA NA NA NA 57471760 1.45499999999998
SPPL2B ENSG00000005206 19 Lassosum 0.0274301977297302 0.122492062763909 NA NA NA NA -0.0594752512671137 NA NA NA NA NA 2341858 0.843000000000018
FAM214B ENSG00000005238 9 Lassosum 0 NA NA NA NA NA NA NA NA NA NA NA 35110054 2.35399999999998
COPZ2 ENSG00000005243 17 Lassosum 0.075015488748952 0.914499591700457 NA NA NA NA 0.0244649291443918 NA NA NA NA NA 46109462 3.667
PRKAR2B ENSG00000005249 7 Lassosum 0.0381830442125517 0.303655198139624 NA NA NA NA 0.0947187266649958 NA NA NA NA NA 106743675 2.62199999999999
CREBBP ENSG00000005339 16 Lassosum 0 NA NA NA NA NA NA NA NA NA NA NA 3852891 3.81900000000002
BZRAP1 ENSG00000005379 17 Lassosum 0.000497977370353064 0.777885948199269 NA NA NA NA -0.0429869955817664 NA NA NA NA NA 56392372 0.973000000000013
MPO ENSG00000005381 17 Lassosum -0.000216167859363958 0.98002731025335 NA NA NA NA -0.0057041075832911 NA NA NA NA NA 56352756 1.483
GCFC2 ENSG00000005436 2 Lassosum 0.00124156343230997 0.145963791814751 NA NA NA NA 0.360798279072177 NA NA NA NA NA 75908620 5.905
WDR54 ENSG00000005448 2 Lassosum 0.00201203254881355 0.917817604178671 NA NA NA NA 0.00418455198280974 NA NA NA NA NA 74650843 2.85700000000003
CROT ENSG00000005469 7 Lassosum -0.00257809931535324 0.237123609558352 NA NA NA NA 5.56547266404927 NA NA NA NA NA 87002054 5.01799999999997
ABCB4 ENSG00000005471 7 Lassosum 0.000513485422171223 0.817753738908225 NA NA NA NA -0.0391110763782232 NA NA NA NA NA 87070382 2.096
MLL5 ENSG00000005483 7 Lassosum -0.000779144473010529 0.551739997790383 NA NA NA NA 0.24122629943348 NA NA NA NA NA 104704717 1.71600000000001
RHBDD2 ENSG00000005486 7 Lassosum 0.0143888558166467 0.180041668749995 NA NA NA NA 0.253064996137945 NA NA NA NA NA 75495082 1.88200000000001
SOX8 ENSG00000005513 16 Lassosum -0.00204708914047869 0.216587669859861 NA NA NA NA -0.31101373758048 NA NA NA NA NA 1034393 2.21100000000001
IBTK ENSG00000005700 6 Lassosum -0.00316068796054414 0.708228932944616 NA NA NA NA 0.0569901840191861 NA NA NA NA NA 82918585 2.08199999999999
ZNF195 ENSG00000005801 11 Lassosum 0.221111246365509 0.565860934257476 NA NA NA NA -0.141099417410494 NA NA NA NA NA 3380469 2.62400000000002
MYCBP2 ENSG00000005810 13 Lassosum -0.003191921447673 0.291847859617145 NA NA NA NA -0.0123997584771324 NA NA NA NA NA 77759988 4.55000000000001
FBXL3 ENSG00000005812 13 Lassosum -0.00251780879658758 0.817068991083764 NA NA NA NA 0.071681861396628 NA NA NA NA NA 77584035 1.29300000000001
ITGAL ENSG00000005844 16 Lassosum 0.00322801340071532 0.0186293859317401 NA NA NA NA -1.84071071229263 NA NA NA NA NA 30509242 2.77199999999999
PDK2 ENSG00000005882 17 Lassosum 0.0268320832069313 0.149579926732962 NA NA NA NA 0.576949093652136 NA NA NA NA NA 48180808 0.971000000000004
ITGA3 ENSG00000005884 17 Lassosum 0.00924552060267259 0.0215393051057233 NA NA NA NA -0.578285322829024 NA NA NA NA NA 48150588 0.853999999999985
GGNBP2 ENSG00000005955 17 Lassosum 0.162508685161866 0.031691342709547 NA NA NA NA -19.66689690739 NA NA NA NA NA 34923507 1.40800000000002
ITGA2B ENSG00000005961 17 Lassosum 0.00377105401496625 0.100607584979126 NA NA NA NA -0.00314799106511537 NA NA NA NA NA 42458210 0.802999999999997
GDE1 ENSG00000006007 16 Lassosum 0.00442214683540221 0.0783179086046421 NA NA NA NA -0.645338296795497 NA NA NA NA NA 19523241 1.005
C19orf60 ENSG00000006015 19 Lassosum 0.171419928174681 0.629480223041251 NA NA NA NA 0.164906524172439 NA NA NA NA NA 18701320 1.36399999999998
CRLF1 ENSG00000006016 19 Lassosum 0 NA NA NA NA NA NA NA NA NA NA NA 18700790 0.709000000000003
OSBPL7 ENSG00000006025 17 Lassosum 0.0383544355975959 0.665005273299596 NA NA NA NA 0.00561040220493213 NA NA NA NA NA 45891969 0.884000000000015
TMEM98 ENSG00000006042 17 Lassosum 0.191281771079947 0.380699749835576 NA NA NA NA -0.190134127440063 NA NA NA NA NA 31263526 2.15499999999997
YBX2 ENSG00000006047 17 Lassosum 0.057811579396714 0.544989785255402 NA NA NA NA -0.0529615056967129 NA NA NA NA NA 7194752 1.06799999999998
MAP3K14 ENSG00000006062 17 Lassosum -0.00316380451419662 0.264021671422816 NA NA NA NA -0.110256282303742 NA NA NA NA NA 43367451 1.12299999999999
CCL3 ENSG00000006075 17 Lassosum -0.00323737430199444 0.860438484046449 NA NA NA NA -0.0424925035591734 NA NA NA NA NA 34416558 0.786000000000001
