# Supplementary material for: SUMMIT: An integrative approach for better transcriptomic data imputation improves causal gene identification
Source: Nat Commun. 2022 Oct 25;13:6336. doi: 10.1038/s41467-022-34016-y (PMC9593997; doi:10.1038/s41467-022-34016-y)
Supplement: Supplementary file 7 — Source Data [file 41467_2022_34016_MOESM7_ESM.zip › Source Data/Figure-3/real-data-new/Lassosum/AST/AST-10]

gene_symbol gene_id chromosome model_best r2_test p_SCAD p_ElNet p_LASSO p_MCP p_MNet z_SCAD z_ElNet z_LASSO z_MCP z_MNet p_ACAT gene_pos runtime
TESK2 ENSG00000070759 1 Lassosum 0.0940865558064039 0.696830906062448 NA NA NA NA 0.141024149542561 NA NA NA NA NA 45883213 6.748
C16orf80 ENSG00000070761 16 Lassosum 0.00397266841356769 0.596726317313596 NA NA NA NA 0.452325158861918 NA NA NA NA NA 58155425 4.27
CSNK2A2 ENSG00000070770 16 Lassosum 0.00424403158629061 0.870513990184754 NA NA NA NA -0.0915056302678483 NA NA NA NA NA 58211817 1.713
EIF2B3 ENSG00000070785 1 Lassosum -0.00267545831258209 0.540242679003113 NA NA NA NA -0.0214059151276416 NA NA NA NA NA 45384366 5.762
TCOF1 ENSG00000070814 5 Lassosum -0.00322431843347593 0.421291500343367 NA NA NA NA -0.0525131877831524 NA NA NA NA NA 149758536 4.985
CDC42 ENSG00000070831 1 Lassosum 0.077834123717173 0.382508536932516 NA NA NA NA 0.128399654601581 NA NA NA NA NA 22399278 5.574
OSBPL3 ENSG00000070882 7 Lassosum 0.00299268649303186 0.494161084706019 NA NA NA NA -0.966126624632205 NA NA NA NA NA 24928705 5.613
RAD18 ENSG00000070950 3 Lassosum 0.00389352617726613 0.0628702019453778 NA NA NA NA -3.7041057760528 NA NA NA NA NA 8911272 5.023
ATP2B1 ENSG00000070961 12 Lassosum -0.00218337041006156 0.0220472376034934 NA NA NA NA -0.188167440974214 NA NA NA NA NA 90042452 4.269
NCK2 ENSG00000071051 2 Lassosum -0.00220887380379153 0.482404141477938 NA NA NA NA -0.185490995726899 NA NA NA NA NA 106436042 6.524
MAP4K4 ENSG00000071054 2 Lassosum -0.00320612871244452 0.941352524126983 NA NA NA NA -0.00118716326750453 NA NA NA NA NA 102410880 4.197
MGAT4A ENSG00000071073 2 Lassosum -0.00253019598339521 0.0596728437003315 NA NA NA NA 0.0684112211787763 NA NA NA NA NA 99291579 2.33799999999999
RPL31 ENSG00000071082 2 Lassosum -0.00309011111575597 0.522391873629777 NA NA NA NA 0.273715784222734 NA NA NA NA NA 101629335 2.8
WDR1 ENSG00000071127 4 Lassosum -0.00230823040417105 0.439585828437303 NA NA NA NA 0.691470393350455 NA NA NA NA NA 10097268 4.456
SNX13 ENSG00000071189 7 Lassosum 0.00608986144145507 0.48743298337256 NA NA NA NA -0.0177055640749784 NA NA NA NA NA 17906295 5.496
ARHGAP10 ENSG00000071205 4 Lassosum -0.00284688841878156 0.45737609288567 NA NA NA NA 0.0196717082457435 NA NA NA NA NA 148823572 4.869
RPS6KA2 ENSG00000071242 6 Lassosum 0.0780386120334066 0.81981273437693 NA NA NA NA 0.171806456669352 NA NA NA NA NA 167071395 2.092
ING3 ENSG00000071243 7 Lassosum 0.01091464399467 0.941759478323671 NA NA NA NA -0.0145564098980053 NA NA NA NA NA 120604036 2.416
VASH1 ENSG00000071246 14 Lassosum 0.382442785411915 0.904366949371344 NA NA NA NA 0.0600674567360798 NA NA NA NA NA 77238943 3.843
LMCD1 ENSG00000071282 3 Lassosum 0.0105779020922724 0.126204067925999 NA NA NA NA -0.129722080749849 NA NA NA NA NA 8576599 4.803
WBSCR22 ENSG00000071462 7 Lassosum 0.160721591669024 0.0661068247510049 NA NA NA NA -0.284260796554204 NA NA NA NA NA 73108423 2.887
SEL1L ENSG00000071537 14 Lassosum 0.0123086350286912 0.867618243478468 NA NA NA NA -0.0838678214282298 NA NA NA NA NA 81969049 2.306
TRIP13 ENSG00000071539 5 Lassosum 0 NA NA NA NA NA NA NA NA NA NA NA 906115 2.857
TCF3 ENSG00000071564 19 Lassosum -0.00234924841246831 0.357217723830409 NA NA NA NA 0.000898312350556942 NA NA NA NA NA 1630947 1.95699999999999
TRIB2 ENSG00000071575 2 Lassosum -0.000207776290849448 0.124675236622664 NA NA NA NA 0.606299401229665 NA NA NA NA NA 12869937 4.14700000000001
DAZAP1 ENSG00000071626 19 Lassosum -0.0032129666732239 0.0154944439383973 NA NA NA NA -0.337898906920616 NA NA NA NA NA 1421651 1.27
MBD3 ENSG00000071655 19 Lassosum -0.000973463484499781 0.0193494356219425 NA NA NA NA 0.0362300557235872 NA NA NA NA NA 1584760 1.129
HLTF ENSG00000071794 3 Lassosum 0.0142429293615032 0.707075572464643 NA NA NA NA 0.0652907870152829 NA NA NA NA NA 148776127 4.604
CPSF1 ENSG00000071894 8 Lassosum 0.156676419180134 0.682515577837193 NA NA NA NA -1.92586613044347 NA NA NA NA NA 145626598 2.327
CYBRD1 ENSG00000071967 2 Lassosum 0.289432480967071 0.166408954726541 NA NA NA NA -0.715203456599483 NA NA NA NA NA 172396700 6.578
PDCD2 ENSG00000071994 6 Lassosum 0.0180007962631126 0.907364304028172 NA NA NA NA 0.0869660528734814 NA NA NA NA NA 170889081 4.419
RDH11 ENSG00000072042 14 Lassosum 0.0281636865168682 0.838466034992565 NA NA NA NA 0.00657355274020033 NA NA NA NA NA 68153024 1.881
PRKACA ENSG00000072062 19 Lassosum 0.00403681165978842 0.844351968930368 NA NA NA NA -0.0465939211074318 NA NA NA NA NA 14215698 0.859000000000009
LPHN1 ENSG00000072071 19 Lassosum 0.0384155441936337 0.717922282313699 NA NA NA NA 0.0093073400386573 NA NA NA NA NA 14288874 1.59699999999999
ACTN1 ENSG00000072110 14 Lassosum 0.00347014150445424 0.0317208877616614 NA NA NA NA 7.19857024646313 NA NA NA NA NA 69393508 1.324
ZFYVE26 ENSG00000072121 14 Lassosum 0.00272886654663418 0.414821478621832 NA NA NA NA 1.62611625511323 NA NA NA NA NA 68238699 2.499
EPN2 ENSG00000072134 17 Lassosum 0.00300147945838491 0.473103346805835 NA NA NA NA 0.00995438027053418 NA NA NA NA NA 19179478 0.694000000000017
PTPN18 ENSG00000072135 2 Lassosum 0.00124612190422435 0.0585945005137925 NA NA NA NA 0.112074660013783 NA NA NA NA NA 131123281 3.137
LIMS2 ENSG00000072163 2 Lassosum 0.0782513176712325 0.603255779321897 NA NA NA NA -0.350709129760427 NA NA NA NA NA 128417658 3.72
SPEG ENSG00000072195 2 Lassosum 0.00835237622580742 0.320196517455493 NA NA NA NA 0.10343959051568 NA NA NA NA NA 220331288 4.17700000000002
LNX1 ENSG00000072201 4 Lassosum 0 NA NA NA NA NA NA NA NA NA NA NA 54446520 3.154
ALDH3A2 ENSG00000072210 17 Lassosum 0.0768766868479546 0.780578248377109 NA NA NA NA 0.0541959766309907 NA NA NA NA NA 19566180 2.32499999999999
TFRC ENSG00000072274 3 Lassosum 0.00840650667655829 0.15922769018563 NA NA NA NA 0.451524446412671 NA NA NA NA NA 195781557 2.83000000000001
SREBF1 ENSG00000072310 17 Lassosum 0.139217641405794 0.111942508970371 NA NA NA NA 0.435727418665569 NA NA NA NA NA 17727019 0.828000000000003
AFF4 ENSG00000072364 5 Lassosum 0.0544207658489344 0.0294718636009775 NA NA NA NA -0.16963619454296 NA NA NA NA NA 132255198 4.29599999999999
UBE2D1 ENSG00000072401 10 Lassosum 0.0702911317210421 0.566566726170103 NA NA NA NA 0.343902893287426 NA NA NA NA NA 60112069 2.22
MPP5 ENSG00000072415 14 Lassosum -0.0025659771694686 0.271260475180375 NA NA NA NA -0.0327652623088174 NA NA NA NA NA 67755181 2.22299999999998
RHOBTB1 ENSG00000072422 10 Lassosum 0.0174436292416608 0.102935803833105 NA NA NA NA -0.176280623064578 NA NA NA NA NA 62695197 3.14000000000001
MARK2 ENSG00000072518 11 Lassosum 0 NA NA NA NA NA NA NA NA NA NA NA 63642445 1.33599999999998
HMMR ENSG00000072571 5 Lassosum -0.00244771436345781 0.330003335417331 NA NA NA NA -0.0930550204023313 NA NA NA NA NA 162903061 3.17400000000001
CHFR ENSG00000072609 12 Lassosum -0.00320636758565951 0.0210591494941652 NA NA NA NA 0.362367667688879 NA NA NA NA NA 133451354 4.65799999999999
P4HA2 ENSG00000072682 5 Lassosum 0.00143256177477213 4.08875253727696e-14 NA NA NA NA 0.633703947931555 NA NA NA NA NA 131579269 2.047
FCGR2B ENSG00000072694 1 Lassosum 0.188009904150386 0.0216738390430459 NA NA NA NA -0.93032295048154 NA NA NA NA NA 161599772 5.547
NFATC3 ENSG00000072736 16 Lassosum 0.0199816961913475 1.57759135253769e-05 NA NA NA NA 1.03558069485648 NA NA NA NA NA 68190908 1.548
TRNT1 ENSG00000072756 3 Lassosum 0.06837758281655 0.0829197942309699 NA NA NA NA -2.78226079211311 NA NA NA NA NA 3180581 4.29599999999999
ACADVL ENSG00000072778 17 Lassosum 0.214540198052334 0.335118930689354 NA NA NA NA -0.112284976330958 NA NA NA NA NA 7124518 1.60300000000001
STK10 ENSG00000072786 5 Lassosum 0.0101431232259119 0.810092563882983 NA NA NA NA -0.00533262949786956 NA NA NA NA NA 171542233 2.16499999999999
FBXW11 ENSG00000072803 5 Lassosum -0.00323894778388301 3.08359090501943e-06 NA NA NA NA -0.272648499701096 NA NA NA NA NA 171361215 3.81799999999998
ACAP1 ENSG00000072818 17 Lassosum 0.203045193990175 0.000202826655423219 NA NA NA NA -0.878560569624328 NA NA NA NA NA 7247322 1.114
CRMP1 ENSG00000072832 4 Lassosum -0.0012626098354982 0.326701039965352 NA NA NA NA -0.424285734443651 NA NA NA NA NA 5822298 4.697
EVC ENSG00000072840 4 Lassosum 0.0423080549993945 0.558919738764245 NA NA NA NA -0.0819049765378862 NA NA NA NA NA 5771848 3.66800000000001
DERL2 ENSG00000072849 17 Lassosum 0.00245643004174512 0.348589871861222 NA NA NA NA 0.0667663338536232 NA NA NA NA NA 5382351 1.14699999999999
SIDT1 ENSG00000072858 3 Lassosum 0.0547134861812444 0.799860808408158 NA NA NA NA -0.0373870295651613 NA NA NA NA NA 113299784 3.15099999999998
NDE1 ENSG00000072864 16 Lassosum 0.146649249989574 0.329101270368622 NA NA NA NA -0.0424661824439454 NA NA NA NA NA 15778667 1.995
MRVI1 ENSG00000072952 11 Lassosum -0.00283299739431753 0.000449271207442244 NA NA NA NA 1.39747247099978 NA NA NA NA NA 10655086 3.709
TMEM38A ENSG00000072954 19 Lassosum -0.000896102417160316 0.37272622374744 NA NA NA NA -0.0559690639510495 NA NA NA NA NA 16786389 0.826999999999998
AP1M1 ENSG00000072958 19 Lassosum 0.103628960183479 0.92205976975178 NA NA NA NA -0.0274830905205916 NA NA NA NA NA 16327274 1.23399999999998
PVR ENSG00000073008 19 Lassosum 0.0555965319723063 0.411705781755116 NA NA NA NA 0.00120553807591149 NA NA NA NA NA 45158263 0.738
XRCC1 ENSG00000073050 19 Lassosum 0.0913115102681046 0.0505823172159729 NA NA NA NA -5.77208369597099 NA NA NA NA NA 44065908 0.646000000000015
SCARB1 ENSG00000073060 12 Lassosum -0.00320564422835079 0.436573976384361 NA NA NA NA -0.120866995807709 NA NA NA NA NA 125314308 1.911
MCM2 ENSG00000073111 3 Lassosum -0.00158005428778885 0.00692337104803238 NA NA NA NA -0.159222368729527 NA NA NA NA NA 127329171 7.08799999999999
PANX2 ENSG00000073150 22 Lassosum 0.0119117781854025 0.638320896413006 NA NA NA NA 0.0717158858496757 NA NA NA NA NA 50613941 0.582999999999998
RP3-402G11.5 ENSG00000073169 22 Lassosum 0.0227267551185054 0.794259296801524 NA NA NA NA 0.0237740587512035 NA NA NA NA NA 50647726 0.518000000000001
TP63 ENSG00000073282 3 Lassosum 0.00502567723186553 0.306581613409757 NA NA NA NA -0.0771946538382859 NA NA NA NA NA 189482136 2.44300000000001
ALPK1 ENSG00000073331 4 Lassosum 0.0101259952534922 0.82417456340493 NA NA NA NA -2.40473247666051 NA NA NA NA NA 113285220 4.339
LLGL2 ENSG00000073350 17 Lassosum 0.121607510146097 0.71648264993913 NA NA NA NA 0.0347589038343344 NA NA NA NA NA 73546225 1.50200000000001
PDE8A ENSG00000073417 15 Lassosum -0.003213810459612 0.121547759492685 NA NA NA NA -0.288595740531217 NA NA NA NA NA 85603023 2.613
NLE1 ENSG00000073536 17 Lassosum 0.174538784389322 0.264095825007973 NA NA NA NA -0.116448565803965 NA NA NA NA NA 33462553 1.04999999999998
SDHA ENSG00000073578 5 Lassosum 0.184917692678555 0.12677729970984 NA NA NA NA 0.331524006306461 NA NA NA NA NA 237585 2.40799999999999
SMARCE1 ENSG00000073584 17 Lassosum 0.0481560165011027 0.00624383869860818 NA NA NA NA 1.34817617536155 NA NA NA NA NA 38792987 1.33000000000001
GSDMB ENSG00000073605 17 Lassosum 0.123142443738483 3.26630656895784e-44 NA NA NA NA -25.0978607223134 NA NA NA NA NA 38068477 0.863
KDM5A ENSG00000073614 12 Lassosum 0.083915283109664 0.0372646415375669 NA NA NA NA 0.357990434431561 NA NA NA NA NA 443957 3.35300000000001
ADAM11 ENSG00000073670 17 Lassosum 0.0503165466447026 0.0390939760778718 NA NA NA NA 0.417062905965676 NA NA NA NA NA 42847806 0.888000000000005
PPP2R3A ENSG00000073711 3 Lassosum -0.00257698027915443 0.126371473259698 NA NA NA NA -0.755228642085738 NA NA NA NA NA 135775624 3.68100000000001
FERMT2 ENSG00000073712 14 Lassosum 0 NA NA NA NA NA NA NA NA NA NA NA 53371569 1.32299999999998
DHRS9 ENSG00000073737 2 Lassosum 0.0258392326722227 0.429522143450126 NA NA NA NA 0.157447779305212 NA NA NA NA NA 169936988 7.40600000000001
PTGS2 ENSG00000073756 1 Lassosum -0.000833321801324116 0.0482607307418547 NA NA NA NA -0.473693431289653 NA NA NA NA NA 186645241 5.108
IGF2BP2 ENSG00000073792 3 Lassosum 0.00480910254428157 0.53144787048281 NA NA NA NA 0.0494923901679861 NA NA NA NA NA 185452185 6.03900000000004
MAP3K13 ENSG00000073803 3 Lassosum 0.197668353961309 0.319496461851717 NA NA NA NA 0.00542045843808771 NA NA NA NA NA 185103807 2.25700000000001
ST6GAL1 ENSG00000073849 3 Lassosum 0.0184634877404458 0.892929861459697 NA NA NA NA 0.0277725485634008 NA NA NA NA NA 186722307 2.85200000000003
TBX21 ENSG00000073861 17 Lassosum 0.00741499013960323 0.412480429518177 NA NA NA NA 0.00129340248692 NA NA NA NA NA 45817047 0.942999999999984
FRY ENSG00000073910 13 Lassosum 0.00845746366229028 0.905161524313373 NA NA NA NA 0.00320849460986936 NA NA NA NA NA 32738115 2.76900000000001
PICALM ENSG00000073921 11 Lassosum 2.73415946000499e-05 0.73514255727762 NA NA NA NA 0.065746428774203 NA NA NA NA NA 85724825 2.77900000000005
NSF ENSG00000073969 17 Lassosum 0.0095627007610477 0.093994789636524 NA NA NA NA 1.60392794189982 NA NA NA NA NA 44751432 0.682000000000016
CLASP1 ENSG00000074054 2 Lassosum 0.000334836596958765 0.556114271840439 NA NA NA NA -0.0167357094483608 NA NA NA NA NA 122251257 5.29599999999999
MRPS34 ENSG00000074071 16 Lassosum -0.00252598910710278 0.00630701758967693 NA NA NA NA 0.505624480709647 NA NA NA NA NA 1822523 1.59899999999999
NOTCH3 ENSG00000074181 19 Lassosum 0.00195271678843201 0.372313858422585 NA NA NA NA 0.0763467492010899 NA NA NA NA NA 15291118 0.979000000000042
CLNS1A ENSG00000074201 11 Lassosum 0.0216027566739343 0.0536544381244618 NA NA NA NA -0.274994043837592 NA NA NA NA NA 77287415 3.565
TEAD2 ENSG00000074219 19 Lassosum 0.0286083872310998 0.333899439657482 NA NA NA NA -0.425866839391638 NA NA NA NA NA 49854783 0.725999999999999
EED ENSG00000074266 11 Lassosum 0.06826291341909 0.00127112211286461 NA NA NA NA -1.55905125659319 NA NA NA NA NA 85972720 1.786
