# Supplementary material for: SUMMIT: An integrative approach for better transcriptomic data imputation improves causal gene identification
Source: Nat Commun. 2022 Oct 25;13:6336. doi: 10.1038/s41467-022-34016-y (PMC9593997; doi:10.1038/s41467-022-34016-y)
Supplement: Supplementary file 7 — Source Data [file 41467_2022_34016_MOESM7_ESM.zip › Source Data/Figure-3/real-data-new/Lassosum/AST/AST-100]

gene_symbol gene_id chromosome model_best r2_test p_SCAD p_ElNet p_LASSO p_MCP p_MNet z_SCAD z_ElNet z_LASSO z_MCP z_MNet p_ACAT gene_pos runtime
LRRC34 ENSG00000171757 3 Lassosum 0.0118667235725286 0.0884474756956784 NA NA NA NA 0.0273972143319132 NA NA NA NA NA 169520995 6.579
SPATA5L1 ENSG00000171763 15 Lassosum 0.321497295407021 0.427253645023458 NA NA NA NA 6.67568748003223 NA NA NA NA NA 45704073 1.951
GATM ENSG00000171766 15 Lassosum 0.0950923810706861 0.432924335068869 NA NA NA NA -1.33436539341107 NA NA NA NA NA 45673869 1.579
RASGRP4 ENSG00000171777 19 Lassosum -0.00325713740356748 0.434602456885021 NA NA NA NA -0.14978549755199 NA NA NA NA NA 38908320 1.117
NHLH1 ENSG00000171786 1 Lassosum 0.0267316816665482 0.222859425300587 NA NA NA NA -0.0303560883571186 NA NA NA NA NA 160339747 4.664
SLFNL1 ENSG00000171790 1 Lassosum 0.00183118646351366 0.765958043687504 NA NA NA NA 0.00324897426171611 NA NA NA NA NA 41485089 4
BCL2 ENSG00000171791 18 Lassosum -0.00260259572728216 0.00175415500310614 NA NA NA NA 0.560158975317838 NA NA NA NA NA 60888970 2.158
RHNO1 ENSG00000171792 12 Lassosum 0.0815447369301462 0.472098337045769 NA NA NA NA -0.852615461653098 NA NA NA NA NA 2992025 3.867
CTPS1 ENSG00000171793 1 Lassosum 0.0964535853227327 0.1637735627024 NA NA NA NA -0.278608007477968 NA NA NA NA NA 41461621 5.039
UTF1 ENSG00000171794 10 Lassosum -0.00319929234319249 0.373260167909369 NA NA NA NA -0.201823307723585 NA NA NA NA NA 135044420 4.07
KNDC1 ENSG00000171798 10 Lassosum 0.0271991258742185 0.466769267056136 NA NA NA NA -0.401084496762765 NA NA NA NA NA 135006933 1.478
METTL18 ENSG00000171806 1 Lassosum 0.0322977221101157 0.0682020090839278 NA NA NA NA -2.25184252307543 NA NA NA NA NA 169762888 4.937
COL8A2 ENSG00000171812 1 Lassosum -0.00296878344015172 0.926567770351044 NA NA NA NA 0.00373814992377754 NA NA NA NA NA 36575829 3.235
PWWP2B ENSG00000171813 10 Lassosum 0.00612368601308355 0.159613408442358 NA NA NA NA 0.126033985498419 NA NA NA NA NA 134221019 3.533
ZNF540 ENSG00000171817 19 Lassosum 0.0052007419431559 0.405183644969757 NA NA NA NA 0.0169720054200131 NA NA NA NA NA 38073653 1.156
FBXL14 ENSG00000171823 12 Lassosum 0.00526845651728913 0.65029040678998 NA NA NA NA 0.0236409655435976 NA NA NA NA NA 1689245 2.52800000000001
EXOSC10 ENSG00000171824 1 Lassosum -0.00321986063411983 0.156786989316381 NA NA NA NA 0.0189817693269202 NA NA NA NA NA 11143306 7.174
ZNF570 ENSG00000171827 19 Lassosum -0.00182090845746496 0.0168259485257191 NA NA NA NA 0.156529707685597 NA NA NA NA NA 37967373 1.287
NINJ2 ENSG00000171840 12 Lassosum 0.0633342999840313 0.232290053930245 NA NA NA NA 0.344444591813383 NA NA NA NA NA 723203 3.037
MLLT3 ENSG00000171843 9 Lassosum 0 NA NA NA NA NA NA NA NA NA NA NA 20482102 2.029
RRM2 ENSG00000171848 2 Lassosum -3.95646081026158e-05 0.72457022213948 NA NA NA NA 0.077080436469465 NA NA NA NA NA 10267000 4.471
TRAPPC12 ENSG00000171853 2 Lassosum 0.0564791460359567 0.0536473329509273 NA NA NA NA 0.967114976099756 NA NA NA NA NA 3436155 3.79900000000001
RPS21 ENSG00000171858 20 Lassosum -0.00299184493362215 0.216857815134238 NA NA NA NA -0.128773212509532 NA NA NA NA NA 60962874 1.068
RNMTL1 ENSG00000171861 17 Lassosum -0.00192211258277819 0.206790485517417 NA NA NA NA 0.269782407277013 NA NA NA NA NA 690631 1.30499999999999
PTEN ENSG00000171862 10 Lassosum 0.00334440339380815 0.601683387084712 NA NA NA NA 0.106331886820066 NA NA NA NA NA 89677278 4.578
RPS7 ENSG00000171863 2 Lassosum -0.00126964645968664 0.0497951554752999 NA NA NA NA 0.178246340764184 NA NA NA NA NA 3625652 5.604
RNASEH1 ENSG00000171865 2 Lassosum -3.14904240286129e-05 0.32715976844482 NA NA NA NA -0.11961775581644 NA NA NA NA NA 3599294 3.57300000000001
PRNP ENSG00000171867 20 Lassosum 0.0120333626918443 0.813194925206942 NA NA NA NA 0.00184083047555221 NA NA NA NA NA 4674559 1.54600000000001
TLN2 ENSG00000171914 15 Lassosum 0.00596922285311574 0.247239683472925 NA NA NA NA 1.48306388761011 NA NA NA NA NA 62909777 1.89099999999999
LGALS9C ENSG00000171916 17 Lassosum 0.156183861092942 0.169532697693993 NA NA NA NA 1.30780332138101 NA NA NA NA NA 18389155 0.957999999999998
TVP23B ENSG00000171928 17 Lassosum 0.037216299133314 0.237555643563487 NA NA NA NA 0.776911305410395 NA NA NA NA NA 18697167 2.03699999999999
ZNF217 ENSG00000171940 20 Lassosum 0.014633584823421 0.0158190273278381 NA NA NA NA -0.119134611677151 NA NA NA NA NA 52205025 1.206
SRGAP2C ENSG00000171943 1 Lassosum 0.0580645600464381 0.146194161632354 NA NA NA NA -0.608460526558064 NA NA NA NA NA 121118536 4.426
ATPAF2 ENSG00000171953 17 Lassosum 0.0621103639660973 0.007312546741496 NA NA NA NA -0.725260821032195 NA NA NA NA NA 17911623 1.32799999999999
CYP4F22 ENSG00000171954 19 Lassosum 0.0475856125899524 0.0970708893246538 NA NA NA NA 0.498182337216553 NA NA NA NA NA 15641215 2.291
PPIH ENSG00000171960 1 Lassosum 0.0126124717411447 0.260170169700706 NA NA NA NA 0.672884406486074 NA NA NA NA NA 43133262 3.13200000000001
LRRC48 ENSG00000171962 17 Lassosum 0.0198664029815406 0.313654381639974 NA NA NA NA 0.536148177224583 NA NA NA NA NA 17898165 2.07199999999999
ZNF57 ENSG00000171970 19 Lassosum -0.00058861381960007 0.657744504667247 NA NA NA NA 0.00715896690119219 NA NA NA NA NA 2909685 1.41600000000001
C20orf196 ENSG00000171984 20 Lassosum 0.0766118760771265 0.774621520970851 NA NA NA NA 0.0626859057881839 NA NA NA NA NA 5787798 1.63000000000001
JMJD1C ENSG00000171988 10 Lassosum -0.00288818563300386 0.000516338683457516 NA NA NA NA 3.62207652833733 NA NA NA NA NA 65076351 4.35299999999999
SYNPO ENSG00000171992 5 Lassosum -0.00324314095333378 0.0248512511922536 NA NA NA NA 0.0885001099500029 NA NA NA NA NA 150009712 3.20699999999999
MAL ENSG00000172005 2 Lassosum 0.0451030218732272 0.208528745769445 NA NA NA NA -0.321968728800415 NA NA NA NA NA 95705579 6.917
ZNF554 ENSG00000172006 19 Lassosum 0.212238007869967 0.000473338001404631 NA NA NA NA 6.65022250087755 NA NA NA NA NA 2827821 0.980999999999995
RAB33B ENSG00000172007 4 Lassosum 0.00133174146191495 0.124727514840441 NA NA NA NA 0.322817308176576 NA NA NA NA NA 140386074 6.786
THOP1 ENSG00000172009 19 Lassosum -0.00159144135752776 0.0011999976197741 NA NA NA NA 0.186569594910854 NA NA NA NA NA 2799528 1.21600000000001
EPHX4 ENSG00000172031 1 Lassosum 0.0168658399012886 0.0011858146056463 NA NA NA NA 0.699151213810805 NA NA NA NA NA 92512316 3.178
LAMB2 ENSG00000172037 3 Lassosum 0.00416189222574592 0.0250368149120428 NA NA NA NA 0.262465263670633 NA NA NA NA NA 49164549 5.083
USP19 ENSG00000172046 3 Lassosum -0.00324562342848722 0.0557821378206233 NA NA NA NA -0.132764172571817 NA NA NA NA NA 49151925 2.39099999999999
QARS ENSG00000172053 3 Lassosum 0.0140712039574881 0.298451115861112 NA NA NA NA -0.0415379126072008 NA NA NA NA NA 49137959 3.05300000000003
ORMDL3 ENSG00000172057 17 Lassosum 0.17931141454862 8.28139070937694e-47 NA NA NA NA -29.7933082776106 NA NA NA NA NA 38080574 0.888999999999982
KLF11 ENSG00000172059 2 Lassosum 0.0449082510629185 0.189635213991123 NA NA NA NA 0.301953796400791 NA NA NA NA NA 10188969 6.45599999999999
SMN1 ENSG00000172062 5 Lassosum -0.0017869468853875 0.0818392858261664 NA NA NA NA 1.49223544681847 NA NA NA NA NA 70235268 2.41800000000001
EIF2AK3 ENSG00000172071 2 Lassosum -0.00294278991430486 0.987892965459513 NA NA NA NA -0.000153555768775392 NA NA NA NA NA 88891676 2.614
MOB3A ENSG00000172081 19 Lassosum -0.00298225208502467 0.227914499770665 NA NA NA NA 0.0681362619634625 NA NA NA NA NA 2083854 1.98099999999999
KRCC1 ENSG00000172086 2 Lassosum -0.00325153537737832 0.569172835217272 NA NA NA NA 0.0528627050466 NA NA NA NA NA 88340986 2.095
NME6 ENSG00000172113 3 Lassosum 0.223917195275392 0.0150450493042253 NA NA NA NA 1.77875205165171 NA NA NA NA NA 48338964 3.72
CYCS ENSG00000172115 7 Lassosum -0.00287897259859649 0.526028315044236 NA NA NA NA -0.119156903549526 NA NA NA NA NA 25162345 6.17699999999999
CD8B ENSG00000172116 2 Lassosum 0.0490803357285194 0.659985653591967 NA NA NA NA -0.00348396726922497 NA NA NA NA NA 87065754 5.535
SLFN12 ENSG00000172123 17 Lassosum 0.146717260925278 0.598042402781339 NA NA NA NA 0.126827711691146 NA NA NA NA NA 33749190 1.054
FRMD3 ENSG00000172159 9 Lassosum 0.0243150485979279 0.16962763678805 NA NA NA NA -0.0879198520577582 NA NA NA NA NA 86005683 4.405
SNTB1 ENSG00000172164 8 Lassosum 0.0485891728664377 0.595355067249143 NA NA NA NA -0.00875757719461488 NA NA NA NA NA 121686749 2.09700000000001
MTBP ENSG00000172167 8 Lassosum 0.000923768939057434 0.267551814239916 NA NA NA NA 0.0810654301051879 NA NA NA NA NA 121506006 2.61500000000001
TEFM ENSG00000172171 17 Lassosum -0.00319235888715586 0.199892225417856 NA NA NA NA -2.78119357719145 NA NA NA NA NA 29229096 0.879999999999995
MRPL13 ENSG00000172172 8 Lassosum -0.00286425600928797 0.723357383679166 NA NA NA NA 0.845692588784563 NA NA NA NA NA 121425321 2.24600000000001
MALT1 ENSG00000172175 18 Lassosum 0.00767349758182956 0.854660770983752 NA NA NA NA 0.0219767533676297 NA NA NA NA NA 56377994 1.78400000000002
PRL ENSG00000172179 6 Lassosum 0 NA NA NA NA NA NA NA NA NA NA NA 22292605 6.37400000000002
ISG20 ENSG00000172183 15 Lassosum 0.0505938456903113 0.934549491321919 NA NA NA NA 0.270217013774994 NA NA NA NA NA 89189549 1.21600000000001
MBOAT1 ENSG00000172197 6 Lassosum 0.0397037745490315 0.429324588227136 NA NA NA NA -0.345899678029485 NA NA NA NA NA 20156802 2.59700000000001
CXCR6 ENSG00000172215 3 Lassosum 0.000375489710397248 0.887068937705118 NA NA NA NA -0.0555545808043484 NA NA NA NA NA 45986135 4.399
CEBPB ENSG00000172216 20 Lassosum -0.00214376100648206 0.218996413490189 NA NA NA NA 0.180336075780375 NA NA NA NA NA 48808294 2.506
AZU1 ENSG00000172232 19 Lassosum 0.000342684592641196 0.348327435260804 NA NA NA NA 0.0567983535514308 NA NA NA NA NA 828557 0.771000000000015
TPSAB1 ENSG00000172236 16 Lassosum 0.025024546355729 0.374896854115534 NA NA NA NA 1.33852329184407 NA NA NA NA NA 1291626 1.172
PAIP1 ENSG00000172239 5 Lassosum -0.00142765059131134 0.9464096389671 NA NA NA NA 0.00938676293341755 NA NA NA NA NA 43542114 6.10799999999998
CLEC7A ENSG00000172243 12 Lassosum -0.00236336885227528 0.02180428760307 NA NA NA NA 1.32083410544914 NA NA NA NA NA 10276116 2.05100000000002
C5orf34 ENSG00000172244 5 Lassosum 0.0573641899143237 0.873619533307557 NA NA NA NA -0.00334526371462244 NA NA NA NA NA 43501025 1.733
C1QTNF4 ENSG00000172247 11 Lassosum 0.106085394404701 0.415952141387516 NA NA NA NA -0.364375840558244 NA NA NA NA NA 47613713 3.90099999999998
ZNF131 ENSG00000172262 5 Lassosum -0.00131014858913558 0.00708176642372549 NA NA NA NA -0.071271037428566 NA NA NA NA NA 43128700 2.12100000000001
MACROD2 ENSG00000172264 20 Lassosum -0.00280759188830459 0.57608361105795 NA NA NA NA -0.199379825574073 NA NA NA NA NA 15004928 1.14999999999998
DPAGT1 ENSG00000172269 11 Lassosum 0.0683664296750218 0.83967777321246 NA NA NA NA 0.00945590172862183 NA NA NA NA NA 118973127 1.93800000000002
BSG ENSG00000172270 19 Lassosum 0.0962423787211836 0.733131040524405 NA NA NA NA 0.0402940809276856 NA NA NA NA NA 577395 1.33600000000001
HINFP ENSG00000172273 11 Lassosum 0.0616441394069533 0.454165777076602 NA NA NA NA 5.19427568844064 NA NA NA NA NA 118999524 2.035
CERS6 ENSG00000172292 2 Lassosum 0.0183541304544234 0.229117243365229 NA NA NA NA -0.0132050017395834 NA NA NA NA NA 169472008 4.94900000000001
COPRS ENSG00000172301 17 Lassosum 0.0193647803863864 0.00200725275128986 NA NA NA NA -2.0825921149216 NA NA NA NA NA 30182619 1.36599999999999
TP53RK ENSG00000172315 20 Lassosum 0.0959281730812115 0.575720515258317 NA NA NA NA 0.174513380185297 NA NA NA NA NA 45315711 1.886
CLEC12A ENSG00000172322 12 Lassosum 0.208134574519312 0.128495269300768 NA NA NA NA -0.892645326354606 NA NA NA NA NA 10126104 2.42699999999999
BPGM ENSG00000172331 7 Lassosum -0.000173899302442937 0.00295611970113792 NA NA NA NA -2.04388822887916 NA NA NA NA NA 134348062 2.56
POP7 ENSG00000172336 7 Lassosum 0.00898336493034624 0.922864455490252 NA NA NA NA 0.00475851440663657 NA NA NA NA NA 100304397 2.50200000000001
ALG14 ENSG00000172339 1 Lassosum 0.000548110252289624 0.871844212176882 NA NA NA NA -0.0412013307577568 NA NA NA NA NA 95493399 4.089
SUCLG2 ENSG00000172340 3 Lassosum 0.193215179509269 0.412695067533455 NA NA NA NA 0.235634213110906 NA NA NA NA NA 67557961 5.88900000000001
STARD5 ENSG00000172345 15 Lassosum 0.10212105594552 0.000390870549094177 NA NA NA NA 1.14072046773007 NA NA NA NA NA 81608959 1.23899999999998
CSDC2 ENSG00000172346 22 Lassosum 0.00287781783543151 2.61216675674522e-07 NA NA NA NA -0.232138769009964 NA NA NA NA NA 41965256 0.504000000000019
RCAN2 ENSG00000172348 6 Lassosum 0 NA NA NA NA NA NA NA NA NA NA NA 46324092 4.53299999999996
IL16 ENSG00000172349 15 Lassosum -0.00320964148510883 0.378941840330533 NA NA NA NA -0.302595141425738 NA NA NA NA NA 81528510 1.238
GNB2 ENSG00000172354 7 Lassosum 0.000215219382633469 0.569131791510252 NA NA NA NA -0.00569937414372204 NA NA NA NA NA 100273975 4.82499999999999
CCDC11 ENSG00000172361 18 Lassosum -0.00285513978551122 0.0384548892350432 NA NA NA NA 0.00223599749038985 NA NA NA NA NA 47773227 1.12
FAM195A ENSG00000172366 16 Lassosum 0.00203460341776407 0.00139111356477238 NA NA NA NA -0.0466219026645212 NA NA NA NA NA 695143 1.76400000000001
PDZD3 ENSG00000172367 11 Lassosum 0.128222069395555 0.523087618152834 NA NA NA NA -0.0255466649663503 NA NA NA NA NA 119058549 3.60400000000004
C2CD2L ENSG00000172375 11 Lassosum 0.17998631433683 0.983735051826999 NA NA NA NA 0.00771102233093777 NA NA NA NA NA 118981080 1.48500000000001
ARNT2 ENSG00000172379 15 Lassosum -0.000621818873470792 0.436891947463476 NA NA NA NA -0.131071808183324 NA NA NA NA NA 80793485 1.86600000000004
PRSS27 ENSG00000172382 16 Lassosum -0.00319820911733881 0.0790872059867059 NA NA NA NA -0.061954919379835 NA NA NA NA NA 2766485 1.02199999999999
