# Supplementary material for: SUMMIT: An integrative approach for better transcriptomic data imputation improves causal gene identification
Source: Nat Commun. 2022 Oct 25;13:6336. doi: 10.1038/s41467-022-34016-y (PMC9593997; doi:10.1038/s41467-022-34016-y)
Supplement: Supplementary file 7 — Source Data [file 41467_2022_34016_MOESM7_ESM.zip › Source Data/Figure-3/real-data-new/Lassosum/AST/AST-101]

gene_symbol gene_id chromosome model_best r2_test p_SCAD p_ElNet p_LASSO p_MCP p_MNet z_SCAD z_ElNet z_LASSO z_MCP z_MNet p_ACAT gene_pos runtime
SYNPO2 ENSG00000172403 4 Lassosum 0.00342254778874151 0.0297066226534943 NA NA NA NA -0.336485843327754 NA NA NA NA NA 119896199 6.334
CLP1 ENSG00000172409 11 Lassosum 0.0248604395614678 0.00793043946659612 NA NA NA NA -0.156677087563861 NA NA NA NA NA 57422902 4.955
RSPH9 ENSG00000172426 6 Lassosum -0.00114747952763872 0.457489673135676 NA NA NA NA -0.0897478136927831 NA NA NA NA NA 43626559 4.999
MYEOV2 ENSG00000172428 2 Lassosum -0.0028541152539554 0.602233977690969 NA NA NA NA 0.039212336493122 NA NA NA NA NA 241071102 6.918
GTPBP2 ENSG00000172432 6 Lassosum -0.000160350552030897 0.129263649550387 NA NA NA NA 0.146481066577163 NA NA NA NA NA 43584976 4.498
FGGY ENSG00000172456 1 Lassosum 0.000130056772094211 0.393583655344075 NA NA NA NA 0.173581750766764 NA NA NA NA NA 59997828 4.233
IL17D ENSG00000172458 13 Lassosum -0.00190753581170577 0.480082416075949 NA NA NA NA 0.596515332172657 NA NA NA NA NA 21286751 2.919
PRSS30P ENSG00000172460 16 Lassosum 0.033584237931138 0.960479038800721 NA NA NA NA -0.0198167171281425 NA NA NA NA NA 2891157 1.422
ZNF24 ENSG00000172466 18 Lassosum 0.0383151075815175 0.355926768562634 NA NA NA NA 0.766148751067201 NA NA NA NA NA 32918811 1.318
MANEA ENSG00000172469 6 Lassosum 0.168967760368919 0.550477637204896 NA NA NA NA -0.284520021880292 NA NA NA NA NA 96041376 5.197
AFF1 ENSG00000172493 4 Lassosum -0.00305000105756781 0.425267575118758 NA NA NA NA -0.100084375070651 NA NA NA NA NA 87959180 4.817
FIBP ENSG00000172500 11 Lassosum 0.0227789936257619 0.651279670886786 NA NA NA NA -0.0436280091304038 NA NA NA NA NA 65653611 2.767
CARNS1 ENSG00000172508 11 Lassosum 0.0106443728900985 0.108144697087487 NA NA NA NA 0.000131058562317711 NA NA NA NA NA 67187758 2.56
BANP ENSG00000172530 16 Lassosum 0.00694437386047342 0.833063689671911 NA NA NA NA -0.0364394852504987 NA NA NA NA NA 88046887 1.47499999999999
PPP1CA ENSG00000172531 11 Lassosum 0.0207156288362202 0.012798721574193 NA NA NA NA -0.126618856065636 NA NA NA NA NA 67177154 1.884
FAM170B ENSG00000172538 10 Lassosum 0.139415024801387 0.193662087170094 NA NA NA NA -0.0946357828934132 NA NA NA NA NA 50340626 3.727
CTSW ENSG00000172543 11 Lassosum 0.314298305681471 0.271141481368282 NA NA NA NA -0.618715226643615 NA NA NA NA NA 65649246 2.599
NIPAL4 ENSG00000172548 5 Lassosum 0.0071633450566303 0.30215621755259 NA NA NA NA 0.0893314435430056 NA NA NA NA NA 156894376 4.304
FNDC9 ENSG00000172568 5 Lassosum 0.00142220358311884 1.223104690906e-06 NA NA NA NA -0.4596484211279 NA NA NA NA NA 156770668 2.71499999999999
PDE3A ENSG00000172572 12 Lassosum 0 NA NA NA NA NA NA NA NA NA NA NA 20679747 3.52600000000001
RASGRP1 ENSG00000172575 15 Lassosum -0.001486659861202 0.0248433757899348 NA NA NA NA -0.179882777571009 NA NA NA NA NA 38819040 1.84999999999999
KLHL6 ENSG00000172578 3 Lassosum -0.00279995780089792 0.361376176464128 NA NA NA NA -0.0405112113700808 NA NA NA NA NA 183239398 5.42699999999999
CHCHD1 ENSG00000172586 10 Lassosum -0.0018040637171024 0.878175249119069 NA NA NA NA -0.0102557712762872 NA NA NA NA NA 75542607 2.63500000000001
MRPL52 ENSG00000172590 14 Lassosum 0.066334726540396 0.147774696454227 NA NA NA NA 0.225248056924088 NA NA NA NA NA 23301667 2.40300000000001
SMPDL3A ENSG00000172594 6 Lassosum 0.074696061754905 0.0752934325743758 NA NA NA NA -0.56925633540116 NA NA NA NA NA 123120590 2.69800000000001
RND1 ENSG00000172602 12 Lassosum 0.0263109000790501 0.29453233122447 NA NA NA NA -0.0461684869156864 NA NA NA NA NA 49255304 3.70899999999999
RAD9A ENSG00000172613 11 Lassosum 0.0566444185774254 0.0254549769333884 NA NA NA NA -4.86164151697476 NA NA NA NA NA 67162528 4.154
EFEMP2 ENSG00000172638 11 Lassosum 0.0273094053596263 1.38034215242682e-06 NA NA NA NA 11.4297373923214 NA NA NA NA NA 65637487 2.03700000000001
OR10AD1 ENSG00000172640 12 Lassosum -0.00295408635238958 0.0896940657455173 NA NA NA NA 0.245128203402732 NA NA NA NA NA 48596625 1.76000000000001
TAF15 ENSG00000172660 17 Lassosum -0.00102120690845187 0.535156888187995 NA NA NA NA -0.359486621920232 NA NA NA NA NA 34164039 2.12599999999999
FAM21C ENSG00000172661 10 Lassosum 0.255651668405172 0.39506285143069 NA NA NA NA -0.675722786068104 NA NA NA NA NA 46255528 1.28400000000001
TMEM134 ENSG00000172663 11 Lassosum 0.00364367098212393 0.000458951292829422 NA NA NA NA -4.0378343651187 NA NA NA NA NA 67234283 4.14399999999999
ZMAT3 ENSG00000172667 3 Lassosum 0.0233778281242382 0.0300506654467808 NA NA NA NA 0.674826048564011 NA NA NA NA NA 178762539 4.122
ZFAND4 ENSG00000172671 10 Lassosum 0.0333964347212661 0.752190698375089 NA NA NA NA -0.0345975833477161 NA NA NA NA NA 46139635 3.312
THEMIS ENSG00000172673 6 Lassosum -0.00222801603936995 0.000124618463700762 NA NA NA NA -6.94607552668516 NA NA NA NA NA 128134496 4.789
ZNF738 ENSG00000172687 19 Lassosum 0.179907378109752 0.745557027339081 NA NA NA NA 0.0718325414323761 NA NA NA NA NA 21551918 1.16499999999999
SLFN11 ENSG00000172716 17 Lassosum 0.0565702146960944 0.666403650691025 NA NA NA NA -0.0300596994102385 NA NA NA NA NA 33689022 1.55900000000001
CORO1B ENSG00000172725 11 Lassosum 0.00542628287043967 0.128643708736821 NA NA NA NA -0.173717733001369 NA NA NA NA NA 67208405 3.58200000000001
FUT10 ENSG00000172728 8 Lassosum 0.37160388589963 0.737635038476095 NA NA NA NA -1.79374138525225 NA NA NA NA NA 33279641 2.56700000000001
LRRC20 ENSG00000172731 10 Lassosum 0.0165613397513893 0.206639897359887 NA NA NA NA 0.326964156948476 NA NA NA NA NA 72100555 3.74799999999999
MUS81 ENSG00000172732 11 Lassosum 0.0757203073953369 2.99474301537149e-05 NA NA NA NA -0.13625875986057 NA NA NA NA NA 65629860 2.536
TMEM217 ENSG00000172738 6 Lassosum 0.00821605689288729 0.411043791259661 NA NA NA NA -0.0332142405742922 NA NA NA NA NA 37202943 4.316
ZNF596 ENSG00000172748 8 Lassosum -0.00178060695930227 0.022400343654254 NA NA NA NA 0.150223210136318 NA NA NA NA NA 189739 2.375
CFL1 ENSG00000172757 11 Lassosum 0.0127552174885072 4.79960212517841e-05 NA NA NA NA -3.25071157237294 NA NA NA NA NA 65609995 3.119
TMCC1 ENSG00000172765 3 Lassosum 0.0102480359904906 0.863823443145378 NA NA NA NA 0.0129450111728786 NA NA NA NA NA 129489527 4.06399999999999
NAA16 ENSG00000172766 13 Lassosum 0.00251017045322266 0.651979587853856 NA NA NA NA -0.0115757162673054 NA NA NA NA NA 41918253 1.99099999999999
EFCAB12 ENSG00000172771 3 Lassosum 0.0592287761105041 0.861973799806379 NA NA NA NA 0.00743948028788954 NA NA NA NA NA 129133829 3.249
FAM192A ENSG00000172775 16 Lassosum 0.100164196888644 0.014965362299355 NA NA NA NA -1.55786212886949 NA NA NA NA NA 57203203 2.42700000000002
RAB43 ENSG00000172780 3 Lassosum -0.000921912895710753 0.00333221205929143 NA NA NA NA 0.217938541136535 NA NA NA NA NA 128824028 2.559
CBWD1 ENSG00000172785 9 Lassosum 0.130466585104039 0.0347019518011123 NA NA NA NA 5.1040493151388 NA NA NA NA NA 155010 4.23999999999998
HOXC5 ENSG00000172789 12 Lassosum 0.00478761227139135 0.19823163517695 NA NA NA NA -0.0469759069609579 NA NA NA NA NA 54404387 2.21700000000001
RAB37 ENSG00000172794 17 Lassosum -0.00321699951209875 0.249311583684891 NA NA NA NA -1.23643928555778 NA NA NA NA NA 72705095 2.96599999999998
DCP2 ENSG00000172795 5 Lassosum 0.000692280306282211 0.434031812171114 NA NA NA NA 0.966403161319398 NA NA NA NA NA 112334533 2.636
SNX32 ENSG00000172803 11 Lassosum 0.108180353772605 0.0542388450520379 NA NA NA NA 0.208679006124696 NA NA NA NA NA 65612739 3.369
RPL38 ENSG00000172809 17 Lassosum 0.00701614973554576 0.940090975228331 NA NA NA NA 0.00222007064583485 NA NA NA NA NA 72203257 1.601
RARG ENSG00000172819 12 Lassosum 0.0235489875144523 0.390578560866757 NA NA NA NA -0.0518320814726962 NA NA NA NA NA 53615559 3.76000000000002
CES4A ENSG00000172824 16 Lassosum -0.0032200276274581 0.0256827389524307 NA NA NA NA -0.0397247573355402 NA NA NA NA NA 67033076 1.34900000000002
CES3 ENSG00000172828 16 Lassosum -0.00234966915991963 0.275414473216343 NA NA NA NA 0.213101085750858 NA NA NA NA NA 67002095 0.825999999999993
SSH3 ENSG00000172830 11 Lassosum 0.145389614471027 0.0235623309432474 NA NA NA NA -0.262793110458731 NA NA NA NA NA 67075498 2.03700000000001
CES2 ENSG00000172831 16 Lassosum 0.00696061078381416 0.00230047125688076 NA NA NA NA 0.372127453170991 NA NA NA NA NA 66973673 1.792
PDP2 ENSG00000172840 16 Lassosum 0.00967716137205621 0.0697696583788855 NA NA NA NA 0.00626076867941135 NA NA NA NA NA 66921074 0.949000000000012
SP3 ENSG00000172845 2 Lassosum 0.0149207522606265 0.383521823848187 NA NA NA NA -0.0717008572477228 NA NA NA NA NA 174800808 4.363
KRT2 ENSG00000172867 12 Lassosum -0.00311894090416076 0.544750870201291 NA NA NA NA -1.7133174778543 NA NA NA NA NA 53042145 3.96199999999999
DMXL1 ENSG00000172869 5 Lassosum 0.001511804096614 0.00373446888849314 NA NA NA NA 0.0161551442726104 NA NA NA NA NA 118479150 4.28900000000002
METAP1D ENSG00000172878 2 Lassosum 0.0512016076430224 0.522867638240904 NA NA NA NA -0.0298757346063868 NA NA NA NA NA 172905824 5.41499999999999
ZNF621 ENSG00000172888 3 Lassosum -0.00315324585269372 0.935197482524238 NA NA NA NA 0.00193430595747677 NA NA NA NA NA 40591272 5.09199999999998
EGFL7 ENSG00000172889 9 Lassosum -0.00322061816413477 0.659149257759283 NA NA NA NA -0.0496668482536272 NA NA NA NA NA 139560219 1.334
NADSYN1 ENSG00000172890 11 Lassosum 0.297910731723246 0.0138412625785681 NA NA NA NA 0.145270005874224 NA NA NA NA NA 71201691 2.25800000000001
DHCR7 ENSG00000172893 11 Lassosum 0.0119693676994596 0.132999298997952 NA NA NA NA 0.133648808029434 NA NA NA NA NA 71151576 1.923
NBEA ENSG00000172915 13 Lassosum 0.00485735467651804 0.0857301747535923 NA NA NA NA -0.0654712320250104 NA NA NA NA NA 35881791 2.55099999999999
RNASEH2C ENSG00000172922 11 Lassosum 0.113556113258848 0.152570127267146 NA NA NA NA -0.153377431454005 NA NA NA NA NA 65485392 2.60399999999998
MYEOV ENSG00000172927 11 Lassosum -0.0028913306358036 0.23880858784095 NA NA NA NA 0.108563349178572 NA NA NA NA NA 69122049 1.35500000000002
ANKRD13D ENSG00000172932 11 Lassosum 0.0179369172826516 0.978449185438638 NA NA NA NA 0.013462971516006 NA NA NA NA NA 67062987 1.14200000000002
MYD88 ENSG00000172936 3 Lassosum -0.00322139727691551 0.941705360502588 NA NA NA NA -0.0253719081612523 NA NA NA NA NA 38182241 2.60299999999998
OXSR1 ENSG00000172939 3 Lassosum -0.00324436833531827 0.41390573185881 NA NA NA NA -0.0293849266209527 NA NA NA NA NA 38251779 2.18899999999999
SLC22A13 ENSG00000172940 3 Lassosum 0.0134622441095674 0.775274132437359 NA NA NA NA 0.00576102217787337 NA NA NA NA NA 38313554 1.84800000000001
LCLAT1 ENSG00000172954 2 Lassosum 0.123190136507191 0.776339764494718 NA NA NA NA 0.202901331052041 NA NA NA NA NA 30768591 5.21000000000001
AC068491.1 ENSG00000172965 2 Lassosum 0.0131438684823173 0.0020178748864566 NA NA NA NA -1.9224653935399 NA NA NA NA NA 112109015 3.55699999999999
XKR3 ENSG00000172967 22 Lassosum 0.0495528899765247 0.887306677969301 NA NA NA NA 0.172752103413156 NA NA NA NA NA 17283445 0.497000000000014
AC007318.5 ENSG00000172974 2 Lassosum -0.00323399881413411 0.179727988307715 NA NA NA NA -0.0414959835236714 NA NA NA NA NA 65432766 2.67600000000002
KAT5 ENSG00000172977 11 Lassosum 0.0241174485432347 0.0395026093464437 NA NA NA NA 0.264293591340245 NA NA NA NA NA 65483271 1.947
SH3RF3 ENSG00000172985 2 Lassosum 0.21237472869385 0.363147397138668 NA NA NA NA -0.687270327530385 NA NA NA NA NA 110004005 2.928
DCAKD ENSG00000172992 17 Lassosum 0.0857749464666302 4.9727189894169e-06 NA NA NA NA 1.785302819165 NA NA NA NA NA 43119590 0.808999999999997
TADA2B ENSG00000173011 4 Lassosum -0.00170949624420458 0.809295588791875 NA NA NA NA 0.31924890550294 NA NA NA NA NA 7050997 5.82700000000003
CCDC96 ENSG00000173013 4 Lassosum 0.00855139839865937 0.110415233196772 NA NA NA NA 0.956773819398906 NA NA NA NA NA 7043653 3.23499999999999
ADRBK1 ENSG00000173020 11 Lassosum -0.00222838929161795 0.000183856090782873 NA NA NA NA -1.32964619084406 NA NA NA NA NA 67043954 2.31900000000002
RELA ENSG00000173039 11 Lassosum -0.00257121531657201 0.108973814113677 NA NA NA NA 1.97473298533261 NA NA NA NA NA 65425816 1.22800000000001
EVC2 ENSG00000173040 4 Lassosum 0.0435239984706919 0.546503728849531 NA NA NA NA 0.0362564461425287 NA NA NA NA NA 5627887 3.44300000000004
ZNF680 ENSG00000173041 7 Lassosum 0.00630449043907955 0.982124858025843 NA NA NA NA 0.00433263792799804 NA NA NA NA NA 64001873 3.12599999999998
HECTD4 ENSG00000173064 12 Lassosum 0.00243196739376428 0.696000788203527 NA NA NA NA 0.37462153709317 NA NA NA NA NA 112708944 3.12900000000002
FAM222B ENSG00000173065 17 Lassosum 6.11725334785929e-05 0.00113016257728666 NA NA NA NA 0.202798357488467 NA NA NA NA NA 27132623 0.783000000000015
BNC2 ENSG00000173068 9 Lassosum 0.0103427501369215 0.338519867098134 NA NA NA NA 0.0861850700447915 NA NA NA NA NA 16643622 2.37100000000004
HPSE ENSG00000173083 4 Lassosum 0.162126878043312 0.176436076575402 NA NA NA NA 0.31119991904355 NA NA NA NA NA 84234960 5.42499999999995
COQ2 ENSG00000173085 4 Lassosum 0.00323001326729966 0.662205116971994 NA NA NA NA -0.0315222118143169 NA NA NA NA NA 84194378 3.21100000000001
HSPA6 ENSG00000173110 1 Lassosum -0.00230701808168554 0.0161647690538106 NA NA NA NA 0.189958169283854 NA NA NA NA NA 161495358 3.721
TRMT112 ENSG00000173113 11 Lassosum 0.124435027566761 0.42413823750293 NA NA NA NA 0.488226510597883 NA NA NA NA NA 64084744 1.48900000000003
LRRN3 ENSG00000173114 7 Lassosum 0.00118096852485639 0.626157247340493 NA NA NA NA -0.014706070941863 NA NA NA NA NA 110748286 5.19
KDM2A ENSG00000173120 11 Lassosum 0.000163737011080411 0.0291044307494411 NA NA NA NA 0.114697222125756 NA NA NA NA NA 66955940 1.291
ADCK5 ENSG00000173137 8 Lassosum 0.0209763578027867 0.644554505780669 NA NA NA NA -0.0495707032158834 NA NA NA NA NA 145607623 2.589
MRP63 ENSG00000173141 13 Lassosum 0.00119205717435544 0.374180908543901 NA NA NA NA -0.00293380508086465 NA NA NA NA NA 21752003 1.35500000000002
