# Supplementary material for: SUMMIT: An integrative approach for better transcriptomic data imputation improves causal gene identification
Source: Nat Commun. 2022 Oct 25;13:6336. doi: 10.1038/s41467-022-34016-y (PMC9593997; doi:10.1038/s41467-022-34016-y)
Supplement: Supplementary file 7 — Source Data [file 41467_2022_34016_MOESM7_ESM.zip › Source Data/Figure-3/real-data-new/Lassosum/AST/AST-102]

gene_symbol gene_id chromosome model_best r2_test p_SCAD p_ElNet p_LASSO p_MCP p_MNet z_SCAD z_ElNet z_LASSO z_MCP z_MNet p_ACAT gene_pos runtime
NOC3L ENSG00000173145 10 Lassosum 0.0414413970546041 0.0700458063634136 NA NA NA NA -0.808961569968935 NA NA NA NA NA 96098860 5.303
ESRRA ENSG00000173153 11 Lassosum 0.0176230819130068 0.0884910885885814 NA NA NA NA 0.39768998624845 NA NA NA NA NA 64078629 5.15
RHOD ENSG00000173156 11 Lassosum 0 NA NA NA NA NA NA NA NA NA NA NA 66831886 2.996
COMMD1 ENSG00000173163 2 Lassosum 0 NA NA NA NA NA NA NA NA NA NA NA 62245120 9.029
RAPH1 ENSG00000173166 2 Lassosum -0.00325478792072253 0.555954441410191 NA NA NA NA 0.0610629542201194 NA NA NA NA NA 204329600 5.776
MTX1 ENSG00000173171 1 Lassosum 0.0275586350162098 0.0447763724435688 NA NA NA NA -2.59591081718084 NA NA NA NA NA 155181052 6.615
ADCY5 ENSG00000173175 3 Lassosum -0.00285571914502358 0.582940865485163 NA NA NA NA 0.0273958852065662 NA NA NA NA NA 123084874 6.511
PARP14 ENSG00000173193 3 Lassosum 0.0878654263110386 0.945121648883866 NA NA NA NA -0.241932124137196 NA NA NA NA NA 122424576 3.222
PARP15 ENSG00000173200 3 Lassosum 0.0451737927138615 0.96137351098838 NA NA NA NA -0.0344869587125759 NA NA NA NA NA 122327171 3.596
CKS1B ENSG00000173207 1 Lassosum -0.00242107066280095 0.247114722252974 NA NA NA NA -0.00150475916513781 NA NA NA NA NA 154949427 5.38
ABCD2 ENSG00000173208 12 Lassosum 0.0205975090484208 0.139711404762206 NA NA NA NA 5.54103054260496 NA NA NA NA NA 39978694 4.299
AHSA2 ENSG00000173209 2 Lassosum 0.0512665365108732 0.362759722165611 NA NA NA NA 0.426694076921036 NA NA NA NA NA 61409619 3.981
ABLIM3 ENSG00000173210 5 Lassosum -0.00142093936767074 0.28776357310977 NA NA NA NA 0.00530363382984466 NA NA NA NA NA 148580575 7.74399999999999
MAB21L3 ENSG00000173212 1 Lassosum 0.0299180628867737 0.0541971689943505 NA NA NA NA -0.0895374782489735 NA NA NA NA NA 116666118 8.04600000000001
RP11-683L23.1 ENSG00000173213 18 Lassosum 0.0130008081333017 0.947551103097788 NA NA NA NA -6.07535250601689e-05 NA NA NA NA NA 60385 0.978999999999999
KIAA1919 ENSG00000173214 6 Lassosum 0.000397077948396607 0.432725860603809 NA NA NA NA -0.0232646779885113 NA NA NA NA NA 111586460 6.38900000000001
VANGL1 ENSG00000173218 1 Lassosum 0.0581165798793716 0.920012598206159 NA NA NA NA -0.000208235161057011 NA NA NA NA NA 116212709 3.723
GLRX ENSG00000173221 5 Lassosum 0.0174561528561619 0.942437956514881 NA NA NA NA -0.0145839280758781 NA NA NA NA NA 95122866 5.721
IQCB1 ENSG00000173226 3 Lassosum 0.443485844820709 0.00079226262845713 NA NA NA NA 0.984701484106662 NA NA NA NA NA 121521268 5.161
GOLGB1 ENSG00000173230 3 Lassosum -0.000515518449221153 0.974848553363242 NA NA NA NA -0.0106176731108552 NA NA NA NA NA 121425324 4.93300000000001
LIPM ENSG00000173239 10 Lassosum 0.03878678603859 0.208855373595098 NA NA NA NA -0.00922114485850179 NA NA NA NA NA 90571478 2.676
ZNF483 ENSG00000173258 9 Lassosum 0.000660612272629146 0.791653005218802 NA NA NA NA -0.0197114029786322 NA NA NA NA NA 114313781 2.577
PLAC8L1 ENSG00000173261 5 Lassosum -0.00325680979289511 0.920695548884751 NA NA NA NA 0.0049261763252741 NA NA NA NA NA 145473940 6.084
GPR137 ENSG00000173264 11 Lassosum 0.0119250885181965 0.707108902792587 NA NA NA NA -0.00659283296268493 NA NA NA NA NA 64047253 4.06100000000001
SNCG ENSG00000173267 10 Lassosum -0.00295045992541398 0.816764662005206 NA NA NA NA -0.00221958863509187 NA NA NA NA NA 88720696 3.959
MMRN2 ENSG00000173269 10 Lassosum 0.0234411300857534 0.490746202601762 NA NA NA NA -0.0513180257750551 NA NA NA NA NA 88712267 1.959
MZT2A ENSG00000173272 2 Lassosum 0.334565167087385 0.740999616892136 NA NA NA NA -0.375707193190846 NA NA NA NA NA 132236394 6.369
TNKS ENSG00000173273 8 Lassosum -0.0032528793813269 0.00536954314840673 NA NA NA NA 1.43117547426144 NA NA NA NA NA 9526640 5.08199999999999
ZBTB21 ENSG00000173276 21 Lassosum 0.000449465595254939 0.0445921265949609 NA NA NA NA 0.288188324296038 NA NA NA NA NA 43418718 2.803
PPP1R3B ENSG00000173281 8 Lassosum 0.0100454724416784 3.5561853522725e-05 NA NA NA NA -24.2108612245595 NA NA NA NA NA 9001424 2.53100000000001
FAM86B3P ENSG00000173295 8 Lassosum -0.00242226605798179 1.09991048407507e-06 NA NA NA NA 0.881634316046091 NA NA NA NA NA 8094252 2.69899999999998
MAP3K11 ENSG00000173327 11 Lassosum 0.081079472258511 0.283113533713147 NA NA NA NA -0.619208372136267 NA NA NA NA NA 65374039 2.321
TRIB1 ENSG00000173334 8 Lassosum 0 NA NA NA NA NA NA NA NA NA NA NA 126446605 4.34200000000001
KCNK7 ENSG00000173338 11 Lassosum 0.0240068444765122 0.558890015723045 NA NA NA NA -0.00728002361185055 NA NA NA NA NA 65361896 1.60399999999998
C1QB ENSG00000173369 1 Lassosum 0.000305936992372691 0.442589713112065 NA NA NA NA 3.65118073947339 NA NA NA NA NA 22983643 5.58000000000001
C1QA ENSG00000173372 1 Lassosum 0.00341379436904776 0.262600012696109 NA NA NA NA 0.347205841749587 NA NA NA NA NA 22964550 4.255
OLR1 ENSG00000173391 12 Lassosum 0.00421454731516735 0.0430691496486205 NA NA NA NA 0.174084373196609 NA NA NA NA NA 10317819 2.61699999999999
DAG1 ENSG00000173402 3 Lassosum 0.0138950555220224 0.775167958361641 NA NA NA NA 0.0248602779924085 NA NA NA NA NA 49539597 6.88299999999998
ARV1 ENSG00000173409 1 Lassosum 0.00716107684971556 0.0770145673717962 NA NA NA NA 0.618920606942752 NA NA NA NA NA 231125534 6.44400000000002
NAA20 ENSG00000173418 20 Lassosum 0.000475067926330452 0.12247171779937 NA NA NA NA 0.374105365128617 NA NA NA NA NA 20006029 2.05799999999999
CCDC36 ENSG00000173421 3 Lassosum 0.00174953983982951 0.11638828789227 NA NA NA NA -0.170408921893807 NA NA NA NA NA 49265699 2.90699999999998
MINOS1 ENSG00000173436 1 Lassosum 0.0188654974932914 0.555569567670056 NA NA NA NA 0.0552129600179421 NA NA NA NA NA 19939895 3.15200000000002
EHBP1L1 ENSG00000173442 11 Lassosum -0.00249083999230226 0.0698910379043953 NA NA NA NA -0.187529970376906 NA NA NA NA NA 65351815 5.399
THAP2 ENSG00000173451 12 Lassosum -0.00233389995280309 0.166250994802467 NA NA NA NA -0.0658329566304472 NA NA NA NA NA 72065604 1.71899999999999
RNF26 ENSG00000173456 11 Lassosum 0.00175838053381294 0.582893594849032 NA NA NA NA 0.0685008173480418 NA NA NA NA NA 119206630 2.40600000000001
PPP1R14B ENSG00000173457 11 Lassosum 0.00220774871726181 0.039157824285316 NA NA NA NA 0.0171012768922282 NA NA NA NA NA 64013184 1.92100000000002
SSSCA1 ENSG00000173465 11 Lassosum 0.000549383422402738 0.900417058716522 NA NA NA NA 0.011341263499422 NA NA NA NA NA 65339657 1.57100000000003
SMARCC1 ENSG00000173473 3 Lassosum 7.1354604509577e-05 0.0470549289389839 NA NA NA NA -0.213210931673203 NA NA NA NA NA 47725179 4.43599999999998
ZNF417 ENSG00000173480 19 Lassosum -0.00311976322846297 0.388666260751251 NA NA NA NA 0.188185214940531 NA NA NA NA NA 58419821 1.066
PTPRM ENSG00000173482 18 Lassosum 0.186284842289565 0.997940802950373 NA NA NA NA -0.00120883883021761 NA NA NA NA NA 7986819 3.202
FKBP2 ENSG00000173486 11 Lassosum -0.00316982888888617 0.0402322145106007 NA NA NA NA 0.0341455822204214 NA NA NA NA NA 64010039 1.541
VEGFB ENSG00000173511 11 Lassosum 0.00125647264137829 0.016031258413305 NA NA NA NA -0.671029708766703 NA NA NA NA NA 64004134 2.23400000000001
PEAK1 ENSG00000173517 15 Lassosum 0.0414831583280075 0.537010163440236 NA NA NA NA -0.0170385628255832 NA NA NA NA NA 77556478 1.82199999999997
TNFRSF10D ENSG00000173530 8 Lassosum 0.017680730820372 0.255908019328435 NA NA NA NA 0.104687647581186 NA NA NA NA NA 23007322 5.30600000000001
MST1 ENSG00000173531 3 Lassosum 0.0320413432884893 0.253284894231995 NA NA NA NA 0.130919251709353 NA NA NA NA NA 49724157 4.613
TNFRSF10C ENSG00000173535 8 Lassosum 0.197565207983326 0.342557216498631 NA NA NA NA 0.412841841696956 NA NA NA NA NA 22958409 4.059
MOB1B ENSG00000173542 4 Lassosum 0.00407330190616961 0.358511204020053 NA NA NA NA 0.0679541886332412 NA NA NA NA NA 71828104 7.25
ZNF622 ENSG00000173545 5 Lassosum 0.0202382120803223 0.901401362678087 NA NA NA NA 0.0227540543336161 NA NA NA NA NA 16458764 5.26900000000001
CSPG4 ENSG00000173546 15 Lassosum 0 NA NA NA NA NA NA NA NA NA NA NA 75985926 1.19300000000001
SNX33 ENSG00000173548 15 Lassosum 0.00968646410781848 0.103141963109107 NA NA NA NA -0.641470770897359 NA NA NA NA NA 75947444 1.79300000000001
NABP1 ENSG00000173559 2 Lassosum 0.160467170325104 0.403993220926606 NA NA NA NA 0.0258253292021962 NA NA NA NA NA 192548022 5.73699999999999
NUDT18 ENSG00000173566 8 Lassosum 0.343105851478721 0.102740892275597 NA NA NA NA 3.5496037296627 NA NA NA NA NA 21965657 3.68299999999999
GPR113 ENSG00000173567 2 Lassosum -0.00301201333791323 0.127799457840539 NA NA NA NA 0.142085028641637 NA NA NA NA NA 26550363 3.80700000000002
CHD2 ENSG00000173575 15 Lassosum -0.00263585168417046 0.0921219750607036 NA NA NA NA 0.364481699472428 NA NA NA NA NA 93498587 2.041
XCR1 ENSG00000173578 3 Lassosum 0.023486812031513 0.932234345087764 NA NA NA NA -0.00507435288162432 NA NA NA NA NA 46063875 6.56099999999998
CCDC106 ENSG00000173581 19 Lassosum -0.00316162726566693 0.964455789640654 NA NA NA NA -0.00772170719337934 NA NA NA NA NA 56158477 1.15699999999998
CCR9 ENSG00000173585 3 Lassosum 0.0120638427999448 0.0758291164697078 NA NA NA NA -4.41230897316699 NA NA NA NA NA 45936331 2.98399999999998
CCDC41 ENSG00000173588 12 Lassosum -0.00299414462726033 3.14480327473311e-05 NA NA NA NA 0.816938023027271 NA NA NA NA NA 94776994 3.00700000000001
SULT1B1 ENSG00000173597 4 Lassosum -0.00175250469233301 0.56949054008451 NA NA NA NA 0.0637771534577051 NA NA NA NA NA 70623122 6.77599999999995
NUDT4 ENSG00000173598 12 Lassosum 0 NA NA NA NA NA NA NA NA NA NA NA 93784341 2.48099999999999
PC ENSG00000173599 11 Lassosum -0.00323163756711042 0.029898573606897 NA NA NA NA -0.132541763468775 NA NA NA NA NA 66670775 2.51400000000001
SCAI ENSG00000173611 9 Lassosum 0.00536640543040101 0.00358787417842063 NA NA NA NA 0.123061735052549 NA NA NA NA NA 127810082 3.029
NMNAT1 ENSG00000173614 1 Lassosum -0.00186674943811171 0.237396285963179 NA NA NA NA -0.00492552235193139 NA NA NA NA NA 10024522 4.47299999999996
LRFN4 ENSG00000173621 11 Lassosum 0.210480514991291 0.0540652280054469 NA NA NA NA -0.246200278832239 NA NA NA NA NA 66626032 3.08699999999999
BET3L ENSG00000173626 6 Lassosum -0.00254572282001808 0.9523744342664 NA NA NA NA 0.00348513421843814 NA NA NA NA NA 116841462 5.74000000000001
SLC19A1 ENSG00000173638 21 Lassosum 0.0208148218973579 0.549670374102381 NA NA NA NA 0.170482396536463 NA NA NA NA NA 46938905 0.899999999999977
RCE1 ENSG00000173653 11 Lassosum 0.0452273923496964 0.0116427695876707 NA NA NA NA -9.3409821001827 NA NA NA NA NA 66612161 2.41699999999997
UQCRH ENSG00000173660 1 Lassosum -0.00293810220024437 0.0239069219226523 NA NA NA NA 0.338790857508467 NA NA NA NA NA 46775875 3.70999999999998
PSMD1 ENSG00000173692 2 Lassosum 0.00256137506406995 0.961806787594906 NA NA NA NA -0.00865122766838321 NA NA NA NA NA 231979559 7.46600000000001
SUSD5 ENSG00000173705 3 Lassosum -0.00323872879404608 0.0456157080669936 NA NA NA NA 0.514337524836025 NA NA NA NA NA 33226122 7.13900000000001
HEG1 ENSG00000173706 3 Lassosum 0.0714640574992532 0.550158668585141 NA NA NA NA 0.0427846109427828 NA NA NA NA NA 124729678 2.80900000000003
C11orf80 ENSG00000173715 11 Lassosum 0.0195386449169709 0.000974833283271698 NA NA NA NA 1.06191244309029 NA NA NA NA NA 66561454 1.72200000000004
TOMM20 ENSG00000173726 1 Lassosum -0.000890629053480474 0.567138294191447 NA NA NA NA -0.0562390937690993 NA NA NA NA NA 235282451 6.73499999999996
AP000769.1 ENSG00000173727 11 Lassosum 0.015276110047697 0.315085226455568 NA NA NA NA -0.257863394788307 NA NA NA NA NA 65228378 1.69799999999998
C1orf100 ENSG00000173728 1 Lassosum -0.00188803995908216 0.592535923727129 NA NA NA NA 0.0321873013869818 NA NA NA NA NA 244534451 2.97999999999996
AGFG1 ENSG00000173744 2 Lassosum -0.00145297168482905 0.168099918062106 NA NA NA NA -0.0986430482515234 NA NA NA NA NA 228379126 8.06599999999997
STAT5B ENSG00000173757 17 Lassosum 0.00894271259556656 0.393681477509202 NA NA NA NA -0.0219963748750071 NA NA NA NA NA 40389955 0.975000000000023
CD7 ENSG00000173762 17 Lassosum 0.000427213251016689 0.046817800730797 NA NA NA NA -0.286181707496103 NA NA NA NA NA 80274111 0.853000000000009
CNP ENSG00000173786 17 Lassosum 0.113188505878638 0.142771593402397 NA NA NA NA 0.169664235194831 NA NA NA NA NA 40122976 1.51799999999997
JUP ENSG00000173801 17 Lassosum 0.361201200259132 0.36569587614334 NA NA NA NA -1.09331791102356 NA NA NA NA NA 39859437 0.995000000000005
CCDC13-AS1 ENSG00000173811 3 Lassosum 0.0895658222115761 0.950506885175593 NA NA NA NA -0.0838609512761054 NA NA NA NA NA 42781163 3.71800000000002
EIF1 ENSG00000173812 17 Lassosum -0.00244773160461964 0.010836160037289 NA NA NA NA -0.0992685866231703 NA NA NA NA NA 39847028 1.12400000000002
ENDOV ENSG00000173818 17 Lassosum 0.000165272065860811 0.840606274077108 NA NA NA NA -0.176400371062912 NA NA NA NA NA 78400425 2.596
RNF213 ENSG00000173821 17 Lassosum 0 NA NA NA NA NA NA NA NA NA NA NA 78303625 1.185
TIGD3 ENSG00000173825 11 Lassosum 0.0361020817767731 0.157867942713044 NA NA NA NA 0.198148889922417 NA NA NA NA NA 65123661 3.57600000000002
PLK3 ENSG00000173846 1 Lassosum -0.00113039677312377 0.0284656032540901 NA NA NA NA 0.0114437372341023 NA NA NA NA NA 45268779 3.71300000000002
NET1 ENSG00000173848 10 Lassosum -0.0030292166621757 0.30897120032089 NA NA NA NA -0.0337206687383372 NA NA NA NA NA 5477470 4.54399999999998
DPY19L1 ENSG00000173852 7 Lassosum 0.248913237714055 0.351774231607944 NA NA NA NA 0.41777876641739 NA NA NA NA NA 35023185 5.93700000000001
PHOSPHO1 ENSG00000173868 17 Lassosum -0.00061946541899105 5.75921210101698e-05 NA NA NA NA 0.123485447437248 NA NA NA NA NA 47304426 1.12400000000002
ZNF791 ENSG00000173875 19 Lassosum 0.00925865654305036 0.736305169412841 NA NA NA NA -0.0373539865785789 NA NA NA NA NA 12732233 1.74000000000001
