# Supplementary material for: SUMMIT: An integrative approach for better transcriptomic data imputation improves causal gene identification
Source: Nat Commun. 2022 Oct 25;13:6336. doi: 10.1038/s41467-022-34016-y (PMC9593997; doi:10.1038/s41467-022-34016-y)
Supplement: Supplementary file 7 — Source Data [file 41467_2022_34016_MOESM7_ESM.zip › Source Data/Figure-3/real-data-new/Lassosum/AST/AST-103]

gene_symbol gene_id chromosome model_best r2_test p_SCAD p_ElNet p_LASSO p_MCP p_MNet z_SCAD z_ElNet z_LASSO z_MCP z_MNet p_ACAT gene_pos runtime
PHC3 ENSG00000173889 3 Lassosum 0.012690921534226 0.408920686009135 NA NA NA NA 0.0333964153295461 NA NA NA NA NA 169852028 7.852
GPR160 ENSG00000173890 3 Lassosum 0.323535275758299 0.546818399229587 NA NA NA NA 1.14621075574589 NA NA NA NA NA 169779454 4.335
CBX2 ENSG00000173894 17 Lassosum 0 NA NA NA NA NA NA NA NA NA NA NA 77756856 2.169
SPTBN2 ENSG00000173898 11 Lassosum -0.00321520725900393 0.21135527740266 NA NA NA NA 0.544336741604135 NA NA NA NA NA 66474708 3.646
GOLIM4 ENSG00000173905 3 Lassosum 0.00233342377252455 0.70088591362367 NA NA NA NA 1.04626728077092 NA NA NA NA NA 167770114 6.424
RBM4B ENSG00000173914 11 Lassosum -0.00178114145888242 0.00642275758151267 NA NA NA NA -0.278198125670893 NA NA NA NA NA 66438930 2.494
USMG5 ENSG00000173915 10 Lassosum 0.00760142676939202 0.0703344154153508 NA NA NA NA -0.855718221093412 NA NA NA NA NA 105152510 5.249
HOXB2 ENSG00000173917 17 Lassosum 0.110564564490676 0.00103782714199368 NA NA NA NA -68.8335538563796 NA NA NA NA NA 46620848 1.665
MARCH3 ENSG00000173926 5 Lassosum -0.0016297388852935 0.000194199204778827 NA NA NA NA 0.516249790927921 NA NA NA NA NA 126284953 6.571
SWSAP1 ENSG00000173928 19 Lassosum 0.0464345675783339 0.0379090857493665 NA NA NA NA -0.14617517720262 NA NA NA NA NA 11486494 1.026
SLCO4C1 ENSG00000173930 5 Lassosum 0.0806950220097573 0.52774527000459 NA NA NA NA -0.296434387025856 NA NA NA NA NA 101600971 4.381
RBM4 ENSG00000173933 11 Lassosum -0.00269385278240719 0.320882568652075 NA NA NA NA 0.0528104023963726 NA NA NA NA NA 66420120 3.282
XXYLT1 ENSG00000173950 3 Lassosum 0.0287436994205797 0.237779941094313 NA NA NA NA 0.11442663215876 NA NA NA NA NA 194890452 5.866
UBXN2A ENSG00000173960 2 Lassosum 0.225342937575204 0.886394291628803 NA NA NA NA 0.0294480932124418 NA NA NA NA NA 24188967 7.83500000000001
TCAP ENSG00000173991 17 Lassosum -0.00316195072538417 2.79930803732316e-16 NA NA NA NA -0.0455000771861903 NA NA NA NA NA 37821624 1.571
CCS ENSG00000173992 11 Lassosum 0.149511492294389 7.84775166815325e-05 NA NA NA NA -3.25263953902949 NA NA NA NA NA 66366891 4.754
LRRC33 ENSG00000174004 3 Lassosum 0.0139047231030749 0.0172007849938347 NA NA NA NA 0.367861573972435 NA NA NA NA NA 196377716 6.16
CEP19 ENSG00000174007 3 Lassosum 0.196587285781662 0.0319232025967602 NA NA NA NA -2.99836275276263 NA NA NA NA NA 196436156 2.961
FBXO45 ENSG00000174013 3 Lassosum 0.000456743714831398 0.0435967573114357 NA NA NA NA -0.301226793769692 NA NA NA NA NA 196305706 3.12599999999999
GNG5 ENSG00000174021 1 Lassosum 0.0185240785858419 0.150697322061628 NA NA NA NA 2.19353763557895 NA NA NA NA NA 84968128 6.027
SLC25A30 ENSG00000174032 13 Lassosum 0.000682566442025689 0.466528705344626 NA NA NA NA -0.117993606328571 NA NA NA NA NA 45980020 3.178
C9orf131 ENSG00000174038 9 Lassosum -0.00322503843811761 0.84210000442894 NA NA NA NA -0.000380894106435043 NA NA NA NA NA 35043540 3.288
CD34 ENSG00000174059 1 Lassosum 0 NA NA NA NA NA NA NA NA NA NA NA 208071170 5.68499999999999
CTSF ENSG00000174080 11 Lassosum 0.174249788421243 0.2814466171196 NA NA NA NA -0.661309932585058 NA NA NA NA NA 66333623 2.771
PIK3R6 ENSG00000174083 17 Lassosum -0.00152298721743716 0.769665053432743 NA NA NA NA 0.0234900601359459 NA NA NA NA NA 8738517 3.694
MSRB3 ENSG00000174099 12 Lassosum -0.0025597831580304 0.230664721691123 NA NA NA NA -0.0960939014498529 NA NA NA NA NA 65777223 1.623
MRPL45 ENSG00000174100 17 Lassosum 0.0262906694715992 0.194602570715246 NA NA NA NA 0.182479013943809 NA NA NA NA NA 36466045 1.548
LEMD3 ENSG00000174106 12 Lassosum -0.00164068475957069 0.248984395835743 NA NA NA NA 0.36539918396666 NA NA NA NA NA 65602729 1.541
C16orf91 ENSG00000174109 16 Lassosum -0.00218679773712616 0.555488817882648 NA NA NA NA -0.0340904568245776 NA NA NA NA NA 1474545 1.925
SOCS7 ENSG00000174111 17 Lassosum 0 NA NA NA NA NA NA NA NA NA NA NA 36532065 1.491
TLR10 ENSG00000174123 4 Lassosum 0.0157562998926165 NA NA NA NA NA NA NA NA NA NA NA 38779235 8.575
TLR1 ENSG00000174125 4 Lassosum 0.00919573263676055 0.110796969375027 NA NA NA NA -0.902964654039617 NA NA NA NA NA 38825368 3.41799999999999
TLR6 ENSG00000174130 4 Lassosum 0.0110729239047973 1.67091586536179e-11 NA NA NA NA -0.546940715070346 NA NA NA NA NA 38841887 4.00600000000001
FAM174A ENSG00000174132 5 Lassosum 9.79100450845261e-05 0.197387615210772 NA NA NA NA 2.37395648269449 NA NA NA NA NA 99896727 5.68800000000002
RGMB ENSG00000174136 5 Lassosum 0.00519749143108417 0.00483779899842519 NA NA NA NA 42.2893739987878 NA NA NA NA NA 98119350 2.21799999999999
FAM53A ENSG00000174137 4 Lassosum 0.0819495929377569 0.568795790810226 NA NA NA NA 0.100712674823868 NA NA NA NA NA 1652835 6.33699999999999
CYB561D1 ENSG00000174151 1 Lassosum -0.0031699683587656 0.00012637856431755 NA NA NA NA 5.16607000633262 NA NA NA NA NA 110041114 6.94800000000001
ZDHHC24 ENSG00000174165 11 Lassosum 0.00138751657214298 0.0373122194183495 NA NA NA NA 0.192533228403804 NA NA NA NA NA 66300908 2.874
RP11-23P13.6 ENSG00000174171 15 Lassosum 0.0566987921875005 0.183997661942221 NA NA NA NA 1.08045213488128 NA NA NA NA NA 42187288 2.989
TRMT10C ENSG00000174173 3 Lassosum -0.0030931926655493 0.988624573373267 NA NA NA NA 5.0814620872578e-05 NA NA NA NA NA 101282998 3.69399999999999
SELP ENSG00000174175 1 Lassosum 0.0284301003361117 0.0693860987127074 NA NA NA NA -0.407754487307187 NA NA NA NA NA 169578759 9.447
CTU2 ENSG00000174177 16 Lassosum 0.0444714770483167 0.718223689066708 NA NA NA NA 0.279398665222395 NA NA NA NA NA 88777332 1.739
MGA ENSG00000174197 15 Lassosum 0.0045532022168443 0.0849055924998982 NA NA NA NA -0.387033220841781 NA NA NA NA NA 41987781 1.244
C12orf66 ENSG00000174206 12 Lassosum -0.00306201072728007 0.00370390689781787 NA NA NA NA -0.278489132294882 NA NA NA NA NA 64598086 3.09
PIGG ENSG00000174227 4 Lassosum 0.0138310168089343 0.943679972563687 NA NA NA NA 0.0100287524443802 NA NA NA NA NA 513487 9.28700000000001
PRPF8 ENSG00000174231 17 Lassosum 0.014383536301128 0.0564262488795568 NA NA NA NA -0.00532210356490769 NA NA NA NA NA 1571049 3.15199999999999
ADCY6 ENSG00000174233 12 Lassosum -0.00169807529803223 0.0189102953019264 NA NA NA NA -0.041835534939763 NA NA NA NA NA 49171397 1.54400000000001
PITPNA ENSG00000174238 17 Lassosum 0.351842688560942 0.591905232270198 NA NA NA NA -0.268662246955289 NA NA NA NA NA 1443561 1.73500000000001
DDX23 ENSG00000174243 12 Lassosum 0.00324763301832776 0.00120131021883308 NA NA NA NA -0.00811095200882789 NA NA NA NA NA 49235232 1.83099999999999
ZNF80 ENSG00000174255 3 Lassosum 0.0506079782174286 0.484897260234242 NA NA NA NA 0.150507797239768 NA NA NA NA NA 113954954 4.74199999999999
ZNHIT2 ENSG00000174276 11 Lassosum 0 NA NA NA NA NA NA NA NA NA NA NA 64884522 5.709
ZBTB4 ENSG00000174282 17 Lassosum 0.0332936168568483 0.95722931000694 NA NA NA NA -0.00172236129732405 NA NA NA NA NA 7375133 1.309
TNK1 ENSG00000174292 17 Lassosum 0.0461380918268072 0.956676528089705 NA NA NA NA 0.0183967483696003 NA NA NA NA NA 7288473 1.77799999999999
ZHX3 ENSG00000174306 20 Lassosum 0.00616250223122861 0.0030782375062457 NA NA NA NA 0.36037738835545 NA NA NA NA NA 39876700 1.79400000000001
PHLDA3 ENSG00000174307 1 Lassosum 0.0184622541175287 0.789334750618559 NA NA NA NA 0.00380779961305386 NA NA NA NA NA 201436492 4.84899999999999
SLC16A11 ENSG00000174326 17 Lassosum 0.0336205666043806 0.824411889155567 NA NA NA NA 0.041109058141904 NA NA NA NA NA 6946095 1.94900000000001
SLC16A13 ENSG00000174327 17 Lassosum 0 NA NA NA NA NA NA NA NA NA NA NA 6941417 1.18299999999999
PODN ENSG00000174348 1 Lassosum 0.037444505532483 0.958125235487484 NA NA NA NA 0.0094785808394919 NA NA NA NA NA 53539514 3.24299999999999
STAG3L3 ENSG00000174353 7 Lassosum -0.00314482182510845 0.923008256774564 NA NA NA NA 0.00948454465709478 NA NA NA NA NA 72458336 3.166
SLC6A19 ENSG00000174358 5 Lassosum 0.0337199030082274 0.140342967307388 NA NA NA NA -0.120517883326495 NA NA NA NA NA 1213471 6.73699999999999
SNHG11 ENSG00000174365 20 Lassosum -0.00306457229760237 0.763922615907026 NA NA NA NA 0.0344507079371929 NA NA NA NA NA 37077392 1.73599999999999
C11orf45 ENSG00000174370 11 Lassosum 0.000222156162308806 0.182692430980695 NA NA NA NA 0.0561780202583009 NA NA NA NA NA 128772695 2.90900000000002
EXO1 ENSG00000174371 1 Lassosum -0.0032252006881921 0.742680916481661 NA NA NA NA -0.00349829526546905 NA NA NA NA NA 242034859 6.84699999999998
RALGAPA1 ENSG00000174373 14 Lassosum 0.137150265797317 0.117142480981791 NA NA NA NA -0.652285642797571 NA NA NA NA NA 36143034 2.68000000000001
LIG4 ENSG00000174405 13 Lassosum -0.00313613704632743 0.338664205690601 NA NA NA NA 0.269841016959947 NA NA NA NA NA 108865251 1.68799999999999
GTF2IRD2B ENSG00000174428 7 Lassosum 0.00755248068284109 0.59440414385277 NA NA NA NA -0.0205847286593986 NA NA NA NA NA 74536993 2.614
ATP2A2 ENSG00000174437 12 Lassosum -0.00308224181447669 0.610939038707518 NA NA NA NA 0.0566650963346075 NA NA NA NA NA 110753729 3.91300000000001
ZWILCH ENSG00000174442 15 Lassosum 6.8449120319114e-05 0.244915142507337 NA NA NA NA -0.196003991532944 NA NA NA NA NA 66819706 3.30700000000002
RPL4 ENSG00000174444 15 Lassosum 0.0122218816096233 0.166300784980352 NA NA NA NA 0.0559449743247133 NA NA NA NA NA 66803612 1.755
SNAPC5 ENSG00000174446 15 Lassosum 0.156817240789492 0.308558831071951 NA NA NA NA 0.135373286319768 NA NA NA NA NA 66786397 1.35500000000002
C12orf76 ENSG00000174456 12 Lassosum 0.00249484515347431 0.0244797182113825 NA NA NA NA -0.568318689969576 NA NA NA NA NA 110488681 2.73199999999997
CNTNAP2 ENSG00000174469 7 Lassosum 0.039064725634659 0.736387848421802 NA NA NA NA 0.125572730327095 NA NA NA NA NA 146965771 2.17200000000003
LINGO2 ENSG00000174482 9 Lassosum 0.039336300598862 0.63138509381404 NA NA NA NA 0.0464456808432493 NA NA NA NA NA 28309179 3.327
BBS1 ENSG00000174483 11 Lassosum 0.130295429322282 0.00426451609719355 NA NA NA NA -12.4264837681216 NA NA NA NA NA 66289587 4.99200000000002
DENND4A ENSG00000174485 15 Lassosum 0.00256463443929189 0.711417234581081 NA NA NA NA 0.0211485250221787 NA NA NA NA NA 66017507 1.34199999999998
GCSAM ENSG00000174500 3 Lassosum 0.0304920450109344 0.32888886015025 NA NA NA NA -0.240109709936864 NA NA NA NA NA 111845920 6.46300000000002
ANKRD36C ENSG00000174501 2 Lassosum 0.000628012380598397 0.745496062369652 NA NA NA NA 0.00497981708291565 NA NA NA NA NA 96586064 6.53899999999999
MFSD4 ENSG00000174514 1 Lassosum 0.0103324222675477 0.487828424211649 NA NA NA NA 0.0175721694841585 NA NA NA NA NA 205555029 4.05000000000001
PELI3 ENSG00000174516 11 Lassosum 0.093342503304397 0.0015729156829082 NA NA NA NA -0.366408614458455 NA NA NA NA NA 66239512 4.97700000000003
TMEM81 ENSG00000174529 1 Lassosum 0.0446738170665478 0.0110416960547753 NA NA NA NA -0.0288373391454613 NA NA NA NA NA 205052951 2.74200000000002
MRPL11 ENSG00000174547 11 Lassosum -5.18910843936293e-05 0.405169174935049 NA NA NA NA 0.0266595462802306 NA NA NA NA NA 66218377 1.91400000000004
IL20RB ENSG00000174564 3 Lassosum 0.00365695749184192 0.00512129348170086 NA NA NA NA -0.0470163977236133 NA NA NA NA NA 136697499 3.46300000000002
GOLT1A ENSG00000174567 1 Lassosum 0.0252285543823421 0.380092920414861 NA NA NA NA 0.139825417629711 NA NA NA NA NA 204175254 4.12699999999995
AKIRIN1 ENSG00000174574 1 Lassosum 0.0280673653971562 0.341179621588957 NA NA NA NA 0.0343293612295065 NA NA NA NA NA 39464313 4.178
MSL2 ENSG00000174579 3 Lassosum 0.00362108387073479 0.934973000251789 NA NA NA NA -0.37228296636852 NA NA NA NA NA 135891923 2.35899999999998
ZNF497 ENSG00000174586 19 Lassosum 0.0159091226194773 0.209353309929339 NA NA NA NA -0.0993711295441291 NA NA NA NA NA 58869968 1.74600000000004
CMKLR1 ENSG00000174600 12 Lassosum 0.090507947859686 0.532003058629241 NA NA NA NA 0.360961095601597 NA NA NA NA NA 108707469 1.94600000000003
ANGEL2 ENSG00000174606 1 Lassosum 0.109594383697069 0.96739417270994 NA NA NA NA 0.00615452970081067 NA NA NA NA NA 213177346 3.58699999999999
UGT8 ENSG00000174607 4 Lassosum 0.018827481329717 0.332862764157856 NA NA NA NA -0.187086632796561 NA NA NA NA NA 115559495 5.512
KY ENSG00000174611 3 Lassosum -0.00208663869603565 0.820039541667193 NA NA NA NA 0.0274874029155086 NA NA NA NA NA 134346229 3.964
IQCK ENSG00000174628 16 Lassosum 0 NA NA NA NA NA NA NA NA NA NA NA 19798342 4.81299999999999
ZNF266 ENSG00000174652 19 Lassosum 0.42808882111202 0.890112424770403 NA NA NA NA 0.0871434633478157 NA NA NA NA NA 9534763 0.865000000000009
SLC29A2 ENSG00000174669 11 Lassosum -0.000587693067256145 0.515881878330781 NA NA NA NA -0.0368488199275452 NA NA NA NA NA 66134838 1.50999999999999
BRSK2 ENSG00000174672 11 Lassosum 0.00209286312725088 0.0152390115249711 NA NA NA NA -0.104811071655866 NA NA NA NA NA 1447524 2.41800000000001
B3GNT1 ENSG00000174684 11 Lassosum 0.0107718454269896 0.809806946124384 NA NA NA NA 0.0038383386748899 NA NA NA NA NA 66114003 1.43099999999998
TMEM167A ENSG00000174695 5 Lassosum -0.00322433195889404 0.769366734286946 NA NA NA NA 0.000712768093453228 NA NA NA NA NA 82361173 3.23000000000002
LEP ENSG00000174697 7 Lassosum 0 NA NA NA NA NA NA NA NA NA NA NA 127889509 6.60400000000004
SH3PXD2B ENSG00000174705 5 Lassosum 0.017244758666221 0.013399667800192 NA NA NA NA -10.8870094061036 NA NA NA NA NA 171816856 2.88100000000003
KIAA1551 ENSG00000174718 12 Lassosum 0.0677829819207598 0.0739896832828825 NA NA NA NA 0.303692345050834 NA NA NA NA NA 32129171 1.92500000000001
LARP7 ENSG00000174720 4 Lassosum -0.00213356568820355 0.0902390117083532 NA NA NA NA -0.106786060712093 NA NA NA NA NA 113568434 6.75600000000003
