# Supplementary material for: SUMMIT: An integrative approach for better transcriptomic data imputation improves causal gene identification
Source: Nat Commun. 2022 Oct 25;13:6336. doi: 10.1038/s41467-022-34016-y (PMC9593997; doi:10.1038/s41467-022-34016-y)
Supplement: Supplementary file 7 — Source Data [file 41467_2022_34016_MOESM7_ESM.zip › Source Data/Figure-3/real-data-new/Lassosum/AST/AST-104]

gene_symbol gene_id chromosome model_best r2_test p_SCAD p_ElNet p_LASSO p_MCP p_MNet z_SCAD z_ElNet z_LASSO z_MCP z_MNet p_ACAT gene_pos runtime
FGFBP3 ENSG00000174721 10 Lassosum 0.0103674286147049 0.00360374185180474 NA NA NA NA 0.212542189831335 NA NA NA NA NA 93667793 4.258
NR1D2 ENSG00000174738 3 Lassosum 0.00164020151664335 0.64319153731909 NA NA NA NA 0.0138742443035829 NA NA NA NA NA 24004430 8.111
BRMS1 ENSG00000174744 11 Lassosum 0.00303608673605027 0.0763475639128983 NA NA NA NA -0.169470636557735 NA NA NA NA NA 66108700 2.624
RPL15 ENSG00000174748 3 Lassosum 0 NA NA NA NA NA NA NA NA NA NA NA 23961609 3.424
C4orf32 ENSG00000174749 4 Lassosum 0.0600776659536226 0.853053087619947 NA NA NA NA 0.347876245411799 NA NA NA NA NA 113088395 5.12
HRAS ENSG00000174775 11 Lassosum 0.0558269065620626 0.484000819809313 NA NA NA NA 0.166319557439707 NA NA NA NA NA 534764 2.874
WDR49 ENSG00000174776 3 Lassosum 0 NA NA NA NA NA NA NA NA NA NA NA 167284121 5.361
SRP72 ENSG00000174780 4 Lassosum 0.186150922024966 0.502880514066752 NA NA NA NA -0.799260247148011 NA NA NA NA NA 57351460 5.581
PCP2 ENSG00000174788 19 Lassosum 0.238953417782735 0.048679333350765 NA NA NA NA 0.485249853798975 NA NA NA NA NA 7697565 1.213
RIN1 ENSG00000174791 11 Lassosum 0.3006550503296 0.211062050838961 NA NA NA NA -0.858394483899238 NA NA NA NA NA 66101012 2.863
THAP6 ENSG00000174796 4 Lassosum -0.000998996961868448 0.0387447075604984 NA NA NA NA 0.587785132857733 NA NA NA NA NA 76457419 4.16
CEP135 ENSG00000174799 4 Lassosum -0.00325553442015858 0.575353226955331 NA NA NA NA -0.8295939120275 NA NA NA NA NA 56857283 2.907
FZD4 ENSG00000174804 11 Lassosum -0.00315489352464504 0.687063243009005 NA NA NA NA 0.039798914087828 NA NA NA NA NA 86661577 2.797
CD248 ENSG00000174807 11 Lassosum 0 NA NA NA NA NA NA NA NA NA NA NA 66083236 2.009
PDZK1 ENSG00000174827 1 Lassosum -0.00125961535523733 0.181829094944916 NA NA NA NA -0.0734100648801443 NA NA NA NA NA 145745496 3.597
EMR1 ENSG00000174837 19 Lassosum 0.0848413209453541 0.899637608768487 NA NA NA NA -0.0941326607674467 NA NA NA NA NA 6914023 1.638
DENND6A ENSG00000174839 3 Lassosum 0.153604343945973 0.035567221109392 NA NA NA NA 0.13169626528661 NA NA NA NA NA 57645000 4.018
PDE12 ENSG00000174840 3 Lassosum -0.00325474266608872 0.162487231084435 NA NA NA NA 1.05219261175194 NA NA NA NA NA 57544843 2.419
GLMN ENSG00000174842 1 Lassosum -0.00155607605048402 0.000965169756170287 NA NA NA NA 0.00482806286789271 NA NA NA NA NA 92738251 4.699
YIF1A ENSG00000174851 11 Lassosum 0.0504162760000573 0.0105054185825093 NA NA NA NA 0.0127869201115878 NA NA NA NA NA 66054346 2.812
CNIH2 ENSG00000174871 11 Lassosum 0.00125315273970761 0.0743209539954236 NA NA NA NA -0.201286598182455 NA NA NA NA NA 66049216 1.35599999999999
NLRP6 ENSG00000174885 11 Lassosum 0.0655588744006215 0.708094248662305 NA NA NA NA 0.0670342809098911 NA NA NA NA NA 281862 1.348
NDUFA11 ENSG00000174886 19 Lassosum 0.0426346739481155 0.0456398843308455 NA NA NA NA -0.120382694451072 NA NA NA NA NA 5897652 1.11799999999999
RSRC1 ENSG00000174891 3 Lassosum 0.0446065158875093 0.831324125875869 NA NA NA NA -0.0951132299550304 NA NA NA NA NA 158043581 4.14100000000001
RAB1B ENSG00000174903 11 Lassosum 0.005609551493864 0.0361282072372741 NA NA NA NA 2.15551899905655 NA NA NA NA NA 66040483 2.05999999999999
METTL15P1 ENSG00000174912 3 Lassosum 0 NA NA NA NA NA NA NA NA NA NA NA 156432195 3.706
PTDSS2 ENSG00000174915 11 Lassosum 0.0381517658754916 0.251824061538815 NA NA NA NA 0.758966811774898 NA NA NA NA NA 469830 3.169
C19orf70 ENSG00000174917 19 Lassosum 0.00101789489205739 0.994156939685698 NA NA NA NA -0.00100005690751399 NA NA NA NA NA 5679669 0.782000000000011
C3orf33 ENSG00000174928 3 Lassosum 0.00351581239933263 0.638438084700854 NA NA NA NA 0.272781650005141 NA NA NA NA NA 155502270 3.66300000000001
KCTD13 ENSG00000174943 16 Lassosum -0.00313497090642056 0.0366329316392555 NA NA NA NA -0.184221940190931 NA NA NA NA NA 29927344 1.57299999999999
P2RY14 ENSG00000174944 3 Lassosum 0.0572692418721596 0.259434763825134 NA NA NA NA 0.430407966081322 NA NA NA NA NA 150963080 3.83499999999999
GPR171 ENSG00000174946 3 Lassosum 0.00454382672599818 0.862388172466503 NA NA NA NA -0.00456995155242489 NA NA NA NA NA 150918303 2.78099999999999
FUT1 ENSG00000174951 19 Lassosum -0.00148912921519906 0.0592031553760361 NA NA NA NA 0.159415219470713 NA NA NA NA NA 49254957 0.878
DHX36 ENSG00000174953 3 Lassosum 0.00539216849069801 0.567146843332078 NA NA NA NA -0.989272356011742 NA NA NA NA NA 154016310 3.464
AC026271.5 ENSG00000174977 17 Lassosum -0.00259125693288365 0.841356814867278 NA NA NA NA 0.00170740975930969 NA NA NA NA NA 18554181 0.76400000000001
FBXW8 ENSG00000174989 12 Lassosum 0.274776779063975 0.987585835214889 NA NA NA NA 0.00189660101882576 NA NA NA NA NA 117408857 2.248
KLC2 ENSG00000174996 11 Lassosum 0.0121830900258613 0.00922275153255523 NA NA NA NA 0.0154243170707406 NA NA NA NA NA 66030048 3.075
SLC22A1 ENSG00000175003 6 Lassosum 0.0914399909428922 0.288294335718304 NA NA NA NA -0.162729804562761 NA NA NA NA NA 160561285 5.24299999999999
CTBP2 ENSG00000175029 10 Lassosum -0.00272600015714342 0.320803554049811 NA NA NA NA -0.0384865789681351 NA NA NA NA NA 126763080 3.55799999999999
CHST2 ENSG00000175040 3 Lassosum 0.005272188188433 0.347851966096803 NA NA NA NA -0.0470601233135602 NA NA NA NA NA 142839986 2.01899999999999
ZDHHC14 ENSG00000175048 6 Lassosum 0.00417819989125723 0.747381263380976 NA NA NA NA 0.096210503569727 NA NA NA NA NA 157950671 3.262
ATR ENSG00000175054 3 Lassosum -0.00232190309076263 0.222095056543894 NA NA NA NA 0.0267315322899717 NA NA NA NA NA 142232872 4.825
C17orf76-AS1 ENSG00000175061 17 Lassosum 0.0083098310458587 0.684857704388599 NA NA NA NA 0.353242106266776 NA NA NA NA NA 16362064 0.782999999999987
UBE2C ENSG00000175063 20 Lassosum -0.00313990756872817 0.569942512559491 NA NA NA NA -0.0324653489186313 NA NA NA NA NA 44443405 1.42600000000002
GK5 ENSG00000175066 3 Lassosum -0.00271154864891687 0.640664822702972 NA NA NA NA -0.503647525350082 NA NA NA NA NA 141913431 2.19300000000001
VCPIP1 ENSG00000175073 8 Lassosum 0.00507338406709268 0.316418661799851 NA NA NA NA -0.971718076786561 NA NA NA NA NA 67560087 3.40000000000001
DES ENSG00000175084 2 Lassosum -0.00201596925657421 0.398343081077671 NA NA NA NA -0.129708750556423 NA NA NA NA NA 220287280 4.63999999999999
PDIK1L ENSG00000175087 1 Lassosum -0.00151587057636826 0.50991960325323 NA NA NA NA 0.00615799724412808 NA NA NA NA NA 26444849 4.90000000000001
TRAF6 ENSG00000175104 11 Lassosum 0 NA NA NA NA NA NA NA NA NA NA NA 36520199 2.398
ZNF654 ENSG00000175105 3 Lassosum 0.00114442285646887 0.264794774473619 NA NA NA NA -0.164334391208624 NA NA NA NA NA 88191034 4.52799999999999
TVP23C ENSG00000175106 17 Lassosum 0.017451505541243 0.683642498591901 NA NA NA NA -0.0670314562026509 NA NA NA NA NA 15404057 1.54499999999999
MRPS22 ENSG00000175110 3 Lassosum -0.00322753171390411 0.0971964688956863 NA NA NA NA -0.169581855485218 NA NA NA NA NA 138900356 1.84100000000001
PACS1 ENSG00000175115 11 Lassosum 0.0889963908930188 0.161185099960365 NA NA NA NA 0.686791182381638 NA NA NA NA NA 65925026 1.68799999999999
MARCKSL1 ENSG00000175130 1 Lassosum -0.00298428680903084 0.288842249369834 NA NA NA NA -0.0332667942315534 NA NA NA NA NA 32800706 4.381
SH3BP5L ENSG00000175137 1 Lassosum 0.0186253410834376 0.505714829699494 NA NA NA NA -0.963948776969037 NA NA NA NA NA 249112740 2.429
YPEL2 ENSG00000175155 17 Lassosum 0.000651667835122827 0.011113090332445 NA NA NA NA 0.252674040028826 NA NA NA NA NA 57444070 0.758999999999986
ABO ENSG00000175164 9 Lassosum 0.350023511332214 0.00240206575679933 NA NA NA NA 1.13111688505925 NA NA NA NA NA 136140835 3.14000000000001
PSMD2 ENSG00000175166 3 Lassosum 0.0865299648399964 0.421385827465764 NA NA NA NA 0.0968699375698881 NA NA NA NA NA 184021669 3.97800000000001
FAM182B ENSG00000175170 20 Lassosum 0.0151429226528905 0.20917787151389 NA NA NA NA -0.589017516798324 NA NA NA NA NA 25796481 1.06399999999999
FAM131A ENSG00000175182 3 Lassosum 0.00682003585396629 0.262574751981054 NA NA NA NA 0.119128185800359 NA NA NA NA NA 184058888 2.25200000000001
PARL ENSG00000175193 3 Lassosum 0.143239707947554 0.955056560416573 NA NA NA NA 0.00103203955594007 NA NA NA NA NA 183574947 2.886
DDIT3 ENSG00000175197 12 Lassosum 0.00534480821059102 3.0620457868988e-09 NA NA NA NA 0.758971570265847 NA NA NA NA NA 57912335 1.99799999999999
PCCA ENSG00000175198 13 Lassosum 0.073494777245254 0.653771403802021 NA NA NA NA -0.0738486992293786 NA NA NA NA NA 100961977 2.39400000000001
DCTN2 ENSG00000175203 12 Lassosum 0.0114230071017503 0.488346562087495 NA NA NA NA -0.110186867856211 NA NA NA NA NA 57932499 2.84999999999999
NPPA ENSG00000175206 1 Lassosum 0.0175037209047417 0.0259740048183992 NA NA NA NA 0.336882126289658 NA NA NA NA NA 11907084 2.70099999999999
ZNF408 ENSG00000175213 11 Lassosum -0.00246278412766965 0.0744896669329506 NA NA NA NA -0.0932345352651833 NA NA NA NA NA 46724915 1.91499999999999
CTDSP2 ENSG00000175215 12 Lassosum -0.00291376765961737 0.762984894134855 NA NA NA NA 0.152519783748844 NA NA NA NA NA 58227116 2.71299999999999
CKAP5 ENSG00000175216 11 Lassosum 0.00225245360883297 0.350753480940433 NA NA NA NA 0.0867331561860929 NA NA NA NA NA 46816222 1.52500000000001
ARHGAP1 ENSG00000175220 11 Lassosum 0.015675814043297 0.000847208685998794 NA NA NA NA -0.376465395346891 NA NA NA NA NA 46710397 2.40200000000002
MED16 ENSG00000175221 19 Lassosum 0.179246479595764 0.367115498457532 NA NA NA NA -0.134813568111326 NA NA NA NA NA 880589 0.673999999999978
ATG13 ENSG00000175224 11 Lassosum -0.00129808688917543 0.686640222807408 NA NA NA NA 0.075880224058672 NA NA NA NA NA 46667597 1.56200000000001
C1orf127 ENSG00000175262 1 Lassosum -0.00325728733525499 0.276700538716592 NA NA NA NA -0.156877845998146 NA NA NA NA NA 11024311 2.084
GOLGA8A ENSG00000175265 15 Lassosum -0.00215451645510867 0.185391810472846 NA NA NA NA 0.555751901642981 NA NA NA NA NA 34775986 2.148
VWA3A ENSG00000175267 16 Lassosum -0.000419582982584155 0.448114181752578 NA NA NA NA 0.0312380801628497 NA NA NA NA NA 22136073 2.87899999999999
TP53I11 ENSG00000175274 11 Lassosum 0.0198799927239003 0.00013066400613972 NA NA NA NA 0.261475096487967 NA NA NA NA NA 44940147 1.74600000000001
APITD1 ENSG00000175279 1 Lassosum 0.00678571840122344 6.48749619117967e-06 NA NA NA NA 8.29392907959505 NA NA NA NA NA 10501184 3.24599999999998
DOLK ENSG00000175283 9 Lassosum -0.00208870099181691 0.403195646295445 NA NA NA NA -0.0412965800922509 NA NA NA NA NA 131708853 2.233
PHYHD1 ENSG00000175287 9 Lassosum 0.0266813487278873 0.189795234534125 NA NA NA NA 0.413740365324114 NA NA NA NA NA 131693747 1.08799999999999
CATSPER1 ENSG00000175294 11 Lassosum 0.00910691320501233 0.261528847485233 NA NA NA NA -0.0653268673902555 NA NA NA NA NA 65789105 2.47899999999998
CCNE2 ENSG00000175305 8 Lassosum -0.000252571138878555 0.393695471620979 NA NA NA NA -0.0379005240320155 NA NA NA NA NA 95900452 5.06200000000001
AGXT2L2 ENSG00000175309 5 Lassosum 0.00335969677101222 0.160197950619069 NA NA NA NA -0.0770147942229713 NA NA NA NA NA 177647645 2.59699999999998
ZNF519 ENSG00000175322 18 Lassosum 0.0178188334777247 0.432783293297831 NA NA NA NA -0.0754109822617132 NA NA NA NA NA 14094972 3.244
LSM1 ENSG00000175324 8 Lassosum -0.00306748437935656 0.277390890928984 NA NA NA NA -0.0373766745755257 NA NA NA NA NA 38027543 1.68200000000002
BANF1 ENSG00000175334 11 Lassosum 0.05558958057763 0.0802564498997082 NA NA NA NA -0.253591479738858 NA NA NA NA NA 65770585 2.22999999999999
TMEM9B ENSG00000175348 11 Lassosum 0.0843984813886973 0.160522790757135 NA NA NA NA 0.646846064328331 NA NA NA NA NA 8977699 2.72899999999998
NRIP3 ENSG00000175352 11 Lassosum -0.000876208200345507 0.586601701812957 NA NA NA NA -0.0455759178281033 NA NA NA NA NA 9013859 1.37700000000001
PTPN2 ENSG00000175354 18 Lassosum -0.000831780434236817 0.866612847442837 NA NA NA NA 0.00879280884549218 NA NA NA NA NA 12857559 1.316
SCUBE2 ENSG00000175356 11 Lassosum -0.00323860290448352 0.120098816355095 NA NA NA NA 0.802205215009614 NA NA NA NA NA 9100366 1.40000000000001
EIF1AD ENSG00000175376 11 Lassosum -0.000604604161253519 0.00436449068751461 NA NA NA NA 0.172970723162358 NA NA NA NA NA 65766831 1.46699999999998
SMAD2 ENSG00000175387 18 Lassosum 0.0344440207577398 0.768789613651789 NA NA NA NA -0.0733956572467304 NA NA NA NA NA 45407718 0.973000000000013
EIF3F ENSG00000175390 11 Lassosum 0.246068118490719 0.732972692781483 NA NA NA NA -0.0475985288296807 NA NA NA NA NA 8007603 2.27599999999998
ZNF25 ENSG00000175395 10 Lassosum 0.0821782404532381 0.428445050687445 NA NA NA NA 0.162605229054849 NA NA NA NA NA 38252030 1.274
ARL10 ENSG00000175414 5 Lassosum 0.0237665550514795 0.608785291140695 NA NA NA NA 0.00196022302979776 NA NA NA NA NA 175810668 4.53899999999999
CLTB ENSG00000175416 5 Lassosum 0.175954599681043 0.273613360851788 NA NA NA NA 0.249195293226239 NA NA NA NA NA 175831513 1.56200000000001
LPL ENSG00000175445 8 Lassosum 0.157671128577896 0.566258088797338 NA NA NA NA 0.916956660339598 NA NA NA NA NA 19791998 4.97499999999999
RFESD ENSG00000175449 5 Lassosum 0.0273564335691123 0.313851647841412 NA NA NA NA 0.312059038054119 NA NA NA NA NA 94988122 2.13600000000002
CCDC14 ENSG00000175455 3 Lassosum -0.00160771121104109 0.375921000726099 NA NA NA NA -0.00928897413121454 NA NA NA NA NA 123648358 5.06599999999997
TBC1D10C ENSG00000175463 11 Lassosum -0.00276832134270366 0.0031257567572877 NA NA NA NA -2.7490392229464 NA NA NA NA NA 67174473 1.25900000000001
SART1 ENSG00000175467 11 Lassosum -0.00243042955926298 0.247866407915183 NA NA NA NA -0.0154142846401225 NA NA NA NA NA 65738229 1.77499999999998
PPP2R2D ENSG00000175470 10 Lassosum 0.0317803350785122 0.513541046474296 NA NA NA NA 0.530337375570939 NA NA NA NA NA 133760643 3.41199999999998
