# Supplementary material for: SUMMIT: An integrative approach for better transcriptomic data imputation improves causal gene identification
Source: Nat Commun. 2022 Oct 25;13:6336. doi: 10.1038/s41467-022-34016-y (PMC9593997; doi:10.1038/s41467-022-34016-y)
Supplement: Supplementary file 7 — Source Data [file 41467_2022_34016_MOESM7_ESM.zip › Source Data/Figure-3/real-data-new/Lassosum/AST/AST-105]

gene_symbol gene_id chromosome model_best r2_test p_SCAD p_ElNet p_LASSO p_MCP p_MNet z_SCAD z_ElNet z_LASSO z_MCP z_MNet p_ACAT gene_pos runtime
MCTP1 ENSG00000175471 5 Lassosum -0.00304237054509593 0.493166061068697 NA NA NA NA -0.181795663696007 NA NA NA NA NA 94329862 5.636
POLD4 ENSG00000175482 11 Lassosum 0.000967652669416452 0.174331280724163 NA NA NA NA -0.0672665025159423 NA NA NA NA NA 67121345 6.081
LRRC25 ENSG00000175489 19 Lassosum 0.225740225897073 0.198601184433142 NA NA NA NA -0.298882204091585 NA NA NA NA NA 18505190 1.368
CLCF1 ENSG00000175505 11 Lassosum 0.00267107280264456 0.0966227974554163 NA NA NA NA -0.0814003383923446 NA NA NA NA NA 67136643 2.353
TSGA10IP ENSG00000175513 11 Lassosum 0.00608012379384704 0.263768045211815 NA NA NA NA -0.0336691071765443 NA NA NA NA NA 65720175 2.831
UBQLNL ENSG00000175518 11 Lassosum 0.0166051838058565 0.476812490943745 NA NA NA NA -0.264980020060684 NA NA NA NA NA 5536779 2.627
LIPT2 ENSG00000175536 11 Lassosum -0.00185423136336449 0.145317394349382 NA NA NA NA 0.139430238235819 NA NA NA NA NA 74203767 2.272
KCNE3 ENSG00000175538 11 Lassosum 0.158836463127823 0.46722739094264 NA NA NA NA 0.0243395926729849 NA NA NA NA NA 74172330 1.965
CABP4 ENSG00000175544 11 Lassosum -0.00300588682174352 0.00619998878402622 NA NA NA NA 0.000857259723052702 NA NA NA NA NA 67223288 2.092
ALG10B ENSG00000175548 12 Lassosum 0.0554997837042731 0.875335204729313 NA NA NA NA 0.0254893366655697 NA NA NA NA NA 38714082 2.857
DRAP1 ENSG00000175550 11 Lassosum 0.0341496496911035 0.012057018261295 NA NA NA NA 0.0172389253769685 NA NA NA NA NA 65687880 2.518
UCP3 ENSG00000175564 11 Lassosum 0.0101369316980836 0.0468345128704174 NA NA NA NA -0.297576973020965 NA NA NA NA NA 73715903 2.686
UCP2 ENSG00000175567 11 Lassosum 0.124673463648437 0.0350651487484741 NA NA NA NA -0.436553476951054 NA NA NA NA NA 73690032 2.082
C11orf68 ENSG00000175573 11 Lassosum 0.000878720117575504 0.815295066938094 NA NA NA NA -0.000507384738377043 NA NA NA NA NA 65685433 1.408
PAAF1 ENSG00000175575 11 Lassosum 0.0391825301246238 0.169649744154129 NA NA NA NA 8.55382262206304 NA NA NA NA NA 73613267 1.617
MRPL48 ENSG00000175581 11 Lassosum 0.12486408095832 0.000882070734564714 NA NA NA NA -4.02101851082497 NA NA NA NA NA 73537269 2.19799999999999
RAB6A ENSG00000175582 11 Lassosum 0.0264730762020078 0.00052150725423494 NA NA NA NA 0.724427669561012 NA NA NA NA NA 73429560 1.763
P2RY2 ENSG00000175591 11 Lassosum 0.0418818966522766 0.305740038984251 NA NA NA NA 0.206435494857324 NA NA NA NA NA 72938370 1.568
FOSL1 ENSG00000175592 11 Lassosum -0.00314094843537305 0.00859907124583775 NA NA NA NA 0.447424847768315 NA NA NA NA NA 65663782 2.035
ERCC4 ENSG00000175595 16 Lassosum 0.00856107042105014 0.940180691955892 NA NA NA NA 0.00194982921122259 NA NA NA NA NA 14030108 1.665
C7orf10 ENSG00000175600 7 Lassosum 0.00572523849092621 0.418274813034999 NA NA NA NA -0.0168386133267292 NA NA NA NA NA 40537468 4.637
CCDC85B ENSG00000175602 11 Lassosum -0.00204711062068053 0.0187729724720032 NA NA NA NA 0.135730715238058 NA NA NA NA NA 65658490 3.622
TMEM70 ENSG00000175606 8 Lassosum 0.000565133202607759 0.706088566464123 NA NA NA NA -0.0646152016684187 NA NA NA NA NA 74889845 3.058
LINC00476 ENSG00000175611 9 Lassosum 0.248410265104348 0.579069948614418 NA NA NA NA -0.355718764222 NA NA NA NA NA 98579886 4.294
RPS6KB2 ENSG00000175634 11 Lassosum 0.0118960567483728 0.168405923329115 NA NA NA NA -0.509146553347108 NA NA NA NA NA 67199401 1.83
RMI2 ENSG00000175643 16 Lassosum 0.0194122091902291 0.0331480041139619 NA NA NA NA 0.773714765147626 NA NA NA NA NA 11394547 2.48899999999999
TOM1L2 ENSG00000175662 17 Lassosum 0.0347927225003485 0.407941480290739 NA NA NA NA 0.0057585047168652 NA NA NA NA NA 17811282 0.919000000000011
ZNF77 ENSG00000175691 19 Lassosum 0.0195117976164555 0.875887742971082 NA NA NA NA -0.00366245352439435 NA NA NA NA NA 2939092 1.23299999999999
LINC00116 ENSG00000175701 2 Lassosum 0.0139606310183136 0.146751317537568 NA NA NA NA -0.180391917483033 NA NA NA NA NA 110986051 5.492
C1orf172 ENSG00000175707 1 Lassosum 0.000412330277679951 0.00682161095506677 NA NA NA NA 0.00578747978866648 NA NA NA NA NA 27281475 4.57599999999999
B3GNTL1 ENSG00000175711 17 Lassosum 0.0829204227885608 0.114994574534316 NA NA NA NA -5.78121494477562 NA NA NA NA NA 80954858 1.514
MLXIP ENSG00000175727 12 Lassosum -0.00301038988771629 0.22526451162954 NA NA NA NA 0.208862242547661 NA NA NA NA NA 122572947 4.361
BAK1P1 ENSG00000175730 20 Lassosum 0.0153113532282912 0.367139394729145 NA NA NA NA 0.213535698931411 NA NA NA NA NA 31277769 2.065
RWDD4P2 ENSG00000175741 7 Lassosum -0.00323989116624057 0.349337786865509 NA NA NA NA -0.490000270680805 NA NA NA NA NA 39894374 2.295
AURKAIP1 ENSG00000175756 1 Lassosum 0.00226415104710853 0.0331693809430653 NA NA NA NA -0.0308257465540203 NA NA NA NA NA 1309992 6.001
TTLL11 ENSG00000175764 9 Lassosum 0.0243005507275886 0.569915614460976 NA NA NA NA 0.0720850358543406 NA NA NA NA NA 124720046 1.34699999999999
TOMM5 ENSG00000175768 9 Lassosum 0.0227955558266857 0.982623125261138 NA NA NA NA -0.00513966912677785 NA NA NA NA NA 37587641 2.078
RP11-121M22.1 ENSG00000175773 11 Lassosum 0.00591640292351803 0.147739109290968 NA NA NA NA -0.0630848342037818 NA NA NA NA NA 130224288 2.09999999999999
C15orf53 ENSG00000175779 15 Lassosum -0.00325164076446427 0.388221434642366 NA NA NA NA 0.0331202939061763 NA NA NA NA NA 38990519 2.471
SLC35E3 ENSG00000175782 12 Lassosum 0.00830276226151139 0.104944683669578 NA NA NA NA 2.49140579532207 NA NA NA NA NA 69163815 2.309
ZNF169 ENSG00000175787 9 Lassosum 0.0848982156932171 0.0139826479341205 NA NA NA NA -0.114576692030699 NA NA NA NA NA 97042664 3.241
RUVBL1 ENSG00000175792 3 Lassosum -0.00324674356895605 1.36157816807288e-07 NA NA NA NA 26.1648607043417 NA NA NA NA NA 127828189 2.604
SFN ENSG00000175793 1 Lassosum -0.00302293966787137 0.943257750094771 NA NA NA NA -0.00134829989437266 NA NA NA NA NA 27190290 5.304
OR52B3P ENSG00000175800 11 Lassosum 0.155631879054219 0.382582307159194 NA NA NA NA -0.351331358272154 NA NA NA NA NA 4399984 3.82499999999999
MSRA ENSG00000175806 8 Lassosum -0.00320248225866004 0.000116019412027994 NA NA NA NA 2.74158459252959 NA NA NA NA NA 10099089 3.517
CTDNEP1 ENSG00000175826 17 Lassosum 0.153677747970216 0.309882369899876 NA NA NA NA -2.24908202242966 NA NA NA NA NA 7151360 1.66499999999999
SWI5 ENSG00000175854 9 Lassosum 0.000111309447382801 0.201892069096328 NA NA NA NA -1.18375102229161 NA NA NA NA NA 131044463 2.065
GAPT ENSG00000175857 5 Lassosum 0.1231482922366 0.0693139482920299 NA NA NA NA -0.782427344233094 NA NA NA NA NA 57790089 4.74200000000002
BAIAP2 ENSG00000175866 17 Lassosum 0.0203538603280358 0.813197141151739 NA NA NA NA -0.0691586202999666 NA NA NA NA NA 79050090 1.489
CREG2 ENSG00000175874 2 Lassosum -0.00100908105061381 0.258817754814626 NA NA NA NA -0.000251269904093772 NA NA NA NA NA 101984633 6.17400000000001
RPL7AP66 ENSG00000175886 18 Lassosum -0.00309686577402557 0.0631108355967144 NA NA NA NA -2.45728125372506 NA NA NA NA NA 36915237 0.927999999999997
ZDHHC21 ENSG00000175893 9 Lassosum 0.0453309145255661 0.944260334400717 NA NA NA NA 7.48828404206855e-05 NA NA NA NA NA 14654499 3.255
TSPEAR ENSG00000175894 21 Lassosum 0.0445841740754553 0.917753720012881 NA NA NA NA -0.00775168216128086 NA NA NA NA NA 46024635 1.86599999999999
PLEKHF2 ENSG00000175895 8 Lassosum 0.0979976082681999 0.0562501981486569 NA NA NA NA 0.539626094659993 NA NA NA NA NA 96157472 1.98200000000003
A2M ENSG00000175899 12 Lassosum -0.00208689280458785 0.0163419640845419 NA NA NA NA 0.0269942734674016 NA NA NA NA NA 9244542 1.63900000000001
ARL4D ENSG00000175906 17 Lassosum 0.0408747203591188 0.0965158720868909 NA NA NA NA 0.180701559148197 NA NA NA NA NA 41477416 1.55500000000001
DOK7 ENSG00000175920 4 Lassosum 0.071806255313711 0.179827618131988 NA NA NA NA -0.0442358667215102 NA NA NA NA NA 3484116 7.149
LRRN1 ENSG00000175928 3 Lassosum 0.0388202130381389 0.903693192878856 NA NA NA NA 0.0274825283551799 NA NA NA NA NA 3865254 5.25700000000001
UBE2O ENSG00000175931 17 Lassosum 0.0256757092201774 0.5206405135603 NA NA NA NA 0.0327218018488023 NA NA NA NA NA 74417410 1.63500000000002
ORAI3 ENSG00000175938 16 Lassosum 0.00771988758188213 0.000514066280094038 NA NA NA NA -0.672201769279899 NA NA NA NA NA 30964084 0.925999999999988
UNC119B ENSG00000175970 12 Lassosum 0.0925549639679969 0.0223639955982826 NA NA NA NA -0.446823706552421 NA NA NA NA NA 121154840 3.69200000000001
DENND2C ENSG00000175984 1 Lassosum 0.0162846888912735 0.0032509774876429 NA NA NA NA 0.103569350594704 NA NA NA NA NA 115169256 3.11999999999998
PLEKHD1 ENSG00000175985 14 Lassosum 0.0137931096688119 0.106910600226504 NA NA NA NA 0.337306671634431 NA NA NA NA NA 69973312 2.93200000000002
TUBB6 ENSG00000176014 18 Lassosum 0.0524176513326237 0.318333643538689 NA NA NA NA 2.07029244095284 NA NA NA NA NA 12325993 0.942999999999984
B3GALT6 ENSG00000176022 1 Lassosum 0.0642671327383624 0.0869838035145003 NA NA NA NA 3.73704621068754 NA NA NA NA NA 1169025 3.06100000000001
ZNF613 ENSG00000176024 19 Lassosum 0.131327086810631 0.896487162956165 NA NA NA NA -0.0178945278680111 NA NA NA NA NA 52441206 1.029
NUPR1 ENSG00000176046 16 Lassosum -0.00159343593237793 0.362558013391147 NA NA NA NA 0.0141903474825377 NA NA NA NA NA 28549550 1.87700000000001
JAKMIP2 ENSG00000176049 5 Lassosum 0.0235585939165028 0.733448845862569 NA NA NA NA -0.20882537966307 NA NA NA NA NA 147065164 2.60600000000002
RPL23P2 ENSG00000176054 21 Lassosum -0.00268901317283765 0.546434307484652 NA NA NA NA 0.00193631959786363 NA NA NA NA NA 30370144 0.701000000000022
MBLAC2 ENSG00000176055 5 Lassosum 0.00162898749796292 0.65217301018996 NA NA NA NA 1.04083943877834 NA NA NA NA NA 89762302 2.72399999999999
TPRN ENSG00000176058 9 Lassosum 0.00661485161090192 0.715872650179116 NA NA NA NA -0.0172845526122313 NA NA NA NA NA 140092357 1.17699999999999
ZNF683 ENSG00000176083 1 Lassosum 0.0671361956067228 0.000676812190421682 NA NA NA NA 0.26941293551731 NA NA NA NA NA 26694569 4.56100000000001
SLC35A4 ENSG00000176087 5 Lassosum 0.117672993412227 0.0533049041739146 NA NA NA NA -0.147155825489758 NA NA NA NA NA 139946364 3.64200000000002
AIM1L ENSG00000176092 1 Lassosum 0.0309354298303801 0.000107666298057337 NA NA NA NA 0.0300359793607337 NA NA NA NA NA 26664485 2.482
IP6K1 ENSG00000176095 3 Lassosum -0.00265352737275282 0.0219070707548067 NA NA NA NA -0.0155259455060843 NA NA NA NA NA 49792851 3.59300000000002
SSNA1 ENSG00000176101 9 Lassosum 0.00352007054563075 0.455589917293395 NA NA NA NA 0.0680248088444452 NA NA NA NA NA 140083960 2.828
CSTF3 ENSG00000176102 11 Lassosum -0.00134040762341248 0.939637524899365 NA NA NA NA -0.0722217540399032 NA NA NA NA NA 33141325 4.048
YES1 ENSG00000176105 18 Lassosum 0 NA NA NA NA NA NA NA NA NA NA NA 767067 0.975999999999999
CHMP6 ENSG00000176108 17 Lassosum 0.029104056645902 0.0834026669284429 NA NA NA NA 0.345704359133896 NA NA NA NA NA 78974357 1.59899999999999
DLEU1 ENSG00000176124 13 Lassosum 0.00127977603841678 0.110846012858447 NA NA NA NA -0.536014199351805 NA NA NA NA NA 50977253 3.27000000000001
UFSP1 ENSG00000176125 7 Lassosum 0.0502349070512678 0.857374664356138 NA NA NA NA 0.168010750159226 NA NA NA NA NA 100486842 1.57999999999998
TMEM39A ENSG00000176142 3 Lassosum -0.00249484443284587 0.570304856085691 NA NA NA NA -0.0529630187538956 NA NA NA NA NA 119168012 5.58199999999999
TCP11L1 ENSG00000176148 11 Lassosum 0.334106429743529 0.766919410738138 NA NA NA NA 0.0567940835441758 NA NA NA NA NA 33094226 3.95600000000002
GPX2 ENSG00000176153 14 Lassosum 0.0100133666465699 0.950163386447011 NA NA NA NA 0.00398607207633442 NA NA NA NA NA 65407700 1.26999999999998
CCDC57 ENSG00000176155 17 Lassosum 0.229870172925946 0.427015050985461 NA NA NA NA -0.810249200145583 NA NA NA NA NA 80115021 3.06700000000001
HSF5 ENSG00000176160 17 Lassosum -0.00176905308324105 0.62812704297741 NA NA NA NA 0.0246845088494556 NA NA NA NA NA 56531636 0.810999999999979
SPHK1 ENSG00000176170 17 Lassosum 0.0456833829217395 0.476190010137999 NA NA NA NA -0.149995427706296 NA NA NA NA NA 74378303 0.90100000000001
BNIP3 ENSG00000176171 10 Lassosum -0.000944595144130922 0.29305410276538 NA NA NA NA -0.373670717862782 NA NA NA NA NA 133788506 2.19800000000001
MYPOP ENSG00000176182 19 Lassosum 0.038071645174755 0.351001883381603 NA NA NA NA 0.190330219790502 NA NA NA NA NA 46399570 0.762999999999977
ATAD5 ENSG00000176208 17 Lassosum 0.0140054821151108 0.39564516314682 NA NA NA NA 0.0758180297156376 NA NA NA NA NA 29190937 1.26400000000001
C8orf40 ENSG00000176209 8 Lassosum 0.11730554037034 0.749604552561331 NA NA NA NA -0.118497001192437 NA NA NA NA NA 42402224 3.27199999999999
ZNF404 ENSG00000176222 19 Lassosum 0.0207851717081665 0.0245980107047648 NA NA NA NA 0.0903577721639182 NA NA NA NA NA 44391026 0.780000000000001
RTTN ENSG00000176225 18 Lassosum -0.002514010555005 0.147615417296136 NA NA NA NA -0.145127355251332 NA NA NA NA NA 67772105 1.60399999999998
ANAPC2 ENSG00000176248 9 Lassosum -0.000548090514512323 0.251033937744143 NA NA NA NA 0.172679254261729 NA NA NA NA NA 140076112 2.30000000000001
ZBTB8OS ENSG00000176261 1 Lassosum 0.0395951676415324 0.436985993951822 NA NA NA NA 0.141213860097953 NA NA NA NA NA 33091138 3.22800000000001
CYCSP34 ENSG00000176268 13 Lassosum 0.0148677600279339 0.0244598817412494 NA NA NA NA -0.969256876472093 NA NA NA NA NA 41437886 1.84300000000002
SLC35G1 ENSG00000176273 10 Lassosum -0.00320550082180482 0.528987675387045 NA NA NA NA -0.00106366987293321 NA NA NA NA NA 95684774 4.14999999999998
ZNF135 ENSG00000176293 19 Lassosum 0.0166362648833692 0.734641561100416 NA NA NA NA -0.0221865296584742 NA NA NA NA NA 58584142 0.74799999999999
COX8A ENSG00000176340 11 Lassosum 0.0302578739006203 0.749378676742305 NA NA NA NA 0.0286829212383775 NA NA NA NA NA 63743047 2.17700000000002
TAC4 ENSG00000176358 17 Lassosum 0.0314453073225557 0.98870911510498 NA NA NA NA -0.00017295262434631 NA NA NA NA NA 47920525 3.19499999999999
