# Supplementary material for: SUMMIT: An integrative approach for better transcriptomic data imputation improves causal gene identification
Source: Nat Commun. 2022 Oct 25;13:6336. doi: 10.1038/s41467-022-34016-y (PMC9593997; doi:10.1038/s41467-022-34016-y)
Supplement: Supplementary file 7 — Source Data [file 41467_2022_34016_MOESM7_ESM.zip › Source Data/Figure-3/real-data-new/Lassosum/AST/AST-106]

gene_symbol gene_id chromosome model_best r2_test p_SCAD p_ElNet p_LASSO p_MCP p_MNet z_SCAD z_ElNet z_LASSO z_MCP z_MNet p_ACAT gene_pos runtime
ZSCAN2 ENSG00000176371 15 Lassosum -0.00167457281406858 0.10209882650351 NA NA NA NA 0.971663126797132 NA NA NA NA NA 85157622 2.988
B3GNT4 ENSG00000176383 12 Lassosum 0.00835305284263577 0.982641908690269 NA NA NA NA 0.00142293601092579 NA NA NA NA NA 122690794 5.144
CDC26 ENSG00000176386 9 Lassosum 0.0840277226564078 0.65514997765518 NA NA NA NA -0.193032477769745 NA NA NA NA NA 116027992 3.842
HSD11B2 ENSG00000176387 16 Lassosum -0.000103296423456856 0.773002773304837 NA NA NA NA 0.00446355589192561 NA NA NA NA NA 67468005 1.426
CRLF3 ENSG00000176390 17 Lassosum 0.0441279703464819 0.335639185192832 NA NA NA NA -0.627237133961909 NA NA NA NA NA 29124100 2.365
RNPEP ENSG00000176393 1 Lassosum 0.351412437953224 0.593356738057414 NA NA NA NA 0.234857653542051 NA NA NA NA NA 201963387 8.443
EID2 ENSG00000176396 19 Lassosum 0.00641133554739715 0.357544348190632 NA NA NA NA 0.121479354804959 NA NA NA NA NA 40029880 1.142
EID2B ENSG00000176401 19 Lassosum -0.00271212293425194 0.0243055887752971 NA NA NA NA 0.390166688516233 NA NA NA NA NA 40022562 1.323
KCMF1 ENSG00000176407 2 Lassosum -0.00309008315682546 0.106168894949385 NA NA NA NA 0.00276693113330937 NA NA NA NA NA 85240388 5.38
DNAJC30 ENSG00000176410 7 Lassosum -0.00124043923295658 0.00225292392794589 NA NA NA NA -3.94155492418629 NA NA NA NA NA 73097192 4.145
SPRYD4 ENSG00000176422 12 Lassosum 0.177543993784235 0.880713495045345 NA NA NA NA 0.0687478737074354 NA NA NA NA NA 56863532 3.168
VPS37D ENSG00000176428 7 Lassosum 0 NA NA NA NA NA NA NA NA NA NA NA 73084298 2.35599999999999
SYNE3 ENSG00000176438 14 Lassosum 0.0226788037456657 0.0176943703865981 NA NA NA NA 0.136125612147028 NA NA NA NA NA 95913002 3.277
CLK2 ENSG00000176444 1 Lassosum -0.00258452571307455 0.0952891103245286 NA NA NA NA -0.119096757216992 NA NA NA NA NA 155240470 5.965
LPCAT4 ENSG00000176454 15 Lassosum 0.0301000385195433 0.0961586880159278 NA NA NA NA -0.0282724384143428 NA NA NA NA NA 34655292 2.69
SLCO3A1 ENSG00000176463 15 Lassosum 0.143512993365056 0.276563791181251 NA NA NA NA 0.284025675756669 NA NA NA NA NA 92556295 1.40799999999999
ZNF575 ENSG00000176472 19 Lassosum 0.106223391612614 0.454914506201828 NA NA NA NA -0.0947856542080115 NA NA NA NA NA 44034965 0.721000000000004
WDR25 ENSG00000176473 14 Lassosum 0.0582141643672953 0.629629968358034 NA NA NA NA -0.170471554696799 NA NA NA NA NA 100919697 2.075
CCDC101 ENSG00000176476 16 Lassosum 0.195164906601251 0.356048798078127 NA NA NA NA -0.36150510858102 NA NA NA NA NA 28584173 1.65
PLA2G16 ENSG00000176485 11 Lassosum 0.230776085202302 0.757895261105112 NA NA NA NA 0.244661973343533 NA NA NA NA NA 63362511 4.29000000000001
DIRAS1 ENSG00000176490 19 Lassosum 0.143683973291605 0.339723458540332 NA NA NA NA 0.0661146177374408 NA NA NA NA NA 2717990 1.226
PHLDB3 ENSG00000176531 19 Lassosum 0.113215179167902 0.7446626776765 NA NA NA NA 0.0574333830982771 NA NA NA NA NA 43994096 1.54600000000001
GNG7 ENSG00000176533 19 Lassosum 0.116963169106469 0.566672831335056 NA NA NA NA 0.134407355745378 NA NA NA NA NA 2606962 0.707999999999998
KIAA2018 ENSG00000176542 3 Lassosum -0.0029381082904627 0.482927328589716 NA NA NA NA -0.0905475663471279 NA NA NA NA NA 113391362 3.59400000000001
CNTD1 ENSG00000176563 17 Lassosum -0.00302239006235738 0.087249506342964 NA NA NA NA 0.032692930413914 NA NA NA NA NA 40957207 1.255
CTD-2368P22.1 ENSG00000176593 19 Lassosum 0.217607807414793 0.775618880474926 NA NA NA NA 0.0424835793702619 NA NA NA NA NA 58518014 2.268
KBTBD11 ENSG00000176595 8 Lassosum -0.0017862604641723 0.245831306190766 NA NA NA NA -1.3911890349528 NA NA NA NA NA 1938573 3.176
B3GNT5 ENSG00000176597 3 Lassosum 0.00516709451771757 0.00244268240637418 NA NA NA NA -0.507324797076013 NA NA NA NA NA 182993662 5.878
LMNB2 ENSG00000176619 19 Lassosum -0.0016824042226633 0.0785125881098312 NA NA NA NA 0.209087843345489 NA NA NA NA NA 2442315 2.07600000000001
RMDN1 ENSG00000176623 8 Lassosum 0.253416445760798 0.735319229970305 NA NA NA NA -0.135688490424418 NA NA NA NA NA 87503536 2.205
MEX3C ENSG00000176624 18 Lassosum 0.00873256650789156 0.0115494334161576 NA NA NA NA -0.2804218611885 NA NA NA NA NA 48722797 1.029
RNF152 ENSG00000176641 18 Lassosum -0.00202669411604295 0.840335559564299 NA NA NA NA 0.0191058738720804 NA NA NA NA NA 59518388 1.291
MYO1D ENSG00000176658 17 Lassosum 0.0646870438755229 0.330863093514236 NA NA NA NA -0.100474862067386 NA NA NA NA NA 31011867 2.36999999999999
C20orf197 ENSG00000176659 20 Lassosum 0.00931726390528098 0.0382380245251811 NA NA NA NA -0.256582874983866 NA NA NA NA NA 58639494 1.17700000000001
LRRC37A ENSG00000176681 17 Lassosum 0.173668986355767 0.269360411802907 NA NA NA NA -2.1952506756611 NA NA NA NA NA 44392629 1.83199999999999
SCAND2P ENSG00000176700 15 Lassosum 0.0223069495560123 0.142581332027979 NA NA NA NA 6.54304825384706 NA NA NA NA NA 85180188 1.39099999999999
CCDC121 ENSG00000176714 2 Lassosum -0.00156578573018029 0.592179319748287 NA NA NA NA -0.765649663082168 NA NA NA NA NA 27850192 4.87100000000001
ACSF3 ENSG00000176715 16 Lassosum 0.0439919946911206 0.00214921649968453 NA NA NA NA 0.0324446457904158 NA NA NA NA NA 89188518 2.29700000000001
BOK ENSG00000176720 2 Lassosum -0.00323289302393581 0.329060659712246 NA NA NA NA 0.00311425142898149 NA NA NA NA NA 242505841 3.946
C8orf59 ENSG00000176731 8 Lassosum 0.0761183992833688 0.121522116106205 NA NA NA NA -0.176517295301441 NA NA NA NA NA 86129480 3.88300000000001
PFN4 ENSG00000176732 2 Lassosum 0.0125074685738028 0.000355107451381338 NA NA NA NA 0.379394243208224 NA NA NA NA NA 24342294 3.849
CDK5R1 ENSG00000176749 17 Lassosum 0.0190552754873308 0.216006972314414 NA NA NA NA 4.10908629709312 NA NA NA NA NA 30815955 1.515
ZNF285B ENSG00000176761 19 Lassosum -0.00301194689327478 0.327357938001349 NA NA NA NA -0.151475626583021 NA NA NA NA NA 44974651 1.36499999999999
RUFY1 ENSG00000176783 5 Lassosum 0.0439606969338223 0.000760526988126721 NA NA NA NA 9.00126327590807 NA NA NA NA NA 179007293 7.10599999999999
BASP1 ENSG00000176788 5 Lassosum 0.0154080542892703 0.769854474629823 NA NA NA NA -0.0317783543003016 NA NA NA NA NA 17247306 2.33800000000001
LRRC37A3 ENSG00000176809 17 Lassosum 0 NA NA NA NA NA NA NA NA NA NA NA 62883014 1.29300000000001
VSIG10 ENSG00000176834 12 Lassosum 0.315052166237527 0.655500493719007 NA NA NA NA -0.172323123159169 NA NA NA NA NA 118537614 3.19999999999999
METRNL ENSG00000176845 17 Lassosum -0.000391844451118173 0.0391537178803338 NA NA NA NA 0.0254862456089943 NA NA NA NA NA 81045215 1.10599999999999
FAM91A1 ENSG00000176853 8 Lassosum 0.00488573657133839 0.0459941537813469 NA NA NA NA 0.0269235445656086 NA NA NA NA NA 124804194 3.65199999999999
WSB2 ENSG00000176871 12 Lassosum 0.2560721869915 0.284228293783641 NA NA NA NA 0.127514870531646 NA NA NA NA NA 118485473 2.255
TYMS ENSG00000176890 18 Lassosum 0.0163436817295973 0.326323926675175 NA NA NA NA 0.0647877107021324 NA NA NA NA NA 665591 2.08900000000003
PXMP2 ENSG00000176894 12 Lassosum -0.00156824441135206 0.0729610491268338 NA NA NA NA 0.540652030556285 NA NA NA NA NA 133280734 1.60600000000002
PNMA1 ENSG00000176903 14 Lassosum 0.043850685311113 0.193700402695114 NA NA NA NA -1.52324962347254 NA NA NA NA NA 74179811 1.642
MAMSTR ENSG00000176909 19 Lassosum 0.000433382623299616 0.900245565906323 NA NA NA NA 0.0039093099046628 NA NA NA NA NA 49219488 1.26599999999999
ANKLE2 ENSG00000176915 12 Lassosum 0.364854153798768 0.543316724887694 NA NA NA NA -0.0766879834604795 NA NA NA NA NA 133320364 3.37899999999999
C8G ENSG00000176919 9 Lassosum 0.0537773336621266 0.555563833794301 NA NA NA NA 0.0548951921739727 NA NA NA NA NA 139840562 1.13999999999999
FUT2 ENSG00000176920 19 Lassosum -0.00148038893060276 0.00576346905520508 NA NA NA NA -0.0369788753146709 NA NA NA NA NA 49204217 1.351
GCNT4 ENSG00000176928 5 Lassosum 0.0071386252273351 0.393307175223105 NA NA NA NA -0.258849395509177 NA NA NA NA NA 74325006 4.881
MUC20 ENSG00000176945 3 Lassosum 0.246627030762155 0.691748387366754 NA NA NA NA 0.203279034894139 NA NA NA NA NA 195457873 5.10500000000002
THAP4 ENSG00000176946 2 Lassosum 0.0158942337895119 0.00531163946791641 NA NA NA NA -0.173917584499131 NA NA NA NA NA 242550342 4.857
NFATC2IP ENSG00000176953 16 Lassosum 0.00677747126670647 0.564185914397096 NA NA NA NA -0.0271500270799142 NA NA NA NA NA 28970273 1.49799999999999
FAM89B ENSG00000176973 11 Lassosum 0.0380723818394579 1.8953661247414e-07 NA NA NA NA -0.755889574184338 NA NA NA NA NA 65340744 2.30599999999998
SHMT1 ENSG00000176974 17 Lassosum 0.00049321553682391 0.138339031142954 NA NA NA NA -5.3685878108628 NA NA NA NA NA 18249021 3.93800000000002
DPP7 ENSG00000176978 9 Lassosum 0.0648844272831275 0.168422025612146 NA NA NA NA -0.26457184741412 NA NA NA NA NA 140007311 1.19499999999999
SEC24C ENSG00000176986 10 Lassosum -0.0031856393678189 4.04014502753828e-05 NA NA NA NA 0.103188757081116 NA NA NA NA NA 75518019 2.47
SMCR8 ENSG00000176994 17 Lassosum 0.0433504213388483 0.278767501383136 NA NA NA NA -2.47935851418727 NA NA NA NA NA 18222570 0.864999999999981
MTHFR ENSG00000177000 1 Lassosum 0.19415705518011 0.0673435052583735 NA NA NA NA 11.1767143812542 NA NA NA NA NA 11856378 5.096
C19orf18 ENSG00000177025 19 Lassosum 0.0599361788863776 0.0089734497596004 NA NA NA NA 0.240002774548726 NA NA NA NA NA 58477853 2.65000000000001
DEAF1 ENSG00000177030 11 Lassosum 0.028061924170954 0.33934566857619 NA NA NA NA -0.202455287494959 NA NA NA NA NA 675474 1.32199999999997
MTX3 ENSG00000177034 5 Lassosum 0.00361496142557649 0.30520308698117 NA NA NA NA 0.0361496232383345 NA NA NA NA NA 79281333 2.95000000000002
TMEM80 ENSG00000177042 11 Lassosum 0.16462524930374 0.221335926528314 NA NA NA NA -5.97102978847782 NA NA NA NA NA 700322 2.709
SIX5 ENSG00000177045 19 Lassosum -0.00324000482397624 0.0134790675928441 NA NA NA NA -0.372166595487038 NA NA NA NA NA 46270092 0.924999999999983
FBXO46 ENSG00000177051 19 Lassosum 0.0286218236915863 0.058708938079264 NA NA NA NA -0.121863590092515 NA NA NA NA NA 46224024 0.908999999999992
ZDHHC13 ENSG00000177054 11 Lassosum 0.0616898479941282 0.802072335621964 NA NA NA NA -0.0557728849843919 NA NA NA NA NA 19168307 1.92000000000002
SLC38A9 ENSG00000177058 5 Lassosum 0 NA NA NA NA NA NA NA NA NA NA NA 54995347 3.15099999999998
ACER2 ENSG00000177076 9 Lassosum 0.00725906635426854 0.225122790612727 NA NA NA NA 0.584262348903102 NA NA NA NA NA 19430471 3.57300000000001
WDR73 ENSG00000177082 15 Lassosum 0.0101724350408924 0.824474070285799 NA NA NA NA 0.00979106206463731 NA NA NA NA NA 85191786 1.59099999999998
POLE ENSG00000177084 12 Lassosum 0 NA NA NA NA NA NA NA NA NA NA NA 133306867 3.477
FAM109B ENSG00000177096 22 Lassosum 0.0378477776205627 0.716921160967965 NA NA NA NA 0.208607377132751 NA NA NA NA NA 42472850 0.508999999999986
SCN4B ENSG00000177098 11 Lassosum 0.00171448102041338 0.130340065550241 NA NA NA NA 0.0266136902338271 NA NA NA NA NA 118013847 2.34200000000001
RHOG ENSG00000177105 11 Lassosum 0.0337712612436963 0.0173653337112657 NA NA NA NA -0.259379279579796 NA NA NA NA NA 3855210 2.67699999999999
EPS8L2 ENSG00000177106 11 Lassosum 0.0268449377487568 0.65084576792696 NA NA NA NA -1.25360650332486 NA NA NA NA NA 711082 1.46000000000001
MRVI1-AS1 ENSG00000177112 11 Lassosum 0.165196978536255 0.711345262361462 NA NA NA NA 0.0513294978627705 NA NA NA NA NA 10592149 2.09400000000002
ANO6 ENSG00000177119 12 Lassosum -0.00307818278742844 0.0508475646499108 NA NA NA NA 0.0567082238487186 NA NA NA NA NA 45721978 1.303
ZBTB34 ENSG00000177125 9 Lassosum 0.00145224473214067 0.23580104889709 NA NA NA NA -0.0467520861323928 NA NA NA NA NA 129635550 2.852
FAM210A ENSG00000177150 18 Lassosum 0 NA NA NA NA NA NA NA NA NA NA NA 13695004 2.238
TALDO1 ENSG00000177156 11 Lassosum 0.0140308275162423 0.0931367455530972 NA NA NA NA -0.639273749816029 NA NA NA NA NA 756176 1.33699999999999
ULK1 ENSG00000177169 12 Lassosum -0.00203343519213539 0.478542718753186 NA NA NA NA -0.0851766808516257 NA NA NA NA NA 132393454 1.97200000000001
NAP1L4P1 ENSG00000177173 1 Lassosum -0.00320708918043788 0.179680523009005 NA NA NA NA -0.0816257994551128 NA NA NA NA NA 117076136 5.71899999999999
B3GNT8 ENSG00000177191 19 Lassosum 0.00882564076226566 0.0595991044828063 NA NA NA NA 0.0681228401111657 NA NA NA NA NA 41932949 0.725999999999999
PUS1 ENSG00000177192 12 Lassosum -0.0015274871348363 0.532727702062555 NA NA NA NA -0.142227533125497 NA NA NA NA NA 132421075 2.01300000000001
CHD9 ENSG00000177200 16 Lassosum 0.0080136445900002 0.305581039606462 NA NA NA NA -0.0220848842841835 NA NA NA NA NA 53226003 2.916
PDDC1 ENSG00000177225 11 Lassosum 0.0015750424711749 0.857872238598951 NA NA NA NA -0.127246644621233 NA NA NA NA NA 772354 1.44600000000003
MAN1B1 ENSG00000177239 9 Lassosum 0.148999440735498 0.00990021855458603 NA NA NA NA -1.03254719091268 NA NA NA NA NA 139992507 4.38399999999999
KCNA3 ENSG00000177272 1 Lassosum 0.0255388820347641 0.406190960234915 NA NA NA NA 0.271044555301317 NA NA NA NA NA 111215982 4.54900000000001
FZD8 ENSG00000177283 10 Lassosum -0.00290813050905592 0.6580378259345 NA NA NA NA 0.0472049751545687 NA NA NA NA NA 35928769 2.24099999999999
TOP3A ENSG00000177302 17 Lassosum 0.0228347745302079 0.153878343344678 NA NA NA NA 0.205364488477526 NA NA NA NA NA 18196531 3.19399999999999
CASKIN2 ENSG00000177303 17 Lassosum 0.00422030590253974 0.0504367747045257 NA NA NA NA 0.262842439548532 NA NA NA NA NA 73504003 0.819999999999993
ZBTB38 ENSG00000177311 3 Lassosum 0.0818903592836361 0.000105991806148122 NA NA NA NA -0.7956493663871 NA NA NA NA NA 141105844 2.78499999999997
C8orf31 ENSG00000177335 8 Lassosum 0.178468165138207 0.842139087635861 NA NA NA NA -0.595215011772304 NA NA NA NA NA 144130992 5.536
