# Supplementary material for: SUMMIT: An integrative approach for better transcriptomic data imputation improves causal gene identification
Source: Nat Commun. 2022 Oct 25;13:6336. doi: 10.1038/s41467-022-34016-y (PMC9593997; doi:10.1038/s41467-022-34016-y)
Supplement: Supplementary file 7 — Source Data [file 41467_2022_34016_MOESM7_ESM.zip › Source Data/Figure-3/real-data-new/Lassosum/AST/AST-107]

gene_symbol gene_id chromosome model_best r2_test p_SCAD p_ElNet p_LASSO p_MCP p_MNet z_SCAD z_ElNet z_LASSO z_MCP z_MNet p_ACAT gene_pos runtime
DLGAP1-AS1 ENSG00000177337 18 Lassosum 0.0232408605040075 0.479073314066649 NA NA NA NA 0.327905869840651 NA NA NA NA NA 3596040 2.821
LINC00469 ENSG00000177338 17 Lassosum -0.0018834567343089 0.60634305732681 NA NA NA NA -0.426312389249814 NA NA NA NA NA 71785564 2.613
CCDC71 ENSG00000177352 3 Lassosum 0.0578834371769522 0.0375758785625646 NA NA NA NA 0.660551920952819 NA NA NA NA NA 49201861 6.454
RP11-551L14.1 ENSG00000177359 12 Lassosum 0.100340045902898 0.645427916326257 NA NA NA NA 0.0958607725910151 NA NA NA NA NA 31311837 4.859
RP1-62O9.3 ENSG00000177369 17 Lassosum 0.00386165448927733 0.0532544286525165 NA NA NA NA 0.616098108349929 NA NA NA NA NA 47330812 1.556
TIMM22 ENSG00000177370 17 Lassosum 0.00352536627096567 0.408881401544323 NA NA NA NA -0.976467608928023 NA NA NA NA NA 902882 1.507
HIC1 ENSG00000177374 17 Lassosum -0.000962797201089494 0.233131831248905 NA NA NA NA 0.486608973072041 NA NA NA NA NA 1960214 1.116
PPFIA3 ENSG00000177380 19 Lassosum 0.00044520600399478 0.578945364976362 NA NA NA NA -0.0277023654357931 NA NA NA NA NA 49638464 1.708
MAGEF1 ENSG00000177383 3 Lassosum 0.0377967942335609 0.614611261424342 NA NA NA NA 1.43371519670144 NA NA NA NA NA 184428996 5.336
RP11-218M22.1 ENSG00000177406 12 Lassosum 0.183309454431797 0.687864134839604 NA NA NA NA -1.12200595112446 NA NA NA NA NA 756464 3.493
SAMD9L ENSG00000177409 7 Lassosum 0.214524652958317 0.0813826832201888 NA NA NA NA -2.28445992322938 NA NA NA NA NA 92768525 3.262
ZFAS1 ENSG00000177410 20 Lassosum 0.090225984173335 0.580168208618314 NA NA NA NA -0.274739367798876 NA NA NA NA NA 47900256 1.953
PAWR ENSG00000177425 12 Lassosum 0 NA NA NA NA NA NA NA NA NA NA NA 80026818 1.988
TGIF1 ENSG00000177426 18 Lassosum 0.025974719435344 0.0145226722641309 NA NA NA NA -0.67366350557839 NA NA NA NA NA 3435791 2.63999999999999
SMCR7 ENSG00000177427 17 Lassosum 0.0271102720594854 0.31566012469008 NA NA NA NA 0.0206492039992954 NA NA NA NA NA 18166857 1.19
NAP1L5 ENSG00000177432 4 Lassosum -0.00319611256911623 0.505643955921567 NA NA NA NA -0.0713059337106781 NA NA NA NA NA 89618226 5.738
NIM1 ENSG00000177453 5 Lassosum 0.0176485438332047 0.834530084289148 NA NA NA NA -0.0275167522955791 NA NA NA NA NA 43236562 5.696
CD19 ENSG00000177455 16 Lassosum -0.00296868190207933 0.906233182498056 NA NA NA NA -0.00979892835442968 NA NA NA NA NA 28946963 1.309
NR2C2 ENSG00000177463 3 Lassosum -0.00312349892035702 0.237019106880941 NA NA NA NA -0.435710566982509 NA NA NA NA NA 15042099 6.02999999999999
ACOT4 ENSG00000177465 14 Lassosum 0.132435686325047 0.122838386088137 NA NA NA NA -0.578926868593552 NA NA NA NA NA 74060805 2.01600000000001
PTRF ENSG00000177469 17 Lassosum -0.00325720666600771 0.000606848841483848 NA NA NA NA -1.67224859994028 NA NA NA NA NA 40565002 1.655
ARIH2 ENSG00000177479 3 Lassosum 0.0174949179794152 0.0166835866658047 NA NA NA NA -0.209189043984956 NA NA NA NA NA 48990034 3.238
RBM44 ENSG00000177483 2 Lassosum 0.21255224177444 0.473164046589631 NA NA NA NA 0.0290570707375787 NA NA NA NA NA 238729241 7.651
ZBED2 ENSG00000177494 3 Lassosum -0.00308689669601936 0.000479040835909546 NA NA NA NA 0.413625389569326 NA NA NA NA NA 111313018 3.76300000000001
IRX3 ENSG00000177508 16 Lassosum 0.00119855485789255 0.675554554232057 NA NA NA NA -0.543080251234944 NA NA NA NA NA 54318945 2.83500000000001
SLC25A22 ENSG00000177542 11 Lassosum 0.00806561475650258 0.990785994937517 NA NA NA NA 0.000791688934519408 NA NA NA NA NA 794395 1.51400000000001
RABEP2 ENSG00000177548 16 Lassosum 0.00257965810888849 0.143785972682713 NA NA NA NA -0.115092672967538 NA NA NA NA NA 28931794 1.36999999999999
ATOX1 ENSG00000177556 5 Lassosum 0.0444239914056509 0.104106796989426 NA NA NA NA -2.87398917522157 NA NA NA NA NA 151136985 3.05800000000001
TBL1XR1 ENSG00000177565 3 Lassosum -0.00305659859812213 0.197504953319415 NA NA NA NA -0.112396141840159 NA NA NA NA NA 176826202 6.38199999999999
SAMD12 ENSG00000177570 8 Lassosum 0.265507231025101 0.757227368600066 NA NA NA NA 0.595077063142879 NA NA NA NA NA 119417966 5.334
CD163 ENSG00000177575 12 Lassosum -0.00210566932738798 0.358529732352868 NA NA NA NA 0.00289134809810044 NA NA NA NA NA 7639949 3.63600000000001
C18orf32 ENSG00000177576 18 Lassosum 0.144146402916185 0.651690821784717 NA NA NA NA -0.0910595873288987 NA NA NA NA NA 47010825 1.20700000000001
RP5-1051J4.6 ENSG00000177590 7 Lassosum 0.0101279532131806 0.23000201174212 NA NA NA NA 0.417462765181257 NA NA NA NA NA 150444398 3.64999999999999
PIDD ENSG00000177595 11 Lassosum 0.0507629619767992 0.734718297047707 NA NA NA NA -0.714305973792252 NA NA NA NA NA 804466 2.428
ZNF491 ENSG00000177599 19 Lassosum 0.00103711514765326 0.242534935647743 NA NA NA NA 0.0140060933265753 NA NA NA NA NA 11914459 1.864
RPLP2 ENSG00000177600 11 Lassosum 0.0218579286278978 0.62577588065966 NA NA NA NA 0.00589161276906471 NA NA NA NA NA 811263 2.67399999999999
GSG2 ENSG00000177602 17 Lassosum 0.00391865085760734 0.839088600943722 NA NA NA NA -0.0550414593401803 NA NA NA NA NA 3628639 1.851
JUN ENSG00000177606 1 Lassosum -0.00184792525994792 0.201783311909189 NA NA NA NA 0.444422192232134 NA NA NA NA NA 59248125 6.71899999999999
CSTF2T ENSG00000177613 10 Lassosum 0.0192947562283882 0.694440239624761 NA NA NA NA -0.0312192120217475 NA NA NA NA NA 53457301 3.313
GBA ENSG00000177628 1 Lassosum 0.174124368539266 0.234224466672473 NA NA NA NA -0.0976677043839754 NA NA NA NA NA 155209446 3.62100000000001
ACAD9 ENSG00000177646 3 Lassosum 0.123285803330654 0.474506945919206 NA NA NA NA 0.0900069980543858 NA NA NA NA NA 128616674 6.41799999999998
IL17RA ENSG00000177663 22 Lassosum 0.0544777079324067 0.134979523360085 NA NA NA NA -0.13739442273408 NA NA NA NA NA 17581213 0.718999999999994
PNPLA2 ENSG00000177666 11 Lassosum 0.042296250832532 0.527616766730696 NA NA NA NA 0.0829094300520852 NA NA NA NA NA 822237 5.74900000000002
MBOAT4 ENSG00000177669 8 Lassosum 0.0791165067756034 0.969413726331181 NA NA NA NA -0.000286865932054311 NA NA NA NA NA 29995771 2.56899999999999
AGTRAP ENSG00000177674 1 Lassosum -0.000811370343638318 0.635847035989305 NA NA NA NA -0.0342254679960132 NA NA NA NA NA 11805500 4.83099999999999
CD163L1 ENSG00000177675 12 Lassosum 0.000369340298962961 0.385765720412865 NA NA NA NA -0.0329211153093708 NA NA NA NA NA 7565887 1.185
THAP5 ENSG00000177683 7 Lassosum 0.0837550313224249 0.779232021258692 NA NA NA NA -0.0192780088803492 NA NA NA NA NA 108202590 4.554
EFCAB4A ENSG00000177685 11 Lassosum 0.0167007533697531 0.675216254897675 NA NA NA NA -0.0853052041625772 NA NA NA NA NA 829067 3.279
DNAJC28 ENSG00000177692 21 Lassosum 0.00484368748109099 0.245472565617551 NA NA NA NA -0.00599429203505085 NA NA NA NA NA 34862262 1.208
CD151 ENSG00000177697 11 Lassosum 0.262061609075315 0.231026119916902 NA NA NA NA 0.243431551728659 NA NA NA NA NA 836337 1.827
POLR2L ENSG00000177700 11 Lassosum 0.0898850627590994 0.721738344221198 NA NA NA NA -0.0425114517456722 NA NA NA NA NA 839950 2.47999999999999
FAM20C ENSG00000177706 7 Lassosum 0.0175355619017988 0.321334662718305 NA NA NA NA -0.108266420388262 NA NA NA NA NA 246840 2.93800000000002
PVRL3 ENSG00000177707 3 Lassosum -0.00304822283180783 0.103670401582076 NA NA NA NA -0.189448448546165 NA NA NA NA NA 110891664 3.76299999999998
SLC35G5 ENSG00000177710 8 Lassosum 0.0957266119379123 0.00105520974083429 NA NA NA NA 0.499052524581972 NA NA NA NA NA 11189057 3.52100000000002
ANXA2R ENSG00000177721 5 Lassosum 0.0269353623148048 0.971835224061991 NA NA NA NA -0.00560911553986606 NA NA NA NA NA 43041303 3.99799999999999
KIAA0195 ENSG00000177728 17 Lassosum -0.00193172087658855 0.422503860323625 NA NA NA NA -0.111121215348002 NA NA NA NA NA 73466705 2.714
FLII ENSG00000177731 17 Lassosum 0.0156718541666269 0.946438625702972 NA NA NA NA -0.00148784190951842 NA NA NA NA NA 18155190 0.776999999999987
SOX12 ENSG00000177732 20 Lassosum 0.0210978940645252 0.745637687650499 NA NA NA NA 0.00879441374373102 NA NA NA NA NA 308536 1.30500000000001
HNRNPA0 ENSG00000177733 5 Lassosum -0.00319882505287872 0.185773999517033 NA NA NA NA -0.494819799905012 NA NA NA NA NA 137088557 2.22200000000001
CTD-2201E18.3 ENSG00000177738 5 Lassosum -0.000330351546487195 0.218086275885724 NA NA NA NA 0.550635520021378 NA NA NA NA NA 43041018 2.04900000000001
ZCCHC3 ENSG00000177764 20 Lassosum -0.00137883397752958 0.18133862034632 NA NA NA NA -0.130456978337063 NA NA NA NA NA 279351 1.99600000000001
CHID1 ENSG00000177830 11 Lassosum 0.000132921711130107 0.214651529655244 NA NA NA NA 0.300059076936043 NA NA NA NA NA 891207 2.167
ZNF620 ENSG00000177842 3 Lassosum 0.0188237037249837 0.0206838368853841 NA NA NA NA -0.139639159016504 NA NA NA NA NA 40553855 5.84400000000002
ZNF518A ENSG00000177853 10 Lassosum -0.00213681671308796 0.697178420965433 NA NA NA NA -0.0737772933504073 NA NA NA NA NA 97927258 3.09099999999998
CCDC23 ENSG00000177868 1 Lassosum 0.114960558047535 0.154222653898305 NA NA NA NA 1.06590655252983 NA NA NA NA NA 43277838 3.815
ZNF619 ENSG00000177873 3 Lassosum 0.0151442005710856 0.0159535010267759 NA NA NA NA -4.201455849043 NA NA NA NA NA 40525165 6.39100000000002
C12orf68 ENSG00000177875 12 Lassosum -0.0013565512271918 0.0363078705729257 NA NA NA NA 0.199863233225712 NA NA NA NA NA 48578537 2.40700000000001
AP3S1 ENSG00000177879 5 Lassosum -0.00319634232090493 0.106626375986599 NA NA NA NA -0.231751188969357 NA NA NA NA NA 115213478 5.05799999999999
GRB2 ENSG00000177885 17 Lassosum 0.0201735220048965 0.0184317359416266 NA NA NA NA -0.314352068931104 NA NA NA NA NA 73357973 0.973000000000013
ZBTB41 ENSG00000177888 1 Lassosum 0.0022766301717454 0.380058605857337 NA NA NA NA 0.160656710048259 NA NA NA NA NA 197148622 4.09700000000001
UBE2N ENSG00000177889 12 Lassosum 0.0055067901246314 0.0504932862589297 NA NA NA NA 0.0918586252480892 NA NA NA NA NA 93817743 3.58099999999999
ARL6IP6 ENSG00000177917 2 Lassosum -0.000450706306447168 0.812711107842765 NA NA NA NA -0.0152374981792682 NA NA NA NA NA 153596087 3.267
ZNF354C ENSG00000177932 5 Lassosum -0.0032110875493585 0.742393197858523 NA NA NA NA -0.0249994638764881 NA NA NA NA NA 178498977 6.06700000000001
MAMDC4 ENSG00000177943 9 Lassosum -0.00322856817285144 0.422305555500021 NA NA NA NA 0.27896703970183 NA NA NA NA NA 139750322 1.52199999999999
CENPBD1 ENSG00000177946 16 Lassosum 0.0544367625410304 0.0322017657740299 NA NA NA NA -0.398810758149874 NA NA NA NA NA 90037574 3.07399999999998
BET1L ENSG00000177951 11 Lassosum 0.214783269293629 0.655261466375179 NA NA NA NA -0.0835798006007608 NA NA NA NA NA 187606 2.798
RPS27 ENSG00000177954 1 Lassosum -0.00286405464760286 0.590992467304161 NA NA NA NA 0.00184846418774646 NA NA NA NA NA 153963930 2.39000000000001
RIC8A ENSG00000177963 11 Lassosum 0.0874492145591694 0.671685390100388 NA NA NA NA -0.0622948764072284 NA NA NA NA NA 211312 2.27799999999999
IMP3 ENSG00000177971 15 Lassosum 0.0136519571571966 0.173913752806957 NA NA NA NA -0.268275740506882 NA NA NA NA NA 75936236 2.458
ASB8 ENSG00000177981 12 Lassosum 0.0115825214963259 0.246293765300009 NA NA NA NA 0.16631045712671 NA NA NA NA NA 48558283 3.18199999999999
ODF3B ENSG00000177989 22 Lassosum 0.103452067823658 0.367824148130957 NA NA NA NA 0.133353636103164 NA NA NA NA NA 50969574 0.449000000000012
DPY19L2 ENSG00000177990 12 Lassosum 0.0943648746437612 0.129516240856793 NA NA NA NA -0.271318002168479 NA NA NA NA NA 64007706 1.36499999999995
GPR150 ENSG00000178015 5 Lassosum 0.00293515282066303 0.0436746966854954 NA NA NA NA -0.0586975294824627 NA NA NA NA NA 94956814 5.29599999999999
FAM211B ENSG00000178026 22 Lassosum -0.000299902841118804 0.953818952848161 NA NA NA NA -0.0715806485051307 NA NA NA NA NA 24985381 0.646999999999991
DMAP1 ENSG00000178028 1 Lassosum 0.00156731616154904 0.111873750880443 NA NA NA NA -0.297548176532241 NA NA NA NA NA 44682740 5.24000000000001
IMPDH2 ENSG00000178035 3 Lassosum -0.00305876409903338 0.115753235961343 NA NA NA NA -0.510305610769121 NA NA NA NA NA 49064299 2.90500000000003
ALS2CL ENSG00000178038 3 Lassosum 0.000564403753269604 0.559970666599748 NA NA NA NA 0.00825934127965734 NA NA NA NA NA 46722840 1.81800000000004
MLF1 ENSG00000178053 3 Lassosum 0.00581609093174906 0.0590113321854626 NA NA NA NA -0.273897837952566 NA NA NA NA NA 158306996 3.26900000000001
NDUFAF3 ENSG00000178057 3 Lassosum -4.4489402857284e-06 0.0460106151498302 NA NA NA NA -0.373908219440667 NA NA NA NA NA 49059410 1.995
C2orf69 ENSG00000178074 2 Lassosum 0.0302481973620302 0.00609353983800779 NA NA NA NA -0.47088043607596 NA NA NA NA NA 200798318 3.36899999999997
GRAMD1C ENSG00000178075 3 Lassosum 0.094103968743634 0.560390658671824 NA NA NA NA -0.0728927511606493 NA NA NA NA NA 113606525 3.37
STAP2 ENSG00000178078 19 Lassosum 0.0213423517703408 0.0857645206831179 NA NA NA NA -0.0354061269821564 NA NA NA NA NA 4333411 2.101
TSSK6 ENSG00000178093 19 Lassosum 0.019466837191502 0.803460986689065 NA NA NA NA -0.00555619422617934 NA NA NA NA NA 19625113 0.64100000000002
BOLA1 ENSG00000178096 1 Lassosum 0.00302348653122519 0.358748852745599 NA NA NA NA -0.0917711607403591 NA NA NA NA NA 149865895 5.55400000000003
DDX10 ENSG00000178105 11 Lassosum 0.00550546750992531 0.836359100600665 NA NA NA NA 0.03484518370546 NA NA NA NA NA 108673704 1.42899999999997
NDUFV2 ENSG00000178127 18 Lassosum 0.00607704127654929 0.448680489750377 NA NA NA NA -0.11233679113914 NA NA NA NA NA 9118485 2.19900000000001
DALRD3 ENSG00000178149 3 Lassosum -0.00164829171255154 0.048850274003391 NA NA NA NA -0.373067299274151 NA NA NA NA NA 49056323 4.46199999999999
AC140481.1 ENSG00000178162 2 Lassosum 0.00248015542783886 0.0398190029060265 NA NA NA NA -0.410395508606822 NA NA NA NA NA 131181632 6.05599999999998
ZNF518B ENSG00000178163 4 Lassosum 0.0549829096129839 0.551196651078797 NA NA NA NA 0.0423144394709786 NA NA NA NA NA 10450266 3.928
ZNF366 ENSG00000178175 5 Lassosum 0.0158705803939402 0.168250088513754 NA NA NA NA -0.00814811231663027 NA NA NA NA NA 71771016 5.709
