# Supplementary material for: SUMMIT: An integrative approach for better transcriptomic data imputation improves causal gene identification
Source: Nat Commun. 2022 Oct 25;13:6336. doi: 10.1038/s41467-022-34016-y (PMC9593997; doi:10.1038/s41467-022-34016-y)
Supplement: Supplementary file 7 — Source Data [file 41467_2022_34016_MOESM7_ESM.zip › Source Data/Figure-3/real-data-new/Lassosum/AST/AST-108]

gene_symbol gene_id chromosome model_best r2_test p_SCAD p_ElNet p_LASSO p_MCP p_MNet z_SCAD z_ElNet z_LASSO z_MCP z_MNet p_ACAT gene_pos runtime
LCORL ENSG00000178177 4 Lassosum 0.00925580753058897 0.63960354022509 NA NA NA NA 0.00420481711266045 NA NA NA NA NA 17934169 6.514
PARD6G ENSG00000178184 18 Lassosum 0.0433821577209064 0.118322838107417 NA NA NA NA -0.202392701314468 NA NA NA NA NA 77960272 2.535
SH2B1 ENSG00000178188 16 Lassosum 0.0179672843855803 0.206307170691605 NA NA NA NA -2.8021510366987 NA NA NA NA NA 28871723 1.628
ZC3H12D ENSG00000178199 6 Lassosum 0.0496048599823713 0.942061531462146 NA NA NA NA 0.0123423200746831 NA NA NA NA NA 149787495 5.692
VN1R1 ENSG00000178201 19 Lassosum 0.00864436829674242 0.991546433019878 NA NA NA NA -0.000145220483854357 NA NA NA NA NA 57967198 2.287
KDELC2 ENSG00000178202 11 Lassosum 0.0296576060991378 0.360756371556944 NA NA NA NA 0.235409736597313 NA NA NA NA NA 108355995 2.006
PLEC ENSG00000178209 8 Lassosum 0.306322097075959 0.380456788855164 NA NA NA NA -4.03329204996642 NA NA NA NA NA 145020111 5.319
SH2D4B ENSG00000178217 10 Lassosum 0.00196511153685708 0.0497849945419373 NA NA NA NA -0.0304203066819598 NA NA NA NA NA 82351987 3.894
RNF212 ENSG00000178222 4 Lassosum 0.00463463234569472 0.0354193016926115 NA NA NA NA -1.45291226493083 NA NA NA NA NA 1078694 5.112
PRSS36 ENSG00000178226 16 Lassosum -0.00161692387309231 8.40380495390291e-05 NA NA NA NA -8.80126110414671 NA NA NA NA NA 31155830 1.687
ZNF543 ENSG00000178229 19 Lassosum 0.00625966256171384 0.224741382116007 NA NA NA NA 0.0747510576012657 NA NA NA NA NA 57837010 2.429
GALNT11 ENSG00000178234 7 Lassosum -0.00228039898122545 0.6805480676157 NA NA NA NA 0.522752367446484 NA NA NA NA NA 151771092 2.399
WDR6 ENSG00000178252 3 Lassosum 0.284919071640627 0.647338898439949 NA NA NA NA -0.624896395335526 NA NA NA NA NA 49048940 5.651
GEN1 ENSG00000178295 2 Lassosum 0.0246465164601579 0.947861171639001 NA NA NA NA 0.010113309210931 NA NA NA NA NA 17950878 7.058
TMPRSS9 ENSG00000178297 19 Lassosum 0.270092749408925 0.935075160764961 NA NA NA NA 0.0239328415230125 NA NA NA NA NA 2408003 1.188
AQP11 ENSG00000178301 11 Lassosum 0.00221455516318769 0.494731093941656 NA NA NA NA 1.73241942042895 NA NA NA NA NA 77310918 3.021
TMEM11 ENSG00000178307 17 Lassosum -0.00219888887468223 0.540279396634952 NA NA NA NA 0.0401666701392666 NA NA NA NA NA 21109265 1.365
ZNF354B ENSG00000178338 5 Lassosum 0.0045729189610304 0.0928179772307415 NA NA NA NA -0.0191669814779083 NA NA NA NA NA 178301038 4.553
KCNG2 ENSG00000178342 18 Lassosum 0.237414961623378 9.69144880029183e-05 NA NA NA NA -0.149430948329415 NA NA NA NA NA 77641926 2.053
ZFAND2A ENSG00000178381 7 Lassosum 0.220222530394254 0.50318539468171 NA NA NA NA -0.879610086722017 NA NA NA NA NA 1196051 1.989
PLEKHM3 ENSG00000178385 2 Lassosum -0.00317851938044234 0.0672701397116396 NA NA NA NA 0.235699603252784 NA NA NA NA NA 208791655 5.292
ZNF223 ENSG00000178386 19 Lassosum 0.00766071587113071 0.879859214061839 NA NA NA NA -0.0121002051320052 NA NA NA NA NA 44563834 1.631
FAM220A ENSG00000178397 7 Lassosum 0.0328545911632534 0.528064954959197 NA NA NA NA -0.0767497305400448 NA NA NA NA NA 6378826 2.10899999999999
CTD-2373H9.6 ENSG00000178404 17 Lassosum 0.106137600194239 0.346300486542656 NA NA NA NA 0.0132298450073571 NA NA NA NA NA 76883145 1.084
BEND3 ENSG00000178409 6 Lassosum 0.020146957246478 0.164855532758402 NA NA NA NA -0.00634930596070001 NA NA NA NA NA 107411429 5.90299999999999
NT5DC1 ENSG00000178425 6 Lassosum 0.0387260118120448 0.104633732406197 NA NA NA NA -5.50758789034557 NA NA NA NA NA 116494433 1.85900000000001
RPS3AP5 ENSG00000178429 10 Lassosum 0 NA NA NA NA NA NA NA NA NA NA NA 86320609 2.81400000000001
GLDC ENSG00000178445 9 Lassosum 0.014196089534372 5.89015332910743e-05 NA NA NA NA -1.54857061165247 NA NA NA NA NA 6589057 3.798
COX14 ENSG00000178449 12 Lassosum 0.10898169028074 0.36119302922148 NA NA NA NA -0.217244363507244 NA NA NA NA NA 50532482 1.702
H3F3AP6 ENSG00000178458 4 Lassosum -0.00307107301525766 0.570004928327443 NA NA NA NA 0.0135331372453724 NA NA NA NA NA 140619503 5.664
CTD-2192J16.15 ENSG00000178464 19 Lassosum 0.00209246826597909 0.0350246347589553 NA NA NA NA -0.527772600012723 NA NA NA NA NA 12754411 0.697000000000003
P4HTM ENSG00000178467 3 Lassosum 0.0138530604021025 0.0403714476099538 NA NA NA NA -19.278092613065 NA NA NA NA NA 49035953 5.29900000000001
DTX3 ENSG00000178498 12 Lassosum -0.00315525479407852 0.181667274689878 NA NA NA NA -0.0125160996337171 NA NA NA NA NA 58000996 2.8
KLHL11 ENSG00000178502 17 Lassosum 0.00348835834648453 0.0239190145234601 NA NA NA NA -7.76604976586961 NA NA NA NA NA 40015740 0.87700000000001
SLC25A20 ENSG00000178537 3 Lassosum -0.00258452485564598 0.42853940424036 NA NA NA NA 0.00106173321254666 NA NA NA NA NA 48915397 5.25
CA8 ENSG00000178538 8 Lassosum 0.00780687954410586 0.887626153288518 NA NA NA NA 0.0339562997643894 NA NA NA NA NA 61146938 2.521
CD28 ENSG00000178562 2 Lassosum -0.000630469660761301 0.192226115663853 NA NA NA NA 0.0162375381758529 NA NA NA NA NA 204586877 5.57700000000001
EPM2AIP1 ENSG00000178567 3 Lassosum 0.0245599491265942 0.0805558981887431 NA NA NA NA -0.184005340440635 NA NA NA NA NA 37031076 3.86499999999998
MAF ENSG00000178573 16 Lassosum 0.00039148385318577 0.664190522557475 NA NA NA NA -0.0140047800576892 NA NA NA NA NA 79627175 3.249
CTNNBIP1 ENSG00000178585 1 Lassosum -0.00263660291939294 0.157730132911556 NA NA NA NA 0.085700942871247 NA NA NA NA NA 9939364 3.44
ERN1 ENSG00000178607 17 Lassosum 0.018248853825826 0.0315975348177046 NA NA NA NA 0.508624060485653 NA NA NA NA NA 62163928 1.34800000000001
GPR35 ENSG00000178623 2 Lassosum 0.0201299684183749 0.0275546448244427 NA NA NA NA -0.245771697057332 NA NA NA NA NA 241557762 6.35599999999999
ZNF713 ENSG00000178665 7 Lassosum 0.0861234637044076 0.145861736745429 NA NA NA NA -2.78004182828495 NA NA NA NA NA 55982543 1.62199999999999
PARP10 ENSG00000178685 8 Lassosum 0.190776579799063 0.648810175893572 NA NA NA NA -0.0332185718714678 NA NA NA NA NA 145069130 3.22400000000002
SUZ12 ENSG00000178691 17 Lassosum 0 NA NA NA NA NA NA NA NA NA NA NA 30296050 3.69299999999998
NSUN3 ENSG00000178694 3 Lassosum -0.000531797182823368 0.698154088628459 NA NA NA NA 0.321985457262204 NA NA NA NA NA 93814574 2.48099999999999
KCTD12 ENSG00000178695 13 Lassosum -0.00257832179324713 0.863898399969829 NA NA NA NA 0.016033650519175 NA NA NA NA NA 77457426 1.309
DHFRL1 ENSG00000178700 3 Lassosum -0.00264265627960025 0.00644528013564732 NA NA NA NA 0.0957882552875657 NA NA NA NA NA 93774456 3.59200000000001
RP11-169K16.8 ENSG00000178715 1 Lassosum 0.0574145544691997 0.181983230125634 NA NA NA NA -6.48928700014695 NA NA NA NA NA 16154945 2.93199999999999
RPP25 ENSG00000178718 15 Lassosum -0.0023935941956521 0.198687398120404 NA NA NA NA -0.0118010088093581 NA NA NA NA NA 75248281 3.37899999999999
GRINA ENSG00000178719 8 Lassosum 0.0282439232996303 0.203436250931253 NA NA NA NA -3.0303153506305 NA NA NA NA NA 145065904 4.55700000000002
THBD ENSG00000178726 20 Lassosum 0.0920798584445575 0.832116857830916 NA NA NA NA -0.0819419510430547 NA NA NA NA NA 23028324 0.920999999999992
GP5 ENSG00000178732 3 Lassosum -0.00164998641509917 0.836113374944187 NA NA NA NA -0.0163371768192013 NA NA NA NA NA 194117772 3.352
COX5A ENSG00000178741 15 Lassosum 0.0139376210028005 0.235732219186971 NA NA NA NA -0.00120149898974768 NA NA NA NA NA 75221320 3.56999999999999
FAM132B ENSG00000178752 2 Lassosum -0.00270893716185872 0.720040536246022 NA NA NA NA -1.43163244560289 NA NA NA NA NA 239072582 5.934
FAM219B ENSG00000178761 15 Lassosum 0.00614130044628503 0.484876892951934 NA NA NA NA -0.176647582325369 NA NA NA NA NA 75195895 1.398
ZHX2 ENSG00000178764 8 Lassosum 0.0355465092667194 0.412884512061877 NA NA NA NA -0.234915647008638 NA NA NA NA NA 123890191 4.01599999999999
CPNE7 ENSG00000178773 16 Lassosum 0.0161328192022636 0.189755886941387 NA NA NA NA 0.214089785277584 NA NA NA NA NA 89652915 1.27800000000002
CD300LB ENSG00000178789 17 Lassosum 0.000600381563249486 0.349789449357513 NA NA NA NA -0.20973396845571 NA NA NA NA NA 72522463 1.63899999999998
MPI ENSG00000178802 15 Lassosum 0.129280159649048 0.28027386586019 NA NA NA NA -0.129526697218521 NA NA NA NA NA 75187072 1.541
ADORA2A-AS1 ENSG00000178803 22 Lassosum 0.0766638444404523 0.000444233043378636 NA NA NA NA 0.0970103629872643 NA NA NA NA NA 24858110 1.62299999999999
TRIM73 ENSG00000178809 7 Lassosum 0.0185932170633869 0.261119862592516 NA NA NA NA 1.79509518441597 NA NA NA NA NA 75032308 2.095
OPLAH ENSG00000178814 8 Lassosum -0.00291497495094695 0.546289778172673 NA NA NA NA 0.00626211200032547 NA NA NA NA NA 145112451 4.14100000000002
TMEM139 ENSG00000178826 7 Lassosum 0.00226963103744982 0.00323912005247418 NA NA NA NA -0.186542295005781 NA NA NA NA NA 142981095 1.857
EFCAB13 ENSG00000178852 17 Lassosum 0.120469211240781 0.579540333758426 NA NA NA NA 0.00944416864009505 NA NA NA NA NA 45459667 1.31300000000002
MSC ENSG00000178860 8 Lassosum 0.0467916581452523 0.267374908481585 NA NA NA NA -0.291710572462637 NA NA NA NA NA 72755243 2.59999999999999
APOLD1 ENSG00000178878 12 Lassosum 0.0474954603156382 0.07689484407561 NA NA NA NA -0.236016515590868 NA NA NA NA NA 12911632 2.78799999999998
EXOSC4 ENSG00000178896 8 Lassosum -0.00250041073328844 0.641127112899867 NA NA NA NA 0.0140950396106504 NA NA NA NA NA 145134539 2.083
DPY19L3 ENSG00000178904 19 Lassosum 0.0342893218328185 0.421624209905706 NA NA NA NA 0.062463608285265 NA NA NA NA NA 32936728 0.801999999999992
TAF7 ENSG00000178913 5 Lassosum 0.0192313103093439 0.498531337749846 NA NA NA NA -0.0319742680080117 NA NA NA NA NA 140699193 4.471
ZNF852 ENSG00000178917 3 Lassosum 0.00583252745105545 0.667059275996482 NA NA NA NA -0.52069405834513 NA NA NA NA NA 44546295 4.065
PFAS ENSG00000178921 17 Lassosum -0.00258665787484502 0.357485272944038 NA NA NA NA -0.560499622847123 NA NA NA NA NA 8162372 1.01300000000001
C17orf62 ENSG00000178927 17 Lassosum 0.0538176489602277 0.918920776643662 NA NA NA NA -0.0260017118156846 NA NA NA NA NA 80404585 1.18899999999999
ZNF552 ENSG00000178935 19 Lassosum -0.00290289914152031 0.707704072417497 NA NA NA NA -0.0355054281618305 NA NA NA NA NA 58320745 0.837999999999994
GAK ENSG00000178950 4 Lassosum 0.0116778228047434 0.881113504351192 NA NA NA NA -0.0165946379792184 NA NA NA NA NA 884612 4.69300000000001
ZBTB7A ENSG00000178951 19 Lassosum 0.0129708631324679 0.482101367845376 NA NA NA NA -0.0813523931214588 NA NA NA NA NA 4055652 1.16799999999998
TUFM ENSG00000178952 16 Lassosum 0.11223013600119 0.258455157149728 NA NA NA NA 9.32520453550878 NA NA NA NA NA 28855730 1.286
RMI1 ENSG00000178966 9 Lassosum 0.00305271416182595 0.162126271480927 NA NA NA NA -2.80255526376333 NA NA NA NA NA 86607305 3.61000000000001
CTC1 ENSG00000178971 17 Lassosum 0.0914082063108889 0.500585791960149 NA NA NA NA -0.561404009098636 NA NA NA NA NA 8140776 1.001
FBXO34 ENSG00000178974 14 Lassosum 0.0226065399945159 0.302350977852367 NA NA NA NA -0.330674504756927 NA NA NA NA NA 55783328 1.81700000000001
LINC00324 ENSG00000178977 17 Lassosum 0.0558296639882104 0.736141964815284 NA NA NA NA -0.165424042982763 NA NA NA NA NA 8125660 1.43799999999999
SEPW1 ENSG00000178980 19 Lassosum 0.0358170532568685 0.294251567390868 NA NA NA NA -0.216956495040603 NA NA NA NA NA 48284886 1.703
EIF3K ENSG00000178982 19 Lassosum 0.0150245666948995 0.00175285342971191 NA NA NA NA -0.131789932869554 NA NA NA NA NA 39118665 0.722000000000008
MRFAP1L1 ENSG00000178988 4 Lassosum 0.0607278700342858 0.0345210125479133 NA NA NA NA 0.0185679906613813 NA NA NA NA NA 6710517 4.226
SNX18 ENSG00000178996 5 Lassosum 0.0556268164655986 0.143294581578581 NA NA NA NA -0.124890093847328 NA NA NA NA NA 53828002 4.077
AURKB ENSG00000178999 17 Lassosum 0.0051932193523504 0.981905417789196 NA NA NA NA 0.00430544946114034 NA NA NA NA NA 8110987 3.22499999999999
MRFAP1 ENSG00000179010 4 Lassosum 0.0301738235394138 0.0523644879119642 NA NA NA NA 0.228384877104982 NA NA NA NA NA 6643145 2.84199999999998
C3orf38 ENSG00000179021 3 Lassosum 0.0728455226593888 0.276979019364021 NA NA NA NA -0.0532369500190616 NA NA NA NA NA 88203005 5.88000000000002
TMEM107 ENSG00000179029 17 Lassosum -0.00242754783782417 0.66066963747443 NA NA NA NA -1.64893042051777 NA NA NA NA NA 8078136 1.59500000000003
AP001885.1 ENSG00000179038 11 Lassosum -0.00198351498872351 0.0124075647902442 NA NA NA NA 1.93882129006033 NA NA NA NA NA 66964014 2.88899999999995
RRS1 ENSG00000179041 8 Lassosum 0.00293861103064808 0.306225737922513 NA NA NA NA 0.0402461304747543 NA NA NA NA NA 67342114 1.78100000000001
EXOC3L1 ENSG00000179044 16 Lassosum -0.000260136659152588 0.45117435942705 NA NA NA NA 0.115277984781039 NA NA NA NA NA 67221188 1.54199999999997
RCC2 ENSG00000179051 1 Lassosum 0.0871281007009348 0.744068813151878 NA NA NA NA 0.0513415721456754 NA NA NA NA NA 17749738 6.59099999999995
IGSF22 ENSG00000179057 11 Lassosum 0.124424147643951 0.0681619630452305 NA NA NA NA 0.123924018368634 NA NA NA NA NA 18736814 2.16400000000004
C9orf106 ENSG00000179082 9 Lassosum 0.00347487385400236 0.00389783360068591 NA NA NA NA 1.52353757308544 NA NA NA NA NA 132085239 1.34500000000003
DPM3 ENSG00000179085 1 Lassosum 0 NA NA NA NA NA NA NA NA NA NA NA 155112719 3.25
C12orf42 ENSG00000179088 12 Lassosum 0.00385265518522016 0.169208653207597 NA NA NA NA -0.0124765111318002 NA NA NA NA NA 103760559 2.99700000000001
CYC1 ENSG00000179091 8 Lassosum -0.000991638101906833 0.979417880475521 NA NA NA NA 0.0185220324232125 NA NA NA NA NA 145151179 2.80099999999999
PER1 ENSG00000179094 17 Lassosum -0.00231197400843319 0.152567993059904 NA NA NA NA -0.0209310829123307 NA NA NA NA NA 8051807 2.30699999999996
TMTC2 ENSG00000179104 12 Lassosum 0.0014711467874392 0.930020448738868 NA NA NA NA 0.0134555737531941 NA NA NA NA NA 83304654 3.08500000000004
