# Supplementary material for: SUMMIT: An integrative approach for better transcriptomic data imputation improves causal gene identification
Source: Nat Commun. 2022 Oct 25;13:6336. doi: 10.1038/s41467-022-34016-y (PMC9593997; doi:10.1038/s41467-022-34016-y)
Supplement: Supplementary file 7 — Source Data [file 41467_2022_34016_MOESM7_ESM.zip › Source Data/Figure-3/real-data-new/Lassosum/AST/AST-109]

gene_symbol gene_id chromosome model_best r2_test p_SCAD p_ElNet p_LASSO p_MCP p_MNet z_SCAD z_ElNet z_LASSO z_MCP z_MNet p_ACAT gene_pos runtime
HES7 ENSG00000179111 17 Lassosum 0.000764951368055211 0.945322966294294 NA NA NA NA -0.000543226437238571 NA NA NA NA NA 8025659 2.421
FARSA ENSG00000179115 19 Lassosum 0.109793386362149 0.273658264040529 NA NA NA NA 1.2293220080594 NA NA NA NA NA 13039072 1.906
SPTY2D1 ENSG00000179119 11 Lassosum 0 NA NA NA NA NA NA NA NA NA NA NA 18642143 4.403
SAMD4B ENSG00000179134 19 Lassosum 0.00722968057792195 0.240005528088714 NA NA NA NA -0.749991775105303 NA NA NA NA NA 39854693 1.633
GIMAP7 ENSG00000179144 7 Lassosum 0.012597252228447 0.535915230133387 NA NA NA NA 1.66135542068533 NA NA NA NA NA 150215039 4.125
EDC3 ENSG00000179151 15 Lassosum -0.00313362042603371 0.285704023049114 NA NA NA NA 0.00574356517011928 NA NA NA NA NA 74955766 2.778
TCAIM ENSG00000179152 3 Lassosum 0.0681050182045619 0.645597454119422 NA NA NA NA 0.00221746566406608 NA NA NA NA NA 44415277 5.493
FUCA1 ENSG00000179163 1 Lassosum 0.131973163423782 0.388090585127128 NA NA NA NA -0.847459553775276 NA NA NA NA NA 24183175 6.653
GGN ENSG00000179168 19 Lassosum 0.00500156674682661 0.376459792497556 NA NA NA NA 0.0581419430365689 NA NA NA NA NA 38876813 1.778
ZNF664 ENSG00000179195 12 Lassosum 0.0380001411168072 0.245300540235659 NA NA NA NA -0.3281368274633 NA NA NA NA NA 124478189 1.95999999999999
CALR ENSG00000179218 19 Lassosum -0.00325456420128134 0.259419654108334 NA NA NA NA -0.0130004492940919 NA NA NA NA NA 13052347 0.851999999999997
RP11-111M22.2 ENSG00000179240 11 Lassosum -0.00313821399863734 3.44798239833157e-05 NA NA NA NA -1.06435147940754 NA NA NA NA NA 76109010 3.11499999999999
LDLRAD3 ENSG00000179241 11 Lassosum -0.000375680237393095 0.0271233376570405 NA NA NA NA 0.298187512842144 NA NA NA NA NA 36109608 2.954
CDH4 ENSG00000179242 20 Lassosum 0.00769507541177783 0.314980403635589 NA NA NA NA -0.0416526242394774 NA NA NA NA NA 60171577 1.415
RP11-429E11.3 ENSG00000179253 20 Lassosum -0.00128676288493668 0.399821642376315 NA NA NA NA -1.50276347037859 NA NA NA NA NA 60293683 1.278
RAD23A ENSG00000179262 19 Lassosum 0.01171599952951 0.808208033765778 NA NA NA NA -0.4027505467079 NA NA NA NA NA 13060562 1.163
GADD45GIP1 ENSG00000179271 19 Lassosum -0.00324183864909267 0.300096864027826 NA NA NA NA -0.00194614980657625 NA NA NA NA NA 13066511 0.789999999999999
PTPN11 ENSG00000179295 12 Lassosum 0.00152292765308071 0.82520086847417 NA NA NA NA -0.0304725932335026 NA NA NA NA NA 112901936 3.367
NSUN7 ENSG00000179299 4 Lassosum 0.0846945121276853 0.00523324805845275 NA NA NA NA -0.375598197496867 NA NA NA NA NA 40781958 5.7
RAB39A ENSG00000179331 11 Lassosum 0 NA NA NA NA NA NA NA NA NA NA NA 107816718 2.239
CLK3 ENSG00000179335 15 Lassosum -0.00307871918239977 0.640447002110078 NA NA NA NA -0.013969224469556 NA NA NA NA NA 74911449 2.798
HLA-DQB1 ENSG00000179344 6 Lassosum 0.518276311395519 8.25465303997512e-114 NA NA NA NA 14.022561741396 NA NA NA NA NA 32631702 2.417
GATA2 ENSG00000179348 3 Lassosum -0.00193273112453229 0.41220483037663 NA NA NA NA -0.17100110466166 NA NA NA NA NA 128205149 5.59799999999999
ARID3B ENSG00000179361 15 Lassosum 0.00131028711318815 0.474705660720065 NA NA NA NA -0.435281742554575 NA NA NA NA NA 74861995 2.286
PACS2 ENSG00000179364 14 Lassosum -0.000438022855144382 0.682376021161341 NA NA NA NA 0.00010123454810592 NA NA NA NA NA 105815692 1.101
ELMOD2 ENSG00000179387 4 Lassosum 0.00427691973056687 0.505963596862272 NA NA NA NA 0.147959148960112 NA NA NA NA NA 141460118 4.655
EGR3 ENSG00000179388 8 Lassosum 0.00211937262019968 0.554233301344636 NA NA NA NA 0.00516371939531303 NA NA NA NA NA 22547993 5.842
C1orf101 ENSG00000179397 1 Lassosum 0.00577122061899316 0.626963480666183 NA NA NA NA -0.0139378770156882 NA NA NA NA NA 244711079 6.17400000000001
LINC00174 ENSG00000179406 7 Lassosum 0.110660097341306 0.191588488755769 NA NA NA NA 3.55837685288674 NA NA NA NA NA 65853678 3.56399999999999
GEMIN4 ENSG00000179409 17 Lassosum 0.0165955013645663 0.183917186370011 NA NA NA NA 0.501129809831741 NA NA NA NA NA 652446 0.831999999999994
AC073072.5 ENSG00000179428 7 Lassosum 0.00990865150213149 1.90545599392238e-07 NA NA NA NA 0.76384637513066 NA NA NA NA NA 22766126 2.163
KLHL28 ENSG00000179454 14 Lassosum -0.000949488932597387 0.673715986343713 NA NA NA NA 0.00788752057542874 NA NA NA NA NA 45454598 1.521
ZBTB18 ENSG00000179456 1 Lassosum 0.00291452194360764 0.452915576938312 NA NA NA NA 0.00690669807839061 NA NA NA NA NA 244217681 4.75
C14orf28 ENSG00000179476 14 Lassosum -0.00289255495882834 0.96446154528319 NA NA NA NA 0.0018447260202344 NA NA NA NA NA 45371479 1.395
ALOX12B ENSG00000179477 17 Lassosum -0.00129125070558644 0.0129359592407656 NA NA NA NA -0.242659335555012 NA NA NA NA NA 7983487 1.45399999999999
RP11-151N17.2 ENSG00000179523 15 Lassosum 0.0104859756446973 0.101187529251855 NA NA NA NA 0.00771307365338711 NA NA NA NA NA 44824288 1.473
SHARPIN ENSG00000179526 8 Lassosum 0.0104793080610098 0.522317193438784 NA NA NA NA -0.0453408398478408 NA NA NA NA NA 145158281 6.185
LBX2 ENSG00000179528 2 Lassosum 0.116967329753138 0.163638331758309 NA NA NA NA -0.112744527814897 NA NA NA NA NA 74728418 5.613
DNHD1 ENSG00000179532 11 Lassosum 0.00568516609470615 0.946386959677345 NA NA NA NA 0.012245756346779 NA NA NA NA NA 6566739 2.343
GCC1 ENSG00000179562 7 Lassosum -0.00325411897677319 0.252529996120482 NA NA NA NA -0.0578944099663414 NA NA NA NA NA 127227168 4.621
C3orf45 ENSG00000179564 3 Lassosum -0.00323878012676815 0.752128572115126 NA NA NA NA 0.00585330642935796 NA NA NA NA NA 50321001 4.682
CIITA ENSG00000179583 16 Lassosum -0.00133392679290356 5.1022724880448e-05 NA NA NA NA 0.199826910852972 NA NA NA NA NA 10998567 1.23099999999999
ZFPM1 ENSG00000179588 16 Lassosum -0.000680968276149052 0.000288136996664439 NA NA NA NA 0.0183169187848448 NA NA NA NA NA 88560648 1.624
ALOX15B ENSG00000179593 17 Lassosum 0.00993216990294254 0.967547444328307 NA NA NA NA 0.0181896104198282 NA NA NA NA NA 7947393 1.85599999999999
PLD6 ENSG00000179598 17 Lassosum 0.0484019117563725 0.0346300168459885 NA NA NA NA 1.4288003514284 NA NA NA NA NA 17106969 0.756
CDC42EP4 ENSG00000179604 17 Lassosum -0.00300016255675706 0.0351282061464267 NA NA NA NA -0.25908737901422 NA NA NA NA NA 71294038 1.226
DGKZP1 ENSG00000179611 13 Lassosum -0.00294077229007783 0.0194923468902012 NA NA NA NA 0.251506182193092 NA NA NA NA NA 44543947 1.65700000000001
ZBTB42 ENSG00000179627 14 Lassosum -0.00305474848167719 0.000813740150102144 NA NA NA NA -0.143074142686474 NA NA NA NA NA 105268991 2.041
LACC1 ENSG00000179630 13 Lassosum 0.0183298594080339 0.7576569128542 NA NA NA NA -0.0082815734889447 NA NA NA NA NA 44460744 1.529
MAF1 ENSG00000179632 8 Lassosum 0.171570765944439 0.730494597481246 NA NA NA NA 0.085340104183079 NA NA NA NA NA 145160958 4.393
FCER1A ENSG00000179639 1 Lassosum 0.00998685676606026 2.35494853149571e-06 NA NA NA NA 0.269392447157559 NA NA NA NA NA 159268759 4.97
KIAA1875 ENSG00000179698 8 Lassosum 0.119393900484185 0.477901323625185 NA NA NA NA 0.255573781383192 NA NA NA NA NA 145167923 2.22000000000003
PCED1B ENSG00000179715 12 Lassosum 0.0294051298292259 0.0764371020407576 NA NA NA NA -0.449800927070183 NA NA NA NA NA 47551914 4.553
RP11-169K16.9 ENSG00000179743 1 Lassosum 0.0287730381941164 0.434308446117424 NA NA NA NA -0.824495885349705 NA NA NA NA NA 16167601 3.63300000000001
APOBEC3B ENSG00000179750 22 Lassosum 0.557757190209764 0.996544921842364 NA NA NA NA -0.000935495959279517 NA NA NA NA NA 39383580 0.907000000000011
PIPOX ENSG00000179761 17 Lassosum 0.0021972354477936 0.00117480595141061 NA NA NA NA 0.0620925095901987 NA NA NA NA NA 27330882 0.754999999999995
PCBP1-AS1 ENSG00000179818 2 Lassosum 0.169560460029171 0.815967112043318 NA NA NA NA -0.0904712062301361 NA NA NA NA NA 70252686 5.61599999999999
MYADM ENSG00000179820 19 Lassosum 8.14536726304604e-05 0.229386914357894 NA NA NA NA -0.0107869756102266 NA NA NA NA NA 54374584 1.374
MROH1 ENSG00000179832 8 Lassosum -0.00101000375347327 0.0120806834877824 NA NA NA NA 0.330842049875626 NA NA NA NA NA 145259881 4.44899999999998
SERTAD2 ENSG00000179833 2 Lassosum 0.0220204119767408 0.00284063372305262 NA NA NA NA 0.215644722106236 NA NA NA NA NA 64918102 5.07900000000001
RBM15B ENSG00000179837 3 Lassosum 0.0275975669765613 5.45490228934132e-05 NA NA NA NA 0.39643907533208 NA NA NA NA NA 51432030 4.23499999999999
C1orf200 ENSG00000179840 1 Lassosum -0.00191840292085632 0.0903284054408678 NA NA NA NA 0.00891553899005981 NA NA NA NA NA 9713656 3.452
AKAP5 ENSG00000179841 14 Lassosum 0.00106087451338865 0.754677799929421 NA NA NA NA 0.0264153172753003 NA NA NA NA NA 64934321 3.374
NKPD1 ENSG00000179846 19 Lassosum 0.00416287386470626 0.0114288410709787 NA NA NA NA -0.0173062610556445 NA NA NA NA NA 45658208 0.700000000000017
GIPC3 ENSG00000179855 19 Lassosum 0.0782387124474746 0.0911224460004581 NA NA NA NA -0.341264114301395 NA NA NA NA NA 3589545 0.667999999999978
AC025335.1 ENSG00000179859 17 Lassosum 0.0118611194887301 0.774328204683878 NA NA NA NA 0.00190969966069614 NA NA NA NA NA 7817956 1.39500000000001
CITED4 ENSG00000179862 1 Lassosum 0.192173680141397 0.294429719176966 NA NA NA NA -0.148530178268769 NA NA NA NA NA 41327373 2.92599999999999
ABCA13 ENSG00000179869 7 Lassosum 0.00607428063922966 0.427395304673566 NA NA NA NA 0.00185199089400711 NA NA NA NA NA 48449073 4.97800000000001
TIGD5 ENSG00000179886 8 Lassosum 0.00374680541228689 0.0374388640837158 NA NA NA NA -0.497864865846303 NA NA NA NA NA 144681279 4.43799999999999
PDXDC1 ENSG00000179889 16 Lassosum 0.032701791538597 0.515397605453756 NA NA NA NA 0.0503124177945335 NA NA NA NA NA 15150822 0.828000000000003
PHC1P1 ENSG00000179899 12 Lassosum -0.00266819777016036 0.0898949157029653 NA NA NA NA -0.0292810220915176 NA NA NA NA NA 55806448 4.161
C1orf194 ENSG00000179902 1 Lassosum -0.00283283623173269 0.594839855055194 NA NA NA NA -0.0183241865468614 NA NA NA NA NA 109652526 2.892
ZNF154 ENSG00000179909 19 Lassosum 0.0126996654919969 0.649232509500562 NA NA NA NA -0.00401535946257781 NA NA NA NA NA 58214657 3.428
R3HDM2 ENSG00000179912 12 Lassosum 0.0243496143398936 0.311114559484212 NA NA NA NA -0.486818559756898 NA NA NA NA NA 57734090 1.25899999999999
B3GNT3 ENSG00000179913 19 Lassosum 0.000414719345810832 0.171712361613945 NA NA NA NA 0.0101364575290117 NA NA NA NA NA 17914764 1.333
ITLN1 ENSG00000179914 1 Lassosum -0.000792456237800554 0.780047922701668 NA NA NA NA 0.116744000876819 NA NA NA NA NA 160850644 2.136
SEPHS2 ENSG00000179918 16 Lassosum -0.0015142639930803 0.49431106703838 NA NA NA NA 0.054715610799753 NA NA NA NA NA 30456227 2.67600000000002
GPBAR1 ENSG00000179921 2 Lassosum 0.0108955406406319 0.00604806167431282 NA NA NA NA -0.20132467201348 NA NA NA NA NA 219126400 2.22299999999998
ZNF784 ENSG00000179922 19 Lassosum 0.00434921345203809 0.876231136086011 NA NA NA NA 0.132880462797478 NA NA NA NA NA 56134037 1.773
C14orf119 ENSG00000179933 14 Lassosum 0.0430313539407785 0.0670775720908172 NA NA NA NA -0.2657855052528 NA NA NA NA NA 23566819 2.77000000000001
CCR8 ENSG00000179934 3 Lassosum -0.00321020768094593 0.566312202261787 NA NA NA NA -0.0226526931817132 NA NA NA NA NA 39373184 2.72199999999998
BBS10 ENSG00000179941 12 Lassosum 0.0369725971583827 0.999910054183606 NA NA NA NA -7.07270058680287e-06 NA NA NA NA NA 76740238 3.828
FIZ1 ENSG00000179943 19 Lassosum 0.00229074571453491 0.86921716397095 NA NA NA NA 0.00216652609103383 NA NA NA NA NA 56108041 0.925000000000011
PUF60 ENSG00000179950 8 Lassosum 0.00304281548431129 0.515400246479363 NA NA NA NA -0.228120135813513 NA NA NA NA NA 144905271 4.06199999999998
SSC5D ENSG00000179954 19 Lassosum 0.0498633989469986 0.499896605248804 NA NA NA NA 0.0596536522868988 NA NA NA NA NA 56015118 0.872000000000014
DCTPP1 ENSG00000179958 16 Lassosum -0.00325715292816176 0.0158928515080178 NA NA NA NA 0.0663758374505726 NA NA NA NA NA 30438168 1.273
ZNF771 ENSG00000179965 16 Lassosum -0.00322380053601612 0.0141667237991707 NA NA NA NA 0.30535817010696 NA NA NA NA NA 30429769 0.673000000000002
PPP1R14BP3 ENSG00000179967 4 Lassosum -0.00222804191521098 0.882250270024029 NA NA NA NA 0.00298009464072 NA NA NA NA NA 140036306 5.80100000000002
RP11-1319K7.1 ENSG00000179978 5 Lassosum -0.000187553853256972 0.568603214867149 NA NA NA NA -1.51850613000953 NA NA NA NA NA 69407231 4.39099999999999
CRIPAK ENSG00000179979 4 Lassosum 0.0659489783718753 0.853786557355064 NA NA NA NA 0.720430333891787 NA NA NA NA NA 1387560 2.95600000000002
TSHZ1 ENSG00000179981 18 Lassosum 0.04573101252151 0.121675066014114 NA NA NA NA 0.263960802610256 NA NA NA NA NA 72962307 3.11699999999996
PSTK ENSG00000179988 10 Lassosum -0.00236740297354965 0.00969360780724575 NA NA NA NA 0.70185633881293 NA NA NA NA NA 124735463 1.90100000000001
SOCS4 ENSG00000180008 14 Lassosum -0.00311918778697406 0.557517028816751 NA NA NA NA -0.0553153170957613 NA NA NA NA NA 55505077 1.74299999999999
ZADH2 ENSG00000180011 18 Lassosum 0.32131168113086 0.0487800975333315 NA NA NA NA 0.325767961957143 NA NA NA NA NA 72914183 1.64499999999998
RP11-756P10.3 ENSG00000180015 4 Lassosum -0.00252286130320378 0.426241446752587 NA NA NA NA 0.297783412215256 NA NA NA NA NA 189660077 4.02199999999999
ZNF48 ENSG00000180035 16 Lassosum 0.00252261803523923 0.799644728791684 NA NA NA NA 0.00344524320233702 NA NA NA NA NA 30400428 1.19099999999997
TMEM150B ENSG00000180061 19 Lassosum -0.00320191997312613 0.18751446942233 NA NA NA NA 0.190471644426734 NA NA NA NA NA 55834792 1.79500000000002
C10orf91 ENSG00000180066 10 Lassosum 0.00993042804621624 0.914535008517452 NA NA NA NA 0.00995838638393241 NA NA NA NA NA 134260371 2.78899999999999
ANKRD18A ENSG00000180071 9 Lassosum -0.000911196103619671 0.313220541627085 NA NA NA NA -0.165727955195563 NA NA NA NA NA 38580610 1.71600000000001
TMEM86B ENSG00000180089 19 Lassosum 0.0403630062305399 0.508798260797694 NA NA NA NA -0.0446429171529095 NA NA NA NA NA 55739827 0.91500000000002
