# Supplementary material for: SUMMIT: An integrative approach for better transcriptomic data imputation improves causal gene identification
Source: Nat Commun. 2022 Oct 25;13:6336. doi: 10.1038/s41467-022-34016-y (PMC9593997; doi:10.1038/s41467-022-34016-y)
Supplement: Supplementary file 7 — Source Data [file 41467_2022_34016_MOESM7_ESM.zip › Source Data/Figure-3/real-data-new/Lassosum/AST/AST-11]

gene_symbol gene_id chromosome model_best r2_test p_SCAD p_ElNet p_LASSO p_MCP p_MNet z_SCAD z_ElNet z_LASSO z_MCP z_MNet p_ACAT gene_pos runtime
CDHR2 ENSG00000074276 5 Lassosum -0.00131432310285073 0.56652795253049 NA NA NA NA -0.0326586615655739 NA NA NA NA NA 175996243 5.568
TSG101 ENSG00000074319 11 Lassosum 0.000931485801259568 0.513272393630732 NA NA NA NA 0.00475438042398584 NA NA NA NA NA 18519331 6.856
C17orf85 ENSG00000074356 17 Lassosum 0.00816864313991728 0.0923703767872193 NA NA NA NA 0.00882727574733127 NA NA NA NA NA 3732002 2.19
ATP2A3 ENSG00000074370 17 Lassosum 0.0252739732447661 0.895660249633242 NA NA NA NA -0.000211927217665652 NA NA NA NA NA 3847452 1.073
CA12 ENSG00000074410 15 Lassosum -0.00197100085226598 0.210299455427517 NA NA NA NA -0.04828233799337 NA NA NA NA NA 63643968 1.618
MGLL ENSG00000074416 3 Lassosum 0.0541774433759208 0.0230011346491218 NA NA NA NA 0.106977047975257 NA NA NA NA NA 127474980 6.235
NTN4 ENSG00000074527 12 Lassosum -0.00318086491108782 0.460790917700765 NA NA NA NA 0.158990448569705 NA NA NA NA NA 96118256 3.765
BCS1L ENSG00000074582 2 Lassosum 0.00132360100682138 0.868556327008021 NA NA NA NA -0.00842023350175965 NA NA NA NA NA 219525826 7.229
NUAK1 ENSG00000074590 12 Lassosum 0.0124047001525299 0.33595072531631 NA NA NA NA -0.0208046398456202 NA NA NA NA NA 106495464 2.53
DPP8 ENSG00000074603 15 Lassosum 0.0245239884605131 0.571965315928991 NA NA NA NA 0.390616588591493 NA NA NA NA NA 65772421 3.014
SLC24A1 ENSG00000074621 15 Lassosum 0.00280082967332884 0.462190519245269 NA NA NA NA 0.0541059303822657 NA NA NA NA NA 65928518 0.918999999999997
ZNF532 ENSG00000074657 18 Lassosum 0.0288139949829743 0.266086195829695 NA NA NA NA 0.0683756162616698 NA NA NA NA NA 56591772 1.405
SCARF1 ENSG00000074660 17 Lassosum 0.0166403353076622 0.409759212830414 NA NA NA NA 0.0137718326900146 NA NA NA NA NA 1543096 1.612
LMAN1 ENSG00000074695 18 Lassosum 0.0852528440891713 0.879568193267678 NA NA NA NA -0.0460955490612114 NA NA NA NA NA 57011124 1.794
PTPLAD1 ENSG00000074696 15 Lassosum 0.00384285302564347 0.846546325643124 NA NA NA NA 0.0673939322925293 NA NA NA NA NA 65846721 1.317
IPCEF1 ENSG00000074706 6 Lassosum 0.00405541953056177 0.00852705389193589 NA NA NA NA 1.60782803710394 NA NA NA NA NA 154576778 4.755
ZZEF1 ENSG00000074755 17 Lassosum 0.0297844145592566 0.543330058330892 NA NA NA NA 0.0266673552060846 NA NA NA NA NA 3977026 1.361
ENO1 ENSG00000074800 1 Lassosum -0.00304846035585959 2.43977475573654e-11 NA NA NA NA 1.43603524030024 NA NA NA NA NA 8930184 5.657
SLC12A1 ENSG00000074803 15 Lassosum 0.214222050262271 0.641222469251888 NA NA NA NA -0.907279053868009 NA NA NA NA NA 48540068 1.936
C19orf10 ENSG00000074842 19 Lassosum -0.00149008355747449 0.967459861121939 NA NA NA NA 0.0239820443342119 NA NA NA NA NA 4655884 1.55
ANO8 ENSG00000074855 19 Lassosum -0.000367673548099523 0.456537281587009 NA NA NA NA 0.46574229602113 NA NA NA NA NA 17439835 0.717999999999996
TUBE1 ENSG00000074935 6 Lassosum -0.00324826922747068 0.00398845559259845 NA NA NA NA 11.4961899032352 NA NA NA NA NA 112400348 3.55500000000001
ARHGEF10L ENSG00000074964 1 Lassosum -0.00214726086618167 0.799694860227613 NA NA NA NA 0.0265462248216229 NA NA NA NA NA 17945349 6.12
TXK ENSG00000074966 4 Lassosum 0.0129378681147437 0.522311599175195 NA NA NA NA 0.192225578996877 NA NA NA NA NA 48102341 5.22499999999999
TACR2 ENSG00000075073 10 Lassosum 0.0319543913748299 0.346669875451731 NA NA NA NA 0.0648271022051375 NA NA NA NA NA 71170141 2.658
ACTR6 ENSG00000075089 12 Lassosum 0.00505538349196066 0.648868552822672 NA NA NA NA -0.00620053876479741 NA NA NA NA NA 100614271 4.17400000000001
TIPIN ENSG00000075131 15 Lassosum 0.0198057797134601 0.201699262830948 NA NA NA NA -0.996077222202785 NA NA NA NA NA 66653814 2.226
SRI ENSG00000075142 7 Lassosum 0.0126303036175803 0.0221139651924614 NA NA NA NA 0.243295591884035 NA NA NA NA NA 87845370 3.404
EIF4G3 ENSG00000075151 1 Lassosum 0.00414237508035276 0.171474468377163 NA NA NA NA 0.246800900564174 NA NA NA NA NA 21318170 5.85499999999999
NUP37 ENSG00000075188 12 Lassosum -0.0026316424514321 0.0537582470959972 NA NA NA NA -0.00957192774963497 NA NA NA NA NA 102490934 2.44
GTSE1 ENSG00000075218 22 Lassosum 0.000907002771101117 0.370760632621017 NA NA NA NA -0.085922217978085 NA NA NA NA NA 46709672 1.50399999999999
SEMA3C ENSG00000075223 7 Lassosum 0.0216668702776894 0.639337459619523 NA NA NA NA -0.13419481443052 NA NA NA NA NA 80461764 4.998
TTC38 ENSG00000075234 22 Lassosum 0.0479079131971114 0.281941426684823 NA NA NA NA -6.66265224745051 NA NA NA NA NA 46676881 0.74499999999999
ACAT1 ENSG00000075239 11 Lassosum 0.0251851819971592 0.6996730274175 NA NA NA NA 3.79540075742197 NA NA NA NA NA 108005373 2.456
GRAMD4 ENSG00000075240 22 Lassosum 0.0519010112475494 0.119891608088288 NA NA NA NA 0.801913249410389 NA NA NA NA NA 47023798 1.41499999999999
CELSR1 ENSG00000075275 22 Lassosum 0.102271876843777 0.097200812283751 NA NA NA NA 0.257843811141649 NA NA NA NA NA 46844899 0.730999999999995
WNT8B ENSG00000075290 10 Lassosum -0.00324511055500465 0.0539042587731226 NA NA NA NA 0.0905709937331296 NA NA NA NA NA 102233149 3.078
ZNF638 ENSG00000075292 2 Lassosum -0.00192387394618576 0.657880613056902 NA NA NA NA 1.91278013539065 NA NA NA NA NA 71582945 7.511
SLC25A40 ENSG00000075303 7 Lassosum 0.0228514010001786 0.977782472927255 NA NA NA NA -0.00146881169576381 NA NA NA NA NA 87484277 4.068
TIMM21 ENSG00000075336 18 Lassosum -0.00293487884587607 0.423444970925556 NA NA NA NA -0.187772212775954 NA NA NA NA NA 71820971 1.64999999999999
ADD2 ENSG00000075340 2 Lassosum 0.0113060288517508 0.846535060760539 NA NA NA NA 0.0493763004261336 NA NA NA NA NA 70915053 4.50800000000001
VPS9D1 ENSG00000075399 16 Lassosum 0.0758086195569476 0.00758393843793281 NA NA NA NA -2.39101736493681 NA NA NA NA NA 89780468 2.18600000000001
ZNF37A ENSG00000075407 10 Lassosum 0.0267151485741507 0.807455847417625 NA NA NA NA -0.0542932109940006 NA NA NA NA NA 38397770 3.34199999999998
MARK3 ENSG00000075413 14 Lassosum 0.125412027307678 0.306366328380083 NA NA NA NA -0.181489204823978 NA NA NA NA NA 103910948 1.62299999999999
SLC25A3 ENSG00000075415 12 Lassosum 0.00825244730419106 0.533664551848255 NA NA NA NA -0.0345699065964994 NA NA NA NA NA 98991657 2.12200000000001
FNDC3B ENSG00000075420 3 Lassosum -0.00157371417918295 0.890965514237956 NA NA NA NA -0.0243752637324446 NA NA NA NA NA 171938436 6.46599999999998
FOSL2 ENSG00000075426 2 Lassosum 0.0218356416716169 0.0881266335149597 NA NA NA NA -0.0438315324522241 NA NA NA NA NA 28627747 4.40800000000002
FRYL ENSG00000075539 4 Lassosum 0 NA NA NA NA NA NA NA NA NA NA NA 48640858 4.51600000000002
TMEM131 ENSG00000075568 2 Lassosum 0.065212296277011 0.459474680174851 NA NA NA NA -1.08648802899823 NA NA NA NA NA 98492593 3.18600000000001
FSCN1 ENSG00000075618 7 Lassosum -0.00181473795499998 0.260057009460683 NA NA NA NA 0.613993678070842 NA NA NA NA NA 5639362 3.54499999999999
ACTB ENSG00000075624 7 Lassosum 0 NA NA NA NA NA NA NA NA NA NA NA 5585098 1.458
PLD1 ENSG00000075651 3 Lassosum 0.0593780495641766 0.286793696531124 NA NA NA NA -0.55852543830615 NA NA NA NA NA 171423467 3.06999999999999
WDR62 ENSG00000075702 19 Lassosum -0.00276624755080102 0.719317105526712 NA NA NA NA 0.0358743936664362 NA NA NA NA NA 36570895 1.82599999999999
DLG1 ENSG00000075711 3 Lassosum -0.00147647221816083 0.404737263932912 NA NA NA NA 0.014142538635355 NA NA NA NA NA 196897801 2.52500000000001
RAB7A ENSG00000075785 3 Lassosum -5.1818035611273e-06 0.0151347995428663 NA NA NA NA -0.156119850667748 NA NA NA NA NA 128489302 2.91900000000001
BCAP29 ENSG00000075790 7 Lassosum -0.00158047030671793 0.521311443445428 NA NA NA NA -0.817502305487416 NA NA NA NA NA 107245018 2.16999999999999
SEC31B ENSG00000075826 10 Lassosum 0.482069433251026 0.646408381526155 NA NA NA NA 3.04414225432701 NA NA NA NA NA 102268013 3.88
SART3 ENSG00000075856 12 Lassosum 0.000474340027285192 0.352762462050561 NA NA NA NA 0.192640450948209 NA NA NA NA NA 108935766 1.93899999999999
ARHGAP15 ENSG00000075884 2 Lassosum 0.011941730603877 0.00712153098170103 NA NA NA NA -1.06599392588574 NA NA NA NA NA 144187426 4.71200000000002
TUBA3D ENSG00000075886 2 Lassosum -0.00229971412664298 0.191472456410168 NA NA NA NA -0.0154919813991883 NA NA NA NA NA 132237086 3.47499999999999
EXOSC7 ENSG00000075914 3 Lassosum 0.0573095392626143 0.350320482923721 NA NA NA NA 0.212806980886962 NA NA NA NA NA 45047145 3.81700000000001
KIFAP3 ENSG00000075945 1 Lassosum 0.0126762395850747 0.103931067823222 NA NA NA NA -1.10075396543893 NA NA NA NA NA 169972408 4
MKRN2 ENSG00000075975 3 Lassosum 0.00566981405465672 0.601230896521771 NA NA NA NA 0.142641366768385 NA NA NA NA NA 12611862 4.029
MCM6 ENSG00000076003 2 Lassosum 0.10027068010869 0.0415341273784089 NA NA NA NA -0.856541088567281 NA NA NA NA NA 136615596 3.16
REXO2 ENSG00000076043 11 Lassosum -0.00191455232536253 0.287834538036168 NA NA NA NA -0.558637868556987 NA NA NA NA NA 114315554 4.61099999999999
RBM7 ENSG00000076053 11 Lassosum -0.00082531094674132 0.653954666316034 NA NA NA NA 0.247476907416912 NA NA NA NA NA 114277838 1.83799999999999
RBMS2 ENSG00000076067 12 Lassosum 0.375001271979138 0.404860397347574 NA NA NA NA 3.01129914426865 NA NA NA NA NA 56950229 2.012
BAZ2A ENSG00000076108 12 Lassosum -0.00312254538239687 0.523460741683539 NA NA NA NA -0.0303005717487684 NA NA NA NA NA 57009990 1.99099999999999
PTPN23 ENSG00000076201 3 Lassosum 0 NA NA NA NA NA NA NA NA NA NA NA 47438716 3.00700000000001
MLH1 ENSG00000076242 3 Lassosum 0.0659493026372334 0.511864675760069 NA NA NA NA -0.0972053611764886 NA NA NA NA NA 37071101 3.52600000000001
UNG ENSG00000076248 12 Lassosum 0.0764831871246122 0.079330125737634 NA NA NA NA 2.30834590487192 NA NA NA NA NA 109542088 1.80499999999998
FMO4 ENSG00000076258 1 Lassosum 0.0186543823857825 0.16603310027072 NA NA NA NA -0.261972596894236 NA NA NA NA NA 171297285 5.84999999999999
KLHL20 ENSG00000076321 1 Lassosum 0.0189322609149286 0.00199529375205362 NA NA NA NA 0.358730297511299 NA NA NA NA NA 173719960 2.321
SLC46A1 ENSG00000076351 17 Lassosum -0.00172637676982412 0.321488324573186 NA NA NA NA 0.790059786632034 NA NA NA NA NA 26727938 0.826000000000022
PLXNA2 ENSG00000076356 1 Lassosum 0.036708990627048 0.179659602222492 NA NA NA NA 0.0561013685313768 NA NA NA NA NA 208306626 4.01300000000001
SPAG5 ENSG00000076382 17 Lassosum 0.0052083139584147 0.012371824282346 NA NA NA NA -0.155316742132191 NA NA NA NA NA 26915444 0.784999999999997
ANKRD13A ENSG00000076513 12 Lassosum 0.0063797152386702 0.0225141302328225 NA NA NA NA -0.0172101745963187 NA NA NA NA NA 110457279 1.363
TPD52 ENSG00000076554 8 Lassosum 0.118217706774293 0.0891641630475277 NA NA NA NA 2.39139666119159 NA NA NA NA NA 81007019 5.97200000000001
ACACB ENSG00000076555 12 Lassosum 0.0740010446363062 0.823386609742469 NA NA NA NA 0.0504536615951262 NA NA NA NA NA 109630215 1.42699999999999
TRAF4 ENSG00000076604 17 Lassosum 0.00339303369873989 0.00131895755392934 NA NA NA NA -0.627525441676102 NA NA NA NA NA 27074488 1.21199999999999
PAG1 ENSG00000076641 8 Lassosum 0.0296079965616126 0.301178569989963 NA NA NA NA -2.31487626334628 NA NA NA NA NA 81953414 2.30600000000001
GPATCH1 ENSG00000076650 19 Lassosum 0.0176834737583575 0.151738730923549 NA NA NA NA -0.547932819923846 NA NA NA NA NA 33596617 0.869
ICAM3 ENSG00000076662 19 Lassosum 0.136553983055307 0.486822253733037 NA NA NA NA -0.140746200057135 NA NA NA NA NA 10447475 1.16300000000001
NT5C2 ENSG00000076685 10 Lassosum 0.0841575928540069 0.0669660112959962 NA NA NA NA -3.85166283534409 NA NA NA NA NA 104899498 4.19399999999996
MCAM ENSG00000076706 11 Lassosum -0.00303359640223722 0.260298430825251 NA NA NA NA -0.122153675752175 NA NA NA NA NA 119185520 1.49700000000001
CAMSAP3 ENSG00000076826 19 Lassosum 0.019370777095998 0.81870039005303 NA NA NA NA -0.00138373628680806 NA NA NA NA NA 7671989 1.47299999999996
RAP1GAP ENSG00000076864 1 Lassosum 0.270773228609875 0.211488847719249 NA NA NA NA 0.702423433028884 NA NA NA NA NA 21959254 4.67899999999997
XAB2 ENSG00000076924 19 Lassosum 0.0623382618455383 0.457298221728255 NA NA NA NA 0.120270723878718 NA NA NA NA NA 7689431 2.16700000000003
ARHGEF1 ENSG00000076928 19 Lassosum 0.0151721584247648 0.808805299844084 NA NA NA NA 0.00182853621650822 NA NA NA NA NA 42410765 0.560999999999979
STXBP2 ENSG00000076944 19 Lassosum 0.184858992517671 0.807386572227914 NA NA NA NA -0.0319743461482921 NA NA NA NA NA 7707263 0.716999999999985
MAP2K7 ENSG00000076984 19 Lassosum -0.00200191135905659 0.363660716207038 NA NA NA NA 0.107076441939219 NA NA NA NA NA 7974045 0.654999999999973
DGKD ENSG00000077044 2 Lassosum 0.00236161495238763 0.721198499698307 NA NA NA NA 0.00434366777515141 NA NA NA NA NA 234321951 3.178
RARB ENSG00000077092 3 Lassosum -0.00208582441879024 0.871638256675773 NA NA NA NA 0.190963273578536 NA NA NA NA NA 25427623 5.53300000000002
TOP2B ENSG00000077097 3 Lassosum 0.00421233880559513 0.293341058759622 NA NA NA NA -1.13214706267876 NA NA NA NA NA 25672936 2.404
TM9SF3 ENSG00000077147 10 Lassosum -0.00175798191467447 0.308851585279205 NA NA NA NA -1.18004930751904 NA NA NA NA NA 98312537 3.375
NFKB2 ENSG00000077150 10 Lassosum -0.00324346846554713 0.603410616699443 NA NA NA NA -0.434377020575292 NA NA NA NA NA 104158074 1.178
UBE2T ENSG00000077152 1 Lassosum 0.000460475565799534 0.505238791897966 NA NA NA NA -0.0288874499893329 NA NA NA NA NA 202305946 4.55500000000001
PPP1R12B ENSG00000077157 1 Lassosum -0.00237623531028741 0.186199897097088 NA NA NA NA -0.00223923598498789 NA NA NA NA NA 202437762 2.42099999999999
DNAJC10 ENSG00000077232 2 Lassosum 0.0343420780555942 0.147616806855586 NA NA NA NA -0.370482355280188 NA NA NA NA NA 183612666 5.327
GTF3C1 ENSG00000077235 16 Lassosum 0.00458213738330415 0.0211264135555161 NA NA NA NA 1.56986198394404 NA NA NA NA NA 27516055 1.15100000000001
