# Supplementary material for: SUMMIT: An integrative approach for better transcriptomic data imputation improves causal gene identification
Source: Nat Commun. 2022 Oct 25;13:6336. doi: 10.1038/s41467-022-34016-y (PMC9593997; doi:10.1038/s41467-022-34016-y)
Supplement: Supplementary file 7 — Source Data [file 41467_2022_34016_MOESM7_ESM.zip › Source Data/Figure-3/real-data-new/Lassosum/AST/AST-110]

gene_symbol gene_id chromosome model_best r2_test p_SCAD p_ElNet p_LASSO p_MCP p_MNet z_SCAD z_ElNet z_LASSO z_MCP z_MNet p_ACAT gene_pos runtime
SEPT1 ENSG00000180096 16 Lassosum 0.0402504657257469 0.00232479054361362 NA NA NA NA 1.75083466209816 NA NA NA NA NA 30398383 2.56
TRNAU1AP ENSG00000180098 1 Lassosum -0.0031451524278987 0.581857011222134 NA NA NA NA 0.0450350907069345 NA NA NA NA NA 28892324 7.865
EXOC3 ENSG00000180104 5 Lassosum 0.170240211340552 0.873211101542342 NA NA NA NA -1.03583409765219 NA NA NA NA NA 457662 5.293
CSNK1A1L ENSG00000180138 13 Lassosum 0 NA NA NA NA NA NA NA NA NA NA NA 37678600 1.459
RP11-399O19.5 ENSG00000180139 10 Lassosum 0.00666236596174086 0.941513656185836 NA NA NA NA -0.00295607972639018 NA NA NA NA NA 90696398 4.131
LYNX1 ENSG00000180155 8 Lassosum 0.178497723402174 0.502711367514959 NA NA NA NA 0.0563913920593487 NA NA NA NA NA 143852696 2.909
FAHD1 ENSG00000180185 16 Lassosum 0.221786516241219 0.139988431549785 NA NA NA NA 0.269519448251019 NA NA NA NA NA 1883588 2.368
C8orf42 ENSG00000180190 8 Lassosum 0.00237538542789306 0.0911819407573865 NA NA NA NA -1.11085357372117 NA NA NA NA NA 467792 4.646
RCC1 ENSG00000180198 1 Lassosum 0.109476832900378 0.0760663644361622 NA NA NA NA 0.360391139505595 NA NA NA NA NA 28849133 5.293
MYLPF ENSG00000180209 16 Lassosum -0.00260908014854344 0.00152545009912697 NA NA NA NA -2.57892389382769 NA NA NA NA NA 30385783 1.323
PRKRA ENSG00000180228 2 Lassosum -0.00171119172280032 0.758035228297325 NA NA NA NA 0.0530932526107942 NA NA NA NA NA 179306190 6.45
HERC2P3 ENSG00000180229 15 Lassosum 0 NA NA NA NA NA NA NA NA NA NA NA 20649651 1.56
ZNRF2 ENSG00000180233 7 Lassosum -0.00241046728035998 0.797129432339456 NA NA NA NA -0.0242624906338978 NA NA NA NA NA 30388020 4.32400000000001
ZNF816 ENSG00000180257 19 Lassosum 0.0220017936382058 0.0258266035056705 NA NA NA NA 0.825513546198363 NA NA NA NA NA 53448276 1.273
FGD6 ENSG00000180263 12 Lassosum 0.00732204429353756 0.475485281457106 NA NA NA NA -10.4266852579261 NA NA NA NA NA 95540891 4.357
CTD-2568A17.5 ENSG00000180279 19 Lassosum 0.183241495441796 0.27216234754716 NA NA NA NA -0.585585957482212 NA NA NA NA NA 51321535 1.048
OAZ2 ENSG00000180304 15 Lassosum 0.00233840232509985 0.014693758019228 NA NA NA NA -1.88919120104303 NA NA NA NA NA 64987626 1.415
PNPLA1 ENSG00000180316 6 Lassosum 0.0170390433094703 0.106066799647106 NA NA NA NA 0.056831705913206 NA NA NA NA NA 36243676 5.208
CCDC43 ENSG00000180329 17 Lassosum -0.000662597001092946 0.0259565991312154 NA NA NA NA 0.0932091996626352 NA NA NA NA NA 42758792 1.235
FZD2 ENSG00000180340 17 Lassosum 0.0661168694786469 0.663947495999069 NA NA NA NA -0.0969299164049021 NA NA NA NA NA 42635916 1.02200000000001
TIGD2 ENSG00000180346 4 Lassosum -0.00324950689844616 0.0154421396780686 NA NA NA NA -0.25223592116885 NA NA NA NA NA 90035009 5.48599999999999
HCLS1 ENSG00000180353 3 Lassosum 0.0603915319879382 0.134209826467239 NA NA NA NA -0.462032452232414 NA NA NA NA NA 121365010 5.637
C7orf41 ENSG00000180354 7 Lassosum -0.00240727473965419 0.915851729140539 NA NA NA NA 0.0088533095887 NA NA NA NA NA 30188402 2.782
ZNF609 ENSG00000180357 15 Lassosum -0.00316784502988243 0.0124834671880176 NA NA NA NA -0.193489676552273 NA NA NA NA NA 64884877 1.61
PAK2 ENSG00000180370 3 Lassosum 0.0339903884604749 0.583649113536207 NA NA NA NA 0.00446781804286515 NA NA NA NA NA 196513123 3.94399999999999
CCDC66 ENSG00000180376 3 Lassosum 0.218381227229595 0.223732748951198 NA NA NA NA 0.643438370641112 NA NA NA NA NA 56623517 3.467
AC034193.5 ENSG00000180385 3 Lassosum 0.00523607748953647 0.963600568698395 NA NA NA NA -0.00479205738350291 NA NA NA NA NA 10038625 2.962
ATP5EP2 ENSG00000180389 13 Lassosum 0 NA NA NA NA NA NA NA NA NA NA NA 28519535 1.848
MCFD2 ENSG00000180398 2 Lassosum 0.176424536935679 0.802009508068897 NA NA NA NA 0.0345720523913014 NA NA NA NA NA 47149001 5.93299999999999
LINC00304 ENSG00000180422 16 Lassosum 0.00100186867116092 0.570329019024524 NA NA NA NA 0.00631498081488162 NA NA NA NA NA 89228103 1.661
HARBI1 ENSG00000180423 11 Lassosum 0 NA NA NA NA NA NA NA NA NA NA NA 46631935 3.925
C11orf71 ENSG00000180425 11 Lassosum 0.00762737037804151 0.672350249481875 NA NA NA NA 0.00847734408310711 NA NA NA NA NA 114266699 1.83999999999999
GAS1 ENSG00000180447 9 Lassosum 0.000607780139696978 0.292461858412095 NA NA NA NA -0.0660343969327692 NA NA NA NA NA 89560691 2.127
HMHA1 ENSG00000180448 19 Lassosum -0.00238223773151502 0.793447109858796 NA NA NA NA 0.0199266446836299 NA NA NA NA NA 1076274 0.930000000000007
ZNF571 ENSG00000180479 19 Lassosum -0.00325519738373758 0.824982760834981 NA NA NA NA 0.0955827031243706 NA NA NA NA NA 38065678 1.089
FAM73A ENSG00000180488 1 Lassosum -0.00240741342938633 0.011993096222321 NA NA NA NA -0.218564987154222 NA NA NA NA NA 78294707 5.33799999999999
KCNE1 ENSG00000180509 21 Lassosum 0.0925913104653503 0.935145787009556 NA NA NA NA 0.0266251213525869 NA NA NA NA NA 35851780 2.40400000000001
NRIP1 ENSG00000180530 21 Lassosum 0.00983737763082082 0.0900082804587506 NA NA NA NA 0.120812763168641 NA NA NA NA NA 16385438 0.718999999999994
BHLHA15 ENSG00000180535 7 Lassosum 0.00588812583722165 0.000692221163819607 NA NA NA NA -1.9072736402021 NA NA NA NA NA 97841918 2.785
RNF182 ENSG00000180537 6 Lassosum 0.281946336327682 0.154645946057105 NA NA NA NA -2.85740741499612 NA NA NA NA NA 13952605 4.13799999999999
C9orf139 ENSG00000180539 9 Lassosum 0 NA NA NA NA NA NA NA NA NA NA NA 139926575 2.07199999999999
TSPYL5 ENSG00000180543 8 Lassosum 0.0122458808320568 0.784056331714792 NA NA NA NA 0.00537272668080561 NA NA NA NA NA 98287946 4.94900000000001
FUT7 ENSG00000180549 9 Lassosum 0.138200354924944 0.978131733785736 NA NA NA NA 0.0104943456734871 NA NA NA NA NA 139926044 2.31100000000001
HIST1H2AC ENSG00000180573 6 Lassosum 0.000224826721437088 5.41873913034556e-07 NA NA NA NA 0.0842734182330987 NA NA NA NA NA 26131858 2.80399999999997
EIF2S3L ENSG00000180574 12 Lassosum 5.94126562777353e-05 0.713807249456315 NA NA NA NA 0.000232024062401598 NA NA NA NA NA 10666967 3.30200000000002
HIST1H2BC ENSG00000180596 6 Lassosum 0.000587941465829078 0.0156186151167039 NA NA NA NA -0.0702484219529775 NA NA NA NA NA 26119627 3.90099999999998
ZBTB12P1 ENSG00000180610 4 Lassosum -0.00111721058481629 0.611499313672815 NA NA NA NA -0.145835305550668 NA NA NA NA NA 39772350 5.667
MB21D2 ENSG00000180611 3 Lassosum -0.000856556041949785 0.113569345153223 NA NA NA NA -0.458090700894904 NA NA NA NA NA 192575277 3.97399999999999
ZNF594 ENSG00000180626 17 Lassosum 0.000677326097274444 0.443810931150099 NA NA NA NA 0.36761334427103 NA NA NA NA NA 5089004 1.75200000000001
PCGF5 ENSG00000180628 10 Lassosum 0.0333333953849937 0.0808493093901378 NA NA NA NA 0.115744353423519 NA NA NA NA NA 93011998 5.387
PRF1 ENSG00000180644 10 Lassosum 0.00129739607873292 0.518053450144156 NA NA NA NA 0.0579792706088493 NA NA NA NA NA 72359817 2.09199999999998
YOD1 ENSG00000180667 1 Lassosum -0.000828791889683878 0.103842335848982 NA NA NA NA -0.168010496947316 NA NA NA NA NA 207221759 4.32900000000001
TMEM64 ENSG00000180694 8 Lassosum 0.00292421560972 0.587280259484847 NA NA NA NA -0.473078355743893 NA NA NA NA NA 91719041 3.50700000000001
RP11-290F5.2 ENSG00000180712 4 Lassosum 0.130624396096562 0.0942146577286208 NA NA NA NA 0.0655645693884804 NA NA NA NA NA 185268519 4.74300000000002
S1PR5 ENSG00000180739 19 Lassosum 0.0240919452796983 0.0614217979563586 NA NA NA NA -0.0355391644794511 NA NA NA NA NA 10626115 1.70700000000002
CTD-2547E10.2 ENSG00000180747 16 Lassosum 0.00533217943259268 0.0423306673020032 NA NA NA NA 0.226863711010482 NA NA NA NA NA 21494884 2.35899999999998
GPR157 ENSG00000180758 1 Lassosum 0.00414982625877169 0.105154441356576 NA NA NA NA -0.172321567841902 NA NA NA NA NA 9174796 4.11500000000001
PIPSL ENSG00000180764 10 Lassosum -0.00280368380131524 0.99818156073018 NA NA NA NA 1.21525244619833e-05 NA NA NA NA NA 95719622 3.04899999999998
CHST13 ENSG00000180767 3 Lassosum 0.277025613708254 0.513728418129449 NA NA NA NA -0.282694954457205 NA NA NA NA NA 126252630 5.43800000000002
WDFY3-AS2 ENSG00000180769 4 Lassosum -0.00080038977981034 0.240593897257398 NA NA NA NA 0.0179831894291084 NA NA NA NA NA 85909984 6.268
SRSF8 ENSG00000180771 11 Lassosum 0.0706245379963698 0.104855943025272 NA NA NA NA 0.143431090906453 NA NA NA NA NA 94802222 2.584
SLC36A4 ENSG00000180773 11 Lassosum 0.00310919131870924 0.708917353938121 NA NA NA NA 0.00121823151915506 NA NA NA NA NA 92904235 2.62200000000001
ZDHHC20 ENSG00000180776 13 Lassosum 0.137098121644681 0.644633072501188 NA NA NA NA -0.0674353867385117 NA NA NA NA NA 21991886 1.77500000000001
ZFP3 ENSG00000180787 17 Lassosum -0.00283482842031679 0.911587558435033 NA NA NA NA -0.0123468705018778 NA NA NA NA NA 4990606 1.101
PPA1 ENSG00000180817 10 Lassosum 0.114270618164941 0.960586299755799 NA NA NA NA 0.288625399624037 NA NA NA NA NA 71978127 2.95500000000001
PSMG4 ENSG00000180822 6 Lassosum 0.0760462156262638 0.52740188473953 NA NA NA NA 0.122899368088748 NA NA NA NA NA 3267622 5.47
MAP6D1 ENSG00000180834 3 Lassosum 0.00793983025740197 0.858582507753499 NA NA NA NA -2.27088213154041 NA NA NA NA NA 183538523 5.28699999999998
CSNK1G2-AS1 ENSG00000180846 19 Lassosum -0.00245749688596919 0.16332934178641 NA NA NA NA 0.65105586850094 NA NA NA NA NA 1953557 0.89500000000001
ZNF443 ENSG00000180855 19 Lassosum 0.0588233172791005 0.0895457005566823 NA NA NA NA -0.0101245678586018 NA NA NA NA NA 12546223 1.63999999999999
PDIA3P ENSG00000180867 1 Lassosum -0.00312956509974249 0.526121675071353 NA NA NA NA -0.308944369587038 NA NA NA NA NA 146650449 2.02500000000001
CXCR2 ENSG00000180871 2 Lassosum 0.0635164873957793 0.00104251236398836 NA NA NA NA 0.369112388083964 NA NA NA NA NA 218995994 6.88200000000001
GREM2 ENSG00000180875 1 Lassosum 0.0452806648854001 0.317218909001164 NA NA NA NA 0.137993820688051 NA NA NA NA NA 240714161 3.68799999999999
C11orf42 ENSG00000180878 11 Lassosum 0 NA NA NA NA NA NA NA NA NA NA NA 6229579 2.98499999999999
CAPS2 ENSG00000180881 12 Lassosum 0.0491437500870809 0.0375257381293306 NA NA NA NA 0.235006487746196 NA NA NA NA NA 75727233 4.61799999999999
ZNF792 ENSG00000180884 19 Lassosum -0.00299850560615478 0.0869983680144414 NA NA NA NA 6.10824429641659 NA NA NA NA NA 35451105 0.863
CUEDC1 ENSG00000180891 17 Lassosum 0.027026884385799 0.974900386414029 NA NA NA NA 0.0029518306086655 NA NA NA NA NA 55985644 1.709
SCRIB ENSG00000180900 8 Lassosum -0.00206711738156518 0.0955916828474241 NA NA NA NA 0.0942021311043979 NA NA NA NA NA 144885319 2.03700000000001
KCTD2 ENSG00000180901 17 Lassosum 0.0139397873835239 0.00307584729194453 NA NA NA NA 0.619518120591176 NA NA NA NA NA 73045327 1.726
D2HGDH ENSG00000180902 2 Lassosum 0.00697196533467093 0.741351613932879 NA NA NA NA -0.0953588658462943 NA NA NA NA NA 242691112 7.47800000000001
OXTR ENSG00000180914 3 Lassosum -0.00318476404735391 0.110359318031802 NA NA NA NA -3.0443771296754 NA NA NA NA NA 8801704 3.40300000000002
FTSJD1 ENSG00000180917 16 Lassosum 0.0318424442697224 0.573457158741089 NA NA NA NA -0.148708127662045 NA NA NA NA NA 71319455 1.03899999999999
FAM83H ENSG00000180921 8 Lassosum -0.00199122047574196 0.79864529807056 NA NA NA NA -0.00300877346245925 NA NA NA NA NA 144811037 3.68700000000001
ZNF572 ENSG00000180938 8 Lassosum -0.00301660791566727 0.0567394977447567 NA NA NA NA -0.167009119790474 NA NA NA NA NA 125988585 3.959
ST20 ENSG00000180953 15 Lassosum 0.211398640458137 0.0289930887082052 NA NA NA NA 0.833449566204402 NA NA NA NA NA 80203613 3.02999999999997
PITPNB ENSG00000180957 22 Lassosum 0.02044989839517 0.625852383957432 NA NA NA NA 0.388410938264117 NA NA NA NA NA 28281889 0.89100000000002
LRRC57 ENSG00000180979 15 Lassosum 0.00329145674210118 0.45289501732761 NA NA NA NA -0.309894450763318 NA NA NA NA NA 42837860 1.512
MRPL14 ENSG00000180992 6 Lassosum 0.0854155820351763 0.567554324347914 NA NA NA NA -0.15063018432115 NA NA NA NA NA 44088194 2.87599999999998
BBS12 ENSG00000181004 4 Lassosum -0.0016930416473655 0.00197353805328007 NA NA NA NA 11.1406256222936 NA NA NA NA NA 123659977 4.529
ZFP82 ENSG00000181007 19 Lassosum 0.0590580597863017 0.812116836334545 NA NA NA NA -0.0357790484754088 NA NA NA NA NA 36891790 0.814999999999998
C7orf53 ENSG00000181016 7 Lassosum 0.0329905981089854 0.876963665121543 NA NA NA NA -0.0344844978357931 NA NA NA NA NA 112126012 5.44300000000004
NQO1 ENSG00000181019 16 Lassosum 0.0160834080661142 0.637737819381784 NA NA NA NA -0.0533311116946932 NA NA NA NA NA 69750876 0.891999999999996
AEN ENSG00000181026 15 Lassosum 0.0316195200484456 0.522666051105685 NA NA NA NA 0.117643237559156 NA NA NA NA NA 89170020 1.24799999999999
FKRP ENSG00000181027 19 Lassosum 0.081736499872019 0.000263254641090956 NA NA NA NA -1.38549127426947 NA NA NA NA NA 47264774 1.58100000000002
RPH3AL ENSG00000181031 17 Lassosum 0.0381629048574226 0.037781091127227 NA NA NA NA -0.650165716117689 NA NA NA NA NA 149169 0.883000000000038
SLC25A42 ENSG00000181035 19 Lassosum 0.0249164167335626 0.686995601099231 NA NA NA NA 0.0114392005715017 NA NA NA NA NA 19199252 0.864000000000033
FCRL6 ENSG00000181036 1 Lassosum -0.0032018841273278 0.632110727936152 NA NA NA NA -0.590132088753212 NA NA NA NA NA 159778171 6.58199999999999
METTL23 ENSG00000181038 17 Lassosum -0.00214699247605643 0.980491973558909 NA NA NA NA -5.797965272224e-05 NA NA NA NA NA 74726465 1.13299999999998
SLC26A11 ENSG00000181045 17 Lassosum 0.0213338228150506 0.131503093674397 NA NA NA NA 0.0333679148364846 NA NA NA NA NA 78210398 1.59100000000001
HIGD1A ENSG00000181061 3 Lassosum -0.00321325031636888 0.697896581444942 NA NA NA NA -0.00907344156280755 NA NA NA NA NA 42822346 4.49599999999998
OR52N4 ENSG00000181074 11 Lassosum 0.0631139505966959 0.231329497831248 NA NA NA NA 0.0820006928338739 NA NA NA NA NA 5776441 3.98000000000002
