# Supplementary material for: SUMMIT: An integrative approach for better transcriptomic data imputation improves causal gene identification
Source: Nat Commun. 2022 Oct 25;13:6336. doi: 10.1038/s41467-022-34016-y (PMC9593997; doi:10.1038/s41467-022-34016-y)
Supplement: Supplementary file 7 — Source Data [file 41467_2022_34016_MOESM7_ESM.zip › Source Data/Figure-3/real-data-new/Lassosum/AST/AST-111]

gene_symbol gene_id chromosome model_best r2_test p_SCAD p_ElNet p_LASSO p_MCP p_MNet z_SCAD z_ElNet z_LASSO z_MCP z_MNet p_ACAT gene_pos runtime
EHMT1 ENSG00000181090 9 Lassosum 0.333734030914968 0.259734138180384 NA NA NA NA -0.0840043369947265 NA NA NA NA NA 140638956 3.686
RP11-429J17.2 ENSG00000181097 8 Lassosum 0.155173662799276 0.673905817074946 NA NA NA NA -0.0818224264697582 NA NA NA NA NA 144779453 6.731
F2R ENSG00000181104 5 Lassosum 0.0122471052653131 0.00876175591218334 NA NA NA NA 2.70882311789183 NA NA NA NA NA 76021737 6.052
HLA-V ENSG00000181126 6 Lassosum 0.0561663783096501 0.894322005419097 NA NA NA NA -0.0153201718286989 NA NA NA NA NA 29762159 4.669
ZNF707 ENSG00000181135 8 Lassosum 0.029161357485297 0.378721455418712 NA NA NA NA 0.0844430833919343 NA NA NA NA NA 144781345 4.819
NPM1 ENSG00000181163 5 Lassosum -0.00296369838080457 0.396906968803718 NA NA NA NA -0.0184724014036232 NA NA NA NA NA 170826130 6.432
DHTKD1 ENSG00000181192 10 Lassosum 0.00194166788811501 0.15809166134745 NA NA NA NA 0.276849254494384 NA NA NA NA NA 12138097 2.915
HIST3H2A ENSG00000181218 1 Lassosum 0.013617969230573 0.415775745495634 NA NA NA NA -0.0792018516135806 NA NA NA NA NA 228645312 6.134
ZNF746 ENSG00000181220 7 Lassosum 0.0179410173816176 0.774852155345378 NA NA NA NA 0.198910044900726 NA NA NA NA NA 149182396 3.487
POLR2A ENSG00000181222 17 Lassosum -0.00150806233776368 0.000240441558232494 NA NA NA NA 0.211602869404813 NA NA NA NA NA 7402809 3.644
RP4-682C21.2 ENSG00000181227 1 Lassosum -0.000479927884540432 0.630922773667165 NA NA NA NA -0.0622670657487836 NA NA NA NA NA 76209782 3.277
SLC25A41 ENSG00000181240 19 Lassosum 0.22942566475736 0.401953624672052 NA NA NA NA -0.11122720268043 NA NA NA NA NA 6429919 1.588
FRAT2 ENSG00000181274 10 Lassosum 0.0260960302483417 0.663938151632537 NA NA NA NA -0.189957413894031 NA NA NA NA NA 99093356 3.785
TMEM102 ENSG00000181284 17 Lassosum -0.00243226877719738 0.0393683550302815 NA NA NA NA 0.00424166998525915 NA NA NA NA NA 7339880 2.933
ZNF322 ENSG00000181315 6 Lassosum 0.0727680280621616 0.0299962856346157 NA NA NA NA -0.927012032352306 NA NA NA NA NA 26648249 2.806
NME9 ENSG00000181322 3 Lassosum -0.001307216400801 0.180240998192061 NA NA NA NA 0.0763904805625178 NA NA NA NA NA 138014503 5.437
FAM211A ENSG00000181350 17 Lassosum 0.0320218867806833 0.962547125267162 NA NA NA NA -0.00867502123447604 NA NA NA NA NA 16370179 2.44800000000001
DDX60L ENSG00000181381 4 Lassosum 0.173647576014063 0.159459368885429 NA NA NA NA -0.593643625442028 NA NA NA NA NA 169368411 3.566
SYNE4 ENSG00000181392 19 Lassosum 0.0246836395308929 0.322662810357978 NA NA NA NA -0.0153043460849308 NA NA NA NA NA 36496952 1.23699999999999
OGFOD3 ENSG00000181396 17 Lassosum 0.0303970218931247 0.708738058710407 NA NA NA NA -0.167885330750467 NA NA NA NA NA 80361806 2.41500000000001
XXyac-YRM2039.2 ENSG00000181404 9 Lassosum 0.0345819824642258 0.623369874405016 NA NA NA NA -0.554948570267222 NA NA NA NA NA 22125 2.252
AATK ENSG00000181409 17 Lassosum 0.0928118350145188 0.790867014805801 NA NA NA NA 0.0655786405378611 NA NA NA NA NA 79115486 1.166
ZNF467 ENSG00000181444 7 Lassosum 0.0664226074189177 0.0933353254586004 NA NA NA NA 0.446027943754916 NA NA NA NA NA 149465919 3.02500000000001
ZNF678 ENSG00000181450 1 Lassosum -0.00252810200036047 0.913167912816537 NA NA NA NA 0.210355536965898 NA NA NA NA NA 227799415 6.658
TMEM45A ENSG00000181458 3 Lassosum 0.083333376298022 0.848339367436396 NA NA NA NA 0.274563720485566 NA NA NA NA NA 100253875 4.824
RAP2B ENSG00000181467 3 Lassosum 0.0069217519064938 0.311809491589032 NA NA NA NA -0.00666549973884472 NA NA NA NA NA 152883147 3.532
ZBTB2 ENSG00000181472 6 Lassosum -0.00318464154821774 0.262500276396961 NA NA NA NA 0.151655499005963 NA NA NA NA NA 151698967 4.077
RNF135 ENSG00000181481 17 Lassosum 0.00168344717491309 0.02370328810677 NA NA NA NA -0.0068611538189054 NA NA NA NA NA 29311366 2.399
ACBD4 ENSG00000181513 17 Lassosum 0.0474621302952979 0.337347220943558 NA NA NA NA -0.62695545189252 NA NA NA NA NA 43215757 0.756
SGSH ENSG00000181523 17 Lassosum 0.0363511807686593 0.108114362403225 NA NA NA NA -0.134480288944666 NA NA NA NA NA 78187618 1.325
RPL24P4 ENSG00000181524 6 Lassosum -0.0030556411294782 0.103633206211436 NA NA NA NA 0.146700912626949 NA NA NA NA NA 42924293 2.648
SETD2 ENSG00000181555 3 Lassosum 0.0623511801266637 0.949351995078263 NA NA NA NA 0.00988149637738809 NA NA NA NA NA 47131688 5.48899999999999
TMIE ENSG00000181585 3 Lassosum 0.00668135398798009 0.323412592532058 NA NA NA NA -0.111121587553169 NA NA NA NA NA 46747599 2.79000000000001
MEX3D ENSG00000181588 19 Lassosum -0.00168245573701653 0.95094689430667 NA NA NA NA 0.00259974069339554 NA NA NA NA NA 1561362 1.35899999999999
MRPS23 ENSG00000181610 17 Lassosum -0.00325732825656622 0.895161367420604 NA NA NA NA -0.00624894267910056 NA NA NA NA NA 55922129 1.999
GPR135 ENSG00000181619 14 Lassosum 0.0205621206309483 0.313087890784665 NA NA NA NA -0.0203965492335748 NA NA NA NA NA 59913900 1.871
P2RY13 ENSG00000181631 3 Lassosum 0.0373030671549532 0.179912874218364 NA NA NA NA -1.29235046604411 NA NA NA NA NA 151045718 5.562
ZFP41 ENSG00000181638 8 Lassosum 0 NA NA NA NA NA NA NA NA NA NA NA 144336933 4.24299999999999
PHLDA2 ENSG00000181649 11 Lassosum 0.0737739764391691 0.085172207636977 NA NA NA NA -0.0367637891611507 NA NA NA NA NA 2950094 3.523
ATG9B ENSG00000181652 7 Lassosum -0.00218089933055166 0.325223739760987 NA NA NA NA 0.317961852861036 NA NA NA NA NA 150715441 2.66
GPR88 ENSG00000181656 1 Lassosum -0.00139213855831111 0.388647185949027 NA NA NA NA 0.00636977118645838 NA NA NA NA NA 101005633 5.19399999999999
HKR1 ENSG00000181666 19 Lassosum 0.0579078517186015 0.124826526752702 NA NA NA NA -0.19781083410931 NA NA NA NA NA 37832003 2.255
PLAG1 ENSG00000181690 8 Lassosum 0.0106425916482474 0.436912187810942 NA NA NA NA 0.0743883243335788 NA NA NA NA NA 57098673 3.185
ZBTB20 ENSG00000181722 3 Lassosum -0.00294749374994629 0.228367449919394 NA NA NA NA -1.04537315753582 NA NA NA NA NA 114461529 5.74100000000001
C3orf58 ENSG00000181744 3 Lassosum 0.004206740967441 0.0710365628773553 NA NA NA NA -0.259456482562034 NA NA NA NA NA 143729100 3.48999999999998
C5orf30 ENSG00000181751 5 Lassosum -0.00324671454603154 0.698442787108315 NA NA NA NA 0.000736836209912445 NA NA NA NA NA 102604382 2.82400000000001
AMIGO1 ENSG00000181754 1 Lassosum 0.152180337490776 0.000330711438082562 NA NA NA NA -17.0703126354933 NA NA NA NA NA 110049578 6.21799999999999
GPR3 ENSG00000181773 1 Lassosum 0.0127002030350397 0.91148691473383 NA NA NA NA 0.00311112852870067 NA NA NA NA NA 27720733 3.095
TMEM252 ENSG00000181778 9 Lassosum 0.146608542134882 0.152311677656277 NA NA NA NA 0.218329065402501 NA NA NA NA NA 71153639 3.029
SIAH2 ENSG00000181788 3 Lassosum -0.00318492773867085 0.792181372706151 NA NA NA NA -0.0406885288148337 NA NA NA NA NA 150470089 5.90299999999999
COPG1 ENSG00000181789 3 Lassosum 0.0062514440142869 0.296652677614228 NA NA NA NA -1.94417059334033 NA NA NA NA NA 128982531 2.74600000000001
BAI1 ENSG00000181790 8 Lassosum 0.0195502227130659 0.861547057688418 NA NA NA NA -0.150373752401588 NA NA NA NA NA 143578580 3.11699999999999
CELF2-AS1 ENSG00000181800 10 Lassosum 0.00683183561766942 0.456387070065467 NA NA NA NA -0.055060354142212 NA NA NA NA NA 11360322 4.196
SLC9A9 ENSG00000181804 3 Lassosum -0.00265361067701764 0.128654023532959 NA NA NA NA -0.232611897191742 NA NA NA NA NA 143275718 4.89499999999998
LSM10 ENSG00000181817 1 Lassosum 0.0129711441938458 0.870640300320619 NA NA NA NA -0.0286577018908942 NA NA NA NA NA 36860166 3.38
RELL1 ENSG00000181826 4 Lassosum 0.000774438448835069 0.774994510055699 NA NA NA NA 0.0353335108232192 NA NA NA NA NA 37640210 6.22500000000002
RFX7 ENSG00000181827 15 Lassosum 0.0305736096394501 0.294687217174537 NA NA NA NA -0.127640388208239 NA NA NA NA NA 56457480 1.99900000000002
SLC35C1 ENSG00000181830 11 Lassosum 0.0424002349584339 0.840488433285564 NA NA NA NA 0.0239723028147153 NA NA NA NA NA 45830094 3.536
TIGIT ENSG00000181847 3 Lassosum 0.0216465161500872 0.105952229238184 NA NA NA NA 0.331271787010037 NA NA NA NA NA 114012447 5.429
RNF41 ENSG00000181852 12 Lassosum -0.00267590960428099 0.238016143737543 NA NA NA NA -0.452209906126988 NA NA NA NA NA 56607001 2.352
SLC2A4 ENSG00000181856 17 Lassosum 0 NA NA NA NA NA NA NA NA NA NA NA 7188281 3.34899999999999
IBA57 ENSG00000181873 1 Lassosum 0.262066500119951 0.692342239253842 NA NA NA NA -0.0585079745468805 NA NA NA NA NA 228361737 3.55600000000001
CLDN7 ENSG00000181885 17 Lassosum 0.0151203007027345 0.511154913744135 NA NA NA NA 0.0472643195265071 NA NA NA NA NA 7165262 1.25500000000002
ZNF329 ENSG00000181894 19 Lassosum 0.0347696544241272 0.266064557343325 NA NA NA NA 1.33834894301462 NA NA NA NA NA 58652048 1.97800000000001
ZNF101 ENSG00000181896 19 Lassosum 0.0171870241489912 0.397701851007018 NA NA NA NA -3.87559811101206 NA NA NA NA NA 19786961 0.665999999999997
C5orf24 ENSG00000181904 5 Lassosum -0.00321050851487015 0.351441254547626 NA NA NA NA 0.0346152993296273 NA NA NA NA NA 134188398 3.83600000000001
AP003774.4 ENSG00000181908 11 Lassosum 0.0357565598722083 0.00980542012668138 NA NA NA NA 0.368695642292489 NA NA NA NA NA 64217836 2.37899999999999
ADO ENSG00000181915 10 Lassosum 0.0216012295784789 0.0511793526420584 NA NA NA NA 0.224122000292616 NA NA NA NA NA 64566377 4.345
COA4 ENSG00000181924 11 Lassosum 0.00555045356640083 0.0580479271365511 NA NA NA NA 0.169529888355388 NA NA NA NA NA 73585872 1.68699999999998
PRKAG1 ENSG00000181929 12 Lassosum 0.0338679325546567 0.0317274445843754 NA NA NA NA 0.427209735421916 NA NA NA NA NA 49404518 1.99100000000001
GINS3 ENSG00000181938 16 Lassosum 0.00831981906267432 0.137544002759495 NA NA NA NA -0.57803044020557 NA NA NA NA NA 58384516 3.547
OR52K2 ENSG00000181963 11 Lassosum 0.00081387292811419 0.980007532013155 NA NA NA NA -0.00414740844787844 NA NA NA NA NA 4471058 1.97
CCDC149 ENSG00000181982 4 Lassosum 0.0317287345525313 0.190331829125777 NA NA NA NA -0.12470742122546 NA NA NA NA NA 24894782 6.54500000000002
MRPS11 ENSG00000181991 15 Lassosum -0.00317295298656983 0.694137414595874 NA NA NA NA -0.11530050450863 NA NA NA NA NA 89016453 1.92399999999998
SNRPE ENSG00000182004 1 Lassosum -0.000725254856730251 0.518915970591197 NA NA NA NA -0.0777993037930424 NA NA NA NA NA 203835204 4.74200000000002
RTKN2 ENSG00000182010 10 Lassosum 0.0843238279491259 0.627118956478722 NA NA NA NA -0.0999328840245511 NA NA NA NA NA 63985630 2.72199999999998
PNMAL1 ENSG00000182013 19 Lassosum 0.0835121885116444 0.913136064604766 NA NA NA NA 0.0347435544770297 NA NA NA NA NA 46972284 3.24000000000001
CHST15 ENSG00000182022 10 Lassosum 0.0242101735123096 0.307921028247629 NA NA NA NA 0.0544654355692857 NA NA NA NA NA 125810195 1.863
TRPC2 ENSG00000182048 11 Lassosum 0.107858463878951 0.890546411458243 NA NA NA NA -0.00953048832564432 NA NA NA NA NA 3644960 2.08499999999998
IDH2 ENSG00000182054 15 Lassosum 0.0027257978207661 0.189308027325224 NA NA NA NA -0.0101810507122824 NA NA NA NA NA 90636006 2.08499999999998
Z83851.3 ENSG00000182057 22 Lassosum 0.0354231893932047 0.000739445573433738 NA NA NA NA -0.0403315963025025 NA NA NA NA NA 42668480 1.70099999999996
TMEM259 ENSG00000182087 19 Lassosum 0.0259950426545206 2.80040239765617e-05 NA NA NA NA -0.873529149476163 NA NA NA NA NA 1013642 0.904999999999973
WRB ENSG00000182093 21 Lassosum 0.181459859439729 0.0327347785927809 NA NA NA NA -13.2782573571165 NA NA NA NA NA 40776312 1.31299999999999
TNRC18 ENSG00000182095 7 Lassosum -0.00300350548402339 0.216596089307247 NA NA NA NA -0.202948927693569 NA NA NA NA NA 5405733 2.81400000000002
TMEM30B ENSG00000182107 14 Lassosum -0.0010256012487142 0.425182804188654 NA NA NA NA -0.0218005185289803 NA NA NA NA NA 61746323 2.178
RP11-69E11.4 ENSG00000182109 1 Lassosum 0.0695288443358878 0.00253185880501007 NA NA NA NA -0.204947250844863 NA NA NA NA NA 39999905 4.02199999999999
NOP10 ENSG00000182117 15 Lassosum 0.206934215509411 0.0680482336993192 NA NA NA NA -2.30777625869664 NA NA NA NA NA 34634647 4.19100000000003
FAM89A ENSG00000182118 1 Lassosum 0.0333058948291921 0.923865324281737 NA NA NA NA 0.014823879912977 NA NA NA NA NA 231165348 2.76799999999997
TDRKH ENSG00000182134 1 Lassosum 0.0442584397934672 1.10665762218759e-07 NA NA NA NA 1.06681488552435 NA NA NA NA NA 151753237 2.77499999999998
ZNF708 ENSG00000182141 19 Lassosum 0.30222050283076 0.673080409077222 NA NA NA NA 0.118055455042561 NA NA NA NA NA 21493094 1.26999999999998
IST1 ENSG00000182149 16 Lassosum 0.0204918229329233 0.890418867976073 NA NA NA NA -0.130211118416477 NA NA NA NA NA 71941024 1.10700000000003
ERCC6L2 ENSG00000182150 9 Lassosum 0.0593926104186803 0.758534440424161 NA NA NA NA -0.047566778734961 NA NA NA NA NA 98707412 3.49000000000001
MRPL41 ENSG00000182154 9 Lassosum -0.00318551187855221 0.42598879923228 NA NA NA NA -0.126517925757448 NA NA NA NA NA 140446329 1.226
CREB3L2 ENSG00000182158 7 Lassosum 0.0109729908799632 NA NA NA NA NA NA NA NA NA NA NA 137623269 2.92199999999997
TP53TG1 ENSG00000182165 7 Lassosum 0.0465090854736128 0.658452402029583 NA NA NA NA -0.191078869761289 NA NA NA NA NA 86964686 1.72999999999996
TSEN54 ENSG00000182173 17 Lassosum 0.0120647603884761 0.00890697744376164 NA NA NA NA -5.1187859307705 NA NA NA NA NA 73516480 2.255
RGMA ENSG00000182175 15 Lassosum 0.0247423616764024 0.699357204162058 NA NA NA NA -0.0115029933613705 NA NA NA NA NA 93609534 3.24699999999996
UBA7 ENSG00000182179 3 Lassosum 0.136793619783068 0.000145935651721859 NA NA NA NA 1.8952097826594 NA NA NA NA NA 49847009 2.32299999999998
MRPS16 ENSG00000182180 10 Lassosum 6.36007169305675e-05 0.00395278741007425 NA NA NA NA -1.68007735966329 NA NA NA NA NA 75009480 6.02799999999996
FAM159A ENSG00000182183 1 Lassosum 0.0634163824151333 0.539141252901927 NA NA NA NA 0.178847577165647 NA NA NA NA NA 53117185 6.42200000000003
