# Supplementary material for: SUMMIT: An integrative approach for better transcriptomic data imputation improves causal gene identification
Source: Nat Commun. 2022 Oct 25;13:6336. doi: 10.1038/s41467-022-34016-y (PMC9593997; doi:10.1038/s41467-022-34016-y)
Supplement: Supplementary file 7 — Source Data [file 41467_2022_34016_MOESM7_ESM.zip › Source Data/Figure-3/real-data-new/Lassosum/AST/AST-112]

gene_symbol gene_id chromosome model_best r2_test p_SCAD p_ElNet p_LASSO p_MCP p_MNet z_SCAD z_ElNet z_LASSO z_MCP z_MNet p_ACAT gene_pos runtime
RAD51B ENSG00000182185 14 Lassosum 0 NA NA NA NA NA NA NA NA NA NA NA 68741715 3.429
ARL6IP4 ENSG00000182196 12 Lassosum 0.0376807281307023 0.00189666442365697 NA NA NA NA -0.120689654360584 NA NA NA NA NA 123465894 4.303
EXT1 ENSG00000182197 8 Lassosum 0.0235414603870253 0.59658039264884 NA NA NA NA -0.160295939209513 NA NA NA NA NA 118965410 5.207
SHMT2 ENSG00000182199 12 Lassosum -0.00286255225259313 0.212232099381184 NA NA NA NA -0.0677908765130283 NA NA NA NA NA 57625914 3.36
MOB2 ENSG00000182208 11 Lassosum 0.0052860905785479 0.276233333604795 NA NA NA NA 0.15523154669759 NA NA NA NA NA 1506582 3.198
CYB5D1 ENSG00000182224 17 Lassosum -0.00250195757109539 0.774187789850864 NA NA NA NA -1.1144075204529 NA NA NA NA NA 7763332 2.369
FAM153B ENSG00000182230 5 Lassosum 0.119566744205294 0.560930676089874 NA NA NA NA -0.214724822582816 NA NA NA NA NA 175523476 4.506
BACE2 ENSG00000182240 21 Lassosum 0.012619811005434 0.21729225789964 NA NA NA NA 2.48597686888243 NA NA NA NA NA 42594126 1.777
UBE2E2 ENSG00000182247 3 Lassosum 0.050376944991123 0.000468742316334402 NA NA NA NA 0.288919191881984 NA NA NA NA NA 23438897 3.897
SYNM ENSG00000182253 15 Lassosum 0.155135221299093 0.48774012209905 NA NA NA NA 0.49473920981808 NA NA NA NA NA 99657109 2.607
C22orf26 ENSG00000182257 22 Lassosum 0.0153663148110882 0.49840843662408 NA NA NA NA -0.0152817567670072 NA NA NA NA NA 46447691 0.711999999999996
B4GALNT4 ENSG00000182272 11 Lassosum 0.0967966200156156 0.56803814969277 NA NA NA NA 0.0670134950693665 NA NA NA NA NA 375956 2.066
C8orf33 ENSG00000182307 8 Lassosum -8.8776745093222e-05 0.912653386045817 NA NA NA NA 0.142270593803423 NA NA NA NA NA 146279590 5.555
DCAF4L1 ENSG00000182308 4 Lassosum 0.00505288964413075 0.453646072841795 NA NA NA NA -0.119032799522662 NA NA NA NA NA 41986094 5.496
LINC00085 ENSG00000182310 19 Lassosum 0.184361511986166 0.933818279397136 NA NA NA NA 0.00171252476356535 NA NA NA NA NA 52206116 1.373
ZSCAN22 ENSG00000182318 19 Lassosum -0.00324585341850137 0.116878810213317 NA NA NA NA 0.0420033383423903 NA NA NA NA NA 58846041 1.037
KCNJ14 ENSG00000182324 19 Lassosum -0.00222735758713366 0.0677662424497922 NA NA NA NA 0.19582661099743 NA NA NA NA NA 48964066 1.395
FBXL6 ENSG00000182325 8 Lassosum 0.0143988636565009 0.117678317026776 NA NA NA NA -0.0331051090620571 NA NA NA NA NA 145581063 3.274
C1S ENSG00000182326 12 Lassosum -0.00318176489907174 0.162026307865225 NA NA NA NA 0.028249171598995 NA NA NA NA NA 7137343 3.39700000000001
GLTPD2 ENSG00000182327 17 Lassosum -0.000693271968378761 0.831465201470852 NA NA NA NA -0.0642666392840329 NA NA NA NA NA 4692969 1.321
KBTBD3 ENSG00000182359 11 Lassosum 0.00484710563560231 0.24532916745205 NA NA NA NA -0.0601956488899602 NA NA NA NA NA 105935158 3.70500000000001
YBEY ENSG00000182362 21 Lassosum 0.0427279330033673 0.971023811711498 NA NA NA NA 0.246439375647983 NA NA NA NA NA 47711958 0.501999999999995
CLN8 ENSG00000182372 8 Lassosum 0.0909302156580993 0.452710406410883 NA NA NA NA -0.80240133302004 NA NA NA NA NA 1719341 4.65899999999999
NXPH4 ENSG00000182379 12 Lassosum -0.00314641238994762 0.00445807809849862 NA NA NA NA -2.56903845788248 NA NA NA NA NA 57615405 3.276
CACNB4 ENSG00000182389 2 Lassosum -0.00278825681956052 0.744909781570974 NA NA NA NA -0.0731425003414036 NA NA NA NA NA 152822441 5.866
IFNL1 ENSG00000182393 19 Lassosum -5.4730762191868e-05 0.319663688954819 NA NA NA NA -0.243722951044491 NA NA NA NA NA 39788139 1.00200000000001
TRAPPC6B ENSG00000182400 14 Lassosum 0.00834506506381372 0.759523064681238 NA NA NA NA -0.0233021886762172 NA NA NA NA NA 39628375 2.47900000000001
PGBD4 ENSG00000182405 15 Lassosum 0.0592344663003871 0.659010956862127 NA NA NA NA -0.00381794141290524 NA NA NA NA NA 34395432 2.91199999999999
NPLOC4 ENSG00000182446 17 Lassosum 0.00417815805458399 0.493370211961541 NA NA NA NA 0.355544737109863 NA NA NA NA NA 79569704 1.14
TSHZ2 ENSG00000182463 20 Lassosum -0.00133173408534004 0.373205981939817 NA NA NA NA -4.58681029638553 NA NA NA NA NA 51848214 1.038
CAPN12 ENSG00000182472 19 Lassosum 0.0667159736830314 0.0073762747379473 NA NA NA NA 9.81939420693186 NA NA NA NA NA 39240685 1.211
EXOC7 ENSG00000182473 17 Lassosum -0.00269873496785733 0.723916653141229 NA NA NA NA -0.0613931747705167 NA NA NA NA NA 74097377 1.89099999999999
KPNA2 ENSG00000182481 17 Lassosum -0.00130769442169143 0.109179088592283 NA NA NA NA 2.62984341535795 NA NA NA NA NA 66037296 1.10000000000001
NCF1B ENSG00000182487 7 Lassosum -0.00308741800686052 0.792025724253664 NA NA NA NA -0.0505685680836943 NA NA NA NA NA 72642295 3.55600000000001
ORAI1 ENSG00000182500 12 Lassosum 0.100458555241538 0.234768872973636 NA NA NA NA 0.179568723075145 NA NA NA NA NA 122072519 2.97
FAM108A6P ENSG00000182502 22 Lassosum 0.0756260515980266 0.406976268802676 NA NA NA NA -0.614336910411923 NA NA NA NA NA 22470805 0.460999999999999
CEP97 ENSG00000182504 3 Lassosum 0.0444483991407432 0.0758570705061781 NA NA NA NA -0.00112382626724494 NA NA NA NA NA 101466087 4.688
FES ENSG00000182511 15 Lassosum 0.134468816550696 0.00570477601393055 NA NA NA NA -0.426453944594451 NA NA NA NA NA 91432965 1.54000000000001
GLRX5 ENSG00000182512 14 Lassosum 0.0242987282868122 0.438920951475679 NA NA NA NA -0.206588064481443 NA NA NA NA NA 96005450 2.819
MXRA7 ENSG00000182534 17 Lassosum 0.321260448392664 0.657434974265889 NA NA NA NA -0.340857706093646 NA NA NA NA NA 74687865 1.61499999999999
LIMK2 ENSG00000182541 22 Lassosum -0.00241585409508227 0.338673946343572 NA NA NA NA -0.0620237430692991 NA NA NA NA NA 31642145 1.256
MFSD5 ENSG00000182544 12 Lassosum -0.00309886927815728 0.694904339058049 NA NA NA NA 0.0392699415169611 NA NA NA NA NA 53646612 2.47699999999999
ADI1 ENSG00000182551 2 Lassosum 0.0776955266585874 0.380298517843614 NA NA NA NA 0.30090709878461 NA NA NA NA NA 3512598 6.559
RWDD4 ENSG00000182552 4 Lassosum -0.00024970927823742 0.779333156243771 NA NA NA NA 0.0982627108725818 NA NA NA NA NA 184570583 5.723
SPNS3 ENSG00000182557 17 Lassosum 0.00851136660084584 0.0186051434191496 NA NA NA NA 0.239137534101681 NA NA NA NA NA 4364243 1.68900000000001
CLEC4G ENSG00000182566 19 Lassosum 0.0622910400563568 0.701496493285255 NA NA NA NA -0.070171183409203 NA NA NA NA NA 7796317 1.73199999999999
SATB1 ENSG00000182568 3 Lassosum 0.021851267775055 0.0292859296065365 NA NA NA NA -0.217637616176103 NA NA NA NA NA 18436972 4.19500000000002
CSF1R ENSG00000182578 5 Lassosum 0.029772985613659 0.654255920656027 NA NA NA NA -0.067630912930199 NA NA NA NA NA 149462894 2.79500000000002
EPHB3 ENSG00000182580 3 Lassosum 0.0453992144974444 0.883535724548911 NA NA NA NA -0.0265338413419343 NA NA NA NA NA 184289884 3.89399999999998
ACTL10 ENSG00000182584 20 Lassosum 0.00195382372101072 0.55288238631369 NA NA NA NA 1.51011898190714 NA NA NA NA NA 32255317 0.649000000000001
LINC00334 ENSG00000182586 21 Lassosum -0.00304543403796531 0.00820602154373097 NA NA NA NA 0.518820030861717 NA NA NA NA NA 46666450 0.707000000000022
C2orf82 ENSG00000182600 2 Lassosum -0.00268316752316888 0.57859918751838 NA NA NA NA 0.0480532685369407 NA NA NA NA NA 233732699 3.952
TRAK1 ENSG00000182606 3 Lassosum 0.00125684041194341 0.0854993424415064 NA NA NA NA -3.28127364018084 NA NA NA NA NA 42161337 4.24599999999998
PLCB1 ENSG00000182621 20 Lassosum 0.0797242393851398 0.000168976605070663 NA NA NA NA -1.49914414637447 NA NA NA NA NA 8530913 2.46700000000001
SKA2 ENSG00000182628 17 Lassosum -0.00272229985280048 0.137579375854535 NA NA NA NA 0.76197150380979 NA NA NA NA NA 57209971 0.746999999999986
NDN ENSG00000182636 15 Lassosum 0.128200093990925 0.271192614816036 NA NA NA NA 0.471350090000221 NA NA NA NA NA 23931507 1.43800000000002
TTC3 ENSG00000182670 21 Lassosum 0.0289481937422598 0.90153203621022 NA NA NA NA 0.0425586649944032 NA NA NA NA NA 38510469 0.712000000000018
BRICD5 ENSG00000182685 16 Lassosum 0.0219988666185547 0.375718986461739 NA NA NA NA -0.0210823285429796 NA NA NA NA NA 2260602 0.969999999999999
IGIP ENSG00000182700 5 Lassosum 0.000730510052108779 0.523677933970201 NA NA NA NA 0.00350114366270696 NA NA NA NA NA 139506956 4.64699999999999
ANXA2 ENSG00000182718 15 Lassosum 0.00458646721240674 0.00210404466987713 NA NA NA NA 0.599526679148396 NA NA NA NA NA 60667207 2.988
RGS6 ENSG00000182732 14 Lassosum 0.0790643354851251 0.502175597768039 NA NA NA NA 0.0643863676051095 NA NA NA NA NA 72714905 1.93000000000001
HOXB4 ENSG00000182742 17 Lassosum 0.000183170738880856 1.58546070448671e-05 NA NA NA NA -1.33510784638218 NA NA NA NA NA 46655174 1.84899999999999
PAQR7 ENSG00000182749 1 Lassosum -0.00325654583980617 0.00161320991501141 NA NA NA NA 0.329351180539064 NA NA NA NA NA 26192722 5.64500000000001
NGRN ENSG00000182768 15 Lassosum 0 NA NA NA NA NA NA NA NA NA NA NA 90812677 2.054
HCAR2 ENSG00000182782 12 Lassosum 0.0038712323838731 0.329023772340448 NA NA NA NA 0.0276032128753797 NA NA NA NA NA 123186865 2.33500000000001
C1orf116 ENSG00000182795 1 Lassosum -0.00273470060341374 0.00804398902742148 NA NA NA NA 2.25387113323323 NA NA NA NA NA 207198983 4.25200000000001
TMEM198B ENSG00000182796 12 Lassosum -0.00155108452198816 0.171042696475209 NA NA NA NA 0.942753141204296 NA NA NA NA NA 56226779 2.52199999999999
CRIP2 ENSG00000182809 14 Lassosum -0.000452208317434755 0.14665572113477 NA NA NA NA 0.283066781454574 NA NA NA NA NA 105942899 1.40299999999999
DDX28 ENSG00000182810 16 Lassosum -0.00254357680302908 0.000209670417873154 NA NA NA NA 0.00279089549210962 NA NA NA NA NA 68056474 0.87700000000001
ACBD3 ENSG00000182827 1 Lassosum 0.0234233020958161 0.227253083591849 NA NA NA NA -3.53260072848809 NA NA NA NA NA 226353405 5.76399999999998
C16orf72 ENSG00000182831 16 Lassosum 0.00223869310672153 0.586877686580269 NA NA NA NA 0.176593299951587 NA NA NA NA NA 9200501 1.26600000000002
RRP7B ENSG00000182841 22 Lassosum -0.00322529171787034 0.193182587694061 NA NA NA NA 0.71264446687233 NA NA NA NA NA 42964636 0.60299999999998
VMO1 ENSG00000182853 17 Lassosum 0.00175739727761159 0.718411220268863 NA NA NA NA -0.113897529330154 NA NA NA NA NA 4689154 1.68200000000002
ALG12 ENSG00000182858 22 Lassosum 0.0562936083050086 0.851540278415778 NA NA NA NA -0.0322111900943207 NA NA NA NA NA 50304486 0.732999999999976
LCK ENSG00000182866 1 Lassosum 0 NA NA NA NA NA NA NA NA NA NA NA 32734303 3.321
COL18A1 ENSG00000182871 21 Lassosum 0.340136266432802 0.492943958098608 NA NA NA NA 0.112452746302466 NA NA NA NA NA 46879343 0.757000000000005
RP11-181G12.2 ENSG00000182873 1 Lassosum -0.000494320962945105 0.583830320776304 NA NA NA NA 0.26563411793757 NA NA NA NA NA 2114530 3.06700000000001
GPR97 ENSG00000182885 16 Lassosum 0.0535604155585596 0.140280065456314 NA NA NA NA 0.120986505098961 NA NA NA NA NA 57713037 2.34800000000001
RPL35A ENSG00000182899 3 Lassosum -0.00313971978644334 0.530824897531156 NA NA NA NA -0.0370741151177171 NA NA NA NA NA 197680169 2.53399999999999
SLC25A18 ENSG00000182902 22 Lassosum -0.00309411414100547 0.279158539608366 NA NA NA NA 0.00469873223629771 NA NA NA NA NA 18058393 0.633999999999986
ZNF721 ENSG00000182903 4 Lassosum -3.0984916247867e-05 0.222145805160523 NA NA NA NA -0.14288229759613 NA NA NA NA NA 456274 6.369
LENG9 ENSG00000182909 19 Lassosum -0.00325646927380174 0.657044003973562 NA NA NA NA -0.212733563441157 NA NA NA NA NA 54973937 0.818000000000012
C21orf90 ENSG00000182912 21 Lassosum 0.00648735251742683 0.357003173417074 NA NA NA NA -0.00565514651767262 NA NA NA NA NA 45941467 0.62299999999999
C11orf54 ENSG00000182919 11 Lassosum 0.129044715352581 0.13029923422583 NA NA NA NA 0.389517050243483 NA NA NA NA NA 93486336 2.34700000000001
CEP63 ENSG00000182923 3 Lassosum 0.0692996342726638 0.824123888640864 NA NA NA NA -0.235084253367231 NA NA NA NA NA 134249222 5.84200000000001
SRPR ENSG00000182934 11 Lassosum 0.0043885533271929 0.189564428909108 NA NA NA NA -0.155515579121537 NA NA NA NA NA 126135926 3.089
EWSR1 ENSG00000182944 22 Lassosum 0 NA NA NA NA NA NA NA NA NA NA NA 29680256 0.481999999999999
HMGN4 ENSG00000182952 6 Lassosum 0.247392584702345 0.00305943481724252 NA NA NA NA 41.0389841342178 NA NA NA NA NA 26542557 2.726
SPATA13 ENSG00000182957 13 Lassosum 0.128805320626896 0.298352590157157 NA NA NA NA -0.240939500953836 NA NA NA NA NA 24724504 2.07900000000001
CNOT10 ENSG00000182973 3 Lassosum 0.0264683539403753 0.251676053515755 NA NA NA NA -0.0304664995209942 NA NA NA NA NA 32771002 6.529
MTA1 ENSG00000182979 14 Lassosum 0 NA NA NA NA NA NA NA NA NA NA NA 105911612 1.00099999999998
ZNF662 ENSG00000182983 3 Lassosum -0.00324001076343428 0.0782212125692395 NA NA NA NA -0.464898566621082 NA NA NA NA NA 42954024 2.57600000000002
CADM1 ENSG00000182985 11 Lassosum -0.00256425367074997 0.840403045716071 NA NA NA NA 0.101811381169285 NA NA NA NA NA 115207806 3.57399999999998
ZNF320 ENSG00000182986 19 Lassosum 0.099150510384404 0.09592022590472 NA NA NA NA -0.165313791958205 NA NA NA NA NA 53383994 2.43100000000001
C12orf60 ENSG00000182993 12 Lassosum 0.0126600650245882 0.39253211661719 NA NA NA NA 1.90752067912362 NA NA NA NA NA 15008013 1.31799999999998
PYCR1 ENSG00000183010 17 Lassosum -0.000568464123742007 0.0583111462119293 NA NA NA NA -0.168405958886159 NA NA NA NA NA 79895274 1.62700000000001
LSMD1 ENSG00000183011 17 Lassosum 0.0892458191989022 0.101186891799179 NA NA NA NA 0.021479056906193 NA NA NA NA NA 7774279 0.856999999999999
SPNS2 ENSG00000183018 17 Lassosum 0.0140093368783356 0.853296116149738 NA NA NA NA -0.00408444164114621 NA NA NA NA NA 4422231 0.866000000000014
C19orf59 ENSG00000183019 19 Lassosum -0.00284978186714868 0.554671941401491 NA NA NA NA 0.0579063145042832 NA NA NA NA NA 7743113 1.73000000000002
AP2A2 ENSG00000183020 11 Lassosum 0.0416058960994903 0.673594722460011 NA NA NA NA -0.0752576054634803 NA NA NA NA NA 968566 1.49299999999999
