# Supplementary material for: SUMMIT: An integrative approach for better transcriptomic data imputation improves causal gene identification
Source: Nat Commun. 2022 Oct 25;13:6336. doi: 10.1038/s41467-022-34016-y (PMC9593997; doi:10.1038/s41467-022-34016-y)
Supplement: Supplementary file 7 — Source Data [file 41467_2022_34016_MOESM7_ESM.zip › Source Data/Figure-3/real-data-new/Lassosum/AST/AST-113]

gene_symbol gene_id chromosome model_best r2_test p_SCAD p_ElNet p_LASSO p_MCP p_MNet z_SCAD z_ElNet z_LASSO z_MCP z_MNet p_ACAT gene_pos runtime
SLC8A1 ENSG00000183023 2 Lassosum 0.109519830621739 0.36236988242922 NA NA NA NA -0.102987741050322 NA NA NA NA NA 40588739 7.285
ABAT ENSG00000183044 16 Lassosum 0.00146605206604788 0.24345516432318 NA NA NA NA 1.30540232191286 NA NA NA NA NA 8823427 4.272
SLC25A10 ENSG00000183048 17 Lassosum -0.000611314111480965 0.813275610662634 NA NA NA NA 0.0339144231238458 NA NA NA NA NA 79679223 1.205
CAMK1D ENSG00000183049 10 Lassosum 0.053982403021401 0.656698591149157 NA NA NA NA 1.00540113573688 NA NA NA NA NA 12634513 3.44
LYSMD4 ENSG00000183060 15 Lassosum 0.0125044552812102 0.570456830901426 NA NA NA NA 1.01552887351844 NA NA NA NA NA 100264836 2.958
WBP2NL ENSG00000183066 22 Lassosum -0.000368345016059868 0.367045764250411 NA NA NA NA 0.0127489262052093 NA NA NA NA NA 42424594 0.687000000000001
AFMID ENSG00000183077 17 Lassosum -0.00306878567884028 0.815516290712261 NA NA NA NA 0.038707832797375 NA NA NA NA NA 76193590 1.431
GAS6 ENSG00000183087 13 Lassosum 0.00885005409155648 0.292320342499684 NA NA NA NA -0.158556072022071 NA NA NA NA NA 114545285 2.661
NEB ENSG00000183091 2 Lassosum 0.00831543302320514 0.535664225201803 NA NA NA NA 0.0824723431799189 NA NA NA NA NA 152466425 6.464
BEGAIN ENSG00000183092 14 Lassosum 0.300811063014375 0.292847868037781 NA NA NA NA 1.00445147499568 NA NA NA NA NA 101028618 2.059
LYPD4 ENSG00000183103 19 Lassosum 0.0387656201860352 0.307689825940969 NA NA NA NA 0.846346466029492 NA NA NA NA NA 42344954 2.13399999999999
ARHGEF37 ENSG00000183111 5 Lassosum -0.000305806659432584 0.00348063517137156 NA NA NA NA -0.220289188801717 NA NA NA NA NA 148973020 2.828
PTGDR2 ENSG00000183134 11 Lassosum 0.000108421351238452 0.199780417714664 NA NA NA NA 0.66678139704292 NA NA NA NA NA 60620928 4.812
CEP57L1 ENSG00000183137 6 Lassosum -0.00323870459125786 0.0327337401152092 NA NA NA NA -0.731272263859264 NA NA NA NA NA 109450724 4.903
GPR19 ENSG00000183150 12 Lassosum 0.0588274146048461 0.229003047523611 NA NA NA NA -0.311040521228936 NA NA NA NA NA 12831483 3.192
RP11-863K10.7 ENSG00000183154 8 Lassosum -0.00222113590928674 0.97178939016626 NA NA NA NA 0.00138283318430336 NA NA NA NA NA 37593611 3.253
RABIF ENSG00000183155 1 Lassosum -0.00289083835138393 0.0901872926787925 NA NA NA NA -0.196675951546816 NA NA NA NA NA 202853174 4.496
TMEM119 ENSG00000183160 12 Lassosum 0.157549774878784 0.558409014088168 NA NA NA NA -0.170983186678739 NA NA NA NA NA 108987859 5.258
FANCF ENSG00000183161 11 Lassosum 0.071269875258608 0.142718419621428 NA NA NA NA 0.289678317100886 NA NA NA NA NA 22645733 1.59
C22orf32 ENSG00000183172 22 Lassosum 0.211623250158444 0.981254592160086 NA NA NA NA -0.0109430809154372 NA NA NA NA NA 42497900 1.16
HSP90AB3P ENSG00000183199 4 Lassosum 0.00394063758211771 0.51638488638102 NA NA NA NA -0.0039648723516974 NA NA NA NA NA 88814081 6.41800000000001
RUVBL2 ENSG00000183207 19 Lassosum 0.0688021673153405 0.300536272438711 NA NA NA NA -0.293447114701339 NA NA NA NA NA 49507978 0.878
GDPGP1 ENSG00000183208 15 Lassosum 0.0832123567310991 0.123536041512539 NA NA NA NA -0.149050085103745 NA NA NA NA NA 90781177 1.523
FLJ22184 ENSG00000183248 19 Lassosum 0.0164885831714294 0.768030109675796 NA NA NA NA 0.0252661229985295 NA NA NA NA NA 7936465 1.173
C21orf67 ENSG00000183250 21 Lassosum 0.016794291456427 0.178667343524344 NA NA NA NA -0.0808826557621944 NA NA NA NA NA 46356278 1.934
PTTG1IP ENSG00000183255 21 Lassosum 0.137065794818051 0.143120951436293 NA NA NA NA -0.657847379407194 NA NA NA NA NA 46281626 0.591999999999999
DDX41 ENSG00000183258 5 Lassosum -0.00319258914998866 0.540506667992011 NA NA NA NA 0.050208691172675 NA NA NA NA NA 176941524 2.35499999999999
PLGLB1 ENSG00000183281 2 Lassosum 0.0471455624061039 0.72711493397082 NA NA NA NA -0.114962869169481 NA NA NA NA NA 87239328 6.464
DAZAP2 ENSG00000183283 12 Lassosum -0.00235909097960341 0.00505779094312342 NA NA NA NA -0.458686113631783 NA NA NA NA NA 51636288 3.55900000000001
SEP15 ENSG00000183291 1 Lassosum 0 NA NA NA NA NA NA NA NA NA NA NA 87354119 3.08399999999999
RP11-556K13.1 ENSG00000183298 1 Lassosum 0.00392018339891287 0.147705975520404 NA NA NA NA -1.03684238431329 NA NA NA NA NA 102252975 3.49300000000001
CECR6 ENSG00000183307 22 Lassosum 0.0792220297336572 0.129199620235581 NA NA NA NA 1.14821781451821 NA NA NA NA NA 17599723 0.638999999999996
ZNF623 ENSG00000183309 8 Lassosum 0.0876103548135815 0.0136811404684685 NA NA NA NA 0.0838371920120658 NA NA NA NA NA 144727041 4.89699999999999
CCDC125 ENSG00000183323 5 Lassosum 0.148799694387478 0.856112754808005 NA NA NA NA 0.0374794609946979 NA NA NA NA NA 68602319 3.491
JRKL ENSG00000183340 11 Lassosum -0.0023963097734867 0.635314853786593 NA NA NA NA -4.33401542076062e-05 NA NA NA NA NA 96181945 4.271
GBP6 ENSG00000183347 1 Lassosum -0.00265916581953984 0.306355597493998 NA NA NA NA -0.192331131744881 NA NA NA NA NA 89841668 3.98399999999999
KIAA2026 ENSG00000183354 9 Lassosum 0.00390998176107682 0.0157346466423037 NA NA NA NA 6.39339467498618 NA NA NA NA NA 5944748 2.645
FHL3 ENSG00000183386 1 Lassosum 0.195891131720726 0.699278804043081 NA NA NA NA 0.440489640872986 NA NA NA NA NA 38466860 4.80699999999999
C19orf71 ENSG00000183397 19 Lassosum 0.0933592826146886 0.473345307502078 NA NA NA NA 0.0194016538601856 NA NA NA NA NA 3541590 0.899000000000001
CCDC159 ENSG00000183401 19 Lassosum 0.00778163867154891 0.0024870534430857 NA NA NA NA -1.42899619622438 NA NA NA NA NA 11460490 1.46900000000001
RPS7P1 ENSG00000183405 17 Lassosum 0 NA NA NA NA NA NA NA NA NA NA NA 26795137 2.07599999999999
RIPK4 ENSG00000183421 21 Lassosum 0.0723272254638511 0.883315478961643 NA NA NA NA -0.153964962548096 NA NA NA NA NA 43173397 1.11899999999999
NPIP ENSG00000183426 16 Lassosum 0.0358002527428042 0.000375075103611399 NA NA NA NA 43.4316738494518 NA NA NA NA NA 15031287 1.24100000000001
SF3A3 ENSG00000183431 1 Lassosum 0.355916896203107 0.148244127264483 NA NA NA NA -0.288190810710753 NA NA NA NA NA 38439620 5.626
TRIM61 ENSG00000183439 4 Lassosum -0.00256916784055572 0.336659080550133 NA NA NA NA -0.735067829604747 NA NA NA NA NA 165887209 6.011
AC004967.8 ENSG00000183444 7 Lassosum -0.00248006197869732 0.85190073264622 NA NA NA NA -0.064843149966864 NA NA NA NA NA 97595868 3.583
RP11-958N24.1 ENSG00000183458 16 Lassosum 0.0655673540381208 0.0259107072761824 NA NA NA NA 0.463969550051783 NA NA NA NA NA 15017486 1.47199999999998
SSTR3 ENSG00000183473 22 Lassosum 0.286978902427317 0.354920789932296 NA NA NA NA -0.034056982583102 NA NA NA NA NA 37604320 1.86600000000001
GTF2H2C ENSG00000183474 5 Lassosum 0.129558510649286 0.364620489009332 NA NA NA NA 0.110117627600408 NA NA NA NA NA 68873292 2.31700000000001
ASB7 ENSG00000183475 15 Lassosum 0.0386320629266025 0.502944813795777 NA NA NA NA 0.048587996300036 NA NA NA NA NA 101167324 1.87199999999999
GPR132 ENSG00000183484 14 Lassosum 0.013660887455694 0.193474522891043 NA NA NA NA 0.00857365740694453 NA NA NA NA NA 105523755 2.38800000000001
MX2 ENSG00000183486 21 Lassosum 0.0572041698956618 0.163678824606962 NA NA NA NA 0.146841768066159 NA NA NA NA NA 42757593 1.143
EP400 ENSG00000183495 12 Lassosum -0.00317527125063277 0.481595159559878 NA NA NA NA 0.565353507733654 NA NA NA NA NA 132499755 4.542
MEX3B ENSG00000183496 15 Lassosum -0.00214823661471231 0.601214016173176 NA NA NA NA -0.382014613103935 NA NA NA NA NA 82336300 2.57599999999999
PI4KAP2 ENSG00000183506 22 Lassosum 0.131824069019789 0.806381557578026 NA NA NA NA -0.0649981442746931 NA NA NA NA NA 21849555 0.538999999999987
FAM46C ENSG00000183508 1 Lassosum 0.00203604190222972 0.0648093265105312 NA NA NA NA 0.142599021031986 NA NA NA NA NA 118159775 4.88300000000001
COA5 ENSG00000183513 2 Lassosum 0.0568648428062197 0.104736804120594 NA NA NA NA 0.110940032287881 NA NA NA NA NA 99220375 4.77099999999999
UTP11L ENSG00000183520 1 Lassosum 0.0468768229072731 0.853506606064942 NA NA NA NA -0.0138067111168776 NA NA NA NA NA 38482713 3.363
PSMG1 ENSG00000183527 21 Lassosum -0.00324230686796323 0.555178062977855 NA NA NA NA -0.176123672503055 NA NA NA NA NA 40551236 2.245
PRR14L ENSG00000183530 22 Lassosum -0.00268497836733039 0.851310921600485 NA NA NA NA -0.000234900677689884 NA NA NA NA NA 32109184 0.608000000000004
KLRC4 ENSG00000183542 12 Lassosum 0.0592330093648722 0.0123321893287274 NA NA NA NA 0.419625652425972 NA NA NA NA NA 10561169 1.23999999999998
AC131971.1 ENSG00000183562 11 Lassosum 0.0103473248923455 0.233091008747194 NA NA NA NA -0.373669960017508 NA NA NA NA NA 3011828 2.44900000000001
SERHL2 ENSG00000183569 22 Lassosum -0.0019348721879231 0.0343721260516842 NA NA NA NA -1.32194693446631 NA NA NA NA NA 42960005 0.633999999999986
PCBP3 ENSG00000183570 21 Lassosum 0.0671196631920824 0.128571632058073 NA NA NA NA -1.53335070389941 NA NA NA NA NA 47212988 1.875
SETD3 ENSG00000183576 14 Lassosum 0.0747127761737577 0.00257274852301988 NA NA NA NA 0.425276006296323 NA NA NA NA NA 99905649 2
ZNRF3 ENSG00000183579 22 Lassosum 0 NA NA NA NA NA NA NA NA NA NA NA 29366527 0.492999999999995
TANGO2 ENSG00000183597 22 Lassosum 0.056513002590063 0.715336177080839 NA NA NA NA -0.413467497150578 NA NA NA NA NA 20028993 0.656000000000006
RP11-347C12.2 ENSG00000183604 16 Lassosum 0.0795005273238876 0.00944481069103829 NA NA NA NA 0.893603249986066 NA NA NA NA NA 30290462 2.11099999999999
SFXN4 ENSG00000183605 10 Lassosum 0.266249359866038 0.0906539994207647 NA NA NA NA 10.9852470001407 NA NA NA NA NA 120912729 1.60600000000002
FAM167B ENSG00000183615 1 Lassosum 0.00832334717520455 0.270830055992104 NA NA NA NA -0.00933607641056307 NA NA NA NA NA 32713645 4.93599999999998
MRPL54 ENSG00000183617 19 Lassosum 0.0903985079726863 0.929876692762199 NA NA NA NA 0.0982988345315063 NA NA NA NA NA 3765617 2.74800000000002
ZNF438 ENSG00000183621 10 Lassosum 0.0629493565569067 0.0279932752002149 NA NA NA NA 0.0334799875671124 NA NA NA NA NA 31227214 3.59099999999998
C3orf37 ENSG00000183624 3 Lassosum 0.0658456890260491 0.893322916715101 NA NA NA NA -0.043783574634317 NA NA NA NA NA 129011350 4.684
CCR3 ENSG00000183625 3 Lassosum 0.00555954846576545 0.982724097581161 NA NA NA NA 0.00714325995670109 NA NA NA NA NA 46256646 2.274
DGCR6 ENSG00000183628 22 Lassosum 0.0510303776273061 0.506755243242684 NA NA NA NA -0.0270247432150569 NA NA NA NA NA 18897646 0.691000000000003
ZNF530 ENSG00000183647 19 Lassosum -0.00324981778896194 0.488843881799086 NA NA NA NA -0.0423373619613379 NA NA NA NA NA 58117671 1.52500000000001
NDUFB1 ENSG00000183648 14 Lassosum 0.116578979266722 0.0781232812990516 NA NA NA NA -0.160114208597403 NA NA NA NA NA 92585363 1.41899999999998
KLHL25 ENSG00000183655 15 Lassosum 0.00493549232569823 0.0162736431045086 NA NA NA NA -0.286968218317348 NA NA NA NA NA 86320407 2.15899999999999
FAM19A1 ENSG00000183662 3 Lassosum 0.0350102832093772 0.239440696417905 NA NA NA NA 0.289214493995802 NA NA NA NA NA 68324067 3.78200000000001
TRMT12 ENSG00000183665 8 Lassosum 0.325931110866159 0.0224209365567642 NA NA NA NA -14.802119870716 NA NA NA NA NA 125468719 2.637
GUSBP1 ENSG00000183666 5 Lassosum 0.0407535444922323 0.904891420736858 NA NA NA NA -0.0096762338179827 NA NA NA NA NA 21443414 1.84299999999999
BMP8A ENSG00000183682 1 Lassosum 0.049335080624378 0.00338061988688856 NA NA NA NA -2.9432862585309 NA NA NA NA NA 39974462 6.678
ALYREF ENSG00000183684 17 Lassosum -0.00174340651031613 0.718768689156797 NA NA NA NA 0.000627402915066276 NA NA NA NA NA 79847587 1.51500000000001
FAM101B ENSG00000183688 17 Lassosum 0.0577025045432393 0.469893534547951 NA NA NA NA -0.0604097691772848 NA NA NA NA NA 292749 0.691000000000003
NOG ENSG00000183691 17 Lassosum 0.0118699323234214 0.533876460425948 NA NA NA NA 0.0091680729918612 NA NA NA NA NA 54672005 1.322
UPP1 ENSG00000183696 7 Lassosum 0.000383907315652299 0.05630860668901 NA NA NA NA -0.335169071941003 NA NA NA NA NA 48138277 5.57300000000001
TRIM52 ENSG00000183718 5 Lassosum -0.00147329411587527 0.841373435373986 NA NA NA NA -0.000236659099305585 NA NA NA NA NA 180684768 2.44300000000001
LHFP ENSG00000183722 13 Lassosum 0.00123046308012686 0.000292392455394013 NA NA NA NA -7.48594038090571 NA NA NA NA NA 40047347 2.006
CMTM4 ENSG00000183723 16 Lassosum -0.00213776236221519 0.816943875484159 NA NA NA NA 0.562890711902933 NA NA NA NA NA 66689631 2.49699999999999
TMEM50A ENSG00000183726 1 Lassosum 0.173362429866521 0.00563375814211528 NA NA NA NA 1.37126456092561 NA NA NA NA NA 25676630 4.17599999999999
ASCL2 ENSG00000183734 11 Lassosum -0.00290481940403464 0.646867075462904 NA NA NA NA 0.469721178367664 NA NA NA NA NA 2290953 2.42400000000001
TBK1 ENSG00000183735 12 Lassosum 0.0199851545695656 0.72399246621819 NA NA NA NA -0.07522576414791 NA NA NA NA NA 64870774 2.52799999999999
CBX6 ENSG00000183741 22 Lassosum 0.0545966069188565 0.338735698074529 NA NA NA NA -0.18826724060889 NA NA NA NA NA 39262887 0.586999999999989
TBL3 ENSG00000183751 16 Lassosum 0.027099553199292 0.386664213386767 NA NA NA NA -0.0195501179036117 NA NA NA NA NA 2027486 1.86399999999998
KREMEN1 ENSG00000183762 22 Lassosum 0.163336536420404 0.549968365814355 NA NA NA NA -0.377950395259001 NA NA NA NA NA 29516693 0.444999999999993
TRAIP ENSG00000183763 3 Lassosum 0 NA NA NA NA NA NA NA NA NA NA NA 49880020 4.63799999999998
CHEK2 ENSG00000183765 22 Lassosum 0.0108366878502416 0.0960382684500498 NA NA NA NA -0.144925630676733 NA NA NA NA NA 29111070 0.503999999999962
AIFM3 ENSG00000183773 22 Lassosum 0.283030064650193 0.05503714551208 NA NA NA NA 0.213865287958936 NA NA NA NA NA 21327522 0.819999999999993
ZNF703 ENSG00000183779 8 Lassosum -0.0031872688225969 0.0519692601026628 NA NA NA NA -0.0853563193754624 NA NA NA NA NA 37555403 2.459
SLC35F3 ENSG00000183780 1 Lassosum 0.0139553470405972 0.786568687956255 NA NA NA NA 0.311661207382791 NA NA NA NA NA 234250470 4.04000000000002
