# Supplementary material for: SUMMIT: An integrative approach for better transcriptomic data imputation improves causal gene identification
Source: Nat Commun. 2022 Oct 25;13:6336. doi: 10.1038/s41467-022-34016-y (PMC9593997; doi:10.1038/s41467-022-34016-y)
Supplement: Supplementary file 7 — Source Data [file 41467_2022_34016_MOESM7_ESM.zip › Source Data/Figure-3/real-data-new/Lassosum/AST/AST-114]

gene_symbol gene_id chromosome model_best r2_test p_SCAD p_ElNet p_LASSO p_MCP p_MNet z_SCAD z_ElNet z_LASSO z_MCP z_MNet p_ACAT gene_pos runtime
C9orf66 ENSG00000183784 9 Lassosum 0.0143802705984756 0.0314010592225817 NA NA NA NA 0.462447569849923 NA NA NA NA NA 214500 4.106
TUBA8 ENSG00000183785 22 Lassosum 0.00248887148912613 0.921111104827638 NA NA NA NA 0.00296602921806396 NA NA NA NA NA 18603797 2.327
PKD1P1 ENSG00000183793 16 Lassosum 0.379607666354308 4.25675108932363e-05 NA NA NA NA -2.28361593389894 NA NA NA NA NA 15466210 2.204
OLFML1 ENSG00000183801 11 Lassosum -0.00256563654893749 0.581354308729185 NA NA NA NA -0.069642448137044 NA NA NA NA NA 7519613 5.465
RBM12B ENSG00000183808 8 Lassosum -0.0032387451553606 0.795569014374854 NA NA NA NA -0.0214735623652755 NA NA NA NA NA 94747414 6.682
CCR4 ENSG00000183813 3 Lassosum 0.00288994682601262 0.303405715513904 NA NA NA NA -0.084048341523513 NA NA NA NA NA 32995453 7.791
LIN9 ENSG00000183814 1 Lassosum 0.000368441907750539 0.173893183199213 NA NA NA NA -0.717833743047353 NA NA NA NA NA 226458210 8.115
CTA-833B7.2 ENSG00000183822 22 Lassosum -0.00248887323480895 0.0867294164677465 NA NA NA NA 0.134378498058519 NA NA NA NA NA 37254949 0.948999999999998
BTBD9 ENSG00000183826 6 Lassosum 0.0390844409591937 0.621365243072171 NA NA NA NA 0.00304608066125337 NA NA NA NA NA 38372075 5.48
NUDT14 ENSG00000183828 14 Lassosum 0.0765118147191797 0.24486431156605 NA NA NA NA -0.0595955268488139 NA NA NA NA NA 105643467 4.054
FAM3B ENSG00000183844 21 Lassosum 0.143787236246891 0.20600393828435 NA NA NA NA 0.36290914815243 NA NA NA NA NA 42702748 1.291
IQGAP3 ENSG00000183856 1 Lassosum -0.000143548799286908 0.375245541198505 NA NA NA NA 0.00297294690826351 NA NA NA NA NA 156518796 4.387
TOB2 ENSG00000183864 22 Lassosum 0 NA NA NA NA NA NA NA NA NA NA NA 41836261 0.968000000000004
SCN5A ENSG00000183873 3 Lassosum 0.00453941431676907 0.462565590817118 NA NA NA NA 0.298765613156107 NA NA NA NA NA 38640356 5.507
PKD1P1 ENSG00000183889 16 Lassosum 0.0565995905208569 0.383161946652501 NA NA NA NA 0.351600195620472 NA NA NA NA NA 16427874 2.562
TTC32 ENSG00000183891 2 Lassosum 0.055181167095624 0.0521311569087378 NA NA NA NA -0.400217257126083 NA NA NA NA NA 20099075 5.289
HTR7P1 ENSG00000183935 12 Lassosum 0.00226635586657464 0.0995659869355432 NA NA NA NA 0.0962740906805979 NA NA NA NA NA 13155288 5.288
SETD8 ENSG00000183955 12 Lassosum 0.0802120764224949 0.00277135737211414 NA NA NA NA 1.27274104190986 NA NA NA NA NA 123881112 2.12
KCNH8 ENSG00000183960 3 Lassosum 0.00285373306027936 0.908229360405571 NA NA NA NA 0.0144425186705778 NA NA NA NA NA 19383542 5.604
SMTN ENSG00000183963 22 Lassosum -0.00243220390171883 0.794040943580324 NA NA NA NA 0.0277991523487835 NA NA NA NA NA 31480350 1.473
PP2D1 ENSG00000183977 3 Lassosum 0.0157689908610537 0.622079756290928 NA NA NA NA -0.01118429472925 NA NA NA NA NA 20037637 2.78699999999999
COA3 ENSG00000183978 17 Lassosum -0.00304453154747675 0.434858160149915 NA NA NA NA -0.00312227051099453 NA NA NA NA NA 40948943 1.40000000000001
ST6GALNAC3 ENSG00000184005 1 Lassosum 0.104846720560751 0.622910149275024 NA NA NA NA -0.648239646427677 NA NA NA NA NA 76820345 8.27499999999999
PTP4A2 ENSG00000184007 1 Lassosum -0.00318183925603455 0.862768248694643 NA NA NA NA 0.0077710458644683 NA NA NA NA NA 32391239 2.83300000000001
ACTG1 ENSG00000184009 17 Lassosum -0.00297205997587957 0.937022309683109 NA NA NA NA 0.0970612547562557 NA NA NA NA NA 79483935 2.04000000000001
DENND5A ENSG00000184014 11 Lassosum 0.00830112898477553 0.80308264601505 NA NA NA NA 0.238953174898853 NA NA NA NA NA 9223654 4.63799999999999
DIABLO ENSG00000184047 12 Lassosum 0.000365289220502052 0.854757271837835 NA NA NA NA 0.0129953610240459 NA NA NA NA NA 122702145 1.995
VPS33B ENSG00000184056 15 Lassosum 0.15810624765326 0.0475585368740727 NA NA NA NA 0.235624745364328 NA NA NA NA NA 91553739 2.85299999999999
ADAP2 ENSG00000184060 17 Lassosum -0.00250242455245919 0.693621422300109 NA NA NA NA 0.0351505708424722 NA NA NA NA NA 29259851 1.55300000000001
RP5-821D11.7 ENSG00000184068 22 Lassosum 0.0677860470986293 0.0225652063234149 NA NA NA NA -0.993077664127715 NA NA NA NA NA 42228944 1.79600000000001
UQCR10 ENSG00000184076 22 Lassosum 0.00865515312258092 0.461207067815108 NA NA NA NA -4.27969197345553 NA NA NA NA NA 30164880 0.564999999999998
RP11-67F24.1 ENSG00000184100 3 Lassosum -0.0018564481841179 0.156372426484589 NA NA NA NA -0.138191325928757 NA NA NA NA NA 159819569 4
TREML3P ENSG00000184106 6 Lassosum 0.404729469709357 0.966291740132135 NA NA NA NA 0.0169393490896066 NA NA NA NA NA 41183337 5.53400000000001
EIF3C ENSG00000184110 16 Lassosum 0.0298946742376346 0.189554200438748 NA NA NA NA 0.335030794928754 NA NA NA NA NA 28723465 2.593
CLDN5 ENSG00000184113 22 Lassosum 0.0174397213051526 0.432096406143004 NA NA NA NA 0.202013231321672 NA NA NA NA NA 19512807 0.620999999999995
NIPSNAP1 ENSG00000184117 22 Lassosum 0.0490542864958545 0.558465110633631 NA NA NA NA 0.144928994547812 NA NA NA NA NA 29964061 0.596999999999994
LRTOMT ENSG00000184154 11 Lassosum 0.00486263929228581 0.765942363361753 NA NA NA NA 0.0122660526654082 NA NA NA NA NA 71806605 1.80499999999999
NR2C2AP ENSG00000184162 19 Lassosum -0.00305478718438001 0.522424868800147 NA NA NA NA 0.0275168648720456 NA NA NA NA NA 19313219 1.494
FAM132A ENSG00000184163 1 Lassosum -0.00316266342083527 0.498369698991641 NA NA NA NA -0.277981935952779 NA NA NA NA NA 1179964 6.37
CRELD2 ENSG00000184164 22 Lassosum 0.0893027203361318 0.844428854463544 NA NA NA NA -0.0996152407882507 NA NA NA NA NA 50316501 1.76399999999998
SCFD2 ENSG00000184178 4 Lassosum 0.0382539597883644 0.69467209762991 NA NA NA NA 0.022388950882844 NA NA NA NA NA 53985695 3.77600000000001
UBE2F ENSG00000184182 2 Lassosum 0.100213758031841 0.0202105123718353 NA NA NA NA 0.924149782844723 NA NA NA NA NA 238913352 7.77499999999998
PPP1R2 ENSG00000184203 3 Lassosum 0.0286257661808719 0.803061051653866 NA NA NA NA 0.0130526784996962 NA NA NA NA NA 195255715 5.761
PGP ENSG00000184207 16 Lassosum -0.00322902160833483 0.390377679719335 NA NA NA NA -2.29165690840273 NA NA NA NA NA 2263403 1.67200000000003
C22orf46 ENSG00000184208 22 Lassosum 0 NA NA NA NA NA NA NA NA NA NA NA 42089541 1.446
SNRNP35 ENSG00000184209 12 Lassosum 0.0103624747185509 0.561257839727639 NA NA NA NA 0.0532078159625725 NA NA NA NA NA 123949944 2.381
CMSS1 ENSG00000184220 3 Lassosum 0.0704661549876411 0.634859651927913 NA NA NA NA -0.139415726379331 NA NA NA NA NA 99717062 3.398
OLIG1 ENSG00000184221 21 Lassosum 0.132644221161602 0.060271346145476 NA NA NA NA -1.61260125041407 NA NA NA NA NA 34443588 2.50800000000001
PCDH9 ENSG00000184226 13 Lassosum -0.00324851260119363 0.311084620420997 NA NA NA NA -0.00108365817794283 NA NA NA NA NA 67340717 1.18600000000001
ACOT1 ENSG00000184227 14 Lassosum 0.240752650080486 0.286524003256187 NA NA NA NA -0.062867812939246 NA NA NA NA NA 74007158 2.12299999999999
OAF ENSG00000184232 11 Lassosum 0.0109261863786959 0.260732801286704 NA NA NA NA 0.146096891837795 NA NA NA NA NA 120091258 2.74699999999999
HIST2H2AC ENSG00000184260 1 Lassosum -0.00305850296115628 0.0208024393483351 NA NA NA NA 0.0613487533339631 NA NA NA NA NA 149858743 6.76900000000001
POU6F1 ENSG00000184271 12 Lassosum 0.0642274503709008 0.56772491242402 NA NA NA NA 0.0647910882029977 NA NA NA NA NA 51596098 2.249
TM2D3 ENSG00000184277 15 Lassosum 0.0641138395289808 0.649514948827777 NA NA NA NA 0.0498750621089136 NA NA NA NA NA 102177220 1.17400000000001
TSSC4 ENSG00000184281 11 Lassosum -0.0016908114301093 0.802751766963517 NA NA NA NA -0.0316528924329662 NA NA NA NA NA 2423412 4.69499999999999
TACSTD2 ENSG00000184292 1 Lassosum 0.199012795792477 0.37789454774165 NA NA NA NA -0.526343056525117 NA NA NA NA NA 59042132 3.23500000000001
CLECL1 ENSG00000184293 12 Lassosum -3.18065568478687e-05 0.293074711008006 NA NA NA NA 0.168364642307528 NA NA NA NA NA 9877175 1.44199999999998
CCSER1 ENSG00000184305 4 Lassosum 0 NA NA NA NA NA NA NA NA NA NA NA 91785875 7.79599999999999
ZDHHC23 ENSG00000184307 3 Lassosum -0.00314985491790498 0.199488445712379 NA NA NA NA -0.0917153526442746 NA NA NA NA NA 113675498 5.46000000000001
MROH7 ENSG00000184313 1 Lassosum 0.0552797017158773 0.856337252070872 NA NA NA NA 0.00680896072436086 NA NA NA NA NA 55157720 4.92400000000001
RPL23AP82 ENSG00000184319 22 Lassosum 0.0455499249842678 0.306346640298519 NA NA NA NA 0.00175706831860002 NA NA NA NA NA 51217556 0.429999999999978
EFNA5 ENSG00000184349 5 Lassosum 0.00925997658662048 0.69699215875085 NA NA NA NA -0.0754581728692895 NA NA NA NA NA 106859593 3.197
MRGPRE ENSG00000184350 11 Lassosum 0.142831400313885 0.852462593775832 NA NA NA NA -0.00497629096969093 NA NA NA NA NA 3251249 3.994
SPATA32 ENSG00000184361 17 Lassosum 0.110743345102913 1.82712756478927e-07 NA NA NA NA -2.63508938954469 NA NA NA NA NA 43335619 0.854000000000013
PKP3 ENSG00000184363 11 Lassosum 0.0322793686634586 0.730082432902525 NA NA NA NA 0.0309020629983814 NA NA NA NA NA 398761 1.90099999999998
CSF1 ENSG00000184371 1 Lassosum -0.00111435508909863 0.655120677134988 NA NA NA NA 0.0190947953412325 NA NA NA NA NA 110463239 4.971
PLA2G6 ENSG00000184381 22 Lassosum 0.0925352698001136 0.0617641569156013 NA NA NA NA 0.0221288784834004 NA NA NA NA NA 38554599 0.628999999999991
MAML2 ENSG00000184384 11 Lassosum 0.0176379989214975 0.562965617795179 NA NA NA NA -0.0772763067246233 NA NA NA NA NA 95893072 2.404
C21orf128 ENSG00000184385 21 Lassosum 0.140040314924815 0.127723702089602 NA NA NA NA -0.35992814078353 NA NA NA NA NA 43525444 2.441
A3GALT2P ENSG00000184389 1 Lassosum 0.220109570384611 0.00447303652147792 NA NA NA NA 2.26230121382741 NA NA NA NA NA 33775429 3.17400000000001
SS18L1 ENSG00000184402 20 Lassosum -0.00322060727640894 0.799962868801712 NA NA NA NA 0.453822887151998 NA NA NA NA NA 60738181 4.084
TOP1MT ENSG00000184428 8 Lassosum 0.00483244182153286 0.872824512578925 NA NA NA NA -0.00305593541633904 NA NA NA NA NA 144414351 4.08199999999999
COPB2 ENSG00000184432 3 Lassosum 0.0147955484950554 0.00520515328260494 NA NA NA NA -0.25854923507477 NA NA NA NA NA 139091508 4.49299999999999
THAP7 ENSG00000184436 22 Lassosum 0.000863599208538401 0.134692738973178 NA NA NA NA 0.058927407429145 NA NA NA NA NA 21354939 1.87799999999999
AP001062.7 ENSG00000184441 21 Lassosum 0.267630425136318 0.018378295476717 NA NA NA NA 0.532322636062514 NA NA NA NA NA 45753425 0.617000000000019
KNTC1 ENSG00000184445 12 Lassosum 0.0613745663353096 0.207536218808392 NA NA NA NA 0.17517319825008 NA NA NA NA NA 123061368 1.41
CCR10 ENSG00000184451 17 Lassosum 0 NA NA NA NA NA NA NA NA NA NA NA 40833421 4.09799999999998
WDR27 ENSG00000184465 6 Lassosum 0.0129185518780484 0.0309082371843372 NA NA NA NA 0.417735861264465 NA NA NA NA NA 169979733 3.13500000000002
TXNRD2 ENSG00000184470 22 Lassosum 0.0345204536207814 0.459139692082051 NA NA NA NA -0.0244527999511844 NA NA NA NA NA 19896190 3.22399999999999
PTP4A3 ENSG00000184489 8 Lassosum -0.000797906172641083 0.0717972791986542 NA NA NA NA 1.01153753130118 NA NA NA NA NA 142421856 2.65100000000001
TMEM255B ENSG00000184497 13 Lassosum 0.0016151045423396 0.0637219616279275 NA NA NA NA -0.147963284340786 NA NA NA NA NA 114488571 2.40600000000001
PROS1 ENSG00000184500 3 Lassosum 0.0134568746414758 0.026494406890208 NA NA NA NA 1.01445207554695 NA NA NA NA NA 93642395 5.37700000000001
HDDC3 ENSG00000184508 15 Lassosum 0.0194666799400548 0.0487062725487623 NA NA NA NA -3.11213729127417 NA NA NA NA NA 91474973 1.80899999999997
ZFP1 ENSG00000184517 16 Lassosum 0.0590550842186688 0.449586574009868 NA NA NA NA -0.22893998821087 NA NA NA NA NA 75194262 3.00099999999998
CEND1 ENSG00000184524 11 Lassosum 0.012045097583996 0.783479223816914 NA NA NA NA -0.0145620909112086 NA NA NA NA NA 788613 1.49799999999999
DUSP8 ENSG00000184545 11 Lassosum 0.000980812401668918 0.489023569674732 NA NA NA NA 0.010230135159113 NA NA NA NA NA 1584212 2.13799999999998
SOCS3 ENSG00000184557 17 Lassosum -0.00280990114027424 0.0810795367297706 NA NA NA NA 0.0480477608919337 NA NA NA NA NA 76354511 1.81700000000001
LPAR5 ENSG00000184574 12 Lassosum 0.00420272292514379 0.0968981544674419 NA NA NA NA -0.160907539744187 NA NA NA NA NA 6736807 4.20600000000002
XPOT ENSG00000184575 12 Lassosum -0.00324648194364818 0.0822433341907779 NA NA NA NA 0.201397756820904 NA NA NA NA NA 64821518 1.721
TMEM173 ENSG00000184584 5 Lassosum 0.0673986886072637 0.866152564414262 NA NA NA NA 0.0321738118183764 NA NA NA NA NA 138858819 2.77800000000002
PDE4B ENSG00000184588 1 Lassosum 1.0410281571116e-05 0.435527710256061 NA NA NA NA -0.120480647915551 NA NA NA NA NA 66549228 5.173
SNN ENSG00000184602 16 Lassosum 0.0246341274678826 0.28021133596567 NA NA NA NA -0.690235781925037 NA NA NA NA NA 11767642 3.81600000000003
KCNH7 ENSG00000184611 2 Lassosum 0.00116954500138444 0.52937080652525 NA NA NA NA 0.0199573628113781 NA NA NA NA NA 163461578 4.60899999999998
NELL2 ENSG00000184613 12 Lassosum 0.0339395579526173 0.819353623005156 NA NA NA NA -0.0745317018895515 NA NA NA NA NA 45108844 4.52199999999999
AC004166.6 ENSG00000184616 7 Lassosum 0.0542710908509396 0.905366528216563 NA NA NA NA 0.0481119290063431 NA NA NA NA NA 74325784 4.99799999999999
KRBA2 ENSG00000184619 17 Lassosum 0.0235398723457938 0.269943869367563 NA NA NA NA 0.0217955969634328 NA NA NA NA NA 8275992 1.08100000000002
ZNF93 ENSG00000184635 19 Lassosum 0.0512207936211789 0.795247932770337 NA NA NA NA -0.00792487379284839 NA NA NA NA NA 20029053 1.464
SEPT9 ENSG00000184640 17 Lassosum -0.00305422714127945 0.0207022339432402 NA NA NA NA -0.0460702723405345 NA NA NA NA NA 75386664 1.11199999999997
CDCA2 ENSG00000184661 8 Lassosum 0.0130601723448454 0.105253042782197 NA NA NA NA 0.096021582870341 NA NA NA NA NA 25340974 5.13
OR7E14P ENSG00000184669 11 Lassosum 0.138688241278532 0.800280652771195 NA NA NA NA -0.0951997926021143 NA NA NA NA NA 17055064 2.36600000000004
