# Supplementary material for: SUMMIT: An integrative approach for better transcriptomic data imputation improves causal gene identification
Source: Nat Commun. 2022 Oct 25;13:6336. doi: 10.1038/s41467-022-34016-y (PMC9593997; doi:10.1038/s41467-022-34016-y)
Supplement: Supplementary file 7 — Source Data [file 41467_2022_34016_MOESM7_ESM.zip › Source Data/Figure-3/real-data-new/Lassosum/AST/AST-115]

gene_symbol gene_id chromosome model_best r2_test p_SCAD p_ElNet p_LASSO p_MCP p_MNet z_SCAD z_ElNet z_LASSO z_MCP z_MNet p_ACAT gene_pos runtime
ZBTB40 ENSG00000184677 1 Lassosum 0.158791655293704 0.762549237227438 NA NA NA NA -0.0369150324409065 NA NA NA NA NA 22817997 6.574
HIST2H2BE ENSG00000184678 1 Lassosum -0.00290481714203339 0.000268089604939903 NA NA NA NA 0.226181165241943 NA NA NA NA NA 149857121 4.171
SEPT5 ENSG00000184702 22 Lassosum 0.0357528516514669 0.700819393819076 NA NA NA NA -0.00948337214049886 NA NA NA NA NA 19707141 1.34
EIF4ENIF1 ENSG00000184708 22 Lassosum 0.00563558143111353 0.148231269964114 NA NA NA NA 0.00772501521647548 NA NA NA NA NA 31863721 0.577999999999999
RNLS ENSG00000184719 10 Lassosum -0.00281808195471078 0.304380484304272 NA NA NA NA 0.00591667601797591 NA NA NA NA NA 90188954 2.846
APOBR ENSG00000184730 16 Lassosum 6.72308574843905e-05 0.367353454883914 NA NA NA NA 0.0515097965494734 NA NA NA NA NA 28508130 2.347
FAM110C ENSG00000184731 2 Lassosum 0.0227722998687788 0.381509769557901 NA NA NA NA -1.43651131138322 NA NA NA NA NA 42842 8.198
ATL3 ENSG00000184743 11 Lassosum 0.00506979548523501 0.87166559822177 NA NA NA NA 0.00370984387474013 NA NA NA NA NA 63415476 2.788
NDUFA12 ENSG00000184752 12 Lassosum 0.127445933872334 0.642530822596626 NA NA NA NA 0.234512488959909 NA NA NA NA NA 95344188 3.239
TCTE3 ENSG00000184786 6 Lassosum 0.00297071301604379 0.28702934140679 NA NA NA NA -0.101268524880046 NA NA NA NA NA 170145932 5.27500000000001
UBE2G2 ENSG00000184787 21 Lassosum 0.0279118653062077 0.645712013262138 NA NA NA NA -0.0700782969049983 NA NA NA NA NA 46205444 0.682000000000002
OSBP2 ENSG00000184792 22 Lassosum -0.00275574768469289 0.938440371498337 NA NA NA NA 0.00161979433017749 NA NA NA NA NA 31196790 0.940999999999995
TUSC5 ENSG00000184811 17 Lassosum 0.00676910717742807 0.0460488161099838 NA NA NA NA -0.0331581163096157 NA NA NA NA NA 1193619 2.03899999999999
PRR16 ENSG00000184838 5 Lassosum 0.0135979011401869 0.189102569430848 NA NA NA NA 2.81676664509724 NA NA NA NA NA 119911500 4.85
TMED9 ENSG00000184840 5 Lassosum 0.0878386568004834 0.00568125815088002 NA NA NA NA 16.0721041843355 NA NA NA NA NA 177021142 2.61
TMEM186 ENSG00000184857 16 Lassosum 7.07302648793595e-05 0.690973039667825 NA NA NA NA 0.306671728045845 NA NA NA NA NA 8882873 2.235
SDR42E1 ENSG00000184860 16 Lassosum 0.0250059038064357 0.612985233326235 NA NA NA NA -0.0156048823257962 NA NA NA NA NA 82038157 1.797
RBM33 ENSG00000184863 7 Lassosum 0.00217589590570555 0.278860801269762 NA NA NA NA 0.0418930174345136 NA NA NA NA NA 155505662 4.55
PIGW ENSG00000184886 17 Lassosum 0.0022265908740029 0.578125452540151 NA NA NA NA 0.113713717332414 NA NA NA NA NA 34893003 1.214
BTBD6 ENSG00000184887 14 Lassosum 0.0575572633002478 0.724689627076965 NA NA NA NA -0.298181279725469 NA NA NA NA NA 105716128 1.484
H1FX ENSG00000184897 3 Lassosum -0.000837065752307131 0.155084686987564 NA NA NA NA 1.80321096531635 NA NA NA NA NA 129034367 5.545
RBM43 ENSG00000184898 2 Lassosum 0.142520714384601 0.486086229339678 NA NA NA NA -3.81972162661112 NA NA NA NA NA 152111423 6.229
SUMO3 ENSG00000184900 21 Lassosum 0.00159909195134245 0.683705016861551 NA NA NA NA -0.00909971707821863 NA NA NA NA NA 46232113 0.975000000000009
IMMP2L ENSG00000184903 7 Lassosum 0.0049979394134998 0.431714496615334 NA NA NA NA -1.25132298028928 NA NA NA NA NA 110752841 2.646
JAG2 ENSG00000184916 14 Lassosum -0.00138902475563785 0.901935408073612 NA NA NA NA 0.00203311219415742 NA NA NA NA NA 105621239 1.449
FMNL1 ENSG00000184922 17 Lassosum 0 NA NA NA NA NA NA NA NA NA NA NA 43311749 1.66
FAM22A ENSG00000184923 10 Lassosum 0.0119134570666328 0.0831637835723011 NA NA NA NA -0.467337702424426 NA NA NA NA NA 88990058 4.45999999999999
PTRHD1 ENSG00000184924 2 Lassosum 0.0407148395720542 0.381676598488747 NA NA NA NA -0.0454531478764001 NA NA NA NA NA 25014553 5.943
LCN12 ENSG00000184925 9 Lassosum 0.00584480653422248 0.809348579816168 NA NA NA NA 0.00485640672098677 NA NA NA NA NA 139846976 2.777
ZFP90 ENSG00000184939 16 Lassosum 0.310336139699443 0.0206732545098686 NA NA NA NA -3.50984080521764 NA NA NA NA NA 68586984 1.497
NOC4L ENSG00000184967 12 Lassosum 0.00437704038188169 0.876136095404452 NA NA NA NA 0.0168658396854893 NA NA NA NA NA 132633003 2.33199999999999
USP18 ENSG00000184979 22 Lassosum -0.0031717200229382 0.62914484332578 NA NA NA NA 0.192214603871169 NA NA NA NA NA 18646415 2.607
NDUFA6 ENSG00000184983 22 Lassosum 0.175399782617121 0.734031229223192 NA NA NA NA 0.175925294406736 NA NA NA NA NA 42484244 1.69699999999999
CHRM5 ENSG00000184984 15 Lassosum 0.00740781547671077 0.431199700751743 NA NA NA NA 0.0208505651437403 NA NA NA NA NA 34309106 1.253
SORCS2 ENSG00000184985 4 Lassosum 0.0910842526734327 0.236710130610099 NA NA NA NA -0.0466979092055975 NA NA NA NA NA 7469409 3.746
TMEM121 ENSG00000184986 14 Lassosum 0.219760098509175 0.588237510958226 NA NA NA NA -0.786840723849831 NA NA NA NA NA 105994739 1.47199999999999
TMEM106A ENSG00000184988 17 Lassosum -0.00184962714716308 0.800522452207124 NA NA NA NA -0.00825437755555565 NA NA NA NA NA 41367957 2.25800000000001
SIVA1 ENSG00000184990 14 Lassosum -0.0015297930899234 0.960732123001324 NA NA NA NA -0.000760221812008667 NA NA NA NA NA 105227134 0.962999999999994
BRI3BP ENSG00000184992 12 Lassosum 0.0117348659807858 0.419932053649018 NA NA NA NA -0.108025367961436 NA NA NA NA NA 125497011 2.038
DGAT1 ENSG00000185000 8 Lassosum -0.000602182911783267 0.440219700530426 NA NA NA NA 1.19898571227296 NA NA NA NA NA 145545263 3.128
AP3M1 ENSG00000185009 10 Lassosum 0.104972210440707 0.600945582958105 NA NA NA NA -0.137346223120146 NA NA NA NA NA 75896172 3.59599999999999
CA13 ENSG00000185015 8 Lassosum 0.0591634904451505 0.06594536912134 NA NA NA NA -1.17131602654491 NA NA NA NA NA 86164559 2.36799999999999
UBOX5 ENSG00000185019 20 Lassosum 0.0950978442933336 0.598849769728734 NA NA NA NA -0.371948867423032 NA NA NA NA NA 3114530 1.498
MAFF ENSG00000185022 22 Lassosum 0.017856163382961 0.000914939697890926 NA NA NA NA 0.338275242733127 NA NA NA NA NA 38605203 0.623999999999995
BRF1 ENSG00000185024 14 Lassosum 0.00638110300241801 0.956398752922196 NA NA NA NA -0.00427214084784969 NA NA NA NA NA 105728774 2.503
RP11-182I10.4 ENSG00000185031 1 Lassosum -0.000852835292418641 0.707397327685183 NA NA NA NA -0.0379544593938422 NA NA NA NA NA 65451030 4.17399999999999
SEMA4B ENSG00000185033 15 Lassosum 0.159098271320888 0.942897725468522 NA NA NA NA -0.00473014449376719 NA NA NA NA NA 90738373 3.63800000000001
CIB1 ENSG00000185043 15 Lassosum 0.314373424640572 0.0271283476970382 NA NA NA NA -1.18337912905977 NA NA NA NA NA 90775243 1.33600000000001
NELFA ENSG00000185049 4 Lassosum -0.00208359013485659 0.589730847212376 NA NA NA NA 0.00281736169000263 NA NA NA NA NA 2014035 4.69799999999998
SLC24A3 ENSG00000185052 20 Lassosum 0.0124035351632922 0.331757729987707 NA NA NA NA -0.260655946250581 NA NA NA NA NA 19448435 2.434
EFCAB10 ENSG00000185055 7 Lassosum 0 NA NA NA NA NA NA NA NA NA NA NA 105223444 2.292
AC000068.5 ENSG00000185065 22 Lassosum 0.00591784080549063 0.538075064905991 NA NA NA NA 0.163518816471597 NA NA NA NA NA 19436522 0.657000000000011
INTS5 ENSG00000185085 11 Lassosum 0.0160080912426473 0.0656080218332899 NA NA NA NA 0.238396788348324 NA NA NA NA NA 62417547 4.46000000000001
FAM169B ENSG00000185087 15 Lassosum -0.00176647181461709 0.085584792043296 NA NA NA NA 0.145096480565132 NA NA NA NA NA 99019001 1.726
RPS27L ENSG00000185088 15 Lassosum 0.120745416667629 0.814808314939322 NA NA NA NA 0.0146530812043276 NA NA NA NA NA 63434145 1.09999999999999
MANEAL ENSG00000185090 1 Lassosum -0.00069654224358473 0.0727015079940341 NA NA NA NA 0.843766114258533 NA NA NA NA NA 38263141 5.78200000000001
ADSSL1 ENSG00000185100 14 Lassosum -0.00313739521175349 0.0795173814523787 NA NA NA NA 0.759164296075319 NA NA NA NA NA 105202092 2.767
ANO9 ENSG00000185101 11 Lassosum 0.106403639404827 0.157810962357853 NA NA NA NA -0.148572921758151 NA NA NA NA NA 429972 3.976
FAF1 ENSG00000185104 1 Lassosum -0.00297025181113275 0.609349794335972 NA NA NA NA -0.0555517088542206 NA NA NA NA NA 51165542 2.78299999999999
FAM43A ENSG00000185112 3 Lassosum 0.150554688098208 0.450496041718067 NA NA NA NA -0.5787313633071 NA NA NA NA NA 194408192 5.221
NDNL2 ENSG00000185115 15 Lassosum -0.00252028196639031 0.0913539454805111 NA NA NA NA 0.123790703271055 NA NA NA NA NA 29561193 2.02099999999999
HSF1 ENSG00000185122 8 Lassosum 0.00482546387763538 0.447526493720926 NA NA NA NA -0.497331401900362 NA NA NA NA NA 145526832 3.38800000000001
C6orf120 ENSG00000185127 6 Lassosum 0.0762589759620387 0.86970187291326 NA NA NA NA -0.0150525195169753 NA NA NA NA NA 170104317 3.29599999999999
PURA ENSG00000185129 5 Lassosum -0.00282332698742227 0.0099797664720384 NA NA NA NA -0.427513864667161 NA NA NA NA NA 139491841 5.34
INPP5J ENSG00000185133 22 Lassosum 0 NA NA NA NA NA NA NA NA NA NA NA 31524699 1.08799999999999
MIXL1 ENSG00000185155 1 Lassosum -0.000110172635907846 0.485295962992907 NA NA NA NA 0.601521269209781 NA NA NA NA NA 226413052 3.09100000000001
MFSD6L ENSG00000185156 17 Lassosum 0.0641138233953755 0.276751216674371 NA NA NA NA 0.0921372274254816 NA NA NA NA NA 8701551 1.40899999999999
LRRC37B ENSG00000185158 17 Lassosum 0.00461158317411892 9.48691058818984e-07 NA NA NA NA 1.18013024134454 NA NA NA NA NA 30357707 1.09300000000002
DDX51 ENSG00000185163 12 Lassosum 0.00300790240916737 0.6957234759189 NA NA NA NA -0.459850327299608 NA NA NA NA NA 132625009 3.63
NOMO2 ENSG00000185164 16 Lassosum -0.00242799119294701 0.866352127691292 NA NA NA NA 0.0140384730730212 NA NA NA NA NA 18542357 1.411
LINC00482 ENSG00000185168 17 Lassosum 0.00323578138293246 0.129870870768189 NA NA NA NA 2.47842664414157 NA NA NA NA NA 79280309 0.894000000000005
SIGIRR ENSG00000185187 11 Lassosum 0.105600839841212 0.629739160891784 NA NA NA NA -0.048384832972194 NA NA NA NA NA 411585 3.09399999999999
NRBP2 ENSG00000185189 8 Lassosum 0.0247428436134052 0.0858105716544343 NA NA NA NA -0.0212524706676848 NA NA NA NA NA 144919982 4.25
PRSS57 ENSG00000185198 19 Lassosum 0.0744155842331725 0.666078447355115 NA NA NA NA 0.0834508638480149 NA NA NA NA NA 690490 0.690999999999974
IFITM2 ENSG00000185201 11 Lassosum -0.00212302859809954 0.000922746199000218 NA NA NA NA 3.19737453543677 NA NA NA NA NA 311451 1.886
TNFAIP2 ENSG00000185215 14 Lassosum 0.00179464264038365 0.0878994803099883 NA NA NA NA -0.364280774907624 NA NA NA NA NA 103596777 2.39600000000002
ZNF445 ENSG00000185219 3 Lassosum -0.00290733992270908 0.71488673595402 NA NA NA NA -0.0254121858148676 NA NA NA NA NA 44500212 5.10899999999998
PGBD2 ENSG00000185220 1 Lassosum -0.00222522195652886 0.574060030727159 NA NA NA NA 0.030886116087374 NA NA NA NA NA 249207270 5.06
RAB11B ENSG00000185236 19 Lassosum 0.00543775117022471 0.425758744311434 NA NA NA NA -0.0259503508642466 NA NA NA NA NA 8462091 1.38900000000001
PRMT3 ENSG00000185238 11 Lassosum -0.00209984156732057 0.0557000049953073 NA NA NA NA 0.218029327687863 NA NA NA NA NA 20469958 2.82999999999998
GP1BA ENSG00000185245 17 Lassosum -0.00179519256815452 0.776110175219427 NA NA NA NA 0.00765822881085097 NA NA NA NA NA 4836958 2.34799999999998
PRPF39 ENSG00000185246 14 Lassosum -0.00181354240069753 0.677251321245061 NA NA NA NA -0.11474037725006 NA NA NA NA NA 45569393 2.96400000000003
ZNF74 ENSG00000185252 22 Lassosum 0.0407619750746717 0.473528172172558 NA NA NA NA 0.131506011695082 NA NA NA NA NA 20755575 0.52000000000001
KIAA0825 ENSG00000185261 5 Lassosum 0.147913152632499 0.467952056798741 NA NA NA NA -3.48876965754765e-05 NA NA NA NA NA 93721490 2.41800000000001
UBALD2 ENSG00000185262 17 Lassosum 0.0228430072261817 0.0561520197815482 NA NA NA NA -0.134093670972039 NA NA NA NA NA 74264329 0.965000000000003
CDNF ENSG00000185267 10 Lassosum -0.00296960021449966 0.793075326630854 NA NA NA NA 0.00447958838546915 NA NA NA NA NA 14870911 2.70099999999999
RBM11 ENSG00000185272 21 Lassosum 0.00419540091588988 0.92722872882126 NA NA NA NA -0.0274912724367618 NA NA NA NA NA 15594572 0.597000000000008
ZBTB37 ENSG00000185278 1 Lassosum 0.024688824980751 0.990958821024543 NA NA NA NA -0.000511048973568465 NA NA NA NA NA 173851857 8.03800000000001
CCDC137 ENSG00000185298 17 Lassosum 0.137894439349541 0.873420080165859 NA NA NA NA -0.3063007048503 NA NA NA NA NA 79637164 1.435
RGPD2 ENSG00000185304 2 Lassosum -0.0032127020943975 0.121681220373933 NA NA NA NA 0.0110881763099377 NA NA NA NA NA 88170391 3.309
ARL15 ENSG00000185305 5 Lassosum 0.00352047323896454 0.489031752150649 NA NA NA NA 0.18898749659652 NA NA NA NA NA 53393093 6.02300000000002
CDK10 ENSG00000185324 16 Lassosum 0.17895963239776 0.0991999525783927 NA NA NA NA 2.48792133492256 NA NA NA NA NA 89754958 0.995000000000005
SOCS1 ENSG00000185338 16 Lassosum 0.00441226670556194 3.67771151981491e-09 NA NA NA NA -9.87049654528684 NA NA NA NA NA 11349149 1.77699999999999
TCN2 ENSG00000185339 22 Lassosum 0.127848594211148 0.441129226120499 NA NA NA NA -0.244260809403926 NA NA NA NA NA 31013045 0.613999999999976
GAS2L1 ENSG00000185340 22 Lassosum 0.0272590658418601 0.889799973759597 NA NA NA NA -0.0453077438351672 NA NA NA NA NA 29705673 0.471000000000004
ATP6V0A2 ENSG00000185344 12 Lassosum 0.104642472805729 0.547669664558167 NA NA NA NA -0.0300425847413654 NA NA NA NA NA 124221207 2.452
C14orf80 ENSG00000185347 14 Lassosum -0.000102097444738103 0.585774345560434 NA NA NA NA -0.0697288361115279 NA NA NA NA NA 105961052 0.930000000000007
HGS ENSG00000185359 17 Lassosum 0 NA NA NA NA NA NA NA NA NA NA NA 79660262 0.854999999999961
TNFAIP8L1 ENSG00000185361 19 Lassosum 0.00071021478029798 0.00279137078679935 NA NA NA NA -0.438783034773295 NA NA NA NA NA 4647555 1.846
RAD51D ENSG00000185379 17 Lassosum -0.00258117661183421 0.220197471941463 NA NA NA NA -0.156866265571658 NA NA NA NA NA 33437676 0.992000000000019
