# Supplementary material for: SUMMIT: An integrative approach for better transcriptomic data imputation improves causal gene identification
Source: Nat Commun. 2022 Oct 25;13:6336. doi: 10.1038/s41467-022-34016-y (PMC9593997; doi:10.1038/s41467-022-34016-y)
Supplement: Supplementary file 7 — Source Data [file 41467_2022_34016_MOESM7_ESM.zip › Source Data/Figure-3/real-data-new/Lassosum/AST/AST-116]

gene_symbol gene_id chromosome model_best r2_test p_SCAD p_ElNet p_LASSO p_MCP p_MNet z_SCAD z_ElNet z_LASSO z_MCP z_MNet p_ACAT gene_pos runtime
MAPK11 ENSG00000185386 22 Lassosum -0.00165393211410159 0.668711607960849 NA NA NA NA -0.0407586016727054 NA NA NA NA NA 50705669 1.002
SP140L ENSG00000185404 2 Lassosum 0.0524578493561546 0.239146543316472 NA NA NA NA -3.49260965398757 NA NA NA NA NA 231230173 7.589
TARSL2 ENSG00000185418 15 Lassosum -0.000544170707696745 0.251982487316001 NA NA NA NA -0.326639264556397 NA NA NA NA NA 102229304 3.041
SMYD3 ENSG00000185420 1 Lassosum -0.00269167140390714 0.629572914569551 NA NA NA NA -1.63119440759643 NA NA NA NA NA 246291628 5.732
METTL7A ENSG00000185432 12 Lassosum 0.0214213615355211 0.609877799266846 NA NA NA NA 0.121970450257755 NA NA NA NA NA 51321777 2.796
IFNLR1 ENSG00000185436 1 Lassosum 0.0152042843366386 0.952490651370353 NA NA NA NA -0.00164272331359584 NA NA NA NA NA 24497548 5.767
SH3BGR ENSG00000185437 21 Lassosum -0.00267222479374296 0.590055209498776 NA NA NA NA -0.00960370264983546 NA NA NA NA NA 40852607 1.547
FAM174B ENSG00000185442 15 Lassosum 0.0786320733685912 0.421634591657626 NA NA NA NA -0.0356352191301834 NA NA NA NA NA 93256893 2.696
C19orf68 ENSG00000185453 19 Lassosum 0.0143953643184196 0.0955161720007415 NA NA NA NA 0.00615693767947407 NA NA NA NA NA 48687413 2.147
TMEM179B ENSG00000185475 11 Lassosum -0.00249009257617616 0.360541667378506 NA NA NA NA 0.135576587645972 NA NA NA NA NA 62556382 1.769
GPRIN3 ENSG00000185477 4 Lassosum 0.01455401660719 0.106582701092686 NA NA NA NA -0.31216705756824 NA NA NA NA NA 90197295 6.121
PARPBP ENSG00000185480 12 Lassosum 0.00245039930646973 0.23083414450339 NA NA NA NA 0.118092896100916 NA NA NA NA NA 102552627 2.812
STAC3 ENSG00000185482 12 Lassosum 0.0418736957230682 0.28158887701464 NA NA NA NA -0.122381330711156 NA NA NA NA NA 57641106 2.026
SDHAP1 ENSG00000185485 3 Lassosum 0.115799489887326 0.808143884181516 NA NA NA NA 0.0829810408507895 NA NA NA NA NA 195701904 4.569
MUC1 ENSG00000185499 1 Lassosum 0.0576982112047271 0.809087298749895 NA NA NA NA -0.0416531143409456 NA NA NA NA NA 155160503 5.326
C17orf70 ENSG00000185504 17 Lassosum 0.049437071411834 0.512318864188736 NA NA NA NA -0.279064856046723 NA NA NA NA NA 79513949 0.893999999999998
IRF7 ENSG00000185507 11 Lassosum 0.00657193802584377 0.0623869474678621 NA NA NA NA -0.260809110883047 NA NA NA NA NA 614276 2.347
L3MBTL1 ENSG00000185513 20 Lassosum 2.34844078944585e-05 0.170020359076924 NA NA NA NA 0.0310690080336301 NA NA NA NA NA 42157955 2.241
C11orf35 ENSG00000185522 11 Lassosum 0.0351449644515489 0.750095435818395 NA NA NA NA -0.0571937202413445 NA NA NA NA NA 557817 2.824
PDE6G ENSG00000185527 17 Lassosum -0.00212494042025591 0.787237061855211 NA NA NA NA 0.0118585137271951 NA NA NA NA NA 79623815 1.15900000000001
DLK1 ENSG00000185559 14 Lassosum 0.00275752333231927 0.0469270526646584 NA NA NA NA 0.242353141615078 NA NA NA NA NA 101196790 1.642
AHNAK2 ENSG00000185567 14 Lassosum -0.00147204807269907 0.086433882675916 NA NA NA NA 0.120110192491256 NA NA NA NA NA 105424137 1.143
OLFML2A ENSG00000185585 9 Lassosum -0.00297356405367477 0.42801610280399 NA NA NA NA -0.105146531839577 NA NA NA NA NA 127558300 2.56800000000001
SP1 ENSG00000185591 12 Lassosum 0.0198661041172936 0.585459642703536 NA NA NA NA -0.0688271448206579 NA NA NA NA NA 53792095 3.982
WASH3P ENSG00000185596 15 Lassosum 0.07304537542695 0.771130953699982 NA NA NA NA 0.0859251530977683 NA NA NA NA NA 102509062 1.241
MRPL40 ENSG00000185608 22 Lassosum 0.0271318230994986 0.477402759842119 NA NA NA NA -0.0436140345858326 NA NA NA NA NA 19421511 0.664000000000001
FAM212A ENSG00000185614 3 Lassosum -0.00324004505100151 3.31647115271158e-05 NA NA NA NA 47.4424093769623 NA NA NA NA NA 49841575 4.321
PCGF3 ENSG00000185619 4 Lassosum 0.193016070858733 0.540482854979079 NA NA NA NA -0.236669206487225 NA NA NA NA NA 731982 6.017
LMLN ENSG00000185621 3 Lassosum 0.044200977782835 0.698909137603333 NA NA NA NA 0.0186543579752067 NA NA NA NA NA 197728831 4.351
P4HB ENSG00000185624 17 Lassosum 0.0114291554297401 0.161451474230179 NA NA NA NA 0.117309366640035 NA NA NA NA NA 79809802 1.19499999999999
PSMD13 ENSG00000185627 11 Lassosum 0.129814898795042 0.666365668509604 NA NA NA NA -0.808692567314415 NA NA NA NA NA 244764 3.66499999999999
PBX1 ENSG00000185630 1 Lassosum 0.0287039038843079 0.69031334072674 NA NA NA NA -0.00626954163332659 NA NA NA NA NA 164696677 4.863
NDUFA4L2 ENSG00000185633 12 Lassosum -0.00229160097142223 0.810556798163414 NA NA NA NA -0.0168767881937041 NA NA NA NA NA 57631592 1.827
KRT79 ENSG00000185640 12 Lassosum 0.00919395710025794 0.576908812587826 NA NA NA NA 0.286613162659457 NA NA NA NA NA 53221636 2.31299999999999
CTD-2287O16.1 ENSG00000185641 5 Lassosum -0.00315794494361588 0.0138619941737916 NA NA NA NA -0.246348572463993 NA NA NA NA NA 115387796 4.355
ZFP36L1 ENSG00000185650 14 Lassosum -0.00192242834028589 0.0126892820647244 NA NA NA NA -0.0645076639108604 NA NA NA NA NA 69258783 2.639
UBE2L3 ENSG00000185651 22 Lassosum 0.210033382860439 0.048626274426153 NA NA NA NA -6.97678101583911 NA NA NA NA NA 21941029 0.522000000000006
BRWD1 ENSG00000185658 21 Lassosum -0.00279218030782058 0.335757994065908 NA NA NA NA 3.67464528690708 NA NA NA NA NA 40624793 1.34400000000001
PMEL ENSG00000185664 12 Lassosum 0.00271087304199258 0.617658747672861 NA NA NA NA 0.00125301221977605 NA NA NA NA NA 56357495 1.83300000000001
SNAI3 ENSG00000185669 16 Lassosum 0.20060602704715 0.42087721711508 NA NA NA NA -0.239500832341086 NA NA NA NA NA 88748495 1.503
ZBTB3 ENSG00000185670 11 Lassosum -0.000998227650371275 0.611078952009548 NA NA NA NA -0.0311155660801188 NA NA NA NA NA 62518725 3.15400000000001
EP400NL ENSG00000185684 12 Lassosum 0.343316946470947 0.78500907670297 NA NA NA NA -0.0699451176200867 NA NA NA NA NA 132590928 3.526
PRAME ENSG00000185686 22 Lassosum 0 NA NA NA NA NA NA NA NA NA NA NA 22895945 0.878
C6orf201 ENSG00000185689 6 Lassosum 0.000549095308568504 0.753159632643494 NA NA NA NA 0.00986766727234511 NA NA NA NA NA 4105312 4.90900000000001
MYBL1 ENSG00000185697 8 Lassosum 0.0400626734057827 0.676419570264806 NA NA NA NA -0.0995442918774124 NA NA NA NA NA 67500446 3.34899999999999
C16orf52 ENSG00000185716 16 Lassosum -0.00149945004470142 0.039195581945315 NA NA NA NA 0.230850008113976 NA NA NA NA NA 22058907 1.15100000000001
DRG1 ENSG00000185721 22 Lassosum -0.00178151002573568 0.614691981319747 NA NA NA NA -0.264364657907101 NA NA NA NA NA 31860117 0.626000000000005
ANKFY1 ENSG00000185722 17 Lassosum 0.00480608039220987 0.203762334887433 NA NA NA NA 3.6218021872948 NA NA NA NA NA 4117237 2.02099999999999
YTHDF3 ENSG00000185728 8 Lassosum 0.0608178723601442 0.647893039039499 NA NA NA NA 0.195318247248327 NA NA NA NA NA 64103229 3.08799999999999
ZNF696 ENSG00000185730 8 Lassosum 0.054894403226771 0.097443824674219 NA NA NA NA -1.557225168507 NA NA NA NA NA 144376038 1.804
ADARB2 ENSG00000185736 10 Lassosum 0.219346256786196 0.104633272829528 NA NA NA NA 1.31644624787687 NA NA NA NA NA 1503871 2.75299999999999
IFIT1 ENSG00000185745 10 Lassosum 0.00203054638228306 0.38693098324063 NA NA NA NA 0.00686120362924599 NA NA NA NA NA 91158024 1.81400000000002
KCNQ5 ENSG00000185760 6 Lassosum 0.00336674853701324 0.0218309414794748 NA NA NA NA -0.0545086009724773 NA NA NA NA NA 73620047 3.58699999999999
ADAMTSL5 ENSG00000185761 19 Lassosum 0.0405931045845256 0.464151216412356 NA NA NA NA -0.000237079562994023 NA NA NA NA NA 1509310 1.262
MORF4L1 ENSG00000185787 15 Lassosum -0.00258226122953253 0.433794099910403 NA NA NA NA 0.0833165124649172 NA NA NA NA NA 79146652 2.16899999999998
WDR53 ENSG00000185798 3 Lassosum 0.00495753828870238 0.436552854933253 NA NA NA NA 0.00963007562602001 NA NA NA NA NA 196288300 2.518
DMWD ENSG00000185800 19 Lassosum 0.00237059547794682 0.0324552424935369 NA NA NA NA -0.68472898454576 NA NA NA NA NA 46291132 0.822000000000003
SLC52A2 ENSG00000185803 8 Lassosum -0.00320575919842625 0.755442545922752 NA NA NA NA 0.0435341162514225 NA NA NA NA NA 145581363 3.05199999999999
PIGP ENSG00000185808 21 Lassosum 0.0296701761089727 0.119351503947911 NA NA NA NA 0.887602385879285 NA NA NA NA NA 38440308 1.06400000000002
IKZF1 ENSG00000185811 7 Lassosum 0.0465429743620612 0.0523678472859486 NA NA NA NA 3.29412658836908 NA NA NA NA NA 50408259 3.994
PCYT2 ENSG00000185813 17 Lassosum 0 NA NA NA NA NA NA NA NA NA NA NA 79864090 1.256
NAT8L ENSG00000185818 4 Lassosum -0.00317714595169161 0.596425895799694 NA NA NA NA 0.0330021646298633 NA NA NA NA NA 2066027 5.41800000000001
ARL17A ENSG00000185829 17 Lassosum 0.242645938994559 0.0654600856977902 NA NA NA NA 0.334055011882222 NA NA NA NA NA 44625578 0.703000000000003
RPL12P4 ENSG00000185834 20 Lassosum -0.00286781532657399 0.534011751342609 NA NA NA NA -0.109400787098993 NA NA NA NA NA 53691420 1.428
GNB1L ENSG00000185838 22 Lassosum 0.0239780233982726 0.28700654082146 NA NA NA NA -1.08845971968791 NA NA NA NA NA 19806604 1.226
RP4-592A1.2 ENSG00000185839 1 Lassosum 0.0158273020302321 0.812622449040711 NA NA NA NA 0.0684458968338616 NA NA NA NA NA 59096857 3.547
EVI2B ENSG00000185862 17 Lassosum 0.0127378738164809 0.711499864922025 NA NA NA NA -0.0488210393742243 NA NA NA NA NA 29635957 1.52600000000001
NPIPL3 ENSG00000185864 16 Lassosum 0.0268955912325888 0.0363737597021843 NA NA NA NA -0.362013402335607 NA NA NA NA NA 21869019 2.12700000000001
ZNF829 ENSG00000185869 19 Lassosum 0 NA NA NA NA NA NA NA NA NA NA NA 37393109 0.655000000000001
THNSL1 ENSG00000185875 10 Lassosum -0.00317132933373432 0.418579989438824 NA NA NA NA -0.0193214147453317 NA NA NA NA NA 25310590 3.27000000000001
TRIM69 ENSG00000185880 15 Lassosum 0.109631804630188 0.468909269600424 NA NA NA NA 2.58650428687168 NA NA NA NA NA 45040606 2.078
ATP6V0C ENSG00000185883 16 Lassosum 0 NA NA NA NA NA NA NA NA NA NA NA 2567045 0.985000000000014
IFITM1 ENSG00000185885 11 Lassosum 0.0163019753729641 0.376635383450681 NA NA NA NA 0.157523226724103 NA NA NA NA NA 314389 3.62899999999999
LAMP1 ENSG00000185896 13 Lassosum -0.00154838521071321 0.0188979187456238 NA NA NA NA -0.308381254361828 NA NA NA NA NA 113964771 1.55700000000002
FFAR3 ENSG00000185897 19 Lassosum 0.0290181350062234 0.908211513954596 NA NA NA NA 0.0130478937918104 NA NA NA NA NA 35850374 2.53500000000003
TAS2R60 ENSG00000185899 7 Lassosum 0.143528972974461 0.79468678428819 NA NA NA NA -0.00436227618731995 NA NA NA NA NA 143141024 2.107
SGK196 ENSG00000185900 8 Lassosum -0.00241846738446783 0.524114799530009 NA NA NA NA 0.046881976465119 NA NA NA NA NA 42963617 3.68700000000001
C16orf54 ENSG00000185905 16 Lassosum 0.00348683570013186 0.0285153247630771 NA NA NA NA -0.582626588060512 NA NA NA NA NA 29755555 2.62
KLHDC8B ENSG00000185909 3 Lassosum -0.00309685971983997 0.0695128601676111 NA NA NA NA 0.746640234448036 NA NA NA NA NA 49211480 3.55199999999999
SETD4 ENSG00000185917 21 Lassosum 0.0174075166446019 0.585062832799089 NA NA NA NA -0.504238814735405 NA NA NA NA NA 37429263 1.11199999999999
PTCH1 ENSG00000185920 9 Lassosum 0.0503512184733028 0.0843924084824168 NA NA NA NA -0.506782353056007 NA NA NA NA NA 98242300 2.696
RTN4RL1 ENSG00000185924 17 Lassosum 0.00117906861690298 0.583766497167325 NA NA NA NA -0.0179184900934156 NA NA NA NA NA 1883738 1.28100000000001
PAGR1 ENSG00000185928 16 Lassosum 0.0137021905721874 0.298060853545558 NA NA NA NA 0.0978775873782855 NA NA NA NA NA 29829522 0.867999999999995
RNPC3 ENSG00000185946 1 Lassosum 0.00290819969764089 0.194571530044194 NA NA NA NA -0.168006110079696 NA NA NA NA NA 104083087 4.601
ZNF267 ENSG00000185947 16 Lassosum -0.00325140800546042 0.131036354611166 NA NA NA NA -0.0787237012085891 NA NA NA NA NA 31906873 0.842999999999989
IRS2 ENSG00000185950 13 Lassosum -0.00227105537938077 0.448674689450016 NA NA NA NA -0.0346705751397138 NA NA NA NA NA 110422549 3.26900000000001
C7orf61 ENSG00000185955 7 Lassosum -0.000964512106618631 0.706936104684191 NA NA NA NA 0.0472173619253814 NA NA NA NA NA 100058066 2.19999999999999
BICD2 ENSG00000185963 9 Lassosum 0.115130489089572 0.164860470624695 NA NA NA NA -0.343681959965683 NA NA NA NA NA 95500369 3.18700000000001
SDHAP3 ENSG00000185986 5 Lassosum 0.0567839987731013 0.949685875923568 NA NA NA NA 0.000464388082199326 NA NA NA NA NA 1581686 3.982
RASA3 ENSG00000185989 13 Lassosum 0.00495485964962594 0.926415410713846 NA NA NA NA 0.0281384404766709 NA NA NA NA NA 114822640 2.399
LRCH3 ENSG00000186001 3 Lassosum 0 NA NA NA NA NA NA NA NA NA NA NA 197566702 4.56599999999997
NDUFA13 ENSG00000186010 19 Lassosum 0.0258965396158467 0.948772436718774 NA NA NA NA 0.00563588911098123 NA NA NA NA NA 19635415 1.114
ZNF566 ENSG00000186017 19 Lassosum 0.0248546517036538 0.0363673658782804 NA NA NA NA -0.293212036929192 NA NA NA NA NA 36958412 0.616000000000014
ZNF529 ENSG00000186020 19 Lassosum -0.00236300271643808 0.274155166710923 NA NA NA NA 0.268584945052184 NA NA NA NA NA 37060927 0.59899999999999
ZNF284 ENSG00000186026 19 Lassosum 0.114669581004371 0.940023543068696 NA NA NA NA -0.00136623197734922 NA NA NA NA NA 44585031 0.947000000000003
DLEU7 ENSG00000186047 13 Lassosum 0.00567641466196345 0.542785172429063 NA NA NA NA 0.0664311120114447 NA NA NA NA NA 51351609 1.23699999999999
KRT73 ENSG00000186049 12 Lassosum 0.232924618813059 0.334648981709245 NA NA NA NA -0.434345754292446 NA NA NA NA NA 53006848 4.17699999999999
MATN1-AS1 ENSG00000186056 1 Lassosum -0.00208816001082335 0.061860012400524 NA NA NA NA 0.0684257201678947 NA NA NA NA NA 31195307 4.114
AIDA ENSG00000186063 1 Lassosum -0.00252955063768812 0.691961250149791 NA NA NA NA 0.0139946645094932 NA NA NA NA NA 222863953 3.13
C15orf41 ENSG00000186073 15 Lassosum 0.0477039837475964 0.800143102181177 NA NA NA NA -0.00168565156972027 NA NA NA NA NA 36987130 1.28899999999999
