# Supplementary material for: SUMMIT: An integrative approach for better transcriptomic data imputation improves causal gene identification
Source: Nat Commun. 2022 Oct 25;13:6336. doi: 10.1038/s41467-022-34016-y (PMC9593997; doi:10.1038/s41467-022-34016-y)
Supplement: Supplementary file 7 — Source Data [file 41467_2022_34016_MOESM7_ESM.zip › Source Data/Figure-3/real-data-new/Lassosum/AST/AST-117]

gene_symbol gene_id chromosome model_best r2_test p_SCAD p_ElNet p_LASSO p_MCP p_MNet z_SCAD z_ElNet z_LASSO z_MCP z_MNet p_ACAT gene_pos runtime
CD300LF ENSG00000186074 17 Lassosum 0.00998465870440823 0.0274975766380531 NA NA NA NA 0.467206455074164 NA NA NA NA NA 72699784 2.875
RP11-887P2.3 ENSG00000186076 12 Lassosum 0.00114113128282156 0.0582906448159383 NA NA NA NA -0.2998495589824 NA NA NA NA NA 94034980 5.9
KRT5 ENSG00000186081 12 Lassosum -0.00313807068159511 0.46296800667754 NA NA NA NA 1.30546087930091 NA NA NA NA NA 52911415 2.633
PION ENSG00000186088 7 Lassosum 0.10402452074082 0.305433055797991 NA NA NA NA -11.0527772545626 NA NA NA NA NA 76992892 6.033
CYP2R1 ENSG00000186104 11 Lassosum 0.00212306390730466 0.502681440697097 NA NA NA NA -1.37283872342057 NA NA NA NA NA 14906675 5.1
LRRC70 ENSG00000186105 5 Lassosum -0.000737375929427131 0.330988806972375 NA NA NA NA -0.320696225874414 NA NA NA NA NA 61875918 5.27
ANKRD46 ENSG00000186106 8 Lassosum 0.00660278355957833 0.0133071872337326 NA NA NA NA -0.258981331592636 NA NA NA NA NA 101546996 5.105
PIP5K1C ENSG00000186111 19 Lassosum 0.00812264426823284 0.0641541912626616 NA NA NA NA 2.16479744554801 NA NA NA NA NA 3665329 1.473
CYP4F2 ENSG00000186115 19 Lassosum 0.0084322811485803 0.269480289830072 NA NA NA NA 0.200637334356679 NA NA NA NA NA 15998882 1.578
ZBTB6 ENSG00000186130 9 Lassosum 0.00562577804421927 0.991166532799847 NA NA NA NA -0.000682609515416427 NA NA NA NA NA 125672972 3.543
C2orf76 ENSG00000186132 2 Lassosum 0.0257620249948688 0.436507495005421 NA NA NA NA 0.950442220056895 NA NA NA NA NA 120092102 5.883
POLR3C ENSG00000186141 1 Lassosum -0.00318196910170987 0.897495869019745 NA NA NA NA -0.00502313112337807 NA NA NA NA NA 145601815 6.42100000000001
LILRP1 ENSG00000186152 19 Lassosum 0.154752360235136 0.0125224667729377 NA NA NA NA -1.18727506736911 NA NA NA NA NA 55210533 1.55399999999999
WWOX ENSG00000186153 16 Lassosum 0.0560926032893663 0.750807261486767 NA NA NA NA -0.0140158513375384 NA NA NA NA NA 78689937 6.871
CIDECP ENSG00000186162 3 Lassosum -0.00319880752996715 0.89495142093291 NA NA NA NA -0.00351299275790877 NA NA NA NA NA 10061990 3.201
CCDC84 ENSG00000186166 11 Lassosum 0.0249956398385816 0.258766827862056 NA NA NA NA 0.261294254701306 NA NA NA NA NA 118877676 2.77799999999999
BCL9L ENSG00000186174 11 Lassosum 0.017871122760479 0.00247829012415008 NA NA NA NA -0.242356139445765 NA NA NA NA NA 118780450 3.444
POLR1D ENSG00000186184 13 Lassosum 0.13416346941492 0.604663671737215 NA NA NA NA 0.470627608438985 NA NA NA NA NA 28218225 3.36399999999999
KIF18B ENSG00000186185 17 Lassosum -0.00221955003032925 0.611027541175182 NA NA NA NA 0.00897748867799433 NA NA NA NA NA 43013579 1.524
ZNRF1 ENSG00000186187 16 Lassosum 0.0263792814345359 0.258705215521686 NA NA NA NA 1.28906055999619 NA NA NA NA NA 75088910 1.911
FFAR4 ENSG00000186188 10 Lassosum 0.0569482443325573 0.843322131312787 NA NA NA NA 0.0425480504299349 NA NA NA NA NA 95338125 3.417
SAPCD2 ENSG00000186193 9 Lassosum 0.0713855788383572 0.347637973748073 NA NA NA NA -1.1717406496812 NA NA NA NA NA 139960810 2.503
EDARADD ENSG00000186197 1 Lassosum 0.00274585798277949 0.569044291880562 NA NA NA NA 0.0425506292604031 NA NA NA NA NA 236579888 5.86
CYP4F12 ENSG00000186204 19 Lassosum 0.0143514136544532 0.479918887715606 NA NA NA NA -0.288082444898176 NA NA NA NA NA 15795775 1.59400000000001
MARC1 ENSG00000186205 1 Lassosum 0.0954864681825306 0.967533274469733 NA NA NA NA 0.0199207775458843 NA NA NA NA NA 220973918 4.36
BLOC1S4 ENSG00000186222 4 Lassosum -8.68336077248788e-05 0.186800777463382 NA NA NA NA 0.152219884624487 NA NA NA NA NA 6718614 8.194
ZNF749 ENSG00000186230 19 Lassosum 0.0469435636798036 0.711447946511385 NA NA NA NA 4.07437307939763e-05 NA NA NA NA NA 57951775 2.182
KLHL32 ENSG00000186231 6 Lassosum -0.00279037665598336 0.50372509559896 NA NA NA NA 0.0360949065841581 NA NA NA NA NA 97480617 3.337
AC016757.3 ENSG00000186235 2 Lassosum 0.148125703360161 0.798038662698675 NA NA NA NA 0.0654477067713814 NA NA NA NA NA 239136755 8.59399999999999
MKL2 ENSG00000186260 16 Lassosum 0 NA NA NA NA NA NA NA NA NA NA NA 14262904 2.223
BTLA ENSG00000186265 3 Lassosum -0.00319278318291172 0.128260160283149 NA NA NA NA -1.6259581459505 NA NA NA NA NA 112200611 3.005
ZNF17 ENSG00000186272 19 Lassosum -0.00120924502586561 0.0461750162312406 NA NA NA NA 0.209527862714258 NA NA NA NA NA 57927919 1.596
NBPF12 ENSG00000186275 1 Lassosum -0.00277545273965663 0.220345725886593 NA NA NA NA -0.208728493135237 NA NA NA NA NA 146420645 5.322
GPAT2 ENSG00000186281 2 Lassosum 0.00299666795624809 0.205085072515534 NA NA NA NA 0.126146391436063 NA NA NA NA NA 96696446 6.072
TOR3A ENSG00000186283 1 Lassosum 0.0474846687529875 0.00789430872448735 NA NA NA NA 0.157661959851405 NA NA NA NA NA 179058835 3.76599999999999
PPP1CC ENSG00000186298 12 Lassosum 0.0389140349848929 0.268187534790564 NA NA NA NA -0.258456429048173 NA NA NA NA NA 111169114 2.54300000000001
ZNF555 ENSG00000186300 19 Lassosum 0.0111652870070501 0.797574600432686 NA NA NA NA -0.0309680901636325 NA NA NA NA NA 2850957 0.888999999999982
MST1P2 ENSG00000186301 1 Lassosum 0.047276226336077 0.0683062006399177 NA NA NA NA -1.36376166072729 NA NA NA NA NA 16974491 3.673
PRELID2 ENSG00000186314 5 Lassosum -0.00239730432375795 0.238166509541474 NA NA NA NA 0.10691778191437 NA NA NA NA NA 145033147 7.14600000000002
BACE1 ENSG00000186318 11 Lassosum 0.0804494576016211 0.693637710167432 NA NA NA NA 0.124459249610785 NA NA NA NA NA 117171688 2.68199999999999
THBS2 ENSG00000186340 6 Lassosum 0.0133636750351258 0.0357553276976697 NA NA NA NA 1.6879709612387 NA NA NA NA NA 169635007 5.02099999999999
RXRA ENSG00000186350 9 Lassosum 0.00201669165124929 0.0225116208236685 NA NA NA NA -0.215340412357062 NA NA NA NA NA 137270687 2.42000000000002
ANKRD37 ENSG00000186352 4 Lassosum -0.000200064490621488 0.0106053560145 NA NA NA NA -0.210944924991724 NA NA NA NA NA 186319478 5.22
C9orf47 ENSG00000186354 9 Lassosum 0.00275107375552563 0.493729732904544 NA NA NA NA 0.517416956184917 NA NA NA NA NA 91608416 3.70399999999998
NUDT17 ENSG00000186364 1 Lassosum 0 NA NA NA NA NA NA NA NA NA NA NA 145588288 3.32500000000002
KRT10 ENSG00000186395 17 Lassosum 0.0201568261925408 0.0126657496371964 NA NA NA NA -3.25094574937771 NA NA NA NA NA 38976608 4.22899999999998
GOLGA8R ENSG00000186399 15 Lassosum 0.107520907411216 0.857232305612314 NA NA NA NA 0.0234328186295123 NA NA NA NA NA 30701203 1.03200000000001
CD300E ENSG00000186407 17 Lassosum 0.0068215271011185 0.392055640010801 NA NA NA NA -0.123517072170405 NA NA NA NA NA 72612961 1.654
CCDC30 ENSG00000186409 1 Lassosum 0.0700225014166671 0.749893136129767 NA NA NA NA -0.00682739932330657 NA NA NA NA NA 43024668 2.88299999999998
FCAR ENSG00000186431 19 Lassosum 0.0113095367658262 0.0122400413218037 NA NA NA NA 0.377856690617386 NA NA NA NA NA 55393693 0.969999999999999
KPNA4 ENSG00000186432 3 Lassosum 0.0501188008387342 0.0310469107351497 NA NA NA NA 15.2939376817531 NA NA NA NA NA 160248079 6.53800000000001
ZNF501 ENSG00000186446 3 Lassosum 0.0851409776276839 0.735678849973822 NA NA NA NA 0.0171580785848623 NA NA NA NA NA 44774831 2.54499999999999
ZNF197 ENSG00000186448 3 Lassosum 0.150645050159135 0.775283103815087 NA NA NA NA -0.0958488288442779 NA NA NA NA NA 44658171 2.398
RPS23 ENSG00000186468 5 Lassosum 0.0781524214040141 0.507837351404379 NA NA NA NA -0.447210491010004 NA NA NA NA NA 81571786 3.494
GNG2 ENSG00000186469 14 Lassosum 0.0312415831288411 0.223349431086463 NA NA NA NA 0.143634758449335 NA NA NA NA NA 52369486 2.441
BTN3A2 ENSG00000186470 6 Lassosum 0.412696368606347 1.68086564770874e-06 NA NA NA NA 62.8713617861818 NA NA NA NA NA 26371966 4.93000000000001
INSIG1 ENSG00000186480 7 Lassosum 0.00354062878589489 0.5252638555716 NA NA NA NA -0.68929750522631 NA NA NA NA NA 155095715 4.35199999999998
ANKRD20A5P ENSG00000186481 18 Lassosum 0.0165791781153162 0.290947731244803 NA NA NA NA -0.0113206624226194 NA NA NA NA NA 14214275 1.06300000000002
ZNF396 ENSG00000186496 18 Lassosum 0.0946855449918594 0.110920662016897 NA NA NA NA -0.38189573339531 NA NA NA NA NA 32951981 0.909999999999997
TMEM222 ENSG00000186501 1 Lassosum -0.00161375608827918 0.345251920294026 NA NA NA NA 0.0548935515168686 NA NA NA NA NA 27655771 6.44399999999999
ARHGAP30 ENSG00000186517 1 Lassosum 0 NA NA NA NA NA NA NA NA NA NA NA 161028248 2.55799999999999
SEPT10 ENSG00000186522 2 Lassosum 0.0313534207318743 0.949990111529648 NA NA NA NA -0.000434867425808377 NA NA NA NA NA 110336171 6.15000000000001
CYP4F3 ENSG00000186529 19 Lassosum 0.0207785803918964 0.743558909135082 NA NA NA NA 0.057320887291912 NA NA NA NA NA 15762670 1.001
SMYD4 ENSG00000186532 17 Lassosum 0.00801360498423354 0.107982639537098 NA NA NA NA 1.36359126980682 NA NA NA NA NA 1708353 1.85900000000001
FOXD2 ENSG00000186564 1 Lassosum -0.00168424425877878 0.373437874633383 NA NA NA NA 0.189248550162585 NA NA NA NA NA 47904026 4.65000000000001
GPATCH8 ENSG00000186566 17 Lassosum 0.0075052238193134 0.626868583199939 NA NA NA NA -0.00377377648640174 NA NA NA NA NA 42526725 0.907000000000011
CEACAM19 ENSG00000186567 19 Lassosum 0.0227430881155865 0.338098515574555 NA NA NA NA 0.0648330674944638 NA NA NA NA NA 45176588 1.49199999999999
NF2 ENSG00000186575 22 Lassosum -0.00181555157866464 0.0692861616693155 NA NA NA NA 0.119004197978196 NA NA NA NA NA 30047066 0.659999999999997
C6orf1 ENSG00000186577 6 Lassosum -0.00310599853801063 0.392062850133464 NA NA NA NA 0.0516833890618749 NA NA NA NA NA 34215702 4.32399999999998
SPATC1 ENSG00000186583 8 Lassosum 0.0429877770870297 0.7422090359888 NA NA NA NA -0.00851135958418443 NA NA NA NA NA 145094257 2.791
UBE2H ENSG00000186591 7 Lassosum 0.0573195802229518 0.408300060170185 NA NA NA NA 0.00972746916782295 NA NA NA NA NA 129531680 3.322
MIR22HG ENSG00000186594 17 Lassosum 0.0579192578505551 0.722638746019707 NA NA NA NA -0.133706959155116 NA NA NA NA NA 1617636 1.083
HPDL ENSG00000186603 1 Lassosum 0.0108013803380206 0.190118187984159 NA NA NA NA 0.00316293088338238 NA NA NA NA NA 45793446 5.34200000000001
KTN1-AS1 ENSG00000186615 14 Lassosum 0.0120280594106187 0.399398480615213 NA NA NA NA 0.0263085904786042 NA NA NA NA NA 56006412 2.15500000000003
KATNA1 ENSG00000186625 6 Lassosum -0.00324447026606167 0.0108367919935229 NA NA NA NA -0.508998537558932 NA NA NA NA NA 149943058 4.637
FSD2 ENSG00000186628 15 Lassosum -0.000420871414181789 0.280975100453507 NA NA NA NA 0.0440881896521316 NA NA NA NA NA 83449468 0.980999999999995
ARAP1 ENSG00000186635 11 Lassosum 0 NA NA NA NA NA NA NA NA NA NA NA 72450379 4.79499999999996
KIF24 ENSG00000186638 9 Lassosum 0.0182048385686086 0.296541354900715 NA NA NA NA 0.173553380910597 NA NA NA NA NA 34290788 1.30700000000002
PDE2A ENSG00000186642 11 Lassosum 0.00454562311057216 0.0191281917020695 NA NA NA NA -0.0640116075751915 NA NA NA NA NA 72336410 2.01899999999995
LRRC16B ENSG00000186648 14 Lassosum 0.0469825751498503 0.156906750899521 NA NA NA NA -0.0667516970025979 NA NA NA NA NA 24530071 2.18700000000001
PRR5 ENSG00000186654 22 Lassosum 0.020886779629004 0.591094231375089 NA NA NA NA -0.0499633336721679 NA NA NA NA NA 45099077 2.45400000000001
ZFP91 ENSG00000186660 11 Lassosum 0.015809014772366 0.000456592756716948 NA NA NA NA -2.67113788152445 NA NA NA NA NA 58367549 3.03899999999999
C17orf58 ENSG00000186665 17 Lassosum -0.00318509810106327 0.77976358717481 NA NA NA NA 0.0129719209898893 NA NA NA NA NA 65988491 0.949000000000012
BCDIN3D ENSG00000186666 12 Lassosum 0.00367504373496252 0.528877275567533 NA NA NA NA 0.0189138531174839 NA NA NA NA NA 50234242 1.37800000000004
LYRM7 ENSG00000186687 5 Lassosum 0.0154680631127959 0.226644429062519 NA NA NA NA 0.16931175603345 NA NA NA NA NA 130523811 6.584
DTX2P1 ENSG00000186704 7 Lassosum 0.127378859182539 0.0989522837957776 NA NA NA NA 0.420423485032777 NA NA NA NA NA 76640513 5.089
MST1L ENSG00000186715 1 Lassosum 0.0707261314610451 0.845706464193731 NA NA NA NA -1.75752432522395 NA NA NA NA NA 17089068 5.42700000000002
BCR ENSG00000186716 22 Lassosum 0.0154232894473733 0.198935590533372 NA NA NA NA -0.491542291261701 NA NA NA NA NA 23591057 0.550999999999988
FSCN2 ENSG00000186765 17 Lassosum -0.00266017927001938 0.345052527034034 NA NA NA NA 0.00194870291514491 NA NA NA NA NA 79499789 1.154
HYAL3 ENSG00000186792 3 Lassosum 0.125181000484927 0.00497329265891812 NA NA NA NA 2.28106965549235 NA NA NA NA NA 50333580 7.65199999999999
VSIG10L ENSG00000186806 19 Lassosum -0.00308627762406588 0.258434328292092 NA NA NA NA 0.0919614089869721 NA NA NA NA NA 51840084 1.10500000000002
ZNF397 ENSG00000186812 18 Lassosum 0 NA NA NA NA NA NA NA NA NA NA NA 32834045 1.05400000000003
ZSCAN30 ENSG00000186814 18 Lassosum 0.0110016158739024 0.132576479708775 NA NA NA NA -2.72791611330649 NA NA NA NA NA 32850614 1.63799999999998
TPCN1 ENSG00000186815 12 Lassosum 0 NA NA NA NA NA NA NA NA NA NA NA 113697622 1.738
LILRB4 ENSG00000186818 19 Lassosum 0.149680581641646 0.59322262024019 NA NA NA NA 0.104658110729003 NA NA NA NA NA 55168575 0.97399999999999
TNFRSF4 ENSG00000186827 1 Lassosum 0.0504184823147681 0.378059767792896 NA NA NA NA 0.246340612889703 NA NA NA NA NA 1148112 5.91300000000001
KRT17P2 ENSG00000186831 17 Lassosum 0.0863092229701312 0.180829234907444 NA NA NA NA 1.76988946020144 NA NA NA NA NA 18332668 1.14300000000003
HEXIM1 ENSG00000186834 17 Lassosum 0 NA NA NA NA NA NA NA NA NA NA NA 43227076 2.98099999999999
TRABD2A ENSG00000186854 2 Lassosum 0.0359365096854771 0.103642162224251 NA NA NA NA -0.692063079048123 NA NA NA NA NA 85091453 2.47300000000001
PDZD7 ENSG00000186862 10 Lassosum 0.0092756663702076 0.820150027676112 NA NA NA NA -0.0040743842308896 NA NA NA NA NA 102779228 2.86599999999999
