# Supplementary material for: SUMMIT: An integrative approach for better transcriptomic data imputation improves causal gene identification
Source: Nat Commun. 2022 Oct 25;13:6336. doi: 10.1038/s41467-022-34016-y (PMC9593997; doi:10.1038/s41467-022-34016-y)
Supplement: Supplementary file 7 — Source Data [file 41467_2022_34016_MOESM7_ESM.zip › Source Data/Figure-3/real-data-new/Lassosum/AST/AST-118]

gene_symbol gene_id chromosome model_best r2_test p_SCAD p_ElNet p_LASSO p_MCP p_MNet z_SCAD z_ElNet z_LASSO z_MCP z_MNet p_ACAT gene_pos runtime
POFUT2 ENSG00000186866 21 Lassosum 0.0110812648372058 0.723802424703969 NA NA NA NA -0.0599255525582469 NA NA NA NA NA 46695828 1.356
MAPT ENSG00000186868 17 Lassosum 0.000794470429705929 0.000612741744967905 NA NA NA NA -1.93620489357311 NA NA NA NA NA 44038724 2.21
TMEM17 ENSG00000186889 2 Lassosum 0.00350046018481609 0.467575940268408 NA NA NA NA 0.123651120153781 NA NA NA NA NA 62733192 7.44
TNFRSF18 ENSG00000186891 1 Lassosum 0.123052105029506 0.0630800740162855 NA NA NA NA 0.376651015972043 NA NA NA NA NA 1140479 7.294
RTN4RL2 ENSG00000186907 11 Lassosum 0 NA NA NA NA NA NA NA NA NA NA NA 57236514 4.247
ZDHHC17 ENSG00000186908 12 Lassosum 0.00753104407025418 0.599314583848384 NA NA NA NA -0.0518672061521947 NA NA NA NA NA 77202422 2.555
ZNF395 ENSG00000186918 8 Lassosum -0.00316517813230255 0.168925858002413 NA NA NA NA -0.16759857700893 NA NA NA NA NA 28231660 5.602
ZACN ENSG00000186919 17 Lassosum -0.00264904583638059 0.203521127877477 NA NA NA NA -0.00542200003100337 NA NA NA NA NA 74073894 1.522
CHCHD2P9 ENSG00000186940 9 Lassosum -0.00249179621324336 0.0265024976440567 NA NA NA NA -0.587487405557262 NA NA NA NA NA 82006446 3.669
PPARA ENSG00000186951 22 Lassosum -0.00194806600023756 0.103548620030064 NA NA NA NA 1.87695434838197 NA NA NA NA NA 46593038 1.941
KANK3 ENSG00000186994 19 Lassosum -0.00181000030691836 0.193958325972375 NA NA NA NA 0.17084425037748 NA NA NA NA NA 8397807 0.824999999999996
EMID1 ENSG00000186998 22 Lassosum 0.0206512017138955 0.872359548315275 NA NA NA NA 0.00504188216050966 NA NA NA NA NA 29628713 0.804000000000002
PKD1L3 ENSG00000187008 16 Lassosum 0.000462953107991493 0.0929775960243653 NA NA NA NA -0.169237504707413 NA NA NA NA NA 71998659 1.381
RHD ENSG00000187010 1 Lassosum 0.149462199337595 0.357058938190164 NA NA NA NA 3.44525455334197 NA NA NA NA NA 25627910 6.574
ESPN ENSG00000187017 1 Lassosum 0.103582894350447 0.628453981363884 NA NA NA NA -0.0643981650578601 NA NA NA NA NA 6503139 3.337
GPR141 ENSG00000187037 7 Lassosum 0.0294031827764651 0.321781577846506 NA NA NA NA 0.153186798224738 NA NA NA NA NA 37798394 5.022
TMPRSS6 ENSG00000187045 22 Lassosum 0.000677894891867203 0.000804847490868072 NA NA NA NA -0.0601644741573303 NA NA NA NA NA 37483539 0.848999999999997
TMEM216 ENSG00000187049 11 Lassosum 0.0146718452613834 0.504543438807046 NA NA NA NA -0.138751649481726 NA NA NA NA NA 61162747 3.232
RPS19BP1 ENSG00000187051 22 Lassosum -0.00170144620016166 0.16831374652109 NA NA NA NA 0.0996559521223606 NA NA NA NA NA 39926979 0.888999999999996
PLCD1 ENSG00000187091 3 Lassosum 0.0208603856802837 0.406456639235005 NA NA NA NA -0.185903906425639 NA NA NA NA NA 38060120 4.971
ENTPD5 ENSG00000187097 14 Lassosum 0.0254367590569472 0.921683480374963 NA NA NA NA -0.0100638809021442 NA NA NA NA NA 74455407 2.39800000000001
MITF ENSG00000187098 3 Lassosum 0.0178550063368589 0.253644003294894 NA NA NA NA -0.00226089081988357 NA NA NA NA NA 69903037 3.053
HEATR4 ENSG00000187105 14 Lassosum 0.00134209940344743 0.676875755778497 NA NA NA NA -0.809973202702798 NA NA NA NA NA 73985420 1.92
NAP1L1 ENSG00000187109 12 Lassosum -0.00252102698191448 0.196242923267238 NA NA NA NA 2.32335650852955 NA NA NA NA NA 76458741 3.43899999999999
LILRA5 ENSG00000187116 19 Lassosum 0.150182325635344 0.915620938259365 NA NA NA NA 0.0278710444574384 NA NA NA NA NA 54821381 0.899999999999991
CMC1 ENSG00000187118 3 Lassosum 0.00528517810809059 0.786939911976968 NA NA NA NA -0.0931620380048461 NA NA NA NA NA 28324854 4.354
AKR1C1 ENSG00000187134 10 Lassosum 0.0840646576663948 0.359448052444672 NA NA NA NA -0.0267253981065789 NA NA NA NA NA 4980135 5.404
MRPS21 ENSG00000187145 1 Lassosum 0.0508168836790366 0.00580558697303756 NA NA NA NA 0.647894442045266 NA NA NA NA NA 150273851 5.39700000000001
RNF220 ENSG00000187147 1 Lassosum 0.00538100423218846 0.25465847016668 NA NA NA NA -0.178058936158908 NA NA NA NA NA 44994131 3.351
KIAA1598 ENSG00000187164 10 Lassosum 0.138245983062891 0.667804294695846 NA NA NA NA -0.272683435489985 NA NA NA NA NA 118764919 4.07000000000001
H1FNT ENSG00000187166 12 Lassosum 0.052386872805954 0.191227462340154 NA NA NA NA 0.0845134589670245 NA NA NA NA NA 48723412 2.086
ZNF546 ENSG00000187187 19 Lassosum -0.00271306786215675 0.938552458874985 NA NA NA NA 0.00149807261054254 NA NA NA NA NA 40506777 1.99300000000001
TSPYL4 ENSG00000187189 6 Lassosum -0.00250975970088718 0.00286954162304599 NA NA NA NA 0.48096481976106 NA NA NA NA NA 116573206 5.25200000000001
MT1X ENSG00000187193 16 Lassosum 0.0214397248109545 0.505895807593295 NA NA NA NA 0.823762672562026 NA NA NA NA NA 56717222 1.598
GCNT1 ENSG00000187210 9 Lassosum 0.0290048001256167 0.779427824597938 NA NA NA NA -0.00404623532823539 NA NA NA NA NA 79078542 2.952
SESTD1 ENSG00000187231 2 Lassosum 0.06873546098258 0.739419401267913 NA NA NA NA -0.131700361235461 NA NA NA NA NA 180047968 6.994
FNBP1 ENSG00000187239 9 Lassosum 0.0377153634293842 0.581132277899487 NA NA NA NA -0.0819807175315768 NA NA NA NA NA 132727469 2.00099999999999
DYNC2H1 ENSG00000187240 11 Lassosum 0.00112191346120283 0.523724390262359 NA NA NA NA -0.00437454231385295 NA NA NA NA NA 103165375 4.137
BCAM ENSG00000187244 19 Lassosum 0.00613861235692825 0.412757722190056 NA NA NA NA 0.0286652712952325 NA NA NA NA NA 45318500 1.11599999999999
RSBN1L ENSG00000187257 7 Lassosum -0.00212770304588505 0.0697831453764446 NA NA NA NA -0.223722271841339 NA NA NA NA NA 77367384 3.65100000000001
WDR86 ENSG00000187260 7 Lassosum 0.00645565911650003 0.192785991569154 NA NA NA NA 2.21391419691056 NA NA NA NA NA 151090404 3.06999999999999
EPOR ENSG00000187266 19 Lassosum 0.0175932971743086 0.0277348006857778 NA NA NA NA -0.181732229054931 NA NA NA NA NA 11491627 1.029
CHP1 ENSG00000187446 15 Lassosum 0.0253496820305874 3.244674369825e-05 NA NA NA NA 0.222527279034663 NA NA NA NA NA 41548540 2.08000000000001
RDM1 ENSG00000187456 17 Lassosum -0.000835048905264202 0.184062005849754 NA NA NA NA -0.0298030488090186 NA NA NA NA NA 34251423 1.37900000000002
FPR3 ENSG00000187474 19 Lassosum 0.00488354010523806 0.0149704546800825 NA NA NA NA 1.14602648114678 NA NA NA NA NA 52313929 1.67999999999998
KCNJ11 ENSG00000187486 11 Lassosum -0.000277801807212263 0.286394607643104 NA NA NA NA 0.0804258321934205 NA NA NA NA NA 17409142 4.56700000000001
COL4A1 ENSG00000187498 13 Lassosum 0.0289081741353552 0.960019109056492 NA NA NA NA 0.00205982226079435 NA NA NA NA NA 110880407 1.87299999999999
PLEKHG7 ENSG00000187510 12 Lassosum -0.00297682569184521 0.970112403782206 NA NA NA NA -0.00119339617992062 NA NA NA NA NA 93140756 3.98100000000002
GJA4 ENSG00000187513 1 Lassosum 0.0162521961375179 0.947498158154758 NA NA NA NA -0.0142006805228049 NA NA NA NA NA 35259973 4.98899999999998
PTMA ENSG00000187514 2 Lassosum 0.00588769318203963 0.817977881115148 NA NA NA NA 0.00802364866356221 NA NA NA NA NA 232574928 4.66800000000001
HSPA14 ENSG00000187522 10 Lassosum 0.00348788327077965 0.29173490970244 NA NA NA NA -0.157348290682553 NA NA NA NA NA 14896951 2.54499999999999
SIRT7 ENSG00000187531 17 Lassosum 0 NA NA NA NA NA NA NA NA NA NA NA 79874507 2.34100000000001
CTC-471F3.4 ENSG00000187534 19 Lassosum -0.00183360083037809 0.437621256293944 NA NA NA NA -0.116330487823799 NA NA NA NA NA 40449098 0.968999999999994
IFT140 ENSG00000187535 16 Lassosum 0.0933966281677829 0.896075850118411 NA NA NA NA -0.0161723322339512 NA NA NA NA NA 1611269 2.12800000000001
TLR5 ENSG00000187554 1 Lassosum 0.00980602662722219 0.346479815886848 NA NA NA NA 0.292074747285247 NA NA NA NA NA 223299686 4.31799999999998
USP7 ENSG00000187555 16 Lassosum -0.00321592422613848 0.0611953431918543 NA NA NA NA -0.170463646056971 NA NA NA NA NA 9022161 2.61699999999999
NANOS3 ENSG00000187556 19 Lassosum -0.000847539697490962 0.398118899187164 NA NA NA NA 0.170678465312565 NA NA NA NA NA 13982224 0.813000000000017
NHLRC1 ENSG00000187566 6 Lassosum -0.00173850752535842 0.782836072074001 NA NA NA NA -0.0217862428008151 NA NA NA NA NA 18121784 4.17599999999999
PLEKHN1 ENSG00000187583 1 Lassosum 0.0557198469935263 0.735902780857172 NA NA NA NA -0.0508747679855414 NA NA NA NA NA 906561 6.31900000000002
ZNF385C ENSG00000187595 17 Lassosum -0.00314002095204557 0.603442807191609 NA NA NA NA 0.58744366228363 NA NA NA NA NA 40197488 0.925999999999988
TET3 ENSG00000187605 2 Lassosum 0.00485207410745225 0.0908925809920047 NA NA NA NA 0.0234257826278895 NA NA NA NA NA 74279769 6.245
ZNF286A ENSG00000187607 17 Lassosum -0.00243111209745184 0.260541948147866 NA NA NA NA -0.268504258650085 NA NA NA NA NA 15621882 1.447
ISG15 ENSG00000187608 1 Lassosum 0.0827745054447849 0.682600205056619 NA NA NA NA -0.00514806881133341 NA NA NA NA NA 949361 4.56399999999999
EXD3 ENSG00000187609 9 Lassosum 0.0223308359715113 0.141739323292213 NA NA NA NA 0.0874051114850335 NA NA NA NA NA 140259531 2.88999999999999
TCL6 ENSG00000187621 14 Lassosum 0.0319214132111937 0.312429059340204 NA NA NA NA -0.0150411965244675 NA NA NA NA NA 96131502 3.00700000000001
C17orf97 ENSG00000187624 17 Lassosum 0.113102496570653 0.105093753451325 NA NA NA NA -0.32169310846008 NA NA NA NA NA 266814 0.799000000000007
ZKSCAN4 ENSG00000187626 6 Lassosum 0.0442821528002734 4.93769614461914e-08 NA NA NA NA -0.608098828046204 NA NA NA NA NA 28219706 2.76599999999999
DHRS4L2 ENSG00000187630 14 Lassosum 0.0241302421985977 0.881086084544643 NA NA NA NA 0.241794239236397 NA NA NA NA NA 24457382 2.791
C1orf170 ENSG00000187642 1 Lassosum 0.0272210697862763 0.98561144884006 NA NA NA NA 0.00127561387575592 NA NA NA NA NA 914038 5.66399999999999
VMAC ENSG00000187650 19 Lassosum 0.00887842162512165 0.0598143039369231 NA NA NA NA -0.0633845167067455 NA NA NA NA NA 5907866 0.926999999999992
TMSB4XP8 ENSG00000187653 4 Lassosum -0.00307197353687649 0.795402980751655 NA NA NA NA -0.0326837757974853 NA NA NA NA NA 91759957 6.24299999999999
WHAMMP3 ENSG00000187667 15 Lassosum 0.0163910917999431 0.195715090448452 NA NA NA NA 0.0469631541063579 NA NA NA NA NA 23198232 1.51600000000002
B3GALTL ENSG00000187676 13 Lassosum -0.00188462423777569 0.447451174616502 NA NA NA NA -0.227613516649723 NA NA NA NA NA 31840243 1.53
TRPV2 ENSG00000187688 17 Lassosum -0.00315377653368487 0.963353295988524 NA NA NA NA -0.00606382136652344 NA NA NA NA NA 16329586 3.06400000000002
RP11-723O4.6 ENSG00000187695 3 Lassosum 0 NA NA NA NA NA NA NA NA NA NA NA 128659445 3.40199999999999
C2orf88 ENSG00000187699 2 Lassosum -0.00323340694848917 0.833636491476752 NA NA NA NA 0.0283626241816924 NA NA NA NA NA 190906272 5.946
TMEM203 ENSG00000187713 9 Lassosum 0.00964603846135137 0.595979060315356 NA NA NA NA 0.0334166560686595 NA NA NA NA NA 140099312 3.68299999999999
DNAJB13 ENSG00000187726 11 Lassosum 0.0310281170398139 0.0980654890159633 NA NA NA NA -0.281514495472428 NA NA NA NA NA 73671387 2.53300000000002
GABRD ENSG00000187730 1 Lassosum -0.00155299749455606 0.32144265223896 NA NA NA NA 0.00820305305669659 NA NA NA NA NA 1956486 4.584
TCEA1 ENSG00000187735 8 Lassosum 0.00123648520781794 0.700501687520788 NA NA NA NA -0.0283063242613947 NA NA NA NA NA 54907100 4.13199999999998
FANCA ENSG00000187741 16 Lassosum 0.218663802227613 0.0088569292090615 NA NA NA NA 0.386496723566174 NA NA NA NA NA 89843511 2.25099999999998
SECISBP2 ENSG00000187742 9 Lassosum 0.109882112056487 0.710932331469226 NA NA NA NA -0.080455987128654 NA NA NA NA NA 91953989 1.58799999999997
SEMA4D ENSG00000187764 9 Lassosum 0.260939303097604 0.023869223212186 NA NA NA NA 9.76078706898102 NA NA NA NA NA 92044373 1.822
DNAH17 ENSG00000187775 17 Lassosum 0.0786185619960508 0.980652732874191 NA NA NA NA 0.000635919836934262 NA NA NA NA NA 76496627 1.81999999999999
MCRS1 ENSG00000187778 12 Lassosum -0.00324005742513944 0.281900998255748 NA NA NA NA -0.219635590240221 NA NA NA NA NA 49956131 3.10899999999998
FANCM ENSG00000187790 14 Lassosum -0.00206260534235603 0.901967074886494 NA NA NA NA 0.00170115564349642 NA NA NA NA NA 45637618 3.74400000000003
ZNF70 ENSG00000187792 22 Lassosum 0.0142944285125503 0.715120570748677 NA NA NA NA 0.037343204940412 NA NA NA NA NA 24088524 0.563000000000045
CARD9 ENSG00000187796 9 Lassosum 0.227737428509081 0.0277989258001499 NA NA NA NA -14.8332485846871 NA NA NA NA NA 139262244 2.08100000000002
PEAR1 ENSG00000187800 1 Lassosum 0.0192397715323164 0.878320179956262 NA NA NA NA 0.012845733600826 NA NA NA NA NA 156874858 6.14699999999999
ZFP69B ENSG00000187801 1 Lassosum -0.00151105159655462 0.770018274780555 NA NA NA NA 0.173528489340572 NA NA NA NA NA 40922582 2.11400000000003
ZFP69 ENSG00000187815 1 Lassosum 0.0235916497972234 0.45601007723613 NA NA NA NA 0.0673673608592447 NA NA NA NA NA 40952451 2.435
TMEM220 ENSG00000187824 17 Lassosum 0.00462581195836043 0.746188118199107 NA NA NA NA -0.63221948863354 NA NA NA NA NA 10617982 1.65999999999997
HIST1H1C ENSG00000187837 6 Lassosum 0.00345509937527277 7.45141247702428e-05 NA NA NA NA -0.0398615443410621 NA NA NA NA NA 26056333 2.23700000000002
PLSCR3 ENSG00000187838 17 Lassosum 0.0290059501215166 0.125796243812391 NA NA NA NA 0.244952208207898 NA NA NA NA NA 7300231 1.827
EIF4EBP1 ENSG00000187840 8 Lassosum -0.00316503168491655 0.675637337853306 NA NA NA NA 0.0341555352696109 NA NA NA NA NA 37902871 3.58100000000002
CCDC157 ENSG00000187860 22 Lassosum 0.0205970101610832 0.451373756359281 NA NA NA NA -0.0035567873687744 NA NA NA NA NA 30763635 0.588999999999999
TTC24 ENSG00000187862 1 Lassosum 0.0642699123666081 0.108294320710388 NA NA NA NA 0.0940426622626784 NA NA NA NA NA 156553040 3.38900000000001
FAM122A ENSG00000187866 9 Lassosum 0.0124281914565024 0.59964439603232 NA NA NA NA 0.156063078892527 NA NA NA NA NA 71396786 4.77299999999997
SHISA7 ENSG00000187902 19 Lassosum 0.0401227169246707 0.64496477666191 NA NA NA NA 0.00277076752311159 NA NA NA NA NA 55947168 0.959000000000003
AC097382.5 ENSG00000187904 4 Lassosum -0.0027603671268408 0.410768854847983 NA NA NA NA -0.259560892132987 NA NA NA NA NA 6998876 6.32799999999997
