# Supplementary material for: SUMMIT: An integrative approach for better transcriptomic data imputation improves causal gene identification
Source: Nat Commun. 2022 Oct 25;13:6336. doi: 10.1038/s41467-022-34016-y (PMC9593997; doi:10.1038/s41467-022-34016-y)
Supplement: Supplementary file 7 — Source Data [file 41467_2022_34016_MOESM7_ESM.zip › Source Data/Figure-3/real-data-new/Lassosum/AST/AST-119]

gene_symbol gene_id chromosome model_best r2_test p_SCAD p_ElNet p_LASSO p_MCP p_MNet z_SCAD z_ElNet z_LASSO z_MCP z_MNet p_ACAT gene_pos runtime
CLEC17A ENSG00000187912 19 Lassosum 0.0286338367859228 0.213541140922525 NA NA NA NA 0.144756378628422 NA NA NA NA NA 14707932 1.815
LCN10 ENSG00000187922 9 Lassosum 0.00147123512418312 0.762053865262408 NA NA NA NA -0.0184623793381496 NA NA NA NA NA 139635213 3.943
LDLRAD2 ENSG00000187942 1 Lassosum 0.000312572996457705 0.630926033476048 NA NA NA NA -0.0032668052950639 NA NA NA NA NA 22145236 7.165
ARHGAP11B ENSG00000187951 15 Lassosum 0.000264541869768653 0.0960687304704225 NA NA NA NA -0.355711963598629 NA NA NA NA NA 30988513 2.28
PMS2CL ENSG00000187953 7 Lassosum 0.0539278345442317 0.319371150354826 NA NA NA NA 0.0124903935898776 NA NA NA NA NA 6771626 4.802
CYHR1 ENSG00000187954 8 Lassosum 0.00446614833260794 0.0925328789268918 NA NA NA NA -0.269823552906048 NA NA NA NA NA 145683012 4.352
KLHL17 ENSG00000187961 1 Lassosum 0.0627561848823563 0.267962415839895 NA NA NA NA -0.078573775445859 NA NA NA NA NA 898531 5.389
PLA2G2C ENSG00000187980 1 Lassosum 0.0301514872141574 0.82822175415613 NA NA NA NA 0.00501138708312181 NA NA NA NA NA 20495831 3.431
ANKRD19P ENSG00000187984 9 Lassosum 0.0132473492522569 0.191348875865666 NA NA NA NA -1.00519139430453 NA NA NA NA NA 95611322 3.29499999999999
HIST1H2BG ENSG00000187990 6 Lassosum 0.00332195076460451 0.222476084543854 NA NA NA NA -0.635736119733153 NA NA NA NA NA 26216650 4.504
RINL ENSG00000187994 19 Lassosum -0.000528398667321017 0.608807871739828 NA NA NA NA 0.0392262067368058 NA NA NA NA NA 39363694 1.098
C17orf99 ENSG00000187997 17 Lassosum -0.0015434323546113 0.655764758542757 NA NA NA NA -0.0606783273861899 NA NA NA NA NA 76152346 2.259
TPRG1 ENSG00000188001 3 Lassosum 0.00079991603850238 0.769737219669559 NA NA NA NA -0.00167788729633159 NA NA NA NA NA 188854048 4.547
RP11-43F13.1 ENSG00000188002 5 Lassosum 0.106255365923156 0.39438796152028 NA NA NA NA -1.06882979294742 NA NA NA NA NA 1616577 4.684
C1orf204 ENSG00000188004 1 Lassosum 0.00608766569787977 0.243128760561427 NA NA NA NA 0.0390282467658646 NA NA NA NA NA 159814700 5.121
MORN2 ENSG00000188010 2 Lassosum -0.00222533376406253 0.75066836619425 NA NA NA NA 0.212357305618244 NA NA NA NA NA 39129658 5.816
CXXC11 ENSG00000188011 2 Lassosum 8.6260245911518e-05 0.919476551193852 NA NA NA NA 0.00178958980424114 NA NA NA NA NA 242813863 3.48999999999999
S100A3 ENSG00000188015 1 Lassosum 0.000548625958610161 0.408226128455452 NA NA NA NA -0.0651746181897758 NA NA NA NA NA 153520826 5.06700000000001
RILPL1 ENSG00000188026 12 Lassosum 0.166669588861029 0.206793961719255 NA NA NA NA -0.203886898056402 NA NA NA NA NA 123987095 2.61099999999999
ZNF490 ENSG00000188033 19 Lassosum 0.00995115102046218 0.0892166322904822 NA NA NA NA 0.134682661499071 NA NA NA NA NA 12719843 3.733
CLCN1 ENSG00000188037 7 Lassosum 0.184952575003415 0.213041631739783 NA NA NA NA 1.22733911047665 NA NA NA NA NA 143031197 1.37899999999999
ARL4C ENSG00000188042 2 Lassosum -0.00080981035460459 0.986323285452335 NA NA NA NA -0.0156842642937279 NA NA NA NA NA 235403691 4.25200000000001
TMEM221 ENSG00000188051 19 Lassosum 0.00269188034788936 0.00719245303896988 NA NA NA NA 0.00663715682120804 NA NA NA NA NA 17552847 2.16900000000001
TREML4 ENSG00000188056 6 Lassosum 0.0915439221524142 0.79450293858185 NA NA NA NA -1.18207734189431 NA NA NA NA NA 41201341 2.91699999999999
RAB42 ENSG00000188060 1 Lassosum -0.0025100610623785 0.000204581383978321 NA NA NA NA 0.241735048492538 NA NA NA NA NA 28920333 4.824
C11orf95 ENSG00000188070 11 Lassosum 0 NA NA NA NA NA NA NA NA NA NA NA 63531738 3.089
SCGB1C1 ENSG00000188076 11 Lassosum 0.110001200498043 0.845453883773872 NA NA NA NA -0.0787613647854292 NA NA NA NA NA 193826 1.142
GPR89B ENSG00000188092 1 Lassosum -0.00291443963635585 0.0472650878330613 NA NA NA NA -0.298575197315437 NA NA NA NA NA 147433129 4.962
MAPK12 ENSG00000188130 22 Lassosum -0.00231377156680956 0.331284230278225 NA NA NA NA 0.0314637485481033 NA NA NA NA NA 50692066 0.516000000000005
FAM22G ENSG00000188152 9 Lassosum 0.0157128223440006 0.58101807811387 NA NA NA NA -0.0950413652791718 NA NA NA NA NA 99696563 1.78699999999999
AGRN ENSG00000188157 1 Lassosum -0.000101602057056338 NA NA NA NA NA NA NA NA NA NA NA 973499 2.97200000000001
TMPPE ENSG00000188167 3 Lassosum -0.000871587350357972 0.289014990345581 NA NA NA NA 0.752814485726522 NA NA NA NA NA 33135103 4.393
ZNF626 ENSG00000188171 19 Lassosum 0.0196163905534684 0.168618318141095 NA NA NA NA -0.954933623605616 NA NA NA NA NA 20823634 1.024
HEPACAM2 ENSG00000188175 7 Lassosum -0.00325688185187967 0.29228618544744 NA NA NA NA 0.25752088095894 NA NA NA NA NA 92836868 3.236
ZC3H6 ENSG00000188177 2 Lassosum -0.00263674678792136 0.694327116181126 NA NA NA NA 0.021594625342005 NA NA NA NA NA 113065405 6.328
LINC00265 ENSG00000188185 7 Lassosum 0.070199274580531 0.895297582101598 NA NA NA NA 0.105167547781768 NA NA NA NA NA 39802961 2.402
LAMTOR4 ENSG00000188186 7 Lassosum 0.0811644545372949 0.564725453351007 NA NA NA NA -0.148865885028168 NA NA NA NA NA 99750048 2.35799999999999
PRKAR1B ENSG00000188191 7 Lassosum -0.00245546639406991 0.941985578458404 NA NA NA NA -0.00408831840152145 NA NA NA NA NA 678060 1.61700000000002
FAM22B ENSG00000188199 10 Lassosum 0.0351751079961549 0.572777266058189 NA NA NA NA 0.144008455882054 NA NA NA NA NA 81468710 2.01499999999999
NCR3LG1 ENSG00000188211 11 Lassosum -0.00325557989202641 0.786988793056917 NA NA NA NA 0.208722449198923 NA NA NA NA NA 17386080 2.41300000000001
DCUN1D3 ENSG00000188215 16 Lassosum -0.00139219192276374 0.770487387138486 NA NA NA NA 0.01843332457128 NA NA NA NA NA 20890551 1.49199999999999
ZNF793 ENSG00000188227 19 Lassosum 0.089263504474107 0.415539158681002 NA NA NA NA 0.0551334779787625 NA NA NA NA NA 38018752 1.84
TUBB4B ENSG00000188229 9 Lassosum -0.00285161237209697 0.903284271027565 NA NA NA NA -0.00046961367361371 NA NA NA NA NA 140136912 3.006
AGAP4 ENSG00000188234 10 Lassosum 0.078185146194117 0.844500715113956 NA NA NA NA -0.0979259750053757 NA NA NA NA NA 46335182 1.15299999999999
CTD-2228K2.5 ENSG00000188242 5 Lassosum 0 NA NA NA NA NA NA NA NA NA NA NA 469726 2.226
COMMD6 ENSG00000188243 13 Lassosum 0.0457915976063533 0.531858609371731 NA NA NA NA 0.0163139256451376 NA NA NA NA NA 76111462 3.43899999999999
AGPHD1 ENSG00000188266 15 Lassosum -0.00272309674299476 0.451767015724758 NA NA NA NA -0.169714692710684 NA NA NA NA NA 78814810 2.709
C15orf62 ENSG00000188277 15 Lassosum 0 NA NA NA NA NA NA NA NA NA NA NA 41063401 0.923000000000002
RUFY4 ENSG00000188282 2 Lassosum 0.0849083286358352 0.877987762936064 NA NA NA NA 0.101086309090748 NA NA NA NA NA 218927493 4.46000000000001
ZNF383 ENSG00000188283 19 Lassosum 0.00436905417308497 0.675289735185128 NA NA NA NA 0.00338228168352556 NA NA NA NA NA 37721828 0.698000000000008
HES4 ENSG00000188290 1 Lassosum 0.0289247964472109 0.17079378081146 NA NA NA NA -0.124967520592753 NA NA NA NA NA 934947 4.46099999999998
ZNF669 ENSG00000188295 1 Lassosum 0.0420702775320855 0.63894913558298 NA NA NA NA 0.0535686582159163 NA NA NA NA NA 247265469 3.142
C19orf35 ENSG00000188305 19 Lassosum 0.000952407171595171 0.312842907002055 NA NA NA NA 1.20554246792606 NA NA NA NA NA 2278406 1.10000000000002
CENPP ENSG00000188312 9 Lassosum 0.117959820101833 0.757278175624005 NA NA NA NA -0.107639598050276 NA NA NA NA NA 95235290 1.851
PLSCR1 ENSG00000188313 3 Lassosum 0.138499254336859 0.967397109750774 NA NA NA NA 0.0143423386057229 NA NA NA NA NA 146247809 4.785
C3orf62 ENSG00000188315 3 Lassosum 0 NA NA NA NA NA NA NA NA NA NA NA 49310688 2.03100000000001
ZNF559 ENSG00000188321 19 Lassosum 0.358593051736454 0.805442660165896 NA NA NA NA 0.0343778206550115 NA NA NA NA NA 9448143 1.16999999999999
SBK1 ENSG00000188322 16 Lassosum -0.00261799937081464 0.862436849338031 NA NA NA NA -0.0675121511066385 NA NA NA NA NA 28319505 0.923000000000002
GTF2F2 ENSG00000188342 13 Lassosum 0.110773564251596 0.275546292937972 NA NA NA NA 0.149382899790183 NA NA NA NA NA 45776443 4.16500000000002
FAM92A1 ENSG00000188343 8 Lassosum 0.00199462115109306 0.781497594534843 NA NA NA NA 0.00326681263292487 NA NA NA NA NA 94727272 2.42100000000002
FOCAD ENSG00000188352 9 Lassosum 0.00335647779260728 0.48820666048409 NA NA NA NA -0.0367438440392429 NA NA NA NA NA 20827131 1.47899999999998
AC092171.2 ENSG00000188365 7 Lassosum -0.00316926447320975 0.00942322293388343 NA NA NA NA 2.4698684617025 NA NA NA NA NA 5461115 4.56800000000001
PRR19 ENSG00000188368 19 Lassosum -0.000342469981885918 0.546532522278797 NA NA NA NA -0.0331530556128827 NA NA NA NA NA 42810611 0.575000000000017
ZP3 ENSG00000188372 7 Lassosum 0.21113062894786 0.0198132214571357 NA NA NA NA 0.219221942201447 NA NA NA NA NA 76049111 1.93000000000001
H3F3C ENSG00000188375 12 Lassosum 0.110863068157781 0.763261688072768 NA NA NA NA -0.184697662914149 NA NA NA NA NA 31944649 3.12899999999999
JAKMIP3 ENSG00000188385 10 Lassosum 0.0298282089692646 0.962036528404914 NA NA NA NA -0.00518194475835304 NA NA NA NA NA 133958244 3.18199999999999
PDCD1 ENSG00000188389 2 Lassosum -0.00317812792993344 0.495180725386336 NA NA NA NA 0.0181910739361555 NA NA NA NA NA 242796546 4.136
TCTEX1D4 ENSG00000188396 1 Lassosum -0.00323552886614475 0.30032172796562 NA NA NA NA -0.0659489414254484 NA NA NA NA NA 45272271 3.81800000000001
SELL ENSG00000188404 1 Lassosum 0.0981062055442804 0.805561091573071 NA NA NA NA 0.329381284558201 NA NA NA NA NA 169670323 2.649
BLOC1S5 ENSG00000188428 6 Lassosum 0.0272943134305568 0.950405006999487 NA NA NA NA -0.0604940259141284 NA NA NA NA NA 8039223 3.374
CERKL ENSG00000188452 2 Lassosum 0.16409116059583 0.389110392644251 NA NA NA NA -0.0334070615361321 NA NA NA NA NA 182473397 5.52000000000001
IER5L ENSG00000188483 9 Lassosum 0.00134787596013886 0.0848048468229909 NA NA NA NA 0.202568245321294 NA NA NA NA NA 131939187 4.08499999999998
H2AFX ENSG00000188486 11 Lassosum 0 NA NA NA NA NA NA NA NA NA NA NA 118965370 1.50700000000001
INSC ENSG00000188487 11 Lassosum 0.0445731089881919 0.24765658044668 NA NA NA NA 0.186742688816867 NA NA NA NA NA 15201362 1.92099999999999
C19orf54 ENSG00000188493 19 Lassosum 0.0387789688385575 0.000443229424387971 NA NA NA NA 0.484244584702799 NA NA NA NA NA 41252109 2.887
C22orf34 ENSG00000188511 22 Lassosum 0.104574140113943 0.0146621371854895 NA NA NA NA -0.81821861063714 NA NA NA NA NA 49929683 0.863
FAM83G ENSG00000188522 17 Lassosum 0.0967787425715092 0.560385595498968 NA NA NA NA -0.178164043369807 NA NA NA NA NA 18890109 0.731999999999999
SRSF10 ENSG00000188529 1 Lassosum 0.016125499314333 0.27574900236227 NA NA NA NA -0.1271707653738 NA NA NA NA NA 24299355 3.107
HBA2 ENSG00000188536 16 Lassosum -0.00319805869076695 0.761409043101524 NA NA NA NA 0.0295678234170055 NA NA NA NA NA 223277 3.726
DUSP28 ENSG00000188542 2 Lassosum 0.0222259972853482 0.382084069638718 NA NA NA NA -0.0235822239459478 NA NA NA NA NA 241501451 5.67099999999999
C15orf52 ENSG00000188549 15 Lassosum -0.00264095361866135 0.137582820604424 NA NA NA NA -0.433294269793939 NA NA NA NA NA 40628410 1.006
NBR1 ENSG00000188554 17 Lassosum 0.0248500057082677 0.764334777044806 NA NA NA NA -0.0058018623733475 NA NA NA NA NA 41343103 1.386
RALGAPA2 ENSG00000188559 20 Lassosum 0.0509650224869985 0.576004922320574 NA NA NA NA -0.00744621392332771 NA NA NA NA NA 20531731 0.955000000000013
NDOR1 ENSG00000188566 9 Lassosum 0.0672978514286462 0.028921311455574 NA NA NA NA 0.105355864414561 NA NA NA NA NA 140105804 3.27499999999998
PAQR9 ENSG00000188582 3 Lassosum 0.013165916369963 0.99618967568977 NA NA NA NA 5.27399151404903e-05 NA NA NA NA NA 142675092 2.75800000000001
NPIPP1 ENSG00000188599 16 Lassosum 0.331067723963747 0.0322744176975322 NA NA NA NA 0.858938343589675 NA NA NA NA NA 15211818 0.878999999999991
CLN3 ENSG00000188603 16 Lassosum 0.0884451046905531 0.932912855369449 NA NA NA NA 0.00942270250970587 NA NA NA NA NA 28492439 0.725999999999999
FAM72B ENSG00000188610 1 Lassosum -0.00188388485627922 0.0502065249676972 NA NA NA NA -5.51903983241412 NA NA NA NA NA 120846476 5.441
SUMO2 ENSG00000188612 17 Lassosum 0.0257702166113974 0.740203292013293 NA NA NA NA -0.039564809037639 NA NA NA NA NA 73171243 0.88900000000001
LDOC1L ENSG00000188636 22 Lassosum 0.0779199346607982 0.0146733629668398 NA NA NA NA -0.819073185524026 NA NA NA NA NA 44891315 1.56
DPYD ENSG00000188641 1 Lassosum 0.027847792039534 0.166474623990939 NA NA NA NA 11.5852615043421 NA NA NA NA NA 97964952 2.642
PTAR1 ENSG00000188647 9 Lassosum -0.00322112344223724 0.739550441670238 NA NA NA NA -0.0379637674637464 NA NA NA NA NA 72349656 2.51299999999998
CC2D2B ENSG00000188649 10 Lassosum 0.126344220305621 0.121579643088173 NA NA NA NA -0.199812277777028 NA NA NA NA NA 97763113 2.858
RHCE ENSG00000188672 1 Lassosum 0.0675049113756185 0.995374608163346 NA NA NA NA -2.49918613641234e-05 NA NA NA NA NA 25722711 3.02499999999998
PARVB ENSG00000188677 22 Lassosum 0.0436674201221522 0.722752354011749 NA NA NA NA 0.0349726693177763 NA NA NA NA NA 44480098 2.25799999999998
SLC4A5 ENSG00000188687 2 Lassosum 0.111461648764138 0.646835695303139 NA NA NA NA -0.0288099502952254 NA NA NA NA NA 74506955 3.887
UROS ENSG00000188690 10 Lassosum -0.00215823289210704 0.447243041105635 NA NA NA NA 0.379333448756058 NA NA NA NA NA 127494481 1.71100000000001
C7orf29 ENSG00000188707 7 Lassosum 0.196197396991207 0.0873473936665526 NA NA NA NA 8.69572246751826 NA NA NA NA NA 150028373 4.49099999999999
SMIM15 ENSG00000188725 5 Lassosum -0.00287817332590912 0.97126829941185 NA NA NA NA -0.00181117810063699 NA NA NA NA NA 60455918 3.339
FAM221A ENSG00000188732 7 Lassosum -0.00158483672181298 0.0962911924019903 NA NA NA NA 0.118753445444527 NA NA NA NA NA 23731308 1.834
