# Supplementary material for: SUMMIT: An integrative approach for better transcriptomic data imputation improves causal gene identification
Source: Nat Commun. 2022 Oct 25;13:6336. doi: 10.1038/s41467-022-34016-y (PMC9593997; doi:10.1038/s41467-022-34016-y)
Supplement: Supplementary file 7 — Source Data [file 41467_2022_34016_MOESM7_ESM.zip › Source Data/Figure-3/real-data-new/Lassosum/AST/AST-12]

gene_symbol gene_id chromosome model_best r2_test p_SCAD p_ElNet p_LASSO p_MCP p_MNet z_SCAD z_ElNet z_LASSO z_MCP z_MNet p_ACAT gene_pos runtime
IL4R ENSG00000077238 16 Lassosum 0.102848639458489 1.89999136664468e-13 NA NA NA NA 0.406378746353295 NA NA NA NA NA 27350544 3.711
USP33 ENSG00000077254 1 Lassosum 0.00254119621857007 0.25782043989529 NA NA NA NA 0.101103735471962 NA NA NA NA NA 78193604 8.944
SNRPA ENSG00000077312 19 Lassosum 0.0363141660013393 0.108691724848131 NA NA NA NA -0.223736510431749 NA NA NA NA NA 41263918 2.066
SPAG6 ENSG00000077327 10 Lassosum 1.88958599620648e-05 0.134869024565871 NA NA NA NA -0.122315531312827 NA NA NA NA NA 22688776 4.425
EXOSC5 ENSG00000077348 19 Lassosum -0.00258634423461923 0.00867024966835219 NA NA NA NA 0.219670912575662 NA NA NA NA NA 41897831 0.954999999999998
DYNC1I2 ENSG00000077380 2 Lassosum -0.00324681371451829 0.99922828762212 NA NA NA NA 0.000514103143875209 NA NA NA NA NA 172574424 6.19
APBB1IP ENSG00000077420 10 Lassosum 0.103886198398637 0.891712121711103 NA NA NA NA 0.0209720023840951 NA NA NA NA NA 26791932 4.372
LRCH4 ENSG00000077454 7 Lassosum -0.00222319986939445 0.29931307198813 NA NA NA NA -0.197819012518078 NA NA NA NA NA 100176815 4.058
FAM76B ENSG00000077458 11 Lassosum 0.154499309778926 0.0127193266365922 NA NA NA NA -12.8114735074885 NA NA NA NA NA 95512839 4.186
SIRT6 ENSG00000077463 19 Lassosum 0.0178831358429929 0.0979815177471391 NA NA NA NA 0.548433828436837 NA NA NA NA NA 4178353 1.191
POLD3 ENSG00000077514 11 Lassosum -0.000680840262296423 0.716500380118832 NA NA NA NA -0.00770020092886979 NA NA NA NA NA 74292529 2.574
CAPZB ENSG00000077549 1 Lassosum -0.00137574848314936 0.639015803886973 NA NA NA NA -0.450723554422464 NA NA NA NA NA 19738666 6.267
GPR137B ENSG00000077585 1 Lassosum 0.125399645468974 0.816485106883973 NA NA NA NA 0.104792864639166 NA NA NA NA NA 236345498 4.127
NAALAD2 ENSG00000077616 11 Lassosum -0.00325667151068876 0.685769096542698 NA NA NA NA 0.152319605651166 NA NA NA NA NA 89895372 4.544
PHF17 ENSG00000077684 4 Lassosum 0.0207458573634633 0.838273460767192 NA NA NA NA 0.0175867655510706 NA NA NA NA NA 129763579 5.646
FGFR1 ENSG00000077782 8 Lassosum 0.226039260571901 0.827738343215648 NA NA NA NA 0.0231045926985233 NA NA NA NA NA 38297504 5.443
GTF2I ENSG00000077809 7 Lassosum 0.0211581903025301 0.231717535616575 NA NA NA NA -0.335764277551194 NA NA NA NA NA 74123510 4.485
FBLN1 ENSG00000077942 22 Lassosum 0.00114438537414296 0.752806874871293 NA NA NA NA -0.0232543667695459 NA NA NA NA NA 45947566 1.039
CST7 ENSG00000077984 20 Lassosum 0.20757131184564 0.347178423069713 NA NA NA NA 0.389738672540639 NA NA NA NA NA 24935215 1.67700000000001
MAP2 ENSG00000078018 2 Lassosum 0.00518946845776058 0.0618644551169027 NA NA NA NA 0.0342768285704972 NA NA NA NA NA 210443812 6.583
PIAS2 ENSG00000078043 18 Lassosum 0.0475931614292979 0.0632011555582417 NA NA NA NA 2.53531292329089 NA NA NA NA NA 44444238 2.751
AMPH ENSG00000078053 7 Lassosum -0.000941578532291931 0.982271503174199 NA NA NA NA 0.011758967502387 NA NA NA NA NA 38547236 4.56399999999999
MCCC1 ENSG00000078070 3 Lassosum 0.0175243615297731 0.840807132698294 NA NA NA NA -0.988768267096596 NA NA NA NA NA 182783434 7.435
LAMP3 ENSG00000078081 3 Lassosum 0 NA NA NA NA NA NA NA NA NA NA NA 182860814 3.741
NEBL ENSG00000078114 10 Lassosum 0.157759447295098 0.97976347634026 NA NA NA NA 0.0548017425292874 NA NA NA NA NA 21266009 2.73100000000001
ACER3 ENSG00000078124 11 Lassosum -0.00215646898977973 0.199909557136291 NA NA NA NA -0.246531715557238 NA NA NA NA NA 76654876 3.47999999999999
UBE2K ENSG00000078140 4 Lassosum 0.0767220707290605 0.52751291618977 NA NA NA NA -0.0281659974184745 NA NA NA NA NA 39742038 7.11500000000001
PIK3C3 ENSG00000078142 18 Lassosum 0.0580614455554808 0.202634258447084 NA NA NA NA -0.550816330763381 NA NA NA NA NA 39601482 1.70700000000001
N4BP2 ENSG00000078177 4 Lassosum 0.0612772340451782 0.968792959070065 NA NA NA NA -0.0434019091606282 NA NA NA NA NA 40109159 4.67399999999999
C12orf5 ENSG00000078237 12 Lassosum 0.0497902922303742 0.346780194409408 NA NA NA NA 0.691561271548389 NA NA NA NA NA 4446354 3.042
TULP3 ENSG00000078246 12 Lassosum 0.0246836028214539 0.691346015605028 NA NA NA NA 0.00477241609708159 NA NA NA NA NA 3018347 2.306
SYNJ2 ENSG00000078269 6 Lassosum 0.0524570274163657 0.400701544506723 NA NA NA NA -3.46726427192893 NA NA NA NA NA 158461548 4.663
PPP2R5C ENSG00000078304 14 Lassosum -0.00294014277369059 0.0792236790153241 NA NA NA NA -0.011750979844747 NA NA NA NA NA 102311230 3.279
PMS2P1 ENSG00000078319 7 Lassosum 0.061758621498145 0.773381032404113 NA NA NA NA -0.0272162403402958 NA NA NA NA NA 99929073 4.178
GNB1 ENSG00000078369 1 Lassosum 0.0156566454559123 0.513342419388125 NA NA NA NA -0.0460975174375014 NA NA NA NA NA 1769612 7.37
HOXA9 ENSG00000078399 7 Lassosum 0.0435887443222205 0.844816256445631 NA NA NA NA -0.0171271058560068 NA NA NA NA NA 27206085 2.97500000000002
EDN1 ENSG00000078401 6 Lassosum 0.000117752526625492 0.568624587658587 NA NA NA NA -0.0035256697491147 NA NA NA NA NA 12294011 6.989
MLLT10 ENSG00000078403 10 Lassosum 0.00093410149413653 0.162162325829505 NA NA NA NA -0.119480452767822 NA NA NA NA NA 21927826 2.27600000000001
ZCWPW1 ENSG00000078487 7 Lassosum 0.0796206694101057 0.492782680924001 NA NA NA NA -0.122456558418622 NA NA NA NA NA 100012532 4.267
NRD1 ENSG00000078618 1 Lassosum 0.0787393876900495 0.901076045856299 NA NA NA NA 0.112880402772382 NA NA NA NA NA 52299670 7.54499999999999
VDAC3 ENSG00000078668 8 Lassosum 0.00426687767939682 0.394404999975347 NA NA NA NA -0.217247052429749 NA NA NA NA NA 42256278 4.74200000000002
PCM1 ENSG00000078674 8 Lassosum 0.043150739394987 0.746949408622662 NA NA NA NA 2.18662293971032 NA NA NA NA NA 17832913 3.346
TNRC6C ENSG00000078687 17 Lassosum -0.00238563105513245 0.534609932791016 NA NA NA NA 0.248542283519571 NA NA NA NA NA 76052582 1.48699999999999
CBFA2T2 ENSG00000078699 20 Lassosum 0.0352093281818396 0.946633896760962 NA NA NA NA 0.00311279434160143 NA NA NA NA NA 32157861 0.810000000000002
ITCH ENSG00000078747 20 Lassosum 0.00234274160236103 0.125165673546471 NA NA NA NA -0.189260840748439 NA NA NA NA NA 33025119 1.346
TP53INP2 ENSG00000078804 20 Lassosum 0.0078166370775663 0.61964155181057 NA NA NA NA 0.471095207087819 NA NA NA NA NA 33296668 0.655000000000001
SDF4 ENSG00000078808 1 Lassosum 0.0175323007855359 0.0686552018165035 NA NA NA NA 0.325381829215791 NA NA NA NA NA 1159849 4.44799999999998
MYH7B ENSG00000078814 20 Lassosum 0.0109556376314086 0.754645012693147 NA NA NA NA -0.00527717058568553 NA NA NA NA NA 33576723 2.25900000000001
TP73 ENSG00000078900 1 Lassosum -0.00311509944317145 0.977988939443306 NA NA NA NA -0.00279681296353142 NA NA NA NA NA 3610924 2.59099999999998
TOLLIP ENSG00000078902 11 Lassosum 0.00923649378581903 0.0758007822740928 NA NA NA NA 2.56092572359738 NA NA NA NA NA 1313242 6.90000000000001
UBE2D4 ENSG00000078967 7 Lassosum 0.00205937899621911 0.7212483172264 NA NA NA NA -0.0505044320390768 NA NA NA NA NA 43979601 4.22499999999999
THOC1 ENSG00000079134 18 Lassosum -0.00323437046915642 0.0603948439261047 NA NA NA NA -0.246531093261031 NA NA NA NA NA 241285 2.71799999999999
FKBP7 ENSG00000079150 2 Lassosum 0.00645905352501874 0.674658042639933 NA NA NA NA 0.00186458000304576 NA NA NA NA NA 179335859 5.43000000000001
OSBPL6 ENSG00000079156 2 Lassosum 0.0143856477786447 0.744993133045816 NA NA NA NA 0.476659818643584 NA NA NA NA NA 179161684 4.25399999999999
SLC1A3 ENSG00000079215 5 Lassosum 0.0257709648448357 0.286065459968409 NA NA NA NA -0.0479680711065842 NA NA NA NA NA 36647446 4.55000000000001
XRCC5 ENSG00000079246 2 Lassosum 0.0313752723032097 0.582629031176675 NA NA NA NA -0.0194796883640582 NA NA NA NA NA 217021606 4.45100000000002
LXN ENSG00000079257 3 Lassosum 0.0164806998943516 0.69587146375207 NA NA NA NA 2.12566202351766 NA NA NA NA NA 158377046 4.47699999999998
SP140 ENSG00000079263 2 Lassosum 0.0712356103146848 0.0808704461463297 NA NA NA NA -1.6406395611732 NA NA NA NA NA 231157103 4.876
MKNK1 ENSG00000079277 1 Lassosum 0.279287375505669 0.563567562619347 NA NA NA NA 0.172063277582353 NA NA NA NA NA 47052802 3.31
TNS1 ENSG00000079308 2 Lassosum 0.0474706448806719 0.927464251865557 NA NA NA NA 0.0133500918770228 NA NA NA NA NA 218766115 5.22299999999998
REXO1 ENSG00000079313 19 Lassosum 0.00588356684507307 0.793420221299384 NA NA NA NA 0.0114156720346883 NA NA NA NA NA 1831850 0.859000000000009
SAR1A ENSG00000079332 10 Lassosum 0.00143283859933996 0.619555922993027 NA NA NA NA -0.477039546261772 NA NA NA NA NA 71920119 3.43000000000001
CDC14A ENSG00000079335 1 Lassosum 0.0551190639131235 0.0978209744617897 NA NA NA NA 1.15878101813296 NA NA NA NA NA 100898208 5.80100000000002
RAPGEF3 ENSG00000079337 12 Lassosum 0.0863152947292199 0.53354976101799 NA NA NA NA -0.0351507670233208 NA NA NA NA NA 48146639 4.64700000000002
CEACAM1 ENSG00000079385 19 Lassosum 0.00258227675220446 0.182550188491095 NA NA NA NA -0.0858047630727338 NA NA NA NA NA 43038421 0.713999999999999
SENP1 ENSG00000079387 12 Lassosum 0.00539190467311668 0.824678845446011 NA NA NA NA 1.16130127821749 NA NA NA NA NA 48468386 2.5
DUSP13 ENSG00000079393 10 Lassosum -0.00266347860964378 0.0196368704682091 NA NA NA NA -2.26993709724525 NA NA NA NA NA 76861583 3.60400000000004
CIC ENSG00000079432 19 Lassosum 0.00298871728980699 0.0919621113843319 NA NA NA NA -0.126064929774631 NA NA NA NA NA 42786318 0.726999999999975
LIPE ENSG00000079435 19 Lassosum 0.030422922211309 0.164943869801036 NA NA NA NA -0.0319978801914785 NA NA NA NA NA 42918618 1.22399999999999
FDFT1 ENSG00000079459 8 Lassosum 0.0135568539435716 9.80627558551366e-05 NA NA NA NA -179.750072204118 NA NA NA NA NA 11674950 7.02499999999998
PAFAH1B3 ENSG00000079462 19 Lassosum -0.00313792563072401 0.334438249525808 NA NA NA NA -0.139867308225345 NA NA NA NA NA 42804441 0.671999999999969
KIF22 ENSG00000079616 16 Lassosum -0.00315649787597594 0.235045474468524 NA NA NA NA 0.0135070185574519 NA NA NA NA NA 29809373 0.853999999999985
LRRC16A ENSG00000079691 6 Lassosum 0.197529112771349 0.223984252434868 NA NA NA NA 3.94714825730257 NA NA NA NA NA 25450032 4.47699999999998
PGM1 ENSG00000079739 1 Lassosum 0.0220117188599802 0.428875680929457 NA NA NA NA 0.166222899628331 NA NA NA NA NA 64092431 7.00799999999998
DDX1 ENSG00000079785 2 Lassosum 0.0812902682580058 0.157749997679634 NA NA NA NA -0.0731349505927529 NA NA NA NA NA 15751268 6.15199999999999
DNM2 ENSG00000079805 19 Lassosum -0.00107611923332906 0.0148248931898612 NA NA NA NA 0.0923994493680571 NA NA NA NA NA 10886459 1.69900000000001
EPB41L2 ENSG00000079819 6 Lassosum 0.0206473908983303 0.00976396472671798 NA NA NA NA -2.82894696910628 NA NA NA NA NA 131272474 4.64699999999999
MOXD1 ENSG00000079931 6 Lassosum 0 NA NA NA NA NA NA NA NA NA NA NA 132669939 2.54199999999997
STX7 ENSG00000079950 6 Lassosum 0.0483690448538617 0.159844753067418 NA NA NA NA 0.0235282093214066 NA NA NA NA NA 132806695 2.11699999999996
RABL2B ENSG00000079974 22 Lassosum 0.0690349847267582 0.569102487034133 NA NA NA NA -0.266838336335056 NA NA NA NA NA 51214010 0.894999999999982
KEAP1 ENSG00000079999 19 Lassosum 0.000917820399755742 0.332060607030862 NA NA NA NA 0.106137932390871 NA NA NA NA NA 10605606 0.822999999999979
DDX43 ENSG00000080007 6 Lassosum 0.0141057017863364 0.385264283177819 NA NA NA NA 0.0804927306905674 NA NA NA NA NA 74115881 2.36900000000003
PTPRH ENSG00000080031 19 Lassosum 0.00103546123797793 0.0308090516103591 NA NA NA NA 0.543263087405207 NA NA NA NA NA 55706745 1.161
SLC35C2 ENSG00000080189 20 Lassosum 0.00194887908029517 0.275384024811965 NA NA NA NA -0.12969880743783 NA NA NA NA NA 44985605 1.67699999999996
CRYBG3 ENSG00000080200 3 Lassosum 0.0200436447830645 0.609897605543277 NA NA NA NA 0.0685430381099751 NA NA NA NA NA 97629814 4.928
RFX3 ENSG00000080298 9 Lassosum 0.00789880196915327 0.456182619595268 NA NA NA NA 0.369219258339133 NA NA NA NA NA 3372150 3.03300000000002
RIF1 ENSG00000080345 2 Lassosum 0.0273619366367434 0.162688380387579 NA NA NA NA 0.00230271666830672 NA NA NA NA NA 152315462 5.51099999999997
RAB21 ENSG00000080371 12 Lassosum -0.00307461619792382 0.0276218756178393 NA NA NA NA 0.332761689112484 NA NA NA NA NA 72166676 4.86399999999998
SLC4A4 ENSG00000080493 4 Lassosum 0.000498566755205321 0.492291853819556 NA NA NA NA -0.0344313562581555 NA NA NA NA NA 72245403 6.51499999999999
SMARCA2 ENSG00000080503 9 Lassosum 0 NA NA NA NA NA NA NA NA NA NA NA 2104483 2.53800000000001
SESN1 ENSG00000080546 6 Lassosum -0.00308165449528008 0.0483487373005103 NA NA NA NA 16.1646551080191 NA NA NA NA NA 109361831 4.935
COL5A3 ENSG00000080573 19 Lassosum 0.431326181057549 0.959289561318521 NA NA NA NA 0.0052703917840588 NA NA NA NA NA 10095692 0.901999999999987
SRCAP ENSG00000080603 16 Lassosum -0.00243922249905859 0.0560992060835474 NA NA NA NA -0.0649850585868426 NA NA NA NA NA 30732566 1.06799999999998
KIAA0020 ENSG00000080608 9 Lassosum -0.00304422111451519 0.54920814236753 NA NA NA NA -0.184737018286745 NA NA NA NA NA 2782355 2.90500000000003
CNOT4 ENSG00000080802 7 Lassosum -0.00212473768585064 0.468838097470305 NA NA NA NA 0.334058431900257 NA NA NA NA NA 135120711 5.358
PSEN1 ENSG00000080815 14 Lassosum 0.351816589447304 0.127745675477762 NA NA NA NA 0.265673552210194 NA NA NA NA NA 73646762 1.54199999999997
CPOX ENSG00000080819 3 Lassosum -8.10867346057176e-05 0.785766628142224 NA NA NA NA -0.00440052193380821 NA NA NA NA NA 98276271 6.78800000000001
CLDND1 ENSG00000080822 3 Lassosum -0.00226530871527442 0.986898578253632 NA NA NA NA -0.0302740854751091 NA NA NA NA NA 98229333 2.13800000000003
MOK ENSG00000080823 14 Lassosum -0.00295612683626301 0.00400293747941413 NA NA NA NA -0.682795618677955 NA NA NA NA NA 102731187 1.86200000000002
HSP90AA1 ENSG00000080824 14 Lassosum -0.00110452879440293 0.806885386848279 NA NA NA NA -0.0622178224890616 NA NA NA NA NA 102576555 1.27800000000002
