# Supplementary material for: SUMMIT: An integrative approach for better transcriptomic data imputation improves causal gene identification
Source: Nat Commun. 2022 Oct 25;13:6336. doi: 10.1038/s41467-022-34016-y (PMC9593997; doi:10.1038/s41467-022-34016-y)
Supplement: Supplementary file 7 — Source Data [file 41467_2022_34016_MOESM7_ESM.zip › Source Data/Figure-3/real-data-new/Lassosum/AST/AST-120]

gene_symbol gene_id chromosome model_best r2_test p_SCAD p_ElNet p_LASSO p_MCP p_MNet z_SCAD z_ElNet z_LASSO z_MCP z_MNet p_ACAT gene_pos runtime
TMEM120B ENSG00000188735 12 Lassosum 0.00664253255635527 0.0639977927577866 NA NA NA NA 0.395934297541585 NA NA NA NA NA 122185782 3.998
RBM34 ENSG00000188739 1 Lassosum 5.34723637086731e-05 0.0754641090108335 NA NA NA NA -0.83743937984572 NA NA NA NA NA 235309635 8.289
NOXA1 ENSG00000188747 9 Lassosum 0.0555094003006563 0.923125043081975 NA NA NA NA -0.0169216446367125 NA NA NA NA NA 140323330 3.984
TMEM198 ENSG00000188760 2 Lassosum 0.0207941060516121 0.660290037171016 NA NA NA NA 0.00132258816456243 NA NA NA NA NA 220411851 6.704
BCL2L15 ENSG00000188761 1 Lassosum 0 NA NA NA NA NA NA NA NA NA NA NA 114425479 5.306
FZD9 ENSG00000188763 7 Lassosum 0 NA NA NA NA NA NA NA NA NA NA NA 72849279 4.17000000000001
TMSB4XP2 ENSG00000188765 2 Lassosum -0.00250846122704806 0.585982841677527 NA NA NA NA -0.191558269544227 NA NA NA NA NA 3665242 5.712
SKOR1 ENSG00000188779 15 Lassosum 0.0073007301214405 0.00540392869246403 NA NA NA NA -0.330682851440195 NA NA NA NA NA 68119470 1.921
ZNF548 ENSG00000188785 19 Lassosum 0.00530099986306531 0.538691137244588 NA NA NA NA 0.167194083474372 NA NA NA NA NA 57907002 1.811
MTF1 ENSG00000188786 1 Lassosum 2.38918057323678e-05 0.128679889849501 NA NA NA NA 0.305731432817797 NA NA NA NA NA 38302571 3.855
TMEM201 ENSG00000188807 1 Lassosum 0.013538664858959 0.00181226097161761 NA NA NA NA 0.275642441609479 NA NA NA NA NA 9661933 4.448
NHLRC3 ENSG00000188811 13 Lassosum -0.00303431954883204 0.0769379697472707 NA NA NA NA 0.162646361494203 NA NA NA NA NA 39618344 1.913
ZDHHC11 ENSG00000188818 5 Lassosum 0.0295553645173006 0.241316264789158 NA NA NA NA -0.0170894161679389 NA NA NA NA NA 780786 4.564
FAM26F ENSG00000188820 6 Lassosum 0.153125031126322 0.314335857361818 NA NA NA NA 1.26373334024399 NA NA NA NA NA 116783733 4.554
CNR2 ENSG00000188822 1 Lassosum 0.0206513642799485 0.676146661289482 NA NA NA NA 0.0255125175922798 NA NA NA NA NA 24241282 5.752
CTD-3014M21.4 ENSG00000188825 17 Lassosum 0.00984226955074619 0.358832264509662 NA NA NA NA -0.0437183320535163 NA NA NA NA NA 41456890 0.855999999999995
SLX4 ENSG00000188827 16 Lassosum -0.00315692083900565 0.283225162206919 NA NA NA NA 0.103536001525279 NA NA NA NA NA 3646390 1.657
RPL14 ENSG00000188846 3 Lassosum 0.0840705011826478 0.0238402470886096 NA NA NA NA -0.323366769001525 NA NA NA NA NA 40501322 5.973
BEND4 ENSG00000188848 4 Lassosum -0.00284720621105961 0.151240561396133 NA NA NA NA -1.94697067394233 NA NA NA NA NA 42133925 6.289
ZNF563 ENSG00000188868 19 Lassosum 0.0147946895164371 0.0738232488302278 NA NA NA NA -0.12659540196755 NA NA NA NA NA 12436412 0.828000000000003
RPL10AP2 ENSG00000188873 8 Lassosum 0 NA NA NA NA NA NA NA NA NA NA NA 48069067 6.06
FBF1 ENSG00000188878 17 Lassosum 0.00097049537480931 1.11355695512682e-06 NA NA NA NA 9.23635143147368 NA NA NA NA NA 73921438 0.910000000000011
ASTL ENSG00000188886 2 Lassosum -0.0032553230567014 0.161462924347143 NA NA NA NA 0.405471187606078 NA NA NA NA NA 96796882 4.824
MSL1 ENSG00000188895 17 Lassosum 0.0346323315579286 0.00414781318202049 NA NA NA NA 0.358339645784057 NA NA NA NA NA 38285795 1.41200000000001
CTD-3088G3.8 ENSG00000188897 16 Lassosum 0.0314412820718564 0.592656220533509 NA NA NA NA -0.0763986810410898 NA NA NA NA NA 11535573 1.83799999999999
LRRK2 ENSG00000188906 12 Lassosum 0.0746262154966184 0.342749468795596 NA NA NA NA 5.13986416775373 NA NA NA NA NA 40676816 2.846
PTPLAD2 ENSG00000188921 9 Lassosum 0.0133056591268677 0.425175041089924 NA NA NA NA 0.0799247227655126 NA NA NA NA NA 21013470 2.035
USP32P1 ENSG00000188933 17 Lassosum -0.00227065058372755 0.268981547577833 NA NA NA NA 0.142684498545508 NA NA NA NA NA 16704828 1.41
FAM120AOS ENSG00000188938 9 Lassosum -0.00317927464899048 0.0658611828429992 NA NA NA NA 1.04695815497962 NA NA NA NA NA 96212325 2.851
C9orf152 ENSG00000188959 9 Lassosum 0.217424774793598 0.253763408451382 NA NA NA NA 0.108679799061484 NA NA NA NA NA 112961398 1.86
NOC2L ENSG00000188976 1 Lassosum 0.0293408636501671 0.241050910044312 NA NA NA NA -0.541399441983694 NA NA NA NA NA 887136 5.755
MSANTD1 ENSG00000188981 4 Lassosum -0.000551184283194006 4.88892455286955e-05 NA NA NA NA -0.139831367900225 NA NA NA NA NA 3259780 5.211
NELFB ENSG00000188986 9 Lassosum 0.0291322530924696 0.641599649817835 NA NA NA NA 0.022975806352897 NA NA NA NA NA 140158811 2.069
HIST1H4D ENSG00000188987 6 Lassosum -0.00301632086070747 0.0733498526357631 NA NA NA NA -0.644529621094202 NA NA NA NA NA 26189121 3.931
ZNF292 ENSG00000188994 6 Lassosum 0.00349189452331755 2.40194675087396e-05 NA NA NA NA 0.566002827422809 NA NA NA NA NA 87918232 2.42699999999999
KCTD21 ENSG00000188997 11 Lassosum 0.010833009131712 0.756372656537824 NA NA NA NA -0.00849170953170646 NA NA NA NA NA 77891081 2.19500000000002
ADAT2 ENSG00000189007 6 Lassosum 0.0390381000739384 0.164576166785156 NA NA NA NA -0.434031713021989 NA NA NA NA NA 143759968 3.71599999999998
KIR2DL4 ENSG00000189013 19 Lassosum 0.00632408326311207 0.872520775817882 NA NA NA NA 0.00265196922412654 NA NA NA NA NA 55280987 0.848000000000013
ZNF567 ENSG00000189042 19 Lassosum -0.00166540121551972 0.318120216348917 NA NA NA NA 0.117392648708282 NA NA NA NA NA 37198558 0.988
NDUFA4 ENSG00000189043 7 Lassosum 0.000216238518914058 0.151362593115248 NA NA NA NA 0.162117588870346 NA NA NA NA NA 10975730 2.59
ANKDD1B ENSG00000189045 5 Lassosum -0.00319745918423009 0.124948781686551 NA NA NA NA -0.0314086105168505 NA NA NA NA NA 74937477 4.32999999999998
ALKBH2 ENSG00000189046 12 Lassosum 0.00593679994373619 0.870391861654298 NA NA NA NA -0.00779571971689807 NA NA NA NA NA 109528714 3.244
RNFT1 ENSG00000189050 17 Lassosum 0.0475541937939157 0.312761762902173 NA NA NA NA 0.254761077036266 NA NA NA NA NA 58035861 2.63800000000001
RNF222 ENSG00000189051 17 Lassosum 0.0230152233585498 0.668547346904649 NA NA NA NA 0.0134060891491901 NA NA NA NA NA 8297583 0.978000000000009
FAM111B ENSG00000189057 11 Lassosum -0.00205435473344595 0.0133357407524738 NA NA NA NA -1.34854681155435 NA NA NA NA NA 58884770 2.03
APOD ENSG00000189058 3 Lassosum 0.0090816560158673 0.647968321034938 NA NA NA NA 0.0254452538789619 NA NA NA NA NA 195303324 5.773
H1F0 ENSG00000189060 22 Lassosum 0.206136219494851 0.165779912613708 NA NA NA NA 14.3134407936152 NA NA NA NA NA 38202278 1.03700000000001
LITAF ENSG00000189067 16 Lassosum -0.00125408697459117 0.0476004872264503 NA NA NA NA 0.283417026767573 NA NA NA NA NA 11686045 1.256
VSTM1 ENSG00000189068 19 Lassosum 0.0244268192803895 0.569316405863536 NA NA NA NA -0.850581953859019 NA NA NA NA NA 54555643 1.53799999999998
TMEM120A ENSG00000189077 7 Lassosum 0.0228025512445587 0.561029975311854 NA NA NA NA 0.0365308453259075 NA NA NA NA NA 75620066 5.27500000000001
ARID2 ENSG00000189079 12 Lassosum 0.00737617105727795 0.330038861756476 NA NA NA NA 0.0540972264523575 NA NA NA NA NA 46212635 2.99600000000001
SF3B3 ENSG00000189091 16 Lassosum 0.0531640799286105 0.0392609908380495 NA NA NA NA -0.180782493297284 NA NA NA NA NA 70583255 0.844999999999999
BLOC1S3 ENSG00000189114 19 Lassosum 0.0375971710463843 0.0118237216576684 NA NA NA NA -0.00949184547651834 NA NA NA NA NA 45683531 1.34299999999999
ANKRD34B ENSG00000189127 5 Lassosum 0.395378769667121 0.612501195586657 NA NA NA NA -3.21127749804653 NA NA NA NA NA 79859440 3.97
PLAC9 ENSG00000189129 10 Lassosum 0.00426049900573089 0.816400655421678 NA NA NA NA -1.60788756422011 NA NA NA NA NA 81898296 3.53799999999998
NKAPL ENSG00000189134 6 Lassosum 0.00181737693213713 0.0037620128867785 NA NA NA NA -7.39905117929894 NA NA NA NA NA 28227917 2.68600000000001
UBE2Q2P1 ENSG00000189136 15 Lassosum 0.0193886351682605 0.155256536807291 NA NA NA NA -2.19647220978507 NA NA NA NA NA 85092229 3.71100000000001
CLDN4 ENSG00000189143 7 Lassosum 0.000773202892367708 0.0321117537717769 NA NA NA NA 0.289746367295165 NA NA NA NA NA 73230443 2.393
ZNF573 ENSG00000189144 19 Lassosum -0.00202242337717351 0.176760469099901 NA NA NA NA -0.737715067641805 NA NA NA NA NA 38267337 0.783000000000015
HN1 ENSG00000189159 17 Lassosum -0.0011439974831291 0.495625159912288 NA NA NA NA 0.0194020444178641 NA NA NA NA NA 73147859 3.54999999999998
ZNF527 ENSG00000189164 19 Lassosum 0.020408942769804 0.683095237414359 NA NA NA NA -0.0332613773216525 NA NA NA NA NA 37872965 0.675000000000011
S100A13 ENSG00000189171 1 Lassosum 0.166858069282884 0.102968788764327 NA NA NA NA 0.317390004510632 NA NA NA NA NA 153599068 2.929
ZNF33A ENSG00000189180 10 Lassosum 0.00704399037690773 0.730565976294117 NA NA NA NA -0.14073390408064 NA NA NA NA NA 38326797 2.06700000000001
KRT77 ENSG00000189182 12 Lassosum 0.133078542569952 0.151323244633217 NA NA NA NA -0.148978454736741 NA NA NA NA NA 53090328 5.17400000000001
ZNF600 ENSG00000189190 19 Lassosum 0.117337783787205 0.894049419983177 NA NA NA NA 0.184807810075294 NA NA NA NA NA 53278746 1.46799999999999
AC016683.6 ENSG00000189223 2 Lassosum 0.355963182384639 0.749960065556969 NA NA NA NA -0.524422606950352 NA NA NA NA NA 113996843 6.084
C15orf61 ENSG00000189227 15 Lassosum 0.0113759934002154 0.961932896980314 NA NA NA NA 0.28431414953687 NA NA NA NA NA 67816517 2.27199999999999
NUGGC ENSG00000189233 8 Lassosum 0.0257474491548303 0.012371736579513 NA NA NA NA -0.163087028639511 NA NA NA NA NA 27910434 3.85999999999999
RP11-173C20.1 ENSG00000189238 12 Lassosum -0.000168908913808608 0.97882726263402 NA NA NA NA 0.000336413679677086 NA NA NA NA NA 127220807 2.89099999999999
TSPYL1 ENSG00000189241 6 Lassosum 0.0598778661455537 0.287117704968111 NA NA NA NA -0.244421769364467 NA NA NA NA NA 116599403 4.626
PNRC2 ENSG00000189266 1 Lassosum 0.000362960259213785 0.039790620355003 NA NA NA NA -0.414432064549654 NA NA NA NA NA 24287775 5.89500000000001
C22orf43 ENSG00000189269 22 Lassosum 0.38909310369883 0.289349826835462 NA NA NA NA 0.594380096022541 NA NA NA NA NA 23962573 0.586000000000013
GJB5 ENSG00000189280 1 Lassosum 0.0552496229233237 0.678493203893861 NA NA NA NA 0.00237689269094277 NA NA NA NA NA 35222380 2.595
FHIT ENSG00000189283 3 Lassosum 0.026200873043723 0.355928607413045 NA NA NA NA -0.135637570273598 NA NA NA NA NA 60486084 6.16500000000002
FAM150B ENSG00000189292 2 Lassosum -0.00316510680159565 0.203015301653139 NA NA NA NA -3.52964122892697 NA NA NA NA NA 284204 3.16300000000001
ZKSCAN3 ENSG00000189298 6 Lassosum -0.00127004962693378 1.34973116409273e-05 NA NA NA NA -0.320424731326625 NA NA NA NA NA 28326111 2.72900000000001
RRP7A ENSG00000189306 22 Lassosum 0.177323780972568 0.360445306506972 NA NA NA NA -3.22285385306449 NA NA NA NA NA 42910891 2.36699999999999
LIN54 ENSG00000189308 4 Lassosum 0.00136927691078192 0.624917194483461 NA NA NA NA 0.0753514746725722 NA NA NA NA NA 83882602 4.37100000000001
FAM53B ENSG00000189319 10 Lassosum -0.00220081734849664 0.497061631851041 NA NA NA NA 0.0935128825053117 NA NA NA NA NA 126370349 2.44200000000001
C6orf222 ENSG00000189325 6 Lassosum -0.00325647201110169 0.574644976279179 NA NA NA NA -0.0034422395404738 NA NA NA NA NA 36294098 4.749
KAZN ENSG00000189337 1 Lassosum 0.258650549293661 0.0780053663624222 NA NA NA NA 7.11593114681408 NA NA NA NA NA 15184869 5.86899999999997
SLC35E2B ENSG00000189339 1 Lassosum 0.157146551966904 0.606444208682214 NA NA NA NA 0.114509781619922 NA NA NA NA NA 1608553 2.33399999999995
RPS2P46 ENSG00000189343 17 Lassosum -0.00212326174768118 0.10574346509464 NA NA NA NA 0.249539788019037 NA NA NA NA NA 19349707 0.819999999999993
FAM179A ENSG00000189350 2 Lassosum 0.0405699566704156 0.01450828433899 NA NA NA NA 0.770790003011753 NA NA NA NA NA 29231858 6.24400000000003
TMEM194B ENSG00000189362 2 Lassosum -0.00297429921731496 0.0354023858059448 NA NA NA NA 3.19662552649566 NA NA NA NA NA 191384258 2.55200000000002
ALG1L ENSG00000189366 3 Lassosum 0.119662876164032 0.349780757754461 NA NA NA NA 12.1791347339463 NA NA NA NA NA 125652000 3.108
C8orf76 ENSG00000189376 8 Lassosum 0.00264119484517611 0.674931685326807 NA NA NA NA -0.0220861566269435 NA NA NA NA NA 124242917 5.43799999999999
HMGB1 ENSG00000189403 13 Lassosum -0.00120420260889986 0.928481634962413 NA NA NA NA -0.0125076694855155 NA NA NA NA NA 31112309 1.40999999999997
MMP23B ENSG00000189409 1 Lassosum -0.00283834229050961 0.841932849074833 NA NA NA NA 0.00417319440929925 NA NA NA NA NA 1569056 6.46299999999997
RP11-168G16.1 ENSG00000189419 15 Lassosum 0.00261372289020168 0.403813778106535 NA NA NA NA 0.192173899785265 NA NA NA NA NA 100887550 1.35899999999998
USP32P3 ENSG00000189423 17 Lassosum 0.0507558013731316 0.254598090359759 NA NA NA NA -0.457678625684125 NA NA NA NA NA 20326590 1.60000000000002
NCR1 ENSG00000189430 19 Lassosum 0.0453245267097074 0.857997360943834 NA NA NA NA 0.00187183055152999 NA NA NA NA NA 55422508 0.947999999999979
BLOC1S2 ENSG00000196072 10 Lassosum 0.0767990795749137 0.0108359879705656 NA NA NA NA -0.0144260723746925 NA NA NA NA NA 102040091 5.49300000000005
SYCP2 ENSG00000196074 20 Lassosum -0.00288811009775536 NA NA NA NA NA NA NA NA NA NA NA 58473664 1.07499999999999
ZNF724P ENSG00000196081 19 Lassosum -0.00194782933583837 0.889556623330753 NA NA NA NA -0.00570876618700976 NA NA NA NA NA 23418796 0.661999999999978
IL1RAP ENSG00000196083 3 Lassosum 0.0237600049091722 0.528427040093762 NA NA NA NA 0.0937220386904772 NA NA NA NA NA 190303841 3.08100000000002
PAX5 ENSG00000196092 9 Lassosum 0.00969220156926476 0.197455488437684 NA NA NA NA 0.0179694024041328 NA NA NA NA NA 36933687 2.29600000000005
ZNF699 ENSG00000196110 19 Lassosum -0.00201419393163338 0.346384742598273 NA NA NA NA -0.0063909635850901 NA NA NA NA NA 9412732 0.86099999999999
TDRD7 ENSG00000196116 9 Lassosum -0.00183449036224714 0.93854448477498 NA NA NA NA -0.212095155350995 NA NA NA NA NA 100216319 2.61899999999997
C16orf93 ENSG00000196118 16 Lassosum -0.00252771293622334 0.123731356404193 NA NA NA NA 1.21332658055739 NA NA NA NA NA 30771387 1.03399999999999
