# Supplementary material for: SUMMIT: An integrative approach for better transcriptomic data imputation improves causal gene identification
Source: Nat Commun. 2022 Oct 25;13:6336. doi: 10.1038/s41467-022-34016-y (PMC9593997; doi:10.1038/s41467-022-34016-y)
Supplement: Supplementary file 7 — Source Data [file 41467_2022_34016_MOESM7_ESM.zip › Source Data/Figure-3/real-data-new/Lassosum/AST/AST-121]

gene_symbol gene_id chromosome model_best r2_test p_SCAD p_ElNet p_LASSO p_MCP p_MNet z_SCAD z_ElNet z_LASSO z_MCP z_MNet p_ACAT gene_pos runtime
KIAA0895L ENSG00000196123 16 Lassosum -0.00230521343294798 NA NA NA NA NA NA NA NA NA NA NA 67213724 2.516
HLA-DRB1 ENSG00000196126 6 Lassosum 0.104407419665949 1.961967789999e-66 NA NA NA NA 8.86787870094595 NA NA NA NA NA 32552085 5.847
AKR1C3 ENSG00000196139 10 Lassosum 0.00155661590810119 0.921233679658398 NA NA NA NA 0.0154802564920258 NA NA NA NA NA 5113713 5.683
SPATS2L ENSG00000196141 2 Lassosum 0.00893678304571921 0.626019913366112 NA NA NA NA 0.0376118456481078 NA NA NA NA NA 201256928 5.907
ZNF250 ENSG00000196150 8 Lassosum 0.00418245706143039 0.875381242726572 NA NA NA NA 0.00462685136878508 NA NA NA NA NA 146102092 5.715
WDSUB1 ENSG00000196151 2 Lassosum 0.0724952345280362 0.224481073408025 NA NA NA NA -0.627562486484266 NA NA NA NA NA 160117807 4.462
ZNF79 ENSG00000196152 9 Lassosum 0.224327892475912 0.0361044655565033 NA NA NA NA -5.60378221080044 NA NA NA NA NA 130197156 4.011
S100A4 ENSG00000196154 1 Lassosum 0.00175667512881938 0.946796047748171 NA NA NA NA 0.000329966144948865 NA NA NA NA NA 153519350 5.454
PLEKHG4 ENSG00000196155 16 Lassosum 0.000253307569410999 0.354070328504044 NA NA NA NA 0.630160056523379 NA NA NA NA NA 67317407 1.226
KIF19 ENSG00000196169 17 Lassosum 0.00373452127441765 0.691187092691492 NA NA NA NA 0.0717535348212654 NA NA NA NA NA 72337154 2.074
ZNF681 ENSG00000196172 19 Lassosum 0.00157462946303699 0.889282251974172 NA NA NA NA 0.00648623567337502 NA NA NA NA NA 23931845 1.92
ACADSB ENSG00000196177 10 Lassosum 0.0222842126245255 0.758817816049797 NA NA NA NA 0.0179346839541142 NA NA NA NA NA 124793161 2.203
STK40 ENSG00000196182 1 Lassosum 0.0340902450868218 0.307310991068824 NA NA NA NA 0.00237060344904366 NA NA NA NA NA 36828361 5.914
TMEM63A ENSG00000196187 1 Lassosum 0.0333884311300698 0.704768230595047 NA NA NA NA 0.124004692934489 NA NA NA NA NA 226051653 2.945
CTSE ENSG00000196188 1 Lassosum 0.0169424645558277 0.00517927550411175 NA NA NA NA 0.254622760817904 NA NA NA NA NA 206324781 3.264
SEMA4A ENSG00000196189 1 Lassosum 0.142053802212074 0.00441814555282044 NA NA NA NA -6.1326997289719 NA NA NA NA NA 156132350 2.902
MPHOSPH8 ENSG00000196199 13 Lassosum 0.0467897520599615 0.102043029265137 NA NA NA NA -0.0513090364301477 NA NA NA NA NA 20227693 1.72
RNF216P1 ENSG00000196204 7 Lassosum 0.242426240445909 0.800079988654778 NA NA NA NA 0.00933672126584198 NA NA NA NA NA 5046962 2.765
EEF1A1P5 ENSG00000196205 9 Lassosum -0.000269445405445268 0.489660147860733 NA NA NA NA 0.018374284626092 NA NA NA NA NA 135895684 5.59399999999999
SIRPB2 ENSG00000196209 20 Lassosum 0.305874062082424 0.979119575584497 NA NA NA NA 0.0407366751998693 NA NA NA NA NA 1461809 1.294
ZNF766 ENSG00000196214 19 Lassosum 0 NA NA NA NA NA NA NA NA NA NA NA 52784400 1.414
RYR1 ENSG00000196218 19 Lassosum 0.00526162558923393 0.808740838641237 NA NA NA NA 0.00215385570320445 NA NA NA NA NA 39001271 0.950999999999993
SRGAP3 ENSG00000196220 3 Lassosum -0.00246416640802916 0.0548557086769963 NA NA NA NA -0.505456959890363 NA NA NA NA NA 9213506 5.432
FAM217B ENSG00000196227 20 Lassosum 0.00516330090006101 0.138954071464685 NA NA NA NA -0.359841900088819 NA NA NA NA NA 58516277 1.035
TUBB ENSG00000196230 6 Lassosum 0.00389880823098188 3.96418839073926e-15 NA NA NA NA -0.494127430752254 NA NA NA NA NA 30690590 4.848
LCOR ENSG00000196233 10 Lassosum -0.00273323786615998 0.564533371073937 NA NA NA NA 0.0565914429396552 NA NA NA NA NA 98666408 2.044
SUPT5H ENSG00000196235 19 Lassosum 0.0367652697560229 0.346676012081076 NA NA NA NA 0.0183349976731369 NA NA NA NA NA 39947053 1.205
XPNPEP3 ENSG00000196236 22 Lassosum 0.129276118707625 0.928294748388959 NA NA NA NA -0.00838170848995611 NA NA NA NA NA 41310833 1.29799999999999
ZNF107 ENSG00000196247 7 Lassosum -0.00299027030764853 0.423107304235275 NA NA NA NA 0.151812928572733 NA NA NA NA NA 64148957 2.688
PPIA ENSG00000196262 7 Lassosum -0.00205448043158452 0.431640990672325 NA NA NA NA 0.790527192247423 NA NA NA NA NA 44850221 2.645
ZNF471 ENSG00000196263 19 Lassosum 0.0109131204692633 0.426368336101486 NA NA NA NA -0.0577356311838187 NA NA NA NA NA 57030401 1.33499999999999
ZNF836 ENSG00000196267 19 Lassosum 0.0269828738514662 0.9120501980886 NA NA NA NA 0.00449762992634727 NA NA NA NA NA 52666006 1.179
ZNF493 ENSG00000196268 19 Lassosum 0.12599403437248 0.905930357556977 NA NA NA NA 0.044376261599825 NA NA NA NA NA 21595148 0.998999999999995
GTF2IRD2 ENSG00000196275 7 Lassosum -0.000515364654555484 0.105620295802257 NA NA NA NA -0.0694419455232458 NA NA NA NA NA 74239165 2.62100000000001
SUPT3H ENSG00000196284 6 Lassosum 0.0625456531983606 0.374880199110517 NA NA NA NA 0.550906338889598 NA NA NA NA NA 45061372 4.336
NIF3L1 ENSG00000196290 2 Lassosum 0.00453117499811007 0.186095348808677 NA NA NA NA 3.4264118564397 NA NA NA NA NA 201761352 3.182
AC005154.6 ENSG00000196295 7 Lassosum 0.197717982008889 0.682931362355872 NA NA NA NA 4.51262380200473 NA NA NA NA NA 30595175 3.66500000000001
ATP2A1 ENSG00000196296 16 Lassosum 0.0474399164440642 0.177832047571814 NA NA NA NA 0.0252786941332541 NA NA NA NA NA 28902778 2.911
IARS ENSG00000196305 9 Lassosum 0.0750691896227315 0.203574788231634 NA NA NA NA 2.09119742814206 NA NA NA NA NA 95014263 1.913
HIATL2 ENSG00000196312 9 Lassosum -0.00307490442143155 0.541633621985044 NA NA NA NA -0.0186311973267483 NA NA NA NA NA 99742094 2.767
POM121 ENSG00000196313 7 Lassosum 0.0220097443948992 0.278778670482094 NA NA NA NA -2.01109160364636 NA NA NA NA NA 72385957 2.008
ZBTB44 ENSG00000196323 11 Lassosum -0.00131007482290646 0.730252216123669 NA NA NA NA -0.00991868387770034 NA NA NA NA NA 130140576 2.242
GIMAP5 ENSG00000196329 7 Lassosum 0.00432025881004139 0.140034192344023 NA NA NA NA 0.414824074044704 NA NA NA NA NA 150433231 4.33899999999998
HIST1H2BO ENSG00000196331 6 Lassosum 8.06726123573354e-05 0.0176194543043084 NA NA NA NA -0.0375319398458011 NA NA NA NA NA 27861436 2.66900000000001
ZKSCAN7 ENSG00000196345 3 Lassosum 0.131001572095419 0.831914133904269 NA NA NA NA 0.0118172039261086 NA NA NA NA NA 44616175 3.38999999999999
CD55 ENSG00000196352 1 Lassosum 0.234470272605345 0.518296504346752 NA NA NA NA 0.358029135111091 NA NA NA NA NA 207514582 5.15000000000001
ZNF565 ENSG00000196357 19 Lassosum 0.00168313485985305 0.767492756780666 NA NA NA NA -0.0450697480182582 NA NA NA NA NA 36705173 2.244
NTNG2 ENSG00000196358 9 Lassosum 0.00289790146516611 0.425063650438571 NA NA NA NA -0.0680190302651575 NA NA NA NA NA 135078627 1.989
WDR5 ENSG00000196363 9 Lassosum 0.0381554479944717 0.0120567217070546 NA NA NA NA -0.368603496067882 NA NA NA NA NA 137013151 2.077
LONP1 ENSG00000196365 19 Lassosum 0.0198682978552803 0.638005591033463 NA NA NA NA -0.117140986976747 NA NA NA NA NA 5706214 0.76400000000001
C9orf163 ENSG00000196366 9 Lassosum 0.00545394985829606 0.508465351076729 NA NA NA NA 0.0474750151928957 NA NA NA NA NA 139379232 2.102
TRRAP ENSG00000196367 7 Lassosum -0.00122364010477272 0.702908727862204 NA NA NA NA -0.0128100516398965 NA NA NA NA NA 98543211 3.30199999999999
FUT4 ENSG00000196371 11 Lassosum -0.00323973181529569 0.564616978175136 NA NA NA NA -0.0277014070515205 NA NA NA NA NA 94280040 2.83099999999999
ASB13 ENSG00000196372 10 Lassosum 0.0316125778982478 0.233085818138558 NA NA NA NA -0.0431397140131895 NA NA NA NA NA 5694694 4.047
ZNF34 ENSG00000196378 8 Lassosum 0.115526775316896 0.766936599650486 NA NA NA NA 0.0233475885847744 NA NA NA NA NA 146005614 3.07600000000002
ZNF781 ENSG00000196381 19 Lassosum 0.0157283536091634 0.283781264964561 NA NA NA NA 0.877464443860983 NA NA NA NA NA 38171485 2.56
ZNF140 ENSG00000196387 12 Lassosum 0.00067808296643268 0.285540142080532 NA NA NA NA -0.128683605257868 NA NA NA NA NA 133670277 3.65900000000002
INCA1 ENSG00000196388 17 Lassosum 0.00691509054467576 0.510826925180364 NA NA NA NA 0.00264420417279286 NA NA NA NA NA 4896165 1.01799999999997
PTPN1 ENSG00000196396 20 Lassosum 0.0594292154241338 0.13926367043943 NA NA NA NA -0.319147413794727 NA NA NA NA NA 49164095 0.885999999999996
EVL ENSG00000196405 14 Lassosum 0.0412801335286972 0.415750419486601 NA NA NA NA -0.151648352052645 NA NA NA NA NA 100524179 4.06400000000002
THEM5 ENSG00000196407 1 Lassosum 0 NA NA NA NA NA NA NA NA NA NA NA 151822196 2.02500000000001
EPHB4 ENSG00000196411 7 Lassosum 0.160465820825914 0.395134621656063 NA NA NA NA 0.704025492417415 NA NA NA NA NA 100412654 4.46899999999999
PRTN3 ENSG00000196415 19 Lassosum 0.0275597470706656 0.0347256572125236 NA NA NA NA 0.047592124048194 NA NA NA NA NA 844577 2.875
ZNF765 ENSG00000196417 19 Lassosum 0.0223204797320968 0.968603998043835 NA NA NA NA 0.000137759086446045 NA NA NA NA NA 53911810 0.793999999999983
ZNF124 ENSG00000196418 1 Lassosum 0.100507881985271 0.109475244247218 NA NA NA NA 0.513023308624679 NA NA NA NA NA 247310297 4.101
XRCC6 ENSG00000196419 22 Lassosum 0.0018669271899 9.40787711514003e-08 NA NA NA NA 0.0932805084907298 NA NA NA NA NA 42038583 0.467999999999989
S100A5 ENSG00000196420 1 Lassosum -0.00246474189417589 0.439535189478933 NA NA NA NA 0.024137376971861 NA NA NA NA NA 153511932 2.33600000000001
LINC00176 ENSG00000196421 20 Lassosum 0.186319920169878 0.0852696420217188 NA NA NA NA 8.82983982242908 NA NA NA NA NA 62668506 0.951999999999998
PPP1R26 ENSG00000196422 9 Lassosum 0.068022580500213 0.0869018921979235 NA NA NA NA 0.284518718108086 NA NA NA NA NA 138376193 3.58099999999999
TSC22D2 ENSG00000196428 3 Lassosum 0.00511953839866386 0.0211993943980546 NA NA NA NA 0.538388970383299 NA NA NA NA NA 150152012 2.833
NPIPL2 ENSG00000196436 16 Lassosum -0.00252756408672883 0.343372089009286 NA NA NA NA 0.161118717938145 NA NA NA NA NA 74418877 2.41200000000001
ZNF569 ENSG00000196437 19 Lassosum -0.00110692572543658 0.512409231569758 NA NA NA NA -0.0474952995823899 NA NA NA NA NA 37931117 0.710000000000008
YRDC ENSG00000196449 1 Lassosum 0.0194858050910339 1.03587637480996e-05 NA NA NA NA 0.420830212964404 NA NA NA NA NA 38271236 4.69199999999998
ZNF777 ENSG00000196453 7 Lassosum 0.00010090910241467 0.979984803399444 NA NA NA NA -0.00144308576987434 NA NA NA NA NA 149143334 4.24200000000002
PIK3R4 ENSG00000196455 3 Lassosum 0.0130841593579198 0.908826351668613 NA NA NA NA -0.0088610274384388 NA NA NA NA NA 130431726 2.96699999999998
ZNF775 ENSG00000196456 7 Lassosum 0.0281948224541312 0.0611038664171009 NA NA NA NA 2.21557546756266 NA NA NA NA NA 150087718 2.63
ZNF605 ENSG00000196458 12 Lassosum 0.114080265482585 0.321977640062266 NA NA NA NA -0.252486858139651 NA NA NA NA NA 133515455 1.37
RFX8 ENSG00000196460 2 Lassosum -0.00132866784426344 0.399980136115236 NA NA NA NA -0.791449582633787 NA NA NA NA NA 102052494 5.01399999999998
MYL6B ENSG00000196465 12 Lassosum 0.00396058243093389 1.32019443670546e-12 NA NA NA NA 5.15826646863426 NA NA NA NA NA 56548905 1.78200000000001
ZNF799 ENSG00000196466 19 Lassosum 0.0207518085500901 0.0376102658508213 NA NA NA NA -0.0384002681479675 NA NA NA NA NA 12506457 0.744
SIAH1 ENSG00000196470 16 Lassosum 0.0297681987176233 0.324673939993221 NA NA NA NA -0.119989761366929 NA NA NA NA NA 48436294 0.939999999999998
C20orf96 ENSG00000196476 20 Lassosum 0.0451133953637111 0.721786901456827 NA NA NA NA -0.036421124576749 NA NA NA NA NA 261447 2.53399999999999
IPO4 ENSG00000196497 14 Lassosum 0.00891430392073245 0.91887663100215 NA NA NA NA 0.00177531568539681 NA NA NA NA NA 24653797 2.62199999999999
NCOR2 ENSG00000196498 12 Lassosum 0.00116458345839188 2.76783944790018e-05 NA NA NA NA 0.793509900040266 NA NA NA NA NA 124930548 1.48500000000001
SULT1A1 ENSG00000196502 16 Lassosum 0.163919539599047 0.471430853729349 NA NA NA NA 0.775870575952451 NA NA NA NA NA 28625924 1.55199999999999
PRPF40A ENSG00000196504 2 Lassosum 0.0215632813953787 0.892029078275892 NA NA NA NA -0.00983889198830507 NA NA NA NA NA 153541309 5.77699999999999
GDAP2 ENSG00000196505 1 Lassosum -0.00135138709748506 0.775995529583983 NA NA NA NA 0.0404797808490891 NA NA NA NA NA 118442145 5.15600000000001
ANAPC7 ENSG00000196510 12 Lassosum -0.00325611704481243 0.0280740801124163 NA NA NA NA -7.58008814184328 NA NA NA NA NA 110826120 4.005
TPK1 ENSG00000196511 7 Lassosum 0.0767252359391759 0.7372799243935 NA NA NA NA 0.263518241343494 NA NA NA NA NA 144341261 1.65299999999999
SLC6A9 ENSG00000196517 1 Lassosum -0.00304563454840956 0.616727487363686 NA NA NA NA -0.00871792222550246 NA NA NA NA NA 44477155 3.03999999999999
AFAP1 ENSG00000196526 4 Lassosum 0.361786420328638 0.0192287419911589 NA NA NA NA 11.3807927576328 NA NA NA NA NA 7851047 5.73200000000003
NACA ENSG00000196531 12 Lassosum 0.00505666475423228 0.185109385201851 NA NA NA NA -0.152817040520823 NA NA NA NA NA 57115812 3.41000000000003
C1orf186 ENSG00000196533 1 Lassosum -0.002944246275707 0.118217131332768 NA NA NA NA 0.0266456067307343 NA NA NA NA NA 206263759 2.06299999999999
MYO18A ENSG00000196535 17 Lassosum 0.0845498497796869 0.821185004032244 NA NA NA NA 0.0215193029828999 NA NA NA NA NA 27453979 0.847000000000037
SPTSSB ENSG00000196542 3 Lassosum -0.00324942029382558 0.186517995889753 NA NA NA NA 0.883646876006841 NA NA NA NA NA 161076624 6.73099999999999
C17orf59 ENSG00000196544 17 Lassosum -0.00223606584790548 0.761064902734533 NA NA NA NA 0.133747598033576 NA NA NA NA NA 8092608 0.991999999999962
MAN2A2 ENSG00000196547 15 Lassosum 0.0104419541638379 0.00907416391191723 NA NA NA NA 0.319590846593307 NA NA NA NA NA 91455631 1.46999999999997
MME ENSG00000196549 3 Lassosum 0.00498165077744994 0.382905160114992 NA NA NA NA -0.177552288545501 NA NA NA NA NA 154821705 2.423
FAM72A ENSG00000196550 1 Lassosum 0.00115631310944342 0.000541298126959877 NA NA NA NA -7.25562734666692 NA NA NA NA NA 206146033 6.10499999999996
CACNA1H ENSG00000196557 16 Lassosum 0.00884741852902837 0.241974087658242 NA NA NA NA -0.0618618038464528 NA NA NA NA NA 1237506 1.08499999999998
