# Supplementary material for: SUMMIT: An integrative approach for better transcriptomic data imputation improves causal gene identification
Source: Nat Commun. 2022 Oct 25;13:6336. doi: 10.1038/s41467-022-34016-y (PMC9593997; doi:10.1038/s41467-022-34016-y)
Supplement: Supplementary file 7 — Source Data [file 41467_2022_34016_MOESM7_ESM.zip › Source Data/Figure-3/real-data-new/Lassosum/AST/AST-122]

gene_symbol gene_id chromosome model_best r2_test p_SCAD p_ElNet p_LASSO p_MCP p_MNet z_SCAD z_ElNet z_LASSO z_MCP z_MNet p_ACAT gene_pos runtime
SULF2 ENSG00000196562 20 Lassosum 0.110534082699229 0.0471920990670346 NA NA NA NA -0.905013833898676 NA NA NA NA NA 46350226 2.282
HBG2 ENSG00000196565 11 Lassosum 0.156494656193934 0.358734292885949 NA NA NA NA -0.303581679427952 NA NA NA NA NA 5470719 5.342
LAMA2 ENSG00000196569 6 Lassosum -0.00154145790569826 0.691500831467772 NA NA NA NA -0.0280514446881088 NA NA NA NA NA 129521028 7.061
PLXNB2 ENSG00000196576 22 Lassosum 0.057809520825151 0.375716222655788 NA NA NA NA -0.0721484934048859 NA NA NA NA NA 50729732 1.161
XRCC2 ENSG00000196584 7 Lassosum 0.0618237667064251 0.996710536493449 NA NA NA NA -0.000131482405112289 NA NA NA NA NA 152357557 3.716
MYO6 ENSG00000196586 6 Lassosum 0.00532585586935252 0.735204547367522 NA NA NA NA 0.0423646344943499 NA NA NA NA NA 76544081 5.187
MKL1 ENSG00000196588 22 Lassosum 0.00794157866207701 0.675432254287751 NA NA NA NA 0.0297890982968923 NA NA NA NA NA 40919495 0.466000000000001
HDAC2 ENSG00000196591 6 Lassosum 0.000883885612160906 0.762469657660729 NA NA NA NA 0.0290094307817604 NA NA NA NA NA 114293332 2.845
ZNF782 ENSG00000196597 9 Lassosum 0 NA NA NA NA NA NA NA NA NA NA NA 99608329 2.724
ZNF846 ENSG00000196605 19 Lassosum -0.00293776667310941 0.086742261632481 NA NA NA NA -0.136986332150355 NA NA NA NA NA 9883262 1.499
MMP1 ENSG00000196611 11 Lassosum 0.030092585233603 0.760687169937047 NA NA NA NA 0.0221373438499828 NA NA NA NA NA 102664771 3.91500000000001
RIMBP3 ENSG00000196622 22 Lassosum -0.000857151829180003 0.0479598337858708 NA NA NA NA 0.387557008018786 NA NA NA NA NA 20458734 0.655000000000001
TCF4 ENSG00000196628 18 Lassosum 0.0129038995752765 0.583611741972035 NA NA NA NA 0.00684777193257298 NA NA NA NA NA 53110790 1.177
ACN9 ENSG00000196636 7 Lassosum 0.0304731783711492 0.861266559001485 NA NA NA NA 0.0148236822346424 NA NA NA NA NA 96778488 3.854
RABL6 ENSG00000196642 9 Lassosum -0.00279139825764885 0.357858333538148 NA NA NA NA -0.0463970991001623 NA NA NA NA NA 139715228 4.244
ZNF136 ENSG00000196646 19 Lassosum -0.00274623934476259 0.863269025332191 NA NA NA NA 0.010898245330806 NA NA NA NA NA 12286971 0.694000000000003
ZKSCAN5 ENSG00000196652 7 Lassosum 0.119878407067899 0.400247447158599 NA NA NA NA -0.0778584681620352 NA NA NA NA NA 99117298 3.383
ZNF502 ENSG00000196653 3 Lassosum 0.0662412086073773 0.421104023422064 NA NA NA NA -0.221547298665418 NA NA NA NA NA 44759729 5.133
TRAPPC4 ENSG00000196655 11 Lassosum 0.275339777593724 0.111236274661532 NA NA NA NA 5.18258909506615 NA NA NA NA NA 118892653 4.01000000000001
AC004057.1 ENSG00000196656 4 Lassosum 0.000568148086701914 0.152476786443901 NA NA NA NA -0.248100011333921 NA NA NA NA NA 114136731 3.444
TTC30B ENSG00000196659 2 Lassosum -3.45044343943446e-05 0.778873289438916 NA NA NA NA -0.00987535906938842 NA NA NA NA NA 178416357 6.85299999999999
TECPR2 ENSG00000196663 14 Lassosum -0.00246004280627221 0.173100445417173 NA NA NA NA 2.3835390145526 NA NA NA NA NA 102899059 2.604
LINC00173 ENSG00000196668 12 Lassosum 0.196124451305964 0.790389442037838 NA NA NA NA -0.0054508364719506 NA NA NA NA NA 116972775 3.973
ZFP62 ENSG00000196670 5 Lassosum 0.0506282640380757 0.6016432088179 NA NA NA NA -0.0204285030472735 NA NA NA NA NA 180281448 2.85300000000001
ERI2 ENSG00000196678 16 Lassosum 0.0083688494965366 0.0315483126895406 NA NA NA NA 0.210704436431405 NA NA NA NA NA 20851593 1.99199999999999
TOMM7 ENSG00000196683 7 Lassosum 0.310261472673758 0.289907467482423 NA NA NA NA -1.95880446854172 NA NA NA NA NA 22857360 5.205
HSH2D ENSG00000196684 19 Lassosum 0.0125457999799187 6.22556118395949e-05 NA NA NA NA -0.19959683479931 NA NA NA NA NA 16257112 0.817000000000007
TRPV1 ENSG00000196689 17 Lassosum 0.0186437670776444 0.1133406157863 NA NA NA NA -0.0299576799829777 NA NA NA NA NA 3484565 1.518
ZNF33B ENSG00000196693 10 Lassosum 0.014844542775017 0.398813257574573 NA NA NA NA 0.230448882187796 NA NA NA NA NA 43101824 2.015
PDXDC2P ENSG00000196696 16 Lassosum 0.205248013596737 0.268525771974768 NA NA NA NA -0.190639560519649 NA NA NA NA NA 70055025 1.44
ZNF512B ENSG00000196700 20 Lassosum 0.0265363093836266 0.247882972000484 NA NA NA NA 0.386258111062728 NA NA NA NA NA 62634084 2.38
AMZ2 ENSG00000196704 17 Lassosum 0.0554309895429885 0.601193291270687 NA NA NA NA 0.272272010254448 NA NA NA NA NA 66248506 0.838999999999999
ZNF431 ENSG00000196705 19 Lassosum 0.0513008658227821 0.439688326234539 NA NA NA NA 0.144027398094844 NA NA NA NA NA 21348930 0.643000000000001
NF1 ENSG00000196712 17 Lassosum 0.0009267375268045 0.92623452555871 NA NA NA NA 0.0115764416758661 NA NA NA NA NA 29565539 1.17
VKORC1L1 ENSG00000196715 7 Lassosum 0.309696628528659 0.809715167412434 NA NA NA NA 4.76983667789786 NA NA NA NA NA 65381402 2.14100000000001
ZNF418 ENSG00000196724 19 Lassosum -0.000774771040994215 0.310372791475237 NA NA NA NA 1.09937746909781 NA NA NA NA NA 58440006 1.10199999999999
DAPK1 ENSG00000196730 9 Lassosum 0.036366193973974 0.0865195866974368 NA NA NA NA -0.956202294844446 NA NA NA NA NA 90217845 3.48399999999999
HLA-DQA1 ENSG00000196735 6 Lassosum 0.090816029657118 4.01145661821173e-130 NA NA NA NA 21.2210382237018 NA NA NA NA NA 32605397 3.77800000000001
COL27A1 ENSG00000196739 9 Lassosum -0.0027409564773222 0.647799285320424 NA NA NA NA -0.0178275360470488 NA NA NA NA NA 116996315 2.389
GM2A ENSG00000196743 5 Lassosum 0.194651524859148 0.0839620854519181 NA NA NA NA -2.42145557903677 NA NA NA NA NA 150620856 5.53999999999999
HIST1H2AI ENSG00000196747 6 Lassosum -0.00324582418828556 0.635825653936734 NA NA NA NA -0.00235039117457017 NA NA NA NA NA 27776164 4.45699999999999
S100A2 ENSG00000196754 1 Lassosum -0.000350067761740513 0.712869397916614 NA NA NA NA -0.0242983286658002 NA NA NA NA NA 153536975 4.176
RP4-564F22.2 ENSG00000196756 20 Lassosum 0.0878690559393914 0.992932747092807 NA NA NA NA -0.0580421633397038 NA NA NA NA NA 37056615 0.817000000000007
ZNF700 ENSG00000196757 19 Lassosum 0.0136935171124677 0.0845120214308299 NA NA NA NA 0.157804006451877 NA NA NA NA NA 12048744 1.21799999999999
CD47 ENSG00000196776 3 Lassosum 0.0145940033107635 0.240956499203985 NA NA NA NA -0.441027299783395 NA NA NA NA NA 107786008 5.26300000000001
OR52K1 ENSG00000196778 11 Lassosum 0.0241050265561846 0.339719846617368 NA NA NA NA 0.0143860137743353 NA NA NA NA NA 4510623 3.69200000000001
TLE1 ENSG00000196781 9 Lassosum 0.00982838180789669 0.459475201261654 NA NA NA NA 0.0344016268273312 NA NA NA NA NA 84251409 2.80799999999999
MAML3 ENSG00000196782 4 Lassosum 0.350198924804925 0.0847210282257234 NA NA NA NA 0.723384971649509 NA NA NA NA NA 140856622 5.80099999999999
HIST1H2AG ENSG00000196787 6 Lassosum -0.00189102342676906 0.492743606973113 NA NA NA NA -0.00507785113426156 NA NA NA NA NA 27101951 2.654
STRN3 ENSG00000196792 14 Lassosum -0.00126408948382295 0.889093831667476 NA NA NA NA 0.0689554717245042 NA NA NA NA NA 31429306 3.64100000000002
ZNF239 ENSG00000196793 10 Lassosum 0.0443814633165244 0.18675396278215 NA NA NA NA -0.434372039163404 NA NA NA NA NA 44060929 2.07399999999998
CTBP1-AS1 ENSG00000196810 4 Lassosum 0.152413459224452 0.280329074539444 NA NA NA NA 0.154510087978468 NA NA NA NA NA 1262583 6
CHRNG ENSG00000196811 2 Lassosum -0.000743979730048583 0.564173998772279 NA NA NA NA 0.0153253313971296 NA NA NA NA NA 233407775 4.71800000000002
ZSCAN16 ENSG00000196812 6 Lassosum 0.000337788651163962 1.21376725951072e-05 NA NA NA NA -0.055611163113991 NA NA NA NA NA 28095099 2.53999999999999
MVB12B ENSG00000196814 9 Lassosum -0.00296313129131476 0.411858038011773 NA NA NA NA -3.97364826956597 NA NA NA NA NA 129179224 3.779
C6orf106 ENSG00000196821 6 Lassosum 0.108969666306453 0.00829555448406214 NA NA NA NA 0.351738330770678 NA NA NA NA NA 34609850 2.34299999999999
ADA ENSG00000196839 20 Lassosum 0.0245450383780808 0.219237190415866 NA NA NA NA 0.269161435361741 NA NA NA NA NA 43264518 1.36000000000001
ARID5A ENSG00000196843 2 Lassosum 0.0656160313330939 0.880203043338757 NA NA NA NA 0.382507227866056 NA NA NA NA NA 97210427 4.98999999999998
PPTC7 ENSG00000196850 12 Lassosum 0 NA NA NA NA NA NA NA NA NA NA NA 110995122 2.072
NHLRC2 ENSG00000196865 10 Lassosum -0.00144968161108161 0.181812566986284 NA NA NA NA 1.47789492102201 NA NA NA NA NA 115645686 3.917
ZFP28 ENSG00000196867 19 Lassosum 0.209380919278818 0.390141950876569 NA NA NA NA 0.392502428544061 NA NA NA NA NA 57059243 1.476
KIAA1211L ENSG00000196872 2 Lassosum -0.00234701436872053 0.149227053084789 NA NA NA NA 0.205452189011347 NA NA NA NA NA 99481515 5.25
CBWD3 ENSG00000196873 9 Lassosum 0.00082762175599671 0.239599058555085 NA NA NA NA -0.0126301886378121 NA NA NA NA NA 70882348 2.38399999999999
SCN8A ENSG00000196876 12 Lassosum 0.010109138771093 0.803761565941757 NA NA NA NA -0.029902617562698 NA NA NA NA NA 52093173 2.93699999999998
LAMB3 ENSG00000196878 1 Lassosum 0.00318555885675764 0.895048669110473 NA NA NA NA -0.00789786290831159 NA NA NA NA NA 209807013 4.67800000000003
HIST3H2BB ENSG00000196890 1 Lassosum -0.00274428620934453 0.687925681225141 NA NA NA NA 0.00805321508840333 NA NA NA NA NA 228646033 2.24799999999999
KPNA5 ENSG00000196911 6 Lassosum 0.0187440141565797 0.243535793138965 NA NA NA NA -0.138837616680458 NA NA NA NA NA 117032689 2.56399999999999
ANKRD36B ENSG00000196912 2 Lassosum 0.0566559075201845 0.678987078289215 NA NA NA NA -0.202467782246541 NA NA NA NA NA 98157703 4.589
ARHGEF12 ENSG00000196914 11 Lassosum -0.00253838770751402 0.801126609154882 NA NA NA NA 0.0733746164216709 NA NA NA NA NA 120284216 4.21600000000001
ZNF252P ENSG00000196922 8 Lassosum 0.0109647161836258 0.0563022181435421 NA NA NA NA 0.721461610189577 NA NA NA NA NA 146213628 4.27500000000001
PDLIM7 ENSG00000196923 5 Lassosum 0.00300067411023353 0.088714535581038 NA NA NA NA 1.29947302443056 NA NA NA NA NA 176917501 5.05500000000001
SRGAP1 ENSG00000196935 12 Lassosum -0.000725090635007808 0.0949245573111883 NA NA NA NA -0.265391819931667 NA NA NA NA NA 64389843 1.346
FAM3C ENSG00000196937 7 Lassosum -0.00308398526009901 0.0875338061184657 NA NA NA NA 5.76946130072847 NA NA NA NA NA 121012661 5.374
NOP9 ENSG00000196943 14 Lassosum -0.00273711804510635 0.737109652023078 NA NA NA NA 0.00320251572082446 NA NA NA NA NA 24773699 1.946
SLC39A10 ENSG00000196950 2 Lassosum 0.0143909505213835 0.08542290237739 NA NA NA NA -1.70356313229018 NA NA NA NA NA 196521563 4.626
RP11-425I13.3 ENSG00000196951 4 Lassosum 0.00582902061485902 0.589586111135025 NA NA NA NA 0.0555137486043946 NA NA NA NA NA 141249697 4.833
CASP4 ENSG00000196954 11 Lassosum -0.00305729337450944 0.0688498935983954 NA NA NA NA -0.343177453013519 NA NA NA NA NA 104826878 2.673
AP2A1 ENSG00000196961 19 Lassosum -0.00149109352753207 0.29498611843476 NA NA NA NA -0.213463919319959 NA NA NA NA NA 50290297 3.27600000000001
HIST1H3E ENSG00000196966 6 Lassosum 0.344223793166353 0.234154469326887 NA NA NA NA 0.158142769523865 NA NA NA NA NA 26225613 1.99699999999999
ZNF585A ENSG00000196967 19 Lassosum 0.0190080999464517 0.473122762742333 NA NA NA NA -0.143058926982949 NA NA NA NA NA 37640948 0.694999999999993
FUT11 ENSG00000196968 10 Lassosum 0.0140928414989161 0.00146200187679615 NA NA NA NA -0.166363615973278 NA NA NA NA NA 75535435 2.19600000000003
ANXA4 ENSG00000196975 2 Lassosum 0.0874517098571985 0.532857888925244 NA NA NA NA -0.725543319168383 NA NA NA NA NA 70000759 7.21000000000001
WDR5B ENSG00000196981 3 Lassosum 0.0610193672864411 0.927454970459395 NA NA NA NA -0.0196945599216686 NA NA NA NA NA 122132798 3.28800000000001
METTL9 ENSG00000197006 16 Lassosum 0.165305772652602 0.0152415486510805 NA NA NA NA 0.424893930121148 NA NA NA NA NA 21638666 3.959
ZNF138 ENSG00000197008 7 Lassosum -0.00269750848501271 0.249382075495431 NA NA NA NA 0.380752753477025 NA NA NA NA NA 64274410 1.62399999999997
ZNF429 ENSG00000197013 19 Lassosum 0.18814004346037 0.89309539949087 NA NA NA NA -0.149694381295976 NA NA NA NA NA 21709278 0.72199999999998
ZNF470 ENSG00000197016 19 Lassosum 0.00221654147495209 0.142433420149156 NA NA NA NA 0.43156261935132 NA NA NA NA NA 57089579 1.81300000000005
SERTAD1 ENSG00000197019 19 Lassosum -0.00261566514514433 0.956182798850818 NA NA NA NA -0.0035016758992234 NA NA NA NA NA 40929715 0.716999999999985
ZNF100 ENSG00000197020 19 Lassosum 0.275707180827795 0.585378209645268 NA NA NA NA 0.2215015761407 NA NA NA NA NA 21927999 0.60899999999998
ZNF398 ENSG00000197024 7 Lassosum 0.0240126785638847 0.0289246154108302 NA NA NA NA 0.220991451147289 NA NA NA NA NA 148851812 2.30099999999999
ZSCAN25 ENSG00000197037 7 Lassosum 0.145952219784068 0.71260410420875 NA NA NA NA -0.0284463479918219 NA NA NA NA NA 99222299 2.76599999999996
ANXA6 ENSG00000197043 5 Lassosum 0.0156763040664319 0.789253258180617 NA NA NA NA -0.0737779946808423 NA NA NA NA NA 150508858 4.23900000000003
ZNF441 ENSG00000197044 19 Lassosum -0.00295137904534259 0.80986083252206 NA NA NA NA -0.00283845545837757 NA NA NA NA NA 11886354 0.725999999999999
GMFB ENSG00000197045 14 Lassosum -2.35884931061303e-05 0.227049474405172 NA NA NA NA 0.139837226504734 NA NA NA NA NA 54948558 2.09899999999999
SIGLEC15 ENSG00000197046 18 Lassosum -0.00324481693231671 0.387966608476809 NA NA NA NA 0.0235455546641072 NA NA NA NA NA 43414761 1.22900000000004
ZNF420 ENSG00000197050 19 Lassosum -0.00264367636288276 0.0136343039246367 NA NA NA NA -0.442880379039234 NA NA NA NA NA 37559987 1.92399999999998
ZNF763 ENSG00000197054 19 Lassosum 0.0812356380338883 0.265039761388002 NA NA NA NA -0.298654176641589 NA NA NA NA NA 12063140 0.685999999999979
ZMYM1 ENSG00000197056 1 Lassosum 0.00907320601341188 0.225917577537821 NA NA NA NA 1.16036302803575 NA NA NA NA NA 35553423 3.99000000000001
DTHD1 ENSG00000197057 4 Lassosum 0.00217869578545182 0.160616535155852 NA NA NA NA -0.00999267230749604 NA NA NA NA NA 36315311 3.44299999999998
RP5-874C20.3 ENSG00000197062 6 Lassosum 0.0750667041024093 0.00011111811971508 NA NA NA NA 1.93432091398076 NA NA NA NA NA 28240381 3.464
