# Supplementary material for: SUMMIT: An integrative approach for better transcriptomic data imputation improves causal gene identification
Source: Nat Commun. 2022 Oct 25;13:6336. doi: 10.1038/s41467-022-34016-y (PMC9593997; doi:10.1038/s41467-022-34016-y)
Supplement: Supplementary file 7 — Source Data [file 41467_2022_34016_MOESM7_ESM.zip › Source Data/Figure-3/real-data-new/Lassosum/AST/AST-123]

gene_symbol gene_id chromosome model_best r2_test p_SCAD p_ElNet p_LASSO p_MCP p_MNet z_SCAD z_ElNet z_LASSO z_MCP z_MNet p_ACAT gene_pos runtime
MAFG ENSG00000197063 17 Lassosum 0.000851433521153688 0.911856158014843 NA NA NA NA -0.0477939568455933 NA NA NA NA NA 79880868 2.4
ARRDC1 ENSG00000197070 9 Lassosum 0.203401764407425 0.12845561119561 NA NA NA NA -0.195318736161124 NA NA NA NA NA 140504959 4.076
KIAA1671 ENSG00000197077 22 Lassosum 0.0565189430477493 0.24100622255372 NA NA NA NA -0.238827875888438 NA NA NA NA NA 25507507 1.476
IGF2R ENSG00000197081 6 Lassosum -0.00258533107248793 0.607162930438743 NA NA NA NA 0.00551769542745243 NA NA NA NA NA 160462335 5.123
GAL3ST4 ENSG00000197093 7 Lassosum 0.014913118273815 0.228051145952427 NA NA NA NA -0.0859181634577518 NA NA NA NA NA 99761620 4.978
DYNC1H1 ENSG00000197102 14 Lassosum -0.00182876640363183 0.347813048479643 NA NA NA NA -0.0536319785760111 NA NA NA NA NA 102473997 3.039
PCBP2 ENSG00000197111 12 Lassosum 0.000295667654959142 0.477989667859521 NA NA NA NA 0.00214766249840625 NA NA NA NA NA 53855235 2.346
ZGPAT ENSG00000197114 20 Lassosum -0.00226389042185393 0.000917823391222306 NA NA NA NA -5.26174562850245 NA NA NA NA NA 62354625 1.95
SLC25A29 ENSG00000197119 14 Lassosum 0.0728304459012453 0.771144906518279 NA NA NA NA -0.137512295301453 NA NA NA NA NA 100765166 1.595
PGAP1 ENSG00000197121 2 Lassosum 0.0163065991141973 0.0475068150610543 NA NA NA NA 0.198536089985785 NA NA NA NA NA 197746214 6.47
SRC ENSG00000197122 20 Lassosum 0 NA NA NA NA NA NA NA NA NA NA NA 36003770 1.089
ZNF682 ENSG00000197124 19 Lassosum 0.103094278118553 0.346533969342705 NA NA NA NA -0.110843874408676 NA NA NA NA NA 20129091 1.101
ZNF772 ENSG00000197128 19 Lassosum 0.0914630236432731 0.991163238158566 NA NA NA NA -0.00214838303937812 NA NA NA NA NA 57983484 1.405
ZNF257 ENSG00000197134 19 Lassosum 0.256193013629512 0.00335122686599032 NA NA NA NA -0.468080471712281 NA NA NA NA NA 22254768 0.859999999999999
PCNXL3 ENSG00000197136 11 Lassosum 0.0160757691473881 0.527454372850116 NA NA NA NA -1.54804213332311 NA NA NA NA NA 65394077 3.486
ACSL5 ENSG00000197142 10 Lassosum 0.41908977069934 0.168576051194696 NA NA NA NA 0.49123557601195 NA NA NA NA NA 114160957 3.306
LRRC8B ENSG00000197147 1 Lassosum 0.149584888237638 0.664033715107808 NA NA NA NA 0.393620346589864 NA NA NA NA NA 90026909 3.966
RP11-452G18.2 ENSG00000197149 11 Lassosum -0.00307447209988454 0.846011261169719 NA NA NA NA -0.063187662571961 NA NA NA NA NA 17250257 3.145
ABCB8 ENSG00000197150 7 Lassosum 0.0654603751397232 0.365043975477818 NA NA NA NA -0.0745374106407926 NA NA NA NA NA 150735189 5.011
SND1 ENSG00000197157 7 Lassosum 0.0213158586362568 0.533857629676617 NA NA NA NA 0.286347930250052 NA NA NA NA NA 127512447 1.775
ZNF785 ENSG00000197162 16 Lassosum -0.00325555194652094 0.0164670036344185 NA NA NA NA -0.0152004638908289 NA NA NA NA NA 30591076 1.001
SULT1A2 ENSG00000197165 16 Lassosum 0.472240630192086 0.583645449261067 NA NA NA NA 0.201428108883359 NA NA NA NA NA 28605847 1.314
PSMD12 ENSG00000197170 17 Lassosum 0.00133572541023164 0.784375485786594 NA NA NA NA -0.0227198430973163 NA NA NA NA NA 65348387 1.598
PIWIL2 ENSG00000197181 8 Lassosum 0.00912916201454206 0.927275327688209 NA NA NA NA 0.000157060803887796 NA NA NA NA NA 22173943 4.10600000000001
FLJ27365 ENSG00000197182 22 Lassosum 0.0109841291011465 0.710114283523724 NA NA NA NA 0.312091831941652 NA NA NA NA NA 46479778 1.10600000000001
C20orf112 ENSG00000197183 20 Lassosum 0.0470344800346771 0.206982172773324 NA NA NA NA 0.0495533588099006 NA NA NA NA NA 31101869 1.985
C9orf169 ENSG00000197191 9 Lassosum -0.00234172367931973 0.699691894262675 NA NA NA NA 0.0923011935086985 NA NA NA NA NA 140119925 3.22200000000001
SLC22A4 ENSG00000197208 5 Lassosum 0.0108165105689444 1.64861474309094e-15 NA NA NA NA -8.90702752819566 NA NA NA NA NA 131655017 3.774
ENTPD4 ENSG00000197217 8 Lassosum 0.0491533235888431 0.623456078641176 NA NA NA NA 0.11407700840773 NA NA NA NA NA 23279252 4.648
C1D ENSG00000197223 2 Lassosum -0.00105661214687669 0.0686227234663486 NA NA NA NA -0.450451085923999 NA NA NA NA NA 68303171 5.52
TBC1D9B ENSG00000197226 5 Lassosum 0.150092055270627 0.290778583762916 NA NA NA NA -0.111792236441386 NA NA NA NA NA 179311962 3.459
SERPINA1 ENSG00000197249 14 Lassosum 0.104173564499775 0.349511467408803 NA NA NA NA 0.243755211666853 NA NA NA NA NA 94850057 2.758
TPSB2 ENSG00000197253 16 Lassosum 0.0179113874948581 0.143073598301738 NA NA NA NA 3.46064822261455 NA NA NA NA NA 1278743 2.211
KANK2 ENSG00000197256 19 Lassosum 0.0141441395206635 0.060242283615484 NA NA NA NA -0.669619401114028 NA NA NA NA NA 11291705 0.780000000000001
EIF4BP6 ENSG00000197258 7 Lassosum -0.00301633286326797 0.654288984553985 NA NA NA NA -0.00283988324944215 NA NA NA NA NA 104309109 2.82300000000001
CCL4L2 ENSG00000197262 17 Lassosum 0.118924019279016 0.103249652630009 NA NA NA NA -1.68070929481617 NA NA NA NA NA 34640819 1.339
GTF2E2 ENSG00000197265 8 Lassosum 0.0112237889779654 0.286580699729181 NA NA NA NA 0.283973379614554 NA NA NA NA NA 30475801 3.804
IL27 ENSG00000197272 16 Lassosum 0.0255825680525894 0.289366190106279 NA NA NA NA 0.0369789079835725 NA NA NA NA NA 28517027 2.001
ZNF165 ENSG00000197279 6 Lassosum 0.0173915131336911 0.00128221419658687 NA NA NA NA -0.743563804313739 NA NA NA NA NA 28053047 2.24900000000001
SYNGAP1 ENSG00000197283 6 Lassosum -0.00324646762242886 0.0278566302022751 NA NA NA NA 0.0191379214003816 NA NA NA NA NA 33404656 2.404
FITM2 ENSG00000197296 20 Lassosum 0 NA NA NA NA NA NA NA NA NA NA NA 42935643 2.09399999999999
BLM ENSG00000197299 15 Lassosum 0.0977598646487273 0.195506033250189 NA NA NA NA 2.05228840614457 NA NA NA NA NA 91309708 1.148
ZNF720 ENSG00000197302 16 Lassosum 0.00260874216229401 0.026495777672637 NA NA NA NA -0.403364346475842 NA NA NA NA NA 31765370 1.244
DDI2 ENSG00000197312 1 Lassosum 0.108993812258143 0.0108649521888122 NA NA NA NA -0.0394875168532312 NA NA NA NA NA 15969767 4.53399999999999
SVIL ENSG00000197321 10 Lassosum 0.0579569248414677 0.375971826276551 NA NA NA NA 0.338749028640607 NA NA NA NA NA 29885988 4.92
TRIM33 ENSG00000197323 1 Lassosum 0.0416435128913041 0.0978058727470201 NA NA NA NA -0.244745906046709 NA NA NA NA NA 114994590 3.818
LRP10 ENSG00000197324 14 Lassosum 0.00406698502422609 0.885992146468646 NA NA NA NA 0.0082833693202115 NA NA NA NA NA 23345805 1.399
PELI1 ENSG00000197329 2 Lassosum 0.00348001196868364 0.55628538631638 NA NA NA NA -0.0847885865068758 NA NA NA NA NA 64345687 6.35599999999999
ZNF655 ENSG00000197343 7 Lassosum 0.00587773565329364 0.468403797170867 NA NA NA NA 0.0492300725263468 NA NA NA NA NA 99180731 2.315
MRPL21 ENSG00000197345 11 Lassosum 0.2834439245374 0.57671287234525 NA NA NA NA -0.342851125776425 NA NA NA NA NA 68665023 3.56899999999999
LYPD2 ENSG00000197353 8 Lassosum 0.0293328572695317 0.235263597702027 NA NA NA NA 0.261825411413927 NA NA NA NA NA 143832760 4.52099999999999
UAP1L1 ENSG00000197355 9 Lassosum 0.271517119145418 0.216753029736567 NA NA NA NA 0.635275727856709 NA NA NA NA NA 139975472 1.703
FBXL22 ENSG00000197361 15 Lassosum 0.00132622655838344 0.00118204061157363 NA NA NA NA 1.06508752173859 NA NA NA NA NA 63892089 1.74000000000001
ZNF786 ENSG00000197362 7 Lassosum 0.0975259986927098 0.75538593289145 NA NA NA NA -0.0708003628185234 NA NA NA NA NA 148777304 3.90900000000002
ZNF517 ENSG00000197363 8 Lassosum 0.0312712589124325 0.690117474076213 NA NA NA NA -1.49369267598005 NA NA NA NA NA 146030407 4.07899999999998
ZNF675 ENSG00000197372 19 Lassosum 0.00753913792226146 0.42526137432032 NA NA NA NA -0.0194755194116155 NA NA NA NA NA 23789227 0.597000000000008
SLC22A5 ENSG00000197375 5 Lassosum 0.0863449084850501 4.7132745066357e-38 NA NA NA NA -5.32459692449397 NA NA NA NA NA 131718375 2.89400000000001
DACT3 ENSG00000197380 19 Lassosum 0 NA NA NA NA NA NA NA NA NA NA NA 47157632 0.757999999999981
ADARB1 ENSG00000197381 21 Lassosum 0.0134555143557668 0.00190963815684829 NA NA NA NA -3.48220608369124 NA NA NA NA NA 46570123 1.75200000000001
ZNF860 ENSG00000197385 3 Lassosum 0 NA NA NA NA NA NA NA NA NA NA NA 32028191 5.839
HTT ENSG00000197386 4 Lassosum 0.0192871232877566 0.00131188020428583 NA NA NA NA 0.150881884754015 NA NA NA NA NA 3161042 3.08199999999999
C5AR1 ENSG00000197405 19 Lassosum -0.00164635070990227 0.691529146884093 NA NA NA NA -0.039216588413523 NA NA NA NA NA 47809301 0.837999999999994
HIST1H3D ENSG00000197409 6 Lassosum 0.00705177611593277 1.67025127343583e-05 NA NA NA NA -1.05362395754846 NA NA NA NA NA 26198294 4.27799999999999
VEPH1 ENSG00000197415 3 Lassosum 0.0854129086187767 0.456383745857805 NA NA NA NA -0.460168682325838 NA NA NA NA NA 157114469 3.47200000000001
SHPK ENSG00000197417 17 Lassosum 0.0169536399762722 0.718196348989781 NA NA NA NA -1.84206842775693 NA NA NA NA NA 3525586 1.809
IPP ENSG00000197429 1 Lassosum 0.0186230523055356 0.111103358908337 NA NA NA NA -0.511641983165777 NA NA NA NA NA 46188159 3.226
MAP3K5 ENSG00000197442 6 Lassosum 0.0182426712930953 0.60577318679323 NA NA NA NA 1.27835961208594 NA NA NA NA NA 136995920 3.86099999999999
GSTK1 ENSG00000197448 7 Lassosum 0.0843142140448238 0.811196333089318 NA NA NA NA -0.0526132186574146 NA NA NA NA NA 142954566 3.53299999999999
HNRNPAB ENSG00000197451 5 Lassosum -0.00255082908027182 0.748559486520383 NA NA NA NA -0.437857915951846 NA NA NA NA NA 177634836 5.35500000000002
STMN3 ENSG00000197457 20 Lassosum 0.103633702010306 1.07851698389121e-06 NA NA NA NA -5.87882134358916 NA NA NA NA NA 62277920 0.787000000000006
HIST1H2BH ENSG00000197459 6 Lassosum -0.00169072678929183 0.438651604216172 NA NA NA NA -0.00924279584319816 NA NA NA NA NA 26252091 4.78999999999999
PDGFA ENSG00000197461 7 Lassosum 0.000900123024711541 0.817961323554487 NA NA NA NA 0.0123127910625957 NA NA NA NA NA 548414 2.357
GYPE ENSG00000197465 4 Lassosum 0.0879994074677053 0.469719718213389 NA NA NA NA 14.5770024155039 NA NA NA NA NA 144809368 4.91
COL13A1 ENSG00000197467 10 Lassosum 0.013911637325564 0.783046099401342 NA NA NA NA 0.00592623058118428 NA NA NA NA NA 71642837 4.785
SPN ENSG00000197471 16 Lassosum 0.00102145473449955 0.604114125540539 NA NA NA NA -0.308884030933829 NA NA NA NA NA 29678243 0.782000000000011
ZNF628 ENSG00000197483 19 Lassosum 0.0111566821062988 0.955671808859924 NA NA NA NA -0.000394477555775418 NA NA NA NA NA 55991776 0.944999999999993
ZNF665 ENSG00000197497 19 Lassosum -9.8438674176915e-05 0.854654943797692 NA NA NA NA 0.254579001033812 NA NA NA NA NA 53679552 1.35999999999999
RPF2 ENSG00000197498 6 Lassosum 0.0182632116202074 0.903963974938103 NA NA NA NA 0.0235626441489407 NA NA NA NA NA 111325260 4.05000000000001
SLC28A3 ENSG00000197506 9 Lassosum 0.0858850924144695 0.288921799749868 NA NA NA NA 0.164450457476046 NA NA NA NA NA 86923022 1.47399999999999
FAM177B ENSG00000197520 1 Lassosum 0.0713625766204533 0.238604370521271 NA NA NA NA -0.319856322446565 NA NA NA NA NA 222917348 6.18100000000001
MIB2 ENSG00000197530 1 Lassosum 0.0467320919938864 0.607068372595376 NA NA NA NA -0.00881171376231683 NA NA NA NA NA 1558392 2.738
MYO5A ENSG00000197535 15 Lassosum 0.0429863889262611 0.455615412603018 NA NA NA NA -0.0489293749917988 NA NA NA NA NA 52710363 1.14100000000002
C5orf56 ENSG00000197536 5 Lassosum 0.011955218905813 1.3446152900283e-12 NA NA NA NA -16.705111695303 NA NA NA NA NA 131779032 4.36200000000002
GZMM ENSG00000197540 19 Lassosum 0 NA NA NA NA NA NA NA NA NA NA NA 546976 0.668000000000006
ATG7 ENSG00000197548 3 Lassosum 0.0483581535675853 0.337732749965742 NA NA NA NA 0.0729386584061635 NA NA NA NA NA 11456567 5.922
PRAMEF24P ENSG00000197549 22 Lassosum 0.0133495986277001 0.374606534656544 NA NA NA NA -0.476605256677644 NA NA NA NA NA 22371914 0.454000000000008
SIPA1L1 ENSG00000197555 14 Lassosum 0.00702729771865018 0.0808494487663145 NA NA NA NA -0.137490813742376 NA NA NA NA NA 71997556 1.70499999999998
TTC30A ENSG00000197557 2 Lassosum 0.0007524872462078 0.692832684129838 NA NA NA NA 0.00610611245451521 NA NA NA NA NA 178481360 5.685
SSPO ENSG00000197558 7 Lassosum 0.0519124408057973 0.655786305863331 NA NA NA NA -0.0943146664136788 NA NA NA NA NA 149502099 3.21699999999998
ELANE ENSG00000197561 19 Lassosum 0.0202144478184878 0.0905966386213174 NA NA NA NA -0.101123918884181 NA NA NA NA NA 853628 2.03199999999998
RAB40C ENSG00000197562 16 Lassosum 0.0945515468723084 0.046037702567576 NA NA NA NA 0.336527158301746 NA NA NA NA NA 659314 0.938000000000045
PIGN ENSG00000197563 18 Lassosum 0.170868775860446 0.354230991044602 NA NA NA NA 0.454613430213892 NA NA NA NA NA 59782575 1.70400000000001
ZNF624 ENSG00000197566 17 Lassosum 0.00211224810724442 0.70735539251568 NA NA NA NA 1.06336485647866 NA NA NA NA NA 16540610 0.883000000000038
HHLA3 ENSG00000197568 1 Lassosum 0.120355803616196 0.981651447477141 NA NA NA NA -0.0210655088063029 NA NA NA NA NA 70835755 5.35899999999998
TOPORS ENSG00000197579 9 Lassosum -0.00297862555652251 0.421639981950978 NA NA NA NA -0.26926345286516 NA NA NA NA NA 32546546 2.97499999999997
BCO2 ENSG00000197580 11 Lassosum 0.118452268123415 0.220300286396255 NA NA NA NA -0.0302140011057985 NA NA NA NA NA 112070806 1.42000000000002
ENTPD6 ENSG00000197586 20 Lassosum 0.0268025316040662 0.00977283234507874 NA NA NA NA -0.481870960981914 NA NA NA NA NA 25191847 1.375
CCDC154 ENSG00000197599 16 Lassosum 0.0319513253672684 0.981793982161136 NA NA NA NA -0.0024227824576118 NA NA NA NA NA 1489470 1.06600000000003
FAR1 ENSG00000197601 11 Lassosum -0.0029995924902575 0.142611061799751 NA NA NA NA 4.73096398053373 NA NA NA NA NA 13722055 2.12799999999999
C5orf42 ENSG00000197603 5 Lassosum -0.00267860651052132 0.299196638844214 NA NA NA NA -1.61172541447679 NA NA NA NA NA 37177930 5.06600000000003
