# Supplementary material for: SUMMIT: An integrative approach for better transcriptomic data imputation improves causal gene identification
Source: Nat Commun. 2022 Oct 25;13:6336. doi: 10.1038/s41467-022-34016-y (PMC9593997; doi:10.1038/s41467-022-34016-y)
Supplement: Supplementary file 7 — Source Data [file 41467_2022_34016_MOESM7_ESM.zip › Source Data/Figure-3/real-data-new/Lassosum/AST/AST-124]

gene_symbol gene_id chromosome model_best r2_test p_SCAD p_ElNet p_LASSO p_MCP p_MNet z_SCAD z_ElNet z_LASSO z_MCP z_MNet p_ACAT gene_pos runtime
ZNF841 ENSG00000197608 19 Lassosum -0.00282826974414574 0.793225037265131 NA NA NA NA 0.0409094890652894 NA NA NA NA NA 52583368 2.182
ZNF615 ENSG00000197619 19 Lassosum 0.00117287614601169 0.954177225846863 NA NA NA NA -0.00832626334999318 NA NA NA NA NA 52503034 1.527
CDC42SE1 ENSG00000197622 1 Lassosum -0.00119466254834655 0.709078900596256 NA NA NA NA -0.211695845051881 NA NA NA NA NA 151027848 6.551
MPEG1 ENSG00000197629 11 Lassosum -0.00106413061344757 0.155716100826326 NA NA NA NA -0.216178760688666 NA NA NA NA NA 58978203 5.492
SERPINB2 ENSG00000197632 18 Lassosum 0.00943121656179124 0.129751875728914 NA NA NA NA 0.104672688908084 NA NA NA NA NA 61555025 1.211
DPP4 ENSG00000197635 2 Lassosum -0.00319707653481993 0.955695650116455 NA NA NA NA -0.0757266655887751 NA NA NA NA NA 162889901 6.563
PDCD1LG2 ENSG00000197646 9 Lassosum 0.122317512975442 0.374593056357439 NA NA NA NA -0.196243238304556 NA NA NA NA NA 5540913 2.876
ZNF433 ENSG00000197647 19 Lassosum 0.0023250220942006 0.425724916816929 NA NA NA NA 0.0144433539682898 NA NA NA NA NA 12136051 1.783
DNAH10 ENSG00000197653 12 Lassosum 0.0275773953149474 0.110071614478408 NA NA NA NA 0.07222001993688 NA NA NA NA NA 124333897 4.054
RP4-724E16.2 ENSG00000197670 20 Lassosum 0.101617957714779 2.89733677191843e-05 NA NA NA NA -0.938685505778304 NA NA NA NA NA 52180578 1.02999999999999
SPTAN1 ENSG00000197694 9 Lassosum -0.00213316167685096 0.358172887214241 NA NA NA NA -0.0848351500487417 NA NA NA NA NA 131355403 2.101
NMB ENSG00000197696 15 Lassosum 0.0263525117377428 0.380784345852058 NA NA NA NA -0.11428255342183 NA NA NA NA NA 85200077 3.064
HIST1H2BE ENSG00000197697 6 Lassosum -0.0032510954492968 4.35489100304814e-06 NA NA NA NA -0.121539609871498 NA NA NA NA NA 26184206 2.599
ZNF595 ENSG00000197701 4 Lassosum 0.052068911292571 0.34988196019261 NA NA NA NA 0.154165289130919 NA NA NA NA NA 70639 6.715
PARVA ENSG00000197702 11 Lassosum 0 NA NA NA NA NA NA NA NA NA NA NA 12475540 2.561
KLHL14 ENSG00000197705 18 Lassosum -0.00146479541977085 0.590837852910635 NA NA NA NA 0.0299779252207594 NA NA NA NA NA 30302829 2.111
FAM114A1 ENSG00000197712 4 Lassosum 0.0593493121303945 4.60081922185353e-13 NA NA NA NA 1.16759570477918 NA NA NA NA NA 38908329 3.913
RPE ENSG00000197713 2 Lassosum 0.00130518878983876 0.74330009570739 NA NA NA NA 0.0167710794707708 NA NA NA NA NA 210876794 5.508
ZNF460 ENSG00000197714 19 Lassosum -0.00311821848228888 0.128127853616203 NA NA NA NA -1.16858395305722 NA NA NA NA NA 57798178 1.567
CR1L ENSG00000197721 1 Lassosum 0.0325746632230401 0.783257176452497 NA NA NA NA -0.0193538215239722 NA NA NA NA NA 207865109 6.508
HSPB9 ENSG00000197723 17 Lassosum 0.0184885559156002 0.000275493508554709 NA NA NA NA 0.154242761343191 NA NA NA NA NA 40275063 0.822000000000003
PHF2 ENSG00000197724 9 Lassosum 0 NA NA NA NA NA NA NA NA NA NA NA 96390279 2.95699999999999
RPS26 ENSG00000197728 12 Lassosum 0.525245154147301 5.58487351196336e-17 NA NA NA NA -1.32619248939019 NA NA NA NA NA 56436876 1.685
PTMAP2 ENSG00000197744 5 Lassosum -0.00274134050379748 0.718018444337749 NA NA NA NA -0.0292145857510967 NA NA NA NA NA 118309654 2.497
PSAP ENSG00000197746 10 Lassosum 0.0641670605773876 0.469314850522795 NA NA NA NA -0.102046203550032 NA NA NA NA NA 73593590 6.215
S100A10 ENSG00000197747 1 Lassosum 0.00664437518657024 0.9875206167972 NA NA NA NA 0.00180210591827321 NA NA NA NA NA 151961128 6.15600000000001
RPL37A ENSG00000197756 2 Lassosum -0.00324647247955712 0.758870288954367 NA NA NA NA 0.31280132107988 NA NA NA NA NA 217403407 4.187
TXNRD3 ENSG00000197763 3 Lassosum 0.0533562336584154 0.147262839368648 NA NA NA NA -0.109944365974301 NA NA NA NA NA 126332310 5.259
CFD ENSG00000197766 19 Lassosum 0.131357688600715 0.630401401929116 NA NA NA NA -0.232480866592209 NA NA NA NA NA 861511 1.39400000000001
MCMBP ENSG00000197771 10 Lassosum -0.000524391385993805 0.772787068797969 NA NA NA NA -0.0858449007471572 NA NA NA NA NA 121620520 2.514
EME2 ENSG00000197774 16 Lassosum 0.115711045677228 0.0481806376482858 NA NA NA NA 0.285757474241687 NA NA NA NA NA 1827458 1.45099999999999
KLHDC1 ENSG00000197776 14 Lassosum -0.00309604064815705 0.747829125056326 NA NA NA NA 0.0277715248572631 NA NA NA NA NA 50189846 1.18299999999999
TAF13 ENSG00000197780 1 Lassosum 0.0380094669021886 0.380710224355383 NA NA NA NA -0.146893814022915 NA NA NA NA NA 109611866 3.962
ZNF780A ENSG00000197782 19 Lassosum 0.101479303972782 0.725665721837924 NA NA NA NA -0.10892328537932 NA NA NA NA NA 40585952 1.221
ATAD3A ENSG00000197785 1 Lassosum -0.000441464089258048 0.274297648839497 NA NA NA NA -0.510200732651184 NA NA NA NA NA 1458799 3.87100000000001
IGKV7-3 ENSG00000197794 2 Lassosum 0.00348958610962535 0.191276035965145 NA NA NA NA 0.174290535134145 NA NA NA NA NA 89214745 4.82299999999999
FAM118B ENSG00000197798 11 Lassosum 0.165068916097428 0.123036602995522 NA NA NA NA -0.469620292749302 NA NA NA NA NA 126107095 2.92699999999999
ZNF461 ENSG00000197808 19 Lassosum 0.0111975739194859 0.235713488160295 NA NA NA NA -0.0131522931446303 NA NA NA NA NA 37142924 1.69800000000001
CTC-301O7.4 ENSG00000197813 19 Lassosum 0.0589218074246495 0.543169948140112 NA NA NA NA -0.160570726386804 NA NA NA NA NA 49839369 1.941
AC122129.1 ENSG00000197815 17 Lassosum 0.00516588586909805 0.279824922556133 NA NA NA NA 0.0702132740497106 NA NA NA NA NA 17761939 0.798999999999992
C9orf174 ENSG00000197816 9 Lassosum 0.0263706453737482 0.237055369809161 NA NA NA NA 0.0608032200609941 NA NA NA NA NA 100070785 1.209
SLC9A8 ENSG00000197818 20 Lassosum -0.00325697937720215 0.634713230519235 NA NA NA NA -0.0275179060933634 NA NA NA NA NA 48469014 1.46800000000002
HIST4H4 ENSG00000197837 12 Lassosum 0.0601258910421555 0.229983871563366 NA NA NA NA -0.0695220975635943 NA NA NA NA NA 14922499 1.41300000000001
ZNF181 ENSG00000197841 19 Lassosum 0.0445593612973731 0.51145146596125 NA NA NA NA -0.141222169003084 NA NA NA NA NA 35229418 1.39099999999999
HIST1H2BF ENSG00000197846 6 Lassosum -0.000526210442888031 0.0101290509831297 NA NA NA NA 0.57045044371053 NA NA NA NA NA 26200345 4.28899999999999
SLC22A20 ENSG00000197847 11 Lassosum 0.0641062297970203 0.194436142884697 NA NA NA NA 0.244668925551981 NA NA NA NA NA 64995769 3.29400000000001
FAM212B ENSG00000197852 1 Lassosum 0.0477574044450341 0.0128672161721554 NA NA NA NA 2.73906631814595 NA NA NA NA NA 112260849 5.07900000000001
ZNF44 ENSG00000197857 19 Lassosum 0.0114286081447987 0.43902650921271 NA NA NA NA -0.262484445502709 NA NA NA NA NA 12370601 1.10299999999998
GPAA1 ENSG00000197858 8 Lassosum 0.0936214243244402 0.654633870575823 NA NA NA NA -0.0570192083042948 NA NA NA NA NA 145139306 4.83800000000002
ADAMTSL2 ENSG00000197859 9 Lassosum -0.00315648096852694 0.173972216484578 NA NA NA NA 1.11779450704133 NA NA NA NA NA 136418963 2.065
SGTB ENSG00000197860 5 Lassosum 0.0258193726928694 0.273870266863295 NA NA NA NA 2.18101126007356 NA NA NA NA NA 64990308 5.40200000000002
ZNF790 ENSG00000197863 19 Lassosum 0.0179940759624939 0.592255691045315 NA NA NA NA 0.098055320831434 NA NA NA NA NA 37325009 0.650000000000006
FAM49A ENSG00000197872 2 Lassosum -0.000616268218759597 0.855282552409988 NA NA NA NA 0.0673250215077664 NA NA NA NA NA 16789163 4.47799999999998
MYO1C ENSG00000197879 17 Lassosum 0.00179067662353782 0.935780209596674 NA NA NA NA 0.00105649440405015 NA NA NA NA NA 1381749 2.654
MDS2 ENSG00000197880 1 Lassosum -0.00309687227910405 0.562716921016438 NA NA NA NA 0.157261708458279 NA NA NA NA NA 23937521 5.44800000000001
NKIRAS1 ENSG00000197885 3 Lassosum 0.022834737617767 0.90843165626631 NA NA NA NA -0.00195436848467713 NA NA NA NA NA 23960616 3.816
UGT2B17 ENSG00000197888 4 Lassosum 0.00215475733776971 0.284071625047382 NA NA NA NA -0.112040697811489 NA NA NA NA NA 69418573 3.53699999999998
KIF13B ENSG00000197892 8 Lassosum 0.0178184517221993 0.14625671078747 NA NA NA NA -0.115185122520346 NA NA NA NA NA 29022718 4.49300000000002
ADH5 ENSG00000197894 4 Lassosum 0.144673598328472 0.376077703583759 NA NA NA NA 0.174155512391339 NA NA NA NA NA 100001042 3.29600000000002
HIST1H2BK ENSG00000197903 6 Lassosum 0.0732395815158902 0.000190526701037105 NA NA NA NA -2.02679088640689 NA NA NA NA NA 27110346 4.922
SPG7 ENSG00000197912 16 Lassosum 0.0939357833064011 0.0816577511868528 NA NA NA NA -0.0890722121502702 NA NA NA NA NA 89590750 1.51900000000001
HIST1H4K ENSG00000197914 6 Lassosum 0.000505048459045532 2.30885046951445e-07 NA NA NA NA 5.02299463343804 NA NA NA NA NA 27799128 2.10000000000002
C2orf27A ENSG00000197927 2 Lassosum 0.223542954742374 0.0763262624213433 NA NA NA NA -0.649235266909435 NA NA NA NA NA 132502460 6.02799999999999
ZNF677 ENSG00000197928 19 Lassosum 0.111378986103519 0.827783954526395 NA NA NA NA -0.0275371185650092 NA NA NA NA NA 53744864 1.46199999999999
ERO1L ENSG00000197930 14 Lassosum 0.0900284648411445 0.0766202876301783 NA NA NA NA -1.51313061137644 NA NA NA NA NA 53134626 1.994
ZNF823 ENSG00000197933 19 Lassosum 0.00430681714979098 0.340119862790068 NA NA NA NA -0.596201707054279 NA NA NA NA NA 11840952 0.679999999999978
ZNF347 ENSG00000197937 19 Lassosum 0.0305665234794715 0.611582095950584 NA NA NA NA -0.00659096168825834 NA NA NA NA NA 53644826 1.77600000000001
PLCG2 ENSG00000197943 16 Lassosum 0.0308631960727818 0.421504963469907 NA NA NA NA -0.0453525067548313 NA NA NA NA NA 81882300 3.131
FCHSD1 ENSG00000197948 5 Lassosum 0.0437643379092129 0.246147649720672 NA NA NA NA -0.182821210430402 NA NA NA NA NA 141024927 2.62
ZNF71 ENSG00000197951 19 Lassosum 0.0998403689253181 0.489251843340565 NA NA NA NA 0.0441932627508857 NA NA NA NA NA 57122240 0.986999999999995
S100A6 ENSG00000197956 1 Lassosum 0.00542888051470625 0.0268129702814167 NA NA NA NA 0.000434846462543701 NA NA NA NA NA 153507897 4.304
RPL12 ENSG00000197958 9 Lassosum 0.0578840130524187 0.0311691990622838 NA NA NA NA 25.1371854098133 NA NA NA NA NA 130211818 2.90199999999999
DNM3 ENSG00000197959 1 Lassosum 0.00605664074021572 0.358310547327053 NA NA NA NA -4.42661567243101 NA NA NA NA NA 172099113 3.369
ZNF121 ENSG00000197961 19 Lassosum 0.0342258729184404 0.0843746692673495 NA NA NA NA -2.2433583886099 NA NA NA NA NA 9683119 0.744
MPZL1 ENSG00000197965 1 Lassosum 0.0196782773708795 0.686806129344195 NA NA NA NA 0.123309400954729 NA NA NA NA NA 167725792 3.035
VPS13A ENSG00000197969 9 Lassosum 0.0504264660900817 0.585082465866803 NA NA NA NA 0.15873474582546 NA NA NA NA NA 79914363 2.18300000000002
MBP ENSG00000197971 18 Lassosum -0.00214025166542275 0.0991210210369505 NA NA NA NA -2.86609157730038 NA NA NA NA NA 74768211 2.17699999999999
C1orf122 ENSG00000197982 1 Lassosum -0.00304981842025875 0.0839932466881281 NA NA NA NA 0.546215116548368 NA NA NA NA NA 38273888 3.12899999999999
SNHG12 ENSG00000197989 1 Lassosum 0.0254003581215168 0.000507954540704237 NA NA NA NA 3.6603978209605 NA NA NA NA NA 28907272 4.261
CLEC9A ENSG00000197992 12 Lassosum 0.0132208774485116 0.780557184431639 NA NA NA NA 0.051764487337501 NA NA NA NA NA 10200920 1.26500000000001
KEL ENSG00000197993 7 Lassosum -0.00290531835363583 0.29489759986868 NA NA NA NA -0.0119553632693124 NA NA NA NA NA 142648984 5.07500000000002
NOL8 ENSG00000198000 9 Lassosum 0.0648216727573983 0.992181071248208 NA NA NA NA -0.00222583552738895 NA NA NA NA NA 95073779 1.35599999999999
IRAK4 ENSG00000198001 12 Lassosum 0.0264035619918691 0.061157487999013 NA NA NA NA -0.265471672238899 NA NA NA NA NA 44168046 2.01499999999999
CCDC151 ENSG00000198003 19 Lassosum 0.00744611153913655 0.271352284569455 NA NA NA NA -0.0132129826252739 NA NA NA NA NA 11538937 0.760999999999996
MRPL42 ENSG00000198015 12 Lassosum 0.027244696363717 0.0221278564441705 NA NA NA NA -0.327667032693707 NA NA NA NA NA 93879404 2.41500000000002
ENTPD7 ENSG00000198018 10 Lassosum -0.00266520158892969 0.346497154863053 NA NA NA NA 0.0126859748384896 NA NA NA NA NA 101442630 2.71999999999997
FCGR1B ENSG00000198019 1 Lassosum -0.00112539137290213 0.133132279676036 NA NA NA NA 0.0345087738047582 NA NA NA NA NA 120931458 2.94099999999997
ZNF335 ENSG00000198026 20 Lassosum 0.0617916722651155 0.469213093767949 NA NA NA NA 0.0267751506188571 NA NA NA NA NA 44589062 3.75999999999999
ZNF273 ENSG00000198039 7 Lassosum 0.00333512039168027 0.906809669472384 NA NA NA NA -0.0111311835681615 NA NA NA NA NA 64360947 1.56200000000001
ZNF84 ENSG00000198040 12 Lassosum 0.028953162504784 0.799048269793618 NA NA NA NA -0.051032433593224 NA NA NA NA NA 133626881 3.31999999999999
MAK16 ENSG00000198042 8 Lassosum 0.0031272551732856 0.689670652280158 NA NA NA NA 0.0135494222520506 NA NA NA NA NA 33350523 2.56099999999998
SIRPA ENSG00000198053 20 Lassosum 0.0190954442460066 0.0206153633519338 NA NA NA NA -0.150067285904661 NA NA NA NA NA 1897848 3.51300000000003
GRK6 ENSG00000198055 5 Lassosum -0.00228327706375375 0.217698778361686 NA NA NA NA 1.1832546916484 NA NA NA NA NA 176850053 2.45099999999996
PRIM1 ENSG00000198056 12 Lassosum -0.00266897363072416 0.583448385517266 NA NA NA NA -0.0270351387066544 NA NA NA NA NA 57135781 3.86399999999998
MARCH5 ENSG00000198060 10 Lassosum -0.00276235528748514 0.273736363067986 NA NA NA NA -0.198368331457435 NA NA NA NA NA 94082320 2.14799999999997
ZBTB14 ENSG00000198081 18 Lassosum 0.00696142027222224 0.0132129685304716 NA NA NA NA -0.801941759813613 NA NA NA NA NA 5293035 3.26900000000001
CD2AP ENSG00000198087 6 Lassosum 0.0436985291995935 0.86555133877222 NA NA NA NA -0.00698417774755724 NA NA NA NA NA 47520262 2.62899999999996
SFI1 ENSG00000198089 22 Lassosum 0.143887498166689 0.968843196452597 NA NA NA NA -0.20109230840384 NA NA NA NA NA 31949623 0.665999999999997
ZNF649 ENSG00000198093 19 Lassosum 0.0499666644595466 0.711528404493628 NA NA NA NA -0.0448778331293848 NA NA NA NA NA 52400385 2.04399999999998
ZNF248 ENSG00000198105 10 Lassosum 0.0014872934300606 0.530828967191691 NA NA NA NA 8.51900431728942 NA NA NA NA NA 38119392 2.56600000000003
