# Supplementary material for: SUMMIT: An integrative approach for better transcriptomic data imputation improves causal gene identification
Source: Nat Commun. 2022 Oct 25;13:6336. doi: 10.1038/s41467-022-34016-y (PMC9593997; doi:10.1038/s41467-022-34016-y)
Supplement: Supplementary file 7 — Source Data [file 41467_2022_34016_MOESM7_ESM.zip › Source Data/Figure-3/real-data-new/Lassosum/AST/AST-125]

gene_symbol gene_id chromosome model_best r2_test p_SCAD p_ElNet p_LASSO p_MCP p_MNet z_SCAD z_ElNet z_LASSO z_MCP z_MNet p_ACAT gene_pos runtime
SNX29P2 ENSG00000198106 16 Lassosum 0.0168375308074986 0.230832339727562 NA NA NA NA -0.568660091108166 NA NA NA NA NA 29391323 2.479
TOR4A ENSG00000198113 9 Lassosum 0.00312565990083202 0.772758616845359 NA NA NA NA 0.0207268148120941 NA NA NA NA NA 140174647 4.647
LPAR1 ENSG00000198121 9 Lassosum 0.162148716068471 0.461062019313421 NA NA NA NA -1.16438360740119 NA NA NA NA NA 113718262 2.171
HIBCH ENSG00000198130 2 Lassosum 0.0986814128521958 0.782515083596882 NA NA NA NA -0.0446896764392071 NA NA NA NA NA 191131690 8.194
ZNF544 ENSG00000198131 19 Lassosum 0.0397062777984728 0.0275407910869772 NA NA NA NA 0.632883993547932 NA NA NA NA NA 58764387 1.187
TMEM229B ENSG00000198133 14 Lassosum 0.113335676701041 0.0691267158880557 NA NA NA NA -0.812975817329013 NA NA NA NA NA 67957128 2.752
SOWAHC ENSG00000198142 2 Lassosum 0.0473084866609109 0.879152111787017 NA NA NA NA 0.0438714081225379 NA NA NA NA NA 110374237 4.167
ZNF770 ENSG00000198146 15 Lassosum 0.00265561693546634 0.359119837731396 NA NA NA NA -0.74599526924516 NA NA NA NA NA 35275515 2.434
ZNF876P ENSG00000198155 4 Lassosum 0.0267358238256169 0.473889134259564 NA NA NA NA -0.706855039551658 NA NA NA NA NA 228086 5.971
A-575C2.4 ENSG00000198156 16 Lassosum 0.0371906976802019 0.704629252201412 NA NA NA NA 0.0537379717135071 NA NA NA NA NA 28364352 1.624
MIER1 ENSG00000198160 1 Lassosum 0.0105373764456909 0.260149709691314 NA NA NA NA 0.757056537031606 NA NA NA NA NA 67422440 5.419
MAN1A2 ENSG00000198162 1 Lassosum -0.00262092479949083 0.568234676188778 NA NA NA NA -0.492492087313568 NA NA NA NA NA 117990782 3.823
SVIP ENSG00000198168 11 Lassosum 0.00553371975398276 0.839617066156396 NA NA NA NA 0.0324330359648975 NA NA NA NA NA 22843595 3.433
ZNF251 ENSG00000198169 8 Lassosum -0.000499003113283436 0.648252231368314 NA NA NA NA 0.241553059671717 NA NA NA NA NA 145964050 2.558
DDRGK1 ENSG00000198171 20 Lassosum 0.108053209071407 0.560019280140632 NA NA NA NA 0.106455818168049 NA NA NA NA NA 3178163 1.417
TFDP1 ENSG00000198176 13 Lassosum 0 NA NA NA NA NA NA NA NA NA NA NA 114267399 2.564
CLEC4C ENSG00000198178 12 Lassosum 0 NA NA NA NA NA NA NA NA NA NA NA 7893106 4.087
ZNF607 ENSG00000198182 19 Lassosum -0.00325371013000209 0.562130170852577 NA NA NA NA 0.244647482714889 NA NA NA NA NA 38195738 0.731999999999999
HSD17B11 ENSG00000198189 4 Lassosum 0.00255699892847372 0.0499720304883976 NA NA NA NA 0.899984278847454 NA NA NA NA NA 88285150 4.29
SZT2 ENSG00000198198 1 Lassosum 0.018459936338546 0.39875608177877 NA NA NA NA 0.11619980139479 NA NA NA NA NA 43886937 5.255
RPS6KL1 ENSG00000198208 14 Lassosum 0.0320088969983374 0.055743576264882 NA NA NA NA -1.27195836515371 NA NA NA NA NA 75380378 2.203
CACNA1E ENSG00000198216 1 Lassosum 0.0101938111694383 0.77054886652535 NA NA NA NA 0.00201916799839612 NA NA NA NA NA 181579728 3.32499999999999
QRICH1 ENSG00000198218 3 Lassosum 0.0920511514302396 0.135241209513871 NA NA NA NA 0.283842968050716 NA NA NA NA NA 49099468 3.79300000000001
FKBP1C ENSG00000198225 6 Lassosum 0 NA NA NA NA NA NA NA NA NA NA NA 63922140 6.36799999999999
DDX42 ENSG00000198231 17 Lassosum 0.215660825097414 0.0669041962853649 NA NA NA NA -0.031520489859826 NA NA NA NA NA 61873820 0.760000000000005
RPL23A ENSG00000198242 17 Lassosum -0.000547565919992277 0.826824656019934 NA NA NA NA 0.00180700011802436 NA NA NA NA NA 27048894 1.111
SLC29A3 ENSG00000198246 10 Lassosum 0.0269153592889809 0.114778056000951 NA NA NA NA -0.190541308699265 NA NA NA NA NA 73101078 2.44
STYX ENSG00000198252 14 Lassosum -0.00149692980744809 0.370403537564743 NA NA NA NA -0.0988175710515606 NA NA NA NA NA 53219307 1.979
UBL5 ENSG00000198258 19 Lassosum -0.00189296696743613 0.227383683999344 NA NA NA NA -0.110208502405466 NA NA NA NA NA 9939679 2.078
HELZ ENSG00000198265 17 Lassosum 0.0274508458960548 0.177104960786952 NA NA NA NA 4.24637477273547 NA NA NA NA NA 65154329 0.936999999999998
TMEM116 ENSG00000198270 12 Lassosum 0.0953433761581008 0.255124002270659 NA NA NA NA 0.302575742336078 NA NA NA NA NA 112410027 1.92999999999999
UCKL1 ENSG00000198276 20 Lassosum 0.0896458284853684 0.609710853280008 NA NA NA NA 0.226459123969365 NA NA NA NA NA 62579477 0.700000000000003
CARD11 ENSG00000198286 7 Lassosum 0.0136444488295936 0.00201136358612343 NA NA NA NA 0.385810885544487 NA NA NA NA NA 3014677 5.83199999999999
ZNF485 ENSG00000198298 10 Lassosum 0.00513522783261167 0.28001804686277 NA NA NA NA -0.0910815734564182 NA NA NA NA NA 44107603 1.593
SDAD1 ENSG00000198301 4 Lassosum 0.0158042118801317 0.992845381799589 NA NA NA NA -0.000882474977440722 NA NA NA NA NA 76887109 6.67699999999999
ZKSCAN8 ENSG00000198315 6 Lassosum -0.00276119574281619 0.000722115181894765 NA NA NA NA -0.724145247118387 NA NA NA NA NA 28116902 2.46000000000001
FAM109A ENSG00000198324 12 Lassosum -0.00323323721566404 0.497314439839572 NA NA NA NA 0.092544757076433 NA NA NA NA NA 111802632 3.84400000000001
HYLS1 ENSG00000198331 11 Lassosum -0.00281371062455671 0.583623840624125 NA NA NA NA -0.088125922585934 NA NA NA NA NA 125762026 4.06999999999999
MYL4 ENSG00000198336 17 Lassosum 0.00863097969901672 0.981022631627947 NA NA NA NA -0.00189857307940576 NA NA NA NA NA 45289428 0.787000000000006
HIST1H4I ENSG00000198339 6 Lassosum 0.000452841040001428 2.80450008565903e-05 NA NA NA NA -0.00859000368177932 NA NA NA NA NA 27107747 3.77999999999999
ZNF442 ENSG00000198342 19 Lassosum 0.0420799268501284 0.334337551820012 NA NA NA NA 0.0050308496248423 NA NA NA NA NA 12468452 1.187
ZNF813 ENSG00000198346 19 Lassosum -0.00218055601386746 0.547903309323442 NA NA NA NA 0.0918997863311742 NA NA NA NA NA 53988969 1.40000000000001
HOXC4 ENSG00000198353 12 Lassosum 0.00936820805270622 0.956503984223888 NA NA NA NA -0.00874602958610655 NA NA NA NA NA 54430264 2.55699999999999
PIM3 ENSG00000198355 22 Lassosum 0.13151522975957 0.0863447155687755 NA NA NA NA -0.228368463750819 NA NA NA NA NA 50355944 1.31300000000002
ASNA1 ENSG00000198356 19 Lassosum -0.00325614904774696 0.890936510805125 NA NA NA NA -0.0430681068128035 NA NA NA NA NA 12853545 0.704999999999984
ASPH ENSG00000198363 8 Lassosum 0.0687173169930987 0.338401712136809 NA NA NA NA -0.302517450906581 NA NA NA NA NA 62520135 3.37899999999999
SPRED2 ENSG00000198369 2 Lassosum 0.015979301798805 0.530785399120898 NA NA NA NA 0.196248382212959 NA NA NA NA NA 65598878 7.10500000000002
WWP2 ENSG00000198373 16 Lassosum 0.0623775149443255 0.0193492603084651 NA NA NA NA -0.792679491131697 NA NA NA NA NA 69885926 1.50299999999999
GFPT1 ENSG00000198380 2 Lassosum 0.093004422431516 0.572293915313517 NA NA NA NA 0.33526092069518 NA NA NA NA NA 69580643 4.399
UVRAG ENSG00000198382 11 Lassosum 0.00903380942533183 0.862465281390849 NA NA NA NA 0.0249885871962448 NA NA NA NA NA 75690225 2.148
ZNF26 ENSG00000198393 12 Lassosum 0 NA NA NA NA NA NA NA NA NA NA NA 133576052 1.93199999999999
ITSN2 ENSG00000198399 2 Lassosum 0.025904483642853 0.587333737382448 NA NA NA NA -0.130601907042152 NA NA NA NA NA 24504658 5.43000000000001
NTRK1 ENSG00000198400 1 Lassosum -0.000551805748346679 0.257834430055904 NA NA NA NA -0.00630583003573618 NA NA NA NA NA 156818537 4.22999999999999
BZW1P2 ENSG00000198406 3 Lassosum 0.00892671599066985 0.301717320944064 NA NA NA NA 0.623492174644704 NA NA NA NA NA 116365083 3.84799999999998
MGEA5 ENSG00000198408 10 Lassosum 0.00496250577266522 0.448123586505205 NA NA NA NA -0.0219367281373377 NA NA NA NA NA 103561448 3.26500000000001
MT1F ENSG00000198417 16 Lassosum -0.00268113599328212 0.862053380867115 NA NA NA NA 0.982528108919998 NA NA NA NA NA 56693108 1.75999999999999
FAM115A ENSG00000198420 7 Lassosum 0.0335548695585656 0.184910932109841 NA NA NA NA 0.11709409874933 NA NA NA NA NA 143573879 2.505
ZNF69 ENSG00000198429 19 Lassosum 0.015989458332639 0.0247270845308048 NA NA NA NA -0.24026152272135 NA NA NA NA NA 12011871 2.04500000000002
TXNRD1 ENSG00000198431 12 Lassosum 0.02840727834126 0.426675139465416 NA NA NA NA 0.200207286264474 NA NA NA NA NA 104676809 2.923
NRARP ENSG00000198435 9 Lassosum -0.00107642138184549 0.795384295103634 NA NA NA NA 0.0633334024605659 NA NA NA NA NA 140195393 4.291
ZNF583 ENSG00000198440 19 Lassosum 0 NA NA NA NA NA NA NA NA NA NA NA 56928369 0.998999999999995
ZNF568 ENSG00000198453 19 Lassosum -0.0015342899345594 0.0228896689987584 NA NA NA NA 0.281350296885364 NA NA NA NA NA 37448416 1.10799999999998
ZNF480 ENSG00000198464 19 Lassosum 0.00667409109096007 0.538321910999752 NA NA NA NA -0.465645793621663 NA NA NA NA NA 52814802 0.959000000000003
ZNF587 ENSG00000198466 19 Lassosum 0.092350495022803 0.17211683407244 NA NA NA NA -0.269717622578694 NA NA NA NA NA 58368856 1.072
TPM2 ENSG00000198467 9 Lassosum 0.0571066551493382 0.0470871698550386 NA NA NA NA 8.44513769282812 NA NA NA NA NA 35686503 1.21899999999999
FLVCR1-AS1 ENSG00000198468 1 Lassosum 0.33818594665984 0.493444374232092 NA NA NA NA -0.362955389391711 NA NA NA NA NA 213028440 5.59
ZNF280B ENSG00000198477 22 Lassosum -0.00298665800273046 0.0338055221127115 NA NA NA NA -0.200046626478569 NA NA NA NA NA 22851136 0.557000000000016
SH3BGRL2 ENSG00000198478 6 Lassosum 0.00470672656827187 0.758574029956138 NA NA NA NA 0.0845056245579595 NA NA NA NA NA 80377186 2.76600000000002
ZNF808 ENSG00000198482 19 Lassosum -0.00101527534957446 0.646376626889632 NA NA NA NA -0.00527017953587439 NA NA NA NA NA 53049311 1.54999999999998
ANKRD35 ENSG00000198483 1 Lassosum -0.00317536039554311 0.528468838561972 NA NA NA NA 0.0103846704271436 NA NA NA NA NA 145558878 3.006
YTHDF2 ENSG00000198492 1 Lassosum 0.0415327561856554 0.158883178923599 NA NA NA NA 0.132766254232784 NA NA NA NA NA 29079710 3.64500000000001
NBR2 ENSG00000198496 17 Lassosum 0.247013566466403 0.689480139573092 NA NA NA NA -5.76130840798319 NA NA NA NA NA 41291657 0.822999999999979
TMA16 ENSG00000198498 4 Lassosum 0.00207095724386819 0.888123888469983 NA NA NA NA 0.00411442973399653 NA NA NA NA NA 164428642 3.42100000000002
HLA-DRB5 ENSG00000198502 6 Lassosum 0.20127521877361 5.15287909441377e-12 NA NA NA NA 7.17863255477981 NA NA NA NA NA 32491592 5.048
ATL1 ENSG00000198513 14 Lassosum -0.0030891098908461 0.191319865274238 NA NA NA NA 0.174143682650328 NA NA NA NA NA 51049506 1.99800000000002
MAFK ENSG00000198517 7 Lassosum 0.00604677373728768 0.916558452116965 NA NA NA NA -0.0058199086938981 NA NA NA NA NA 1576514 4.27399999999997
HIST1H4E ENSG00000198518 6 Lassosum -0.00308386797091997 0.00373525140015091 NA NA NA NA 0.255478488784156 NA NA NA NA NA 26205562 2.91800000000001
C1orf228 ENSG00000198520 1 Lassosum 0.0239262327580626 0.0322616040144091 NA NA NA NA -0.134144863700754 NA NA NA NA NA 45165813 6.05200000000002
ZNF43 ENSG00000198521 19 Lassosum 0.239091509061264 0.745776248112516 NA NA NA NA 0.037742964798706 NA NA NA NA NA 22011339 1.27700000000002
GPN1 ENSG00000198522 2 Lassosum 0.00559442896627482 0.87341746043003 NA NA NA NA 0.00173566037690561 NA NA NA NA NA 27862744 4.81199999999998
ZNF28 ENSG00000198538 19 Lassosum 0.0552257643688855 0.334018044173416 NA NA NA NA 0.0944193139226822 NA NA NA NA NA 53330757 1.322
ZNF511 ENSG00000198546 10 Lassosum -0.00318681884261318 0.507401166151797 NA NA NA NA 0.0587694521231563 NA NA NA NA NA 135144006 1.40900000000002
ZNF627 ENSG00000198551 19 Lassosum 4.23346679991887e-05 0.760742652396455 NA NA NA NA 0.0421967863887075 NA NA NA NA NA 11700069 1.41000000000003
KCNRG ENSG00000198553 13 Lassosum 0.00118909523999466 0.0655389105689864 NA NA NA NA 0.0178863322076164 NA NA NA NA NA 50592224 1.26299999999998
WDHD1 ENSG00000198554 14 Lassosum -0.00107158606141677 0.600884162257013 NA NA NA NA -0.036207187098314 NA NA NA NA NA 55449745 3.75300000000001
ZNF789 ENSG00000198556 7 Lassosum 0 NA NA NA NA NA NA NA NA NA NA NA 99085868 2.24799999999999
CTNND1 ENSG00000198561 11 Lassosum 0.00316645581822783 0.0312487516724095 NA NA NA NA -0.149359769542132 NA NA NA NA NA 57553866 1.61500000000001
DDX39B ENSG00000198563 6 Lassosum 0.133597634704119 2.03587289678236e-07 NA NA NA NA 0.951027434583047 NA NA NA NA NA 31504110 5.90800000000002
SH2D1B ENSG00000198574 1 Lassosum 0.00782281422423947 0.816874095725858 NA NA NA NA 0.181553785539484 NA NA NA NA NA 162373492 4.54699999999997
ARC ENSG00000198576 8 Lassosum 0.0734845107080476 0.489043222071308 NA NA NA NA -0.0967798969226323 NA NA NA NA NA 143694619 3.73400000000004
NUDT16 ENSG00000198585 3 Lassosum 0.000652795026416686 0.556243108528607 NA NA NA NA -0.00804860099772883 NA NA NA NA NA 131104094 4.45499999999998
TLK1 ENSG00000198586 2 Lassosum -0.000497204905051118 0.733707056976794 NA NA NA NA -0.0474734134001717 NA NA NA NA NA 171967578 4.21699999999998
LRBA ENSG00000198589 4 Lassosum 0 NA NA NA NA NA NA NA NA NA NA NA 151561236 6.40600000000001
C3orf35 ENSG00000198590 3 Lassosum 0.000812591197752899 0.0940667912815374 NA NA NA NA 0.203567136184456 NA NA NA NA NA 37452374 5.39299999999997
MMP17 ENSG00000198598 12 Lassosum 0.0506415715102976 0.377727975969848 NA NA NA NA -0.113967728564574 NA NA NA NA NA 132324633 2.26900000000001
BAZ1A ENSG00000198604 14 Lassosum 0.00506153920945651 0.689227646923794 NA NA NA NA 0.0568164307598257 NA NA NA NA NA 35283395 2.66099999999994
AKR1C4 ENSG00000198610 10 Lassosum -1.91166890175509e-05 0.272325254984072 NA NA NA NA -0.404217634153537 NA NA NA NA NA 5249169 1.96600000000001
COPS8 ENSG00000198612 2 Lassosum -0.00172512065997465 0.106482180052281 NA NA NA NA 0.0142676843041951 NA NA NA NA NA 238001532 6.73199999999997
PPIAP22 ENSG00000198618 21 Lassosum 0.000735748396960112 0.536128910595211 NA NA NA NA 0.0581662098720366 NA NA NA NA NA 20230345 0.786999999999978
CCDC69 ENSG00000198624 5 Lassosum 0.0444914176564781 0.729050437733787 NA NA NA NA 0.0551518042617642 NA NA NA NA NA 150582159 2.93000000000001
