# Supplementary material for: SUMMIT: An integrative approach for better transcriptomic data imputation improves causal gene identification
Source: Nat Commun. 2022 Oct 25;13:6336. doi: 10.1038/s41467-022-34016-y (PMC9593997; doi:10.1038/s41467-022-34016-y)
Supplement: Supplementary file 7 — Source Data [file 41467_2022_34016_MOESM7_ESM.zip › Source Data/Figure-3/real-data-new/Lassosum/AST/AST-126]

gene_symbol gene_id chromosome model_best r2_test p_SCAD p_ElNet p_LASSO p_MCP p_MNet z_SCAD z_ElNet z_LASSO z_MCP z_MNet p_ACAT gene_pos runtime
MDM4 ENSG00000198625 1 Lassosum 0.0357355393578193 0.328144376208882 NA NA NA NA 0.443013216939169 NA NA NA NA NA 204514191 6.872
KLHL9 ENSG00000198642 9 Lassosum -0.00125818008254885 0.0282307590541135 NA NA NA NA -0.280003246265087 NA NA NA NA NA 21332524 4.631
FAM3D ENSG00000198643 3 Lassosum 0.0222643790253964 0.82946815794143 NA NA NA NA 0.108806260395678 NA NA NA NA NA 58636124 6.157
NCOA6 ENSG00000198646 20 Lassosum -0.00323703363307182 0.551892835383394 NA NA NA NA 0.173301054903454 NA NA NA NA NA 33349087 1.143
STK39 ENSG00000198648 2 Lassosum 0.00878824106060616 0.462790874772638 NA NA NA NA -0.199886017379381 NA NA NA NA NA 168957590 6.183
C6orf89 ENSG00000198663 6 Lassosum 0.00111434426158175 0.681869900088984 NA NA NA NA -0.0342402982702924 NA NA NA NA NA 36865988 5.014
CALM1 ENSG00000198668 14 Lassosum 0.00501616970987195 0.909036140364175 NA NA NA NA -0.000948131878141938 NA NA NA NA NA 90868725 2.568
FAM19A2 ENSG00000198673 12 Lassosum 0.234020684750289 0.338993914969431 NA NA NA NA -0.135186152516048 NA NA NA NA NA 62387485 2.379
TTC37 ENSG00000198677 5 Lassosum 0.403178053351855 0.833720234691025 NA NA NA NA 0.086108984448437 NA NA NA NA NA 94845155 4.02800000000001
TUSC1 ENSG00000198680 9 Lassosum 0.0213409585569947 0.721456753477037 NA NA NA NA -0.00597913338148887 NA NA NA NA NA 25677626 2.251
PAPSS2 ENSG00000198682 10 Lassosum 0.0264061649323074 0.0240595361662145 NA NA NA NA -10.9263404741278 NA NA NA NA NA 89463416 3.71599999999999
FAN1 ENSG00000198690 15 Lassosum 0.190405326372352 0.684291981975643 NA NA NA NA -5.01835944695385 NA NA NA NA NA 31215683 1.58300000000001
IPO9 ENSG00000198700 1 Lassosum -0.00198265179177382 0.163673776920938 NA NA NA NA -3.24414713142374 NA NA NA NA NA 201825845 4.764
CEP290 ENSG00000198707 12 Lassosum 0.000686268157999215 0.218648564292 NA NA NA NA 0.081367223108057 NA NA NA NA NA 88489393 2.723
C1orf191 ENSG00000198711 1 Lassosum -0.0020424736237894 0.48893124031152 NA NA NA NA -0.182508914081811 NA NA NA NA NA 54704223 4.125
C1orf85 ENSG00000198715 1 Lassosum 0.573822425476456 0.041648919940712 NA NA NA NA -12.2447108501153 NA NA NA NA NA 156262671 4.435
FAM179B ENSG00000198718 14 Lassosum -0.00231491191588851 0.0326369469550931 NA NA NA NA -0.164971660336807 NA NA NA NA NA 45487522 1.624
DLL1 ENSG00000198719 6 Lassosum 0.0160443755677754 0.570272419944572 NA NA NA NA -0.309085602234123 NA NA NA NA NA 170595427 4.72200000000001
ANKRD13B ENSG00000198720 17 Lassosum -0.00323664442018079 0.0462525911980849 NA NA NA NA 0.171438215985885 NA NA NA NA NA 27929283 0.887999999999991
ECI2 ENSG00000198721 6 Lassosum 0.0273517599064357 0.957801258843634 NA NA NA NA 0.0069762140298743 NA NA NA NA NA 4125877 3.28
UNC13B ENSG00000198722 9 Lassosum -0.0022546400117025 0.0634843498655722 NA NA NA NA -0.0158671216788998 NA NA NA NA NA 35283667 2.52099999999999
C19orf45 ENSG00000198723 19 Lassosum -9.29857733644734e-05 0.00210209188160109 NA NA NA NA 1.58225587156193 NA NA NA NA NA 7565599 1.099
LDB1 ENSG00000198728 10 Lassosum 0.0252988213035465 0.0512542493689973 NA NA NA NA 0.0530343807050348 NA NA NA NA NA 103873763 2.041
PPP1R14C ENSG00000198729 6 Lassosum -0.00096404625522073 0.670434384612117 NA NA NA NA 0.0574881271289436 NA NA NA NA NA 150517852 4.69499999999999
CTR9 ENSG00000198730 11 Lassosum 0.00574537333165537 0.277822480604235 NA NA NA NA 0.116079634962299 NA NA NA NA NA 10786912 3.486
SMOC1 ENSG00000198732 14 Lassosum -0.00174067188836724 0.191346201436191 NA NA NA NA -0.95204498845789 NA NA NA NA NA 70409965 2.55500000000001
F5 ENSG00000198734 1 Lassosum 0.259977570652074 0.974981064738063 NA NA NA NA 0.140704169197507 NA NA NA NA NA 169519615 5.515
MSRB1 ENSG00000198736 16 Lassosum -0.00287475854239494 0.00968748980905117 NA NA NA NA 0.305979856898492 NA NA NA NA NA 1990769 1.06800000000001
ZNF652 ENSG00000198740 17 Lassosum -0.00265006562790648 0.513159486164967 NA NA NA NA -0.0985779376305983 NA NA NA NA NA 47403201 1.55500000000001
SMURF1 ENSG00000198742 7 Lassosum 0.000944753491582739 0.000133329813013251 NA NA NA NA -0.293363590446845 NA NA NA NA NA 98683392 4.59200000000001
SLC5A3 ENSG00000198743 21 Lassosum 0.000229309734025018 0.863586677742278 NA NA NA NA -0.0029566630754061 NA NA NA NA NA 35462214 1.09
RP5-857K21.11 ENSG00000198744 1 Lassosum 0 NA NA NA NA NA NA NA NA NA NA NA 570029 5.35599999999999
GPATCH3 ENSG00000198746 1 Lassosum -0.00237144620551577 0.271472475728125 NA NA NA NA -0.745652634065434 NA NA NA NA NA 27221968 2.426
GATSL2 ENSG00000198750 7 Lassosum 0.000420698037117084 0.378412723714887 NA NA NA NA 0.708887189499349 NA NA NA NA NA 74837504 3.13199999999999
CDC42BPB ENSG00000198752 14 Lassosum 0.017589837164465 0.0436562233820691 NA NA NA NA -0.550748395357624 NA NA NA NA NA 103461257 1.705
OXCT2 ENSG00000198754 1 Lassosum 0.0104292773332402 0.8851827049577 NA NA NA NA -0.0642086577757889 NA NA NA NA NA 40236107 5.458
RPL10A ENSG00000198755 6 Lassosum 0.0751773063245885 0.00413558416207929 NA NA NA NA -4.06844977268229 NA NA NA NA NA 35437373 4.723
GLT25D2 ENSG00000198756 1 Lassosum 0.112184235344848 0.450938640260428 NA NA NA NA -1.887807904123 NA NA NA NA NA 183952829 5.18599999999999
RCSD1 ENSG00000198771 1 Lassosum 0.0410843692989926 0.508795327967967 NA NA NA NA -0.225730044024077 NA NA NA NA NA 167637408 2.547
FAM169A ENSG00000198780 5 Lassosum 0 NA NA NA NA NA NA NA NA NA NA NA 74118087 3.261
ZNF830 ENSG00000198783 17 Lassosum 0.0196480495835836 0.0114416898185619 NA NA NA NA -0.590414523343995 NA NA NA NA NA 33289377 2.18600000000001
GRIN3A ENSG00000198785 9 Lassosum 0.00197201745855757 0.230448786828846 NA NA NA NA 0.148073468097654 NA NA NA NA NA 104416248 2.31399999999999
CNOT7 ENSG00000198791 8 Lassosum 0.0209246610753651 0.706203023406488 NA NA NA NA 0.00575083809726002 NA NA NA NA NA 17095562 5.428
TMEM184B ENSG00000198792 22 Lassosum 0.0838882759743598 0.13901284202329 NA NA NA NA -0.379740790135843 NA NA NA NA NA 38642169 1.21100000000001
MTOR ENSG00000198793 1 Lassosum 0.0839488554222964 0.564491960660507 NA NA NA NA 0.078751733083084 NA NA NA NA NA 11244578 2.846
SCAMP5 ENSG00000198794 15 Lassosum 0.0672254833757726 0.800546959319835 NA NA NA NA 0.00131196159661801 NA NA NA NA NA 75281698 1.46199999999999
ZNF521 ENSG00000198795 18 Lassosum 0.000373210245736888 0.428156683873415 NA NA NA NA 0.0283602836734415 NA NA NA NA NA 22787022 2.43899999999999
ALPK2 ENSG00000198796 18 Lassosum 0.00580401194224944 0.427729515638747 NA NA NA NA -0.744726511767786 NA NA NA NA NA 56222334 1.489
LRIG2 ENSG00000198799 1 Lassosum 0.00441954056898142 0.793253671995253 NA NA NA NA 0.00333944995536809 NA NA NA NA NA 113642826 4.67500000000001
PNP ENSG00000198805 14 Lassosum 0.0643574263724945 0.509592649887453 NA NA NA NA -0.312543774988543 NA NA NA NA NA 20941183 3.57000000000002
FOXJ3 ENSG00000198815 1 Lassosum 0.00227754188078966 0.1553935706599 NA NA NA NA -0.0201759513229355 NA NA NA NA NA 42721879 3.14100000000002
ZNF358 ENSG00000198816 19 Lassosum -0.00315698551527954 0.174123627061045 NA NA NA NA 0.0205072891864444 NA NA NA NA NA 7583045 0.947000000000003
SFT2D1 ENSG00000198818 6 Lassosum 0.0233468925034572 0.594828040346677 NA NA NA NA 0.461903069945893 NA NA NA NA NA 166744647 4.471
CD247 ENSG00000198821 1 Lassosum 0.0276683056219729 1.95421318590747e-18 NA NA NA NA 2.92395336621931 NA NA NA NA NA 167443862 5.19200000000001
CHAMP1 ENSG00000198824 13 Lassosum -0.00271913098735643 0.0814087327923731 NA NA NA NA -0.050042571894838 NA NA NA NA NA 115086392 2.827
INPP5F ENSG00000198825 10 Lassosum 0.0154862426148603 0.190058963947432 NA NA NA NA 0.0616113753978831 NA NA NA NA NA 121537130 1.79899999999998
ARHGAP11A ENSG00000198826 15 Lassosum 0.00448074050552372 0.354451682982734 NA NA NA NA 0.0380202631771683 NA NA NA NA NA 32919747 1.983
SUCNR1 ENSG00000198829 3 Lassosum 0.0131355624702914 0.954555069899804 NA NA NA NA 0.00194467858263604 NA NA NA NA NA 151595548 4.51500000000001
HMGN2 ENSG00000198830 1 Lassosum 0.019148601471823 0.043508164044888 NA NA NA NA 0.0404874905829907 NA NA NA NA NA 26800702 3.98400000000001
RP3-412A9.11 ENSG00000198832 22 Lassosum 0.0740699147689255 0.232480646632137 NA NA NA NA 0.227902355511294 NA NA NA NA NA 31508406 0.664999999999992
UBE2J1 ENSG00000198833 6 Lassosum 0.000876671402728513 0.433450466551522 NA NA NA NA 1.90721086061895 NA NA NA NA NA 90049455 5.09
GJC2 ENSG00000198835 1 Lassosum -0.00197881182188842 0.969483236373863 NA NA NA NA -0.000184454993376237 NA NA NA NA NA 228342540 3.30699999999999
OPA1 ENSG00000198836 3 Lassosum 0.03299060161912 0.537988419283467 NA NA NA NA -0.0300592072338147 NA NA NA NA NA 193363272 5.25
DENND4B ENSG00000198837 1 Lassosum -0.0032173403092135 0.267762941429643 NA NA NA NA -0.133472290978053 NA NA NA NA NA 153910574 3.56400000000002
ZNF277 ENSG00000198839 7 Lassosum -0.00198144002552159 0.108704500416515 NA NA NA NA 0.0278280220419612 NA NA NA NA NA 111914897 3.05999999999997
KTI12 ENSG00000198841 1 Lassosum -0.0019796682334865 0.111390407975556 NA NA NA NA -0.214911715655453 NA NA NA NA NA 52498631 2.601
SELT ENSG00000198843 3 Lassosum 0.0188550825781235 0.0177704026502514 NA NA NA NA 3.03152585047143 NA NA NA NA NA 150334442 5.18300000000002
TOX ENSG00000198846 8 Lassosum 0.0134496228600522 0.000475261297048899 NA NA NA NA 0.739971850772797 NA NA NA NA NA 59874872 4.16000000000003
CES1 ENSG00000198848 16 Lassosum 0.130749791206311 0.137907117644207 NA NA NA NA 0.735406677432849 NA NA NA NA NA 55852006 1.24700000000001
CD3E ENSG00000198851 11 Lassosum 0.0188606617344108 0.77520277689606 NA NA NA NA 0.0026460937477748 NA NA NA NA NA 118181075 2.52500000000001
RUSC2 ENSG00000198853 9 Lassosum 0.0549842033135209 0.151672676124591 NA NA NA NA 1.50204848219959 NA NA NA NA NA 35526009 2.09
FICD ENSG00000198855 12 Lassosum -0.00311643044741938 0.293085374342158 NA NA NA NA -0.0682225270282489 NA NA NA NA NA 108914288 3.88499999999999
OSTC ENSG00000198856 4 Lassosum 0.0266765709709088 0.21255071930017 NA NA NA NA 0.330431842484306 NA NA NA NA NA 109580358 4.809
R3HDM4 ENSG00000198858 19 Lassosum -0.00206516452521566 0.307938191419116 NA NA NA NA -0.0899600811607559 NA NA NA NA NA 904871 0.772999999999996
TSEN15 ENSG00000198860 1 Lassosum 0.0437588087242782 0.964172551206498 NA NA NA NA 0.00265717537242581 NA NA NA NA NA 184032078 4.376
LTN1 ENSG00000198862 21 Lassosum 0.0141584923356288 0.803263245631431 NA NA NA NA 0.0391221026242776 NA NA NA NA NA 30332871 0.713999999999999
RUNDC1 ENSG00000198863 17 Lassosum -0.00301932808424454 0.962106654725867 NA NA NA NA -0.00519275230137723 NA NA NA NA NA 41139144 1.91800000000001
CCDC152 ENSG00000198865 5 Lassosum 0.0531349665465995 0.948190313719878 NA NA NA NA -0.0298883664297931 NA NA NA NA NA 42779682 4.196
C9orf96 ENSG00000198870 9 Lassosum 0.00430724563177609 0.699063049209672 NA NA NA NA -0.0160728460955219 NA NA NA NA NA 136257168 2.21200000000002
GRK5 ENSG00000198873 10 Lassosum 0.0015164372557912 0.0642794678196746 NA NA NA NA -0.388301605725836 NA NA NA NA NA 121091116 3.68700000000001
TYW1 ENSG00000198874 7 Lassosum 0.126533776930272 0.379517247157975 NA NA NA NA 4.7420277227018 NA NA NA NA NA 66582330 2.93000000000001
DCAF12 ENSG00000198876 9 Lassosum -0.00318033983931598 0.820365205197725 NA NA NA NA -0.0386528568732176 NA NA NA NA NA 34106891 1.32400000000001
SFMBT2 ENSG00000198879 10 Lassosum 0.140376720266997 0.489687731337834 NA NA NA NA 0.04399871216457 NA NA NA NA NA 7327018 2.90500000000003
ITPRIPL1 ENSG00000198885 2 Lassosum 0.151880757895687 0.690094768128613 NA NA NA NA 0.109141663125212 NA NA NA NA NA 96992580 3.92499999999995
SMC5 ENSG00000198887 9 Lassosum -0.00154165335386747 0.424235392202163 NA NA NA NA -0.150242141982028 NA NA NA NA NA 72921870 2.29399999999998
PRMT6 ENSG00000198890 1 Lassosum 0.0859868431092103 0.365813218305501 NA NA NA NA 0.508797567672485 NA NA NA NA NA 107600591 4.94000000000005
SHISA4 ENSG00000198892 1 Lassosum 0.021301209705246 0.765075129840977 NA NA NA NA -0.116505580923968 NA NA NA NA NA 201859621 2.66800000000001
KIAA1737 ENSG00000198894 14 Lassosum 0.0625696344425392 0.867508314089568 NA NA NA NA 0.0666305947228318 NA NA NA NA NA 77574035 2.05799999999999
CAPZA2 ENSG00000198898 7 Lassosum -0.000626255595869596 0.786007287252813 NA NA NA NA -0.0559279484409943 NA NA NA NA NA 116505219 4.09200000000004
TOP1 ENSG00000198900 20 Lassosum 0.00157272928296681 0.390603428816622 NA NA NA NA 0.0686370188881411 NA NA NA NA NA 39705292 0.879999999999995
PRC1 ENSG00000198901 15 Lassosum -0.003136046697918 0.00573337100475424 NA NA NA NA 0.0263310091075621 NA NA NA NA NA 91524064 1.86700000000002
MAP3K3 ENSG00000198909 17 Lassosum 0.0215613494042258 0.0258325837126665 NA NA NA NA 0.0876646506469089 NA NA NA NA NA 61736719 0.867999999999995
SREBF2 ENSG00000198911 22 Lassosum 0.00867966903472317 0.0169372404212259 NA NA NA NA 0.0844507300078995 NA NA NA NA NA 42266210 0.538000000000011
C1orf174 ENSG00000198912 1 Lassosum 0.148320649687032 0.452803030514334 NA NA NA NA -0.291423403457849 NA NA NA NA NA 3811273 5.52699999999999
RASGEF1A ENSG00000198915 10 Lassosum -0.00177739194810611 0.270111181105025 NA NA NA NA 0.0247352839716526 NA NA NA NA NA 43726175 2.29699999999997
C9orf114 ENSG00000198917 9 Lassosum 0.0149722480592542 0.117977182714148 NA NA NA NA 3.13987165704052 NA NA NA NA NA 131587015 3.31799999999998
DZIP3 ENSG00000198919 3 Lassosum 0.148783951498794 0.0880697949851574 NA NA NA NA -0.619740189431557 NA NA NA NA NA 108361111 4.685
KIAA0753 ENSG00000198920 17 Lassosum 0.216038300721018 0.44328359902636 NA NA NA NA 0.268969846953743 NA NA NA NA NA 6512857 2.67099999999999
DCLRE1A ENSG00000198924 10 Lassosum 0.00440496348178243 0.452223221964023 NA NA NA NA 0.0859196382570824 NA NA NA NA NA 115604315 1.68099999999998
ATG9A ENSG00000198925 2 Lassosum 0.000626870987369688 0.313960506729297 NA NA NA NA 1.27617840771988 NA NA NA NA NA 220084466 5.25200000000001
