# Supplementary material for: SUMMIT: An integrative approach for better transcriptomic data imputation improves causal gene identification
Source: Nat Commun. 2022 Oct 25;13:6336. doi: 10.1038/s41467-022-34016-y (PMC9593997; doi:10.1038/s41467-022-34016-y)
Supplement: Supplementary file 7 — Source Data [file 41467_2022_34016_MOESM7_ESM.zip › Source Data/Figure-3/real-data-new/Lassosum/AST/AST-127]

gene_symbol gene_id chromosome model_best r2_test p_SCAD p_ElNet p_LASSO p_MCP p_MNet z_SCAD z_ElNet z_LASSO z_MCP z_MNet p_ACAT gene_pos runtime
NOS1AP ENSG00000198929 1 Lassosum 0.120668012494345 0.893059880407223 NA NA NA NA 0.136327473196882 NA NA NA NA NA 162196442 6.799
APRT ENSG00000198931 16 Lassosum 0.0118893891834465 0.367774674346057 NA NA NA NA -0.261516861236944 NA NA NA NA NA 88877049 4.174
TBKBP1 ENSG00000198933 17 Lassosum 0.242227607748895 0.801349324158378 NA NA NA NA 1.91251371773316 NA NA NA NA NA 45780431 0.961
CCDC167 ENSG00000198937 6 Lassosum 0.0760246621389364 0.290977225884741 NA NA NA NA -3.79478450853453 NA NA NA NA NA 37459197 4.003
ZFP2 ENSG00000198939 5 Lassosum 0.0139121340191423 0.777690826704019 NA NA NA NA 0.0400413244339621 NA NA NA NA NA 178341554 5.635
L3MBTL3 ENSG00000198945 6 Lassosum 0.164610376181015 0.74255331927712 NA NA NA NA -0.115894629674026 NA NA NA NA NA 130398719 4.838
MFAP3L ENSG00000198948 4 Lassosum 0 NA NA NA NA NA NA NA NA NA NA NA 170930965 5.524
NAGA ENSG00000198951 22 Lassosum 0.0374017365387911 0.169150197819424 NA NA NA NA 2.15895586321622 NA NA NA NA NA 42460602 0.925000000000004
SMG5 ENSG00000198952 1 Lassosum 0.547423496013847 0.0681675144549899 NA NA NA NA -8.48366695531918 NA NA NA NA NA 156235815 4.449
KIAA1279 ENSG00000198954 10 Lassosum -0.00162287513757287 0.831438675267858 NA NA NA NA -0.019665228657826 NA NA NA NA NA 70762612 5.345
TGM2 ENSG00000198959 20 Lassosum -0.00186193978583571 0.423265579593487 NA NA NA NA 0.383616106878546 NA NA NA NA NA 36775921 1.67899999999999
PJA2 ENSG00000198961 5 Lassosum 0.0277126903137496 0.00619722786893639 NA NA NA NA 2.79444001255108 NA NA NA NA NA 108708052 2.814
SGMS1 ENSG00000198964 10 Lassosum 0.0377873747857009 0.939432965868533 NA NA NA NA -0.0541889958640452 NA NA NA NA NA 52225077 3.262
U3 ENSG00000199370 7 Lassosum -0.00323642725423001 0.579715948264351 NA NA NA NA 0.245557412550472 NA NA NA NA NA 148086845 5.528
RNA5SP383 ENSG00000199804 14 Lassosum -0.00261397212145575 0.689335208605234 NA NA NA NA 0.068458127012034 NA NA NA NA NA 24627871 2.239
SNORA73B ENSG00000200087 1 Lassosum 0.00124189549295151 0.163520363509231 NA NA NA NA 0.0117511072644957 NA NA NA NA NA 28835172 5.029
SNORA27 ENSG00000200235 5 Lassosum -0.00306710955291867 0.00369880291259429 NA NA NA NA -0.169303861566952 NA NA NA NA NA 139959314 4.81699999999999
SNORA33 ENSG00000200534 6 Lassosum -0.00153984727024037 6.07416898716966e-05 NA NA NA NA -0.679534747479518 NA NA NA NA NA 133138422 5.962
U3 ENSG00000200693 14 Lassosum -0.00320563563580611 0.164111442423628 NA NA NA NA -0.285727148836374 NA NA NA NA NA 64118116 1.34099999999999
SNORD14E ENSG00000200879 11 Lassosum -0.000140260627985889 0.848086839900999 NA NA NA NA -0.00701567404313641 NA NA NA NA NA 122928827 2.307
SNORA65 ENSG00000201302 9 Lassosum -0.00287651298373581 0.683093495771317 NA NA NA NA -0.337541359380253 NA NA NA NA NA 130210844 4.121
SNORA5C ENSG00000201772 7 Lassosum -0.00115628285717784 0.40340983657293 NA NA NA NA -0.110900987823107 NA NA NA NA NA 45144573 4.875
7SK ENSG00000202058 22 Lassosum -0.00314962858290735 0.12291032171067 NA NA NA NA -0.451125445648725 NA NA NA NA NA 42961195 2.40299999999999
RNU4-2 ENSG00000202538 12 Lassosum 0.00292940431192756 0.965236358243663 NA NA NA NA -0.00108054909644158 NA NA NA NA NA 120729636 2.185
RP11-98D18.9 ENSG00000203288 1 Lassosum -0.00259199464651139 0.41187546367245 NA NA NA NA -3.73868685977019 NA NA NA NA NA 151765079 6.389
ZNF525 ENSG00000203326 19 Lassosum 0.067966340919046 0.365474299752744 NA NA NA NA -0.316227800864703 NA NA NA NA NA 53882208 0.893000000000001
RP3-337H4.8 ENSG00000203362 6 Lassosum -0.00324819950682564 0.233321873624774 NA NA NA NA 0.149512024535136 NA NA NA NA NA 43557533 4.22199999999999
AC012454.4 ENSG00000203363 2 Lassosum 0.170531839673797 0.680134342563859 NA NA NA NA -0.313405078742079 NA NA NA NA NA 85913673 5.98299999999999
AC105020.1 ENSG00000203392 15 Lassosum 0.0154672340603217 0.148990380301023 NA NA NA NA -0.281018539107705 NA NA NA NA NA 75971882 1.405
INF2 ENSG00000203485 14 Lassosum 0.145326379565232 0.0570906058800799 NA NA NA NA -0.867294416987544 NA NA NA NA NA 105170942 2.485
RP11-313D6.4 ENSG00000203497 10 Lassosum -0.00122915167561732 0.444990747225183 NA NA NA NA 0.215613838384763 NA NA NA NA NA 112630808 3.286
AC083799.1 ENSG00000203644 3 Lassosum -0.000513694509050477 0.986414817994546 NA NA NA NA -0.00197977607570439 NA NA NA NA NA 129566346 5.011
EFCAB2 ENSG00000203666 1 Lassosum 0.112040206392766 0.442232562199272 NA NA NA NA 0.144675160315405 NA NA NA NA NA 245211736 6.21499999999999
COX20 ENSG00000203667 1 Lassosum 0.0149015244539358 0.607123594820835 NA NA NA NA -0.060958317083154 NA NA NA NA NA 245003491 3.691
CHML ENSG00000203668 1 Lassosum -0.00298627103167748 0.481747451633061 NA NA NA NA -0.242578154443002 NA NA NA NA NA 241795693 2.923
C1orf148 ENSG00000203684 1 Lassosum 0.000720008636474589 0.909995069301599 NA NA NA NA 0.0116146881360126 NA NA NA NA NA 228352500 2.60900000000001
CAPN8 ENSG00000203697 1 Lassosum 0.0378269752751287 0.0162561663992221 NA NA NA NA 0.068360694205997 NA NA NA NA NA 223782392 2.535
TATDN3 ENSG00000203705 1 Lassosum 0.057989883485537 0.229289558417469 NA NA NA NA 0.128749776390217 NA NA NA NA NA 212977569 2.327
C1orf132 ENSG00000203709 1 Lassosum -0.000542106113116114 0.136691427670647 NA NA NA NA -0.0697433977198489 NA NA NA NA NA 208014700 2.71899999999999
CR1 ENSG00000203710 1 Lassosum -0.00193274979682734 0.0123708633311733 NA NA NA NA 3.88429326725403 NA NA NA NA NA 207741742 3.34799999999998
SMIM16 ENSG00000203721 1 Lassosum 0.0544595725980286 0.233238713060245 NA NA NA NA -0.289813068955804 NA NA NA NA NA 200327577 2.45000000000002
TEDDM1 ENSG00000203730 1 Lassosum -0.00127485766579549 0.502563667719486 NA NA NA NA 0.222075486074371 NA NA NA NA NA 182368501 2.417
RP11-296O14.3 ENSG00000203739 1 Lassosum 0.0306480790343925 0.0628130282101652 NA NA NA NA -0.170556321189714 NA NA NA NA NA 173408716 2.46100000000001
FCGR3A ENSG00000203747 1 Lassosum 0.000884331024326279 0.517336943700277 NA NA NA NA 0.0948531121804955 NA NA NA NA NA 161556233 3.09999999999999
CENPW ENSG00000203760 6 Lassosum 0.0118760795066467 0.605007804156776 NA NA NA NA 0.676150388824449 NA NA NA NA NA 126665670 3.37100000000001
MSTO2P ENSG00000203761 1 Lassosum -0.00130219473355075 0.188547381777518 NA NA NA NA 0.399355718959429 NA NA NA NA NA 155650558 2.90200000000002
SPRN ENSG00000203772 10 Lassosum 0.034017299824408 0.603302367211099 NA NA NA NA 0.0221765174428744 NA NA NA NA NA 135308543 2.44199999999998
FAM229B ENSG00000203778 6 Lassosum 0.0338471717293711 0.0255384752004401 NA NA NA NA -0.0522088863752216 NA NA NA NA NA 112416397 4.18900000000002
FANK1 ENSG00000203780 10 Lassosum 0.0289151042604348 0.248098919101743 NA NA NA NA 1.09588926768455 NA NA NA NA NA 127641634 3.27799999999999
METTL10 ENSG00000203791 10 Lassosum 0.125088351901491 0.260329364555979 NA NA NA NA 0.121886350190239 NA NA NA NA NA 126458580 2.88899999999998
DDO ENSG00000203797 6 Lassosum 0.249632125134284 0.622553277081871 NA NA NA NA 0.315625252573107 NA NA NA NA NA 110726853 2.518
CCDC162P ENSG00000203799 6 Lassosum 0.175931559990562 0.630372358850326 NA NA NA NA 0.00872584811752778 NA NA NA NA NA 109644248 3.07599999999999
LINC00222 ENSG00000203801 6 Lassosum 0.00939086532605438 0.100982893649565 NA NA NA NA -0.0246903414737741 NA NA NA NA NA 109082001 1.92500000000001
C1orf138 ENSG00000203804 1 Lassosum 0.0293528863596758 0.145398604325828 NA NA NA NA 0.214181437575283 NA NA NA NA NA 150533724 5.06099999999998
HIST1H3H ENSG00000203813 6 Lassosum -0.000535152499680835 0.000453522843240198 NA NA NA NA -0.115518463872954 NA NA NA NA NA 27778078 1.851
HIST2H2BF ENSG00000203814 1 Lassosum 0.00714036322179556 0.51102248502856 NA NA NA NA -0.11180010980379 NA NA NA NA NA 149769086 3.15600000000001
HIST2H2BC ENSG00000203819 1 Lassosum -0.0011704843941176 0.518517553263192 NA NA NA NA 0.244558691945858 NA NA NA NA NA 149822049 2.904
ATP1A1OS ENSG00000203865 1 Lassosum 0.0209696294848319 0.178130934494541 NA NA NA NA -0.288571666493219 NA NA NA NA NA 116951409 3.01300000000001
C6orf163 ENSG00000203872 6 Lassosum 0.0359581893178518 0.911358602282289 NA NA NA NA -0.898843440021937 NA NA NA NA NA 88064876 3.62300000000002
SNHG5 ENSG00000203875 6 Lassosum 0.38272587930514 0.430296282547782 NA NA NA NA -22.2434686161146 NA NA NA NA NA 86379580 1.77199999999999
RP11-451M19.3 ENSG00000203876 10 Lassosum -0.000467628008161025 0.170326433615833 NA NA NA NA 0.0173679219141355 NA NA NA NA NA 111707339 2.00700000000001
PCMTD2 ENSG00000203880 20 Lassosum 0.0403118824897943 0.474815511817162 NA NA NA NA -0.73032433617936 NA NA NA NA NA 62906951 1.16299999999998
EFCAB7 ENSG00000203965 1 Lassosum 0.00757213394592193 0.634664826309429 NA NA NA NA 0.00634108294793398 NA NA NA NA NA 64013703 4.374
C9orf37 ENSG00000203993 9 Lassosum 0.0027922830282987 0.117711468769046 NA NA NA NA 5.05997326053322 NA NA NA NA NA 140511571 3.00900000000001
RP11-290F20.1 ENSG00000203999 20 Lassosum 0.323602985831666 1.62461026507604e-06 NA NA NA NA -0.91361763988864 NA NA NA NA NA 48920358 0.957999999999998
LCN8 ENSG00000204001 9 Lassosum 0.49907643770924 0.992220075981311 NA NA NA NA -0.00239891364679883 NA NA NA NA NA 139650758 1.804
IFIT1B ENSG00000204010 10 Lassosum 0.00116140175620361 0.231194262352356 NA NA NA NA -0.606460889637665 NA NA NA NA NA 91141387 1.84200000000001
LIPN ENSG00000204020 10 Lassosum 0.345082090238143 0.745492097032505 NA NA NA NA 0.137451200738421 NA NA NA NA NA 90529581 2.304
RP11-465L10.10 ENSG00000204044 20 Lassosum 0.00180830669870047 0.569764852355185 NA NA NA NA -0.0525322417039378 NA NA NA NA NA 44646426 0.992999999999995
RP11-492E3.1 ENSG00000204054 9 Lassosum 0.137514575475805 0.71467535393519 NA NA NA NA 0.0682544720764571 NA NA NA NA NA 132260838 2.60299999999998
RP11-247A12.2 ENSG00000204055 9 Lassosum -0.00307329659443067 0.0571359522918228 NA NA NA NA -0.599865404754639 NA NA NA NA NA 131955938 1.327
FOXO6 ENSG00000204060 1 Lassosum 0.016587571301332 0.328245288045801 NA NA NA NA -0.0116929346970554 NA NA NA NA NA 41838428 3.56
SYS1 ENSG00000204070 20 Lassosum 0.0478435391711135 0.625951041741566 NA NA NA NA 0.438851264090929 NA NA NA NA NA 43998007 0.936000000000007
INPP5B ENSG00000204084 1 Lassosum 0.317185658693659 0.000824874354413705 NA NA NA NA -2.04060783211206 NA NA NA NA NA 38369549 3.15900000000002
MAFB ENSG00000204103 20 Lassosum 0.0196469147351866 0.866561406018014 NA NA NA NA -0.178446501907334 NA NA NA NA NA 39316184 1.935
TRAF3IP1 ENSG00000204104 2 Lassosum 0 NA NA NA NA NA NA NA NA NA NA NA 239269311 5.66299999999998
GIGYF2 ENSG00000204120 2 Lassosum -0.00270770134075438 0.899953866102015 NA NA NA NA -0.0113818630526116 NA NA NA NA NA 233643647 3.363
RUFY2 ENSG00000204130 10 Lassosum 0.00144767993352823 0.108718113003825 NA NA NA NA -0.27081114249813 NA NA NA NA NA 70133957 1.55099999999999
GGTA1P ENSG00000204136 9 Lassosum 0.350468201692894 0.00828036558308266 NA NA NA NA 13.0657153249886 NA NA NA NA NA 124234787 4.309
PHACTR4 ENSG00000204138 1 Lassosum 0.170452022920908 0.00163899898651415 NA NA NA NA 0.249612419930639 NA NA NA NA NA 28761497 4.50100000000003
ASAH2B ENSG00000204147 10 Lassosum 0.0166210534891523 0.408905723754901 NA NA NA NA 0.00490316995356467 NA NA NA NA NA 52537666 2.178
AGAP6 ENSG00000204149 10 Lassosum 0.178484269181174 0.417090287094379 NA NA NA NA 2.17642102593541 NA NA NA NA NA 51759168 1.245
ZDHHC18 ENSG00000204160 1 Lassosum 0.165094977001833 0.0715836617192498 NA NA NA NA -0.301859902989984 NA NA NA NA NA 27168647 3.935
C10orf128 ENSG00000204161 10 Lassosum 0.127920334969525 0.868857861696907 NA NA NA NA 0.0830082485117302 NA NA NA NA NA 50379701 1.649
TMEM57 ENSG00000204178 1 Lassosum 0.000237761546741155 0.879139336805689 NA NA NA NA -0.0246291476798391 NA NA NA NA NA 25792044 3.58699999999999
ZDBF2 ENSG00000204186 2 Lassosum 0.00419922273833118 0.659384425780117 NA NA NA NA -0.031241694011633 NA NA NA NA NA 207159267 5.536
DAXX ENSG00000204209 6 Lassosum 0.0476076580761039 0.625670440100596 NA NA NA NA 0.0205669127147659 NA NA NA NA NA 33291690 5.36500000000001
BMPR2 ENSG00000204217 2 Lassosum 0.0542881070074551 0.0338558187425679 NA NA NA NA -0.278468843586209 NA NA NA NA NA 203337066 2.899
TCEA3 ENSG00000204219 1 Lassosum 0.0311384819070679 0.851753974968424 NA NA NA NA 0.090535237229554 NA NA NA NA NA 23729393 5.81300000000005
PFDN6 ENSG00000204220 6 Lassosum 0.00588082887070307 0.108818084783785 NA NA NA NA -0.190927870479596 NA NA NA NA NA 33261628 3.05499999999995
RING1 ENSG00000204227 6 Lassosum -0.00289199234774618 7.6151606226619e-07 NA NA NA NA 1.21932169597852 NA NA NA NA NA 33178385 3.16700000000003
HSD17B8 ENSG00000204228 6 Lassosum 0.0137081041447505 0.982507788402463 NA NA NA NA 0.00391588686569889 NA NA NA NA NA 33173513 1.685
RXRB ENSG00000204231 6 Lassosum -0.000994688731064119 0.172308117566139 NA NA NA NA -0.00780149846138145 NA NA NA NA NA 33164997 1.94200000000001
OXLD1 ENSG00000204237 17 Lassosum 0.13766680669382 0.655688778124595 NA NA NA NA -0.285522203825224 NA NA NA NA NA 79632865 0.898000000000025
RP11-713P17.3 ENSG00000204241 11 Lassosum -0.000822992151275903 0.554577547214567 NA NA NA NA -0.0383650275583744 NA NA NA NA NA 133909455 2.654
COL11A2 ENSG00000204248 6 Lassosum 0.0765743368319971 0.739455626611515 NA NA NA NA 0.088667438035432 NA NA NA NA NA 33145367 1.911
HLA-DOA ENSG00000204252 6 Lassosum -0.00226226901683368 0.588673586860279 NA NA NA NA -0.0736241144449996 NA NA NA NA NA 32974672 2.279
AC019178.1 ENSG00000204253 2 Lassosum 0 NA NA NA NA NA NA NA NA NA NA NA 190788502 3.55700000000002
BRD2 ENSG00000204256 6 Lassosum 0.0166785776095416 0.478020383365115 NA NA NA NA 0.117066380942944 NA NA NA NA NA 32942859 3.30000000000001
HLA-DMA ENSG00000204257 6 Lassosum 0.00518791569765109 0.336427799119188 NA NA NA NA -0.184307944010286 NA NA NA NA NA 32926630 3.23000000000002
