# Supplementary material for: SUMMIT: An integrative approach for better transcriptomic data imputation improves causal gene identification
Source: Nat Commun. 2022 Oct 25;13:6336. doi: 10.1038/s41467-022-34016-y (PMC9593997; doi:10.1038/s41467-022-34016-y)
Supplement: Supplementary file 7 — Source Data [file 41467_2022_34016_MOESM7_ESM.zip › Source Data/Figure-3/real-data-new/Lassosum/AST/AST-128]

gene_symbol gene_id chromosome model_best r2_test p_SCAD p_ElNet p_LASSO p_MCP p_MNet z_SCAD z_ElNet z_LASSO z_MCP z_MNet p_ACAT gene_pos runtime
XXbac-BPG246D15.8 ENSG00000204261 6 Lassosum 0.0540029256961614 4.44657186601684e-12 NA NA NA NA 7.23100385729206 NA NA NA NA NA 32813067 5.838
COL5A2 ENSG00000204262 2 Lassosum 0.00802120759624991 0.246620956557602 NA NA NA NA -0.130307348653502 NA NA NA NA NA 189970613 8.914
PSMB8 ENSG00000204264 6 Lassosum 0.0673896864317119 0.112522839244013 NA NA NA NA 0.829877290103983 NA NA NA NA NA 32810487 4.04
TAP2 ENSG00000204267 6 Lassosum 0.160912642245691 2.654937024803e-06 NA NA NA NA 1.01219574657518 NA NA NA NA NA 32798083 2.256
RP11-219G17.4 ENSG00000204277 17 Lassosum 0.046138277440426 0.0208229702305643 NA NA NA NA 0.345722723305767 NA NA NA NA NA 76266001 2.047
RP11-153A23.6 ENSG00000204282 17 Lassosum 0.0423522608878617 0.602058438851389 NA NA NA NA 0.468078743712811 NA NA NA NA NA 76105679 1.672
HLA-DRA ENSG00000204287 6 Lassosum 0.000516928478319523 0.00600146803336931 NA NA NA NA -2.26289778850262 NA NA NA NA NA 32410221 2.532
COL15A1 ENSG00000204291 9 Lassosum 0.0353853980003664 0.0105066433075145 NA NA NA NA 0.237574330435466 NA NA NA NA NA 101769265 3.434
NOTCH4 ENSG00000204301 6 Lassosum 0.0340941484668053 5.11321016720902e-08 NA NA NA NA 1.53762816173259 NA NA NA NA NA 32177232 4.815
PBX2 ENSG00000204304 6 Lassosum 0.00141061187172131 2.16519587590638e-07 NA NA NA NA 22.5402305360249 NA NA NA NA NA 32154964 3.339
AGER ENSG00000204305 6 Lassosum 0.0165029454295592 5.53159408269105e-26 NA NA NA NA -2.36918064918685 NA NA NA NA NA 32150423 2.179
RNF5 ENSG00000204308 6 Lassosum -0.00167647968334861 9.58828570564974e-53 NA NA NA NA 5.29723859292175 NA NA NA NA NA 32149030 2.243
AGPAT1 ENSG00000204310 6 Lassosum 0.0029986812491718 6.29280218419331e-16 NA NA NA NA 0.0708729066861155 NA NA NA NA NA 32140931 3.059
DFNB59 ENSG00000204311 2 Lassosum -0.00117974334821258 0.989518472144925 NA NA NA NA 0.000357442194664515 NA NA NA NA NA 179321140 4.788
PRRT1 ENSG00000204314 6 Lassosum -0.00206335046072215 0.32512974715517 NA NA NA NA -1.72757675515063 NA NA NA NA NA 32119143 3.711
FKBPL ENSG00000204315 6 Lassosum 0.0433532216616409 0.0062716400711741 NA NA NA NA 0.0521249111470985 NA NA NA NA NA 32097276 3.17400000000001
MRPL38 ENSG00000204316 17 Lassosum 0.0126573679085422 0.514032145098432 NA NA NA NA 0.0279582305111123 NA NA NA NA NA 73900311 1.315
SMIM5 ENSG00000204323 17 Lassosum 0.00599822294248709 0.00942536710588129 NA NA NA NA 0.18481471857036 NA NA NA NA NA 73633499 0.838000000000001
CYP21A1P ENSG00000204338 6 Lassosum 0.165468784836724 1.68637833411863e-06 NA NA NA NA 27.8805176471723 NA NA NA NA NA 31974820 2.803
STK19 ENSG00000204344 6 Lassosum 0.0763776514459403 0.610103277063304 NA NA NA NA -0.000642362097551488 NA NA NA NA NA 31944048 2.941
CD300LD ENSG00000204345 17 Lassosum 0.177884622963124 0.582613862577999 NA NA NA NA 0.190696663882614 NA NA NA NA NA 72581963 1.10799999999999
BTBD17 ENSG00000204347 17 Lassosum 0.0244584862832129 0.687833188745414 NA NA NA NA 0.225052054466135 NA NA NA NA NA 72355320 1.393
DOM3Z ENSG00000204348 6 Lassosum -0.000893735836188458 1.04933487506333e-06 NA NA NA NA -5.79460967845061 NA NA NA NA NA 31938828 2.761
SKIV2L ENSG00000204351 6 Lassosum 0.12385342939428 0.754212596075714 NA NA NA NA 0.370804111855584 NA NA NA NA NA 31932194 2.69799999999999
NELFE ENSG00000204356 6 Lassosum 0.0336894489478402 6.09601184037524e-09 NA NA NA NA 3.21450198099696 NA NA NA NA NA 31923375 2.319
ZBTB12 ENSG00000204366 6 Lassosum 0.0178247356202468 1.49023053920389e-45 NA NA NA NA 0.521202837093903 NA NA NA NA NA 31868576 2.57899999999999
SDHD ENSG00000204370 11 Lassosum -0.00325033882136316 0.329449029780521 NA NA NA NA 0.123476384426673 NA NA NA NA NA 111973925 1.893
EHMT2 ENSG00000204371 6 Lassosum 0.0105434536314092 1.3316699358208e-11 NA NA NA NA 0.209153210504072 NA NA NA NA NA 31856500 2.81
LAYN ENSG00000204381 11 Lassosum -0.00227665068663585 0.367053824846713 NA NA NA NA 0.0500806371753597 NA NA NA NA NA 111421634 2.56899999999999
NEU1 ENSG00000204386 6 Lassosum 0.0201125073597209 4.23770257429445e-07 NA NA NA NA 7.34317246123113 NA NA NA NA NA 31828059 3.19600000000001
C6orf48 ENSG00000204387 6 Lassosum 0.105763933847742 1.10519915320061e-09 NA NA NA NA -0.616357884765731 NA NA NA NA NA 31804963 2.23099999999999
HSPA1B ENSG00000204388 6 Lassosum -0.00320746740992006 0.0204005690946287 NA NA NA NA 4.54594293138256 NA NA NA NA NA 31796771 2.52199999999999
HSPA1A ENSG00000204389 6 Lassosum 0.00199476465713189 1.3918433874296e-28 NA NA NA NA -0.246946110707435 NA NA NA NA NA 31784504 1.876
HSPA1L ENSG00000204390 6 Lassosum -0.00119002450052386 0.0618097381704694 NA NA NA NA -0.432365737703561 NA NA NA NA NA 31780416 2.08200000000001
LSM2 ENSG00000204392 6 Lassosum 0.00332110387448559 0.329098743291214 NA NA NA NA -0.843327938041886 NA NA NA NA NA 31769967 2.042
VARS ENSG00000204394 6 Lassosum 0.00386963037347576 0.0238952674737172 NA NA NA NA -0.00984061454133989 NA NA NA NA NA 31754512 2.17100000000001
VWA7 ENSG00000204396 6 Lassosum 0.00470686441794888 0.100933964605786 NA NA NA NA -0.0688025465986141 NA NA NA NA NA 31739237 2.107
CARD16 ENSG00000204397 11 Lassosum 0.0430510796707539 0.093050618892219 NA NA NA NA 0.460454391608255 NA NA NA NA NA 104942105 2.117
MBD5 ENSG00000204406 2 Lassosum 0.045785859269537 0.722411227549412 NA NA NA NA 0.000785871447733803 NA NA NA NA NA 149027192 6.411
MSH5 ENSG00000204410 6 Lassosum 0.0371080522391088 0.000588609558205264 NA NA NA NA -0.242795915188678 NA NA NA NA NA 31720173 2.622
C6orf25 ENSG00000204420 6 Lassosum -0.000103755607273159 1.3277493295622e-07 NA NA NA NA 0.0776086859336371 NA NA NA NA NA 31690431 2.899
LY6G6C ENSG00000204421 6 Lassosum -0.00196752418235868 9.69638488626937e-43 NA NA NA NA 1.78420365579597 NA NA NA NA NA 31688023 1.774
LY6G6F ENSG00000204424 6 Lassosum 0 NA NA NA NA NA NA NA NA NA NA NA 31680110 1.77800000000001
ABHD16A ENSG00000204427 6 Lassosum 0.00696451889673 8.7065061455943e-10 NA NA NA NA -1.00157834029343 NA NA NA NA NA 31662973 1.997
LY6G5C ENSG00000204428 6 Lassosum 0.210742309496371 2.05024586211793e-10 NA NA NA NA -8.40318726616646 NA NA NA NA NA 31648139 2.297
CSNK2B ENSG00000204435 6 Lassosum 0.0159598753056656 8.97569371946836e-10 NA NA NA NA 1.61287685230079 NA NA NA NA NA 31635566 1.745
GPANK1 ENSG00000204438 6 Lassosum 0.0386732027997126 1.44396732905316e-16 NA NA NA NA 5.26808383295024 NA NA NA NA NA 31631533 1.97499999999999
C6orf47 ENSG00000204439 6 Lassosum 0.017691730389203 3.06169579494598e-24 NA NA NA NA 8.01864167247087 NA NA NA NA NA 31627312 2.084
APOM ENSG00000204444 6 Lassosum 0.0181757994892456 2.58625835651744e-18 NA NA NA NA 0.255356638300046 NA NA NA NA NA 31623090 1.79499999999999
BAG6 ENSG00000204463 6 Lassosum 0.0329222179370274 2.83716714157184e-25 NA NA NA NA -15.3714884398335 NA NA NA NA NA 31613643 1.74100000000001
PRRC2A ENSG00000204469 6 Lassosum 0.0824601403466534 1.56927956460267e-11 NA NA NA NA -0.110084161131164 NA NA NA NA NA 31597022 1.75800000000001
AIF1 ENSG00000204472 6 Lassosum 0.0368703949231141 0.301873538489067 NA NA NA NA 0.32660034419851 NA NA NA NA NA 31583879 1.989
NCR3 ENSG00000204475 6 Lassosum 0.115643784857796 0.000365255503303124 NA NA NA NA -0.905020358751806 NA NA NA NA NA 31558717 1.739
LST1 ENSG00000204482 6 Lassosum 0.150091124508341 0.0648876049940686 NA NA NA NA 0.737487506650913 NA NA NA NA NA 31555293 2.09100000000001
NFKBIL1 ENSG00000204498 6 Lassosum -0.00083552337414794 9.90425777852248e-13 NA NA NA NA -0.625724948463371 NA NA NA NA NA 31520626 1.97800000000001
ZNF814 ENSG00000204514 19 Lassosum 0.18592622765897 0.455746805084092 NA NA NA NA -0.159182615041088 NA NA NA NA NA 58380270 0.873999999999995
MICB ENSG00000204516 6 Lassosum 0.257771694562856 2.19651719488236e-11 NA NA NA NA -2.55346490035422 NA NA NA NA NA 31470779 2.37199999999999
ZNF551 ENSG00000204519 19 Lassosum -0.00075433976700956 0.343192406728474 NA NA NA NA 0.0576046567171743 NA NA NA NA NA 58197679 0.858000000000004
MICA ENSG00000204520 6 Lassosum 0.0668093989182283 1.84708681718075e-31 NA NA NA NA -28.2535557950806 NA NA NA NA NA 31377224 2.11500000000001
ZNF805 ENSG00000204524 19 Lassosum -0.000945644201374662 0.357710846902774 NA NA NA NA 0.0145466285624667 NA NA NA NA NA 57759238 1.583
HLA-C ENSG00000204525 6 Lassosum 0.0476698038021584 0.209652978040498 NA NA NA NA 0.919949516765032 NA NA NA NA NA 31238216 1.98100000000002
PSORS1C3 ENSG00000204528 6 Lassosum 0.0631882612174316 0.280902549656127 NA NA NA NA -1.3567880537468 NA NA NA NA NA 31143594 2.25299999999999
POU5F1 ENSG00000204531 6 Lassosum 0.00580971001774999 0.0234961193275153 NA NA NA NA 0.895047562910013 NA NA NA NA NA 31139380 2.07400000000001
CCHCR1 ENSG00000204536 6 Lassosum 0.0507224992023287 5.29616713837642e-06 NA NA NA NA -6.86636547950578 NA NA NA NA NA 31118115 2.23099999999999
CTD-2514C3.1 ENSG00000204556 20 Lassosum -9.29482975444706e-05 0.161530539385914 NA NA NA NA -0.273452548938187 NA NA NA NA NA 26000394 0.627999999999986
DHX16 ENSG00000204560 6 Lassosum -0.00316773342727039 0.781877898942568 NA NA NA NA -0.1589147290044 NA NA NA NA NA 30630855 2.00300000000001
C6orf136 ENSG00000204564 6 Lassosum 0 NA NA NA NA NA NA NA NA NA NA NA 30617901 1.65099999999998
MRPS18B ENSG00000204568 6 Lassosum 0.0045564621865134 0.0339782970501704 NA NA NA NA -0.364891128448777 NA NA NA NA NA 30589829 1.89099999999999
PPP1R10 ENSG00000204569 6 Lassosum -0.0027243557616452 0.000771702395536875 NA NA NA NA -0.247574555180028 NA NA NA NA NA 30577283 2.22900000000001
ABCF1 ENSG00000204574 6 Lassosum 0.0131840466047412 8.59208221395144e-14 NA NA NA NA -8.7123982090861 NA NA NA NA NA 30552054 1.75
PRR3 ENSG00000204576 6 Lassosum 0.00451194810561384 0.175527799081377 NA NA NA NA -0.00787240702759085 NA NA NA NA NA 30528081 1.73399999999998
LILRB3 ENSG00000204577 19 Lassosum 0.178439408089585 0.00229658640225078 NA NA NA NA -1.05043030767575 NA NA NA NA NA 54733374 0.935000000000002
DDR1 ENSG00000204580 6 Lassosum -0.00120314755612982 0.000202471508396267 NA NA NA NA -0.340995951914445 NA NA NA NA NA 30856065 1.989
RP11-304F15.3 ENSG00000204584 17 Lassosum 0.0225056436911318 0.0964582835629751 NA NA NA NA 0.787554071927016 NA NA NA NA NA 47924735 1.49299999999999
GNL1 ENSG00000204590 6 Lassosum -0.00315270061755313 0.842909306694085 NA NA NA NA 0.00814953661376463 NA NA NA NA NA 30517052 2.10999999999999
HLA-E ENSG00000204592 6 Lassosum 0.0136018312479536 1.37211836844576e-08 NA NA NA NA -1.88402636877412 NA NA NA NA NA 30459613 2.905
TRIM39 ENSG00000204599 6 Lassosum -0.00306343186665048 1.79179788838617e-08 NA NA NA NA -0.513998149501954 NA NA NA NA NA 30302881 1.58099999999999
ZNF468 ENSG00000204604 19 Lassosum 0.10347006516353 0.993953148679031 NA NA NA NA -0.00395473879044629 NA NA NA NA NA 53351081 1.28800000000001
ZNF616 ENSG00000204611 19 Lassosum -0.00325631641514468 0.524143510512962 NA NA NA NA -0.524950340054316 NA NA NA NA NA 52629759 0.950999999999993
TRIM10 ENSG00000204613 6 Lassosum -9.58605278000846e-06 3.42625371432246e-12 NA NA NA NA 2.02089339159039 NA NA NA NA NA 30124216 1.87800000000001
TRIM40 ENSG00000204614 6 Lassosum -0.000890191630002368 0.455922534165747 NA NA NA NA 0.0317927848714327 NA NA NA NA NA 30110198 2.268
RNF39 ENSG00000204618 6 Lassosum 0.0041250550679065 0.569958481731769 NA NA NA NA -0.0651897210809115 NA NA NA NA NA 30040853 1.833
PPP1R11 ENSG00000204619 6 Lassosum 0.0178282474456765 0.00466212911800697 NA NA NA NA -0.138503434943339 NA NA NA NA NA 30036298 1.84900000000002
HLA-J ENSG00000204622 6 Lassosum 0.0328577603217726 1.42844737470751e-08 NA NA NA NA -5.78808964371031 NA NA NA NA NA 29976046 2.13299999999998
ZNRD1-AS1 ENSG00000204623 6 Lassosum 0.0306931674265546 0.00205191111763005 NA NA NA NA 0.214700383496092 NA NA NA NA NA 29999102 1.55100000000002
PTCHD2 ENSG00000204624 1 Lassosum 0.00846303899860512 0.155954808323057 NA NA NA NA 0.0427619642393381 NA NA NA NA NA 11568432 2.761
HCG9 ENSG00000204625 6 Lassosum 0.0456461560776479 3.70789199166447e-05 NA NA NA NA -0.383162380114218 NA NA NA NA NA 29944536 3.72999999999999
GNB2L1 ENSG00000204628 5 Lassosum 0.0291724100455438 0.623537858647442 NA NA NA NA -0.0109673534560322 NA NA NA NA NA 180669502 1.928
HLA-G ENSG00000204632 6 Lassosum 0.0179585581064646 0.0029616946713339 NA NA NA NA 0.85339055524497 NA NA NA NA NA 29796823 2.49299999999999
TBC1D8 ENSG00000204634 2 Lassosum 0.00881961869867354 0.712179092620538 NA NA NA NA -0.0543762970708747 NA NA NA NA NA 101746703 6.66999999999999
HLA-F ENSG00000204642 6 Lassosum 0.149809836751967 0.454239098780062 NA NA NA NA 0.34068632583895 NA NA NA NA NA 29698428 3.113
ZFP57 ENSG00000204644 6 Lassosum 0.603355342211451 0.00251043259583462 NA NA NA NA -14.5655376686688 NA NA NA NA NA 29644528 1.46299999999999
CRHR1-IT1 ENSG00000204650 17 Lassosum 0.429656341699154 0.0252574299795061 NA NA NA NA 6.8087430227483 NA NA NA NA NA 43711638 0.806000000000012
ASPDH ENSG00000204653 19 Lassosum 0.0155987765565 0.185902127125684 NA NA NA NA 0.0650902235435455 NA NA NA NA NA 51016402 1.68199999999999
AKT1S1 ENSG00000204673 19 Lassosum -0.00188728546784489 0.108797773626959 NA NA NA NA 0.0867830298033718 NA NA NA NA NA 50377005 0.759000000000015
FAM153C ENSG00000204677 5 Lassosum 0.0619181962764676 0.00613949226737849 NA NA NA NA -4.86120925458592 NA NA NA NA NA 177457983 3.04899999999998
GABBR1 ENSG00000204681 6 Lassosum 0.0713122920095202 0.00106973415082331 NA NA NA NA -0.966838967719463 NA NA NA NA NA 29562579 1.733
AC012307.3 ENSG00000204685 2 Lassosum -0.000415821053877607 0.511203718246801 NA NA NA NA -0.189785335606904 NA NA NA NA NA 96891256 3.88999999999999
SPDYC ENSG00000204710 11 Lassosum 0.154066997573715 0.600130337178021 NA NA NA NA -0.326001970056247 NA NA NA NA NA 64939170 3.59100000000001
TRIM27 ENSG00000204713 6 Lassosum 0.107227109259975 0.41057375584777 NA NA NA NA -0.205915390368817 NA NA NA NA NA 28881272 1.83100000000002
