# Supplementary material for: SUMMIT: An integrative approach for better transcriptomic data imputation improves causal gene identification
Source: Nat Commun. 2022 Oct 25;13:6336. doi: 10.1038/s41467-022-34016-y (PMC9593997; doi:10.1038/s41467-022-34016-y)
Supplement: Supplementary file 7 — Source Data [file 41467_2022_34016_MOESM7_ESM.zip › Source Data/Figure-3/real-data-new/Lassosum/AST/AST-129]

gene_symbol gene_id chromosome model_best r2_test p_SCAD p_ElNet p_LASSO p_MCP p_MNet z_SCAD z_ElNet z_LASSO z_MCP z_MNet p_ACAT gene_pos runtime
AC083899.3 ENSG00000204745 2 Lassosum 0.0284806869308668 0.799487275708383 NA NA NA NA 0.0819224643945073 NA NA NA NA NA 87388141 6.739
CTC-308K20.1 ENSG00000204758 5 Lassosum -0.00318041809126646 0.366600136324639 NA NA NA NA -0.198992937561591 NA NA NA NA NA 172384092 7.279
FAM196B ENSG00000204767 5 Lassosum -0.00317479373591567 0.0295602703297821 NA NA NA NA -0.226804968951477 NA NA NA NA NA 169349506 3.116
RP11-15J10.1 ENSG00000204778 9 Lassosum 0.000275120173807375 0.245913979759367 NA NA NA NA -0.0755700463356327 NA NA NA NA NA 70199070 1.644
ZNF204P ENSG00000204789 6 Lassosum 0.00533671566227356 0.197770156074225 NA NA NA NA -0.356728750417943 NA NA NA NA NA 27332454 5.369
CTD-3065J16.6 ENSG00000204791 8 Lassosum 0.0509106106440919 0.619796155220414 NA NA NA NA -0.29646905648934 NA NA NA NA NA 145105226 4.876
AC104135.3 ENSG00000204792 2 Lassosum 0.576645812944575 0.697390911163943 NA NA NA NA 0.634322155815093 NA NA NA NA NA 75155410 6.22
TTC25 ENSG00000204815 17 Lassosum -0.00229343978237617 0.0284044897712707 NA NA NA NA -0.509367066553489 NA NA NA NA NA 40102268 1.376
MRPL53 ENSG00000204822 2 Lassosum 0.0161393600265122 0.7757862639395 NA NA NA NA 0.0874172423867913 NA NA NA NA NA 74699767 4.487
MROH6 ENSG00000204839 8 Lassosum 0.0332888283333436 0.356371746210308 NA NA NA NA 0.288578686382062 NA NA NA NA NA 144651749 3.065
ATXN2 ENSG00000204842 12 Lassosum -0.00125795244984417 0.0109207503152377 NA NA NA NA 0.233427311175131 NA NA NA NA NA 111963749 3.90799999999999
DCTN1 ENSG00000204843 2 Lassosum 0.0495782570661548 0.981561243364439 NA NA NA NA 0.00118044885352602 NA NA NA NA NA 74603747 5.227
PNMAL2 ENSG00000204851 19 Lassosum 0.18445550471724 0.215352422053282 NA NA NA NA 0.398021014713226 NA NA NA NA NA 46994959 1.255
TCTN1 ENSG00000204852 12 Lassosum -0.00325709193690593 0.0786631048345568 NA NA NA NA -0.403814266992139 NA NA NA NA NA 111069533 3.008
FAM216A ENSG00000204856 12 Lassosum 0.0777867147312048 0.0266311081500081 NA NA NA NA 2.34813049252658 NA NA NA NA NA 110917179 1.451
ZBTB48 ENSG00000204859 1 Lassosum 0.0524717050823181 0.507307672540557 NA NA NA NA 0.341204878990619 NA NA NA NA NA 6644700 5.595
FAM201A ENSG00000204860 9 Lassosum -0.00043068070328367 0.00753568163699778 NA NA NA NA -0.0191732190691439 NA NA NA NA NA 38622729 2.11800000000001
AC092653.5 ENSG00000204872 2 Lassosum 0.0402758645075862 0.499334871688093 NA NA NA NA 0.179780840247371 NA NA NA NA NA 73928093 7.402
GPR20 ENSG00000204882 8 Lassosum 0.0116432513526673 0.453776216585228 NA NA NA NA 0.0315329479539908 NA NA NA NA NA 142371983 3.90100000000001
MZT1 ENSG00000204899 13 Lassosum -0.00241284613970549 0.0384427603531584 NA NA NA NA 0.116267391827281 NA NA NA NA NA 73292160 3.054
ZNF155 ENSG00000204920 19 Lassosum 0.19308531215947 0.0138755448627634 NA NA NA NA 1.16096528408674 NA NA NA NA NA 44487245 0.897999999999996
C11orf83 ENSG00000204922 11 Lassosum 0 NA NA NA NA NA NA NA NA NA NA NA 62439452 2.157
FBXO48 ENSG00000204923 2 Lassosum 0.00154521740447777 0.411270611479667 NA NA NA NA 0.0260616088192819 NA NA NA NA NA 68691938 8.143
ATP6V0E2-AS1 ENSG00000204934 7 Lassosum 0.0039680044336754 0.00327529902656549 NA NA NA NA -0.228777116520837 NA NA NA NA NA 149571242 4.44799999999999
CD177 ENSG00000204936 19 Lassosum 0.183390422925291 0.983234276728434 NA NA NA NA 0.0026661419782401 NA NA NA NA NA 43862652 1.273
ZNF783 ENSG00000204946 7 Lassosum 0.108996586356756 0.496341668955403 NA NA NA NA 0.327692300929878 NA NA NA NA NA 148976827 2.005
ZNF425 ENSG00000204947 7 Lassosum 0.0840629607362318 0.0220882682523007 NA NA NA NA -0.178035915384441 NA NA NA NA NA 148811657 2.76599999999999
C12orf73 ENSG00000204954 12 Lassosum -0.00204020748079015 0.52653652493077 NA NA NA NA 0.129686409560799 NA NA NA NA NA 104351733 2.425
RP4-798C17.5 ENSG00000204959 7 Lassosum 0.110649868422222 0.651743544800286 NA NA NA NA -0.155478586183673 NA NA NA NA NA 143980397 2.61
TRIM13 ENSG00000204977 13 Lassosum 0.0827979594100502 0.103774309178347 NA NA NA NA -0.00218708455183416 NA NA NA NA NA 50582320 1.255
PRSS1 ENSG00000204983 7 Lassosum 0.00152298868092848 0.849898739965641 NA NA NA NA -0.314850619342537 NA NA NA NA NA 142459121 2.584
SPIRE2 ENSG00000204991 16 Lassosum 0.109982970800828 0.042636321523516 NA NA NA NA 0.508040696330886 NA NA NA NA NA 89911157 1.77799999999999
RP11-830F9.6 ENSG00000205018 16 Lassosum 0.00206629144090709 0.452169151074662 NA NA NA NA -0.784185155436516 NA NA NA NA NA 89012064 2.16500000000001
PABPN1L ENSG00000205022 16 Lassosum -0.00299693392321143 0.89847697325636 NA NA NA NA 0.0177269613254866 NA NA NA NA NA 88930551 0.959999999999994
PKHD1L1 ENSG00000205038 8 Lassosum -0.00243699066529413 0.265638761358883 NA NA NA NA -1.15466932801704 NA NA NA NA NA 110458632 2.431
CTC-425O23.2 ENSG00000205041 19 Lassosum -0.00302016271654848 0.125524092813504 NA NA NA NA 0.0243092757992085 NA NA NA NA NA 40780391 0.847999999999999
SLFN12L ENSG00000205045 17 Lassosum -0.00268605711118886 0.018159571033945 NA NA NA NA -0.672343107630848 NA NA NA NA NA 33828074 1.538
RP11-693J15.5 ENSG00000205056 12 Lassosum 0.025984608771963 0.338398800056985 NA NA NA NA -2.07329303073912 NA NA NA NA NA 92873047 4.482
SLC35B4 ENSG00000205060 7 Lassosum 0.00863184682706986 0.487608446870915 NA NA NA NA 0.119488865378719 NA NA NA NA NA 133987943 2.47500000000001
SYCE1L ENSG00000205078 16 Lassosum 0.342435702492279 0.946121064659775 NA NA NA NA 0.0139291179820792 NA NA NA NA NA 77240203 2.124
TMEM231 ENSG00000205084 16 Lassosum -0.00312270497298095 0.0405655401360957 NA NA NA NA 0.104968636022767 NA NA NA NA NA 75581095 2.03900000000002
FAM71F2 ENSG00000205085 7 Lassosum 0.0727188747324752 0.712951370038377 NA NA NA NA -0.0426468343623053 NA NA NA NA NA 128319635 3.30200000000002
CCNI2 ENSG00000205089 5 Lassosum -0.00262236002094562 1.14424613452087e-25 NA NA NA NA -0.210733666000546 NA NA NA NA NA 132086496 2.74800000000002
TMEM240 ENSG00000205090 1 Lassosum 0.0106015841150905 0.120570465775411 NA NA NA NA 0.0194997981649795 NA NA NA NA NA 1473193 4.90799999999999
TRIQK ENSG00000205133 8 Lassosum 0.0851118953941622 0.940747133533235 NA NA NA NA -0.0068613649918691 NA NA NA NA NA 93962829 3.81300000000002
SDHAF1 ENSG00000205138 19 Lassosum 0.0149086917296614 0.187958578004736 NA NA NA NA -0.926162846195801 NA NA NA NA NA 36486655 3.19999999999999
PSENEN ENSG00000205155 19 Lassosum 0 NA NA NA NA NA NA NA NA NA NA NA 36236960 0.793000000000006
LINC00654 ENSG00000205181 20 Lassosum 0.0362700231913199 0.0224005898414647 NA NA NA NA -0.00252595671987395 NA NA NA NA NA 5480986 1.114
ZBTB10 ENSG00000205189 8 Lassosum -0.00153724061619265 2.45856620128111e-16 NA NA NA NA -18.1915958651221 NA NA NA NA NA 81418177 2.72500000000002
C4orf46 ENSG00000205208 4 Lassosum 0 NA NA NA NA NA NA NA NA NA NA NA 159590619 6.233
LGR4 ENSG00000205213 11 Lassosum 0.00294411365679326 0.700354809304709 NA NA NA NA 0.00258387707703368 NA NA NA NA NA 27440915 3.06300000000002
PSMB10 ENSG00000205220 16 Lassosum -0.0032551303721855 0.0604586588227357 NA NA NA NA 0.278232167471701 NA NA NA NA NA 67969697 2.40600000000001
VIT ENSG00000205221 2 Lassosum 0.0211821170699268 0.335379070586694 NA NA NA NA -0.284897053295465 NA NA NA NA NA 36982884 3.69300000000001
SPDYE2 ENSG00000205238 7 Lassosum 0.000159851477095296 0.746753277387004 NA NA NA NA -0.0670573929368737 NA NA NA NA NA 102197217 4.946
RPSAP58 ENSG00000205246 19 Lassosum -0.00243486441720697 0.942214226324407 NA NA NA NA -0.00695439773128787 NA NA NA NA NA 23978372 1.23099999999999
E2F4 ENSG00000205250 16 Lassosum 0.0145938881776527 0.299246763653785 NA NA NA NA -0.11684982653863 NA NA NA NA NA 67229446 2.334
PDE7A ENSG00000205268 8 Lassosum -0.00315788727939426 0.456101636764131 NA NA NA NA 0.0148954967126979 NA NA NA NA NA 66692151 2.53299999999999
TMEM170B ENSG00000205269 6 Lassosum 0.119865521391938 0.681688288943065 NA NA NA NA -0.661614871284703 NA NA NA NA NA 11560847 3.07599999999999
SNX2 ENSG00000205302 5 Lassosum 0.0131388262767282 0.113886364962652 NA NA NA NA 1.1588015323229 NA NA NA NA NA 122138247 5.68600000000001
NT5M ENSG00000205309 17 Lassosum 0.319197659001816 0.298443851728103 NA NA NA NA 0.404947106957364 NA NA NA NA NA 17228813 1.59399999999999
SARNP ENSG00000205323 12 Lassosum 0.00299548651069093 0.269096082220796 NA NA NA NA -0.00656836419536371 NA NA NA NA NA 56178893 3.80100000000002
GPR56 ENSG00000205336 16 Lassosum 0.000994091175790301 0.289220617771391 NA NA NA NA -0.0593624874387839 NA NA NA NA NA 57671754 1.74299999999999
IPO7 ENSG00000205339 11 Lassosum -0.0011617952182581 0.642674248572561 NA NA NA NA 0.0263268881731323 NA NA NA NA NA 9437921 1.577
PRR13 ENSG00000205352 12 Lassosum 0.0129598052048434 0.515125601787409 NA NA NA NA -0.0100924123092651 NA NA NA NA NA 53837909 3.44099999999997
TECPR1 ENSG00000205356 7 Lassosum 0.0446583828119235 0.00404314872080363 NA NA NA NA 0.729655635113536 NA NA NA NA NA 97862749 5.19900000000001
SAMD9 ENSG00000205413 7 Lassosum -0.00128022599478506 0.314615642864408 NA NA NA NA -0.0138588072900956 NA NA NA NA NA 92738082 2.03399999999999
CNEP1R1 ENSG00000205423 16 Lassosum -0.00131401373167317 0.843800267155177 NA NA NA NA 0.0173866218304371 NA NA NA NA NA 50064660 1.21600000000001
KRT81 ENSG00000205426 12 Lassosum -0.00284263230709847 0.05819423739006 NA NA NA NA -0.76553728779467 NA NA NA NA NA 52682507 2.36699999999999
ATP6AP1L ENSG00000205464 5 Lassosum 0.128456498097495 0.0631703698231782 NA NA NA NA 0.723779080301102 NA NA NA NA NA 81629038 5.733
CCDC85C ENSG00000205476 14 Lassosum -0.000266382999029036 0.8109148641616 NA NA NA NA 0.000135582864911646 NA NA NA NA NA 100023983 1.42999999999998
AC007000.12 ENSG00000205482 7 Lassosum 0.00695776245861768 0.00118009072090106 NA NA NA NA -11.9297749792391 NA NA NA NA NA 76685426 2.57400000000001
AC004980.7 ENSG00000205485 7 Lassosum 0.0706269219691383 0.0519389012045589 NA NA NA NA -0.19677257534538 NA NA NA NA NA 76217988 1.49199999999999
RGL3 ENSG00000205517 19 Lassosum 0.0403930964571487 0.572393559819998 NA NA NA NA 0.284696467063313 NA NA NA NA NA 11512517 1.34100000000001
NAP1L4 ENSG00000205531 11 Lassosum 0.0056500060449598 0.000586939929535052 NA NA NA NA -0.226661816193236 NA NA NA NA NA 2989637 3.25199999999998
RP11-345J4.8 ENSG00000205534 16 Lassosum 0.0587698366432784 0.284641042642972 NA NA NA NA 0.19159033246222 NA NA NA NA NA 29572642 0.831000000000017
RP11-89H19.1 ENSG00000205537 12 Lassosum 0.0265692999848858 0.701637522815639 NA NA NA NA 0.239151799469393 NA NA NA NA NA 48285870 2.53700000000001
TMEM256 ENSG00000205544 17 Lassosum 0.00340776156978462 0.0255577688555428 NA NA NA NA -1.02593026067746 NA NA NA NA NA 7306875 1.161
CTA-384D8.20 ENSG00000205559 22 Lassosum 0.0532700207907578 0.773734748930802 NA NA NA NA -0.044309479594767 NA NA NA NA NA 51021880 1.08199999999999
CPT1B ENSG00000205560 22 Lassosum 0.347272974853096 0.138150435949852 NA NA NA NA 0.535644573331207 NA NA NA NA NA 51012594 0.394000000000005
SMN2 ENSG00000205571 5 Lassosum 0.0157944339579643 0.966928225951372 NA NA NA NA -0.00793256876838734 NA NA NA NA NA 69359849 5.21599999999998
SERF1B ENSG00000205572 5 Lassosum 0.0188462942976898 0.51673114613254 NA NA NA NA -0.114967511438451 NA NA NA NA NA 69330007 1.97500000000002
POM121B ENSG00000205578 7 Lassosum 0.0192008686601965 0.00705289224845833 NA NA NA NA 0.628882749822895 NA NA NA NA NA 72711996 1.60900000000001
HMGN1 ENSG00000205581 21 Lassosum -0.00298839959226171 0.00285670923703108 NA NA NA NA 40.8763435327843 NA NA NA NA NA 40717907 1.965
STAG3L1 ENSG00000205583 7 Lassosum 0.0421286947774875 0.176503783494796 NA NA NA NA 0.52038851478562 NA NA NA NA NA 75006552 2.45099999999999
DENND6B ENSG00000205593 22 Lassosum 0.0545452846870907 0.663836861645311 NA NA NA NA -0.0485274607589175 NA NA NA NA NA 50757940 0.554000000000002
EIF3CL ENSG00000205609 16 Lassosum -0.00253035595885787 0.230940707953382 NA NA NA NA 2.79180994004311 NA NA NA NA NA 28403050 1.38400000000001
RP4-610C12.4 ENSG00000205611 20 Lassosum 0.0041857441911417 0.886534860112304 NA NA NA NA 0.0026059607571072 NA NA NA NA NA 29517397 2.95099999999999
LCMT1 ENSG00000205629 16 Lassosum 0.0051316211498057 0.860186867599432 NA NA NA NA 0.0904786560547715 NA NA NA NA NA 25156301 1.12199999999999
MFSD2B ENSG00000205639 2 Lassosum 0.00241997153010953 0.00104774695054204 NA NA NA NA -0.0807001525022413 NA NA NA NA NA 24259571 4.56
CDPF1 ENSG00000205643 22 Lassosum 0.112377097483331 0.113076723947843 NA NA NA NA 0.289161281652097 NA NA NA NA NA 46643242 0.788999999999987
LIN52 ENSG00000205659 14 Lassosum 0.0717482781194296 0.482855586186929 NA NA NA NA -0.0879080242994447 NA NA NA NA NA 74609717 1.26299999999998
DPF3 ENSG00000205683 14 Lassosum 0 NA NA NA NA NA NA NA NA NA NA NA 73218275 1.96700000000004
CYP2D7P1 ENSG00000205702 22 Lassosum 0.0856848219753469 0.566674131887757 NA NA NA NA 8.40365104999978 NA NA NA NA NA 42538395 0.555999999999983
LYRM5 ENSG00000205707 12 Lassosum 0.0169454726781725 0.880270090203414 NA NA NA NA -0.0399494840475437 NA NA NA NA NA 25355364 1.82999999999998
C17orf107 ENSG00000205710 17 Lassosum 0.1647771332841 0.22135837733377 NA NA NA NA 0.0905889415151585 NA NA NA NA NA 4804470 3.11799999999999
ITSN1 ENSG00000205726 21 Lassosum 0.0607751388665959 0.659704211464215 NA NA NA NA -0.417521299066096 NA NA NA NA NA 35143435 2.13399999999996
ITPRIPL2 ENSG00000205730 16 Lassosum -0.00325483671421711 0.810134374703114 NA NA NA NA -0.319179924688746 NA NA NA NA NA 19129100 0.903999999999996
DENND1C ENSG00000205744 19 Lassosum -0.00320646636021649 0.198097148150512 NA NA NA NA -0.0386107793692577 NA NA NA NA NA 6474893 0.836999999999989
RP11-1212A22.1 ENSG00000205746 16 Lassosum -0.00217220756295355 0.241294824473887 NA NA NA NA 0.246246530167896 NA NA NA NA NA 18458326 0.870999999999981
CRYZL1 ENSG00000205758 21 Lassosum 0.00309871324965805 0.951530882272055 NA NA NA NA 0.0230870212547026 NA NA NA NA NA 34988939 1.24200000000002
