# Supplementary material for: SUMMIT: An integrative approach for better transcriptomic data imputation improves causal gene identification
Source: Nat Commun. 2022 Oct 25;13:6336. doi: 10.1038/s41467-022-34016-y (PMC9593997; doi:10.1038/s41467-022-34016-y)
Supplement: Supplementary file 7 — Source Data [file 41467_2022_34016_MOESM7_ESM.zip › Source Data/Figure-3/real-data-new/Lassosum/AST/AST-13]

gene_symbol gene_id chromosome model_best r2_test p_SCAD p_ElNet p_LASSO p_MCP p_MNet z_SCAD z_ElNet z_LASSO z_MCP z_MNet p_ACAT gene_pos runtime
RBL1 ENSG00000080839 20 Lassosum -0.0018062685725273 0.163293417223121 NA NA NA NA -0.0689833285967097 NA NA NA NA NA 35674575 1.763
DLGAP4 ENSG00000080845 20 Lassosum -0.00238942667775599 0.186987308811475 NA NA NA NA -0.685268372224279 NA NA NA NA NA 35025649 1.387
IGSF9B ENSG00000080854 11 Lassosum 0.0288996657901097 0.0744891775659576 NA NA NA NA -0.127006421396438 NA NA NA NA NA 133806032 5.296
CROCCP3 ENSG00000080947 1 Lassosum 0.0690715243817142 0.0358457861939535 NA NA NA NA 0.610515780244622 NA NA NA NA NA 16809841 7.781
NDC80 ENSG00000080986 18 Lassosum 0.00386574087460534 0.686546243565205 NA NA NA NA 0.00496713251407855 NA NA NA NA NA 2594072 3.273
AP4E1 ENSG00000081014 15 Lassosum 0.10481631627597 0.025884686323949 NA NA NA NA 0.893192282869708 NA NA NA NA NA 51249483 1.606
RSBN1 ENSG00000081019 1 Lassosum -0.00272332478592374 0.842270430571683 NA NA NA NA 0.0261270421365644 NA NA NA NA NA 114329776 5.781
MAGI3 ENSG00000081026 1 Lassosum -0.000307624896769276 0.929751704611537 NA NA NA NA -0.0343469258347445 NA NA NA NA NA 114080958 3.551
CXCL2 ENSG00000081041 4 Lassosum -0.0032104297897273 0.566435163428013 NA NA NA NA -0.0103408307132163 NA NA NA NA NA 74963881 5.854
COL4A4 ENSG00000081052 2 Lassosum -0.00324637263375593 0.116400476723346 NA NA NA NA 1.02251972914923 NA NA NA NA NA 227948128 7.51300000000001
TCF7 ENSG00000081059 5 Lassosum 0.00393094021326068 0.369499588641551 NA NA NA NA -0.105257262740879 NA NA NA NA NA 133468979 3.23699999999999
OSTM1 ENSG00000081087 6 Lassosum -0.0016490868299508 0.81625719612694 NA NA NA NA 0.414552011648482 NA NA NA NA NA 108424835 5.23800000000001
IMPG2 ENSG00000081148 3 Lassosum 0.0246978462408763 0.00407484219346158 NA NA NA NA 0.149339475817313 NA NA NA NA NA 100992487 5.214
PCNP ENSG00000081154 3 Lassosum -0.00204509526090169 0.0483185883211856 NA NA NA NA -6.43776089107834 NA NA NA NA NA 101303110 2.1
EXD2 ENSG00000081177 14 Lassosum 0 NA NA NA NA NA NA NA NA NA NA NA 69683651 1.961
ARG2 ENSG00000081181 14 Lassosum 0.00428502455937174 0.721391006792911 NA NA NA NA 0.00923668961108942 NA NA NA NA NA 68102476 1.873
MEF2C ENSG00000081189 5 Lassosum -0.00317102370808664 0.0677619442662028 NA NA NA NA 0.481458825675717 NA NA NA NA NA 88106948 2.77
PTPRC ENSG00000081237 1 Lassosum 0.00210274843658165 0.000563479605466697 NA NA NA NA 0.242613523454959 NA NA NA NA NA 198667173 5.58399999999999
UBA5 ENSG00000081307 3 Lassosum -0.00235554116040393 0.802632753894914 NA NA NA NA -0.0278100754017682 NA NA NA NA NA 132385115 5.331
STK17B ENSG00000081320 2 Lassosum 0.0923264896297338 0.0941720431171553 NA NA NA NA 0.177420672038027 NA NA NA NA NA 197019758 3.298
CDC14B ENSG00000081377 9 Lassosum 0.00845523568862816 0.984662169692902 NA NA NA NA 9.04411142828767e-05 NA NA NA NA NA 99317317 2.09399999999999
ZNF510 ENSG00000081386 9 Lassosum -0.0031111223903828 0.290547680178385 NA NA NA NA 0.666950721722602 NA NA NA NA NA 99529279 2.473
ZNF506 ENSG00000081665 19 Lassosum 0.129168649479173 0.270712558083403 NA NA NA NA 0.147454112971751 NA NA NA NA NA 19914604 1.386
JMJD4 ENSG00000081692 1 Lassosum 0.025847063014848 0.875742269443022 NA NA NA NA 0.0532080019008503 NA NA NA NA NA 227920619 5.124
DUSP12 ENSG00000081721 1 Lassosum -0.00323264686663238 0.335309491049128 NA NA NA NA -0.151486681822482 NA NA NA NA NA 161723288 3.44799999999999
AACS ENSG00000081760 12 Lassosum 0.00269519502835258 0.0331900953742467 NA NA NA NA -0.363711616846111 NA NA NA NA NA 125588899 3.122
KIAA0141 ENSG00000081791 5 Lassosum 0.0567652088748245 0.624560329908729 NA NA NA NA 0.0351293364563723 NA NA NA NA NA 141312492 4.17999999999999
HSPB11 ENSG00000081870 1 Lassosum -0.000164209315510755 0.971284025747756 NA NA NA NA 0.000409253562717776 NA NA NA NA NA 54399604 4.91600000000001
PHLPP1 ENSG00000081913 18 Lassosum 0.00510973578712626 0.247703437992579 NA NA NA NA 0.49516244813295 NA NA NA NA NA 60515169 1.495
ATP8B1 ENSG00000081923 18 Lassosum -0.00182918277558808 0.328888413045336 NA NA NA NA -0.0102437319499425 NA NA NA NA NA 55391995 1.34699999999999
IL12RB2 ENSG00000081985 1 Lassosum 0.1887936330633 0.470597527287027 NA NA NA NA -0.229356095274089 NA NA NA NA NA 67817815 3.401
SMARCD3 ENSG00000082014 7 Lassosum 0.000859467899130384 0.277908064335586 NA NA NA NA 1.22450152823811 NA NA NA NA NA 150955416 3.904
WDR70 ENSG00000082068 5 Lassosum 0.00709803431011236 0.865655746317394 NA NA NA NA 0.00916726839474433 NA NA NA NA NA 37566425 3.28400000000001
FYB ENSG00000082074 5 Lassosum 0.0245647848096003 0.978044448211074 NA NA NA NA 0.00120072994289039 NA NA NA NA NA 39189984 3.614
STRADB ENSG00000082146 2 Lassosum 0.00740912206533717 0.616809372842101 NA NA NA NA -0.0399576186991003 NA NA NA NA NA 202299075 4.40100000000001
BZW1 ENSG00000082153 2 Lassosum 0.0119574496775534 0.0498248816653295 NA NA NA NA 1.06727280529147 NA NA NA NA NA 201681943 3.93600000000001
C1QTNF3 ENSG00000082196 5 Lassosum 0.00956404910607944 0.995014134790255 NA NA NA NA 0.00378766222783463 NA NA NA NA NA 34055956 3.49199999999999
ME2 ENSG00000082212 18 Lassosum 0.0486030887483591 0.0806071942913466 NA NA NA NA 0.194478240382396 NA NA NA NA NA 48440055 1.785
C5orf22 ENSG00000082213 5 Lassosum 0.0701417034858761 0.295265312211646 NA NA NA NA 0.0766050877643945 NA NA NA NA NA 31543769 2.434
CCNT2 ENSG00000082258 2 Lassosum 0.0559089605302747 0.226993196257838 NA NA NA NA 0.187320482158881 NA NA NA NA NA 135696358 3.21600000000001
FAM135A ENSG00000082269 6 Lassosum 0.00890404816736123 0.602593912964096 NA NA NA NA -0.145678343268754 NA NA NA NA NA 71196760 4.01900000000001
COL19A1 ENSG00000082293 6 Lassosum -0.0030253446192352 0.427182891396889 NA NA NA NA -0.084066793489362 NA NA NA NA NA 70748071 3.35299999999998
EPB41L3 ENSG00000082397 18 Lassosum 0.0182509150412388 0.890259008053268 NA NA NA NA -0.0353780567195913 NA NA NA NA NA 5511541 1.09200000000001
COBLL1 ENSG00000082438 2 Lassosum 0.0122482406717658 0.201135909354645 NA NA NA NA -1.73852496957882 NA NA NA NA NA 165605161 3.50999999999999
TRAF5 ENSG00000082512 1 Lassosum 0.0185438760907295 0.879757665477327 NA NA NA NA -0.0929762799018308 NA NA NA NA NA 211524122 7.54999999999998
MRPL22 ENSG00000082515 5 Lassosum -0.00174906298128685 0.435093373019759 NA NA NA NA -0.0384842562481069 NA NA NA NA NA 154334800 2.833
GEMIN5 ENSG00000082516 5 Lassosum 0 NA NA NA NA NA NA NA NA NA NA NA 154292372 2.15100000000001
NFE2L1 ENSG00000082641 17 Lassosum 0.0293486147567186 0.591415786019303 NA NA NA NA -0.141504608353364 NA NA NA NA NA 46132270 1.97799999999998
GSK3B ENSG00000082701 3 Lassosum 0.0402705910355872 0.0213108368102296 NA NA NA NA -0.869607992809733 NA NA NA NA NA 119676717 6.221
ITGB5 ENSG00000082781 3 Lassosum 0.0673121580402959 0.853509759242195 NA NA NA NA -0.00436485770766107 NA NA NA NA NA 124543734 3.40299999999999
ERC1 ENSG00000082805 12 Lassosum 0.00447691428504515 0.869750049886692 NA NA NA NA 0.00317285309417766 NA NA NA NA NA 1352382 1.52000000000001
XPO1 ENSG00000082898 2 Lassosum 0.000482112505379551 0.945085786412019 NA NA NA NA -0.00501467649917574 NA NA NA NA NA 61735372 5.422
RNF13 ENSG00000082996 3 Lassosum 0.0925967901875352 0.109314644174058 NA NA NA NA -1.12394510430835 NA NA NA NA NA 149605210 3.18799999999999
PALB2 ENSG00000083093 16 Lassosum -0.00300486971545788 0.943593716064111 NA NA NA NA -0.00065384254127178 NA NA NA NA NA 23633559 2.87200000000001
DOPEY1 ENSG00000083097 6 Lassosum 0.123575931719491 0.157442233846396 NA NA NA NA 1.47364809090145 NA NA NA NA NA 83829227 1.78299999999999
LYRM2 ENSG00000083099 6 Lassosum 0.0120822826020249 0.285671616394285 NA NA NA NA 0.0009825706905169 NA NA NA NA NA 90313167 2.482
BCKDHB ENSG00000083123 6 Lassosum 0.0117801272977062 0.177738697606604 NA NA NA NA -0.0827881478206781 NA NA NA NA NA 80936175 2.98000000000002
KAT6A ENSG00000083168 8 Lassosum 0.0643138400301432 0.679171105857883 NA NA NA NA -0.259811483809366 NA NA NA NA NA 41848252 2.60000000000002
ZCCHC6 ENSG00000083223 9 Lassosum 0.0239805830231787 0.00360738798352655 NA NA NA NA -0.143102118678158 NA NA NA NA NA 88936008 4.12200000000001
ULK2 ENSG00000083290 17 Lassosum 0.0285594001627367 0.222448893762627 NA NA NA NA 2.45273309526 NA NA NA NA NA 19722695 0.788000000000011
TNPO1 ENSG00000083312 5 Lassosum 0.0292670011076519 0.352655803153767 NA NA NA NA 0.0637474557236242 NA NA NA NA NA 72162349 4.18199999999999
PLOD1 ENSG00000083444 1 Lassosum 0.263395396918197 0.943805534672695 NA NA NA NA -0.486559840085991 NA NA NA NA NA 12014928 3.66200000000001
P2RX5 ENSG00000083454 17 Lassosum 0.00388026195641644 0.406101541968636 NA NA NA NA -0.532893413036155 NA NA NA NA NA 3587595 1.791
ITGAE ENSG00000083457 17 Lassosum -0.00211954138222836 0.208228893869108 NA NA NA NA -0.0315719434285679 NA NA NA NA NA 3661229 0.988
DIS3 ENSG00000083520 13 Lassosum 0.00657262146388071 0.0413287009513037 NA NA NA NA -0.00426289914046438 NA NA NA NA NA 73342887 2.98299999999998
PIBF1 ENSG00000083535 13 Lassosum 0 NA NA NA NA NA NA NA NA NA NA NA 73473394 1.304
TDRD3 ENSG00000083544 13 Lassosum -0.0031587197641505 0.0723307173096907 NA NA NA NA 0.0662308163245292 NA NA NA NA NA 61059301 1.53300000000002
NUFIP1 ENSG00000083635 13 Lassosum -0.00318701928754161 0.899719276719935 NA NA NA NA 0.000558813526067792 NA NA NA NA NA 45538501 1.149
PDS5B ENSG00000083642 13 Lassosum 0.00487696174910213 0.186838713588335 NA NA NA NA -0.0418554047182038 NA NA NA NA NA 33256360 1.215
OXCT1 ENSG00000083720 5 Lassosum 0.0026232355833623 0.389056488514083 NA NA NA NA 0.254295345494376 NA NA NA NA NA 41800394 2.11699999999999
CYLD ENSG00000083799 16 Lassosum -0.00208096942160507 0.133883309232399 NA NA NA NA -0.0308131678101285 NA NA NA NA NA 50805903 4.18000000000001
SLC27A5 ENSG00000083807 19 Lassosum 0.00111695023847513 0.00629035779737041 NA NA NA NA 0.180665808914492 NA NA NA NA NA 59007329 0.683999999999997
ZNF324 ENSG00000083812 19 Lassosum -0.00309073301867735 0.014828131262024 NA NA NA NA -0.257342813035151 NA NA NA NA NA 58981684 0.603999999999985
ZNF671 ENSG00000083814 19 Lassosum 0.0128008885996697 0.511200032832505 NA NA NA NA -0.701069293931279 NA NA NA NA NA 58235055 1.239
ZNF416 ENSG00000083817 19 Lassosum 0.0024897478435274 0.84615150640756 NA NA NA NA 0.0253168738253216 NA NA NA NA NA 58086614 0.85899999999998
ZNF586 ENSG00000083828 19 Lassosum 0.0497725210371475 0.0774281650182169 NA NA NA NA 0.425753760391271 NA NA NA NA NA 58306165 0.77600000000001
ZNF446 ENSG00000083838 19 Lassosum -0.00239428873274439 0.314307465511349 NA NA NA NA -0.00639040013144657 NA NA NA NA NA 58988990 1.12799999999999
ZNF264 ENSG00000083844 19 Lassosum 0.0221061763303981 0.71721711325707 NA NA NA NA 0.102881598761813 NA NA NA NA NA 57713796 0.876000000000005
RPS5 ENSG00000083845 19 Lassosum 0.0562372076448674 0.0923462461371103 NA NA NA NA 2.77260457210801 NA NA NA NA NA 58901970 1.38800000000001
YTHDC1 ENSG00000083896 4 Lassosum -0.00181403942635949 0.0940505068704103 NA NA NA NA -0.145173577163481 NA NA NA NA NA 69195956 2.233
CHMP2B ENSG00000083937 3 Lassosum 0.088489868218213 0.359535606076877 NA NA NA NA -0.119267294713895 NA NA NA NA NA 87290559 6.86699999999999
SMAP2 ENSG00000084070 1 Lassosum -0.00303601190273262 0.886923124088266 NA NA NA NA -0.000133353897097141 NA NA NA NA NA 40849760 4.28400000000002
PPIE ENSG00000084072 1 Lassosum 0.0250957509931932 0.167541069764876 NA NA NA NA -0.365559166854655 NA NA NA NA NA 40193720 2.58600000000001
ZMPSTE24 ENSG00000084073 1 Lassosum -0.00191014053189442 0.828913920017168 NA NA NA NA 0.369930875229134 NA NA NA NA NA 40741817 2.44800000000004
STARD7 ENSG00000084090 2 Lassosum -0.0026577987588503 0.362605559080162 NA NA NA NA 0.563867813243704 NA NA NA NA NA 96862580 6.101
NOA1 ENSG00000084092 4 Lassosum 0.0797616499872059 0.00367612602272983 NA NA NA NA -16.4511292656168 NA NA NA NA NA 57837262 3.83600000000001
REST ENSG00000084093 4 Lassosum -0.00315586040546734 0.00176346247586718 NA NA NA NA -0.136093068233214 NA NA NA NA NA 57788042 3.66900000000004
HAL ENSG00000084110 12 Lassosum 0.114692532653037 0.820758605979479 NA NA NA NA -0.474459407287098 NA NA NA NA NA 96378291 3.22000000000003
SSH1 ENSG00000084112 12 Lassosum 0.0177540130567804 0.0967207002555064 NA NA NA NA 0.171441817966793 NA NA NA NA NA 109213916 1.399
GSTP1 ENSG00000084207 11 Lassosum 0.000165419664396205 0.758417584025682 NA NA NA NA -0.00892976166306535 NA NA NA NA NA 67352598 2.38400000000001
APLP2 ENSG00000084234 11 Lassosum 0.00358837176363924 0.491049611315858 NA NA NA NA -0.0139525390676027 NA NA NA NA NA 129977215 1.96600000000001
KIAA1467 ENSG00000084444 12 Lassosum 0.0214735854063119 0.046946869940105 NA NA NA NA -0.389655389151039 NA NA NA NA NA 13246336 2.79599999999999
WBP11 ENSG00000084463 12 Lassosum -0.00253019025256496 0.0568565075053741 NA NA NA NA 0.403767980829197 NA NA NA NA NA 14947942 1.37100000000004
EIF3I ENSG00000084623 1 Lassosum -0.00299978229949116 0.224880843492633 NA NA NA NA 0.1894202055234 NA NA NA NA NA 32692367 3.33199999999999
TXLNA ENSG00000084652 1 Lassosum 0.0177230478197467 0.306140296163738 NA NA NA NA 0.0993521208234305 NA NA NA NA NA 32654586 3.10000000000002
NCOA1 ENSG00000084676 2 Lassosum 0.0481015215058181 0.802512720712081 NA NA NA NA 0.224744961016467 NA NA NA NA NA 24854177 4.87699999999995
AGBL5 ENSG00000084693 2 Lassosum -0.00223819749150711 0.790989197574093 NA NA NA NA -0.0115677421378529 NA NA NA NA NA 27279361 2.16400000000004
EFR3B ENSG00000084710 2 Lassosum 0.0362623925873464 0.252594075890756 NA NA NA NA -0.0788627718616706 NA NA NA NA NA 25321621 2.625
KIF3C ENSG00000084731 2 Lassosum 0.000615621689182833 0.0309414356971887 NA NA NA NA -0.205073874632634 NA NA NA NA NA 26177544 2.58699999999999
RAB10 ENSG00000084733 2 Lassosum 0.00462536106037892 0.0513138469701527 NA NA NA NA -0.273714419723327 NA NA NA NA NA 26308649 2.53299999999996
