# Supplementary material for: SUMMIT: An integrative approach for better transcriptomic data imputation improves causal gene identification
Source: Nat Commun. 2022 Oct 25;13:6336. doi: 10.1038/s41467-022-34016-y (PMC9593997; doi:10.1038/s41467-022-34016-y)
Supplement: Supplementary file 7 — Source Data [file 41467_2022_34016_MOESM7_ESM.zip › Source Data/Figure-3/real-data-new/Lassosum/AST/AST-130]

gene_symbol gene_id chromosome model_best r2_test p_SCAD p_ElNet p_LASSO p_MCP p_MNet z_SCAD z_ElNet z_LASSO z_MCP z_MNet p_ACAT gene_pos runtime
RP9P ENSG00000205763 7 Lassosum 0.0866903720061961 0.608602750924256 NA NA NA NA -0.0252511839214747 NA NA NA NA NA 32969607 5.643
C5orf51 ENSG00000205765 5 Lassosum -0.00287284703604418 0.760616711721611 NA NA NA NA 0.0477178925960988 NA NA NA NA NA 41913014 7.546
CATSPER2P1 ENSG00000205771 15 Lassosum 0.0111330068998476 0.609161385125371 NA NA NA NA 3.05941713056682 NA NA NA NA NA 44029204 2.959
ARRDC5 ENSG00000205784 19 Lassosum 0.116930634314794 0.644413923262375 NA NA NA NA -0.770935979928093 NA NA NA NA NA 4896664 0.932000000000002
AC002511.1 ENSG00000205786 19 Lassosum 0.129222121076186 0.286357385572032 NA NA NA NA -0.00943998283310237 NA NA NA NA NA 35900350 1.087
AC005594.3 ENSG00000205790 19 Lassosum -0.00305643832256619 0.499143720696945 NA NA NA NA 0.10987387374398 NA NA NA NA NA 4682627 1.119
LOH12CR2 ENSG00000205791 12 Lassosum 0.157645893092261 0.534169576080768 NA NA NA NA -0.0412529523467272 NA NA NA NA NA 12509171 2.892
PPAPDC2 ENSG00000205808 9 Lassosum 0.0588466624620528 0.268742149430853 NA NA NA NA -0.276694920590534 NA NA NA NA NA 4663777 4.875
KLRC2 ENSG00000205809 12 Lassosum 0.0427936117630947 0.934894039904912 NA NA NA NA 0.0390434405700975 NA NA NA NA NA 10587176 3.485
KLRC3 ENSG00000205810 12 Lassosum 0.114597893736668 0.386069026466627 NA NA NA NA -3.0973496801867 NA NA NA NA NA 10569052 2.281
C16orf96 ENSG00000205832 16 Lassosum 0.000972642903703247 0.059185446298718 NA NA NA NA 0.0178612757298597 NA NA NA NA NA 4628603 2.441
LINC00487 ENSG00000205837 2 Lassosum 0.152933570870135 0.575280716703359 NA NA NA NA -0.0821787633336805 NA NA NA NA NA 6889375 6.883
RFPL3S ENSG00000205853 22 Lassosum 0.017440262471896 0.570283113290392 NA NA NA NA 0.209990485369306 NA NA NA NA NA 32766966 1.186
KRTAP5-1 ENSG00000205869 11 Lassosum -0.00325359762411681 0.0196952194885217 NA NA NA NA -0.123442973029612 NA NA NA NA NA 1606042 4.492
RPS3AP47 ENSG00000205871 15 Lassosum -0.000585970796148416 0.931033196244989 NA NA NA NA 0.0779016156127779 NA NA NA NA NA 43408294 1.424
C1RL-AS1 ENSG00000205885 12 Lassosum -0.00325565783348347 0.102994410928057 NA NA NA NA 0.019244690498683 NA NA NA NA NA 7267872 2.771
RP11-473M20.5 ENSG00000205890 16 Lassosum 0.199339003598035 0.938326629092334 NA NA NA NA -0.0102557558200265 NA NA NA NA NA 3085808 2.295
ZNF316 ENSG00000205903 7 Lassosum 0.0969835646016539 0.363363660664944 NA NA NA NA -0.0586024931099573 NA NA NA NA NA 6685597 2.758
SRRM2-AS1 ENSG00000205913 16 Lassosum 0.000406500886462213 0.0451127621960213 NA NA NA NA 0.582066256927557 NA NA NA NA NA 2794839 2.146
PDPK2 ENSG00000205918 16 Lassosum 0.0472714768898125 0.825236492847308 NA NA NA NA 0.0684289627191361 NA NA NA NA NA 2679709 1.346
OLIG2 ENSG00000205927 21 Lassosum 0.0500953870840303 0.0561656426782599 NA NA NA NA -0.0123963012294525 NA NA NA NA NA 34399828 1.14700000000001
C21orf49 ENSG00000205930 21 Lassosum 0.00641505788903174 0.125696229301609 NA NA NA NA -0.138342724200417 NA NA NA NA NA 34205227 1.07099999999999
RNPS1 ENSG00000205937 16 Lassosum 0.0995601953670107 0.00160700804401628 NA NA NA NA 0.154910691205739 NA NA NA NA NA 2310765 1.39800000000001
RP11-689P11.2 ENSG00000205959 4 Lassosum -0.00283873809583568 0.728250191721251 NA NA NA NA 0.0510353076866691 NA NA NA NA NA 8499167 6.20399999999999
NYNRIN ENSG00000205978 14 Lassosum 0.0169837096233022 0.103235907018349 NA NA NA NA 0.0338877289346916 NA NA NA NA NA 24878243 2.36799999999999
DNAJC19 ENSG00000205981 3 Lassosum 0.00369454151138204 0.518051162929509 NA NA NA NA -0.0484490399569397 NA NA NA NA NA 180704529 5.765
IFITM5 ENSG00000206013 11 Lassosum 0.173653607811961 0.282024216402142 NA NA NA NA -0.111913859405566 NA NA NA NA NA 298863 3.26899999999999
DOK6 ENSG00000206052 18 Lassosum 0.0756836139592026 0.00557154838562742 NA NA NA NA -0.274753962109227 NA NA NA NA NA 67292307 1.66500000000001
HN1L ENSG00000206053 16 Lassosum 0.0113051067455979 0.703562657071171 NA NA NA NA 0.00282996374081081 NA NA NA NA NA 1740269 1.66199999999999
IGLL3P ENSG00000206066 22 Lassosum 0.0062610663993371 0.0425861030129711 NA NA NA NA 0.302576763633796 NA NA NA NA NA 25715135 1.221
ZDHHC11B ENSG00000206077 5 Lassosum 0.00382045053998215 0.143406119918033 NA NA NA NA 0.0471394572837995 NA NA NA NA NA 738771 6.04899999999999
AC010507.5 ENSG00000206082 19 Lassosum -0.00216290114052398 0.678521022278118 NA NA NA NA 0.238260788392921 NA NA NA NA NA 201100 1.152
RP11-503N18.1 ENSG00000206113 4 Lassosum 0.015920496539341 0.808553496502571 NA NA NA NA 0.0524133656567181 NA NA NA NA NA 2425836 6.637
GOLGA8O ENSG00000206127 15 Lassosum 0.00808158276748872 0.465035432038571 NA NA NA NA -0.0219931878958815 NA NA NA NA NA 32742571 1.73
TMEM191C ENSG00000206140 22 Lassosum 0.0107861168595199 0.685521036573548 NA NA NA NA -0.000975360605998288 NA NA NA NA NA 21823135 0.971999999999994
HERC2P9 ENSG00000206149 15 Lassosum 0.0587003675591579 0.196421007270866 NA NA NA NA -0.168712632537389 NA NA NA NA NA 28882524 1.84099999999999
HBA1 ENSG00000206172 16 Lassosum -0.00029368485003789 0.368208745918333 NA NA NA NA -0.0116867418535133 NA NA NA NA NA 227100 1.60299999999999
HBM ENSG00000206177 16 Lassosum 0.00757712277372646 0.0841798529214884 NA NA NA NA 1.03356325437138 NA NA NA NA NA 210329 1.883
ATP10A ENSG00000206190 15 Lassosum 0.10305532340777 0.173760958153443 NA NA NA NA -0.174202674253215 NA NA NA NA NA 26016368 1.739
CTD-2308N23.2 ENSG00000206249 20 Lassosum 0.0282234669354436 0.891035834141311 NA NA NA NA -0.0314927806720349 NA NA NA NA NA 36935835 1.24000000000001
HCP5 ENSG00000206337 6 Lassosum 0 NA NA NA NA NA NA NA NA NA NA NA 31406881 4.04900000000001
HLA-H ENSG00000206341 6 Lassosum 0.0275109447132121 0.00484019710707369 NA NA NA NA -0.479033176455611 NA NA NA NA NA 29856804 2.55499999999999
HCG27 ENSG00000206344 6 Lassosum 0.132585368079425 0.48817078681156 NA NA NA NA -0.215330091790686 NA NA NA NA NA 31168641 2.791
H1FX-AS1 ENSG00000206417 3 Lassosum 0.00148596124195366 0.781327499176007 NA NA NA NA 0.0100691926667467 NA NA NA NA NA 129039651 4.702
RAB12 ENSG00000206418 18 Lassosum 0.034117583345154 0.0389657452756577 NA NA NA NA 0.199109547996932 NA NA NA NA NA 8624411 1.937
HLA-A ENSG00000206503 6 Lassosum 0.043645047408373 0.163423415585386 NA NA NA NA 1.5418814821637 NA NA NA NA NA 29911349 3.11799999999999
PTPLB ENSG00000206527 3 Lassosum 0.000927219421931413 0.578194855559022 NA NA NA NA -0.0287216275135213 NA NA NA NA NA 123256849 4.05000000000001
WDR52 ENSG00000206530 3 Lassosum 0.0616663142084056 0.864536468495257 NA NA NA NA -0.0371135513470699 NA NA NA NA NA 113083117 2.298
LNP1 ENSG00000206535 3 Lassosum 0.00928535243772877 0.468425106831288 NA NA NA NA 0.089483429992224 NA NA NA NA NA 100147600 2.245
ZCWPW2 ENSG00000206559 3 Lassosum -0.00185337170013278 0.0667094580079864 NA NA NA NA 0.194217532436805 NA NA NA NA NA 28485125 3.21899999999999
ANKRD28 ENSG00000206560 3 Lassosum 0.0813389189025817 0.200898651343139 NA NA NA NA -0.325181994295303 NA NA NA NA NA 15805010 2.42600000000002
COLQ ENSG00000206561 3 Lassosum -0.00316558617514628 0.0316175615945927 NA NA NA NA -0.576215418432725 NA NA NA NA NA 15527449 2.66199999999998
METTL6 ENSG00000206562 3 Lassosum 0.00248448096648346 0.521788556228505 NA NA NA NA -0.227254318819236 NA NA NA NA NA 15452427 3.22200000000001
AC022007.5 ENSG00000206567 3 Lassosum 0.00940703307513369 0.526243326421207 NA NA NA NA -0.0514894611778895 NA NA NA NA NA 10050497 2.55099999999999
SETD5-AS1 ENSG00000206573 3 Lassosum 0.207394894136879 0.233676441847215 NA NA NA NA 0.00466018579230523 NA NA NA NA NA 9415818 3.38300000000001
SNORA5A ENSG00000206838 7 Lassosum -0.0030230685724395 0.907069359143229 NA NA NA NA 0.0279770987281895 NA NA NA NA NA 45144014 2.68799999999999
U1 ENSG00000207110 8 Lassosum 0.0098377058696395 0.826380031460266 NA NA NA NA -0.330813332017559 NA NA NA NA NA 129011458 5.31300000000002
U6 ENSG00000207248 16 Lassosum 0.0182105812049634 0.0556077911968508 NA NA NA NA 0.313174006606037 NA NA NA NA NA 21653428 1.57100000000003
MIR635 ENSG00000207561 17 Lassosum 0.0131984920287871 0.121103361473648 NA NA NA NA -0.0106703834772431 NA NA NA NA NA 66420640 1.16199999999998
GPX3 ENSG00000211445 5 Lassosum 0.00361556315050193 0.544457028098626 NA NA NA NA 0.134698399088065 NA NA NA NA NA 150404339 6.87300000000002
C11orf31 ENSG00000211450 11 Lassosum 0.00228949979400628 0.035580431887416 NA NA NA NA -1.0984346922519 NA NA NA NA NA 57509905 1.57100000000003
GNRHR2 ENSG00000211451 1 Lassosum 0 NA NA NA NA NA NA NA NA NA NA NA 145512914 5.345
DIO1 ENSG00000211452 1 Lassosum -0.00187299115522488 0.365799860038599 NA NA NA NA -0.497341425994883 NA NA NA NA NA 54366835 3.179
AKR7L ENSG00000211454 1 Lassosum 0.00106219576664823 0.620522759296219 NA NA NA NA 0.0093113945909632 NA NA NA NA NA 19596582 4.26600000000002
STK38L ENSG00000211455 12 Lassosum -0.00103642075189958 0.378987233294442 NA NA NA NA 0.0685369828077943 NA NA NA NA NA 27437896 3.38000000000002
SACM1L ENSG00000211456 3 Lassosum 0.106214595624798 0.00455726890994164 NA NA NA NA -0.685904399827303 NA NA NA NA NA 45758732 3.07299999999998
TSN ENSG00000211460 2 Lassosum -0.00324927146853082 0.808858540217858 NA NA NA NA -0.156022551434237 NA NA NA NA NA 122510054 7.25700000000001
SLC48A1 ENSG00000211584 12 Lassosum 0.0543307046781824 0.492444766070675 NA NA NA NA 0.363678897288624 NA NA NA NA NA 48162117 3.57599999999999
IGKJ5 ENSG00000211593 2 Lassosum 0.0283134770761629 0.849005535320071 NA NA NA NA 0.000607709097237215 NA NA NA NA NA 89160098 3.732
IGKJ4 ENSG00000211594 2 Lassosum 0 NA NA NA NA NA NA NA NA NA NA NA 89160416 2.48099999999999
IGKJ3 ENSG00000211595 2 Lassosum -0.00313116670984304 0.170745818695791 NA NA NA NA 0.182955290562152 NA NA NA NA NA 89160751 2.37199999999999
IGKV4-1 ENSG00000211598 2 Lassosum -0.00268247777537667 0.836285686739787 NA NA NA NA 0.0964897090247638 NA NA NA NA NA 89185291 2.87700000000001
IGKV5-2 ENSG00000211599 2 Lassosum -0.00211279286844657 0.713511757411938 NA NA NA NA -0.303010164087733 NA NA NA NA NA 89197024 2.41800000000001
IGKV6-21 ENSG00000211611 2 Lassosum -0.00181762234640237 0.235818764722481 NA NA NA NA -0.067981632137901 NA NA NA NA NA 89459542 2.39800000000002
IGKV3D-20 ENSG00000211625 2 Lassosum 0.0240804836296244 0.844136009430235 NA NA NA NA 0.00521262314104871 NA NA NA NA NA 90077995 2.32500000000002
IGKV1D-13 ENSG00000211630 2 Lassosum 0.104309213350446 0.20519221071867 NA NA NA NA -3.62256280513895 NA NA NA NA NA 90193096 2.32899999999998
IGKV3D-11 ENSG00000211632 2 Lassosum 0 NA NA NA NA NA NA NA NA NA NA NA 90211948 2.33700000000002
IGLV4-69 ENSG00000211637 22 Lassosum -0.00305549580937448 0.193756150959969 NA NA NA NA 0.368523875445879 NA NA NA NA NA 22385601 0.501000000000005
IGLV8-61 ENSG00000211638 22 Lassosum 0.104811210992401 0.0404534970391077 NA NA NA NA -0.467467181662217 NA NA NA NA NA 22453366 0.435999999999979
IGLV4-60 ENSG00000211639 22 Lassosum 0.123724664536507 0.324723811911431 NA NA NA NA 9.70052124115096 NA NA NA NA NA 22516833 0.450000000000017
IGLV6-57 ENSG00000211640 22 Lassosum 0.0339778733493556 0.655355456573897 NA NA NA NA 0.118318082149262 NA NA NA NA NA 22550399 0.824999999999989
IGLV10-54 ENSG00000211642 22 Lassosum 0.166071028809046 0.246748137706789 NA NA NA NA 0.41034690293855 NA NA NA NA NA 22569422 0.454999999999984
IGLV1-51 ENSG00000211644 22 Lassosum 0.00250186074094749 0.216721125115252 NA NA NA NA -0.26206950239956 NA NA NA NA NA 22677082 0.488
IGLV1-50 ENSG00000211645 22 Lassosum 0.00188957663850098 0.320113823481266 NA NA NA NA -0.227880268676644 NA NA NA NA NA 22681915 0.787000000000006
IGLV5-48 ENSG00000211647 22 Lassosum 0.000511977116216422 0.448709165464283 NA NA NA NA 0.161904479402002 NA NA NA NA NA 22707535 0.490999999999985
IGLV1-47 ENSG00000211648 22 Lassosum -0.00184046630636492 0.553660387437539 NA NA NA NA -0.0490720859158216 NA NA NA NA NA 22712347 0.492999999999995
IGLV7-46 ENSG00000211649 22 Lassosum 0.0284460137927881 0.577763608936179 NA NA NA NA 0.0241011496643139 NA NA NA NA NA 22724218 0.890999999999991
IGLV5-45 ENSG00000211650 22 Lassosum 0.000566767195891216 0.0940311001535764 NA NA NA NA 0.326494757352995 NA NA NA NA NA 22730614 0.503000000000014
IGLV1-44 ENSG00000211651 22 Lassosum 0.0757046658460623 0.291621908700164 NA NA NA NA 0.115806902901463 NA NA NA NA NA 22735425 0.510999999999996
IGLV7-43 ENSG00000211652 22 Lassosum -0.000671977141382785 0.121882751263949 NA NA NA NA 0.210998240291682 NA NA NA NA NA 22749591 0.501999999999981
IGLV1-40 ENSG00000211653 22 Lassosum 0.0125173196912771 0.399130130519533 NA NA NA NA -0.0120944601010193 NA NA NA NA NA 22764356 0.525000000000006
IGLV5-37 ENSG00000211654 22 Lassosum 0.0120980685035093 0.00146033735054228 NA NA NA NA 1.46735473947957 NA NA NA NA NA 22782123 0.810000000000002
IGLV1-36 ENSG00000211655 22 Lassosum 0.00409544309960252 0.915031971254911 NA NA NA NA -0.000228977590184856 NA NA NA NA NA 22786549 0.518000000000001
IGLV3-27 ENSG00000211658 22 Lassosum 0.00819707173534057 0.756375807965815 NA NA NA NA 0.0915528949650899 NA NA NA NA NA 23011017 0.560000000000002
IGLV3-25 ENSG00000211659 22 Lassosum 0.0492161279592752 0.787749628758556 NA NA NA NA 0.0247439319871739 NA NA NA NA NA 23029462 0.568000000000012
IGLV2-23 ENSG00000211660 22 Lassosum -0.00151711294523338 0.784175989760952 NA NA NA NA -0.0675643820559167 NA NA NA NA NA 23040583 0.566000000000003
IGLV3-21 ENSG00000211662 22 Lassosum 0 NA NA NA NA NA NA NA NA NA NA NA 23054931 0.849999999999994
IGLV3-19 ENSG00000211663 22 Lassosum -0.0029935539139605 0.557862671338705 NA NA NA NA 0.355181927408759 NA NA NA NA NA 23063369 0.568000000000012
IGLV2-18 ENSG00000211664 22 Lassosum -0.00325349879970971 0.0732723525044364 NA NA NA NA 0.147425246053772 NA NA NA NA NA 23077339 0.561999999999983
IGLV3-16 ENSG00000211665 22 Lassosum 0.00468593303324993 0.00148830022115841 NA NA NA NA 0.811352121431679 NA NA NA NA NA 23090134 0.556000000000012
