# Supplementary material for: SUMMIT: An integrative approach for better transcriptomic data imputation improves causal gene identification
Source: Nat Commun. 2022 Oct 25;13:6336. doi: 10.1038/s41467-022-34016-y (PMC9593997; doi:10.1038/s41467-022-34016-y)
Supplement: Supplementary file 7 — Source Data [file 41467_2022_34016_MOESM7_ESM.zip › Source Data/Figure-3/real-data-new/Lassosum/AST/AST-131]

gene_symbol gene_id chromosome model_best r2_test p_SCAD p_ElNet p_LASSO p_MCP p_MNet z_SCAD z_ElNet z_LASSO z_MCP z_MNet p_ACAT gene_pos runtime
IGLV2-14 ENSG00000211666 22 Lassosum 0.000464714150755219 0.51472840856404 NA NA NA NA 0.137793172661666 NA NA NA NA NA 23101448 1.288
IGLV3-12 ENSG00000211667 22 Lassosum 0.0495720370409077 0.982603427032991 NA NA NA NA 0.0119266623222018 NA NA NA NA NA 23114698 1.013
IGLV2-11 ENSG00000211668 22 Lassosum 0.00150397809358738 0.0348807573689006 NA NA NA NA 0.0669413298208414 NA NA NA NA NA 23135238 0.865
IGLV3-10 ENSG00000211669 22 Lassosum 0.0239725501647133 0.0221359053414767 NA NA NA NA 0.353433131201321 NA NA NA NA NA 23154513 0.826
IGLV3-9 ENSG00000211670 22 Lassosum 0.00690241374961431 0.0411277968816748 NA NA NA NA 0.473982425660462 NA NA NA NA NA 23161880 0.896999999999999
IGLV2-8 ENSG00000211671 22 Lassosum -0.00284821113704936 0.00180764498520971 NA NA NA NA 0.774057650221336 NA NA NA NA NA 23165470 0.721
IGLV4-3 ENSG00000211672 22 Lassosum 0.0242487869418985 0.000731964982221184 NA NA NA NA 1.06524525221528 NA NA NA NA NA 23213950 0.84
IGLV3-1 ENSG00000211673 22 Lassosum 0.0462394773603486 0.00112412958265422 NA NA NA NA 1.03045147894614 NA NA NA NA NA 23223231 0.746
IGLJ2 ENSG00000211676 22 Lassosum 0.0010775650997219 0.00152663336890403 NA NA NA NA 3.14458922319264 NA NA NA NA NA 23241748 0.885
IGLC2 ENSG00000211677 22 Lassosum 0.0344697169592018 0.00570385248383744 NA NA NA NA 1.82994113153569 NA NA NA NA NA 23243386 0.836
IGLJ3 ENSG00000211678 22 Lassosum 0.00908368933909487 0.164205055704453 NA NA NA NA -1.46161226550055 NA NA NA NA NA 23247117 0.91
IGLC3 ENSG00000211679 22 Lassosum 0.289353846203178 0.0218693730200072 NA NA NA NA -0.433416091288161 NA NA NA NA NA 23248742 0.779999999999999
IGLC7 ENSG00000211685 22 Lassosum 0.0053139208880949 0.720300229319812 NA NA NA NA 0.0767509659130976 NA NA NA NA NA 23264925 1.03
TRGJP2 ENSG00000211688 7 Lassosum 0.211673039249839 0.0981737802587172 NA NA NA NA 0.83232859820399 NA NA NA NA NA 38295967 6.105
TRGC1 ENSG00000211689 7 Lassosum 0.0028830951460308 0.54534129710573 NA NA NA NA -0.312031824047024 NA NA NA NA NA 38301379 2.856
TRGJP1 ENSG00000211692 7 Lassosum 0.0138924994929881 0.591762119801806 NA NA NA NA -0.10963576117167 NA NA NA NA NA 38315889 3.019
TRGV10 ENSG00000211694 7 Lassosum 0.0237296287143963 0.252582624068549 NA NA NA NA 0.188815688998552 NA NA NA NA NA 38339667 3.344
TRGV9 ENSG00000211695 7 Lassosum 0.00480824570328786 0.601235826964717 NA NA NA NA 0.310634469668248 NA NA NA NA NA 38357540 2.688
TRGV8 ENSG00000211696 7 Lassosum 0.0312128328650116 0.0743300855332993 NA NA NA NA 0.474221629030009 NA NA NA NA NA 38370240 2.771
TRGV5 ENSG00000211697 7 Lassosum 0.127836866717294 0.532361467788751 NA NA NA NA 0.367879303897667 NA NA NA NA NA 38389289 2.993
TRGV4 ENSG00000211698 7 Lassosum 0.113907480269086 0.979037538197229 NA NA NA NA -0.0209472185618606 NA NA NA NA NA 38393717 2.418
TRGV3 ENSG00000211699 7 Lassosum 0.074847794840142 0.590173983114903 NA NA NA NA 1.2469404969566 NA NA NA NA NA 38398438 2.936
TRBV6-1 ENSG00000211706 7 Lassosum 0.0129969612620483 0.287782639921052 NA NA NA NA -2.06772607491186 NA NA NA NA NA 142028365 2.386
TRBV4-1 ENSG00000211710 7 Lassosum 0.0899482778511937 0.877128424894884 NA NA NA NA -2.13801954626623 NA NA NA NA NA 142013248 1.958
TRBV6-4 ENSG00000211713 7 Lassosum -0.00115445462656161 0.0126527980213461 NA NA NA NA -0.498250766780375 NA NA NA NA NA 142250930 2.10599999999999
TRBV7-3 ENSG00000211714 7 Lassosum 0.162266003215524 0.532974026575951 NA NA NA NA 0.120214911942435 NA NA NA NA NA 142247362 2.42299999999999
TRBV9 ENSG00000211716 7 Lassosum 0.0155239172286723 NA NA NA NA NA NA NA NA NA NA NA 142239797 1.925
TRBV10-1 ENSG00000211717 7 Lassosum 0.0948001412167211 0.0645694018434453 NA NA NA NA -0.859906242996863 NA NA NA NA NA 142231831 2.236
TRBV11-1 ENSG00000211720 7 Lassosum 0.0133117855491997 0.89038414820668 NA NA NA NA -0.0107344216617538 NA NA NA NA NA 142224052 2.63800000000001
TRBV6-5 ENSG00000211721 7 Lassosum 0.000355657388787733 0.0434422217017307 NA NA NA NA 0.769364103226174 NA NA NA NA NA 142180765 1.92599999999999
TRBV6-6 ENSG00000211724 7 Lassosum -0.00140056797969978 0.764421655187754 NA NA NA NA -0.102715519618413 NA NA NA NA NA 142162169 2.309
TRBV5-5 ENSG00000211725 7 Lassosum 0.000901784261202021 0.254651318721839 NA NA NA NA 0.0181439822564402 NA NA NA NA NA 142149163 2.316
TRBV7-6 ENSG00000211727 7 Lassosum -0.000501870914128677 0.725925509588733 NA NA NA NA 0.0477377874175133 NA NA NA NA NA 142139546 2.52200000000001
TRBV5-6 ENSG00000211728 7 Lassosum -0.001638240277539 0.846595177549817 NA NA NA NA -0.415381286410607 NA NA NA NA NA 142131665 1.93900000000001
TRBV5-1 ENSG00000211734 7 Lassosum 0.0175137424355424 0.315263768068034 NA NA NA NA -0.362702121752289 NA NA NA NA NA 142020929 2.07000000000001
TRBV4-2 ENSG00000211745 7 Lassosum 0.244240069806395 0.069170433886073 NA NA NA NA 0.550968266904056 NA NA NA NA NA 142045534 2.02
TRBV19 ENSG00000211746 7 Lassosum 0.033574531288226 0.596942682803986 NA NA NA NA -0.184813658907432 NA NA NA NA NA 142326704 2.35300000000001
TRBV20-1 ENSG00000211747 7 Lassosum 0.00361617728090646 0.891559269156166 NA NA NA NA -0.0166415455952929 NA NA NA NA NA 142334538 2.05999999999999
TRBV23-1 ENSG00000211749 7 Lassosum 0.0056095508814249 0.98108324216457 NA NA NA NA 0.00390570099087478 NA NA NA NA NA 142353716 2.251
TRBV24-1 ENSG00000211750 7 Lassosum 0.0610291359506856 0.850963197894758 NA NA NA NA -0.104829002480127 NA NA NA NA NA 142364454 2.348
TRBV28 ENSG00000211753 7 Lassosum 0.38307143582356 0.910166738130319 NA NA NA NA 0.98408927817164 NA NA NA NA NA 142428734 2.377
TRBJ2-1 ENSG00000211764 7 Lassosum 0.0363982786760927 0.746023606023981 NA NA NA NA 0.00598017287756237 NA NA NA NA NA 142494073 2.274
TRBJ2-2 ENSG00000211765 7 Lassosum -0.00267727848472177 0.351743113754242 NA NA NA NA 0.290698051822265 NA NA NA NA NA 142494269 2.03500000000001
TRBJ2-3 ENSG00000211767 7 Lassosum -0.00303715242832947 0.579529326526411 NA NA NA NA 2.90713054732341 NA NA NA NA NA 142494555 2.40700000000001
TRBJ2-5 ENSG00000211769 7 Lassosum 0 NA NA NA NA NA NA NA NA NA NA NA 142494826 1.899
TRBJ2-7 ENSG00000211771 7 Lassosum 0.0120507625928686 0.661235905520799 NA NA NA NA 0.168978294972597 NA NA NA NA NA 142495163 1.883
TRBC2 ENSG00000211772 7 Lassosum 0.00291882857461911 0.793821207993397 NA NA NA NA 0.0151128998028376 NA NA NA NA NA 142499578 2.304
TRAV2 ENSG00000211776 14 Lassosum -0.000643568122763005 0.486808875765287 NA NA NA NA -0.0269987730197825 NA NA NA NA NA 22180805 2.176
TRAV3 ENSG00000211777 14 Lassosum 0 NA NA NA NA NA NA NA NA NA NA NA 22192264 1.706
TRAV4 ENSG00000211778 14 Lassosum 0.049183353842276 0.152398555477606 NA NA NA NA 0.416683837423923 NA NA NA NA NA 22204849 1.69
TRAV5 ENSG00000211779 14 Lassosum 0.0131887491636913 0.361568953918574 NA NA NA NA -0.00544232556112284 NA NA NA NA NA 22217725 1.96600000000001
TRAV6 ENSG00000211780 14 Lassosum 0.00396663545706977 0.882921940383453 NA NA NA NA -0.050281473354721 NA NA NA NA NA 22237024 1.879
TRAV8-1 ENSG00000211782 14 Lassosum 0.053391975735013 0.979489546497739 NA NA NA NA -0.0251079604528934 NA NA NA NA NA 22265758 2.31699999999999
TRAV10 ENSG00000211784 14 Lassosum 0.0107946304761694 0.162817840174292 NA NA NA NA -0.092608313031846 NA NA NA NA NA 22293937 1.53
TRAV12-1 ENSG00000211785 14 Lassosum -0.00264151974755578 0.455514115286902 NA NA NA NA 0.893338579649513 NA NA NA NA NA 22309689 1.629
TRAV8-2 ENSG00000211786 14 Lassosum -0.000598593786205637 0.57745714737975 NA NA NA NA 1.04407551271501 NA NA NA NA NA 22315061 1.71599999999999
TRAV8-3 ENSG00000211787 14 Lassosum 0.00826007914828752 0.706188046404299 NA NA NA NA -0.0963735295920482 NA NA NA NA NA 22320959 1.622
TRAV13-1 ENSG00000211788 14 Lassosum 0.00159322494936553 0.666500964153724 NA NA NA NA 0.250930361012877 NA NA NA NA NA 22337283 1.61999999999999
TRAV12-2 ENSG00000211789 14 Lassosum -0.00174576479268485 0.360632834891895 NA NA NA NA -0.320166306128505 NA NA NA NA NA 22356359 1.729
TRAV8-4 ENSG00000211790 14 Lassosum -0.00307975793284143 0.346876658363935 NA NA NA NA -0.352527368574798 NA NA NA NA NA 22362911 1.61
TRAV13-2 ENSG00000211791 14 Lassosum 0.0153628567087329 0.717109749936371 NA NA NA NA -0.13148282243719 NA NA NA NA NA 22386647 1.616
TRAV14DV4 ENSG00000211792 14 Lassosum 0.028321959564393 0.311154403487089 NA NA NA NA -0.367791061896409 NA NA NA NA NA 22392533 1.642
TRAV9-2 ENSG00000211793 14 Lassosum 0.0218242902100326 0.531493015410978 NA NA NA NA -0.100296971614243 NA NA NA NA NA 22409580 1.71300000000001
TRAV12-3 ENSG00000211794 14 Lassosum -0.00116317007397448 0.111992730068225 NA NA NA NA -3.65743174747597 NA NA NA NA NA 22433985 1.73
TRAV8-6 ENSG00000211795 14 Lassosum 0.02580231659492 0.213203009727684 NA NA NA NA 7.51717621980005 NA NA NA NA NA 22447029 1.869
TRAV16 ENSG00000211796 14 Lassosum 0.00195628771933587 0.740483849362553 NA NA NA NA 0.0132736845051201 NA NA NA NA NA 22458956 1.63800000000001
TRAV17 ENSG00000211797 14 Lassosum 0.000997427231332226 0.718190224566024 NA NA NA NA -0.0681094692461068 NA NA NA NA NA 22466092 1.61600000000001
TRAV18 ENSG00000211798 14 Lassosum 0.00611488175807173 0.998634838663248 NA NA NA NA -0.000103106287084294 NA NA NA NA NA 22471628 1.61000000000001
TRAV19 ENSG00000211799 14 Lassosum 0.165439011783327 0.601925167059438 NA NA NA NA 0.241825704785721 NA NA NA NA NA 22476085 1.78299999999999
TRAV20 ENSG00000211800 14 Lassosum 0.00863270447011044 0.634991596208595 NA NA NA NA -0.0328981972197062 NA NA NA NA NA 22509119 1.63299999999998
TRAV21 ENSG00000211801 14 Lassosum -0.00174115845546829 0.445143068848971 NA NA NA NA -0.0759670508200222 NA NA NA NA NA 22521044 1.70800000000003
TRAV22 ENSG00000211802 14 Lassosum -0.00296918912372046 0.793791902756699 NA NA NA NA 0.0318543432774768 NA NA NA NA NA 22539145 1.61700000000002
TRAV23DV6 ENSG00000211803 14 Lassosum -0.00159849332903317 0.415024777401569 NA NA NA NA -0.557442529523464 NA NA NA NA NA 22554961 1.61699999999999
TRDV1 ENSG00000211804 14 Lassosum -0.00203183737173784 0.270187173387843 NA NA NA NA -0.409583300892581 NA NA NA NA NA 22564602 1.68100000000001
TRAV24 ENSG00000211805 14 Lassosum 0.00271007675300194 0.956229139095269 NA NA NA NA -0.00779478439083047 NA NA NA NA NA 22573871 1.61200000000002
TRAV25 ENSG00000211806 14 Lassosum -0.00117664744618962 0.968042638669242 NA NA NA NA 0.000594225405248168 NA NA NA NA NA 22580642 1.738
TRAV26-1 ENSG00000211807 14 Lassosum 0.00484448126440806 0.863257877018055 NA NA NA NA -0.00357293907322663 NA NA NA NA NA 22591759 1.602
TRAV27 ENSG00000211809 14 Lassosum -0.00205527266123373 0.696404081627453 NA NA NA NA -0.133953176520897 NA NA NA NA NA 22616268 1.80799999999999
TRAV29DV5 ENSG00000211810 14 Lassosum 0.000616862410029562 0.390560111168755 NA NA NA NA 0.176693754954095 NA NA NA NA NA 22631450 1.71000000000001
TRAV26-2 ENSG00000211812 14 Lassosum 0.127490625725818 0.699672994261535 NA NA NA NA -0.183903445130186 NA NA NA NA NA 22670869 1.61099999999999
TRAV34 ENSG00000211813 14 Lassosum 0.00166516953260276 0.20461380634997 NA NA NA NA -0.1609697224659 NA NA NA NA NA 22675721 1.72900000000001
TRAV35 ENSG00000211814 14 Lassosum 0.009494539878518 0.602291797591598 NA NA NA NA 0.320159309125059 NA NA NA NA NA 22690081 1.59199999999998
TRAV36DV7 ENSG00000211815 14 Lassosum -0.00276403898479871 0.0727520405872288 NA NA NA NA 0.53383286950069 NA NA NA NA NA 22694895 1.74799999999999
TRAV38-1 ENSG00000211816 14 Lassosum 0.0137855879055376 0.104802976834736 NA NA NA NA -0.982866527333125 NA NA NA NA NA 22740148 1.64000000000001
TRAV38-2DV8 ENSG00000211817 14 Lassosum -0.00254843962649898 0.715257426227875 NA NA NA NA 0.0837748525032747 NA NA NA NA NA 22749309 1.89699999999999
TRAV39 ENSG00000211818 14 Lassosum 0.000763731846089133 0.556535312728598 NA NA NA NA 0.0473695088734148 NA NA NA NA NA 22772188 1.61099999999999
TRAV41 ENSG00000211820 14 Lassosum 0.0060892104207213 0.183766045258162 NA NA NA NA 0.368689079289227 NA NA NA NA NA 22788871 1.58000000000001
TRDV2 ENSG00000211821 14 Lassosum 0.00643580988767267 0.86954407501932 NA NA NA NA 0.00301203517279579 NA NA NA NA NA 22891697 1.74299999999999
TRDJ1 ENSG00000211825 14 Lassosum 0.00218840993511371 0.552022299973845 NA NA NA NA -0.568225005147568 NA NA NA NA NA 22919106 1.864
TRDC ENSG00000211829 14 Lassosum 0.049665752993072 0.5058695669086 NA NA NA NA -0.372946798326937 NA NA NA NA NA 22933351 1.642
IGHA2 ENSG00000211890 14 Lassosum 0.00366794451051899 0.445769155279664 NA NA NA NA -0.0729102639733551 NA NA NA NA NA 106053979 1.00999999999999
IGHE ENSG00000211891 14 Lassosum 0.0127755260429069 0.480612937907397 NA NA NA NA 0.0356953355767303 NA NA NA NA NA 106066144 1.10999999999999
IGHG4 ENSG00000211892 14 Lassosum 0.00184557070907365 0.536914977999464 NA NA NA NA -0.0468109164494597 NA NA NA NA NA 106091545 1.124
IGHG2 ENSG00000211893 14 Lassosum 0.00351637356572676 0.584945374519523 NA NA NA NA 0.132387691357463 NA NA NA NA NA 106110258 1.10900000000001
IGHA1 ENSG00000211895 14 Lassosum 0 NA NA NA NA NA NA NA NA NA NA NA 106174229 1.01300000000001
IGHG1 ENSG00000211896 14 Lassosum 0 NA NA NA NA NA NA NA NA NA NA NA 106206044 1.15200000000002
IGHG3 ENSG00000211897 14 Lassosum -0.00269712092941621 0.445507946844462 NA NA NA NA -0.00973216118229221 NA NA NA NA NA 106236590 1.126
IGHD ENSG00000211898 14 Lassosum -0.00240377731730423 NA NA NA NA NA NA NA NA NA NA NA 106307554 1.11200000000002
IGHM ENSG00000211899 14 Lassosum 0.0102887114492645 0.0161673836869097 NA NA NA NA -0.247381913396726 NA NA NA NA NA 106321336 1.12200000000001
IGHJ6 ENSG00000211900 14 Lassosum -0.00321841242763177 0.45134556326143 NA NA NA NA 0.0267936299925758 NA NA NA NA NA 106329438 1.00299999999999
