# Supplementary material for: SUMMIT: An integrative approach for better transcriptomic data imputation improves causal gene identification
Source: Nat Commun. 2022 Oct 25;13:6336. doi: 10.1038/s41467-022-34016-y (PMC9593997; doi:10.1038/s41467-022-34016-y)
Supplement: Supplementary file 7 — Source Data [file 41467_2022_34016_MOESM7_ESM.zip › Source Data/Figure-3/real-data-new/Lassosum/AST/AST-132]

gene_symbol gene_id chromosome model_best r2_test p_SCAD p_ElNet p_LASSO p_MCP p_MNet z_SCAD z_ElNet z_LASSO z_MCP z_MNet p_ACAT gene_pos runtime
IGHV6-1 ENSG00000211933 14 Lassosum -0.000362497026691999 0.0749282062725244 NA NA NA NA 0.0347130074562114 NA NA NA NA NA 106405859 3.348
IGHV1-2 ENSG00000211934 14 Lassosum 0.0319475257322628 0.694883013011463 NA NA NA NA 0.00948253458011248 NA NA NA NA NA 106452920 1.859
IGHV1-3 ENSG00000211935 14 Lassosum 0.00678062365346044 0.683094662017965 NA NA NA NA -0.0144459819682506 NA NA NA NA NA 106471484 1.478
IGHV2-5 ENSG00000211937 14 Lassosum 0 NA NA NA NA NA NA NA NA NA NA NA 106494366 1.26
IGHV3-7 ENSG00000211938 14 Lassosum -0.00265565580715466 0.0749282062725244 NA NA NA NA 0.0169447922742355 NA NA NA NA NA 106518666 1.54
IGHV3-11 ENSG00000211941 14 Lassosum 0.00109053316376806 0.375107370406832 NA NA NA NA 1.01072540290437 NA NA NA NA NA 106573516 1.546
IGHV3-13 ENSG00000211942 14 Lassosum -0.00118844485668768 0.0766195654598168 NA NA NA NA 0.0892249871830334 NA NA NA NA NA 106586402 1.525
IGHV3-15 ENSG00000211943 14 Lassosum -0.0031956399352191 0.227904089992299 NA NA NA NA -0.0730347270299785 NA NA NA NA NA 106610582 1.549
IGHV1-18 ENSG00000211945 14 Lassosum 0 NA NA NA NA NA NA NA NA NA NA NA 106641809 1.551
IGHV3-20 ENSG00000211946 14 Lassosum 0.00477301700182331 0.819403494585907 NA NA NA NA -0.319268690848577 NA NA NA NA NA 106667838 1.464
IGHV3-21 ENSG00000211947 14 Lassosum 0.002262434617471 0.604095827732078 NA NA NA NA -0.0318029280142519 NA NA NA NA NA 106691938 1.336
IGHV3-23 ENSG00000211949 14 Lassosum 0.00133921710610418 0.592356903909703 NA NA NA NA -0.0165140531933735 NA NA NA NA NA 106725467 1.439
IGHV1-24 ENSG00000211950 14 Lassosum -0.000772798229841554 0.922477031541351 NA NA NA NA 0.0163943921879717 NA NA NA NA NA 106733391 1.366
IGHV2-26 ENSG00000211951 14 Lassosum -0.000906671156060135 0.189492565050626 NA NA NA NA -0.0125859894485661 NA NA NA NA NA 106757883 1.36
IGHV4-28 ENSG00000211952 14 Lassosum -0.00319583719080829 0.658202981313123 NA NA NA NA -0.120686333393319 NA NA NA NA NA 106780765 1.451
IGHV3-30 ENSG00000211953 14 Lassosum 0.0010924723527499 0.218162581136987 NA NA NA NA 0.0943048525991613 NA NA NA NA NA 106791270 1.191
IGHV3-33 ENSG00000211955 14 Lassosum 0.0210312845889892 0.197245933342348 NA NA NA NA 0.0933842537776183 NA NA NA NA NA 106815987 1.352
IGHV4-34 ENSG00000211956 14 Lassosum 0 NA NA NA NA NA NA NA NA NA NA NA 106829835 1.373
IGHV4-39 ENSG00000211959 14 Lassosum 0.187084808038073 0.366157099809584 NA NA NA NA -0.199841125913271 NA NA NA NA NA 106877872 1.365
IGHV1-45 ENSG00000211961 14 Lassosum 0.00200464590103111 NA NA NA NA NA NA NA NA NA NA NA 106963177 1.605
IGHV1-46 ENSG00000211962 14 Lassosum 0.0146200841039039 0.184014170708675 NA NA NA NA -0.232076407667623 NA NA NA NA NA 106967418 1.11
IGHV3-48 ENSG00000211964 14 Lassosum 0.43583360696669 0.421161680057544 NA NA NA NA 0.176368938654228 NA NA NA NA NA 106994080 1.278
IGHV3-49 ENSG00000211965 14 Lassosum 0.0969039682703462 0.063293074793287 NA NA NA NA 0.0496425439850661 NA NA NA NA NA 107013207 1.497
IGHV5-51 ENSG00000211966 14 Lassosum -0.00324516460413493 0.974417772459884 NA NA NA NA -0.000990846375143975 NA NA NA NA NA 107034975 1.116
IGHV3-53 ENSG00000211967 14 Lassosum 0.0613118545803393 0.99943625726522 NA NA NA NA -0.00144933770224583 NA NA NA NA NA 107049006 1.256
IGHV1-58 ENSG00000211968 14 Lassosum 0.0368888034120103 0.213287250814592 NA NA NA NA -0.528795020756302 NA NA NA NA NA 107078621 1.419
IGHV4-61 ENSG00000211970 14 Lassosum 0.104881525531947 0.966395299317435 NA NA NA NA -0.01922308884479 NA NA NA NA NA 107095394 1.275
IGHV3-66 ENSG00000211972 14 Lassosum 0.100198211681423 0.624226795146425 NA NA NA NA 1.7133397271344 NA NA NA NA NA 107131296 1.455
IGHV1-69 ENSG00000211973 14 Lassosum 0.00326937343529854 0.644516622799552 NA NA NA NA -0.249825776161484 NA NA NA NA NA 107170179 1.192
IGHV3-73 ENSG00000211976 14 Lassosum 0.0107840092858666 0.406135088590572 NA NA NA NA -0.11371789629594 NA NA NA NA NA 107211201 1.517
IGHV5-78 ENSG00000211978 14 Lassosum 0 NA NA NA NA NA NA NA NA NA NA NA 107259485 1.196
PRR22 ENSG00000212123 19 Lassosum 0.0145531268161797 0.249048755365012 NA NA NA NA -0.0909672396979031 NA NA NA NA NA 5783873 2.223
TAS2R15 ENSG00000212125 12 Lassosum 0.0476670364180621 0.426686075720063 NA NA NA NA -0.148843913193591 NA NA NA NA NA 11117487 3.518
TAS2R14 ENSG00000212127 12 Lassosum 0.104949987112163 0.688420858700199 NA NA NA NA 0.630388277717229 NA NA NA NA NA 11207088 2.316
SNORD17 ENSG00000212232 20 Lassosum -0.00116769243940062 0.665454555168087 NA NA NA NA 0.948725194158504 NA NA NA NA NA 17943471 1.702
SNORD89 ENSG00000212283 2 Lassosum 0.0418780454388238 0.0822700745016394 NA NA NA NA -1.35193976845493 NA NA NA NA NA 101889454 6.101
SNORA46 ENSG00000212371 14 Lassosum 0.0266319282427196 0.61462422442962 NA NA NA NA -0.148360744936592 NA NA NA NA NA 77932703 2.465
SNORA53 ENSG00000212443 12 Lassosum -0.002050314491437 0.0596051941752142 NA NA NA NA -0.122912271917069 NA NA NA NA NA 98993537 3.809
SNORA45 ENSG00000212607 11 Lassosum -0.00269165402574778 0.168201728067261 NA NA NA NA 0.0144619066893034 NA NA NA NA NA 8707051 3.399
AC084018.1 ENSG00000212694 12 Lassosum 0.0417251193266734 0.541049795757696 NA NA NA NA 0.536055437735158 NA NA NA NA NA 122237492 3.068
C17orf51 ENSG00000212719 17 Lassosum 0.076065591520209 0.564534067150186 NA NA NA NA -0.52058061695563 NA NA NA NA NA 21452916 0.843000000000004
DKFZP667F0711 ENSG00000212743 10 Lassosum 0.0403763278759263 0.617498409858062 NA NA NA NA 0.0122520101778604 NA NA NA NA NA 6393500 5.259
ST13P5 ENSG00000212789 11 Lassosum -0.00323624797868871 0.000288137626162231 NA NA NA NA 1.13329622867863 NA NA NA NA NA 18284083 3.35900000000001
RPL15P3 ENSG00000212802 6 Lassosum -0.00325332268923062 0.480583054989242 NA NA NA NA 0.143241769083712 NA NA NA NA NA 12514674 5.24199999999999
RNF208 ENSG00000212864 9 Lassosum -0.00195341200034371 0.911329839854123 NA NA NA NA -0.0046701299902344 NA NA NA NA NA 140115370 2.629
MAP10 ENSG00000212916 1 Lassosum 0.0568276315492807 0.847605003551519 NA NA NA NA -0.0619053787149444 NA NA NA NA NA 232943367 6.52799999999999
AC016747.3 ENSG00000212978 2 Lassosum 0.117261378448251 0.316434650967644 NA NA NA NA 19.9282091697948 NA NA NA NA NA 61370418 4.696
POU5F1B ENSG00000212993 8 Lassosum 0.0164862840248922 0.167048606691221 NA NA NA NA 0.0579301871661185 NA NA NA NA NA 128429423 7.848
ZNF580 ENSG00000213015 19 Lassosum -0.000547286723225238 0.252225823534477 NA NA NA NA -0.108254623599297 NA NA NA NA NA 56150608 1.47499999999999
ZNF611 ENSG00000213020 19 Lassosum -0.00322214040628777 0.151354974948003 NA NA NA NA 0.146748801628418 NA NA NA NA NA 53222196 0.939999999999998
NUP62 ENSG00000213024 19 Lassosum 0.0139487277812059 0.635239640252808 NA NA NA NA -0.0134810418598439 NA NA NA NA NA 50421551 1.07899999999999
COX20P1 ENSG00000213025 10 Lassosum -0.00213959346136261 0.154296929675673 NA NA NA NA 0.241525441560649 NA NA NA NA NA 70392306 3.643
DENND1B ENSG00000213047 1 Lassosum -0.00186013238436344 0.146314436378167 NA NA NA NA 0.124334751380383 NA NA NA NA NA 197609352 3.001
C1orf220 ENSG00000213057 1 Lassosum 0.0235915065579896 0.398637947273495 NA NA NA NA -5.44839846351517 NA NA NA NA NA 178514955 3.45700000000001
RP4-765C7.2 ENSG00000213058 1 Lassosum -0.0027619888008481 0.492405762286878 NA NA NA NA -0.0198211119567043 NA NA NA NA NA 178380929 4.54600000000001
SFT2D2 ENSG00000213064 1 Lassosum 0.0252708992449463 0.612198282560772 NA NA NA NA 0.300587973164626 NA NA NA NA NA 168203777 2.81299999999999
FGFR1OP ENSG00000213066 6 Lassosum 0.0119627880452388 0.459983731609976 NA NA NA NA 0.0824436559708125 NA NA NA NA NA 167434288 4.101
LPAL2 ENSG00000213071 6 Lassosum -0.00316481083460274 0.299273378878251 NA NA NA NA -0.00468776561083147 NA NA NA NA NA 160903308 2.91800000000001
RP11-288H12.3 ENSG00000213073 6 Lassosum 0.181300304160785 0.657057663582164 NA NA NA NA 0.29404993499131 NA NA NA NA NA 160515679 3.27700000000002
RPL31P11 ENSG00000213075 1 Lassosum 0.00172606388321606 0.432719078017133 NA NA NA NA -0.145697989109205 NA NA NA NA NA 161654263 4.37900000000002
SCAF8 ENSG00000213079 6 Lassosum -0.00144142548902337 2.52756477026359e-06 NA NA NA NA 0.294471613687802 NA NA NA NA NA 155104825 2.87
CCDC19 ENSG00000213085 1 Lassosum 0.0324826672974159 0.747750548837656 NA NA NA NA -0.0269980289656112 NA NA NA NA NA 159856053 3.684
DARC ENSG00000213088 1 Lassosum -0.00314647657530243 0.000239879362437478 NA NA NA NA 0.340123068246837 NA NA NA NA NA 159174693 4.61500000000001
AC007256.5 ENSG00000213090 2 Lassosum -0.00122828093952942 0.734576694948143 NA NA NA NA -0.0018462871634012 NA NA NA NA NA 202276649 3.53700000000001
ZNF254 ENSG00000213096 19 Lassosum -0.002991240442348 0.690857637240027 NA NA NA NA 0.03878166466043 NA NA NA NA NA 24264465 3.10599999999999
TCTEX1D2 ENSG00000213123 3 Lassosum 0.0272642540687621 0.268052779229607 NA NA NA NA 0.82238679911977 NA NA NA NA NA 196010135 2.70600000000002
YWHAZP4 ENSG00000213131 6 Lassosum -0.00141114764636385 0.447391973348313 NA NA NA NA -0.114667571235687 NA NA NA NA NA 127677417 5.33700000000002
CRYGS ENSG00000213139 3 Lassosum 0.00689397377149836 0.505544001240566 NA NA NA NA 0.157682997657427 NA NA NA NA NA 186260360 2.798
RP11-64B16.2 ENSG00000213144 12 Lassosum -0.00263666825575459 0.242803517020692 NA NA NA NA 0.0098129338987127 NA NA NA NA NA 119632927 3.09999999999999
CRIP1 ENSG00000213145 14 Lassosum 0 NA NA NA NA NA NA NA NA NA NA NA 105953969 2.56799999999998
CNN2P9 ENSG00000213149 6 Lassosum 0.00131558142726595 0.598267737078534 NA NA NA NA -0.0783321945518973 NA NA NA NA NA 111179896 2.79300000000001
KLHL23 ENSG00000213160 2 Lassosum -0.00236774167625753 0.711325928212017 NA NA NA NA 0.253068218747215 NA NA NA NA NA 170592248 6.06099999999998
RP11-641D5.1 ENSG00000213178 3 Lassosum -0.00231447868122481 0.00315885091813933 NA NA NA NA -0.405506290590757 NA NA NA NA NA 169201663 5.43900000000002
FAM24B ENSG00000213185 10 Lassosum -0.000946038842001506 0.0942252034779068 NA NA NA NA -0.507217395647993 NA NA NA NA NA 124623875 2.94500000000002
TRIM59 ENSG00000213186 3 Lassosum 0.0332628247252262 0.0414004296033846 NA NA NA NA 0.188320860366152 NA NA NA NA NA 160176897 3.03100000000001
YBX1P4 ENSG00000213188 7 Lassosum -0.00291856206621244 0.231121511886308 NA NA NA NA 0.306042942669815 NA NA NA NA NA 151826367 3.86000000000001
MLLT11 ENSG00000213190 1 Lassosum 0.0224722291390711 0.686362340459512 NA NA NA NA 0.135862182652597 NA NA NA NA NA 151035602 3.33200000000002
ASIC3 ENSG00000213199 7 Lassosum 0.0194348068520747 0.472946534527301 NA NA NA NA -0.0117978969219265 NA NA NA NA NA 150747611 3.19099999999997
GIMAP1 ENSG00000213203 7 Lassosum 0.084798547315054 0.25087045783633 NA NA NA NA -1.7869304165254 NA NA NA NA NA 150417508 1.834
NCLP1 ENSG00000213212 9 Lassosum 0.00211475835934305 0.397828523683658 NA NA NA NA -0.225488239778394 NA NA NA NA NA 139708614 3.416
KIAA1984 ENSG00000213213 9 Lassosum 0.0290264286931898 0.397900076301274 NA NA NA NA 0.0263972950888781 NA NA NA NA NA 139697648 1.226
ARHGEF35 ENSG00000213214 7 Lassosum 0.172944324065575 0.203216132808368 NA NA NA NA 0.378197969106227 NA NA NA NA NA 143937203 1.97499999999999
DNLZ ENSG00000213221 9 Lassosum 0.392729038159232 0.0302031512965422 NA NA NA NA 0.344427263870836 NA NA NA NA NA 139256086 1.72300000000001
AC093724.2 ENSG00000213222 2 Lassosum 0.11625634753349 0.211462283542937 NA NA NA NA -0.0544843164298883 NA NA NA NA NA 132481339 2.46100000000001
TCL1B ENSG00000213231 14 Lassosum 0.0365088967939705 0.0257441014604839 NA NA NA NA 0.464839382681016 NA NA NA NA NA 96155867 2.98999999999998
EEF1A1P33 ENSG00000213235 12 Lassosum 0.00337597583939508 0.627993909818813 NA NA NA NA -0.0116931710100177 NA NA NA NA NA 17144310 3.31400000000002
YWHAZP2 ENSG00000213236 2 Lassosum -0.00314685250014368 0.97937596243235 NA NA NA NA 7.89655665189576e-05 NA NA NA NA NA 127315375 4.75
SUPT4H1 ENSG00000213246 17 Lassosum 0.0139348857056918 0.18996098810192 NA NA NA NA 0.35955806227149 NA NA NA NA NA 56426496 1.75
YWHAZP5 ENSG00000213260 10 Lassosum -0.00259078884786157 0.177584008563988 NA NA NA NA 0.246551876701284 NA NA NA NA NA 107446444 1.80100000000002
RP11-332O19.3 ENSG00000213277 10 Lassosum 0.0667678772218995 0.242840111936861 NA NA NA NA -0.104090895258893 NA NA NA NA NA 104935581 2.15099999999998
RP1-29C18.9 ENSG00000213279 22 Lassosum 0.0158363858404811 0.708015974663764 NA NA NA NA -0.012338675944624 NA NA NA NA NA 49967493 3.02700000000002
RP11-212P7.1 ENSG00000213280 7 Lassosum 0.00378218725711998 0.534574308213346 NA NA NA NA 0.304092723493392 NA NA NA NA NA 128210518 1.73700000000002
NRAS ENSG00000213281 1 Lassosum -0.00161726601186585 0.166597728351113 NA NA NA NA 0.00165179917739438 NA NA NA NA NA 115253302 7.321
PGK1P2 ENSG00000213290 19 Lassosum -0.00102176140836563 0.686152119988698 NA NA NA NA 0.302227180546669 NA NA NA NA NA 12671152 0.736000000000018
RP11-642N14.1 ENSG00000213300 3 Lassosum -0.000398647901676652 0.620749288708333 NA NA NA NA 0.0187692086498222 NA NA NA NA NA 75264284 2.54800000000003
RPS7P11 ENSG00000213326 17 Lassosum -0.00147794332650752 0.150108462840021 NA NA NA NA 0.0160931884887306 NA NA NA NA NA 44799240 4.45400000000001
ANKRD39 ENSG00000213337 2 Lassosum -0.00325017138109795 0.0255613746250094 NA NA NA NA 0.00777123858406128 NA NA NA NA NA 97513090 3.36000000000001
QTRT1 ENSG00000213339 19 Lassosum -0.00116480343996028 0.0403582839223557 NA NA NA NA -0.190163211459776 NA NA NA NA NA 10818109 3.75299999999999
CHUK ENSG00000213341 10 Lassosum 0.00600237827696148 0.457225134729586 NA NA NA NA 0.0917466894727243 NA NA NA NA NA 101968715 2.39800000000002
MXD3 ENSG00000213347 5 Lassosum 0.0255099172707104 0.915083952460888 NA NA NA NA -0.0100338085130791 NA NA NA NA NA 176734110 4.762
