# Supplementary material for: SUMMIT: An integrative approach for better transcriptomic data imputation improves causal gene identification
Source: Nat Commun. 2022 Oct 25;13:6336. doi: 10.1038/s41467-022-34016-y (PMC9593997; doi:10.1038/s41467-022-34016-y)
Supplement: Supplementary file 7 — Source Data [file 41467_2022_34016_MOESM7_ESM.zip › Source Data/Figure-3/real-data-new/Lassosum/AST/AST-133]

gene_symbol gene_id chromosome model_best r2_test p_SCAD p_ElNet p_LASSO p_MCP p_MNet z_SCAD z_ElNet z_LASSO z_MCP z_MNet p_ACAT gene_pos runtime
FTH1P12 ENSG00000213362 9 Lassosum -0.0018351517209374 0.276372736826322 NA NA NA NA 0.801539657863149 NA NA NA NA NA 15527406 4.344
GSTM2 ENSG00000213366 1 Lassosum 0.11427121614388 0.668865001353663 NA NA NA NA 0.084382810860735 NA NA NA NA NA 110231408 9.539
LINC00671 ENSG00000213373 17 Lassosum 0.00307868895091712 0.097578507435055 NA NA NA NA -0.00605417620595984 NA NA NA NA NA 41038719 2.219
COG8 ENSG00000213380 16 Lassosum 0.0225314351723056 0.763815022238768 NA NA NA NA -0.00152915463756041 NA NA NA NA NA 69363806 0.934999999999999
RP11-577H5.1 ENSG00000213385 7 Lassosum -0.00170902357244129 0.177961435865878 NA NA NA NA 0.0290987111191882 NA NA NA NA NA 102395989 3.986
ARHGAP19 ENSG00000213390 10 Lassosum 0.134397026173818 0.44121589749325 NA NA NA NA -0.348815810896947 NA NA NA NA NA 99015704 5.054
LCAT ENSG00000213398 16 Lassosum 0.0923093204116191 0.000234050407433204 NA NA NA NA 0.369024728855151 NA NA NA NA NA 67975843 2.796
AC022210.2 ENSG00000213399 2 Lassosum -0.00148458356779679 0.88858818550803 NA NA NA NA 0.0164132846513001 NA NA NA NA NA 85143349 5.534
PVRIG ENSG00000213413 7 Lassosum -0.00127611197768962 0.634240270067735 NA NA NA NA -6.60872112073396 NA NA NA NA NA 99817488 4.58000000000001
GPC2 ENSG00000213420 7 Lassosum 0.0189247917586916 0.245794766914513 NA NA NA NA -0.0164026005625684 NA NA NA NA NA 99771112 2.769
RP11-54C4.1 ENSG00000213433 5 Lassosum 0.110405423280205 0.0565650252230432 NA NA NA NA -6.34870476349954 NA NA NA NA NA 151145679 5.34399999999999
RP11-47G11.3 ENSG00000213438 10 Lassosum 0.00473223878301787 0.191626481569911 NA NA NA NA -0.0750302763013303 NA NA NA NA NA 125751805 3.928
RPL18AP3 ENSG00000213442 12 Lassosum 0.000586726645622981 0.0415164505815148 NA NA NA NA -0.478479559392162 NA NA NA NA NA 104659362 2.57100000000001
SIPA1 ENSG00000213445 11 Lassosum 0.0592361862262359 0.00508732543275036 NA NA NA NA 0.0230942997443084 NA NA NA NA NA 65411984 2.305
FTH1P3 ENSG00000213453 2 Lassosum 0.00552020621911209 0.0644234762420518 NA NA NA NA -0.0836883529100769 NA NA NA NA NA 27615942 8.782
ERV3-1 ENSG00000213462 7 Lassosum 0.226906270796552 0.500310879514938 NA NA NA NA 0.46276228824186 NA NA NA NA NA 64459154 3.181
SYNJ2BP ENSG00000213463 14 Lassosum 0.00286380876036407 0.105446160869385 NA NA NA NA -0.460478904561041 NA NA NA NA NA 70860963 2.813
ARL2 ENSG00000213465 11 Lassosum 0.0126357201241544 0.351329375288316 NA NA NA NA 0.0288583483108194 NA NA NA NA NA 64785620 2.265
AC092661.2 ENSG00000213492 4 Lassosum 0.000902178240298146 0.657163225531551 NA NA NA NA 0.0317562704286395 NA NA NA NA NA 118496498 7.03800000000001
RBMXL1 ENSG00000213516 1 Lassosum 0.039108636759994 0.227833366536549 NA NA NA NA -0.852595767240625 NA NA NA NA NA 89451891 4.29300000000001
SRA1 ENSG00000213523 5 Lassosum -0.00315492311726606 0.00988631850571082 NA NA NA NA -4.90481646089973 NA NA NA NA NA 139927410 4.474
TMEM110 ENSG00000213533 3 Lassosum 0.0597744474372898 0.99141582995023 NA NA NA NA 0.0605726038806352 NA NA NA NA NA 52900923 6.518
RP11-467H10.1 ENSG00000213542 7 Lassosum 0.00662227547812844 0.016105997857732 NA NA NA NA 0.464814236511137 NA NA NA NA NA 76745112 4.04100000000001
DNAJC9 ENSG00000213551 10 Lassosum 0.0132349386874382 0.00520520790852165 NA NA NA NA 3.59710659418318 NA NA NA NA NA 74975870 2.13300000000001
RPLP0P6 ENSG00000213553 2 Lassosum 0 NA NA NA NA NA NA NA NA NA NA NA 38709466 7.485
RP11-240E2.2 ENSG00000213557 9 Lassosum -0.00183463403523132 0.400082262659352 NA NA NA NA -0.186651728340007 NA NA NA NA NA 110802683 3.66800000000001
C8orf82 ENSG00000213563 8 Lassosum 0.005174154938691 0.313215402522692 NA NA NA NA 0.0604171959041023 NA NA NA NA NA 145752816 2.502
VDAC1 ENSG00000213585 5 Lassosum 0.00159998192263022 0.269441144900565 NA NA NA NA 1.87645271490615 NA NA NA NA NA 133324215 5.70699999999999
RP11-229P13.2 ENSG00000213590 9 Lassosum -0.00237334410864909 0.739290779867077 NA NA NA NA 0.0218394927960168 NA NA NA NA NA 139830952 1.848
TMX2 ENSG00000213593 11 Lassosum 0.0741441824306233 0.0444178857696733 NA NA NA NA -0.27369107632817 NA NA NA NA NA 57494258 3.42699999999999
U73169.1 ENSG00000213600 3 Lassosum 0.00209802500032219 0.380879849159595 NA NA NA NA -1.90902946932878 NA NA NA NA NA 50277235 5.78000000000002
RP11-170M17.2 ENSG00000213609 10 Lassosum 0 NA NA NA NA NA NA NA NA NA NA NA 65662608 3.76300000000001
RP11-380G5.3 ENSG00000213613 10 Lassosum 0.0105046852281213 0.610332316854861 NA NA NA NA 0.105734167765823 NA NA NA NA NA 89705520 1.42000000000002
HEXA ENSG00000213614 15 Lassosum -0.000900385670395298 0.332851827031892 NA NA NA NA -0.397240533085201 NA NA NA NA NA 72652296 1.52000000000001
NDUFS3 ENSG00000213619 11 Lassosum -0.00285040841217143 0.662611540658398 NA NA NA NA 0.000112153961413576 NA NA NA NA NA 47596501 1.458
RPSAP54 ENSG00000213621 13 Lassosum -0.000298189215200528 0.823674012652854 NA NA NA NA 0.00495469077322025 NA NA NA NA NA 21535891 2.102
LEPROT ENSG00000213625 1 Lassosum -0.00110654184689252 0.286768721137442 NA NA NA NA -0.272034937739318 NA NA NA NA NA 65893980 6.70099999999999
LBH ENSG00000213626 2 Lassosum 0.00793878469389131 0.0230088849553519 NA NA NA NA -0.642205580371927 NA NA NA NA NA 30500496 6.51999999999998
ADAT3 ENSG00000213638 19 Lassosum -0.00325305553614563 0.330303475680839 NA NA NA NA -0.789196365400865 NA NA NA NA NA 1909410 0.861000000000018
PPP1CB ENSG00000213639 2 Lassosum 0.136253428951037 0.368051477124046 NA NA NA NA 0.57539407328721 NA NA NA NA NA 29000156 3.83599999999998
RP11-797H7.3 ENSG00000213640 7 Lassosum 0.177198551120341 0.636608066826131 NA NA NA NA -0.480626733611061 NA NA NA NA NA 64324062 4.65800000000002
GPSM3 ENSG00000213654 6 Lassosum -0.00181987714140464 0.516634605244078 NA NA NA NA 0.184588944812285 NA NA NA NA NA 32160921 2.54599999999999
LAT ENSG00000213658 16 Lassosum 0.0176637516456146 0.517695459741062 NA NA NA NA 0.0128197070818137 NA NA NA NA NA 28999125 1.47399999999999
NCKIPSD ENSG00000213672 3 Lassosum 0.15300501188774 0.0188001441022528 NA NA NA NA -0.883769396532813 NA NA NA NA NA 48712580 5.75399999999999
ATF6B ENSG00000213676 6 Lassosum 0.0161099582612242 1.18057809398594e-67 NA NA NA NA -13.2834149784092 NA NA NA NA NA 32080991 4.01300000000001
TREX1 ENSG00000213689 3 Lassosum 0.0560959476626566 0.390821386412943 NA NA NA NA 0.401802414332703 NA NA NA NA NA 48507744 3.82999999999998
SEC14L1P1 ENSG00000213693 11 Lassosum -0.00291757012451765 0.120148898342148 NA NA NA NA -0.0250490379980391 NA NA NA NA NA 43920096 3.416
S1PR3 ENSG00000213694 9 Lassosum 0.00869525659680681 0.54824226444447 NA NA NA NA 0.281081783681586 NA NA NA NA NA 91613143 1.97300000000001
SLC35F6 ENSG00000213699 2 Lassosum 0.00957358432009614 0.782531625657031 NA NA NA NA 0.929572857226026 NA NA NA NA NA 26995625 6.05699999999999
RP11-344N10.3 ENSG00000213700 10 Lassosum 0.0105010177183303 0.00111313923794028 NA NA NA NA -0.456501409762857 NA NA NA NA NA 74765972 2.25999999999999
HMGB1P10 ENSG00000213707 22 Lassosum -0.00323262428976667 0.759078214834086 NA NA NA NA 0.0860950502399381 NA NA NA NA NA 26956773 1.499
PIGCP1 ENSG00000213713 11 Lassosum 0.153913809090047 0.6688844073 NA NA NA NA 0.33432809539831 NA NA NA NA NA 33097559 3.465
FAM209B ENSG00000213714 20 Lassosum 0.021368977670608 0.284286996594213 NA NA NA NA -0.181757092401931 NA NA NA NA NA 55109939 2.857
CLIC1 ENSG00000213719 6 Lassosum 0.0155251427124626 1.57789070451526e-10 NA NA NA NA -0.588452078702911 NA NA NA NA NA 31702949 2.53999999999999
DDAH2 ENSG00000213722 6 Lassosum 0.049639003656764 6.00695381250655e-11 NA NA NA NA 3.55170254727346 NA NA NA NA NA 31696604 1.98099999999999
RPS29 ENSG00000213741 14 Lassosum 0.000459185713322818 0.00467730145061107 NA NA NA NA 0.108378915807042 NA NA NA NA NA 50054399 2.56
RP4-694B14.5 ENSG00000213742 20 Lassosum 0.00133482058759937 0.573790062498151 NA NA NA NA 1.96337189785166 NA NA NA NA NA 25631695 2.21799999999999
RPL23AP79 ENSG00000213753 19 Lassosum 0.040077815923707 0.0149694845349899 NA NA NA NA 0.495136826121441 NA NA NA NA NA 59098019 0.63900000000001
CTC-451P13.1 ENSG00000213757 5 Lassosum -0.00291153025258151 0.56495485595991 NA NA NA NA 0.0661828563941873 NA NA NA NA NA 78580348 2.83599999999998
ATP6V1G2 ENSG00000213760 6 Lassosum 0.0179293572616195 1.57539008166738e-18 NA NA NA NA -1.41390068291061 NA NA NA NA NA 31514221 5.74800000000002
ZNF134 ENSG00000213762 19 Lassosum -0.00324664726527923 0.254326375601231 NA NA NA NA -0.0399465769325199 NA NA NA NA NA 58130162 0.986999999999995
ACTBP2 ENSG00000213763 5 Lassosum -0.00148342787585176 0.196708493211419 NA NA NA NA 0.274099531141131 NA NA NA NA NA 77081266 2.768
GTF2H4 ENSG00000213780 6 Lassosum -0.00260736818755625 5.6804971086551e-09 NA NA NA NA 0.775390789589224 NA NA NA NA NA 30878922 2.89099999999999
ZNF888 ENSG00000213793 19 Lassosum 0.00691026823703333 0.133415191927525 NA NA NA NA 0.173112947603842 NA NA NA NA NA 53422586 0.98399999999998
ZNF845 ENSG00000213799 19 Lassosum 0.0111645351417007 0.0879694212987053 NA NA NA NA 0.323256342660523 NA NA NA NA NA 53847562 1.44500000000002
KLRK1 ENSG00000213809 12 Lassosum 0.0064003894112461 0.485437457211629 NA NA NA NA 0.097062224263729 NA NA NA NA NA 10534712 3.97699999999998
CFL1P5 ENSG00000213830 5 Lassosum 0.0189626220266824 0.399410433214326 NA NA NA NA 1.23071415645131 NA NA NA NA NA 68609448 1.83600000000001
RP11-3J10.4 ENSG00000213839 9 Lassosum 0.00491722775966952 0.513157047487198 NA NA NA NA -0.829017302363033 NA NA NA NA NA 37886033 2.405
AC098614.2 ENSG00000213846 3 Lassosum 0.00206193489529027 0.47773958037333 NA NA NA NA -0.541671818787608 NA NA NA NA NA 27674839 6.566
KCTD11 ENSG00000213859 17 Lassosum 0.00429076034005449 5.33444653377455e-08 NA NA NA NA 1.10370395451241 NA NA NA NA NA 7256733 1.80000000000001
RPL21P75 ENSG00000213860 7 Lassosum -0.000361883972713528 0.807966124686815 NA NA NA NA 0.0375176133030301 NA NA NA NA NA 20042627 5.06899999999999
CTD-2270N23.1 ENSG00000213862 15 Lassosum 0 NA NA NA NA NA NA NA NA NA NA NA 48022736 1.203
C8orf44 ENSG00000213865 8 Lassosum 0.00191860736788685 0.283108984325527 NA NA NA NA -0.871934154544685 NA NA NA NA NA 67588824 2.60500000000002
YBX1P10 ENSG00000213866 9 Lassosum -0.00102966299031793 0.567026284728265 NA NA NA NA 0.0807610604675972 NA NA NA NA NA 35971828 5.81600000000003
RPL7AP64 ENSG00000213876 17 Lassosum 0.0328936284256004 0.657346684987516 NA NA NA NA -0.178988558959213 NA NA NA NA NA 7044580 1.19499999999999
RPL13AP7 ENSG00000213885 21 Lassosum 0 NA NA NA NA NA NA NA NA NA NA NA 26734440 1.35300000000001
AC005003.1 ENSG00000213888 22 Lassosum -0.00156598387770179 0.758049117048558 NA NA NA NA -0.0277034993073528 NA NA NA NA NA 31743772 0.66900000000004
PPM1N ENSG00000213889 19 Lassosum 0.0361720358387261 0.0392914840567577 NA NA NA NA 2.73328778334017 NA NA NA NA NA 45998901 0.908999999999992
SLC23A3 ENSG00000213901 2 Lassosum 0.165672185825706 0.980009385198237 NA NA NA NA -0.0456626821327384 NA NA NA NA NA 219987800 6.31399999999996
LTB4R ENSG00000213903 14 Lassosum -0.00149091762911047 0.732624009674252 NA NA NA NA -0.820968748194674 NA NA NA NA NA 24783949 2.23700000000002
CTB-50E14.6 ENSG00000213904 19 Lassosum -0.00167309115847458 0.674662699272212 NA NA NA NA -0.0471754373624745 NA NA NA NA NA 43028893 1.91899999999998
LTB4R2 ENSG00000213906 14 Lassosum 0.0073367567713396 0.65654036307093 NA NA NA NA -0.00165113493124398 NA NA NA NA NA 24778099 1.44499999999999
DNASE1 ENSG00000213918 16 Lassosum 0.0185773854066238 0.0372576178864662 NA NA NA NA -7.7479332620706 NA NA NA NA NA 3695936 1.04600000000005
CSNK1E ENSG00000213923 22 Lassosum 0.0279772208128389 0.192292602722083 NA NA NA NA -0.0769484394576785 NA NA NA NA NA 38740612 1.26299999999998
IRF9 ENSG00000213928 14 Lassosum 0.00987568527349036 0.713973006606449 NA NA NA NA -0.00801139750745026 NA NA NA NA NA 24633018 1.47000000000003
GALT ENSG00000213930 9 Lassosum 0.0398735381513922 0.0790025332459171 NA NA NA NA -1.11269561334329 NA NA NA NA NA 34644581 1.99299999999999
HBG1 ENSG00000213934 11 Lassosum -0.00275234678380398 0.0337681790049076 NA NA NA NA 0.502377865931932 NA NA NA NA NA 5270217 5.67500000000001
CLDN9 ENSG00000213937 16 Lassosum -0.0032137706630746 0.971929287084271 NA NA NA NA 0.00366272145303981 NA NA NA NA NA 3063481 1.61500000000001
RP11-314A20.1 ENSG00000213939 17 Lassosum 0.000899050375517407 0.41090171080969 NA NA NA NA -0.0344388416485808 NA NA NA NA NA 4608311 1.94200000000001
ITGA1 ENSG00000213949 5 Lassosum 0.225117358444651 0.433387012659054 NA NA NA NA 0.106409172107416 NA NA NA NA NA 52168028 3.27299999999997
AC074286.1 ENSG00000213963 2 Lassosum 0.00460931468568382 0.439623758822117 NA NA NA NA 0.0334782582457826 NA NA NA NA NA 178202827 8.05399999999997
NUDT19 ENSG00000213965 19 Lassosum 0.000550759467606299 0.427810701455888 NA NA NA NA 0.0742174293855569 NA NA NA NA NA 33193784 1.00099999999998
ZNF726 ENSG00000213967 19 Lassosum -0.00259726299454011 0.956911671149661 NA NA NA NA -0.00166334262480428 NA NA NA NA NA 24112819 1.13599999999997
CTD-2561J22.2 ENSG00000213976 19 Lassosum 0.0609933684988834 0.919738610945777 NA NA NA NA -0.0188876330065998 NA NA NA NA NA 21567823 0.641999999999996
TAX1BP3 ENSG00000213977 17 Lassosum 0.0527300044494213 0.200009926264149 NA NA NA NA 0.16027893249917 NA NA NA NA NA 3569086 1.22399999999999
AP1G2 ENSG00000213983 14 Lassosum 0.193611178834143 0.105026260765687 NA NA NA NA -0.0940092101025816 NA NA NA NA NA 24033026 2.26099999999997
AC078899.1 ENSG00000213985 19 Lassosum -0.00304828214567787 0.30255674531457 NA NA NA NA 0.0453743589078778 NA NA NA NA NA 20369378 1.286
ZNF90 ENSG00000213988 19 Lassosum 0.119475690092387 0.392046669110569 NA NA NA NA -0.0526598567053776 NA NA NA NA NA 20213344 0.706999999999994
CARKD ENSG00000213995 13 Lassosum 0.00404932189524387 0.92361234916965 NA NA NA NA 0.0291469186423845 NA NA NA NA NA 111280110 3.26499999999999
MEF2B ENSG00000213999 19 Lassosum 0.00461814290152074 0.166413784721379 NA NA NA NA 4.00536926454468 NA NA NA NA NA 19268737 0.879999999999995
