# Supplementary material for: SUMMIT: An integrative approach for better transcriptomic data imputation improves causal gene identification
Source: Nat Commun. 2022 Oct 25;13:6336. doi: 10.1038/s41467-022-34016-y (PMC9593997; doi:10.1038/s41467-022-34016-y)
Supplement: Supplementary file 7 — Source Data [file 41467_2022_34016_MOESM7_ESM.zip › Source Data/Figure-3/real-data-new/Lassosum/AST/AST-134]

gene_symbol gene_id chromosome model_best r2_test p_SCAD p_ElNet p_LASSO p_MCP p_MNet z_SCAD z_ElNet z_LASSO z_MCP z_MNet p_ACAT gene_pos runtime
GANC ENSG00000214013 15 Lassosum 0.0308644918286602 0.528757048543014 NA NA NA NA 0.212861787568981 NA NA NA NA NA 42605647 2.947
TTLL3 ENSG00000214021 3 Lassosum 0.0865889608862559 0.0874988135579957 NA NA NA NA -0.394798590946718 NA NA NA NA NA 9873296 7.85
REPIN1 ENSG00000214022 7 Lassosum 0.00120397829997987 0.227526623561173 NA NA NA NA -1.4455885211747 NA NA NA NA NA 150068205 6.731
MRPL23 ENSG00000214026 11 Lassosum -0.00288596932241991 0.30024511696072 NA NA NA NA 0.209794094323694 NA NA NA NA NA 1987130 2.494
ZNF891 ENSG00000214029 12 Lassosum 0.00624073098686062 0.377470555071803 NA NA NA NA 0.0387074315621401 NA NA NA NA NA 133700899 4.195
SMIM7 ENSG00000214046 19 Lassosum 0.0021463414607682 0.379632816739713 NA NA NA NA 1.26525334138991 NA NA NA NA NA 16756407 1.332
TSPAN4 ENSG00000214063 11 Lassosum 0.116204808542352 0.739700033751641 NA NA NA NA -0.239415435875631 NA NA NA NA NA 854962 3.289
CPSF1P1 ENSG00000214076 22 Lassosum 0.022731970209191 0.744069430391023 NA NA NA NA 1.76105210985899 NA NA NA NA NA 32667232 1.297
CPNE1 ENSG00000214078 20 Lassosum 0.600650876204388 0.000410785684646863 NA NA NA NA 46.4303551472711 NA NA NA NA NA 34233415 2.2
ARL16 ENSG00000214087 17 Lassosum 0.521280237483094 0.738761933473121 NA NA NA NA -0.680249049273382 NA NA NA NA NA 79649579 0.899000000000001
AC093726.6 ENSG00000214106 7 Lassosum 0.165251783727002 0.102324798291686 NA NA NA NA -0.237560325848763 NA NA NA NA NA 154730913 4.212
LDHAP4 ENSG00000214110 9 Lassosum -0.00211286266762212 0.531013975153769 NA NA NA NA -0.0315647010717213 NA NA NA NA NA 14921833 4.401
LYRM4 ENSG00000214113 6 Lassosum 0.00307766354571415 0.0512020643371983 NA NA NA NA 1.11630844969584 NA NA NA NA NA 5184912 4.78599999999999
MYCBP ENSG00000214114 1 Lassosum 0.000658785586556965 0.782219402954127 NA NA NA NA 8.43030642518885e-06 NA NA NA NA NA 39337962 5.959
AC024560.3 ENSG00000214135 3 Lassosum 0.0672408692056374 0.758721372758194 NA NA NA NA 0.267150981786616 NA NA NA NA NA 197329930 5.781
PRCD ENSG00000214140 17 Lassosum 0.000801728683337832 0.00867031014055775 NA NA NA NA 0.925703733028481 NA NA NA NA NA 74536664 1.146
ALG3 ENSG00000214160 3 Lassosum -0.000837460826482506 0.228251178450557 NA NA NA NA 0.191520636325729 NA NA NA NA NA 183963712 3.46999999999999
AMZ2P1 ENSG00000214174 17 Lassosum 0.219232560211149 0.0844544660190585 NA NA NA NA -7.77210478361225 NA NA NA NA NA 62967181 1.17400000000001
PLEKHM1P ENSG00000214176 17 Lassosum 0.0134323736837787 0.0162981010536252 NA NA NA NA -0.00940623874178478 NA NA NA NA NA 62804324 1.878
PTMAP5 ENSG00000214182 13 Lassosum -0.0026180313336408 0.00225426611606357 NA NA NA NA 0.0134604276805761 NA NA NA NA NA 82264369 1.13300000000001
SH3D21 ENSG00000214193 1 Lassosum -0.000897028508658915 0.484634040309805 NA NA NA NA 0.0365719099266686 NA NA NA NA NA 36781236 6.42099999999999
AC073346.2 ENSG00000214194 7 Lassosum 0.00300108312981284 0.278669999429809 NA NA NA NA -0.317985746650589 NA NA NA NA NA 112757720 4.03
EEF1A1P12 ENSG00000214199 2 Lassosum 0.00717427431445539 0.145282498197937 NA NA NA NA -0.132878667831794 NA NA NA NA NA 107314459 9.84999999999999
C19orf38 ENSG00000214212 19 Lassosum 0.000918340160312892 0.0260794959788179 NA NA NA NA 1.66261146700585 NA NA NA NA NA 10963858 0.808000000000007
HNRNPA1P10 ENSG00000214223 19 Lassosum -0.000846558251338392 0.142506603841048 NA NA NA NA -0.107364989779847 NA NA NA NA NA 11777364 1.134
C17orf67 ENSG00000214226 17 Lassosum -0.00325075609027614 0.601857135914315 NA NA NA NA -0.602185148858728 NA NA NA NA NA 54892704 1.17699999999999
FIS1 ENSG00000214253 7 Lassosum 0.134078282915735 0.192478874598008 NA NA NA NA -1.5173953145447 NA NA NA NA NA 100889168 6.014
SNURF ENSG00000214265 15 Lassosum -0.000587131068399138 0.223459090569322 NA NA NA NA 2.99710628981372 NA NA NA NA NA 25222778 1.233
ANG ENSG00000214274 14 Lassosum 0.0421641878198732 0.0614222048562984 NA NA NA NA -0.49671384131194 NA NA NA NA NA 21159733 2.113
RP11-108K14.4 ENSG00000214279 10 Lassosum 0.00244410526896199 0.652237543387286 NA NA NA NA 0.029522575111801 NA NA NA NA NA 135302247 3.208
RSBN1L-AS1 ENSG00000214293 7 Lassosum 0.0568810001226986 0.00319740601826047 NA NA NA NA -14.7547935468689 NA NA NA NA NA 77306279 3.21799999999999
SPDYE3 ENSG00000214300 7 Lassosum 0.00265340432191397 0.326310030680237 NA NA NA NA 2.02330032566741 NA NA NA NA NA 99912572 3.309
MBLAC1 ENSG00000214309 7 Lassosum 0.0702968941839587 0.147505552726691 NA NA NA NA 2.40925168151409 NA NA NA NA NA 99725217 1.712
RP11-252A24.2 ENSG00000214331 16 Lassosum 0.0107705014619619 0.105515899604113 NA NA NA NA 1.83691555797222 NA NA NA NA NA 74384219 1.60899999999999
RP11-394B2.4 ENSG00000214353 16 Lassosum -0.0032562306392121 0.997840532636385 NA NA NA NA -6.50206697165577e-05 NA NA NA NA NA 70798077 1.08500000000001
NEURL1B ENSG00000214357 5 Lassosum 0.00290559239370736 0.380264473069846 NA NA NA NA 0.240170119264706 NA NA NA NA NA 172093406 5.57900000000001
RPL18P10 ENSG00000214359 13 Lassosum 0.00345264582932225 0.836571703527454 NA NA NA NA -0.0113724868038907 NA NA NA NA NA 50673735 1.69099999999999
HAUS3 ENSG00000214367 4 Lassosum -0.000167545187393703 0.716697436573857 NA NA NA NA -0.0193455426747298 NA NA NA NA NA 2236541 4.965
RPS3AP26 ENSG00000214389 7 Lassosum 0.00325954979510257 0.744211084841107 NA NA NA NA -0.0279700099384516 NA NA NA NA NA 98015504 4.012
RP11-121L10.3 ENSG00000214391 11 Lassosum -0.00319053715005846 0.0604640062074886 NA NA NA NA -0.0441107851307992 NA NA NA NA NA 90016534 4.84399999999999
KANSL1-AS1 ENSG00000214401 17 Lassosum 0.601126264543818 0.0270754314026078 NA NA NA NA 40.1197398927091 NA NA NA NA NA 44272515 0.706999999999994
LCNL1 ENSG00000214402 9 Lassosum 0.111565574709271 0.423927940384991 NA NA NA NA 0.0496774091283567 NA NA NA NA NA 139878609 2.04300000000001
BBIP1 ENSG00000214413 10 Lassosum 0.0183005571089216 0.221565544846202 NA NA NA NA 3.4986843854607 NA NA NA NA NA 112668760 2.518
LRRC37A4P ENSG00000214425 17 Lassosum 0.458745358146993 0.00546781196492756 NA NA NA NA -20.4280790793032 NA NA NA NA NA 43603193 2.18899999999999
AS3MT ENSG00000214435 10 Lassosum 0.176624173963472 0.00268904539187163 NA NA NA NA -49.3316892129671 NA NA NA NA NA 104645464 3.083
FAM185BP ENSG00000214439 7 Lassosum -0.00128223842223396 0.612518118532699 NA NA NA NA 0.185797914780127 NA NA NA NA NA 76732318 2.39600000000002
RCN1P2 ENSG00000214455 13 Lassosum 0.0155931206887787 0.0182932421213508 NA NA NA NA -0.411442333783616 NA NA NA NA NA 45964944 1.905
PLIN5 ENSG00000214456 19 Lassosum 0.0478637169663261 0.661394348121028 NA NA NA NA -0.0200960951411464 NA NA NA NA NA 4528889 2.18200000000002
SMARCE1P6 ENSG00000214465 2 Lassosum 4.54518988113328e-07 0.00562354089987748 NA NA NA NA -0.215606272932294 NA NA NA NA NA 26372836 4.846
CTB-13H5.1 ENSG00000214485 5 Lassosum 0.000607895862745345 0.349296573556138 NA NA NA NA 0.228601163442781 NA NA NA NA NA 149474239 4.58100000000002
PPME1 ENSG00000214517 11 Lassosum -0.00325730238194755 0.88715226295182 NA NA NA NA -0.0381753394470707 NA NA NA NA NA 73923946 2.547
STARD10 ENSG00000214530 11 Lassosum 0.00332926144010881 0.0782917912972795 NA NA NA NA -1.24140064333356 NA NA NA NA NA 72485493 2.43699999999998
RPS15AP1 ENSG00000214535 20 Lassosum -0.00258411699812688 0.0864344148966232 NA NA NA NA 0.252871936716979 NA NA NA NA NA 21147041 1.15800000000002
MEG3 ENSG00000214548 14 Lassosum 0.000100640380040207 0.110152020436375 NA NA NA NA 12.2274485416543 NA NA NA NA NA 101286557 1.821
FAM22D ENSG00000214562 10 Lassosum 0.0311223309347258 0.296182258894779 NA NA NA NA 0.130956164014772 NA NA NA NA NA 89123938 3.97800000000001
EML6 ENSG00000214595 2 Lassosum 0.0485002236649639 0.03631595097106 NA NA NA NA 0.61883566797099 NA NA NA NA NA 55074896 5.90000000000001
TMEM249 ENSG00000214597 8 Lassosum 0.00781870413382701 0.358487554236576 NA NA NA NA 0.219419947877313 NA NA NA NA NA 145577573 2.613
RP11-27I1.4 ENSG00000214654 9 Lassosum 0.0179477645418772 0.723403730418184 NA NA NA NA 0.12974107227094 NA NA NA NA NA 123558838 4.154
ZSWIM8 ENSG00000214655 10 Lassosum 0.00138351319218455 0.000577906326331858 NA NA NA NA 0.281033856894807 NA NA NA NA NA 75553467 2.21799999999999
KRT8P26 ENSG00000214659 11 Lassosum 0.133246890162847 2.10094707494767e-05 NA NA NA NA 0.1473681153194 NA NA NA NA NA 65495047 4.191
C10orf105 ENSG00000214688 10 Lassosum 0.0199280291923914 0.0980471495477564 NA NA NA NA -0.443741661904182 NA NA NA NA NA 73484519 2.13999999999999
IFRD2 ENSG00000214706 3 Lassosum -4.89781183301563e-05 0.00076701024302235 NA NA NA NA -0.399680002736329 NA NA NA NA NA 50327756 4.39400000000001
AC090616.2 ENSG00000214708 17 Lassosum 0.0128867351087684 9.10825163651078e-05 NA NA NA NA -0.374459443377315 NA NA NA NA NA 30469199 0.935000000000002
CAPN14 ENSG00000214711 2 Lassosum 0.000241033762201082 0.113834261532396 NA NA NA NA 0.025732194119374 NA NA NA NA NA 31426324 7.10399999999998
HNRNPUL2 ENSG00000214753 11 Lassosum 0 NA NA NA NA NA NA NA NA NA NA NA 62487461 2.398
METTL12 ENSG00000214756 11 Lassosum 0.0223931303982353 0.125966117993264 NA NA NA NA 0.0938085309213969 NA NA NA NA NA 62434374 2.589
SEPT7P2 ENSG00000214765 7 Lassosum 0.146049116110895 0.920370132940337 NA NA NA NA 0.722816279207264 NA NA NA NA NA 45785998 1.87199999999999
RP11-174G6.1 ENSG00000214772 12 Lassosum 0.0338785325820494 0.729741565149142 NA NA NA NA 0.00528696251846 NA NA NA NA NA 14864743 2.489
RP11-726G1.1 ENSG00000214776 12 Lassosum 0.0287239765631946 0.439985176910765 NA NA NA NA -0.0123881765600783 NA NA NA NA NA 9674506 1.13300000000001
POLR2J4 ENSG00000214783 7 Lassosum 0.0283928006696944 0.306864075284735 NA NA NA NA 2.3493552373011 NA NA NA NA NA 44019634 3.16299999999998
AC010468.1 ENSG00000214784 5 Lassosum 0.00230832534755243 0.621055268005779 NA NA NA NA -0.0726786492392168 NA NA NA NA NA 110528332 3.86600000000001
MS4A4E ENSG00000214787 11 Lassosum 0.00770938055434711 0.112914500284714 NA NA NA NA 0.0869111901321144 NA NA NA NA NA 59989643 2.44999999999999
RP11-1036E20.9 ENSG00000214797 11 Lassosum -0.00292338666166159 0.682670682669586 NA NA NA NA 0.0448759983653583 NA NA NA NA NA 59043927 2.53900000000002
RP11-37N22.1 ENSG00000214803 8 Lassosum 0.00463745527347348 0.126597265049371 NA NA NA NA -1.5785335430204 NA NA NA NA NA 125232275 3.94500000000002
DDX12P ENSG00000214826 12 Lassosum 0.00519846449725625 0.118714206235305 NA NA NA NA -0.120928511512456 NA NA NA NA NA 9585567 2.11699999999999
RP11-261C10.3 ENSG00000214837 1 Lassosum 0 NA NA NA NA NA NA NA NA NA NA NA 243253597 5.416
RP11-115L11.1 ENSG00000214846 4 Lassosum -0.00321402316008723 0.0607151068046126 NA NA NA NA -4.33814889887922 NA NA NA NA NA 15732917 6.065
LINC00612 ENSG00000214851 12 Lassosum 0 NA NA NA NA NA NA NA NA NA NA NA 9212924 2.29300000000001
SRSF9P1 ENSG00000214867 21 Lassosum 0.00866357054500388 0.656828194915403 NA NA NA NA 0.00380404644590545 NA NA NA NA NA 37667735 0.825999999999993
AC004540.5 ENSG00000214870 7 Lassosum 0.0100549995558195 0.229483379970623 NA NA NA NA -0.184855335443095 NA NA NA NA NA 26488403 4.51400000000001
SMTNL1 ENSG00000214872 11 Lassosum 0.207084167810995 0.91702933410127 NA NA NA NA -0.00862486788213049 NA NA NA NA NA 57313543 1.642
XXyac-YM21GA2.7 ENSG00000214888 9 Lassosum 0.133103595219043 0.112162477779909 NA NA NA NA 0.0625348656381735 NA NA NA NA NA 90473122 2.62299999999999
LINC00243 ENSG00000214894 6 Lassosum 0.0958781678789271 1.17141794707748e-16 NA NA NA NA -74.3626749111908 NA NA NA NA NA 30782433 3.39800000000002
C14orf182 ENSG00000214900 14 Lassosum 0.038342086279563 0.443624255890359 NA NA NA NA 0.020395861161094 NA NA NA NA NA 50461334 1.32500000000005
HLA-F-AS1 ENSG00000214922 6 Lassosum 0.0841229991499457 0.00105865013388627 NA NA NA NA -1.0078422957624 NA NA NA NA NA 29705602 2.33100000000002
ZSWIM7 ENSG00000214941 17 Lassosum -0.0032273462982122 0.140786976770287 NA NA NA NA -0.471131962852795 NA NA NA NA NA 15891452 0.995000000000005
ARHGEF28 ENSG00000214944 5 Lassosum -0.00274171417665192 0.255640832675249 NA NA NA NA -0.0825318920953561 NA NA NA NA NA 73079900 5.036
LRRC69 ENSG00000214954 8 Lassosum 0.00775190292699923 0.0103259037206888 NA NA NA NA 0.47315217315987 NA NA NA NA NA 92172762 2.82900000000001
AP000318.2 ENSG00000214955 21 Lassosum -0.00237005517764111 0.853964627878989 NA NA NA NA -0.263643029694009 NA NA NA NA NA 35589112 0.790999999999997
PPIAP29 ENSG00000214975 6 Lassosum 0.120131898115271 0.164078002818085 NA NA NA NA 0.0428280500190556 NA NA NA NA NA 24976928 4.90300000000002
AC129492.6 ENSG00000214999 17 Lassosum -0.00171458740531216 0.0213648054378209 NA NA NA NA -0.517580843104556 NA NA NA NA NA 7983841 1.065
CHCHD2P2 ENSG00000215006 5 Lassosum -0.00215688891014443 0.709221947970497 NA NA NA NA 0.0120760742950197 NA NA NA NA NA 68629916 4.77000000000004
C22orf29 ENSG00000215012 22 Lassosum 0.0736878112407878 0.500583865027159 NA NA NA NA -0.280614885997264 NA NA NA NA NA 19838040 0.658999999999992
AL645728.1 ENSG00000215014 1 Lassosum 0.0970665497163964 0.305984622910035 NA NA NA NA 0.37082185302345 NA NA NA NA NA 1510864 4.72700000000003
PHB2 ENSG00000215021 12 Lassosum -0.00245459662761216 0.532404293018043 NA NA NA NA 0.0153496644908648 NA NA NA NA NA 7077239 4.22800000000001
RPL13P12 ENSG00000215030 17 Lassosum -0.00295655444489773 0.726673819895944 NA NA NA NA 0.0312619914924949 NA NA NA NA NA 17287008 0.992000000000019
CD27-AS1 ENSG00000215039 12 Lassosum 0.115402198032048 0.836676027617486 NA NA NA NA 1.75134793197951 NA NA NA NA NA 6554450 1.96899999999999
NEURL4 ENSG00000215041 17 Lassosum 0.0712645171582399 0.178524609913812 NA NA NA NA -0.0392897063228639 NA NA NA NA NA 7225829 1.09999999999997
GRID2IP ENSG00000215045 7 Lassosum 0.000710740727312587 0.347686483751411 NA NA NA NA -1.0283819671873 NA NA NA NA NA 6564080 2.755
AC027763.2 ENSG00000215067 17 Lassosum 0.0203513610627503 0.173036032593374 NA NA NA NA 0.133965606717038 NA NA NA NA NA 6847811 1.18900000000002
