# Supplementary material for: SUMMIT: An integrative approach for better transcriptomic data imputation improves causal gene identification
Source: Nat Commun. 2022 Oct 25;13:6336. doi: 10.1038/s41467-022-34016-y (PMC9593997; doi:10.1038/s41467-022-34016-y)
Supplement: Supplementary file 7 — Source Data [file 41467_2022_34016_MOESM7_ESM.zip › Source Data/Figure-3/real-data-new/Lassosum/AST/AST-135]

gene_symbol gene_id chromosome model_best r2_test p_SCAD p_ElNet p_LASSO p_MCP p_MNet z_SCAD z_ElNet z_LASSO z_MCP z_MNet p_ACAT gene_pos runtime
AC025171.1 ENSG00000215068 5 Lassosum -0.00128004346858557 0.304178155451939 NA NA NA NA -0.096346049053895 NA NA NA NA NA 43043584 5.669
UBXN2B ENSG00000215114 8 Lassosum 0.0251031905499155 0.825674292142864 NA NA NA NA -0.041723347595014 NA NA NA NA NA 59343941 8.284
AC141586.5 ENSG00000215154 16 Lassosum 0.0484013931294864 0.537960287286253 NA NA NA NA 0.136728901914612 NA NA NA NA NA 2666923 1.516
RP11-1023L17.2 ENSG00000215156 5 Lassosum -0.00259885847773056 0.439633793878127 NA NA NA NA -0.103482211508974 NA NA NA NA NA 34191959 4.829
RP11-1023L17.1 ENSG00000215158 5 Lassosum 0.00636950757262089 0.542621913907822 NA NA NA NA -0.152924284307951 NA NA NA NA NA 34204852 3.136
FAM166B ENSG00000215187 9 Lassosum 0 NA NA NA NA NA NA NA NA NA NA NA 35562862 1.95
LINC00680 ENSG00000215190 6 Lassosum 0.202815975424016 0.508633189026363 NA NA NA NA -0.794886102986188 NA NA NA NA NA 58280065 5.426
PEX26 ENSG00000215193 22 Lassosum -0.00324518437754695 0.390438873933741 NA NA NA NA 0.0754883885087627 NA NA NA NA NA 18587297 1.066
AC091878.1 ENSG00000215196 5 Lassosum -0.00279683009374021 0.332843806370252 NA NA NA NA -0.10511318116623 NA NA NA NA NA 17173646 4.605
RBMXP2 ENSG00000215210 9 Lassosum -0.00120433401824438 0.872123101128592 NA NA NA NA 0.253453539020806 NA NA NA NA NA 30689686 4.402
AL137145.1 ENSG00000215244 10 Lassosum 0.00753965273779766 0.460446951216549 NA NA NA NA 0.026768343647419 NA NA NA NA NA 6348794 4.033
FASTKD5 ENSG00000215251 20 Lassosum -0.00289673161209802 0.7310790116073 NA NA NA NA 0.0695923255282446 NA NA NA NA NA 3133854 2.142
GOLGA8B ENSG00000215252 15 Lassosum 0.057710071951963 0.583948998508214 NA NA NA NA 0.89882551404708 NA NA NA NA NA 34849056 1.9
DHRS4-AS1 ENSG00000215256 14 Lassosum 0.0949332195175643 0.132533922365245 NA NA NA NA 0.642443747657319 NA NA NA NA NA 24432994 2.066
AKR1C7P ENSG00000215267 10 Lassosum 0.0626393493824841 0.694543958773612 NA NA NA NA 0.680073921336421 NA NA NA NA NA 5323784 3.748
HOMEZ ENSG00000215271 14 Lassosum -0.00280113898632717 0.838159686370605 NA NA NA NA -0.0272533188482445 NA NA NA NA NA 23749288 1.849
HMGB3P24 ENSG00000215283 9 Lassosum -0.00065921756588172 0.0907195777885442 NA NA NA NA 0.173808991551615 NA NA NA NA NA 36304208 2.108
CTD-3092A11.1 ENSG00000215302 15 Lassosum 0.063816850844075 0.913107965810082 NA NA NA NA -0.279184883753781 NA NA NA NA NA 30781404 3.094
VPS16 ENSG00000215305 20 Lassosum 0.119895042363475 0.457058234958918 NA NA NA NA -0.139971980880833 NA NA NA NA NA 2834363 1.267
MYL5 ENSG00000215375 4 Lassosum 0.0688163463124909 0.2132221800298 NA NA NA NA 0.397697131927479 NA NA NA NA NA 671595 5.925
ACTG1P3 ENSG00000215388 20 Lassosum 0.000189285052465626 0.610558765273954 NA NA NA NA 0.395645206930779 NA NA NA NA NA 1141784 2.437
SCRT2 ENSG00000215397 20 Lassosum 0 NA NA NA NA NA NA NA NA NA NA NA 649532 1.42699999999999
MIR17HG ENSG00000215417 13 Lassosum 0.0174663394246036 0.143701476370928 NA NA NA NA 0.0279367765651781 NA NA NA NA NA 92003453 2.408
ZNF407 ENSG00000215421 18 Lassosum 0.00164510186200184 0.0142787867216927 NA NA NA NA 0.868560860584357 NA NA NA NA NA 72521366 2.521
MCM3AP-AS1 ENSG00000215424 21 Lassosum 0.0100378233887244 0.785288614793564 NA NA NA NA 0.0202441165072373 NA NA NA NA NA 47664217 0.662999999999997
NPEPL1 ENSG00000215440 20 Lassosum 0.00892625417006065 0.675791242147467 NA NA NA NA -0.106556915174806 NA NA NA NA NA 57279240 2.11
BX322557.10 ENSG00000215447 21 Lassosum -0.000658856823251064 0.144786638694766 NA NA NA NA 11.8424992901368 NA NA NA NA NA 46709810 0.789999999999992
AP001053.11 ENSG00000215458 21 Lassosum 0.0317280129610548 0.455253003082201 NA NA NA NA -0.341202868152485 NA NA NA NA NA 45229043 0.815000000000012
BCRP3 ENSG00000215481 22 Lassosum -0.00294123435514515 0.217000179602211 NA NA NA NA -0.454519578989859 NA NA NA NA NA 25037840 0.603999999999999
XXbac-B562F10.11 ENSG00000215493 22 Lassosum 0.00741666347055026 0.285779356451017 NA NA NA NA 0.318193626542097 NA NA NA NA NA 20805260 0.751000000000005
PI4KAP1 ENSG00000215513 22 Lassosum 0.000318128978118337 0.373649962546147 NA NA NA NA 0.202488583178522 NA NA NA NA NA 20405679 0.652000000000001
EFCAB8 ENSG00000215529 20 Lassosum 0.0309831491874477 0.205432261190512 NA NA NA NA 0.679506631917594 NA NA NA NA NA 31497867 0.866
LINC00189 ENSG00000215533 21 Lassosum 0.0237777041455877 0.775831741143202 NA NA NA NA -0.447072835410671 NA NA NA NA NA 30613163 0.706000000000003
GRK6P1 ENSG00000215571 13 Lassosum -0.00304935864991007 0.838070688358008 NA NA NA NA -0.00383234597936837 NA NA NA NA NA 21894118 2.997
C20orf202 ENSG00000215595 20 Lassosum -0.00120518702628658 0.787168078586988 NA NA NA NA 0.00962538095563371 NA NA NA NA NA 1186508 1.29600000000001
GUSBP9 ENSG00000215630 5 Lassosum 0.00575250331397603 0.867108389944163 NA NA NA NA -0.00949751271192419 NA NA NA NA NA 70510663 3.68899999999999
CELA2B ENSG00000215704 1 Lassosum 0 NA NA NA NA NA NA NA NA NA NA NA 15805149 7.208
TMEM242 ENSG00000215712 6 Lassosum 0.0107218525094188 0.31790507033912 NA NA NA NA -0.0994062185022593 NA NA NA NA NA 157728647 3.869
TMEM167B ENSG00000215717 1 Lassosum 0.054362868298594 0.207643444516063 NA NA NA NA -0.182684089506074 NA NA NA NA NA 109636456 3.95699999999999
TNFRSF25 ENSG00000215788 1 Lassosum 0.0388906243941561 0.371144802843556 NA NA NA NA 0.0391009660383565 NA NA NA NA NA 6523733 4.154
SLC35E2 ENSG00000215790 1 Lassosum 0.143499772345256 0.646806156523596 NA NA NA NA 0.0409294332972028 NA NA NA NA NA 1666854 2.30000000000001
BTNL10 ENSG00000215811 1 Lassosum -0.0009311221663586 0.223324597547231 NA NA NA NA 0.0168129677296892 NA NA NA NA NA 228698181 2.66800000000001
RP11-7G12.2 ENSG00000215835 1 Lassosum -0.00203580933692016 0.263207734913265 NA NA NA NA -0.0057074077329399 NA NA NA NA NA 166245850 3.343
RP11-122G18.7 ENSG00000215840 1 Lassosum -0.003224367776413 0.682826189843959 NA NA NA NA -0.316216531066739 NA NA NA NA NA 161376365 2.63499999999999
TSTD1 ENSG00000215845 1 Lassosum 0.000403743991545302 0.379384013826798 NA NA NA NA 1.2496869646483 NA NA NA NA NA 161008100 3.52600000000001
RP4-773A18.2 ENSG00000215867 1 Lassosum 0.0323084625002578 0.875556088900708 NA NA NA NA -0.0127631729785193 NA NA NA NA NA 112191539 2.67499999999998
CYB5RL ENSG00000215883 1 Lassosum 0.0145391916270408 0.934070464687277 NA NA NA NA -0.011221625433061 NA NA NA NA NA 54651859 3.434
CROCCP2 ENSG00000215908 1 Lassosum -0.00136707081650389 0.928579826919844 NA NA NA NA 0.0592443770633495 NA NA NA NA NA 16957964 2.59399999999999
TTC34 ENSG00000215912 1 Lassosum 0.078054623748986 0.0153514685476565 NA NA NA NA 0.0256219861470138 NA NA NA NA NA 2642850 3.07400000000001
MMP23A ENSG00000215914 1 Lassosum 0.0108220789305252 0.709350012204236 NA NA NA NA -0.0527871347063758 NA NA NA NA NA 1632309 2.31100000000001
ATAD3C ENSG00000215915 1 Lassosum 0.0115617511238313 0.919793384133009 NA NA NA NA -0.00251298460780431 NA NA NA NA NA 1395303 2.56
RP11-490H24.5 ENSG00000216285 12 Lassosum -0.00324552259248612 0.418564805012721 NA NA NA NA -0.00899921259558513 NA NA NA NA NA 104424939 2.66500000000002
HIST1H1PS1 ENSG00000216331 6 Lassosum 0.0099686885767013 0.000164100745941167 NA NA NA NA -7.59915611831599 NA NA NA NA NA 26195896 4.22899999999998
IFI30 ENSG00000216490 19 Lassosum 0.0220500641896264 0.183022950218786 NA NA NA NA -0.226292817985908 NA NA NA NA NA 18286449 1.25700000000001
IGSF23 ENSG00000216588 19 Lassosum 0.000668235722483979 0.74348035899251 NA NA NA NA -0.016702564250362 NA NA NA NA NA 45128510 0.804999999999978
LY86-AS1 ENSG00000216863 6 Lassosum -0.00237623247797969 0.066320555782886 NA NA NA NA 0.150939351054818 NA NA NA NA NA 6484837 2.833
AC009403.2 ENSG00000216895 7 Lassosum 0.0168352578008255 0.60896985129187 NA NA NA NA 3.98150238082677 NA NA NA NA NA 155420912 3.303
CCDC7 ENSG00000216937 10 Lassosum 0.0669465257310207 0.0893973822009153 NA NA NA NA 0.0551459488938407 NA NA NA NA NA 32799280 3.755
RP1-83M4.2 ENSG00000217027 6 Lassosum 0 NA NA NA NA NA NA NA NA NA NA NA 144521843 4.215
RP1-13D10.3 ENSG00000217078 6 Lassosum 0.0614101715469639 0.582435792258199 NA NA NA NA 0.315473435732798 NA NA NA NA NA 16163800 2.25899999999999
RP1-245M18.2 ENSG00000217083 6 Lassosum 0.00950904538351782 0.15570046452084 NA NA NA NA 3.77714310323326 NA NA NA NA NA 24948340 2.63300000000001
FNIP1 ENSG00000217128 5 Lassosum 0 NA NA NA NA NA NA NA NA NA NA NA 130947147 3.52699999999999
LARP1P1 ENSG00000217159 6 Lassosum 0 NA NA NA NA NA NA NA NA NA NA NA 26164445 3.43299999999999
ANKRD18EP ENSG00000217165 6 Lassosum 0.060093836160049 0.507855565157586 NA NA NA NA 0.18535074630024 NA NA NA NA NA 39079412 2.66500000000002
RP1-34B20.4 ENSG00000217275 6 Lassosum 0.00379675328351348 3.81191603018835e-06 NA NA NA NA 26.5052084369888 NA NA NA NA NA 26202633 3.32400000000001
PRELID1P1 ENSG00000217325 6 Lassosum 0.00518668659174037 0.608836186279426 NA NA NA NA -0.0475956186161187 NA NA NA NA NA 126965085 1.72999999999999
CKLF ENSG00000217555 16 Lassosum -0.00131721875406354 0.862471663405193 NA NA NA NA -0.0812530918342095 NA NA NA NA NA 66593398 1.499
PTGES3P2 ENSG00000217643 2 Lassosum 0.0023490087431316 0.557193261488941 NA NA NA NA 0.135410455350968 NA NA NA NA NA 26045578 5.41200000000001
RP4-803A2.1 ENSG00000217644 1 Lassosum 0.0385055146188447 0.724884641658373 NA NA NA NA -0.499430651362366 NA NA NA NA NA 33445808 3.44300000000001
RP1-95L4.4 ENSG00000217648 6 Lassosum 0.0121327249240354 0.530651801736941 NA NA NA NA 0.245423714543629 NA NA NA NA NA 143663951 8.16000000000003
MGC10955 ENSG00000217702 2 Lassosum 0.189958528070082 0.0568986569059305 NA NA NA NA 0.72572433084385 NA NA NA NA NA 74362060 6.64399999999998
RP11-465B22.3 ENSG00000217801 1 Lassosum 0.0742684518566362 0.581867193015364 NA NA NA NA 0.290097745440058 NA NA NA NA NA 999924 3.11000000000001
PAM16 ENSG00000217930 16 Lassosum 0.0806966718107569 0.668350779502307 NA NA NA NA 0.410839340482294 NA NA NA NA NA 4393579 1.15599999999998
RP4-800J21.3 ENSG00000218018 20 Lassosum 0.00016056293811284 0.21972961256666 NA NA NA NA 0.0286279233770413 NA NA NA NA NA 55963667 2.79300000000001
RP1-13D10.2 ENSG00000218073 6 Lassosum 0.0534108501131901 0.491447239852516 NA NA NA NA -0.887044130423866 NA NA NA NA NA 16161399 3.87700000000001
AC016739.2 ENSG00000218175 2 Lassosum -0.00324995943955364 0.0839670635544161 NA NA NA NA 0.0610948916586863 NA NA NA NA NA 177065808 3.78200000000001
KRT8P43 ENSG00000218186 6 Lassosum 0.0254727300683475 0.657438555336121 NA NA NA NA -0.0185132570130085 NA NA NA NA NA 24599129 3.916
TATDN2P2 ENSG00000218226 6 Lassosum 0.00124111913334202 0.238219267409894 NA NA NA NA -3.00038807493063 NA NA NA NA NA 159036703 3.863
RP11-889L3.1 ENSG00000218227 5 Lassosum 0.00174299792671562 0.158849328304375 NA NA NA NA -0.103748593736059 NA NA NA NA NA 177482900 1.96699999999998
MORF4L1P1 ENSG00000218283 1 Lassosum -0.00189833172248832 0.591887811799529 NA NA NA NA 0.51611754418448 NA NA NA NA NA 220427395 6.97300000000001
LL22NC03-75H12.2 ENSG00000218357 22 Lassosum -0.00299632176485876 0.696690175532745 NA NA NA NA 0.0596737279653692 NA NA NA NA NA 47869954 1.64999999999998
RP11-475C16.1 ENSG00000218426 6 Lassosum 0.0129340900105108 0.052225675360384 NA NA NA NA -0.827402757963624 NA NA NA NA NA 153603645 3.42500000000001
LINC00339 ENSG00000218510 1 Lassosum 0.103958198545847 0.534299151986908 NA NA NA NA 0.466461888737354 NA NA NA NA NA 22354698 5.94899999999998
AP000350.4 ENSG00000218537 22 Lassosum 0.417832823212112 0.161522013211286 NA NA NA NA -11.7593172793266 NA NA NA NA NA 24238865 0.695000000000022
GAPDHP63 ENSG00000218582 6 Lassosum -0.00164583064971047 0.272625033239431 NA NA NA NA -1.30960084030545 NA NA NA NA NA 80663225 2.75800000000004
RP3-395C13.1 ENSG00000218631 6 Lassosum 0.0374850155267284 0.0918769676171719 NA NA NA NA 0.0349301077040185 NA NA NA NA NA 157793895 2.12799999999999
RP1-34L19.1 ENSG00000218713 6 Lassosum 0.134626949169976 0.249606719974787 NA NA NA NA -0.883740161691081 NA NA NA NA NA 53072445 2.90800000000002
AC007390.5 ENSG00000218739 2 Lassosum 0.0728006043703541 0.22258072738386 NA NA NA NA 0.530970041381883 NA NA NA NA NA 37432249 4.11099999999999
RP1-229K20.5 ENSG00000218809 6 Lassosum 0.0384366366463158 0.8357374916905 NA NA NA NA 0.167187568599413 NA NA NA NA NA 41237795 2.83199999999999
ZNF579 ENSG00000218891 19 Lassosum 0.0478755981003414 0.626159331001918 NA NA NA NA 0.0798882674626026 NA NA NA NA NA 56090555 2.06999999999999
RNASEK ENSG00000219200 17 Lassosum 0.160614207097721 0.0149402541009767 NA NA NA NA -1.0168090326282 NA NA NA NA NA 6916793 2.47499999999997
RPL31P52 ENSG00000219355 12 Lassosum -0.00325592950102083 0.277941260488609 NA NA NA NA 0.157481908765626 NA NA NA NA NA 120888423 1.49000000000001
RP1-265C24.5 ENSG00000219392 6 Lassosum 0.0362376786618628 9.23069879389351e-05 NA NA NA NA 51.3456091047147 NA NA NA NA NA 28083867 5.41900000000004
RP4-761J14.8 ENSG00000219410 12 Lassosum -0.00292943224993358 0.39624790441783 NA NA NA NA 0.00463436123388845 NA NA NA NA NA 6776830 1.34800000000001
RP3-337H4.6 ENSG00000219470 6 Lassosum 0.00638190168178066 0.968362442167599 NA NA NA NA -0.00627411135498243 NA NA NA NA NA 43506999 2.30900000000003
NBPF1 ENSG00000219481 1 Lassosum 0.0784065571356584 0.544466473875177 NA NA NA NA -0.0902772142109954 NA NA NA NA NA 16914503 5.51100000000002
AC006465.3 ENSG00000219545 7 Lassosum -0.00212306928622286 0.696051403238846 NA NA NA NA -0.0638626765113534 NA NA NA NA NA 7862015 3.26300000000003
PPP1R3G ENSG00000219607 6 Lassosum 0.116427985004485 0.0494875807310502 NA NA NA NA -0.30038333635593 NA NA NA NA NA 5086587 4.02800000000002
FAM228B ENSG00000219626 2 Lassosum 0.0934587360704453 0.0622322178978183 NA NA NA NA 0.365353450881031 NA NA NA NA NA 24345952 2.49799999999999
CTD-2006C1.2 ENSG00000219665 19 Lassosum 0.00985625114206845 0.834713178438412 NA NA NA NA -0.000718318546539271 NA NA NA NA NA 12127761 1.803
