# Supplementary material for: SUMMIT: An integrative approach for better transcriptomic data imputation improves causal gene identification
Source: Nat Commun. 2022 Oct 25;13:6336. doi: 10.1038/s41467-022-34016-y (PMC9593997; doi:10.1038/s41467-022-34016-y)
Supplement: Supplementary file 7 — Source Data [file 41467_2022_34016_MOESM7_ESM.zip › Source Data/Figure-3/real-data-new/Lassosum/AST/AST-136]

gene_symbol gene_id chromosome model_best r2_test p_SCAD p_ElNet p_LASSO p_MCP p_MNet z_SCAD z_ElNet z_LASSO z_MCP z_MNet p_ACAT gene_pos runtime
RP3-425P12.4 ENSG00000219682 6 Lassosum 0.00054161158607513 9.64872623256322e-05 NA NA NA NA -0.741568148293866 NA NA NA NA NA 25140930 6.576
RP1-292B18.1 ENSG00000219747 6 Lassosum 0 NA NA NA NA NA NA NA NA NA NA NA 151420867 3.92
GAPDHP42 ENSG00000219881 6 Lassosum -0.00230829157892565 0.337954415375085 NA NA NA NA 0.000734396521501994 NA NA NA NA NA 70456253 3.436
ZSCAN12P1 ENSG00000219891 6 Lassosum 0.0249450597701165 0.00436431045164408 NA NA NA NA -8.20999932698783 NA NA NA NA NA 28060187 2.312
RP11-40C6.2 ENSG00000219928 9 Lassosum 0 NA NA NA NA NA NA NA NA NA NA NA 90140303 4.007
LINGO3 ENSG00000220008 19 Lassosum 0.00352512823115503 0.0843551649471031 NA NA NA NA -0.296769034121172 NA NA NA NA NA 2298965 1.333
RP1-37N7.3 ENSG00000220161 17 Lassosum 0 NA NA NA NA NA NA NA NA NA NA NA 18316083 2.256
ZGLP1 ENSG00000220201 19 Lassosum 0 NA NA NA NA NA NA NA NA NA NA NA 10418017 0.742999999999999
VAMP2 ENSG00000220205 17 Lassosum 0.00680352095319425 0.902153716432811 NA NA NA NA -0.00932060763915331 NA NA NA NA NA 8064665 1.268
ACTBP8 ENSG00000220267 6 Lassosum 0.254821120140245 0.0660628427131018 NA NA NA NA -1.72189535294586 NA NA NA NA NA 88986154 2.901
RP1-56L9.3 ENSG00000220305 6 Lassosum 0.00774981915712747 0.0353130089700812 NA NA NA NA -0.501803114947957 NA NA NA NA NA 160134425 4.09
HIST2H2BD ENSG00000220323 1 Lassosum 0.00128207154917681 0.327614299002775 NA NA NA NA 0.0344660847487056 NA NA NA NA NA 149814854 4.985
RP11-69L16.5 ENSG00000220472 6 Lassosum 0.000112036317000519 0.538803194749793 NA NA NA NA -0.0921191425413517 NA NA NA NA NA 7339436 5.199
ASS1P1 ENSG00000220517 6 Lassosum 0.0127496066346857 0.636468398505863 NA NA NA NA 0.163155098801304 NA NA NA NA NA 25024093 3.001
PKMP3 ENSG00000220563 6 Lassosum -0.00319390660007435 0.276501314246221 NA NA NA NA -0.958030001834311 NA NA NA NA NA 86369967 2.789
RPL21P28 ENSG00000220749 1 Lassosum 0.0048301683450922 0.0728619961121606 NA NA NA NA -0.404033053386764 NA NA NA NA NA 212225100 5.943
MTMR9LP ENSG00000220785 1 Lassosum 0.194345241565989 0.234706688721073 NA NA NA NA -0.228098510042782 NA NA NA NA NA 32702240 2.952
AC093642.5 ENSG00000220804 2 Lassosum 0.00952699234462828 0.21916984556382 NA NA NA NA -0.378969982311064 NA NA NA NA NA 243066544 5.285
RP11-572P18.1 ENSG00000220842 10 Lassosum 0.00196274370027882 0.807063243625025 NA NA NA NA 0.0677001160434344 NA NA NA NA NA 122114447 3.36800000000001
RPS18P9 ENSG00000220848 6 Lassosum 0.0318431853291005 0.00903623522031238 NA NA NA NA 2.62155993351852 NA NA NA NA NA 149915449 4.652
HIST1H3PS1 ENSG00000220875 6 Lassosum -0.0032097506731148 0.139287104230739 NA NA NA NA -0.103571478699865 NA NA NA NA NA 26322312 2.788
MIR1250 ENSG00000221025 17 Lassosum 0.0538757289082538 0.53753595311664 NA NA NA NA 0.000221296930820902 NA NA NA NA NA 79107052 1.325
RP11-137L10.6 ENSG00000221817 10 Lassosum 0 NA NA NA NA NA NA NA NA NA NA NA 75267555 3.80199999999999
C6orf226 ENSG00000221821 6 Lassosum 0.0183224703674563 0.233123044003534 NA NA NA NA -0.177831467320521 NA NA NA NA NA 42858279 4.22900000000001
PPP3R1 ENSG00000221823 2 Lassosum 0.0291694016508821 0.38825632201075 NA NA NA NA 0.177038812283203 NA NA NA NA NA 68423366 4.94999999999999
FANCG ENSG00000221829 9 Lassosum 0.0361303186097806 0.911912701503709 NA NA NA NA 0.00765026312720954 NA NA NA NA NA 35076922 3.232
AP4M1 ENSG00000221838 7 Lassosum 0.112896411898407 0.158616604664657 NA NA NA NA -0.42753834529218 NA NA NA NA NA 99703570 3.48699999999999
PLXNA4 ENSG00000221866 7 Lassosum -0.00325725117175324 0.53837596304388 NA NA NA NA 0.219507331506738 NA NA NA NA NA 132070769 2.80200000000001
CEBPD ENSG00000221869 8 Lassosum -0.00287284537066568 0.605175842271835 NA NA NA NA 0.0116247634493665 NA NA NA NA NA 48650559 2.49299999999999
ARIH2OS ENSG00000221883 3 Lassosum 0.00788378129415468 0.637589105658752 NA NA NA NA 0.0366929605547964 NA NA NA NA NA 48956019 4.33099999999999
C5orf54 ENSG00000221886 5 Lassosum -0.00189111027209599 0.991854590788586 NA NA NA NA 0.000185764815240246 NA NA NA NA NA 159823629 2.875
NPTXR ENSG00000221890 22 Lassosum 0.179172043888754 0.248869451999974 NA NA NA NA 0.996569085147375 NA NA NA NA NA 39227222 0.626999999999995
FAM200A ENSG00000221909 7 Lassosum -0.00243158495782536 0.412934376005554 NA NA NA NA 0.0717097507145574 NA NA NA NA NA 99150045 5.19000000000001
PPP2R2A ENSG00000221914 8 Lassosum 0.02644646165234 0.595641762273368 NA NA NA NA 0.027819679150855 NA NA NA NA NA 26189601 2.968
C19orf73 ENSG00000221916 19 Lassosum -0.00323640727014052 0.884610197952847 NA NA NA NA -0.00778819933902227 NA NA NA NA NA 49622026 0.930999999999997
ZNF880 ENSG00000221923 19 Lassosum 0.0665103148226763 0.394563348949333 NA NA NA NA -0.0259788531617725 NA NA NA NA NA 52881109 1.363
TRIM16 ENSG00000221926 17 Lassosum 0.0483142757456467 0.869314458156028 NA NA NA NA 0.00337689660225671 NA NA NA NA NA 15559449 1.598
TAS2R40 ENSG00000221937 7 Lassosum -0.00251763036913433 0.628713018092339 NA NA NA NA 0.00148091193283174 NA NA NA NA NA 142919646 3.239
TIGD1 ENSG00000221944 2 Lassosum 0.0596425396646184 0.259725905627566 NA NA NA NA 0.0147040528518744 NA NA NA NA NA 233414002 7.51100000000001
FXYD7 ENSG00000221946 19 Lassosum 0.12792328448262 0.0157039576154475 NA NA NA NA 1.38055719717393 NA NA NA NA NA 35639679 1.40000000000001
C12orf61 ENSG00000221949 12 Lassosum 0.00138492962688386 0.237181822571092 NA NA NA NA 0.0925270525039209 NA NA NA NA NA 62996372 4.727
SLC12A8 ENSG00000221955 3 Lassosum -0.000903190323123138 0.263912829185643 NA NA NA NA 0.140945988416651 NA NA NA NA NA 124899750 3.042
KIR2DS4 ENSG00000221957 19 Lassosum 0.41911999896424 0.007101625096733 NA NA NA NA -1.06268286724317 NA NA NA NA NA 55352077 1.28100000000001
TMEM14E ENSG00000221962 3 Lassosum 0.0878666955278429 0.139581545331989 NA NA NA NA 0.00487198484196818 NA NA NA NA NA 152058131 3.53100000000001
APOL6 ENSG00000221963 22 Lassosum -0.00224943566832736 0.827095152744268 NA NA NA NA 0.0141948268014471 NA NA NA NA NA 36050923 0.819999999999993
FADS3 ENSG00000221968 11 Lassosum 0.00395360196320538 0.00446115935832336 NA NA NA NA -0.00712141998523472 NA NA NA NA NA 61650257 2.13200000000001
CCNL2 ENSG00000221978 1 Lassosum -0.00251581317092908 0.113366212441761 NA NA NA NA -0.312738218569363 NA NA NA NA NA 1327899 6.03800000000001
UBA52 ENSG00000221983 19 Lassosum 0.0161585511061888 0.232340897346744 NA NA NA NA -0.219114323310626 NA NA NA NA NA 18685450 1.22399999999999
PPT2 ENSG00000221988 6 Lassosum 0.00132385686452952 8.18048186344832e-12 NA NA NA NA 0.322396332741227 NA NA NA NA NA 32126336 5.32399999999998
C5orf55 ENSG00000221990 5 Lassosum 0.0829969011817945 0.150670521160047 NA NA NA NA -0.0766224890940149 NA NA NA NA NA 442451 3.48700000000002
TIAF1 ENSG00000221995 17 Lassosum 0.00444143336414615 0.00161129439273302 NA NA NA NA 2.42407085005648 NA NA NA NA NA 27409537 1.39399999999998
AC016722.1 ENSG00000222005 2 Lassosum -0.00254091876799301 0.957234996995077 NA NA NA NA 0.00222620620579441 NA NA NA NA NA 47046801 5.35000000000002
BTBD19 ENSG00000222009 1 Lassosum 0.0373577657524155 0.00809474769569236 NA NA NA NA -0.258908326586597 NA NA NA NA NA 45277705 4.90299999999999
FAM185A ENSG00000222011 7 Lassosum 0.021386818188548 0.276994881721915 NA NA NA NA 0.0411549923066777 NA NA NA NA NA 102419545 3.649
AC133919.6 ENSG00000222019 16 Lassosum 0.000489595812144805 0.189865491446681 NA NA NA NA 0.284420376337231 NA NA NA NA NA 90110175 0.830999999999989
AC062017.1 ENSG00000222020 2 Lassosum 0.0663174199277464 0.484844906487602 NA NA NA NA 0.0665868285400471 NA NA NA NA NA 240323594 3.73000000000002
IGLC6 ENSG00000222037 22 Lassosum 0.0419981485296033 0.607684426625239 NA NA NA NA -0.192371989488368 NA NA NA NA NA 23261865 0.676999999999992
LINC00152 ENSG00000222041 2 Lassosum 0.0181049248054327 0.0432923782621325 NA NA NA NA 0.276037109646717 NA NA NA NA NA 87830605 3.464
DCDC2B ENSG00000222046 1 Lassosum -0.00304299440587563 0.0917133468404959 NA NA NA NA 0.411946151528417 NA NA NA NA NA 32678246 5.749
U4 ENSG00000222057 3 Lassosum 0.000460921445887053 0.589688336823967 NA NA NA NA -0.0935952228074543 NA NA NA NA NA 121374386 5.416
7SK ENSG00000222112 1 Lassosum 0.00772548538486761 0.0120553446318958 NA NA NA NA -0.23328151399566 NA NA NA NA NA 33802316 2.76300000000001
7SK ENSG00000222179 18 Lassosum 0 NA NA NA NA NA NA NA NA NA NA NA 43569765 1.20600000000002
SNORD12B ENSG00000222365 20 Lassosum 0.0438503245722101 0.0965257753499762 NA NA NA NA 4.17570186768284 NA NA NA NA NA 47896901 1.61599999999999
7SK ENSG00000222375 16 Lassosum 0.00408317536392222 0.68316667152289 NA NA NA NA 0.0646040056095954 NA NA NA NA NA 29742548 2.994
7SK ENSG00000223117 3 Lassosum -0.00325720742079416 0.333591741205373 NA NA NA NA 0.169687424808933 NA NA NA NA NA 190360122 2.24100000000001
RNY3P8 ENSG00000223298 13 Lassosum 0.0603080456249416 0.0602360073394435 NA NA NA NA 0.193183301912857 NA NA NA NA NA 95963146 2.33399999999997
IGLV9-49 ENSG00000223350 22 Lassosum 0.048450539299267 0.0677912192416294 NA NA NA NA 3.40625062191539 NA NA NA NA NA 22697811 0.564000000000021
RP11-66D17.5 ENSG00000223356 1 Lassosum 0.0798295847002293 0.628095642791746 NA NA NA NA -0.0127646076847808 NA NA NA NA NA 156682485 4.78099999999998
AC005104.3 ENSG00000223374 2 Lassosum -0.00189385096320005 0.613783943870868 NA NA NA NA 0.104691316112774 NA NA NA NA NA 242291637 6.11100000000002
RPS10P7 ENSG00000223396 1 Lassosum 0.00654815057944491 0.0562477039326708 NA NA NA NA 0.292485333987733 NA NA NA NA NA 201493716 2.94800000000001
RP11-211G3.2 ENSG00000223401 3 Lassosum -0.000917093850627548 0.0013093384733727 NA NA NA NA 1.41907320104393 NA NA NA NA NA 187462341 4.292
AC004471.9 ENSG00000223461 22 Lassosum 0.000624729523637457 0.916622639872158 NA NA NA NA 0.03225226576486 NA NA NA NA NA 19110529 0.805000000000007
RP11-545E17.3 ENSG00000223478 9 Lassosum 0.00676446597584346 0.517942084706568 NA NA NA NA -0.0901527316851444 NA NA NA NA NA 131491098 2.952
RP11-322M19.1 ENSG00000223482 10 Lassosum 0.051531066966865 0.839799434203633 NA NA NA NA 0.030784932945166 NA NA NA NA NA 89032989 1.47
EXOSC6 ENSG00000223496 16 Lassosum 0.247745643976444 0.145454619060997 NA NA NA NA -0.620523763308363 NA NA NA NA NA 70284983 1.583
VPS52 ENSG00000223501 6 Lassosum -0.00240863366245425 0.201107369414778 NA NA NA NA 0.0160607601074585 NA NA NA NA NA 33228936 2.05200000000002
RPL23AP53 ENSG00000223508 8 Lassosum 0.0174847257138684 0.870534573315261 NA NA NA NA -0.0779554772046399 NA NA NA NA NA 163479 4.92499999999998
RP11-632K20.7 ENSG00000223509 15 Lassosum 0.00923426259132409 0.134095153618766 NA NA NA NA -0.330053723094812 NA NA NA NA NA 32822010 3.58700000000002
RP11-439E19.8 ENSG00000223519 1 Lassosum 0.0367635112394049 0.908547611790194 NA NA NA NA -0.0284190688190902 NA NA NA NA NA 246964250 3.315
AC093690.1 ENSG00000223522 2 Lassosum 0.15389855773 0.0126582703732942 NA NA NA NA -2.0702314783402 NA NA NA NA NA 28531942 7.20599999999999
HLA-DQB1-AS1 ENSG00000223534 6 Lassosum 0.0877955953128758 7.65774378730714e-67 NA NA NA NA 51.1644622257739 NA NA NA NA NA 32628081 4.02700000000004
ZNF844 ENSG00000223547 19 Lassosum 0.000696522302764957 0.694631438245693 NA NA NA NA -0.18880204536658 NA NA NA NA NA 12183947 2.26900000000001
MTND5P28 ENSG00000223549 2 Lassosum -0.0029289091105853 0.0244739133965243 NA NA NA NA -0.360402142187194 NA NA NA NA NA 120973806 2.46100000000001
TMSB4XP4 ENSG00000223551 9 Lassosum -0.00150934942056069 0.266504939956484 NA NA NA NA -0.233568496171887 NA NA NA NA NA 131104740 2.52500000000003
RP11-24F11.2 ENSG00000223552 3 Lassosum 0.000292802935996872 0.0955702483978433 NA NA NA NA 0.965897807503642 NA NA NA NA NA 46427498 6.13600000000002
SMPD4P1 ENSG00000223553 22 Lassosum 0.298200128848033 0.762753944147779 NA NA NA NA -0.74126417983921 NA NA NA NA NA 20984041 0.524999999999977
AC003090.1 ENSG00000223561 7 Lassosum 0.00159664865614073 0.364298662813776 NA NA NA NA 0.141232207955831 NA NA NA NA NA 25711792 2.99700000000001
TINCR ENSG00000223573 19 Lassosum 0.0205711557095792 0.949246576387691 NA NA NA NA 0.00374956939536811 NA NA NA NA NA 5563111 0.870999999999981
RP3-476K8.4 ENSG00000223583 1 Lassosum -0.00115678614503545 0.778860544576301 NA NA NA NA -0.00016076108238519 NA NA NA NA NA 26781411 3.83500000000004
HBD ENSG00000223609 11 Lassosum -0.00113442065106351 0.0268832245572821 NA NA NA NA 0.0867297828308053 NA NA NA NA NA 5255254 2.18399999999997
RP11-289I10.2 ENSG00000223612 1 Lassosum 0 NA NA NA NA NA NA NA NA NA NA NA 148193523 2.60599999999999
DEFA8P ENSG00000223629 8 Lassosum 0.000800106250510857 0.844741167446659 NA NA NA NA -1.10365732248481 NA NA NA NA NA 6808684 5.32800000000003
IGHV3-64 ENSG00000223648 14 Lassosum 0.357514013871687 0.917694233688247 NA NA NA NA -0.0627891597308732 NA NA NA NA NA 107114007 1.03900000000004
AC012314.20 ENSG00000223660 19 Lassosum 0.00749258614216808 0.0300223509148409 NA NA NA NA 1.2522126866265 NA NA NA NA NA 54703579 1.69799999999998
EEF1A1P24 ENSG00000223668 3 Lassosum -0.00295466730983884 0.826080639342176 NA NA NA NA 0.0577781091434037 NA NA NA NA NA 39400724 4.94499999999999
NSUN5P1 ENSG00000223705 7 Lassosum 0.0818714310865025 0.127433665707149 NA NA NA NA -0.0138303548712557 NA NA NA NA NA 75042835 1.56300000000005
AC091633.3 ENSG00000223711 3 Lassosum 0.0162019542312667 0.696681057277299 NA NA NA NA -0.0371682731988023 NA NA NA NA NA 195274135 2.78199999999998
RP11-467L13.5 ENSG00000223722 12 Lassosum 0.039111153338458 0.0361054563035796 NA NA NA NA -1.61991164784196 NA NA NA NA NA 31907853 2.43200000000002
RP4-717I23.3 ENSG00000223745 1 Lassosum 0.492574335532772 0.0664640901805978 NA NA NA NA -0.317953949124409 NA NA NA NA NA 93769662 5.71100000000001
RP4-673D20.1 ENSG00000223750 20 Lassosum 0.0487948219942352 0.437481109086914 NA NA NA NA 0.580643276946674 NA NA NA NA NA 1667387 1.36899999999997
