# Supplementary material for: SUMMIT: An integrative approach for better transcriptomic data imputation improves causal gene identification
Source: Nat Commun. 2022 Oct 25;13:6336. doi: 10.1038/s41467-022-34016-y (PMC9593997; doi:10.1038/s41467-022-34016-y)
Supplement: Supplementary file 7 — Source Data [file 41467_2022_34016_MOESM7_ESM.zip › Source Data/Figure-3/real-data-new/Lassosum/AST/AST-137]

gene_symbol gene_id chromosome model_best r2_test p_SCAD p_ElNet p_LASSO p_MCP p_MNet z_SCAD z_ElNet z_LASSO z_MCP z_MNet p_ACAT gene_pos runtime
LINC00205 ENSG00000223768 21 Lassosum 0.00989552251548653 0.505142069608501 NA NA NA NA 0.0957924625930305 NA NA NA NA NA 46715234 1.406
ENTPD3-AS1 ENSG00000223797 3 Lassosum 0.118816582920201 0.0185154933605253 NA NA NA NA -0.895704955980433 NA NA NA NA NA 40425056 6.671
AP000295.7 ENSG00000223799 21 Lassosum -0.00245114377390654 0.0260669944712582 NA NA NA NA 0.753736073554115 NA NA NA NA NA 34637371 1.013
RPS20P14 ENSG00000223803 3 Lassosum -0.00308179156484245 0.223419360355821 NA NA NA NA -0.00516066559052293 NA NA NA NA NA 186618166 5.18
CFL1P1 ENSG00000223820 10 Lassosum 0.00122369427639235 0.29322618158199 NA NA NA NA 0.0745833936491722 NA NA NA NA NA 89591527 4.039
RP11-465B22.5 ENSG00000223823 1 Lassosum 0.0259281231377295 0.855978827000714 NA NA NA NA -0.0199953126621422 NA NA NA NA NA 1075916 5.372
AC147651.3 ENSG00000223855 7 Lassosum 0.00219670262203242 0.753962656160893 NA NA NA NA 0.024728495958847 NA NA NA NA NA 562448 4.062
HLA-DPB1 ENSG00000223865 6 Lassosum 0.0684551412920387 4.91817866689678e-10 NA NA NA NA -2.88923522666568 NA NA NA NA NA 33049340 4.63
AC005517.3 ENSG00000223878 17 Lassosum -0.00132875526363874 0.825496628188723 NA NA NA NA 0.0019336703242089 NA NA NA NA NA 15410424 1.596
RP11-251G23.2 ENSG00000223886 7 Lassosum 0.0126555324650913 0.106612179414784 NA NA NA NA -0.446276948679282 NA NA NA NA NA 105170887 4.377
RP5-995J12.2 ENSG00000223891 20 Lassosum 0.185506879012278 0.68948259727906 NA NA NA NA 0.228924725970494 NA NA NA NA NA 42847133 1.281
AC008074.3 ENSG00000223935 2 Lassosum 0.102894239294388 0.0681142745425679 NA NA NA NA 0.567790765569383 NA NA NA NA NA 64651643 7.587
AFG3L1P ENSG00000223959 16 Lassosum -0.00310517351340089 0.307821869587532 NA NA NA NA -0.280617515737802 NA NA NA NA NA 90053781 1.337
AC009948.5 ENSG00000223960 2 Lassosum 0.0304155913693499 0.838221584440223 NA NA NA NA 0.034847820951649 NA NA NA NA NA 179291266 4.233
AC002456.2 ENSG00000223969 7 Lassosum 0.0871488878936462 0.0750860383353435 NA NA NA NA 1.88649263212325 NA NA NA NA NA 90223300 3.851
AC104809.2 ENSG00000223991 2 Lassosum 0.0266016330073527 0.322344278964298 NA NA NA NA -0.00624235945297834 NA NA NA NA NA 241923210 4.335
CTA-407F11.6 ENSG00000224003 22 Lassosum -0.00281755040253806 0.0218037129830437 NA NA NA NA -0.300846996690323 NA NA NA NA NA 26044213 0.933
MIR181A2HG ENSG00000224020 9 Lassosum 0.0176028975710052 0.207205525550275 NA NA NA NA -0.366097437547214 NA NA NA NA NA 127440828 2.02199999999999
EPB41L4A-AS1 ENSG00000224032 5 Lassosum 0.00334185413465005 0.909013673021508 NA NA NA NA -0.163958383667272 NA NA NA NA NA 111498098 4.41
RP11-445P17.8 ENSG00000224034 10 Lassosum 0.0197306484659157 0.128641115916338 NA NA NA NA 5.73376646140343 NA NA NA NA NA 5310597 6.47
IGKV3D-15 ENSG00000224041 2 Lassosum 0.0193242869453696 0.673527668744527 NA NA NA NA -0.124174766152528 NA NA NA NA NA 90153977 3.25700000000001
AC016725.4 ENSG00000224043 2 Lassosum -0.00297868616991304 0.860756351702244 NA NA NA NA 0.0377609440042752 NA NA NA NA NA 135584657 5.006
AC005076.5 ENSG00000224046 7 Lassosum -0.00127258967006538 0.472342156536933 NA NA NA NA -0.0879121728864649 NA NA NA NA NA 86781237 3.517
GLTPD1 ENSG00000224051 1 Lassosum 0.0266783951146404 0.297961317316604 NA NA NA NA -0.189965331679652 NA NA NA NA NA 1262206 4.95399999999999
RP4-622L5.7 ENSG00000224066 1 Lassosum -0.00173659520561475 0.155753280199559 NA NA NA NA 0.0954155682228147 NA NA NA NA NA 32671392 3.181
RP11-430K21.2 ENSG00000224067 9 Lassosum 0.0101393522730944 0.406634867841278 NA NA NA NA -1.67407033197011 NA NA NA NA NA 114565487 2.94799999999999
SNHG14 ENSG00000224078 15 Lassosum 0.00287088009666725 0.192655406505898 NA NA NA NA 0.000363370931942613 NA NA NA NA NA 25444656 2.48400000000001
UBE2FP1 ENSG00000224080 3 Lassosum 0 NA NA NA NA NA NA NA NA NA NA NA 37185226 2.938
LL22NC03-86G7.1 ENSG00000224086 22 Lassosum 0.148356922224336 0.142077388290093 NA NA NA NA -0.354862261615239 NA NA NA NA NA 22295204 0.954999999999998
RP11-472B18.1 ENSG00000224097 4 Lassosum -0.00323085038703463 0.295606346641292 NA NA NA NA 1.55674514171447 NA NA NA NA NA 39482700 4.687
RP11-343H5.4 ENSG00000224114 1 Lassosum -0.00242929076992993 0.462571204442255 NA NA NA NA 0.118669982113672 NA NA NA NA NA 206869398 5.43599999999999
AC079767.4 ENSG00000224137 2 Lassosum 0.111040569408065 0.227689805522422 NA NA NA NA -0.731340079628656 NA NA NA NA NA 208529423 4.495
AC000123.4 ENSG00000224138 7 Lassosum 0.029421494583964 0.00522040376582666 NA NA NA NA 3.98058080785597 NA NA NA NA NA 126990879 4.27600000000001
AC009506.1 ENSG00000224152 2 Lassosum 0.0413704992038254 0.0283010759018241 NA NA NA NA -1.25079855059225 NA NA NA NA NA 160472700 3.43599999999999
DNAJC27-AS1 ENSG00000224165 2 Lassosum -0.000950670382813712 0.108308038714347 NA NA NA NA 0.215893488708906 NA NA NA NA NA 25228411 3.05399999999999
LINC00570 ENSG00000224177 2 Lassosum -0.00171169901829349 0.981529473541712 NA NA NA NA -0.000604977666826427 NA NA NA NA NA 11538655 2.762
SDHDP6 ENSG00000224183 1 Lassosum 0.0601929713861924 0.463305336639966 NA NA NA NA 6.08240467319591 NA NA NA NA NA 25620894 3.97300000000001
CTC-203F4.1 ENSG00000224186 5 Lassosum -0.00243734585973598 0.747036616018889 NA NA NA NA 0.0371860584784413 NA NA NA NA NA 134530357 3.47899999999998
RP11-574K11.5 ENSG00000224195 10 Lassosum -0.00152532233776292 4.20946793375217e-05 NA NA NA NA -3.91084600110608 NA NA NA NA NA 75573885 3.541
RP11-5K23.3 ENSG00000224203 1 Lassosum 0.0852873382703245 0.0156536888606148 NA NA NA NA -1.12487702311317 NA NA NA NA NA 161507154 5.672
RP11-179G5.1 ENSG00000224261 1 Lassosum -0.00289810677083047 0.249818840322801 NA NA NA NA -0.664493313679643 NA NA NA NA NA 160236572 2.602
AC087380.14 ENSG00000224295 11 Lassosum 0.00638761240433205 0.56044731047786 NA NA NA NA -0.0731201614782761 NA NA NA NA NA 5542928 2.93800000000002
RP11-344B5.2 ENSG00000224307 9 Lassosum 0.00922552345112793 0.00175604441538022 NA NA NA NA 0.129140409364731 NA NA NA NA NA 132046372 3.44500000000002
IGHV4-59 ENSG00000224373 14 Lassosum 0.176231998857826 0.109684081744535 NA NA NA NA -0.120128171213843 NA NA NA NA NA 107082818 1.03899999999999
AC017104.6 ENSG00000224376 2 Lassosum 0.0367477279795448 0.51113620167473 NA NA NA NA 0.625530230535885 NA NA NA NA NA 232256694 6.00800000000001
C17orf72 ENSG00000224383 17 Lassosum 0.0187455754055551 0.35028755961745 NA NA NA NA -0.12689962225446 NA NA NA NA NA 62078687 0.828999999999979
RP3-395M20.2 ENSG00000224387 1 Lassosum -0.00261558404021178 0.099338485418494 NA NA NA NA 0.382817160206888 NA NA NA NA NA 2424218 5.67500000000001
C4B ENSG00000224389 6 Lassosum 0.220146514185454 2.14888594130673e-29 NA NA NA NA -58.1180507755772 NA NA NA NA NA 31992867 2.642
RP11-290F20.3 ENSG00000224397 20 Lassosum 0.0931133086024549 2.84729331467237e-07 NA NA NA NA 2.26873055019166 NA NA NA NA NA 48890177 3.459
RP11-1033A18.1 ENSG00000224411 11 Lassosum -0.00271937537606282 0.193449766263031 NA NA NA NA -0.201680792867138 NA NA NA NA NA 27911482 1.46199999999999
RPL19P12 ENSG00000224415 7 Lassosum -0.000475507593222346 0.440564588487292 NA NA NA NA -0.0698980106595077 NA NA NA NA NA 102782091 5.30799999999999
STK24-AS1 ENSG00000224418 13 Lassosum -0.00176892050824717 0.4284290403491 NA NA NA NA -0.089322134521882 NA NA NA NA NA 99230291 1.999
ADM5 ENSG00000224420 19 Lassosum -0.00272206302551203 0.127690348155557 NA NA NA NA -0.16600508114332 NA NA NA NA NA 50192876 0.854000000000013
PRKAR2A-AS1 ENSG00000224424 3 Lassosum 0 NA NA NA NA NA NA NA NA NA NA NA 48887209 3.839
LINC00422 ENSG00000224429 13 Lassosum 0.12787379307033 0.0980652597261441 NA NA NA NA 4.18990290731156 NA NA NA NA NA 21900255 2.00200000000001
ATXN1L ENSG00000224470 16 Lassosum -0.00140138465598216 0.490524874211794 NA NA NA NA 0.0511186699792889 NA NA NA NA NA 71885562 0.972999999999985
RP11-13P5.1 ENSG00000224478 6 Lassosum -0.000174023257197842 0.174231221040963 NA NA NA NA -0.158134987922341 NA NA NA NA NA 159532954 5.47200000000001
AC002117.1 ENSG00000224505 17 Lassosum -0.00291343315130077 0.80533820459487 NA NA NA NA -0.0918345083157056 NA NA NA NA NA 43233322 0.78400000000002
SMIM13 ENSG00000224531 6 Lassosum -0.00239013882683214 0.63036021852866 NA NA NA NA -0.0126733407435175 NA NA NA NA NA 11116615 2.61699999999999
RP11-134G8.7 ENSG00000224536 1 Lassosum 0.00798030623277923 0.0858269755920042 NA NA NA NA 3.5127690964293 NA NA NA NA NA 201489552 5.81199999999998
AC012318.3 ENSG00000224543 19 Lassosum 0 NA NA NA NA NA NA NA NA NA NA NA 14600224 0.844999999999999
EIF4BP3 ENSG00000224546 9 Lassosum 0 NA NA NA NA NA NA NA NA NA NA NA 98909213 2.262
HLA-DPB2 ENSG00000224557 6 Lassosum 0.256852745918212 0.977531604227832 NA NA NA NA 0.0239794495337539 NA NA NA NA NA 33091335 2.09299999999999
CTD-2119F7.2 ENSG00000224578 16 Lassosum 0.00472480606744452 0.0459289590018433 NA NA NA NA -0.271294045801343 NA NA NA NA NA 51680355 2.64600000000002
RP11-202P11.1 ENSG00000224596 10 Lassosum 0.0759733354237832 0.692091994974813 NA NA NA NA 0.0482756447137456 NA NA NA NA NA 80765368 1.68199999999999
PTCHD3P1 ENSG00000224597 10 Lassosum 0.0809229266174082 0.639383041576368 NA NA NA NA -0.362140424745313 NA NA NA NA NA 29737502 2.56100000000001
AC124944.2 ENSG00000224614 3 Lassosum 0.000310274602885685 0.000949297436609407 NA NA NA NA 0.966123524987618 NA NA NA NA NA 195636537 3.08199999999999
RP11-305E17.6 ENSG00000224616 1 Lassosum 0.00569598663691628 0.796621153248593 NA NA NA NA -0.245283285096138 NA NA NA NA NA 100730620 6.518
RP5-854E16.2 ENSG00000224628 20 Lassosum -0.000425522029070535 0.774101292953037 NA NA NA NA -0.00731837755728981 NA NA NA NA NA 29873879 0.632000000000005
RP11-51O6.1 ENSG00000224631 16 Lassosum 0 NA NA NA NA NA NA NA NA NA NA NA 61089585 1.905
RP4-564F22.5 ENSG00000224635 20 Lassosum 0.259366453683997 0.900944346727419 NA NA NA NA -0.365208013159644 NA NA NA NA NA 37040051 0.879000000000019
AC106900.6 ENSG00000224638 2 Lassosum 0.109128339194416 0.0922293547246636 NA NA NA NA 0.19573588244569 NA NA NA NA NA 174754874 5.40600000000001
IGHV3-74 ENSG00000224650 14 Lassosum 0 NA NA NA NA NA NA NA NA NA NA NA 107219020 1.035
AC139666.1 ENSG00000224652 3 Lassosum 0.0342351761843261 0.32580532458428 NA NA NA NA -0.011397933225905 NA NA NA NA NA 195878634 4.42599999999999
SH3BP5-AS1 ENSG00000224660 3 Lassosum 0.048939743486482 0.647677139586357 NA NA NA NA -0.174576830341843 NA NA NA NA NA 15300845 2.51900000000001
LAMTOR5-AS1 ENSG00000224699 1 Lassosum -0.00266342528522423 0.148668092756143 NA NA NA NA -0.0226294399545636 NA NA NA NA NA 110950211 5.768
AC099850.1 ENSG00000224738 17 Lassosum 0.0415566874034827 0.0528239506161118 NA NA NA NA -0.456931181558147 NA NA NA NA NA 57189793 0.865000000000009
RP11-380G5.2 ENSG00000224745 10 Lassosum 0.0104250965360299 0.476583921868371 NA NA NA NA 0.0532452847541056 NA NA NA NA NA 89639316 2.35499999999999
AC069213.1 ENSG00000224769 3 Lassosum 0.0998895098765481 0.101735751710889 NA NA NA NA 0.0182344109554047 NA NA NA NA NA 195344461 4.55800000000005
RPL32P1 ENSG00000224796 6 Lassosum 0.0534268667708842 2.15534576145884e-06 NA NA NA NA -0.87452790566305 NA NA NA NA NA 33047432 5.16000000000003
LINC00853 ENSG00000224805 1 Lassosum 0.0453109015360251 0.333343125813309 NA NA NA NA -0.198270602540966 NA NA NA NA NA 47645466 4.41299999999995
RP11-651P23.4 ENSG00000224831 3 Lassosum 0.06522507454368 0.574277143392306 NA NA NA NA 0.0178011692575269 NA NA NA NA NA 149700530 3.75
RPL29P11 ENSG00000224858 3 Lassosum 0.000627422269500966 0.00917155406889627 NA NA NA NA 0.446650926238249 NA NA NA NA NA 37058258 2.34800000000001
YBX1P1 ENSG00000224861 14 Lassosum 0.00265306751793737 0.281068531802778 NA NA NA NA 0.0048917085384574 NA NA NA NA NA 66480027 1.709
RP4-758J18.2 ENSG00000224870 1 Lassosum 0.00416276444227159 0.991782010935881 NA NA NA NA 0.0161627349590012 NA NA NA NA NA 1336164 3.21300000000002
AC083949.1 ENSG00000224875 2 Lassosum 0.0161563143491504 0.381290688261308 NA NA NA NA 1.81068629921069 NA NA NA NA NA 42383909 4.69900000000001
C17orf89 ENSG00000224877 17 Lassosum 0.0575863014412878 0.251240886001506 NA NA NA NA -0.072151945191085 NA NA NA NA NA 79214060 1.02799999999996
BEND3P3 ENSG00000224886 10 Lassosum 0.0582987889111543 0.127407499563617 NA NA NA NA 2.24280929184343 NA NA NA NA NA 81444493 4.16299999999995
RP5-1142A6.2 ENSG00000224888 16 Lassosum 0.00468728157173925 0.122132743066072 NA NA NA NA 0.0368096349778713 NA NA NA NA NA 88802707 1.01900000000001
RPS4XP16 ENSG00000224892 13 Lassosum 0.0142893966330285 0.972746247129699 NA NA NA NA -0.0408504194244719 NA NA NA NA NA 52031875 1.25700000000001
RP11-322M19.2 ENSG00000224914 10 Lassosum 0.0363191812091929 0.825149067628582 NA NA NA NA -0.0202118490667206 NA NA NA NA NA 89108934 2.21699999999998
RP11-441O15.3 ENSG00000224934 10 Lassosum 0.00025105984220064 0.901663532833102 NA NA NA NA 0.00982892361728073 NA NA NA NA NA 101193245 1.59699999999998
PRRT4 ENSG00000224940 7 Lassosum -0.00126209460540561 0.0222988903742174 NA NA NA NA -0.569990050418097 NA NA NA NA NA 127996059 2.60999999999996
RP11-82L18.2 ENSG00000224945 9 Lassosum 0 NA NA NA NA NA NA NA NA NA NA NA 91714184 4.82499999999999
RP5-1086K13.1 ENSG00000224950 1 Lassosum 0.130620543928163 0.0708736560947902 NA NA NA NA -0.461092873921685 NA NA NA NA NA 117038739 2.26799999999997
AC017002.2 ENSG00000224959 2 Lassosum -0.00027277821364402 0.0207052902794411 NA NA NA NA -0.153842680624869 NA NA NA NA NA 112250954 5.66200000000003
RP11-295G24.5 ENSG00000224992 9 Lassosum -0.000910731867016068 0.0308131925501678 NA NA NA NA -0.123317303529621 NA NA NA NA NA 135645219 1.74299999999999
UBE2D3P1 ENSG00000225022 20 Lassosum -0.00318508118733485 0.0984552548840218 NA NA NA NA -0.37058518320855 NA NA NA NA NA 5273255 2.71899999999999
RP11-228B15.4 ENSG00000225032 9 Lassosum 0.0146794038363408 0.0151857924749879 NA NA NA NA 1.51803689847849 NA NA NA NA NA 130581572 1.28999999999996
HMGB3P22 ENSG00000225051 5 Lassosum -0.00313830084663058 0.0221837586255888 NA NA NA NA -4.31586479640308 NA NA NA NA NA 179113907 2.76999999999998
