# Supplementary material for: SUMMIT: An integrative approach for better transcriptomic data imputation improves causal gene identification
Source: Nat Commun. 2022 Oct 25;13:6336. doi: 10.1038/s41467-022-34016-y (PMC9593997; doi:10.1038/s41467-022-34016-y)
Supplement: Supplementary file 7 — Source Data [file 41467_2022_34016_MOESM7_ESM.zip › Source Data/Figure-3/real-data-new/Lassosum/AST/AST-138]

gene_symbol gene_id chromosome model_best r2_test p_SCAD p_ElNet p_LASSO p_MCP p_MNet z_SCAD z_ElNet z_LASSO z_MCP z_MNet p_ACAT gene_pos runtime
FTH1P22 ENSG00000225079 1 Lassosum -0.00325660987002729 0.0238777946571886 NA NA NA NA 0.618244770288893 NA NA NA NA NA 117317985 6.426
RPL3P7 ENSG00000225093 6 Lassosum -0.0032161288701309 0.293894582822046 NA NA NA NA -0.00038285220414114 NA NA NA NA NA 108326166 6.527
OR52K3P ENSG00000225101 11 Lassosum 0.172580823549061 0.686944825820426 NA NA NA NA 1.15697145673451 NA NA NA NA NA 4496583 3.604
PSME2P2 ENSG00000225131 13 Lassosum 0 NA NA NA NA NA NA NA NA NA NA NA 49345614 1.725
DYNC1I2P1 ENSG00000225137 10 Lassosum 0.00519494874760562 0.140357254549152 NA NA NA NA 0.117036872964827 NA NA NA NA NA 52025656 3.098
CTD-2228K2.7 ENSG00000225138 5 Lassosum 0.156475500794863 0.788379424206134 NA NA NA NA 0.0998472987318562 NA NA NA NA NA 479618 5.127
LINC00618 ENSG00000225163 14 Lassosum -0.00232700669271746 0.356463888530141 NA NA NA NA 0.325212087530534 NA NA NA NA NA 97410823 2.583
DUTP6 ENSG00000225171 1 Lassosum 0.137168076561725 0.712843360252454 NA NA NA NA -0.185231053196597 NA NA NA NA NA 166838215 6.058
RP11-390P2.4 ENSG00000225177 6 Lassosum 0.056890327139043 0.222654530942684 NA NA NA NA 0.218067462340879 NA NA NA NA NA 139016055 4.34
PLEKHM1 ENSG00000225190 17 Lassosum 0.0147237774605646 0.806101993599689 NA NA NA NA 0.0380847089943146 NA NA NA NA NA 43540690 1.09
RPS12P26 ENSG00000225193 15 Lassosum 0.0171176502134193 0.00043600302446859 NA NA NA NA 0.0431550781820322 NA NA NA NA NA 90750001 1.636
LINC00092 ENSG00000225194 9 Lassosum -0.00181902658124966 0.450427032803537 NA NA NA NA 1.25997637803748 NA NA NA NA NA 98786130 3.284
AB019441.29 ENSG00000225200 14 Lassosum -0.00272934931027402 0.115124931885992 NA NA NA NA -0.32070532668194 NA NA NA NA NA 106444920 2.34999999999999
AC093818.1 ENSG00000225205 2 Lassosum 0.00479382349854462 0.274533790729173 NA NA NA NA 0.0909457733033406 NA NA NA NA NA 173383446 5.485
RP11-197M22.2 ENSG00000225213 10 Lassosum 0.00702870520009213 0.197646576515166 NA NA NA NA 0.370042325449678 NA NA NA NA NA 16776863 4.82100000000001
HSPA7 ENSG00000225217 1 Lassosum 0.0583970412296011 0.00877152184542223 NA NA NA NA 0.57697750981403 NA NA NA NA NA 161577044 5.49700000000001
AC091814.2 ENSG00000225231 12 Lassosum 0.163310387093568 0.535866866759452 NA NA NA NA -0.375702342040174 NA NA NA NA NA 10092636 2.81699999999999
TRAPPC12-AS1 ENSG00000225234 2 Lassosum 0.185829865114681 0.119925549337684 NA NA NA NA -0.0608543034024718 NA NA NA NA NA 3485596 5.667
ST13P6 ENSG00000225259 8 Lassosum -0.00325410613333932 0.710665585172894 NA NA NA NA -0.015148712574911 NA NA NA NA NA 134420860 5.422
RP11-378J18.3 ENSG00000225265 1 Lassosum 0.0338566477123665 0.79181491659791 NA NA NA NA -0.480690014462669 NA NA NA NA NA 222764770 4.193
AP000350.6 ENSG00000225282 22 Lassosum 0.393544298033643 0.125269931006445 NA NA NA NA -3.68096028650562 NA NA NA NA NA 24270424 1.645
RP11-415J8.3 ENSG00000225313 1 Lassosum 0.0244724826266234 0.165965190543743 NA NA NA NA 0.0671923656307837 NA NA NA NA NA 33782305 2.898
AP001055.6 ENSG00000225331 21 Lassosum 0.011946661864509 0.440431662000191 NA NA NA NA 0.176386573871144 NA NA NA NA NA 45579291 0.649999999999991
XXbac-B476C20.9 ENSG00000225335 22 Lassosum 0.000385544656993808 0.984783010152674 NA NA NA NA -0.00467929690529273 NA NA NA NA NA 18559928 0.783000000000001
RP11-513I15.6 ENSG00000225339 6 Lassosum 0.00872780271723983 0.212894009880667 NA NA NA NA 0.12316433945928 NA NA NA NA NA 34251000 4.089
AC079630.4 ENSG00000225342 12 Lassosum -0.0025683777545964 0.610517010058874 NA NA NA NA 0.222500240931438 NA NA NA NA NA 40598708 4.489
AC011515.2 ENSG00000225370 19 Lassosum 0.0150961280487444 0.455506360663146 NA NA NA NA 0.136306298796042 NA NA NA NA NA 55183362 1.437
AC008993.5 ENSG00000225373 19 Lassosum 0.012953853257734 0.21459237232439 NA NA NA NA -0.0791667634661965 NA NA NA NA NA 65535 1.15900000000001
RP5-1103G7.4 ENSG00000225377 20 Lassosum 0.00428038548319487 0.857019109771782 NA NA NA NA 0.0472965080649319 NA NA NA NA NA 314912 1.83
RP11-3B7.1 ENSG00000225399 3 Lassosum -0.00151668726695187 0.00399328020381724 NA NA NA NA -8.65992422438179 NA NA NA NA NA 49298131 2.702
AC010878.3 ENSG00000225402 2 Lassosum 0.190716050560529 0.213511383178575 NA NA NA NA -0.383918250532629 NA NA NA NA NA 38044581 6.626
RP11-764K9.1 ENSG00000225411 9 Lassosum 0.00949653546027918 0.595159550139528 NA NA NA NA -0.0896132685032091 NA NA NA NA NA 68403885 2.54100000000001
RBMS1P1 ENSG00000225422 12 Lassosum 0.00658782087820675 0.93651115826087 NA NA NA NA 0.0474077896603538 NA NA NA NA NA 66628436 2.464
RP11-63P12.6 ENSG00000225434 9 Lassosum 0.0843834112187252 0.146910188317226 NA NA NA NA -0.273780792720303 NA NA NA NA NA 74939236 2.221
BOLA3-AS1 ENSG00000225439 2 Lassosum -0.00315955328162709 0.00654137582071209 NA NA NA NA 0.585130997647399 NA NA NA NA NA 74376162 3.768
RP3-508I15.14 ENSG00000225450 22 Lassosum 0.0390684934627611 0.698717620524179 NA NA NA NA 0.0502060679355072 NA NA NA NA NA 39140027 0.628
RP13-93L13.1 ENSG00000225460 9 Lassosum 0.0477590003379139 0.663927848394211 NA NA NA NA -0.0899020139187237 NA NA NA NA NA 92087379 1.914
AC013437.6 ENSG00000225476 2 Lassosum 0.139370071762411 0.0424631328300011 NA NA NA NA 0.895133850089395 NA NA NA NA NA 143856984 4.13800000000002
RP11-773D16.1 ENSG00000225484 10 Lassosum 0.0168947892344491 0.546723090708962 NA NA NA NA -0.125633257152294 NA NA NA NA NA 81575081 4.47
ARHGAP23 ENSG00000225485 17 Lassosum -0.00270301960301156 0.862427604505384 NA NA NA NA 0.00671705948164075 NA NA NA NA NA 36626645 1.482
RP11-390F4.3 ENSG00000225489 9 Lassosum 0.0323546292231811 0.513522172975714 NA NA NA NA 0.507126045500703 NA NA NA NA NA 6721993 3.19900000000001
GBP1P1 ENSG00000225492 1 Lassosum 0.00024305154229054 0.931026153891869 NA NA NA NA 0.0336362857121807 NA NA NA NA NA 89882520 4.446
AC069282.6 ENSG00000225507 7 Lassosum -0.00229513561101835 0.624583363748963 NA NA NA NA -0.190997860523272 NA NA NA NA NA 47996652 2.90799999999999
IGKV6D-21 ENSG00000225523 2 Lassosum 0.00418198805057157 0.819082668717342 NA NA NA NA 0.0508385826683882 NA NA NA NA NA 90060686 4.91
RP3-370M22.8 ENSG00000225528 22 Lassosum 0.0744113841252176 0.610579112810578 NA NA NA NA -0.182632740958776 NA NA NA NA NA 40358544 1.06399999999999
C2CD4D ENSG00000225556 1 Lassosum -0.00287475143903682 0.000122296427191348 NA NA NA NA 4.57499109362205 NA NA NA NA NA 151811664 4.005
RPL35P5 ENSG00000225573 7 Lassosum 0.000101631196858021 0.596488781187939 NA NA NA NA -0.152927173415439 NA NA NA NA NA 66071909 4.41500000000002
RP11-70C1.1 ENSG00000225611 3 Lassosum 0.124807487733205 0.714279389559247 NA NA NA NA -0.142047466604247 NA NA NA NA NA 42813615 4.87699999999998
ZNF469 ENSG00000225614 16 Lassosum -0.00285738393736357 0.619769222494317 NA NA NA NA -0.0870758109284076 NA NA NA NA NA 88500522 1.68000000000001
MTND2P28 ENSG00000225630 1 Lassosum 0.000578534808862274 0.9105541471148 NA NA NA NA -0.00751784201919755 NA NA NA NA NA 565541 3.92500000000001
AC017035.1 ENSG00000225636 2 Lassosum 0.00407569660664009 0.00240267233549007 NA NA NA NA -4.57411181062892 NA NA NA NA NA 197880226 4.85499999999999
RP11-70P17.1 ENSG00000225643 1 Lassosum 0.00194058849879408 0.451340072659747 NA NA NA NA -0.176423705025775 NA NA NA NA NA 25912408 3.23699999999999
SBDSP1 ENSG00000225648 7 Lassosum -0.0015595288907666 0.168812623978192 NA NA NA NA 0.263963020539302 NA NA NA NA NA 72303956 2.48999999999998
FAM195B ENSG00000225663 17 Lassosum 0.00240654869964674 NA NA NA NA NA NA NA NA NA NA NA 79785732 1.00800000000001
TREML5P ENSG00000225690 6 Lassosum 0.271071414751639 0.559604346150015 NA NA NA NA 0.240476138076864 NA NA NA NA NA 41216247 4.88399999999999
AC007272.2 ENSG00000225695 2 Lassosum 0 NA NA NA NA NA NA NA NA NA NA NA 201928293 3.54300000000001
SLC26A6 ENSG00000225697 3 Lassosum 0.0275007916836439 0.116774541346254 NA NA NA NA 0.481467258831394 NA NA NA NA NA 48668041 5.23099999999999
IGHV3-72 ENSG00000225698 14 Lassosum 0.00446597196779563 0.0531346493628545 NA NA NA NA 0.101231524177698 NA NA NA NA NA 107199201 1.697
RP4-742C19.12 ENSG00000225720 22 Lassosum -0.000669870895309899 0.133725245414951 NA NA NA NA -0.550576155176187 NA NA NA NA NA 39488225 0.617999999999995
FGD5-AS1 ENSG00000225733 3 Lassosum 0.0478142095097683 0.154866219701011 NA NA NA NA -2.87157269078561 NA NA NA NA NA 14975892 2.965
DBH-AS1 ENSG00000225756 9 Lassosum 0.0102269479392505 0.58712951524126 NA NA NA NA 2.78484530893187 NA NA NA NA NA 136521071 2.821
RP11-468E2.9 ENSG00000225766 14 Lassosum 0.0228649980577681 0.169996750994871 NA NA NA NA 0.176010498250038 NA NA NA NA NA 24512949 1.99300000000002
SIRPAP1 ENSG00000225774 22 Lassosum 0.0150397596609445 0.496722577413168 NA NA NA NA -0.0527444893620546 NA NA NA NA NA 30939407 0.625
MIAT ENSG00000225783 22 Lassosum 0.216681520007134 0.063001619716184 NA NA NA NA 0.484257129746907 NA NA NA NA NA 27057415 1.46100000000001
RP1-180E22.3 ENSG00000225791 6 Lassosum -0.00227161996073399 0.5417673418385 NA NA NA NA 0.0519668227790701 NA NA NA NA NA 52443304 4.00199999999998
RP1-309F20.3 ENSG00000225806 20 Lassosum -0.00324185355146711 0.00655890765045331 NA NA NA NA 0.822820010633836 NA NA NA NA NA 57451223 2.672
DNAJC19P5 ENSG00000225808 2 Lassosum 0.0669463430859711 0.826777498233463 NA NA NA NA 0.521967754587974 NA NA NA NA NA 178094076 3.48099999999999
FAM229A ENSG00000225828 1 Lassosum 0.00706149399160894 0.542237977264685 NA NA NA NA 0.0356972398100298 NA NA NA NA NA 32828375 4.07500000000002
ERCC6 ENSG00000225830 10 Lassosum -0.0029645964681122 0.97121899845483 NA NA NA NA 0.00167487531158447 NA NA NA NA NA 50705499 5.04199999999997
RP11-452K12.4 ENSG00000225850 10 Lassosum -0.00263865969015553 0.0200463400801019 NA NA NA NA -0.565209811249073 NA NA NA NA NA 99098640 1.483
HLA-S ENSG00000225851 6 Lassosum 0.195357595726837 0.146061800063433 NA NA NA NA 1.82504246636736 NA NA NA NA NA 31349958 2.56200000000001
RUSC1-AS1 ENSG00000225855 1 Lassosum 0.0151860546529659 0.0298078229210839 NA NA NA NA -0.424232622184395 NA NA NA NA NA 155290310 3.28100000000001
AC002398.5 ENSG00000225872 19 Lassosum 0.0144009793698858 0.530059380891922 NA NA NA NA 0.280200282187798 NA NA NA NA NA 36284282 2.33099999999999
LINC00694 ENSG00000225873 3 Lassosum 0.0196573811453576 0.794489258839955 NA NA NA NA -0.0735703281432063 NA NA NA NA NA 44464059 2.12299999999999
LINC00115 ENSG00000225880 1 Lassosum 0.0433333596680419 0.298140537587198 NA NA NA NA 0.200756759394892 NA NA NA NA NA 762244 2.89400000000001
RP11-288L9.4 ENSG00000225886 1 Lassosum 0.0046725861933602 0.0115813519951559 NA NA NA NA -0.592804208879574 NA NA NA NA NA 27996383 3.15800000000002
AC074289.1 ENSG00000225889 2 Lassosum 0.0363490342569606 0.0498617928880981 NA NA NA NA -10.1249238539551 NA NA NA NA NA 64425183 4.30500000000001
RP3-476K8.3 ENSG00000225891 1 Lassosum -0.00199398621034241 0.0062776489148648 NA NA NA NA 0.0594990439101825 NA NA NA NA NA 26791510 2.72499999999999
RIMKLBP2 ENSG00000225920 1 Lassosum -0.00320644205221177 0.758348124482397 NA NA NA NA 0.00100204969646069 NA NA NA NA NA 219373582 3.07599999999999
NOL7 ENSG00000225921 6 Lassosum -0.00320157398783882 0.121305717838482 NA NA NA NA 0.0641243446266295 NA NA NA NA NA 13624265 5.03600000000003
RP3-395M20.7 ENSG00000225931 1 Lassosum 0.0251427589362759 1.24643936337065e-05 NA NA NA NA 0.188253917882213 NA NA NA NA NA 2503330 2.57799999999997
RP11-501J20.5 ENSG00000225936 10 Lassosum -0.00303014680620395 0.217025789843573 NA NA NA NA -0.235949695480064 NA NA NA NA NA 119000272 3.67600000000004
RP4-575N6.4 ENSG00000225938 1 Lassosum 0.00750113565316401 0.0822774690969194 NA NA NA NA -1.15504107679148 NA NA NA NA NA 101701661 2.34000000000003
AC022431.2 ENSG00000225940 5 Lassosum 0.163748774556182 0.693500655586787 NA NA NA NA -0.240989753927696 NA NA NA NA NA 55854726 3.25899999999996
RP11-554I8.1 ENSG00000225948 10 Lassosum 0.0192546462803797 3.2839156105332e-10 NA NA NA NA -2.180231907101 NA NA NA NA NA 6663993 3.66899999999998
AC009950.2 ENSG00000225963 2 Lassosum -0.00299899366321488 0.530609242716481 NA NA NA NA -0.136445904162953 NA NA NA NA NA 231037877 4.98500000000001
AC017076.5 ENSG00000225964 2 Lassosum 0.0544407635071715 0.159069306855903 NA NA NA NA -0.424950690714421 NA NA NA NA NA 6974620 3.92099999999999
LINC00035 ENSG00000225969 7 Lassosum 0.226238563736786 0.0307690097575125 NA NA NA NA -3.53283816583306 NA NA NA NA NA 73149876 2.202
MTND1P23 ENSG00000225972 1 Lassosum -0.00307907606777591 0.59816401604271 NA NA NA NA 0.0686919904958971 NA NA NA NA NA 564627 5.73700000000002
RP11-139H15.1 ENSG00000225973 15 Lassosum 0.0842389336538175 0.0703550416788084 NA NA NA NA 0.707983763594975 NA NA NA NA NA 55610370 1.19499999999999
AC074138.3 ENSG00000225975 19 Lassosum 0.0112038687949576 0.577549855792872 NA NA NA NA -0.0288631420838269 NA NA NA NA NA 37177346 0.766999999999996
HAR1A ENSG00000225978 20 Lassosum 0.109161849073951 0.843237778938323 NA NA NA NA -0.0450168337766436 NA NA NA NA NA 61734647 1.75700000000001
RP3-340N1.5 ENSG00000225986 1 Lassosum -5.31944719459609e-05 0.695140259468799 NA NA NA NA 0.036102050733404 NA NA NA NA NA 20511857 3.40600000000001
TRGVA ENSG00000225992 7 Lassosum 0.0145376922743775 0.191376580231196 NA NA NA NA 0.196132859858626 NA NA NA NA NA 38362189 3.27000000000004
RP11-460N20.5 ENSG00000226002 7 Lassosum 0.400483131140379 0.719945381638544 NA NA NA NA 16.1968722810749 NA NA NA NA NA 64552545 1.42500000000001
AP001434.2 ENSG00000226012 21 Lassosum 0.000648860094124459 0.708382766277933 NA NA NA NA 0.0987659404034682 NA NA NA NA NA 39609631 0.88900000000001
CCT8P1 ENSG00000226015 1 Lassosum -0.000372987183465012 0.0489446558332282 NA NA NA NA -0.112135129451152 NA NA NA NA NA 146675685 2.91300000000001
LGALS17A ENSG00000226025 19 Lassosum 0.00244855376831132 0.444006994674158 NA NA NA NA -0.0346699982998038 NA NA NA NA NA 40173513 0.870999999999981
RP11-57H12.3 ENSG00000226026 1 Lassosum -0.000114145412031919 0.0434031520035752 NA NA NA NA -0.788301001228296 NA NA NA NA NA 95664156 2.68399999999997
RP4-798A10.2 ENSG00000226029 1 Lassosum 0.114741859899682 0.347124831851492 NA NA NA NA 0.163467128211989 NA NA NA NA NA 16791209 3.14999999999998
