# Supplementary material for: SUMMIT: An integrative approach for better transcriptomic data imputation improves causal gene identification
Source: Nat Commun. 2022 Oct 25;13:6336. doi: 10.1038/s41467-022-34016-y (PMC9593997; doi:10.1038/s41467-022-34016-y)
Supplement: Supplementary file 7 — Source Data [file 41467_2022_34016_MOESM7_ESM.zip › Source Data/Figure-3/real-data-new/Lassosum/AST/AST-139]

gene_symbol gene_id chromosome model_best r2_test p_SCAD p_ElNet p_LASSO p_MCP p_MNet z_SCAD z_ElNet z_LASSO z_MCP z_MNet p_ACAT gene_pos runtime
TLK2P1 ENSG00000226049 17 Lassosum -0.00260907686673661 0.324083549301917 NA NA NA NA 0.132327047760791 NA NA NA NA NA 32365295 3.005
MEMO1P1 ENSG00000226054 21 Lassosum -0.000669379891109934 0.0655690495812882 NA NA NA NA 0.38311579788993 NA NA NA NA NA 37503438 2.134
PAICSP1 ENSG00000226055 9 Lassosum -0.00321117497758427 0.312894383631182 NA NA NA NA -0.0328292550744227 NA NA NA NA NA 37878801 3.7
PHF2P2 ENSG00000226057 13 Lassosum 0.0026388565043165 0.101590312799411 NA NA NA NA -0.261852591043365 NA NA NA NA NA 19578876 2.457
FAM91A2 ENSG00000226067 1 Lassosum 0 NA NA NA NA NA NA NA NA NA NA NA 149285875 7.012
RP4-706A16.3 ENSG00000226084 1 Lassosum 0.00222460314082173 0.751141759679031 NA NA NA NA -0.00869351941369596 NA NA NA NA NA 77595076 3.867
AC009487.6 ENSG00000226121 2 Lassosum -0.00287365300117548 0.0508804442807005 NA NA NA NA -0.233870868123481 NA NA NA NA NA 162360806 7.326
AC073043.2 ENSG00000226124 2 Lassosum 0.123440865552906 0.214850494662365 NA NA NA NA 0.898265586222236 NA NA NA NA NA 200670581 3.597
AC098823.3 ENSG00000226125 2 Lassosum 0.0652510927606835 0.407961694199732 NA NA NA NA 0.0690463885378863 NA NA NA NA NA 231560440 3.599
BAIAP2-AS1 ENSG00000226137 17 Lassosum 0.143424267306411 0.508795433959374 NA NA NA NA 0.0998968585791693 NA NA NA NA NA 79005717 1.639
AP4B1-AS1 ENSG00000226167 1 Lassosum 0.0265333321223334 0.0921579172758238 NA NA NA NA 0.12786535046215 NA NA NA NA NA 114421558 3.343
TEX22 ENSG00000226174 14 Lassosum -0.00160804192195307 0.219691102074299 NA NA NA NA -0.0213085968454893 NA NA NA NA NA 105890679 1.657
AC010536.1 ENSG00000226180 16 Lassosum 0.0633860430226059 0.687538671335586 NA NA NA NA -0.055084046631286 NA NA NA NA NA 87728448 3.189
ABC7-42389800N19.1 ENSG00000226210 12 Lassosum -0.00325588840155921 0.221643857834203 NA NA NA NA -0.112528805017106 NA NA NA NA NA 82471 1.23699999999999
AC022431.1 ENSG00000226221 5 Lassosum 0.00112101372061246 0.237841322243052 NA NA NA NA 0.36169090214229 NA NA NA NA NA 55800680 3.73399999999999
RP1-310O13.7 ENSG00000226239 20 Lassosum -0.00248821218891537 0.326698930052501 NA NA NA NA 1.01296897348953 NA NA NA NA NA 30617467 1.212
RPL37AP1 ENSG00000226243 20 Lassosum 0.00282631655908905 0.075993887271003 NA NA NA NA 0.474882931509587 NA NA NA NA NA 43095343 1.215
ZNF32-AS1 ENSG00000226245 10 Lassosum -0.00248551626895543 0.246350902169906 NA NA NA NA -0.0684459329527133 NA NA NA NA NA 44139907 5.84
RP1-18D14.7 ENSG00000226252 1 Lassosum 0.000769320362917436 0.995372728934598 NA NA NA NA 0.00140303685867429 NA NA NA NA NA 47693945 4.615
GTF2H2B ENSG00000226259 5 Lassosum 0.372652830630587 0.781355276312551 NA NA NA NA 0.152752551213457 NA NA NA NA NA 69727532 4.31299999999999
AC009961.3 ENSG00000226266 2 Lassosum 0.0557381445724104 0.95201745945978 NA NA NA NA -0.113250931653735 NA NA NA NA NA 160548080 5.501
PSPHP1 ENSG00000226278 7 Lassosum 0.317998085037731 0.852805309859906 NA NA NA NA 0.502691720590434 NA NA NA NA NA 55836735 2.71300000000001
RP1-80N2.2 ENSG00000226281 6 Lassosum -0.000918550191899792 0.238649291634492 NA NA NA NA -1.74615073592251 NA NA NA NA NA 6702106 4.08
ARPC3P1 ENSG00000226284 20 Lassosum 0.0024043308785322 0.439467390369348 NA NA NA NA 0.0190562048826453 NA NA NA NA NA 47751283 1.827
TMEM191A ENSG00000226287 22 Lassosum -0.000137301884133967 0.969605997523634 NA NA NA NA -0.0452565190083714 NA NA NA NA NA 21057057 1.49299999999999
CFLAR-AS1 ENSG00000226312 2 Lassosum -0.00169617578105319 0.749367695923027 NA NA NA NA 0.096015886172185 NA NA NA NA NA 202013776 4.49199999999999
ZNF192P1 ENSG00000226314 6 Lassosum 0.0644883762797041 0.118933601527619 NA NA NA NA -0.12681133690484 NA NA NA NA NA 28133465 5.304
RP11-474D14.2 ENSG00000226318 10 Lassosum 0 NA NA NA NA NA NA NA NA NA NA NA 69720840 1.946
AC104809.3 ENSG00000226321 2 Lassosum 0.00406477441326236 0.350852027666441 NA NA NA NA -0.00513932556044566 NA NA NA NA NA 241895465 6.121
CTA-217C2.1 ENSG00000226328 22 Lassosum 0.242971924621162 0.0904114091068773 NA NA NA NA -1.30914732750847 NA NA NA NA NA 45544686 1.392
AC005682.6 ENSG00000226329 7 Lassosum 0.0712057010457841 0.111037956771625 NA NA NA NA 1.22666841682798 NA NA NA NA NA 22912231 3.268
RP11-157P1.4 ENSG00000226332 20 Lassosum -0.00307908019840908 0.004879877606485 NA NA NA NA -2.87388510618889 NA NA NA NA NA 60880934 1.423
RP11-217B7.2 ENSG00000226334 9 Lassosum 0.0740130064419426 0.104930514740314 NA NA NA NA -8.34647237888291 NA NA NA NA NA 107690503 2.09399999999999
RP11-274B18.4 ENSG00000226337 9 Lassosum 0.0845019506545595 0.330144944986025 NA NA NA NA 0.235147376241507 NA NA NA NA NA 71202064 1.44500000000001
PSPC1-OT1 ENSG00000226352 13 Lassosum 0.000620901670953855 0.537092871274326 NA NA NA NA -0.0667859099544812 NA NA NA NA NA 20249394 2.303
RPL10AP6 ENSG00000226360 3 Lassosum -0.00196154333791232 0.602726979510539 NA NA NA NA 0.232600443246712 NA NA NA NA NA 61728454 6.176
AC058791.1 ENSG00000226380 7 Lassosum 0.00651002407665702 0.0913572305609496 NA NA NA NA 0.110644373500415 NA NA NA NA NA 130581910 3.56699999999999
IFNA20P ENSG00000226393 9 Lassosum -0.00229941547863666 0.0829483616462178 NA NA NA NA 0.447908239351483 NA NA NA NA NA 21321562 2.754
RP5-1056L3.3 ENSG00000226396 1 Lassosum -0.00166031380437537 0.286177983928875 NA NA NA NA 0.0537937413621004 NA NA NA NA NA 19934835 5.66199999999999
TPI1P1 ENSG00000226415 1 Lassosum 0 NA NA NA NA NA NA NA NA NA NA NA 77165848 3.12700000000001
MRPL23-AS1 ENSG00000226416 11 Lassosum 0.0433905131596208 0.0233101988001128 NA NA NA NA 2.50217982072676 NA NA NA NA NA 2007808 2.13499999999999
RP11-31F15.1 ENSG00000226419 1 Lassosum 0.0899246708835912 0.392641646480493 NA NA NA NA 0.000482565820618115 NA NA NA NA NA 113521925 3.80000000000001
AC093642.4 ENSG00000226423 2 Lassosum 0 NA NA NA NA NA NA NA NA NA NA NA 242967830 4.21900000000002
XXyac-YX65C7_A.2 ENSG00000226445 6 Lassosum 0.0885525798646697 0.158865506144243 NA NA NA NA 0.109775498499224 NA NA NA NA NA 169626504 4.25200000000001
CYP2D8P1 ENSG00000226450 22 Lassosum 0.0483729142874231 0.179096968663295 NA NA NA NA 2.26093303430915 NA NA NA NA NA 42548442 0.574999999999989
ADAM1B ENSG00000226469 12 Lassosum 0.019934852744186 0.314840135880276 NA NA NA NA 0.33795346763209 NA NA NA NA NA 112365821 3.739
CTA-292E10.6 ENSG00000226471 22 Lassosum -0.00266720719238944 0.63285896572471 NA NA NA NA 0.288310947850215 NA NA NA NA NA 29220609 0.5
TMEM185B ENSG00000226479 2 Lassosum -0.00109344306460057 0.660964537022791 NA NA NA NA 0.067255262548174 NA NA NA NA NA 120979919 3.636
FTOP1 ENSG00000226491 2 Lassosum 0.00407607903807017 0.981309275538314 NA NA NA NA 0.00496416434244946 NA NA NA NA NA 43025108 4.89699999999999
RPS7P10 ENSG00000226525 13 Lassosum -0.00281181452005796 0.932244610791633 NA NA NA NA 0.019286071328957 NA NA NA NA NA 22202853 1.85900000000001
FTH1P20 ENSG00000226564 2 Lassosum -0.00325542690757197 0.510820470712235 NA NA NA NA -0.2003460893445 NA NA NA NA NA 181737867 3.27500000000001
RP11-445F6.2 ENSG00000226571 6 Lassosum 0.0258505067000283 0.189255255261648 NA NA NA NA 0.584115572869706 NA NA NA NA NA 139600471 3.21799999999999
FTLP3 ENSG00000226608 20 Lassosum -0.00202459427457979 0.026065406911569 NA NA NA NA -0.0165239492433402 NA NA NA NA NA 4004821 1.72800000000001
RP1-1J6.2 ENSG00000226648 20 Lassosum -0.0032100634937815 0.484932061833509 NA NA NA NA 1.24672809341377 NA NA NA NA NA 39746806 0.794999999999987
RP11-137H2.4 ENSG00000226659 10 Lassosum 0.13002922591712 0.019458794541207 NA NA NA NA -7.22790702452287 NA NA NA NA NA 82292525 2.941
TRBV2 ENSG00000226660 7 Lassosum -0.00294175316920664 0.311985767015128 NA NA NA NA -0.232855223178123 NA NA NA NA NA 142001001 2.41
IGBP1P1 ENSG00000226677 14 Lassosum 0.0242919778637291 0.217486801599754 NA NA NA NA 0.220333998092222 NA NA NA NA NA 35409111 3.59799999999998
RP11-429G19.2 ENSG00000226688 10 Lassosum 0.0128198069551264 0.890535068799191 NA NA NA NA 0.143978936081707 NA NA NA NA NA 97681479 1.64400000000001
LENG8-AS1 ENSG00000226696 19 Lassosum 0.0601866141694772 0.43071642678738 NA NA NA NA 1.76949913877864 NA NA NA NA NA 54958107 1.57599999999999
RP11-426A6.5 ENSG00000226706 9 Lassosum -0.00304498093080618 0.382299816042397 NA NA NA NA -0.280689065862344 NA NA NA NA NA 138396706 4.68199999999999
HSBP1L1 ENSG00000226742 18 Lassosum 0.303233729451032 0.406550760525028 NA NA NA NA -0.0647107640750613 NA NA NA NA NA 77727691 0.918000000000006
RP11-27I1.2 ENSG00000226752 9 Lassosum 0.251442204446803 0.0237646733271401 NA NA NA NA -40.5960124702635 NA NA NA NA NA 123601878 1.27699999999999
SRRM5 ENSG00000226763 19 Lassosum 0.00151775792124986 0.70453829019326 NA NA NA NA 0.347094062490099 NA NA NA NA NA 44109709 1.27200000000002
KIAA0125 ENSG00000226777 14 Lassosum -0.00125196408042427 0.1820717962173 NA NA NA NA -0.0198737056683149 NA NA NA NA NA 106387831 1.03900000000002
AC109826.1 ENSG00000226791 2 Lassosum 0.0113206465639919 0.225126797555612 NA NA NA NA 1.06322950010507 NA NA NA NA NA 99383472 5.58499999999998
CACTIN-AS1 ENSG00000226800 19 Lassosum -0.000578155426417926 0.389652024435647 NA NA NA NA -0.0962638090294402 NA NA NA NA NA 3610586 1.393
RP11-203B9.4 ENSG00000226803 6 Lassosum -0.00323463353769071 0.082165921288012 NA NA NA NA 0.22717263877909 NA NA NA NA NA 57009363 3.50800000000001
AC005082.12 ENSG00000226816 7 Lassosum 0.196763999727668 0.380828794976831 NA NA NA NA -0.468512514329183 NA NA NA NA NA 23246648 3.54399999999998
RP11-356N1.2 ENSG00000226822 1 Lassosum 0.147993751995993 0.567380867023599 NA NA NA NA 0.282004109382251 NA NA NA NA NA 108615622 3.50299999999999
RP4-756H11.3 ENSG00000226824 7 Lassosum 0.248940891921958 0.295947823526156 NA NA NA NA -1.4799197159342 NA NA NA NA NA 66127183 3.327
AC097724.3 ENSG00000226833 2 Lassosum -0.000501453277027109 0.131798484771715 NA NA NA NA 0.161882268481811 NA NA NA NA NA 28945445 3.40700000000001
RP4-635E18.7 ENSG00000226849 1 Lassosum 0.0110293165981236 0.261811887995335 NA NA NA NA 2.98800307533311 NA NA NA NA NA 11130841 6.40099999999998
AC010894.3 ENSG00000226853 2 Lassosum -0.00287735269289024 0.349335848761744 NA NA NA NA 0.0828660999152455 NA NA NA NA NA 175352572 3.37300000000002
RP11-569A11.1 ENSG00000226862 1 Lassosum -0.00151527430538989 0.543162451371214 NA NA NA NA 0.0388589384761911 NA NA NA NA NA 202573908 3.03899999999999
AC005154.8 ENSG00000226874 7 Lassosum 0.233186022207449 0.774805691117587 NA NA NA NA 0.923058851804117 NA NA NA NA NA 30583858 1.88800000000001
RP11-182I10.3 ENSG00000226891 1 Lassosum 0.0415177372398526 0.156779445058613 NA NA NA NA -0.48747677124953 NA NA NA NA NA 65453033 3.00999999999999
IL9RP3 ENSG00000226942 16 Lassosum 0.00661951040942077 0.150401208865339 NA NA NA NA 1.42964866367076 NA NA NA NA NA 83828 1.44999999999999
RP11-564A8.4 ENSG00000226945 1 Lassosum -0.00159595433594228 0.406856493269569 NA NA NA NA 0.190987529329054 NA NA NA NA NA 207081269 3.18300000000002
DANCR ENSG00000226950 4 Lassosum 0.0588908050707578 0.0574365814928574 NA NA NA NA -0.444738306041514 NA NA NA NA NA 53582557 5.666
COX6A1P2 ENSG00000226976 6 Lassosum -0.00195892333919678 0.406713426695644 NA NA NA NA -0.938776341170597 NA NA NA NA NA 37012892 4.655
LTA ENSG00000226979 6 Lassosum 0.00494319496474493 0.000192548236423997 NA NA NA NA 0.945235596714017 NA NA NA NA NA 31540966 1.91299999999998
FAM108A7P ENSG00000226981 17 Lassosum 0.0386764318392057 0.870135952614898 NA NA NA NA -0.077760928235727 NA NA NA NA NA 20732751 1.27799999999999
RP11-543B16.2 ENSG00000226986 1 Lassosum -0.00292366325793791 0.408632421930169 NA NA NA NA 0.852646663805164 NA NA NA NA NA 211380837 4.80699999999996
RP11-544A12.5 ENSG00000226987 9 Lassosum -0.00228003465815063 0.704227297824635 NA NA NA NA 0.32338907766979 NA NA NA NA NA 134116592 2.108
NBPF2P ENSG00000227001 1 Lassosum 0.0431220305095552 0.233176757787625 NA NA NA NA -0.521939251390562 NA NA NA NA NA 21752789 2.66300000000001
SLC8A1-AS1 ENSG00000227028 2 Lassosum 0.0694102497454246 0.00414633312294696 NA NA NA NA -0.868373335666069 NA NA NA NA NA 40247971 5.59099999999995
ITGB2-AS1 ENSG00000227039 21 Lassosum 0.275141412467954 0.0826705580672481 NA NA NA NA 0.705808687807184 NA NA NA NA NA 46345279 0.730000000000018
C14orf132 ENSG00000227051 14 Lassosum 0.062358829098071 0.775095482564949 NA NA NA NA -0.253201899590189 NA NA NA NA NA 96533039 2.43799999999999
RP11-395B7.4 ENSG00000227053 7 Lassosum 0.00463632125623603 0.113347270898116 NA NA NA NA -0.147372930458182 NA NA NA NA NA 100659245 4.685
WDR46 ENSG00000227057 6 Lassosum 0.00109056817018216 9.21639266598655e-07 NA NA NA NA -0.448113751681381 NA NA NA NA NA 33252094 1.95399999999995
RP11-191G24.1 ENSG00000227070 1 Lassosum 0.00428854142306523 0.473329304845521 NA NA NA NA -0.0373672345883138 NA NA NA NA NA 52005641 3.43300000000005
RP11-4C20.4 ENSG00000227076 10 Lassosum -0.000739032871586609 0.0650794503404734 NA NA NA NA 0.56422182207175 NA NA NA NA NA 129733696 6.04599999999999
RP11-543P15.1 ENSG00000227081 12 Lassosum -0.00217028506989347 0.116481706489057 NA NA NA NA 0.886162952092359 NA NA NA NA NA 3320935 1.78500000000003
RP11-742N3.1 ENSG00000227097 11 Lassosum -0.00297126772004352 0.110873773858652 NA NA NA NA -0.979324285140697 NA NA NA NA NA 82400757 2.67400000000004
ZNF717 ENSG00000227124 3 Lassosum 0.0802947772447472 0.0254483085700018 NA NA NA NA -2.64792327580186 NA NA NA NA NA 75796764 5.488
GCSAML-AS1 ENSG00000227135 1 Lassosum 0.19346708234483 0.237240018189419 NA NA NA NA -0.0512598780670646 NA NA NA NA NA 247689017 3.32600000000002
RP11-165F24.3 ENSG00000227155 9 Lassosum -0.00242840521435772 0.0714336467132228 NA NA NA NA 0.416801782996459 NA NA NA NA NA 473208 1.69400000000002
WDR11-AS1 ENSG00000227165 10 Lassosum -0.00319367318914798 0.375156254257306 NA NA NA NA 0.146154192095876 NA NA NA NA NA 122566022 3.33000000000004
TRGC2 ENSG00000227191 7 Lassosum 0.238242436506413 0.0699242272442563 NA NA NA NA 1.24476754588313 NA NA NA NA NA 38284177 1.96600000000001
ST7-AS1 ENSG00000227199 7 Lassosum 0 NA NA NA NA NA NA NA NA NA NA NA 116593444 2.23700000000002
