# Supplementary material for: SUMMIT: An integrative approach for better transcriptomic data imputation improves causal gene identification
Source: Nat Commun. 2022 Oct 25;13:6336. doi: 10.1038/s41467-022-34016-y (PMC9593997; doi:10.1038/s41467-022-34016-y)
Supplement: Supplementary file 7 — Source Data [file 41467_2022_34016_MOESM7_ESM.zip › Source Data/Figure-3/real-data-new/Lassosum/AST/AST-14]

gene_symbol gene_id chromosome model_best r2_test p_SCAD p_ElNet p_LASSO p_MCP p_MNet z_SCAD z_ElNet z_LASSO z_MCP z_MNet p_ACAT gene_pos runtime
HADHA ENSG00000084754 2 Lassosum -0.00288208752736385 0.0518355063797802 NA NA NA NA -0.24309854454015 NA NA NA NA NA 26440549 6.956
MAPRE3 ENSG00000084764 2 Lassosum -0.00188989466208223 0.26675507834783 NA NA NA NA 0.263030525138604 NA NA NA NA NA 27221772 5.094
CAD ENSG00000084774 2 Lassosum 0.0372592141408813 0.517919782483342 NA NA NA NA 0.0547075448780851 NA NA NA NA NA 27453534 3.675
CD59 ENSG00000085063 11 Lassosum 0.0245073087274446 0.835850945897131 NA NA NA NA 0.982522792507895 NA NA NA NA NA 33738899 4.376
CD82 ENSG00000085117 11 Lassosum 0.00322255282474648 0.660820077086442 NA NA NA NA 0.0292755463649063 NA NA NA NA NA 44613945 1.78
TAF9 ENSG00000085231 5 Lassosum 0.00900825038896935 0.682406054466657 NA NA NA NA 0.076070096595195 NA NA NA NA NA 68656325 4.964
FCN1 ENSG00000085265 9 Lassosum 0.0419592995723362 0.535266444049193 NA NA NA NA -0.376973840042144 NA NA NA NA NA 137805620 3.167
MYNN ENSG00000085274 3 Lassosum 0 NA NA NA NA NA NA NA NA NA NA NA 169499061 5.299
SCAMP1 ENSG00000085365 5 Lassosum 0.124886371805329 0.057665999938806 NA NA NA NA 0.291626127020412 NA NA NA NA NA 77716450 4.759
PREP ENSG00000085377 6 Lassosum 0.026222826246285 0.0354907876900356 NA NA NA NA 3.52645873976507 NA NA NA NA NA 105788199 4.78400000000001
HACE1 ENSG00000085382 6 Lassosum -0.000404974815726211 0.716268825023277 NA NA NA NA 0.0347762566312046 NA NA NA NA NA 105241881 3.364
SEH1L ENSG00000085415 18 Lassosum -0.00321918598231941 0.0708976417624115 NA NA NA NA 0.335835174452459 NA NA NA NA NA 12967333 1.232
WDR47 ENSG00000085433 1 Lassosum -0.00281877979293177 0.583996119576961 NA NA NA NA 0.0021382336744437 NA NA NA NA NA 109548843 4.524
WDFY1 ENSG00000085449 2 Lassosum -0.00173048275303223 0.0148517817300166 NA NA NA NA -0.916634390556487 NA NA NA NA NA 224765268 6.54199999999999
OVGP1 ENSG00000085465 1 Lassosum 0.0903278784883182 0.316728660689162 NA NA NA NA 1.82765594009739 NA NA NA NA NA 111963667 4.114
SLC25A24 ENSG00000085491 1 Lassosum 0.17161349551281 0.379134911138623 NA NA NA NA -1.78988040410081 NA NA NA NA NA 108710064 2.80399999999999
MAP3K4 ENSG00000085511 6 Lassosum 0 NA NA NA NA NA NA NA NA NA NA NA 161475588 4.358
PILRA ENSG00000085514 7 Lassosum -0.000742560584796381 0.185039344500098 NA NA NA NA 1.02034762692509 NA NA NA NA NA 99981436 3.654
IGSF9 ENSG00000085552 1 Lassosum 0.0100441906428204 0.595961685248878 NA NA NA NA -0.0124647459871026 NA NA NA NA NA 159906107 4.819
ABCB1 ENSG00000085563 7 Lassosum -0.00289739467160777 0.107588800232555 NA NA NA NA -0.073478879544824 NA NA NA NA NA 87237893 3.93599999999999
ZNF213 ENSG00000085644 16 Lassosum -0.00130577433811641 0.290911656142372 NA NA NA NA 0.389135123825638 NA NA NA NA NA 3186292 1.42700000000001
AKR1B1 ENSG00000085662 7 Lassosum 0.0335272441537334 0.680024889892309 NA NA NA NA 2.18151258487742 NA NA NA NA NA 134135569 2.22199999999999
CPNE3 ENSG00000085719 8 Lassosum 0.0202196549231686 0.270830440410355 NA NA NA NA -0.0904073630301295 NA NA NA NA NA 87535392 5.164
RRN3 ENSG00000085721 16 Lassosum 0.0174602426981125 0.381787354851165 NA NA NA NA 0.325896736348714 NA NA NA NA NA 15171026 0.920000000000002
CTTN ENSG00000085733 11 Lassosum 0.0199124827226715 0.819840402555735 NA NA NA NA -0.134246808701577 NA NA NA NA NA 70263600 2.446
WNT11 ENSG00000085741 11 Lassosum 8.74893453416403e-05 1.24566648974085e-05 NA NA NA NA 0.0757358888051979 NA NA NA NA NA 75909586 2.633
MTIF2 ENSG00000085760 2 Lassosum 0.00230081475566901 0.0163609505554786 NA NA NA NA 0.0612183207064614 NA NA NA NA NA 55480107 8.52
DDHD2 ENSG00000085788 8 Lassosum 0.00279095779570926 0.00165036071229099 NA NA NA NA -0.437989334809867 NA NA NA NA NA 38107906 3.759
TTC39A ENSG00000085831 1 Lassosum 0.000343232222931977 0.16731870241512 NA NA NA NA 0.6993879841542 NA NA NA NA NA 51781859 3.58799999999999
EPS15 ENSG00000085832 1 Lassosum 0.0192948448280591 0.296012545748937 NA NA NA NA -0.220587895059975 NA NA NA NA NA 51902467 3.64
ORC1 ENSG00000085840 1 Lassosum -0.00162012101442133 0.0778405265156078 NA NA NA NA 1.85380065202642 NA NA NA NA NA 52854316 2.613
MGST2 ENSG00000085871 4 Lassosum 0.237608336592958 0.355991986114588 NA NA NA NA 0.266354306240338 NA NA NA NA NA 140624410 4.66199999999999
CHERP ENSG00000085872 19 Lassosum -0.00105772148571015 0.154654567174288 NA NA NA NA -0.168754417093315 NA NA NA NA NA 16641020 1.61799999999999
ATG16L1 ENSG00000085978 2 Lassosum 0.0367813073338896 0.0748116624596753 NA NA NA NA -0.0624431260775512 NA NA NA NA NA 234161508 5.404
USP40 ENSG00000085982 2 Lassosum 0.125672159910772 0.510329919389103 NA NA NA NA -0.170373350614024 NA NA NA NA NA 234429797 3.53700000000001
POMGNT1 ENSG00000085998 1 Lassosum 0.0362098797885948 0.0181469094176431 NA NA NA NA 0.45313327741345 NA NA NA NA NA 46670165 3.21299999999999
RAD54L ENSG00000085999 1 Lassosum 0.00939710499010038 0.00931973484905323 NA NA NA NA -0.112388349571955 NA NA NA NA NA 46728752 4.49200000000002
MAST2 ENSG00000086015 1 Lassosum 0.0615779168018172 0.149043181793069 NA NA NA NA -15.2118641211296 NA NA NA NA NA 46377227 2.18899999999999
DNAJA1 ENSG00000086061 9 Lassosum 0.0128247694404731 0.952701403645736 NA NA NA NA 0.0142228582173471 NA NA NA NA NA 33032557 1.352
B4GALT1 ENSG00000086062 9 Lassosum 0.0297679231684965 0.00459968432264804 NA NA NA NA 0.450271884365731 NA NA NA NA NA 33135717 1.791
CHMP5 ENSG00000086065 9 Lassosum 0 NA NA NA NA NA NA NA NA NA NA NA 33273458 2.20400000000001
NFX1 ENSG00000086102 9 Lassosum 0.0943712933880385 0.881247507007751 NA NA NA NA 0.00162280830212904 NA NA NA NA NA 33330832 1.18899999999999
DIMT1 ENSG00000086189 5 Lassosum 0.000762195170158964 0.763812566365453 NA NA NA NA 2.1697669256973 NA NA NA NA NA 61691423 3.14400000000001
IPO11 ENSG00000086200 5 Lassosum -0.000487125843986913 0.484585307010898 NA NA NA NA -0.0899656078892758 NA NA NA NA NA 61812104 4.244
EIF2AK1 ENSG00000086232 7 Lassosum 0.00277163309852402 0.279144058336278 NA NA NA NA 0.0736265596626345 NA NA NA NA NA 6080371 1.63999999999999
NME8 ENSG00000086288 7 Lassosum 0.0969650205778007 0.951953256971338 NA NA NA NA 0.0313679391089089 NA NA NA NA NA 37914101 2.86600000000001
EPDR1 ENSG00000086289 7 Lassosum 0.0664870508941147 0.0354797265755631 NA NA NA NA 1.8175151945851 NA NA NA NA NA 37857494 2.95499999999998
SNX10 ENSG00000086300 7 Lassosum -0.00325532477774559 0.476549145853772 NA NA NA NA -0.040893667580905 NA NA NA NA NA 26372745 1.97200000000001
SEPHS1 ENSG00000086475 10 Lassosum -0.000678249831979283 0.161748894553292 NA NA NA NA -1.68246620852925 NA NA NA NA NA 13374860 2.67499999999998
MRPL28 ENSG00000086504 16 Lassosum 0.00699339134686539 0.112279768519503 NA NA NA NA 0.689218798595395 NA NA NA NA NA 418955 1.82400000000001
HBQ1 ENSG00000086506 16 Lassosum -0.00177957346639057 0.0509768948780235 NA NA NA NA 0.665648731696354 NA NA NA NA NA 230816 0.786000000000001
ITPKC ENSG00000086544 19 Lassosum 0.0214730547356391 0.956211400690583 NA NA NA NA -0.000549994802423433 NA NA NA NA NA 41234886 1.33499999999998
CEACAM6 ENSG00000086548 19 Lassosum 0.00329866365300502 0.766961498960178 NA NA NA NA -0.0401506865561049 NA NA NA NA NA 42265499 0.667000000000002
FAT2 ENSG00000086570 5 Lassosum 0.0396194757010584 0.297960801234779 NA NA NA NA 0.00813674104890316 NA NA NA NA NA 150916079 5.886
RBM22 ENSG00000086589 5 Lassosum -0.00321777402117251 0.15132012693027 NA NA NA NA 0.0631521127767031 NA NA NA NA NA 150075512 2.30500000000001
TMED2 ENSG00000086598 12 Lassosum -0.00307191730696799 0.0185781921266075 NA NA NA NA -0.162403230139427 NA NA NA NA NA 124076097 2.37299999999999
ERO1LB ENSG00000086619 1 Lassosum 0.0176472730999629 0.0971634838344129 NA NA NA NA -2.0182671873476 NA NA NA NA NA 236412087 4.488
ZFAND6 ENSG00000086666 15 Lassosum 0.0113269390410183 0.67656062483915 NA NA NA NA 0.440900255796445 NA NA NA NA NA 80391322 3.05700000000002
LAT2 ENSG00000086730 7 Lassosum 0.0716737782740913 0.841896519030204 NA NA NA NA -0.0671939223763964 NA NA NA NA NA 73629071 2.39099999999999
ZW10 ENSG00000086827 11 Lassosum 0.00191900084618135 0.0579656544529133 NA NA NA NA -0.494110213230568 NA NA NA NA NA 113624221 4.88200000000001
ALG9 ENSG00000086848 11 Lassosum 0 NA NA NA NA NA NA NA NA NA NA NA 111697612 1.81399999999999
MYBPC2 ENSG00000086967 19 Lassosum 0.00241410855385304 0.0198685313842509 NA NA NA NA 0.204777692031213 NA NA NA NA NA 50952869 0.885999999999996
ACOX3 ENSG00000087008 4 Lassosum 0.0467921150415436 0.0252196446278884 NA NA NA NA 0.134359217325297 NA NA NA NA NA 8405229 5.27500000000001
MTMR2 ENSG00000087053 11 Lassosum 0.0272571284862002 0.00518854404981874 NA NA NA NA 0.205261135963621 NA NA NA NA NA 95612262 2.328
PPP1R15A ENSG00000087074 19 Lassosum -0.00197446422866099 0.062387123657827 NA NA NA NA -0.397929078948419 NA NA NA NA NA 49377481 0.953000000000003
HSD17B14 ENSG00000087076 19 Lassosum 0.0293059669608079 0.223885429098123 NA NA NA NA 0.506409900532048 NA NA NA NA NA 49328104 0.866000000000014
TRIP6 ENSG00000087077 7 Lassosum 0.0130877505690367 0.863817639490899 NA NA NA NA 0.0340215465632783 NA NA NA NA NA 100467918 3.601
ACHE ENSG00000087085 7 Lassosum -0.0031427592351807 0.579539408421489 NA NA NA NA 0.000230782967752515 NA NA NA NA NA 100491104 2.93899999999999
FTL ENSG00000087086 19 Lassosum -0.00135856719615624 0.444288203914877 NA NA NA NA -0.0356191090685338 NA NA NA NA NA 49469346 0.86699999999999
SRRT ENSG00000087087 7 Lassosum 0.00437445457245622 0.252484166997245 NA NA NA NA 0.00314838255327392 NA NA NA NA NA 100479509 1.899
BAX ENSG00000087088 19 Lassosum 0.0505159350236232 0.489024515434162 NA NA NA NA -0.0511782331875824 NA NA NA NA NA 49461563 0.817000000000007
NLK ENSG00000087095 17 Lassosum 0.00343461308724757 0.216196157069259 NA NA NA NA -0.0809952977006527 NA NA NA NA NA 26446085 0.836999999999989
PIGS ENSG00000087111 17 Lassosum -0.00320877288267396 0.112017080840838 NA NA NA NA -0.0531732951047129 NA NA NA NA NA 26889645 1.19899999999998
ADAMTS2 ENSG00000087116 5 Lassosum 0.0258900887683507 0.728084627111413 NA NA NA NA -0.0527074833438433 NA NA NA NA NA 178655141 4.10900000000001
ATXN7L3 ENSG00000087152 17 Lassosum -0.0027752735712907 0.00409049544355735 NA NA NA NA 1.03591824325419 NA NA NA NA NA 42273327 0.962999999999994
PGS1 ENSG00000087157 17 Lassosum 0.00792016726247802 0.763770623642847 NA NA NA NA 0.202883656732601 NA NA NA NA NA 76397958 1.61799999999999
PSMC5 ENSG00000087191 17 Lassosum -0.00268833546787794 0.019719280382917 NA NA NA NA -11.7108703906822 NA NA NA NA NA 61906945 0.806000000000012
UIMC1 ENSG00000087206 5 Lassosum 8.06266566056868e-05 0.742320452410379 NA NA NA NA 0.613253055419076 NA NA NA NA NA 176390820 3.52599999999998
CETP ENSG00000087237 16 Lassosum 0.000419241717380947 0.149947132249401 NA NA NA NA 0.281676145064696 NA NA NA NA NA 57006759 1.18400000000003
MT3 ENSG00000087250 16 Lassosum 0.00648281440553589 0.707243769009561 NA NA NA NA 0.0328050204202057 NA NA NA NA NA 56623993 1.48700000000002
LPCAT2 ENSG00000087253 16 Lassosum 0.0267104490450459 0.535125490509444 NA NA NA NA 0.107388484871073 NA NA NA NA NA 55581746 1.14000000000001
GNAO1 ENSG00000087258 16 Lassosum -0.00140313603820652 0.530257408866816 NA NA NA NA 0.0565466305764856 NA NA NA NA NA 56308329 1.38999999999999
OGFOD1 ENSG00000087263 16 Lassosum -0.00188321205863651 0.990717729367079 NA NA NA NA -0.019129597010053 NA NA NA NA NA 56499207 1.06299999999999
SH3BP2 ENSG00000087266 4 Lassosum -0.00325712721880822 0.477665966839202 NA NA NA NA 0.0824613425794208 NA NA NA NA NA 2818787 3.95400000000001
NOP14 ENSG00000087269 4 Lassosum -0.00123363608553828 0.103782460955333 NA NA NA NA -0.178337315165957 NA NA NA NA NA 2952386 3.15000000000001
ADD1 ENSG00000087274 4 Lassosum 0.0734478312728782 0.00948441238763676 NA NA NA NA 0.5058412079172 NA NA NA NA NA 2888693 3.643
L2HGDH ENSG00000087299 14 Lassosum -0.00201032177081961 0.149039726479647 NA NA NA NA -0.0190491704309055 NA NA NA NA NA 50741773 1.79499999999999
TXNDC16 ENSG00000087301 14 Lassosum 0.0289590435235185 0.193016330899735 NA NA NA NA 0.0474880851930838 NA NA NA NA NA 52958274 1.32999999999998
C14orf166 ENSG00000087302 14 Lassosum -0.000874909644380306 0.0441211042066055 NA NA NA NA -0.021303066682189 NA NA NA NA NA 52463806 1.666
NID2 ENSG00000087303 14 Lassosum -0.000771360080483285 0.00947074790116743 NA NA NA NA 3.00875606235043 NA NA NA NA NA 52503616 1.37799999999999
GMCL1 ENSG00000087338 2 Lassosum 0.068061984731976 0.70940646165319 NA NA NA NA 0.0466028699889955 NA NA NA NA NA 70082651 5.03899999999999
SF3B2 ENSG00000087365 11 Lassosum 0.213724167468917 0.436900362944355 NA NA NA NA 0.69378132349583 NA NA NA NA NA 65827489 1.41499999999996
KLHL42 ENSG00000087448 12 Lassosum 0.00678875088744169 0.233637735197131 NA NA NA NA -0.272196442449448 NA NA NA NA NA 27944463 2.524
GNAS ENSG00000087460 20 Lassosum 0.0496194623937423 0.0115655812894374 NA NA NA NA 0.201061604242065 NA NA NA NA NA 57450510 1.18099999999998
DNM1L ENSG00000087470 12 Lassosum 0.0240477857056827 0.711230464932567 NA NA NA NA 0.0291546632414628 NA NA NA NA NA 32865310 2.74000000000001
PHACTR3 ENSG00000087495 20 Lassosum -0.00315495092089502 0.219741500009862 NA NA NA NA 0.146892114788538 NA NA NA NA NA 58287665 1.02100000000002
ERGIC2 ENSG00000087502 12 Lassosum 0.034277409834178 0.345012703381038 NA NA NA NA 0.938466798065309 NA NA NA NA NA 29512203 2.96899999999999
AURKA ENSG00000087586 20 Lassosum 0.000859216682499997 0.830323155292682 NA NA NA NA 0.0316471069159379 NA NA NA NA NA 54955919 1.04400000000004
CASS4 ENSG00000087589 20 Lassosum 0.057688510836977 0.482822945504109 NA NA NA NA -0.000805937011243048 NA NA NA NA NA 55010782 1.01900000000001
AAMDC ENSG00000087884 11 Lassosum 0.0139702870678178 0.127960586927382 NA NA NA NA 18.5844372081497 NA NA NA NA NA 77580816 2.14299999999997
