# Supplementary material for: SUMMIT: An integrative approach for better transcriptomic data imputation improves causal gene identification
Source: Nat Commun. 2022 Oct 25;13:6336. doi: 10.1038/s41467-022-34016-y (PMC9593997; doi:10.1038/s41467-022-34016-y)
Supplement: Supplementary file 7 — Source Data [file 41467_2022_34016_MOESM7_ESM.zip › Source Data/Figure-3/real-data-new/Lassosum/AST/AST-140]

gene_symbol gene_id chromosome model_best r2_test p_SCAD p_ElNet p_LASSO p_MCP p_MNet z_SCAD z_ElNet z_LASSO z_MCP z_MNet p_ACAT gene_pos runtime
CNN2P1 ENSG00000227201 22 Lassosum -0.00279598791075863 0.981776289573368 NA NA NA NA 0.000865250332139888 NA NA NA NA NA 30442723 1.465
RP11-203J24.8 ENSG00000227218 9 Lassosum 0.12475723961872 0.64924363858768 NA NA NA NA -0.133390562948495 NA NA NA NA NA 130700006 4.198
WASH7P ENSG00000227232 1 Lassosum -0.00252554156064977 0.162085954680318 NA NA NA NA 0.0440505379574807 NA NA NA NA NA 22084 9.023
RP11-325P15.3 ENSG00000227242 1 Lassosum 0.225439441262457 0.574118160668995 NA NA NA NA -0.244042319019027 NA NA NA NA NA 146543501 3.67
AC105760.2 ENSG00000227252 2 Lassosum 0 NA NA NA NA NA NA NA NA NA NA NA 237981268 8.274
RP11-166N17.1 ENSG00000227253 10 Lassosum -0.000521887267790344 0.286780666679638 NA NA NA NA -0.0700806943677316 NA NA NA NA NA 32556809 2.923
HCG4P6 ENSG00000227262 6 Lassosum -0.00191139878688262 0.284552524193768 NA NA NA NA -0.275837838034699 NA NA NA NA NA 29894255 7.044
KLLN ENSG00000227268 10 Lassosum 0.00251726544360287 8.47870194803156e-06 NA NA NA NA 0.374042047930692 NA NA NA NA NA 89621056 2.523
RP5-837I24.1 ENSG00000227288 1 Lassosum -0.00135459580458952 0.803250358586854 NA NA NA NA -0.0223356451943749 NA NA NA NA NA 81968316 7.278
ELL2P1 ENSG00000227295 1 Lassosum -0.00193062997063143 0.983807185146732 NA NA NA NA 0.00664465505437171 NA NA NA NA NA 158146592 4.261
PARG ENSG00000227345 10 Lassosum 0.012598801343935 0.447634508396794 NA NA NA NA 1.76066351564087 NA NA NA NA NA 51078520 2.617
RBM26-AS1 ENSG00000227354 13 Lassosum 0.101447558351507 0.0684520699638262 NA NA NA NA -1.29325415745174 NA NA NA NA NA 79988767 3.991
RP11-162D16.2 ENSG00000227355 9 Lassosum 0.161883001611377 0.0737217336222021 NA NA NA NA 1.06129026770432 NA NA NA NA NA 124175987 3.58
AC017074.2 ENSG00000227359 2 Lassosum -0.00109206744684687 0.686301518439166 NA NA NA NA 0.0886788991037473 NA NA NA NA NA 114448467 4.43
RP4-669P10.19 ENSG00000227370 22 Lassosum -0.00208124978013235 0.043098057933568 NA NA NA NA 0.224950695558674 NA NA NA NA NA 42528777 2.044
TP73-AS1 ENSG00000227372 1 Lassosum 0.00396410795849589 0.498455563341678 NA NA NA NA -0.0468988152709735 NA NA NA NA NA 3658224 2.65600000000001
RP11-160H22.5 ENSG00000227373 1 Lassosum 0.0618536834166479 0.0688295335302364 NA NA NA NA 0.445315215387982 NA NA NA NA NA 174106790 3.29599999999999
FTH1P16 ENSG00000227376 11 Lassosum 0.00158675005043118 0.0147781520870633 NA NA NA NA 1.55824512935941 NA NA NA NA NA 77445795 3.176
RP11-112J3.16 ENSG00000227388 9 Lassosum -0.00319954369927755 0.225339177941128 NA NA NA NA 0.188225712427056 NA NA NA NA NA 35781294 3.50200000000001
KIF9-AS1 ENSG00000227398 3 Lassosum 0.00880271773276697 0.0676285231914465 NA NA NA NA -9.17833438976485 NA NA NA NA NA 47245766 5.38000000000001
AC009299.3 ENSG00000227403 2 Lassosum 0.0784863090026648 0.980304817863695 NA NA NA NA 0.0139007523761592 NA NA NA NA NA 162103405 7.56800000000001
RP5-1042K10.12 ENSG00000227413 22 Lassosum -0.00274643815564923 0.887663727264085 NA NA NA NA -0.148245733366317 NA NA NA NA NA 40829392 1.166
LINC00310 ENSG00000227456 21 Lassosum 0.0209216692959892 0.187937717233637 NA NA NA NA -0.134036171313414 NA NA NA NA NA 35557599 1.69500000000001
AC109333.10 ENSG00000227495 17 Lassosum 0.0223902920028856 0.438798296399373 NA NA NA NA 0.300269597496945 NA NA NA NA NA 4922948 2.51100000000001
SCAMP4 ENSG00000227500 19 Lassosum 0.041997442885688 0.7078593270606 NA NA NA NA -0.00911715443179828 NA NA NA NA NA 1915614 2.21600000000001
LTB ENSG00000227507 6 Lassosum 0.0194843486382834 1.31634526159203e-05 NA NA NA NA 0.0769159048293548 NA NA NA NA NA 31549300 6.396
RP5-894D12.3 ENSG00000227508 6 Lassosum -0.00257154989363406 0.381616057925528 NA NA NA NA -0.167326460299104 NA NA NA NA NA 170586509 2.233
RP11-413M3.4 ENSG00000227512 9 Lassosum 0.00891758795515463 0.305246354068777 NA NA NA NA -0.0565547323640817 NA NA NA NA NA 139437810 3.395
SLC2A1-AS1 ENSG00000227533 1 Lassosum 0.052439243099227 0.180771731936911 NA NA NA NA 0.761364029383865 NA NA NA NA NA 43436874 3.244
SPAG5-AS1 ENSG00000227543 17 Lassosum -0.00295643282121372 0.147569531143783 NA NA NA NA -0.822606194968377 NA NA NA NA NA 26935100 1.02000000000001
TRBV7-5 ENSG00000227550 7 Lassosum -0.0032562840009327 0.635207925490961 NA NA NA NA 0.178044007070824 NA NA NA NA NA 142157613 5.137
MTND3P9 ENSG00000227557 2 Lassosum 0.0925763693056241 0.0299228575555529 NA NA NA NA 0.475892399874101 NA NA NA NA NA 143856225 8.08600000000001
RP1-28O10.1 ENSG00000227591 1 Lassosum 0.00277063521050336 0.731883381661296 NA NA NA NA -0.081685684638369 NA NA NA NA NA 209866089 6.22899999999998
RP1-167A14.2 ENSG00000227598 6 Lassosum 0.0251698302085004 0.781470435378348 NA NA NA NA 0.721467247145292 NA NA NA NA NA 167397833 5.298
RP11-165J3.6 ENSG00000227603 9 Lassosum 0.127568629402666 0.721181780033235 NA NA NA NA 6.47660862426084 NA NA NA NA NA 96198508 4.03100000000001
RP11-864N7.2 ENSG00000227615 11 Lassosum -0.00128502303173295 0.00799658621995838 NA NA NA NA -0.275760460868033 NA NA NA NA NA 74456960 2.62300000000002
AC018804.6 ENSG00000227632 2 Lassosum 0.0203380141450152 0.894277948275328 NA NA NA NA 0.0183608370650748 NA NA NA NA NA 130965043 5.86799999999999
RP11-488L18.4 ENSG00000227671 1 Lassosum 0.461048912303576 0.233578715068386 NA NA NA NA -0.189966027607746 NA NA NA NA NA 247362974 6.07399999999998
RP11-73O6.3 ENSG00000227678 6 Lassosum 0.0196912394243759 0.739830893713112 NA NA NA NA -0.0238259771180302 NA NA NA NA NA 130459263 5.64500000000001
HNRNPA3P2 ENSG00000227688 20 Lassosum -0.00198836918516343 0.528616290328198 NA NA NA NA 0.0394266508606978 NA NA NA NA NA 35249316 0.805000000000007
AC006042.6 ENSG00000227719 7 Lassosum 0.0172175732318568 0.569578648014319 NA NA NA NA 0.033562766877686 NA NA NA NA NA 8154923 3.66500000000002
RP11-318C24.2 ENSG00000227740 1 Lassosum 0.0435868038151728 0.10108524075382 NA NA NA NA 0.522449684823034 NA NA NA NA NA 175881773 7.53999999999999
RP11-536C5.7 ENSG00000227741 1 Lassosum 0.00100119788559161 0.00175016452518777 NA NA NA NA 2.35905617202986 NA NA NA NA NA 160175324 3.30699999999999
RP1-283E3.4 ENSG00000227775 1 Lassosum 0.156617382877208 0.607068372595376 NA NA NA NA -0.015039137900602 NA NA NA NA NA 1662320 2.786
AC012363.8 ENSG00000227788 2 Lassosum -0.00190262006001318 0.0633846393940778 NA NA NA NA -0.0855215042447457 NA NA NA NA NA 120969870 4.58199999999999
AC012358.4 ENSG00000227799 2 Lassosum 0.00646918863907353 0.112772144772141 NA NA NA NA -0.0938089740081144 NA NA NA NA NA 55452230 4.184
RP4-773A18.4 ENSG00000227811 1 Lassosum 0.00470232136819504 0.312183399061065 NA NA NA NA -0.248761072764023 NA NA NA NA NA 112286441 3.22900000000001
SLC9A7P1 ENSG00000227825 12 Lassosum 0.0177527547889431 0.316051771668684 NA NA NA NA -0.397694397433877 NA NA NA NA NA 98849268 4.63199999999998
RP11-958N24.2 ENSG00000227827 16 Lassosum 0.350309040530719 0.92413138633309 NA NA NA NA -0.0389707557652743 NA NA NA NA NA 16460722 1.33200000000002
CTD-2031P19.3 ENSG00000227908 5 Lassosum -1.41029004918636e-06 0.970472757651788 NA NA NA NA 0.00886532934201929 NA NA NA NA NA 55295236 3.756
RP1-153P14.5 ENSG00000227920 6 Lassosum 0.327341683135421 0.25654252684327 NA NA NA NA 11.9520455073873 NA NA NA NA NA 37515778 7.24200000000002
RPL3P2 ENSG00000227939 6 Lassosum -0.00279542549212985 0.011070002560146 NA NA NA NA -0.160122560826963 NA NA NA NA NA 31248695 2.05700000000002
AC007383.3 ENSG00000227946 2 Lassosum -0.00242408027213448 0.851572256977451 NA NA NA NA -0.0128087503077104 NA NA NA NA NA 206950308 3.876
RP5-1074L1.1 ENSG00000227963 1 Lassosum -0.00129647366835517 0.933134487827547 NA NA NA NA -0.381648150580475 NA NA NA NA NA 110855395 6.58800000000002
TRIM60P18 ENSG00000227986 7 Lassosum 0.0337241579748224 0.0397217261746148 NA NA NA NA -0.805709951200001 NA NA NA NA NA 63816016 5.62200000000001
AC108463.2 ENSG00000227992 2 Lassosum 0.043376893374401 0.732501866136309 NA NA NA NA 0.0544851957858343 NA NA NA NA NA 111962666 7.006
AC073343.13 ENSG00000228010 7 Lassosum 0.0113822990117454 0.343790546934523 NA NA NA NA 0.0547489299909314 NA NA NA NA NA 6726068 2.583
RP11-350G8.5 ENSG00000228013 1 Lassosum 0.0160760275620447 0.0095131461819249 NA NA NA NA 0.295121534942254 NA NA NA NA NA 154376922 6.54899999999998
RP3-395M20.9 ENSG00000228037 1 Lassosum 0.0513893476101324 0.0290592233049775 NA NA NA NA 0.434435988880042 NA NA NA NA NA 2514485 2.74200000000002
TOP3BP1 ENSG00000228050 22 Lassosum 0.160969181548594 0.270590083885599 NA NA NA NA -0.409898772497206 NA NA NA NA NA 22578269 0.560000000000002
SEC63P1 ENSG00000228057 1 Lassosum -0.001784674651375 0.838143265086076 NA NA NA NA -0.0114923502760901 NA NA NA NA NA 98011885 2.86600000000001
RP11-552D4.1 ENSG00000228058 1 Lassosum 0.0131724729555814 0.297019940482246 NA NA NA NA -1.46519956563868 NA NA NA NA NA 230140693 4.31299999999999
HLA-U ENSG00000228078 6 Lassosum 0.0938165712995983 0.267608772179089 NA NA NA NA 0.595299928790027 NA NA NA NA NA 29901970 1.75600000000003
AC012368.1 ENSG00000228079 2 Lassosum -0.00126745554306273 0.459733499736071 NA NA NA NA -0.152967722313017 NA NA NA NA NA 64314432 7.80500000000001
RP11-452F19.3 ENSG00000228106 1 Lassosum 0.00866456518742731 0.157225656481795 NA NA NA NA -0.407197945467593 NA NA NA NA NA 222999545 6.56299999999999
AP000692.9 ENSG00000228107 21 Lassosum -0.00182556629196329 0.44619355659048 NA NA NA NA 0.203138398773797 NA NA NA NA NA 37733633 0.887
MFI2-AS1 ENSG00000228109 3 Lassosum 0.00549954981035483 0.00774059507221078 NA NA NA NA -0.37780872843329 NA NA NA NA NA 196728973 3.16199999999998
AP001469.7 ENSG00000228137 21 Lassosum -0.0022897111235165 0.997905325499967 NA NA NA NA 8.31445020659167e-05 NA NA NA NA NA 47667200 2.14400000000001
RP3-467K16.4 ENSG00000228140 1 Lassosum 0.0524269568444197 0.320863468712301 NA NA NA NA 0.353569122824798 NA NA NA NA NA 15732702 4.584
HNRNPA1P21 ENSG00000228168 3 Lassosum 0.0259003131082968 0.486589126813546 NA NA NA NA -0.232760748422823 NA NA NA NA NA 39376950 3.23199999999997
AL022341.3 ENSG00000228201 16 Lassosum 0.0184789186298316 0.0223657337330061 NA NA NA NA 0.247839818949252 NA NA NA NA NA 698836 1.255
RNF144A-AS1 ENSG00000228203 2 Lassosum 0.000780947426235912 0.719552235413751 NA NA NA NA -0.137004472352395 NA NA NA NA NA 7055610 8.32900000000001
RP11-778D9.4 ENSG00000228205 3 Lassosum 0.0243442291595456 0.0109481248609011 NA NA NA NA -0.225036056055721 NA NA NA NA NA 183867857 2.38599999999997
ATF4P3 ENSG00000228218 17 Lassosum -0.00290445831730501 0.33963686746009 NA NA NA NA 0.112424944083864 NA NA NA NA NA 74222359 2.34899999999999
HCG11 ENSG00000228223 6 Lassosum 0.00880819315890724 0.00139758229111588 NA NA NA NA 2.90329425757753 NA NA NA NA NA 26524441 5.36500000000001
NACAP1 ENSG00000228224 8 Lassosum 0 NA NA NA NA NA NA NA NA NA NA NA 102379478 5.72999999999996
AC093495.4 ENSG00000228242 3 Lassosum 0.165417930461082 0.153661152345273 NA NA NA NA -2.40309344794843 NA NA NA NA NA 14188052 3.85900000000004
AC012442.6 ENSG00000228251 2 Lassosum -0.00140703156597288 0.504771926077013 NA NA NA NA -0.127099994742835 NA NA NA NA NA 113348944 6.65299999999996
COL6A4P2 ENSG00000228252 3 Lassosum 0.0183753716837238 0.158718554781509 NA NA NA NA -1.26791822833958 NA NA NA NA NA 129962157 2.916
RP11-127L20.3 ENSG00000228261 10 Lassosum -0.00144302293383447 0.570019632556345 NA NA NA NA -0.0318571921839166 NA NA NA NA NA 106084944 1.97199999999998
RP11-350G8.7 ENSG00000228264 1 Lassosum -0.00313221035639999 0.347103367127052 NA NA NA NA -0.000634120268711271 NA NA NA NA NA 154387229 7.69299999999998
RP5-1125A11.1 ENSG00000228265 20 Lassosum 0.00159290948501045 0.0111466621116952 NA NA NA NA 0.641392563744146 NA NA NA NA NA 32576510 0.850999999999999
RP3-508I15.9 ENSG00000228274 22 Lassosum 0.0392078908911561 0.157991439996152 NA NA NA NA 1.20696311205781 NA NA NA NA NA 39070707 0.648000000000025
ORM2 ENSG00000228278 9 Lassosum 0.0271151532310538 0.920730653568502 NA NA NA NA 0.0222139377976682 NA NA NA NA NA 117093840 3.16699999999997
KDM5B-AS1 ENSG00000228288 1 Lassosum -0.00215653060575827 0.844375026258532 NA NA NA NA -0.011648834871422 NA NA NA NA NA 202780683 3.33300000000003
C19orf24 ENSG00000228300 19 Lassosum 0.156588897974045 0.660035069173251 NA NA NA NA 0.0500056362440987 NA NA NA NA NA 1277137 1.072
RP11-186N15.3 ENSG00000228302 10 Lassosum 0.0996974182258596 0.638526086175464 NA NA NA NA 0.184978286807153 NA NA NA NA NA 12288297 3.62799999999999
AC016734.2 ENSG00000228305 2 Lassosum 0.000209928134002668 0.756518489092558 NA NA NA NA 0.00261741908747402 NA NA NA NA NA 63849637 5.11599999999999
CYP4F29P ENSG00000228314 21 Lassosum 0.0610787991930175 0.436627411142331 NA NA NA NA -0.197985904610844 NA NA NA NA NA 15218069 0.604000000000042
AC008753.6 ENSG00000228323 19 Lassosum 0.0021005100798398 0.964896619129326 NA NA NA NA -0.00638611509100245 NA NA NA NA NA 54365098 1.85699999999997
RP11-206L10.2 ENSG00000228327 1 Lassosum 0.00125707260112573 0.263200990327076 NA NA NA NA -0.0228253063045217 NA NA NA NA NA 707121 2.435
AC097495.3 ENSG00000228329 2 Lassosum 0.0161348636517583 0.346619961149375 NA NA NA NA -0.071990746850799 NA NA NA NA NA 69062136 6.31600000000003
RP5-1043L13.1 ENSG00000228340 20 Lassosum 0.0316247730132233 0.197197430804514 NA NA NA NA 0.00223870033593983 NA NA NA NA NA 58882705 1.517
RP11-537H15.3 ENSG00000228352 9 Lassosum -0.00307513811504867 0.0109891440259841 NA NA NA NA 4.98555355192169 NA NA NA NA NA 34090276 3.39099999999996
AC015971.2 ENSG00000228363 2 Lassosum -0.00135075711099142 0.232467949206823 NA NA NA NA 0.0407287961757032 NA NA NA NA NA 86817541 3.673
ITPKB-IT1 ENSG00000228382 1 Lassosum 0.0342641105710275 0.702540813441781 NA NA NA NA 0.944565412905286 NA NA NA NA NA 226853554 8.03999999999996
RP11-325F22.3 ENSG00000228393 7 Lassosum -0.00164398947573585 0.444799093660855 NA NA NA NA 0.0127597858431677 NA NA NA NA NA 104622126 2.28699999999998
RP11-216B9.6 ENSG00000228395 9 Lassosum 0.00329664313112099 0.033414203236047 NA NA NA NA -0.0418568188565294 NA NA NA NA NA 131302934 6.30900000000003
RP4-575N6.2 ENSG00000228399 1 Lassosum 0.00354781028946449 0.077404701603618 NA NA NA NA 0.921114763935774 NA NA NA NA NA 101722001 2.697
RP11-563N6.6 ENSG00000228403 10 Lassosum 0.0766440792453867 0.221128625871235 NA NA NA NA 1.31366114361064 NA NA NA NA NA 50086380 3.43799999999999
