# Supplementary material for: SUMMIT: An integrative approach for better transcriptomic data imputation improves causal gene identification
Source: Nat Commun. 2022 Oct 25;13:6336. doi: 10.1038/s41467-022-34016-y (PMC9593997; doi:10.1038/s41467-022-34016-y)
Supplement: Supplementary file 7 — Source Data [file 41467_2022_34016_MOESM7_ESM.zip › Source Data/Figure-3/real-data-new/Lassosum/AST/AST-141]

gene_symbol gene_id chromosome model_best r2_test p_SCAD p_ElNet p_LASSO p_MCP p_MNet z_SCAD z_ElNet z_LASSO z_MCP z_MNet p_ACAT gene_pos runtime
CCT6P1 ENSG00000228409 7 Lassosum 0.130964250621623 0.38584157781137 NA NA NA NA -4.6120708827703 NA NA NA NA NA 65222235 6.02
AC004951.6 ENSG00000228434 7 Lassosum -0.0028122423232706 0.494753896362531 NA NA NA NA 0.128843824946307 NA NA NA NA NA 44045555 3.921
RP5-864K19.4 ENSG00000228436 1 Lassosum 0.000289549399092981 0.413399517377057 NA NA NA NA 0.246072630170668 NA NA NA NA NA 39355370 9.704
TSTD3 ENSG00000228439 6 Lassosum 0.113744415183077 0.961811874786408 NA NA NA NA -0.022712407472517 NA NA NA NA NA 99974181 6.468
LMO7-AS1 ENSG00000228444 13 Lassosum -0.00325716832086154 0.68224220539139 NA NA NA NA -0.0466218102919934 NA NA NA NA NA 76204820 2.688
AC073052.1 ENSG00000228446 2 Lassosum 0.0217929738357209 0.199269570516402 NA NA NA NA 6.38010151679497 NA NA NA NA NA 225364460 8.874
SDAD1P1 ENSG00000228451 8 Lassosum 0.0291178482056278 0.0571441206631499 NA NA NA NA 1.0774588707102 NA NA NA NA NA 26238622 5.472
RP5-994D16.9 ENSG00000228452 1 Lassosum 0.0346491421811289 0.5453910336896 NA NA NA NA 0.248590983886708 NA NA NA NA NA 43241972 5.29799999999999
AP006222.2 ENSG00000228463 1 Lassosum 0 NA NA NA NA NA NA NA NA NA NA NA 247434 4.204
OST4 ENSG00000228474 2 Lassosum -0.00325620629918499 0.943022548104508 NA NA NA NA -0.000544299910976525 NA NA NA NA NA 27293990 6.659
RP3-342P20.2 ENSG00000228477 1 Lassosum -0.00316762052329866 0.218113946196307 NA NA NA NA 0.200963457744071 NA NA NA NA NA 40428714 4.923
AC017099.3 ENSG00000228486 2 Lassosum 0.00491010558081839 0.39381360883371 NA NA NA NA -0.307182357848497 NA NA NA NA NA 98300103 5.78999999999999
RP13-225O21.2 ENSG00000228487 9 Lassosum 0.000383966282621939 0.324102496806959 NA NA NA NA -0.243187736368915 NA NA NA NA NA 129980250 3.742
EEF1A1P11 ENSG00000228502 1 Lassosum -0.00322467440596919 0.579381071723484 NA NA NA NA 1.1662300602178 NA NA NA NA NA 96913180 6.908
RP11-98I9.4 ENSG00000228506 6 Lassosum 0.230296437078524 0.00311777152816183 NA NA NA NA 52.9681553669183 NA NA NA NA NA 99876023 3.26299999999999
AC093159.1 ENSG00000228541 2 Lassosum 0.0018225630651616 0.000464360337272786 NA NA NA NA -9.60796355741519 NA NA NA NA NA 62690733 9.265
KIAA1984-AS1 ENSG00000228544 9 Lassosum 0.0250469696695256 0.00333753527425436 NA NA NA NA -0.186587817442142 NA NA NA NA NA 139700839 2.886
FAM22E ENSG00000228570 10 Lassosum 0.257920808073343 0.990918211604836 NA NA NA NA 0.00348841707051094 NA NA NA NA NA 81605873 5.56699999999999
RP5-1053E7.1 ENSG00000228589 1 Lassosum -0.00269817681736417 0.0700390411840418 NA NA NA NA -0.270932600449434 NA NA NA NA NA 28422257 3.191
AC007381.3 ENSG00000228590 2 Lassosum -0.00320059942772599 0.000542375774040348 NA NA NA NA -0.103229867493844 NA NA NA NA NA 60578940 6.16199999999999
C1orf233 ENSG00000228594 1 Lassosum 0.0199585943648815 0.125197491588345 NA NA NA NA -0.226664953310847 NA NA NA NA NA 1534434 5.42100000000001
RP11-574F21.2 ENSG00000228606 1 Lassosum 0.0049704289461181 0.317882497047139 NA NA NA NA 0.0464975290249682 NA NA NA NA NA 160232051 4.004
ZNF883 ENSG00000228623 9 Lassosum 0.0242279446164115 0.250363991439228 NA NA NA NA 0.29682877587293 NA NA NA NA NA 115767001 2.348
RP4-534N18.2 ENSG00000228634 1 Lassosum -0.00238982849050084 0.768548208143534 NA NA NA NA -0.000270522757894139 NA NA NA NA NA 32399098 3.45700000000001
FCF1P2 ENSG00000228638 3 Lassosum 0.017523480753548 0.000707402604795695 NA NA NA NA 48.3367828418591 NA NA NA NA NA 48332574 3.834
AC005682.5 ENSG00000228649 7 Lassosum 0.135256873819093 0.427491868032603 NA NA NA NA 1.36068453230301 NA NA NA NA NA 22897448 6.399
RP11-556E13.1 ENSG00000228651 10 Lassosum -0.00314647891500908 0.578107146443294 NA NA NA NA 0.0151592834777203 NA NA NA NA NA 54415815 2.93300000000002
RP11-321E8.2 ENSG00000228653 7 Lassosum 0.00275892495415697 0.110186267421787 NA NA NA NA -3.15816665946892 NA NA NA NA NA 63961655 2.27599999999998
AC096558.1 ENSG00000228655 2 Lassosum 0.00191024899502945 0.132972783247728 NA NA NA NA -0.29053548965586 NA NA NA NA NA 144145674 7.78999999999999
PSMD10P1 ENSG00000228663 20 Lassosum 0.00121871411124908 0.546899729300016 NA NA NA NA 0.0758395262569117 NA NA NA NA NA 49530608 2.011
TRGV5P ENSG00000228668 7 Lassosum 0.349501535033186 0.371449156844726 NA NA NA NA 2.33000029256923 NA NA NA NA NA 38384865 2.94
PROB1 ENSG00000228672 5 Lassosum 0.0529009307716345 0.35398782252519 NA NA NA NA -0.00677991812382765 NA NA NA NA NA 138729260 4.733
RP11-492I21.1 ENSG00000228686 1 Lassosum 0.00214335276840028 0.167903048283274 NA NA NA NA -0.0336170772762912 NA NA NA NA NA 175987154 4.48699999999999
RP5-826L7.1 ENSG00000228692 6 Lassosum -0.00303653014085148 0.394483181627507 NA NA NA NA -0.178932805579091 NA NA NA NA NA 164008406 6.04499999999999
CES1P1 ENSG00000228695 16 Lassosum 0.251638793436498 0.0707742509699707 NA NA NA NA 0.932270090595656 NA NA NA NA NA 55811265 2.37100000000001
ARL17B ENSG00000228696 17 Lassosum 0.0198334416578656 0.00546159077416785 NA NA NA NA -0.673715173713631 NA NA NA NA NA 44395640 1.03199999999998
RP11-251A15.4 ENSG00000228701 10 Lassosum 0.110453314502935 0.232201027603032 NA NA NA NA -11.2469055007548 NA NA NA NA NA 93550322 3.65600000000001
LINC00659 ENSG00000228705 20 Lassosum 0.00111384037934847 0.479589730255042 NA NA NA NA 0.0270674780057623 NA NA NA NA NA 61406122 0.97999999999999
DHFR ENSG00000228716 5 Lassosum 0.490223812613874 0.787213880238412 NA NA NA NA -5.12840411279275 NA NA NA NA NA 79936424 4.07400000000001
RP5-1119A7.14 ENSG00000228719 22 Lassosum -0.00211761586406078 0.21620676648108 NA NA NA NA 1.94716392133397 NA NA NA NA NA 36846218 1.06899999999999
SAPCD1 ENSG00000228727 6 Lassosum 0.027596074086518 1.11620460664158e-08 NA NA NA NA -3.01015299381888 NA NA NA NA NA 31731602 7.80699999999999
RP5-894A10.5 ENSG00000228775 7 Lassosum 0.159964409955338 0.135192766378893 NA NA NA NA 41.7455639512242 NA NA NA NA NA 141421142 2.89500000000001
MRPL45P2 ENSG00000228782 17 Lassosum 0.130219183942014 0.657164700341275 NA NA NA NA 0.165366849566009 NA NA NA NA NA 45548896 2.21099999999998
AC013400.2 ENSG00000228784 2 Lassosum 0.0446371192833703 0.686368252169803 NA NA NA NA -0.45115240184844 NA NA NA NA NA 20076714 5.80600000000001
RP11-206L10.11 ENSG00000228794 1 Lassosum -0.00320043039879625 0.187467298990052 NA NA NA NA -0.499981937442535 NA NA NA NA NA 778907 5.15000000000001
RP11-253D19.1 ENSG00000228800 10 Lassosum 0.00207938243997274 0.0304406355105558 NA NA NA NA 0.68729474620797 NA NA NA NA NA 30843097 3.71799999999999
RP11-110G21.1 ENSG00000228801 8 Lassosum 0.00537306545862437 0.196427208433233 NA NA NA NA -0.24141960971192 NA NA NA NA NA 52835809 3.62300000000002
RP11-211G3.3 ENSG00000228804 3 Lassosum 0.24031298619457 1.5967259372156e-06 NA NA NA NA -0.311895019900211 NA NA NA NA NA 187435869 6.12699999999998
BACH1-IT2 ENSG00000228817 21 Lassosum -0.00205308628272682 0.0617593594818389 NA NA NA NA 0.406029039137549 NA NA NA NA NA 30744648 0.935000000000002
RP3-400N23.6 ENSG00000228839 22 Lassosum -0.00318187225031519 0.932509601910543 NA NA NA NA 0.460167032934822 NA NA NA NA NA 31711246 1.423
AC104653.1 ENSG00000228857 2 Lassosum 0.0341026115084108 0.892326836785022 NA NA NA NA -0.0519579492936842 NA NA NA NA NA 114594779 6.52799999999999
RP11-404F10.2 ENSG00000228863 1 Lassosum 0.0244742393391241 0.878122379836854 NA NA NA NA -0.0532967412103975 NA NA NA NA NA 160647133 5.55500000000001
AC007551.3 ENSG00000228878 7 Lassosum -6.69012317824347e-05 0.983506112436343 NA NA NA NA -0.00447011419973789 NA NA NA NA NA 35817400 2.215
EEF1DP1 ENSG00000228887 19 Lassosum 0 NA NA NA NA NA NA NA NA NA NA NA 14181603 1.82900000000001
UBAC2-AS1 ENSG00000228889 13 Lassosum 0.00727522820446647 7.44332970526795e-10 NA NA NA NA -1.27566672744973 NA NA NA NA NA 99850830 1.768
CTD-2021A8.2 ENSG00000228897 7 Lassosum 0.0211526909635789 0.0457809853637252 NA NA NA NA -0.160103518359803 NA NA NA NA NA 51454429 5.797
RASA4CP ENSG00000228903 7 Lassosum 0.336626434983686 0.73237468894636 NA NA NA NA -0.3582016339163 NA NA NA NA NA 44074020 2.29500000000002
AP000355.2 ENSG00000228923 22 Lassosum 0.0638986925162636 0.000205902822166259 NA NA NA NA -26.5588619055901 NA NA NA NA NA 24913415 0.657999999999987
AC016722.4 ENSG00000228925 2 Lassosum -0.00254776175955351 0.56140570455293 NA NA NA NA 0.0373753596771871 NA NA NA NA NA 47131115 5.69999999999999
RP11-159C21.4 ENSG00000228929 1 Lassosum -0.000166422626786566 0.757895309565626 NA NA NA NA 0.0016135762738559 NA NA NA NA NA 53238093 4.79599999999999
AC144521.1 ENSG00000228956 3 Lassosum -0.0031350430929189 0.0244213354318435 NA NA NA NA -0.0742629304461881 NA NA NA NA NA 18722850 6.15899999999999
AC006483.5 ENSG00000228974 7 Lassosum 0.00747020672763743 0.00118203932237186 NA NA NA NA -0.261187156878805 NA NA NA NA NA 5600530 5.57600000000002
RP11-364L4.1 ENSG00000228981 4 Lassosum 0 NA NA NA NA NA NA NA NA NA NA NA 144270849 7.21699999999998
SEPT7P8 ENSG00000229000 19 Lassosum 0.0116761279244711 0.650650818231864 NA NA NA NA 0.00342645814900288 NA NA NA NA NA 54276147 1.09299999999996
RP11-439L18.3 ENSG00000229017 6 Lassosum 0.00188359702285557 0.164456481614483 NA NA NA NA 0.122463907221161 NA NA NA NA NA 143323386 4.733
RP1-20N2.6 ENSG00000229036 6 Lassosum -0.00323241677427699 0.18097716013217 NA NA NA NA -0.762230076508286 NA NA NA NA NA 143817290 2.39599999999996
AC091729.9 ENSG00000229043 7 Lassosum 0.395477464838441 0.580643183345054 NA NA NA NA -0.6443831877776 NA NA NA NA NA 1202456 1.76299999999998
AC020571.3 ENSG00000229056 2 Lassosum 0.00762447510122533 0.149586554828651 NA NA NA NA -0.726256591118552 NA NA NA NA NA 197126838 7.548
OR51AB1P ENSG00000229093 11 Lassosum -0.0017629830315069 0.3604036266403 NA NA NA NA 0.00839168660751143 NA NA NA NA NA 5313300 6.77199999999999
CALM2P2 ENSG00000229097 10 Lassosum 0.0042203023217311 0.363310366813494 NA NA NA NA 0.278343641753108 NA NA NA NA NA 71923660 3.404
RP11-4M23.2 ENSG00000229106 1 Lassosum 0.00337622251495084 0.256015168003009 NA NA NA NA -0.867924177958276 NA NA NA NA NA 24228594 6.108
RPL41 ENSG00000229117 12 Lassosum -0.00158851405405902 0.0135786346075788 NA NA NA NA 0.170296309041619 NA NA NA NA NA 56511048 2.70299999999997
CTB-63M22.1 ENSG00000229119 5 Lassosum -0.00245636723724707 0.954957342738581 NA NA NA NA -0.0102794897792203 NA NA NA NA NA 165809457 6.94299999999998
AGBL5-IT1 ENSG00000229122 2 Lassosum -0.00308168226121563 0.193633647092072 NA NA NA NA 0.120334425836094 NA NA NA NA NA 27284294 3.89800000000002
VIM-AS1 ENSG00000229124 10 Lassosum 0.0137390686624242 0.156983318390899 NA NA NA NA 0.274608044473265 NA NA NA NA NA 17262567 5.87
AC007038.7 ENSG00000229127 2 Lassosum -0.00290878553067597 0.230697404829005 NA NA NA NA 0.213283401315655 NA NA NA NA NA 210912268 3.66299999999995
ANKRD10-IT1 ENSG00000229152 13 Lassosum -3.63403180154709e-05 0.320725155863623 NA NA NA NA -0.13810725614349 NA NA NA NA NA 111549462 2.363
EPHA1-AS1 ENSG00000229153 7 Lassosum 0.0308832311514028 0.154864333903145 NA NA NA NA -0.92402291797362 NA NA NA NA NA 143162724 1.93700000000001
RP11-84D1.1 ENSG00000229162 1 Lassosum 0 NA NA NA NA NA NA NA NA NA NA NA 25288712 7.71899999999999
TRAC ENSG00000229164 14 Lassosum -0.00319231608119797 0.807104965271945 NA NA NA NA 0.0112199624003093 NA NA NA NA NA 23018772 2.01499999999999
GS1-124K5.11 ENSG00000229180 7 Lassosum 0.0601943614459848 0.373326900803716 NA NA NA NA 0.244568429392218 NA NA NA NA NA 66000227 2.65200000000004
RP11-168O16.1 ENSG00000229191 1 Lassosum 0.0229636093990605 0.593825984748174 NA NA NA NA 1.1800416472029 NA NA NA NA NA 200995498 3.31299999999999
PTGES3P3 ENSG00000229204 4 Lassosum 0.00431735433563596 0.212372954220044 NA NA NA NA -0.0299146686563178 NA NA NA NA NA 170712612 7.81600000000003
KRT18P4 ENSG00000229222 20 Lassosum 0 NA NA NA NA NA NA NA NA NA NA NA 48573925 0.956000000000017
ORM1 ENSG00000229314 9 Lassosum 0.0417566810897776 0.343772254414002 NA NA NA NA -0.526661418472244 NA NA NA NA NA 117087045 2.03100000000001
KRT8P12 ENSG00000229320 3 Lassosum -0.00092829397379357 0.0418817646458756 NA NA NA NA 21.8473743104349 NA NA NA NA NA 160285135 3.92199999999997
ACAP2-IT1 ENSG00000229325 3 Lassosum -0.00317715601997759 0.451185135122342 NA NA NA NA 0.159871499590142 NA NA NA NA NA 195002461 2.13799999999998
AC046143.3 ENSG00000229334 3 Lassosum 0 NA NA NA NA NA NA NA NA NA NA NA 194359891 3.86700000000002
RP5-857K21.7 ENSG00000229344 1 Lassosum 0.00590172678028578 0.13359840944737 NA NA NA NA 0.0119586387764667 NA NA NA NA NA 568477 4.92400000000004
AC018633.4 ENSG00000229358 7 Lassosum 0.132277061026459 0.0718660181858398 NA NA NA NA -1.51855074318935 NA NA NA NA NA 32730709 3.40999999999997
AC090587.4 ENSG00000229368 11 Lassosum -0.00291386016306916 0.118533303936981 NA NA NA NA 0.117862158555109 NA NA NA NA NA 3876235 6.01900000000001
RP11-442N24__B.1 ENSG00000229388 1 Lassosum -0.00324728349451098 0.54635873036981 NA NA NA NA 0.110203985281927 NA NA NA NA NA 28972416 3.51300000000003
MICD ENSG00000229390 6 Lassosum 0.00827463287298624 0.00126036850364591 NA NA NA NA -1.36163291862635 NA NA NA NA NA 29939409 6.25099999999998
HLA-DRB6 ENSG00000229391 6 Lassosum 0.405483698850244 0.962359524249785 NA NA NA NA 0.0115051947200366 NA NA NA NA NA 32524144 2.32299999999998
RP3-395M20.3 ENSG00000229393 1 Lassosum -0.00316432145529144 0.500738183108503 NA NA NA NA 0.147424577787077 NA NA NA NA NA 2425397 2.39600000000002
AC018638.1 ENSG00000229413 7 Lassosum 0.353934917092637 0.192854008463266 NA NA NA NA 0.458228885111585 NA NA NA NA NA 128293864 4.21200000000005
RP11-44D15.3 ENSG00000229417 10 Lassosum 0.00393332467054852 0.00773590810065793 NA NA NA NA 3.2941123957841 NA NA NA NA NA 97949548 1.91500000000002
RP1-92O14.6 ENSG00000229431 1 Lassosum 0.00384185772453105 0.287387030059587 NA NA NA NA 0.321637800079989 NA NA NA NA NA 43852805 3.97799999999995
AC073850.6 ENSG00000229436 7 Lassosum -0.00205470709460109 0.00382507082719043 NA NA NA NA 0.64414705959762 NA NA NA NA NA 80291774 2.61199999999997
RP11-490K7.4 ENSG00000229447 1 Lassosum -0.00182373987922535 0.937487288372954 NA NA NA NA -0.0109363014706864 NA NA NA NA NA 31736310 3.851
