# Supplementary material for: SUMMIT: An integrative approach for better transcriptomic data imputation improves causal gene identification
Source: Nat Commun. 2022 Oct 25;13:6336. doi: 10.1038/s41467-022-34016-y (PMC9593997; doi:10.1038/s41467-022-34016-y)
Supplement: Supplementary file 7 — Source Data [file 41467_2022_34016_MOESM7_ESM.zip › Source Data/Figure-3/real-data-new/Lassosum/AST/AST-142]

gene_symbol gene_id chromosome model_best r2_test p_SCAD p_ElNet p_LASSO p_MCP p_MNet z_SCAD z_ElNet z_LASSO z_MCP z_MNet p_ACAT gene_pos runtime
SPINK8 ENSG00000229453 3 Lassosum 0.0539112934223778 0.00735028788886063 NA NA NA NA -1.55355954046952 NA NA NA NA NA 48359083 6.227
RGS17P1 ENSG00000229473 13 Lassosum 0.00630982122226087 0.00881154373829129 NA NA NA NA -0.278671858312629 NA NA NA NA NA 41567191 3.435
PATL2 ENSG00000229474 15 Lassosum 0.00649424555432232 0.841502667672083 NA NA NA NA 0.0630683875144001 NA NA NA NA NA 44980722 1.277
AC068580.5 ENSG00000229512 11 Lassosum -0.00268094794759044 0.469337925505599 NA NA NA NA -0.149416249625029 NA NA NA NA NA 1784609 3.262
FLT1P1 ENSG00000229515 3 Lassosum 0.17348348141065 0.540946522591296 NA NA NA NA 0.204410307778824 NA NA NA NA NA 46184509 5.539
RP11-119B16.2 ENSG00000229539 20 Lassosum 0.0243152687747344 0.530647828759477 NA NA NA NA -0.135576243039633 NA NA NA NA NA 3869200 1.103
RPL21P44 ENSG00000229585 4 Lassosum 0.0155581051428056 0.831669219177376 NA NA NA NA 0.0634292629714436 NA NA NA NA NA 54852989 6.229
MSX2P1 ENSG00000229590 17 Lassosum 0.0581165618248627 0.461147037645223 NA NA NA NA 0.177474850607176 NA NA NA NA NA 56234775 1.449
RP5-981O7.2 ENSG00000229591 7 Lassosum -0.00287140736556468 0.829488284229501 NA NA NA NA -0.0287802424850549 NA NA NA NA NA 151817944 4.629
PRDX3P1 ENSG00000229598 22 Lassosum -0.00269606083043672 0.962336262754876 NA NA NA NA 0.00753619165610934 NA NA NA NA NA 39119129 0.82
RP4-713B5.2 ENSG00000229635 1 Lassosum 0.0345221832446668 0.0589226676622144 NA NA NA NA -2.13812269133835 NA NA NA NA NA 93850299 5.124
RPL4P4 ENSG00000229638 3 Lassosum -0.00289764441848406 0.64160763048878 NA NA NA NA 0.0038030945942211 NA NA NA NA NA 185135924 5.858
NAMPTL ENSG00000229644 10 Lassosum -0.001220986803524 0.245602431441503 NA NA NA NA 0.112937229656927 NA NA NA NA NA 36811905 2.264
AC007879.7 ENSG00000229647 2 Lassosum 0.0230773463367668 0.079396494987603 NA NA NA NA -0.183863753455753 NA NA NA NA NA 208107492 6.68
AC016753.7 ENSG00000229648 2 Lassosum 0.236715514458736 0.241595863094243 NA NA NA NA -0.466930589810729 NA NA NA NA NA 85718478 3.867
AL672296.1 ENSG00000229663 1 Lassosum -0.00305315599916045 0.586307294386547 NA NA NA NA -7.71896298604377e-05 NA NA NA NA NA 249066912 5.477
AC051649.16 ENSG00000229671 11 Lassosum 0.00582986193311474 0.0703030718721433 NA NA NA NA -0.498234831797677 NA NA NA NA NA 1926511 1.73099999999999
RP11-383F6.1 ENSG00000229677 7 Lassosum -0.00269798318860981 0.644373198816065 NA NA NA NA -0.0768365095960818 NA NA NA NA NA 138734477 3.839
SOS1-IT1 ENSG00000229692 2 Lassosum -0.00178122770289924 0.0922210057327886 NA NA NA NA 0.374041794103224 NA NA NA NA NA 39220209 7.85000000000001
RP1-130G2.1 ENSG00000229700 6 Lassosum -0.00324195670712091 0.179487596581401 NA NA NA NA 0.876356031906297 NA NA NA NA NA 20042928 4.52699999999999
EEF1DP3 ENSG00000229715 13 Lassosum -0.00324792568273224 0.660919690747354 NA NA NA NA -0.168303231166326 NA NA NA NA NA 32474293 1.83800000000001
RP11-314N13.3 ENSG00000229728 20 Lassosum 0.0458083163371754 0.353981913572002 NA NA NA NA 0.332872685705276 NA NA NA NA NA 1342747 1.712
CXCR2P1 ENSG00000229754 2 Lassosum 0.0757647535991074 0.78718078415716 NA NA NA NA -0.0679715634826882 NA NA NA NA NA 218927165 6.50399999999999
MRPS18AP1 ENSG00000229759 3 Lassosum 0.0457242014016715 0.000180175084449422 NA NA NA NA -209.896884433423 NA NA NA NA NA 48298134 3.134
TRBV10-2 ENSG00000229769 7 Lassosum 0.0399121856651866 0.257728454720266 NA NA NA NA -1.17299476515758 NA NA NA NA NA 142206761 5.973
RP11-456P18.2 ENSG00000229808 1 Lassosum 0.00631910206577169 0.770399710840672 NA NA NA NA 0.0516112714854886 NA NA NA NA NA 161861304 3.36
ZNF688 ENSG00000229809 16 Lassosum -1.57817083663581e-05 0.48745368709229 NA NA NA NA 0.0269853116727719 NA NA NA NA NA 30582361 1.398
PET100 ENSG00000229833 19 Lassosum 0.152615074359303 0.242794538181085 NA NA NA NA -0.34514188278522 NA NA NA NA NA 7695732 2.09399999999999
RP13-766D20.2 ENSG00000229848 17 Lassosum 0 NA NA NA NA NA NA NA NA NA NA NA 79487937 1.008
RP11-398K22.12 ENSG00000229852 6 Lassosum -0.0011753104061516 0.602961409173794 NA NA NA NA 0.107258992693279 NA NA NA NA NA 73992031 6.075
RP11-507K13.6 ENSG00000229870 10 Lassosum -0.00264677911177857 0.522842596947132 NA NA NA NA -0.0137725333419212 NA NA NA NA NA 51023375 2.83800000000001
OGFR-AS1 ENSG00000229873 20 Lassosum -0.00193523807656093 0.117397656406062 NA NA NA NA -0.327751134642874 NA NA NA NA NA 61434459 1.41000000000001
GK3P ENSG00000229894 4 Lassosum 0.00110721217169474 0.892972002836186 NA NA NA NA 0.00825668550564 NA NA NA NA NA 166200059 5.08
RP1-151F17.1 ENSG00000229931 6 Lassosum -0.00143844426249906 0.620750713432699 NA NA NA NA 0.0100908139514969 NA NA NA NA NA 16762126 4.74500000000002
YWHAZP3 ENSG00000229932 10 Lassosum 0.00149736079847296 0.0373654073122102 NA NA NA NA -0.159295286958476 NA NA NA NA NA 23426221 1.89599999999999
TOB1-AS1 ENSG00000229980 17 Lassosum 0.0118512863169083 0.812275103731476 NA NA NA NA 0.0134210519995417 NA NA NA NA NA 48965569 2.34399999999999
HBBP1 ENSG00000229988 11 Lassosum -0.00231672034832431 0.623299408335739 NA NA NA NA -0.0973020029433136 NA NA NA NA NA 5263975 4.25
RP11-574K11.8 ENSG00000229990 10 Lassosum 0.00181741851332984 0.186980793794972 NA NA NA NA 0.0288161803763322 NA NA NA NA NA 75603980 1.81099999999998
RP4-765A10.1 ENSG00000229994 1 Lassosum -0.00124019608875248 0.486533971307288 NA NA NA NA -0.0700665042794126 NA NA NA NA NA 35816765 5.24900000000002
ALMS1-IT1 ENSG00000230002 2 Lassosum -0.00279766223254962 0.139866522857729 NA NA NA NA 0.107245735933513 NA NA NA NA NA 73685251 6.155
ANKRD36BP2 ENSG00000230006 2 Lassosum 0.0779784188697413 0.832360583996519 NA NA NA NA 0.00697502502477897 NA NA NA NA NA 89085725 3.38900000000001
AK3P3 ENSG00000230042 7 Lassosum 0.042054726289585 0.189590293018286 NA NA NA NA 0.982803177832862 NA NA NA NA NA 23169128 1.92400000000001
CISD3 ENSG00000230055 17 Lassosum -0.00325434865469632 0.898161627355692 NA NA NA NA -0.000334735658599625 NA NA NA NA NA 36888892 1.73599999999999
AP001065.2 ENSG00000230061 21 Lassosum 0.0160138363396166 0.274412601549136 NA NA NA NA 0.0090865188216413 NA NA NA NA NA 45839814 0.675999999999988
LRRC37A15P ENSG00000230069 4 Lassosum 0.0836732873307799 0.00268426389624651 NA NA NA NA -9.81393900925955 NA NA NA NA NA 103650154 5.15200000000002
RPL4P6 ENSG00000230071 22 Lassosum 0.0199234812567439 0.165860686465819 NA NA NA NA 0.135341562912656 NA NA NA NA NA 40983355 0.561999999999983
RP11-195F19.9 ENSG00000230074 9 Lassosum 0.0622135909778934 0.0211607855807995 NA NA NA NA -3.1840840601273 NA NA NA NA NA 34673478 2.078
AC016708.2 ENSG00000230076 2 Lassosum -0.00190424421703117 0.0138165061950957 NA NA NA NA 3.37298793980727 NA NA NA NA NA 215712010 5.95400000000001
PRRT3-AS1 ENSG00000230082 3 Lassosum 0.00747283362482265 0.00330844747881261 NA NA NA NA -0.0989438063772664 NA NA NA NA NA 9992779 3.178
RP4-613B23.1 ENSG00000230084 3 Lassosum 0.100618297284479 0.64383829935559 NA NA NA NA -0.0697447778044364 NA NA NA NA NA 42669667 2.23599999999999
TMEM254-AS1 ENSG00000230091 10 Lassosum 0.146051504654685 0.519721407578072 NA NA NA NA 0.0924496232641817 NA NA NA NA NA 81822642 3.44900000000001
RP11-206L10.8 ENSG00000230092 1 Lassosum 0.00474920867488782 0.267548824892528 NA NA NA NA 0.116100863819487 NA NA NA NA NA 740900 5.70599999999999
TRBV5-4 ENSG00000230099 7 Lassosum 0.000118236111517511 0.753563354015991 NA NA NA NA -0.0587082448616278 NA NA NA NA NA 142168712 2.482
RP5-1180C10.2 ENSG00000230124 1 Lassosum 1.59846748725156e-05 0.951850750614992 NA NA NA NA 0.0158085246447457 NA NA NA NA NA 180242073 3.59999999999999
RP11-117D22.2 ENSG00000230138 1 Lassosum 0.0372620747889263 0.380238193972288 NA NA NA NA -0.241014466398404 NA NA NA NA NA 53833128 3.71099999999998
HOXB-AS1 ENSG00000230148 17 Lassosum 0.12301886535188 3.76424642400125e-06 NA NA NA NA -3.27989198363113 NA NA NA NA NA 46624761 0.990000000000009
RP3-508I15.19 ENSG00000230149 22 Lassosum 0.0239145486996164 0.861782573046408 NA NA NA NA -0.00555138433275918 NA NA NA NA NA 39132865 0.576999999999998
RP3-477O4.14 ENSG00000230155 20 Lassosum -0.000913076108864708 0.00567641807052743 NA NA NA NA -14.1471796638395 NA NA NA NA NA 34071418 1.274
SMIM12-AS1 ENSG00000230163 1 Lassosum 0.0312623289733136 0.544564179618115 NA NA NA NA -0.00188590832655408 NA NA NA NA NA 35316725 3.42700000000002
RP5-1112D6.4 ENSG00000230177 6 Lassosum 0.014966891776499 0.527270884985363 NA NA NA NA -0.18212186672657 NA NA NA NA NA 111599540 5.27600000000001
GS1-124K5.2 ENSG00000230189 7 Lassosum 0.00940084321303525 0.129224553645706 NA NA NA NA 0.677310114163082 NA NA NA NA NA 65914588 1.58100000000002
RP4-725G10.3 ENSG00000230191 7 Lassosum -0.00286338569513744 0.169461966064939 NA NA NA NA 1.82542438608211 NA NA NA NA NA 56231032 2.87900000000002
RP11-632C17__A.1 ENSG00000230202 6 Lassosum 0.00414666271467512 0.560363066749354 NA NA NA NA -0.0112884083606651 NA NA NA NA NA 118320374 2.60299999999998
FTH1P5 ENSG00000230204 6 Lassosum -0.00187207129120548 0.0221241452925941 NA NA NA NA 0.693893732421975 NA NA NA NA NA 50880697 2.62700000000001
RPL4P5 ENSG00000230207 9 Lassosum 0.00173580689714292 0.00534105759737204 NA NA NA NA -3.12292091022185 NA NA NA NA NA 7477682 3.53
PHBP9 ENSG00000230224 10 Lassosum 0.0261142988641252 0.0195589216014431 NA NA NA NA -0.19645172838396 NA NA NA NA NA 102008440 2.63400000000001
RP11-645N11.2 ENSG00000230257 7 Lassosum 0.0261321202041437 0.205518530838519 NA NA NA NA 0.553646480261419 NA NA NA NA NA 102621636 1.72
XXYLT1-AS2 ENSG00000230266 3 Lassosum 0.051151910951013 0.0966234379642877 NA NA NA NA 0.439777072342904 NA NA NA NA NA 194871059 6.113
RP11-38O14.1 ENSG00000230280 1 Lassosum -0.00283147381845872 0.264190677662182 NA NA NA NA 0.0296268860900337 NA NA NA NA NA 202881398 4.506
RP11-334J6.6 ENSG00000230289 9 Lassosum -0.00214944139059159 0.944572828393832 NA NA NA NA -0.0111607364557937 NA NA NA NA NA 134394780 3.035
RP11-458F8.2 ENSG00000230295 7 Lassosum 0.0805357066972797 0.839674556464089 NA NA NA NA 0.529621720426469 NA NA NA NA NA 66346831 2.53799999999998
HMGN2P3 ENSG00000230330 16 Lassosum 0.00336820242342095 0.947211005752363 NA NA NA NA -0.0155684577349282 NA NA NA NA NA 26043996 2.55000000000001
GOLGA6L5 ENSG00000230373 15 Lassosum 0.0323668118809185 0.0104695682470539 NA NA NA NA -0.824230796209082 NA NA NA NA NA 85055580 1.26499999999999
AC009245.3 ENSG00000230383 7 Lassosum -0.00310990814361234 0.808832374719318 NA NA NA NA 0.0021976670193161 NA NA NA NA NA 137407161 3.25200000000001
TCEA1P2 ENSG00000230409 3 Lassosum -0.00292079402651879 0.859967581684083 NA NA NA NA 0.000569287358557386 NA NA NA NA NA 37317588 3.029
RP5-902P8.10 ENSG00000230415 1 Lassosum 0 NA NA NA NA NA NA NA NA NA NA NA 1213201 5.19800000000001
RP11-420G6.4 ENSG00000230438 6 Lassosum 0.0921562326871741 0.788798052274054 NA NA NA NA 0.0818062027959636 NA NA NA NA NA 2865817 4.73199999999997
U73166.2 ENSG00000230454 3 Lassosum -0.00302832920749996 0.245318663308614 NA NA NA NA -0.0722599879396464 NA NA NA NA NA 50299262 3.94399999999996
PA2G4P4 ENSG00000230457 3 Lassosum 0 NA NA NA NA NA NA NA NA NA NA NA 156527930 2.40600000000001
PSMG3-AS1 ENSG00000230487 7 Lassosum 0.0052964227619845 0.524396703057509 NA NA NA NA -0.233267089182986 NA NA NA NA NA 1619485 3.69299999999998
VAV3-AS1 ENSG00000230489 1 Lassosum 0.0211546761891604 0.759526358617474 NA NA NA NA 0.0881757718001361 NA NA NA NA NA 108522147 4.976
RP4-753D10.5 ENSG00000230492 20 Lassosum 0.0300567119748614 0.743086750259256 NA NA NA NA -0.0944730302790427 NA NA NA NA NA 23001134 1.00800000000004
PPP5D1 ENSG00000230510 19 Lassosum -0.00114787911503345 0.171998245138208 NA NA NA NA -0.665687783531107 NA NA NA NA NA 47044255 3.142
THAP7-AS1 ENSG00000230513 22 Lassosum 0.10889455239753 0.583643235246218 NA NA NA NA -0.373988301624011 NA NA NA NA NA 21360403 0.489000000000033
HCG4P7 ENSG00000230521 6 Lassosum 0.0188332410463276 7.66776323296878e-05 NA NA NA NA 0.669072842539532 NA NA NA NA NA 29855558 1.625
LIMD1-AS1 ENSG00000230530 3 Lassosum -0.00095934423168309 0.0135754367386495 NA NA NA NA -0.167897180353862 NA NA NA NA NA 45725580 7.29500000000002
RP11-305L7.1 ENSG00000230537 9 Lassosum 0.0829950505731455 0.0059279806207468 NA NA NA NA -1.11394782723822 NA NA NA NA NA 93868412 2.26800000000003
AOAH-IT1 ENSG00000230539 7 Lassosum 0.0639742683537294 0.0570515497947145 NA NA NA NA 1.41332314514285 NA NA NA NA NA 36638583 4.30099999999999
RP11-517P14.2 ENSG00000230555 10 Lassosum 0.00361694977369775 0.351162878996348 NA NA NA NA -0.38003656047231 NA NA NA NA NA 43916867 2.33600000000001
ZNF32-AS2 ENSG00000230565 10 Lassosum -0.0032044738538699 0.896608930238852 NA NA NA NA -0.290420327329719 NA NA NA NA NA 44142428 1.50599999999997
RP11-390F4.8 ENSG00000230581 9 Lassosum -0.00273249549460863 0.651783211536438 NA NA NA NA -0.135928885805479 NA NA NA NA NA 6835016 2.23699999999997
AC093609.1 ENSG00000230587 2 Lassosum 0.0229035118344193 0.772670426494349 NA NA NA NA 0.0496654330357686 NA NA NA NA NA 43327356 5.16699999999997
AC090804.1 ENSG00000230593 11 Lassosum 0.0163793012253368 0.00220100935442391 NA NA NA NA 5.73199631248511 NA NA NA NA NA 3913871 2.49399999999997
RP11-286H14.4 ENSG00000230626 7 Lassosum 0.00268709828054825 0.506515888061883 NA NA NA NA 0.00973898961997216 NA NA NA NA NA 128768709 4.24799999999999
USP12-AS2 ENSG00000230641 13 Lassosum 0.0277179659326854 0.239969813561788 NA NA NA NA -1.49635585062812 NA NA NA NA NA 27751765 1.99300000000005
FBXW4P1 ENSG00000230701 22 Lassosum 0.11548389356538 0.2742841494796 NA NA NA NA 0.0684434284833732 NA NA NA NA NA 23605932 0.573999999999955
RP11-274B21.4 ENSG00000230715 7 Lassosum 0.339974254816356 0.220629405575776 NA NA NA NA 4.05884105927825 NA NA NA NA NA 128293307 2.05699999999996
RP11-304M2.2 ENSG00000230724 11 Lassosum -0.00141647443771165 0.0747270024840722 NA NA NA NA -1.4357325620555 NA NA NA NA NA 133116 1.41600000000005
AC074011.2 ENSG00000230730 2 Lassosum 0.293788738380254 0.947402045391054 NA NA NA NA -0.0229249068518313 NA NA NA NA NA 28871777 6.45400000000001
AC127904.2 ENSG00000230732 3 Lassosum 0.110689792087585 0.88845372164023 NA NA NA NA 0.0557084515877567 NA NA NA NA NA 196640711 5.64699999999999
