# Supplementary material for: SUMMIT: An integrative approach for better transcriptomic data imputation improves causal gene identification
Source: Nat Commun. 2022 Oct 25;13:6336. doi: 10.1038/s41467-022-34016-y (PMC9593997; doi:10.1038/s41467-022-34016-y)
Supplement: Supplementary file 7 — Source Data [file 41467_2022_34016_MOESM7_ESM.zip › Source Data/Figure-3/real-data-new/Lassosum/AST/AST-143]

gene_symbol gene_id chromosome model_best r2_test p_SCAD p_ElNet p_LASSO p_MCP p_MNet z_SCAD z_ElNet z_LASSO z_MCP z_MNet p_ACAT gene_pos runtime
AC092171.4 ENSG00000230733 7 Lassosum -0.00102759378789563 0.315411395071171 NA NA NA NA 1.32264228620139 NA NA NA NA NA 5517438 5.143
RPL10P3 ENSG00000230734 9 Lassosum -0.00257514907525702 0.196883294291633 NA NA NA NA -0.347219216628679 NA NA NA NA NA 119943140 4.651
AC021188.4 ENSG00000230747 2 Lassosum -0.000155917595601629 0.0942478520347648 NA NA NA NA 0.303023879566832 NA NA NA NA NA 96980235 7.579
HLA-K ENSG00000230795 6 Lassosum 0.114811280956817 1.03732823977734e-05 NA NA NA NA 4.23841098680877 NA NA NA NA NA 29895622 4.848
AC005532.5 ENSG00000230825 7 Lassosum 0.0886407730485905 0.553836826911919 NA NA NA NA 0.301422274756608 NA NA NA NA NA 7306097 3.481
RP5-968J1.1 ENSG00000230839 20 Lassosum 0.0110604869580916 0.763859544145539 NA NA NA NA -0.0434621364456838 NA NA NA NA NA 1791457 1.716
RP11-195E2.1 ENSG00000230847 5 Lassosum 0.000473939241215859 0.815235147881586 NA NA NA NA 0.0619820675643284 NA NA NA NA NA 70379536 4.788
CTGLF10P ENSG00000230869 10 Lassosum 0.0181200407073535 0.490382537113837 NA NA NA NA -0.083981108440524 NA NA NA NA NA 46185060 3.216
RP11-767N6.7 ENSG00000230896 1 Lassosum 0.00177180184915637 0.220712218129247 NA NA NA NA -2.36860528534891 NA NA NA NA NA 46161551 5.45
RP3-525N10.2 ENSG00000230910 6 Lassosum 0.204347726017337 0.22470969528058 NA NA NA NA -0.656185242025341 NA NA NA NA NA 69343385 4.335
AC079250.1 ENSG00000230979 2 Lassosum -0.00131725897223056 0.942507282822631 NA NA NA NA -0.0138667333302144 NA NA NA NA NA 47918120 6.311
DSTNP1 ENSG00000230982 21 Lassosum 0.0297053100583824 0.993779901128347 NA NA NA NA 0.00294604302300454 NA NA NA NA NA 48073702 0.502000000000002
HSBP1 ENSG00000230989 16 Lassosum 0.0344728778342089 0.533266161641138 NA NA NA NA -0.116494275810674 NA NA NA NA NA 83847395 2.761
RP6-109B7.2 ENSG00000231010 22 Lassosum 0 NA NA NA NA NA NA NA NA NA NA NA 46452830 1.229
AC007238.1 ENSG00000231043 2 Lassosum -0.00189000263595962 0.424207536424634 NA NA NA NA -0.0336677052471022 NA NA NA NA NA 58688297 4.374
RP1-140A9.1 ENSG00000231050 1 Lassosum 0.0389187933942914 0.799549266158826 NA NA NA NA 2.83745662742318 NA NA NA NA NA 1823503 4.569
AC103563.9 ENSG00000231062 2 Lassosum -0.00321116049183257 0.189952181622261 NA NA NA NA -0.114120903787755 NA NA NA NA NA 95718030 4.452
RP11-263K19.4 ENSG00000231064 1 Lassosum 0.0389864847720934 0.0258874163865819 NA NA NA NA -0.168664007822119 NA NA NA NA NA 155170972 4.032
HCG18 ENSG00000231074 6 Lassosum 0.0287037389994618 0.00219491956071673 NA NA NA NA -0.115721856272421 NA NA NA NA NA 30248371 4.773
CTA-253N17.1 ENSG00000231084 1 Lassosum -0.00221551770978934 0.0490278914944061 NA NA NA NA -0.0222454010545705 NA NA NA NA NA 185140654 3.84399999999999
RP11-298J23.5 ENSG00000231102 6 Lassosum -0.000325993850752049 0.251413209659336 NA NA NA NA -0.0770307137905832 NA NA NA NA NA 41694952 3.16200000000001
RP5-1071N3.1 ENSG00000231105 1 Lassosum -0.000724417276287248 0.926577066194766 NA NA NA NA -0.0178842011246215 NA NA NA NA NA 21623025 4.235
RP3-475N16.1 ENSG00000231113 6 Lassosum 0.00271475694620316 0.603421544100453 NA NA NA NA 0.0492819740570623 NA NA NA NA NA 42909905 3.59699999999999
SPATA20P1 ENSG00000231123 21 Lassosum 0.04117875872462 0.418168267733848 NA NA NA NA -0.0130538747915188 NA NA NA NA NA 39610367 0.881
AF129075.5 ENSG00000231125 21 Lassosum 0.0028637809327362 0.942641305572553 NA NA NA NA -0.00045208213849459 NA NA NA NA NA 30431405 0.969999999999999
RP5-1073O3.2 ENSG00000231128 1 Lassosum 0.000396238061029064 0.0163463220853559 NA NA NA NA -0.326211980442697 NA NA NA NA NA 114363397 3.953
HAR1B ENSG00000231133 20 Lassosum 0.0580354990423642 0.837163201185773 NA NA NA NA 0.0309888843150078 NA NA NA NA NA 61730390 2.187
RP11-617D20.1 ENSG00000231160 4 Lassosum 0.151470223678444 0.0289950708385869 NA NA NA NA -4.0626120352644 NA NA NA NA NA 38640413 6.16300000000001
YBX1P2 ENSG00000231167 7 Lassosum -0.00174175942302757 0.256053830512886 NA NA NA NA 0.0172869738584909 NA NA NA NA NA 105223204 3.21599999999999
LINC00852 ENSG00000231177 3 Lassosum 0.112843685066916 0.756486465505403 NA NA NA NA -0.0846988700487247 NA NA NA NA NA 10326766 4.831
TRGVB ENSG00000231202 7 Lassosum 0.017020009252791 0.990991455149877 NA NA NA NA 0.0019246866753513 NA NA NA NA NA 38335599 3.11799999999999
ZNF826P ENSG00000231205 19 Lassosum -0.00129424639717968 0.117835500291077 NA NA NA NA -1.75179639579478 NA NA NA NA NA 20529426 0.703000000000003
RP11-127L20.6 ENSG00000231233 10 Lassosum 0.0465079576003455 0.0924068340957777 NA NA NA NA 0.882562993074714 NA NA NA NA NA 106112341 2.24300000000001
SKP1P1 ENSG00000231234 7 Lassosum -0.00279976033215479 0.447728399576755 NA NA NA NA 1.77686483972812 NA NA NA NA NA 65888636 1.863
ITPR1-AS1 ENSG00000231249 3 Lassosum 0.018004671313009 0.92453987546579 NA NA NA NA 0.0120840422618626 NA NA NA NA NA 4533711 5.151
AC125232.1 ENSG00000231259 2 Lassosum 0.0683923139081655 0.837720050360998 NA NA NA NA 0.563021497295022 NA NA NA NA NA 87280668 5.166
RP11-723O4.2 ENSG00000231305 3 Lassosum 0.0280768606901998 0.100099176802608 NA NA NA NA -0.33339462811572 NA NA NA NA NA 128585269 3.10900000000001
AC007246.3 ENSG00000231312 2 Lassosum 0.0231897254769677 0.302690908334404 NA NA NA NA 0.257886214308071 NA NA NA NA NA 39778130 3.90100000000001
AC016700.5 ENSG00000231327 2 Lassosum -0.00313539900549387 0.317058331926738 NA NA NA NA -0.100895091827931 NA NA NA NA NA 70351808 2.59799999999998
RP1-225E12.2 ENSG00000231329 6 Lassosum -0.00179037941720783 0.951131864065631 NA NA NA NA 0.0193063307722681 NA NA NA NA NA 139516001 2.66300000000001
RP11-564C4.6 ENSG00000231345 10 Lassosum 0.0760868567132233 0.915388528954492 NA NA NA NA 0.131505074791624 NA NA NA NA NA 52417979 2.70699999999999
RP5-836N10.1 ENSG00000231346 1 Lassosum 0.167578590471086 0.475947001187075 NA NA NA NA -0.0211287229134613 NA NA NA NA NA 112146811 3.67099999999999
RP11-418J17.1 ENSG00000231365 1 Lassosum 0.0919171512468598 0.733206028343991 NA NA NA NA 0.248352858039151 NA NA NA NA NA 119750807 4.17099999999999
RP1-40G4P.1 ENSG00000231369 22 Lassosum 0.00192573260102336 0.289447577547278 NA NA NA NA 0.00628928677937799 NA NA NA NA NA 27283191 1.42500000000001
HLA-DPA1 ENSG00000231389 6 Lassosum 0.00029523682403565 4.78458451069498e-07 NA NA NA NA -0.581052138271069 NA NA NA NA NA 33040449 2.54299999999998
RP11-331F9.3 ENSG00000231393 9 Lassosum 0.00743824555445616 0.265668497958099 NA NA NA NA -0.0431399272192485 NA NA NA NA NA 35643012 3.798
CTC-490G23.2 ENSG00000231412 19 Lassosum 0.390003964759168 0.358983506362121 NA NA NA NA -0.673110738164014 NA NA NA NA NA 43834514 0.681000000000012
RP11-88H9.1 ENSG00000231437 1 Lassosum 0.0106881863385186 0.465885888084011 NA NA NA NA -0.111728137815202 NA NA NA NA NA 112537311 5.60499999999999
WASIR2 ENSG00000231439 16 Lassosum -0.000724306223069071 0.138820800285815 NA NA NA NA 1.60194536047612 NA NA NA NA NA 74016 1.376
AC024937.6 ENSG00000231443 3 Lassosum 0.00105215400618519 0.441153263414069 NA NA NA NA -0.0402102231892632 NA NA NA NA NA 195664862 4.96700000000001
AC018470.4 ENSG00000231453 2 Lassosum 0.00429685389316126 0.592951438297256 NA NA NA NA -0.178293805453161 NA NA NA NA NA 175193063 5.27499999999998
CTA-246H3.11 ENSG00000231466 22 Lassosum -0.00225646839589078 0.728674782199262 NA NA NA NA 0.0299147358395546 NA NA NA NA NA 25745899 1.33200000000002
IGHV4-31 ENSG00000231475 14 Lassosum 0.000432576320254507 0.0484782072502344 NA NA NA NA 0.0536560222172752 NA NA NA NA NA 106805462 1.04499999999999
AC104634.3 ENSG00000231494 2 Lassosum 0.0438278916744654 0.058313883810117 NA NA NA NA 0.229608151576785 NA NA NA NA NA 232424844 3.083
RPS18 ENSG00000231500 6 Lassosum 0.0195585204784066 0.91778001366192 NA NA NA NA -0.0093093018150018 NA NA NA NA NA 33242037 3.18899999999999
RP11-134P9.3 ENSG00000231507 1 Lassosum -0.00206827091668638 0.402118253241441 NA NA NA NA 0.126373967512427 NA NA NA NA NA 203257104 6.43299999999999
FAM225A ENSG00000231528 9 Lassosum 0.00545765062650838 0.974428131096421 NA NA NA NA -0.00584073704527717 NA NA NA NA NA 115878780 2.23400000000001
RP11-495P10.1 ENSG00000231551 1 Lassosum -0.00320712074314944 0.435969168178704 NA NA NA NA -0.0764565636848956 NA NA NA NA NA 147894429 3.113
FAHD2CP ENSG00000231584 2 Lassosum 0.0242317843011896 0.439366342433196 NA NA NA NA 0.232764548412896 NA NA NA NA NA 96682713 3.262
AC005224.2 ENSG00000231595 17 Lassosum 0.00686611029291806 0.000909335073220473 NA NA NA NA -1.4483055893425 NA NA NA NA NA 14117522 4.16499999999999
DLEU2 ENSG00000231607 13 Lassosum -0.00306647173006303 0.31384022812059 NA NA NA NA -0.180786431184091 NA NA NA NA NA 50650562 1.613
AC009501.4 ENSG00000231609 2 Lassosum -0.00109898359560967 NA NA NA NA NA NA NA NA NA NA NA 63273416 2.774
RP5-943J3.1 ENSG00000231613 1 Lassosum 0.270874584322225 0.635110264322879 NA NA NA NA 0.301137850259425 NA NA NA NA NA 90255262 6.089
AC013264.2 ENSG00000231621 2 Lassosum 0.0157361275686293 0.000647134704753045 NA NA NA NA -2.70994781480851 NA NA NA NA NA 198063356 2.333
RP3-355L5.4 ENSG00000231628 6 Lassosum -0.0010278199981153 0.23797828757539 NA NA NA NA -0.110097300163582 NA NA NA NA NA 105728260 6.55199999999999
RP5-827C21.4 ENSG00000231663 1 Lassosum 0.146506690247916 0.584502776815834 NA NA NA NA 0.466487320523775 NA NA NA NA NA 234508946 5.90299999999999
DIRC3 ENSG00000231672 2 Lassosum 0.049374756746868 0.612032351376061 NA NA NA NA -0.0522901409575838 NA NA NA NA NA 218385029 6.23699999999999
AP003774.6 ENSG00000231680 11 Lassosum 0.0916465044681961 0.0163504074123296 NA NA NA NA 5.55425533827245 NA NA NA NA NA 64162558 2.47200000000001
AC097713.4 ENSG00000231682 2 Lassosum 0.0453924785422631 0.565136492792394 NA NA NA NA 0.275455677646631 NA NA NA NA NA 235358236 4.26400000000001
RP11-398F12.1 ENSG00000231711 22 Lassosum 0.0341362836023816 0.715155045402825 NA NA NA NA 0.117710560749824 NA NA NA NA NA 46438439 0.788999999999987
AC058791.2 ENSG00000231721 7 Lassosum 0.00668249576483593 0.0358601639148543 NA NA NA NA 0.498502986080819 NA NA NA NA NA 130710727 2.52199999999999
AC010976.2 ENSG00000231731 2 Lassosum 0.00442080296563119 0.979953616965646 NA NA NA NA -0.00730572304677271 NA NA NA NA NA 128242295 2.447
EMBP1 ENSG00000231752 1 Lassosum -0.00296349045543076 0.402501930388091 NA NA NA NA -0.184534831858374 NA NA NA NA NA 121285867 3.41399999999999
RP11-350J20.5 ENSG00000231760 6 Lassosum -0.00240060632120875 0.503047172726832 NA NA NA NA 0.214766712704123 NA NA NA NA NA 150118509 6.49700000000001
MIR4426 ENSG00000231767 1 Lassosum 0.00545229686731019 0.622396745888387 NA NA NA NA 0.0653912326534247 NA NA NA NA NA 192685548 2.529
RP1-8B1.4 ENSG00000231769 6 Lassosum 0.152412303932022 0.462265188803347 NA NA NA NA 1.49764892299343 NA NA NA NA NA 46081136 2.33600000000001
TMEM44-AS1 ENSG00000231770 3 Lassosum 0.132759963676817 0.325362665224602 NA NA NA NA -1.11002846186554 NA NA NA NA NA 194307864 3.71600000000001
RP11-558F24.4 ENSG00000231789 1 Lassosum -0.000736599368736268 0.368498734423192 NA NA NA NA -0.0236576739004251 NA NA NA NA NA 9740048 4.89699999999999
DOC2GP ENSG00000231793 11 Lassosum 0.0490289859593598 0.0467859049020512 NA NA NA NA 7.46954165700762 NA NA NA NA NA 67381926 1.31700000000001
RP13-93L13.2 ENSG00000231799 9 Lassosum 0.0369301852054923 0.202072076127003 NA NA NA NA 0.129257053618974 NA NA NA NA NA 92065071 2.29900000000004
AC016735.2 ENSG00000231826 2 Lassosum -0.00313130198518929 0.0525443475992897 NA NA NA NA -0.132521050498587 NA NA NA NA NA 43260839 5.41699999999997
RP11-216N14.5 ENSG00000231827 1 Lassosum -0.00325465520499812 0.0536967510785997 NA NA NA NA 0.00185003156777794 NA NA NA NA NA 153771108 4.02299999999997
RP11-206F17.2 ENSG00000231841 4 Lassosum -0.00013685322689394 0.0879897740498471 NA NA NA NA 1.07440430227008 NA NA NA NA NA 153848978 3.63399999999996
CYP21A2 ENSG00000231852 6 Lassosum 0.128910628398851 2.34107227186786e-23 NA NA NA NA -18.9510948130388 NA NA NA NA NA 32007744 3.59100000000001
RP11-327P2.5 ENSG00000231856 13 Lassosum -0.00264928758917482 0.953356563340754 NA NA NA NA -0.125443701917058 NA NA NA NA NA 52382894 1.15699999999998
AC067945.4 ENSG00000231858 2 Lassosum -0.00307556971191691 0.30736324658808 NA NA NA NA -0.0758499412411888 NA NA NA NA NA 191891646 3.77100000000002
TRAF3IP2-AS1 ENSG00000231889 6 Lassosum -0.00125264696846705 0.782654904639426 NA NA NA NA -0.0918707738059846 NA NA NA NA NA 111862109 3.66200000000003
AC093391.2 ENSG00000231890 2 Lassosum 0.174837525968332 0.119782768158051 NA NA NA NA 0.0228198818441089 NA NA NA NA NA 136761317 4.19799999999998
TAPBP ENSG00000231925 6 Lassosum 0.0208481446572477 0.519720076567635 NA NA NA NA -0.212864893564107 NA NA NA NA NA 33274817 1.87
RPS7P3 ENSG00000231940 1 Lassosum -0.0029567578057661 0.619041535476519 NA NA NA NA 0.000782537229645679 NA NA NA NA NA 233424903 3.89100000000002
RP11-67C2.2 ENSG00000231964 10 Lassosum 0.00199777511459387 0.469930464312567 NA NA NA NA 0.0286190553733439 NA NA NA NA NA 45944293 3.351
ANXA2P2 ENSG00000231991 9 Lassosum -0.00304977508636073 0.232586264376225 NA NA NA NA -0.0268140146353998 NA NA NA NA NA 33624877 3.55099999999999
RP1-85F18.5 ENSG00000231993 22 Lassosum -0.00306049132232111 0.112704065722372 NA NA NA NA 0.431678258456552 NA NA NA NA NA 41582027 0.480999999999995
RP5-1007M22.2 ENSG00000231999 1 Lassosum 0.0030415625082939 0.188742818361792 NA NA NA NA -0.134870660406463 NA NA NA NA NA 90073626 3.21199999999999
LEF1-AS1 ENSG00000232021 4 Lassosum -0.00281209468737309 0.0116494088156234 NA NA NA NA 0.0508312294087435 NA NA NA NA NA 109133336 3.58600000000001
RP5-1109J22.1 ENSG00000232022 1 Lassosum -0.00296726626484811 0.595312385231992 NA NA NA NA 0.254814046103812 NA NA NA NA NA 46904587 4.03300000000002
LSM12P1 ENSG00000232024 8 Lassosum -0.0017952828839547 0.103172585255303 NA NA NA NA 0.10442008662747 NA NA NA NA NA 35382987 4.05099999999999
RP4-530I15.9 ENSG00000232043 20 Lassosum -0.00324430030209411 0.0116460624434322 NA NA NA NA 1.88030112252447 NA NA NA NA NA 49191045 0.911999999999978
RP11-307E17.8 ENSG00000232063 9 Lassosum 0.0863792380580337 0.00976066295331814 NA NA NA NA -18.8597140309997 NA NA NA NA NA 97108994 2.31
AC023797.1 ENSG00000232065 3 Lassosum 0 NA NA NA NA NA NA NA NA NA NA NA 196358913 4.90199999999999
