# Supplementary material for: SUMMIT: An integrative approach for better transcriptomic data imputation improves causal gene identification
Source: Nat Commun. 2022 Oct 25;13:6336. doi: 10.1038/s41467-022-34016-y (PMC9593997; doi:10.1038/s41467-022-34016-y)
Supplement: Supplementary file 7 — Source Data [file 41467_2022_34016_MOESM7_ESM.zip › Source Data/Figure-3/real-data-new/Lassosum/AST/AST-144]

gene_symbol gene_id chromosome model_best r2_test p_SCAD p_ElNet p_LASSO p_MCP p_MNet z_SCAD z_ElNet z_LASSO z_MCP z_MNet p_ACAT gene_pos runtime
TMEM253 ENSG00000232070 14 Lassosum -0.00174818073656335 0.588106514258029 NA NA NA NA 0.0176831719879657 NA NA NA NA NA 21569489 3.837
RP11-307C12.11 ENSG00000232093 1 Lassosum 0.0424358894159617 0.0414708114621218 NA NA NA NA 1.84793475674102 NA NA NA NA NA 155018130 6.972
CTD-2619J13.14 ENSG00000232098 19 Lassosum 0.0634365582589939 0.161861940455473 NA NA NA NA 2.44282105996211 NA NA NA NA NA 58917728 1.872
RP11-509J21.1 ENSG00000232104 9 Lassosum -0.00277792406796373 0.900319813963868 NA NA NA NA 0.0230582049461122 NA NA NA NA NA 3599184 4.033
TMA7 ENSG00000232112 3 Lassosum 0.0581278112227861 0.953125605689895 NA NA NA NA -0.00428550674188802 NA NA NA NA NA 48483641 6.068
BACH1-AS1 ENSG00000232118 21 Lassosum 0.0204977509233402 0.220104397347302 NA NA NA NA -0.0867307343642322 NA NA NA NA NA 30742943 0.952000000000002
DYTN ENSG00000232125 2 Lassosum 0.013218251002071 0.937945314444639 NA NA NA NA -0.0047276375533892 NA NA NA NA NA 207549732 6.476
FTH1P7 ENSG00000232187 13 Lassosum -0.00128959463325229 0.171504101081491 NA NA NA NA 0.00969485098450064 NA NA NA NA NA 23270437 2.43
RP3-477M7.5 ENSG00000232208 1 Lassosum 0.0161546999976723 0.273232883030608 NA NA NA NA -0.566056541549217 NA NA NA NA NA 8967627 4.879
IGHV3-43 ENSG00000232216 14 Lassosum 0.0117089218088057 0.385136024962813 NA NA NA NA 0.124949435178792 NA NA NA NA NA 106926456 2.148
LINC00202-1 ENSG00000232224 10 Lassosum 0.0159022292791071 0.307131738801117 NA NA NA NA 0.0297259432273656 NA NA NA NA NA 27225532 4.46
RP11-248C1.2 ENSG00000232229 10 Lassosum 0.0558198928331114 0.187691220515629 NA NA NA NA 1.05646222480447 NA NA NA NA NA 91594942 2.202
CSF2RBP1 ENSG00000232254 22 Lassosum -0.00297153486596202 0.00661728604356443 NA NA NA NA 0.363504142770666 NA NA NA NA NA 37348167 1.418
RP11-4C20.3 ENSG00000232259 10 Lassosum -0.00153181711123684 0.328790624955619 NA NA NA NA -0.126449484905784 NA NA NA NA NA 129730210 3.032
GNG12-AS1 ENSG00000232284 1 Lassosum 0.0234995652297842 0.00384417589362349 NA NA NA NA -0.0985717167737394 NA NA NA NA NA 68483328 5.88200000000001
RP11-154D6.1 ENSG00000232295 6 Lassosum 0.0122838939807038 0.417499853284999 NA NA NA NA -0.124874660146885 NA NA NA NA NA 71984545 4.995
RP1-249I4.2 ENSG00000232311 6 Lassosum -0.00225980684466665 0.90012086953259 NA NA NA NA -0.0682349087589778 NA NA NA NA NA 110148856 2.50300000000001
RP11-47G11.2 ENSG00000232334 10 Lassosum -0.000879875189200963 0.2382688804578 NA NA NA NA -0.232127001061516 NA NA NA NA NA 125764082 4.212
VIPR1-AS1 ENSG00000232354 3 Lassosum 0.0101527697013163 0.645900206490228 NA NA NA NA -2.12938975825419 NA NA NA NA NA 42561057 3.25
LINC00493 ENSG00000232388 20 Lassosum 0.185687716956334 0.272226981096721 NA NA NA NA -0.22249521285873 NA NA NA NA NA 18549135 2.536
C9orf172 ENSG00000232434 9 Lassosum -0.0022974353341958 0.895256573283983 NA NA NA NA -0.00629555534505826 NA NA NA NA NA 139740332 3.47
CTD-3184A7.4 ENSG00000232442 20 Lassosum 0.0242649351765424 9.79172168783305e-06 NA NA NA NA -5.79574320360008 NA NA NA NA NA 62259378 1.086
RP4-730K3.3 ENSG00000232450 1 Lassosum 0.0151000596501986 0.95743089615352 NA NA NA NA -0.0297822607566395 NA NA NA NA NA 114241879 5.113
RP4-794H19.1 ENSG00000232453 1 Lassosum 0.000639804292185797 0.11721038060445 NA NA NA NA 0.68113984205673 NA NA NA NA NA 59355457 3.724
RP11-583F2.3 ENSG00000232457 17 Lassosum -0.00216184472667358 0.390363972285381 NA NA NA NA 0.18208808189707 NA NA NA NA NA 62944692 1.61
RP11-313D6.3 ENSG00000232470 10 Lassosum 0 NA NA NA NA NA NA NA NA NA NA NA 112630426 2.276
AC098820.3 ENSG00000232485 2 Lassosum -0.00284825742192107 0.478042984504806 NA NA NA NA 0.100755050781292 NA NA NA NA NA 217353618 7.444
AC105053.4 ENSG00000232504 2 Lassosum 0.000446582705448395 0.662900049989811 NA NA NA NA -0.0696972657231495 NA NA NA NA NA 86117253 3.56
RP11-14N7.2 ENSG00000232527 1 Lassosum 0 NA NA NA NA NA NA NA NA NA NA NA 148939958 4.917
RP4-673D20.3 ENSG00000232528 20 Lassosum -0.00320678916468031 0.00878526439355143 NA NA NA NA 0.823271972000645 NA NA NA NA NA 1754622 2.06200000000001
AC093673.5 ENSG00000232533 7 Lassosum 0.0110067840966771 0.114708240171177 NA NA NA NA -0.249802025020459 NA NA NA NA NA 143077186 5.226
GTF2IP1 ENSG00000232561 7 Lassosum 0.00196910413461882 0.687279860599927 NA NA NA NA 0.135850223900366 NA NA NA NA NA 74628110 3.053
RP4-591N18.2 ENSG00000232564 22 Lassosum 0.0183747653003773 0.798418877707606 NA NA NA NA 0.0286562335190663 NA NA NA NA NA 40920257 0.466999999999999
RPL3P4 ENSG00000232573 14 Lassosum 0.000220396847774418 0.0216549746885529 NA NA NA NA 0.0329508372565757 NA NA NA NA NA 99439427 2.11499999999999
CTC-303L1.1 ENSG00000232578 5 Lassosum 0.0495046845175101 0.298469767694442 NA NA NA NA -0.0303106300987905 NA NA NA NA NA 93929484 2.76300000000001
RP11-46A10.4 ENSG00000232586 1 Lassosum 0.184734170354904 0.888631872896612 NA NA NA NA 0.0303515195274617 NA NA NA NA NA 180921429 3.919
AC007386.4 ENSG00000232613 2 Lassosum 0.00495192754879514 0.506453512797222 NA NA NA NA -0.608420967096266 NA NA NA NA NA 65269006 8.43099999999998
RP11-175B9.2 ENSG00000232626 1 Lassosum 0 NA NA NA NA NA NA NA NA NA NA NA 202408304 4.113
HLA-DQB2 ENSG00000232629 6 Lassosum 0.657091324899385 2.97834865984411e-135 NA NA NA NA -5.84471253858946 NA NA NA NA NA 32727593 3.08700000000002
PRPS1P2 ENSG00000232630 9 Lassosum 0.0108460376025996 0.012507576780913 NA NA NA NA -1.34294202257115 NA NA NA NA NA 127913400 2.673
RP3-322G13.5 ENSG00000232645 20 Lassosum -0.00316930938533222 0.531511154777145 NA NA NA NA -0.439742660506252 NA NA NA NA NA 23337992 2.44300000000001
GOLGA8N ENSG00000232653 15 Lassosum 0.0034055777235924 0.971624719117421 NA NA NA NA -0.0174387497652217 NA NA NA NA NA 32890918 1.268
RP11-126K1.2 ENSG00000232671 1 Lassosum -0.000909988151829522 0.105897828310325 NA NA NA NA 0.0130469328534985 NA NA NA NA NA 151253452 3.702
LINC00665 ENSG00000232677 19 Lassosum 0.0677654591809551 0.224155707607432 NA NA NA NA 0.511308196106846 NA NA NA NA NA 36813294 2.31199999999998
AC002511.3 ENSG00000232680 19 Lassosum 0.00202206655988624 0.356660020128036 NA NA NA NA -0.339019266290269 NA NA NA NA NA 35924701 0.819000000000017
AC010733.5 ENSG00000232713 2 Lassosum 0.000527051259489597 0.324239777965627 NA NA NA NA 0.439694210329226 NA NA NA NA NA 61165539 7.33799999999999
RP11-13J8.1 ENSG00000232719 2 Lassosum -0.00287852368272645 0.215917789254994 NA NA NA NA -0.837887050794245 NA NA NA NA NA 201966982 3.40799999999999
AC002480.3 ENSG00000232759 7 Lassosum 0.00430638471564804 0.620757951092389 NA NA NA NA -0.0803349073609389 NA NA NA NA NA 22608285 3.86600000000001
RP11-47I22.3 ENSG00000232774 14 Lassosum -0.00110795828187182 0.691457043483761 NA NA NA NA 0.015574045545737 NA NA NA NA NA 62081336 1.76599999999999
AC078883.3 ENSG00000232788 2 Lassosum 0.0770431051833885 0.0710027622019554 NA NA NA NA 4.82251765121781 NA NA NA NA NA 173329870 5.02000000000001
RP11-536K7.3 ENSG00000232807 10 Lassosum -0.00261657426724504 0.18918360272646 NA NA NA NA 4.76502238288589 NA NA NA NA NA 5983471 3.732
TNF ENSG00000232810 6 Lassosum -0.000513681720017756 1.83139645830564e-10 NA NA NA NA 1.85674206260222 NA NA NA NA NA 31544728 4.30600000000001
RP11-96K19.2 ENSG00000232811 1 Lassosum 0.000702224971992904 0.658338291566533 NA NA NA NA -0.0109248890622257 NA NA NA NA NA 111490779 4.63900000000001
RP11-764K9.2 ENSG00000232815 9 Lassosum 0 NA NA NA NA NA NA NA NA NA NA NA 68413839 1.75800000000001
RPS2P32 ENSG00000232818 7 Lassosum 0.00487385092091708 0.554647276037841 NA NA NA NA 0.845473133722793 NA NA NA NA NA 23530537 6.23099999999999
AL590708.2 ENSG00000232850 9 Lassosum 0 NA NA NA NA NA NA NA NA NA NA NA 130891046 1.62900000000002
LYRM9 ENSG00000232859 17 Lassosum 0.0695824533545781 0.305852736157133 NA NA NA NA 0.362313405024571 NA NA NA NA NA 26213559 0.835999999999984
SMG7-AS1 ENSG00000232860 1 Lassosum 0.00265221395972115 0.201563940095337 NA NA NA NA 0.0532581487904271 NA NA NA NA NA 183435704 5.28800000000001
TRBV29-1 ENSG00000232869 7 Lassosum 0.0118244371308412 0.235290405016707 NA NA NA NA -0.786545417656903 NA NA NA NA NA 142448397 3.37
SEC1P ENSG00000232871 19 Lassosum 0.0698072706352134 0.455442869078624 NA NA NA NA 0.0442463476024631 NA NA NA NA NA 49162894 0.909999999999997
RPS11P5 ENSG00000232888 12 Lassosum 0 NA NA NA NA NA NA NA NA NA NA NA 133402529 2.16399999999999
RP5-977B1.7 ENSG00000232907 20 Lassosum 0.00219834386935069 0.540999320104535 NA NA NA NA 0.148083065522298 NA NA NA NA NA 35169178 1.292
RP3-510O8.4 ENSG00000232909 6 Lassosum -0.000724168170595618 0.303176882114782 NA NA NA NA -0.0244972274583304 NA NA NA NA NA 35703184 5.738
RP5-1115A15.1 ENSG00000232912 1 Lassosum 0.0310400258213348 1.48922033979996e-10 NA NA NA NA 0.163925947579337 NA NA NA NA NA 8489801 3.602
AC000078.5 ENSG00000232926 22 Lassosum 0.0401736403574966 0.340589678227242 NA NA NA NA -6.14871915409095 NA NA NA NA NA 19875152 0.674999999999983
LINC00342 ENSG00000232931 2 Lassosum -0.00258736411406879 0.445114534121896 NA NA NA NA 0.267559797129546 NA NA NA NA NA 96477414 5.173
RP11-324O2.3 ENSG00000232934 10 Lassosum 0.104818088760534 0.580419124252041 NA NA NA NA 1.66204553911087 NA NA NA NA NA 114172847 3.73400000000001
HCG25 ENSG00000232940 6 Lassosum -0.00313764170314101 0.868658826151122 NA NA NA NA 0.0349940620933741 NA NA NA NA NA 33220038 3.09399999999999
SNHG15 ENSG00000232956 7 Lassosum -0.0029142011292469 0.226766074923119 NA NA NA NA -0.193343940539714 NA NA NA NA NA 45024591 4.917
CYP1B1-AS1 ENSG00000232973 2 Lassosum 0.127139057932998 0.717348225883557 NA NA NA NA 0.0118876764605459 NA NA NA NA NA 38355894 6.91499999999999
AC034220.3 ENSG00000233006 5 Lassosum 0.0520304329633304 0.00210004610417287 NA NA NA NA -2.78994486646287 NA NA NA NA NA 131676293 2.80500000000001
FAM157B ENSG00000233013 9 Lassosum 0.0775053161202156 0.566825024816798 NA NA NA NA 0.0954334407856367 NA NA NA NA NA 141125040 2.60199999999998
SNHG7 ENSG00000233016 9 Lassosum 0.221206797977314 0.151510668304039 NA NA NA NA 1.34017265993229 NA NA NA NA NA 139619227 1.22800000000001
RP11-439A17.9 ENSG00000233029 1 Lassosum 0 NA NA NA NA NA NA NA NA NA NA NA 120929317 3.43000000000001
RP11-196G18.3 ENSG00000233030 1 Lassosum 0.00944133903892308 0.679133025918931 NA NA NA NA -0.0047459938149705 NA NA NA NA NA 149760895 2.67199999999997
AC011899.9 ENSG00000233038 7 Lassosum 0.023627280042496 0.258565638674465 NA NA NA NA -0.607447708126931 NA NA NA NA NA 157653002 5.61099999999999
AC046143.7 ENSG00000233058 3 Lassosum 0.000279063781725264 0.614731297478379 NA NA NA NA -0.098997382542423 NA NA NA NA NA 194223595 5.04900000000004
RP11-290F20.2 ENSG00000233077 20 Lassosum 0.123294838762195 2.94224858126519e-06 NA NA NA NA -0.0678316199708293 NA NA NA NA NA 48932563 0.978000000000009
AL672183.2 ENSG00000233084 1 Lassosum 0.0269611881564294 0.255568156750003 NA NA NA NA 0.0643072803587423 NA NA NA NA NA 249231011 5.72900000000004
CTAGE7P ENSG00000233122 10 Lassosum 0 NA NA NA NA NA NA NA NA NA NA NA 131905684 1.98500000000001
RP4-655J12.4 ENSG00000233154 1 Lassosum 0.00364814947702441 0.0946406979041224 NA NA NA NA -0.366428526789704 NA NA NA NA NA 116993905 3.07400000000001
RP11-863K10.4 ENSG00000233170 8 Lassosum 0.00030323159237633 0.0565481715788966 NA NA NA NA -0.769045130662222 NA NA NA NA NA 37605188 4.279
CTD-2020K17.3 ENSG00000233175 17 Lassosum 0.00172847489611239 1.40633965080252e-12 NA NA NA NA -5.34162441598226 NA NA NA NA NA 43317248 2.57899999999995
RP11-421L21.3 ENSG00000233184 1 Lassosum 0.0143170034348945 0.536365339552762 NA NA NA NA 0.425848118126457 NA NA NA NA NA 101522115 2.50100000000003
RNF224 ENSG00000233198 9 Lassosum 0.00950548078378466 0.67919093514822 NA NA NA NA -0.0298115540479734 NA NA NA NA NA 140123054 4.04899999999998
AC002511.2 ENSG00000233214 19 Lassosum 0.0452380399988117 0.428911294884695 NA NA NA NA -0.593217928262145 NA NA NA NA NA 35915259 2.59499999999997
AC113189.5 ENSG00000233223 17 Lassosum -0.00311499001356697 0.00886973135322457 NA NA NA NA -0.978392327719808 NA NA NA NA NA 7486336 1.02699999999999
AC004987.9 ENSG00000233225 7 Lassosum -0.00125226142174539 0.902986393650498 NA NA NA NA 0.0405554758810096 NA NA NA NA NA 39873678 1.72899999999998
AC079807.2 ENSG00000233230 2 Lassosum -0.0026672910458756 0.157398089691295 NA NA NA NA -0.582064886557656 NA NA NA NA NA 48133883 7.13200000000001
RP4-655C5.1 ENSG00000233231 6 Lassosum 0.0529307642136273 0.205868795723858 NA NA NA NA -0.278869158976276 NA NA NA NA NA 166748507 6.29500000000002
LINC00264 ENSG00000233261 10 Lassosum 0.00558450924077236 0.684979166616429 NA NA NA NA -0.224232004238581 NA NA NA NA NA 26881023 2.65699999999998
HMGB1P31 ENSG00000233266 2 Lassosum 0.0335951299637601 0.0168045341954159 NA NA NA NA 0.692375421974879 NA NA NA NA NA 54278684 4.59300000000002
GPX1 ENSG00000233276 3 Lassosum 0.00748853638443159 0.80239056556811 NA NA NA NA 0.00965687963606288 NA NA NA NA NA 49395321 2.072
RASA4DP ENSG00000233297 7 Lassosum 0.0539828779800288 0.455820160482017 NA NA NA NA -0.753922479730775 NA NA NA NA NA 102326599 2.93299999999999
TRGV2 ENSG00000233306 7 Lassosum 0.0613102304289888 0.0534308180095964 NA NA NA NA 1.51371713779346 NA NA NA NA NA 38402792 3.36400000000003
USP32P2 ENSG00000233327 17 Lassosum 0.310828066599189 0.181913976864038 NA NA NA NA 2.85641681795739 NA NA NA NA NA 18429884 0.961000000000013
PFN1P1 ENSG00000233328 1 Lassosum -0.00264884791043962 0.212600750141649 NA NA NA NA 0.0375533309308805 NA NA NA NA NA 171639868 4.12900000000002
RP1-12G14.7 ENSG00000233330 6 Lassosum -0.000820344815673835 0.0133985688979945 NA NA NA NA 0.0436988665812059 NA NA NA NA NA 149913345 3.48599999999999
RP11-464O2.2 ENSG00000233334 10 Lassosum 0.0124788234657992 0.0494728149412755 NA NA NA NA 0.484666004894504 NA NA NA NA NA 126397490 5.839
UBE2FP3 ENSG00000233337 1 Lassosum -0.00127797600856816 0.654850207696641 NA NA NA NA -0.00591566925214311 NA NA NA NA NA 111980397 6.55400000000003
