# Supplementary material for: SUMMIT: An integrative approach for better transcriptomic data imputation improves causal gene identification
Source: Nat Commun. 2022 Oct 25;13:6336. doi: 10.1038/s41467-022-34016-y (PMC9593997; doi:10.1038/s41467-022-34016-y)
Supplement: Supplementary file 7 — Source Data [file 41467_2022_34016_MOESM7_ESM.zip › Source Data/Figure-3/real-data-new/Lassosum/AST/AST-145]

gene_symbol gene_id chromosome model_best r2_test p_SCAD p_ElNet p_LASSO p_MCP p_MNet z_SCAD z_ElNet z_LASSO z_MCP z_MNet p_ACAT gene_pos runtime
CHRM3-AS2 ENSG00000233355 1 Lassosum 0.383845083447532 0.695569492984522 NA NA NA NA -0.19835449676396 NA NA NA NA NA 239880224 6.689
Z83844.1 ENSG00000233360 22 Lassosum 0.0481567470059537 0.112176438556911 NA NA NA NA 0.353830450393725 NA NA NA NA NA 38046111 1.335
RP11-396K3.1 ENSG00000233369 7 Lassosum -0.00197169355722226 0.286592980476872 NA NA NA NA 0.117245754292463 NA NA NA NA NA 72594345 3.734
RP11-342D11.3 ENSG00000233387 10 Lassosum 0.0205290533347738 0.0849329049081591 NA NA NA NA 0.684187141232043 NA NA NA NA NA 33395392 5.265
AC104809.4 ENSG00000233392 2 Lassosum -0.00213033546025332 0.767560102913637 NA NA NA NA -0.546965767824722 NA NA NA NA NA 241900451 6.779
RP11-104L21.2 ENSG00000233411 1 Lassosum 0.004583646906827 2.09611054904196e-07 NA NA NA NA 39.2799479337845 NA NA NA NA NA 167427259 6.804
EIF3FP3 ENSG00000233426 2 Lassosum -0.00324768875701986 0.549163735375473 NA NA NA NA 0.022764424876068 NA NA NA NA NA 58479139 6.073
HOTAIRM1 ENSG00000233429 7 Lassosum 0.327545570990554 0.011420360153794 NA NA NA NA 2.48149577742305 NA NA NA NA NA 27137575 3.594
RP11-63N8.3 ENSG00000233431 1 Lassosum 0.0347846206818186 0.764326312623094 NA NA NA NA 0.0530847928418165 NA NA NA NA NA 21915322 6.647
STXBP5-AS1 ENSG00000233452 6 Lassosum 0.000968726507971862 0.786362991081116 NA NA NA NA 0.0267309584900197 NA NA NA NA NA 147344726 4.50700000000001
RP11-295G20.2 ENSG00000233461 1 Lassosum 0.0178524494235971 0.598142374431218 NA NA NA NA 0.0984628708636989 NA NA NA NA NA 231661218 5.27399999999999
ST6GALNAC4P1 ENSG00000233469 13 Lassosum 8.55182658132669e-07 0.434523408794185 NA NA NA NA 1.10380708454893 NA NA NA NA NA 20392510 1.76600000000001
EEF1A1P6 ENSG00000233476 7 Lassosum -0.00230286707083982 0.0249537303255563 NA NA NA NA -0.510332872592452 NA NA NA NA NA 22550924 4.33799999999999
RP1-187B23.1 ENSG00000233478 1 Lassosum -0.000389821268750756 0.670486355181207 NA NA NA NA -0.0227174229041041 NA NA NA NA NA 25978318 5.53800000000001
CTD-2020K17.4 ENSG00000233483 17 Lassosum 0.0291630084602299 0.166803046509347 NA NA NA NA -0.283547750957626 NA NA NA NA NA 43324378 1.178
TMEM238 ENSG00000233493 19 Lassosum 0.013587094666997 0.45330878603036 NA NA NA NA -0.0398695912484721 NA NA NA NA NA 55893289 1.375
AC092295.7 ENSG00000233527 19 Lassosum 0.0205913409173029 0.937420270635836 NA NA NA NA 0.031614270673347 NA NA NA NA NA 37074791 0.890000000000001
RP11-326F20.5 ENSG00000233554 9 Lassosum 0.0186928988676948 0.0129391953069799 NA NA NA NA -0.477442874158443 NA NA NA NA NA 33173477 3.503
AC016831.7 ENSG00000233559 7 Lassosum 0.0196032821028975 0.864330379109411 NA NA NA NA -0.0210845987026366 NA NA NA NA NA 130575943 2.437
RP5-1022P6.3 ENSG00000233578 20 Lassosum 0.0120736037480131 0.563443159278701 NA NA NA NA 0.0748206873098145 NA NA NA NA NA 5529806 1.56400000000001
RP11-62H7.2 ENSG00000233609 8 Lassosum 0.0439167331832243 5.83891828690932e-06 NA NA NA NA -234.605102105986 NA NA NA NA NA 8827622 4.754
DDX11L10 ENSG00000233614 16 Lassosum 0.0895244109317678 0.231483971249266 NA NA NA NA 0.53679710630205 NA NA NA NA NA 62823 1.837
RP11-422J8.1 ENSG00000233621 1 Lassosum 0.084736847932709 0.197547849261847 NA NA NA NA 1.94826127817449 NA NA NA NA NA 37930246 5.881
CYP2T2P ENSG00000233622 19 Lassosum 0.0337310757267584 0.000400269321608083 NA NA NA NA 10.7795828494439 NA NA NA NA NA 41315862 1.455
RP11-523O18.5 ENSG00000233665 10 Lassosum 0.00330830304009866 0.0221888832773206 NA NA NA NA 2.71313390143843 NA NA NA NA NA 50186522 2.04300000000001
RP11-571F15.3 ENSG00000233668 9 Lassosum 0.0117247995301293 0.798752810439829 NA NA NA NA 0.00132280138312065 NA NA NA NA NA 34224304 1.791
GAS6-AS1 ENSG00000233695 13 Lassosum 0.333192086206479 NA NA NA NA NA NA NA NA NA NA NA 114530462 2.13
RP4-666F24.3 ENSG00000233730 1 Lassosum -0.00241027048095388 0.496095307670629 NA NA NA NA -0.0615557743541445 NA NA NA NA NA 115643786 6.045
LINC00656 ENSG00000233746 20 Lassosum 0.0266804229815435 0.582749716800702 NA NA NA NA -0.0434573960135683 NA NA NA NA NA 23109481 1.035
RP11-34P13.10 ENSG00000233750 1 Lassosum -0.00297117461044838 0.52538054828601 NA NA NA NA -0.0348944935427153 NA NA NA NA NA 132930 2.997
AC007969.5 ENSG00000233762 2 Lassosum -0.00105948930920108 0.866581434074481 NA NA NA NA 0.0276093372513314 NA NA NA NA NA 172373990 5.84999999999999
RP4-811H24.9 ENSG00000233775 1 Lassosum 0.00294719574900526 0.296420174858206 NA NA NA NA -0.593632601325431 NA NA NA NA NA 32815529 3.327
RP11-134P9.1 ENSG00000233791 1 Lassosum 0.00326577830678099 0.617969279526497 NA NA NA NA -0.50960856065908 NA NA NA NA NA 203271161 2.633
AC131097.3 ENSG00000233806 2 Lassosum -0.00310634613476135 0.0659140248701186 NA NA NA NA 0.0545526293370957 NA NA NA NA NA 242922193 4.28
RP11-535M15.2 ENSG00000233820 9 Lassosum 0.0820195269080998 0.696509133665432 NA NA NA NA 0.0049148256742845 NA NA NA NA NA 99488961 2.54599999999999
HIST1H2BN ENSG00000233822 6 Lassosum 0 NA NA NA NA NA NA NA NA NA NA NA 27813148 3.934
AC073150.4 ENSG00000233830 7 Lassosum 0.000922357984115219 0.0176120192885706 NA NA NA NA 0.0932185718448379 NA NA NA NA NA 27498125 4.672
AC005083.1 ENSG00000233834 7 Lassosum 0.00591545507139057 0.341926848039013 NA NA NA NA 0.0281261776657939 NA NA NA NA NA 20259261 2.03700000000001
RP11-255H23.2 ENSG00000233836 19 Lassosum -0.000817010675864038 0.247654893466282 NA NA NA NA -0.0506164686091031 NA NA NA NA NA 23980931 0.986999999999995
RP11-307L3.2 ENSG00000233846 9 Lassosum -0.00323852252614842 0.198328231741899 NA NA NA NA -0.00752275084588132 NA NA NA NA NA 6278910 2.23400000000001
AC103563.8 ENSG00000233850 2 Lassosum -0.00323714376405548 0.206210607853283 NA NA NA NA -0.299899141127532 NA NA NA NA NA 95691696 5.07300000000001
YEATS2-AS1 ENSG00000233885 3 Lassosum 0.0364770555242275 0.67010568328948 NA NA NA NA -0.044517721182153 NA NA NA NA NA 183525487 4.43299999999999
PAIP1P1 ENSG00000233892 6 Lassosum -0.0016432327003606 0.00309740977057569 NA NA NA NA 0.0903488187171288 NA NA NA NA NA 30155483 4.904
RP1-122P22.2 ENSG00000233895 20 Lassosum 0.00899365242852446 0.495719631419444 NA NA NA NA -0.190046480825317 NA NA NA NA NA 19764335 1.673
RP11-65J3.1 ENSG00000233901 9 Lassosum -0.000765929699672707 0.367572924019674 NA NA NA NA 0.135644947674207 NA NA NA NA NA 132108198 2.465
Z83851.4 ENSG00000233903 22 Lassosum 0.00305948421161761 0.136952780838273 NA NA NA NA 0.262787576155021 NA NA NA NA NA 42672709 1.87400000000002
CTC-575D19.1 ENSG00000233913 5 Lassosum -0.00319842004003612 0.00689442670793049 NA NA NA NA -0.633619350171716 NA NA NA NA NA 168043688 2.274
ZDHHC20P1 ENSG00000233916 6 Lassosum 0.0413956497326954 0.176307361982175 NA NA NA NA 0.0260184150364808 NA NA NA NA NA 29676113 2.63200000000001
RPS28 ENSG00000233927 19 Lassosum 0.118172513927695 0.577582921207098 NA NA NA NA 0.0883635872662657 NA NA NA NA NA 8387133 3.33699999999999
MT1XP1 ENSG00000233929 1 Lassosum 0.0438878011743317 0.0307125194992327 NA NA NA NA 0.563753414393522 NA NA NA NA NA 16567800 3.249
RP13-25N22.1 ENSG00000233930 11 Lassosum 0.127340124286736 0.00699057303709547 NA NA NA NA 1.19060813047009 NA NA NA NA NA 1606498 4.751
CTC-338M12.4 ENSG00000233937 5 Lassosum 0.0347606623509613 0.462717108828591 NA NA NA NA 0.0869874110033628 NA NA NA NA NA 180686345 3.721
RP11-169K16.7 ENSG00000233954 1 Lassosum 0.0032080241521586 0.828352302441168 NA NA NA NA -0.0307663455521267 NA NA NA NA NA 16133936 3.613
UBE2SP1 ENSG00000233966 17 Lassosum -0.00282128477505572 0.948851834489798 NA NA NA NA 0.00584253489073349 NA NA NA NA NA 15607880 1.49499999999998
RP11-250B2.3 ENSG00000233967 6 Lassosum 0.00104530035963202 0.0244322718858563 NA NA NA NA 2.48818276870037 NA NA NA NA NA 81164352 3.042
RP11-354E11.2 ENSG00000233968 10 Lassosum -0.0028622649136818 0.524732644347618 NA NA NA NA -0.169803930311922 NA NA NA NA NA 20008368 5.69499999999999
AL049757.3 ENSG00000234009 22 Lassosum 0 NA NA NA NA NA NA NA NA NA NA NA 43172857 0.711000000000013
AC062029.1 ENSG00000234028 2 Lassosum -0.00268052659556295 0.225815507911564 NA NA NA NA -0.23375544403392 NA NA NA NA NA 88929197 5.792
AC074117.10 ENSG00000234072 2 Lassosum -0.00291610291356603 0.933227002110387 NA NA NA NA 0.0176601326588098 NA NA NA NA NA 27584801 2.483
TPRG1-AS1 ENSG00000234076 3 Lassosum 0 NA NA NA NA NA NA NA NA NA NA NA 188662466 3.04000000000002
RP11-269F19.4 ENSG00000234093 1 Lassosum -0.000733351945570782 0.365051398212525 NA NA NA NA 0.351109121597047 NA NA NA NA NA 45246192 5.13800000000001
RPL13AP6 ENSG00000234118 10 Lassosum 0.0118684016438584 0.65046915738353 NA NA NA NA 0.000866773405886325 NA NA NA NA NA 112696685 3.77700000000002
TRIM26 ENSG00000234127 6 Lassosum -0.00208762624015812 0.106181871699312 NA NA NA NA -1.5500450542532 NA NA NA NA NA 30166718 1.63600000000002
RP3-460G2.2 ENSG00000234147 6 Lassosum 0.126987887315776 0.0967901890698021 NA NA NA NA -1.11419864895975 NA NA NA NA NA 141170578 2.191
RP11-613M10.6 ENSG00000234160 9 Lassosum 4.35552867388278e-05 0.993410583840898 NA NA NA NA -0.0016330835934861 NA NA NA NA NA 37509721 2.53900000000002
AC108488.3 ENSG00000234171 2 Lassosum 0.203749954157202 0.687523904704736 NA NA NA NA -0.174725370074929 NA NA NA NA NA 3607703 6.58699999999999
RP5-887A10.1 ENSG00000234184 1 Lassosum 0 NA NA NA NA NA NA NA NA NA NA NA 81056956 5.69
AC010982.1 ENSG00000234199 2 Lassosum 0.0698458815038911 0.986685448405575 NA NA NA NA 0.00313384591539818 NA NA NA NA NA 114751012 4.31299999999999
RP11-454L1.2 ENSG00000234219 1 Lassosum -0.00297054662308605 0.235538692169718 NA NA NA NA 2.12599697668917 NA NA NA NA NA 207936268 3.685
AC093616.4 ENSG00000234231 2 Lassosum 0.0329473743220356 0.643233926002452 NA NA NA NA -0.059432598245164 NA NA NA NA NA 88019634 2.65199999999999
RP4-673D20.4 ENSG00000234282 20 Lassosum 0.0447498617661825 0.351771994218949 NA NA NA NA 0.225172121929612 NA NA NA NA NA 1702937 1.87900000000002
ZNF879 ENSG00000234284 5 Lassosum 0.0436760583291628 0.0672925621158011 NA NA NA NA 0.280955534648117 NA NA NA NA NA 178456409 3.32899999999998
RP11-761N21.2 ENSG00000234287 3 Lassosum 0 NA NA NA NA NA NA NA NA NA NA NA 40803163 4.31
AC116366.6 ENSG00000234290 5 Lassosum 0.110843800441491 5.47363739887847e-16 NA NA NA NA 0.665400020745799 NA NA NA NA NA 131806658 2.31100000000004
RP11-213H15.1 ENSG00000234292 5 Lassosum 0.00605736630845932 0.745094098871856 NA NA NA NA 0.193469653849898 NA NA NA NA NA 90576436 1.779
AC012146.7 ENSG00000234327 17 Lassosum 0.0387527160447445 0.482524117398442 NA NA NA NA -1.33833541462096 NA NA NA NA NA 5016531 1.57999999999998
RP11-767N6.2 ENSG00000234329 1 Lassosum 0.0250815644742716 0.0960891768113219 NA NA NA NA 29.1185494088051 NA NA NA NA NA 46117104 5.15600000000001
BCAS2P2 ENSG00000234332 1 Lassosum -0.00322483153193498 0.527084970363577 NA NA NA NA -3.4038744990144 NA NA NA NA NA 100859085 2.084
JAZF1-AS1 ENSG00000234336 7 Lassosum 0.11711256694857 0.0700400566775959 NA NA NA NA 0.0462386020431732 NA NA NA NA NA 28251738 2.24099999999999
RP11-297L17.6 ENSG00000234337 16 Lassosum -0.00122676320334736 0.601740090183971 NA NA NA NA 0.0916919057726092 NA NA NA NA NA 52689589 1.99000000000001
RP11-797H7.1 ENSG00000234338 7 Lassosum 0.00597704388735831 0.309788769793098 NA NA NA NA 0.0279064305253001 NA NA NA NA NA 64296459 2.53199999999998
AP000347.4 ENSG00000234353 22 Lassosum -0.00185954865419569 0.333615196747139 NA NA NA NA 0.250074850383115 NA NA NA NA NA 23981814 0.613
AC007278.3 ENSG00000234389 2 Lassosum 0.392725935410379 8.66549310408981e-35 NA NA NA NA 8.72218001924306 NA NA NA NA NA 103056054 3.64500000000004
AC006547.14 ENSG00000234409 22 Lassosum 0.0135261243831482 0.0102803680232884 NA NA NA NA 8.1087438611818 NA NA NA NA NA 20137184 1.89999999999998
ZNF37BP ENSG00000234420 10 Lassosum 0.00216286560855028 0.355765733102838 NA NA NA NA -0.149688435491937 NA NA NA NA NA 43031671 3.13300000000004
RP11-459O1.2 ENSG00000234426 6 Lassosum 0.425444466348413 0.557380080265502 NA NA NA NA -0.386860324444114 NA NA NA NA NA 89069710 2.64999999999998
AC092171.1 ENSG00000234432 7 Lassosum -0.0022556516333585 0.468866846390118 NA NA NA NA 0.772566576044606 NA NA NA NA NA 5467237 1.77300000000002
AC008984.7 ENSG00000234436 19 Lassosum 0.0225579156615779 0.31967015458254 NA NA NA NA -0.294178664791113 NA NA NA NA NA 54815178 1.79300000000001
ZNF736 ENSG00000234444 7 Lassosum 0.0801735768609876 0.0610471463867341 NA NA NA NA -0.0703214693662617 NA NA NA NA NA 63788927 3.28700000000003
MAGI2-AS3 ENSG00000234456 7 Lassosum 0.069449733628809 0.944779394585292 NA NA NA NA -0.0296679321029026 NA NA NA NA NA 79091361 1.73399999999998
PINLYP ENSG00000234465 19 Lassosum 0.0786916495086771 0.366771412004171 NA NA NA NA 0.201372891271577 NA NA NA NA NA 44084533 1.16899999999998
RP11-496N12.6 ENSG00000234476 1 Lassosum 0.00297263608447362 0.629760489190734 NA NA NA NA -0.0102366722724647 NA NA NA NA NA 225643995 6.35899999999998
RP1-55C23.7 ENSG00000234484 6 Lassosum 0.294751471061237 0.0126929323860277 NA NA NA NA -9.19729919176332 NA NA NA NA NA 133074452 3.92900000000003
AC003665.1 ENSG00000234494 17 Lassosum -0.00318590695459275 0.0691322016025465 NA NA NA NA -0.335905197216565 NA NA NA NA NA 45996736 0.992000000000019
RPL13AP20 ENSG00000234498 12 Lassosum -0.000889936689992155 0.468065511414581 NA NA NA NA -0.0144019338181012 NA NA NA NA NA 13028738 4.577
RP11-274B18.2 ENSG00000234506 9 Lassosum 0.11274565577127 0.224398568998895 NA NA NA NA 0.505406940276958 NA NA NA NA NA 71159981 1.822
C5orf58 ENSG00000234511 5 Lassosum 0.0509146306806124 0.522801500398512 NA NA NA NA -0.125570395160891 NA NA NA NA NA 169669515 2.99299999999999
PPP1R2P1 ENSG00000234515 6 Lassosum -0.00321884141639184 5.11894481585013e-38 NA NA NA NA 20.7417846394601 NA NA NA NA NA 32847286 5.54899999999998
PTGES3P1 ENSG00000234518 1 Lassosum 0.00742958442823449 0.0764875999689507 NA NA NA NA -0.534165002074083 NA NA NA NA NA 89570209 2.20400000000001
FAM133B ENSG00000234545 7 Lassosum -0.000800358466981121 0.914925478310286 NA NA NA NA 0.00698983230206888 NA NA NA NA NA 92204907 3.01900000000001
