# Supplementary material for: SUMMIT: An integrative approach for better transcriptomic data imputation improves causal gene identification
Source: Nat Commun. 2022 Oct 25;13:6336. doi: 10.1038/s41467-022-34016-y (PMC9593997; doi:10.1038/s41467-022-34016-y)
Supplement: Supplementary file 7 — Source Data [file 41467_2022_34016_MOESM7_ESM.zip › Source Data/Figure-3/real-data-new/Lassosum/AST/AST-146]

gene_symbol gene_id chromosome model_best r2_test p_SCAD p_ElNet p_LASSO p_MCP p_MNet z_SCAD z_ElNet z_LASSO z_MCP z_MNet p_ACAT gene_pos runtime
AC022431.3 ENSG00000234553 5 Lassosum 0.0803345199777764 0.666255144182052 NA NA NA NA -0.436099098584449 NA NA NA NA NA 55833031 5.778
BIN2P1 ENSG00000234568 4 Lassosum 0.00158533136570393 0.563694706436053 NA NA NA NA 0.0364123680752376 NA NA NA NA NA 83196988 8.566
RP5-998N21.4 ENSG00000234571 1 Lassosum 0 NA NA NA NA NA NA NA NA NA NA NA 149375969 4.684
AC007880.1 ENSG00000234572 2 Lassosum 0.000551812219101167 0.289272183161305 NA NA NA NA 0.309973671414073 NA NA NA NA NA 65082012 8.033
CCT6P3 ENSG00000234585 7 Lassosum 0.25981302463919 0.918496073576635 NA NA NA NA 0.200979298105412 NA NA NA NA NA 64516911 2.778
RP11-253E3.1 ENSG00000234589 12 Lassosum 0.000743422832139351 0.322754497323947 NA NA NA NA 0.148037533124545 NA NA NA NA NA 3181006 4.052
MAPKAPK5-AS1 ENSG00000234608 12 Lassosum 0.0583178133304821 0.334340905683338 NA NA NA NA 0.261004696609148 NA NA NA NA NA 112279138 1.797
AL450992.2 ENSG00000234614 1 Lassosum 0.0315929598160115 0.0236911739949889 NA NA NA NA 0.310560388104967 NA NA NA NA NA 151818607 4.984
JRK ENSG00000234616 8 Lassosum 0.134789124928249 0.196770315167788 NA NA NA NA 0.0940832411315944 NA NA NA NA NA 143751130 5.124
SNRK-AS1 ENSG00000234617 3 Lassosum -0.0015531218813849 0.00632723425985349 NA NA NA NA 0.104479245554161 NA NA NA NA NA 43392295 5.082
RPSAP9 ENSG00000234618 9 Lassosum -0.00208633198587482 0.98401113053974 NA NA NA NA -0.00350941561500834 NA NA NA NA NA 79014058 2.578
LL22NC03-2H8.4 ENSG00000234630 22 Lassosum 0.046977953965998 0.330895193719932 NA NA NA NA -0.206123680640439 NA NA NA NA NA 22648628 0.921999999999997
AL162151.3 ENSG00000234648 14 Lassosum -0.00298944611460072 0.83590472862044 NA NA NA NA -0.0591720073588513 NA NA NA NA NA 99439729 2.895
AC104820.2 ENSG00000234663 2 Lassosum -0.00319067998703115 0.443964273275766 NA NA NA NA -0.322076456461343 NA NA NA NA NA 182115472 5.205
HMGN2P5 ENSG00000234664 15 Lassosum -0.00325711514564753 0.775050718561753 NA NA NA NA 0.00864863801190338 NA NA NA NA NA 30023053 1.89599999999999
RP11-465N4.4 ENSG00000234678 1 Lassosum 0.164978172762878 0.0599410778062228 NA NA NA NA 0.872558413685767 NA NA NA NA NA 201974351 6.42100000000001
SDCBP2-AS1 ENSG00000234684 20 Lassosum 0.00574341028613368 0.517164739689319 NA NA NA NA 0.196250198568692 NA NA NA NA NA 1332446 1.64399999999999
RP1-92O14.3 ENSG00000234694 1 Lassosum 0.00940973400866918 0.326372314129403 NA NA NA NA 0.171417566908569 NA NA NA NA NA 43822342 3.982
RP11-225H22.4 ENSG00000234699 10 Lassosum 0.0124030137733131 0.61540660788162 NA NA NA NA 0.00282364866603585 NA NA NA NA NA 105217527 3.87599999999999
HMGA1P4 ENSG00000234705 9 Lassosum -0.00301363845434865 0.0259148755778964 NA NA NA NA 0.38267259066406 NA NA NA NA NA 131425635 1.83200000000001
RP11-166B2.1 ENSG00000234719 16 Lassosum 0.241319888037445 0.814655213470094 NA NA NA NA -0.498910990239466 NA NA NA NA NA 12045865 1.78100000000001
GAS5 ENSG00000234741 1 Lassosum 0.00856666962272312 0.275938903505262 NA NA NA NA -0.0817825159858608 NA NA NA NA NA 173835529 4.461
HLA-B ENSG00000234745 6 Lassosum -0.000455829308664724 2.30658107441249e-29 NA NA NA NA 6.46151194615144 NA NA NA NA NA 31323307 3.08800000000001
CTD-2666L21.2 ENSG00000234750 19 Lassosum 0.0167785465764122 0.915674661092248 NA NA NA NA -0.0927641744097544 NA NA NA NA NA 12395576 2.87299999999999
WASH4P ENSG00000234769 16 Lassosum 0.00192731456560002 0.162665236991348 NA NA NA NA 0.306329504281663 NA NA NA NA NA 66747 0.936000000000007
RP11-395P17.3 ENSG00000234771 9 Lassosum 0.036813259080678 0.397134115404707 NA NA NA NA -0.241110458750645 NA NA NA NA NA 130877231 3.779
CTD-2666L21.1 ENSG00000234773 19 Lassosum -5.00769350826324e-05 0.682740905169549 NA NA NA NA 0.246294857992133 NA NA NA NA NA 12327206 0.772000000000006
RPS3AP6 ENSG00000234797 15 Lassosum -0.00063516382314055 0.445801955556703 NA NA NA NA 0.00206864832344149 NA NA NA NA NA 60060945 1.71000000000001
SVILP1 ENSG00000234814 10 Lassosum 0.0075472994354423 0.58301931375885 NA NA NA NA 0.112874844715717 NA NA NA NA NA 30983345 4.495
EIF3EP1 ENSG00000234882 6 Lassosum 0.00813272137933507 0.36039208938736 NA NA NA NA 0.294173009293209 NA NA NA NA NA 74002342 3.751
MIR155HG ENSG00000234883 21 Lassosum -0.00300022707533421 0.84616541566866 NA NA NA NA 0.0739343536487119 NA NA NA NA NA 26940850 1.87299999999999
AC007879.2 ENSG00000234902 2 Lassosum 0.027570231142792 0.774979486771003 NA NA NA NA 0.347719469369974 NA NA NA NA NA 208076115 5.157
TEX21P ENSG00000234911 14 Lassosum -0.000384517494481429 0.0198946422138652 NA NA NA NA -0.120697362883724 NA NA NA NA NA 64827136 2.44900000000001
LINC00338 ENSG00000234912 17 Lassosum 0.0142061861408759 0.219002200232362 NA NA NA NA 0.17906201552685 NA NA NA NA NA 75086933 2.24600000000001
RP11-254B13.3 ENSG00000234925 12 Lassosum -0.00267521672584792 0.0122653529642955 NA NA NA NA -0.808270758289953 NA NA NA NA NA 69036536 2.246
AC010883.5 ENSG00000234936 2 Lassosum 0.0381299562365375 0.530667051381895 NA NA NA NA -0.235217545902386 NA NA NA NA NA 43458622 5.97999999999999
RP11-101O6.2 ENSG00000234937 1 Lassosum 0.00923323458225422 0.721148673915985 NA NA NA NA -0.00476333844804166 NA NA NA NA NA 155815786 4.52699999999999
AC109828.1 ENSG00000234945 2 Lassosum 0.00866203227833751 0.76741880343332 NA NA NA NA -0.0278040724123079 NA NA NA NA NA 27561937 3.881
FTH1P2 ENSG00000234975 1 Lassosum -0.00153626306666865 0.540117124115948 NA NA NA NA 0.345909244278546 NA NA NA NA NA 228823368 2.95500000000001
RP11-534L20.4 ENSG00000234981 1 Lassosum 0.0204261044117113 0.507199446293385 NA NA NA NA -0.108938421906714 NA NA NA NA NA 206702643 2.471
RP11-480I12.7 ENSG00000234996 1 Lassosum -0.000703994263971275 0.616923895369574 NA NA NA NA -0.0480864297862444 NA NA NA NA NA 202837625 3.488
RP11-493K19.3 ENSG00000235016 3 Lassosum 0.00196742987760978 1.75886096014372e-06 NA NA NA NA -1.41870431836786 NA NA NA NA NA 50173486 2.92600000000002
AC068580.6 ENSG00000235027 11 Lassosum 0.00684253383816702 0.280929659771379 NA NA NA NA 0.085247357285293 NA NA NA NA NA 1782647 2.523
TECRP1 ENSG00000235043 4 Lassosum -0.00283188047409522 0.869842301106207 NA NA NA NA 0.00681149844639828 NA NA NA NA NA 87871047 7.565
AC012074.2 ENSG00000235072 2 Lassosum -0.00295028775027273 0.17630615051949 NA NA NA NA -0.00668686284979556 NA NA NA NA NA 25595378 3.25299999999999
AC142528.1 ENSG00000235078 2 Lassosum 0.0284077406004114 0.354145596918047 NA NA NA NA -0.127156658965243 NA NA NA NA NA 3525007 3.98600000000002
AC010492.2 ENSG00000235081 19 Lassosum 0.00277414126968578 0.0888630018229083 NA NA NA NA -0.274300878136963 NA NA NA NA NA 54733499 1.47299999999998
CHCHD2P6 ENSG00000235084 1 Lassosum 0.0120193691794369 0.72775735443178 NA NA NA NA 0.067787119544106 NA NA NA NA NA 15931307 6.423
AC011747.7 ENSG00000235092 2 Lassosum 0 NA NA NA NA NA NA NA NA NA NA NA 8814379 4.05799999999999
ANKRD65 ENSG00000235098 1 Lassosum -0.00263363916748949 0.231528367726314 NA NA NA NA 2.12118524985362 NA NA NA NA NA 1355474 4.41400000000002
SETP9 ENSG00000235101 1 Lassosum 0.00141957967491968 0.716369668205879 NA NA NA NA 0.0859666376106292 NA NA NA NA NA 160640353 4.45099999999999
RP11-329A14.1 ENSG00000235105 1 Lassosum -0.00208012679625402 0.320209369278268 NA NA NA NA -0.0190712531541537 NA NA NA NA NA 48902267 2.291
LINC00094 ENSG00000235106 9 Lassosum 0.00323474774392007 0.938690044197693 NA NA NA NA 0.0262697923582626 NA NA NA NA NA 136893071 2.62299999999999
ZSCAN31 ENSG00000235109 6 Lassosum -0.000595081940343745 0.0105784768490055 NA NA NA NA 0.191733688885937 NA NA NA NA NA 28308259 2.39400000000001
RP1-29C18.8 ENSG00000235111 22 Lassosum 0.015918605488075 0.0506443708774435 NA NA NA NA -0.951850028758689 NA NA NA NA NA 50007834 0.989000000000004
RP11-9M16.2 ENSG00000235119 9 Lassosum -0.00205296686996026 0.12576011211788 NA NA NA NA 0.304989900931219 NA NA NA NA NA 117159893 2.08799999999999
RP11-374P20.4 ENSG00000235138 9 Lassosum -0.001632920170622 0.596148053176456 NA NA NA NA 0.222940969640289 NA NA NA NA NA 136921669 2.369
RP11-186O14.4 ENSG00000235150 10 Lassosum 0.145432279521436 0.72538447845749 NA NA NA NA 0.0100214425392986 NA NA NA NA NA 90546087 2.941
C12orf75 ENSG00000235162 12 Lassosum -0.00325709830498755 0.555024331485491 NA NA NA NA -0.183493516899637 NA NA NA NA NA 105709471 3.61799999999999
SMIM1 ENSG00000235169 1 Lassosum 0.0620064308149065 0.9449779588837 NA NA NA NA 0.0299661997223207 NA NA NA NA NA 3690949 3.46099999999998
CTB-114C7.3 ENSG00000235172 5 Lassosum 0.00329712354271161 0.35715562043098 NA NA NA NA 0.00716390653642987 NA NA NA NA NA 169759658 5.417
FAM203A ENSG00000235173 8 Lassosum -0.00172178246535615 0.558661796295325 NA NA NA NA -0.163706635220232 NA NA NA NA NA 145194209 5.29400000000001
RPL39P3 ENSG00000235174 6 Lassosum -0.00306406725164532 0.671204106060696 NA NA NA NA -0.0150235842335283 NA NA NA NA NA 74082908 3.845
NUCB1-AS1 ENSG00000235191 19 Lassosum 0.00571586153958636 0.507983742589338 NA NA NA NA -0.0984536554551365 NA NA NA NA NA 49418167 2.34800000000001
AC009495.2 ENSG00000235192 2 Lassosum 0.105441236517537 0.405013609449431 NA NA NA NA 0.357097829162295 NA NA NA NA NA 166658940 3.41899999999998
PPP1R3E ENSG00000235194 14 Lassosum 0.0184355967773772 0.362161011011395 NA NA NA NA 0.258799402154901 NA NA NA NA NA 23768584 3.18100000000001
TSPY26P ENSG00000235217 20 Lassosum -0.00261999287793402 0.000703800835375361 NA NA NA NA 0.297653926555543 NA NA NA NA NA 30776305 0.757000000000005
SUMO2P1 ENSG00000235238 6 Lassosum -0.00294623828435059 0.0337048001138292 NA NA NA NA 1.35007523790951e-05 NA NA NA NA NA 29603978 5.58699999999999
RP11-108M9.5 ENSG00000235241 1 Lassosum 0.0363082702272648 0.614626108562906 NA NA NA NA -0.02301724431337 NA NA NA NA NA 17215843 3.16800000000001
RP11-122K13.12 ENSG00000235245 10 Lassosum -0.00307783419350272 0.176559733286479 NA NA NA NA 0.292881217330396 NA NA NA NA NA 135109086 4.49600000000001
AC093415.2 ENSG00000235257 3 Lassosum 0.000361029782339206 0.606896102089821 NA NA NA NA -0.229026790607303 NA NA NA NA NA 37845097 5.70500000000001
MCF2L-AS1 ENSG00000235280 13 Lassosum -0.0012778897521506 0.107376957951709 NA NA NA NA -0.00049682892490131 NA NA NA NA NA 113622468 1.23600000000002
HLA-W ENSG00000235290 6 Lassosum -0.0031749912750012 5.07475788266553e-08 NA NA NA NA -12.1164287029099 NA NA NA NA NA 29925360 5.13799999999998
RP11-82K18.2 ENSG00000235308 1 Lassosum 0.00528834331797678 0.489256772556742 NA NA NA NA -0.184586534968883 NA NA NA NA NA 89389290 3.22499999999997
HM13-IT1 ENSG00000235313 20 Lassosum -0.00277807098707483 0.130603737673085 NA NA NA NA -0.0634522962363076 NA NA NA NA NA 30151424 3.53100000000001
AC017116.8 ENSG00000235314 7 Lassosum 0.169099135365051 0.504709336531117 NA NA NA NA -0.637519903520167 NA NA NA NA NA 44080337 1.78300000000002
DUSP8P5 ENSG00000235316 10 Lassosum 0.00455723341477621 0.0245692826904291 NA NA NA NA 4.55467851918128 NA NA NA NA NA 75492489 4.15899999999999
AC006946.12 ENSG00000235328 22 Lassosum -0.00155240958960867 0.0445304985538817 NA NA NA NA -0.547899459197787 NA NA NA NA NA 17574665 0.619000000000028
AC114730.11 ENSG00000235351 2 Lassosum 0.00266332329174168 0.0387246103826221 NA NA NA NA -0.068023692292782 NA NA NA NA NA 242664569 5.98900000000003
SSR4P1 ENSG00000235374 21 Lassosum 0.0808337091131754 0.0249822079557794 NA NA NA NA 0.472583046643627 NA NA NA NA NA 46492864 0.721000000000004
RP11-477D19.2 ENSG00000235381 6 Lassosum 0.0387412702028388 0.357641458986549 NA NA NA NA -0.222465122616468 NA NA NA NA NA 155576065 3.06899999999996
RP11-282O18.3 ENSG00000235423 12 Lassosum 0.0405236617099812 0.438287402823841 NA NA NA NA -0.182387939924992 NA NA NA NA NA 123737382 4.33199999999999
TOPORS-AS1 ENSG00000235453 9 Lassosum 0.00697606330583023 0.0132575186671843 NA NA NA NA 0.376436233246791 NA NA NA NA NA 32559072 1.49900000000002
RP11-166O4.5 ENSG00000235475 7 Lassosum -0.00301817444218355 0.597376279412327 NA NA NA NA -0.226846946180694 NA NA NA NA NA 66802987 5.12599999999998
AC006946.15 ENSG00000235478 22 Lassosum 0.133035109364989 0.133513492554634 NA NA NA NA 0.362469609316001 NA NA NA NA NA 17607735 0.612000000000023
RP11-133O22.6 ENSG00000235481 9 Lassosum -0.00311103811619384 0.0179096489615372 NA NA NA NA -0.238518244231529 NA NA NA NA NA 33802370 1.76400000000001
JARID2-AS1 ENSG00000235488 6 Lassosum 0.00958544948281415 0.846401947198783 NA NA NA NA -0.00881503329765656 NA NA NA NA NA 15248455 2.24099999999999
AC073046.25 ENSG00000235499 2 Lassosum -0.000667564757324657 0.436653442906077 NA NA NA NA 0.0573199734978612 NA NA NA NA NA 74212864 6.06400000000002
RP4-639F20.1 ENSG00000235501 1 Lassosum 0.000432258772172456 0.00130193951839771 NA NA NA NA 0.309839284896661 NA NA NA NA NA 95410974 5.74700000000001
RP11-693N9.2 ENSG00000235505 11 Lassosum 0.068511899660408 0.0658366978609371 NA NA NA NA -11.8632605740427 NA NA NA NA NA 104781038 3.721
RPS2P7 ENSG00000235508 20 Lassosum 0.00325655281604231 0.870928796301535 NA NA NA NA -0.0229192168888563 NA NA NA NA NA 44269567 0.95700000000005
RP4-756G23.5 ENSG00000235513 22 Lassosum 0.00197398943829274 0.0115390625870881 NA NA NA NA -24.9756395990169 NA NA NA NA NA 41609378 0.512999999999977
RP5-1073O3.7 ENSG00000235527 1 Lassosum -0.00268555274187476 0.0719639801648002 NA NA NA NA 0.0796867238592527 NA NA NA NA NA 114469368 2.99600000000004
AC087294.2 ENSG00000235530 17 Lassosum 0.0155479492106538 0.126393608061677 NA NA NA NA 0.298235922354119 NA NA NA NA NA 21125496 0.799000000000035
RP11-383H13.1 ENSG00000235531 8 Lassosum -0.00325610434562629 0.581265005741276 NA NA NA NA -0.653258843924426 NA NA NA NA NA 72885515 4.51900000000001
LINC00402 ENSG00000235532 13 Lassosum 0.0305737074847179 0.576310685269866 NA NA NA NA 0.0839440104845812 NA NA NA NA NA 74819853 1.36900000000003
RPL6P27 ENSG00000235552 18 Lassosum 0.0101239863314864 0.883430116660197 NA NA NA NA -0.00251896468851676 NA NA NA NA NA 6462578 1.24099999999999
AC002310.12 ENSG00000235560 16 Lassosum 0.0283448177296122 0.0108504507819031 NA NA NA NA 0.482586941010342 NA NA NA NA NA 30547269 3.892
NFAM1 ENSG00000235568 22 Lassosum 0 NA NA NA NA NA NA NA NA NA NA NA 42802408 0.62299999999999
AC092580.4 ENSG00000235576 2 Lassosum -0.00306201406988693 0.22881509841483 NA NA NA NA -0.42921717593894 NA NA NA NA NA 7868384 6.209
