# Supplementary material for: SUMMIT: An integrative approach for better transcriptomic data imputation improves causal gene identification
Source: Nat Commun. 2022 Oct 25;13:6336. doi: 10.1038/s41467-022-34016-y (PMC9593997; doi:10.1038/s41467-022-34016-y)
Supplement: Supplementary file 7 — Source Data [file 41467_2022_34016_MOESM7_ESM.zip › Source Data/Figure-3/real-data-new/Lassosum/AST/AST-147]

gene_symbol gene_id chromosome model_best r2_test p_SCAD p_ElNet p_LASSO p_MCP p_MNet z_SCAD z_ElNet z_LASSO z_MCP z_MNet p_ACAT gene_pos runtime
AC007283.4 ENSG00000235579 2 Lassosum 0.00123959289760767 0.520052514524657 NA NA NA NA 0.0379740643819558 NA NA NA NA NA 202027305 6.536
LINC00494 ENSG00000235621 20 Lassosum 0.033804235709466 0.211778795011388 NA NA NA NA 0.00921693708960231 NA NA NA NA NA 46994032 2.108
LINC00484 ENSG00000235641 9 Lassosum 0.0288740647796356 0.0663662081060464 NA NA NA NA -0.0841230695816121 NA NA NA NA NA 93924954 2.711
RP11-545I5.3 ENSG00000235652 6 Lassosum 0.020515863973967 0.686770546505715 NA NA NA NA -0.204497617648885 NA NA NA NA NA 146170587 4.954
H3F3AP4 ENSG00000235655 2 Lassosum -0.00163331113101384 0.00750298438058563 NA NA NA NA 4.22632255664639 NA NA NA NA NA 175585015 6.625
AC007464.1 ENSG00000235665 2 Lassosum -0.00324292815475657 0.550737583039555 NA NA NA NA -0.0021885537627636 NA NA NA NA NA 8240385 4.403
AC008746.5 ENSG00000235681 19 Lassosum -0.00293985981796308 0.498457981249745 NA NA NA NA 0.0288345812322075 NA NA NA NA NA 54958116 0.940000000000001
AC116614.1 ENSG00000235688 2 Lassosum 0.0194741439271644 0.479777520867622 NA NA NA NA -1.59938622388226 NA NA NA NA NA 945640 3.789
DICER1-AS1 ENSG00000235706 14 Lassosum -0.00206569974154602 0.343847388439115 NA NA NA NA -0.150292465238746 NA NA NA NA NA 95635122 3.04
AC009299.2 ENSG00000235724 2 Lassosum -0.00203251891555367 0.235852197275198 NA NA NA NA 0.0683216102492992 NA NA NA NA NA 162095237 3.893
KIAA0040 ENSG00000235750 1 Lassosum -0.00268171050432353 0.654030295568887 NA NA NA NA -1.41588582776506 NA NA NA NA NA 175144129 5.123
AP001625.6 ENSG00000235772 21 Lassosum 0.0285983209275241 0.845983738993835 NA NA NA NA -0.069081233894721 NA NA NA NA NA 43981264 1.73
AC000089.3 ENSG00000235776 22 Lassosum 0.00299252051346754 0.013891749509969 NA NA NA NA -0.17377710257219 NA NA NA NA NA 19780217 0.603999999999999
XXbac-BPG249D20.9 ENSG00000235781 6 Lassosum -0.00325265295398913 0.027589887298752 NA NA NA NA -0.786618940404839 NA NA NA NA NA 30485518 2.099
RP11-421L21.2 ENSG00000235795 1 Lassosum 0.0127469356920781 0.365970603231081 NA NA NA NA 0.0281820583295739 NA NA NA NA NA 101461422 3.378
IFITM4P ENSG00000235821 6 Lassosum 0.0378455043774975 0.586542388983887 NA NA NA NA 0.43430784970154 NA NA NA NA NA 29718715 3.987
LINC00263 ENSG00000235823 10 Lassosum 0.00136513904651769 0.449089934218216 NA NA NA NA -0.00256076374461176 NA NA NA NA NA 102138248 5.98999999999999
BHLHE40-AS1 ENSG00000235831 3 Lassosum -0.00254534992887989 0.27373142615244 NA NA NA NA -0.617215887090692 NA NA NA NA NA 4980069 6.115
LDHAP7 ENSG00000235847 2 Lassosum -0.00282622225964091 0.243243038026261 NA NA NA NA 0.159370037017307 NA NA NA NA NA 85004865 5.59699999999999
AC006978.6 ENSG00000235859 7 Lassosum 0.00468985902004093 0.519745730842906 NA NA NA NA -0.175344302388989 NA NA NA NA NA 30411672 2.40300000000001
B3GALT4 ENSG00000235863 6 Lassosum 0 NA NA NA NA NA NA NA NA NA NA NA 33245759 3.798
GSN-AS1 ENSG00000235865 9 Lassosum 0.00626780448572972 0.454969036225145 NA NA NA NA 0.0866312333501403 NA NA NA NA NA 124045427 1.774
AF064858.8 ENSG00000235888 21 Lassosum 0.0768571633977572 0.975494525492757 NA NA NA NA 0.0217304954202133 NA NA NA NA NA 40369356 0.944000000000003
TSPEAR-AS1 ENSG00000235890 21 Lassosum -0.000955808828340121 0.738757265682691 NA NA NA NA -0.0401057614816393 NA NA NA NA NA 45931214 0.944000000000003
TM4SF19-AS1 ENSG00000235897 3 Lassosum 0.0535698388580182 0.151441272848499 NA NA NA NA 0.49304659884842 NA NA NA NA NA 196048821 4.25399999999999
RHOA-IT1 ENSG00000235908 3 Lassosum -0.00323076862729521 0.348182245550656 NA NA NA NA 0.101747446792186 NA NA NA NA NA 49403508 3.47800000000001
AP006216.12 ENSG00000235910 11 Lassosum -0.0010622985172053 0.8672111344659 NA NA NA NA -0.0463329695078726 NA NA NA NA NA 116716639 2.66799999999999
RP11-39K24.14 ENSG00000235917 9 Lassosum 0.00156779071339685 0.243414152987431 NA NA NA NA 0.217250826593267 NA NA NA NA NA 5098833 3.438
ASH1L-AS1 ENSG00000235919 1 Lassosum 0 NA NA NA NA NA NA NA NA NA NA NA 155532798 2.631
NEXN-AS1 ENSG00000235927 1 Lassosum -0.00262807676123256 0.283813017695535 NA NA NA NA -0.0669763271020812 NA NA NA NA NA 78351128 3.60899999999999
ZNF815P ENSG00000235944 7 Lassosum 0.0704848937076316 0.177931229835951 NA NA NA NA -0.596479862819629 NA NA NA NA NA 5878428 3.607
TTC28-AS1 ENSG00000235954 22 Lassosum 0.0916555055463558 0.570037932175194 NA NA NA NA -0.0203228876134186 NA NA NA NA NA 28359966 1.206
UBOX5-AS1 ENSG00000235958 20 Lassosum -0.00054996861062051 0.462296633152652 NA NA NA NA -0.0704838030674096 NA NA NA NA NA 3109536 0.980000000000004
RP11-462L8.2 ENSG00000235962 10 Lassosum 0.000419884438474738 0.188503211683973 NA NA NA NA -0.0281006455714519 NA NA NA NA NA 33346943 4.17
AC018816.3 ENSG00000235978 3 Lassosum 0.0522489347275809 0.153381870394419 NA NA NA NA 0.432177026272996 NA NA NA NA NA 4892477 2.88799999999999
MORC2-AS1 ENSG00000235989 22 Lassosum -0.00295536885498549 0.296598463727621 NA NA NA NA -1.54563583840027 NA NA NA NA NA 31323365 1.77500000000001
AC011747.4 ENSG00000236008 2 Lassosum 0.172269767400247 0.882265443523141 NA NA NA NA -0.0458523103428926 NA NA NA NA NA 8711942 4.10599999999999
AC011290.5 ENSG00000236015 7 Lassosum -0.00322456131575133 0.205825623609411 NA NA NA NA -0.103054779936019 NA NA NA NA NA 39609386 3.36199999999999
RP11-195C7.1 ENSG00000236021 1 Lassosum 0.00457810632832567 0.139684535289541 NA NA NA NA 0.00396839290521481 NA NA NA NA NA 176187625 5.383
GAPDHP14 ENSG00000236056 21 Lassosum 0.0349959760724151 0.842605019815696 NA NA NA NA 0.0815041829569832 NA NA NA NA NA 30595110 0.685000000000002
AC074389.9 ENSG00000236081 7 Lassosum -0.00269877969458432 0.554614373190073 NA NA NA NA -0.207803540148564 NA NA NA NA NA 1780096 2.065
COX10-AS1 ENSG00000236088 17 Lassosum 0.00796933131875721 0.934991685697347 NA NA NA NA -0.0130685057080627 NA NA NA NA NA 13816303 1.827
LDHAP3 ENSG00000236090 2 Lassosum 0.000798476356266731 0.297391494146118 NA NA NA NA -0.187402160846419 NA NA NA NA NA 42047390 4.67000000000002
ZBTB22 ENSG00000236104 6 Lassosum 0.0573286105934202 0.60398820070207 NA NA NA NA -0.0165940884787414 NA NA NA NA NA 33283951 3.61799999999999
RP11-517P14.7 ENSG00000236114 10 Lassosum 0.0068502035399246 0.144132861588979 NA NA NA NA 0.0137489137845741 NA NA NA NA NA 44019684 3.05599999999998
RP11-27K13.3 ENSG00000236137 1 Lassosum -0.00136865705169176 0.826563764843745 NA NA NA NA -0.0264287397302393 NA NA NA NA NA 117585108 2.928
AD000090.2 ENSG00000236144 19 Lassosum -0.00294596888394305 0.107872404433384 NA NA NA NA 0.521206276608641 NA NA NA NA NA 36034285 3.232
PRADC1P1 ENSG00000236165 3 Lassosum 0.00572796793492714 0.632521408754957 NA NA NA NA -0.0308644458580054 NA NA NA NA NA 37018069 1.95400000000001
AC003104.1 ENSG00000236194 17 Lassosum -0.00325023505301902 2.40998755190811e-06 NA NA NA NA 0.560611551041028 NA NA NA NA NA 40423618 1.48000000000002
KDM4A-AS1 ENSG00000236200 1 Lassosum -0.00217800469257301 0.376396571263098 NA NA NA NA 0.0744265721182502 NA NA NA NA NA 44169622 4.20399999999998
AC006369.2 ENSG00000236213 2 Lassosum 0.113460322740966 0.0558775467714612 NA NA NA NA -0.935364666451874 NA NA NA NA NA 37850560 4.98500000000001
AC091132.1 ENSG00000236234 17 Lassosum 0.00476004789879392 0.0657022335969677 NA NA NA NA -0.00395972380513094 NA NA NA NA NA 43535820 1.34799999999998
MYO16-AS1 ENSG00000236242 13 Lassosum 0.0840287055123832 0.37429530273247 NA NA NA NA 0.414922609236623 NA NA NA NA NA 109835040 3.04900000000001
AC009404.2 ENSG00000236255 2 Lassosum 0.00519966903073998 0.0362923873310298 NA NA NA NA 0.0657524457658634 NA NA NA NA NA 118595373 3.05699999999999
PEBP1P3 ENSG00000236278 1 Lassosum 0.0952835136462085 4.96071659964036e-11 NA NA NA NA -0.0979010467016347 NA NA NA NA NA 198648715 6.46799999999999
CLEC2L ENSG00000236279 7 Lassosum 0.00219476688704556 0.620260896878808 NA NA NA NA 0.0918868081920482 NA NA NA NA NA 139219166 2.495
ZBED5 ENSG00000236287 11 Lassosum -0.00284699403217448 0.132051161967736 NA NA NA NA -0.0295754385803197 NA NA NA NA NA 10856982 4.67400000000001
GUSBP5 ENSG00000236296 4 Lassosum 0.113226698712926 0.839649124406148 NA NA NA NA -0.0604379767793239 NA NA NA NA NA 144525541 3.417
AP001189.4 ENSG00000236304 11 Lassosum 0.303961690652544 7.87095437244169e-07 NA NA NA NA -3.57954409369231 NA NA NA NA NA 76371505 1.809
RP11-316M21.7 ENSG00000236308 10 Lassosum -0.00314501205109052 0.306812162508754 NA NA NA NA -0.0487336287342901 NA NA NA NA NA 101950148 2.28399999999999
SLFN14 ENSG00000236320 17 Lassosum 0.0104611140711266 0.742270870680994 NA NA NA NA -0.00724675101996662 NA NA NA NA NA 33880130 2.43699999999998
TRHDE-AS1 ENSG00000236333 12 Lassosum 0.00323677341247419 0.79650887464331 NA NA NA NA -0.00855851019569151 NA NA NA NA NA 72657987 3.09399999999999
RP11-59D5__B.2 ENSG00000236345 6 Lassosum -0.0029754164496647 0.000284721663173321 NA NA NA NA -9.54751043630682 NA NA NA NA NA 64524632 2.322
SUCLG2P2 ENSG00000236349 12 Lassosum -0.0021313316313627 0.00432387880370394 NA NA NA NA 0.095713599828012 NA NA NA NA NA 94942664 1.714
LINC00854 ENSG00000236383 17 Lassosum 0.0823495006145175 0.790257550768803 NA NA NA NA -0.00025578899058752 NA NA NA NA NA 41376149 1.154
DDX11L2 ENSG00000236397 2 Lassosum 0.263444708163623 0.764331823593875 NA NA NA NA 0.223417567286101 NA NA NA NA NA 114357875 5.096
NRADDP ENSG00000236409 3 Lassosum -0.0020831429579542 0.4534793228422 NA NA NA NA 0.172393328430985 NA NA NA NA NA 47053834 3.708
RP13-15E13.1 ENSG00000236423 1 Lassosum 0.0247302323654244 0.102553629832548 NA NA NA NA 0.772498168005875 NA NA NA NA NA 3825362 3.875
FAM157A ENSG00000236438 3 Lassosum -0.00143435522163204 0.530053951749533 NA NA NA NA -0.210289046794289 NA NA NA NA NA 197887980 2.84899999999999
RP11-175B9.3 ENSG00000236439 1 Lassosum 0 NA NA NA NA NA NA NA NA NA NA NA 202441097 2.386
AC018890.6 ENSG00000236449 2 Lassosum -0.00177050014800706 0.692386790243961 NA NA NA NA 0.345683875669936 NA NA NA NA NA 175525712 4.995
EIF2S2P3 ENSG00000236493 10 Lassosum 0.163761277067863 2.20314295181898e-09 NA NA NA NA -1.71116306454511 NA NA NA NA NA 94429001 4.28799999999998
RP11-255J3.2 ENSG00000236496 9 Lassosum 0.00529478572767283 0.865503530599896 NA NA NA NA 0.0412812968556552 NA NA NA NA NA 2875934 1.64000000000001
EM:AC006547.7 ENSG00000236499 22 Lassosum -0.00316798440615584 0.38504848255953 NA NA NA NA -0.0875259981054827 NA NA NA NA NA 20194403 1.33500000000001
AL773604.8 ENSG00000236519 21 Lassosum -0.00149868550426779 0.961973235905027 NA NA NA NA -0.00149464139147755 NA NA NA NA NA 46223562 0.670000000000016
AC007278.2 ENSG00000236525 2 Lassosum 0.155171570082079 3.26545717775183e-12 NA NA NA NA 4.84833757882191 NA NA NA NA NA 103051108 3.69199999999998
H3F3BP1 ENSG00000236534 13 Lassosum 0 NA NA NA NA NA NA NA NA NA NA NA 72249400 1.20100000000002
AC006547.13 ENSG00000236540 22 Lassosum 0.0428442545589691 0.224775841856749 NA NA NA NA 0.400996828458543 NA NA NA NA NA 20054274 0.641999999999996
RPL13AP5 ENSG00000236552 10 Lassosum 0.00652535277907917 0.989221637672378 NA NA NA NA -0.000235469009490242 NA NA NA NA NA 98510360 2.35399999999998
RP11-243J16.7 ENSG00000236559 20 Lassosum -0.000938727494472325 0.124545751075181 NA NA NA NA 0.380025503059613 NA NA NA NA NA 30289323 0.670999999999992
RP11-396M11.1 ENSG00000236562 4 Lassosum 0.0134207483576786 0.172565368551282 NA NA NA NA -0.2436738945677 NA NA NA NA NA 66960044 4.89600000000002
RANP1 ENSG00000236603 6 Lassosum 0 NA NA NA NA NA NA NA NA NA NA NA 30454042 4.56700000000001
ZNF853 ENSG00000236609 7 Lassosum 0.00258701594325494 0.363000491872412 NA NA NA NA 0.078912268392462 NA NA NA NA NA 6659584 1.589
PITPNA-AS1 ENSG00000236618 17 Lassosum -0.00280625441790416 0.737361190477402 NA NA NA NA -0.00311076010117022 NA NA NA NA NA 1420807 3.83799999999997
KRT18P5 ENSG00000236670 22 Lassosum 0.000237668322111029 0.00952482397504721 NA NA NA NA 0.230977975162824 NA NA NA NA NA 20837747 0.536999999999978
MTX1P1 ENSG00000236675 1 Lassosum 0.0685056229848339 0.230581019750649 NA NA NA NA -0.145637718311634 NA NA NA NA NA 155202441 4.82300000000004
AC068282.3 ENSG00000236682 2 Lassosum 0.353046474885606 0.379378407504041 NA NA NA NA 15.619147644147 NA NA NA NA NA 128152431 5.25600000000003
AC018642.1 ENSG00000236753 7 Lassosum 0.0284118084161492 0.868039446967437 NA NA NA NA 0.136561459271398 NA NA NA NA NA 131003742 3.84700000000004
AC079325.5 ENSG00000236770 17 Lassosum 0.15847311105629 0.373484549774912 NA NA NA NA 0.63489891826863 NA NA NA NA NA 72547207 0.992999999999995
RP5-1184F4.5 ENSG00000236772 20 Lassosum 0.0138504239250593 0.262479567213225 NA NA NA NA 0.16617331676458 NA NA NA NA NA 31039484 1.42599999999999
INTS6-AS1 ENSG00000236778 13 Lassosum 0.0080352007625254 0.837696022046588 NA NA NA NA 0.151331784686113 NA NA NA NA NA 52076501 3.13400000000001
LINC00299 ENSG00000236790 2 Lassosum 0 NA NA NA NA NA NA NA NA NA NA NA 8335826 3.06400000000002
RP11-373A9.1 ENSG00000236801 9 Lassosum -0.00231411649828006 0.302354756175277 NA NA NA NA 0.0602521261290889 NA NA NA NA NA 72832347 3.84499999999997
RP5-886K2.3 ENSG00000236810 1 Lassosum 0.0447856390531388 0.361896145799004 NA NA NA NA -0.0236522047037417 NA NA NA NA NA 24095824 4.18599999999998
RP11-446E9.1 ENSG00000236814 8 Lassosum -0.0010879984990948 0.120483905670754 NA NA NA NA -0.761074776730085 NA NA NA NA NA 56963181 4.76500000000004
Z97634.5 ENSG00000236829 16 Lassosum 0.0192049397702252 0.475683895725874 NA NA NA NA -0.0227501218340858 NA NA NA NA NA 437528 1.09999999999997
CBR3-AS1 ENSG00000236830 21 Lassosum -0.00265881961732073 0.303503267143277 NA NA NA NA -0.23701715870762 NA NA NA NA NA 37516335 0.744000000000028
AC018737.1 ENSG00000236859 2 Lassosum -0.00305825033644003 0.719098952652889 NA NA NA NA 0.00340216600690369 NA NA NA NA NA 122446505 4.93900000000002
TMSB4XP1 ENSG00000236876 1 Lassosum 0.00513524189268344 0.505229058329223 NA NA NA NA 0.32172164647881 NA NA NA NA NA 42965971 4.209
AC012363.7 ENSG00000236878 2 Lassosum -0.00108042820211041 0.0426478906675598 NA NA NA NA -0.469506769465741 NA NA NA NA NA 120968960 2.69499999999999
