# Supplementary material for: SUMMIT: An integrative approach for better transcriptomic data imputation improves causal gene identification
Source: Nat Commun. 2022 Oct 25;13:6336. doi: 10.1038/s41467-022-34016-y (PMC9593997; doi:10.1038/s41467-022-34016-y)
Supplement: Supplementary file 7 — Source Data [file 41467_2022_34016_MOESM7_ESM.zip › Source Data/Figure-3/real-data-new/Lassosum/AST/AST-148]

gene_symbol gene_id chromosome model_best r2_test p_SCAD p_ElNet p_LASSO p_MCP p_MNet z_SCAD z_ElNet z_LASSO z_MCP z_MNet p_ACAT gene_pos runtime
C5orf27 ENSG00000236882 5 Lassosum 0.0283040702572445 0.799943184046096 NA NA NA NA -0.0622291497461571 NA NA NA NA NA 95191886 6.229
RP11-128B16.3 ENSG00000236894 10 Lassosum 0.00974036197264594 0.015751380176611 NA NA NA NA 0.592153942473596 NA NA NA NA NA 26867314 6.499
MIR600HG ENSG00000236901 9 Lassosum -0.00116236759380128 0.554632098227546 NA NA NA NA 0.00258254335472006 NA NA NA NA NA 125874764 2.841
RP11-78B10.2 ENSG00000236911 1 Lassosum 0.0256827345554637 0.229452719745149 NA NA NA NA 2.47047687100657 NA NA NA NA NA 207752585 7.125
AP003774.1 ENSG00000236935 11 Lassosum 0.372839604131356 0.0429798972643382 NA NA NA NA -2.98852399095956 NA NA NA NA NA 64094749 3.892
RP3-329E20.2 ENSG00000236936 1 Lassosum 0.0270589242265363 0.71783819920887 NA NA NA NA 0.0812807284615328 NA NA NA NA NA 21593159 5.624
GS1-410F4.3 ENSG00000236946 12 Lassosum 0.00662790087792897 0.00228357144020039 NA NA NA NA -21.2433507373595 NA NA NA NA NA 68430090 3.319
ANKRD44-IT1 ENSG00000236977 2 Lassosum -6.94203614830524e-05 0.128687315148637 NA NA NA NA 0.019175325117142 NA NA NA NA NA 198141412 6.482
RP11-383C5.7 ENSG00000236991 10 Lassosum -0.00112478512537839 0.19303772070825 NA NA NA NA -0.00774406627552459 NA NA NA NA NA 127436987 4.161
CTA-984G1.5 ENSG00000237015 22 Lassosum 0.000538210807620065 0.989253433884199 NA NA NA NA -0.00117325834502186 NA NA NA NA NA 29657452 1.058
AC012314.8 ENSG00000237017 19 Lassosum 0.0123154236956111 0.956753400743312 NA NA NA NA -0.00371525634570834 NA NA NA NA NA 54625806 1.094
ZEB1-AS1 ENSG00000237036 10 Lassosum 0.0159148368595609 0.788421927375908 NA NA NA NA -0.0047752281809104 NA NA NA NA NA 31602728 3.231
RP4-669P10.18 ENSG00000237037 22 Lassosum -0.00130594054649924 0.00502219667513645 NA NA NA NA -0.705750077197698 NA NA NA NA NA 42510275 0.555
AC018738.2 ENSG00000237039 2 Lassosum -0.00226575983902588 0.335254243256253 NA NA NA NA -0.894474632686794 NA NA NA NA NA 232120914 3.635
PRMT5-AS1 ENSG00000237054 14 Lassosum 0.0227001296237083 0.0711600186688194 NA NA NA NA 0.202567403357235 NA NA NA NA NA 23392385 2.623
RP4-669L17.10 ENSG00000237094 1 Lassosum 0.0114226199324275 0.781546417496893 NA NA NA NA 0.0100645285776969 NA NA NA NA NA 385834 8.521
RP11-365O16.6 ENSG00000237101 1 Lassosum -0.000509513781386417 0.216496941181093 NA NA NA NA -0.33498229108989 NA NA NA NA NA 224411530 3.22
CYP2F1P ENSG00000237118 19 Lassosum 0.0269981449027535 0.0122313117442059 NA NA NA NA -0.45281677250965 NA NA NA NA NA 41328651 0.820999999999998
AC073254.1 ENSG00000237126 2 Lassosum -0.00325509966984505 0.54744801758336 NA NA NA NA -0.0377839838963524 NA NA NA NA NA 233461169 7.377
DDX10P1 ENSG00000237135 10 Lassosum 0.129388802167882 0.130818687970668 NA NA NA NA 0.664661895641015 NA NA NA NA NA 31209052 4.354
ZNF503-AS2 ENSG00000237149 10 Lassosum 0.0371324473512741 0.0391800335501894 NA NA NA NA -0.0271265654828144 NA NA NA NA NA 77165008 1.59599999999999
RP11-452K12.3 ENSG00000237169 10 Lassosum 0.00646294458349739 0.20353966824862 NA NA NA NA 0.69385454356521 NA NA NA NA NA 99069305 1.73400000000001
B3GNT9 ENSG00000237172 16 Lassosum 0.0199132266533663 0.012001838267196 NA NA NA NA 0.019125812316881 NA NA NA NA NA 67183562 1.271
AC147651.4 ENSG00000237181 7 Lassosum 0.00117333471927428 0.808102144080437 NA NA NA NA 0.012926222502648 NA NA NA NA NA 645470 2.37400000000001
RP11-337C18.8 ENSG00000237188 1 Lassosum -0.0024754886361753 0.485335947153262 NA NA NA NA -0.141400733943672 NA NA NA NA NA 146645766 6.402
CDKN2AIPNL ENSG00000237190 5 Lassosum 0.00621523301118765 NA NA NA NA NA NA NA NA NA NA NA 133742683 5.36499999999999
RP11-12M9.3 ENSG00000237214 22 Lassosum 0 NA NA NA NA NA NA NA NA NA NA NA 41460348 0.454999999999998
AC008074.5 ENSG00000237217 2 Lassosum 0.0484163603119652 0.0717151216937348 NA NA NA NA 0.390559278717576 NA NA NA NA NA 64677444 6.163
RP11-236F9.4 ENSG00000237238 9 Lassosum -0.000369408957632711 0.532969057784145 NA NA NA NA -0.0410055469519978 NA NA NA NA NA 67331379 1.684
RP11-118B22.2 ENSG00000237248 12 Lassosum -0.00257985232395108 0.00208872868028909 NA NA NA NA 0.114541939239961 NA NA NA NA NA 9394117 3.637
TRBV30 ENSG00000237254 7 Lassosum 0.162380848200393 0.512471767239039 NA NA NA NA 2.3123963988398 NA NA NA NA NA 142510677 2.48399999999999
FTH1P11 ENSG00000237264 8 Lassosum -0.000647595350507846 0.482121878739225 NA NA NA NA 0.00290009047468629 NA NA NA NA NA 82434192 4.66800000000001
ANO7L1 ENSG00000237276 1 Lassosum 0.182197430999743 0.0292052032651205 NA NA NA NA 0.712178201900153 NA NA NA NA NA 16548463 4.91
SMG1P1 ENSG00000237296 16 Lassosum 0.0555466198781828 0.069011852618114 NA NA NA NA 0.432105984295144 NA NA NA NA NA 22475935 2.70999999999999
TTN-AS1 ENSG00000237298 2 Lassosum 0.0188953450866023 0.698924638456813 NA NA NA NA -0.0749112414285822 NA NA NA NA NA 179512656 4.541
GS1-124K5.4 ENSG00000237310 7 Lassosum 0.102834730749612 0.600338338525607 NA NA NA NA 0.828749609754458 NA NA NA NA NA 65959577 3.411
CDC42P6 ENSG00000237350 4 Lassosum 0.00180667903122922 0.10501920910928 NA NA NA NA 0.00976387443788478 NA NA NA NA NA 22729285 5.251
PITRM1-AS1 ENSG00000237399 10 Lassosum -0.00325143094093283 0.243494493533839 NA NA NA NA 0.08554417806488 NA NA NA NA NA 3196994 3.60499999999999
FOXD2-AS1 ENSG00000237424 1 Lassosum -0.00140069418541588 0.125477294022267 NA NA NA NA 1.09648464500926 NA NA NA NA NA 47899059 3.58199999999999
RP1-159A19.4 ENSG00000237429 1 Lassosum -0.00280295326909341 0.226435537649843 NA NA NA NA -0.0220580220718904 NA NA NA NA NA 27854694 3.721
ASS1P12 ENSG00000237437 9 Lassosum 0.0173466563570152 0.0220214881999551 NA NA NA NA -0.0868096351088976 NA NA NA NA NA 32946607 2.11999999999998
CECR7 ENSG00000237438 22 Lassosum 0.0515813011321601 0.539692812701057 NA NA NA NA -0.318354492482231 NA NA NA NA NA 17528571 1.43100000000001
ZNF737 ENSG00000237440 19 Lassosum 0.112129715266672 0.603893570401703 NA NA NA NA -0.107403786574708 NA NA NA NA NA 20733623 2.298
RGL2 ENSG00000237441 6 Lassosum -0.00319512619166407 0.191372103826996 NA NA NA NA -0.0371030457697468 NA NA NA NA NA 33263266 2.529
XXbac-B135H6.15 ENSG00000237476 22 Lassosum 0.000885800544167203 0.655452257034707 NA NA NA NA 0.980783289721735 NA NA NA NA NA 21315173 0.49799999999999
RP11-500G10.1 ENSG00000237489 10 Lassosum 0.00123356841426048 0.544081047088121 NA NA NA NA 0.0336807791741518 NA NA NA NA NA 131886859 2.626
RP11-206L10.9 ENSG00000237491 1 Lassosum 0.0717080156768761 0.13221552686951 NA NA NA NA 0.228999053193271 NA NA NA NA NA 729801 5.161
RP11-603J24.7 ENSG00000237493 12 Lassosum -0.00223845096022068 1.57685275149364e-10 NA NA NA NA 0.131027054664484 NA NA NA NA NA 56374517 4.09800000000001
RP11-356I2.4 ENSG00000237499 6 Lassosum 0.0204588342128795 0.471071127395021 NA NA NA NA 0.0591038225689102 NA NA NA NA NA 138183632 4.36799999999999
RP11-325F22.2 ENSG00000237513 7 Lassosum 0.126089766372899 0.911597359236687 NA NA NA NA -0.0663540139416764 NA NA NA NA NA 104592145 2.48699999999999
NONOP2 ENSG00000237522 2 Lassosum 0.0174434724368056 0.0649020248950623 NA NA NA NA 0.0302003239986465 NA NA NA NA NA 61164569 6.12299999999999
HLA-DQA2 ENSG00000237541 6 Lassosum 0.117605249898185 2.07685882814829e-83 NA NA NA NA -15.517997820421 NA NA NA NA NA 32712055 5.029
PYY2 ENSG00000237575 17 Lassosum 0.0528471174886802 0.56405087097194 NA NA NA NA 0.00311782953876663 NA NA NA NA NA 26554340 1.50800000000001
AC097495.2 ENSG00000237576 2 Lassosum -0.00325431678841226 0.775483885251527 NA NA NA NA -0.285692245769619 NA NA NA NA NA 69062016 3.15299999999999
RP11-317B3.2 ENSG00000237593 6 Lassosum -0.00303252920172925 0.848978425404355 NA NA NA NA -0.0204125984746617 NA NA NA NA NA 154538344 3.79400000000001
AP001056.1 ENSG00000237604 21 Lassosum 0.0522743541966584 0.568408907082411 NA NA NA NA -0.0113227875275341 NA NA NA NA NA 45595854 0.61099999999999
KIFC1 ENSG00000237649 6 Lassosum 0.00464364136712403 0.0194928107096384 NA NA NA NA 0.339296216610122 NA NA NA NA NA 33368507 2.14099999999999
HCG4P3 ENSG00000237669 6 Lassosum 0.0435489838164368 0.0137774693014782 NA NA NA NA -0.922763305250721 NA NA NA NA NA 29974395 1.74700000000001
KRR1P1 ENSG00000237672 13 Lassosum -0.00312005147283623 0.988072577305569 NA NA NA NA 0.00129160981723399 NA NA NA NA NA 20645333 1.18199999999999
IRGM ENSG00000237693 5 Lassosum 0.00514643426764871 0.651509881082663 NA NA NA NA 0.0395194693510864 NA NA NA NA NA 150253191 3.999
TRBV3-1 ENSG00000237702 7 Lassosum 0.0185718677626933 0.348451196588834 NA NA NA NA -0.294951850178253 NA NA NA NA NA 142008618 3.69300000000001
AC009095.4 ENSG00000237718 16 Lassosum -0.00309006803352263 0.0700544401944647 NA NA NA NA -0.249156037051551 NA NA NA NA NA 67648764 2.82000000000002
RP1-179N16.3 ENSG00000237719 6 Lassosum -0.00289478655692577 0.0628675524882029 NA NA NA NA -0.331244295238094 NA NA NA NA NA 36060095 2.93200000000002
RNF216-IT1 ENSG00000237738 7 Lassosum 0.0126973210224914 0.0325207117611728 NA NA NA NA 0.0404201583084482 NA NA NA NA NA 5711077 2.18899999999999
AC079922.3 ENSG00000237753 2 Lassosum 0.128267086782025 0.31372370335572 NA NA NA NA 4.15693526020881 NA NA NA NA NA 113401338 4.87
FAM200B ENSG00000237765 4 Lassosum -0.00226422710545071 0.221806663051206 NA NA NA NA 0.567045112988151 NA NA NA NA NA 15695236 6.30599999999998
AC092620.3 ENSG00000237772 2 Lassosum 0.000477901288533977 0.905125478356951 NA NA NA NA -0.0167203874524861 NA NA NA NA NA 139366408 4.33600000000001
AC003075.4 ENSG00000237773 7 Lassosum -0.00120935571766956 0.564231446555686 NA NA NA NA -0.141602124731497 NA NA NA NA NA 17329219 4.27199999999999
RP11-54A4.2 ENSG00000237781 1 Lassosum 0.017659152965478 0.0024349369109223 NA NA NA NA 2.78463166943027 NA NA NA NA NA 150525620 3.32900000000001
RP5-1041C10.3 ENSG00000237788 20 Lassosum 0.00552274774261385 0.133724193644516 NA NA NA NA 0.0224740337756229 NA NA NA NA NA 48446642 3.71300000000002
RP11-472N13.3 ENSG00000237797 10 Lassosum -0.00190491899079848 0.355982695392306 NA NA NA NA -0.573257693620995 NA NA NA NA NA 31989164 1.392
LINC00211 ENSG00000237803 2 Lassosum 0.197708373551801 0.45980569309038 NA NA NA NA -2.04017751303914 NA NA NA NA NA 38078403 3.834
AC083873.4 ENSG00000237821 7 Lassosum -0.00238500529649199 0.00116777362386715 NA NA NA NA -2.9213179295072 NA NA NA NA NA 132854723 5.459
FAM21FP ENSG00000237840 10 Lassosum 0.0670187594294919 0.45245293295434 NA NA NA NA 8.37816582923916 NA NA NA NA NA 46209883 1.41200000000003
LINC00674 ENSG00000237854 17 Lassosum 0.0329474401532549 0.0563132771728292 NA NA NA NA -1.29952799366758 NA NA NA NA NA 66104854 1.82099999999997
AC097500.2 ENSG00000237877 2 Lassosum 0.00563027804006433 0.160617449024018 NA NA NA NA 1.35160725091329 NA NA NA NA NA 186922789 5.65100000000001
LINC00398 ENSG00000237879 13 Lassosum 0.0617671236244457 0.197877706867349 NA NA NA NA 2.04948789642717 NA NA NA NA NA 31381062 2.16199999999998
DGUOK-AS1 ENSG00000237883 2 Lassosum 0.0153240102145586 0.0346339134484847 NA NA NA NA -1.3182181245114 NA NA NA NA NA 74191668 3.90999999999997
RP11-611D20.2 ENSG00000237886 9 Lassosum 0.208361334217396 0.154847744678413 NA NA NA NA -0.414179689682944 NA NA NA NA NA 139442504 1.392
KLF7-IT1 ENSG00000237892 2 Lassosum 0.00774599549773514 0.269375511723009 NA NA NA NA -0.138238132172858 NA NA NA NA NA 207986188 3.59899999999999
RP11-77C3.3 ENSG00000237914 20 Lassosum 0.0224688774471943 0.862010380534069 NA NA NA NA -0.0865340669635514 NA NA NA NA NA 1621636 2.22499999999997
RP3-393E18.2 ENSG00000237927 6 Lassosum 0.0347405599472611 0.809972662848533 NA NA NA NA 0.422146097607365 NA NA NA NA NA 160009094 5.51400000000001
RP11-288I21.1 ENSG00000237938 1 Lassosum 0.00912999237182399 0.00552633086771194 NA NA NA NA -2.19898977981617 NA NA NA NA NA 16056302 4.40600000000001
PRKCQ-AS1 ENSG00000237943 10 Lassosum 0.109208319563069 7.74707336486341e-13 NA NA NA NA 2.116992798249 NA NA NA NA NA 6625011 3.89300000000003
LINC00649 ENSG00000237945 21 Lassosum 0.00969192221589921 0.72787701221683 NA NA NA NA 4.58821663639661 NA NA NA NA NA 35318915 0.75
hsa-mir-6723 ENSG00000237973 1 Lassosum -0.00188840567609616 0.103737706175995 NA NA NA NA -0.20908433308273 NA NA NA NA NA 567225 2.721
RP11-126K1.6 ENSG00000237976 1 Lassosum -0.000686683564811386 0.0792079561096382 NA NA NA NA -0.255994981869124 NA NA NA NA NA 151319973 2.19399999999996
RP3-430N8.8 ENSG00000237977 22 Lassosum 0.0901332199077872 0.308616219114841 NA NA NA NA -0.433012484976427 NA NA NA NA NA 31298487 1.04599999999999
PTENP1 ENSG00000237984 9 Lassosum 0.0115323916226435 0.54596129364179 NA NA NA NA 0.194076380854161 NA NA NA NA NA 33675499 4.55600000000004
AP001046.5 ENSG00000237989 21 Lassosum 0.0286949779443514 0.192443861015948 NA NA NA NA 0.285610926324907 NA NA NA NA NA 44780128 0.637
RPL35P1 ENSG00000237991 1 Lassosum 0 NA NA NA NA NA NA NA NA NA NA NA 237144822 2.58999999999997
RP11-274E7.2 ENSG00000238000 5 Lassosum -0.00300578931195083 0.702970591704314 NA NA NA NA 0.0607593112324984 NA NA NA NA NA 97549465 6.59000000000003
RP11-443B7.1 ENSG00000238005 1 Lassosum 0.123693826575727 0.493386609883341 NA NA NA NA -0.18425365132381 NA NA NA NA NA 235099449 2.84300000000002
RP11-34P13.7 ENSG00000238009 1 Lassosum -0.000205053962744728 0.26266255706974 NA NA NA NA -0.112994514565042 NA NA NA NA NA 111430 2.38799999999998
AC093110.3 ENSG00000238018 2 Lassosum 0.0362412402437829 0.139240469821192 NA NA NA NA -0.113490986091197 NA NA NA NA NA 54889038 4.334
DDX39BP2 ENSG00000238024 6 Lassosum 0.0489101162362769 1.58269467662831e-06 NA NA NA NA -6.07751048072885 NA NA NA NA NA 29961184 2.505
AC009133.14 ENSG00000238045 16 Lassosum -0.00261781781213588 0.0784932415200997 NA NA NA NA -0.00230800627258974 NA NA NA NA NA 29821636 0.94599999999997
ZEB2-AS1 ENSG00000238057 2 Lassosum -0.00168250678913284 0.287070087014627 NA NA NA NA 0.156000939546186 NA NA NA NA NA 145277361 3.16899999999998
RP11-432J22.2 ENSG00000238058 9 Lassosum 0.0826385136225489 0.54799180021433 NA NA NA NA -0.0774988438036918 NA NA NA NA NA 138802508 3.11000000000001
RP11-305M3.2 ENSG00000238072 7 Lassosum -0.00325409426001833 0.406869316518289 NA NA NA NA 0.038165402707062 NA NA NA NA NA 129050082 3.59399999999999
