# Supplementary material for: SUMMIT: An integrative approach for better transcriptomic data imputation improves causal gene identification
Source: Nat Commun. 2022 Oct 25;13:6336. doi: 10.1038/s41467-022-34016-y (PMC9593997; doi:10.1038/s41467-022-34016-y)
Supplement: Supplementary file 7 — Source Data [file 41467_2022_34016_MOESM7_ESM.zip › Source Data/Figure-3/real-data-new/Lassosum/AST/AST-149]

gene_symbol gene_id chromosome model_best r2_test p_SCAD p_ElNet p_LASSO p_MCP p_MNet z_SCAD z_ElNet z_LASSO z_MCP z_MNet p_ACAT gene_pos runtime
RP11-295M18.2 ENSG00000238078 1 Lassosum 0.0150149523604172 0.367838323695641 NA NA NA NA -0.263535350352827 NA NA NA NA NA 221004184 6.641
LRRC37A2 ENSG00000238083 17 Lassosum 0.312839426379266 0.0406707638124889 NA NA NA NA 31.5823438382386 NA NA NA NA NA 44610946 2.361
PPP1R26P1 ENSG00000238086 13 Lassosum -0.00325567224828727 0.0431973845276278 NA NA NA NA 0.219053588476507 NA NA NA NA NA 48892805 1.554
GOLGA2P5 ENSG00000238105 12 Lassosum 0.0238114795844009 0.338920650138378 NA NA NA NA -2.12352198925744 NA NA NA NA NA 100558786 4.212
LINC00426 ENSG00000238121 13 Lassosum 0.0711224964300878 0.234428823703733 NA NA NA NA -0.369831832239131 NA NA NA NA NA 30932844 2.135
RP11-108M9.4 ENSG00000238142 1 Lassosum 0.0631583288297158 0.284065162864963 NA NA NA NA -2.43445192019691 NA NA NA NA NA 17215588 6.768
AC008753.3 ENSG00000238150 19 Lassosum 0.00452639416517919 0.509230620664609 NA NA NA NA -0.00294464297358097 NA NA NA NA NA 54278994 1.482
AC116366.5 ENSG00000238160 5 Lassosum 0.0428099440720502 0.932884250941214 NA NA NA NA 0.00625397854995735 NA NA NA NA NA 131758757 5.265
RP3-395M20.8 ENSG00000238164 1 Lassosum 0.0676663141102972 8.46336833997378e-05 NA NA NA NA -0.10485402300281 NA NA NA NA NA 2484914 5.008
AC129929.5 ENSG00000238184 11 Lassosum 0.0147768640379431 0.148636242885355 NA NA NA NA -0.22870419023988 NA NA NA NA NA 2374600 4.772
PAXBP1-AS1 ENSG00000238197 21 Lassosum -0.00317039832630672 0.699701375418995 NA NA NA NA 0.296533903577046 NA NA NA NA NA 34107929 1.16
RP11-31F15.2 ENSG00000238198 1 Lassosum -0.00280878307386345 0.649387701938648 NA NA NA NA 0.127720903065019 NA NA NA NA NA 113585018 3.775
AC114752.3 ENSG00000238201 2 Lassosum 0.0227925644324286 0.470703151485995 NA NA NA NA 2.06712322330345 NA NA NA NA NA 64566991 6.306
C9orf69 ENSG00000238227 9 Lassosum 0.00319346494269945 0.0773439540678533 NA NA NA NA 0.0470256947845513 NA NA NA NA NA 139008579 3.156
AC004967.11 ENSG00000238228 7 Lassosum -0.00316844450158427 0.278956579587615 NA NA NA NA 0.0122602745366409 NA NA NA NA NA 97576804 2.822
RP11-460I13.6 ENSG00000238231 1 Lassosum -0.000921526742989842 0.00905022426355428 NA NA NA NA 0.339232843630204 NA NA NA NA NA 28316852 5.03
CCR12P ENSG00000238241 13 Lassosum 0.00565690193458779 1.35514847534493e-09 NA NA NA NA -1.8097146858716 NA NA NA NA NA 100060675 3.95
OR2W3 ENSG00000238243 1 Lassosum 0.0622036222300957 0.430345459365404 NA NA NA NA -0.138025755535415 NA NA NA NA NA 248045863 4.76499999999999
RP11-575A19.2 ENSG00000238246 10 Lassosum 0.0007219508663171 0.0184991647068119 NA NA NA NA -0.698829103235828 NA NA NA NA NA 20370223 2.41800000000001
HMGN2P17 ENSG00000238249 1 Lassosum 0.0192318412539998 0.987578924429791 NA NA NA NA 0.00215962440817459 NA NA NA NA NA 8953839 3.82100000000001
RP11-46F15.2 ENSG00000238260 1 Lassosum -0.00162347178572131 0.986923871849493 NA NA NA NA 0.000886341743813025 NA NA NA NA NA 3540530 3.52500000000001
BX470102.3 ENSG00000238279 1 Lassosum -0.00274125778923051 0.0194469992403662 NA NA NA NA 3.2041798884327 NA NA NA NA NA 153506835 2.97199999999999
RP11-656D10.3 ENSG00000238287 1 Lassosum 0.0625293954916043 0.418688191114305 NA NA NA NA 0.438919495739546 NA NA NA NA NA 40966581 2.74300000000001
RP11-85F14.5 ENSG00000239213 3 Lassosum 0.0129228202090855 0.00428902314308417 NA NA NA NA -0.271088350042417 NA NA NA NA NA 136570732 4.048
RP11-464D20.2 ENSG00000239246 17 Lassosum -0.00285246675888562 0.532269975507902 NA NA NA NA -0.0588340419050792 NA NA NA NA NA 60593905 1.41
TXNDC5 ENSG00000239264 6 Lassosum 0.0137088664200405 0.696347360053472 NA NA NA NA -0.380090040751664 NA NA NA NA NA 7954064 6.645
CLRN1-AS1 ENSG00000239265 3 Lassosum 0.216063064199569 0.786987481120899 NA NA NA NA 0.0184940789078979 NA NA NA NA NA 150684392 2.94199999999999
GATSL3 ENSG00000239282 22 Lassosum 0.191612712123824 0.79971612066916 NA NA NA NA -0.0074551452655149 NA NA NA NA NA 30683361 1.05
RP11-400L8.2 ENSG00000239300 2 Lassosum -0.0032173824615529 0.212183561630254 NA NA NA NA -0.343958879620837 NA NA NA NA NA 9649057 7.16800000000001
RNF103 ENSG00000239305 2 Lassosum 0.00828937797643492 0.494010160549485 NA NA NA NA 0.00724181081893472 NA NA NA NA NA 86840752 2.691
RBM14 ENSG00000239306 11 Lassosum -0.00312279301518625 0.0927398885295017 NA NA NA NA -0.0356879954107021 NA NA NA NA NA 66395088 2.78699999999999
AC016722.2 ENSG00000239332 2 Lassosum 0 NA NA NA NA NA NA NA NA NA NA NA 47064991 4.453
RP11-745O10.2 ENSG00000239335 12 Lassosum 0.293989673878514 0.941807544548457 NA NA NA NA 0.0701286275610762 NA NA NA NA NA 66526380 2.417
ALKBH6 ENSG00000239382 19 Lassosum -0.00320632067331927 0.382600861456182 NA NA NA NA 0.163211010461032 NA NA NA NA NA 36502583 0.823999999999998
ASB14 ENSG00000239388 3 Lassosum 0.0136329817395152 0.893624815877265 NA NA NA NA -0.102670250854223 NA NA NA NA NA 57314542 3.98399999999999
AP001469.9 ENSG00000239415 21 Lassosum 0.091662315546495 0.569471979963224 NA NA NA NA -0.283351063029777 NA NA NA NA NA 47672755 1.01600000000002
Metazoa_SRP ENSG00000239419 7 Lassosum -0.00322072592090361 0.336298733588732 NA NA NA NA 0.0509757625599919 NA NA NA NA NA 142987856 4.006
RP11-514P8.2 ENSG00000239480 7 Lassosum 0.0116522034692653 0.295824421477615 NA NA NA NA 3.28032682730495 NA NA NA NA NA 102071246 2.21699999999998
GATS ENSG00000239521 7 Lassosum 0.00121495470809718 0.644525235100978 NA NA NA NA -3.82087495557584 NA NA NA NA NA 99834056 1.755
MYLK-AS1 ENSG00000239523 3 Lassosum 0.0114417322313286 0.248283541991953 NA NA NA NA 0.212258030286032 NA NA NA NA NA 123333902 4.065
CTB-118N6.1 ENSG00000239528 5 Lassosum -0.00227392108692981 0.391889932309127 NA NA NA NA -0.0532035557662897 NA NA NA NA NA 115898442 3.63
AC004951.5 ENSG00000239556 7 Lassosum 0.0497767406385129 0.417351132619056 NA NA NA NA 0.290038948179099 NA NA NA NA NA 44027201 3.31700000000001
RP11-168J18.6 ENSG00000239557 3 Lassosum 0.000143681315238675 0.806789649026207 NA NA NA NA -0.0509513171540586 NA NA NA NA NA 52408283 4.066
RPL37P2 ENSG00000239559 11 Lassosum -0.00201019703892347 0.247436708915182 NA NA NA NA -0.013005954148108 NA NA NA NA NA 67450386 1.96599999999998
RP11-325F22.4 ENSG00000239569 7 Lassosum -0.00252149897939979 0.435675219231127 NA NA NA NA -2.81939321710916 NA NA NA NA NA 104654320 2.715
IGKV2D-30 ENSG00000239571 2 Lassosum 0.00160592131685422 0.487789592219892 NA NA NA NA 0.100045352944292 NA NA NA NA NA 89976079 6.136
RP4-728D4.2 ENSG00000239636 1 Lassosum 0.0162266186117206 0.668380152078592 NA NA NA NA -0.629529954892981 NA NA NA NA NA 36039372 4.63400000000001
GUSBP4 ENSG00000239650 6 Lassosum 0.00778265350805463 0.537243078549107 NA NA NA NA 0.0093671074686349 NA NA NA NA NA 58251310 3.47099999999998
PSMD6-AS2 ENSG00000239653 3 Lassosum 0.0741708821983061 0.80048798189169 NA NA NA NA -0.00694924495872278 NA NA NA NA NA 63993761 3.64000000000001
RP11-295P9.3 ENSG00000239665 10 Lassosum 0.0399701879776951 0.787071118683236 NA NA NA NA 0.265712486104267 NA NA NA NA NA 13669652 5.863
NME1 ENSG00000239672 17 Lassosum 0.110089448205952 0.930333990991192 NA NA NA NA 0.0227756036990959 NA NA NA NA NA 49235343 1.68700000000001
TNFSF12 ENSG00000239697 17 Lassosum 0.0973417266116117 0.00144409945134942 NA NA NA NA 1.48920982874335 NA NA NA NA NA 7458566 0.991000000000014
CDRT4 ENSG00000239704 17 Lassosum 0.153103135733863 0.927577484409028 NA NA NA NA -0.00669799885416202 NA NA NA NA NA 15373127 1.001
APOBEC3G ENSG00000239713 22 Lassosum 0.0239928618830043 0.00298354002159458 NA NA NA NA 3.40657036524679 NA NA NA NA NA 39460336 0.993000000000023
TLR9 ENSG00000239732 3 Lassosum 0.00342560694407867 0.346354656049358 NA NA NA NA 0.0321504022315803 NA NA NA NA NA 52264139 2.59399999999999
CEACAMP3 ENSG00000239736 19 Lassosum 0.298095403813936 0.0361726852909383 NA NA NA NA 8.88148939734251 NA NA NA NA NA 42109214 1.61699999999999
AC009120.3 ENSG00000239763 16 Lassosum -0.0018171557628599 0.0261832574414115 NA NA NA NA -0.583908084352727 NA NA NA NA NA 74346897 1.958
WBP1 ENSG00000239779 2 Lassosum 0.0129946962683223 0.0759304491698109 NA NA NA NA 0.0853365957074321 NA NA NA NA NA 74686737 5.32999999999998
MRPS17 ENSG00000239789 7 Lassosum 0.0200198306306772 0.655271896912816 NA NA NA NA -0.0400976517419834 NA NA NA NA NA 56021852 3.904
IGKV1D-8 ENSG00000239819 2 Lassosum 0.00145118303549374 0.236641184749071 NA NA NA NA -0.00409005618682336 NA NA NA NA NA 90259920 2.15900000000002
RPS4XP22 ENSG00000239830 19 Lassosum -0.00293104165700164 0.203766194103524 NA NA NA NA 0.0672302190386203 NA NA NA NA NA 9794359 1.89100000000002
DEFA3 ENSG00000239839 8 Lassosum 0.139179367490075 0.200200245252458 NA NA NA NA 0.489924875707298 NA NA NA NA NA 6874607 4.74799999999999
IGKV1-6 ENSG00000239855 2 Lassosum -0.00206099859952835 0.509489983722245 NA NA NA NA -0.0945217100405724 NA NA NA NA NA 89266033 4.678
GET4 ENSG00000239857 7 Lassosum -0.000477443227900887 0.312363842741684 NA NA NA NA -0.359233041438937 NA NA NA NA NA 926131 2.37299999999999
Metazoa_SRP ENSG00000239884 17 Lassosum -0.000674112919451186 0.0442255260282038 NA NA NA NA -1.79561178572032 NA NA NA NA NA 2584385 1.66400000000002
C1orf226 ENSG00000239887 1 Lassosum 0.164074581214826 0.811638643151804 NA NA NA NA -0.00366602145045135 NA NA NA NA NA 162346649 6.422
ADSL ENSG00000239900 22 Lassosum 0.0223069689911203 0.645323052254978 NA NA NA NA 0.322968585096734 NA NA NA NA NA 40753665 0.48599999999999
RP11-34P13.14 ENSG00000239906 1 Lassosum -0.000688379119645033 0.193131447133169 NA NA NA NA -0.16163864867643 NA NA NA NA NA 140064 2.30799999999999
PRKAG2-AS1 ENSG00000239911 7 Lassosum 0.000990886199541352 0.15010748300569 NA NA NA NA 0.267394405317462 NA NA NA NA NA 151575213 3.17400000000001
Metazoa_SRP ENSG00000239948 19 Lassosum 0.00601662921635304 0.960046655323987 NA NA NA NA 0.00542572869984329 NA NA NA NA NA 44164790 2.00700000000001
IGKV3-20 ENSG00000239951 2 Lassosum -0.00164484501178563 0.798988528688276 NA NA NA NA 0.0922999994547737 NA NA NA NA NA 89442350 2.92400000000001
LILRA4 ENSG00000239961 19 Lassosum 0.0212394012444462 0.0594573854344742 NA NA NA NA 0.148084492189094 NA NA NA NA NA 54847438 0.927000000000021
LILRA2 ENSG00000239998 19 Lassosum 0.228150828404405 0.0295766976880511 NA NA NA NA -0.977491611724786 NA NA NA NA NA 55091707 1.203
RP11-293A21.1 ENSG00000240005 4 Lassosum 0.179310093721149 0.0432685011872865 NA NA NA NA -0.646510967857521 NA NA NA NA NA 26861824 4.91900000000001
RP11-393B14.1 ENSG00000240024 3 Lassosum 0.000811929123834765 0.429402545417602 NA NA NA NA -0.251616892058468 NA NA NA NA NA 183169598 4.38499999999999
AMY2B ENSG00000240038 1 Lassosum -0.000469785592022598 0.673430676934768 NA NA NA NA -0.26823927722648 NA NA NA NA NA 104109296 4.857
IGHJ4 ENSG00000240041 14 Lassosum 0 NA NA NA NA NA NA NA NA NA NA NA 106330447 3.89500000000001
LY6G5B ENSG00000240053 6 Lassosum 0.121819886950379 0.00402493391793563 NA NA NA NA -0.297620606973569 NA NA NA NA NA 31639748 1.65899999999999
RP11-572M11.4 ENSG00000240057 3 Lassosum 0.00447680495736236 0.66598355627363 NA NA NA NA -0.132741445329065 NA NA NA NA NA 112820263 6.59499999999997
PSMB9 ENSG00000240065 6 Lassosum 0.321726157900286 1.2710412121444e-12 NA NA NA NA -1.74361762289922 NA NA NA NA NA 32819637 2.31899999999996
RP11-254B13.1 ENSG00000240087 12 Lassosum -0.00308747669480636 0.281273536785726 NA NA NA NA 0.0296009446342154 NA NA NA NA NA 68947218 2.48699999999997
RP11-103G8.2 ENSG00000240137 3 Lassosum 0.0420497556206709 0.329606235903191 NA NA NA NA -0.442503045563404 NA NA NA NA NA 150429642 4.29300000000001
PCDHGC3 ENSG00000240184 5 Lassosum -0.00278191198303523 0.628814443286175 NA NA NA NA -0.0138258949399436 NA NA NA NA NA 140874061 2.10399999999998
SMKR1 ENSG00000240204 7 Lassosum -0.000956867514614324 0.508184681701648 NA NA NA NA -0.154073327624769 NA NA NA NA NA 129147546 2.79600000000005
RP11-430C7.5 ENSG00000240219 1 Lassosum 0.00322257126938508 0.00587808117354388 NA NA NA NA -4.903804405351 NA NA NA NA NA 204597371 6.23000000000002
ZNF542 ENSG00000240225 19 Lassosum 0.00572669763703038 0.393273188229797 NA NA NA NA 0.174682647895047 NA NA NA NA NA 56885332 1.125
COX19 ENSG00000240230 7 Lassosum 0.00027034845181606 0.309485797777107 NA NA NA NA -0.113108073379439 NA NA NA NA NA 976825 2.38200000000001
Metazoa_SRP ENSG00000240233 14 Lassosum 0.00097271311487257 0.0605475410333037 NA NA NA NA -0.227911115237605 NA NA NA NA NA 78014061 1.72699999999998
GHRLOS ENSG00000240288 3 Lassosum 0.203004866382563 0.563906062762771 NA NA NA NA -0.278787850050793 NA NA NA NA NA 10330903 6.18200000000002
RP11-499P20.2 ENSG00000240291 10 Lassosum 0.236033657259316 0.912933218671573 NA NA NA NA 0.0635859893220684 NA NA NA NA NA 18818312 1.78899999999999
Metazoa_SRP ENSG00000240322 7 Lassosum -0.00184967861195418 0.823664459437905 NA NA NA NA -0.00604945532679212 NA NA NA NA NA 142995757 2.774
RPS2P5 ENSG00000240342 12 Lassosum 0.000402258450751258 0.191950282315224 NA NA NA NA -0.828007717181439 NA NA NA NA NA 118684342 3.47499999999997
PPIL3 ENSG00000240344 2 Lassosum 0.169614688090128 0.453627933944698 NA NA NA NA 0.571700237480776 NA NA NA NA NA 201744828 3.62200000000001
AC017002.1 ENSG00000240350 2 Lassosum 0.00480088612742935 0.207774489614503 NA NA NA NA -0.0454829644068744 NA NA NA NA NA 112258708 2.14100000000002
RPL23AP7 ENSG00000240356 2 Lassosum 0.333236826950184 0.571609058482284 NA NA NA NA 1.91507781743944 NA NA NA NA NA 114376373 3.61599999999999
RPL13P5 ENSG00000240370 12 Lassosum -0.00251722226832274 0.635219934511614 NA NA NA NA 0.0174176148326081 NA NA NA NA NA 6988229 2.846
RP11-36C20.1 ENSG00000240376 5 Lassosum -0.002860612047481 0.67514134864653 NA NA NA NA 0.0308847346638211 NA NA NA NA NA 33162599 2.01099999999997
IGKV1-17 ENSG00000240382 2 Lassosum 0.0550890316148045 0.44198960300651 NA NA NA NA 1.16965689775684 NA NA NA NA NA 89417084 3.80699999999996
RP11-231D20.1 ENSG00000240395 8 Lassosum 0 NA NA NA NA NA NA NA NA NA NA NA 42199718 5.63200000000001
RP1-228P16.1 ENSG00000240399 12 Lassosum 0.13237051562812 0.858536595676043 NA NA NA NA 0.115032961828248 NA NA NA NA NA 48448985 1.60000000000002
