# Supplementary material for: SUMMIT: An integrative approach for better transcriptomic data imputation improves causal gene identification
Source: Nat Commun. 2022 Oct 25;13:6336. doi: 10.1038/s41467-022-34016-y (PMC9593997; doi:10.1038/s41467-022-34016-y)
Supplement: Supplementary file 7 — Source Data [file 41467_2022_34016_MOESM7_ESM.zip › Source Data/Figure-3/real-data-new/Lassosum/AST/AST-15]

gene_symbol gene_id chromosome model_best r2_test p_SCAD p_ElNet p_LASSO p_MCP p_MNet z_SCAD z_ElNet z_LASSO z_MCP z_MNet p_ACAT gene_pos runtime
RFX2 ENSG00000087903 19 Lassosum -0.00203610893524764 0.975963260770823 NA NA NA NA -0.000687826677122361 NA NA NA NA NA 6096379 2.119
METTL2A ENSG00000087995 17 Lassosum -0.00107784720884729 0.693484108116847 NA NA NA NA -0.0437267713755429 NA NA NA NA NA 60514341 2.607
SULT2B1 ENSG00000088002 19 Lassosum 0.00996940092361198 NA NA NA NA NA NA NA NA NA NA NA 49079007 1.652
ALG6 ENSG00000088035 1 Lassosum 0.0175109361463331 0.365984091928597 NA NA NA NA -0.00418276047655388 NA NA NA NA NA 63868747 7.95
CNOT3 ENSG00000088038 19 Lassosum 0.0140723592941011 0.219363470819633 NA NA NA NA -0.734579058976636 NA NA NA NA NA 54650431 1.446
GP6 ENSG00000088053 19 Lassosum 0.000144506283385137 0.162947429509727 NA NA NA NA -0.469538909348841 NA NA NA NA NA 55537352 1.752
PTPN4 ENSG00000088179 2 Lassosum -0.00284407988117108 0.0525503781684643 NA NA NA NA -0.187754058009969 NA NA NA NA NA 120629300 7.102
DDX18 ENSG00000088205 2 Lassosum 0.0758822866258202 0.35413448090752 NA NA NA NA 0.00436062086966126 NA NA NA NA NA 118581090 4.447
KHSRP ENSG00000088247 19 Lassosum 0.00211473641328919 0.589755542255856 NA NA NA NA -0.00577045064418236 NA NA NA NA NA 6419082 1.219
GNA11 ENSG00000088256 19 Lassosum 0.175542417216206 0.445266447637335 NA NA NA NA -0.0657415615192991 NA NA NA NA NA 3109205 0.972999999999999
ASAP3 ENSG00000088280 1 Lassosum 0.0238549212531343 0.458185300693465 NA NA NA NA -0.10621288306054 NA NA NA NA NA 23782870 5.628
EDEM2 ENSG00000088298 20 Lassosum 0.0601412256370477 0.819255215024175 NA NA NA NA -0.0494251944532724 NA NA NA NA NA 33784544 0.835000000000001
DNMT3B ENSG00000088305 20 Lassosum -0.00292235238263228 0.57616580637696 NA NA NA NA -0.0525285925412531 NA NA NA NA NA 31373676 1.016
TPX2 ENSG00000088325 20 Lassosum -0.0021804489047843 0.66393159180598 NA NA NA NA -0.00730643113186104 NA NA NA NA NA 30358341 1.223
FER1L4 ENSG00000088340 20 Lassosum 0.00799713048259376 0.0195964280817542 NA NA NA NA 0.360513287598461 NA NA NA NA NA 34170995 0.837000000000003
PDRG1 ENSG00000088356 20 Lassosum 0 NA NA NA NA NA NA NA NA NA NA NA 30536326 0.835000000000001
EPB41L1 ENSG00000088367 20 Lassosum 0.0090739574858999 0.00628698705339517 NA NA NA NA 0.230919819643884 NA NA NA NA NA 34750073 0.799999999999997
DOCK9 ENSG00000088387 13 Lassosum -0.00325653498129008 0.427259343851788 NA NA NA NA -0.519975502351653 NA NA NA NA NA 99592310 3.282
ANKRD10 ENSG00000088448 13 Lassosum 0.0144752758818458 0.00223260861101022 NA NA NA NA -1.58075356237663 NA NA NA NA NA 111549151 1.493
TGDS ENSG00000088451 13 Lassosum -0.00287376853519894 0.0363178601776012 NA NA NA NA 0.191556622662215 NA NA NA NA NA 95237409 1.665
DOCK3 ENSG00000088538 3 Lassosum -0.00311777025279625 5.34825544529294e-06 NA NA NA NA -0.28862013946606 NA NA NA NA NA 51067150 4.744
C3orf18 ENSG00000088543 3 Lassosum 0.0114988003446719 0.0224948512564379 NA NA NA NA -0.0194398037260721 NA NA NA NA NA 50601960 3.02200000000001
COQ9 ENSG00000088682 16 Lassosum -0.00322455913077047 0.122125782614039 NA NA NA NA -0.22644504583697 NA NA NA NA NA 57488262 2.262
TMEM40 ENSG00000088726 3 Lassosum 0.00308823173134909 0.15049335472159 NA NA NA NA 0.139720058782325 NA NA NA NA NA 12792990 2.872
KIF9 ENSG00000088727 3 Lassosum -0.001756799397717 0.0127440602431844 NA NA NA NA -0.00469853114659613 NA NA NA NA NA 47297228 3.151
CRLS1 ENSG00000088766 20 Lassosum 0.0351833370371831 0.0973601220076096 NA NA NA NA 0.249392325767377 NA NA NA NA NA 6003717 1.14700000000001
PPP1R13B ENSG00000088808 14 Lassosum 0 NA NA NA NA NA NA NA NA NA NA NA 104257008 1.958
ATRN ENSG00000088812 20 Lassosum 0.000325523129269589 0.8810183990798 NA NA NA NA 0.0045326507260554 NA NA NA NA NA 3541728 1.419
SMOX ENSG00000088826 20 Lassosum 0.0573019299393048 0.110924039743829 NA NA NA NA -0.30761527875942 NA NA NA NA NA 4135010 1.69
SIGLEC1 ENSG00000088827 20 Lassosum -0.00320287519385376 0.772251485922368 NA NA NA NA 0.0140115374453517 NA NA NA NA NA 3677696 1.22199999999999
FKBP1A ENSG00000088832 20 Lassosum -0.000262058420867239 0.257140835276672 NA NA NA NA 3.69047861255993 NA NA NA NA NA 1361714 1.497
NSFL1C ENSG00000088833 20 Lassosum 0.105214083300253 0.879617962351865 NA NA NA NA -0.0477819155532312 NA NA NA NA NA 1435612 1.72499999999999
SLC4A11 ENSG00000088836 20 Lassosum -0.000883844836857106 0.339919352736023 NA NA NA NA 0.0205427236492853 NA NA NA NA NA 3213975 0.971000000000004
C20orf194 ENSG00000088854 20 Lassosum 0.0456065189800654 0.330088648539026 NA NA NA NA 0.00437274573101871 NA NA NA NA NA 3309111 1.45699999999999
ZNF343 ENSG00000088876 20 Lassosum 0.0396185462801093 0.680345424553417 NA NA NA NA 0.134611701824856 NA NA NA NA NA 2483905 1.27500000000001
EBF4 ENSG00000088881 20 Lassosum 0.0919919798978464 0.0980822958693642 NA NA NA NA -0.239400436697737 NA NA NA NA NA 2707117 1.264
CPXM1 ENSG00000088882 20 Lassosum -0.00140825022704871 0.815948619478681 NA NA NA NA 0.0402920199209378 NA NA NA NA NA 2777999 1.767
MAVS ENSG00000088888 20 Lassosum 0.0675402145627354 0.115321680788072 NA NA NA NA 0.254402087502989 NA NA NA NA NA 3838383 1.002
PROSAPIP1 ENSG00000088899 20 Lassosum -0.00292520084012393 0.3268421310769 NA NA NA NA 1.65983126549938 NA NA NA NA NA 3148727 1.066
XRN2 ENSG00000088930 20 Lassosum -0.00315142300676508 0.185857282602138 NA NA NA NA -0.422022399049393 NA NA NA NA NA 21327202 0.688000000000002
PLK1S1 ENSG00000088970 20 Lassosum 0.239241959662075 0.0211779536411046 NA NA NA NA -0.604008584446729 NA NA NA NA NA 21166942 0.805999999999997
DYNLL1 ENSG00000088986 12 Lassosum -0.00109410140516086 0.017101816691405 NA NA NA NA -2.18602547300619 NA NA NA NA NA 120921974 2.098
TESC ENSG00000088992 12 Lassosum 0.0428772875170934 0.265186098909138 NA NA NA NA 0.292934017030368 NA NA NA NA NA 117507006 2.102
SNX5 ENSG00000089006 20 Lassosum 0.0893995147660933 0.445385768787385 NA NA NA NA 0.0425919307433584 NA NA NA NA NA 17935932 1.22099999999999
RPL6 ENSG00000089009 12 Lassosum -0.00310813028648216 0.256951040842832 NA NA NA NA -0.0259653853171162 NA NA NA NA NA 112849818 1.58
SIRPG ENSG00000089012 20 Lassosum 0.0071486249801328 0.700262241769354 NA NA NA NA 0.288333720968642 NA NA NA NA NA 1624111 1.374
MAPKAPK5 ENSG00000089022 12 Lassosum 0.01265880260386 0.580007138162489 NA NA NA NA -0.137866804699654 NA NA NA NA NA 112307062 1.738
P2RX7 ENSG00000089041 12 Lassosum 0.0510175225365975 0.113813487219279 NA NA NA NA 1.84977826362839 NA NA NA NA NA 121597249 1.697
ESF1 ENSG00000089048 20 Lassosum -0.00306157037690613 0.875402318402168 NA NA NA NA 0.0173254423230238 NA NA NA NA NA 13730250 1.66300000000001
RBBP9 ENSG00000089050 20 Lassosum -0.00180931983460098 0.223795722783735 NA NA NA NA 0.126767607175322 NA NA NA NA NA 18472535 1.20099999999999
ANAPC5 ENSG00000089053 12 Lassosum 0.022179752894112 0.0184583797565337 NA NA NA NA -2.46963723450799 NA NA NA NA NA 121791873 1.71299999999999
SLC23A2 ENSG00000089057 20 Lassosum 0.00234837961504375 0.822164357227608 NA NA NA NA 0.0109217958160125 NA NA NA NA NA 4911970 1.35300000000001
SLC24A6 ENSG00000089060 12 Lassosum 0.0152424235127117 0.0150067622045279 NA NA NA NA 0.54993541431448 NA NA NA NA NA 113766931 1.99600000000001
TMEM230 ENSG00000089063 20 Lassosum 0.126072150894567 0.444333451519364 NA NA NA NA 1.97121359074404 NA NA NA NA NA 5087117 1.446
DZANK1 ENSG00000089091 20 Lassosum 0.00624690943227746 0.823166149710648 NA NA NA NA 0.00608584647747182 NA NA NA NA NA 18405920 1.01300000000001
KDM2B ENSG00000089094 12 Lassosum -0.00193518717784058 0.0425058043049312 NA NA NA NA -0.136787956236301 NA NA NA NA NA 121943116 1.694
TASP1 ENSG00000089123 20 Lassosum 0.00217024318629311 0.0186171551509401 NA NA NA NA -0.0749929906993964 NA NA NA NA NA 13433148 1.18900000000001
OAS1 ENSG00000089127 12 Lassosum 0.0452041022032974 0.10890017466549 NA NA NA NA 1.7620642404272 NA NA NA NA NA 113357286 1.50999999999999
GCN1L1 ENSG00000089154 12 Lassosum 0.0219217688345925 0.218337494550253 NA NA NA NA 1.91023759224121 NA NA NA NA NA 120598760 1.581
RPLP0 ENSG00000089157 12 Lassosum 0.0190682202281242 0.0268280158434335 NA NA NA NA -0.0382449046422649 NA NA NA NA NA 120636763 1.788
PXN ENSG00000089159 12 Lassosum -0.00240313730229391 0.0421981754894592 NA NA NA NA 0.00829122342791171 NA NA NA NA NA 120675912 1.596
SIRT4 ENSG00000089163 12 Lassosum 0.0235238597709218 0.59425734224745 NA NA NA NA 0.0409128356524224 NA NA NA NA NA 120745585 1.578
RPH3A ENSG00000089169 12 Lassosum 0.494046744056723 0.898452757250594 NA NA NA NA -0.405539071726593 NA NA NA NA NA 113172435 1.982
KIF16B ENSG00000089177 20 Lassosum 0.250624856191934 0.467242096976061 NA NA NA NA 0.363545682279901 NA NA NA NA NA 16403413 1.45699999999999
TRMT6 ENSG00000089195 20 Lassosum 0.00481030933883086 0.1362709384978 NA NA NA NA -0.795184627710898 NA NA NA NA NA 5924531 1.315
CHGB ENSG00000089199 20 Lassosum 0.00779154486722744 0.0101839280559118 NA NA NA NA -0.927079092836049 NA NA NA NA NA 5899041 1.193
PEBP1 ENSG00000089220 12 Lassosum 0.0241626543591992 0.538261764425476 NA NA NA NA 0.249901517705343 NA NA NA NA NA 118578526 2.21299999999999
BRAP ENSG00000089234 12 Lassosum 0 NA NA NA NA NA NA NA NA NA NA NA 112101870 1.447
ERP29 ENSG00000089248 12 Lassosum -0.0012544468142579 0.44880801768247 NA NA NA NA 0.0989896322580864 NA NA NA NA NA 112456187 1.767
FUS ENSG00000089280 16 Lassosum 0 NA NA NA NA NA NA NA NA NA NA NA 31197279 0.90100000000001
FXYD5 ENSG00000089327 19 Lassosum 0.0877850391000016 0.120732911181788 NA NA NA NA 0.243411584039009 NA NA NA NA NA 35653209 1.40800000000002
ZNF302 ENSG00000089335 19 Lassosum 0.250188655958907 0.972526248891846 NA NA NA NA -0.0340634867520912 NA NA NA NA NA 35172923 1.59299999999999
GRAMD1A ENSG00000089351 19 Lassosum 0.221319914505327 0.311721426709327 NA NA NA NA -0.126990089574535 NA NA NA NA NA 35501531 0.781000000000006
CDIP1 ENSG00000089486 16 Lassosum 0.0504885359350418 0.16760483928298 NA NA NA NA -0.00242650006978068 NA NA NA NA NA 4574752 1.02199999999999
CMTM1 ENSG00000089505 16 Lassosum 0.00631044596765862 0.704998243306484 NA NA NA NA 0.00820933363076161 NA NA NA NA NA 66606667 1.24800000000002
KCNH4 ENSG00000089558 17 Lassosum -0.00221397497477138 0.136617698115963 NA NA NA NA 0.479670217307227 NA NA NA NA NA 40321104 0.912999999999982
GANAB ENSG00000089597 11 Lassosum 0.0527270449931199 0.210044331220376 NA NA NA NA 0.152727944906555 NA NA NA NA NA 62403201 3.726
GMIP ENSG00000089639 19 Lassosum -0.0029209214115935 0.972797084394912 NA NA NA NA 0.00422556744362172 NA NA NA NA NA 19747380 2.43099999999998
BIRC5 ENSG00000089685 17 Lassosum 0.0228145974455614 0.0252677628848477 NA NA NA NA -1.90728620325636 NA NA NA NA NA 76215992 1.21600000000001
LAG3 ENSG00000089692 12 Lassosum -0.00321001521973452 0.032129747997667 NA NA NA NA -1.43493851829499 NA NA NA NA NA 6884649 3.44499999999999
MLF2 ENSG00000089693 12 Lassosum -0.00282123065787343 0.693372976238154 NA NA NA NA -0.0351066928630173 NA NA NA NA NA 6866905 1.46700000000001
OTUB2 ENSG00000089723 14 Lassosum 0.00450081371427324 0.635018810897155 NA NA NA NA -0.0163687509661925 NA NA NA NA NA 94503975 2.09599999999998
DDX24 ENSG00000089737 14 Lassosum -0.000155887483072048 0.633095194404367 NA NA NA NA 0.121860590414608 NA NA NA NA NA 94532428 2.07100000000003
ZBTB25 ENSG00000089775 14 Lassosum 0.00285775470682803 0.000880053357582922 NA NA NA NA 1.12082888699298 NA NA NA NA NA 64943877 1.97
ANKRD24 ENSG00000089847 19 Lassosum 0.0378871858117813 0.0996169240822813 NA NA NA NA 1.38421213061095 NA NA NA NA NA 4204081 0.793000000000006
DHX32 ENSG00000089876 10 Lassosum 0.00409552839382266 0.851593069417597 NA NA NA NA 0.0853075888982682 NA NA NA NA NA 127554955 2.69499999999999
RCOR1 ENSG00000089902 14 Lassosum 0.117753436450589 3.72116901786067e-06 NA NA NA NA -0.599145823758454 NA NA NA NA NA 103127955 2.03200000000001
GPATCH2L ENSG00000089916 14 Lassosum 0.0667213556431716 0.807755360216079 NA NA NA NA 0.043575243667835 NA NA NA NA NA 76669472 1.386
LTBP4 ENSG00000090006 19 Lassosum 0.0892152944137168 0.00548991664789575 NA NA NA NA 1.75964249015121 NA NA NA NA NA 41117257 0.943999999999988
BLVRB ENSG00000090013 19 Lassosum 0.00113263128537144 0.131004796776147 NA NA NA NA 9.60537575122328 NA NA NA NA NA 40962721 1.06700000000001
SLC9A1 ENSG00000090020 1 Lassosum 0.0285775337332452 0.683442407351762 NA NA NA NA -0.0299996726191794 NA NA NA NA NA 27459389 4.745
SPTLC1 ENSG00000090054 9 Lassosum 0.0636791411562727 0.511266003569704 NA NA NA NA -0.042372820287079 NA NA NA NA NA 94835973 3.46599999999998
PAPOLA ENSG00000090060 14 Lassosum 0.0201059559191847 0.37856768731626 NA NA NA NA 0.508669723417831 NA NA NA NA NA 97000609 2.221
CCNK ENSG00000090061 14 Lassosum -0.00306629712751616 0.00395204996411799 NA NA NA NA -4.41195148100846 NA NA NA NA NA 99974443 1.39000000000001
PCBP4 ENSG00000090097 3 Lassosum -0.000164164328645189 0.00809422688920538 NA NA NA NA -0.716451489335463 NA NA NA NA NA 51999751 4.31399999999999
RGS1 ENSG00000090104 1 Lassosum -0.00302737724591817 0.019940070984926 NA NA NA NA 0.22686572685501 NA NA NA NA NA 192547009 4.58799999999999
YPEL3 ENSG00000090238 16 Lassosum 0.121899095328483 0.158666473564261 NA NA NA NA -0.430814765284998 NA NA NA NA NA 30105935 2.28800000000001
MRPS33 ENSG00000090263 7 Lassosum -0.000664903447894494 0.0134709912166641 NA NA NA NA -0.114808797873112 NA NA NA NA NA 140710441 2.773
NDUFB2 ENSG00000090266 7 Lassosum 0.0620263202637863 0.134404768285553 NA NA NA NA -0.392912286872006 NA NA NA NA NA 140406583 2.59899999999999
NUDC ENSG00000090273 1 Lassosum 0.00250082960337017 0.0033484430414886 NA NA NA NA 0.00854079497090179 NA NA NA NA NA 27250041 3.48600000000002
