# Supplementary material for: SUMMIT: An integrative approach for better transcriptomic data imputation improves causal gene identification
Source: Nat Commun. 2022 Oct 25;13:6336. doi: 10.1038/s41467-022-34016-y (PMC9593997; doi:10.1038/s41467-022-34016-y)
Supplement: Supplementary file 7 — Source Data [file 41467_2022_34016_MOESM7_ESM.zip › Source Data/Figure-3/real-data-new/Lassosum/AST/AST-150]

gene_symbol gene_id chromosome model_best r2_test p_SCAD p_ElNet p_LASSO p_MCP p_MNet z_SCAD z_ElNet z_LASSO z_MCP z_MNet p_ACAT gene_pos runtime
AC012358.8 ENSG00000240401 2 Lassosum -0.0027914240775897 0.312009871389375 NA NA NA NA -0.0523027934873921 NA NA NA NA NA 55554406 7.391
KIR3DL2 ENSG00000240403 19 Lassosum 0.0259126927482154 0.061438878519281 NA NA NA NA -0.965987693847787 NA NA NA NA NA 55370280 2.626
CTD-2013N17.1 ENSG00000240418 19 Lassosum 0.00299547752603213 0.654574635271241 NA NA NA NA -0.0196186629101324 NA NA NA NA NA 16523941 1.243
LRRFIP1P1 ENSG00000240429 3 Lassosum 0.00231065515427031 0.123591564676816 NA NA NA NA 0.0892821699061547 NA NA NA NA NA 178977938 5.742
FOXO3B ENSG00000240445 17 Lassosum 0.0237160781136904 0.118057107612968 NA NA NA NA -0.39378969561179 NA NA NA NA NA 18575222 1.653
RPS19P3 ENSG00000240463 14 Lassosum -0.00285402207712426 0.105381273218012 NA NA NA NA 0.29943808159522 NA NA NA NA NA 35038115 2.667
RP11-553L6.3 ENSG00000240487 3 Lassosum -0.00149876716494091 0.24633241407924 NA NA NA NA -0.303568880870782 NA NA NA NA NA 113951056 6.054
SETP14 ENSG00000240489 3 Lassosum 0.000798968624199703 0.982227045266629 NA NA NA NA 0.00259056691097253 NA NA NA NA NA 155705529 2.923
RP11-185E8.1 ENSG00000240497 3 Lassosum -0.000524523799901422 0.620089842853604 NA NA NA NA 0.0264346297926174 NA NA NA NA NA 171186647 3.028
TNFRSF13B ENSG00000240505 17 Lassosum -0.00325334453289106 0.799461339414361 NA NA NA NA -0.0032939048565953 NA NA NA NA NA 16854140 1.5
RPL7AP10 ENSG00000240522 19 Lassosum 0 NA NA NA NA NA NA NA NA NA NA NA 21332846 1.5
RPL21P123 ENSG00000240531 17 Lassosum -0.00325028630910706 0.630063599880827 NA NA NA NA -0.17752072347223 NA NA NA NA NA 28043500 1.119
CTD-2313F11.1 ENSG00000240535 5 Lassosum 0.00405953934347569 0.9440921247123 NA NA NA NA -0.00173521507559924 NA NA NA NA NA 54323612 3.808
L1TD1 ENSG00000240563 1 Lassosum 0.0302355367902719 0.101246973648073 NA NA NA NA -0.377210035333045 NA NA NA NA NA 62669251 6.781
AQP1 ENSG00000240583 7 Lassosum 0.000668069624822576 0.0391276165867629 NA NA NA NA -0.0786725148103772 NA NA NA NA NA 30929070 3.889
AD000092.3 ENSG00000240616 19 Lassosum 0.0107475537778234 0.103189460787967 NA NA NA NA 0.00494221905616118 NA NA NA NA NA 13005320 1.85100000000001
RP11-555K12.2 ENSG00000240669 4 Lassosum -0.0015546509624571 0.401347091242483 NA NA NA NA -0.0105361431922755 NA NA NA NA NA 153535256 4.843
IGKV1-8 ENSG00000240671 2 Lassosum 0 NA NA NA NA NA NA NA NA NA NA NA 89292189 5.45999999999999
ISY1 ENSG00000240682 3 Lassosum 0.00159804672629105 0.0135086699049142 NA NA NA NA -0.366029421186842 NA NA NA NA NA 128863197 5.459
RP11-430C7.4 ENSG00000240710 1 Lassosum 0.00244258035650646 0.0241310883784204 NA NA NA NA 0.304189420309589 NA NA NA NA NA 204578928 4.974
RP5-890O3.9 ENSG00000240731 1 Lassosum -0.00241158580411738 0.983954390554739 NA NA NA NA -0.00522474369455267 NA NA NA NA NA 1253515 2.642
ARHGEF25 ENSG00000240771 12 Lassosum 0.0304889080696161 0.00685233293290848 NA NA NA NA 0.0104181645532489 NA NA NA NA NA 58008562 3.28800000000001
RP11-550F7.1 ENSG00000240809 3 Lassosum 0.00380739184681522 0.92891448523641 NA NA NA NA 0.00173988206862149 NA NA NA NA NA 76483874 3.59100000000001
Metazoa_SRP ENSG00000240823 11 Lassosum 0.00151532837397239 0.478477634282699 NA NA NA NA 1.4236263412702 NA NA NA NA NA 61211750 4.02900000000001
IGKV1D-12 ENSG00000240834 2 Lassosum 0.0409176297454671 0.205285436636534 NA NA NA NA 1.71792123514025 NA NA NA NA NA 90198862 5.197
TMEM189 ENSG00000240849 20 Lassosum -0.00168656907983422 0.077275389027394 NA NA NA NA 0.146070301392149 NA NA NA NA NA 48733999 0.942999999999998
RDH14 ENSG00000240857 2 Lassosum -0.000969549271339298 0.283466602567466 NA NA NA NA 0.106893807232665 NA NA NA NA NA 18738967 4.164
AC093627.10 ENSG00000240859 7 Lassosum 0.053452209847021 0.0902183560047222 NA NA NA NA 0.338629711142372 NA NA NA NA NA 152531 2.667
IGKV1-16 ENSG00000240864 2 Lassosum -0.00259648947364099 0.751063679257444 NA NA NA NA 0.0613573076250886 NA NA NA NA NA 89399603 4.35299999999999
RP11-392A22.2 ENSG00000240875 3 Lassosum 0.0439020399900828 0.0642203621426234 NA NA NA NA 2.00074503720189 NA NA NA NA NA 156499993 7.068
NDUFB2-AS1 ENSG00000240889 7 Lassosum -0.00296731586751653 0.341037634683098 NA NA NA NA 0.0867148806945113 NA NA NA NA NA 140396006 2.446
RP11-65E22.2 ENSG00000240890 3 Lassosum 0.0369827111914094 0.655820563256464 NA NA NA NA 0.00572460388930608 NA NA NA NA NA 132106642 3.236
PLCXD2 ENSG00000240891 3 Lassosum -0.003252498511646 0.79326757605854 NA NA NA NA -0.00531996609299244 NA NA NA NA NA 111479408 2.44
RP11-48B14.1 ENSG00000240898 17 Lassosum -0.000414266825599974 0.752958419083868 NA NA NA NA 0.0156035330069699 NA NA NA NA NA 3568755 2.10599999999999
Metazoa_SRP ENSG00000240905 8 Lassosum -0.00290096229300518 0.250318319850428 NA NA NA NA 0.00999647390862969 NA NA NA NA NA 56892948 1.974
HIST2H2BB ENSG00000240929 1 Lassosum 0.00315712858779416 0.139178652329395 NA NA NA NA -0.0858558605119595 NA NA NA NA NA 149398989 3.47699999999999
RPL4P1 ENSG00000240954 14 Lassosum -0.000422786125126029 0.439369630726783 NA NA NA NA 0.243417093136381 NA NA NA NA NA 22219191 3.61199999999999
RPL23AP64 ENSG00000240970 11 Lassosum -0.00282542398903463 0.276589235440987 NA NA NA NA 0.0922885576054234 NA NA NA NA NA 118873939 3.75
MIF ENSG00000240972 22 Lassosum 0.299119382627095 0.134610493173653 NA NA NA NA -0.729714337795815 NA NA NA NA NA 24236802 1.02100000000002
RP11-244H3.1 ENSG00000241014 1 Lassosum 0.00105926224302766 0.262436328833703 NA NA NA NA 0.104877962503812 NA NA NA NA NA 35445435 4.328
TPM3P9 ENSG00000241015 19 Lassosum 0.363081067162315 0.346574090485582 NA NA NA NA -0.592044662546201 NA NA NA NA NA 53941580 2.398
TIGD1L2 ENSG00000241043 9 Lassosum 0.0547866035806416 0.0270035943147363 NA NA NA NA -1.13852074060547 NA NA NA NA NA 32567703 1.35500000000002
AC004985.12 ENSG00000241057 7 Lassosum 0.037697566188396 0.916405718867519 NA NA NA NA 0.0430069900497096 NA NA NA NA NA 44007056 2.85899999999998
NSUN6 ENSG00000241058 10 Lassosum 0.107108600639578 0.333889810291566 NA NA NA NA 0.133957981887781 NA NA NA NA NA 18887520 4.68300000000002
HLA-DOB ENSG00000241106 6 Lassosum 0.144007407262322 0.000119517563876093 NA NA NA NA -2.38713280580528 NA NA NA NA NA 32782682 3.435
YAE1D1 ENSG00000241127 7 Lassosum -0.00309500981020006 0.396383300304623 NA NA NA NA 0.070862322612495 NA NA NA NA NA 39627947 3.02600000000001
RP5-1051J4.4 ENSG00000241134 7 Lassosum 0.190996249507184 0.201449996859019 NA NA NA NA -4.29676367192172 NA NA NA NA NA 150467330 2.29599999999999
RP11-3K24.1 ENSG00000241157 17 Lassosum 0.130348445434908 0.0530575387001874 NA NA NA NA -1.38647559263384 NA NA NA NA NA 58322828 1.702
RP11-398A8.3 ENSG00000241163 3 Lassosum 0.0203888322500113 0.167103432485436 NA NA NA NA 0.0917433769785559 NA NA NA NA NA 72188083 3.52799999999999
RP11-147I3.1 ENSG00000241170 11 Lassosum -0.00104374611774971 0.56028222901663 NA NA NA NA 0.082068362698424 NA NA NA NA NA 74609199 3.417
IGKV1D-16 ENSG00000241244 2 Lassosum 0.00229073686207881 0.252982011931695 NA NA NA NA 0.288104128317263 NA NA NA NA NA 90139329 3.76900000000001
CRCP ENSG00000241258 7 Lassosum 0.320299927912575 0.455224665970948 NA NA NA NA 0.600212496753394 NA NA NA NA NA 65599573 3.58699999999999
AC093620.5 ENSG00000241269 7 Lassosum -0.00324963203774709 0.0745440536411194 NA NA NA NA 2.0208277288071 NA NA NA NA NA 5459928 1.98099999999999
IGKV2-24 ENSG00000241294 2 Lassosum 0.0166638061068823 0.189486036229743 NA NA NA NA 0.114329051489811 NA NA NA NA NA 89476228 2.66400000000002
IGKV3-11 ENSG00000241351 2 Lassosum -0.00185610612923526 0.648923838969138 NA NA NA NA 0.39531194268277 NA NA NA NA NA 89326948 3.196
PDXP ENSG00000241360 22 Lassosum -0.00108799264353543 0.204817990041372 NA NA NA NA -0.283722388248764 NA NA NA NA NA 38058837 0.756
RPP21 ENSG00000241370 6 Lassosum -0.00278776061388197 0.00109085462404011 NA NA NA NA 0.220981442184087 NA NA NA NA NA 30313784 4.45100000000002
CD302 ENSG00000241399 2 Lassosum 0.0778761694005452 0.275684040635732 NA NA NA NA 0.462682404788243 NA NA NA NA NA 160640058 3.42600000000002
EGFL8 ENSG00000241404 6 Lassosum 0.0211523336224239 9.24813074794636e-13 NA NA NA NA 0.765286356909617 NA NA NA NA NA 32134209 2.87099999999998
ATP5J2 ENSG00000241468 7 Lassosum -0.00323245750449996 0.529890126707931 NA NA NA NA 0.0754484420195817 NA NA NA NA NA 99055026 4.81399999999999
RP11-553L6.2 ENSG00000241490 3 Lassosum -0.00229801199657587 0.773828794884072 NA NA NA NA 0.0776415564643118 NA NA NA NA NA 113944105 5.63600000000002
PSMC1P1 ENSG00000241506 3 Lassosum -0.0030625797015893 0.1132565145248 NA NA NA NA -0.0481190411763508 NA NA NA NA NA 68685515 2.25400000000002
RPS15AP24 ENSG00000241511 8 Lassosum 0.0123955322686845 0.529877172874405 NA NA NA NA 0.0208433862944363 NA NA NA NA NA 29975097 2.74599999999998
CA15P1 ENSG00000241527 22 Lassosum 0.123518248518736 0.261492734773171 NA NA NA NA -1.06802261005141 NA NA NA NA NA 19020577 1.90600000000001
RP11-4K3__A.5 ENSG00000241547 1 Lassosum -0.00296656871826895 0.0230913090743823 NA NA NA NA 0.221438613359365 NA NA NA NA NA 27652053 2.03999999999999
GUSBP2 ENSG00000241549 6 Lassosum 0.0203186590721084 0.497208307358618 NA NA NA NA -0.482661469619255 NA NA NA NA NA 26881798 5.934
ARPC4 ENSG00000241553 3 Lassosum -0.000315052358347501 0.0276643674222953 NA NA NA NA -0.117968321157141 NA NA NA NA NA 9844607 3.392
RP11-490G8.1 ENSG00000241556 12 Lassosum 0.00488861336829605 0.617078427627601 NA NA NA NA 0.00197829570102197 NA NA NA NA NA 95861405 3.702
ZBTB20-AS1 ENSG00000241560 3 Lassosum 0.0691443592148375 0.0564619389237043 NA NA NA NA 17.5985940971743 NA NA NA NA NA 114089241 2.31100000000001
CORT ENSG00000241563 1 Lassosum 0.0253674034594689 0.0147550105444789 NA NA NA NA -0.262459544055891 NA NA NA NA NA 10510867 2.31399999999999
IGKV2D-24 ENSG00000241566 2 Lassosum 0.00106569926013278 0.334160194888114 NA NA NA NA -0.030139385937468 NA NA NA NA NA 90044023 6.923
UBQLN4P1 ENSG00000241627 3 Lassosum -0.00253026664292322 0.546103939161919 NA NA NA NA -0.848672925113249 NA NA NA NA NA 148704555 3.36100000000002
INMT ENSG00000241644 7 Lassosum 0.000966358181189841 0.26139481693793 NA NA NA NA -0.189537896563576 NA NA NA NA NA 30767409 4.92400000000001
TRBV11-2 ENSG00000241657 7 Lassosum 0.0443769862347012 0.363040263516406 NA NA NA NA -0.476205490617009 NA NA NA NA NA 142197819 2.01599999999999
RP3-455J7.4 ENSG00000241666 1 Lassosum 0.0500816474764215 0.614117842504366 NA NA NA NA 0.0710678288785486 NA NA NA NA NA 167598266 3.49699999999999
RP11-80H8.4 ENSG00000241679 3 Lassosum 0.0128586953120241 0.338392444010578 NA NA NA NA -0.413873652056451 NA NA NA NA NA 142846469 3.51700000000002
ARPC1A ENSG00000241685 7 Lassosum 0.000177758838810327 0.786252342313705 NA NA NA NA 0.00182652329135066 NA NA NA NA NA 98954654 2.96199999999999
SUMO1P1 ENSG00000241721 20 Lassosum 0.000657001298048243 0.0792798492732209 NA NA NA NA -0.627282104043348 NA NA NA NA NA 52491943 1.14099999999996
RPL7AP30 ENSG00000241741 4 Lassosum -0.00325154054000354 0.123070174540767 NA NA NA NA 0.299429423940151 NA NA NA NA NA 113709636 3.50999999999999
IGKV1-9 ENSG00000241755 2 Lassosum 0.0460259547393885 0.523676418406192 NA NA NA NA 0.104285760175501 NA NA NA NA NA 89309745 4.94100000000003
AC002467.7 ENSG00000241764 7 Lassosum 0.00295768664638862 0.152849994786608 NA NA NA NA -0.525294711229609 NA NA NA NA NA 107384144 4.98900000000003
AC092620.2 ENSG00000241772 2 Lassosum 0.0599107430292162 0.0597496539298942 NA NA NA NA 0.340137729956108 NA NA NA NA NA 139329239 2.47000000000003
RP11-91P24.1 ENSG00000241782 11 Lassosum 0.00444478832650785 0.131218144014113 NA NA NA NA 0.198458669199949 NA NA NA NA NA 77580004 4.721
ATP5O ENSG00000241837 21 Lassosum 0.0745918623675554 0.898518247522842 NA NA NA NA 0.00976619162765754 NA NA NA NA NA 35282020 0.689000000000021
PLEKHO2 ENSG00000241839 15 Lassosum 0.0928805381092959 0.291196840639976 NA NA NA NA 0.260354392692948 NA NA NA NA NA 65147147 1.024
C8orf58 ENSG00000241852 8 Lassosum 0.071405510932252 0.706273343757185 NA NA NA NA 0.030283165578466 NA NA NA NA NA 22459388 2.27800000000002
RP11-34P13.13 ENSG00000241860 1 Lassosum 0 NA NA NA NA NA NA NA NA NA NA NA 157668 6.58599999999996
PISD ENSG00000241878 22 Lassosum 0.0147787350920182 0.261408481424845 NA NA NA NA 0.415365175256567 NA NA NA NA NA 32036447 0.711999999999989
RP11-435F17.3 ENSG00000241889 3 Lassosum 0.0237430425846218 0.621397637465353 NA NA NA NA -0.0512570924130352 NA NA NA NA NA 113604511 5.33100000000002
RP11-425I13.1 ENSG00000241923 4 Lassosum -0.0020037767196317 0.0871417377781209 NA NA NA NA -0.0152580107263189 NA NA NA NA NA 141287704 2.697
PWP2 ENSG00000241945 21 Lassosum 0.0869319707430668 0.602390281822002 NA NA NA NA 0.0265298187850324 NA NA NA NA NA 45539119 1.44799999999998
PI4KA ENSG00000241973 22 Lassosum 0.0676391783366235 0.917137093012613 NA NA NA NA 0.120134241147335 NA NA NA NA NA 21137842 0.540999999999997
TCEB1P19 ENSG00000241975 1 Lassosum -0.00203259764256791 0.207368228269644 NA NA NA NA 0.141968980983837 NA NA NA NA NA 89294943 5.21600000000001
Metazoa_SRP ENSG00000241983 19 Lassosum -0.00288111457700468 0.792154388724074 NA NA NA NA -0.019719141436532 NA NA NA NA NA 39859939 0.829999999999984
RP6-109B7.3 ENSG00000241990 22 Lassosum -0.00325329335268632 0.317070490261359 NA NA NA NA 0.0551188771307544 NA NA NA NA NA 46451337 0.798000000000002
HYPK ENSG00000242028 15 Lassosum 0 NA NA NA NA NA NA NA NA NA NA NA 44091790 1.72399999999999
RP13-452N2.1 ENSG00000242048 7 Lassosum 0.0950355935522493 0.642636727253708 NA NA NA NA -0.011459808503964 NA NA NA NA NA 151505825 4.346
RPL7AP6 ENSG00000242071 14 Lassosum 0.000288335822587471 0.0900353784474745 NA NA NA NA -0.101284557664976 NA NA NA NA NA 70352463 1.39099999999996
AMACR ENSG00000242110 5 Lassosum 0.419860838573539 0.187747714437104 NA NA NA NA -0.162197335165627 NA NA NA NA NA 33997251 3.00200000000001
MTFP1 ENSG00000242114 22 Lassosum 0.0253083076414508 0.072833196584759 NA NA NA NA 0.0969314741187237 NA NA NA NA NA 30823281 0.65100000000001
