# Supplementary material for: SUMMIT: An integrative approach for better transcriptomic data imputation improves causal gene identification
Source: Nat Commun. 2022 Oct 25;13:6336. doi: 10.1038/s41467-022-34016-y (PMC9593997; doi:10.1038/s41467-022-34016-y)
Supplement: Supplementary file 7 — Source Data [file 41467_2022_34016_MOESM7_ESM.zip › Source Data/Figure-3/real-data-new/Lassosum/AST/AST-151]

gene_symbol gene_id chromosome model_best r2_test p_SCAD p_ElNet p_LASSO p_MCP p_MNet z_SCAD z_ElNet z_LASSO z_MCP z_MNet p_ACAT gene_pos runtime
SERBP1P3 ENSG00000242142 3 Lassosum 0.162069245298475 0.0777404199453361 NA NA NA NA -1.44013681960864 NA NA NA NA NA 53098703 6.116
RP4-778K6.3 ENSG00000242154 7 Lassosum 0.0183875118389546 0.324763835931632 NA NA NA NA 0.0665836183595125 NA NA NA NA NA 104945906 5.948
RP11-568K15.1 ENSG00000242193 1 Lassosum 0.00300439944184128 0.00701626837449558 NA NA NA NA 0.424702394767815 NA NA NA NA NA 177991178 4.781
CTD-2235C13.1 ENSG00000242198 5 Lassosum -0.00323556159045513 0.855475602692713 NA NA NA NA 0.0134357961448767 NA NA NA NA NA 74670461 5.412
ARFGAP3 ENSG00000242247 22 Lassosum 0.0825129842458979 0.385611149510877 NA NA NA NA -0.205842186406287 NA NA NA NA NA 43223310 1.518
BGLAP ENSG00000242252 1 Lassosum 0.0168007958849371 0.678564935311834 NA NA NA NA 0.0136894895587112 NA NA NA NA NA 156212432 3.748
RP11-511P7.2 ENSG00000242258 7 Lassosum 0.0169095348351848 0.875262689162535 NA NA NA NA 0.0244750459259562 NA NA NA NA NA 150137985 3.238
C22orf39 ENSG00000242259 22 Lassosum -0.00190803764838932 0.841469696078858 NA NA NA NA -0.034850225196359 NA NA NA NA NA 19387323 0.747999999999998
PEG10 ENSG00000242265 7 Lassosum 0.0579629573615508 0.00305430039245795 NA NA NA NA 0.472571426152787 NA NA NA NA NA 94292322 3.559
AC108488.4 ENSG00000242282 2 Lassosum 0.00768133214359823 0.95334798592957 NA NA NA NA 0.00889956609399105 NA NA NA NA NA 3581933 4.593
CTB-161A2.3 ENSG00000242294 7 Lassosum 0.254935834709144 0.867310226182071 NA NA NA NA 0.0247206816402264 NA NA NA NA NA 99936349 3.261
RP11-234A1.1 ENSG00000242299 3 Lassosum -0.00143172646289491 0.219826583300304 NA NA NA NA 0.330555559975181 NA NA NA NA NA 101295562 4.467
RP11-428G5.2 ENSG00000242314 12 Lassosum -0.00095626767373358 0.0148176625793666 NA NA NA NA 0.0302369922372459 NA NA NA NA NA 32101514 3.767
BMS1P4 ENSG00000242338 10 Lassosum 0.0524215548461128 0.307714665593812 NA NA NA NA -0.0228243493635978 NA NA NA NA NA 75482914 1.76300000000001
NPPA-AS1 ENSG00000242349 1 Lassosum 0.0938710356477414 0.0830904306752114 NA NA NA NA -0.578959564427429 NA NA NA NA NA 11904605 6.218
IGKV1-39 ENSG00000242371 2 Lassosum -0.00256061974453137 0.883653624387646 NA NA NA NA 0.0325500220248241 NA NA NA NA NA 89619643 5.63800000000001
EIF6 ENSG00000242372 20 Lassosum 0.193978051101697 0.4137393245071 NA NA NA NA -0.429445797521424 NA NA NA NA NA 33869751 0.781999999999996
RPL7AP11 ENSG00000242445 3 Lassosum 0.00862899264374173 0.369297943160914 NA NA NA NA -0.0351522652315583 NA NA NA NA NA 121213356 3.83199999999999
IGHJ5 ENSG00000242472 14 Lassosum 0.00118641306824463 0.350305864730776 NA NA NA NA -0.0364282198254998 NA NA NA NA NA 106330048 1.38000000000001
KIR2DP1 ENSG00000242473 19 Lassosum -0.000749125556460672 0.0515632734740811 NA NA NA NA 0.0765435690106291 NA NA NA NA NA 55272649 2.16199999999999
AC093627.9 ENSG00000242474 7 Lassosum 0.00195201925555755 0.0581459132971622 NA NA NA NA 0.112991878733992 NA NA NA NA NA 142659 2.208
CTD-2161E19.1 ENSG00000242477 5 Lassosum -0.00233965889757393 0.980763563213379 NA NA NA NA 0.000587254500636728 NA NA NA NA NA 86180373 5.50099999999999
MRPL20 ENSG00000242485 1 Lassosum 0.00356116006494633 0.0155849382447249 NA NA NA NA -0.126080006381147 NA NA NA NA NA 1339990 5.715
C15orf38 ENSG00000242498 15 Lassosum 0.0674854959055706 0.78777672377712 NA NA NA NA 0.107807633103559 NA NA NA NA NA 90449673 1.25399999999999
SERPINB10 ENSG00000242550 18 Lassosum 0.350431291155902 0.88568721363605 NA NA NA NA 1.24632493561659 NA NA NA NA NA 61583876 1.538
AP001432.14 ENSG00000242553 21 Lassosum -0.00283529123525406 0.0665370505250983 NA NA NA NA 0.263900279876402 NA NA NA NA NA 38601882 1.215
HLA-DMB ENSG00000242574 6 Lassosum 0.00132923568213106 0.520279124365507 NA NA NA NA -1.68793143005366 NA NA NA NA NA 32905626 5.43499999999999
IGKV1D-43 ENSG00000242580 2 Lassosum 0.00106169816167501 0.330853872294138 NA NA NA NA 0.118750436981142 NA NA NA NA NA 90249067 2.893
RPS3AP34 ENSG00000242607 8 Lassosum 0.0126547944767105 0.0356740578949037 NA NA NA NA -0.0340286673449295 NA NA NA NA NA 12428249 6.03399999999999
AC093627.8 ENSG00000242611 7 Lassosum 0.00836999011853423 0.331551358592272 NA NA NA NA -0.186571895035388 NA NA NA NA NA 78728 2.00200000000001
DECR2 ENSG00000242612 16 Lassosum 0.153481876320054 0.666834194954815 NA NA NA NA -0.112408839577933 NA NA NA NA NA 457156 1.37
CTC-359D24.3 ENSG00000242615 19 Lassosum -0.00183216423726362 0.757943093076915 NA NA NA NA -0.503319172708317 NA NA NA NA NA 12253379 2.01599999999999
GNG10 ENSG00000242616 9 Lassosum 0.0246248094595336 0.856074184531741 NA NA NA NA 0.0606135377594514 NA NA NA NA NA 114428070 1.383
RP11-18H7.1 ENSG00000242622 3 Lassosum 0.00208350228513954 0.731351247412046 NA NA NA NA 0.0599529602514393 NA NA NA NA NA 119834686 4.26600000000001
RP11-1191J2.2 ENSG00000242686 4 Lassosum 0.0347431951768613 0.895058770271663 NA NA NA NA -0.00232837967426805 NA NA NA NA NA 648036 6.035
AC004893.11 ENSG00000242687 7 Lassosum 0.02133893950397 0.886354693602035 NA NA NA NA -0.035504268555693 NA NA NA NA NA 98628325 4.122
CNTF ENSG00000242689 11 Lassosum 0.0140110146413692 0.0697282390499354 NA NA NA NA 0.00645035189601475 NA NA NA NA NA 58391672 2.19999999999999
IGKV1D-17 ENSG00000242766 2 Lassosum 0.165902478993613 0.238258347440514 NA NA NA NA -0.412513414906549 NA NA NA NA NA 90121805 4.73600000000002
ZNF702P ENSG00000242779 19 Lassosum 0.1861198464551 0.0153856232801104 NA NA NA NA 1.52904931696397 NA NA NA NA NA 53506327 0.930000000000007
GLYCTK-AS1 ENSG00000242797 3 Lassosum 0.00519956965123913 0.44260562172903 NA NA NA NA -2.66777474244842 NA NA NA NA NA 52327839 5.18000000000001
RP11-506M12.1 ENSG00000242798 7 Lassosum -0.00319328292832832 0.171942810102122 NA NA NA NA -0.0313857043505466 NA NA NA NA NA 99718799 2.27500000000001
AP5Z1 ENSG00000242802 7 Lassosum 0.0132367468621267 0.603713185568294 NA NA NA NA -0.0255991024022785 NA NA NA NA NA 4824598 1.54400000000001
RP11-436H11.1 ENSG00000242814 5 Lassosum -0.0029569196465975 0.392868931827288 NA NA NA NA -0.139971632023374 NA NA NA NA NA 124144723 4.89099999999999
ZNF709 ENSG00000242852 19 Lassosum -0.00215051378940556 0.2592159729772 NA NA NA NA -0.504568354793927 NA NA NA NA NA 12598333 0.707999999999998
RP11-285F7.2 ENSG00000242861 1 Lassosum 0.00423790074099506 0.157134474337725 NA NA NA NA -0.0999530412811904 NA NA NA NA NA 226031403 3.06299999999999
IGHJ3 ENSG00000242887 14 Lassosum -0.00285327796261803 0.168655537646875 NA NA NA NA 0.140181209997086 NA NA NA NA NA 106330821 2.15800000000002
FTH1P23 ENSG00000242960 3 Lassosum -0.00273095083954256 0.868870843405505 NA NA NA NA 0.0183103493226207 NA NA NA NA NA 72978469 3.68299999999999
FTH1P4 ENSG00000242992 3 Lassosum -0.00250607816989246 0.659014882295762 NA NA NA NA -0.119320947366373 NA NA NA NA NA 128483585 2.84399999999999
EIF4EBP3 ENSG00000243056 5 Lassosum 0.000504382200862019 0.758769087032524 NA NA NA NA 0.249287151930971 NA NA NA NA NA 139928207 4.69399999999999
IGKV3-7 ENSG00000243063 2 Lassosum 0 NA NA NA NA NA NA NA NA NA NA NA 89278293 5.37700000000001
ABCC13 ENSG00000243064 21 Lassosum 0.0720788498511787 0.899933604530633 NA NA NA NA 0.0121386383480856 NA NA NA NA NA 15671801 0.586000000000013
Metazoa_SRP ENSG00000243066 19 Lassosum 0.00051703512987189 0.120184809922865 NA NA NA NA -0.000529134005599157 NA NA NA NA NA 14699317 1.286
MRPL33 ENSG00000243147 2 Lassosum -0.00314957051680653 0.587845894489982 NA NA NA NA -0.0641046525533723 NA NA NA NA NA 28102769 2.76300000000001
RP11-46A10.5 ENSG00000243155 1 Lassosum 0.0238836282884305 0.474333043757134 NA NA NA NA -0.122314511905677 NA NA NA NA NA 180929398 3.34899999999999
MICAL3 ENSG00000243156 22 Lassosum 0.0222172650154153 0.0172968761369674 NA NA NA NA -0.867911674444845 NA NA NA NA NA 18388870 2.39800000000002
RP11-58H15.1 ENSG00000243175 4 Lassosum -0.00323690828879264 0.040449911829389 NA NA NA NA -0.0112810716640703 NA NA NA NA NA 144346536 2.31599999999997
RP11-550I24.2 ENSG00000243176 3 Lassosum 0.156927109992844 0.365913481118866 NA NA NA NA 0.242981038550762 NA NA NA NA NA 156996033 5.10400000000001
RP11-408P14.1 ENSG00000243199 4 Lassosum 0 NA NA NA NA NA NA NA NA NA NA NA 66439611 2.892
RP5-1157M23.2 ENSG00000243224 3 Lassosum 0.00298896045043018 0.262812060357336 NA NA NA NA -1.72850545816303 NA NA NA NA NA 52274193 2.23999999999998
IGKV2-30 ENSG00000243238 2 Lassosum 0.053792644173618 0.39239538261185 NA NA NA NA -0.0951694559288279 NA NA NA NA NA 89544671 3.26600000000002
STON1 ENSG00000243244 2 Lassosum 0.113737222177736 0.664726939191897 NA NA NA NA 0.0485969739460952 NA NA NA NA NA 48791273 3.61100000000002
IGKV2D-29 ENSG00000243264 2 Lassosum 0.0481076935213429 0.622265779484605 NA NA NA NA 0.224891571202745 NA NA NA NA NA 89986700 3.06899999999999
RP11-166N6.2 ENSG00000243273 3 Lassosum 0.216356550277943 0.674568115144865 NA NA NA NA -0.192687175872904 NA NA NA NA NA 150682514 2.08500000000001
VSIG8 ENSG00000243284 1 Lassosum 0.000740823704315274 0.329483099695471 NA NA NA NA 0.0823613245492854 NA NA NA NA NA 159828276 5.31100000000001
IGKV1-12 ENSG00000243290 2 Lassosum -0.00252075796126228 0.818209375102191 NA NA NA NA 0.0258526269696885 NA NA NA NA NA 89339981 4.38499999999999
RP11-274B21.2 ENSG00000243302 7 Lassosum 0.144474472368952 0.18564034864211 NA NA NA NA 2.74556321414023 NA NA NA NA NA 128291813 3.27600000000001
CTC-428G20.1 ENSG00000243304 5 Lassosum -0.00225818487393026 0.0257680016546093 NA NA NA NA -3.78532825437013 NA NA NA NA NA 114600763 4.28199999999998
C7orf73 ENSG00000243317 7 Lassosum 0.15436902651363 0.632201998196395 NA NA NA NA 1.39340158026564 NA NA NA NA NA 135362705 2.15899999999999
PTPRVP ENSG00000243323 1 Lassosum 0.131822771909092 0.0523284448056222 NA NA NA NA 4.24900017671567 NA NA NA NA NA 202147881 4.971
KCTD7 ENSG00000243335 7 Lassosum -0.00316408585711647 0.375368295733816 NA NA NA NA 20.2822286784525 NA NA NA NA NA 66185157 2.43199999999999
EFNA4 ENSG00000243364 1 Lassosum 0 NA NA NA NA NA NA NA NA NA NA NA 155039118 2.75300000000001
MCCC1-AS1 ENSG00000243368 3 Lassosum -0.00277839466165952 0.622065814204093 NA NA NA NA -0.138085944259859 NA NA NA NA NA 182734819 2.67699999999999
AC012442.5 ENSG00000243389 2 Lassosum 0.0391900406648809 0.657227569803728 NA NA NA NA -0.278053178311394 NA NA NA NA NA 113359312 4.76300000000001
RP11-555K12.1 ENSG00000243417 4 Lassosum -0.00319303917809477 0.321266698680413 NA NA NA NA -0.218411832981256 NA NA NA NA NA 153472972 4.15799999999999
RPL5P30 ENSG00000243431 11 Lassosum 0.0122262667845126 0.0279390109239807 NA NA NA NA -0.46725756657842 NA NA NA NA NA 118431850 3.285
C4orf48 ENSG00000243449 4 Lassosum 0.00651032890552483 0.259182240812051 NA NA NA NA -0.0123633899016436 NA NA NA NA NA 2044693 2.678
NBPF15 ENSG00000243452 1 Lassosum 0 NA NA NA NA NA NA NA NA NA NA NA 148576123 4.52999999999997
IGKV1-5 ENSG00000243466 2 Lassosum 0.025546397306899 0.510422321088668 NA NA NA NA -0.30411308073665 NA NA NA NA NA 89247147 5.38900000000001
NAT6 ENSG00000243477 3 Lassosum 0.0151704603234963 0.539301961475788 NA NA NA NA -0.0160460568012173 NA NA NA NA NA 50335342 4.92399999999998
RP11-627K11.1 ENSG00000243517 12 Lassosum -0.00315216288442932 0.147269777882382 NA NA NA NA 0.213115580075247 NA NA NA NA NA 31405228 4.46300000000002
ANTXRLP1 ENSG00000243536 10 Lassosum 0.0024940549533522 0.863379960032409 NA NA NA NA -0.0508704724532199 NA NA NA NA NA 47632469 1.18299999999999
Metazoa_SRP ENSG00000243544 3 Lassosum 0.042854894402603 0.000525249226756351 NA NA NA NA 0.699083401545494 NA NA NA NA NA 121372993 5.48599999999999
HNRNPKP4 ENSG00000243547 3 Lassosum -0.00161511774257184 0.516689430562385 NA NA NA NA -0.0119054419553418 NA NA NA NA NA 96069090 1.98900000000003
AC004967.7 ENSG00000243554 7 Lassosum 0.102841382605372 0.452798688565612 NA NA NA NA -0.511884280307805 NA NA NA NA NA 97599941 2.38400000000001
Metazoa_SRP ENSG00000243560 19 Lassosum -0.00200893968251203 0.217546399349826 NA NA NA NA -0.0730371576356975 NA NA NA NA NA 47192190 2.161
UPK3B ENSG00000243566 7 Lassosum 0.0971018317086717 0.00531740546720373 NA NA NA NA 4.67215505409158 NA NA NA NA NA 76394042 1.416
RPL35AP26 ENSG00000243607 11 Lassosum 0.0285741866701268 0.619886892889931 NA NA NA NA -0.015134207941853 NA NA NA NA NA 126148312 2.38200000000001
RP11-6F2.4 ENSG00000243629 3 Lassosum -0.00236705393824121 0.085807050973189 NA NA NA NA -3.9030232010709 NA NA NA NA NA 156820124 4.25
IL10RB ENSG00000243646 21 Lassosum 0.0398282101863437 0.553956233273191 NA NA NA NA 0.165245288761485 NA NA NA NA NA 34654101 2.24299999999999
Metazoa_SRP ENSG00000243650 2 Lassosum 0.0251294909957357 0.115619834079586 NA NA NA NA 0.0616768912726191 NA NA NA NA NA 231371957 3.262
RP11-4K3__A.3 ENSG00000243659 1 Lassosum -0.00325651120868931 0.226621670786021 NA NA NA NA -0.140607162776299 NA NA NA NA NA 27638030 5.017
ZNF487P ENSG00000243660 10 Lassosum 0.0180827868747925 0.14115440573692 NA NA NA NA 0.111087108280612 NA NA NA NA NA 43961899 4.51400000000001
RP11-21K20.1 ENSG00000243663 12 Lassosum -0.00248365858875155 0.282533360505966 NA NA NA NA 0.65031144445081 NA NA NA NA NA 1866787 1.57999999999998
WDR92 ENSG00000243667 2 Lassosum -0.00282683682382134 0.480495222952499 NA NA NA NA -0.672945573448413 NA NA NA NA NA 68367380 5.77699999999999
NME1-NME2 ENSG00000243678 17 Lassosum 0.233771475157182 0.801226878287222 NA NA NA NA -0.000241949968235691 NA NA NA NA NA 49245952 1.04199999999997
RP11-274B21.3 ENSG00000243679 7 Lassosum 0.299846494655911 0.178417520848206 NA NA NA NA 0.814740899255668 NA NA NA NA NA 128294399 4.81099999999998
RP11-446H18.3 ENSG00000243701 3 Lassosum -0.00136196167960989 0.70925884014962 NA NA NA NA 0.341994628637996 NA NA NA NA NA 107002675 2.017
PLA2G4B ENSG00000243708 15 Lassosum 0.0314085873954115 0.522441719432945 NA NA NA NA -0.518069479372698 NA NA NA NA NA 42135159 1.94399999999996
LEFTY1 ENSG00000243709 1 Lassosum 0 NA NA NA NA NA NA NA NA NA NA NA 226086532 3.71900000000005
NPIPL3 ENSG00000243716 16 Lassosum -0.000184998577818618 0.331212757412489 NA NA NA NA -0.0638382553654797 NA NA NA NA NA 22519142 0.839999999999975
