# Supplementary material for: SUMMIT: An integrative approach for better transcriptomic data imputation improves causal gene identification
Source: Nat Commun. 2022 Oct 25;13:6336. doi: 10.1038/s41467-022-34016-y (PMC9593997; doi:10.1038/s41467-022-34016-y)
Supplement: Supplementary file 7 — Source Data [file 41467_2022_34016_MOESM7_ESM.zip › Source Data/Figure-3/real-data-new/Lassosum/AST/AST-152]

gene_symbol gene_id chromosome model_best r2_test p_SCAD p_ElNet p_LASSO p_MCP p_MNet z_SCAD z_ElNet z_LASSO z_MCP z_MNet p_ACAT gene_pos runtime
TTC4 ENSG00000243725 1 Lassosum 0.0517216009441799 0.11417429066338 NA NA NA NA 4.06579013686974 NA NA NA NA NA 55194912 7.432
EEF1A1P10 ENSG00000243746 7 Lassosum 0.00233089714487855 0.643407523788208 NA NA NA NA 0.0107217002122103 NA NA NA NA NA 144344973 6.883
HLA-L ENSG00000243753 6 Lassosum 0.0333862256265838 0.000558550289576366 NA NA NA NA -0.203328503867579 NA NA NA NA NA 30244076 3.633
KIR2DL3 ENSG00000243772 19 Lassosum 0.0640316650353882 0.254517163913849 NA NA NA NA -0.0107271274180099 NA NA NA NA NA 55272878 1.331
JMJD7 ENSG00000243789 15 Lassosum 0.0524961356064781 0.919964823593743 NA NA NA NA -0.0115722971750867 NA NA NA NA NA 42125031 1.834
RP11-572M11.3 ENSG00000243795 3 Lassosum 0.0651580293705525 0.0404199591235305 NA NA NA NA 0.914967627815176 NA NA NA NA NA 112873931 6.694
CTB-111H14.1 ENSG00000243797 7 Lassosum -0.00195464897012276 0.962107360651877 NA NA NA NA 0.0147910706547606 NA NA NA NA NA 106211675 4.938
CTC-484P3.1 ENSG00000243806 5 Lassosum 0.0933620101288359 0.0221044169863485 NA NA NA NA 2.27163219849754 NA NA NA NA NA 94162032 4.14
APOBEC3D ENSG00000243811 22 Lassosum 0.0160255942444628 2.60055696013586e-07 NA NA NA NA 0.98539428423809 NA NA NA NA NA 39419812 0.663999999999994
CTB-33G10.1 ENSG00000243829 19 Lassosum 0.00528609803032143 0.352633351380838 NA NA NA NA 0.235774075690865 NA NA NA NA NA 50223046 1.848
WDR86-AS1 ENSG00000243836 7 Lassosum 0.0398684904267038 0.0142953645372124 NA NA NA NA 0.337104925780941 NA NA NA NA NA 151108343 3.514
TUBA4B ENSG00000243910 2 Lassosum -0.0028644827792268 0.426704917991129 NA NA NA NA -0.0557713986904045 NA NA NA NA NA 220127437 6.841
TIPARP-AS1 ENSG00000243926 3 Lassosum 0.00865339650551233 0.850799352284305 NA NA NA NA -0.287384735621757 NA NA NA NA NA 156390909 5.169
MRPS6 ENSG00000243927 21 Lassosum 0.00805429958576931 0.340347444373328 NA NA NA NA -0.242649257619311 NA NA NA NA NA 35480429 1.632
ZNF512 ENSG00000243943 2 Lassosum 0.00258199808554749 0.941296246552636 NA NA NA NA 0.0221663054424042 NA NA NA NA NA 27831969 3.31
Metazoa_SRP ENSG00000243959 5 Lassosum 0.0045317778939965 0.201894359280286 NA NA NA NA 0.350096498790259 NA NA NA NA NA 175974581 4.98099999999999
RP11-16F15.1 ENSG00000243964 11 Lassosum -0.000295312013914417 0.11095996648944 NA NA NA NA -1.16695102452338 NA NA NA NA NA 9627922 5.242
PPIEL ENSG00000243970 1 Lassosum 0.0179809575707767 0.0147903262868259 NA NA NA NA -2.67154452397676 NA NA NA NA NA 40010944 6.22800000000001
ACY1 ENSG00000243989 3 Lassosum -0.00257616961985763 0.372923955902175 NA NA NA NA 0.376212858532231 NA NA NA NA NA 52016139 3.41799999999999
NFS1 ENSG00000244005 20 Lassosum 0 NA NA NA NA NA NA NA NA NA NA NA 34253771 0.799999999999997
FAM86DP ENSG00000244026 3 Lassosum -0.00281179223330597 0.382020786138206 NA NA NA NA -1.58067404637508 NA NA NA NA NA 75477482 5.389
DDOST ENSG00000244038 1 Lassosum 0.0556469445124744 0.331364176986869 NA NA NA NA -0.14830203957428 NA NA NA NA NA 20983135 3.679
RP1-90J20.7 ENSG00000244041 6 Lassosum 0.0839317039886779 0.670209135259334 NA NA NA NA -0.259922776050529 NA NA NA NA NA 2989801 5.749
TMEM199 ENSG00000244045 17 Lassosum 0.153935502855594 0.348679672284656 NA NA NA NA -0.0452055124848438 NA NA NA NA NA 26696660 1.389
AC007566.10 ENSG00000244055 7 Lassosum -0.00160801864385363 0.00357048959615996 NA NA NA NA -0.0608557372219072 NA NA NA NA NA 92103901 4.857
AC024704.2 ENSG00000244063 2 Lassosum 0.121964428715253 0.892638261731052 NA NA NA NA -0.0447792486819378 NA NA NA NA NA 114587831 5.211
RPL9P33 ENSG00000244071 19 Lassosum 0.0319626137431956 0.594831304239074 NA NA NA NA -0.250747590200214 NA NA NA NA NA 52124671 1.206
PDCL3P4 ENSG00000244119 3 Lassosum 0.00254327895401896 0.000191039064728959 NA NA NA NA 0.774929107777738 NA NA NA NA NA 101431675 3.57900000000001
ATP1B3-AS1 ENSG00000244124 3 Lassosum 0 NA NA NA NA NA NA NA NA NA NA NA 141637478 4.703
RPS12P20 ENSG00000244134 11 Lassosum -0.00313426166464215 0.0289773552710311 NA NA NA NA 0.781303444987972 NA NA NA NA NA 72419420 2.08199999999999
RP11-148K1.12 ENSG00000244151 7 Lassosum 0.000963965980848136 0.145764357753859 NA NA NA NA -0.0508051694193535 NA NA NA NA NA 150772723 2.91
FLNB-AS1 ENSG00000244161 3 Lassosum -0.00221226979061795 0.574255430380791 NA NA NA NA -0.255492562581398 NA NA NA NA NA 58152318 4.905
P2RY11 ENSG00000244165 19 Lassosum 0.017711647826121 0.0502741957247513 NA NA NA NA 0.440873987305772 NA NA NA NA NA 10224131 0.807000000000002
PBX2P1 ENSG00000244171 3 Lassosum 0.00172299175161972 0.684389545505151 NA NA NA NA 0.80825094029583 NA NA NA NA NA 142896217 2.96299999999999
TMEM141 ENSG00000244187 9 Lassosum 0.056034758004918 0.0675959763717694 NA NA NA NA 0.14124304849062 NA NA NA NA NA 139690408 2.54999999999998
GS1-259H13.2 ENSG00000244219 7 Lassosum 0.027156300413116 0.55717192668142 NA NA NA NA 0.0884543938894859 NA NA NA NA NA 99202062 4.608
IFITM10 ENSG00000244242 11 Lassosum 0.0865581904018186 0.411107602722365 NA NA NA NA -0.091596450642006 NA NA NA NA NA 1762730 2.34100000000001
DBNDD2 ENSG00000244274 20 Lassosum -0.00297467292069387 0.436505651333267 NA NA NA NA 0.272063350844598 NA NA NA NA NA 44036973 1.006
RP11-475N22.4 ENSG00000244300 3 Lassosum -0.000908773500770454 0.807407160311435 NA NA NA NA -0.0387531869341069 NA NA NA NA NA 128214623 5.73400000000001
RP11-425L10.1 ENSG00000244313 11 Lassosum -0.00322111186544105 0.318364025553953 NA NA NA NA -0.00121020715452542 NA NA NA NA NA 46450431 2.34200000000001
Metazoa_SRP ENSG00000244357 3 Lassosum 0.0149812882052667 0.000418236818368567 NA NA NA NA -0.862938201333392 NA NA NA NA NA 45784313 3.88499999999999
RP11-1C1.1 ENSG00000244361 5 Lassosum 0.0205677265353804 0.570058409427609 NA NA NA NA -0.0504462078013863 NA NA NA NA NA 10489093 3.23099999999999
RP11-466H18.1 ENSG00000244398 11 Lassosum -0.00313950831457799 0.613337657642336 NA NA NA NA -0.041623262003161 NA NA NA NA NA 16996400 2.48400000000001
ETV5 ENSG00000244405 3 Lassosum 0.0215837557674218 0.254810743306301 NA NA NA NA 0.133360629585308 NA NA NA NA NA 185796102 5.25699999999998
IGKV3-15 ENSG00000244437 2 Lassosum 0.000759665855768699 0.75159581019981 NA NA NA NA 0.0350287609245828 NA NA NA NA NA 89384978 3.32500000000002
RP11-1398P2.1 ENSG00000244459 4 Lassosum -0.000220960401326131 0.410563831283418 NA NA NA NA -0.35020511385701 NA NA NA NA NA 1578884 6.15799999999999
RBM12 ENSG00000244462 20 Lassosum 0.00756804222927832 0.000419721892815106 NA NA NA NA -0.225156810782548 NA NA NA NA NA 34244862 1.488
RP4-798C17.6 ENSG00000244479 7 Lassosum 0.00568049566533946 0.072652493498203 NA NA NA NA -0.616946523665984 NA NA NA NA NA 144000815 4.203
AC005154.7 ENSG00000244480 7 Lassosum 0.0307360459244731 0.927563897970203 NA NA NA NA -0.0240015332891994 NA NA NA NA NA 30563455 1.85499999999999
LILRA6 ENSG00000244482 19 Lassosum 0.334749851783042 0.0473132070787583 NA NA NA NA -0.383857871421331 NA NA NA NA NA 54733693 1.49100000000001
SCARF2 ENSG00000244486 22 Lassosum -0.00149971055880371 0.0210089313072788 NA NA NA NA -0.0687957658771949 NA NA NA NA NA 20785510 0.634999999999991
APOBEC3C ENSG00000244509 22 Lassosum 0.0907182346513828 0.811107800854947 NA NA NA NA -0.0299254922605493 NA NA NA NA NA 39412509 0.576999999999998
CTD-2013N24.2 ENSG00000244513 3 Lassosum -0.00147621501716677 0.0551517429274065 NA NA NA NA -0.946347152568378 NA NA NA NA NA 69084432 5.59399999999999
KRT18P34 ENSG00000244515 3 Lassosum 0.0322802031382219 0.445978166077922 NA NA NA NA -0.0736147200863095 NA NA NA NA NA 156881086 2.46100000000001
RP11-128A6.2 ENSG00000244556 7 Lassosum 0.00864878069314157 0.0252417490974907 NA NA NA NA -0.210628122517454 NA NA NA NA NA 128669762 2.553
RP4-800G7.2 ENSG00000244560 7 Lassosum 0.067973961601707 0.0141132968501475 NA NA NA NA 0.882119608291742 NA NA NA NA NA 148988387 2.57599999999999
IGKV1-27 ENSG00000244575 2 Lassosum 0.0138548575903575 0.601479463513653 NA NA NA NA 0.0123723008811857 NA NA NA NA NA 89513160 3.93299999999999
CCDC13 ENSG00000244607 3 Lassosum 0.10580437226912 0.377230783428902 NA NA NA NA -0.119034234907659 NA NA NA NA NA 42774450 6.453
ASPRV1 ENSG00000244617 2 Lassosum 0.106126711699188 0.730289799199945 NA NA NA NA -0.101859914625928 NA NA NA NA NA 70188311 6.203
AL122127.25 ENSG00000244620 14 Lassosum 0 NA NA NA NA NA NA NA NA NA NA NA 106359188 1.19499999999999
CTA-211A9.5 ENSG00000244625 22 Lassosum 0.0121078079231568 0.461968147063543 NA NA NA NA -0.490706080043454 NA NA NA NA NA 27122450 2.44999999999999
RP3-449O17.1 ENSG00000244627 22 Lassosum -0.00158789861569364 0.179300537237871 NA NA NA NA 0.1003577361734 NA NA NA NA NA 38763350 0.580999999999989
CTD-2377D24.6 ENSG00000244649 17 Lassosum 0.0222668850155145 0.227619715116178 NA NA NA NA -0.0247397599498957 NA NA NA NA NA 46783636 3.55700000000002
FCGR2C ENSG00000244682 1 Lassosum 0.0241075129747522 0.02798405404303 NA NA NA NA 9.28417308249791 NA NA NA NA NA 161563290 2.47299999999998
UBE2V1 ENSG00000244687 20 Lassosum 0.00464571573005101 0.0353522553057005 NA NA NA NA -0.256232704230124 NA NA NA NA NA 48715078 0.930000000000007
RP5-894A10.2 ENSG00000244701 7 Lassosum 0.000949885854850896 0.72344058596048 NA NA NA NA 0.085171719571085 NA NA NA NA NA 141354395 5.316
RP11-20O24.4 ENSG00000244716 1 Lassosum 0.0021328887630675 0.621429850098223 NA NA NA NA 0.0252488951974324 NA NA NA NA NA 109535183 4.21699999999998
RP11-402J7.2 ENSG00000244720 3 Lassosum -0.00318422177410316 0.092845457571181 NA NA NA NA -0.784925541695286 NA NA NA NA NA 111353227 6.31300000000002
ASLP1 ENSG00000244723 22 Lassosum 0.270299907664865 0.329018447557733 NA NA NA NA 0.28742903198216 NA NA NA NA NA 23993460 0.63300000000001
C4A ENSG00000244731 6 Lassosum 0.102512143077868 4.56310449128357e-38 NA NA NA NA 50.33040989151 NA NA NA NA NA 31960129 4.328
RP11-506M13.3 ENSG00000244733 10 Lassosum 0.117048034109571 0.920340765579667 NA NA NA NA -0.0257799258767895 NA NA NA NA NA 81428750 1.73599999999999
HBB ENSG00000244734 11 Lassosum -0.00143550371882628 0.00213657947781666 NA NA NA NA 0.244408833502903 NA NA NA NA NA 5248659 4.286
N4BP2L2 ENSG00000244754 13 Lassosum -0.00251195866817366 0.2577956498505 NA NA NA NA 2.12722109227394 NA NA NA NA NA 33059762 3.90299999999999
GABPB1-AS1 ENSG00000244879 15 Lassosum 0.336508298813796 0.435433299098666 NA NA NA NA 0.22266428471522 NA NA NA NA NA 50653396 1.29599999999999
CTB-36O1.7 ENSG00000244921 5 Lassosum 0 NA NA NA NA NA NA NA NA NA NA NA 134259366 4.59399999999999
RP11-613D13.7 ENSG00000244926 11 Lassosum -0.00300201440385894 0.95298670582972 NA NA NA NA 0.00110867031248194 NA NA NA NA NA 43936668 4.58300000000003
RP11-529F4.1 ENSG00000244932 3 Lassosum 0.0200663345442126 0.307264019449766 NA NA NA NA 0.12779529930687 NA NA NA NA NA 129106566 4.36799999999999
RP11-1379J22.2 ENSG00000244945 5 Lassosum -0.00319771751378295 0.0112940843551647 NA NA NA NA -0.032868884769801 NA NA NA NA NA 179026823 5.34199999999998
RP11-744N12.3 ENSG00000245008 11 Lassosum 0.00536825118372908 0.840246890510955 NA NA NA NA 0.0266706116469031 NA NA NA NA NA 128528182 2.66899999999998
RP11-181C3.1 ENSG00000245017 12 Lassosum 0.0125890079627374 0.599930544842328 NA NA NA NA -0.108635376161852 NA NA NA NA NA 98888477 3.13100000000003
RP11-875O11.1 ENSG00000245025 8 Lassosum 0.0808945710562811 0.865977017191315 NA NA NA NA -0.036098435552642 NA NA NA NA NA 22859478 3.20600000000002
LINC00847 ENSG00000245060 5 Lassosum 0.118354255753062 0.389885776666119 NA NA NA NA -0.0711262565415256 NA NA NA NA NA 180260341 6.20999999999998
RP11-320N21.1 ENSG00000245080 8 Lassosum 0.283693233191367 0.108676474037464 NA NA NA NA 0.29448016330548 NA NA NA NA NA 96082223 2.97900000000004
A2M-AS1 ENSG00000245105 12 Lassosum -0.00194102631087034 0.888387003046388 NA NA NA NA 0.00710367637511077 NA NA NA NA NA 9219212 1.33100000000002
CTB-131B5.4 ENSG00000245146 5 Lassosum 0.000904197807980678 0.0228099133300524 NA NA NA NA 0.282522658224023 NA NA NA NA NA 139470328 2.63400000000001
ARAP1-AS2 ENSG00000245148 11 Lassosum -0.00319737251969121 0.00968598999625852 NA NA NA NA -2.92487871560339 NA NA NA NA NA 72414085 3.12799999999999
RP11-383J24.5 ENSG00000245149 8 Lassosum 0 NA NA NA NA NA NA NA NA NA NA NA 125480771 4.33699999999999
RP11-867G23.3 ENSG00000245156 11 Lassosum 0.0265326672586174 0.634963193935788 NA NA NA NA 0.0940916493295797 NA NA NA NA NA 66041649 2.005
RP11-622O11.2 ENSG00000245164 8 Lassosum 0.0539937647196977 0.499605035708535 NA NA NA NA 0.0647274656519274 NA NA NA NA NA 126949022 2.51400000000001
RP11-841C19.6 ENSG00000245205 12 Lassosum 0 NA NA NA NA NA NA NA NA NA NA NA 19609880 2.74199999999996
RP11-10K16.1 ENSG00000245213 4 Lassosum 0.052634880479987 0.564420777968598 NA NA NA NA -0.244919640637765 NA NA NA NA NA 174071941 6.952
CTB-157D17.1 ENSG00000245275 5 Lassosum 0.048819636986866 0.714562473757788 NA NA NA NA 0.0444702713107159 NA NA NA NA NA 153767203 3.33199999999999
CTC-241N9.1 ENSG00000245317 5 Lassosum 0 NA NA NA NA NA NA NA NA NA NA NA 179287148 1.98599999999999
CTD-2540L5.6 ENSG00000245466 14 Lassosum 0.00958988662982829 0.0393084510809592 NA NA NA NA -0.267517195137099 NA NA NA NA NA 71091765 4.57500000000005
NEAT1 ENSG00000245532 11 Lassosum 0.0789351081928227 0.527654246251878 NA NA NA NA -0.0192037379999484 NA NA NA NA NA 65201628 1.54500000000002
RP11-219B17.1 ENSG00000245534 15 Lassosum 0.00297033106744848 0.933299531859071 NA NA NA NA -0.0117144059305144 NA NA NA NA NA 60847106 1.62299999999999
RP11-712B9.2 ENSG00000245552 11 Lassosum 0.0187780241907479 0.80130789033411 NA NA NA NA 0.136770049850548 NA NA NA NA NA 94925485 2.76499999999999
CTD-2037K23.2 ENSG00000245556 5 Lassosum -0.00134935815283166 0.0138926981580451 NA NA NA NA 0.647345684268792 NA NA NA NA NA 77647260 3.98000000000002
AP001258.4 ENSG00000245571 11 Lassosum 0 NA NA NA NA NA NA NA NA NA NA NA 58904047 1.54599999999999
BDNF-AS ENSG00000245573 11 Lassosum -0.00294842335725898 0.105206350274746 NA NA NA NA 4.32585338830252 NA NA NA NA NA 27624053 1.44099999999997
