# Supplementary material for: SUMMIT: An integrative approach for better transcriptomic data imputation improves causal gene identification
Source: Nat Commun. 2022 Oct 25;13:6336. doi: 10.1038/s41467-022-34016-y (PMC9593997; doi:10.1038/s41467-022-34016-y)
Supplement: Supplementary file 7 — Source Data [file 41467_2022_34016_MOESM7_ESM.zip › Source Data/Figure-3/real-data-new/Lassosum/AST/AST-153]

gene_symbol gene_id chromosome model_best r2_test p_SCAD p_ElNet p_LASSO p_MCP p_MNet z_SCAD z_ElNet z_LASSO z_MCP z_MNet p_ACAT gene_pos runtime
DACT3-AS1 ENSG00000245598 19 Lassosum 0.00642242054416953 0.367668252548604 NA NA NA NA 0.157250001925284 NA NA NA NA NA 47172162 2.011
DDX11-AS1 ENSG00000245614 12 Lassosum -0.00194995892518035 0.840080869514001 NA NA NA NA -0.0425205750130127 NA NA NA NA NA 31200239 4.99
RP11-277P12.20 ENSG00000245648 12 Lassosum 0.0591320154549423 0.0153684439197581 NA NA NA NA 0.823839416317675 NA NA NA NA NA 10533736 2.205
RP5-940J5.8 ENSG00000245667 12 Lassosum 0.00694262523474098 0.456130272493781 NA NA NA NA -1.21346143070624 NA NA NA NA NA 6653383 2.214
ZNF585B ENSG00000245680 19 Lassosum 0.0345097034948084 0.534373278673747 NA NA NA NA 1.5603022766912 NA NA NA NA NA 37690768 1.076
RP11-34F13.2 ENSG00000245719 15 Lassosum 0.0100910581615093 0.676923930641451 NA NA NA NA 0.03107135492179 NA NA NA NA NA 68128932 2.332
RP11-367J11.2 ENSG00000245748 4 Lassosum 0 NA NA NA NA NA NA NA NA NA NA NA 7040119 6.76
RP11-175K6.1 ENSG00000245812 5 Lassosum 0.00231322780514354 0.548961741842038 NA NA NA NA 0.0179602413478736 NA NA NA NA NA 158535988 4.502
CEBPA ENSG00000245848 19 Lassosum 0.0288215813547098 0.742709387117249 NA NA NA NA -0.122923525947958 NA NA NA NA NA 33792155 1.985
CTD-2339L15.1 ENSG00000245849 15 Lassosum -0.00206088372141044 2.86147137506814e-05 NA NA NA NA -9.22481218235996 NA NA NA NA NA 40983113 2.494
RP11-158I9.5 ENSG00000245869 11 Lassosum -0.00203144174422532 3.9501629881664e-06 NA NA NA NA -0.570772847454532 NA NA NA NA NA 118757500 3.143
CTD-3203P2.2 ENSG00000245888 16 Lassosum 0.0177449476448538 3.35770898784232e-12 NA NA NA NA 0.548025069735208 NA NA NA NA NA 27290669 1.778
RP11-796E2.4 ENSG00000245904 12 Lassosum -0.00321205045424944 0.898986366333097 NA NA NA NA 0.00594365301028602 NA NA NA NA NA 92561392 3.425
SNHG6 ENSG00000245910 8 Lassosum 0.000117313653033024 0.305492696100589 NA NA NA NA -0.241198141453481 NA NA NA NA NA 67836276 4.713
CTC-228N24.3 ENSG00000245937 5 Lassosum 0.0424462419410131 0.153578356848932 NA NA NA NA -3.77431560275799 NA NA NA NA NA 127347455 4.654
RP11-18H21.1 ENSG00000245954 4 Lassosum 0.409509493818458 0.600902304663278 NA NA NA NA 0.494594862705046 NA NA NA NA NA 153023889 6.176
RP11-33B1.1 ENSG00000245958 4 Lassosum 0.383951440397301 0.248063081641862 NA NA NA NA 2.37774924825069 NA NA NA NA NA 120424563 3.921
KB-1208A12.3 ENSG00000245970 8 Lassosum -0.00242726731356324 0.143050621390093 NA NA NA NA 0.000236736988681643 NA NA NA NA NA 99055151 3.999
RP11-1C1.7 ENSG00000246016 5 Lassosum -0.00325669261146633 0.719264165503078 NA NA NA NA 0.0573897483070776 NA NA NA NA NA 10480952 6.012
RP11-113K21.5 ENSG00000246067 11 Lassosum 0.0434883880541064 0.673638942172945 NA NA NA NA 0.153444290285746 NA NA NA NA NA 82800434 2.27800000000001
NUDT16P1 ENSG00000246082 3 Lassosum 0.0477019277836587 0.646975062410763 NA NA NA NA 0.142604903691699 NA NA NA NA NA 131082354 4.73999999999999
CTD-2506J14.1 ENSG00000246084 14 Lassosum -0.00283059472595304 0.13285883273467 NA NA NA NA -0.105147672447613 NA NA NA NA NA 97986545 4.91600000000001
RP11-115C21.2 ENSG00000246089 8 Lassosum 0.0811635527115387 0.283696386288481 NA NA NA NA 0.557128573936 NA NA NA NA NA 6262867 3.75200000000001
RP11-696N14.1 ENSG00000246090 4 Lassosum 0.0119482443321004 0.923529203664615 NA NA NA NA -0.710809643328875 NA NA NA NA NA 100116260 5.41800000000001
CTC-774J1.2 ENSG00000246100 11 Lassosum 0.0376679573960663 0.543044426342363 NA NA NA NA 0.114852822406999 NA NA NA NA NA 115628155 3.98399999999999
RP11-875O11.2 ENSG00000246130 8 Lassosum -0.00320485437435103 0.373339054678534 NA NA NA NA 1.32940787135857 NA NA NA NA NA 22933437 3.566
RP11-705O3.1 ENSG00000246174 11 Lassosum 0.293278789749939 0.892067438547313 NA NA NA NA 0.0822818150683903 NA NA NA NA NA 77868593 2.157
RP11-29H23.5 ENSG00000246203 1 Lassosum -0.002295423007457 0.020779216763778 NA NA NA NA 0.125000642350231 NA NA NA NA NA 155607276 4.449
RP11-260E18.1 ENSG00000246214 5 Lassosum 0.00211550037139296 0.103194336140378 NA NA NA NA -2.24661808029015 NA NA NA NA NA 16623056 4.446
C14orf64 ENSG00000246223 14 Lassosum 0.00420238704316755 0.36436916375623 NA NA NA NA 0.129225596665844 NA NA NA NA NA 98418204 3.19199999999999
RP11-382A18.1 ENSG00000246228 8 Lassosum 0.33856322894792 0.0447931618239496 NA NA NA NA 0.452466291963985 NA NA NA NA NA 128398223 3.893
KB-431C1.4 ENSG00000246263 8 Lassosum 0.102662884110078 0.384395123242348 NA NA NA NA -5.799904612457 NA NA NA NA NA 103258591 3.459
SBF2-AS1 ENSG00000246273 11 Lassosum 0.0366185978519548 0.0690783015885718 NA NA NA NA -0.173698868264461 NA NA NA NA NA 9806352 2.26000000000001
RP11-685M7.3 ENSG00000246308 11 Lassosum 0.00195495592396233 0.00211680995862363 NA NA NA NA -0.27823986111302 NA NA NA NA NA 10837661 3.43799999999999
PRR7-AS1 ENSG00000246334 5 Lassosum -1.5147922420411e-05 0.299697052130052 NA NA NA NA 0.194290507113288 NA NA NA NA NA 176870102 2.517
EXTL3-AS1 ENSG00000246339 8 Lassosum 0.00101856380637078 0.7299132755435 NA NA NA NA -0.0186383611447998 NA NA NA NA NA 28556349 4.185
RP11-13A1.1 ENSG00000246363 12 Lassosum -0.0001008244906191 0.290058409795861 NA NA NA NA -2.7879689650122 NA NA NA NA NA 89408957 3.446
RP11-16M8.2 ENSG00000246430 8 Lassosum -0.00312343190626763 0.646538375979503 NA NA NA NA 0.0133336429944431 NA NA NA NA NA 57440593 2.786
RP11-894P9.1 ENSG00000246451 14 Lassosum -0.000611581252504712 0.451528077840485 NA NA NA NA 0.131490458985745 NA NA NA NA NA 104149525 1.69399999999999
RP11-57A19.2 ENSG00000246465 16 Lassosum -0.00269372801815693 0.689366188814835 NA NA NA NA -0.0764965635604459 NA NA NA NA NA 28299795 2.52600000000001
AF131216.6 ENSG00000246477 8 Lassosum 0.0117184341421666 0.338011577366363 NA NA NA NA -0.039512468894326 NA NA NA NA NA 11178156 3.50400000000002
RP11-539L10.2 ENSG00000246526 4 Lassosum 0.126582649123092 0.0428976352065804 NA NA NA NA -0.686395385701362 NA NA NA NA NA 6690710 6.429
RP11-159H10.3 ENSG00000246528 8 Lassosum 0.00168838991985509 0.307048080168737 NA NA NA NA -0.194119845615773 NA NA NA NA NA 70756776 2.69900000000001
RP11-7F17.5 ENSG00000246548 14 Lassosum 0.0862604257590719 0.610373965930415 NA NA NA NA 3.43849828511297 NA NA NA NA NA 77521626 3.20500000000001
RP11-10L12.4 ENSG00000246560 4 Lassosum -0.00255204523156416 0.00467814639623816 NA NA NA NA -0.629124613425741 NA NA NA NA NA 103757222 3.02700000000002
AC093162.5 ENSG00000246575 2 Lassosum 0.0661633550668002 0.0484385479541959 NA NA NA NA -1.61196093856793 NA NA NA NA NA 85542908 6.88399999999999
RP11-1149O23.3 ENSG00000246582 8 Lassosum 0.245314817766082 0.0799861792906357 NA NA NA NA -0.581620415109272 NA NA NA NA NA 23085211 4.309
RP11-1277A3.2 ENSG00000246596 5 Lassosum -0.0024735826154576 0.245807031288448 NA NA NA NA 0.381660761121996 NA NA NA NA NA 177072635 4.61099999999999
CACNA1C-AS1 ENSG00000246627 12 Lassosum 0.00250731806059834 0.379282908914851 NA NA NA NA -0.0875790860764983 NA NA NA NA NA 2792766 3.34800000000001
H2AFJ ENSG00000246705 12 Lassosum 0 NA NA NA NA NA NA NA NA NA NA NA 14929103 2.43899999999999
CTD-2514K5.2 ENSG00000246731 17 Lassosum 0.0173840155597447 0.921525424289233 NA NA NA NA 0.0051189047315027 NA NA NA NA NA 72207800 1.09199999999998
RP11-730K11.1 ENSG00000246790 11 Lassosum 0.00747200557434302 0.864365565331276 NA NA NA NA 0.0547577120024854 NA NA NA NA NA 121320881 2.47500000000002
STARD4-AS1 ENSG00000246859 5 Lassosum 0.00538677045692582 0.000271609728772346 NA NA NA NA 13.6662962025738 NA NA NA NA NA 110961673 4.35100000000003
AP000487.5 ENSG00000246889 11 Lassosum -0.000474610290913224 0.547929650385823 NA NA NA NA -0.00114445967752017 NA NA NA NA NA 70231473 3.11099999999999
CTD-2258A20.4 ENSG00000246898 16 Lassosum 0.0659098843274666 0.0647544404998493 NA NA NA NA -1.47440592157135 NA NA NA NA NA 66444232 1.84299999999999
UBAP1L ENSG00000246922 15 Lassosum 0.00845120727207338 0.155555306523527 NA NA NA NA 0.228325334253686 NA NA NA NA NA 65396436 2.226
RP1-179N16.6 ENSG00000246982 6 Lassosum 0.251424533552453 0.34759153544436 NA NA NA NA -0.486278709196368 NA NA NA NA NA 36139728 3.68299999999999
SOCS2-AS1 ENSG00000246985 12 Lassosum -0.00312116886164016 0.871964903130956 NA NA NA NA 0.00852997995718357 NA NA NA NA NA 93950891 2.69800000000001
PGAM5 ENSG00000247077 12 Lassosum -0.00244387752343633 0.19460056311828 NA NA NA NA -0.110046891910474 NA NA NA NA NA 133293316 2.447
SNHG10 ENSG00000247092 14 Lassosum 0 NA NA NA NA NA NA NA NA NA NA NA 95999921 2.18099999999998
MIR210HG ENSG00000247095 11 Lassosum 0.00107727244255318 0.744284696173467 NA NA NA NA 0.0424141411935615 NA NA NA NA NA 567058 2.911
CTD-2260A17.2 ENSG00000247121 5 Lassosum 0.0296480245100612 0.259832175640102 NA NA NA NA -0.855277882367478 NA NA NA NA NA 96210622 5.31799999999998
RP11-11N9.4 ENSG00000247134 8 Lassosum -0.00302078488215818 0.445324476240552 NA NA NA NA 3.13915482633045 NA NA NA NA NA 32878034 3.06
RP11-727A23.5 ENSG00000247137 11 Lassosum 0.00626104771572444 0.530876186239295 NA NA NA NA -0.120069747035418 NA NA NA NA NA 82900184 3.99100000000001
RP11-434C1.1 ENSG00000247157 12 Lassosum 0.0620888204540753 0.37473086811042 NA NA NA NA 0.60977630522228 NA NA NA NA NA 11722133 2.09899999999999
RP11-373N22.3 ENSG00000247199 5 Lassosum 0.0121503498541163 0.522909391438185 NA NA NA NA -0.201358289059352 NA NA NA NA NA 147705608 3.99299999999999
RP11-10O17.2 ENSG00000247240 15 Lassosum -0.0011477877451358 0.207160899007496 NA NA NA NA -0.0119088988747078 NA NA NA NA NA 74763624 2.93199999999999
CTD-2003C8.1 ENSG00000247271 11 Lassosum 0.0869511259702025 0.962087750801385 NA NA NA NA 0.173184473001632 NA NA NA NA NA 10904077 2.673
RP11-902B17.1 ENSG00000247287 14 Lassosum -0.00263697035467425 0.0166335935808165 NA NA NA NA 0.0361782066174114 NA NA NA NA NA 61777209 1.369
RP11-273G15.2 ENSG00000247317 8 Lassosum 0.0682777244996459 0.036467006818683 NA NA NA NA -0.371221010263319 NA NA NA NA NA 144081504 3.16999999999999
RP11-637A17.2 ENSG00000247363 12 Lassosum 0.0438114574566312 0.0673003254271504 NA NA NA NA -0.603154504098913 NA NA NA NA NA 69074843 2.63500000000002
RP11-486O12.2 ENSG00000247373 12 Lassosum 0.0272975322534382 0.0136650792463345 NA NA NA NA 1.10385256403839 NA NA NA NA NA 124068214 2.44300000000001
DNAJC3-AS1 ENSG00000247400 13 Lassosum 0.0672812638777671 0.647744290319386 NA NA NA NA 3.64666315449871 NA NA NA NA NA 96327134 2.80799999999999
CARS-AS1 ENSG00000247473 11 Lassosum -0.00321535186608579 0.500395202144649 NA NA NA NA 0.0521924004829502 NA NA NA NA NA 3056557 2.261
RP11-392P7.6 ENSG00000247498 12 Lassosum 0.0128314978458894 0.0271719280250073 NA NA NA NA -1.98517575517359 NA NA NA NA NA 13109119 2.62899999999999
RP11-480D4.3 ENSG00000247516 5 Lassosum 0.000555312839222277 0.102589678738729 NA NA NA NA 3.36811060122189 NA NA NA NA NA 8459191 3.47799999999998
OIP5-AS1 ENSG00000247556 15 Lassosum 0.012189602515141 0.335230054676901 NA NA NA NA -0.120970162200392 NA NA NA NA NA 41589044 2.52299999999997
CTC-281B15.1 ENSG00000247572 5 Lassosum 0.184348774861281 0.837258349120117 NA NA NA NA 0.21094719388164 NA NA NA NA NA 80548647 3.32900000000001
SPTY2D1-AS1 ENSG00000247595 11 Lassosum 0.000664502255118382 0.797616145976653 NA NA NA NA 0.0521408468036465 NA NA NA NA NA 18626568 1.65699999999998
TWF2 ENSG00000247596 3 Lassosum 0.000530921394989448 0.499556290254398 NA NA NA NA -1.35944515476295 NA NA NA NA NA 52267901 4.98399999999998
MARS2 ENSG00000247626 2 Lassosum 0.000960384099561007 7.05152111341326e-05 NA NA NA NA 0.789258849248292 NA NA NA NA NA 198571600 6.88599999999997
MTND4P12 ENSG00000247627 5 Lassosum -0.000611921335924359 0.298490730926727 NA NA NA NA 0.0919437867246826 NA NA NA NA NA 134263038 4.49199999999996
RP11-1277A3.1 ENSG00000247679 5 Lassosum 0.00264133278174672 0.00276157579720841 NA NA NA NA 5.51556509853178 NA NA NA NA NA 177042504 1.69400000000002
RP11-323F5.2 ENSG00000247708 4 Lassosum -0.00207324743147996 0.0282023054302197 NA NA NA NA 0.802666947823918 NA NA NA NA NA 4591744 3.39100000000002
CTD-2574D22.2 ENSG00000247735 16 Lassosum -0.00297711966370873 0.192628805369996 NA NA NA NA -0.0235895383681147 NA NA NA NA NA 29939205 1.49100000000004
PCED1B-AS1 ENSG00000247774 12 Lassosum 0.0306436033074615 0.209481759303263 NA NA NA NA -0.021986922094099 NA NA NA NA NA 47604960 3.13
CTD-2366F13.1 ENSG00000247796 5 Lassosum 0.0294784880272299 0.506286389876579 NA NA NA NA -0.130008780194751 NA NA NA NA NA 52408314 2.65899999999999
TMEM161B-AS1 ENSG00000247828 5 Lassosum 0.115150701207202 0.0446533416722914 NA NA NA NA -6.36315457893783 NA NA NA NA NA 87648607 2.68600000000004
RP5-940J5.6 ENSG00000247853 12 Lassosum 0.00198493619804663 0.213935842000077 NA NA NA NA 0.0458954977192111 NA NA NA NA NA 6690846 2.25900000000001
RP11-421F16.3 ENSG00000247903 12 Lassosum 0.12558083670369 0.892478265398848 NA NA NA NA 0.0868162084564986 NA NA NA NA NA 27128517 2.02300000000002
RP11-967K21.1 ENSG00000247934 12 Lassosum 0.00373439372745454 0.34867221082525 NA NA NA NA -0.855797617841317 NA NA NA NA NA 28329765 1.99000000000001
SEC24B-AS1 ENSG00000247950 4 Lassosum 0.0165195030469527 0.173898791841198 NA NA NA NA -0.318680746924793 NA NA NA NA NA 110311802 4.85700000000003
RP11-358M11.2 ENSG00000247982 15 Lassosum 0.00239234656046894 0.800271558947121 NA NA NA NA 0.0929178756240263 NA NA NA NA NA 57596261 1.87799999999999
RP11-18C24.6 ENSG00000248008 12 Lassosum 0 NA NA NA NA NA NA NA NA NA NA NA 120930937 2.19399999999996
AC005329.7 ENSG00000248015 19 Lassosum -0.00249737845997022 0.121768156865258 NA NA NA NA 0.00348051014923215 NA NA NA NA NA 1394317 0.874000000000024
FAM13A-AS1 ENSG00000248019 4 Lassosum 0.0379001730351086 0.590943703609227 NA NA NA NA 0.0630072180828166 NA NA NA NA NA 89641097 5.21699999999998
RP11-453E17.1 ENSG00000248049 4 Lassosum 0.0103801494733994 0.83528656239067 NA NA NA NA 0.920581257172359 NA NA NA NA NA 68756834 2.58700000000005
RP11-159F24.1 ENSG00000248092 5 Lassosum 0.0428137379771663 0.214924291532035 NA NA NA NA 0.0417549010303645 NA NA NA NA NA 43589378 2.38999999999999
BCKDHA ENSG00000248098 19 Lassosum 0.128749678945473 0.337369461684974 NA NA NA NA -1.11980287417635 NA NA NA NA NA 41907562 0.740999999999985
INSL3 ENSG00000248099 19 Lassosum 0.0810287841511177 0.0236401339343967 NA NA NA NA 0.49693792808672 NA NA NA NA NA 17929852 1.233
