# Supplementary material for: SUMMIT: An integrative approach for better transcriptomic data imputation improves causal gene identification
Source: Nat Commun. 2022 Oct 25;13:6336. doi: 10.1038/s41467-022-34016-y (PMC9593997; doi:10.1038/s41467-022-34016-y)
Supplement: Supplementary file 7 — Source Data [file 41467_2022_34016_MOESM7_ESM.zip › Source Data/Figure-3/real-data-new/Lassosum/AST/AST-154]

gene_symbol gene_id chromosome model_best r2_test p_SCAD p_ElNet p_LASSO p_MCP p_MNet z_SCAD z_ElNet z_LASSO z_MCP z_MNet p_ACAT gene_pos runtime
RRN3P1 ENSG00000248124 16 Lassosum -0.00308611947525717 0.288896935391145 NA NA NA NA 2.33685697481166 NA NA NA NA NA 21819841 2.541
RP11-499E18.1 ENSG00000248161 4 Lassosum -0.00262983895567226 0.0293685135647048 NA NA NA NA -0.0390910563533623 NA NA NA NA NA 103355463 7.754
CICP16 ENSG00000248213 4 Lassosum 0.00249439375638716 0.204300305506303 NA NA NA NA 2.32147569179749 NA NA NA NA NA 119558496 3.875
CTC-338M12.3 ENSG00000248275 5 Lassosum 0.353776738203296 0.795025192892381 NA NA NA NA -0.629359844062293 NA NA NA NA NA 180693760 5.5
CTC-454M9.1 ENSG00000248309 5 Lassosum 0.0119164417846986 0.0167986204750379 NA NA NA NA -3.77423627269294 NA NA NA NA NA 88470680 2.49
RP11-213H15.3 ENSG00000248323 5 Lassosum -0.00300810538562013 0.71702466296205 NA NA NA NA 0.0717100501784769 NA NA NA NA NA 90604532 2.542
CDK11B ENSG00000248333 1 Lassosum 0.0164004321054221 0.643721883167753 NA NA NA NA -0.153783869385809 NA NA NA NA NA 1580538 5.047
WHAMMP2 ENSG00000248334 15 Lassosum 0.0508880681690824 0.233542723806231 NA NA NA NA -0.230917823562158 NA NA NA NA NA 28992633 1.833
CTB-129O4.1 ENSG00000248367 5 Lassosum -0.0025672654341431 0.990365710383841 NA NA NA NA 0.00377161571905205 NA NA NA NA NA 179721249 4.441
TARM1 ENSG00000248385 19 Lassosum 0.0380805286668791 0.68076400303834 NA NA NA NA -0.00320319609966228 NA NA NA NA NA 54578891 1.44900000000001
RP11-597D13.9 ENSG00000248429 4 Lassosum 0.213683686602592 0.181275252388055 NA NA NA NA 0.517935610599357 NA NA NA NA NA 159107966 5.859
CTB-118N6.3 ENSG00000248445 5 Lassosum 0.0407403864630046 0.378364658233284 NA NA NA NA -0.278159412265611 NA NA NA NA NA 115813607 5.063
RP11-321E2.3 ENSG00000248455 5 Lassosum -0.00288636528748598 0.801011632317641 NA NA NA NA -0.325155214749385 NA NA NA NA NA 17422965 2.796
DDX11L9 ENSG00000248472 15 Lassosum 0.00058685530220981 0.460981212826952 NA NA NA NA -0.0941581568204354 NA NA NA NA NA 102518028 0.970000000000006
BACH1-IT1 ENSG00000248476 21 Lassosum -0.00139269875067805 0.312947626481294 NA NA NA NA 0.0217422366384303 NA NA NA NA NA 30729085 1.171
RP11-848G14.2 ENSG00000248477 5 Lassosum 0.00558664042159374 0.591277023630428 NA NA NA NA 0.573404840291426 NA NA NA NA NA 68911401 2.15600000000001
PCP4L1 ENSG00000248485 1 Lassosum 0.0203192926188285 0.0776285489661756 NA NA NA NA -0.483421851376431 NA NA NA NA NA 161241878 5.504
ABHD14A ENSG00000248487 3 Lassosum -0.00275063942787668 0.631784539203334 NA NA NA NA -0.0292192410738097 NA NA NA NA NA 52010327 2.77
CTD-2007H13.3 ENSG00000248489 5 Lassosum 0.183612472539528 0.0592968516362983 NA NA NA NA -0.561096143804767 NA NA NA NA NA 98297796 6.22
RP11-521C20.4 ENSG00000248508 15 Lassosum 0.1992371390811 0.571029984771729 NA NA NA NA -0.168802791712381 NA NA NA NA NA 40345501 2.637
RP11-265O12.1 ENSG00000248516 4 Lassosum 0.0721936741830883 0.637001074075256 NA NA NA NA -0.0260473907368587 NA NA NA NA NA 4329799 3.149
MTATP6P1 ENSG00000248527 1 Lassosum 0.00285710796132888 0.175447489589663 NA NA NA NA 0.0855569656364371 NA NA NA NA NA 569416 5.744
RP11-10A14.5 ENSG00000248538 8 Lassosum 0.309804087157392 0.000281100703927411 NA NA NA NA -16.0768387764408 NA NA NA NA NA 9053442 4.488
CTB-47B11.3 ENSG00000248544 5 Lassosum 0.0605501037595871 0.619621362019966 NA NA NA NA -0.617828533050033 NA NA NA NA NA 156807353 3.288
RP11-215P8.3 ENSG00000248559 5 Lassosum 0.00180876827599541 0.275140770587822 NA NA NA NA -0.00649941961433755 NA NA NA NA NA 133736399 3.40900000000001
RP11-768B22.2 ENSG00000248571 4 Lassosum -0.00120926985577263 0.216052764637645 NA NA NA NA 0.609343133335781 NA NA NA NA NA 153589389 4.83900000000001
DSTNP2 ENSG00000248593 12 Lassosum 0 NA NA NA NA NA NA NA NA NA NA NA 6994398 1.333
RP11-366M4.11 ENSG00000248632 4 Lassosum 0.0132224545981273 0.534861319004914 NA NA NA NA -1.06348246643078 NA NA NA NA NA 165890446 3.908
CCDC153 ENSG00000248712 11 Lassosum 0.0640358946128405 0.321746815179941 NA NA NA NA -0.00759173442615344 NA NA NA NA NA 119063913 3.27799999999999
RP11-1079K10.3 ENSG00000248714 17 Lassosum -0.00316591663532861 6.68437003628097e-09 NA NA NA NA 0.984631875486494 NA NA NA NA NA 47442943 2.167
CTC-236F12.4 ENSG00000248727 5 Lassosum 0.0501239464128344 0.0942232070300586 NA NA NA NA 0.175128132302973 NA NA NA NA NA 55765697 2.526
CTD-2260A17.1 ENSG00000248734 5 Lassosum 0.180587314763855 0.482577568287705 NA NA NA NA -2.55867491362582 NA NA NA NA NA 96121092 1.946
ACTN3 ENSG00000248746 11 Lassosum 0.0344253867644236 0.00153607996753279 NA NA NA NA 0.251582335189498 NA NA NA NA NA 66322333 3.077
RP11-632F7.1 ENSG00000248780 4 Lassosum 0.0759818913988434 0.000356179647238151 NA NA NA NA -0.700163316157594 NA NA NA NA NA 40788427 7.02
CTD-2165H16.3 ENSG00000248791 5 Lassosum 0.00255228682666342 1.62964130218693e-06 NA NA NA NA 0.774905890269955 NA NA NA NA NA 14620775 2.729
RP11-362F19.1 ENSG00000248810 4 Lassosum 0.239708999123988 0.016513586772053 NA NA NA NA -1.87015109250714 NA NA NA NA NA 142247188 4.42199999999998
RP11-100L22.2 ENSG00000248858 8 Lassosum 0.00223941188800547 0.212906772268826 NA NA NA NA 0.00568622802899248 NA NA NA NA NA 93801850 4.774
USP46-AS1 ENSG00000248866 4 Lassosum -0.00280912854800985 0.706875620824033 NA NA NA NA 0.00629366627827482 NA NA NA NA NA 53526704 3.297
FMN1 ENSG00000248905 15 Lassosum 0.0466758481001853 0.570469830142467 NA NA NA NA 0.250294517756005 NA NA NA NA NA 33272322 1.898
MTND5P11 ENSG00000248923 5 Lassosum -0.00272289600760978 0.212849735592013 NA NA NA NA 0.199031230708755 NA NA NA NA NA 134261243 5.70100000000002
CTD-2083E4.6 ENSG00000248925 5 Lassosum 0.0385574290074725 0.811987296534161 NA NA NA NA -0.103897179426493 NA NA NA NA NA 270802 1.56799999999998
RP11-319G6.1 ENSG00000248932 3 Lassosum 0.0144767699810735 0.113968885673002 NA NA NA NA 2.53854816337393 NA NA NA NA NA 139205409 4.07400000000001
RP11-36B15.1 ENSG00000248936 4 Lassosum 0.0137913138456928 0.846916510272607 NA NA NA NA -0.0926282961746684 NA NA NA NA NA 37590103 5.67399999999998
KRT8P46 ENSG00000248971 4 Lassosum 0.0618498435739998 0.00390015033131792 NA NA NA NA -1.22456387874253 NA NA NA NA NA 103650615 3.23599999999999
RP11-1334A24.6 ENSG00000248996 5 Lassosum 0.00697685563300188 0.880062569372873 NA NA NA NA -0.0818748430079513 NA NA NA NA NA 176926322 4.059
CTD-2015H6.3 ENSG00000249042 5 Lassosum 0.0160977068228073 0.43201919838643 NA NA NA NA -0.541665723047841 NA NA NA NA NA 79780997 2.185
C1orf213 ENSG00000249087 1 Lassosum 0 NA NA NA NA NA NA NA NA NA NA NA 23696911 5.23099999999999
RP11-290F5.1 ENSG00000249096 4 Lassosum 0.00574880049379356 0.702151244056519 NA NA NA NA 0.144346374790573 NA NA NA NA NA 185288682 5.77100000000002
HAUS5 ENSG00000249115 19 Lassosum -0.00195841688968645 0.389645726828937 NA NA NA NA 0.00408599900616489 NA NA NA NA NA 36109948 1.28099999999998
MTND6P4 ENSG00000249119 5 Lassosum 0 NA NA NA NA NA NA NA NA NA NA NA 134260073 3.71899999999999
SUDS3P1 ENSG00000249129 5 Lassosum 0 NA NA NA NA NA NA NA NA NA NA NA 177398799 1.964
RP11-701P16.1 ENSG00000249138 4 Lassosum -0.00308718607908487 0.884827954772446 NA NA NA NA 0.0128668246066907 NA NA NA NA NA 185719825 5.536
RP11-1C1.5 ENSG00000249160 5 Lassosum 0.0081538111407139 0.294943308780744 NA NA NA NA 0.129540904717393 NA NA NA NA NA 10513652 3.041
RP11-701P16.4 ENSG00000249173 4 Lassosum 0.0232969959924578 0.0263918565996804 NA NA NA NA -1.65933110023339 NA NA NA NA NA 185817816 4.10300000000001
AC010226.4 ENSG00000249249 5 Lassosum 0.0280274883920139 0.374199409340961 NA NA NA NA -1.64905267915927 NA NA NA NA NA 114947055 3.50999999999999
EEF1A1P9 ENSG00000249264 4 Lassosum -0.00287235030706512 0.219487285023286 NA NA NA NA 0.0100558403239164 NA NA NA NA NA 106406546 2.994
RP11-319J24.3 ENSG00000249274 3 Lassosum 0.0986944451231498 0.632291569207973 NA NA NA NA 1.34700392854237 NA NA NA NA NA 98501534 4.94300000000001
RP11-153M7.5 ENSG00000249309 4 Lassosum 0.00734765959537176 0.0295426120318965 NA NA NA NA -0.0114001062447646 NA NA NA NA NA 154645176 4.23399999999998
UGDH-AS1 ENSG00000249348 4 Lassosum -0.00287459706861082 0.561072360355574 NA NA NA NA 0.374814207469713 NA NA NA NA NA 39562983 2.53700000000001
RP11-65F13.1 ENSG00000249353 5 Lassosum -0.00148020116847025 0.184012960628142 NA NA NA NA -0.176615101428878 NA NA NA NA NA 93018958 2.303
RP11-1C1.4 ENSG00000249396 5 Lassosum -0.00284469737910387 0.972783707752903 NA NA NA NA 0.000235991512828373 NA NA NA NA NA 10498239 3.96599999999998
CTC-563A5.2 ENSG00000249412 5 Lassosum 0.0249697402999278 0.141830736662931 NA NA NA NA 0.179225526280336 NA NA NA NA NA 179391017 1.934
NAIP ENSG00000249437 5 Lassosum -0.00126199973680752 0.298545711505692 NA NA NA NA -0.641145121051636 NA NA NA NA NA 70292625 1.62400000000002
ZNF286B ENSG00000249459 17 Lassosum -0.00137191014552762 0.79092354516541 NA NA NA NA 0.00134775365166321 NA NA NA NA NA 18573658 0.72199999999998
ZNF324B ENSG00000249471 19 Lassosum -0.00187107292426192 0.808224425555651 NA NA NA NA -0.000272925812790024 NA NA NA NA NA 58966085 1.05199999999999
CTD-2587M2.1 ENSG00000249476 5 Lassosum 0.252529474369151 0.0291204815204084 NA NA NA NA 2.05158303984008 NA NA NA NA NA 108617445 2.06300000000002
RBBP4P1 ENSG00000249485 5 Lassosum 0 NA NA NA NA NA NA NA NA NA NA NA 14797871 3.27599999999998
SERBP1P5 ENSG00000249565 4 Lassosum -0.00325682465971 0.913747607494494 NA NA NA NA 0.00408798582121245 NA NA NA NA NA 79102610 3.14000000000001
CTD-2203K17.1 ENSG00000249572 5 Lassosum 0.152170100107188 0.514614951341066 NA NA NA NA 1.4427265582014 NA NA NA NA NA 33432428 2.92499999999998
RP11-440L14.1 ENSG00000249592 4 Lassosum 0.00401385318319392 0.560104526633425 NA NA NA NA 0.0228539562286266 NA NA NA NA NA 765906 2.929
CTB-27N1.1 ENSG00000249601 5 Lassosum 0.00156605778881402 0.797787593904131 NA NA NA NA 2.1156723020444 NA NA NA NA NA 169622364 2.80799999999999
RP11-496H1.1 ENSG00000249626 3 Lassosum -0.000935863711984508 0.804625837767062 NA NA NA NA -1.1406676273961 NA NA NA NA NA 197361934 4.87200000000001
CTC-329D1.2 ENSG00000249637 5 Lassosum -0.000756958265452967 0.218871486933266 NA NA NA NA -0.0363427832591448 NA NA NA NA NA 139765714 2.18799999999999
OR7E94P ENSG00000249646 4 Lassosum 0.00486452204766363 0.248960439592892 NA NA NA NA -0.107194929963534 NA NA NA NA NA 80508870 5.27599999999998
RP11-321E2.4 ENSG00000249662 5 Lassosum -0.00258708743304714 0.738580531419572 NA NA NA NA 0.180683505106383 NA NA NA NA NA 17464087 2.774
RP11-213G21.1 ENSG00000249667 4 Lassosum -0.00169718865158242 0.148930372795174 NA NA NA NA -7.0295469354972 NA NA NA NA NA 38515532 3.42599999999999
NOP14-AS1 ENSG00000249673 4 Lassosum 0.124061642383093 0.534183731873187 NA NA NA NA -0.0451101056137981 NA NA NA NA NA 2950045 2.57499999999999
RP11-423H2.3 ENSG00000249684 5 Lassosum 0.0162482573286287 0.209163982246391 NA NA NA NA 0.532253607074878 NA NA NA NA NA 177384148 1.82799999999997
RP11-360F5.3 ENSG00000249685 4 Lassosum 0.130329175272261 0.347209960531884 NA NA NA NA 12.7910412150421 NA NA NA NA NA 39136380 3.03100000000001
SRD5A3-AS1 ENSG00000249700 4 Lassosum 0.0888254100417133 0.384620179676523 NA NA NA NA -0.526599505253769 NA NA NA NA NA 56246073 2.68299999999999
ZNF564 ENSG00000249709 19 Lassosum 0.0006919883388804 0.100443845838294 NA NA NA NA -0.0744048456336454 NA NA NA NA NA 12649270 0.70799999999997
RP11-673E1.3 ENSG00000249741 4 Lassosum 0.0911356951657327 0.379246418570745 NA NA NA NA 0.480208563620529 NA NA NA NA NA 144832936 2.56399999999996
EAF1-AS1 ENSG00000249786 3 Lassosum 0.0354364267124143 0.421740918551971 NA NA NA NA -0.666072350444968 NA NA NA NA NA 15481627 4.25299999999999
RP11-223C24.1 ENSG00000249806 4 Lassosum 0.0493040216293229 0.801447905301035 NA NA NA NA -0.076257162466822 NA NA NA NA NA 143534637 3.09300000000002
CTD-2201I18.1 ENSG00000249825 5 Lassosum 0.0317613641135359 0.347245213401847 NA NA NA NA 0.147861468633139 NA NA NA NA NA 79363837 1.99499999999995
RP11-77P16.4 ENSG00000249846 3 Lassosum 0.0541042464173256 0.72812473799765 NA NA NA NA -0.1291333078302 NA NA NA NA NA 129834876 2.73199999999997
CTD-2653M23.1 ENSG00000249850 5 Lassosum 0.00443438881516622 0.113148116743217 NA NA NA NA -0.138496469458919 NA NA NA NA NA 36885953 3.05200000000002
EEF1A1P19 ENSG00000249855 5 Lassosum 0 NA NA NA NA NA NA NA NA NA NA NA 43495865 1.51600000000002
PVT1 ENSG00000249859 8 Lassosum 0.0926548670223809 0.00123637737402571 NA NA NA NA -0.861120517835264 NA NA NA NA NA 128960139 3.46600000000001
RP11-177C12.1 ENSG00000249863 4 Lassosum 0.0366815246201082 0.0634408074679233 NA NA NA NA 0.463452033582983 NA NA NA NA NA 37870756 3.89299999999997
CTD-2541M15.1 ENSG00000249898 8 Lassosum -0.00128989287462944 0.0862434343689651 NA NA NA NA -0.501215034080245 NA NA NA NA NA 6520863 3.661
PDCD6 ENSG00000249915 5 Lassosum 0.0437088661720154 0.765742561618889 NA NA NA NA 0.485386997250934 NA NA NA NA NA 312853 3.00200000000001
GOLGA8K ENSG00000249931 15 Lassosum 0.00177858089955973 0.849746707807777 NA NA NA NA 0.027085006643456 NA NA NA NA NA 32690189 1.14400000000001
RAC1P2 ENSG00000249936 4 Lassosum -0.000629904243832025 0.754549450332817 NA NA NA NA 0.00177558030536538 NA NA NA NA NA 46726209 3.17500000000001
XBP1P1 ENSG00000249947 5 Lassosum 0.00355854875298212 0.426551326392597 NA NA NA NA 0.0238310477430602 NA NA NA NA NA 112221116 2.36699999999996
TRGV7 ENSG00000249978 7 Lassosum 0.0130719003075442 0.106598630633066 NA NA NA NA 0.346630452145454 NA NA NA NA NA 38374878 2.762
TMEM158 ENSG00000249992 3 Lassosum 0.0282207093329024 0.512154758745065 NA NA NA NA -0.13599973815431 NA NA NA NA NA 45266864 5.97499999999997
RP11-114M5.1 ENSG00000250031 8 Lassosum -0.00175825782812056 0.492108157128494 NA NA NA NA 0.502553650171328 NA NA NA NA NA 59338195 2.91000000000003
YJEFN3 ENSG00000250067 19 Lassosum 0.060308746786558 0.798346346012088 NA NA NA NA 0.0186838521886345 NA NA NA NA NA 19637714 0.728999999999985
RP11-677M14.3 ENSG00000250073 11 Lassosum 0.0107970340510241 0.990730798858247 NA NA NA NA 0.00329441156243783 NA NA NA NA NA 124632428 4.63100000000003
