# Supplementary material for: SUMMIT: An integrative approach for better transcriptomic data imputation improves causal gene identification
Source: Nat Commun. 2022 Oct 25;13:6336. doi: 10.1038/s41467-022-34016-y (PMC9593997; doi:10.1038/s41467-022-34016-y)
Supplement: Supplementary file 7 — Source Data [file 41467_2022_34016_MOESM7_ESM.zip › Source Data/Figure-3/real-data-new/Lassosum/AST/AST-155]

gene_symbol gene_id chromosome model_best r2_test p_SCAD p_ElNet p_LASSO p_MCP p_MNet z_SCAD z_ElNet z_LASSO z_MCP z_MNet p_ACAT gene_pos runtime
DNAH10OS ENSG00000250091 12 Lassosum 0.00425465884993304 0.280321294230155 NA NA NA NA 0.0972717525724627 NA NA NA NA NA 124415251 3.754
RP11-417F21.1 ENSG00000250116 2 Lassosum 0.00416572683181782 0.922683828771704 NA NA NA NA -0.0116898591452561 NA NA NA NA NA 46801386 8.646
RP11-616K22.1 ENSG00000250130 15 Lassosum 0.0110744537565702 0.702570426024911 NA NA NA NA 0.0363891751408386 NA NA NA NA NA 44647389 1.807
RP11-130F10.1 ENSG00000250131 4 Lassosum -0.00275962350797676 0.538420931053063 NA NA NA NA 0.0146289991851574 NA NA NA NA NA 178482206 5.257
RP11-359B12.1 ENSG00000250132 12 Lassosum -0.00141958217049387 0.0122741633275038 NA NA NA NA 0.320115285906999 NA NA NA NA NA 1091835 3.37
RP11-848G14.5 ENSG00000250138 5 Lassosum 0.0272313091622147 0.839902392722042 NA NA NA NA 0.0294978179001119 NA NA NA NA NA 68930051 4.417
CTD-2353F22.1 ENSG00000250155 5 Lassosum 0.407313201099861 0.162919219874886 NA NA NA NA 0.992117413322125 NA NA NA NA NA 36695806 2.534
CTD-2165H16.1 ENSG00000250182 5 Lassosum 0 NA NA NA NA NA NA NA NA NA NA NA 14652742 2.783
PKD1P6 ENSG00000250251 16 Lassosum 0.167921718912288 0.0324386821252748 NA NA NA NA 0.310929633495051 NA NA NA NA NA 15233760 1.53
CTB-114C7.4 ENSG00000250274 5 Lassosum -0.00142956162410157 0.0813915638162261 NA NA NA NA -0.51730243724877 NA NA NA NA NA 169737712 3.656
RP11-356J5.12 ENSG00000250303 11 Lassosum -0.00269899379048333 0.491817219658804 NA NA NA NA 3.08824729010711 NA NA NA NA NA 112187364 3.322
ZNF718 ENSG00000250312 4 Lassosum 0.339636534319193 0.740215099137434 NA NA NA NA -0.0443817970323379 NA NA NA NA NA 141082 4.717
C4orf52 ENSG00000250317 4 Lassosum 0.000661169249006277 0.95548644498763 NA NA NA NA 0.00634759243892234 NA NA NA NA NA 25897443 3.14400000000001
CTA-963H5.5 ENSG00000250318 22 Lassosum 0.282555998613772 0.0568693508699538 NA NA NA NA 0.172506486215102 NA NA NA NA NA 31050332 1.336
RP11-284M14.1 ENSG00000250326 4 Lassosum 0.0450154384664189 0.682767469316614 NA NA NA NA 0.0222564503504685 NA NA NA NA NA 143980181 2.79499999999999
RP11-234K19.2 ENSG00000250334 4 Lassosum 0.210055709537636 0.759709501313464 NA NA NA NA 0.225981406978478 NA NA NA NA NA 80455592 3.364
RP11-466P24.6 ENSG00000250348 5 Lassosum 0.000909579841292918 0.160884502631782 NA NA NA NA 0.20566502255564 NA NA NA NA NA 75594327 4.95800000000001
GYPB ENSG00000250361 4 Lassosum 0.00789169118462374 0.489861599079443 NA NA NA NA -0.0647602330054678 NA NA NA NA NA 144989550 3.723
CTD-2213F21.2 ENSG00000250365 14 Lassosum 0.0103239055679218 0.772856596006654 NA NA NA NA -0.741371158172524 NA NA NA NA NA 31905790 1.646
RP11-1391J7.1 ENSG00000250397 11 Lassosum 0.0156236419716066 0.704963327356619 NA NA NA NA -1.24287023077734 NA NA NA NA NA 858337 3.169
RP11-631M6.2 ENSG00000250461 5 Lassosum -0.00236207535312993 0.730597021449185 NA NA NA NA -0.00112207778348311 NA NA NA NA NA 60671310 2.39100000000001
WBP1LP2 ENSG00000250474 7 Lassosum 0.00185652037786987 0.909428390852555 NA NA NA NA -0.00887812622016273 NA NA NA NA NA 107269470 3.68000000000001
CHCHD10 ENSG00000250479 22 Lassosum -0.000213949409011427 NA NA NA NA NA NA NA NA NA NA NA 24109325 0.953999999999994
CTD-2324F15.2 ENSG00000250490 5 Lassosum 0.195923077618971 0.610025473076764 NA NA NA NA 0.326287205573454 NA NA NA NA NA 6325275 4.60499999999999
CDK3 ENSG00000250506 17 Lassosum 0.0531246058022418 0.00311527472611702 NA NA NA NA 0.607239794248081 NA NA NA NA NA 73999533 0.965000000000003
GPR162 ENSG00000250510 12 Lassosum 0.00244350602946508 0.0692740015497097 NA NA NA NA -0.733897055020629 NA NA NA NA NA 6933648 2.194
STK19P ENSG00000250535 6 Lassosum 0.11882300318746 2.5581057691306e-23 NA NA NA NA 16.9963884597868 NA NA NA NA NA 31981305 4.55200000000001
KRT8P33 ENSG00000250539 5 Lassosum 0.0314510925022388 0.620045152095603 NA NA NA NA 2.74290403273964 NA NA NA NA NA 122737327 3.523
RP11-47I22.2 ENSG00000250548 14 Lassosum 0.00793921523106123 0.0107426252100664 NA NA NA NA -0.982571756387289 NA NA NA NA NA 62030201 3.146
ATP6V1E2 ENSG00000250565 2 Lassosum 0.0624775427753789 0.501908124295637 NA NA NA NA -0.218831262236796 NA NA NA NA NA 46743792 4.386
CTD-3083F21.1 ENSG00000250569 8 Lassosum -0.000546425584425414 0.440497655136991 NA NA NA NA -0.109415646347705 NA NA NA NA NA 87494607 3.97
GLI4 ENSG00000250571 8 Lassosum 0.0267117523833725 0.617528651386207 NA NA NA NA -0.0262464062959723 NA NA NA NA NA 144354352 1.867
RP4-669L17.8 ENSG00000250575 1 Lassosum -0.00323933235627893 0.314476843195197 NA NA NA NA 0.126670820117473 NA NA NA NA NA 327104 4.21900000000001
RP11-933H2.4 ENSG00000250608 3 Lassosum 0.0117695546047254 0.993337955363569 NA NA NA NA 0.00194810127009035 NA NA NA NA NA 131072127 5.20599999999999
RP11-455F5.3 ENSG00000250616 16 Lassosum 0.116792737440159 0.119471997225055 NA NA NA NA -0.528388355732801 NA NA NA NA NA 30111594 2.22499999999999
PABPC1P7 ENSG00000250651 4 Lassosum -0.00301577984118517 0.126418793201119 NA NA NA NA 0.463693197756936 NA NA NA NA NA 103818638 2.95
RP11-834C11.7 ENSG00000250654 12 Lassosum -0.00268556300780087 0.735879814539066 NA NA NA NA -0.0506717522848884 NA NA NA NA NA 54473154 2.039
RP11-6L6.2 ENSG00000250673 4 Lassosum 0.280822535394856 0.0379763422087772 NA NA NA NA -6.48758049340125 NA NA NA NA NA 147147958 4.18400000000001
RP11-497H16.7 ENSG00000250687 5 Lassosum -0.000264155445871328 0.869674754211738 NA NA NA NA -0.0823970369361681 NA NA NA NA NA 69766556 5.19399999999999
RP11-704M14.1 ENSG00000250696 4 Lassosum 0.0466863999724153 0.937562990916906 NA NA NA NA -0.0296388865977662 NA NA NA NA NA 70065151 3.36699999999999
SEPP1 ENSG00000250722 5 Lassosum 0 NA NA NA NA NA NA NA NA NA NA NA 42843738 1.83000000000001
TPM3P6 ENSG00000250731 19 Lassosum 0.1599605007228 0.456479199188652 NA NA NA NA -0.755220953023437 NA NA NA NA NA 53982974 1.33300000000003
RP11-834C11.4 ENSG00000250742 12 Lassosum 0.0315561168936266 0.0987134863008089 NA NA NA NA -0.947340550089888 NA NA NA NA NA 54523254 2.83200000000002
CTD-2152M20.2 ENSG00000250764 5 Lassosum 0.039044035966659 0.297855220921387 NA NA NA NA -0.203073351771787 NA NA NA NA NA 32112799 2.72300000000001
RP11-153M7.3 ENSG00000250771 4 Lassosum 0.0209656658445638 0.599781116356841 NA NA NA NA 0.00963929906876433 NA NA NA NA NA 154581826 4.53
CTD-2001E22.2 ENSG00000250786 5 Lassosum 0.00655566018310849 0.202675563150873 NA NA NA NA -0.0164060628097613 NA NA NA NA NA 9548516 3.81299999999999
CTD-2083E4.5 ENSG00000250848 5 Lassosum 0.0626571505254131 0.482834016198131 NA NA NA NA 0.0696084042478485 NA NA NA NA NA 289692 3.124
RP11-297B17.3 ENSG00000250850 9 Lassosum 0.00608187544522898 0.907934704120951 NA NA NA NA -0.0244863192888365 NA NA NA NA NA 37005365 1.84300000000002
HNRNPKP1 ENSG00000250859 5 Lassosum 0 NA NA NA NA NA NA NA NA NA NA NA 126847845 2.24600000000001
RP11-229C3.2 ENSG00000250889 5 Lassosum 0.00556006256284769 0.470160397742141 NA NA NA NA -0.0062821520450439 NA NA NA NA NA 74346106 2.999
RP11-1365D11.1 ENSG00000250892 4 Lassosum 0.0196908921725237 0.566043598337015 NA NA NA NA -0.924890933600273 NA NA NA NA NA 196998 3.94300000000001
RP11-588L15.2 ENSG00000250893 4 Lassosum -7.00200987338029e-05 0.780230095612708 NA NA NA NA 0.0551562242704209 NA NA NA NA NA 40428869 4.04000000000002
RNPS1P1 ENSG00000250896 4 Lassosum 0 NA NA NA NA NA NA NA NA NA NA NA 11374057 2.81699999999998
RP1-80B9.2 ENSG00000250903 6 Lassosum 0.0222622974796336 0.483165100841606 NA NA NA NA -0.484287413870226 NA NA NA NA NA 2329903 3.755
RP11-1079K10.2 ENSG00000250948 17 Lassosum -0.00324295516279016 0.0179595511963067 NA NA NA NA 0.00189416171234155 NA NA NA NA NA 47455099 1.321
GLUD1P3 ENSG00000250959 10 Lassosum 0.000519212659031432 0.253231531723104 NA NA NA NA 0.00762157337857489 NA NA NA NA NA 75493694 2.65900000000002
RP11-402J6.3 ENSG00000250966 4 Lassosum -0.000963123145452771 0.878095029659543 NA NA NA NA 0.0213155995883349 NA NA NA NA NA 113486349 6.91
RP11-159J3.1 ENSG00000250982 16 Lassosum -0.00313228998907422 0.0058393569834504 NA NA NA NA 0.926319025628359 NA NA NA NA NA 28251501 0.855999999999995
RP11-752G15.6 ENSG00000250988 15 Lassosum 0 NA NA NA NA NA NA NA NA NA NA NA 83422637 1.53899999999999
AC008592.3 ENSG00000251000 5 Lassosum 0.199330056681953 0.782980390452177 NA NA NA NA 0.0995081721951995 NA NA NA NA NA 95170439 2.69499999999999
AE000661.37 ENSG00000251002 14 Lassosum -0.000596507010623526 0.353303494544608 NA NA NA NA -1.94363449570924 NA NA NA NA NA 22900515 3.191
THAP9-AS1 ENSG00000251022 4 Lassosum 0.0251311653378716 0.798085889348028 NA NA NA NA 0.152988457436366 NA NA NA NA NA 83818376 4.07999999999998
RP11-549J18.1 ENSG00000251023 5 Lassosum 0 NA NA NA NA NA NA NA NA NA NA NA 93197953 2.06400000000002
RP11-582J16.4 ENSG00000251034 8 Lassosum -0.00324135690226535 0.0528929445596757 NA NA NA NA -4.12568260427215 NA NA NA NA NA 22400638 4.18599999999998
IGKV2D-40 ENSG00000251039 2 Lassosum 0.00154061848295384 0.782931063357329 NA NA NA NA 0.184833418142969 NA NA NA NA NA 89890954 2.864
RP11-414H23.3 ENSG00000251093 5 Lassosum 0.016365503254212 0.13219381680691 NA NA NA NA 0.185682147587674 NA NA NA NA NA 90522590 3.65299999999999
RP11-734I18.1 ENSG00000251129 4 Lassosum 0.229370618597527 0.219762262931776 NA NA NA NA 0.830389327081493 NA NA NA NA NA 32078023 4.38200000000001
RP11-37B2.1 ENSG00000251136 8 Lassosum 0.0598086563961729 0.24274990474048 NA NA NA NA -0.605500492369588 NA NA NA NA NA 90695796 2.78899999999999
RP11-701P16.2 ENSG00000251139 4 Lassosum -0.00314928275135817 0.946463723889006 NA NA NA NA -0.119684091894392 NA NA NA NA NA 185738608 3.79500000000002
RP11-849H4.4 ENSG00000251143 11 Lassosum 0 NA NA NA NA NA NA NA NA NA NA NA 71728646 2.92899999999997
RP11-540O11.1 ENSG00000251161 15 Lassosum 0.00314208809079797 0.143982479572381 NA NA NA NA 0.221100326374956 NA NA NA NA NA 41200274 1.04400000000001
RP11-893F2.9 ENSG00000251179 17 Lassosum 0.117934364257776 0.0245246476785275 NA NA NA NA -4.49509452547694 NA NA NA NA NA 48362077 1.80199999999999
RP1-68D18.2 ENSG00000251194 11 Lassosum 0.0172269291422292 0.146893285061681 NA NA NA NA -0.264903487758012 NA NA NA NA NA 35234825 1.76500000000001
GOLGA5P1 ENSG00000251215 5 Lassosum 0.032225775319026 0.543306430093206 NA NA NA NA 0.0556284905510082 NA NA NA NA NA 39169874 5.14699999999999
CTC-325J23.3 ENSG00000251221 5 Lassosum 0.0568202232778959 0.951125738937842 NA NA NA NA -0.100380550816924 NA NA NA NA NA 79911392 2.12700000000001
RP11-503N18.5 ENSG00000251229 4 Lassosum -0.00155019898729303 0.687271932555763 NA NA NA NA -0.185282223115041 NA NA NA NA NA 2507407 3.173
RP11-701P16.5 ENSG00000251230 4 Lassosum 0.0102971874196653 0.0925438193269791 NA NA NA NA -2.93535155367426 NA NA NA NA NA 185771322 3.751
ZNF345 ENSG00000251247 19 Lassosum 0.00436975513553317 0.154213700342637 NA NA NA NA -0.132891898808327 NA NA NA NA NA 37372597 1.00299999999999
AC004069.2 ENSG00000251259 4 Lassosum -0.000830785175178983 0.15838270440308 NA NA NA NA 0.0243192913679204 NA NA NA NA NA 106060106 2.48500000000001
ALG1L2 ENSG00000251287 3 Lassosum 0.295601353467443 0.237342103547146 NA NA NA NA -0.477470084527338 NA NA NA NA NA 129816372 3.63
RP11-10L12.2 ENSG00000251288 4 Lassosum 0.0148714588710582 0.0105285896023647 NA NA NA NA -0.531449347609322 NA NA NA NA NA 103673178 2.767
RP11-81H14.2 ENSG00000251301 12 Lassosum 0.239425552992703 0.200865257882519 NA NA NA NA 6.94810539564098 NA NA NA NA NA 68786055 3.06200000000001
SHANK3 ENSG00000251322 22 Lassosum 0.000941527709270584 0.279421429271746 NA NA NA NA -0.0614452341934476 NA NA NA NA NA 51142284 1.99299999999999
RP11-452H21.4 ENSG00000251323 11 Lassosum 0.00240470048234953 0.00701718125768268 NA NA NA NA -1.18725326029612 NA NA NA NA NA 78137955 1.53799999999995
RTN3P1 ENSG00000251333 4 Lassosum -0.00318905294217209 0.792330374955611 NA NA NA NA -0.0121965129061647 NA NA NA NA NA 146297050 3.26000000000005
CTD-2516F10.2 ENSG00000251364 11 Lassosum 0.118069938162506 0.611631138261552 NA NA NA NA 0.0746735930023084 NA NA NA NA NA 7491121 3.11700000000002
ZNF550 ENSG00000251369 19 Lassosum 0.112204276599861 0.782867020091826 NA NA NA NA 0.0331399983217552 NA NA NA NA NA 58058928 1.54700000000003
CTC-497E21.4 ENSG00000251381 11 Lassosum 0.337989041382264 0.828710148033974 NA NA NA NA -0.607256546183978 NA NA NA NA NA 12997576 2.483
RP1-240K6.3 ENSG00000251393 14 Lassosum 0.00191507190245732 0.274771621539508 NA NA NA NA -7.23353020354207 NA NA NA NA NA 73936504 2.94500000000005
CTB-109A12.1 ENSG00000251405 5 Lassosum 0.0139102258858542 0.680417351425125 NA NA NA NA 0.107589216706909 NA NA NA NA NA 156838354 2.58799999999997
AC008592.4 ENSG00000251409 5 Lassosum 0.037715720462993 0.718625949933817 NA NA NA NA 0.0838614758923159 NA NA NA NA NA 95180036 2.00999999999999
RP11-397E7.4 ENSG00000251411 4 Lassosum 0.0188629072834451 0.491759480695851 NA NA NA NA 0.233621387792502 NA NA NA NA NA 87835194 4.90600000000001
RP11-843P14.1 ENSG00000251414 5 Lassosum -0.00295088435652002 0.0424090073451235 NA NA NA NA 0.54941700994712 NA NA NA NA NA 175782190 2.38200000000001
RP11-1348G14.4 ENSG00000251417 16 Lassosum 0.00186933519223009 0.0691478637670244 NA NA NA NA -0.351885733070534 NA NA NA NA NA 28821623 0.829999999999984
RP11-597D13.7 ENSG00000251429 4 Lassosum 0.0908728584435871 0.0685827230454494 NA NA NA NA 0.23730569111942 NA NA NA NA NA 159195679 3.87200000000001
RP11-420A23.1 ENSG00000251432 4 Lassosum -0.000543815332174846 0.684717336462859 NA NA NA NA -0.011971237121152 NA NA NA NA NA 129327227 2.94799999999998
RTEL1P1 ENSG00000251441 4 Lassosum 0.0101549489296268 0.608584017425854 NA NA NA NA -0.0433320756763868 NA NA NA NA NA 113279133 3.084
RP11-792D21.2 ENSG00000251442 4 Lassosum 0.126773382580239 0.248275062503455 NA NA NA NA -0.436243202958048 NA NA NA NA NA 79585455 3.065
HAUS1P1 ENSG00000251453 5 Lassosum 0.0376997748167631 0.000304549766111829 NA NA NA NA -4.83643213049194 NA NA NA NA NA 139961504 3.238
RP11-164P12.3 ENSG00000251455 4 Lassosum -0.00245083122679524 0.367197029549652 NA NA NA NA -0.588363224642373 NA NA NA NA NA 152597340 2.64799999999997
