# Supplementary material for: SUMMIT: An integrative approach for better transcriptomic data imputation improves causal gene identification
Source: Nat Commun. 2022 Oct 25;13:6336. doi: 10.1038/s41467-022-34016-y (PMC9593997; doi:10.1038/s41467-022-34016-y)
Supplement: Supplementary file 7 — Source Data [file 41467_2022_34016_MOESM7_ESM.zip › Source Data/Figure-3/real-data-new/Lassosum/AST/AST-156]

gene_symbol gene_id chromosome model_best r2_test p_SCAD p_ElNet p_LASSO p_MCP p_MNet z_SCAD z_ElNet z_LASSO z_MCP z_MNet p_ACAT gene_pos runtime
RPL32P3 ENSG00000251474 3 Lassosum 0.0292285484151626 0.369386830941911 NA NA NA NA -0.148783671720901 NA NA NA NA NA 129110131 6.943
IGKV1D-39 ENSG00000251546 2 Lassosum 0 NA NA NA NA NA NA NA NA NA NA NA 89901541 8.497
MALAT1 ENSG00000251562 11 Lassosum 0.00077573583837387 0.12524947071781 NA NA NA NA -0.0510468155294806 NA NA NA NA NA 65269586 2.618
TRBV21-1 ENSG00000251578 7 Lassosum -0.00228855883290047 0.296236037010308 NA NA NA NA -0.248858100346135 NA NA NA NA NA 142344657 5.241
RP11-539L10.3 ENSG00000251580 4 Lassosum 0.0851601083376391 0.547823640190689 NA NA NA NA 0.270520385343256 NA NA NA NA NA 6674004 7.989
MSNP1 ENSG00000251593 5 Lassosum -0.00316010306053971 0.390265839279465 NA NA NA NA -0.0773666301932614 NA NA NA NA NA 25910477 5.053
ABCA11P ENSG00000251595 4 Lassosum 0.011616056296006 0.311196117772112 NA NA NA NA 0.11344492492404 NA NA NA NA NA 443571 5.901
RP11-521B24.3 ENSG00000251602 14 Lassosum 0.0236329147969323 0.966797527893593 NA NA NA NA -0.00537195631020726 NA NA NA NA NA 105884648 1.615
RP11-774O3.3 ENSG00000251615 4 Lassosum 0.0910565026050294 0.22875706294171 NA NA NA NA 4.95597876658096 NA NA NA NA NA 8357960 5.585
RP11-1280N14.3 ENSG00000251634 5 Lassosum 0.00502030272644638 0.516020030464271 NA NA NA NA -0.102633164409191 NA NA NA NA NA 70411652 3.542
RP11-326C3.11 ENSG00000251661 11 Lassosum 0.108314947149985 0.452226422738405 NA NA NA NA 0.375784788656726 NA NA NA NA NA 322135 3.362
ZNF346-IT1 ENSG00000251666 5 Lassosum -0.00325511956178781 0.412001517934575 NA NA NA NA -0.0066420463159257 NA NA NA NA NA 176479339 4.601
FAM86EP ENSG00000251669 4 Lassosum 0.052720111101294 0.0512690416572789 NA NA NA NA 0.24777391414405 NA NA NA NA NA 3950316 7.808
PTX4 ENSG00000251692 16 Lassosum -0.00212331386559983 0.802569491229247 NA NA NA NA 0.0314265899568999 NA NA NA NA NA 1537434 1.32799999999999
SCARNA6 ENSG00000251791 2 Lassosum -0.00314980038242596 0.682230927314281 NA NA NA NA -0.310406163511048 NA NA NA NA NA 234197454 8.02800000000001
SNORA63 ENSG00000252448 1 Lassosum -0.00271938596988042 0.00126975317972251 NA NA NA NA -1.24834292966574 NA NA NA NA NA 38349949 4.66300000000001
SCARNA13 ENSG00000252481 14 Lassosum -0.00292659603734169 0.0606039960506112 NA NA NA NA -0.344226228954904 NA NA NA NA NA 95999829 3.122
SCARNA20 ENSG00000252577 17 Lassosum -0.00176421865643084 0.0793895135388883 NA NA NA NA 0.0195722594128038 NA NA NA NA NA 58308942 2.91099999999999
RP11-158K1.3 ENSG00000253106 8 Lassosum -0.000208667252666439 0.939060992389714 NA NA NA NA -0.00689748880369929 NA NA NA NA NA 125502317 6.01900000000001
RP11-582J16.5 ENSG00000253200 8 Lassosum -0.00305588038812066 0.301070985293191 NA NA NA NA -0.850914210516197 NA NA NA NA NA 22472795 2.863
RP11-809O17.1 ENSG00000253210 8 Lassosum 0.497733482048788 0.0471626312643202 NA NA NA NA -1.00487531581834 NA NA NA NA NA 142138101 2.75
RP11-1149M10.2 ENSG00000253214 8 Lassosum 0.20030683303728 0.287379940583939 NA NA NA NA -0.449781945516483 NA NA NA NA NA 82071674 2.202
LINC00599 ENSG00000253230 8 Lassosum 0.000746019431909772 0.0980176385250507 NA NA NA NA -1.73963810461578 NA NA NA NA NA 9760225 3.01000000000001
IGLV2-5 ENSG00000253234 22 Lassosum 0.00628392007342482 0.0120470669028548 NA NA NA NA 0.328804281951111 NA NA NA NA NA 23199075 1.029
IGLVI-70 ENSG00000253239 22 Lassosum 0.0947360241999107 0.787739387899852 NA NA NA NA 0.105096517945183 NA NA NA NA NA 22380732 0.473000000000013
RP11-122A3.2 ENSG00000253250 8 Lassosum -0.00266584549831017 0.00557537834900947 NA NA NA NA -0.403334950612384 NA NA NA NA NA 91984175 2.69099999999999
CTC-534A2.2 ENSG00000253251 5 Lassosum 0.000500990692735237 0.479141994940105 NA NA NA NA -0.115515173910164 NA NA NA NA NA 64923655 3.932
CTB-37A13.1 ENSG00000253269 5 Lassosum 0.035208766388413 0.188081596334705 NA NA NA NA -0.450463486034358 NA NA NA NA NA 169203169 2.65299999999999
CCDC71L ENSG00000253276 7 Lassosum 0.00591832886548582 0.914084688561674 NA NA NA NA -0.00794484915553785 NA NA NA NA NA 106299326 3.057
TRBV7-7 ENSG00000253291 7 Lassosum 0.000841998518123832 0.223188101446755 NA NA NA NA 0.188858969401635 NA NA NA NA NA 142120070 2.863
HOXA10 ENSG00000253293 7 Lassosum 0.0191578333466911 0.62033359316266 NA NA NA NA -0.00473692162400006 NA NA NA NA NA 27215045 2.556
PCDHGB6 ENSG00000253305 5 Lassosum -0.00101483856808859 0.791778125430817 NA NA NA NA 0.0236857189828208 NA NA NA NA NA 140840158 3.69999999999999
RP11-10J21.4 ENSG00000253307 8 Lassosum 0.000228369311253807 0.256912129898134 NA NA NA NA -0.0161433516751567 NA NA NA NA NA 142262888 2.76599999999999
SERPINE3 ENSG00000253309 13 Lassosum -0.00218100192409576 0.149329109301825 NA NA NA NA 0.150194713763511 NA NA NA NA NA 51924390 1.994
KB-1507C5.2 ENSG00000253320 8 Lassosum 0.040318895396952 0.0655241540354181 NA NA NA NA 0.411031422821022 NA NA NA NA NA 103933316 3.74100000000001
RP11-261C10.7 ENSG00000253326 1 Lassosum 0.0562276474533111 0.778069727387641 NA NA NA NA -0.0584658744293122 NA NA NA NA NA 243218929 6.34
KB-431C1.3 ENSG00000253328 8 Lassosum 0.0325733307776216 0.243705903241251 NA NA NA NA -2.67574433246009 NA NA NA NA NA 103254557 3.41500000000002
RP11-697N18.3 ENSG00000253330 8 Lassosum -0.00310074572025276 0.259116123554434 NA NA NA NA 0.139385637007553 NA NA NA NA NA 48424149 2.00399999999999
RP11-730G20.2 ENSG00000253341 8 Lassosum -0.00323276548861218 0.514701905298353 NA NA NA NA -0.0055516483163542 NA NA NA NA NA 75515979 2.52599999999998
TUG1 ENSG00000253352 22 Lassosum -0.00290148522848277 0.00700874219569543 NA NA NA NA -0.171900430365864 NA NA NA NA NA 31371022 0.994
RP11-731F5.2 ENSG00000253364 14 Lassosum 0.0351653938926219 0.466681493230378 NA NA NA NA 0.0808796223056366 NA NA NA NA NA 106113113 1.09700000000001
TRNP1 ENSG00000253368 1 Lassosum 0.0267428383420576 0.566296298041297 NA NA NA NA -0.106240722989823 NA NA NA NA NA 27323793 5.19799999999998
LINC00534 ENSG00000253394 8 Lassosum 0.0274839723162248 0.326120247314343 NA NA NA NA -0.0787696532080475 NA NA NA NA NA 91407631 4.27800000000002
TRBV7-4 ENSG00000253409 7 Lassosum -0.00169241947804899 0.51609663582788 NA NA NA NA 0.0353333438995093 NA NA NA NA NA 142176559 2.458
PCAT1 ENSG00000253438 8 Lassosum -0.00195182118002624 0.217290958887475 NA NA NA NA 0.188215196393277 NA NA NA NA NA 127946279 3.506
RP11-395I14.2 ENSG00000253476 8 Lassosum -0.00325730510164202 0.340923136677921 NA NA NA NA 0.203469196819916 NA NA NA NA NA 25283566 2.90900000000002
CTC-756D1.1 ENSG00000253483 8 Lassosum 0.00109417530139611 0.445067061499271 NA NA NA NA 0.187652491030728 NA NA NA NA NA 23340788 3.416
AC106801.1 ENSG00000253519 5 Lassosum -0.000845394179297188 0.0144958167883128 NA NA NA NA -0.643630701706448 NA NA NA NA NA 156994539 3.178
RP11-798K23.5 ENSG00000253520 5 Lassosum -0.00318384033176078 0.0169320225278635 NA NA NA NA 0.629117669701717 NA NA NA NA NA 178954369 2.863
hsa-mir-146a ENSG00000253522 5 Lassosum -0.00253037722890137 0.570301958155755 NA NA NA NA 0.0662922371094632 NA NA NA NA NA 159904854 3.018
FAM86HP ENSG00000253540 3 Lassosum -0.000338854745836947 0.0122090091723688 NA NA NA NA -1.07195461118578 NA NA NA NA NA 129824125 4.75500000000002
RP11-317J10.2 ENSG00000253549 8 Lassosum 0.162088877147675 0.471917823312807 NA NA NA NA -0.338337978956394 NA NA NA NA NA 86365612 2.73399999999998
HOXA-AS2 ENSG00000253552 7 Lassosum 0.202081743414867 0.153956925844245 NA NA NA NA 0.097658044600571 NA NA NA NA NA 27160658 5.91800000000001
OSGEPL1-AS1 ENSG00000253559 2 Lassosum 0.0173847870629757 0.237407688038652 NA NA NA NA -0.166268360571633 NA NA NA NA NA 190628856 5.99099999999999
RNF5P1 ENSG00000253570 8 Lassosum -0.000566985251872376 0.29014863962766 NA NA NA NA -0.0768201954104486 NA NA NA NA NA 38458448 3.75
CTD-3064M3.1 ENSG00000253595 8 Lassosum 0.322913726518245 0.50703764555394 NA NA NA NA -0.0912060036760042 NA NA NA NA NA 142352684 3.239
RP11-875O11.3 ENSG00000253616 8 Lassosum 0.178533522601248 0.241796238187068 NA NA NA NA 0.779139209945481 NA NA NA NA NA 22930445 2.72200000000001
EIF5AL1 ENSG00000253626 10 Lassosum 0.0140012291327919 0.289642271138172 NA NA NA NA 0.0974440787832113 NA NA NA NA NA 81274272 3.04499999999999
RP11-531A24.5 ENSG00000253636 8 Lassosum 0.00200379258926431 0.00171568903888773 NA NA NA NA -0.785641337563026 NA NA NA NA NA 73969854 3.107
RP11-981G7.2 ENSG00000253641 8 Lassosum 0.00500319630614487 0.000572232609873968 NA NA NA NA -101.939577687449 NA NA NA NA NA 10335779 3.69200000000001
PRSS51 ENSG00000253649 8 Lassosum 5.75866018637239e-06 0.022086145587741 NA NA NA NA -0.503075509808746 NA NA NA NA NA 10372741 2.59699999999998
RP11-30L15.4 ENSG00000253667 8 Lassosum -0.0020294123555169 0.276765813601827 NA NA NA NA 0.0992078039319364 NA NA NA NA NA 54885280 2.23500000000001
KB-1732A1.1 ENSG00000253669 8 Lassosum 0.00914166563312402 0.125317966438599 NA NA NA NA 0.0719647393636193 NA NA NA NA NA 103819972 2.684
TAGLN2P1 ENSG00000253676 8 Lassosum -0.00324351136779377 0.238846363830231 NA NA NA NA 0.0199991083131952 NA NA NA NA NA 107709948 2.98400000000001
AL928768.3 ENSG00000253701 14 Lassosum 0 NA NA NA NA NA NA NA NA NA NA NA 106170620 1.10900000000001
RP11-267M23.4 ENSG00000253704 8 Lassosum 0.00477000573577957 0.754585275148384 NA NA NA NA 0.141613238773614 NA NA NA NA NA 95573961 3.03799999999998
ALG11 ENSG00000253710 13 Lassosum 0.00166995376408408 0.78252360771325 NA NA NA NA 0.0384987790336763 NA NA NA NA NA 52595167 2.07900000000001
RP13-582O9.5 ENSG00000253716 8 Lassosum 0.188844057287048 0.08390500058548 NA NA NA NA 1.06608521583543 NA NA NA NA NA 144363095 3.52199999999999
ATXN7L3B ENSG00000253719 12 Lassosum 0.005350114703491 0.369631774831118 NA NA NA NA 0.129566967157357 NA NA NA NA NA 74933387 1.476
PRKDC ENSG00000253729 8 Lassosum 0 NA NA NA NA NA NA NA NA NA NA NA 48779206 2.80599999999998
RP11-779O18.3 ENSG00000253736 5 Lassosum 0.0483364664544462 0.00866032907650053 NA NA NA NA -0.21780085802924 NA NA NA NA NA 172197380 6.43900000000002
GS1-251I9.4 ENSG00000253738 8 Lassosum 0.0932545751577618 0.344062656267347 NA NA NA NA 0.0543158380361202 NA NA NA NA NA 92077277 2.69399999999996
IGHGP ENSG00000253755 14 Lassosum 0.00912122095543766 0.695988184838047 NA NA NA NA 0.112740492129877 NA NA NA NA NA 106133575 2.18100000000004
RP11-34P1.1 ENSG00000253772 5 Lassosum -0.00325672247104203 0.00433216445462011 NA NA NA NA 0.404075151509756 NA NA NA NA NA 159674874 4.56900000000002
UTP14C ENSG00000253797 13 Lassosum 0.0160442076599274 0.748763669001794 NA NA NA NA 0.0431351827659526 NA NA NA NA NA 52603281 1.221
IGLV1-41 ENSG00000253818 22 Lassosum 0.443506055673709 0.545332008447994 NA NA NA NA -0.287119837037856 NA NA NA NA NA 22758796 0.578000000000031
RP11-723D22.3 ENSG00000253829 8 Lassosum -0.00073439541248943 0.742226283345 NA NA NA NA 0.0535416203093849 NA NA NA NA NA 38703170 3.13999999999999
RP11-10N23.2 ENSG00000253854 8 Lassosum -0.00323310902519647 0.495148564527609 NA NA NA NA 0.103855106131434 NA NA NA NA NA 94732598 3.21799999999996
RP11-394O4.3 ENSG00000253865 5 Lassosum 0.012359713773991 0.562095810335237 NA NA NA NA -0.109865946520295 NA NA NA NA NA 148753208 3.72699999999998
RP11-347C18.3 ENSG00000253878 8 Lassosum 0.0667123639479388 0.917510060564862 NA NA NA NA 0.000876762652699188 NA NA NA NA NA 95962944 4.50899999999996
RP11-61L23.2 ENSG00000253882 7 Lassosum 0.0120896708432583 0.236215628598557 NA NA NA NA -0.220163410201515 NA NA NA NA NA 143436687 1.74399999999997
RP11-1149O23.2 ENSG00000253930 8 Lassosum -0.00322443184691479 0.168618897222383 NA NA NA NA 0.289729767661611 NA NA NA NA NA 23047490 3.351
RP11-410L14.2 ENSG00000253948 8 Lassosum 0.00960224598305226 0.860600331550299 NA NA NA NA -0.025607080536933 NA NA NA NA NA 100017131 2.88100000000003
HMGN1P38 ENSG00000253954 15 Lassosum 0.00713085071155939 0.740623027853123 NA NA NA NA -0.0553149594325668 NA NA NA NA NA 93255541 2.84000000000003
RP11-333A23.4 ENSG00000253967 8 Lassosum 0.0103866946964766 0.00306326127722389 NA NA NA NA 4.6149772572726 NA NA NA NA NA 71390645 2.55500000000001
ALG1L13P ENSG00000253981 8 Lassosum 0.0473730984893612 0.000397423366372488 NA NA NA NA -0.969301937036248 NA NA NA NA NA 8097857 3.791
CTD-2336O2.1 ENSG00000253982 8 Lassosum 0.0336159344181112 0.688608588642324 NA NA NA NA -0.84246088271633 NA NA NA NA NA 1711412 2.28800000000001
CTC-756D1.3 ENSG00000253986 8 Lassosum 0.0655896361809909 0.218503126509448 NA NA NA NA 0.0781571081743084 NA NA NA NA NA 23351116 2.72000000000003
IGKV2-29 ENSG00000253998 2 Lassosum 0.259106351615825 0.271474736114284 NA NA NA NA -0.306552753523917 NA NA NA NA NA 89534024 4.71099999999996
ZNF260 ENSG00000254004 19 Lassosum 0.00172909208743954 0.999764338536861 NA NA NA NA 0.000391370024997588 NA NA NA NA NA 37010579 0.790999999999997
RP11-1D12.2 ENSG00000254006 8 Lassosum 0.165274277454645 0.752605193428271 NA NA NA NA -0.0292354772642708 NA NA NA NA NA 65721961 4.04600000000005
IGHEP2 ENSG00000254017 9 Lassosum 0.015717595725605 0.820141591266765 NA NA NA NA 0.180436236988646 NA NA NA NA NA 5114176 3.76299999999998
IGLC5 ENSG00000254030 22 Lassosum -0.00279466653352789 0.947379989310087 NA NA NA NA 0.0266361435054896 NA NA NA NA NA 23257951 0.680999999999983
CTD-2530N21.4 ENSG00000254064 8 Lassosum -0.00153434694544807 0.679937984892898 NA NA NA NA -1.62309971843843 NA NA NA NA NA 22122382 3.03400000000005
LYN ENSG00000254087 8 Lassosum -0.00196241372775585 0.0011119112011153 NA NA NA NA -0.719084695637646 NA NA NA NA NA 56858155 2.92700000000002
PINX1 ENSG00000254093 8 Lassosum -0.00216709106947222 0.0691810928436642 NA NA NA NA -0.0162703681486196 NA NA NA NA NA 10659933 3.137
IGKV2-26 ENSG00000254098 2 Lassosum -0.00325142185499616 0.872212643492548 NA NA NA NA -0.0509677052009459 NA NA NA NA NA 89495950 5.51799999999997
CD8BP ENSG00000254126 2 Lassosum -0.00195424732644001 0.233361285605475 NA NA NA NA -1.07014602337843 NA NA NA NA NA 107113610 2.90799999999996
RP11-503E24.2 ENSG00000254165 8 Lassosum -0.00313357820691196 0.103891005173407 NA NA NA NA 0.284073075729295 NA NA NA NA NA 42393059 2.762
TYW1B ENSG00000254184 7 Lassosum 0.369374880651898 0.109104346446862 NA NA NA NA -3.31139659215528 NA NA NA NA NA 72161247 3.85200000000003
