# Supplementary material for: SUMMIT: An integrative approach for better transcriptomic data imputation improves causal gene identification
Source: Nat Commun. 2022 Oct 25;13:6336. doi: 10.1038/s41467-022-34016-y (PMC9593997; doi:10.1038/s41467-022-34016-y)
Supplement: Supplementary file 7 — Source Data [file 41467_2022_34016_MOESM7_ESM.zip › Source Data/Figure-3/real-data-new/Lassosum/AST/AST-157]

gene_symbol gene_id chromosome model_best r2_test p_SCAD p_ElNet p_LASSO p_MCP p_MNet z_SCAD z_ElNet z_LASSO z_MCP z_MNet p_ACAT gene_pos runtime
RP11-598P20.3 ENSG00000254198 8 Lassosum -0.00237353791701778 0.548118476566343 NA NA NA NA 0.0231200681714279 NA NA NA NA NA 42981339 5.439
NPIPL3 ENSG00000254206 16 Lassosum 0.012113547515023 0.0425974449124948 NA NA NA NA -0.566220713142412 NA NA NA NA NA 29404012 2.542
CTB-43E15.4 ENSG00000254211 5 Lassosum -0.00226368102744257 0.713046297793069 NA NA NA NA -0.0701570527810601 NA NA NA NA NA 173224917 5.032
CTD-2284J15.1 ENSG00000254231 8 Lassosum -0.000966000815096457 0.651193453639261 NA NA NA NA -0.0650790098828107 NA NA NA NA NA 87350523 5.805
RP11-473O4.4 ENSG00000254263 8 Lassosum -0.00319714689350215 0.0199374395669335 NA NA NA NA 0.87548195297242 NA NA NA NA NA 130908357 3.334
RP11-89M16.1 ENSG00000254275 8 Lassosum 0.0191383723965584 0.902703846158593 NA NA NA NA 0.0218667960855988 NA NA NA NA NA 129497220 2.995
KB-1507C5.4 ENSG00000254281 8 Lassosum 0.0041511460082595 0.814482199531753 NA NA NA NA 0.14582380597044 NA NA NA NA NA 104001712 2.713
RP11-89K10.1 ENSG00000254286 8 Lassosum 0.000284627947127802 0.343216354153107 NA NA NA NA 0.772774924046083 NA NA NA NA NA 127647890 2.538
RP11-6I2.3 ENSG00000254288 8 Lassosum 0.0285815716979233 0.763587031178184 NA NA NA NA 0.0372177378010739 NA NA NA NA NA 74988331 2.704
RP11-473O4.5 ENSG00000254317 8 Lassosum 0.00923880932488519 0.958638380900561 NA NA NA NA -0.0353990503155258 NA NA NA NA NA 130850648 2.47
RP11-318K15.2 ENSG00000254325 8 Lassosum -0.00325598502554447 0.0238718533048548 NA NA NA NA 0.0306839199252904 NA NA NA NA NA 56807226 2.819
GS1-44D20.1 ENSG00000254332 8 Lassosum 0.00238448079218934 0.403763877707358 NA NA NA NA -0.167482364163761 NA NA NA NA NA 70042206 2.331
RP11-10A14.3 ENSG00000254340 8 Lassosum -0.00280128922235279 4.1106184543252e-05 NA NA NA NA -1.09252820691584 NA NA NA NA NA 9000939 3.218
CTB-131B5.5 ENSG00000254363 5 Lassosum 0.00679381917084643 0.0670054630355437 NA NA NA NA 1.93796695868018 NA NA NA NA NA 139542637 4.261
RHPN1-AS1 ENSG00000254389 8 Lassosum -0.00319721933977113 0.669458884541458 NA NA NA NA 0.00465229573125297 NA NA NA NA NA 144449759 3.557
IGHV4-55 ENSG00000254395 14 Lassosum -0.000592452549651457 0.0913854646504346 NA NA NA NA -0.124712298445352 NA NA NA NA NA 107062336 2.701
SIGLEC14 ENSG00000254415 19 Lassosum 0.0490435085595582 0.034876831188306 NA NA NA NA 1.30147427744683 NA NA NA NA NA 52147930 2.115
RP11-261P9.4 ENSG00000254419 20 Lassosum 0.134338668288324 0.472852400648392 NA NA NA NA 1.77481817619332 NA NA NA NA NA 57286270 1.085
RP11-430H10.1 ENSG00000254427 11 Lassosum -0.00237633232880974 0.217339734656162 NA NA NA NA 0.416874968401427 NA NA NA NA NA 45382297 3.046
RP11-110I1.11 ENSG00000254428 11 Lassosum 0.0106151370936702 0.0926318791696429 NA NA NA NA 0.0979736886239152 NA NA NA NA NA 118875027 2.63700000000001
RP11-755F10.3 ENSG00000254461 11 Lassosum -0.00301279368624274 0.47888926011318 NA NA NA NA 0.104387849720514 NA NA NA NA NA 66028171 1.41200000000001
RP11-849H4.2 ENSG00000254469 11 Lassosum 0 NA NA NA NA NA NA NA NA NA NA NA 71608127 1.783
AP5B1 ENSG00000254470 11 Lassosum -0.00270508425092753 0.0289500049161018 NA NA NA NA 0.476083131430319 NA NA NA NA NA 65545818 1.88099999999999
RP11-522I20.3 ENSG00000254473 9 Lassosum 0.324826198518756 0.893325890121439 NA NA NA NA -0.0721542252696262 NA NA NA NA NA 86325401 2.68900000000001
AP000640.10 ENSG00000254477 11 Lassosum 0.0137547577507037 0.550654446683372 NA NA NA NA -0.0748882689928934 NA NA NA NA NA 59521468 2.729
PTP4A2P2 ENSG00000254481 11 Lassosum -0.00325521979729038 0.557155335954526 NA NA NA NA 1.45554623313864 NA NA NA NA NA 133993973 1.967
CTD-2521M24.4 ENSG00000254503 19 Lassosum 0.00720027428452108 0.958834919847354 NA NA NA NA 0.000682473506717352 NA NA NA NA NA 17528468 1.125
CHMP4A ENSG00000254505 14 Lassosum 0.0358912113384603 0.343912351256714 NA NA NA NA 0.12585757563951 NA NA NA NA NA 24680932 2.291
SIGLEC12 ENSG00000254521 19 Lassosum 0.504738836480665 0.993283441718659 NA NA NA NA 0.00665173989526075 NA NA NA NA NA 51999827 1.22399999999999
RP11-728F11.4 ENSG00000254528 11 Lassosum 0.044259618452079 0.0135084084468657 NA NA NA NA 1.49402766145512 NA NA NA NA NA 117707045 2.84999999999999
AP001816.1 ENSG00000254531 4 Lassosum 0.111181617471984 0.527750245318281 NA NA NA NA 0.544114365327408 NA NA NA NA NA 102269488 6.24900000000001
RP11-351I24.1 ENSG00000254554 11 Lassosum 0.104471176216509 0.420558914616295 NA NA NA NA -0.0746169688694672 NA NA NA NA NA 10324727 2.804
CTD-2010I16.1 ENSG00000254595 11 Lassosum 0.0363684301006765 0.175855518823437 NA NA NA NA 0.290530731519191 NA NA NA NA NA 6510011 2.285
RP11-676M6.1 ENSG00000254612 11 Lassosum 0 NA NA NA NA NA NA NA NA NA NA NA 127811190 2.096
AP003068.23 ENSG00000254614 11 Lassosum 0.311004761534766 0.384887729219735 NA NA NA NA -0.975820700852263 NA NA NA NA NA 64947191 1.779
RP11-395G23.3 ENSG00000254615 8 Lassosum 0.0191731232931652 0.83091826323122 NA NA NA NA 0.0543369513512544 NA NA NA NA NA 107283749 4.19799999999999
RP11-231C14.3 ENSG00000254634 16 Lassosum 0.00374939617740799 0.71568123702287 NA NA NA NA -0.287853788557922 NA NA NA NA NA 29495039 0.870000000000005
WAC-AS1 ENSG00000254635 10 Lassosum 0.146005420728608 0.308557528538414 NA NA NA NA 3.0140141765052 NA NA NA NA NA 28816626 3.526
RP11-727A23.4 ENSG00000254676 11 Lassosum 0.000779656752540103 0.418497215935005 NA NA NA NA -0.0929815152254758 NA NA NA NA NA 82893374 4.184
PKD1P5 ENSG00000254681 16 Lassosum 0.00118839061377174 0.0609932101844161 NA NA NA NA 0.110066146450216 NA NA NA NA NA 18476972 1.298
RP11-660L16.2 ENSG00000254682 11 Lassosum 0.175844296679511 0.00570545819393856 NA NA NA NA 3.11466476501093 NA NA NA NA NA 71161461 2.07700000000001
FPGT ENSG00000254685 1 Lassosum 0.188554811458843 0.0982831106795482 NA NA NA NA 0.662410490300003 NA NA NA NA NA 74681846 5.41
FLI1-AS1 ENSG00000254703 11 Lassosum 0.00480470741911865 0.0906114671797553 NA NA NA NA -0.0596088072651793 NA NA NA NA NA 128563746 3.004
GLYATL1P2 ENSG00000254717 11 Lassosum 0.0104405731147288 0.323351425728063 NA NA NA NA -0.767245552077499 NA NA NA NA NA 58653354 1.58199999999999
CTD-2184C24.2 ENSG00000254718 14 Lassosum 0.0146244319559183 0.0634289306561845 NA NA NA NA 0.238296966849087 NA NA NA NA NA 60711161 1.58199999999999
CASP1P2 ENSG00000254750 11 Lassosum -0.00236709800761581 0.435532109600851 NA NA NA NA 0.394238609584493 NA NA NA NA NA 104938170 1.70299999999999
CTD-2616J11.3 ENSG00000254760 19 Lassosum 0.00244065183236464 0.114122433552999 NA NA NA NA -0.0389818554609596 NA NA NA NA NA 51917885 1.60300000000001
AC022182.1 ENSG00000254777 8 Lassosum -0.00144563694099742 0.0834460698425483 NA NA NA NA 1.39139153964508 NA NA NA NA NA 61850864 4.196
RP11-320L11.2 ENSG00000254783 11 Lassosum 0.0264359023699549 0.000108131754132004 NA NA NA NA -0.443376365034662 NA NA NA NA NA 85995339 3.11099999999999
RP11-531H8.2 ENSG00000254789 11 Lassosum 0.115512246597228 0.0108874583995472 NA NA NA NA 24.8015159608115 NA NA NA NA NA 15618753 2.57499999999999
AC022182.3 ENSG00000254802 8 Lassosum 0.0138850134374507 0.531193651122155 NA NA NA NA -0.0442536478941626 NA NA NA NA NA 61879347 2.68800000000002
RP11-672A2.4 ENSG00000254810 11 Lassosum 0.153648012535486 0.00217461583172052 NA NA NA NA -1.69303701738412 NA NA NA NA NA 76366484 2.43299999999999
RP11-496I9.1 ENSG00000254815 11 Lassosum 0.0308943246601844 0.537436680484726 NA NA NA NA -0.136465735171329 NA NA NA NA NA 558851 1.66800000000001
CTD-2530H12.2 ENSG00000254826 11 Lassosum -0.00291085530030255 0.0147655571200115 NA NA NA NA -0.407565102642709 NA NA NA NA NA 75487461 2.512
SLC22A18AS ENSG00000254827 11 Lassosum 0.00753917939925763 0.0114154430053164 NA NA NA NA -0.67276625699556 NA NA NA NA NA 2916990 1.589
AP001372.2 ENSG00000254837 11 Lassosum -0.00290554640926111 0.855493570422003 NA NA NA NA 1.79280065355417 NA NA NA NA NA 74206994 1.75699999999998
GVINP1 ENSG00000254838 11 Lassosum 0.0402430504240476 0.206782267668014 NA NA NA NA -0.28521837105416 NA NA NA NA NA 6751620 2.309
RP11-109L13.1 ENSG00000254851 11 Lassosum 0.483864503513724 0.654029797624896 NA NA NA NA 0.288380849771093 NA NA NA NA NA 117007771 1.904
RP11-719K4.2 ENSG00000254852 16 Lassosum 0.0511082029277961 0.0949641422645098 NA NA NA NA 0.23611341132764 NA NA NA NA NA 14850596 1.637
MPV17L2 ENSG00000254858 19 Lassosum 0.0474204547699212 0.75503893528696 NA NA NA NA -0.00028186334379317 NA NA NA NA NA 18305875 0.876000000000005
RP11-661A12.5 ENSG00000254859 8 Lassosum 0.246972230601303 0.00124815598539321 NA NA NA NA -29.6113912918703 NA NA NA NA NA 144628021 4.19399999999999
TMEM9B-AS1 ENSG00000254860 11 Lassosum 0.109767574975203 0.518894906290251 NA NA NA NA -2.18552655808329 NA NA NA NA NA 8992648 2.72300000000001
CTC-378H22.1 ENSG00000254887 19 Lassosum -0.00298474115597225 0.985221053611371 NA NA NA NA 0.00372287108690337 NA NA NA NA NA 42638979 1.72199999999998
RP11-466P24.2 ENSG00000254893 5 Lassosum -0.00204404290233384 0.109297816842292 NA NA NA NA -0.902858271705555 NA NA NA NA NA 75468041 2.85400000000001
MEF2BNB ENSG00000254901 19 Lassosum 0.021403928733849 0.0406734362610934 NA NA NA NA -0.175403455700486 NA NA NA NA NA 19295568 1.125
RP11-110I1.5 ENSG00000254909 11 Lassosum 0 NA NA NA NA NA NA NA NA NA NA NA 118876540 2.51399999999998
RP11-326C3.7 ENSG00000254910 11 Lassosum 0.34686075806421 0.0757669451876312 NA NA NA NA -1.09087903777894 NA NA NA NA NA 310640 2.01599999999999
RP11-632K20.2 ENSG00000254912 15 Lassosum 0.0287253461015861 0.00607019005934986 NA NA NA NA 0.0564088085211792 NA NA NA NA NA 32789375 1.84700000000001
RP11-531H8.1 ENSG00000254946 11 Lassosum 0.00562601292012999 0.382273022029506 NA NA NA NA 0.159723762285382 NA NA NA NA NA 15593522 2.66
AP001257.1 ENSG00000254952 11 Lassosum 0.000172855004364925 0.000187812954924518 NA NA NA NA 1.42231014225763 NA NA NA NA NA 59927727 1.607
RP11-1081L13.4 ENSG00000254966 11 Lassosum -0.000716762510335034 0.435272606199523 NA NA NA NA 0.0758207360408859 NA NA NA NA NA 18745099 1.68000000000001
DPP3 ENSG00000254986 11 Lassosum 0.209344066110021 0.00110528593416979 NA NA NA NA -0.218961403109113 NA NA NA NA NA 66262307 1.87300000000002
KRTAP5-9 ENSG00000254997 11 Lassosum 0.0182529921236271 0.677815086817779 NA NA NA NA 0.0115658819324442 NA NA NA NA NA 71260059 1.36699999999999
BRK1 ENSG00000254999 3 Lassosum 0.100478667106787 0.750583427383601 NA NA NA NA -5.45933018291594 NA NA NA NA NA 10163075 5.01499999999999
RP11-326C3.2 ENSG00000255026 11 Lassosum 0.00465354105334348 0.37257790943468 NA NA NA NA 1.23065600241553 NA NA NA NA NA 288146 1.501
RP11-802E16.3 ENSG00000255031 11 Lassosum 0.041242662732727 0.913031232489642 NA NA NA NA 0.0283629311750976 NA NA NA NA NA 67819718 1.792
RP11-297N6.4 ENSG00000255046 8 Lassosum 0.0582485443968762 0.0251544109774486 NA NA NA NA 0.633045703321701 NA NA NA NA NA 11657757 3.98699999999999
RP11-661A12.9 ENSG00000255050 8 Lassosum 0.18417049545862 0.228353219233395 NA NA NA NA 4.56682938350396 NA NA NA NA NA 144657613 2.126
RP11-712L6.5 ENSG00000255062 11 Lassosum 0.00734465830165421 0.838833874394854 NA NA NA NA 0.00624586135886973 NA NA NA NA NA 126169203 3.22800000000001
RP11-58K22.4 ENSG00000255092 11 Lassosum -0.00249850054611644 0.00898323634442579 NA NA NA NA 4.23777659788096 NA NA NA NA NA 44628685 3.10999999999999
CHMP1B ENSG00000255112 18 Lassosum 0.0205734130432387 0.672159324982883 NA NA NA NA -0.23783633329574 NA NA NA NA NA 11852921 1.03700000000001
RP11-110I1.12 ENSG00000255121 11 Lassosum 0.0314823154846524 0.0736386122413318 NA NA NA NA 0.279791769953732 NA NA NA NA NA 118867124 2.14099999999999
RP11-111M22.3 ENSG00000255135 11 Lassosum -0.00199138663635101 0.133916293117505 NA NA NA NA 0.0894566179357618 NA NA NA NA NA 76154053 1.916
AP000442.1 ENSG00000255139 11 Lassosum -0.00159803683392057 0.225323523302864 NA NA NA NA 1.04334235619744 NA NA NA NA NA 59395618 2.709
AP006621.6 ENSG00000255142 11 Lassosum 0.033563701104537 0.7946988041297 NA NA NA NA -0.150390833334217 NA NA NA NA NA 781875 1.55500000000001
EID3 ENSG00000255150 12 Lassosum -0.000721263885551382 0.355282799430841 NA NA NA NA -0.103104163523686 NA NA NA NA NA 104698248 2.459
CTD-2245O6.1 ENSG00000255153 11 Lassosum 0.0118247094679891 0.478852216136279 NA NA NA NA -0.741920838885 NA NA NA NA NA 1331468 2.59100000000001
RP11-832A4.5 ENSG00000255163 11 Lassosum 0.0475067124154641 0.774741099241461 NA NA NA NA 0.202232052815411 NA NA NA NA NA 118079786 2.15299999999999
CTD-2517M22.14 ENSG00000255182 8 Lassosum -0.002606283918696 0.406321768858309 NA NA NA NA 2.25298716778432 NA NA NA NA NA 145725914 3.76599999999999
RP11-750H9.5 ENSG00000255197 11 Lassosum 0.0799277584720308 0.0712724960784011 NA NA NA NA -0.977352240343882 NA NA NA NA NA 47417720 1.47200000000001
SNHG9 ENSG00000255198 16 Lassosum 0.0100470430713122 0.35057660369053 NA NA NA NA -2.39879752029571 NA NA NA NA NA 2015235 1.649
AP003068.18 ENSG00000255200 11 Lassosum 0.256365606187785 0.414375057231966 NA NA NA NA -0.225748016889159 NA NA NA NA NA 64942764 2.83199999999999
CARD17 ENSG00000255221 11 Lassosum 0.07867129725051 0.259858330546319 NA NA NA NA -0.148593689277505 NA NA NA NA NA 104967677 1.71299999999999
SETP17 ENSG00000255222 11 Lassosum 0.00350782499103364 0.000317483395267388 NA NA NA NA -0.159408374059553 NA NA NA NA NA 86006210 2.88499999999999
CTD-3065J16.9 ENSG00000255224 8 Lassosum 0.00115611717813391 0.927195443297185 NA NA NA NA 0.000209839906925281 NA NA NA NA NA 145133536 2.49100000000001
RP13-317D12.3 ENSG00000255237 11 Lassosum 0 NA NA NA NA NA NA NA NA NA NA NA 463414 2.88499999999999
RP11-142C4.6 ENSG00000255240 11 Lassosum 0.0255489007939799 0.301831683092998 NA NA NA NA -0.885170953696289 NA NA NA NA NA 58763624 1.387
AP006621.5 ENSG00000255284 11 Lassosum 0.192426515745823 0.738351143010229 NA NA NA NA -0.693422101189416 NA NA NA NA NA 780937 1.56399999999999
RP11-655C2.3 ENSG00000255299 11 Lassosum -0.000557083326343744 0.0368560864213135 NA NA NA NA 7.65837781987171 NA NA NA NA NA 58269296 1.41200000000001
EID1 ENSG00000255302 15 Lassosum 0.00144323251839285 0.710720434767935 NA NA NA NA 1.34584634180758 NA NA NA NA NA 49171231 1.41600000000003
