# Supplementary material for: SUMMIT: An integrative approach for better transcriptomic data imputation improves causal gene identification
Source: Nat Commun. 2022 Oct 25;13:6336. doi: 10.1038/s41467-022-34016-y (PMC9593997; doi:10.1038/s41467-022-34016-y)
Supplement: Supplementary file 7 — Source Data [file 41467_2022_34016_MOESM7_ESM.zip › Source Data/Figure-3/real-data-new/Lassosum/AST/AST-158]

gene_symbol gene_id chromosome model_best r2_test p_SCAD p_ElNet p_LASSO p_MCP p_MNet z_SCAD z_ElNet z_LASSO z_MCP z_MNet p_ACAT gene_pos runtime
RP5-901A4.1 ENSG00000255306 11 Lassosum 0.0490825660789503 0.305030105653258 NA NA NA NA -0.471978082736813 NA NA NA NA NA 67795102 3.607
AF131215.2 ENSG00000255310 8 Lassosum 0.0590417338581084 0.000408510328517884 NA NA NA NA -372.428547252534 NA NA NA NA NA 10966267 5.913
RP11-755F10.1 ENSG00000255320 11 Lassosum 0.00926077711882767 0.900553287288747 NA NA NA NA -0.0642118709637807 NA NA NA NA NA 66013010 2.956
RP11-326C3.12 ENSG00000255328 11 Lassosum 0.155642055305377 0.12484767058024 NA NA NA NA 0.915065184675082 NA NA NA NA NA 328646 1.834
RP11-315O6.1 ENSG00000255337 11 Lassosum 0.000897527533204601 0.919905380697271 NA NA NA NA -0.00604062696355099 NA NA NA NA NA 102328194 1.896
RP11-148O21.2 ENSG00000255354 8 Lassosum 0.025236970902437 0.408198572096795 NA NA NA NA 0.152499517238231 NA NA NA NA NA 11416752 4.332
C6orf3 ENSG00000255389 6 Lassosum 0.252708673266504 0.415294225295194 NA NA NA NA -0.628424552882333 NA NA NA NA NA 111922288 5.468
AC022182.2 ENSG00000255397 8 Lassosum 0.0065818869390124 0.397192631587324 NA NA NA NA 0.205560774966543 NA NA NA NA NA 61851347 3.829
HCAR3 ENSG00000255398 12 Lassosum 0.00103569364930278 0.00660769101575086 NA NA NA NA -0.0881005451171361 NA NA NA NA NA 123200371 3.306
AP002954.4 ENSG00000255422 11 Lassosum 0.289999873564203 0.750453338246643 NA NA NA NA 0.261760436703343 NA NA NA NA NA 118598144 2.169
EBLN2 ENSG00000255423 3 Lassosum 0.0127921649147992 0.200507643296965 NA NA NA NA 0.253083300478531 NA NA NA NA NA 73111649 5.762
CTD-2653D5.1 ENSG00000255438 20 Lassosum 0.00718885146323189 0.566971956993495 NA NA NA NA 0.0163009261721528 NA NA NA NA NA 46310843 1.911
CTD-2616J11.2 ENSG00000255441 19 Lassosum 0.00713541931847006 0.174117194483326 NA NA NA NA -0.0852701998603328 NA NA NA NA NA 51919828 1.956
RP1-68D18.4 ENSG00000255443 11 Lassosum 0.144510306033726 0.0838297477562899 NA NA NA NA -0.482425109587416 NA NA NA NA NA 35234211 2.264
RP11-91P24.6 ENSG00000255449 11 Lassosum 0.0128750804549126 0.018297242488534 NA NA NA NA 2.83556685045455 NA NA NA NA NA 77579297 1.655
RP11-890B15.3 ENSG00000255455 11 Lassosum 0.225176853054449 0.755904226166981 NA NA NA NA -0.0258559268349148 NA NA NA NA NA 130738145 2.287
RP11-539G18.2 ENSG00000255458 4 Lassosum -0.00323487086330299 0.1291922447373 NA NA NA NA 0.100854865262296 NA NA NA NA NA 39654512 4.844
RP11-867G23.8 ENSG00000255468 11 Lassosum 0.00455049012174669 0.120954144612698 NA NA NA NA 0.950412319270492 NA NA NA NA NA 66123848 1.95
RP11-63D14.1 ENSG00000255477 11 Lassosum -0.000472668341222837 0.759036397560735 NA NA NA NA 0.0372174501818376 NA NA NA NA NA 38521140 2.954
RP11-867O8.5 ENSG00000255478 11 Lassosum -0.00090152605298166 0.328097962050597 NA NA NA NA -0.00495802877040953 NA NA NA NA NA 65138839 1.36499999999999
RP11-535A19.2 ENSG00000255507 11 Lassosum 0.0265180369699769 0.208512139452228 NA NA NA NA 0.135905669500481 NA NA NA NA NA 75520463 1.657
CTD-3074O7.5 ENSG00000255517 11 Lassosum 0.0711685341068882 0.0151781471281933 NA NA NA NA -1.12777118060441 NA NA NA NA NA 66244332 1.458
RP11-148O21.4 ENSG00000255518 8 Lassosum 0.0353681960659951 0.0460477200070637 NA NA NA NA 1.42108965199541 NA NA NA NA NA 11414645 3.346
RP4-607I7.1 ENSG00000255521 11 Lassosum 0.0283154419142627 0.0864965801732691 NA NA NA NA 0.323474840723588 NA NA NA NA NA 35156890 2.62
POLR2M ENSG00000255529 15 Lassosum 0.0122230114212013 0.334961960953909 NA NA NA NA -0.167945782162759 NA NA NA NA NA 57979595 1.792
OR10V2P ENSG00000255538 11 Lassosum -0.00268309503849329 0.791164950131539 NA NA NA NA 0.947046210047229 NA NA NA NA NA 59516665 2.646
RP11-627G23.1 ENSG00000255545 11 Lassosum 0.0239430059849802 0.0257566004098022 NA NA NA NA 0.876616329929938 NA NA NA NA NA 134340961 1.61500000000001
LY6G6E ENSG00000255552 6 Lassosum -0.00114292996352527 5.97090789238984e-17 NA NA NA NA -0.915340918774428 NA NA NA NA NA 31680695 2.41000000000001
RP11-770G2.2 ENSG00000255557 11 Lassosum 0.0495062848557948 0.027942370759304 NA NA NA NA 3.54818449033157 NA NA NA NA NA 65526128 2.34100000000001
ZNF252P-AS1 ENSG00000255559 8 Lassosum 0.00338523175352534 0.294700490721855 NA NA NA NA 0.0887835463996627 NA NA NA NA NA 146229814 3.529
FDXACB1 ENSG00000255561 11 Lassosum 0.00251791416492686 8.60372297022292e-08 NA NA NA NA -2.88962657396357 NA NA NA NA NA 111748373 2.369
TRAV1-1 ENSG00000255569 14 Lassosum 0.0287476665158735 0.81074465999471 NA NA NA NA -0.0339603083124981 NA NA NA NA NA 22090355 2.089
CTD-2335A18.1 ENSG00000255571 15 Lassosum 0.0431148552111573 0.146760141387693 NA NA NA NA 0.0927133258257964 NA NA NA NA NA 89922140 1.771
RP11-188C12.2 ENSG00000255585 9 Lassosum 0.0530898517874366 NA NA NA NA NA NA NA NA NA NA NA 140682628 1.91500000000001
RAB44 ENSG00000255587 6 Lassosum 0.137963176940541 0.0401757069390105 NA NA NA NA -1.10777510022767 NA NA NA NA NA 36694005 4.172
RP11-564D11.3 ENSG00000255624 10 Lassosum -0.000180434275037555 0.132742762719473 NA NA NA NA 0.321597795728435 NA NA NA NA NA 124648738 3.61699999999999
RP11-667M19.9 ENSG00000255710 11 Lassosum 0.00238714531445494 0.694088484132536 NA NA NA NA 0.0130835721274496 NA NA NA NA NA 113692092 3.322
SNHG1 ENSG00000255717 11 Lassosum 0.0826412424294175 0.884933272453138 NA NA NA NA 0.009031469407364 NA NA NA NA NA 62621423 2.17999999999999
IFNG-AS1 ENSG00000255733 12 Lassosum 0.231430632625691 0.00119876382217662 NA NA NA NA 31.6363301329829 NA NA NA NA NA 68505845 2
RP11-428G5.5 ENSG00000255760 12 Lassosum 0.104488111506177 0.641600026993056 NA NA NA NA 0.235739042058141 NA NA NA NA NA 32035075 1.636
MTRNR2L8 ENSG00000255823 11 Lassosum 0.0016369626266064 0.138523685049916 NA NA NA NA -0.0107193151936831 NA NA NA NA NA 10530078 2.47300000000001
TIFAB ENSG00000255833 5 Lassosum -0.00147170327763124 0.251498933231027 NA NA NA NA -0.291215385674871 NA NA NA NA NA 134783998 3.38
TAS2R20 ENSG00000255837 12 Lassosum 0.0803034500269486 0.42212648732228 NA NA NA NA -0.236558694771475 NA NA NA NA NA 11149784 2.562
RP11-753B7.2 ENSG00000255838 12 Lassosum 0 NA NA NA NA NA NA NA NA NA NA NA 129429283 2.872
PXN-AS1 ENSG00000255857 12 Lassosum 0.012029045863897 0.200960921507846 NA NA NA NA -1.11530517486628 NA NA NA NA NA 120645017 1.45699999999999
RP11-807H22.6 ENSG00000255860 11 Lassosum 0.0488703633315583 0.0843543875053509 NA NA NA NA 0.899324750764246 NA NA NA NA NA 71886284 1.831
AC099522.2 ENSG00000255883 5 Lassosum -0.00121429120480143 0.703438281608427 NA NA NA NA 0.0549558932396541 NA NA NA NA NA 72804794 5.12499999999999
RP11-685N10.1 ENSG00000255893 11 Lassosum 0.111815718806302 0.279509572900841 NA NA NA NA 0.991754197717836 NA NA NA NA NA 94206405 2.023
RP11-513G19.1 ENSG00000255968 12 Lassosum 0.0106147337986769 0.5420378568451 NA NA NA NA 0.0472402522563772 NA NA NA NA NA 26523140 3.16500000000002
CYP2A6 ENSG00000255974 19 Lassosum 0.00580537833820671 0.528206902158497 NA NA NA NA -0.188956140602381 NA NA NA NA NA 41352897 1.61799999999999
RP11-1094M14.4 ENSG00000255987 17 Lassosum 0.00410403669744552 0.153235076545054 NA NA NA NA -0.342960288543955 NA NA NA NA NA 33841995 1.30500000000001
RP5-1154L15.2 ENSG00000256020 12 Lassosum 0.319968094045138 0.170649198243885 NA NA NA NA 5.8095532637809 NA NA NA NA NA 695341 1.50299999999999
RP11-291B21.2 ENSG00000256039 12 Lassosum 0.0100698563489703 0.133349896500265 NA NA NA NA 0.452074071027457 NA NA NA NA NA 10708305 2.05100000000002
CTSO ENSG00000256043 4 Lassosum -0.00167465859436566 0.310607836352733 NA NA NA NA -0.241683118661125 NA NA NA NA NA 156860169 4.54600000000002
PADI6 ENSG00000256049 1 Lassosum 0.362576959006652 0.970101906123338 NA NA NA NA 0.176997547438772 NA NA NA NA NA 17713443 3.893
RP11-982M15.6 ENSG00000256050 14 Lassosum 0.0213018890566077 0.730559348458543 NA NA NA NA -0.00995540447066441 NA NA NA NA NA 105149376 1.76999999999998
APOPT1 ENSG00000256053 14 Lassosum -0.00233258188002061 0.0119631346419937 NA NA NA NA -0.113848609108545 NA NA NA NA NA 104051579 1.03900000000002
TRAPPC2P1 ENSG00000256060 19 Lassosum 0.0237670518161222 0.905804323253806 NA NA NA NA -0.0352906965984788 NA NA NA NA NA 57875800 1.39999999999998
A2MP1 ENSG00000256069 12 Lassosum 0.0102118985296854 0.00662112367142359 NA NA NA NA 0.421030300003663 NA NA NA NA NA 9404771 4.012
C21orf119 ENSG00000256073 21 Lassosum 0.00626478542099151 0.826864947815003 NA NA NA NA 0.0118757790523947 NA NA NA NA NA 33765846 0.77000000000001
ZNF432 ENSG00000256087 19 Lassosum -0.00314002999387775 0.698582776321437 NA NA NA NA -0.00584564014819709 NA NA NA NA NA 52566811 2.221
RP13-942N8.1 ENSG00000256092 12 Lassosum 0.0719014434821021 0.686987644177933 NA NA NA NA -1.29686731748493 NA NA NA NA NA 123849537 1.21099999999998
RP11-173C20.2 ENSG00000256128 12 Lassosum 0.141581549359038 0.105868876006356 NA NA NA NA -0.2575993308718 NA NA NA NA NA 127235645 2.11500000000001
ATF4P4 ENSG00000256167 11 Lassosum 0.00253441023320033 0.227541096552812 NA NA NA NA 0.968913384932606 NA NA NA NA NA 113661020 1.631
ZNF10 ENSG00000256223 12 Lassosum 0.00861131690771344 0.117526316263224 NA NA NA NA 0.29095860977292 NA NA NA NA NA 133721606 1.62100000000001
ZNF486 ENSG00000256229 19 Lassosum 0.0639615617972551 0.0466824105296707 NA NA NA NA -3.82395027387346 NA NA NA NA NA 20294668 0.644000000000005
RP11-324E6.6 ENSG00000256249 12 Lassosum 0.0691503542129273 0.100125739591028 NA NA NA NA 5.63678426706477 NA NA NA NA NA 123186099 1.55199999999999
USP30-AS1 ENSG00000256262 12 Lassosum 0.0252226420383287 0.974369786124712 NA NA NA NA -0.00148799192909286 NA NA NA NA NA 109490956 2.73699999999999
HMBS ENSG00000256269 11 Lassosum 0.022009170539228 0.241501905162908 NA NA NA NA 0.288997775546139 NA NA NA NA NA 118959917 1.45499999999998
CACNA1C-AS2 ENSG00000256271 12 Lassosum -0.000290845143746887 0.376238640859002 NA NA NA NA -0.12338693397906 NA NA NA NA NA 2779526 1.90000000000001
RP11-466C23.5 ENSG00000256280 11 Lassosum 0.0352749087931798 0.667621993745446 NA NA NA NA -0.190051804568464 NA NA NA NA NA 63602277 1.94999999999999
ZNF225 ENSG00000256294 19 Lassosum -0.00212736032156879 0.0142571411096697 NA NA NA NA 0.297473451518647 NA NA NA NA NA 44626680 0.79000000000002
RPL41P2 ENSG00000256338 15 Lassosum -0.00201904036251155 0.0398331782593356 NA NA NA NA -0.156631568426377 NA NA NA NA NA 28560950 1.607
RP11-349I1.2 ENSG00000256357 14 Lassosum 0.0306282779542261 0.360322981070861 NA NA NA NA 0.0235783500675749 NA NA NA NA NA 94914018 3.86800000000002
RP11-118B22.4 ENSG00000256427 12 Lassosum -0.000317707760701946 0.00663757559245159 NA NA NA NA 0.0709251936199967 NA NA NA NA NA 9404824 1.60899999999998
RP1-102E24.8 ENSG00000256433 12 Lassosum 0.0974964220902752 1.67483941823336e-06 NA NA NA NA -1.57893263942677 NA NA NA NA NA 6503653 1.209
RP11-809N8.4 ENSG00000256448 11 Lassosum 0.0369452435962366 0.560204652566741 NA NA NA NA 0.783300453336817 NA NA NA NA NA 73119034 2.81999999999999
RP11-613F22.5 ENSG00000256464 11 Lassosum 0.039181042871563 0.0275275055502827 NA NA NA NA -0.0034283968728069 NA NA NA NA NA 18512146 1.446
CCL3L3 ENSG00000256515 17 Lassosum 0.099980008741505 0.291950333032319 NA NA NA NA 0.383738605532879 NA NA NA NA NA 34523212 1.14099999999999
RP11-807H22.5 ENSG00000256518 11 Lassosum 0.0293560027558016 0.582881201592447 NA NA NA NA 1.0829916838056 NA NA NA NA NA 71870385 1.23000000000002
POLG2 ENSG00000256525 17 Lassosum 0.0125581956743808 0.00863366496564585 NA NA NA NA 0.703321180424444 NA NA NA NA NA 62483528 0.937999999999988
TRAV1-2 ENSG00000256553 14 Lassosum 0.00212545112153584 0.374297206095086 NA NA NA NA 0.115809099856951 NA NA NA NA NA 22111453 1.87099999999998
OR13A1 ENSG00000256574 10 Lassosum 0.0568626536879751 0.992620751330646 NA NA NA NA 0.00128780628542612 NA NA NA NA NA 45804579 2.08200000000002
RP13-977J11.2 ENSG00000256576 12 Lassosum 0.0342774070596141 0.180361541619699 NA NA NA NA 0.784251980475244 NA NA NA NA NA 132672763 4.16300000000001
NLRP9P ENSG00000256581 12 Lassosum 0.192420803701534 0.789634803703794 NA NA NA NA 0.240849907119701 NA NA NA NA NA 129499544 1.72499999999999
RP11-75L1.1 ENSG00000256582 12 Lassosum 0.00209868313143657 0.632122065588654 NA NA NA NA -0.155010694405408 NA NA NA NA NA 9859309 1.38200000000001
TRDV3 ENSG00000256590 14 Lassosum -0.00230498629976839 0.73358293934989 NA NA NA NA 0.0144395818611672 NA NA NA NA NA 22938361 1.916
RP11-286N22.8 ENSG00000256591 11 Lassosum -0.0027330139657753 0.858991676655712 NA NA NA NA 0.0124724655247386 NA NA NA NA NA 61224993 1.50299999999999
RP11-705C15.2 ENSG00000256594 12 Lassosum -0.00203836862731488 0.606706539172006 NA NA NA NA 0.0672507875577341 NA NA NA NA NA 9799098 2.851
CYP2B7P1 ENSG00000256612 19 Lassosum 0.272031683813014 0.223591919161053 NA NA NA NA -0.183871695085405 NA NA NA NA NA 41443344 1.96700000000001
MTRNR2L1 ENSG00000256618 17 Lassosum -0.00255207242507449 0.909639908169385 NA NA NA NA 0.00284386133394887 NA NA NA NA NA 22023214 0.603000000000009
RP11-169D4.2 ENSG00000256633 11 Lassosum 0.01678449293649 0.590034352881306 NA NA NA NA -0.287051972670057 NA NA NA NA NA 72297319 1.256
CLEC12B ENSG00000256660 12 Lassosum 0.0494651508539411 0.490626356918582 NA NA NA NA -0.256888485740058 NA NA NA NA NA 10167222 2.19800000000001
KLRAP1 ENSG00000256667 12 Lassosum 0.0158008600090803 0.014728401314841 NA NA NA NA -1.12865134641481 NA NA NA NA NA 10746755 2.357
RP11-599J14.2 ENSG00000256673 12 Lassosum -0.00233863614491936 0.114636183701761 NA NA NA NA -0.20801182617895 NA NA NA NA NA 9559199 1.10599999999999
ZNF350 ENSG00000256683 19 Lassosum 0.000600948942129698 0.438999186169581 NA NA NA NA 1.49572998606893 NA NA NA NA NA 52478852 1.01900000000001
RP11-727F15.9 ENSG00000256690 11 Lassosum 0.000372708942725231 0.262127638248064 NA NA NA NA 0.110294997246272 NA NA NA NA NA 62600610 2.28200000000001
CTD-2017C7.1 ENSG00000256705 14 Lassosum 0.0167095158916422 0.82576333325363 NA NA NA NA -0.0259097972609331 NA NA NA NA NA 102302820 1.15099999999998
RP5-1096D14.3 ENSG00000256706 12 Lassosum 0.000775841804426913 0.622510256013949 NA NA NA NA 0.00553852160635192 NA NA NA NA NA 2029575 4.16999999999999
RP11-436I9.6 ENSG00000256720 12 Lassosum -0.00123618709088347 0.0191932066018915 NA NA NA NA 0.133508182785639 NA NA NA NA NA 9287933 1.00400000000002
