# Supplementary material for: SUMMIT: An integrative approach for better transcriptomic data imputation improves causal gene identification
Source: Nat Commun. 2022 Oct 25;13:6336. doi: 10.1038/s41467-022-34016-y (PMC9593997; doi:10.1038/s41467-022-34016-y)
Supplement: Supplementary file 7 — Source Data [file 41467_2022_34016_MOESM7_ESM.zip › Source Data/Figure-3/real-data-new/Lassosum/AST/AST-159]

gene_symbol gene_id chromosome model_best r2_test p_SCAD p_ElNet p_LASSO p_MCP p_MNet z_SCAD z_ElNet z_LASSO z_MCP z_MNet p_ACAT gene_pos runtime
RP13-941N14.1 ENSG00000256742 12 Lassosum -0.0032134136847124 0.0461073969222037 NA NA NA NA -0.313916765324029 NA NA NA NA NA 122025053 4.447
RP11-680H20.1 ENSG00000256745 11 Lassosum 0 NA NA NA NA NA NA NA NA NA NA NA 93921889 5.078
RP11-695J4.2 ENSG00000256751 12 Lassosum 0.0234056188681797 0.525482772230614 NA NA NA NA 0.111741349097391 NA NA NA NA NA 14746686 3.764
ZNF253 ENSG00000256771 19 Lassosum 0.119779289441355 0.177772171015983 NA NA NA NA -0.226931807764869 NA NA NA NA NA 19991089 1.041
CAPNS2 ENSG00000256812 16 Lassosum 0.00335232509372418 0.661207691947084 NA NA NA NA 0.0364355395364727 NA NA NA NA NA 55601091 2.995
AC138744.2 ENSG00000256826 17 Lassosum 0.032484360285054 0.932844343151698 NA NA NA NA 0.0241407615004998 NA NA NA NA NA 62487773 2.301
RP11-664D1.1 ENSG00000256862 12 Lassosum 0.0162130662180108 0.24230387990362 NA NA NA NA -0.285493603155508 NA NA NA NA NA 4000202 4.216
RP11-436I9.5 ENSG00000256937 12 Lassosum 0.00233355915922318 0.396296104361419 NA NA NA NA 0.769572046496682 NA NA NA NA NA 9280810 1.981
RP11-598F7.3 ENSG00000256948 12 Lassosum 0.0023738558030697 0.793162387661653 NA NA NA NA 0.413285871519198 NA NA NA NA NA 218353 1.707
RP11-273B20.1 ENSG00000256967 12 Lassosum -0.00316655234404806 0.478795213127859 NA NA NA NA 0.0181607778601374 NA NA NA NA NA 7282734 1.753
RP11-428G5.7 ENSG00000256987 12 Lassosum -0.00251207667549624 0.546776967815839 NA NA NA NA 0.121160186075735 NA NA NA NA NA 32107512 2.224
HP ENSG00000257017 16 Lassosum 0.0814565841638359 0.336282504687989 NA NA NA NA 0.323614981963794 NA NA NA NA NA 72091722 1.98699999999999
RP11-705C15.3 ENSG00000257027 12 Lassosum -0.000893138218587941 0.280007876450127 NA NA NA NA 0.818521257552772 NA NA NA NA NA 9812922 2.465
RP11-881M11.2 ENSG00000257052 11 Lassosum 0.00288870618904391 0.90278764438328 NA NA NA NA -0.0391670062148385 NA NA NA NA NA 60675737 2.354
KIAA1147 ENSG00000257093 7 Lassosum -0.00314168827196282 0.606667753634697 NA NA NA NA 0.0389724777859925 NA NA NA NA NA 141379240 4.581
RP11-50I19.1 ENSG00000257094 12 Lassosum 0.030867001905674 0.680537306193265 NA NA NA NA 0.0255245514458638 NA NA NA NA NA 32160215 3.476
LSM14A ENSG00000257103 19 Lassosum -0.00192109683526298 0.000370258487280357 NA NA NA NA -2.19187001755608 NA NA NA NA NA 34691914 1.424
NHLRC4 ENSG00000257108 16 Lassosum -0.00135627628018153 0.246377387114095 NA NA NA NA 0.0826469471182612 NA NA NA NA NA 618245 2.45
RRN3P3 ENSG00000257122 16 Lassosum -0.00116713856518658 0.703214336025371 NA NA NA NA 0.314688203753927 NA NA NA NA NA 22439563 0.869999999999997
RP11-320M2.1 ENSG00000257135 2 Lassosum 0.00155170439164798 0.612169550541748 NA NA NA NA 0.00916255690164056 NA NA NA NA NA 10590136 4.462
RP11-701H24.2 ENSG00000257151 15 Lassosum -0.00183135150253078 0.212015490246377 NA NA NA NA 0.493369789886915 NA NA NA NA NA 25279328 2.738
TMPO-AS1 ENSG00000257167 12 Lassosum -0.00215324284062191 0.527829551246798 NA NA NA NA 0.00291211308956938 NA NA NA NA NA 98908475 3.927
RP11-996F15.2 ENSG00000257176 12 Lassosum 0.273943993840134 0.515097943575809 NA NA NA NA 0.332272303659562 NA NA NA NA NA 29452066 1.703
GATC ENSG00000257218 12 Lassosum 0.0773025235434848 0.138403052231163 NA NA NA NA 0.50748707272882 NA NA NA NA NA 120891815 1.777
RP11-689B22.2 ENSG00000257221 12 Lassosum 0.0130200737063116 0.000201712119313791 NA NA NA NA -0.0325098931695535 NA NA NA NA NA 109028778 1.86
CTD-2252P21.1 ENSG00000257226 2 Lassosum -0.00317039984008671 0.0262987224809738 NA NA NA NA -1.8162253079105 NA NA NA NA NA 144528915 4.64100000000001
RP11-24B21.1 ENSG00000257242 12 Lassosum -0.00194912023112948 0.276364761821076 NA NA NA NA -0.038208570195811 NA NA NA NA NA 92457723 2.42099999999999
RP11-96H19.1 ENSG00000257261 12 Lassosum 0.185473020597982 5.45493979192944e-05 NA NA NA NA 5.66566640390922 NA NA NA NA NA 46813756 2.675
ZNF271 ENSG00000257267 18 Lassosum 0.000562654127876483 0.344483099009879 NA NA NA NA 0.18761496977403 NA NA NA NA NA 32880488 1.14699999999999
RP11-521B24.5 ENSG00000257270 14 Lassosum 0.00318406680099381 0.157639332652314 NA NA NA NA 0.0394591558483212 NA NA NA NA NA 105935542 1.71899999999999
RP11-164H13.1 ENSG00000257275 14 Lassosum 0.00574006979222852 0.756270346250312 NA NA NA NA -0.0893695935598898 NA NA NA NA NA 96201038 1.702
RP11-298I3.1 ENSG00000257285 14 Lassosum 0.204195148140278 0.0433249882733644 NA NA NA NA 0.73960210549172 NA NA NA NA NA 23411794 1.681
RP11-977G19.11 ENSG00000257303 12 Lassosum 0.0464065943379374 0.706734943549377 NA NA NA NA 0.0937561642502973 NA NA NA NA NA 56701259 2.32700000000001
ZBED6 ENSG00000257315 1 Lassosum -0.0031546121749555 0.703174813503633 NA NA NA NA 0.106654243755684 NA NA NA NA NA 203767561 5.97500000000001
RP11-511B23.2 ENSG00000257322 12 Lassosum 0.0199177735494153 0.0127030401348435 NA NA NA NA -1.58596672972734 NA NA NA NA NA 93503323 2.34699999999999
MGAM ENSG00000257335 7 Lassosum 0.0871924100307946 0.0362567652777101 NA NA NA NA 0.3619457748872 NA NA NA NA NA 141707080 5.28099999999999
RP11-983P16.4 ENSG00000257337 12 Lassosum 0.00488900104253109 0.677298893360758 NA NA NA NA 0.00786471449999951 NA NA NA NA NA 53428301 2.49300000000001
RP11-511B23.1 ENSG00000257345 12 Lassosum -0.00229394860191179 0.983700209700622 NA NA NA NA -0.00297968818497796 NA NA NA NA NA 93403295 2.681
RP11-631N16.2 ENSG00000257354 12 Lassosum 7.47997399170863e-05 0.416761462899595 NA NA NA NA 0.124167877264335 NA NA NA NA NA 63002193 1.923
FNTB ENSG00000257365 14 Lassosum 0.0572940495896428 0.0348864745919297 NA NA NA NA 2.85738676874296 NA NA NA NA NA 65491403 2.64
RP1-197B17.3 ENSG00000257433 12 Lassosum 0.111236065029059 0.487580191601406 NA NA NA NA -0.281938929630738 NA NA NA NA NA 48117972 2.10799999999999
ZNF878 ENSG00000257446 19 Lassosum 0.00304025266292185 0.63229697058936 NA NA NA NA 0.00632777903687251 NA NA NA NA NA 12160873 0.819000000000003
RP11-175P13.3 ENSG00000257489 12 Lassosum -0.0023096190944758 0.603989591616552 NA NA NA NA -0.0270284939370497 NA NA NA NA NA 100580267 2.279
RP11-641A6.2 ENSG00000257495 12 Lassosum 0.10279036181481 0.0883412192409047 NA NA NA NA -11.7652026600153 NA NA NA NA NA 53002170 2.654
RP11-585P4.5 ENSG00000257497 12 Lassosum 0.0307743643623676 0.0662239224673913 NA NA NA NA -48.8549696002972 NA NA NA NA NA 75880752 1.652
RP11-762I7.4 ENSG00000257509 12 Lassosum -0.00120688086410703 0.6630181135558 NA NA NA NA 0.0821469388652749 NA NA NA NA NA 56155873 1.65600000000001
RP11-278C7.1 ENSG00000257511 12 Lassosum -0.00247058477957496 0.660473079272184 NA NA NA NA 0.0865902432236413 NA NA NA NA NA 32879819 1.95099999999999
RP11-44N21.1 ENSG00000257556 14 Lassosum 0.00569879727929878 0.449083280638295 NA NA NA NA 0.080152333127611 NA NA NA NA NA 105562643 2.002
GALNT4 ENSG00000257594 12 Lassosum 0.0645075290377857 0.16060445618859 NA NA NA NA -0.276204964921156 NA NA NA NA NA 89915884 2.39299999999999
RP3-473L9.4 ENSG00000257595 12 Lassosum 0.0013138935254704 0.631219180538719 NA NA NA NA 0.842049843933344 NA NA NA NA NA 111824100 1.55000000000001
RP11-968A15.2 ENSG00000257596 12 Lassosum -0.00245056360050322 0.371471948425673 NA NA NA NA -0.0692429044206247 NA NA NA NA NA 54664623 1.70499999999998
RP11-677C1.2 ENSG00000257599 12 Lassosum -0.00260259808353203 0.166534876590736 NA NA NA NA -0.484452369192739 NA NA NA NA NA 29591324 2.04600000000002
RP11-680A11.5 ENSG00000257605 12 Lassosum 0.0211643772574447 0.679863984578498 NA NA NA NA 2.28933795086316 NA NA NA NA NA 53693273 2.47799999999998
RP11-349A22.5 ENSG00000257621 14 Lassosum 0.122771438263498 0.400860097270852 NA NA NA NA -0.137247640844327 NA NA NA NA NA 58748467 1.446
RP11-341G23.4 ENSG00000257681 12 Lassosum 0.0747189025797882 0.819989231483326 NA NA NA NA -0.162368767262045 NA NA NA NA NA 104151364 2.47900000000001
RP11-620J15.3 ENSG00000257698 12 Lassosum 0.0260708796688519 0.0598023410166754 NA NA NA NA 1.05749360988896 NA NA NA NA NA 58327634 1.93299999999999
PRR24 ENSG00000257704 19 Lassosum 0.185271616568254 0.0397251618227861 NA NA NA NA -0.565704377830194 NA NA NA NA NA 47778560 1.25299999999999
RP11-256L6.2 ENSG00000257715 12 Lassosum 0.0700355475058608 0.838140206402908 NA NA NA NA 1.24192926414862 NA NA NA NA NA 96420425 2.02700000000002
CNPY2 ENSG00000257727 12 Lassosum 0.0312160407153758 0.621994913150347 NA NA NA NA -1.55179283624325 NA NA NA NA NA 56706873 2.036
RP11-1220K2.2 ENSG00000257743 7 Lassosum 0.0770311733478345 0.131790393065043 NA NA NA NA 0.320740777884176 NA NA NA NA NA 141866836 3.63
FNBP1P1 ENSG00000257800 2 Lassosum 0.0827167303458815 0.140025152460122 NA NA NA NA 0.760586978090496 NA NA NA NA NA 74349076 5.69799999999998
MRS2P2 ENSG00000257802 12 Lassosum -0.00320458027567305 0.54825100075883 NA NA NA NA 0.0897002894832541 NA NA NA NA NA 72243608 2.86799999999999
RP11-256L6.3 ENSG00000257878 12 Lassosum 0.0359829721718949 0.890904905404326 NA NA NA NA 0.460322308403459 NA NA NA NA NA 96397783 3.49299999999999
RP11-386G11.5 ENSG00000257913 12 Lassosum -0.00120388737886024 0.783127138273785 NA NA NA NA -0.0498511619848963 NA NA NA NA NA 49402569 1.364
CUX1 ENSG00000257923 7 Lassosum 0.0250689848052867 0.474196924924197 NA NA NA NA -0.00928212541881895 NA NA NA NA NA 101693234 2.29500000000002
RP11-620J15.1 ENSG00000257953 12 Lassosum -0.00100682304495936 0.767467600945012 NA NA NA NA -0.0110907398306181 NA NA NA NA NA 58233701 1.82599999999999
RP11-644F5.11 ENSG00000258056 12 Lassosum 0.00238221284511975 0.000178424259335704 NA NA NA NA 8.70625648842964 NA NA NA NA NA 56123677 1.77599999999998
BCDIN3D-AS1 ENSG00000258057 12 Lassosum -0.00203477597582746 0.809425464318861 NA NA NA NA -0.0204780906402642 NA NA NA NA NA 50228625 2.19499999999999
RP11-443B7.3 ENSG00000258082 1 Lassosum 0.0561941014969496 0.037521804363185 NA NA NA NA 5.62231159482577 NA NA NA NA NA 235115972 4.09200000000001
RP11-753H16.5 ENSG00000258086 12 Lassosum -0.00270708049404278 0.314273056511101 NA NA NA NA 0.276060417849873 NA NA NA NA NA 54804172 2.012
RP11-809C9.2 ENSG00000258102 12 Lassosum 0.0036046169717574 0.88694127641282 NA NA NA NA -0.00535474219792735 NA NA NA NA NA 116989048 2.45399999999998
RP11-493L12.6 ENSG00000258116 12 Lassosum 0.00591327400313413 0.584412957209279 NA NA NA NA -0.840620756645526 NA NA NA NA NA 47735634 2.648
RP11-347C12.3 ENSG00000258130 16 Lassosum -0.00313782465819901 0.066476083059411 NA NA NA NA 0.182539954373619 NA NA NA NA NA 30218014 0.896000000000015
RP11-864J10.4 ENSG00000258136 12 Lassosum -0.00294343090827565 0.607503796452561 NA NA NA NA 0.113216778958914 NA NA NA NA NA 108142038 1.97899999999998
RP11-1105G2.4 ENSG00000258172 12 Lassosum 0.0696143505329196 0.191935631509028 NA NA NA NA -0.493463404404547 NA NA NA NA NA 94668448 2.428
RP11-493L12.4 ENSG00000258181 12 Lassosum 0.159751003604119 0.34696663088157 NA NA NA NA 0.42306466759437 NA NA NA NA NA 47646614 1.761
RP11-977G19.5 ENSG00000258199 12 Lassosum 0.00910519557200695 1.29867928689507e-06 NA NA NA NA -0.316942762238966 NA NA NA NA NA 56570105 1.58799999999999
CLEC5A ENSG00000258227 7 Lassosum -0.0016948424497476 0.0623436369297064 NA NA NA NA 0.678606314569695 NA NA NA NA NA 141636982 3.53999999999999
RP11-511H9.3 ENSG00000258230 12 Lassosum 0.0117102581223645 0.818337355260949 NA NA NA NA -0.102353083435862 NA NA NA NA NA 102167212 1.76400000000001
CHURC1 ENSG00000258289 14 Lassosum 0.432721495420373 0.109007761092492 NA NA NA NA -0.874175617877346 NA NA NA NA NA 65396194 2.21199999999999
RP11-658F2.8 ENSG00000258297 11 Lassosum 0.00167658454456243 0.38861169587603 NA NA NA NA -2.8092711860177 NA NA NA NA NA 66434676 3.52699999999999
RP11-488C13.5 ENSG00000258301 14 Lassosum -0.00254968841550429 0.699461892321899 NA NA NA NA -0.00275183020490174 NA NA NA NA NA 77250575 2.68100000000001
RP11-981P6.1 ENSG00000258302 12 Lassosum 0.0341881326687369 0.616077724848236 NA NA NA NA -0.175553344306386 NA NA NA NA NA 89971352 1.41
C17orf49 ENSG00000258315 17 Lassosum -0.00242259923453214 0.004375050493211 NA NA NA NA -0.366386799397966 NA NA NA NA NA 6919329 1.80699999999999
RP11-603J24.5 ENSG00000258317 12 Lassosum 0.00661805767367496 3.7116929747357e-08 NA NA NA NA 0.901149610905912 NA NA NA NA NA 56518610 1.523
RP11-23J18.1 ENSG00000258352 12 Lassosum 0.0146582120151343 0.0845495061996247 NA NA NA NA 0.750113400343565 NA NA NA NA NA 47530717 1.875
RP11-1105G2.3 ENSG00000258365 12 Lassosum 0.0276261400244557 0.141232714329591 NA NA NA NA -0.0127873786988011 NA NA NA NA NA 94674077 1.71299999999999
RTEL1 ENSG00000258366 20 Lassosum -0.00307696539059577 0.143050593709306 NA NA NA NA 0.0955438927628832 NA NA NA NA NA 62308789 1.20099999999999
RP4-647C14.2 ENSG00000258376 14 Lassosum 0.0307186656595595 0.0192097897073233 NA NA NA NA 7.12761934084582 NA NA NA NA NA 73711706 2.55600000000001
AC068831.6 ENSG00000258384 15 Lassosum -0.00303156264930471 0.488732817063281 NA NA NA NA 0.189369983111156 NA NA NA NA NA 91496962 1.43199999999999
RP11-471B22.2 ENSG00000258424 14 Lassosum -0.00167987380865275 0.276586646902292 NA NA NA NA -0.161520707394406 NA NA NA NA NA 90870223 1.91300000000001
PDF ENSG00000258429 16 Lassosum 0.0416219220931885 0.661188815706887 NA NA NA NA -0.0340614427961396 NA NA NA NA NA 69363511 2.71699999999998
RP11-173A8.2 ENSG00000258439 14 Lassosum -0.00217827813753502 0.00406545601560353 NA NA NA NA -0.623526781191327 NA NA NA NA NA 75125022 1.369
LINC00641 ENSG00000258441 14 Lassosum -0.00273341979527753 0.769270869669534 NA NA NA NA 0.0343919097762949 NA NA NA NA NA 21671648 1.82400000000001
CHMP4BP1 ENSG00000258469 14 Lassosum 0.0074504951558948 0.44816792668228 NA NA NA NA -0.125125601478035 NA NA NA NA NA 55765655 1.459
RP11-192H23.4 ENSG00000258472 17 Lassosum -0.000451203702554581 0.342927793506268 NA NA NA NA -0.0629297265613096 NA NA NA NA NA 26861992 1.09999999999999
RP11-76E17.3 ENSG00000258476 15 Lassosum -0.00254847201830066 0.930331741397805 NA NA NA NA 0.0604471689749619 NA NA NA NA NA 94413961 2.33799999999999
SPESP1 ENSG00000258484 15 Lassosum -0.00274184667924904 0.721986695947271 NA NA NA NA -0.00550225650362998 NA NA NA NA NA 69174855 1.84
RP11-862G15.2 ENSG00000258499 14 Lassosum 0.00367880817787891 0.357359145472606 NA NA NA NA 0.290687862470302 NA NA NA NA NA 93372934 1.59999999999999
RP11-61O1.2 ENSG00000258511 14 Lassosum -0.00323386347156962 0.427872096506422 NA NA NA NA -0.776866260688938 NA NA NA NA NA 98603995 2.459
