# Supplementary material for: SUMMIT: An integrative approach for better transcriptomic data imputation improves causal gene identification
Source: Nat Commun. 2022 Oct 25;13:6336. doi: 10.1038/s41467-022-34016-y (PMC9593997; doi:10.1038/s41467-022-34016-y)
Supplement: Supplementary file 7 — Source Data [file 41467_2022_34016_MOESM7_ESM.zip › Source Data/Figure-3/real-data-new/Lassosum/AST/AST-16]

gene_symbol gene_id chromosome model_best r2_test p_SCAD p_ElNet p_LASSO p_MCP p_MNet z_SCAD z_ElNet z_LASSO z_MCP z_MNet p_ACAT gene_pos runtime
MAEA ENSG00000090316 4 Lassosum 0.0795263569298383 0.352113468584842 NA NA NA NA 0.0991127279764772 NA NA NA NA NA 1308787 7.408
ICAM1 ENSG00000090339 19 Lassosum 0.0149459662707925 0.00130929193044682 NA NA NA NA 0.217175504889172 NA NA NA NA NA 10389401 1.926
STRN4 ENSG00000090372 19 Lassosum -0.00138539506301294 0.0669062998347656 NA NA NA NA 0.0018226162122381 NA NA NA NA NA 47236507 0.693
IRAK3 ENSG00000090376 12 Lassosum 0.0233838122147941 0.534326268190225 NA NA NA NA 0.191382122541244 NA NA NA NA NA 66615530 2.265
LYZ ENSG00000090382 12 Lassosum 0.389509754674085 0.0209040021563255 NA NA NA NA 0.931498063492733 NA NA NA NA NA 69745067 2.496
MUL1 ENSG00000090432 1 Lassosum 0.172695866015441 0.448283399050158 NA NA NA NA -0.13139873033289 NA NA NA NA NA 20830298 7.006
TFAP4 ENSG00000090447 16 Lassosum -0.00212606825063943 0.458988048511973 NA NA NA NA 0.0042571769191625 NA NA NA NA NA 4315131 2.733
PDCD7 ENSG00000090470 15 Lassosum -0.00100356752974817 0.0768430313277775 NA NA NA NA 0.130504573372987 NA NA NA NA NA 65417945 1.346
SPG21 ENSG00000090487 15 Lassosum 0.00365197605107082 0.91245278013099 NA NA NA NA 0.0115378566167578 NA NA NA NA NA 65269005 1.044
DNAJB11 ENSG00000090520 3 Lassosum 0.00884656549506779 0.00631368096060883 NA NA NA NA 0.331072392716386 NA NA NA NA NA 186300126 4.85
LEPREL1 ENSG00000090530 3 Lassosum -0.00147672012615874 0.13108927796132 NA NA NA NA -0.171928309582695 NA NA NA NA NA 189757371 3.941
FLT3LG ENSG00000090554 19 Lassosum -0.0016431915607944 0.480585637319989 NA NA NA NA 0.277174336999703 NA NA NA NA NA 49984179 1.09500000000001
RAB11FIP3 ENSG00000090565 16 Lassosum 0.034094154436764 0.922738841085019 NA NA NA NA 0.000682277638068747 NA NA NA NA NA 524315 1.92299999999999
GNPTG ENSG00000090581 16 Lassosum 0.0112939289951022 0.338212005910386 NA NA NA NA -0.158510046691116 NA NA NA NA NA 1407638 1.89700000000001
ZNF268 ENSG00000090612 12 Lassosum 0.0238414072328672 0.16221483124636 NA NA NA NA -0.139674506017332 NA NA NA NA NA 133745634 1.192
GOLGA3 ENSG00000090615 12 Lassosum 0.065671009941901 0.688617476905327 NA NA NA NA 0.0780690166084518 NA NA NA NA NA 133375469 2.136
PABPC4 ENSG00000090621 1 Lassosum 0.0712514702938029 0.0035104212865337 NA NA NA NA 0.558393317326582 NA NA NA NA NA 40034475 4.989
CD209 ENSG00000090659 19 Lassosum 0.00675781365008044 0.447225842127895 NA NA NA NA -0.0730883097429466 NA NA NA NA NA 7808671 1.523
CERS4 ENSG00000090661 19 Lassosum 0.133369085392733 0.392477870860813 NA NA NA NA 0.140679319594569 NA NA NA NA NA 8299462 0.686
MCOLN1 ENSG00000090674 19 Lassosum 0.0197988937818171 0.114096935106888 NA NA NA NA 0.552839028726847 NA NA NA NA NA 7593203 0.881999999999998
USP48 ENSG00000090686 1 Lassosum -0.00167002535358596 0.231624975759763 NA NA NA NA -0.569373760422061 NA NA NA NA NA 22057445 3.688
PDPR ENSG00000090857 16 Lassosum 0.0595756799561233 0.60053235036315 NA NA NA NA 0.00401227672300979 NA NA NA NA NA 70171366 1.77200000000001
AARS ENSG00000090861 16 Lassosum 0 NA NA NA NA NA NA NA NA NA NA NA 70304822 1.607
GLG1 ENSG00000090863 16 Lassosum 0.0932323459872814 0.154801635496614 NA NA NA NA 0.0306978614950794 NA NA NA NA NA 74563434 0.927
TNRC6A ENSG00000090905 16 Lassosum 0.130610388014526 0.865811871392119 NA NA NA NA -0.0200359687537184 NA NA NA NA NA 24789984 1.089
FCGBP ENSG00000090920 19 Lassosum 0.0945335007147103 0.499382082462933 NA NA NA NA -0.199527709946786 NA NA NA NA NA 40397248 1.013
PLEKHG2 ENSG00000090924 19 Lassosum 0.0119193145544793 0.36390839798994 NA NA NA NA -0.0579636915882839 NA NA NA NA NA 39911139 0.841999999999999
NAT14 ENSG00000090971 19 Lassosum 0.0166949953205938 0.545693424205688 NA NA NA NA 0.00643745160857784 NA NA NA NA NA 55997653 1.004
PITPNM2 ENSG00000090975 12 Lassosum -0.00119069437035169 7.37309998492089e-05 NA NA NA NA 1.23727592945007 NA NA NA NA NA 123551294 1.94799999999999
EXOC1 ENSG00000090989 4 Lassosum 0.00443289707848882 0.292718967198505 NA NA NA NA 0.0165041994030427 NA NA NA NA NA 56745491 5.881
RBM27 ENSG00000091009 5 Lassosum 0.0105819129406176 0.366726991403229 NA NA NA NA -0.0717134054733387 NA NA NA NA NA 145650963 3.282
OSBPL8 ENSG00000091039 12 Lassosum 0.11510243438774 0.605509326400805 NA NA NA NA -0.137915829497494 NA NA NA NA NA 76849583 3.64700000000001
DTX2 ENSG00000091073 7 Lassosum 0.136337303803755 0.0542838352254593 NA NA NA NA 2.89773581600285 NA NA NA NA NA 76113152 4.75200000000001
NLRC4 ENSG00000091106 2 Lassosum 0.000949437591957092 0.744130417157612 NA NA NA NA 0.0839750938944655 NA NA NA NA NA 32470222 5.419
PUS7 ENSG00000091127 7 Lassosum 0.0330398718785241 0.177842135407822 NA NA NA NA 0.34733968386996 NA NA NA NA NA 105121411 2.694
NRCAM ENSG00000091129 7 Lassosum -0.00182555164477427 0.76709038686326 NA NA NA NA -0.0203236368445899 NA NA NA NA NA 107942614 2.494
LAMB1 ENSG00000091136 7 Lassosum 0 NA NA NA NA NA NA NA NA NA NA NA 107603972 2.249
DLD ENSG00000091140 7 Lassosum 0.0165953834914732 0.0365001672182386 NA NA NA NA 0.0479725917395622 NA NA NA NA NA 107551795 2.051
WDR7 ENSG00000091157 18 Lassosum 0.0089792404557798 0.526735884760203 NA NA NA NA 0.00385587673283431 NA NA NA NA NA 54508701 1.48099999999999
TXNL1 ENSG00000091164 18 Lassosum 0.00492199852073005 0.129354270405769 NA NA NA NA 0.526435542913331 NA NA NA NA NA 54291635 1.117
IL5RA ENSG00000091181 3 Lassosum 0.000810458373171841 0.000251387510100055 NA NA NA NA -0.0785425609130207 NA NA NA NA NA 3139765 4.67899999999999
ABCC6 ENSG00000091262 16 Lassosum 0.117301355112182 0.967282718150647 NA NA NA NA -0.00251870547616906 NA NA NA NA NA 16280082 2.166
CMTM6 ENSG00000091317 3 Lassosum 0.00396504962724942 0.306862687515384 NA NA NA NA 0.0166635523445557 NA NA NA NA NA 32533852 2.684
ITGA6 ENSG00000091409 2 Lassosum 0.0025065261343522 0.200210912364924 NA NA NA NA -0.0244069684053368 NA NA NA NA NA 173331631 6.036
MLTK ENSG00000091436 2 Lassosum 0.0377151372315697 0.433587048369425 NA NA NA NA 3.73220955136291 NA NA NA NA NA 174036450 3.616
FH ENSG00000091483 1 Lassosum -0.003085018125359 0.0750771815226168 NA NA NA NA 0.266284016884932 NA NA NA NA NA 241671982 3.31500000000001
SEL1L3 ENSG00000091490 4 Lassosum 0.0442521139491336 0.943186790720942 NA NA NA NA 0.0173279269221115 NA NA NA NA NA 25807218 5.77200000000001
TF ENSG00000091513 3 Lassosum 0 NA NA NA NA NA NA NA NA NA NA NA 133481325 3.089
CDV3 ENSG00000091527 3 Lassosum 0.0776217278108712 0.164899528922228 NA NA NA NA -0.559170447890586 NA NA NA NA NA 133300839 3.73700000000002
MYO15A ENSG00000091536 17 Lassosum -0.000370019443258762 0.51652449731042 NA NA NA NA -0.0278528575777706 NA NA NA NA NA 18047568 1.35299999999998
ALKBH5 ENSG00000091542 17 Lassosum 0.0264781862067752 0.579840400895206 NA NA NA NA -0.0448956678308482 NA NA NA NA NA 18099830 1.215
NLRP1 ENSG00000091592 17 Lassosum 0.0795332873325229 0.188983395218119 NA NA NA NA 0.402228142568946 NA NA NA NA NA 5462745 2.001
PITPNM3 ENSG00000091622 17 Lassosum 0.0413141841948258 0.767495607295095 NA NA NA NA -0.0446660377893878 NA NA NA NA NA 6407199 1.077
SPAG7 ENSG00000091640 17 Lassosum 0.357823565211245 0.859864537092141 NA NA NA NA -0.0317322690575077 NA NA NA NA NA 4866844 0.951999999999998
ORC6 ENSG00000091651 16 Lassosum -2.98972206744796e-05 0.177790228241128 NA NA NA NA 0.613296367974974 NA NA NA NA NA 46727930 0.995000000000005
ZC3HC1 ENSG00000091732 7 Lassosum -0.00323249918975543 0.997947414725768 NA NA NA NA 0.000237764264625314 NA NA NA NA NA 129674708 2.274
ESR1 ENSG00000091831 6 Lassosum -0.00071603573864798 0.864939609537631 NA NA NA NA -0.114375601867452 NA NA NA NA NA 152214290 5.42699999999999
RGS17 ENSG00000091844 6 Lassosum 0.00361483706542076 0.0160244381977722 NA NA NA NA 0.411720979515342 NA NA NA NA NA 153392120 2.33399999999997
ANGPT2 ENSG00000091879 8 Lassosum 0 NA NA NA NA NA NA NA NA NA NA NA 6389051 4.29600000000002
TMEM101 ENSG00000091947 17 Lassosum 0.0786810043909197 0.316765242711861 NA NA NA NA -0.195323588587085 NA NA NA NA NA 42094935 2.13300000000001
CD200 ENSG00000091972 3 Lassosum 0 NA NA NA NA NA NA NA NA NA NA NA 112066787 3.02199999999999
PSME1 ENSG00000092010 14 Lassosum -0.00151343347934874 0.476693125648056 NA NA NA NA -0.231226541605609 NA NA NA NA NA 24606771 1.523
PPP2R3C ENSG00000092020 14 Lassosum 0.371319106333231 0.0351678576667005 NA NA NA NA 0.983688092858666 NA NA NA NA NA 35573198 2.15200000000002
HAUS4 ENSG00000092036 14 Lassosum 0.179752511258977 0.153963978396998 NA NA NA NA 7.22687080797215 NA NA NA NA NA 23420903 1.554
JPH4 ENSG00000092051 14 Lassosum 0.00793407717393269 0.637409438555906 NA NA NA NA -0.0275987982802541 NA NA NA NA NA 24042626 1.22499999999999
CEBPE ENSG00000092067 14 Lassosum -2.7584118801105e-05 0.178664766983388 NA NA NA NA -0.115704034576478 NA NA NA NA NA 23587669 1.51999999999998
SLC7A8 ENSG00000092068 14 Lassosum 0.000436257356630998 0.814011129356451 NA NA NA NA 0.0231409126076988 NA NA NA NA NA 23623693 2.18899999999999
OSGEP ENSG00000092094 14 Lassosum 0.0568516778029209 0.850068627552294 NA NA NA NA 0.081521685074051 NA NA NA NA NA 20918917 1.143
SLC22A17 ENSG00000092096 14 Lassosum 0.0395072123800654 0.406817796621848 NA NA NA NA 0.110132126533926 NA NA NA NA NA 23818818 1.327
RNF31 ENSG00000092098 14 Lassosum -0.00314280726891814 0.0272702405289945 NA NA NA NA 0.209299659785785 NA NA NA NA NA 24622881 1.249
SCFD1 ENSG00000092108 14 Lassosum 0.285297116854621 0.925879910204389 NA NA NA NA 0.0190542471180472 NA NA NA NA NA 31148168 1.137
G2E3 ENSG00000092140 14 Lassosum 0.00544272667837886 0.224515036429742 NA NA NA NA -0.0260955970561898 NA NA NA NA NA 31058799 1.01500000000001
HECTD1 ENSG00000092148 14 Lassosum 0.00324800242349066 0.46939952933175 NA NA NA NA 0.0406708222323274 NA NA NA NA NA 31623164 1.16300000000001
HNRNPC ENSG00000092199 14 Lassosum -0.00316900079706484 0.295190088592453 NA NA NA NA -0.306170921578591 NA NA NA NA NA 21707474 1.38399999999999
RPGRIP1 ENSG00000092200 14 Lassosum 0.00181043506144107 0.102887076762917 NA NA NA NA -1.36997331712137 NA NA NA NA NA 21787779 1.51900000000001
SUPT16H ENSG00000092201 14 Lassosum 0 NA NA NA NA NA NA NA NA NA NA NA 21836028 1.53100000000001
TOX4 ENSG00000092203 14 Lassosum 0.0498702125527177 0.633291683305711 NA NA NA NA 0.0262616208640362 NA NA NA NA NA 21956037 1.47799999999998
GEMIN2 ENSG00000092208 14 Lassosum -0.00248208462030819 0.725362751507295 NA NA NA NA -0.0203652341500303 NA NA NA NA NA 39594802 1.089
TGM1 ENSG00000092295 14 Lassosum 0.0792067069113233 0.400840327107408 NA NA NA NA -0.106248498815592 NA NA NA NA NA 24725979 1.37200000000001
TINF2 ENSG00000092330 14 Lassosum -0.003223964629955 0.37539075706762 NA NA NA NA 0.0711654030875709 NA NA NA NA NA 24710364 1.36499999999998
SEMA6A ENSG00000092421 5 Lassosum 0.0133004899021757 0.157320807938662 NA NA NA NA -0.154587956465821 NA NA NA NA NA 115844971 2.50300000000001
TRPM7 ENSG00000092439 15 Lassosum 0.000236879709698212 0.284158410546676 NA NA NA NA -0.0887501068727635 NA NA NA NA NA 50911841 1.84999999999999
TYRO3 ENSG00000092445 15 Lassosum 0.0091855233899929 0.501920145126974 NA NA NA NA 0.287730807662247 NA NA NA NA NA 41860704 1.303
WDR76 ENSG00000092470 15 Lassosum -0.00315095550670086 0.853302122072676 NA NA NA NA -0.005760824623056 NA NA NA NA NA 44139889 0.847000000000008
CAPN3 ENSG00000092529 15 Lassosum 0.00422936344974156 0.367958850902938 NA NA NA NA -0.0502599825034233 NA NA NA NA NA 42672408 1.36699999999999
SNAP23 ENSG00000092531 15 Lassosum 0.018716345068421 0.319462361318188 NA NA NA NA -1.21371574458395 NA NA NA NA NA 42810489 1.74199999999999
PHGDH ENSG00000092621 1 Lassosum 0.0207999002061493 0.212636641726701 NA NA NA NA 0.187012953851239 NA NA NA NA NA 120244629 2
COL9A3 ENSG00000092758 20 Lassosum 0.322122259598664 0.62070212557742 NA NA NA NA 0.156219042576137 NA NA NA NA NA 61460053 3.46600000000001
EZR ENSG00000092820 6 Lassosum -0.0011812794900794 0.0263638672369156 NA NA NA NA -0.106620508440331 NA NA NA NA NA 159213608 3.55599999999998
MYL6 ENSG00000092841 12 Lassosum 0.00122733377459183 0.0731129823095981 NA NA NA NA -1.73370405721262 NA NA NA NA NA 56554612 1.90299999999999
EIF2C1 ENSG00000092847 1 Lassosum -0.00300270213085074 0.313694800677667 NA NA NA NA 0.0610761742444132 NA NA NA NA NA 36365310 3.84
TEKT2 ENSG00000092850 1 Lassosum 0.01987177495079 0.418810266888807 NA NA NA NA 2.02986606914829 NA NA NA NA NA 36551776 2.749
CLSPN ENSG00000092853 1 Lassosum -0.00316663747954471 0.382635272186283 NA NA NA NA -0.000396877190361729 NA NA NA NA NA 36210693 2.595
RFFL ENSG00000092871 17 Lassosum 0.0638181801111356 0.315853907349156 NA NA NA NA -0.107939380564717 NA NA NA NA NA 33374673 1.09700000000001
UNC13D ENSG00000092929 17 Lassosum 0.139144544924258 6.46230696075593e-07 NA NA NA NA 0.426842586127771 NA NA NA NA NA 73832052 1.13999999999999
MFSD11 ENSG00000092931 17 Lassosum 0.0237646062247939 0.521625806196684 NA NA NA NA 0.0656654127077895 NA NA NA NA NA 74754739 0.979000000000013
DPYSL2 ENSG00000092964 8 Lassosum 0.0172323265397801 0.372789025927483 NA NA NA NA -0.00124702377090032 NA NA NA NA NA 26443742 4.43200000000002
GPATCH2 ENSG00000092978 1 Lassosum -0.00279526687689535 0.311822068223021 NA NA NA NA 1.025595788254 NA NA NA NA NA 217702379 4.95499999999998
NUP50 ENSG00000093000 22 Lassosum 0.00557518952237879 0.0731326010223719 NA NA NA NA -0.444048181673179 NA NA NA NA NA 45571807 1.333
CDC45 ENSG00000093009 22 Lassosum 0.00239422163363034 0.929235266742986 NA NA NA NA 0.000651848049846897 NA NA NA NA NA 19487558 0.581000000000017
