# Supplementary material for: SUMMIT: An integrative approach for better transcriptomic data imputation improves causal gene identification
Source: Nat Commun. 2022 Oct 25;13:6336. doi: 10.1038/s41467-022-34016-y (PMC9593997; doi:10.1038/s41467-022-34016-y)
Supplement: Supplementary file 7 — Source Data [file 41467_2022_34016_MOESM7_ESM.zip › Source Data/Figure-3/real-data-new/Lassosum/AST/AST-160]

gene_symbol gene_id chromosome model_best r2_test p_SCAD p_ElNet p_LASSO p_MCP p_MNet z_SCAD z_ElNet z_LASSO z_MCP z_MNet p_ACAT gene_pos runtime
RP11-796G6.2 ENSG00000258512 14 Lassosum 0.0755178083305763 0.388800679943566 NA NA NA NA 0.0805473712349641 NA NA NA NA NA 102197816 3.708
RP11-203M5.7 ENSG00000258515 14 Lassosum -0.000625050333869392 0.375064024534266 NA NA NA NA -0.376310473544225 NA NA NA NA NA 20919770 2.202
RP11-638I2.9 ENSG00000258521 14 Lassosum 0.00803998901043601 0.665887161486609 NA NA NA NA 0.570056689596509 NA NA NA NA NA 100806530 1.815
ASB9P1 ENSG00000258527 15 Lassosum 0 NA NA NA NA NA NA NA NA NA NA NA 93339273 3.758
BANF1P1 ENSG00000258531 14 Lassosum -0.00274620492658806 0.985771032909037 NA NA NA NA -0.0724469165448977 NA NA NA NA NA 69403450 2.761
RP11-713N11.3 ENSG00000258546 12 Lassosum 0.00217487791299986 0.540855744467872 NA NA NA NA 2.30629946390474 NA NA NA NA NA 25246241 4.512
AC005519.4 ENSG00000258559 14 Lassosum 0.0292197749096682 0.849241519083886 NA NA NA NA -0.0146050581164005 NA NA NA NA NA 74758479 2.841
RP11-1070N10.3 ENSG00000258572 14 Lassosum 0.26566949660573 0.236956233150826 NA NA NA NA 0.319903131410255 NA NA NA NA NA 95983360 1.905
RP11-638I2.10 ENSG00000258581 14 Lassosum 0.0311261213794559 0.74033017905449 NA NA NA NA -0.58380369659408 NA NA NA NA NA 100833111 1.891
RP11-7F17.7 ENSG00000258602 14 Lassosum 0.0925428842170042 0.832657731663629 NA NA NA NA 0.0241649041368821 NA NA NA NA NA 77429063 1.843
CTD-2325P2.3 ENSG00000258623 14 Lassosum 0.00174431928606478 0.125430843770452 NA NA NA NA -0.183812351599851 NA NA NA NA NA 69151205 1.89
RP4-773N10.4 ENSG00000258634 1 Lassosum -0.000295049476262577 0.754944659006699 NA NA NA NA -0.0327283720228579 NA NA NA NA NA 110603069 7.928
RP11-509A17.3 ENSG00000258654 15 Lassosum 0.0121929495376786 0.899961548952516 NA NA NA NA 0.00985207048743154 NA NA NA NA NA 20557204 2.057
ARHGAP5-AS1 ENSG00000258655 14 Lassosum -0.000751086380815558 0.0112441701897691 NA NA NA NA 5.45403330710355 NA NA NA NA NA 32545312 2.069
TRIM34 ENSG00000258659 11 Lassosum 0 NA NA NA NA NA NA NA NA NA NA NA 5653311 4.614
CTD-2002H8.2 ENSG00000258682 14 Lassosum -0.00185557390074265 0.904164471627353 NA NA NA NA -0.0302791432944655 NA NA NA NA NA 58733889 2.986
RP6-65G23.1 ENSG00000258689 14 Lassosum 0.00881598583268517 0.0040189768218359 NA NA NA NA -3.51859322067822 NA NA NA NA NA 71172142 2.062
LINC00638 ENSG00000258701 14 Lassosum 0.0511101254195768 4.68110360369779e-05 NA NA NA NA 6.90469863638125 NA NA NA NA NA 105288796 1.368
RP11-85K15.2 ENSG00000258704 14 Lassosum 0.0543436877119506 0.89252083770693 NA NA NA NA -0.22921597825524 NA NA NA NA NA 35420901 1.942
AC068831.8 ENSG00000258725 15 Lassosum 0.012429184099173 0.532262790618614 NA NA NA NA 0.16778969318115 NA NA NA NA NA 91520714 2.479
RP11-66N24.3 ENSG00000258727 14 Lassosum -0.00306189564328241 0.339685401753945 NA NA NA NA 0.587623575867839 NA NA NA NA NA 24033794 1.709
ITPK1-AS1 ENSG00000258730 14 Lassosum 0.00593025613021292 0.226402019257034 NA NA NA NA 0.0600854123013673 NA NA NA NA NA 93536147 1.52
RP11-603B24.1 ENSG00000258732 15 Lassosum 0 NA NA NA NA NA NA NA NA NA NA NA 22568872 1.03899999999999
CTD-2341M24.1 ENSG00000258733 14 Lassosum 0.0199420788675925 0.436734218571874 NA NA NA NA 0.274916246889791 NA NA NA NA NA 86498585 1.583
RP11-73E17.2 ENSG00000258738 14 Lassosum -0.00300055321406822 0.823491163564549 NA NA NA NA -0.0560718844723045 NA NA NA NA NA 35344607 1.57400000000001
CTD-3049M7.1 ENSG00000258754 15 Lassosum 0.0694383483807955 0.883257816970345 NA NA NA NA 0.0253295971618294 NA NA NA NA NA 94437910 1.94600000000001
CTD-2292M16.8 ENSG00000258768 14 Lassosum 0.021947272815844 0.95151483753623 NA NA NA NA -0.0738134768749971 NA NA NA NA NA 20730553 1.524
RAP1AP ENSG00000258769 14 Lassosum -0.00178322785694163 0.526259643831217 NA NA NA NA -0.0964411682743991 NA NA NA NA NA 74949913 1.788
RP11-219E7.1 ENSG00000258810 14 Lassosum 0.0384305708448167 0.576857345836034 NA NA NA NA -1.22528537187843 NA NA NA NA NA 21252249 1.631
CTD-3051D23.1 ENSG00000258811 14 Lassosum 0.0385015454740233 0.00115312479862151 NA NA NA NA 1.43504976670934 NA NA NA NA NA 105310626 1.303
RP11-7F17.3 ENSG00000258819 14 Lassosum 0.104016900672487 0.852236853533573 NA NA NA NA 0.0153568837535177 NA NA NA NA NA 77539105 1.547
CTD-2555O16.2 ENSG00000258824 14 Lassosum -0.000468624992147504 0.555263249799357 NA NA NA NA 0.0380180162241645 NA NA NA NA NA 64902464 1.438
RP11-76E17.4 ENSG00000258831 15 Lassosum 0.0628068570460285 0.94521297132285 NA NA NA NA 0.0339288127826842 NA NA NA NA NA 94427641 2.295
MC1R ENSG00000258839 16 Lassosum 0.182274597073886 0.095708697126987 NA NA NA NA 0.893649617142037 NA NA NA NA NA 89982956 1.771
RP11-300J18.3 ENSG00000258867 14 Lassosum 0.00198491939181289 0.173705954147619 NA NA NA NA -0.156334963115925 NA NA NA NA NA 88527085 2.517
CTD-2547L24.3 ENSG00000258875 14 Lassosum 0.00645671155875815 0.241752097894355 NA NA NA NA -0.0445691625244914 NA NA NA NA NA 91713264 1.215
CEP95 ENSG00000258890 17 Lassosum 0.0565834250889944 1.75652848598037e-05 NA NA NA NA 2.01583492900948 NA NA NA NA NA 62520642 1.236
RP5-1021I20.5 ENSG00000258891 14 Lassosum -0.00189027942438247 0.827550674819126 NA NA NA NA 0.0181559197593396 NA NA NA NA NA 74383842 1.93000000000001
HNRPCP ENSG00000258900 14 Lassosum -0.00308978183246089 0.182556795648848 NA NA NA NA 0.286328313181824 NA NA NA NA NA 58988323 1.58800000000001
RP11-1029J19.4 ENSG00000258919 14 Lassosum 0.122524504251208 0.314259765459319 NA NA NA NA 0.0878431636021453 NA NA NA NA NA 102097094 2.07600000000001
FOXN3-AS1 ENSG00000258920 14 Lassosum -0.00292627849645122 0.015891302205109 NA NA NA NA 0.0645194399690507 NA NA NA NA NA 89884917 1.36699999999999
CTD-2313J17.1 ENSG00000258922 15 Lassosum 0.0390623783676042 0.810620459770789 NA NA NA NA 0.0487661450838733 NA NA NA NA NA 93350398 1.905
RP11-47I22.1 ENSG00000258926 14 Lassosum -0.00105304922247451 0.267588370977471 NA NA NA NA 0.282213379872346 NA NA NA NA NA 62008115 1.84699999999999
RP4-647C14.3 ENSG00000258944 14 Lassosum 0.0639697122317401 0.679707741835889 NA NA NA NA -0.0339500827477818 NA NA NA NA NA 73739839 1.64
RP11-1017G21.4 ENSG00000258959 14 Lassosum 0.00313090920019932 0.0507678225083962 NA NA NA NA 0.291823756043097 NA NA NA NA NA 102517608 1.52600000000001
CTD-2207P18.2 ENSG00000258976 14 Lassosum -0.0030693078084425 0.00360005603978097 NA NA NA NA 0.25682755063502 NA NA NA NA NA 75082373 1.619
RP11-8L8.2 ENSG00000259004 14 Lassosum 0.193616433847093 0.988020884555561 NA NA NA NA -0.0024166897735557 NA NA NA NA NA 101588536 1.566
RP3-449M8.6 ENSG00000259005 14 Lassosum 0.0482088240345602 0.24277247262522 NA NA NA NA -4.13672005477329 NA NA NA NA NA 74941138 2.27799999999999
CTD-2062F14.3 ENSG00000259031 14 Lassosum 0.218909823560457 0.23485514002741 NA NA NA NA 0.167898535661322 NA NA NA NA NA 101006011 1.408
ENSAP2 ENSG00000259032 14 Lassosum -0.00146143308494606 0.93064168274854 NA NA NA NA 0.00228806410909305 NA NA NA NA NA 83159223 1.307
ACTN1-AS1 ENSG00000259062 14 Lassosum 0.0222144849710915 0.45660886257779 NA NA NA NA 0.167348623678953 NA NA NA NA NA 69450289 1.801
RP5-1021I20.1 ENSG00000259065 14 Lassosum 0.290785808776499 0.0126232697943736 NA NA NA NA 2.01971406190209 NA NA NA NA NA 74262018 1.289
LINC00639 ENSG00000259070 14 Lassosum 0.0855176798330678 0.993654175862261 NA NA NA NA 0.00326172109089773 NA NA NA NA NA 39318011 1.404
RP11-488C13.6 ENSG00000259081 14 Lassosum 0.072373691666457 0.610447374012382 NA NA NA NA 0.125268617681184 NA NA NA NA NA 77244244 1.601
CTD-2017C7.2 ENSG00000259088 14 Lassosum -0.000383200558034202 0.173440721404058 NA NA NA NA -0.124937048454194 NA NA NA NA NA 102269775 1.56099999999999
TRAV30 ENSG00000259092 14 Lassosum -0.0030218626732621 0.0115055728702791 NA NA NA NA 0.637806779576714 NA NA NA NA NA 22636604 1.884
RP11-840I19.3 ENSG00000259118 14 Lassosum 0.0128974603179571 0.0169294728028248 NA NA NA NA 0.0545095145767644 NA NA NA NA NA 65554841 1.47199999999999
SMIM6 ENSG00000259120 17 Lassosum -0.00172351660312353 0.0308412820927255 NA NA NA NA -3.62434436519797 NA NA NA NA NA 73643190 1.23699999999999
RP1-261D10.2 ENSG00000259146 14 Lassosum -0.00196981541383101 0.0566689758793156 NA NA NA NA -0.0326684292094839 NA NA NA NA NA 71773983 2.402
RP11-424I19.2 ENSG00000259182 15 Lassosum 0.0133821596823362 0.18656273630473 NA NA NA NA -0.0708330686980311 NA NA NA NA NA 101709880 1.605
PRKXP1 ENSG00000259205 15 Lassosum 0.270502685220161 0.903440420730662 NA NA NA NA 0.103432245841671 NA NA NA NA NA 101096446 2.06699999999999
ITGB3 ENSG00000259207 17 Lassosum 0.0192388145885058 0.574054553261095 NA NA NA NA 0.0234542723519899 NA NA NA NA NA 45376435 1.131
RP11-64K12.8 ENSG00000259211 15 Lassosum -0.00284423498619835 0.870965094959167 NA NA NA NA -0.0196263903053854 NA NA NA NA NA 40757658 1.40299999999999
CTD-3065B20.2 ENSG00000259212 15 Lassosum -0.00184160377458653 0.506564019772687 NA NA NA NA -0.0484439816572655 NA NA NA NA NA 91139375 1.524
RP11-605F22.2 ENSG00000259235 15 Lassosum 0.295301202528198 0.528889628187903 NA NA NA NA -0.53724632283227 NA NA NA NA NA 48482561 1.62299999999999
RP11-265M18.2 ENSG00000259248 15 Lassosum -0.00182512476074437 0.235844762622538 NA NA NA NA 0.0177024921945878 NA NA NA NA NA 63865117 1.435
RP11-50C13.1 ENSG00000259250 15 Lassosum 0.00170973906776595 0.0684178049240736 NA NA NA NA 7.90706665782429 NA NA NA NA NA 58881790 1.881
AC007950.1 ENSG00000259268 15 Lassosum 0.0142586511178757 0.153546379524097 NA NA NA NA 0.0524237446080483 NA NA NA NA NA 63755021 1.33499999999998
RP11-3D4.2 ENSG00000259287 15 Lassosum 0.0326687769457306 0.191757622860436 NA NA NA NA -0.06068266595487 NA NA NA NA NA 34153972 1.77800000000002
RP11-617F23.1 ENSG00000259291 15 Lassosum 0.077838018954231 0.226651758841395 NA NA NA NA 0.519950278293115 NA NA NA NA NA 90621593 1.506
RP11-355N15.1 ENSG00000259293 15 Lassosum 0.00111014634940043 0.46417379746856 NA NA NA NA 0.210020038464025 NA NA NA NA NA 58759011 1.42699999999999
RP11-562A8.4 ENSG00000259298 15 Lassosum 0.000130645437554588 0.228124971384703 NA NA NA NA -0.0521861036470302 NA NA NA NA NA 50790166 1.46599999999998
PLCB2-AS1 ENSG00000259307 15 Lassosum 0.00067532666663439 0.955462094962717 NA NA NA NA -0.00117338615982017 NA NA NA NA NA 40593446 1.28300000000002
RP11-752G15.9 ENSG00000259315 15 Lassosum 0.0251968488858704 0.700867140746108 NA NA NA NA -0.00598192574939531 NA NA NA NA NA 83401140 1.245
RP11-293M10.6 ENSG00000259319 14 Lassosum -0.000488807120615053 0.260399986903723 NA NA NA NA -0.177895246909631 NA NA NA NA NA 75892415 1.96799999999999
RP11-468E2.5 ENSG00000259321 14 Lassosum -0.00185154330381176 0.266048765705978 NA NA NA NA 0.262063050676268 NA NA NA NA NA 24609153 1.81200000000001
RP11-102L12.2 ENSG00000259326 15 Lassosum -0.000663068764388708 0.0389009884250808 NA NA NA NA -0.570249090086271 NA NA NA NA NA 38796118 1.98999999999998
RP11-64K12.2 ENSG00000259330 15 Lassosum 0.0855316742403199 0.589615469748907 NA NA NA NA -0.189829812205956 NA NA NA NA NA 40618166 1.458
RP11-761I4.3 ENSG00000259343 15 Lassosum 0.00474584377127918 0.232923494606236 NA NA NA NA -0.423199141747074 NA NA NA NA NA 81635548 1.251
RP11-111E14.1 ENSG00000259351 15 Lassosum -0.000743663473681266 0.272105261767757 NA NA NA NA 3.28985292256117 NA NA NA NA NA 64224312 1.23999999999998
CTD-2054N24.2 ENSG00000259363 15 Lassosum 0.00758058779778559 0.371131167227647 NA NA NA NA -0.574655801489809 NA NA NA NA NA 100382290 1.505
CTD-2647L4.4 ENSG00000259366 8 Lassosum -0.00113160644165933 0.565344384489996 NA NA NA NA 0.0450456799396541 NA NA NA NA NA 28913827 5.06
RP11-736N17.4 ENSG00000259374 14 Lassosum -0.00271822531354848 0.605485300260697 NA NA NA NA 0.146937755227172 NA NA NA NA NA 103607154 1.57500000000002
RP11-192M23.1 ENSG00000259381 15 Lassosum -0.000343575934696361 0.841081754662448 NA NA NA NA 0.0480498465075719 NA NA NA NA NA 101186249 2.56999999999999
GH1 ENSG00000259384 17 Lassosum 0.00915011063269788 0.0122441277219023 NA NA NA NA 0.229386806692002 NA NA NA NA NA 61995369 2.02099999999999
RP11-158M2.3 ENSG00000259407 15 Lassosum 0.00928659427116973 0.114411784268289 NA NA NA NA -4.92985384047682 NA NA NA NA NA 86290426 1.68799999999999
RP11-3D4.3 ENSG00000259408 15 Lassosum -0.00151075469741824 0.946728102647967 NA NA NA NA 0.0419896463090582 NA NA NA NA NA 34148055 1.917
RP11-109D20.1 ENSG00000259418 15 Lassosum 0.0168577096538705 0.998215277968525 NA NA NA NA 0.000366637400682123 NA NA NA NA NA 45342409 1.05699999999999
THTPA ENSG00000259431 14 Lassosum 0.0211613821428472 0.0903293064535985 NA NA NA NA 0.0495156187975513 NA NA NA NA NA 24027348 2.006
CTC-378H22.2 ENSG00000259436 19 Lassosum -0.0032339922812481 6.87156147089933e-05 NA NA NA NA -0.0438482136809583 NA NA NA NA NA 42659198 1.06399999999999
RP11-752G15.8 ENSG00000259442 15 Lassosum -0.00235303511175711 0.370474225228359 NA NA NA NA 0.222685765387686 NA NA NA NA NA 83416008 1.23000000000002
RP11-16E12.1 ENSG00000259448 15 Lassosum 0.0402094043193745 0.948845371327626 NA NA NA NA 0.0027153438746419 NA NA NA NA NA 31512435 1.62
RP5-914P20.5 ENSG00000259456 20 Lassosum -0.00262825854408955 0.441908238909469 NA NA NA NA 0.171536583371482 NA NA NA NA NA 49554418 2.14700000000002
CTD-2008A1.2 ENSG00000259479 15 Lassosum 0.0267864824134002 0.973638069488852 NA NA NA NA -0.0136712201839275 NA NA NA NA NA 45147730 1.26100000000002
RP11-154J22.1 ENSG00000259488 15 Lassosum 0.285118933531029 0.497228160478463 NA NA NA NA -0.454520142811872 NA NA NA NA NA 48614301 1.19799999999998
MRPL46 ENSG00000259494 15 Lassosum 0 NA NA NA NA NA NA NA NA NA NA NA 89006678 1.59999999999999
RP11-685G9.2 ENSG00000259514 15 Lassosum 0.0335892778379562 0.276202338390026 NA NA NA NA 0.635457033806851 NA NA NA NA NA 76633177 1.04500000000002
RP11-111A22.1 ENSG00000259536 15 Lassosum 0.0106418981565685 0.0615152553690425 NA NA NA NA -0.359401979101143 NA NA NA NA NA 40815211 1.304
RP11-38G5.2 ENSG00000259548 15 Lassosum 0.0918888052684553 0.822011359991453 NA NA NA NA -0.5195055015977 NA NA NA NA NA 80125352 1.41200000000001
RP11-56B16.2 ENSG00000259556 15 Lassosum 0.0149496462892261 0.631891695560352 NA NA NA NA 0.000364753825535905 NA NA NA NA NA 52217047 1.649
