# Supplementary material for: SUMMIT: An integrative approach for better transcriptomic data imputation improves causal gene identification
Source: Nat Commun. 2022 Oct 25;13:6336. doi: 10.1038/s41467-022-34016-y (PMC9593997; doi:10.1038/s41467-022-34016-y)
Supplement: Supplementary file 7 — Source Data [file 41467_2022_34016_MOESM7_ESM.zip › Source Data/Figure-3/real-data-new/Lassosum/AST/AST-161]

gene_symbol gene_id chromosome model_best r2_test p_SCAD p_ElNet p_LASSO p_MCP p_MNet z_SCAD z_ElNet z_LASSO z_MCP z_MNet p_ACAT gene_pos runtime
RP11-762H8.2 ENSG00000259562 15 Lassosum 0.00853327468336418 0.25938758025137 NA NA NA NA 0.532026324717152 NA NA NA NA NA 78583216 3.2
RP11-430B1.2 ENSG00000259577 15 Lassosum 0.0546136021246928 0.779337873351884 NA NA NA NA -0.0911196277992487 NA NA NA NA NA 52485180 2.072
RP11-66B24.4 ENSG00000259583 15 Lassosum -0.00319120536655904 0.766419453495899 NA NA NA NA 0.058181579194043 NA NA NA NA NA 101446716 2.059
RP11-156E6.1 ENSG00000259623 17 Lassosum -0.00238413127625181 0.178753610876303 NA NA NA NA -2.74164557187637 NA NA NA NA NA 40006234 2.692
C15orf37 ENSG00000259642 15 Lassosum -0.00203228337829819 0.0330914092657987 NA NA NA NA 0.0837281852056678 NA NA NA NA NA 80216153 2.601
RP11-361D15.1 ENSG00000259657 15 Lassosum -0.0012472205518117 0.918548629177466 NA NA NA NA 0.0126685085581884 NA NA NA NA NA 59969238 1.704
RP11-89K11.1 ENSG00000259658 15 Lassosum 0.0894386470744655 0.334722497993638 NA NA NA NA 0.173037407666261 NA NA NA NA NA 102281607 1.473
RP11-151N17.1 ENSG00000259659 15 Lassosum -0.00282873196547717 0.250155910290119 NA NA NA NA 0.0577617177244936 NA NA NA NA NA 44850706 1.406
RP11-707P17.2 ENSG00000259668 15 Lassosum 0.00298657283455139 0.0199658069717446 NA NA NA NA -0.23153824425364 NA NA NA NA NA 51751131 1.58
IQCH-AS1 ENSG00000259673 15 Lassosum 0.100053084382582 0.425093512739232 NA NA NA NA -2.47027392007663 NA NA NA NA NA 67755069 1.737
RP11-356M20.1 ENSG00000259674 15 Lassosum 0.00688177610752716 0.995288029935452 NA NA NA NA 0.004908490586614 NA NA NA NA NA 59699757 1.52
RP11-293M10.5 ENSG00000259687 14 Lassosum 0.0992799281264236 0.129523692718643 NA NA NA NA -0.378101649064641 NA NA NA NA NA 75762224 2.521
LINC00593 ENSG00000259703 15 Lassosum -0.000530014759731356 0.83319930902121 NA NA NA NA 0.0203222290340602 NA NA NA NA NA 70131516 2.072
CTD-3094K11.1 ENSG00000259704 15 Lassosum 0.0706510802441754 0.152685072683594 NA NA NA NA -0.455773784550636 NA NA NA NA NA 91383781 2.016
LINC00677 ENSG00000259717 14 Lassosum -0.00226881884792673 0.625057979266669 NA NA NA NA -0.0432185197908852 NA NA NA NA NA 103588264 2.1
RP11-930O11.1 ENSG00000259719 14 Lassosum -0.000222914928324158 0.403835607442778 NA NA NA NA 0.407621559312125 NA NA NA NA NA 56794658 2.413
CTD-3065B20.1 ENSG00000259746 15 Lassosum -0.00320416835510118 0.340671915355905 NA NA NA NA 0.184764406899897 NA NA NA NA NA 91178111 1.753
RP11-16E12.2 ENSG00000259772 15 Lassosum 0.0108124728945359 0.581729982913893 NA NA NA NA -0.0382451766794642 NA NA NA NA NA 31518621 2.195
RP11-673C5.1 ENSG00000259781 15 Lassosum -4.22274366516096e-05 0.846447095029259 NA NA NA NA 0.00432308285967567 NA NA NA NA NA 71457431 1.40600000000001
RP13-98N21.3 ENSG00000259785 15 Lassosum -0.00274343029161628 0.617485838036597 NA NA NA NA 1.48002172590091 NA NA NA NA NA 82608927 1.138
RP11-400N9.1 ENSG00000259793 2 Lassosum 0.00366671143950348 0.281046986227015 NA NA NA NA 0.330488408482132 NA NA NA NA NA 234260920 9.354
CTD-2256P15.2 ENSG00000259802 5 Lassosum 0.0017780621371013 0.341805294691319 NA NA NA NA 0.0117670029767114 NA NA NA NA NA 10353263 5.78
SLC22A31 ENSG00000259803 16 Lassosum 0.184533388063317 0.23261662501623 NA NA NA NA 3.63591008018772 NA NA NA NA NA 89264642 1.68
CTD-2012K14.7 ENSG00000259804 16 Lassosum 0.00988670895067545 0.588664520931931 NA NA NA NA -0.0415359827293221 NA NA NA NA NA 67595763 1.314
RP11-426C22.4 ENSG00000259807 16 Lassosum 0.03916143894351 0.277814302312264 NA NA NA NA -4.02591869609181 NA NA NA NA NA 29229921 0.984999999999999
AC083843.1 ENSG00000259820 8 Lassosum 0.00547962379204914 0.740465967584996 NA NA NA NA -0.0629808795270208 NA NA NA NA NA 135807389 5.10400000000001
RP11-467D6.1 ENSG00000259826 7 Lassosum 0.00251373402093735 0.640399660532155 NA NA NA NA 0.257016257649288 NA NA NA NA NA 39988237 3.67700000000001
RP11-284N8.3 ENSG00000259834 1 Lassosum 0.021140585994848 0.548125236433989 NA NA NA NA 0.155777742405656 NA NA NA NA NA 111197922 5.565
RAB43P1 ENSG00000259856 16 Lassosum -0.00325553132388445 0.0862455794502621 NA NA NA NA 0.037594769618291 NA NA NA NA NA 46660610 1.288
SH3RF3-AS1 ENSG00000259863 2 Lassosum -0.00311046505346591 0.828680923643269 NA NA NA NA -0.0154928887664141 NA NA NA NA NA 109744584 5.869
RP11-488L18.10 ENSG00000259865 1 Lassosum 0.0478722425846972 0.264402850775201 NA NA NA NA 0.775154552401589 NA NA NA NA NA 247351205 5.599
AL022344.7 ENSG00000259869 10 Lassosum -0.00325657984645455 0.177479128136496 NA NA NA NA -0.503949447366732 NA NA NA NA NA 43247109 3.586
RP11-46C24.7 ENSG00000259877 16 Lassosum 0.0132083460486869 0.0329008061661102 NA NA NA NA -0.942739808551439 NA NA NA NA NA 89282849 1.12400000000001
RP11-830F9.5 ENSG00000259881 16 Lassosum -0.00308989866447384 0.0171145895649119 NA NA NA NA -0.0775477498900898 NA NA NA NA NA 88950495 1.392
CTA-204B4.2 ENSG00000259891 8 Lassosum 0.00696180142107095 0.427013651898429 NA NA NA NA 0.0758701838282196 NA NA NA NA NA 141517027 4.22500000000001
RP11-1H8.2 ENSG00000259917 15 Lassosum -0.000580895419683314 0.175399837809374 NA NA NA NA 0.301824044681337 NA NA NA NA NA 34781987 2.068
RP11-322D14.1 ENSG00000259922 16 Lassosum 0.139996241405534 0.0969470506950585 NA NA NA NA 0.325688555229837 NA NA NA NA NA 57047497 3.214
CTD-3203P2.1 ENSG00000259940 16 Lassosum 0.051251718932426 7.27979221501606e-12 NA NA NA NA 1.80879428232829 NA NA NA NA NA 27225472 1.19300000000001
RP1-39G22.7 ENSG00000259943 1 Lassosum 0.0266211397314372 0.114458194192259 NA NA NA NA -0.363455469268786 NA NA NA NA NA 40722869 3.07799999999999
RP11-4O1.2 ENSG00000259953 9 Lassosum 0.03619130588907 0.520773421507825 NA NA NA NA -6.94958435836435 NA NA NA NA NA 114797422 4.03
IL21R-AS1 ENSG00000259954 16 Lassosum 0.00230528987781908 0.0215391265212675 NA NA NA NA 3.68173808448494 NA NA NA NA NA 27461852 1.363
RP11-121C2.2 ENSG00000259959 4 Lassosum 0.340366237577475 0.492976757439728 NA NA NA NA 2.16292244989051 NA NA NA NA NA 47844247 8.423
RP11-44F14.4 ENSG00000259962 16 Lassosum 0.130076647186012 0.412561158188891 NA NA NA NA -0.364713990479322 NA NA NA NA NA 53396760 1.684
AC009120.6 ENSG00000259972 16 Lassosum 0.0124430042692205 0.242603167737399 NA NA NA NA -0.162226406459639 NA NA NA NA NA 74354172 2.015
RP11-549B18.1 ENSG00000259985 18 Lassosum -0.00305535168818083 0.999745401365115 NA NA NA NA 0.000113077481678881 NA NA NA NA NA 29266202 1.79300000000001
RP11-305E6.4 ENSG00000259994 10 Lassosum 0.00160697674276467 0.230233198833229 NA NA NA NA -3.59369522924782 NA NA NA NA NA 30593375 3.65799999999999
RP3-467N11.1 ENSG00000260000 6 Lassosum 0.00325774931219147 0.0138396189887356 NA NA NA NA 0.748366927755172 NA NA NA NA NA 101330105 4.096
AC027601.1 ENSG00000260005 17 Lassosum -0.0031454372954467 0.658852001740791 NA NA NA NA -0.0949875611490703 NA NA NA NA NA 79205145 2.34899999999999
RP11-505K9.1 ENSG00000260018 16 Lassosum 0.00757291859163811 0.668034740123867 NA NA NA NA 0.103834932242417 NA NA NA NA NA 84150916 3.72
LA16c-306A4.1 ENSG00000260022 16 Lassosum -0.00306600295016968 0.072711940241676 NA NA NA NA 0.246828872274693 NA NA NA NA NA 934435 1.27700000000002
RP11-357H14.19 ENSG00000260027 17 Lassosum -0.00312990519766787 0.000313516707511993 NA NA NA NA -1.66684606502851 NA NA NA NA NA 46700818 1.428
LINC00657 ENSG00000260032 20 Lassosum -0.00298255806580783 0.00268141472287275 NA NA NA NA -0.525837768610671 NA NA NA NA NA 34636213 0.670000000000016
LA16c-390E6.4 ENSG00000260051 16 Lassosum 0.0694871793007286 0.965515921825437 NA NA NA NA 0.0359426291122917 NA NA NA NA NA 1502207 1.45399999999998
CTC-527H23.3 ENSG00000260052 16 Lassosum 0.0611910719436619 0.44183827894327 NA NA NA NA 0.955339746450034 NA NA NA NA NA 48671842 1.16499999999999
RP11-231E19.1 ENSG00000260059 2 Lassosum -0.000322333428130372 0.0467889175549117 NA NA NA NA 0.457988309848926 NA NA NA NA NA 139358614 6.51900000000001
RP11-388M20.1 ENSG00000260060 16 Lassosum -0.00172881297152161 0.967303817045063 NA NA NA NA -0.000395187266889861 NA NA NA NA NA 31207868 1.33699999999999
RP5-968P14.2 ENSG00000260063 1 Lassosum 0.0171248581001785 0.727262098835186 NA NA NA NA 0.225747126890795 NA NA NA NA NA 27019622 6.40600000000001
RP11-182J23.1 ENSG00000260070 7 Lassosum 0.00736263274155624 0.878243947484169 NA NA NA NA 0.0357081359265573 NA NA NA NA NA 36359736 3.851
NSFP1 ENSG00000260075 17 Lassosum 0.427637342667112 0.0480897625005691 NA NA NA NA -1.48830453047987 NA NA NA NA NA 44507364 2.006
RP11-254F7.2 ENSG00000260077 2 Lassosum 0.110284544134275 0.0277021736667781 NA NA NA NA -0.884937862021861 NA NA NA NA NA 10180004 6.55799999999999
RP11-44F14.1 ENSG00000260078 16 Lassosum 0.0284941573987197 0.507794343455712 NA NA NA NA 0.0473746547584273 NA NA NA NA NA 53402944 1.72200000000001
RP11-2C24.5 ENSG00000260082 16 Lassosum -0.0026495463800067 0.0232397222015149 NA NA NA NA 0.294097968762602 NA NA NA NA NA 30832910 1.13
MIR4519 ENSG00000260083 16 Lassosum 0 NA NA NA NA NA NA NA NA NA NA NA 30896542 1.63899999999998
RP11-42I10.1 ENSG00000260086 16 Lassosum 0.0320624592116998 0.253946264033634 NA NA NA NA 0.0433866107375256 NA NA NA NA NA 48717950 0.933999999999997
RP11-568N6.1 ENSG00000260101 2 Lassosum 0.00372884792383954 0.335181925499428 NA NA NA NA -0.962467276472314 NA NA NA NA NA 64750274 4.26900000000001
RP11-10O17.1 ENSG00000260103 15 Lassosum 0.00588669472957681 0.979618008480149 NA NA NA NA 0.00482314891706994 NA NA NA NA NA 74776519 2.37899999999999
AOC4 ENSG00000260105 17 Lassosum -0.00318674510598971 0.000983471788094898 NA NA NA NA 1.41952645381762 NA NA NA NA NA 41022162 0.875
CTD-2574D22.4 ENSG00000260114 16 Lassosum 0.0312032935819213 0.050859702496347 NA NA NA NA 0.0438619057519699 NA NA NA NA NA 29932091 3.446
RP5-1142A6.9 ENSG00000260121 16 Lassosum 0.132860883890851 0.00307361614522135 NA NA NA NA -0.517200764781512 NA NA NA NA NA 88785945 1.00700000000001
RP11-212I21.2 ENSG00000260135 16 Lassosum 0.317237439651027 0.198461583866831 NA NA NA NA -1.11957534893826 NA NA NA NA NA 55478839 1.50299999999999
CTD-2270L9.4 ENSG00000260136 16 Lassosum -0.0017160130247027 0.412610460759846 NA NA NA NA 0.193676444591734 NA NA NA NA NA 23466503 1.041
RP11-361M10.3 ENSG00000260144 15 Lassosum -0.0017747749095629 0.775884000584466 NA NA NA NA -0.188837328218583 NA NA NA NA NA 72901095 1.47800000000001
RP11-322D14.2 ENSG00000260145 16 Lassosum 0.000795942221177737 0.00902831363250826 NA NA NA NA 0.762757651872356 NA NA NA NA NA 57089413 1.20499999999998
CTC-471J1.2 ENSG00000260160 19 Lassosum -0.00145985196881271 0.00797468387562618 NA NA NA NA -0.79756844169007 NA NA NA NA NA 52564349 1.83000000000001
RP5-902P8.12 ENSG00000260179 1 Lassosum 0.00355172938663728 0.489278548442356 NA NA NA NA 0.310537606852299 NA NA NA NA NA 1185935 5.09700000000001
CTA-331P3.1 ENSG00000260188 6 Lassosum 0.0193205254793093 0.550912532254679 NA NA NA NA -1.09011957072996 NA NA NA NA NA 110799874 4.74600000000001
RP11-229P13.25 ENSG00000260190 9 Lassosum -0.00130868878218515 0.684853112580683 NA NA NA NA 0.0188462351561495 NA NA NA NA NA 139832030 3.65700000000001
RP11-83N9.5 ENSG00000260193 9 Lassosum -0.0018980385413343 0.555720080723335 NA NA NA NA 0.00272651615990325 NA NA NA NA NA 139000462 1.364
RP1-239B22.5 ENSG00000260196 11 Lassosum 0.0145830812616592 0.70520931576538 NA NA NA NA 0.0394595770936646 NA NA NA NA NA 17403637 2.38200000000001
RP11-347C12.10 ENSG00000260219 16 Lassosum 0.00684387566495614 0.0342209365872112 NA NA NA NA 0.0254984158626252 NA NA NA NA NA 30367305 4.01600000000002
RP11-483P21.2 ENSG00000260228 16 Lassosum 0.00592184717727862 0.433393958306276 NA NA NA NA -3.41524693388219 NA NA NA NA NA 83832505 2.30199999999999
RP4-659J6.2 ENSG00000260231 7 Lassosum -0.00159022086416583 0.724464373859713 NA NA NA NA -0.0931230962065899 NA NA NA NA NA 139878250 2.52500000000001
RP11-856B14.1 ENSG00000260233 11 Lassosum 0.0840058921886473 0.000752661250537397 NA NA NA NA -0.202438838659942 NA NA NA NA NA 65336923 1.94999999999999
RP11-708J19.1 ENSG00000260236 3 Lassosum -0.000545214512370995 0.820756687614617 NA NA NA NA -0.0462426320612569 NA NA NA NA NA 47421534 6.45099999999999
RP11-588K22.2 ENSG00000260244 4 Lassosum 0.00679052717707429 0.205290862454246 NA NA NA NA -0.0137185804585285 NA NA NA NA NA 156656907 6.285
RP11-401P9.5 ENSG00000260249 16 Lassosum 0.000355475917709347 0.131556573131407 NA NA NA NA 0.0034158578581493 NA NA NA NA NA 50702836 1.62200000000001
RP5-1085F17.3 ENSG00000260257 20 Lassosum 0.08203526510013 0.0247993984410142 NA NA NA NA 0.379836439565228 NA NA NA NA NA 31445702 1.60900000000001
RP11-304L19.5 ENSG00000260260 16 Lassosum 0.004250525074179 0.934781188188829 NA NA NA NA 0.0385343208673306 NA NA NA NA NA 2205078 2.34700000000001
RP11-480A16.1 ENSG00000260261 3 Lassosum 0.0418472924189082 2.52588207155461e-07 NA NA NA NA -1.40163350446147 NA NA NA NA NA 195677812 2.09099999999998
RP11-452L6.5 ENSG00000260267 16 Lassosum 0.000221251761239105 0.411044238936849 NA NA NA NA 0.0325987034086828 NA NA NA NA NA 31469544 1.56
RP11-425D10.10 ENSG00000260273 6 Lassosum 0.0786640432136982 0.0140184185296817 NA NA NA NA -0.473154171766001 NA NA NA NA NA 109704433 2.84399999999999
RP11-817O13.8 ENSG00000260274 15 Lassosum 0.160902773477362 0.581170035848299 NA NA NA NA 0.993404739120366 NA NA NA NA NA 75661210 2.65100000000001
RP11-77H9.2 ENSG00000260276 16 Lassosum 0.136547864288136 0.917031374354801 NA NA NA NA 0.0366966539867976 NA NA NA NA NA 8948118 3.19200000000004
RP11-101E7.2 ENSG00000260277 16 Lassosum 0.00287754475736512 0.236147351894856 NA NA NA NA -0.671460936211867 NA NA NA NA NA 22099064 0.807999999999993
AC137932.5 ENSG00000260279 16 Lassosum 0.0424204132307818 0.962691887052406 NA NA NA NA 0.0415519101808302 NA NA NA NA NA 89364320 0.932999999999993
RP11-600F24.7 ENSG00000260285 14 Lassosum -0.00298703779442078 0.972538927085432 NA NA NA NA -0.0148623397557504 NA NA NA NA NA 103993378 1.53800000000001
RP3-369A17.5 ENSG00000260286 6 Lassosum 0.0261483665883876 0.0916891752634352 NA NA NA NA 1.25110907762055 NA NA NA NA NA 24798333 3.04400000000004
CTD-2033A16.2 ENSG00000260290 16 Lassosum 0.000323267933816984 0.159000543119543 NA NA NA NA -0.0945940395997597 NA NA NA NA NA 69791139 0.949999999999989
RP11-395I6.3 ENSG00000260296 4 Lassosum 0.00773071951085247 0.762610176228381 NA NA NA NA -0.184662690269213 NA NA NA NA NA 40168873 3.755
RP11-973H7.1 ENSG00000260302 18 Lassosum 0.160275689867312 0.0234016175821445 NA NA NA NA -0.809840742004154 NA NA NA NA NA 12775286 1.83800000000002
