# Supplementary material for: SUMMIT: An integrative approach for better transcriptomic data imputation improves causal gene identification
Source: Nat Commun. 2022 Oct 25;13:6336. doi: 10.1038/s41467-022-34016-y (PMC9593997; doi:10.1038/s41467-022-34016-y)
Supplement: Supplementary file 7 — Source Data [file 41467_2022_34016_MOESM7_ESM.zip › Source Data/Figure-3/real-data-new/Lassosum/AST/AST-162]

gene_symbol gene_id chromosome model_best r2_test p_SCAD p_ElNet p_LASSO p_MCP p_MNet z_SCAD z_ElNet z_LASSO z_MCP z_MNet p_ACAT gene_pos runtime
RP11-645C24.5 ENSG00000260306 16 Lassosum 0.0837108409873077 0.879906620191002 NA NA NA NA -0.0953325955301082 NA NA NA NA NA 21806248 2.528
LA16c-306A4.2 ENSG00000260316 16 Lassosum -0.00313221936947761 0.798616039169875 NA NA NA NA 0.00446721985355086 NA NA NA NA NA 952872 1.88
RP11-48B3.4 ENSG00000260317 8 Lassosum 0.0187944909969965 0.14435686820943 NA NA NA NA -0.0208169125580622 NA NA NA NA NA 81454437 5.001
RP11-412D9.4 ENSG00000260329 12 Lassosum 0.00389397443441208 0.0179576840946901 NA NA NA NA -0.812909463697583 NA NA NA NA NA 107348541 4.536
HEXA-AS1 ENSG00000260339 15 Lassosum 0.00279655472239371 0.23929258177503 NA NA NA NA -0.0133991295177368 NA NA NA NA NA 72669791 1.92
RP11-382A20.6 ENSG00000260351 15 Lassosum 0.0287439200670135 0.927297878095169 NA NA NA NA 0.00985330669798064 NA NA NA NA NA 83725428 1.322
CTD-2313J17.5 ENSG00000260361 15 Lassosum 0.0215869152712348 0.247278732516666 NA NA NA NA 0.248169451308935 NA NA NA NA NA 93323854 2.261
CTD-2639E6.4 ENSG00000260366 19 Lassosum 0.00347021975127337 0.58219751061924 NA NA NA NA -0.0207500040534995 NA NA NA NA NA 49429564 1.404
RP11-264B17.4 ENSG00000260367 16 Lassosum 0.0097476483949871 0.0436962094446126 NA NA NA NA -0.151201701205083 NA NA NA NA NA 28988219 1.4
RP11-521I2.3 ENSG00000260368 8 Lassosum -0.00189949588436167 0.665290447443738 NA NA NA NA -0.0143443151475655 NA NA NA NA NA 101926045 5.334
RP11-540B6.2 ENSG00000260382 15 Lassosum 0.129350344794956 0.743731259360158 NA NA NA NA 1.08381462071921 NA NA NA NA NA 31174952 2.016
LINC00562 ENSG00000260388 13 Lassosum 0.0127808983735964 0.120843252984587 NA NA NA NA 0.346821899406137 NA NA NA NA NA 48505523 1.685
RP11-119F7.5 ENSG00000260400 10 Lassosum -0.0015932718808529 0.254965223367501 NA NA NA NA -0.464232007807931 NA NA NA NA NA 70459404 4.523
RP11-800A3.4 ENSG00000260401 11 Lassosum 0.0593578749299598 0.636683374808373 NA NA NA NA 0.290281201654668 NA NA NA NA NA 72951700 2.922
RP11-384K6.6 ENSG00000260404 4 Lassosum 0.340498336085079 0.525742847395305 NA NA NA NA -0.303922717166321 NA NA NA NA NA 119533906 7.223
LA16c-316G12.2 ENSG00000260425 16 Lassosum -0.0017200613435373 0.915936787853629 NA NA NA NA 0.00173833860782011 NA NA NA NA NA 1410153 1.64100000000001
RP11-449H11.1 ENSG00000260448 16 Lassosum -0.00172405159647759 0.332014815454905 NA NA NA NA -0.0058232254800829 NA NA NA NA NA 25109894 2.079
C16orf95 ENSG00000260456 16 Lassosum -0.00261711573180046 0.658283671690342 NA NA NA NA -0.105098269122628 NA NA NA NA NA 87234095 1.536
RP11-541N10.3 ENSG00000260461 10 Lassosum -0.00131342013374391 0.00621445963750351 NA NA NA NA 6.08610665344103 NA NA NA NA NA 105638325 2.246
RP4-561L24.3 ENSG00000260464 1 Lassosum -0.00310977251616595 0.405813149132881 NA NA NA NA 1.25056807202049 NA NA NA NA NA 94313612 6.889
RP11-405F3.4 ENSG00000260467 16 Lassosum 0.000908479325139377 0.208827085370398 NA NA NA NA 1.08969187442245 NA NA NA NA NA 57725339 2.46700000000001
RP11-297C4.3 ENSG00000260487 16 Lassosum -0.00292294500738954 0.0105262341523258 NA NA NA NA 1.34602220154915 NA NA NA NA NA 30492288 1.056
RP11-265N6.3 ENSG00000260490 15 Lassosum -0.0016345100080899 0.891568330234005 NA NA NA NA -0.0392988196980976 NA NA NA NA NA 42864378 1.999
RP11-55K13.1 ENSG00000260495 16 Lassosum -0.0023816149357252 0.0306811081750945 NA NA NA NA 0.317588760951187 NA NA NA NA NA 81345682 2.866
RP11-161M6.3 ENSG00000260496 16 Lassosum -0.000535918981845462 0.678938865729417 NA NA NA NA 0.0644099730932651 NA NA NA NA NA 1046037 1.03999999999999
RP11-356C4.3 ENSG00000260507 16 Lassosum 0.0137988015036268 0.56467096819604 NA NA NA NA 0.120307727647496 NA NA NA NA NA 90172113 0.905000000000001
RP11-426C22.5 ENSG00000260517 16 Lassosum 0.0468676629566128 0.471586449868196 NA NA NA NA -0.173907123927918 NA NA NA NA NA 29178314 0.753
CTD-2576F9.1 ENSG00000260521 15 Lassosum -0.000867405610850414 0.217540317721136 NA NA NA NA 0.0101912768502338 NA NA NA NA NA 95399423 1.73999999999999
RP11-73K9.2 ENSG00000260526 4 Lassosum 0 NA NA NA NA NA NA NA NA NA NA NA 113151734 5.679
FAM157C ENSG00000260528 16 Lassosum 0.257397140852069 0.0474145141895213 NA NA NA NA 0.771597233000067 NA NA NA NA NA 90206275 1.28
MT1L ENSG00000260549 16 Lassosum 0.0190441674284518 0.469293243246244 NA NA NA NA 1.36012721386988 NA NA NA NA NA 56652059 2.02800000000001
RP13-516M14.1 ENSG00000260563 17 Lassosum -0.000700405736312248 0.00518408406933305 NA NA NA NA 6.69815796233668 NA NA NA NA NA 80252189 0.846999999999994
ERVK13-1 ENSG00000260565 16 Lassosum 0.281426863082195 0.965500387811178 NA NA NA NA -0.0195653696415211 NA NA NA NA NA 2716897 1.30200000000001
RP11-16N11.2 ENSG00000260572 3 Lassosum -0.000218188551510456 0.313773252788872 NA NA NA NA -0.20531916244373 NA NA NA NA NA 160472073 4.55799999999999
RP11-930P14.2 ENSG00000260588 8 Lassosum -0.0032531774158826 0.909238144122621 NA NA NA NA -0.167853641179453 NA NA NA NA NA 41686567 4.90600000000001
RP11-390B4.5 ENSG00000260589 10 Lassosum -0.0032272611270745 0.0309531040017388 NA NA NA NA -0.603725646572241 NA NA NA NA NA 17684580 2.58
CTA-363E6.6 ENSG00000260592 16 Lassosum 0.0148471302776417 0.246254294630624 NA NA NA NA -1.0209930925317 NA NA NA NA NA 19493729 2.11199999999999
RP11-23N2.4 ENSG00000260618 15 Lassosum -0.00254222281517968 0.433761342796595 NA NA NA NA 0.876869945756118 NA NA NA NA NA 52880472 2.55900000000001
RP11-452L6.7 ENSG00000260625 16 Lassosum -0.0020765340915132 0.695704807394688 NA NA NA NA -0.173671457359933 NA NA NA NA NA 31520180 1.09999999999999
SNAI3-AS1 ENSG00000260630 16 Lassosum 0.108474635248167 0.17704181153712 NA NA NA NA 0.217023523782639 NA NA NA NA NA 88741650 1.505
RP11-1299A16.3 ENSG00000260641 4 Lassosum 0.0288907131656611 0.751472602019115 NA NA NA NA 0.0578335203347471 NA NA NA NA NA 99582878 6.973
RP11-250B2.5 ENSG00000260645 6 Lassosum 0.0032114259421403 0.697513575672188 NA NA NA NA -0.0362739124639458 NA NA NA NA NA 81177736 3.729
RP1-178F10.1 ENSG00000260647 17 Lassosum 0.00246969867080438 0.847993175056215 NA NA NA NA -0.0355110690820436 NA NA NA NA NA 18171768 1.44200000000001
RP11-69H7.2 ENSG00000260660 15 Lassosum 0 NA NA NA NA NA NA NA NA NA NA NA 75522693 2.919
RP11-152L20.3 ENSG00000260661 15 Lassosum 0.0371109136033062 0.457393330141433 NA NA NA NA -3.91982498222312 NA NA NA NA NA 92783124 1.617
CTB-36H16.2 ENSG00000260686 5 Lassosum 0.0181150444717305 0.121267529551678 NA NA NA NA 17.6050985265883 NA NA NA NA NA 122169139 4.471
RP11-439E19.9 ENSG00000260698 1 Lassosum -0.00235934167315333 0.643808633445977 NA NA NA NA -0.127782939585941 NA NA NA NA NA 246846893 5.43600000000001
CTA-29F11.1 ENSG00000260708 22 Lassosum -0.0032353359589179 0.550152658383198 NA NA NA NA 0.348647067770497 NA NA NA NA NA 47158125 0.817999999999984
RP11-747H7.3 ENSG00000260711 14 Lassosum 0.0449031152754723 0.656663434990186 NA NA NA NA 1.45297655658924 NA NA NA NA NA 92224622 2.71600000000001
AC009133.17 ENSG00000260719 16 Lassosum -0.00134843441986043 0.00889204481335703 NA NA NA NA -0.288957978286989 NA NA NA NA NA 29758094 1.46700000000001
RP11-366L5.1 ENSG00000260742 2 Lassosum 0 NA NA NA NA NA NA NA NA NA NA NA 182754484 5.15600000000001
CTD-2196E14.6 ENSG00000260751 16 Lassosum 0.00150293681187652 0.579815794115599 NA NA NA NA -0.26514628211536 NA NA NA NA NA 23580453 2.29499999999999
RP11-226L15.5 ENSG00000260766 1 Lassosum 0.0101668834310943 0.0305930803960788 NA NA NA NA 7.13558751365684 NA NA NA NA NA 159995663 5.209
RP11-352G18.2 ENSG00000260773 15 Lassosum -0.00275645647516298 0.0302843289479421 NA NA NA NA 0.167819316769493 NA NA NA NA NA 66615646 1.96099999999998
hsa-mir-940 ENSG00000260778 16 Lassosum 0.00343072065140482 0.00101766142960835 NA NA NA NA -0.5865943637216 NA NA NA NA NA 2320787 1.976
RP5-882C2.2 ENSG00000260793 17 Lassosum -0.00222926828516057 0.0836461474645567 NA NA NA NA 0.420949209680096 NA NA NA NA NA 42299923 0.893000000000001
RP11-566E18.3 ENSG00000260804 2 Lassosum 0.0634032015440142 0.696788401773631 NA NA NA NA -0.100677869622799 NA NA NA NA NA 217083341 6.17699999999999
RP11-61J19.4 ENSG00000260805 1 Lassosum 0.00771290440196104 0.637162338673419 NA NA NA NA -0.133075736039997 NA NA NA NA NA 212732124 5.45699999999999
RP11-872J21.3 ENSG00000260806 14 Lassosum -0.00311441342510466 0.604476585239453 NA NA NA NA -0.0174375804787994 NA NA NA NA NA 96967902 2.346
RP11-161M6.2 ENSG00000260807 16 Lassosum 0.13071707090355 0.855041777907528 NA NA NA NA -0.00101877840731081 NA NA NA NA NA 1028678 2.72
CTD-2007L18.5 ENSG00000260808 11 Lassosum 0.0781061556573792 0.687781489115453 NA NA NA NA 0.00260855521545042 NA NA NA NA NA 68382273 1.86500000000001
CTD-2547L24.4 ENSG00000260810 14 Lassosum -0.00193373218687665 0.809565083064271 NA NA NA NA 0.0155196635845124 NA NA NA NA NA 91724995 1.26899999999998
HMGB3P32 ENSG00000260828 16 Lassosum -0.000242047091164377 0.0776969207987998 NA NA NA NA -0.273239607504134 NA NA NA NA NA 57637329 1.625
RP11-578F21.9 ENSG00000260844 15 Lassosum 0.0825196359441195 0.106049086719373 NA NA NA NA 0.0846783561363551 NA NA NA NA NA 29008941 1.584
FBXL19-AS1 ENSG00000260852 16 Lassosum 0.00198691858060251 0.0017002015685576 NA NA NA NA -0.182391642200881 NA NA NA NA NA 30932615 1.226
RP11-264B17.2 ENSG00000260853 16 Lassosum -0.000524839249138154 0.0282210340253825 NA NA NA NA -0.409436876798174 NA NA NA NA NA 28973106 1.608
RP11-254F19.2 ENSG00000260859 16 Lassosum 0.0303629396140018 0.758129009634784 NA NA NA NA -0.0172015020593177 NA NA NA NA NA 84862358 1.42699999999999
RP11-394I13.1 ENSG00000260868 2 Lassosum -0.00177690064693303 0.17179350618708 NA NA NA NA 0.173315201081311 NA NA NA NA NA 174890949 4.56399999999999
AC009120.5 ENSG00000260884 16 Lassosum -0.0028693744823256 0.00699480783991878 NA NA NA NA 0.391834732667567 NA NA NA NA NA 74348383 2.26599999999999
RP11-96D1.5 ENSG00000260891 16 Lassosum 0.00661256815054145 0.296685155801868 NA NA NA NA -1.4067784666862 NA NA NA NA NA 68250939 0.805000000000007
ADPGK-AS1 ENSG00000260898 15 Lassosum -0.00309800584992481 0.503002918001663 NA NA NA NA 0.031710437460738 NA NA NA NA NA 73082858 1.33699999999999
RP1-310O13.12 ENSG00000260903 20 Lassosum -0.00302250085920353 0.900446061117274 NA NA NA NA 0.0165371950513374 NA NA NA NA NA 30589020 0.704000000000008
CTB-134H23.3 ENSG00000260908 16 Lassosum -0.000842016144163793 0.827799572338658 NA NA NA NA -0.0354424854666552 NA NA NA NA NA 29092241 0.817999999999984
LINC00565 ENSG00000260910 13 Lassosum 0.10463376373588 0.0777737521613402 NA NA NA NA 20.0846323135655 NA NA NA NA NA 114630652 1.453
RP11-196G11.2 ENSG00000260911 16 Lassosum 0.211329293394158 0.000104737712536214 NA NA NA NA -1.87625283490282 NA NA NA NA NA 31057836 1.25300000000001
RP11-363E7.4 ENSG00000260912 9 Lassosum -0.0020937501299545 0.120920687472447 NA NA NA NA -0.977097153522876 NA NA NA NA NA 19454189 2.78100000000001
CCPG1 ENSG00000260916 15 Lassosum -0.00154302139538309 0.533635478500991 NA NA NA NA -0.122264595083685 NA NA NA NA NA 55666469 2.69200000000001
RP11-57H14.4 ENSG00000260917 10 Lassosum 0.0100856106002198 0.733721533214446 NA NA NA NA 0.148697678205732 NA NA NA NA NA 114585367 2.40000000000001
RP1-228H13.5 ENSG00000260920 1 Lassosum -0.00257734221386841 0.203868099716562 NA NA NA NA 0.0489551661911283 NA NA NA NA NA 40931213 4.73299999999998
AC137934.1 ENSG00000260923 16 Lassosum 0 NA NA NA NA NA NA NA NA NA NA NA 90270745 2.64000000000001
AC004463.6 ENSG00000260924 22 Lassosum 0.0119581866313389 0.743504973827122 NA NA NA NA -0.275293207296634 NA NA NA NA NA 19159626 0.776999999999987
RP11-459F6.3 ENSG00000260927 16 Lassosum 0.0123561811183138 0.460181970967757 NA NA NA NA -0.0368531157183219 NA NA NA NA NA 58178235 1.56100000000001
RP4-575N6.5 ENSG00000260940 1 Lassosum -0.00276723925037725 0.781866387600894 NA NA NA NA -0.0693815431720818 NA NA NA NA NA 101709009 2.84999999999999
LINC00622 ENSG00000260941 1 Lassosum 0.00133194284957872 0.849094897699491 NA NA NA NA 0.0363357572716029 NA NA NA NA NA 120141109 2.977
RP11-27M15.1 ENSG00000260942 2 Lassosum 0.0118779112467039 0.444700032302746 NA NA NA NA -0.140498214675598 NA NA NA NA NA 241524116 5.49699999999999
RP11-476D10.1 ENSG00000260943 12 Lassosum 0.235514071530675 0.46683401153386 NA NA NA NA 5.4552040635268 NA NA NA NA NA 40535703 2.53900000000002
RP11-552M11.8 ENSG00000260948 1 Lassosum 0.0317444793259473 0.657550776870447 NA NA NA NA 0.134451843127828 NA NA NA NA NA 111974679 3.75700000000001
RP11-426C22.6 ENSG00000260953 16 Lassosum 0.0141085980977719 0.092840969906194 NA NA NA NA -2.21916737801337 NA NA NA NA NA 29274697 2.334
RP11-690D19.3 ENSG00000260966 11 Lassosum 0.00683193391313275 0.550021284496318 NA NA NA NA 0.00568089178014519 NA NA NA NA NA 102923972 1.78
RP11-333I13.1 ENSG00000260977 2 Lassosum -0.00316261120845462 0.128389016678807 NA NA NA NA -1.6631873700166 NA NA NA NA NA 47006153 7.56999999999999
RP11-77H9.8 ENSG00000260979 16 Lassosum -5.68507160034759e-05 0.406873855547128 NA NA NA NA 0.21336378832513 NA NA NA NA NA 9058705 2.054
DOCK9-AS2 ENSG00000260992 13 Lassosum -0.00319736822049488 0.0880387863429469 NA NA NA NA 2.58502358190077 NA NA NA NA NA 99740476 1.58699999999999
RP4-647J21.1 ENSG00000260997 7 Lassosum 0.174881770455373 0.0492885648610787 NA NA NA NA -0.974886609652405 NA NA NA NA NA 44999553 5.559
RP11-534L20.5 ENSG00000261000 1 Lassosum 0.219639364495382 0.000979117109370449 NA NA NA NA 28.0207245090557 NA NA NA NA NA 206677535 3.19200000000001
RP11-111K18.2 ENSG00000261019 7 Lassosum 0.00762645450723631 0.143466408782505 NA NA NA NA -0.10320940294914 NA NA NA NA NA 42941554 1.983
CTD-2319I12.1 ENSG00000261040 17 Lassosum -0.00316751593481324 0.213121866430225 NA NA NA NA 0.00670846838744134 NA NA NA NA NA 58165086 2.285
RP11-195M16.3 ENSG00000261055 1 Lassosum -0.000800819944374975 0.871333166269731 NA NA NA NA 0.116427328547578 NA NA NA NA NA 110439539 3.51400000000001
RP11-454F8.2 ENSG00000261056 16 Lassosum 0.0167684369862489 0.604212872766332 NA NA NA NA -0.159927377119124 NA NA NA NA NA 53332920 1.25900000000001
RP11-303E16.2 ENSG00000261061 16 Lassosum -0.000111460826708543 0.741007855584835 NA NA NA NA -0.00198489996650011 NA NA NA NA NA 81064732 2.04000000000002
RP11-1000B6.3 ENSG00000261064 15 Lassosum 0.00598720007776732 0.901712706761297 NA NA NA NA 0.0461107302636617 NA NA NA NA NA 32854031 2.976
