# Supplementary material for: SUMMIT: An integrative approach for better transcriptomic data imputation improves causal gene identification
Source: Nat Commun. 2022 Oct 25;13:6336. doi: 10.1038/s41467-022-34016-y (PMC9593997; doi:10.1038/s41467-022-34016-y)
Supplement: Supplementary file 7 — Source Data [file 41467_2022_34016_MOESM7_ESM.zip › Source Data/Figure-3/real-data-new/Lassosum/AST/AST-163]

gene_symbol gene_id chromosome model_best r2_test p_SCAD p_ElNet p_LASSO p_MCP p_MNet z_SCAD z_ElNet z_LASSO z_MCP z_MNet p_ACAT gene_pos runtime
KB-1460A1.5 ENSG00000261087 8 Lassosum 0.00440427559277179 0.653472303033088 NA NA NA NA -0.124530131202048 NA NA NA NA NA 102180445 6.309
RP11-355O1.11 ENSG00000261094 9 Lassosum -0.00104629304907622 0.168295839210717 NA NA NA NA -0.325885685953404 NA NA NA NA NA 125701257 3.877
LINC00563 ENSG00000261097 13 Lassosum 0.0730613418982649 0.73581373326901 NA NA NA NA 0.00858370146407252 NA NA NA NA NA 46871279 3.053
RP11-819C21.1 ENSG00000261098 11 Lassosum 0.00771753925950047 0.012771118354367 NA NA NA NA 32.8050139946994 NA NA NA NA NA 107184927 4.416
RP11-325K4.2 ENSG00000261114 16 Lassosum -0.00325590837395073 0.90238415232376 NA NA NA NA 0.00130959533612166 NA NA NA NA NA 56975289 1.894
RP11-104N10.1 ENSG00000261118 16 Lassosum 0.0157512250401484 0.0851122527088749 NA NA NA NA -0.294359951364336 NA NA NA NA NA 89564646 2.229
RP11-93O14.2 ENSG00000261131 16 Lassosum -0.0012970511007131 0.251468881795104 NA NA NA NA 0.407178448522908 NA NA NA NA NA 46695055 0.871000000000002
RP11-37C7.3 ENSG00000261136 15 Lassosum -0.000321273701141545 0.343545708162658 NA NA NA NA 0.0252012418838174 NA NA NA NA NA 40076295 2.225
CTD-2583P5.3 ENSG00000261158 16 Lassosum 0.000545628173749924 0.0765497603590652 NA NA NA NA -0.218532011490838 NA NA NA NA NA 12854079 1.844
RP11-723O4.9 ENSG00000261159 3 Lassosum 0.123887710146387 0.0952889810762519 NA NA NA NA -1.16940955254667 NA NA NA NA NA 128578964 6.122
RP11-517B11.7 ENSG00000261167 3 Lassosum 0.0157235915607172 0.510849805997517 NA NA NA NA 0.190226505152587 NA NA NA NA NA 131175706 3.462
RP11-356C4.5 ENSG00000261172 16 Lassosum 0.0948501938210623 0.021601788719052 NA NA NA NA 1.07790673995963 NA NA NA NA NA 90205807 1.968
RP11-169E6.1 ENSG00000261173 16 Lassosum 0.000137186072386664 0.383347730627065 NA NA NA NA -0.640094292864701 NA NA NA NA NA 47010397 1.80099999999999
RP11-532F12.5 ENSG00000261183 15 Lassosum -0.000584676056834876 0.882406814180763 NA NA NA NA -0.0269410402461897 NA NA NA NA NA 41132295 1.194
RP11-1007O24.2 ENSG00000261187 15 Lassosum -0.0022169148404485 0.979184720548684 NA NA NA NA 0.00575936500902781 NA NA NA NA NA 72758036 1.48
CTA-445C9.14 ENSG00000261188 22 Lassosum -0.00230243918732587 0.680635555458539 NA NA NA NA 0.0685919441240275 NA NA NA NA NA 26909518 2.124
LA16c-361A3.3 ENSG00000261207 16 Lassosum -0.00266068118296592 0.0858940299492593 NA NA NA NA 0.329550488761908 NA NA NA NA NA 1801911 1.29
RP11-452D12.1 ENSG00000261208 14 Lassosum -0.00244659252211332 0.125547996235444 NA NA NA NA 5.28246914374316 NA NA NA NA NA 52754750 2.992
RP1-80N2.3 ENSG00000261211 6 Lassosum 0.193554116449715 0.520276242133257 NA NA NA NA -0.215762582438415 NA NA NA NA NA 6682204 5.229
RP11-960L18.1 ENSG00000261218 16 Lassosum 0.125025074443069 0.770739146592703 NA NA NA NA -0.127504626460159 NA NA NA NA NA 81786582 2.318
RP11-629O1.2 ENSG00000261220 8 Lassosum 0.000327215816507409 0.593962624036724 NA NA NA NA -0.157115429369786 NA NA NA NA NA 134585765 6.42600000000001
ZNF865 ENSG00000261221 19 Lassosum 0.00637404317849266 0.995919884136883 NA NA NA NA 0.000194061060209409 NA NA NA NA NA 56122703 1.52999999999999
CTD-2006K23.1 ENSG00000261222 17 Lassosum 0.394318670010364 0.667815899389517 NA NA NA NA 0.153549982117594 NA NA NA NA NA 72599673 2.124
RP11-830F9.7 ENSG00000261226 16 Lassosum 0.038365095570845 0.014441204875845 NA NA NA NA 0.420355211534792 NA NA NA NA NA 89004623 3.089
RP11-38G5.4 ENSG00000261229 15 Lassosum -0.000207456644655712 0.174477898452739 NA NA NA NA -1.18060145351386 NA NA NA NA NA 80136267 1.749
RP11-120K18.3 ENSG00000261245 16 Lassosum 0.0669952665424728 0.467195811734014 NA NA NA NA -0.424996870891047 NA NA NA NA NA 31372807 1.053
AC137932.6 ENSG00000261253 16 Lassosum 0.0583754580159594 0.00128204857403885 NA NA NA NA -0.574695394030282 NA NA NA NA NA 89389529 1.648
RP11-44I10.3 ENSG00000261267 16 Lassosum 0 NA NA NA NA NA NA NA NA NA NA NA 48607443 1.175
RP11-389C8.2 ENSG00000261269 5 Lassosum -0.00319686060144453 0.597693966204116 NA NA NA NA 0.039785869664278 NA NA NA NA NA 71736972 4.03
RP11-325K4.3 ENSG00000261270 16 Lassosum 0.00200533107724521 0.273056453988219 NA NA NA NA -2.67182706830543 NA NA NA NA NA 56974722 2.122
RP11-517C16.2 ENSG00000261286 16 Lassosum 0.016402927500979 0.465391352092689 NA NA NA NA -0.0397383356840746 NA NA NA NA NA 84496916 2.771
RP4-584D14.7 ENSG00000261305 7 Lassosum 0.178333193782605 0.204357997461935 NA NA NA NA -5.25526525291745 NA NA NA NA NA 150039278 4.627
RP11-923I11.7 ENSG00000261308 12 Lassosum -0.00283462411729074 0.393674837363834 NA NA NA NA 0.163784720264362 NA NA NA NA NA 52215221 3.559
RP11-174G6.5 ENSG00000261324 12 Lassosum 0.0480966487502127 0.60813798025298 NA NA NA NA -0.0896661337331273 NA NA NA NA NA 14918151 2.376
RP5-1057J7.6 ENSG00000261326 1 Lassosum -0.00254586876428786 0.911009091878912 NA NA NA NA 0.0209578902960847 NA NA NA NA NA 23610523 5.351
RP11-297C4.1 ENSG00000261332 16 Lassosum -0.000862225968288444 0.496686880161123 NA NA NA NA 0.0919749546707431 NA NA NA NA NA 30510481 0.965000000000003
RP11-378A13.1 ENSG00000261338 2 Lassosum 0.0687743646673632 0.00132452069662871 NA NA NA NA 85.3736317304116 NA NA NA NA NA 219121064 7.06
AC006538.1 ENSG00000261342 19 Lassosum 0.0153026082738323 0.165253211932154 NA NA NA NA 0.419388523533766 NA NA NA NA NA 2728533 1.818
RP11-297C4.2 ENSG00000261346 16 Lassosum -0.00245883260085034 0.00321520964822437 NA NA NA NA 0.0250849420189132 NA NA NA NA NA 30494587 0.914000000000001
RP3-465N24.5 ENSG00000261349 1 Lassosum 0.0957630744010133 0.408294110185899 NA NA NA NA 6.198751952786 NA NA NA NA NA 25593110 5.07300000000001
CTD-3185P2.1 ENSG00000261351 15 Lassosum 0.0142605421167725 0.283355127390376 NA NA NA NA 0.373532107147142 NA NA NA NA NA 66783266 1.72499999999999
CTA-14H9.5 ENSG00000261353 6 Lassosum 0.0042225930244314 0.796116268225093 NA NA NA NA 0.850755169373744 NA NA NA NA NA 26527461 5.346
CTD-2165H16.4 ENSG00000261360 5 Lassosum 0.00163696181995709 0.0016290338479729 NA NA NA NA -0.608724402095892 NA NA NA NA NA 14663315 4.60299999999999
MANEA-AS1 ENSG00000261366 6 Lassosum 0.00192329150199844 0.335170217157328 NA NA NA NA 0.052499022468103 NA NA NA NA NA 96024192 2.75999999999999
RP11-455F5.4 ENSG00000261367 16 Lassosum 0.0895337523311199 0.000768641570709867 NA NA NA NA -0.55573111445516 NA NA NA NA NA 30120429 1.65299999999999
RP11-368I7.2 ENSG00000261373 16 Lassosum 0.214359739163022 0.0924646166465433 NA NA NA NA -0.207451947744244 NA NA NA NA NA 89781418 0.837000000000018
RP11-578F21.12 ENSG00000261377 15 Lassosum 0.0327392740723211 0.0710274718658672 NA NA NA NA -0.151910241114601 NA NA NA NA NA 29068085 1.495
CTD-2012K14.6 ENSG00000261386 16 Lassosum -0.0015538212762638 0.950388355208398 NA NA NA NA -0.0052543628891342 NA NA NA NA NA 67583379 1.34
RP11-455F5.5 ENSG00000261416 16 Lassosum 0.00337209585490728 0.00177454793475849 NA NA NA NA 0.476275598401111 NA NA NA NA NA 30195552 1.53300000000002
RP11-1007O24.3 ENSG00000261423 15 Lassosum -0.00210938445427233 0.033190355628691 NA NA NA NA 0.143332683250457 NA NA NA NA NA 72733814 1.38199999999998
RP11-16P6.1 ENSG00000261428 2 Lassosum 0.0110698383676295 0.316078453922768 NA NA NA NA -3.77546641640384 NA NA NA NA NA 223433031 5.10500000000002
RP11-399O19.8 ENSG00000261438 10 Lassosum 0.00678997982570262 0.838793720326618 NA NA NA NA 0.573608925811161 NA NA NA NA NA 90776204 3.863
RP11-217B1.2 ENSG00000261441 15 Lassosum -0.00322874915714744 0.0363151747793476 NA NA NA NA 1.26157901381097 NA NA NA NA NA 89878838 1.21599999999998
RP11-709D24.6 ENSG00000261442 16 Lassosum 0.0104349685848401 0.0965726605610137 NA NA NA NA -0.288317003790472 NA NA NA NA NA 4687477 1.749
CTD-2576D5.4 ENSG00000261448 16 Lassosum -0.00320458912666965 0.546770234590402 NA NA NA NA 0.0400684717225748 NA NA NA NA NA 17230477 1.173
RP11-981G7.1 ENSG00000261451 8 Lassosum -0.000504456093332717 0.0996511728037178 NA NA NA NA -0.0433643796311878 NA NA NA NA NA 10293502 4.839
RP5-1129J21.3 ENSG00000261455 7 Lassosum 0.141819460663048 0.137093744313753 NA NA NA NA 0.104560380415057 NA NA NA NA NA 152161752 5.76300000000001
RP11-106M3.3 ENSG00000261460 15 Lassosum -0.00272804697805951 0.595665705063851 NA NA NA NA -0.0391210141106888 NA NA NA NA NA 72607671 1.81800000000001
UBE2MP1 ENSG00000261461 16 Lassosum 0 NA NA NA NA NA NA NA NA NA NA NA 34404337 1.45599999999999
RP11-1024P17.1 ENSG00000261468 3 Lassosum 0.0253163590519759 0.250271169835849 NA NA NA NA 0.301592905898956 NA NA NA NA NA 30740110 6.74799999999999
RP11-61F12.1 ENSG00000261471 16 Lassosum 0.0131634806179256 0.136848725462541 NA NA NA NA -0.296216592808587 NA NA NA NA NA 84629215 2.268
RP11-452L6.1 ENSG00000261474 16 Lassosum -0.00321099669851654 0.840844098786338 NA NA NA NA -0.0344051057948207 NA NA NA NA NA 31462835 1.714
PAN3-AS1 ENSG00000261485 13 Lassosum 0.00627560827731233 0.621857409225568 NA NA NA NA 0.0772883229317793 NA NA NA NA NA 28711655 1.38
RP11-448G15.3 ENSG00000261490 4 Lassosum 0.0478074374888237 0.360295849355844 NA NA NA NA -0.341767701870549 NA NA NA NA NA 10072178 6.703
LA16c-358B7.3 ENSG00000261505 16 Lassosum -0.00174946572134616 0.686260193227012 NA NA NA NA 0.0626191061831348 NA NA NA NA NA 1370369 2.06900000000002
RP11-46D6.1 ENSG00000261512 16 Lassosum -0.0031919410941561 0.383048680376182 NA NA NA NA -0.135806850163572 NA NA NA NA NA 46657568 0.707999999999998
CTB-31O20.2 ENSG00000261526 19 Lassosum 0 NA NA NA NA NA NA NA NA NA NA NA 1875524 1.239
RP11-244O19.1 ENSG00000261534 9 Lassosum 0.0505120204501853 0.763809613411856 NA NA NA NA -0.0282995727128268 NA NA NA NA NA 124579842 1.53899999999999
RP11-16E18.3 ENSG00000261542 8 Lassosum 0.00541760641573474 0.643602340509814 NA NA NA NA 0.0147780633305213 NA NA NA NA NA 64129565 4.71600000000001
CTD-2555A7.3 ENSG00000261546 16 Lassosum 0.0162191125122915 0.0919124504812912 NA NA NA NA 1.67320556673564 NA NA NA NA NA 89180635 2.40100000000001
RP11-296I10.6 ENSG00000261556 16 Lassosum 0.281453854348218 0.711824525993228 NA NA NA NA -0.0667133483552575 NA NA NA NA NA 70266498 0.794999999999987
RP11-166B2.3 ENSG00000261560 16 Lassosum 0.0020616335989051 0.170797702337532 NA NA NA NA 0.291713650033976 NA NA NA NA NA 11975679 1.20600000000002
RP1-168P16.2 ENSG00000261574 16 Lassosum -0.00321796732119939 0.0530442566450811 NA NA NA NA 0.0137240812230871 NA NA NA NA NA 89468877 1.09800000000001
RP11-178L8.3 ENSG00000261592 16 Lassosum -0.00229465265836915 0.446770253567707 NA NA NA NA 0.0190364448276279 NA NA NA NA NA 87432105 1.46099999999998
CTB-31N19.3 ENSG00000261596 16 Lassosum 0.224054534656553 0.0130163455847245 NA NA NA NA 0.992247619002159 NA NA NA NA NA 21638393 0.760000000000019
CTD-2636A23.2 ENSG00000261604 5 Lassosum 0 NA NA NA NA NA NA NA NA NA NA NA 43289322 2.69399999999999
MIR4720 ENSG00000261609 16 Lassosum 0.00379358005318153 0.832197885080818 NA NA NA NA 0.0359516395385431 NA NA NA NA NA 81420681 1.78899999999999
RP11-20I23.13 ENSG00000261613 16 Lassosum 0.349088163521339 0.925535023579217 NA NA NA NA -0.0580471975944133 NA NA NA NA NA 2605061 1.35500000000002
CSDAP1 ENSG00000261614 16 Lassosum -0.000151074411413488 0.0579928784803707 NA NA NA NA -0.0929701063536538 NA NA NA NA NA 31580251 1.16899999999998
RP11-529E10.6 ENSG00000261643 4 Lassosum 0.0453710229282118 0.0114529368748585 NA NA NA NA 1.79319930419554 NA NA NA NA NA 3505754 5.316
RP11-327F22.2 ENSG00000261644 16 Lassosum 0.0519416758601271 0.476209806576706 NA NA NA NA -0.227153687690732 NA NA NA NA NA 50772125 1.55500000000001
FLJ27352 ENSG00000261652 15 Lassosum 0.080597083712925 0.0143093407656294 NA NA NA NA 0.799895393930457 NA NA NA NA NA 55705854 1.70399999999998
RP11-96K19.4 ENSG00000261654 1 Lassosum 0.00737067565073735 0.153566658693128 NA NA NA NA -0.0986764447789282 NA NA NA NA NA 111481983 3.79599999999999
CTD-3064M3.3 ENSG00000261655 8 Lassosum 0.057861769457054 0.481448983757439 NA NA NA NA 0.202910373959968 NA NA NA NA NA 142364484 5.596
CTD-2258A20.5 ENSG00000261656 16 Lassosum 0.205009487809801 0.792678500966766 NA NA NA NA 0.282282621879995 NA NA NA NA NA 66509416 1.18199999999999
RP5-1042I8.7 ENSG00000261662 1 Lassosum -0.00189575092698724 0.684944028887364 NA NA NA NA 0.747312945985008 NA NA NA NA NA 120452557 2.917
RP11-304L19.11 ENSG00000261663 16 Lassosum -0.00324812273033981 0.346467548448442 NA NA NA NA 0.13279344184075 NA NA NA NA NA 2291153 1.72400000000002
RP11-573G6.6 ENSG00000261671 10 Lassosum -0.00290609853904922 0.946578035246158 NA NA NA NA 0.0432004318919928 NA NA NA NA NA 22547096 2.756
RP11-196G18.22 ENSG00000261716 1 Lassosum 0.0162700892648668 0.365661995125294 NA NA NA NA 0.286029700776971 NA NA NA NA NA 149818328 2.214
RP4-612B15.3 ENSG00000261737 1 Lassosum 0.0581410245261581 0.683578276878581 NA NA NA NA 0.00449178464497 NA NA NA NA NA 87169665 3.05700000000002
RP11-21B21.4 ENSG00000261744 16 Lassosum -0.000367824328942001 0.000125811783322053 NA NA NA NA -0.152311205899315 NA NA NA NA NA 88588414 2.291
CTC-523E23.1 ENSG00000261754 19 Lassosum 0.0251313278769821 0.633207202141708 NA NA NA NA 0.30022984025684 NA NA NA NA NA 35303993 0.981999999999999
CTC-459F4.1 ENSG00000261770 19 Lassosum 0.139135113043806 0.582827976931285 NA NA NA NA -0.387801773504718 NA NA NA NA NA 28249924 0.728999999999985
RP11-529K1.2 ENSG00000261777 16 Lassosum -0.00132319439411921 0.196354846656076 NA NA NA NA 0.0109200489053623 NA NA NA NA NA 70365096 1.441
RP11-252K23.2 ENSG00000261783 16 Lassosum 0.0351018442633982 0.153707371386578 NA NA NA NA 0.984973370011779 NA NA NA NA NA 75414437 1.155
RP4-555D20.2 ENSG00000261786 3 Lassosum 0.00920860304457516 0.500832622665278 NA NA NA NA 0.0331530176699357 NA NA NA NA NA 44161324 4.44999999999999
GOLGA8H ENSG00000261794 15 Lassosum 0.038187172864131 0.00928115685959723 NA NA NA NA -0.785982807825668 NA NA NA NA NA 30901546 1.077
RP1-118J21.25 ENSG00000261798 1 Lassosum -0.00322957276985325 0.890897328962519 NA NA NA NA 0.0389550322695758 NA NA NA NA NA 40255245 6.51299999999998
RP11-283I3.6 ENSG00000261799 12 Lassosum 0.0377390169732632 0.00898947127080311 NA NA NA NA 1.01006501445424 NA NA NA NA NA 384704 2.11099999999999
LOXL1-AS1 ENSG00000261801 15 Lassosum 0.0460481253351162 0.202937349085168 NA NA NA NA -0.383922936117358 NA NA NA NA NA 74210506 1.15300000000002
