# Supplementary material for: SUMMIT: An integrative approach for better transcriptomic data imputation improves causal gene identification
Source: Nat Commun. 2022 Oct 25;13:6336. doi: 10.1038/s41467-022-34016-y (PMC9593997; doi:10.1038/s41467-022-34016-y)
Supplement: Supplementary file 7 — Source Data [file 41467_2022_34016_MOESM7_ESM.zip › Source Data/Figure-3/real-data-new/Lassosum/AST/AST-164]

gene_symbol gene_id chromosome model_best r2_test p_SCAD p_ElNet p_LASSO p_MCP p_MNet z_SCAD z_ElNet z_LASSO z_MCP z_MNet p_ACAT gene_pos runtime
RP11-44F14.2 ENSG00000261804 16 Lassosum 0.14203464297826 0.342158512936594 NA NA NA NA -0.752264267763433 NA NA NA NA NA 53413031 3.064
TUBB8P7 ENSG00000261812 16 Lassosum -0.00325547401147075 0.967569986605877 NA NA NA NA -0.00607184350225674 NA NA NA NA NA 90161162 1.766
RP11-680G24.4 ENSG00000261819 16 Lassosum 0.00285888616110408 0.0961844991777013 NA NA NA NA -2.60924337078391 NA NA NA NA NA 15083066 1.307
LINC00662 ENSG00000261824 19 Lassosum 0.225399337128723 0.455678158406692 NA NA NA NA 3.45134106937229 NA NA NA NA NA 28230168 1.414
RP11-146F11.1 ENSG00000261840 16 Lassosum 0.00644106281531875 0.00408952246214937 NA NA NA NA -0.161334788280126 NA NA NA NA NA 30709704 1.749
MIA ENSG00000261857 19 Lassosum 0.00392496221482685 0.604294554944188 NA NA NA NA 0.121257528132192 NA NA NA NA NA 41280474 1.791
RP11-333E1.1 ENSG00000261879 17 Lassosum 0.0345418207399147 0.974816596684657 NA NA NA NA 0.00471134353262905 NA NA NA NA NA 5123371 2.249
AC144831.1 ENSG00000261888 17 Lassosum -0.00312475135712176 0.878705538127829 NA NA NA NA -0.0174929731633257 NA NA NA NA NA 81062532 1.222
RP11-473M20.7 ENSG00000261971 16 Lassosum 0.017639762907155 0.115059057833258 NA NA NA NA -1.36551405234293 NA NA NA NA NA 3105681 3.028
CTC-281F24.1 ENSG00000261996 17 Lassosum 0.197820450735526 0.683787865420701 NA NA NA NA -1.06342776387531 NA NA NA NA NA 6557555 2.103
RP11-212I21.4 ENSG00000261997 16 Lassosum 0.0247885511313733 0.530916971550219 NA NA NA NA 0.162903997723581 NA NA NA NA NA 55574025 2.6
DLGAP1-AS2 ENSG00000262001 18 Lassosum 0.030045233049685 0.486684198152533 NA NA NA NA -0.00168230543005849 NA NA NA NA NA 3605666 2.45
RP11-81K2.1 ENSG00000262039 17 Lassosum 0.0180300760650894 0.0884074037673204 NA NA NA NA 0.789489518000571 NA NA NA NA NA 47501226 1.868
RP13-1032I1.7 ENSG00000262049 17 Lassosum 0.0126125576438298 0.699741936197583 NA NA NA NA 0.210772866130723 NA NA NA NA NA 79669342 1.637
RP11-589P10.5 ENSG00000262089 17 Lassosum 0.173607879626342 0.46877218773868 NA NA NA NA 1.05300016376934 NA NA NA NA NA 6898234 1.415
RP13-638C3.3 ENSG00000262147 17 Lassosum 0.0059362897438402 0.698825466998142 NA NA NA NA 0.0772333268462721 NA NA NA NA NA 80545738 1.142
RP11-266L9.5 ENSG00000262155 16 Lassosum -0.000643513261635142 0.159939037570939 NA NA NA NA -0.027702997686772 NA NA NA NA NA 25079261 2.565
OCLM ENSG00000262180 1 Lassosum -0.00176049998037731 0.778045283165461 NA NA NA NA -0.00149564190118344 NA NA NA NA NA 186370145 7.368
RP11-876N24.4 ENSG00000262222 16 Lassosum 0.00167912401092418 0.000789642420343367 NA NA NA NA -0.382183354410541 NA NA NA NA NA 11035727 2.31
RP5-1050D4.5 ENSG00000262227 17 Lassosum -0.00180042141262815 0.420211112481033 NA NA NA NA 0.0306965081076389 NA NA NA NA NA 4891371 2.218
CORO7 ENSG00000262246 16 Lassosum 0.0088224970556362 0.597375002433488 NA NA NA NA 0.32349685901228 NA NA NA NA NA 4440124 1.917
RP11-199F11.2 ENSG00000262251 17 Lassosum -0.00263886894509069 0.08084976815918 NA NA NA NA -0.471237159509592 NA NA NA NA NA 7589133 1.157
LA16c-390H2.4 ENSG00000262312 16 Lassosum -0.00321977195616041 0.357613769594067 NA NA NA NA 0.299007999309528 NA NA NA NA NA 3595108 1.19
CTC-457L16.2 ENSG00000262319 17 Lassosum 0.043981162460503 0.768954860406998 NA NA NA NA 0.168959580969068 NA NA NA NA NA 19045666 1.078
RP11-517A5.7 ENSG00000262332 16 Lassosum -0.00325727131849374 0.637507912103421 NA NA NA NA -0.0107795316034183 NA NA NA NA NA 16317501 1.016
HNRNPA1P16 ENSG00000262333 17 Lassosum 0.00627998971260901 0.391276647023777 NA NA NA NA 0.111528807707623 NA NA NA NA NA 2210532 1.307
LA16c-380H5.2 ENSG00000262362 16 Lassosum 0.00111943298461581 0.0876268745792947 NA NA NA NA -0.142377386251578 NA NA NA NA NA 3054267 1.16500000000001
RP11-473M20.9 ENSG00000262370 16 Lassosum 0.174236870962823 0.858010350647142 NA NA NA NA 0.0890467749961115 NA NA NA NA NA 3132006 1.144
RP11-669E14.6 ENSG00000262372 17 Lassosum -0.00270107129636976 3.1223254467728e-06 NA NA NA NA -0.608431143130653 NA NA NA NA NA 44112907 0.832999999999998
RP11-388C12.8 ENSG00000262410 17 Lassosum 0.0243548932881246 0.0514661507941899 NA NA NA NA 1.2213016981229 NA NA NA NA NA 80703264 1.163
RP11-95P2.1 ENSG00000262468 16 Lassosum 0.0264697843329224 0.260587113209949 NA NA NA NA 0.312827578008582 NA NA NA NA NA 4299808 1.377
LA16c-321D4.2 ENSG00000262482 16 Lassosum 0.0272517708460258 0.0669817787635531 NA NA NA NA -0.244033309469717 NA NA NA NA NA 2996996 1.076
CTC-360G5.1 ENSG00000262484 19 Lassosum 0.00416910955809746 0.0308473320676457 NA NA NA NA 3.58073733199414 NA NA NA NA NA 39401209 1.662
RP11-876N24.1 ENSG00000262488 16 Lassosum 0.0565436602012093 0.423213278718067 NA NA NA NA -0.32451090325083 NA NA NA NA NA 10934821 1.624
RP11-259G18.2 ENSG00000262500 17 Lassosum 0.582487642933884 0.0527633801325836 NA NA NA NA 0.361691326692902 NA NA NA NA NA 44321691 1.33
RP11-259G18.3 ENSG00000262539 17 Lassosum 0.63406712902143 0.0418311431249169 NA NA NA NA 3.20322015638176 NA NA NA NA NA 44337444 0.963999999999999
RP11-334C17.5 ENSG00000262580 17 Lassosum 0.1538861497201 0.277932484012188 NA NA NA NA 12.0966683013462 NA NA NA NA NA 78177110 1.587
RP11-266L9.4 ENSG00000262587 16 Lassosum 0.14140740872018 0.0542235446824026 NA NA NA NA -0.764066094447543 NA NA NA NA NA 25056316 1.407
CTD-3088G3.4 ENSG00000262636 16 Lassosum 0.0390676852807456 0.0638305935776803 NA NA NA NA -0.860663587407344 NA NA NA NA NA 11474845 2.13
RP13-638C3.2 ENSG00000262652 17 Lassosum 0.00741600551866195 0.843896878773327 NA NA NA NA 0.040519194624088 NA NA NA NA NA 80536195 1.542
RP11-497H17.1 ENSG00000262663 17 Lassosum 0.0125750631862797 0.0742928715726602 NA NA NA NA 0.446836028751057 NA NA NA NA NA 80876409 0.904000000000011
CTD-3195I5.3 ENSG00000262692 17 Lassosum -0.00324745820277927 0.0515653367442934 NA NA NA NA -0.0473180402841884 NA NA NA NA NA 3625352 1.62
RP11-485G7.6 ENSG00000262703 16 Lassosum 0.0116292939867165 0.14247715789923 NA NA NA NA 0.185320742227041 NA NA NA NA NA 11442589 1.688
RP11-295D4.1 ENSG00000262712 16 Lassosum -0.00316755001428648 0.411468023591272 NA NA NA NA 0.404236309373236 NA NA NA NA NA 4386845 1.404
RP11-44F14.8 ENSG00000262714 16 Lassosum 0.332985624677769 0.563945130177942 NA NA NA NA -0.284916107244418 NA NA NA NA NA 53421926 1.44
AC123768.4 ENSG00000262728 15 Lassosum -0.000711619594915947 0.123021354874123 NA NA NA NA -0.565676849627589 NA NA NA NA NA 32902990 2.69499999999999
RP11-196G11.4 ENSG00000262766 16 Lassosum 0.0290542627899504 0.0985060408513365 NA NA NA NA -0.0127091036069991 NA NA NA NA NA 31129733 0.881
RP11-818O24.3 ENSG00000262777 17 Lassosum -0.00177350241201646 0.000391876215623187 NA NA NA NA -1.25945282679869 NA NA NA NA NA 1328772 1.56699999999999
MRPL12 ENSG00000262814 17 Lassosum 0.0158735385854845 0.882326980258245 NA NA NA NA 0.011770207745026 NA NA NA NA NA 79672471 1.732
RP13-580F15.2 ENSG00000262823 17 Lassosum -0.00246181085364316 0.850058044140372 NA NA NA NA -0.0330059667488521 NA NA NA NA NA 4387454 1.163
CYCSP40 ENSG00000262870 17 Lassosum -0.00282722011409353 0.0178118573151016 NA NA NA NA 0.587094436755188 NA NA NA NA NA 75195328 1.461
CTD-2561B21.11 ENSG00000262873 17 Lassosum 0.00746836895317882 0.427688831508723 NA NA NA NA 0.269136091796523 NA NA NA NA NA 78992790 1.09599999999999
CTD-2616J11.4 ENSG00000262874 19 Lassosum 0.136966755078296 0.858138753857592 NA NA NA NA 0.139002080345559 NA NA NA NA NA 51892685 1.93300000000001
RP11-1055B8.4 ENSG00000262877 17 Lassosum 0.0681653973131447 0.489391128226288 NA NA NA NA 0.287855759132638 NA NA NA NA NA 79362993 1.23299999999999
RP11-156P1.3 ENSG00000262879 17 Lassosum 0.0928052248521379 0.652083589297667 NA NA NA NA -0.356210029320121 NA NA NA NA NA 45119550 0.908000000000001
CTD-3060P21.1 ENSG00000262884 17 Lassosum -0.00305437628071492 0.0399556250492634 NA NA NA NA 0.0203935734252696 NA NA NA NA NA 2867365 1.539
RP11-750B16.1 ENSG00000262902 17 Lassosum 0.00879028351053823 0.535365021908318 NA NA NA NA -0.132804185538475 NA NA NA NA NA 51183407 1.03400000000001
RP11-235E17.6 ENSG00000262903 17 Lassosum -0.0032286329577611 0.623417078807757 NA NA NA NA 0.0985541359719648 NA NA NA NA NA 3560150 1.18199999999999
ALOX12P2 ENSG00000262943 17 Lassosum -0.00199173046611101 0.564098728961036 NA NA NA NA 0.0484323620563609 NA NA NA NA NA 6807303 1.82300000000001
CTD-2047H16.2 ENSG00000262979 17 Lassosum -0.00197579982195739 0.145611448372874 NA NA NA NA -0.832951237059867 NA NA NA NA NA 78289942 1.136
CTD-3088G3.6 ENSG00000262999 16 Lassosum -0.00151483148071629 0.934099695550677 NA NA NA NA -0.0268515438625906 NA NA NA NA NA 11563073 2.00099999999999
ZNF234 ENSG00000263002 19 Lassosum -0.00202807791659865 0.0354176942599852 NA NA NA NA 4.57527977503277 NA NA NA NA NA 44654433 1.55199999999999
RP11-166P13.3 ENSG00000263004 17 Lassosum 0.116375188156392 0.457457704325617 NA NA NA NA -0.056037903216267 NA NA NA NA NA 55159022 1.785
RP11-876N24.5 ENSG00000263013 16 Lassosum 0.00646403370431448 1.23996073010928e-11 NA NA NA NA 1.98402077108244 NA NA NA NA NA 11033322 1.67400000000001
RP11-396B14.2 ENSG00000263033 16 Lassosum -0.00319210728849084 0.000534941944465439 NA NA NA NA -0.37841692275419 NA NA NA NA NA 11304203 1.285
RP11-667K14.3 ENSG00000263050 17 Lassosum -0.000175823137558817 0.24246893440729 NA NA NA NA 0.146545918607318 NA NA NA NA NA 1947515 1.206
AF001548.6 ENSG00000263065 16 Lassosum 0.191143316843539 0.026139703148046 NA NA NA NA 0.806848889863915 NA NA NA NA NA 15835328 1.496
CTD-2047H16.4 ENSG00000263069 17 Lassosum 0.0157012609241834 0.945311788270235 NA NA NA NA 0.166727435599937 NA NA NA NA NA 78357298 1.379
RP11-473M20.14 ENSG00000263072 16 Lassosum 0.06233947602281 0.608500825480685 NA NA NA NA -0.0531282722694187 NA NA NA NA NA 3175463 1.136
RP5-1107A17.4 ENSG00000263120 17 Lassosum -0.000798677735440956 0.976784587364635 NA NA NA NA -0.00980251046150525 NA NA NA NA NA 55061287 1.45899999999999
RP11-156P1.1 ENSG00000263142 17 Lassosum 0.0563749191605061 0.119211223678586 NA NA NA NA -0.352042902585674 NA NA NA NA NA 45093891 0.796999999999997
RP11-333E1.2 ENSG00000263164 17 Lassosum 0.00933140995888193 0.287499810271285 NA NA NA NA 0.337733280742148 NA NA NA NA NA 5144320 1.49299999999999
RP11-461A8.4 ENSG00000263235 16 Lassosum -0.00313204344107487 0.168896978097081 NA NA NA NA 2.11142268970131 NA NA NA NA NA 3701170 1.209
CTB-133G6.1 ENSG00000263264 19 Lassosum 0.036431621108711 0.28732040100373 NA NA NA NA -0.0865181790843286 NA NA NA NA NA 7431059 1.38199999999999
CTC-524C5.2 ENSG00000263272 17 Lassosum -0.00317178680125574 0.530991899392337 NA NA NA NA 0.390281629349443 NA NA NA NA NA 5332327 1.724
RP11-96D1.10 ENSG00000263276 16 Lassosum 0.012054932521657 0.303171318054507 NA NA NA NA 0.0367663636826058 NA NA NA NA NA 68260126 1.53
RP11-290H9.4 ENSG00000263293 17 Lassosum 0.00423575092630279 0.984888800000178 NA NA NA NA 0.0681045591929301 NA NA NA NA NA 45390905 1.18799999999999
RP11-166B2.8 ENSG00000263307 16 Lassosum 0.00270708245979767 0.282538792473123 NA NA NA NA -0.0254461140407145 NA NA NA NA NA 11967487 1.922
TAPT1-AS1 ENSG00000263327 4 Lassosum 0.0253135265919227 0.65935084529011 NA NA NA NA -0.142815420759051 NA NA NA NA NA 16275024 5.50999999999999
AF001548.5 ENSG00000263335 16 Lassosum 0.156033891888854 0.00633039702011016 NA NA NA NA 3.31996515586298 NA NA NA NA NA 15823690 1.44300000000001
RP1-59D14.5 ENSG00000263345 17 Lassosum -0.0026071371020493 0.070307901785733 NA NA NA NA -0.349021216371012 NA NA NA NA NA 2280477 2.53199999999998
RP11-720N19.1 ENSG00000263368 17 Lassosum 0.0753608901766323 0.878123516066429 NA NA NA NA 0.00131865030292704 NA NA NA NA NA 25853830 0.735000000000014
CTC-297N7.5 ENSG00000263400 17 Lassosum -0.00266476087873979 0.490833551593526 NA NA NA NA 0.135591967693758 NA NA NA NA NA 10652708 1.28100000000001
RP11-433A23.1 ENSG00000263417 18 Lassosum 0.0331685485816727 0.076569146824839 NA NA NA NA 0.311300709604238 NA NA NA NA NA 68307867 1.053
RP1-56K13.2 ENSG00000263466 17 Lassosum -0.000516682523264533 0.941109094259677 NA NA NA NA -0.000951070152353295 NA NA NA NA NA 37060405 1.13400000000001
RP11-707O23.5 ENSG00000263503 17 Lassosum 0.530507151168446 0.0143146385297432 NA NA NA NA 17.5425571625317 NA NA NA NA NA 43678970 0.733000000000004
UBBP4 ENSG00000263563 17 Lassosum -0.00106976945287096 0.751628865448427 NA NA NA NA -0.00401725472936969 NA NA NA NA NA 21730681 0.893000000000001
RP11-737O24.3 ENSG00000263606 18 Lassosum 0.026621807093186 0.70143656968591 NA NA NA NA -0.134929563018894 NA NA NA NA NA 2946218 1.72899999999998
RP11-45M22.3 ENSG00000263624 17 Lassosum -0.000643299745387127 0.537872328073231 NA NA NA NA 0.404375542426738 NA NA NA NA NA 17080064 0.930000000000007
RP11-692N5.1 ENSG00000263627 18 Lassosum 0.162864511550793 0.661367557281218 NA NA NA NA 0.0734533117460643 NA NA NA NA NA 9617311 1.46899999999999
RP11-498C9.15 ENSG00000263731 17 Lassosum -0.000174982522034517 0.250756513363929 NA NA NA NA -0.166873348638448 NA NA NA NA NA 79837641 1.274
Metazoa_SRP ENSG00000263740 3 Lassosum 0.00723425869978556 0.526211106180173 NA NA NA NA 0.352631066672301 NA NA NA NA NA 15780168 5.28199999999998
LINC00667 ENSG00000263753 18 Lassosum 0.102922071637898 0.289997414452464 NA NA NA NA -9.045544516306 NA NA NA NA NA 5239691 1.203
RP11-580I16.2 ENSG00000263766 17 Lassosum 0.000868689787268839 0.591783905797663 NA NA NA NA 0.401850568127059 NA NA NA NA NA 45704006 1.65899999999999
RP11-649A18.4 ENSG00000263786 17 Lassosum -0.00289150388000636 0.810449392853427 NA NA NA NA -0.00792542271559978 NA NA NA NA NA 73141998 0.881
RP11-111H3.1 ENSG00000263812 18 Lassosum 0.0395821430114297 0.023996041724224 NA NA NA NA 0.598155331683441 NA NA NA NA NA 74281768 2.15000000000001
RP11-326K13.4 ENSG00000263823 18 Lassosum -0.0018434765768085 0.740083897184096 NA NA NA NA 0.106709292520873 NA NA NA NA NA 29523328 1.90600000000001
RP11-573D15.9 ENSG00000263826 3 Lassosum 0.010600545780424 0.351554608949947 NA NA NA NA -0.335957153215488 NA NA NA NA NA 186500768 3.06699999999998
RP11-649A18.12 ENSG00000263843 17 Lassosum 0.0189682681237809 0.337269922888144 NA NA NA NA -0.198434338522397 NA NA NA NA NA 73268713 1.08700000000002
RP11-143J12.3 ENSG00000263847 18 Lassosum -0.00154038899912767 0.114716836182117 NA NA NA NA -0.21718877165495 NA NA NA NA NA 9114138 2.48299999999998
