# Supplementary material for: SUMMIT: An integrative approach for better transcriptomic data imputation improves causal gene identification
Source: Nat Commun. 2022 Oct 25;13:6336. doi: 10.1038/s41467-022-34016-y (PMC9593997; doi:10.1038/s41467-022-34016-y)
Supplement: Supplementary file 7 — Source Data [file 41467_2022_34016_MOESM7_ESM.zip › Source Data/Figure-3/real-data-new/Lassosum/AST/AST-165]

gene_symbol gene_id chromosome model_best r2_test p_SCAD p_ElNet p_LASSO p_MCP p_MNet z_SCAD z_ElNet z_LASSO z_MCP z_MNet p_ACAT gene_pos runtime
LINC00672 ENSG00000263874 17 Lassosum -0.000781687822534183 0.646288657143754 NA NA NA NA -0.214216940941262 NA NA NA NA NA 37082865 2.754
RP11-51F16.5 ENSG00000263883 17 Lassosum 0.050551644265422 0.00760232791281877 NA NA NA NA 0.0571386320370838 NA NA NA NA NA 61714217 1.82
RP11-110H1.4 ENSG00000263916 18 Lassosum 0.0104809887675918 0.618416893638036 NA NA NA NA -0.0514503311225075 NA NA NA NA NA 47011712 3.185
Metazoa_SRP ENSG00000263941 2 Lassosum 0.0174466248978746 0.349625337570045 NA NA NA NA 0.0630465454432313 NA NA NA NA NA 234113983 11.462
Metazoa_SRP ENSG00000263968 16 Lassosum -0.00323832809438507 0.622456314990399 NA NA NA NA 0.197734950871868 NA NA NA NA NA 85693131 3.911
RP11-504I13.3 ENSG00000263982 18 Lassosum 0.0408783267393757 0.167067215092784 NA NA NA NA -0.0665371811769221 NA NA NA NA NA 74087451 1.663
CTC-542B22.2 ENSG00000263990 17 Lassosum -0.000234713087434724 3.45797140194549e-05 NA NA NA NA -0.0747487821799409 NA NA NA NA NA 30207315 1.39
DND1P1 ENSG00000264070 17 Lassosum 0.453363603976528 0.0150033309931735 NA NA NA NA 17.7628608212223 NA NA NA NA NA 43663766 2.211
RP11-159D12.2 ENSG00000264112 17 Lassosum 0 NA NA NA NA NA NA NA NA NA NA NA 56069305 1.304
MAGOH2 ENSG00000264176 17 Lassosum 0.031443437677027 0.732730467127122 NA NA NA NA -0.145388829197592 NA NA NA NA NA 10619573 1.822
RP11-13N13.5 ENSG00000264188 18 Lassosum 0 NA NA NA NA NA NA NA NA NA NA NA 19242052 1.366
RP13-270P17.1 ENSG00000264235 18 Lassosum 0.00416425298644618 0.0582626882015179 NA NA NA NA 0.0883648784417591 NA NA NA NA NA 3258641 2.672
RP11-231E4.4 ENSG00000264247 18 Lassosum 0.0638093708013687 0.0450382485197621 NA NA NA NA -1.08987772091489 NA NA NA NA NA 72262377 1.658
RP11-162A12.2 ENSG00000264278 18 Lassosum -0.00106586126762176 0.576952736115595 NA NA NA NA -0.0884444007464968 NA NA NA NA NA 74520469 1.83300000000001
RP11-68I3.4 ENSG00000264290 17 Lassosum -0.00243298467533304 0.375290572635963 NA NA NA NA -0.17588155517233 NA NA NA NA NA 27897067 1.919
RP11-20B24.7 ENSG00000264304 17 Lassosum -0.00294234363480128 0.0383169214780168 NA NA NA NA -0.136366267616839 NA NA NA NA NA 27219923 1.058
SNRPGP2 ENSG00000264350 18 Lassosum 0.00359176215853241 0.675235740996113 NA NA NA NA 0.523120779371067 NA NA NA NA NA 51933371 1.552
RP11-159D12.9 ENSG00000264364 17 Lassosum 0.0888608990364187 0.421613035742532 NA NA NA NA -0.0798964183062685 NA NA NA NA NA 56170903 2.01
Metazoa_SRP ENSG00000264384 1 Lassosum -0.00325574871472911 0.189129647750254 NA NA NA NA 0.281713186418479 NA NA NA NA NA 154138874 4.948
RP11-848P1.2 ENSG00000264456 17 Lassosum 0.000995019199665714 0.867829747073789 NA NA NA NA 0.000635633765581218 NA NA NA NA NA 29299500 2.096
Metazoa_SRP ENSG00000264508 1 Lassosum -0.000524860056033027 0.0425038565887593 NA NA NA NA 0.0686300889960429 NA NA NA NA NA 150539188 4.601
SUZ12P ENSG00000264538 17 Lassosum 0.0611335173863397 0.262148404680182 NA NA NA NA -0.331372351756206 NA NA NA NA NA 29077121 1.712
RP13-516M14.2 ENSG00000264548 17 Lassosum -0.000408429698415258 0.258000655615771 NA NA NA NA -0.0371862559302094 NA NA NA NA NA 80173665 1.379
LINC00526 ENSG00000264575 18 Lassosum -0.00324682151275746 0.0138755844953999 NA NA NA NA -0.344699558020434 NA NA NA NA NA 5237660 2.71700000000001
AC010761.8 ENSG00000264577 17 Lassosum 0 NA NA NA NA NA NA NA NA NA NA NA 27049200 1.00700000000001
Metazoa_SRP ENSG00000264584 1 Lassosum 5.52455571672938e-05 0.113736821254345 NA NA NA NA 1.02500281974282 NA NA NA NA NA 150541597 5.392
RP11-192H23.8 ENSG00000264608 17 Lassosum -0.00299835186679021 0.856481228900506 NA NA NA NA 0.00383878451348789 NA NA NA NA NA 26929073 1.44199999999999
KRT18P8 ENSG00000264644 18 Lassosum -0.00284940203957618 0.350202833727997 NA NA NA NA 0.384693129759091 NA NA NA NA NA 9678867 4.048
CTD-2006K23.2 ENSG00000264659 17 Lassosum 0.0472104312107128 NA NA NA NA NA NA NA NA NA NA NA 72671295 1.47799999999999
RP11-178F10.2 ENSG00000264695 18 Lassosum 0.121209750903202 0.925236313314315 NA NA NA NA -0.000885041577387549 NA NA NA NA NA 22070191 1.36
DPRXP4 ENSG00000264743 17 Lassosum -0.00300000184047899 0.0210125027205044 NA NA NA NA 0.425979520060658 NA NA NA NA NA 29302688 1.21700000000001
RP11-403A21.2 ENSG00000264745 18 Lassosum 0.118778783072179 0.942677275388414 NA NA NA NA 0.20985615508438 NA NA NA NA NA 21584740 1.39400000000001
RP13-20L14.4 ENSG00000264812 17 Lassosum -0.000504967662717126 0.155263609139131 NA NA NA NA -0.0362682400377359 NA NA NA NA NA 80358918 1.34400000000001
RP11-16C1.2 ENSG00000264853 17 Lassosum -0.00223083705428961 0.00869021214387924 NA NA NA NA 0.398849520328926 NA NA NA NA NA 73368422 1.31299999999999
RP11-815I9.4 ENSG00000264885 17 Lassosum 0.00825274496171902 0.096701751841507 NA NA NA NA -1.31576588914363 NA NA NA NA NA 18571858 1.181
RP11-6N17.4 ENSG00000264920 17 Lassosum 0.0612091906182756 0.0920022343253156 NA NA NA NA 1.45905662287422 NA NA NA NA NA 45970899 1.51600000000001
RP11-799B12.2 ENSG00000264924 18 Lassosum 0.00516011483515688 0.39513848175413 NA NA NA NA 0.155895070159636 NA NA NA NA NA 21697284 1.84299999999999
AC100830.5 ENSG00000264937 15 Lassosum 0.00550700563759587 0.111172448326019 NA NA NA NA -0.202276899838637 NA NA NA NA NA 64988940 1.19499999999999
RP11-214C8.2 ENSG00000264954 17 Lassosum 0.00350165858634999 0.069233787566802 NA NA NA NA -0.224906094745339 NA NA NA NA NA 62075345 1.369
RP11-888D10.3 ENSG00000264964 18 Lassosum 0.00417222521984095 0.727511246959419 NA NA NA NA 0.0254575675449625 NA NA NA NA NA 9324815 2.76900000000001
RP11-147L13.2 ENSG00000265100 17 Lassosum 0 NA NA NA NA NA NA NA NA NA NA NA 66243424 1.35499999999999
BZRAP1-AS1 ENSG00000265148 17 Lassosum 0.0251741425050727 0.0335688676663143 NA NA NA NA 0.985401912729116 NA NA NA NA NA 56447969 1.63200000000001
RN7SL2 ENSG00000265150 14 Lassosum -0.00298781967097383 0.0671358582173458 NA NA NA NA -0.010633800796856 NA NA NA NA NA 50329419 3.102
RP11-70L8.4 ENSG00000265194 9 Lassosum -0.00240348791493594 0.766378361968703 NA NA NA NA 0.368417772678951 NA NA NA NA NA 21860417 3.044
AC010761.13 ENSG00000265205 17 Lassosum 0.000623710017720991 0.000980119742731673 NA NA NA NA 0.314774799349661 NA NA NA NA NA 26998447 1.98399999999999
hsa-mir-142 ENSG00000265206 17 Lassosum -0.0025677974285705 0.252142350247018 NA NA NA NA -0.0152771538668776 NA NA NA NA NA 56409057 2.099
RP11-927P21.1 ENSG00000265218 17 Lassosum -0.00300365756535248 0.202271903668147 NA NA NA NA 0.245801711612451 NA NA NA NA NA 62897572 0.963999999999999
CTD-2095E4.2 ENSG00000265293 17 Lassosum 5.72654993861166e-05 0.233273336243509 NA NA NA NA -0.10295003555194 NA NA NA NA NA 30477988 1.14699999999999
RP13-104F24.3 ENSG00000265298 17 Lassosum 0.00536187095181617 0.00193653821036042 NA NA NA NA 6.25372091109898 NA NA NA NA NA 62746983 1.20999999999999
RP13-270P17.2 ENSG00000265399 18 Lassosum 0.124274797589043 0.5575431130638 NA NA NA NA -0.16588583320011 NA NA NA NA NA 3218835 2.32000000000001
CTD-2510F5.4 ENSG00000265415 17 Lassosum 0.0131956998784579 0.272850800430372 NA NA NA NA -1.7752680865404 NA NA NA NA NA 57280614 1.01300000000001
RP13-20L14.6 ENSG00000265458 17 Lassosum -0.000584761210595808 0.941170736056783 NA NA NA NA 0.0841838173389834 NA NA NA NA NA 80414273 1.212
CTD-2145A24.3 ENSG00000265478 17 Lassosum -0.0026376338209253 0.804798792942128 NA NA NA NA 0.0438794643248683 NA NA NA NA NA 18713761 0.887999999999991
RP11-524F11.1 ENSG00000265511 17 Lassosum 0.00763122013341033 0.94535995896091 NA NA NA NA -0.00871358475196418 NA NA NA NA NA 17411143 1.113
RP11-713C5.1 ENSG00000265579 18 Lassosum -0.00166911030280925 0.00182278060402641 NA NA NA NA -0.195296854023598 NA NA NA NA NA 70412093 2.02
RP11-68I3.11 ENSG00000265625 17 Lassosum -0.00303424652185913 0.01116573977974 NA NA NA NA -0.089543492478178 NA NA NA NA NA 27972339 1.182
RP11-13N13.6 ENSG00000265656 18 Lassosum -0.00188405817117743 0.81369374837978 NA NA NA NA -0.0243544540044698 NA NA NA NA NA 19258055 0.925000000000011
CTD-2267D19.2 ENSG00000265666 17 Lassosum 0.0342898380349654 0.79827423557561 NA NA NA NA 0.0209682837319417 NA NA NA NA NA 38498253 1.405
RP11-1376P16.2 ENSG00000265678 17 Lassosum 0.0209540190421292 0.313935268923303 NA NA NA NA -0.00595351766111567 NA NA NA NA NA 80111998 1.178
RPL17 ENSG00000265681 18 Lassosum -0.00323830504992428 0.579959529026741 NA NA NA NA -0.0657095753648077 NA NA NA NA NA 47016872 1.53
MAFG-AS1 ENSG00000265688 17 Lassosum -0.00253510225605069 0.123167145411571 NA NA NA NA 0.0383812458383614 NA NA NA NA NA 79887167 1.22
RP13-516M14.4 ENSG00000265692 17 Lassosum 0 NA NA NA NA NA NA NA NA NA NA NA 80249306 1.36999999999999
RP11-848P1.3 ENSG00000265743 17 Lassosum 0.0028480981487341 0.778080723399656 NA NA NA NA -0.0514536597271181 NA NA NA NA NA 29292235 1.55700000000002
RP11-849F2.5 ENSG00000265749 17 Lassosum 0.00338582283846534 0.157923774526825 NA NA NA NA -2.98840174417925 NA NA NA NA NA 8276763 1.34999999999999
RP11-17M16.2 ENSG00000265778 18 Lassosum -0.00118835259816952 0.318345233068403 NA NA NA NA -0.0576077769068294 NA NA NA NA NA 74204547 1.982
CYP4F35P ENSG00000265787 18 Lassosum 0.00353851888182588 0.397217246149884 NA NA NA NA 0.136135016898862 NA NA NA NA NA 14339973 1.30599999999998
CTD-2349P21.10 ENSG00000265791 17 Lassosum 0.0164689746009056 0.270517962773282 NA NA NA NA 4.8488569719157 NA NA NA NA NA 29108875 1.62900000000002
RP11-649A18.5 ENSG00000265800 17 Lassosum 0.00104621577140429 0.409881755184675 NA NA NA NA 0.179098784275158 NA NA NA NA NA 73135978 1.40299999999999
RP11-20B24.5 ENSG00000265845 17 Lassosum -0.00290194654199971 0.382038102336967 NA NA NA NA -0.187013044265665 NA NA NA NA NA 27262530 1.703
RP11-737O24.2 ENSG00000265907 18 Lassosum -0.00323725276304665 0.157419088151102 NA NA NA NA -0.0942797556927067 NA NA NA NA NA 2954495 1.63
RP11-20B24.6 ENSG00000265908 17 Lassosum -0.00164465056768437 0.000555590707501266 NA NA NA NA 1.48950454024382 NA NA NA NA NA 27272113 1.20399999999998
CTB-41I6.2 ENSG00000265975 17 Lassosum 0.123605199469376 0.631420183788005 NA NA NA NA 0.227843483209187 NA NA NA NA NA 8875576 1.67100000000002
RP11-927P21.4 ENSG00000265982 17 Lassosum -0.0028030090889779 0.0132016047704888 NA NA NA NA 2.31954796041079 NA NA NA NA NA 62775007 1.74200000000002
ESRG ENSG00000265992 3 Lassosum 0.242278001436839 0.690925374059238 NA NA NA NA -1.0331760551302 NA NA NA NA NA 54670016 3.649
Metazoa_SRP ENSG00000266037 14 Lassosum -0.00152814796598943 0.993054821371873 NA NA NA NA -6.83491982565468e-05 NA NA NA NA NA 50320484 3.14499999999998
RP11-143J12.2 ENSG00000266053 18 Lassosum -0.00292180716010138 0.404642135797486 NA NA NA NA -0.30909826999477 NA NA NA NA NA 9128953 3.387
POLRMTP1 ENSG00000266066 17 Lassosum -0.00320835346278336 0.213428905011415 NA NA NA NA 0.00317156990280422 NA NA NA NA NA 60216166 1.50200000000001
RP5-1028K7.2 ENSG00000266088 17 Lassosum 0 NA NA NA NA NA NA NA NA NA NA NA 38678266 1.29300000000001
RP11-209D14.4 ENSG00000266126 17 Lassosum 0.060112744076381 0.233311964776871 NA NA NA NA -0.117128280540934 NA NA NA NA NA 19832867 1.46299999999999
STRADA ENSG00000266173 17 Lassosum 0.0321820699531749 0.00396382988721983 NA NA NA NA 0.223187759697996 NA NA NA NA NA 61799761 0.86699999999999
CTD-2267D19.3 ENSG00000266208 17 Lassosum -0.00136918256749152 0.000153345376563951 NA NA NA NA -0.40241572579327 NA NA NA NA NA 38518926 1.208
RP13-991F5.4 ENSG00000266236 17 Lassosum -0.00312297472186485 0.628854063425167 NA NA NA NA -0.108681805986059 NA NA NA NA NA 80440619 1.34800000000001
MIR3605 ENSG00000266239 1 Lassosum -0.00309025556094666 0.302781138588716 NA NA NA NA -0.252572108294617 NA NA NA NA NA 33798043 5.446
Metazoa_SRP ENSG00000266274 17 Lassosum 0 NA NA NA NA NA NA NA NA NA NA NA 29286725 1.517
RP11-214O1.3 ENSG00000266378 17 Lassosum 0.00380693865244286 0.567585373927338 NA NA NA NA -0.0395971925874243 NA NA NA NA NA 14231721 2.251
CTB-41I6.1 ENSG00000266389 17 Lassosum 0.0537658299655902 0.53956366979435 NA NA NA NA 0.293275572445123 NA NA NA NA NA 8869800 2.12799999999999
RP11-874J12.4 ENSG00000266401 18 Lassosum 0.00202761474791735 0.799500243035188 NA NA NA NA 0.0705982522077866 NA NA NA NA NA 3654846 1.429
RP11-329L6.1 ENSG00000266402 17 Lassosum 0.0278667084196828 0.237987164789618 NA NA NA NA -0.00350812379641673 NA NA NA NA NA 62223583 1.34399999999999
CBX3P2 ENSG00000266405 18 Lassosum 0.00965989858553074 0.55468484162899 NA NA NA NA 0.0534715185574957 NA NA NA NA NA 2653781 1.33799999999999
RP13-991F5.2 ENSG00000266445 17 Lassosum 0 NA NA NA NA NA NA NA NA NA NA NA 80435136 1.19499999999999
CTB-131K11.1 ENSG00000266469 17 Lassosum -0.000941651744430061 3.32360660300598e-08 NA NA NA NA -0.531321312906612 NA NA NA NA NA 37560266 0.960000000000008
RP11-401F2.3 ENSG00000266473 17 Lassosum -0.00156993791543303 0.205442727076757 NA NA NA NA 0.110216871705591 NA NA NA NA NA 65241437 1.386
CTD-2349P21.9 ENSG00000266490 17 Lassosum 0.000607234223413688 0.331827597977006 NA NA NA NA -0.189608563132834 NA NA NA NA NA 29119620 1.018
RP11-45M22.5 ENSG00000266498 17 Lassosum -0.00124746333441061 0.64852745419055 NA NA NA NA -0.12736411457462 NA NA NA NA NA 17139089 1.26399999999998
RP11-6N17.3 ENSG00000266601 17 Lassosum 0.00835926605207005 0.972818879619234 NA NA NA NA 0.251717685132014 NA NA NA NA NA 46008760 1.62700000000001
RP11-138I1.3 ENSG00000266651 17 Lassosum 0.000790595349111967 0.856892170170939 NA NA NA NA 0.0468802578675873 NA NA NA NA NA 16344029 1.16800000000001
RP11-258F1.1 ENSG00000266677 17 Lassosum -0.00319848720304305 0.858834720755489 NA NA NA NA 0.00161756542723632 NA NA NA NA NA 18082003 0.974999999999994
RP11-214O1.2 ENSG00000266709 17 Lassosum -0.000870864246644176 0.683053362877951 NA NA NA NA 2.35971819866694 NA NA NA NA NA 14207996 1.76300000000001
MYO15B ENSG00000266714 17 Lassosum 0.0894377018909748 0.977898924124587 NA NA NA NA -0.0171410124521724 NA NA NA NA NA 73603534 1.28700000000001
RP11-466A19.1 ENSG00000266718 17 Lassosum 0.000469515267959131 0.152103612098153 NA NA NA NA 0.0447560364742615 NA NA NA NA NA 30824452 1.36699999999999
