# Supplementary material for: SUMMIT: An integrative approach for better transcriptomic data imputation improves causal gene identification
Source: Nat Commun. 2022 Oct 25;13:6336. doi: 10.1038/s41467-022-34016-y (PMC9593997; doi:10.1038/s41467-022-34016-y)
Supplement: Supplementary file 7 — Source Data [file 41467_2022_34016_MOESM7_ESM.zip › Source Data/Figure-3/real-data-new/Lassosum/AST/AST-166]

gene_symbol gene_id chromosome model_best r2_test p_SCAD p_ElNet p_LASSO p_MCP p_MNet z_SCAD z_ElNet z_LASSO z_MCP z_MNet p_ACAT gene_pos runtime
SH3GL1P1 ENSG00000266777 17 Lassosum -0.001407196481372 0.00222459632692042 NA NA NA NA 0.0627691025332109 NA NA NA NA NA 30368420 3.019
RP11-715F3.2 ENSG00000266783 18 Lassosum -0.000404909606573467 0.106000138081792 NA NA NA NA 0.0257678579940861 NA NA NA NA NA 2561695 3.558
RP11-61L19.1 ENSG00000266805 18 Lassosum 0.00339272177358951 0.610898213282416 NA NA NA NA 0.189946321340507 NA NA NA NA NA 9507982 2.506
RP11-599B13.7 ENSG00000266824 17 Lassosum -0.00316397948858071 0.979138226167271 NA NA NA NA 0.00701787531992617 NA NA NA NA NA 8083130 3.233
RP11-848P1.9 ENSG00000266865 17 Lassosum 0.000879265302275001 0.946046282345437 NA NA NA NA 0.00292280603994361 NA NA NA NA NA 29377830 1.025
RP1-266L20.9 ENSG00000266896 6 Lassosum 0.0140798072709103 0.256673733727194 NA NA NA NA 2.80149542174557 NA NA NA NA NA 170171323 6.552
LINC00663 ENSG00000266904 19 Lassosum 0.0917513702889964 0.172346091446908 NA NA NA NA 0.211315854706235 NA NA NA NA NA 19877703 1.344
CTC-448F2.6 ENSG00000266910 19 Lassosum 0.00347710145978508 0.591740647702884 NA NA NA NA -0.891662735326832 NA NA NA NA NA 30528696 1.821
CTC-548K16.2 ENSG00000266913 19 Lassosum 0.0142029828746209 0.489470063649373 NA NA NA NA -0.0481226863459353 NA NA NA NA NA 14448639 1.312
CTD-3064H18.1 ENSG00000266916 19 Lassosum -0.000903340459995183 0.426714196869104 NA NA NA NA -0.0150805298903496 NA NA NA NA NA 37993005 1.856
RP11-798G7.8 ENSG00000266918 17 Lassosum -0.000503404083042724 0.177912754697841 NA NA NA NA 0.126413793485255 NA NA NA NA NA 43610073 0.884
RP11-332H18.3 ENSG00000266934 17 Lassosum 0 NA NA NA NA NA NA NA NA NA NA NA 59461093 1.271
RP11-799D4.4 ENSG00000266947 17 Lassosum -0.00320056089688969 0.00325175669577581 NA NA NA NA 1.22943434121841 NA NA NA NA NA 33564225 1.724
AARSD1 ENSG00000266967 17 Lassosum -0.00308578998471032 0.680030041565553 NA NA NA NA -0.0458363773281211 NA NA NA NA NA 41109529 1.149
RP11-806H10.4 ENSG00000266970 17 Lassosum 0.0435979282094504 0.782559728498624 NA NA NA NA -0.0183964776181902 NA NA NA NA NA 76363263 1.905
RP11-552F3.4 ENSG00000266980 17 Lassosum 0.00142093493372342 0.000287493505796548 NA NA NA NA 0.417117261846871 NA NA NA NA NA 73815516 1.093
CTC-232P5.1 ENSG00000266983 19 Lassosum -0.00103463298201834 0.790467210848755 NA NA NA NA 0.0156052138121045 NA NA NA NA NA 5999394 1.52200000000001
RP4-657D16.3 ENSG00000266993 1 Lassosum -0.00133948217937019 0.45960325928075 NA NA NA NA 0.161470527358496 NA NA NA NA NA 52262230 6.428
RP11-936I5.1 ENSG00000266998 17 Lassosum 0.00461610077938091 0.288670148068786 NA NA NA NA -0.405168149182335 NA NA NA NA NA 75371609 3.32400000000001
RP11-242D8.1 ENSG00000267002 17 Lassosum 0.00926014592947488 0.785204713227001 NA NA NA NA 0.0114419147101244 NA NA NA NA NA 41319310 1.861
RP11-120M18.2 ENSG00000267009 17 Lassosum -0.00321262821091861 0.726734817458438 NA NA NA NA -0.000317827264449845 NA NA NA NA NA 66449797 1.169
LRRC37A16P ENSG00000267023 17 Lassosum 0.01396397391448 0.396910156686232 NA NA NA NA 0.38484563481215 NA NA NA NA NA 66135263 0.997
RP11-35G9.3 ENSG00000267040 18 Lassosum 0.0288346422401441 0.290004075285444 NA NA NA NA 0.209392625563994 NA NA NA NA NA 55351405 2.328
ZNF850 ENSG00000267041 19 Lassosum 0.00496995169046177 0.171506964068495 NA NA NA NA -0.0750169476657657 NA NA NA NA NA 37234506 0.867000000000004
RP11-1094M14.9 ENSG00000267046 17 Lassosum -0.000115059838444731 4.91201614924682e-05 NA NA NA NA -1.5240972615795 NA NA NA NA NA 33817642 1.799
AC002398.13 ENSG00000267049 19 Lassosum 0.0105190820317694 0.281965627975563 NA NA NA NA -0.0986682168542896 NA NA NA NA NA 36260988 1.769
PTGES3L ENSG00000267060 17 Lassosum -0.00324410982945511 0.975630114016833 NA NA NA NA -0.0350799917741014 NA NA NA NA NA 41126325 1.143
RP11-1094M14.5 ENSG00000267074 17 Lassosum 0.0086710850908972 0.753480712480188 NA NA NA NA -0.271444547422797 NA NA NA NA NA 33831999 1.455
RP11-666A8.9 ENSG00000267078 17 Lassosum 0.0796395439301463 0.35041211904512 NA NA NA NA 0.197641068863451 NA NA NA NA NA 74566598 1.361
ASB16-AS1 ENSG00000267080 17 Lassosum 0.0582147747105568 0.755537734047347 NA NA NA NA 0.11533080160892 NA NA NA NA NA 42258713 1.33
CTC-510F12.2 ENSG00000267082 19 Lassosum 0.177694039081081 0.00996137768444885 NA NA NA NA -0.965256570116937 NA NA NA NA NA 11320574 1.006
CTD-2537I9.13 ENSG00000267096 19 Lassosum -0.00312518014106167 0.656281396061589 NA NA NA NA 0.0335225929308593 NA NA NA NA NA 56182716 1.708
ILF3-AS1 ENSG00000267100 19 Lassosum 0.00249440442752846 0.0468484048595351 NA NA NA NA 2.27006661664301 NA NA NA NA NA 10763529 0.817999999999998
RP11-686D22.7 ENSG00000267102 17 Lassosum 0.11526338095751 0.427258816172874 NA NA NA NA 0.0868221476132479 NA NA NA NA NA 33736934 1.557
CTD-3116E22.4 ENSG00000267106 19 Lassosum 0.00893811931416444 0.0653811718879928 NA NA NA NA -7.11658188968897 NA NA NA NA NA 9744269 1.247
AC010525.4 ENSG00000267117 19 Lassosum 0.00314244742661662 0.56596304998046 NA NA NA NA 0.101118033175504 NA NA NA NA NA 56205704 1.316
RPL10P15 ENSG00000267119 19 Lassosum -0.00190685880162245 0.120038432338021 NA NA NA NA -0.0171356462610539 NA NA NA NA NA 9930974 1.23599999999999
CTD-2020K17.1 ENSG00000267121 17 Lassosum -0.00169140406736701 0.0441028763339893 NA NA NA NA -0.375721028130163 NA NA NA NA NA 43283943 1.096
AC004490.1 ENSG00000267122 19 Lassosum -0.00102462397852809 0.816492684078393 NA NA NA NA 0.0201901147700358 NA NA NA NA NA 2213796 1.63699999999999
CTD-2357A8.3 ENSG00000267123 17 Lassosum 0.200960376848412 0.537414097634511 NA NA NA NA -0.438596327294884 NA NA NA NA NA 76620805 1.49300000000001
RNF157-AS1 ENSG00000267128 17 Lassosum -0.0010450146205716 0.39156156322792 NA NA NA NA -0.10109840383732 NA NA NA NA NA 74143684 1.301
CTB-31O20.8 ENSG00000267141 19 Lassosum -0.00102038836576224 0.0332405434873034 NA NA NA NA 1.83321925790715 NA NA NA NA NA 1861133 1.32599999999999
CTD-2528L19.6 ENSG00000267152 19 Lassosum -0.00280495378859635 0.551832138504793 NA NA NA NA -0.0360746506663534 NA NA NA NA NA 38220515 0.846999999999994
CTB-55O6.12 ENSG00000267169 19 Lassosum 0.0514691734120607 0.753601673528784 NA NA NA NA 0.208618254363142 NA NA NA NA NA 14265035 1.08799999999999
CTC-510F12.4 ENSG00000267174 19 Lassosum 0.483078717862116 0.0220860060602215 NA NA NA NA 6.74149176773771 NA NA NA NA NA 11423285 1.038
RP1-193H18.2 ENSG00000267194 17 Lassosum 0.0168533280077532 0.296207018918363 NA NA NA NA 0.0513516085291177 NA NA NA NA NA 67548750 1.321
CTC-429L19.3 ENSG00000267197 19 Lassosum 0.0104367868826704 0.222033341888853 NA NA NA NA 0.858696551642178 NA NA NA NA NA 10601345 1.229
RP11-798G7.6 ENSG00000267198 17 Lassosum 0.00227220578744181 0.0100867794665724 NA NA NA NA -0.173066114185959 NA NA NA NA NA 43631883 0.97699999999999
CTD-2659N19.9 ENSG00000267212 19 Lassosum -0.00037728994436792 0.169385815695064 NA NA NA NA 0.141985979272283 NA NA NA NA NA 12895634 0.980000000000004
AC007773.2 ENSG00000267213 19 Lassosum 0.0470837879002689 0.389325349991901 NA NA NA NA -0.156905233780443 NA NA NA NA NA 32888700 1.30999999999999
CTC-265F19.3 ENSG00000267214 19 Lassosum 0.00745930551048135 0.0095167402850776 NA NA NA NA 0.381597255390176 NA NA NA NA NA 2632399 1.48699999999999
CTD-2132N18.2 ENSG00000267221 17 Lassosum -0.00209115636110035 0.470656685274706 NA NA NA NA -0.000853568038984845 NA NA NA NA NA 40193933 1.31800000000001
CTB-31O20.4 ENSG00000267244 19 Lassosum 0.0113459572644625 0.660757585901425 NA NA NA NA -0.138559331305807 NA NA NA NA NA 1823316 1.107
CTD-2319I12.4 ENSG00000267248 17 Lassosum -0.00310318351857286 0.168103647859205 NA NA NA NA 0.170148215950225 NA NA NA NA NA 58208450 0.953000000000003
RP11-973H7.3 ENSG00000267249 18 Lassosum 0.0148934437740001 0.990164377279615 NA NA NA NA -0.00187891937021375 NA NA NA NA NA 12670784 1.845
ZNF790-AS1 ENSG00000267254 19 Lassosum 0.0119775420254903 0.835833504687553 NA NA NA NA -3.07266531651188 NA NA NA NA NA 37303718 1.73100000000001
CTC-232P5.3 ENSG00000267262 19 Lassosum -0.000528783722086423 0.900531763856939 NA NA NA NA -0.0106521595528023 NA NA NA NA NA 6072547 1.12400000000001
CTC-550B14.7 ENSG00000267265 19 Lassosum 0.248152916969375 0.242366335258252 NA NA NA NA -0.964558257749486 NA NA NA NA NA 55538507 1.27199999999999
AC139100.2 ENSG00000267270 18 Lassosum 0.0281303546113316 0.575532582662924 NA NA NA NA 0.309705844845811 NA NA NA NA NA 77921061 1.5
CTD-2006C1.12 ENSG00000267274 19 Lassosum -0.00170742452525507 0.139802282130487 NA NA NA NA -0.28016952414673 NA NA NA NA NA 12057485 1.605
CTD-2342J14.6 ENSG00000267277 19 Lassosum -0.00268854575479249 0.116404227175873 NA NA NA NA -1.67253152829116 NA NA NA NA NA 11482205 0.930000000000007
MAP3K14-AS1 ENSG00000267278 17 Lassosum 0.00261451217525233 2.56081957425077e-11 NA NA NA NA -0.341726662283705 NA NA NA NA NA 43335644 1.167
RP11-879F14.2 ENSG00000267279 18 Lassosum 0.0794424186087576 0.167795386701376 NA NA NA NA 0.0811087253704606 NA NA NA NA NA 59263564 2.80200000000001
AC005306.3 ENSG00000267283 19 Lassosum 0.0526497309605306 0.222116628587022 NA NA NA NA 0.424547370137899 NA NA NA NA NA 1989884 0.917999999999992
RP13-890H12.2 ENSG00000267288 17 Lassosum 0.0095173484865505 0.227649315590679 NA NA NA NA 0.0883767846552476 NA NA NA NA NA 43247561 1.52000000000001
RP11-8H2.1 ENSG00000267293 18 Lassosum 0.0260313014801073 0.743904270032452 NA NA NA NA -0.0903909860426561 NA NA NA NA NA 43609033 2.282
CTD-2540B15.8 ENSG00000267296 19 Lassosum 0.0053906379288261 0.404953264166205 NA NA NA NA 8.8598256482773e-05 NA NA NA NA NA 33794861 1.062
CTD-2630F21.1 ENSG00000267309 19 Lassosum 0.00466236856774949 0.449096278090811 NA NA NA NA -0.0712360149675358 NA NA NA NA NA 36981246 1.098
RP11-879F14.3 ENSG00000267316 18 Lassosum 0 NA NA NA NA NA NA NA NA NA NA NA 59242632 2.19000000000001
CTB-25B13.12 ENSG00000267317 19 Lassosum 0.00419261855671516 0.472156565042086 NA NA NA NA -0.00668573838546394 NA NA NA NA NA 1460214 1.30500000000001
RP11-1094M14.11 ENSG00000267321 17 Lassosum 0.0117173240378845 0.502197356417017 NA NA NA NA -0.150655797814214 NA NA NA NA NA 33898475 1.09
SCARNA17 ENSG00000267322 18 Lassosum 0.00161439511966732 0.338256177648736 NA NA NA NA -0.378850976461073 NA NA NA NA NA 47358911 2.47699999999999
RP11-552F3.10 ENSG00000267342 17 Lassosum -0.000466953941872461 0.000258038081734157 NA NA NA NA 0.362921892180435 NA NA NA NA NA 73894685 1.325
CTB-39G8.3 ENSG00000267344 17 Lassosum 0.0198344399276665 0.0191553701506007 NA NA NA NA -0.261273022597996 NA NA NA NA NA 43474570 1.101
CTB-179K24.4 ENSG00000267348 19 Lassosum 0.00172086173507346 0.0217375272217029 NA NA NA NA 3.39930652636458 NA NA NA NA NA 45586708 1.307
RP11-323N12.1 ENSG00000267355 17 Lassosum 0.000183366161957799 0.0583614828868931 NA NA NA NA -3.70539747414392 NA NA NA NA NA 76842491 2.43700000000001
RP11-47L3.1 ENSG00000267364 17 Lassosum 0.013966918300901 2.17987988546704e-06 NA NA NA NA -2.55511305842647 NA NA NA NA NA 33646220 1.343
KCNJ2-AS1 ENSG00000267365 17 Lassosum -0.000711343609640869 0.464463528396583 NA NA NA NA 0.767003474951724 NA NA NA NA NA 68164322 1.24699999999999
RP11-53B2.5 ENSG00000267366 18 Lassosum -0.00276415725724344 0.986084062006863 NA NA NA NA 0.00859224506345395 NA NA NA NA NA 13500964 2.197
RP11-1094M14.8 ENSG00000267369 17 Lassosum 0.00103238851311227 0.23781623933353 NA NA NA NA -3.36112522381868 NA NA NA NA NA 33825715 1.01400000000001
CTD-2623N2.3 ENSG00000267370 19 Lassosum 0.00394177674692509 0.0903834066655431 NA NA NA NA -2.92849465463087 NA NA NA NA NA 9867183 1.53699999999998
CTC-260E6.6 ENSG00000267383 19 Lassosum -0.000433995116847052 0.869056876105477 NA NA NA NA -0.00459933756960845 NA NA NA NA NA 20334150 0.73599999999999
CTD-2240E14.4 ENSG00000267387 19 Lassosum 0.0415409059811318 0.383792413081215 NA NA NA NA 0.0442857501200924 NA NA NA NA NA 10200380 0.996000000000009
RP11-635N19.1 ENSG00000267390 18 Lassosum 0.0152985146189126 0.130610791493125 NA NA NA NA 0.243452123209438 NA NA NA NA NA 61041711 1.53899999999999
CTB-175E5.7 ENSG00000267394 17 Lassosum 0.00723399371905997 0.513656870903883 NA NA NA NA -1.35744300669883 NA NA NA NA NA 42285091 1.31300000000002
RP11-873E20.1 ENSG00000267397 18 Lassosum 0.00696155721693059 0.0330244334184156 NA NA NA NA 0.0120391761479299 NA NA NA NA NA 33297138 2.25299999999999
RP11-456K23.1 ENSG00000267414 18 Lassosum -0.00239961730930327 0.275947899624831 NA NA NA NA -0.88558131366157 NA NA NA NA NA 42258287 1.154
CTD-2319I12.2 ENSG00000267416 17 Lassosum -0.000936266816335074 0.483526965810834 NA NA NA NA 0.0897664793426233 NA NA NA NA NA 58161363 0.996999999999986
CTC-559E9.6 ENSG00000267419 19 Lassosum 0.128859005266654 0.555565002953641 NA NA NA NA 0.176800971961167 NA NA NA NA NA 19916573 1.38500000000002
CTD-2554C21.1 ENSG00000267422 19 Lassosum 0.00117251694906884 0.246169873683116 NA NA NA NA 1.36415619991416 NA NA NA NA NA 38276915 1.06200000000001
AC002398.11 ENSG00000267439 19 Lassosum -0.00154715359624569 0.518624521183608 NA NA NA NA 1.57820209946391 NA NA NA NA NA 36241137 1.61099999999999
AC004791.2 ENSG00000267453 19 Lassosum 0.22946059311309 0.348601966280558 NA NA NA NA -1.54637350690812 NA NA NA NA NA 15969268 1.00200000000001
ZNF582-AS1 ENSG00000267454 19 Lassosum 0.027411136198268 0.570639202115458 NA NA NA NA -1.47846304045345 NA NA NA NA NA 56907783 1.30500000000001
CTD-3064H18.6 ENSG00000267470 19 Lassosum -0.00310111346142672 0.601445034016867 NA NA NA NA 0.107454286062428 NA NA NA NA NA 38059032 1.20100000000002
LOC440461 ENSG00000267472 17 Lassosum 0.0126098126621452 0.411477019263545 NA NA NA NA -0.261194394047758 NA NA NA NA NA 66195399 1.14099999999999
CTC-548K16.6 ENSG00000267474 19 Lassosum 0.00231469877686408 0.139237652762301 NA NA NA NA -0.376956568123088 NA NA NA NA NA 14569695 1.25299999999999
CTD-2538C1.2 ENSG00000267475 19 Lassosum 0.0295020567515493 0.960184839040646 NA NA NA NA -0.0264867640237232 NA NA NA NA NA 33180325 1.26600000000002
RP11-703I16.1 ENSG00000267480 18 Lassosum 0.0503888774858763 0.209151938308419 NA NA NA NA -0.546229101469844 NA NA NA NA NA 12031678 1.66300000000001
CTC-559E9.5 ENSG00000267481 19 Lassosum 0.0452080959577048 0.860341024066965 NA NA NA NA 0.0374863337886902 NA NA NA NA NA 19900452 0.762
CTD-2373H9.5 ENSG00000267491 17 Lassosum 0.0849985494429227 0.393070328779293 NA NA NA NA 0.0267465514059017 NA NA NA NA NA 76900225 1.85899999999998
