# Supplementary material for: SUMMIT: An integrative approach for better transcriptomic data imputation improves causal gene identification
Source: Nat Commun. 2022 Oct 25;13:6336. doi: 10.1038/s41467-022-34016-y (PMC9593997; doi:10.1038/s41467-022-34016-y)
Supplement: Supplementary file 7 — Source Data [file 41467_2022_34016_MOESM7_ESM.zip › Source Data/Figure-3/real-data-new/Lassosum/AST/AST-167]

gene_symbol gene_id chromosome model_best r2_test p_SCAD p_ElNet p_LASSO p_MCP p_MNet z_SCAD z_ElNet z_LASSO z_MCP z_MNet p_ACAT gene_pos runtime
CIRBP-AS1 ENSG00000267493 19 Lassosum -0.000752426222819569 0.189040839835599 NA NA NA NA 0.050773528788771 NA NA NA NA NA 1269202 2.11
ZNF285 ENSG00000267508 19 Lassosum 0 NA NA NA NA NA NA NA NA NA NA NA 44896116 1.535
CTC-325H20.4 ENSG00000267510 19 Lassosum 0.00252138403169733 0.0459574591932698 NA NA NA NA 0.394957376813811 NA NA NA NA NA 9403674 1.158
CTD-3252C9.4 ENSG00000267519 19 Lassosum -0.0017017725898032 0.0781221802180034 NA NA NA NA -0.405239472040738 NA NA NA NA NA 13946216 1.08
CTD-2537I9.12 ENSG00000267523 19 Lassosum 0.00655271927940182 0.684574463757662 NA NA NA NA 0.00156230759246611 NA NA NA NA NA 56179674 1.45
S1PR2 ENSG00000267534 19 Lassosum 0.00454043419213834 0.238672960356455 NA NA NA NA 0.0574754184123125 NA NA NA NA NA 10338234 1.006
RP11-666A8.7 ENSG00000267543 17 Lassosum 0.00362360673651985 0.497814562344461 NA NA NA NA 0.106005253686651 NA NA NA NA NA 74546470 2.297
RP11-666A8.8 ENSG00000267546 17 Lassosum -0.00071353730611623 0.136503201721777 NA NA NA NA 0.534838714213377 NA NA NA NA NA 74547757 1.498
RP11-686D22.4 ENSG00000267547 17 Lassosum 0.016651921804086 0.164509343242743 NA NA NA NA 0.528728831499182 NA NA NA NA NA 33731124 1.328
AC005264.2 ENSG00000267551 19 Lassosum 0.000372472617748199 0.506983520818032 NA NA NA NA 0.0400996972441848 NA NA NA NA NA 3148373 1.941
RP11-686D22.10 ENSG00000267554 17 Lassosum -0.0019799318123801 0.0061331369850569 NA NA NA NA -0.471579047129649 NA NA NA NA NA 33797367 2.155
CTC-559E9.8 ENSG00000267565 19 Lassosum -0.00318142368166519 0.0704525420295014 NA NA NA NA -0.436651797689952 NA NA NA NA NA 20004949 1.326
AC104532.4 ENSG00000267571 19 Lassosum -0.00171503132500628 0.00870152974260001 NA NA NA NA -9.85794746371437 NA NA NA NA NA 5912749 1.259
CTC-459F4.3 ENSG00000267575 19 Lassosum 0.0480052297825352 0.719318156570182 NA NA NA NA -3.17856905712167 NA NA NA NA NA 28380131 0.829000000000001
RP11-400F19.18 ENSG00000267632 17 Lassosum -0.00322861650310058 0.820148254172848 NA NA NA NA 0.174744577980759 NA NA NA NA NA 40662669 1.663
RP11-686D22.3 ENSG00000267648 17 Lassosum 0.13826509881299 0.81399446442876 NA NA NA NA 0.0381796271038064 NA NA NA NA NA 33734402 1.441
CTD-2587H24.10 ENSG00000267649 19 Lassosum -0.00304636259080393 0.88878827750968 NA NA NA NA 0.13220592047552 NA NA NA NA NA 55730506 1.441
RP11-973H7.4 ENSG00000267654 18 Lassosum 0.202329977327933 0.0358936812463585 NA NA NA NA -0.869427046885271 NA NA NA NA NA 12744454 1.914
CTD-2286N8.2 ENSG00000267655 18 Lassosum 0.0854819029069094 0.342998272661098 NA NA NA NA -6.08552446586821 NA NA NA NA NA 76877563 1.599
CTB-55O6.4 ENSG00000267670 19 Lassosum -0.00315457807628516 0.6915064418502 NA NA NA NA -0.112779235971001 NA NA NA NA NA 14142018 1.098
ZNF224 ENSG00000267680 19 Lassosum 0.0135403517654453 0.683411814963229 NA NA NA NA -0.243397963283562 NA NA NA NA NA 44605485 1.122
CTD-3199J23.6 ENSG00000267681 17 Lassosum 0.0278791959161058 0.552476429117354 NA NA NA NA -0.265989353762356 NA NA NA NA NA 41297122 1.648
RP11-53B2.2 ENSG00000267702 18 Lassosum 0.0239141134362293 0.257954398082035 NA NA NA NA 0.643730866960172 NA NA NA NA NA 13488568 2.307
AC006116.20 ENSG00000267710 19 Lassosum 0 NA NA NA NA NA NA NA NA NA NA NA 56802978 2.32100000000001
RP11-686D22.5 ENSG00000267711 17 Lassosum 0.0339191895934627 0.405974501495357 NA NA NA NA 0.266569052872412 NA NA NA NA NA 33728961 1.426
RP11-147L13.8 ENSG00000267731 17 Lassosum 0.0667135243131335 0.118021614002453 NA NA NA NA 1.11787434264136 NA NA NA NA NA 66187484 1.485
HMGB2P1 ENSG00000267736 19 Lassosum 0.0217785929605305 0.0164314167367122 NA NA NA NA 0.367409289992877 NA NA NA NA NA 1203514 1.378
AC061992.2 ENSG00000267737 17 Lassosum 0.0146211764426459 0.371191511106107 NA NA NA NA 0.214252786241941 NA NA NA NA NA 76327844 1.613
AC003102.3 ENSG00000267750 17 Lassosum 0 NA NA NA NA NA NA NA NA NA NA NA 42384812 1.013
AC009005.2 ENSG00000267751 19 Lassosum 0.388781981543689 0.943677134356664 NA NA NA NA 0.021094545282131 NA NA NA NA NA 569713 1
RP11-358B23.5 ENSG00000267758 17 Lassosum -0.00180460287254514 1.03701224744935e-09 NA NA NA NA 3.09559459658924 NA NA NA NA NA 40421215 1.419
CTC-523E23.4 ENSG00000267767 19 Lassosum -0.00139773833840051 0.81307374080208 NA NA NA NA -0.0400298311469205 NA NA NA NA NA 35303248 1.214
CTB-50L17.9 ENSG00000267769 19 Lassosum 0.312898847612063 0.270254468925575 NA NA NA NA -0.403513880449998 NA NA NA NA NA 4454647 0.93
LIN37 ENSG00000267796 19 Lassosum 0.0995304468354165 0.125484028173607 NA NA NA NA 0.0979240250039512 NA NA NA NA NA 36242341 1.224
RP11-552F3.9 ENSG00000267801 17 Lassosum 0.0284326167898724 2.85193508752964e-05 NA NA NA NA -1.7642786392532 NA NA NA NA NA 73874040 1.237
NDUFV2P1 ENSG00000267809 19 Lassosum -0.000818466910824656 0.101068716275841 NA NA NA NA 0.438648742037505 NA NA NA NA NA 53727679 1.418
RP11-167N5.5 ENSG00000267834 9 Lassosum -0.00260869819246223 0.0898493691927511 NA NA NA NA 0.0933036176419211 NA NA NA NA NA 131767029 2.455
AC008746.12 ENSG00000267838 19 Lassosum 0.106715144486478 0.620926936810843 NA NA NA NA 3.28291934259402 NA NA NA NA NA 54950104 1.30099999999999
CTB-133G6.2 ENSG00000267852 19 Lassosum -0.00140376752903371 0.202346585039644 NA NA NA NA 0.377438419857105 NA NA NA NA NA 7457666 0.982999999999997
NDUFA7 ENSG00000267855 19 Lassosum 0.0590370642137461 0.824091077809895 NA NA NA NA 0.0179459688768966 NA NA NA NA NA 8379885 1.272
AC016629.8 ENSG00000267858 19 Lassosum 0.000450753162872242 0.956022760939702 NA NA NA NA 0.00160671089720711 NA NA NA NA NA 59078330 0.788999999999994
CTC-444N24.6 ENSG00000267871 19 Lassosum 0.00687980830905754 0.272068664889039 NA NA NA NA -0.236819509404515 NA NA NA NA NA 57785145 1.191
CTD-2540F13.2 ENSG00000267892 19 Lassosum 0.0331269800818291 0.00293839692469101 NA NA NA NA 0.763036729859155 NA NA NA NA NA 39229713 0.954999999999998
SIGLEC19P ENSG00000267895 19 Lassosum 0.0047130464654781 0.25087678635099 NA NA NA NA 0.543376312461492 NA NA NA NA NA 51647268 1.636
CTD-2639E6.9 ENSG00000267898 19 Lassosum -0.0032501228171522 0.158665791848665 NA NA NA NA -0.215258077319187 NA NA NA NA NA 49467823 0.943999999999988
CTC-429P9.5 ENSG00000267904 19 Lassosum 0.0149378358355393 0.700141231182861 NA NA NA NA 0.220877738189415 NA NA NA NA NA 16751128 0.968000000000004
RP11-290F24.6 ENSG00000267940 11 Lassosum 0.158129271291452 0.000985344433376414 NA NA NA NA -0.0984380987744324 NA NA NA NA NA 6223807 3.843
AC007292.6 ENSG00000267980 19 Lassosum 0.0478297022806831 0.127225274007705 NA NA NA NA -0.264939420285489 NA NA NA NA NA 4364211 1.242
AC130469.2 ENSG00000267986 19 Lassosum 0.0562235537007714 0.461817000369825 NA NA NA NA -0.0656548320761714 NA NA NA NA NA 8646821 1.003
CTD-3187F8.15 ENSG00000267990 19 Lassosum 0.0110244089939263 0.131171075991319 NA NA NA NA 0.254197162340489 NA NA NA NA NA 51641559 1.499
CTC-241F20.3 ENSG00000268001 19 Lassosum 0.0379833066700931 0.824569662639366 NA NA NA NA -0.850397912310012 NA NA NA NA NA 48760194 0.941000000000003
PTOV1-AS1 ENSG00000268006 19 Lassosum 0.00273005403819582 0.857543369166821 NA NA NA NA 0.00152704283010454 NA NA NA NA NA 50348414 0.796000000000006
AC006129.2 ENSG00000268027 19 Lassosum 0.000309380938996351 0.730030466677282 NA NA NA NA 0.00443995628738039 NA NA NA NA NA 42056693 0.771000000000001
AC005253.2 ENSG00000268030 19 Lassosum 0.0100897623785163 0.308755941669995 NA NA NA NA -0.279435914002292 NA NA NA NA NA 18670477 0.914999999999992
AC005795.1 ENSG00000268034 19 Lassosum -0.00100378959519887 0.267412248688432 NA NA NA NA -0.0641549695641099 NA NA NA NA NA 42012441 0.694999999999993
CTD-2575K13.6 ENSG00000268041 19 Lassosum 0.0016817445058489 0.704026908025278 NA NA NA NA -0.00116671869659352 NA NA NA NA NA 42413460 0.710000000000008
AC018766.6 ENSG00000268047 19 Lassosum 0.0120945951564881 0.79173565852021 NA NA NA NA 0.0263733447741956 NA NA NA NA NA 50357184 0.872
CTD-2619J13.9 ENSG00000268049 19 Lassosum 0.014444865375314 0.0832941800995288 NA NA NA NA -0.442719904139631 NA NA NA NA NA 58870167 0.734999999999999
NAPA-AS1 ENSG00000268061 19 Lassosum -0.0017154002784292 0.418888976580983 NA NA NA NA -0.286444661593562 NA NA NA NA NA 47996196 0.917000000000002
AC004466.1 ENSG00000268069 12 Lassosum -0.00118449583459102 0.00453985983984447 NA NA NA NA 0.642070133021988 NA NA NA NA NA 48179246 2.992
RP11-678G14.2 ENSG00000268081 19 Lassosum 0.137482454727186 0.397359060158677 NA NA NA NA 0.421692296343887 NA NA NA NA NA 21744740 1.11499999999999
CTC-429P9.2 ENSG00000268087 19 Lassosum -0.00137663068435767 0.892456151095918 NA NA NA NA -0.106445005929724 NA NA NA NA NA 16734282 1.05500000000001
CTD-2561J22.5 ENSG00000268119 19 Lassosum 0.220687211589571 0.814454582012187 NA NA NA NA 0.105213038435068 NA NA NA NA NA 21636876 1.127
AC005785.2 ENSG00000268189 19 Lassosum 0 NA NA NA NA NA NA NA NA NA NA NA 15490945 1.46899999999999
CTD-3138B18.6 ENSG00000268201 19 Lassosum 0.0252283884694497 0.112458425300556 NA NA NA NA 0.220440468807029 NA NA NA NA NA 58778526 0.692999999999998
CTD-3214H19.6 ENSG00000268204 19 Lassosum 0.164080803222066 0.0707611363073347 NA NA NA NA 3.61183925155515 NA NA NA NA NA 7700264 0.921000000000006
CTC-444N24.11 ENSG00000268205 19 Lassosum 0.0338112304506205 0.0892506456407096 NA NA NA NA 0.76434246499411 NA NA NA NA NA 57817801 1.288
AC137932.1 ENSG00000268218 16 Lassosum 0.0142002673651112 0.0383092712803398 NA NA NA NA -1.61694789453395 NA NA NA NA NA 89336982 1.41999999999999
CTD-2331H12.5 ENSG00000268225 19 Lassosum -0.00215463516942971 0.0516596625229271 NA NA NA NA -0.214550048527964 NA NA NA NA NA 53365589 1.14700000000001
RP11-678G14.4 ENSG00000268240 19 Lassosum 0.15180289494206 0.850876652696266 NA NA NA NA -0.136850317904472 NA NA NA NA NA 21773832 1.133
CTC-246B18.8 ENSG00000268262 19 Lassosum -0.000420686394669634 0.738652666041815 NA NA NA NA -0.386177050651513 NA NA NA NA NA 39808394 1.081
SIGLEC20P ENSG00000268336 19 Lassosum -0.00325669359737457 0.0280006068125957 NA NA NA NA -0.065821123205532 NA NA NA NA NA 51691113 1.378
AC006129.1 ENSG00000268355 19 Lassosum 0.00143754603633195 0.481660020938581 NA NA NA NA -0.32219143764342 NA NA NA NA NA 42038050 1.122
CTD-2017D11.1 ENSG00000268362 19 Lassosum 0.332689964667387 0.77032248326235 NA NA NA NA -4.60664051147922 NA NA NA NA NA 24232979 0.565000000000012
CTC-492K19.4 ENSG00000268366 19 Lassosum -0.00208301084955842 0.115430043571125 NA NA NA NA -0.41436840597461 NA NA NA NA NA 40949668 0.876000000000005
AC132192.1 ENSG00000268403 11 Lassosum 0.000177688992277325 0.370235947394522 NA NA NA NA 0.00550391658967501 NA NA NA NA NA 9481878 2.16799999999999
RP11-420K14.2 ENSG00000268433 19 Lassosum 0.364942430863575 0.978190458259435 NA NA NA NA 0.0251031186337343 NA NA NA NA NA 21860687 1.366
DKFZP434I0714 ENSG00000268471 4 Lassosum 0.00387817224460307 0.0473804473655134 NA NA NA NA 1.72712263507527 NA NA NA NA NA 153458914 4.762
CTD-3138B18.5 ENSG00000268516 19 Lassosum 0.13301295124954 0.0632902419087498 NA NA NA NA 0.5753637470401 NA NA NA NA NA 58779406 1.50700000000001
CTD-2616J11.10 ENSG00000268520 19 Lassosum -0.000450032042635495 0.250422050442451 NA NA NA NA 0.00200804423512219 NA NA NA NA NA 51866882 1.15799999999999
VN1R83P ENSG00000268521 19 Lassosum 0.0439992684408108 0.917467775545272 NA NA NA NA 0.0270754179878963 NA NA NA NA NA 21472578 0.838999999999999
RP11-420K14.3 ENSG00000268535 19 Lassosum 0.110807721352746 0.225645183317151 NA NA NA NA -0.9155774429089 NA NA NA NA NA 21892658 0.775999999999996
RP11-678G14.3 ENSG00000268555 19 Lassosum 0.492226772306884 0.871535586304476 NA NA NA NA -0.492827091460367 NA NA NA NA NA 21761874 0.713000000000008
AC007228.9 ENSG00000268568 19 Lassosum 0.000518554320743103 0.0190572352153272 NA NA NA NA 0.180591625110465 NA NA NA NA NA 57184605 1.193
RP11-158H5.7 ENSG00000268573 18 Lassosum 0.0174278536459612 0.332659704046632 NA NA NA NA -0.0307749600753235 NA NA NA NA NA 32865498 1.40900000000001
SIGLEC18P ENSG00000268581 19 Lassosum 0.018044385853864 0.268342494115387 NA NA NA NA -0.114945059975483 NA NA NA NA NA 51624733 1.33
CTC-453G23.8 ENSG00000268583 19 Lassosum 0.0145168466215512 0.924326857121827 NA NA NA NA -0.0032122792646365 NA NA NA NA NA 48711875 1.40300000000001
RP11-464F9.20 ENSG00000268584 10 Lassosum -0.000276532937104834 0.0066227052310881 NA NA NA NA -0.0739194449443457 NA NA NA NA NA 75386151 3.48399999999999
RP11-65J3.15 ENSG00000268615 9 Lassosum 0.0116804492175405 0.375383420569389 NA NA NA NA 0.00561306178079348 NA NA NA NA NA 132090610 3.48
AC092316.1 ENSG00000268618 19 Lassosum 0.0711242167878327 0.896941504046272 NA NA NA NA -0.0178004420347112 NA NA NA NA NA 8614706 2.30200000000001
CTD-2561J22.4 ENSG00000268658 19 Lassosum 0.225290967070076 0.485389145702542 NA NA NA NA -0.304562347923455 NA NA NA NA NA 21676108 0.731999999999999
CTD-2622I13.3 ENSG00000268670 19 Lassosum -0.00305681305900052 0.581930431964699 NA NA NA NA -0.0518920978260178 NA NA NA NA NA 4062180 1.517
CTC-444N24.8 ENSG00000268713 19 Lassosum -0.00325206297695746 0.211101189268553 NA NA NA NA 0.347269576519968 NA NA NA NA NA 57773414 0.899000000000001
CTB-61M7.2 ENSG00000268734 19 Lassosum 0.0244606584106015 0.0228161407834216 NA NA NA NA 0.556815112760393 NA NA NA NA NA 55402412 0.99799999999999
SCGB1B2P ENSG00000268751 19 Lassosum 0.00171305949582889 0.398973284887028 NA NA NA NA 0.0399032363532585 NA NA NA NA NA 35068122 0.963999999999999
AC104534.2 ENSG00000268756 19 Lassosum 0.000545032433239001 0.425664983073805 NA NA NA NA -0.0194438623023681 NA NA NA NA NA 39312334 0.888999999999982
EMR4P ENSG00000268758 19 Lassosum 0.13395055767187 0.494243563853665 NA NA NA NA -0.176786405788852 NA NA NA NA NA 6971684 0.929000000000002
RPL7P50 ENSG00000268785 19 Lassosum 0.0224585914622971 0.000205794028621252 NA NA NA NA 1.39768502345193 NA NA NA NA NA 6593703 0.75800000000001
AC027307.3 ENSG00000268798 19 Lassosum 0.00386683412186262 0.15570825947854 NA NA NA NA -0.215619776564294 NA NA NA NA NA 1441387 1.06099999999998
RP11-542M13.3 ENSG00000268804 16 Lassosum 0.0036071179121292 0.133688185747055 NA NA NA NA -1.97354115630871 NA NA NA NA NA 85969358 1.96800000000002
