# Supplementary material for: SUMMIT: An integrative approach for better transcriptomic data imputation improves causal gene identification
Source: Nat Commun. 2022 Oct 25;13:6336. doi: 10.1038/s41467-022-34016-y (PMC9593997; doi:10.1038/s41467-022-34016-y)
Supplement: Supplementary file 7 — Source Data [file 41467_2022_34016_MOESM7_ESM.zip › Source Data/Figure-3/real-data-new/Lassosum/AST/AST-168]

gene_symbol gene_id chromosome model_best r2_test p_SCAD p_ElNet p_LASSO p_MCP p_MNet z_SCAD z_ElNet z_LASSO z_MCP z_MNet p_ACAT gene_pos runtime
AC011513.4 ENSG00000268833 19 Lassosum 0.0271081135317416 0.222263685994372 NA NA NA NA -0.149633870227993 NA NA NA NA NA 42276303 1.799
LA16c-OS12.2 ENSG00000268836 16 Lassosum 0.0361021807599403 0.0919365881233057 NA NA NA NA -2.90691199260291 NA NA NA NA NA 236020 2.719
SIGLEC22P ENSG00000268849 19 Lassosum 0.0111825356203362 0.0129476619376722 NA NA NA NA 8.07666463038886 NA NA NA NA NA 51714840 2.06
A1BG-AS1 ENSG00000268895 19 Lassosum 0.0848384899820639 0.699398220987028 NA NA NA NA -0.0976343885865832 NA NA NA NA NA 58862833 0.835999999999999
RP11-34P13.15 ENSG00000268903 1 Lassosum 0 NA NA NA NA NA NA NA NA NA NA NA 135518 6.236
CTD-2619J13.17 ENSG00000268912 19 Lassosum 0.0765550327324444 0.110546116393631 NA NA NA NA -0.440584160770098 NA NA NA NA NA 58941257 1.081
AC005387.3 ENSG00000268938 19 Lassosum -0.00285508226905806 0.860510729707412 NA NA NA NA 0.00820262216263843 NA NA NA NA NA 18642834 0.910999999999998
AD000684.2 ENSG00000268947 19 Lassosum -0.00244733563293886 0.456194232315086 NA NA NA NA 3.20063417807246 NA NA NA NA NA 35754728 1.323
CTD-3099C6.11 ENSG00000268970 19 Lassosum 0.00488644244601721 0.860773161380257 NA NA NA NA 0.0362623928089039 NA NA NA NA NA 53101546 1.102
AL807752.1 ENSG00000268996 9 Lassosum 0.0853010298733463 0.36173542371461 NA NA NA NA 0.0859659773322549 NA NA NA NA NA 139980964 3.626
ZNF818P ENSG00000269001 19 Lassosum 0.0858396642941611 0.136946204427673 NA NA NA NA -0.106945803032818 NA NA NA NA NA 53716445 1.271
AC005932.1 ENSG00000269019 19 Lassosum -0.00319765504043801 0.806121353320364 NA NA NA NA -0.0226879431739845 NA NA NA NA NA 19054385 0.939
AP001462.6 ENSG00000269038 11 Lassosum -0.00248351193222418 0.452980541034223 NA NA NA NA -0.00576339764683625 NA NA NA NA NA 64546651 2.711
CTC-429P9.3 ENSG00000269044 19 Lassosum 0.00938960261757116 0.651915343490143 NA NA NA NA -0.295248908872196 NA NA NA NA NA 16745347 1.782
CTC-360G5.6 ENSG00000269050 19 Lassosum 0.0684085893541109 0.977298979166051 NA NA NA NA -0.00807301691884513 NA NA NA NA NA 39362601 1.207
CTC-471F3.5 ENSG00000269069 19 Lassosum -0.00324415342200712 0.215919233097215 NA NA NA NA -0.00832730777388968 NA NA NA NA NA 40530350 1.209
CTD-3187F8.14 ENSG00000269072 19 Lassosum -0.00124939426268744 0.52592919253193 NA NA NA NA 0.0830729582050858 NA NA NA NA NA 51670701 1.046
CTC-523E23.5 ENSG00000269086 19 Lassosum 0.00779988590570957 0.929786843721509 NA NA NA NA 0.00808382647931183 NA NA NA NA NA 35337500 0.870000000000005
AC020956.1 ENSG00000269119 19 Lassosum 0.131533645078645 0.255393244985378 NA NA NA NA 1.26494755481397 NA NA NA NA NA 42334369 0.752000000000002
AC092301.3 ENSG00000269148 19 Lassosum 0 NA NA NA NA NA NA NA NA NA NA NA 46333894 0.701000000000001
CTD-3131K8.3 ENSG00000269161 19 Lassosum 0.0134037864971123 0.00533979741580669 NA NA NA NA -0.0646844932776603 NA NA NA NA NA 17630256 0.917999999999999
RP11-727F15.12 ENSG00000269176 11 Lassosum 0.00725563579710109 0.110204592429466 NA NA NA NA -0.0762208548378431 NA NA NA NA NA 62553877 3.286
AC005387.2 ENSG00000269191 19 Lassosum -0.00279206231720619 0.876217432972128 NA NA NA NA 0.0963400992621085 NA NA NA NA NA 18645358 1.066
AC006942.4 ENSG00000269194 19 Lassosum 0.0349286583297223 0.587639672916103 NA NA NA NA 0.14380258400291 NA NA NA NA NA 50312592 1.2
LINC00528 ENSG00000269220 22 Lassosum 0.0343631405710219 0.496922337235612 NA NA NA NA 0.0478030782513877 NA NA NA NA NA 18261167 1.241
CTC-429C10.4 ENSG00000269235 19 Lassosum -0.00282411224776458 0.907477138700276 NA NA NA NA 0.028078051958869 NA NA NA NA NA 52468503 1.513
CTD-2231E14.8 ENSG00000269243 19 Lassosum 0.00927978116168426 0.223115530731621 NA NA NA NA 1.00743578621858 NA NA NA NA NA 16242586 0.882000000000005
CTC-246B18.10 ENSG00000269246 19 Lassosum 0.00547975310242832 0.180892643180814 NA NA NA NA 0.0114974085032834 NA NA NA NA NA 39832499 0.801000000000002
RP1-265C24.9 ENSG00000269293 6 Lassosum 0.0154690292450199 0.066712674463442 NA NA NA NA 7.04533632669406 NA NA NA NA NA 28097322 4.01
AC007292.3 ENSG00000269318 19 Lassosum 0 NA NA NA NA NA NA NA NA NA NA NA 4357539 1.113
ZNF587B ENSG00000269343 19 Lassosum 0.157909263880156 0.711031749596251 NA NA NA NA -0.218664983049529 NA NA NA NA NA 58350558 0.943000000000005
AC018766.5 ENSG00000269352 19 Lassosum 0.119527625177121 0.160825768552708 NA NA NA NA -0.383678649017059 NA NA NA NA NA 50361386 1.60899999999999
ITGB1P1 ENSG00000269378 19 Lassosum 0.00412970411808988 0.399136829232556 NA NA NA NA 1.47794115666975 NA NA NA NA NA 14732750 0.687000000000005
RAB11B-AS1 ENSG00000269386 19 Lassosum 0.00618327656275386 0.880232409122708 NA NA NA NA 0.0156085487347301 NA NA NA NA NA 8447413 0.820999999999998
AC018755.16 ENSG00000269388 19 Lassosum -0.00249139672908072 0.530062601911792 NA NA NA NA 0.398205747859335 NA NA NA NA NA 52103608 1.083
CTD-3222D19.7 ENSG00000269399 19 Lassosum -0.00317616701833101 0.321210466644556 NA NA NA NA -0.204447197020123 NA NA NA NA NA 16654529 0.945
SPIB ENSG00000269404 19 Lassosum -5.17722659958419e-05 0.0197353962245016 NA NA NA NA -2.63250871099242 NA NA NA NA NA 50928382 0.980000000000004
CTD-3131K8.2 ENSG00000269439 19 Lassosum 0.0419092311413543 0.0582312630203154 NA NA NA NA 6.48155153046674 NA NA NA NA NA 17611248 0.850000000000001
RP11-727F15.13 ENSG00000269463 11 Lassosum -0.00324947068442061 0.0770522252636575 NA NA NA NA -0.0415021749864543 NA NA NA NA NA 62575344 2.976
CTD-3032J10.3 ENSG00000269480 19 Lassosum 0.0212133217136087 0.0272285998698583 NA NA NA NA -0.149067805643563 NA NA NA NA NA 17318383 1.079
CTD-2521M24.6 ENSG00000269481 19 Lassosum 0.0160930564793723 0.484793379319597 NA NA NA NA -0.0422262196837195 NA NA NA NA NA 17529099 1.102
DKFZP779L1853 ENSG00000269514 12 Lassosum 0.0396178304688861 0.607236751115069 NA NA NA NA 0.142055509191779 NA NA NA NA NA 48593992 3.22199999999999
U62631.5 ENSG00000269553 19 Lassosum -0.00296328882537633 0.722146967077737 NA NA NA NA -0.0667884969996862 NA NA NA NA NA 35822284 1.009
CTD-2192J16.21 ENSG00000269560 19 Lassosum 0.337938553619 0.608287249578487 NA NA NA NA 0.241718776499116 NA NA NA NA NA 12642184 1.31399999999999
AC008753.4 ENSG00000269564 19 Lassosum 0.0126116711539456 0.186112200986563 NA NA NA NA 0.0724388236373048 NA NA NA NA NA 54292229 0.811999999999998
RP11-18I14.10 ENSG00000269609 10 Lassosum 0.00655021413095913 0.0210174413065471 NA NA NA NA -0.204947567496242 NA NA NA NA NA 104215218 1.938
CTB-102L5.7 ENSG00000269653 19 Lassosum -0.00236769201130582 0.921985497838788 NA NA NA NA 0.0415502667237484 NA NA NA NA NA 38675960 1.22399999999999
CTD-3128G10.6 ENSG00000269680 19 Lassosum -0.00300695778169446 0.0836586434755595 NA NA NA NA 0.381260523752389 NA NA NA NA NA 6749891 0.957999999999998
CTD-3187F8.6 ENSG00000269681 19 Lassosum 0.00521016855168333 0.538492831915384 NA NA NA NA 0.144052172840764 NA NA NA NA NA 51658713 1.19
AC008982.2 ENSG00000269688 19 Lassosum 0 NA NA NA NA NA NA NA NA NA NA NA 39335754 1.11499999999999
AC007228.11 ENSG00000269696 19 Lassosum 0.0319526997193724 0.27503286551846 NA NA NA NA 0.460799118701434 NA NA NA NA NA 57067857 1.137
CTD-2521M24.5 ENSG00000269720 19 Lassosum -0.00230814968843518 0.288809652363431 NA NA NA NA -0.47104379726112 NA NA NA NA NA 17502665 0.944000000000003
RP11-345P4.7 ENSG00000269737 1 Lassosum 0.271688473945084 0.925197453987921 NA NA NA NA -0.0236524116478611 NA NA NA NA NA 1604139 3.96599999999999
AC005795.2 ENSG00000269800 19 Lassosum -0.00290931788877646 0.994527717987566 NA NA NA NA 0.0129373945141673 NA NA NA NA NA 42027876 1.04899999999999
CTD-2278I10.4 ENSG00000269815 19 Lassosum -0.00196964740708072 0.216921623979371 NA NA NA NA 0.371650436575115 NA NA NA NA NA 17407254 1.111
KCNQ1OT1 ENSG00000269821 11 Lassosum 0.000696132528079541 0.59141336504144 NA NA NA NA -0.0184938787250593 NA NA NA NA NA 2675391 3.77800000000001
CTD-3099C6.9 ENSG00000269825 19 Lassosum -0.00112406982158153 0.425558974469477 NA NA NA NA -1.71261122865055 NA NA NA NA NA 53155113 1.29400000000001
CTD-3018O17.3 ENSG00000269834 19 Lassosum 0.0740053589664271 0.64350616800033 NA NA NA NA -0.0571005821162109 NA NA NA NA NA 52896557 1.155
RP11-15H20.5 ENSG00000269837 19 Lassosum 0.0245041535678451 0.958190384100486 NA NA NA NA 0.0606283095978656 NA NA NA NA NA 23439298 0.649999999999991
CTC-490E21.10 ENSG00000269843 19 Lassosum 0.00216591416989109 0.00472077085992818 NA NA NA NA -0.547578092285444 NA NA NA NA NA 41340120 0.926999999999992
EGLN2 ENSG00000269858 19 Lassosum 0.166487449798511 0.00440923434349666 NA NA NA NA -0.909180183794461 NA NA NA NA NA 41309619 1.426
CTD-2583A14.8 ENSG00000269867 19 Lassosum 0.0179574477027535 0.518209745053654 NA NA NA NA 1.97029332378055 NA NA NA NA NA 58378973 0.748000000000005
MIR371B ENSG00000269877 19 Lassosum 0.0105992819894727 0.13507720593732 NA NA NA NA 0.0690210055850451 NA NA NA NA NA 54291137 0.822999999999993
RP11-477H21.2 ENSG00000269887 1 Lassosum -0.00230983729272438 0.171676258550952 NA NA NA NA 0.348421239085428 NA NA NA NA NA 164649679 4.878
RP5-1139B12.2 ENSG00000269890 1 Lassosum -0.00289510850943975 0.593579551312005 NA NA NA NA 0.0702423545559864 NA NA NA NA NA 228460121 2.277
RP4-761J14.10 ENSG00000269892 12 Lassosum 0.011742748168066 0.194372737382748 NA NA NA NA -0.601997552170714 NA NA NA NA NA 6852479 2.714
SNHG8 ENSG00000269893 4 Lassosum 0.0240782261766325 0.930627843717534 NA NA NA NA 0.0181992218994652 NA NA NA NA NA 119200421 3.124
RP11-1020A11.1 ENSG00000269894 3 Lassosum -0.00165464493867384 0.989744029945224 NA NA NA NA 0.00856629585993153 NA NA NA NA NA 9977666 4.702
RP4-740C4.6 ENSG00000269896 1 Lassosum 0.100974393956177 0.480588316280558 NA NA NA NA 0.134686456695955 NA NA NA NA NA 2283056 4.718
RP11-589N15.2 ENSG00000269899 8 Lassosum 0.00686071322533122 0.0847359453265945 NA NA NA NA -0.756499013393514 NA NA NA NA NA 11703781 4.36799999999999
RP11-571M6.18 ENSG00000269903 12 Lassosum -0.00199607008280522 0.912352048375061 NA NA NA NA 0.0292323558139178 NA NA NA NA NA 58208493 3.526
AF131215.9 ENSG00000269918 8 Lassosum 0.0861434728879138 0.000271814970572056 NA NA NA NA -30.8257196595772 NA NA NA NA NA 10963207 2.60299999999999
RP11-697N18.4 ENSG00000269924 8 Lassosum 0.000682376550366404 0.118139391931483 NA NA NA NA 0.0875300770477163 NA NA NA NA NA 48440334 2.02600000000001
RP3-467L1.6 ENSG00000269925 1 Lassosum -0.00286208651551312 0.163674525649779 NA NA NA NA 0.246387163702171 NA NA NA NA NA 7836639 4.92499999999998
RP11-73M18.7 ENSG00000269940 14 Lassosum 0.00179665826791908 0.228535910678234 NA NA NA NA -1.10241295139414 NA NA NA NA NA 104161202 1.67699999999999
RP11-2B6.3 ENSG00000269946 9 Lassosum 0.00434154556390276 0.111952863261205 NA NA NA NA 0.138448775636317 NA NA NA NA NA 96945740 2.078
RP11-849F2.9 ENSG00000269947 17 Lassosum -0.000413486617531156 0.974201744703715 NA NA NA NA 0.0114528797909418 NA NA NA NA NA 8181417 3.34100000000001
RP11-738E22.3 ENSG00000269949 4 Lassosum 0.119401622255566 0.0444665800084413 NA NA NA NA 1.61085985421907 NA NA NA NA NA 57827316 3.321
RP11-797A18.6 ENSG00000269951 15 Lassosum 0.0429160954290566 0.620576370360368 NA NA NA NA 0.277499094652366 NA NA NA NA NA 77360331 2.02700000000002
MKNK1-AS1 ENSG00000269956 1 Lassosum 0.00246708854406585 0.483122955010108 NA NA NA NA 5.89895333006228 NA NA NA NA NA 47020147 3.48400000000001
RP11-73M18.8 ENSG00000269958 14 Lassosum 0.0558770402770304 0.178742614136876 NA NA NA NA -0.896867699189097 NA NA NA NA NA 104163095 2.70699999999999
CTD-2033C11.1 ENSG00000269961 5 Lassosum -0.00300753396484432 0.714761212642506 NA NA NA NA -0.774888249943226 NA NA NA NA NA 65220710 3.22499999999999
RP11-84A19.4 ENSG00000269967 1 Lassosum 0 NA NA NA NA NA NA NA NA NA NA NA 32352478 4.79700000000003
RP11-498E2.9 ENSG00000269970 9 Lassosum 0.000496714577653545 0.0827121764071342 NA NA NA NA -4.96995686087279 NA NA NA NA NA 125134994 3.352
RP11-95D17.1 ENSG00000269973 2 Lassosum 0.0148395737318899 0.136836740083829 NA NA NA NA -0.587761188531785 NA NA NA NA NA 10078104 5.37800000000001
RP11-932O9.10 ENSG00000269974 15 Lassosum -0.00322590733194716 0.991199482200843 NA NA NA NA 0.0175385066566451 NA NA NA NA NA 30941366 1.68300000000002
RP11-130L8.2 ENSG00000269976 2 Lassosum 0.00902166014777994 0.291260796368656 NA NA NA NA -0.103101786908132 NA NA NA NA NA 20786227 3.20600000000002
RP11-1020A11.2 ENSG00000269982 3 Lassosum 0.00143183033886729 0.806176763599621 NA NA NA NA 0.00175264441177176 NA NA NA NA NA 10002312 3.76599999999999
RP11-362K14.5 ENSG00000269984 3 Lassosum -0.00140504085433757 0.0170492609794731 NA NA NA NA -0.435271064245097 NA NA NA NA NA 169496551 3.066
RP3-449M8.9 ENSG00000270000 14 Lassosum 0.0916461962301591 0.541218164310092 NA NA NA NA -0.261237190691118 NA NA NA NA NA 74938848 2.58699999999999
RP11-540B6.6 ENSG00000270015 15 Lassosum 0.0173669950351155 0.389610406026013 NA NA NA NA -1.66518103975245 NA NA NA NA NA 31219663 1.06
RP11-141B14.1 ENSG00000270019 2 Lassosum -0.000930043271252456 0.650104082500765 NA NA NA NA -0.116090462428405 NA NA NA NA NA 114646553 5.76900000000001
RP11-463O9.9 ENSG00000270020 16 Lassosum 0.0532137057855986 0.396807820370379 NA NA NA NA -0.250980778741647 NA NA NA NA NA 86555746 2.18799999999999
CTC-203F4.2 ENSG00000270021 5 Lassosum 0.0120579727015273 0.546073043832362 NA NA NA NA -0.0366950546088323 NA NA NA NA NA 134735978 4.071
RP11-380L11.4 ENSG00000270028 12 Lassosum 0.0186028150909369 0.262114295776026 NA NA NA NA 0.0466410640660442 NA NA NA NA NA 124410319 2.14500000000001
RP11-326C3.13 ENSG00000270030 11 Lassosum 0.39537060413792 0.64873052987425 NA NA NA NA 0.572101105599467 NA NA NA NA NA 325998 3.672
RP3-426I6.6 ENSG00000270031 1 Lassosum -0.00109596715887039 0.754322158752243 NA NA NA NA -0.00229500955486392 NA NA NA NA NA 28146673 3.375
RP11-571M6.17 ENSG00000270039 12 Lassosum 0.000129482447483342 0.00133366527010334 NA NA NA NA 0.597449793005754 NA NA NA NA NA 58197909 2.036
RP11-297D21.4 ENSG00000270049 16 Lassosum -0.000720241816786649 7.95144242743735e-05 NA NA NA NA -0.844004624089731 NA NA NA NA NA 67518185 0.976999999999975
CTD-3092A11.2 ENSG00000270055 15 Lassosum 0.117854119029456 0.844294094238766 NA NA NA NA 0.103486871950524 NA NA NA NA NA 30781341 3.321
