# Supplementary material for: SUMMIT: An integrative approach for better transcriptomic data imputation improves causal gene identification
Source: Nat Commun. 2022 Oct 25;13:6336. doi: 10.1038/s41467-022-34016-y (PMC9593997; doi:10.1038/s41467-022-34016-y)
Supplement: Supplementary file 7 — Source Data [file 41467_2022_34016_MOESM7_ESM.zip › Source Data/Figure-3/real-data-new/Lassosum/AST/AST-169]

gene_symbol gene_id chromosome model_best r2_test p_SCAD p_ElNet p_LASSO p_MCP p_MNet z_SCAD z_ElNet z_LASSO z_MCP z_MNet p_ACAT gene_pos runtime
RP11-390K5.6 ENSG00000270060 11 Lassosum 0.0041872373580204 0.0664461821362377 NA NA NA NA 0.937201029326397 NA NA NA NA NA 47190473 3.755
RP11-248J18.3 ENSG00000270062 14 Lassosum -0.00322488287853218 0.371001849310632 NA NA NA NA -0.192375001613768 NA NA NA NA NA 51190742 2.807
CTC-487M23.5 ENSG00000270067 5 Lassosum 0.00393223968566991 0.0264163300264163 NA NA NA NA -0.217664682375523 NA NA NA NA NA 112229364 4.874
RP1-257I20.14 ENSG00000270083 22 Lassosum 0.0452135537428376 0.757846454026588 NA NA NA NA 1.03350696117068 NA NA NA NA NA 42485833 0.579000000000001
GAS5-AS1 ENSG00000270084 1 Lassosum -0.0023314014043212 0.0581033963653373 NA NA NA NA -0.222082752352299 NA NA NA NA NA 173832732 6.114
RP11-78O7.2 ENSG00000270091 17 Lassosum 0.0031799001652123 0.0742820229795057 NA NA NA NA 0.335320314022118 NA NA NA NA NA 19800251 1.168
RP11-326C3.14 ENSG00000270105 11 Lassosum 0.030042129719032 0.0713462658573586 NA NA NA NA 0.124198490185281 NA NA NA NA NA 322456 4.241
RP11-73M18.6 ENSG00000270108 14 Lassosum 0.0160440922090326 0.31576314199307 NA NA NA NA -0.0889866363921358 NA NA NA NA NA 104154188 2.772
RP11-327F22.6 ENSG00000270120 16 Lassosum 0.2574354021045 0.119810375389838 NA NA NA NA 3.31509103427783 NA NA NA NA NA 50747127 0.985000000000003
RP11-526I2.5 ENSG00000270127 15 Lassosum 0.432024931533257 0.587821037927697 NA NA NA NA 1.84791265246934 NA NA NA NA NA 101089165 2.078
RP5-894A10.6 ENSG00000270157 7 Lassosum -0.00314281608179212 0.473877357733756 NA NA NA NA 0.129066439729718 NA NA NA NA NA 141363184 4.647
AC006129.4 ENSG00000270164 19 Lassosum 0.012968067198977 0.103625484218956 NA NA NA NA 1.62969634936155 NA NA NA NA NA 42042405 1.353
RP11-167P11.2 ENSG00000270165 16 Lassosum 0.00582003883262749 0.243274515644806 NA NA NA NA 0.0332462463631555 NA NA NA NA NA 67773158 2.14
RP11-21N3.1 ENSG00000270170 3 Lassosum -0.00242317760119892 0.19630077962721 NA NA NA NA -0.0404677214755787 NA NA NA NA NA 196669952 5.054
RP11-793H13.11 ENSG00000270175 12 Lassosum 0.00668112015340416 0.459105421377153 NA NA NA NA -3.38472676517059 NA NA NA NA NA 53894333 2.851
CTD-2410N18.3 ENSG00000270177 5 Lassosum 0 NA NA NA NA NA NA NA NA NA NA NA 133562809 4.149
RP11-159N11.4 ENSG00000270179 11 Lassosum 0.0105352304119603 0.0199568247132981 NA NA NA NA -4.31982479088308 NA NA NA NA NA 113239519 2.796
RP11-568J23.5 ENSG00000270184 16 Lassosum 0.00471472895545622 0.701030628795673 NA NA NA NA 0.368308307378326 NA NA NA NA NA 85819605 2.732
