# Supplementary material for: SUMMIT: An integrative approach for better transcriptomic data imputation improves causal gene identification
Source: Nat Commun. 2022 Oct 25;13:6336. doi: 10.1038/s41467-022-34016-y (PMC9593997; doi:10.1038/s41467-022-34016-y)
Supplement: Supplementary file 7 — Source Data [file 41467_2022_34016_MOESM7_ESM.zip › Source Data/Figure-3/real-data-new/Lassosum/AST/AST-17]

gene_symbol gene_id chromosome model_best r2_test p_SCAD p_ElNet p_LASSO p_MCP p_MNet z_SCAD z_ElNet z_LASSO z_MCP z_MNet p_ACAT gene_pos runtime
COMT ENSG00000093010 22 Lassosum 0.0417939750367006 0.212412483048448 NA NA NA NA -0.12237732383384 NA NA NA NA NA 19943314 1.176
CECR1 ENSG00000093072 22 Lassosum 0.0838456577915637 0.994219574275226 NA NA NA NA -0.00180047650888796 NA NA NA NA NA 17681536 0.965
VNN3 ENSG00000093134 6 Lassosum 0.305440448867072 0.0107665822319753 NA NA NA NA 2.27959524499396 NA NA NA NA NA 133049915 5.676
ECHDC1 ENSG00000093144 6 Lassosum 0.0360416517024547 0.699927008137942 NA NA NA NA 0.732426149856155 NA NA NA NA NA 127637304 3.084
LRRFIP2 ENSG00000093167 3 Lassosum 0.117779535219318 0.0537050817214175 NA NA NA NA 21.848079136704 NA NA NA NA NA 37159648 6.966
SEC22C ENSG00000093183 3 Lassosum 0.0622658578179793 0.310963127554908 NA NA NA NA -0.141891242604513 NA NA NA NA NA 42616016 2.364
XYLB ENSG00000093217 3 Lassosum 0.00410744612218006 0.745277971956609 NA NA NA NA -0.315447880598436 NA NA NA NA NA 38425545 2.778
CDC6 ENSG00000094804 17 Lassosum 0.00610660336012492 0.016277008585919 NA NA NA NA -0.297015390999405 NA NA NA NA NA 38451528 1.868
CDC23 ENSG00000094880 5 Lassosum -0.00318084977745592 0.0137991749036316 NA NA NA NA 0.192049519985422 NA NA NA NA NA 137536185 2.715
AAAS ENSG00000094914 12 Lassosum -0.0019973565728495 0.885433197048519 NA NA NA NA 0.00126358615400123 NA NA NA NA NA 53709944 4.36
CBX5 ENSG00000094916 12 Lassosum 0.00537523228358294 0.790496324436654 NA NA NA NA -0.000728466587311726 NA NA NA NA NA 54649305 1.474
SUCO ENSG00000094975 1 Lassosum 0.041807584689423 0.364861510000245 NA NA NA NA 0.0949241441176461 NA NA NA NA NA 172541230 7.574
MSH2 ENSG00000095002 2 Lassosum 0.125703772427505 0.611437219608936 NA NA NA NA -0.998543258082663 NA NA NA NA NA 47709779 6.135
MAP3K1 ENSG00000095015 5 Lassosum 0.0196500368348325 0.0614052410791876 NA NA NA NA 4.35153644204243 NA NA NA NA NA 56151690 5.373
DHPS ENSG00000095059 19 Lassosum -0.00319838890970892 0.344968367557815 NA NA NA NA 0.448539906296232 NA NA NA NA NA 12789623 1.184
HOOK2 ENSG00000095066 19 Lassosum 0.0263437830338161 0.363975885635866 NA NA NA NA -0.436265948083308 NA NA NA NA NA 12928685 1.015
ARCN1 ENSG00000095139 11 Lassosum 0.0496620425599762 0.0120394308586051 NA NA NA NA 0.292705442606876 NA NA NA NA NA 118458426 3.072
TMEM38B ENSG00000095209 9 Lassosum 0.0283957153863602 0.903069478449708 NA NA NA NA -0.00844752659974691 NA NA NA NA NA 108497859 2.256
PSMD5 ENSG00000095261 9 Lassosum 0.015545972072624 0.0102447163911351 NA NA NA NA -5.07871735101461 NA NA NA NA NA 123591501 1.091
PTGS1 ENSG00000095303 9 Lassosum 0.00860082783494909 0.283575342409016 NA NA NA NA -0.253298791749781 NA NA NA NA NA 125145403 1.453
NUP188 ENSG00000095319 9 Lassosum -0.000518726933588898 0.324997698682271 NA NA NA NA -0.0246756549447644 NA NA NA NA NA 131739676 1.996
CRAT ENSG00000095321 9 Lassosum 0.2028396112947 4.48200693952081e-06 NA NA NA NA -16.7850017047687 NA NA NA NA NA 131865278 1.084
SH2D3C ENSG00000095370 9 Lassosum 0.00326027939795848 0.0436342079352174 NA NA NA NA 5.17764621802515 NA NA NA NA NA 130520808 1.33799999999999
NANS ENSG00000095380 9 Lassosum 0.0167924421277247 0.695035609738859 NA NA NA NA -0.0114267668565271 NA NA NA NA NA 100832189 1.58199999999999
TBC1D2 ENSG00000095383 9 Lassosum 0.00704907074833971 0.196802919724003 NA NA NA NA -0.419797764419209 NA NA NA NA NA 100989613 1.86
DFNB31 ENSG00000095397 9 Lassosum 0.0983494974927073 0.295141277849778 NA NA NA NA -0.154194247989111 NA NA NA NA NA 117216045 1.776
PDE6C ENSG00000095464 10 Lassosum 0.00514772347060155 0.496476013737971 NA NA NA NA -0.0187055607108611 NA NA NA NA NA 95399056 3.372
CWF19L1 ENSG00000095485 10 Lassosum 0.10889950933071 0.00197678862858784 NA NA NA NA -1.36190327798558 NA NA NA NA NA 102009746 2.14100000000001
SEMA4G ENSG00000095539 10 Lassosum 0.0272808854437424 0.0424933406149013 NA NA NA NA 0.22403828811896 NA NA NA NA NA 102737451 2.479
BTAF1 ENSG00000095564 10 Lassosum -0.00324342035560443 0.400370810001518 NA NA NA NA 0.0167622014642885 NA NA NA NA NA 93736804 1.521
IKZF5 ENSG00000095574 10 Lassosum -0.00299832133342037 0.118828865352751 NA NA NA NA 0.0592850641477833 NA NA NA NA NA 124759327 2.491
BLNK ENSG00000095585 10 Lassosum 0 NA NA NA NA NA NA NA NA NA NA NA 97991395 1.70099999999999
SORBS1 ENSG00000095637 10 Lassosum -0.00235548733124036 0.0201575158038469 NA NA NA NA 0.167904472313371 NA NA NA NA NA 97196349 1.654
BAMBI ENSG00000095739 10 Lassosum 0.088847920263428 0.863590451447013 NA NA NA NA 0.150817740394333 NA NA NA NA NA 28969069 2.056
WAC ENSG00000095787 10 Lassosum 0.0385954045055945 0.511040267287194 NA NA NA NA -0.788004433698592 NA NA NA NA NA 28865675 2.006
CREM ENSG00000095794 10 Lassosum 0.0699144945574035 0.0480056914487184 NA NA NA NA 0.717006051041481 NA NA NA NA NA 35458802 1.523
NUBP2 ENSG00000095906 16 Lassosum 0.00376510238229388 0.505947133481637 NA NA NA NA -1.28164249444746 NA NA NA NA NA 1836047 1.58800000000001
TPSD1 ENSG00000095917 16 Lassosum 0.130408706923321 3.37791809066279e-05 NA NA NA NA 0.25885380083348 NA NA NA NA NA 1307296 1.218
C19orf77 ENSG00000095932 19 Lassosum 0 NA NA NA NA NA NA NA NA NA NA NA 3477472 1.941
HIVEP1 ENSG00000095951 6 Lassosum 0.0179304710955105 0.000670285023518968 NA NA NA NA 0.801457177436908 NA NA NA NA NA 12087113 2.54000000000001
TREM2 ENSG00000095970 6 Lassosum -0.00146913976418594 0.584118936818838 NA NA NA NA 0.0200347199368453 NA NA NA NA NA 41128584 2.828
CRISP3 ENSG00000096006 6 Lassosum 0.0907242754768806 0.994639980238973 NA NA NA NA 0.00719635250473335 NA NA NA NA NA 49703623 2.767
FKBP5 ENSG00000096060 6 Lassosum 0.00134690355810529 0.0278431933756492 NA NA NA NA 0.290914031918403 NA NA NA NA NA 35618861 1.84999999999999
SRPK1 ENSG00000096063 6 Lassosum 0.025140670733714 0.41586310542016 NA NA NA NA -0.174793748970479 NA NA NA NA NA 35844931 2.19900000000001
BRPF3 ENSG00000096070 6 Lassosum -0.00103573446993321 0.241212211500759 NA NA NA NA 0.132340925232097 NA NA NA NA NA 36182544 2.004
MRPS18A ENSG00000096080 6 Lassosum 0.0250110120278685 0.0684855004704719 NA NA NA NA -0.0396001552873476 NA NA NA NA NA 43647284 2.19
TMEM14A ENSG00000096092 6 Lassosum 0.0219367011274972 0.476873471608362 NA NA NA NA -0.24724155632685 NA NA NA NA NA 52543646 2.28699999999999
EFHC1 ENSG00000096093 6 Lassosum -0.000303646344331776 0.693552727442577 NA NA NA NA -0.386178874901662 NA NA NA NA NA 52336499 2.857
HSP90AB1 ENSG00000096384 6 Lassosum -0.000939365280126614 0.118246479926573 NA NA NA NA -0.0929770794960243 NA NA NA NA NA 44218222 1.929
CDC5L ENSG00000096401 6 Lassosum -0.00321330962690225 0.131302007165892 NA NA NA NA -1.79816046403856 NA NA NA NA NA 44386712 2.482
ITPR3 ENSG00000096433 6 Lassosum 0.128543142358748 0.0940792929517618 NA NA NA NA 9.92297004070881 NA NA NA NA NA 33626436 1.91300000000001
ZNF184 ENSG00000096654 6 Lassosum -0.00323525200475427 0.012302984872349 NA NA NA NA 0.270928301483494 NA NA NA NA NA 27429709 2.13400000000001
DSP ENSG00000096696 6 Lassosum 0.0716730183211239 0.256058122264851 NA NA NA NA -5.26883348708085 NA NA NA NA NA 7564379 2.47200000000001
SIRT1 ENSG00000096717 10 Lassosum 0.265485760832016 0.528535789938629 NA NA NA NA 0.340781700179502 NA NA NA NA NA 69661287 1.96200000000002
HNRNPH3 ENSG00000096746 10 Lassosum 0.00117008420566367 0.214821579819931 NA NA NA NA -3.84294272859589 NA NA NA NA NA 70096939 1.928
IFT74 ENSG00000096872 9 Lassosum 0.000475214351027375 0.614188706630272 NA NA NA NA 0.0693953880030571 NA NA NA NA NA 27004982 2.68899999999999
JAK2 ENSG00000096968 9 Lassosum -0.000687464153624529 0.00703171097040098 NA NA NA NA -0.145993059483251 NA NA NA NA NA 5056608 1.77799999999999
IL12RB1 ENSG00000096996 19 Lassosum 0.145797689665224 0.939881770642023 NA NA NA NA -0.0168460012399112 NA NA NA NA NA 18189782 0.799000000000007
ABL1 ENSG00000097007 9 Lassosum -0.003257215707271 0.406708486556754 NA NA NA NA -0.0088650051052467 NA NA NA NA NA 133676197 1.67099999999999
ACOT7 ENSG00000097021 1 Lassosum 0.0104978127783595 0.0470212012179295 NA NA NA NA -0.0637808400804154 NA NA NA NA NA 6389392 4.02499999999998
SH3GLB1 ENSG00000097033 1 Lassosum 0.00148928625871869 0.514289574792524 NA NA NA NA 0.0988778157242417 NA NA NA NA NA 87192063 2.94900000000001
CDC7 ENSG00000097046 1 Lassosum 0.215706350750812 0.382036194242839 NA NA NA NA -0.896894014151614 NA NA NA NA NA 91978864 3.06100000000001
PCSK5 ENSG00000099139 9 Lassosum 0.00781871053539507 0.834753047559735 NA NA NA NA 0.0227384605600369 NA NA NA NA NA 78741407 2.13999999999999
SCD ENSG00000099194 10 Lassosum 0.00110293611148038 0.961656419074878 NA NA NA NA 0.00910245986152793 NA NA NA NA NA 102115736 2.517
TMED1 ENSG00000099203 19 Lassosum 0.0119402180681444 0.241520146894257 NA NA NA NA -0.0619395137465977 NA NA NA NA NA 10945054 1.215
ABLIM1 ENSG00000099204 10 Lassosum 0.00783724849725642 0.230051430133598 NA NA NA NA 0.109741634142881 NA NA NA NA NA 116317817 2.26599999999999
ERMP1 ENSG00000099219 9 Lassosum 0.0548208098171605 0.956343511256163 NA NA NA NA 0.0104905991915743 NA NA NA NA NA 5799096 1.32400000000001
RAB18 ENSG00000099246 10 Lassosum -0.00323422360184122 0.642859758451439 NA NA NA NA -0.0430966703674082 NA NA NA NA NA 27812170 1.965
NRP1 ENSG00000099250 10 Lassosum 0.0732220352733781 0.396106135245679 NA NA NA NA -0.112521074655706 NA NA NA NA NA 33545805 2.369
HSD17B7P2 ENSG00000099251 10 Lassosum 0.0894338578053937 0.544632658034431 NA NA NA NA 18.1027126337143 NA NA NA NA NA 38656369 1.42699999999999
PRTFDC1 ENSG00000099256 10 Lassosum -0.000684918040262827 0.0102147042596284 NA NA NA NA -0.306444945918294 NA NA NA NA NA 25189534 2.577
TSPAN15 ENSG00000099282 10 Lassosum 0.0995518890542748 0.00836674104837271 NA NA NA NA 1.61830264117104 NA NA NA NA NA 71239327 1.56299999999999
H2AFY2 ENSG00000099284 10 Lassosum 0.0043134070422155 0.26919383368002 NA NA NA NA -0.212675285916103 NA NA NA NA NA 71842294 2.03399999999999
FAM21A ENSG00000099290 10 Lassosum 0.10803989370456 0.277620363952645 NA NA NA NA -0.733658684468926 NA NA NA NA NA 51860458 1.173
MAST3 ENSG00000099308 19 Lassosum 0.0456229819565088 0.68827680093723 NA NA NA NA 0.192349915108845 NA NA NA NA NA 18235548 1.07400000000001
MZF1 ENSG00000099326 19 Lassosum 0.0195336206013699 0.0018543724906166 NA NA NA NA 0.744958611799778 NA NA NA NA NA 59079120 0.554000000000002
OCEL1 ENSG00000099330 19 Lassosum 0.0871579752019228 0.569473404181335 NA NA NA NA 0.452533880310242 NA NA NA NA NA 17338520 0.703999999999979
MYO9B ENSG00000099331 19 Lassosum 0.0118208668351841 0.602436586942454 NA NA NA NA -0.244155006757454 NA NA NA NA NA 17255968 1.08000000000001
KCNK6 ENSG00000099337 19 Lassosum 0.037495827068516 0.0146130861955729 NA NA NA NA -0.507661203772244 NA NA NA NA NA 38815072 0.669999999999987
CATSPERG ENSG00000099338 19 Lassosum 0.364197902714769 0.703196884813969 NA NA NA NA 0.0460894119267446 NA NA NA NA NA 38844002 0.669000000000011
PSMD8 ENSG00000099341 19 Lassosum 0.0118132962397646 0.0236972435324893 NA NA NA NA -0.0354946177820201 NA NA NA NA NA 38869820 0.958999999999975
FBXL19 ENSG00000099364 16 Lassosum 0.000605390559813568 0.0016592674843931 NA NA NA NA -0.230423937778951 NA NA NA NA NA 30947240 0.829000000000008
STX1B ENSG00000099365 16 Lassosum -0.00224844841683058 0.128347263767298 NA NA NA NA -0.0108084261477197 NA NA NA NA NA 31011263 0.711000000000013
HSD3B7 ENSG00000099377 16 Lassosum 0.0605401866696776 0.274153546292783 NA NA NA NA 0.206652483296901 NA NA NA NA NA 30998496 1.113
SETD1A ENSG00000099381 16 Lassosum 0.00917724028891176 6.71666186889553e-05 NA NA NA NA -0.351479624474208 NA NA NA NA NA 30982526 0.721000000000004
BCL7C ENSG00000099385 16 Lassosum 0.0166175270190085 0.00608336307070492 NA NA NA NA 0.260542228477325 NA NA NA NA NA 30875614 0.996000000000009
CIRBP ENSG00000099622 19 Lassosum 0.0139060707755142 0.790657992045688 NA NA NA NA 0.000521434480374964 NA NA NA NA NA 1267131 0.762
ATP5D ENSG00000099624 19 Lassosum 0.0522726935036659 0.267277195703857 NA NA NA NA -0.508094802060106 NA NA NA NA NA 1243286 1.02099999999999
IGFALS ENSG00000099769 16 Lassosum 0.0169246928281069 0.287084711197211 NA NA NA NA -0.155357819538462 NA NA NA NA NA 1842693 1.334
HNRNPM ENSG00000099783 19 Lassosum -0.00312538732792045 0.23118634471339 NA NA NA NA -0.103888399134153 NA NA NA NA NA 8531824 0.760999999999996
MARCH2 ENSG00000099785 19 Lassosum 0.195255983128083 0.745901970946822 NA NA NA NA 0.0337124000471205 NA NA NA NA NA 8491027 0.77200000000002
NDUFB7 ENSG00000099795 19 Lassosum -0.002844463859762 0.194236323196464 NA NA NA NA 0.930915113612651 NA NA NA NA NA 14679882 0.980000000000018
TECR ENSG00000099797 19 Lassosum 0.0215401010060567 0.640815828762322 NA NA NA NA -0.0220097910834334 NA NA NA NA NA 14652344 0.704000000000008
TIMM13 ENSG00000099800 19 Lassosum 0.0967131483578966 0.119460962981157 NA NA NA NA 4.59134337782256 NA NA NA NA NA 2426757 1.011
CDC34 ENSG00000099804 19 Lassosum 0.0888409409974037 0.519656910848087 NA NA NA NA 0.225004823163901 NA NA NA NA NA 536900 0.623000000000019
MTAP ENSG00000099810 9 Lassosum -0.00312102036970696 0.573150970236343 NA NA NA NA 0.0274875765500267 NA NA NA NA NA 21867640 3.37700000000001
CEP170B ENSG00000099814 14 Lassosum 0.140886927110898 0.000156222449479733 NA NA NA NA -0.317305661578292 NA NA NA NA NA 105347362 1.148
POLR2E ENSG00000099817 19 Lassosum 0.0972756887012328 0.349315693738546 NA NA NA NA 0.22995052977168 NA NA NA NA NA 1091096 1.18199999999999
POLRMT ENSG00000099821 19 Lassosum 0.0424454259810446 0.201805754037477 NA NA NA NA 0.0655872886720899 NA NA NA NA NA 625395 0.64500000000001
HCN2 ENSG00000099822 19 Lassosum -0.00265683927712934 0.182305362599702 NA NA NA NA -0.0755342311023039 NA NA NA NA NA 603526 0.923000000000002
