# Supplementary material for: SUMMIT: An integrative approach for better transcriptomic data imputation improves causal gene identification
Source: Nat Commun. 2022 Oct 25;13:6336. doi: 10.1038/s41467-022-34016-y (PMC9593997; doi:10.1038/s41467-022-34016-y)
Supplement: Supplementary file 7 — Source Data [file 41467_2022_34016_MOESM7_ESM.zip › Source Data/Figure-3/real-data-new/Lassosum/AST/AST-18]

gene_symbol gene_id chromosome model_best r2_test p_SCAD p_ElNet p_LASSO p_MCP p_MNet z_SCAD z_ElNet z_LASSO z_MCP z_MNet p_ACAT gene_pos runtime
CDHR5 ENSG00000099834 11 Lassosum 0.00901940588917072 0.0878793018060735 NA NA NA NA 0.180514128144608 NA NA NA NA NA 621321 3.838
IZUMO4 ENSG00000099840 19 Lassosum -0.00292592694772553 0.0839384852449489 NA NA NA NA 0.264696903923569 NA NA NA NA NA 2097986 1.956
RASSF7 ENSG00000099849 11 Lassosum 0.0190556725514155 0.873255683271636 NA NA NA NA 0.0247209669481963 NA NA NA NA NA 562212 3.041
GADD45B ENSG00000099860 19 Lassosum 0.0219436536543709 0.951475279417773 NA NA NA NA 0.00447192509315905 NA NA NA NA NA 2477188 1.275
PALM ENSG00000099864 19 Lassosum -0.00320435139660247 0.381532647994128 NA NA NA NA 0.0387724114268576 NA NA NA NA NA 728641 1.054
MADCAM1 ENSG00000099866 19 Lassosum 0.008628169637655 0.965919641907717 NA NA NA NA 0.000213399601708259 NA NA NA NA NA 497261 1.338
MKNK2 ENSG00000099875 19 Lassosum 0.000400780749833074 0.147815538375875 NA NA NA NA -0.482045489887078 NA NA NA NA NA 2044356 0.798
ARVCF ENSG00000099889 22 Lassosum 0.0593750657328243 0.767294284019351 NA NA NA NA -0.0191684484709058 NA NA NA NA NA 19980875 0.798999999999999
TRMT2A ENSG00000099899 22 Lassosum -0.00324123738592541 0.226968246840076 NA NA NA NA -0.101831888180109 NA NA NA NA NA 20102152 0.775
RANBP1 ENSG00000099901 22 Lassosum -0.00220649449328914 0.00869068955942147 NA NA NA NA -0.187833080361088 NA NA NA NA NA 20109169 0.794
ZDHHC8 ENSG00000099904 22 Lassosum 0.0206401419076774 0.0767421691267634 NA NA NA NA 0.676928778903182 NA NA NA NA NA 20126254 0.776999999999997
KLHL22 ENSG00000099910 22 Lassosum -0.00280239585310982 0.0359712489478912 NA NA NA NA -0.318053336279947 NA NA NA NA NA 20816849 0.686
MED15 ENSG00000099917 22 Lassosum 0.1095807708412 0.0766690838730152 NA NA NA NA 0.119855298703803 NA NA NA NA NA 20896059 0.84
SERPIND1 ENSG00000099937 22 Lassosum 0 NA NA NA NA NA NA NA NA NA NA NA 21135087 0.445999999999998
SNAP29 ENSG00000099940 22 Lassosum 0.230885060355976 0.585866108933077 NA NA NA NA -0.322120193071091 NA NA NA NA NA 21229386 0.483000000000001
CRKL ENSG00000099942 22 Lassosum 0.00533832801405121 0.83830521726821 NA NA NA NA 0.0576829805273044 NA NA NA NA NA 21289875 0.48
LZTR1 ENSG00000099949 22 Lassosum 0.209970305530796 0.146990892968631 NA NA NA NA 0.310112001191597 NA NA NA NA NA 21343539 0.494
MMP11 ENSG00000099953 22 Lassosum 0.0255589633074852 0.82142777267642 NA NA NA NA 0.0216660517490127 NA NA NA NA NA 24118458 0.641999999999999
SMARCB1 ENSG00000099956 22 Lassosum 0.106415642936752 0.545794343256762 NA NA NA NA -0.231821865224603 NA NA NA NA NA 24152926 0.546000000000003
P2RX6 ENSG00000099957 22 Lassosum 0.049009000380952 0.543978377599083 NA NA NA NA -0.116521176827612 NA NA NA NA NA 21373608 0.501000000000001
DERL3 ENSG00000099958 22 Lassosum 0.0433288402428431 0.77197990640524 NA NA NA NA 0.00742788445970184 NA NA NA NA NA 24179002 0.710999999999999
BCL2L13 ENSG00000099968 22 Lassosum 0.102619355091773 0.352633550178843 NA NA NA NA -0.783210799145217 NA NA NA NA NA 18162504 0.693000000000001
DDTL ENSG00000099974 22 Lassosum 0.0920774027924172 0.151050283996046 NA NA NA NA 0.801446778634694 NA NA NA NA NA 24311905 0.686
DDT ENSG00000099977 22 Lassosum 0.262291520279633 0.239409017527645 NA NA NA NA -4.88013353112496 NA NA NA NA NA 24318107 0.738999999999997
OSM ENSG00000099985 22 Lassosum -0.00193688931162939 0.80731194048508 NA NA NA NA 0.0131384305508164 NA NA NA NA NA 30660823 0.709000000000003
CABIN1 ENSG00000099991 22 Lassosum 0.0340700465298522 0.603294367574591 NA NA NA NA 1.54225186358284 NA NA NA NA NA 24491119 0.633999999999997
TBC1D10A ENSG00000099992 22 Lassosum 0.00343067049277801 0.681029475798862 NA NA NA NA 0.00108554046118367 NA NA NA NA NA 30705507 0.609999999999999
SUSD2 ENSG00000099994 22 Lassosum 0.0880627331800826 0.388238787306126 NA NA NA NA -0.124849989720998 NA NA NA NA NA 24581152 0.843
SF3A1 ENSG00000099995 22 Lassosum -0.00319171689960229 0.428864393471429 NA NA NA NA -0.123880947363042 NA NA NA NA NA 30740457 0.552
GGT5 ENSG00000099998 22 Lassosum -0.00214340726812945 0.767160986367231 NA NA NA NA -0.0276300214540018 NA NA NA NA NA 24628366 0.710000000000001
RNF215 ENSG00000099999 22 Lassosum 0.00972787275884746 0.205075564493889 NA NA NA NA 0.284452844624733 NA NA NA NA NA 30795797 0.654999999999998
SEC14L2 ENSG00000100003 22 Lassosum -0.0031910130863364 0.171008926415075 NA NA NA NA 0.0930602684486293 NA NA NA NA NA 30806724 0.599
SEC14L3 ENSG00000100012 22 Lassosum 0.213863836105493 0.700483887884775 NA NA NA NA 0.170686370975493 NA NA NA NA NA 30855991 0.645000000000003
SPECC1L ENSG00000100014 22 Lassosum -0.00101374002996146 0.102383267058459 NA NA NA NA -2.60612048624538 NA NA NA NA NA 24740246 0.686000000000003
PPIL2 ENSG00000100023 22 Lassosum 0.10406026587318 0.71656225934393 NA NA NA NA -0.041972041330769 NA NA NA NA NA 22029562 0.753999999999998
UPB1 ENSG00000100024 22 Lassosum 0.10190571783718 0.000162448122337399 NA NA NA NA -5.32040311743218 NA NA NA NA NA 24893782 0.603000000000002
YPEL1 ENSG00000100027 22 Lassosum 0 NA NA NA NA NA NA NA NA NA NA NA 22070978 0.545000000000002
SNRPD3 ENSG00000100028 22 Lassosum 0 NA NA NA NA NA NA NA NA NA NA NA 24978709 0.667000000000002
PES1 ENSG00000100029 22 Lassosum 0.226008447980215 0.979812400677759 NA NA NA NA 0.000676686300354025 NA NA NA NA NA 30987842 0.757000000000005
MAPK1 ENSG00000100030 22 Lassosum -0.0032385963784245 0.708261145834986 NA NA NA NA 0.0314871504931641 NA NA NA NA NA 22165379 0.509999999999998
GGT1 ENSG00000100031 22 Lassosum 0.0652573198332879 0.362120401710873 NA NA NA NA -0.0424697424498281 NA NA NA NA NA 25002345 0.609000000000002
PPM1F ENSG00000100034 22 Lassosum 0.235796297366992 0.234993075507296 NA NA NA NA -0.470724280373931 NA NA NA NA NA 22290501 0.559999999999995
SLC35E4 ENSG00000100036 22 Lassosum 0.0333159308737605 0.900138005901873 NA NA NA NA -0.00131002790908925 NA NA NA NA NA 31048321 0.768999999999998
TOP3B ENSG00000100038 22 Lassosum 0.0128690515205131 0.0579773133283453 NA NA NA NA -0.937527847253136 NA NA NA NA NA 22324305 0.502000000000002
CYTH4 ENSG00000100055 22 Lassosum 0.013163993408662 0.819963746974296 NA NA NA NA 0.0331102671780646 NA NA NA NA NA 37694725 0.909999999999997
DGCR14 ENSG00000100056 22 Lassosum 0.241678712303326 0.105090100220212 NA NA NA NA -0.347479485145845 NA NA NA NA NA 19124994 0.859999999999999
CRYBB2P1 ENSG00000100058 22 Lassosum -0.00186059797915084 0.0819931882814922 NA NA NA NA -5.26540983885439 NA NA NA NA NA 25880446 0.902000000000001
MFNG ENSG00000100060 22 Lassosum 0.245080965291279 0.852684493701061 NA NA NA NA -0.0242668344901349 NA NA NA NA NA 37873770 0.786999999999999
CARD10 ENSG00000100065 22 Lassosum -0.00297846541970115 0.892922074831445 NA NA NA NA 0.000181908794111131 NA NA NA NA NA 37900974 0.841000000000001
LRP5L ENSG00000100068 22 Lassosum 0.0547847039538183 0.101141793107845 NA NA NA NA 0.180203290121257 NA NA NA NA NA 25774364 0.963000000000001
SLC25A1 ENSG00000100075 22 Lassosum 0.025224983804316 0.916262984785276 NA NA NA NA -0.0415778999943749 NA NA NA NA NA 19164719 0.744
ADRBK2 ENSG00000100077 22 Lassosum -0.00323811156813791 0.108990189361105 NA NA NA NA 0.400829897205996 NA NA NA NA NA 26043037 0.929000000000002
LGALS2 ENSG00000100079 22 Lassosum 0.0144258718472804 0.00464419209661555 NA NA NA NA 1.22416779755998 NA NA NA NA NA 37972439 0.808
GGA1 ENSG00000100083 22 Lassosum 0.136326778819996 0.132312105482355 NA NA NA NA 0.153778660982576 NA NA NA NA NA 38017026 0.779999999999994
HIRA ENSG00000100084 22 Lassosum -0.00306692395311248 0.821744062252585 NA NA NA NA -0.00463628919900866 NA NA NA NA NA 19376722 0.693000000000005
SH3BP1 ENSG00000100092 22 Lassosum 0.148537719873126 0.987207745372519 NA NA NA NA -0.00157797097528185 NA NA NA NA NA 38046800 0.882999999999996
SEZ6L ENSG00000100095 22 Lassosum 0.00316034239560137 0.681354682752118 NA NA NA NA -0.0809131863020657 NA NA NA NA NA 26672501 1.202
LGALS1 ENSG00000100097 22 Lassosum 0.0129359970143209 0.187316655586505 NA NA NA NA -0.344870103070463 NA NA NA NA NA 38073714 0.774999999999999
HPS4 ENSG00000100099 22 Lassosum 0.00153874571475676 0.861320801553481 NA NA NA NA -0.00230369744675788 NA NA NA NA NA 26859596 1.347
PIK3IP1 ENSG00000100100 22 Lassosum 0.0569997674801982 0.646977858288251 NA NA NA NA -0.137855600537445 NA NA NA NA NA 31683049 0.714999999999996
SRRD ENSG00000100104 22 Lassosum -0.000361689283526978 0.251701952310062 NA NA NA NA 0.0815964943372879 NA NA NA NA NA 26883871 1.335
PATZ1 ENSG00000100105 22 Lassosum 0.00357593955870616 0.735557147468584 NA NA NA NA -0.0932185683603591 NA NA NA NA NA 31732004 0.668999999999997
TRIOBP ENSG00000100106 22 Lassosum 0.153232034161147 0.664120381349206 NA NA NA NA -0.457609416008176 NA NA NA NA NA 38132787 0.830000000000005
TFIP11 ENSG00000100109 22 Lassosum 0.47199904315564 0.4969317952123 NA NA NA NA -0.528962948380266 NA NA NA NA NA 26897831 1.332
GCAT ENSG00000100116 22 Lassosum 0.109114030165278 0.724022018319729 NA NA NA NA -0.186147135761341 NA NA NA NA NA 38208547 0.715000000000003
CRYBB1 ENSG00000100122 22 Lassosum 0.00552160664714407 0.75361002265922 NA NA NA NA -0.029505705962094 NA NA NA NA NA 27004647 1.465
ANKRD54 ENSG00000100124 22 Lassosum 0.208077021375146 0.0375573788383914 NA NA NA NA -0.125558856522758 NA NA NA NA NA 38233650 0.726999999999997
EIF3L ENSG00000100129 22 Lassosum 0.0381386972149014 0.735383859764399 NA NA NA NA -0.0320130949267181 NA NA NA NA NA 38265144 0.700000000000003
NHP2L1 ENSG00000100138 22 Lassosum 0.0264374593551724 9.08853064482807e-08 NA NA NA NA 5.30819130719333 NA NA NA NA NA 42078221 0.494
MICALL1 ENSG00000100139 22 Lassosum -0.00299221789459514 0.365797398075263 NA NA NA NA 0.00233335862362095 NA NA NA NA NA 38320246 0.687999999999995
POLR2F ENSG00000100142 22 Lassosum 0 NA NA NA NA NA NA NA NA NA NA NA 38392863 0.716999999999999
CCDC134 ENSG00000100147 22 Lassosum 0.126909418387395 0.00260940342993174 NA NA NA NA -0.735483421797306 NA NA NA NA NA 42209493 0.518000000000001
DEPDC5 ENSG00000100150 22 Lassosum 0.0179938307904441 0.181695738501178 NA NA NA NA 0.00572598184729921 NA NA NA NA NA 32226472 0.723999999999997
PICK1 ENSG00000100151 22 Lassosum 0.117551303206333 0.542364647071881 NA NA NA NA 0.372062232473498 NA NA NA NA NA 38462013 0.703999999999994
TTC28 ENSG00000100154 22 Lassosum 0.0246148188204103 0.049233355164226 NA NA NA NA -0.234265308644168 NA NA NA NA NA 28724928 0.685000000000002
SLC16A8 ENSG00000100156 22 Lassosum 0.00641083970097112 0.682729732519813 NA NA NA NA 0.0131172799142659 NA NA NA NA NA 38477120 0.763000000000005
CENPM ENSG00000100162 22 Lassosum 0.0133409858046786 0.376577038285385 NA NA NA NA -0.508302434110168 NA NA NA NA NA 42338946 0.530999999999992
SEPT3 ENSG00000100167 22 Lassosum 0.0160173091072193 5.32055516786783e-06 NA NA NA NA 2.6019431326639 NA NA NA NA NA 42383250 0.591000000000008
TPTEP1 ENSG00000100181 22 Lassosum 0.0922040263953012 0.862810566904076 NA NA NA NA -0.0148504835193922 NA NA NA NA NA 17131149 0.470999999999989
KDELR3 ENSG00000100196 22 Lassosum 0.00122877851930481 0.543883860642401 NA NA NA NA 0.012648103072704 NA NA NA NA NA 38871759 0.575000000000003
CYP2D6 ENSG00000100197 22 Lassosum 0.293208223389213 0.252905336106552 NA NA NA NA 0.159084851704601 NA NA NA NA NA 42524704 0.719999999999999
DDX17 ENSG00000100201 22 Lassosum 0.206356743942966 0.107120952544753 NA NA NA NA -0.103644028449015 NA NA NA NA NA 38891555 0.530000000000001
DMC1 ENSG00000100206 22 Lassosum 0.00310781477653399 0.0348670398409326 NA NA NA NA 0.067308968410202 NA NA NA NA NA 38940622 0.629999999999995
TCF20 ENSG00000100207 22 Lassosum 0.0085755138211312 0.0526849975838426 NA NA NA NA 0.146283252860756 NA NA NA NA NA 42647820 0.593000000000004
HSCB ENSG00000100209 22 Lassosum -0.00279387249412588 0.561413425393206 NA NA NA NA -0.24049477071434 NA NA NA NA NA 29145761 0.548000000000002
CBY1 ENSG00000100211 22 Lassosum 0 NA NA NA NA NA NA NA NA NA NA NA 39061250 0.62299999999999
TOMM22 ENSG00000100216 22 Lassosum 0.00228780594716116 0.357832842090846 NA NA NA NA 0.0469425365620208 NA NA NA NA NA 39079385 0.576999999999998
RTDR1 ENSG00000100218 22 Lassosum 0.108511822368331 0.757108977950633 NA NA NA NA -0.0232342537476644 NA NA NA NA NA 23444400 0.566000000000003
XBP1 ENSG00000100219 22 Lassosum 0.0144374725735874 0.000779292010869487 NA NA NA NA -4.12665294548118 NA NA NA NA NA 29193564 0.646000000000001
C22orf28 ENSG00000100220 22 Lassosum 0.0178524613416351 0.812691968346828 NA NA NA NA 0.0256080173651922 NA NA NA NA NA 32795905 0.810000000000002
JOSD1 ENSG00000100221 22 Lassosum 0.039980433396426 0.110585882191845 NA NA NA NA 0.110606829579083 NA NA NA NA NA 39089554 0.524000000000001
FBXO7 ENSG00000100225 22 Lassosum -0.00325703569424096 0.0361913646258038 NA NA NA NA -2.40904859597421 NA NA NA NA NA 32882740 0.995999999999995
GTPBP1 ENSG00000100226 22 Lassosum 0.00245857097419866 0.639655667371802 NA NA NA NA 0.0166824855789482 NA NA NA NA NA 39118016 0.523999999999987
POLDIP3 ENSG00000100227 22 Lassosum 0.0215196496525205 0.358625927526411 NA NA NA NA 0.0118057333223428 NA NA NA NA NA 42995347 0.654000000000011
RAB36 ENSG00000100228 22 Lassosum 0.0114368909678088 0.818836756938205 NA NA NA NA -0.0235852068950469 NA NA NA NA NA 23497025 0.576999999999998
TIMP3 ENSG00000100234 22 Lassosum 0.01060006311336 0.570530423398825 NA NA NA NA -0.0753957741021492 NA NA NA NA NA 33228358 0.937999999999988
PPP6R2 ENSG00000100239 22 Lassosum 0.0398247879627628 0.583074149095802 NA NA NA NA 0.798786139731231 NA NA NA NA NA 50832623 0.491
SBF1 ENSG00000100241 22 Lassosum -0.00261654909662767 0.381963909290068 NA NA NA NA 0.134340802397495 NA NA NA NA NA 50899319 0.468999999999994
SUN2 ENSG00000100242 22 Lassosum 0.0264911451317722 0.22118219347764 NA NA NA NA 0.536067941160264 NA NA NA NA NA 39160439 0.573999999999998
CYB5R3 ENSG00000100243 22 Lassosum 0.078257288811733 0.332202984792418 NA NA NA NA -0.480846385459454 NA NA NA NA NA 43029710 0.662999999999997
