# Supplementary material for: SUMMIT: An integrative approach for better transcriptomic data imputation improves causal gene identification
Source: Nat Commun. 2022 Oct 25;13:6336. doi: 10.1038/s41467-022-34016-y (PMC9593997; doi:10.1038/s41467-022-34016-y)
Supplement: Supplementary file 7 — Source Data [file 41467_2022_34016_MOESM7_ESM.zip › Source Data/Figure-3/real-data-new/Lassosum/AST/AST-19]

gene_symbol gene_id chromosome model_best r2_test p_SCAD p_ElNet p_LASSO p_MCP p_MNet z_SCAD z_ElNet z_LASSO z_MCP z_MNet p_ACAT gene_pos runtime
DNAL4 ENSG00000100246 22 Lassosum -0.00317536153964415 0.000107514718618143 NA NA NA NA -4.12209104298736 NA NA NA NA NA 39182358 1.161
MIOX ENSG00000100253 22 Lassosum -0.00239506352164165 0.162629046862693 NA NA NA NA 0.316872834240382 NA NA NA NA NA 50927145 0.819
LMF2 ENSG00000100258 22 Lassosum 0.0136957575822135 0.0217045102049116 NA NA NA NA 0.326875486692019 NA NA NA NA NA 50943755 0.547
RHBDD3 ENSG00000100263 22 Lassosum 0.000932551696935402 0.019985540754326 NA NA NA NA 0.180258650652452 NA NA NA NA NA 29660019 0.738
PACSIN2 ENSG00000100266 22 Lassosum 0.16967467770754 0.311664527404465 NA NA NA NA 0.084677590833607 NA NA NA NA NA 43321284 1.006
TTLL1 ENSG00000100271 22 Lassosum -0.00277071592938505 0.196236624381301 NA NA NA NA -0.185470582396889 NA NA NA NA NA 43460478 1.039
RASL10A ENSG00000100276 22 Lassosum -0.00256541318133641 0.000559986178424358 NA NA NA NA 0.875931790950494 NA NA NA NA NA 29710333 0.673999999999999
AP1B1 ENSG00000100280 22 Lassosum 0.0575819152974423 0.00116175250514012 NA NA NA NA 0.222896215535361 NA NA NA NA NA 29771418 0.768
HMGXB4 ENSG00000100281 22 Lassosum 0.00802344439778513 0.145471704082686 NA NA NA NA -2.17283512480775 NA NA NA NA NA 35672622 0.956999999999999
TOM1 ENSG00000100284 22 Lassosum 0.107938034995363 0.599380692257227 NA NA NA NA 3.07908524947417 NA NA NA NA NA 35719626 1.039
NEFH ENSG00000100285 22 Lassosum -0.00313124399493869 0.145944807739829 NA NA NA NA -0.652760085193559 NA NA NA NA NA 29881799 0.77
CHKB ENSG00000100288 22 Lassosum 0.103829016957466 0.259160418437376 NA NA NA NA 0.407400248779259 NA NA NA NA NA 51028631 0.472
BIK ENSG00000100290 22 Lassosum 0.001023252661281 0.443490405577535 NA NA NA NA -0.0109515847826712 NA NA NA NA NA 43516236 0.917000000000002
HMOX1 ENSG00000100292 22 Lassosum 0.017649669430207 0.980729303148448 NA NA NA NA 0.0225557683772615 NA NA NA NA NA 35783280 1.055
MCAT ENSG00000100294 22 Lassosum 0.00213776972818436 0.478353161633277 NA NA NA NA 0.0141246311379882 NA NA NA NA NA 43534143 1.058
THOC5 ENSG00000100296 22 Lassosum 0.124448930385592 0.00302880431757288 NA NA NA NA -0.151437939957477 NA NA NA NA NA 29926536 0.683
MCM5 ENSG00000100297 22 Lassosum 0.12362739137953 0.625892448816843 NA NA NA NA -0.123417470659979 NA NA NA NA NA 35808739 0.975
APOBEC3H ENSG00000100298 22 Lassosum 0.0615212743922132 0.0283204222019171 NA NA NA NA 0.799771156290969 NA NA NA NA NA 39496650 0.66
ARSA ENSG00000100299 22 Lassosum 0.0253093292096617 0.618090844399275 NA NA NA NA -0.196463678629831 NA NA NA NA NA 51065026 0.495000000000001
TSPO ENSG00000100300 22 Lassosum -0.00111049550180153 0.752148963952777 NA NA NA NA -0.123401811004069 NA NA NA NA NA 43553384 1.018
TTLL12 ENSG00000100304 22 Lassosum 0.126702337468012 0.517999699338415 NA NA NA NA 0.0841318129698591 NA NA NA NA NA 43572883 0.944000000000003
CBX7 ENSG00000100307 22 Lassosum 0.0235964479780457 0.214376406377645 NA NA NA NA -0.174858158171748 NA NA NA NA NA 39532425 0.757999999999999
PDGFB ENSG00000100311 22 Lassosum 0.0404478390993139 0.133782381472278 NA NA NA NA 2.61129573434457 NA NA NA NA NA 39630060 0.605999999999998
CABP7 ENSG00000100314 22 Lassosum -0.0015830605035061 0.898804216973275 NA NA NA NA -0.00250471386968872 NA NA NA NA NA 30121950 0.836000000000002
RPL3 ENSG00000100316 22 Lassosum -0.00287513759207259 0.736779663239162 NA NA NA NA 0.188483223801204 NA NA NA NA NA 39712640 0.606999999999999
ZMAT5 ENSG00000100319 22 Lassosum -0.00301098896985907 0.51652951033205 NA NA NA NA -2.71995975676329 NA NA NA NA NA 30144972 0.849
RBFOX2 ENSG00000100320 22 Lassosum 1.5457281746456e-05 0.984250045166235 NA NA NA NA -0.00226020997789995 NA NA NA NA NA 36279628 0.940999999999999
SYNGR1 ENSG00000100321 22 Lassosum 0.181253312757202 0.729203732751348 NA NA NA NA -0.906303990567785 NA NA NA NA NA 39763761 0.734000000000002
TAB1 ENSG00000100324 22 Lassosum -0.0006450707320238 0.476041480810303 NA NA NA NA 0.0505305664807773 NA NA NA NA NA 39814405 0.620000000000001
ASCC2 ENSG00000100325 22 Lassosum 0.0725377522481071 0.541013804223681 NA NA NA NA 0.0941573081663073 NA NA NA NA NA 30209434 0.702000000000002
MTMR3 ENSG00000100330 22 Lassosum 0.0439656026222855 0.000200872394256786 NA NA NA NA -29.0364382616362 NA NA NA NA NA 30352999 0.829999999999998
SMCR7L ENSG00000100335 22 Lassosum 0.00293097582494262 0.293246485653408 NA NA NA NA 0.00650165241962006 NA NA NA NA NA 39904787 0.564
APOL4 ENSG00000100336 22 Lassosum 0.0546561455184387 0.157425781374869 NA NA NA NA 0.134925004619705 NA NA NA NA NA 36593029 0.913
APOL1 ENSG00000100342 22 Lassosum 0.010593244240779 0.884652227823248 NA NA NA NA 0.0191281259380595 NA NA NA NA NA 36656316 1.037
MYH9 ENSG00000100345 22 Lassosum -0.0031048203882571 0.10814220695608 NA NA NA NA 0.208126893551703 NA NA NA NA NA 36730695 0.966999999999999
CACNA1I ENSG00000100346 22 Lassosum 0.00950288540437316 0.0812940383244834 NA NA NA NA -1.82576462019832 NA NA NA NA NA 40026250 0.734000000000002
SAMM50 ENSG00000100347 22 Lassosum 0.213993630227859 0.395312555025513 NA NA NA NA 0.260968678960515 NA NA NA NA NA 44378856 1.207
TXN2 ENSG00000100348 22 Lassosum 0.00113213603165818 0.656703044578518 NA NA NA NA -0.0132542777317712 NA NA NA NA NA 36870580 1.05
FOXRED2 ENSG00000100350 22 Lassosum 0.1721099849372 0.4547407037663 NA NA NA NA 3.31399983897789 NA NA NA NA NA 36893192 0.984999999999999
GRAP2 ENSG00000100351 22 Lassosum -0.00235149688056091 0.000462491995517874 NA NA NA NA 0.472555426361074 NA NA NA NA NA 40333405 0.582000000000001
EIF3D ENSG00000100353 22 Lassosum 0.0157430660981861 0.727683879573971 NA NA NA NA 0.0561527937722449 NA NA NA NA NA 36916190 0.982999999999997
TNRC6B ENSG00000100354 22 Lassosum 0.00211027708250333 0.920455961606536 NA NA NA NA 0.00793574400821418 NA NA NA NA NA 40586316 0.698999999999998
SGSM3 ENSG00000100359 22 Lassosum 0.0127105741146316 0.36911843643914 NA NA NA NA 0.0244763415379908 NA NA NA NA NA 40786358 0.497
IFT27 ENSG00000100360 22 Lassosum 0.03331473396756 0.0578865731984385 NA NA NA NA 1.36612286683498 NA NA NA NA NA 37163273 0.947000000000003
PVALB ENSG00000100362 22 Lassosum 0.154269271929362 6.9270216892834e-06 NA NA NA NA 1.20528893068842 NA NA NA NA NA 37206125 1.013
KIAA0930 ENSG00000100364 22 Lassosum 0.148360088869658 0.190325997972212 NA NA NA NA -0.214579489202092 NA NA NA NA NA 45612382 1.00700000000001
NCF4 ENSG00000100365 22 Lassosum -0.00310767252231314 0.551830067917803 NA NA NA NA 0.100940228949217 NA NA NA NA NA 37265543 0.925999999999995
CSF2RB ENSG00000100368 22 Lassosum 0.00322322862759838 0.0680409331840912 NA NA NA NA 0.0717967524199542 NA NA NA NA NA 37323080 0.948
SLC25A17 ENSG00000100372 22 Lassosum 0.0236919949378457 0.463424671998224 NA NA NA NA -0.0270963685151405 NA NA NA NA NA 41190518 0.625
UPK3A ENSG00000100373 22 Lassosum 0.0883323147886836 0.789505161916535 NA NA NA NA 0.0697027540970284 NA NA NA NA NA 45686309 1.008
FAM118A ENSG00000100376 22 Lassosum 0.258850756544273 0.0403553655057651 NA NA NA NA 11.2929503960126 NA NA NA NA NA 45721342 0.991
KCTD17 ENSG00000100379 22 Lassosum 0 NA NA NA NA NA NA NA NA NA NA NA 37453604 1.026
ST13 ENSG00000100380 22 Lassosum -0.00180121445515113 0.47212627894457 NA NA NA NA -0.0569564132281733 NA NA NA NA NA 41236782 0.543000000000006
IL2RB ENSG00000100385 22 Lassosum 0.000549036499802869 7.691044155568e-05 NA NA NA NA -0.106762997172536 NA NA NA NA NA 37546486 0.985999999999997
RBX1 ENSG00000100387 22 Lassosum 0.0112533062828472 0.755989061774009 NA NA NA NA -0.0068528223104273 NA NA NA NA NA 41358332 0.507000000000005
EP300 ENSG00000100393 22 Lassosum 0.00774718531059648 7.47823908262102e-06 NA NA NA NA -0.923085780306375 NA NA NA NA NA 41531935 0.559999999999995
L3MBTL2 ENSG00000100395 22 Lassosum 0.0218506192793442 0.727837196360088 NA NA NA NA 0.0369558062441915 NA NA NA NA NA 41614242 0.507000000000005
CHADL ENSG00000100399 22 Lassosum 0.0125609989029716 9.8584766047976e-05 NA NA NA NA 0.199886084035724 NA NA NA NA NA 41631227 0.506999999999998
RANGAP1 ENSG00000100401 22 Lassosum -0.000688452537264128 0.428633521609875 NA NA NA NA 0.0116555454210809 NA NA NA NA NA 41661935 0.539999999999999
ZC3H7B ENSG00000100403 22 Lassosum -0.000131382333002028 0.0438808730413738 NA NA NA NA -0.0391249171750599 NA NA NA NA NA 41726838 0.509
PHF5A ENSG00000100410 22 Lassosum 0 NA NA NA NA NA NA NA NA NA NA NA 41860225 0.526000000000003
ACO2 ENSG00000100412 22 Lassosum 0 NA NA NA NA NA NA NA NA NA NA NA 41895061 0.534999999999997
POLR3H ENSG00000100413 22 Lassosum -0.00322838117841329 0.812615273248525 NA NA NA NA -6.38751902829372e-05 NA NA NA NA NA 41931209 0.552999999999997
TRMU ENSG00000100416 22 Lassosum 0.0129204053197807 0.0868779309867335 NA NA NA NA 0.0165289922868802 NA NA NA NA NA 46740004 0.954000000000001
PMM1 ENSG00000100417 22 Lassosum 0.0801514093974866 1.24161496331557e-06 NA NA NA NA 0.535695713134222 NA NA NA NA NA 41979396 0.533000000000001
DESI1 ENSG00000100418 22 Lassosum 0.124227344729444 2.83408906163644e-05 NA NA NA NA -0.422617028252726 NA NA NA NA NA 42005566 0.525000000000006
CERK ENSG00000100422 22 Lassosum 0.215495474074795 0.940831568642123 NA NA NA NA -0.00424603419845734 NA NA NA NA NA 47107233 0.844000000000001
BRD1 ENSG00000100425 22 Lassosum 0.00886397550561613 0.213230928632787 NA NA NA NA 0.175306926255425 NA NA NA NA NA 50194045 1.058
ZBED4 ENSG00000100426 22 Lassosum 0.0656187848141434 0.761276515753322 NA NA NA NA 0.157349384320458 NA NA NA NA NA 50264790 0.908999999999999
MLC1 ENSG00000100427 22 Lassosum 0.0127403814985816 0.620817209852501 NA NA NA NA -0.0881279294487163 NA NA NA NA NA 50511075 0.778999999999996
HDAC10 ENSG00000100429 22 Lassosum 0.213656386136995 0.831306314384011 NA NA NA NA 0.0267024826446064 NA NA NA NA NA 50686723 0.628999999999998
ABHD4 ENSG00000100439 14 Lassosum 0.112984036384667 0.176773687338453 NA NA NA NA 0.102828761983205 NA NA NA NA NA 23074205 2.475
KHNYN ENSG00000100441 14 Lassosum 0.00169114314535712 0.902844797712258 NA NA NA NA 0.877801937462832 NA NA NA NA NA 24904516 1.953
FKBP3 ENSG00000100442 14 Lassosum -0.00297593275869978 0.084799485728611 NA NA NA NA 0.0814240411841731 NA NA NA NA NA 45594662 1.578
SDR39U1 ENSG00000100445 14 Lassosum 0.0863265198859658 0.979472358480763 NA NA NA NA -0.105624061073575 NA NA NA NA NA 24910541 1.718
CTSG ENSG00000100448 14 Lassosum 0.0116219444623018 0.357238803541146 NA NA NA NA 0.166454152020467 NA NA NA NA NA 25044097 1.7
GZMH ENSG00000100450 14 Lassosum -0.0014885577775281 0.0537435952967055 NA NA NA NA 0.0349348317258549 NA NA NA NA NA 25077295 1.861
GZMB ENSG00000100453 14 Lassosum 0.00324799023233158 0.109898251405225 NA NA NA NA -0.704296081022661 NA NA NA NA NA 25101816 1.55500000000001
RBM23 ENSG00000100461 14 Lassosum 0.0119709027556906 0.538842462865472 NA NA NA NA 0.0822519196263158 NA NA NA NA NA 23379123 1.73699999999999
PRMT5 ENSG00000100462 14 Lassosum 0.304055202143557 0.601474412886203 NA NA NA NA 0.123287427113418 NA NA NA NA NA 23394257 1.907
COCH ENSG00000100473 14 Lassosum 0.112708091448682 0.783643364344569 NA NA NA NA 0.115360522616142 NA NA NA NA NA 31353995 1.303
AP4S1 ENSG00000100478 14 Lassosum 0.0106801298255187 0.834202584221367 NA NA NA NA 0.00509536996633325 NA NA NA NA NA 31528565 1.658
POLE2 ENSG00000100479 14 Lassosum -0.00311368495969644 0.29693776547372 NA NA NA NA -0.109369543446522 NA NA NA NA NA 50132706 1.437
METTL21D ENSG00000100483 14 Lassosum 0.0518551508026978 0.120682546464399 NA NA NA NA -0.424423015713787 NA NA NA NA NA 50579334 1.48599999999999
SOS2 ENSG00000100485 14 Lassosum 0.0158715690898237 0.542066495384744 NA NA NA NA 1.01524891084296 NA NA NA NA NA 50641061 1.79900000000001
CDKL1 ENSG00000100490 14 Lassosum 0.177774074332118 0.636723174585978 NA NA NA NA -0.127472667797223 NA NA NA NA NA 50839744 1.41800000000001
NIN ENSG00000100503 14 Lassosum 0.0020262313408711 0.323571276554709 NA NA NA NA 0.173371541076645 NA NA NA NA NA 51242160 1.694
PYGL ENSG00000100504 14 Lassosum 0.0773443384568662 0.915407744963622 NA NA NA NA 0.0382915081731001 NA NA NA NA NA 51368031 1.84999999999999
TRIM9 ENSG00000100505 14 Lassosum 0.0743944875667025 0.504584571936915 NA NA NA NA -1.04419055647739 NA NA NA NA NA 51502379 1.76900000000001
PSMC6 ENSG00000100519 14 Lassosum 0.0558555066034426 0.440183000153387 NA NA NA NA -0.444396454280083 NA NA NA NA NA 53184597 1.76000000000001
GNPNAT1 ENSG00000100522 14 Lassosum -0.00324602803462337 0.909360315706148 NA NA NA NA -0.092326275357039 NA NA NA NA NA 53250149 1.694
DDHD1 ENSG00000100523 14 Lassosum 0 NA NA NA NA NA NA NA NA NA NA NA 53565343 1.511
CDKN3 ENSG00000100526 14 Lassosum 0.0154330618396313 0.128710162433898 NA NA NA NA 0.0205909382092639 NA NA NA NA NA 54875251 1.578
CNIH ENSG00000100528 14 Lassosum 0.000490245732022609 0.436306406836017 NA NA NA NA 0.120701642640641 NA NA NA NA NA 54900901 1.51000000000001
CGRRF1 ENSG00000100532 14 Lassosum 0.0126204574936383 0.846309234346044 NA NA NA NA -0.00727056685902717 NA NA NA NA NA 54991048 1.435
ATP6V1D ENSG00000100554 14 Lassosum 0.0593027554844031 0.875478813016621 NA NA NA NA -0.033281249247972 NA NA NA NA NA 67794035 1.47099999999999
PLEK2 ENSG00000100558 14 Lassosum -0.00207109029031405 0.437579337624973 NA NA NA NA 0.299604678667366 NA NA NA NA NA 67866308 1.33500000000001
PIGH ENSG00000100564 14 Lassosum 0.0374056668902352 0.141840069097583 NA NA NA NA 0.112055687702011 NA NA NA NA NA 68057838 1.51900000000001
PSMA3 ENSG00000100567 14 Lassosum -0.00325728787106527 0.266817925380615 NA NA NA NA -0.0307970579148394 NA NA NA NA NA 58725139 1.71799999999999
VTI1B ENSG00000100568 14 Lassosum 0.00499295672563127 0.583592650601054 NA NA NA NA 0.0265680109810563 NA NA NA NA NA 68127670 1.476
