# Supplementary material for: SUMMIT: An integrative approach for better transcriptomic data imputation improves causal gene identification
Source: Nat Commun. 2022 Oct 25;13:6336. doi: 10.1038/s41467-022-34016-y (PMC9593997; doi:10.1038/s41467-022-34016-y)
Supplement: Supplementary file 7 — Source Data [file 41467_2022_34016_MOESM7_ESM.zip › Source Data/Figure-3/real-data-new/Lassosum/AST/AST-2]

gene_symbol gene_id chromosome model_best r2_test p_SCAD p_ElNet p_LASSO p_MCP p_MNet z_SCAD z_ElNet z_LASSO z_MCP z_MNet p_ACAT gene_pos runtime
SYNRG ENSG00000006114 17 Lassosum 0.00998961956818922 0.0125215450385191 NA NA NA NA -3.19472480616101 NA NA NA NA NA 35922222 2.791
TMEM132A ENSG00000006118 11 Lassosum -0.00175695887080662 0.104021065141934 NA NA NA NA -0.124470047035822 NA NA NA NA NA 60698283 6.281
AP2B1 ENSG00000006125 17 Lassosum 0.00383022177205583 0.525370850654234 NA NA NA NA -0.0525682403551716 NA NA NA NA NA 33979250 1.909
ZNF263 ENSG00000006194 16 Lassosum 0.0884792513989846 0.12088383422935 NA NA NA NA -0.232747166543855 NA NA NA NA NA 3332572 3.232
SPATA20 ENSG00000006282 17 Lassosum 0.268879017768609 0.330581255949362 NA NA NA NA 0.254066240438596 NA NA NA NA NA 48626816 1.637
TNFRSF12A ENSG00000006327 16 Lassosum -0.00102447661647886 0.140353341738899 NA NA NA NA 0.156430589429403 NA NA NA NA NA 3070415 1.958
MAP3K9 ENSG00000006432 14 Lassosum 0.266974728183836 0.0385240354551958 NA NA NA NA -0.342791747727903 NA NA NA NA NA 71232747 3.209
RALA ENSG00000006451 7 Lassosum 0.00322560347138279 0.231782943917509 NA NA NA NA 0.273338041810979 NA NA NA NA NA 39705402 5.88
BAIAP2L1 ENSG00000006453 7 Lassosum 0.00826183051834317 0.144146982656607 NA NA NA NA -0.260193782247304 NA NA NA NA NA 97975671 2.634
JHDM1D ENSG00000006459 7 Lassosum 0.039753462450422 0.345155173350576 NA NA NA NA -0.00826097222246937 NA NA NA NA NA 139830690 2.36
AGK ENSG00000006530 7 Lassosum 0.0487512100279239 0.425660455823642 NA NA NA NA 0.56944397609251 NA NA NA NA NA 141303016 2.348
ALDH3B1 ENSG00000006534 11 Lassosum 0.00215170206336257 0.264265422663869 NA NA NA NA -0.20101384407995 NA NA NA NA NA 67786396 4.004
TTC22 ENSG00000006555 1 Lassosum 0.0193427516615553 0.00586873311663332 NA NA NA NA 0.377258637757784 NA NA NA NA NA 55256162 8.18
PHTF2 ENSG00000006576 7 Lassosum -0.00312637009991779 0.751108558826183 NA NA NA NA 0.0223771063436544 NA NA NA NA NA 77507470 3.996
FARP2 ENSG00000006607 2 Lassosum 0.026814397745891 0.143371442850969 NA NA NA NA -0.22362003632079 NA NA NA NA NA 242364957 6.523
GGCT ENSG00000006625 7 Lassosum 0.0177259428895264 0.168908508510271 NA NA NA NA -5.28614170735736 NA NA NA NA NA 30563666 3.905
DBF4 ENSG00000006634 7 Lassosum 0.018221234968601 0.426091440786093 NA NA NA NA 0.894176760518724 NA NA NA NA NA 87522193 2.176
TBXA2R ENSG00000006638 19 Lassosum 0.0215778161595487 0.490728750839208 NA NA NA NA -0.574046475509441 NA NA NA NA NA 3600671 1.18599999999999
IFRD1 ENSG00000006652 7 Lassosum 0.0777400903652853 0.775649108330632 NA NA NA NA 0.226660674775529 NA NA NA NA NA 112092047 3.283
COX10 ENSG00000006695 17 Lassosum 0.00399273443938142 0.597662410679883 NA NA NA NA 0.0823180408166743 NA NA NA NA NA 14042403 2.02800000000001
GTF2IRD1 ENSG00000006704 7 Lassosum -0.00322571468129329 0.992206848531687 NA NA NA NA 0.000214193574008796 NA NA NA NA NA 73942525 2.836
PAF1 ENSG00000006712 19 Lassosum -0.00259630328676419 0.684483655147822 NA NA NA NA 0.0163100371402242 NA NA NA NA NA 39879163 1.066
VPS41 ENSG00000006715 7 Lassosum 0.029441939329109 0.917733067459608 NA NA NA NA -0.005180143483396 NA NA NA NA NA 38867278 3.852
ARHGAP44 ENSG00000006740 17 Lassosum 0.0249955052532304 0.459167784556619 NA NA NA NA 0.0936143557749502 NA NA NA NA NA 12793908 1.65599999999999
ELAC2 ENSG00000006744 17 Lassosum 0.0637051403316036 0.68179534625876 NA NA NA NA -0.476137743052769 NA NA NA NA NA 12908606 1.101
ADIPOR2 ENSG00000006831 12 Lassosum 0.0525599290833683 0.525601897539964 NA NA NA NA 0.0207801009727483 NA NA NA NA NA 1847792 3.81100000000001
CDKL3 ENSG00000006837 5 Lassosum -0.00128245913114067 0.00293552380867121 NA NA NA NA -0.262236518238104 NA NA NA NA NA 133624021 6.494
PRSS21 ENSG00000007038 16 Lassosum 0.00851095211483699 0.870997559574059 NA NA NA NA 0.00119052619696265 NA NA NA NA NA 2871734 1.505
MARK4 ENSG00000007047 19 Lassosum 0.45591604376727 0.464313874648204 NA NA NA NA -0.21097589312102 NA NA NA NA NA 45695543 1.38800000000001
CCDC124 ENSG00000007080 19 Lassosum 0.0311836703596302 0.714084792203815 NA NA NA NA 0.0078553827840374 NA NA NA NA NA 18049312 1.74499999999999
CEACAM21 ENSG00000007129 19 Lassosum 0.323728991502818 0.0717075514282946 NA NA NA NA -2.34226326939822 NA NA NA NA NA 42074541 0.662999999999997
PAFAH1B1 ENSG00000007168 17 Lassosum 0.00421427395764329 0.999713935026485 NA NA NA NA 5.0057393271417e-06 NA NA NA NA NA 2542706 2.819
KIAA0100 ENSG00000007202 17 Lassosum -0.00310738554167211 0.0168197082580912 NA NA NA NA -0.0635172813112179 NA NA NA NA NA 26956965 0.856000000000009
GAS7 ENSG00000007237 17 Lassosum -0.00115811723642545 0.325900597621628 NA NA NA NA 0.0723993449411581 NA NA NA NA NA 9957897 1.30999999999999
TRAPPC6A ENSG00000007255 19 Lassosum 0.0361041881023085 0.00964775642417206 NA NA NA NA -0.159008510835756 NA NA NA NA NA 45673840 1.13800000000001
MATK ENSG00000007264 19 Lassosum -0.00263285653150391 0.337032044464404 NA NA NA NA -0.820199694318257 NA NA NA NA NA 3790049 0.757999999999996
CD79B ENSG00000007312 17 Lassosum 0.00840241646726536 0.0761107092165818 NA NA NA NA 8.14471177072673 NA NA NA NA NA 62007907 1.00700000000001
SCN4A ENSG00000007314 17 Lassosum -0.00236721397518691 0.209436467538351 NA NA NA NA 0.0530387039551982 NA NA NA NA NA 62033096 1.271
ST7L ENSG00000007341 1 Lassosum 0.0382379666077042 0.929359158767252 NA NA NA NA -0.0404546120036621 NA NA NA NA NA 113114793 4.245
RPUSD1 ENSG00000007376 16 Lassosum 0.0307306024772286 0.966717840338453 NA NA NA NA 2.95575661516991e-05 NA NA NA NA NA 836685 1.634
RHBDF1 ENSG00000007384 16 Lassosum -0.00139399986329436 0.0869189968999087 NA NA NA NA -0.0348898671474658 NA NA NA NA NA 117206 1.864
LUC7L ENSG00000007392 16 Lassosum -0.002840136985369 0.558978433675419 NA NA NA NA 0.00641853177173352 NA NA NA NA NA 259215 0.918999999999997
CACNA2D2 ENSG00000007402 3 Lassosum -0.002604397390229 0.655390149990464 NA NA NA NA 0.0125963696946313 NA NA NA NA NA 50470954 5.67
BAIAP3 ENSG00000007516 16 Lassosum 0.0770316810712601 0.827805965894195 NA NA NA NA -0.196701268087001 NA NA NA NA NA 1391520 1.54400000000001
TSR3 ENSG00000007520 16 Lassosum 0.0134443620385931 0.760308701667199 NA NA NA NA 0.0290806975073224 NA NA NA NA NA 1400576 1.70999999999999
PIGQ ENSG00000007541 16 Lassosum 0.059332737200339 0.016078095862638 NA NA NA NA 0.241150606287632 NA NA NA NA NA 625565 2.11
CRAMP1L ENSG00000007545 16 Lassosum 0.0477099333350804 0.631734838418226 NA NA NA NA -0.0865652333345126 NA NA NA NA NA 1695117 0.971000000000004
TEAD3 ENSG00000007866 6 Lassosum 0.0200481981040536 0.14441480610283 NA NA NA NA 0.0114460127192533 NA NA NA NA NA 35453113 3.75399999999999
DNAJC11 ENSG00000007923 1 Lassosum 0.00820711970245525 0.0822718378808484 NA NA NA NA -0.0438374509174055 NA NA NA NA NA 6728106 5.86000000000001
MYLIP ENSG00000007944 6 Lassosum 0.00470378689066342 0.433334160846365 NA NA NA NA -1.38440281882769 NA NA NA NA NA 16138917 4.12
E2F2 ENSG00000007968 1 Lassosum -0.00255457398826064 0.835714926016147 NA NA NA NA 0.0432190762645224 NA NA NA NA NA 23845317 3.52799999999999
PSMB1 ENSG00000008018 6 Lassosum 0.0872923997010434 0.422265892815506 NA NA NA NA -0.107037935215877 NA NA NA NA NA 170853317 4.59700000000001
JARID2 ENSG00000008083 6 Lassosum 0.031248776995117 0.131342037947476 NA NA NA NA -0.211379314320774 NA NA NA NA NA 15384389 2.364
CDK11A ENSG00000008128 1 Lassosum 0.011840229247704 0.822037185495643 NA NA NA NA 0.00289802107720123 NA NA NA NA NA 1644967 4.417
NADK ENSG00000008130 1 Lassosum -0.00188923346028402 0.737262521295465 NA NA NA NA -0.0658391570343388 NA NA NA NA NA 1697283 3.67400000000001
DLEC1 ENSG00000008226 3 Lassosum -0.000399190939232019 0.862523139483492 NA NA NA NA -0.11832403382927 NA NA NA NA NA 38123106 3.29499999999999
CYTH3 ENSG00000008256 7 Lassosum -0.00323767088771598 0.906983127542853 NA NA NA NA 0.0146612719541363 NA NA NA NA NA 6256841 5.49700000000001
ADAM22 ENSG00000008277 7 Lassosum 0.00159646052532192 0.940273810714535 NA NA NA NA -0.00743719802593717 NA NA NA NA NA 87697831 2.28199999999998
SYPL1 ENSG00000008282 7 Lassosum 0.00736620003161215 0.38672876293846 NA NA NA NA 0.0252776181824064 NA NA NA NA NA 105741985 3.339
CYB561 ENSG00000008283 17 Lassosum -0.00315130207211545 0.15014439639784 NA NA NA NA -0.908697986708605 NA NA NA NA NA 61516702 0.909999999999997
SPAG9 ENSG00000008294 17 Lassosum 0 NA NA NA NA NA NA NA NA NA NA NA 49118880 1.01599999999999
CELSR3 ENSG00000008300 3 Lassosum 0.00314559275960591 0.0806555947845794 NA NA NA NA -0.142435114625881 NA NA NA NA NA 48687125 3.09200000000001
AASS ENSG00000008311 7 Lassosum 0.127963926843658 0.311314180063547 NA NA NA NA -0.283477123797327 NA NA NA NA NA 121750017 3.946
PLEKHG6 ENSG00000008323 12 Lassosum -0.00179310951618583 0.0259316052831247 NA NA NA NA -0.367332419997267 NA NA NA NA NA 6428637 3.53299999999999
SS18L2 ENSG00000008324 3 Lassosum 0.00300850101236694 0.705913898186268 NA NA NA NA -0.157060763137584 NA NA NA NA NA 42629969 6.27500000000001
MPND ENSG00000008382 19 Lassosum 0.0428360202373883 0.0073429693220353 NA NA NA NA -0.210455365237468 NA NA NA NA NA 4351803 1.44200000000001
MGST1 ENSG00000008394 12 Lassosum -0.00297693458697612 0.79198108771255 NA NA NA NA -0.0436464770720402 NA NA NA NA NA 16631134 2.63
CRY1 ENSG00000008405 12 Lassosum -0.00325115765569683 0.189097329257608 NA NA NA NA 0.288514809030706 NA NA NA NA NA 107436374 2.90699999999998
PGLYRP1 ENSG00000008438 19 Lassosum 0.0327025731126038 0.771771881939284 NA NA NA NA -0.0638550132061392 NA NA NA NA NA 46524367 0.801000000000016
NFIX ENSG00000008441 19 Lassosum -0.000313854663579027 0.0548622358233485 NA NA NA NA -0.136385121691505 NA NA NA NA NA 13158016 1.48399999999998
ST3GAL1 ENSG00000008513 8 Lassosum 0.0947691945517862 0.810342561912787 NA NA NA NA 0.0522621188813677 NA NA NA NA NA 134525637 3.08500000000001
MMP25 ENSG00000008516 16 Lassosum 0.263847642409782 0.229403198252953 NA NA NA NA -0.411760002243931 NA NA NA NA NA 3103704 1.03700000000001
IL32 ENSG00000008517 16 Lassosum 0.0243962957560081 0.291949189514395 NA NA NA NA -3.41478582815432 NA NA NA NA NA 3123603 1.32299999999998
PKD1 ENSG00000008710 16 Lassosum 0 NA NA NA NA NA NA NA NA NA NA NA 2162305 2.04900000000001
MAPK8IP2 ENSG00000008735 22 Lassosum -0.00190138709388421 0.8053840674252 NA NA NA NA 0.117711215867276 NA NA NA NA NA 51045761 0.588999999999999
MED24 ENSG00000008838 17 Lassosum 0.114516269694606 2.9731622283636e-13 NA NA NA NA 0.5726106041087 NA NA NA NA NA 38196409 3.50899999999999
RHOBTB2 ENSG00000008853 8 Lassosum -0.00222675556670771 0.135063380385558 NA NA NA NA 0.0142466460076859 NA NA NA NA NA 22861321 2.863
HEATR5B ENSG00000008869 2 Lassosum 0.0262542119221776 0.640569312304053 NA NA NA NA -0.0618654298396488 NA NA NA NA NA 37253505 6.446
SEC62 ENSG00000008952 3 Lassosum -0.000564623485876714 0.684634762568078 NA NA NA NA 0.901841938137018 NA NA NA NA NA 169700292 7.08699999999999
RPS20 ENSG00000008988 8 Lassosum 0.133615474299623 0.383125697676841 NA NA NA NA 0.00922266664217695 NA NA NA NA NA 56983461 3.20500000000001
CSDE1 ENSG00000009307 1 Lassosum -0.000534055076160556 0.808659630086816 NA NA NA NA -0.0231206254058494 NA NA NA NA NA 115280415 4.04499999999999
UBE3C ENSG00000009335 7 Lassosum 0.0123770603905441 0.513134231774861 NA NA NA NA -0.12848550350514 NA NA NA NA NA 156996836 5.73699999999999
REV3L ENSG00000009413 6 Lassosum 0.0213013530356807 0.66140730409694 NA NA NA NA 0.0175620385203685 NA NA NA NA NA 111712576 4.881
MASP2 ENSG00000009724 1 Lassosum -0.00312930911609843 0.348591808143019 NA NA NA NA 0.395883323668367 NA NA NA NA NA 11096935 5.63400000000001
FAM76A ENSG00000009780 1 Lassosum 0 NA NA NA NA NA NA NA NA NA NA NA 28071061 3.40600000000003
TRAF3IP3 ENSG00000009790 1 Lassosum 0.192592910939099 0.77179774244882 NA NA NA NA 3.07164875465611 NA NA NA NA NA 209942522 3.57999999999998
POMT2 ENSG00000009830 14 Lassosum 0.0868935074970341 0.281888538117407 NA NA NA NA 0.253742955339161 NA NA NA NA NA 77764263 1.791
VTA1 ENSG00000009844 6 Lassosum 0.0117065140938312 0.04527487382137 NA NA NA NA 5.58108386638179 NA NA NA NA NA 142505226 5.70600000000002
BAZ1B ENSG00000009954 7 Lassosum 0.00374083290658112 0.0719298861191783 NA NA NA NA -0.119440027371465 NA NA NA NA NA 72895668 5.005
RANBP9 ENSG00000010017 6 Lassosum 0.00514330555179232 0.858331001594462 NA NA NA NA -0.00115643167337964 NA NA NA NA NA 13666763 2.72500000000002
ETV7 ENSG00000010030 6 Lassosum 0.380693653999854 0.810689386624838 NA NA NA NA 0.0897804293881218 NA NA NA NA NA 36339291 2.92099999999999
SPRTN ENSG00000010072 1 Lassosum 0.0100361904301403 0.623090717081501 NA NA NA NA 0.0758229645398883 NA NA NA NA NA 231481809 4.46800000000002
METTL13 ENSG00000010165 1 Lassosum 0.147432479343867 0.097531507158798 NA NA NA NA 0.575065618546436 NA NA NA NA NA 171766975 3.14000000000004
DYRK4 ENSG00000010219 12 Lassosum 0.0427604953836432 0.228130315887279 NA NA NA NA 4.30023225212447 NA NA NA NA NA 4697347 4.37299999999999
ZNF207 ENSG00000010244 17 Lassosum -0.00248062048474229 0.0856257683593129 NA NA NA NA -0.488219288916891 NA NA NA NA NA 30693020 2.60399999999998
UQCRC1 ENSG00000010256 3 Lassosum -0.00170471458375854 0.178510311003656 NA NA NA NA -1.08109047203372 NA NA NA NA NA 48642422 3.14700000000005
STARD3NL ENSG00000010270 7 Lassosum 0.0974175333308606 0.524610310572667 NA NA NA NA -0.0381897219852463 NA NA NA NA NA 38244048 5.15299999999996
CD9 ENSG00000010278 12 Lassosum 0.188134020534136 0.689930876808048 NA NA NA NA 0.0694826491595732 NA NA NA NA NA 6328153 4.00199999999995
HHATL ENSG00000010282 3 Lassosum 0.00342284089865152 0.389834556512359 NA NA NA NA -0.22076396295516 NA NA NA NA NA 42739237 4.51100000000002
NCAPD2 ENSG00000010292 12 Lassosum 0.282188394850324 0.786959508191003 NA NA NA NA 0.0877532802300012 NA NA NA NA NA 6621821 2.18900000000002
