# Supplementary material for: SUMMIT: An integrative approach for better transcriptomic data imputation improves causal gene identification
Source: Nat Commun. 2022 Oct 25;13:6336. doi: 10.1038/s41467-022-34016-y (PMC9593997; doi:10.1038/s41467-022-34016-y)
Supplement: Supplementary file 7 — Source Data [file 41467_2022_34016_MOESM7_ESM.zip › Source Data/Figure-3/real-data-new/Lassosum/AST/AST-20]

gene_symbol gene_id chromosome model_best r2_test p_SCAD p_ElNet p_LASSO p_MCP p_MNet z_SCAD z_ElNet z_LASSO z_MCP z_MNet p_ACAT gene_pos runtime
TIMM9 ENSG00000100575 14 Lassosum 0.000719357687386513 0.116126862211467 NA NA NA NA 0.13489452898337 NA NA NA NA NA 58884772 3.994
GSTZ1 ENSG00000100577 14 Lassosum 0.0406908564958495 0.783564818082248 NA NA NA NA -0.0906911098592518 NA NA NA NA NA 77792583 2.437
KIAA0586 ENSG00000100578 14 Lassosum -0.00211529110049979 0.752898068831558 NA NA NA NA -0.0170094041481883 NA NA NA NA NA 58954659 2.171
TMED8 ENSG00000100580 14 Lassosum 0.0970408919949941 0.0230355151550516 NA NA NA NA -1.62816252091436 NA NA NA NA NA 77822408 2.031
SAMD15 ENSG00000100583 14 Lassosum 0.0399679065243643 0.0585255330426156 NA NA NA NA -4.77691613805119 NA NA NA NA NA 77850436 2.113
AHSA1 ENSG00000100591 14 Lassosum -0.00243454121356201 0.72787954583852 NA NA NA NA -0.0352987926744647 NA NA NA NA NA 77930015 2.121
DAAM1 ENSG00000100592 14 Lassosum -0.000199776730572587 0.149081026243358 NA NA NA NA -0.679496135259222 NA NA NA NA NA 59746743 1.756
SPTLC2 ENSG00000100596 14 Lassosum 0.0992015697518579 0.984590255819397 NA NA NA NA -0.00489017182840562 NA NA NA NA NA 78027728 2.066
RIN3 ENSG00000100599 14 Lassosum 0.00286312065293537 0.0850501212958137 NA NA NA NA -0.707061858142019 NA NA NA NA NA 93067728 1.615
LGMN ENSG00000100600 14 Lassosum 0.0100454447948147 0.0492629605270261 NA NA NA NA -0.0933358659960585 NA NA NA NA NA 93192599 1.762
ALKBH1 ENSG00000100601 14 Lassosum 0.00315946427571712 0.392237658536271 NA NA NA NA -0.0951725186951611 NA NA NA NA NA 78156555 1.861
SNW1 ENSG00000100603 14 Lassosum 0.0378608351536375 0.338575576391861 NA NA NA NA 0.957371669008094 NA NA NA NA NA 78205746 1.996
CHGA ENSG00000100604 14 Lassosum 0 NA NA NA NA NA NA NA NA NA NA NA 93395531 1.946
ITPK1 ENSG00000100605 14 Lassosum 0.0341017803793768 0.00969327216538057 NA NA NA NA 0.667634740695648 NA NA NA NA NA 93492962 1.754
DHRS7 ENSG00000100612 14 Lassosum 0.00449284520033733 0.811753513838469 NA NA NA NA -0.0205112433610724 NA NA NA NA NA 60623706 1.67
PPM1A ENSG00000100614 14 Lassosum -0.000382014475232229 0.611010261051334 NA NA NA NA 0.0426701212272069 NA NA NA NA NA 60739137 1.422
ASB2 ENSG00000100628 14 Lassosum 0 NA NA NA NA NA NA NA NA NA NA NA 94421818 1.96
CEP128 ENSG00000100629 14 Lassosum 0.027895405945086 0.353998279217652 NA NA NA NA 14.5247230149465 NA NA NA NA NA 81184595 1.565
ERH ENSG00000100632 14 Lassosum 0.0100227787420382 0.62277469063692 NA NA NA NA -0.00875114280052055 NA NA NA NA NA 69856096 1.729
HIF1A ENSG00000100644 14 Lassosum -0.000454350906253342 8.80842796387236e-05 NA NA NA NA -0.695832377491274 NA NA NA NA NA 62188603 1.813
KIAA0247 ENSG00000100647 14 Lassosum 0.00599831989976007 0.88667750805799 NA NA NA NA -0.0263380486679441 NA NA NA NA NA 70130086 1.773
SRSF5 ENSG00000100650 14 Lassosum -0.0032255485404511 0.641087976078504 NA NA NA NA -0.0442311142610217 NA NA NA NA NA 70216169 2.00700000000001
SLC10A1 ENSG00000100652 14 Lassosum -0.00129091175687068 0.631715486105061 NA NA NA NA -0.0918583227696334 NA NA NA NA NA 70253070 1.499
EIF5 ENSG00000100664 14 Lassosum -0.00323677387735888 0.440802270917045 NA NA NA NA 0.24223829293643 NA NA NA NA NA 103805621 1.424
DICER1 ENSG00000100697 14 Lassosum 0.00790805285481189 0.776343210883915 NA NA NA NA -0.885398440855776 NA NA NA NA NA 95588456 2.238
ZFYVE21 ENSG00000100711 14 Lassosum 0.000973902071069288 0.529364372757268 NA NA NA NA 0.20282446198098 NA NA NA NA NA 104191036 1.603
MTHFD1 ENSG00000100714 14 Lassosum 0.00175901553024138 0.296242155176023 NA NA NA NA 0.140327330669174 NA NA NA NA NA 64890737 1.768
TCL1A ENSG00000100721 14 Lassosum 0.0289601006981629 0.818926148695518 NA NA NA NA 0.0167950157124834 NA NA NA NA NA 96178418 1.88699999999999
ZC3H14 ENSG00000100722 14 Lassosum 0 NA NA NA NA NA NA NA NA NA NA NA 89054553 1.81
TELO2 ENSG00000100726 16 Lassosum 0.178400659261736 0.836839260950558 NA NA NA NA -0.00793334901283068 NA NA NA NA NA 1551901 2.533
PCNX ENSG00000100731 14 Lassosum 0.0605362035315362 0.000623838876538302 NA NA NA NA -4.22699494657664 NA NA NA NA NA 71478110 1.755
GSKIP ENSG00000100744 14 Lassosum 0.00267086001016625 0.0203395845161578 NA NA NA NA 0.813003264480522 NA NA NA NA NA 96841719 2.247
VRK1 ENSG00000100749 14 Lassosum 0.00214578815208533 0.256301483153242 NA NA NA NA 0.368660635594768 NA NA NA NA NA 97330850 1.58900000000001
PSMC1 ENSG00000100764 14 Lassosum 0.000156505259554018 0.340937142762576 NA NA NA NA -0.118932853213907 NA NA NA NA NA 90730903 1.627
PAPLN ENSG00000100767 14 Lassosum 0.047375157263006 0.212781283486567 NA NA NA NA 2.49734551441372 NA NA NA NA NA 73722776 1.723
RPS6KA5 ENSG00000100784 14 Lassosum -0.0031886329475681 0.0629616947181012 NA NA NA NA 3.23020834271504 NA NA NA NA NA 91431889 1.47199999999999
SMEK1 ENSG00000100796 14 Lassosum -0.00247354326750737 0.115742810744327 NA NA NA NA 0.0452452002527062 NA NA NA NA NA 91950426 1.624
C14orf93 ENSG00000100802 14 Lassosum 0.000987160417568855 0.043045127083975 NA NA NA NA 0.166603652429314 NA NA NA NA NA 23467742 1.637
PSMB5 ENSG00000100804 14 Lassosum 0.0722645848567541 0.727835780275171 NA NA NA NA 0.022699907986127 NA NA NA NA NA 23495095 1.928
YY1 ENSG00000100811 14 Lassosum -0.00303153154067926 0.359757906474331 NA NA NA NA 0.0345689227143714 NA NA NA NA NA 100726882 1.503
ACIN1 ENSG00000100813 14 Lassosum 0.0129833548828815 0.00693998606890467 NA NA NA NA -0.0815265602278441 NA NA NA NA NA 23546298 2.057
CCNB1IP1 ENSG00000100814 14 Lassosum 0.0530053462409328 0.912278133065344 NA NA NA NA -0.0248662936010214 NA NA NA NA NA 20790499 1.36
TRIP11 ENSG00000100815 14 Lassosum 0.0399344671969434 0.530077034702308 NA NA NA NA 0.106995032527485 NA NA NA NA NA 92469788 1.872
APEX1 ENSG00000100823 14 Lassosum 0.00753612492763456 0.493790553363529 NA NA NA NA 0.129752522257463 NA NA NA NA NA 20924638 1.497
PABPN1 ENSG00000100836 14 Lassosum 0.00819083150771382 0.38252074621354 NA NA NA NA 0.114190533932057 NA NA NA NA NA 23792946 1.922
ARHGAP5 ENSG00000100852 14 Lassosum 0.03915971339563 0.00414064905295589 NA NA NA NA 0.455454229244411 NA NA NA NA NA 32587127 1.42
CINP ENSG00000100865 14 Lassosum 0.0205497900126724 0.511009948312246 NA NA NA NA -1.15522572690287 NA NA NA NA NA 102819104 1.461
SRP54 ENSG00000100883 14 Lassosum 0.0781223549131008 0.250308474894597 NA NA NA NA -0.122027597934918 NA NA NA NA NA 35474968 1.68899999999999
CHD8 ENSG00000100888 14 Lassosum 0.000385405201382194 0.031559591524433 NA NA NA NA -0.346030665415308 NA NA NA NA NA 21888819 1.739
PCK2 ENSG00000100889 14 Lassosum 0.0178579535104467 0.127730383625822 NA NA NA NA 0.211657938072593 NA NA NA NA NA 24571534 1.74799999999999
DCAF11 ENSG00000100897 14 Lassosum 0 NA NA NA NA NA NA NA NA NA NA NA 24588927 1.673
PSMA6 ENSG00000100902 14 Lassosum 0.00328174371606127 0.7370028135712 NA NA NA NA 0.0411643596192822 NA NA NA NA NA 35767269 1.404
NFKBIA ENSG00000100906 14 Lassosum -0.00259447022683901 0.584268061063078 NA NA NA NA -1.58761763274546 NA NA NA NA NA 35872336 1.67
EMC9 ENSG00000100908 14 Lassosum -0.00299632848975029 0.61789423238702 NA NA NA NA -0.0410880246444794 NA NA NA NA NA 24609485 1.473
PSME2 ENSG00000100911 14 Lassosum -0.00277843792548449 0.841995104241105 NA NA NA NA 0.00945791257874564 NA NA NA NA NA 24614676 1.65400000000001
BRMS1L ENSG00000100916 14 Lassosum 0.00270229847799652 0.00924764205721819 NA NA NA NA -0.163056327657355 NA NA NA NA NA 36348527 1.482
REC8 ENSG00000100918 14 Lassosum 0.0123349852416207 0.636018262667805 NA NA NA NA 0.00414834922100164 NA NA NA NA NA 24645262 1.672
TM9SF1 ENSG00000100926 14 Lassosum -0.00250020959816344 0.642949969733986 NA NA NA NA 0.00277224343506446 NA NA NA NA NA 24670514 1.741
SEC23A ENSG00000100934 14 Lassosum 0.00332558694199703 0.331266235062033 NA NA NA NA 0.00582021312589712 NA NA NA NA NA 39539986 1.41200000000001
GMPR2 ENSG00000100938 14 Lassosum -0.00287997986136701 0.421700635596552 NA NA NA NA 0.0991054736391122 NA NA NA NA NA 24705038 1.577
PNN ENSG00000100941 14 Lassosum 0.033258272652162 0.0886093608955898 NA NA NA NA 0.256797494279293 NA NA NA NA NA 39648404 1.396
RABGGTA ENSG00000100949 14 Lassosum 0.0125923597943015 0.829259252151983 NA NA NA NA 0.0178563845058155 NA NA NA NA NA 24737844 1.851
NFATC4 ENSG00000100968 14 Lassosum 0.000232899787222962 0.92141200687465 NA NA NA NA -0.000324523699168922 NA NA NA NA NA 24841844 1.494
PLTP ENSG00000100979 20 Lassosum -0.00181990752499894 0.395896087565516 NA NA NA NA 0.471050069438811 NA NA NA NA NA 44534096 1.35600000000001
PCIF1 ENSG00000100982 20 Lassosum 0.0648252482693646 0.556839175844005 NA NA NA NA 0.00546364703812143 NA NA NA NA NA 44569964 1.316
GSS ENSG00000100983 20 Lassosum -0.00325731689924957 0.943536505712101 NA NA NA NA 0.0411667039514415 NA NA NA NA NA 33529928 0.772000000000006
MMP9 ENSG00000100985 20 Lassosum 0.0173980804930736 0.125349442304513 NA NA NA NA 0.147090443841203 NA NA NA NA NA 44641373 1.48899999999999
TRPC4AP ENSG00000100991 20 Lassosum 0.00919587813113987 0.421009659035623 NA NA NA NA -0.358829065398083 NA NA NA NA NA 33635440 0.652999999999992
PYGB ENSG00000100994 20 Lassosum 0.332402622005678 0.0170679389420172 NA NA NA NA -1.61773206221573 NA NA NA NA NA 25253677 0.778000000000006
ABHD12 ENSG00000100997 20 Lassosum -0.0032401923600498 0.117538590634297 NA NA NA NA -1.19564518997466 NA NA NA NA NA 25323499 0.844999999999999
PROCR ENSG00000101000 20 Lassosum -0.00258431386821045 0.147139817674352 NA NA NA NA 0.137833175755255 NA NA NA NA NA 33762520 0.731000000000009
GINS1 ENSG00000101003 20 Lassosum 0.0040784216621722 0.00210064599160374 NA NA NA NA -1.55913846032964 NA NA NA NA NA 25410813 0.807999999999993
NINL ENSG00000101004 20 Lassosum 0.00369761015601455 0.904068743612657 NA NA NA NA 0.0315824340479781 NA NA NA NA NA 25499747 0.728999999999999
CD40 ENSG00000101017 20 Lassosum 0.156286262714805 0.64891246275915 NA NA NA NA -0.103758813130552 NA NA NA NA NA 44752706 1.11
UQCC ENSG00000101019 20 Lassosum 0.100244699106142 0.286478971618293 NA NA NA NA 1.11310968925069 NA NA NA NA NA 33945156 0.792999999999992
ZMYND8 ENSG00000101040 20 Lassosum 0.00623549108987753 0.511044998933587 NA NA NA NA -0.322859496816215 NA NA NA NA NA 45911713 1.187
SGK2 ENSG00000101049 20 Lassosum 0.0358636059236267 0.744874774594576 NA NA NA NA -0.00307703347556533 NA NA NA NA NA 42202242 1.09
IFT52 ENSG00000101052 20 Lassosum 0.0548847173346089 0.341219469513218 NA NA NA NA 0.283669764456561 NA NA NA NA NA 42247753 1.07999999999998
MYBL2 ENSG00000101057 20 Lassosum 0.0933724304837288 0.558799625019882 NA NA NA NA 0.101021072989095 NA NA NA NA NA 42320445 1.00200000000001
NDRG3 ENSG00000101079 20 Lassosum 0.0352757450489353 0.104610976607222 NA NA NA NA 0.2325243169205 NA NA NA NA NA 35327325 0.843999999999994
SLA2 ENSG00000101082 20 Lassosum -0.00178239414514936 0.673401199884435 NA NA NA NA 0.370990106238293 NA NA NA NA NA 35257670 0.774000000000001
C20orf24 ENSG00000101084 20 Lassosum 0.00460315551455959 0.988449590655064 NA NA NA NA 0.00136980996582199 NA NA NA NA NA 35237548 0.699999999999989
NFATC2 ENSG00000101096 20 Lassosum 0.0151583300667194 0.343396017237408 NA NA NA NA -0.511537617522755 NA NA NA NA NA 50091331 1.20699999999999
PABPC1L ENSG00000101104 20 Lassosum 0.142078768856878 0.197363805153173 NA NA NA NA -0.4089909611614 NA NA NA NA NA 43563189 0.979000000000013
STK4 ENSG00000101109 20 Lassosum 0.0451716865543017 0.477846161414106 NA NA NA NA -0.353633367511664 NA NA NA NA NA 43651857 1.184
ADNP ENSG00000101126 20 Lassosum 0.00937673790888705 0.219945261994563 NA NA NA NA -0.0522614094434673 NA NA NA NA NA 49526705 0.98599999999999
PFDN4 ENSG00000101132 20 Lassosum 0 NA NA NA NA NA NA NA NA NA NA NA 52834488 1.083
CSTF1 ENSG00000101138 20 Lassosum -0.000221766340353424 0.788596434212194 NA NA NA NA -0.0342391354666384 NA NA NA NA NA 54973472 1.12799999999999
RAE1 ENSG00000101146 20 Lassosum 0.00220336102313701 0.168537725713401 NA NA NA NA -0.120501845111733 NA NA NA NA NA 55940166 1.31700000000001
TPD52L2 ENSG00000101150 20 Lassosum 6.27864169125969e-05 0.066283791164986 NA NA NA NA -0.239902467304003 NA NA NA NA NA 62509770 0.753999999999991
DNAJC5 ENSG00000101152 20 Lassosum 0.0131708711775183 0.301030454322525 NA NA NA NA -0.068073995742088 NA NA NA NA NA 62546951 0.723000000000013
NELFCD ENSG00000101158 20 Lassosum 0.256088309658672 0.652772454822651 NA NA NA NA -0.132293733465665 NA NA NA NA NA 57563225 1.22199999999998
CTSZ ENSG00000101160 20 Lassosum 0.0278621578577135 0.912415352040356 NA NA NA NA 0.0042249293148276 NA NA NA NA NA 57576271 1.14200000000002
PRPF6 ENSG00000101161 20 Lassosum 0.0113098369013875 0.088444196775608 NA NA NA NA 0.416364141105481 NA NA NA NA NA 62638470 0.713000000000022
TUBB1 ENSG00000101162 20 Lassosum 0.00162065374403386 0.456535956753702 NA NA NA NA -0.0588701557645928 NA NA NA NA NA 57598009 1.14599999999999
SLMO2 ENSG00000101166 20 Lassosum 0.000415574254412965 0.0495471145210798 NA NA NA NA 1.87454586811681 NA NA NA NA NA 57613082 1.13900000000001
GTPBP5 ENSG00000101181 20 Lassosum 0.031353700576263 0.70918012433942 NA NA NA NA -0.00185956503537912 NA NA NA NA NA 60768354 1.13799999999998
PSMA7 ENSG00000101182 20 Lassosum 0.00494811864635569 0.919552032366575 NA NA NA NA 0.00578489071364856 NA NA NA NA NA 60715143 1.19900000000001
SLCO4A1 ENSG00000101187 20 Lassosum -0.00163673692871802 0.272818963116217 NA NA NA NA -0.125721722269743 NA NA NA NA NA 61295467 0.96599999999998
NTSR1 ENSG00000101188 20 Lassosum 0.180668332333099 0.512109304441285 NA NA NA NA 0.233201249596708 NA NA NA NA NA 61367156 0.937000000000012
