# Supplementary material for: SUMMIT: An integrative approach for better transcriptomic data imputation improves causal gene identification
Source: Nat Commun. 2022 Oct 25;13:6336. doi: 10.1038/s41467-022-34016-y (PMC9593997; doi:10.1038/s41467-022-34016-y)
Supplement: Supplementary file 7 — Source Data [file 41467_2022_34016_MOESM7_ESM.zip › Source Data/Figure-3/real-data-new/Lassosum/AST/AST-21]

gene_symbol gene_id chromosome model_best r2_test p_SCAD p_ElNet p_LASSO p_MCP p_MNet z_SCAD z_ElNet z_LASSO z_MCP z_MNet p_ACAT gene_pos runtime
MRGBP ENSG00000101189 20 Lassosum 0.00508377774247348 NA NA NA NA NA NA NA NA NA NA NA 61429875 2.297
TCFL5 ENSG00000101190 20 Lassosum 0.086095362420252 0.790627112053972 NA NA NA NA 0.0785498557731387 NA NA NA NA NA 61482791 1.508
DIDO1 ENSG00000101191 20 Lassosum 0.00914515533617299 0.766683736453515 NA NA NA NA 0.0553905060769641 NA NA NA NA NA 61539197 1.395
GID8 ENSG00000101193 20 Lassosum 0.0348332628617511 0.523419438677082 NA NA NA NA -0.281006103772762 NA NA NA NA NA 61573233 1.242
SLC17A9 ENSG00000101194 20 Lassosum 0.0981244144180693 0.645628098285885 NA NA NA NA -0.0888766612763077 NA NA NA NA NA 61592000 1.272
BIRC7 ENSG00000101197 20 Lassosum 0.117026763576938 0.494561488147157 NA NA NA NA 1.47488620654947 NA NA NA NA NA 61869547 1.26
ARFGAP1 ENSG00000101199 20 Lassosum 0.00332304067917621 0.178221020240239 NA NA NA NA -0.0870783618714708 NA NA NA NA NA 61912639 1.229
EEF1A2 ENSG00000101210 20 Lassosum 0.0509883443626461 0.0165352505771515 NA NA NA NA -1.17712117116506 NA NA NA NA NA 62124935 1.237
PTK6 ENSG00000101213 20 Lassosum -0.0016922049816781 8.48059755903383e-06 NA NA NA NA -1.84897748816439 NA NA NA NA NA 62164250 1.147
GMEB2 ENSG00000101216 20 Lassosum 0.0600282250803956 0.0678092931393145 NA NA NA NA 0.125836934001451 NA NA NA NA NA 62238674 1.134
C20orf27 ENSG00000101220 20 Lassosum 0.162534945621125 0.998070730143101 NA NA NA NA -0.000786409202509383 NA NA NA NA NA 3741594 1.296
CDC25B ENSG00000101224 20 Lassosum 0.0191234426434274 0.183077240673007 NA NA NA NA -0.710490876665334 NA NA NA NA NA 3777170 1.435
ISM1 ENSG00000101230 20 Lassosum 0.0330927120132909 0.257783237973112 NA NA NA NA 0.354149918149119 NA NA NA NA NA 13241858 1.327
RNF24 ENSG00000101236 20 Lassosum 0.0795591918398136 0.191048104743484 NA NA NA NA 0.0376449932590215 NA NA NA NA NA 3954148 1.23
ARFRP1 ENSG00000101246 20 Lassosum 0.00317610603923824 0.074529473814421 NA NA NA NA -0.00432996826181426 NA NA NA NA NA 62334675 1.105
NDUFAF5 ENSG00000101247 20 Lassosum 0.0861184355724821 0.949227111672801 NA NA NA NA 0.031153948750313 NA NA NA NA NA 13782331 1.07
TRIB3 ENSG00000101255 20 Lassosum 0.221053528925435 0.00279175195187546 NA NA NA NA 1.69548843919364 NA NA NA NA NA 369732 1.159
RASSF2 ENSG00000101265 20 Lassosum -0.00302340228145703 0.410571376519418 NA NA NA NA -0.0670537225419859 NA NA NA NA NA 4782480 1.245
CSNK2A1 ENSG00000101266 20 Lassosum 0.00442444597331015 0.130911923351784 NA NA NA NA 0.033836152658353 NA NA NA NA NA 491799 1.104
RPS10L ENSG00000101278 20 Lassosum 0.0359591724487185 0.67627369271384 NA NA NA NA -0.201087233596641 NA NA NA NA NA 820355 1.386
RSPO4 ENSG00000101282 20 Lassosum 0.160891085774664 0.753281717564795 NA NA NA NA 0.0796373572906501 NA NA NA NA NA 961001 1.31
CDS2 ENSG00000101290 20 Lassosum 0.286551348170106 0.211623942463198 NA NA NA NA -3.36439349042141 NA NA NA NA NA 5142982 1.585
HM13 ENSG00000101294 20 Lassosum 0.14161768437157 0.000265232245334422 NA NA NA NA -0.45364694372567 NA NA NA NA NA 30129800 0.707000000000001
SNPH ENSG00000101298 20 Lassosum 0.000211735825842219 0.087430445581176 NA NA NA NA -0.33896819316119 NA NA NA NA NA 1268466 1.449
SIRPB1 ENSG00000101307 20 Lassosum 0.0919157615075691 0.220333871043688 NA NA NA NA 0.535663761916271 NA NA NA NA NA 1572437 1.7
SEC23B ENSG00000101310 20 Lassosum 0.0856416188419116 0.08742987364371 NA NA NA NA -0.492316550273922 NA NA NA NA NA 18515098 1.195
MYL9 ENSG00000101335 20 Lassosum 0.00422396728062402 0.83521948583779 NA NA NA NA 0.0237021944263857 NA NA NA NA NA 35174057 0.958999999999996
HCK ENSG00000101336 20 Lassosum 0.0122873241698556 0.110208499393105 NA NA NA NA 3.45634814620547 NA NA NA NA NA 30664825 0.996000000000002
TM9SF4 ENSG00000101337 20 Lassosum 0.00267566870506353 0.478896830397126 NA NA NA NA 0.0463878034226433 NA NA NA NA NA 30726185 1.05
C20orf118 ENSG00000101342 20 Lassosum 0.0725227146968953 0.149246701531488 NA NA NA NA -0.0433748418475345 NA NA NA NA NA 35513581 0.768000000000001
CRNKL1 ENSG00000101343 20 Lassosum 0.00040850845597562 0.704414023019469 NA NA NA NA -0.0884113390269805 NA NA NA NA NA 20025851 1.442
POFUT1 ENSG00000101346 20 Lassosum 0.00386170410613762 0.430687836211411 NA NA NA NA 0.0571784778992934 NA NA NA NA NA 30811076 0.859000000000002
SAMHD1 ENSG00000101347 20 Lassosum 0.111683321776477 0.371241513339012 NA NA NA NA -0.114586831527691 NA NA NA NA NA 35549439 0.888999999999996
KIF3B ENSG00000101350 20 Lassosum -0.00206892758420762 0.200210786511281 NA NA NA NA 0.701038466112569 NA NA NA NA NA 30894140 0.857000000000006
MROH8 ENSG00000101353 20 Lassosum 0.00806622394515055 0.96823616794546 NA NA NA NA 0.00180286291517097 NA NA NA NA NA 35768810 0.958999999999996
NOP56 ENSG00000101361 20 Lassosum 0.0505734267332889 0.727014771702148 NA NA NA NA -0.0412786161513176 NA NA NA NA NA 2635915 1.192
MANBAL ENSG00000101363 20 Lassosum -0.00287696013433236 0.572888747592819 NA NA NA NA 0.488778683005112 NA NA NA NA NA 35931852 0.905999999999999
IDH3B ENSG00000101365 20 Lassosum 0.0107831476276508 0.14482405406134 NA NA NA NA -0.0208721850202174 NA NA NA NA NA 2641953 1.388
MAPRE1 ENSG00000101367 20 Lassosum 0.196823374999757 0.20977393650444 NA NA NA NA 0.036624683066763 NA NA NA NA NA 31422955 0.826000000000001
JAG1 ENSG00000101384 20 Lassosum 0.000902528662881319 0.42667592879159 NA NA NA NA 0.114808880015899 NA NA NA NA NA 10636470 1.471
CDK5RAP1 ENSG00000101391 20 Lassosum -0.00224839133295918 0.711317585036324 NA NA NA NA -0.0319144891234038 NA NA NA NA NA 31968006 0.819000000000003
SNTA1 ENSG00000101400 20 Lassosum 0.0064784935007014 0.795424163037991 NA NA NA NA -0.00788852561643381 NA NA NA NA NA 32013729 1.019
TTI1 ENSG00000101407 20 Lassosum 0.0455728688018546 0.845227482701572 NA NA NA NA 0.0138366244084892 NA NA NA NA NA 36636639 0.950000000000003
E2F1 ENSG00000101412 20 Lassosum 0.000402064879314934 0.276291991409627 NA NA NA NA 0.0402951844832023 NA NA NA NA NA 32268849 0.818999999999996
RPRD1B ENSG00000101413 20 Lassosum 0.0413621423188053 0.364354971437786 NA NA NA NA 0.0169665787802714 NA NA NA NA NA 36691358 1.006
PXMP4 ENSG00000101417 20 Lassosum -0.00172980578368898 0.840418027310619 NA NA NA NA 0.0344593496706596 NA NA NA NA NA 32301318 0.869999999999997
CHMP4B ENSG00000101421 20 Lassosum 0.17536657477321 0.265624097753413 NA NA NA NA 0.471505742903266 NA NA NA NA NA 32420641 0.817
BPI ENSG00000101425 20 Lassosum 0.16295995050307 0.670065737839934 NA NA NA NA 0.151712056850512 NA NA NA NA NA 36927229 1.143
CST3 ENSG00000101439 20 Lassosum 0.0944498663591041 0.0500375571345563 NA NA NA NA -1.83170589823747 NA NA NA NA NA 23613822 1.112
ACTR5 ENSG00000101442 20 Lassosum 0.135160322272744 0.650101842820968 NA NA NA NA 1.61108882831587 NA NA NA NA NA 37388959 1.113
WFDC2 ENSG00000101443 20 Lassosum -0.00308256971323906 0.586764364106926 NA NA NA NA 0.0518134719328734 NA NA NA NA NA 44104259 1.174
AHCY ENSG00000101444 20 Lassosum -0.00158114443584134 0.00783031922427233 NA NA NA NA 0.302075749215882 NA NA NA NA NA 32883841 0.789000000000001
PPP1R16B ENSG00000101445 20 Lassosum 0.00343349974471485 0.918835935545189 NA NA NA NA 0.00174074478621214 NA NA NA NA NA 37493007 1.061
FAM83D ENSG00000101447 20 Lassosum 0.048011090656644 0.148273907743976 NA NA NA NA 0.14176657303432 NA NA NA NA NA 37568329 1.232
DHX35 ENSG00000101452 20 Lassosum 0.0487249389618113 0.239063708373575 NA NA NA NA 0.125751164252996 NA NA NA NA NA 37629654 0.956000000000003
DNTTIP1 ENSG00000101457 20 Lassosum 0.313027620356141 0.534357325107902 NA NA NA NA -7.04689405542986 NA NA NA NA NA 44430321 1.11799999999999
MAP1LC3A ENSG00000101460 20 Lassosum 0.152393157489871 0.766522622610887 NA NA NA NA -0.296985192119782 NA NA NA NA NA 33141403 0.799999999999997
PIGU ENSG00000101464 20 Lassosum -0.00255653606408401 0.0367108900055884 NA NA NA NA -1.20733976305368 NA NA NA NA NA 33206628 0.802000000000007
TNNC2 ENSG00000101470 20 Lassosum 0.0085022583143185 0.516968755592778 NA NA NA NA 0.116418576471236 NA NA NA NA NA 44457118 1.11199999999999
ACOT8 ENSG00000101473 20 Lassosum 0.00359804893943727 0.730695977726556 NA NA NA NA -0.0388739636624788 NA NA NA NA NA 44478202 1.074
APMAP ENSG00000101474 20 Lassosum 0.0550038885181814 0.705965255329407 NA NA NA NA -0.130715616948441 NA NA NA NA NA 24958588 0.975999999999999
ZNF516 ENSG00000101493 18 Lassosum 0.0593694379170917 0.0878311238917223 NA NA NA NA 0.470516310510507 NA NA NA NA NA 74138395 2.22500000000001
ADNP2 ENSG00000101544 18 Lassosum 0.00273330374349579 0.0153527518581286 NA NA NA NA -0.178437745149033 NA NA NA NA NA 77886160 1.40600000000001
RBFA ENSG00000101546 18 Lassosum 0.0657620733115281 0.135934861729605 NA NA NA NA -0.154108817871627 NA NA NA NA NA 77800377 0.879999999999995
USP14 ENSG00000101557 18 Lassosum -0.00126864981818109 0.00060526459734615 NA NA NA NA -0.589060289648142 NA NA NA NA NA 186502 0.974000000000004
METTL4 ENSG00000101574 18 Lassosum 0.0976591821242097 0.0120556548974521 NA NA NA NA 0.379334902780506 NA NA NA NA NA 2554516 1.384
LPIN2 ENSG00000101577 18 Lassosum -0.000117749277247725 0.341437391989846 NA NA NA NA 0.318556439494651 NA NA NA NA NA 2965152 1.247
SMCHD1 ENSG00000101596 18 Lassosum 0.00194614494592682 0.18950094706612 NA NA NA NA 0.0442876700748197 NA NA NA NA NA 2730376 1.322
MYOM1 ENSG00000101605 18 Lassosum 0.0616690188666138 0.144685516148788 NA NA NA NA -2.88149749985108 NA NA NA NA NA 3143455 1.25700000000001
MYL12A ENSG00000101608 18 Lassosum 0.0474984153202701 0.725699343319017 NA NA NA NA -0.0260985415916057 NA NA NA NA NA 3251856 1.39100000000001
CEP76 ENSG00000101624 18 Lassosum -0.00190030551904719 0.443227594249589 NA NA NA NA -0.0665871529273172 NA NA NA NA NA 12682304 1.252
CEP192 ENSG00000101639 18 Lassosum 0.336889452016084 0.934070305298496 NA NA NA NA 0.440489421201604 NA NA NA NA NA 13058206 1.084
RNMT ENSG00000101654 18 Lassosum 0.134653364436774 0.314170895450271 NA NA NA NA 0.580292682410968 NA NA NA NA NA 13745608 1.20100000000001
SMAD7 ENSG00000101665 18 Lassosum -0.00138905613428464 0.483576632873586 NA NA NA NA 0.27964315445293 NA NA NA NA NA 46461652 1.267
RNF125 ENSG00000101695 18 Lassosum -0.00187943361397891 0.720283326382836 NA NA NA NA -0.0814238075440078 NA NA NA NA NA 29625755 1.14
ANKRD12 ENSG00000101745 18 Lassosum 0.0108648064322485 0.63728890722977 NA NA NA NA -0.0501756842168185 NA NA NA NA NA 9210716 1.61699999999999
POLI ENSG00000101751 18 Lassosum 0.151804122891004 0.00455038955913129 NA NA NA NA -0.816842361453143 NA NA NA NA NA 51821705 1.143
MIB1 ENSG00000101752 18 Lassosum 0.0013459692208786 0.318627373000765 NA NA NA NA 0.117303980975734 NA NA NA NA NA 19367918 0.88600000000001
RBBP8 ENSG00000101773 18 Lassosum 0.0720612506602685 0.00237271563393105 NA NA NA NA -0.369915101687557 NA NA NA NA NA 20492337 0.971000000000004
RIOK3 ENSG00000101782 18 Lassosum 0.0249559386511859 0.918794619254863 NA NA NA NA 0.00205502568459907 NA NA NA NA NA 21049677 1.02499999999999
RP3-324O17.4 ENSG00000101898 20 Lassosum 0.00613815566567799 0.00248793031824298 NA NA NA NA -2.90736342268353 NA NA NA NA NA 30135579 1.21000000000001
EEA1 ENSG00000102189 12 Lassosum -0.00307001920414618 0.7601439429959 NA NA NA NA 0.0157734816434559 NA NA NA NA NA 93243760 3.52
KIAA0226L ENSG00000102445 13 Lassosum 0.133305622280685 0.215397156675044 NA NA NA NA 8.2668273929355 NA NA NA NA NA 46964232 2.11199999999999
NDFIP2 ENSG00000102471 13 Lassosum 0 NA NA NA NA NA NA NA NA NA NA NA 80092748 1.348
TNFSF13B ENSG00000102524 13 Lassosum 0.0848641413065304 0.0149192593106063 NA NA NA NA 0.408426069140715 NA NA NA NA NA 108932210 2.18299999999999
FNDC3A ENSG00000102531 13 Lassosum -0.000959370082187272 0.0473897254687443 NA NA NA NA -0.324635674408633 NA NA NA NA NA 49666981 1.318
CDADC1 ENSG00000102543 13 Lassosum 0.00155286624834816 0.975155908742161 NA NA NA NA -0.00255917606805463 NA NA NA NA NA 49844832 1.31699999999999
CAB39L ENSG00000102547 13 Lassosum -0.000134148872971585 0.654367869309732 NA NA NA NA 0.0329008476217117 NA NA NA NA NA 49950524 1.32900000000001
KLF5 ENSG00000102554 13 Lassosum -0.00317774426113937 0.0107758454370633 NA NA NA NA 0.777605738830699 NA NA NA NA NA 73640395 2.271
STK24 ENSG00000102572 13 Lassosum 0.154460210235161 0.838917650848204 NA NA NA NA 0.380001365504382 NA NA NA NA NA 99166324 1.443
ACP5 ENSG00000102575 19 Lassosum 0.064281448000314 0.923039811206814 NA NA NA NA -0.407158519071848 NA NA NA NA NA 11687649 0.831999999999994
DNAJC3 ENSG00000102580 13 Lassosum 0.00472095649070592 0.731204073729622 NA NA NA NA 0.016468261588669 NA NA NA NA NA 96388318 1.688
UGGT2 ENSG00000102595 13 Lassosum 0.0110106439846415 0.754825512676532 NA NA NA NA 0.515915157088642 NA NA NA NA NA 96579785 1.81699999999999
ARHGEF7 ENSG00000102606 13 Lassosum 0.17642252726256 0.0128261343286973 NA NA NA NA 0.377776026896329 NA NA NA NA NA 111862495 1.63800000000001
FGF9 ENSG00000102678 13 Lassosum -0.00230388468742615 0.322974074337258 NA NA NA NA -0.768406405665714 NA NA NA NA NA 22262079 1.584
PARP4 ENSG00000102699 13 Lassosum 0.0383930337013263 0.407313776603213 NA NA NA NA -0.220482943544934 NA NA NA NA NA 25041006 1.842
SUPT20H ENSG00000102710 13 Lassosum 0.435633893044571 0.0534193897014554 NA NA NA NA -0.840200577208258 NA NA NA NA NA 37608649 1.53999999999999
MRPS31 ENSG00000102738 13 Lassosum 0.013393702148964 0.0544212256711427 NA NA NA NA 0.172738724518347 NA NA NA NA NA 41324370 1.79599999999999
SLC25A15 ENSG00000102743 13 Lassosum 0.0173729758507131 0.0165495266936848 NA NA NA NA 0.45028036221675 NA NA NA NA NA 41373897 1.26600000000001
KPNA3 ENSG00000102753 13 Lassosum 0 NA NA NA NA NA NA NA NA NA NA NA 50320252 1.251
