# Supplementary material for: SUMMIT: An integrative approach for better transcriptomic data imputation improves causal gene identification
Source: Nat Commun. 2022 Oct 25;13:6336. doi: 10.1038/s41467-022-34016-y (PMC9593997; doi:10.1038/s41467-022-34016-y)
Supplement: Supplementary file 7 — Source Data [file 41467_2022_34016_MOESM7_ESM.zip › Source Data/Figure-3/real-data-new/Lassosum/AST/AST-22]

gene_symbol gene_id chromosome model_best r2_test p_SCAD p_ElNet p_LASSO p_MCP p_MNet z_SCAD z_ElNet z_LASSO z_MCP z_MNet p_ACAT gene_pos runtime
FLT1 ENSG00000102755 13 Lassosum 0.0218204070129724 0.338207056154592 NA NA NA NA -0.711935125234997 NA NA NA NA NA 28971877 3.515
RGCC ENSG00000102760 13 Lassosum -0.00316830902343668 0.278017020308938 NA NA NA NA -0.0830533450720969 NA NA NA NA NA 42038356 2.21
VWA8 ENSG00000102763 13 Lassosum -0.00100994867289361 0.944685630922866 NA NA NA NA -0.0132086011599319 NA NA NA NA NA 42338108 1.705
DGKH ENSG00000102780 13 Lassosum -0.00297391018209492 0.18791617449968 NA NA NA NA 0.551033455417092 NA NA NA NA NA 42722445 1.727
KATNAL1 ENSG00000102781 13 Lassosum 0.00797655580065315 0.129316262264102 NA NA NA NA -0.332009444836747 NA NA NA NA NA 30829194 1.963
INTS6 ENSG00000102786 13 Lassosum -0.000703631385306158 0.458454642549583 NA NA NA NA -4.16840738226319 NA NA NA NA NA 51978306 1.519
DHRS12 ENSG00000102796 13 Lassosum 0.00543145175725124 0.0148867502104006 NA NA NA NA -2.77565922246657 NA NA NA NA NA 52360211 1.657
TSC22D1 ENSG00000102804 13 Lassosum -0.00197357841900048 0.424830556427651 NA NA NA NA -0.103157335716341 NA NA NA NA NA 45079469 1.647
CLN5 ENSG00000102805 13 Lassosum 0.00778006309794055 0.848584427943504 NA NA NA NA -0.076962896198073 NA NA NA NA NA 77570723 1.435
OLFM4 ENSG00000102837 13 Lassosum 0.339167760972278 0.163953216043889 NA NA NA NA -0.210787199589715 NA NA NA NA NA 53614513 1.6
MSLN ENSG00000102854 16 Lassosum 0.00152801870951635 0.409580249831315 NA NA NA NA -0.275449541358822 NA NA NA NA NA 814813 2.393
MGRN1 ENSG00000102858 16 Lassosum 0.406169786478043 0.0227578936146347 NA NA NA NA -0.528820493342538 NA NA NA NA NA 4703734 1.127
ZNF629 ENSG00000102870 16 Lassosum -0.00193122451072214 0.00171131628329475 NA NA NA NA 0.163405768727935 NA NA NA NA NA 30794150 1.096
TRADD ENSG00000102871 16 Lassosum 0.00121458406104125 0.806555962730577 NA NA NA NA -0.0909544681377105 NA NA NA NA NA 67191142 1.332
HSF4 ENSG00000102878 16 Lassosum -0.00182309843462547 0.958016193786543 NA NA NA NA 0.0214282424238985 NA NA NA NA NA 67200568 0.914999999999999
CORO1A ENSG00000102879 16 Lassosum -0.00283844232535158 0.00793914596326925 NA NA NA NA 8.89717390163794 NA NA NA NA NA 30197272 1.129
MAPK3 ENSG00000102882 16 Lassosum 0.0526403492449371 0.0253413973273189 NA NA NA NA 3.17498385415532 NA NA NA NA NA 30130126 0.948999999999998
GDPD3 ENSG00000102886 16 Lassosum 0.035441855108045 0.00236716836044966 NA NA NA NA 0.0769364261091142 NA NA NA NA NA 30120654 0.952999999999999
ELMO3 ENSG00000102890 16 Lassosum 0.0575693658018782 0.112971296552611 NA NA NA NA 2.73326958892922 NA NA NA NA NA 67235473 1.312
PHKB ENSG00000102893 16 Lassosum 0.000410168072548012 0.524995127420444 NA NA NA NA -0.0343697211020918 NA NA NA NA NA 47615234 1.118
LYRM1 ENSG00000102897 16 Lassosum -0.00205744667171759 0.22724738974315 NA NA NA NA 0.601095278277538 NA NA NA NA NA 20923759 1.033
NUTF2 ENSG00000102898 16 Lassosum 0.00868456683980101 0.165743243290696 NA NA NA NA 0.046684397646348 NA NA NA NA NA 67893552 1.185
NUP93 ENSG00000102900 16 Lassosum -0.000574495006447684 0.234946863415035 NA NA NA NA 0.139834688374015 NA NA NA NA NA 56822404 1.422
CENPT ENSG00000102901 16 Lassosum -0.00248346305099045 0.909485368787141 NA NA NA NA -0.00944166133343635 NA NA NA NA NA 67871887 1.002
TSNAXIP1 ENSG00000102904 16 Lassosum -0.0025079916900943 0.0295600520344097 NA NA NA NA 0.414818229881625 NA NA NA NA NA 67853359 1.102
NFAT5 ENSG00000102908 16 Lassosum 0.00672243569835251 0.569323451088973 NA NA NA NA -0.00854438370455299 NA NA NA NA NA 69668783 1.019
LONP2 ENSG00000102910 16 Lassosum 0.019125001906347 0.787738264919063 NA NA NA NA -0.0564704634777962 NA NA NA NA NA 48337620 0.931000000000004
N4BP1 ENSG00000102921 16 Lassosum -0.00268081929862984 0.562181194393154 NA NA NA NA -0.239716043075611 NA NA NA NA NA 48613348 1.146
ARL2BP ENSG00000102931 16 Lassosum -0.00217693767145244 0.24749441902097 NA NA NA NA 0.0323783804544118 NA NA NA NA NA 57283263 1.513
PLLP ENSG00000102934 16 Lassosum -0.00260773100945455 0.11859347819607 NA NA NA NA 1.69853814288924 NA NA NA NA NA 57304301 1.28
DHODH ENSG00000102967 16 Lassosum 0.0162604195015015 0.532552315547352 NA NA NA NA -0.0513546093861332 NA NA NA NA NA 72050720 1.086
CTCF ENSG00000102974 16 Lassosum -0.00319987137721456 0.0324767977127773 NA NA NA NA 0.172389809115647 NA NA NA NA NA 67634698 1.01600000000001
ACD ENSG00000102977 16 Lassosum 0.0244337473043928 0.085778955607782 NA NA NA NA -0.205036879002335 NA NA NA NA NA 67693064 1.204
POLR2C ENSG00000102978 16 Lassosum 0.0473931307908281 0.083047779148493 NA NA NA NA 0.241294716222453 NA NA NA NA NA 57501110 1.254
PARD6A ENSG00000102981 16 Lassosum 0.0229437582091867 0.259578863576148 NA NA NA NA -0.158223584188203 NA NA NA NA NA 67695765 0.999000000000002
ZNF821 ENSG00000102984 16 Lassosum -0.00304253660195641 0.344008937641898 NA NA NA NA -0.00417941294389508 NA NA NA NA NA 71911411 1.21
MMP15 ENSG00000102996 16 Lassosum 0 NA NA NA NA NA NA NA NA NA NA NA 58070137 1.307
USB1 ENSG00000103005 16 Lassosum 0.0306128843167587 0.00265450605932732 NA NA NA NA 1.30506356812157 NA NA NA NA NA 58044486 1.321
CYB5B ENSG00000103018 16 Lassosum 0.0123523313467114 0.912823295042707 NA NA NA NA -0.00385600632009043 NA NA NA NA NA 69479298 1.168
NME3 ENSG00000103024 16 Lassosum 0.0199082444844073 0.10960457119325 NA NA NA NA 0.236251310315845 NA NA NA NA NA 1821009 1.08000000000001
NDRG4 ENSG00000103034 16 Lassosum 0.0121741603320584 0.124883005979277 NA NA NA NA -0.17147427143926 NA NA NA NA NA 58522141 1.186
PSMD7 ENSG00000103035 16 Lassosum -0.00197780776533696 0.00488017252615179 NA NA NA NA 0.196558461408493 NA NA NA NA NA 74335429 1.277
SETD6 ENSG00000103037 16 Lassosum 0.00561143261998198 0.991315463261063 NA NA NA NA 0.00768997522515385 NA NA NA NA NA 58551907 1.196
SLC38A7 ENSG00000103042 16 Lassosum 0.0209050309779335 0.176846315859467 NA NA NA NA -0.0088677463627867 NA NA NA NA NA 58709010 1.24
VAC14 ENSG00000103043 16 Lassosum -1.62948669113483e-06 0.0294860372970852 NA NA NA NA 0.679978319874362 NA NA NA NA NA 70778203 0.983000000000004
HAS3 ENSG00000103044 16 Lassosum 0 NA NA NA NA NA NA NA NA NA NA NA 69146044 1.035
TANGO6 ENSG00000103047 16 Lassosum 0.0404883971899518 0.357997033349028 NA NA NA NA -0.156535868522469 NA NA NA NA NA 68998295 1.122
COG4 ENSG00000103051 16 Lassosum 0.114627788421124 0.383769371866124 NA NA NA NA -0.0462309890967574 NA NA NA NA NA 70535969 0.998999999999995
SMPD3 ENSG00000103056 16 Lassosum -0.000871814774629609 0.258805763979268 NA NA NA NA -0.220502050660577 NA NA NA NA NA 68437411 0.945999999999998
SLC7A6OS ENSG00000103061 16 Lassosum 0.00213800779058226 0.38321850703772 NA NA NA NA -0.0421087119319047 NA NA NA NA NA 68331627 1.08699999999999
SLC7A6 ENSG00000103064 16 Lassosum 0.105170741846953 0.489890812935879 NA NA NA NA -3.86870221940563 NA NA NA NA NA 68317077 0.959000000000003
PLA2G15 ENSG00000103066 16 Lassosum -0.00121776508835203 0.000320180161747657 NA NA NA NA -2.42916034493303 NA NA NA NA NA 68287084 0.962999999999994
ESRP2 ENSG00000103067 16 Lassosum -0.00259956800817562 0.0367691320856082 NA NA NA NA -10.0878011925896 NA NA NA NA NA 68267509 0.952999999999989
FA2H ENSG00000103089 16 Lassosum 0.00454494968485575 0.00183884660358931 NA NA NA NA -0.0133013819039703 NA NA NA NA NA 74777791 1.09100000000001
WDR59 ENSG00000103091 16 Lassosum -0.00266155091624398 0.349295432953492 NA NA NA NA 0.153590617714829 NA NA NA NA NA 74970769 1.048
MON1B ENSG00000103111 16 Lassosum 0.00959404032641609 0.701175880721978 NA NA NA NA 0.872546786383879 NA NA NA NA NA 77230517 1.765
CMC2 ENSG00000103121 16 Lassosum 0.0005536407361455 0.426707812855635 NA NA NA NA 5.19298550913652 NA NA NA NA NA 81031786 1.629
AXIN1 ENSG00000103126 16 Lassosum 0.00370671274618084 0.969206040601411 NA NA NA NA -0.00689757882234895 NA NA NA NA NA 370056 1.041
HCFC1R1 ENSG00000103145 16 Lassosum -0.00308143148061046 0.521544980785386 NA NA NA NA -0.0893408283503014 NA NA NA NA NA 3073454 1.191
NPRL3 ENSG00000103148 16 Lassosum 0.0437477180532476 0.313902832433515 NA NA NA NA 0.0991343772076378 NA NA NA NA NA 161566 0.933999999999997
MLYCD ENSG00000103150 16 Lassosum 0.0132622065357395 0.422374541392294 NA NA NA NA -0.0161562527737635 NA NA NA NA NA 83941259 2.28700000000001
MPG ENSG00000103152 16 Lassosum 0.00611871128259034 0.675145503574114 NA NA NA NA -0.00272403252637351 NA NA NA NA NA 131429 0.904000000000011
NECAB2 ENSG00000103154 16 Lassosum 0.179738918208396 0.0906216431945155 NA NA NA NA -0.8304363643861 NA NA NA NA NA 84019309 2.482
HSDL1 ENSG00000103160 16 Lassosum 0.0894194608378176 0.448989031932259 NA NA NA NA 0.157535287848021 NA NA NA NA NA 84167341 2.233
TAF1C ENSG00000103168 16 Lassosum 0.0151297135860879 0.00982979111188401 NA NA NA NA 0.607024333612653 NA NA NA NA NA 84216063 2.244
NAGPA ENSG00000103174 16 Lassosum 0.140893435435066 0.92057773378556 NA NA NA NA -0.0385813280295771 NA NA NA NA NA 5079493 1.29199999999999
SEC14L5 ENSG00000103184 16 Lassosum 0.159451550840708 0.855665432195712 NA NA NA NA -0.0423184385777668 NA NA NA NA NA 5038738 1.27800000000001
COTL1 ENSG00000103187 16 Lassosum 0.00209529468989411 0.607541871510202 NA NA NA NA -0.101921695116209 NA NA NA NA NA 84625441 1.78399999999999
USP10 ENSG00000103194 16 Lassosum 0.0131942081154496 0.616285920593638 NA NA NA NA -0.018894259317476 NA NA NA NA NA 84773556 1.777
CRISPLD2 ENSG00000103196 16 Lassosum 0.0403612501644601 0.710227181850881 NA NA NA NA 1.35436472644467 NA NA NA NA NA 84903982 1.54599999999999
TSC2 ENSG00000103197 16 Lassosum -0.00238831013913599 0.227254281077886 NA NA NA NA 0.0204887035633172 NA NA NA NA NA 2118091 1.045
ZNF500 ENSG00000103199 16 Lassosum 0.134060262752849 0.097073358045078 NA NA NA NA 0.224156309639708 NA NA NA NA NA 4807932 1.24499999999999
NME4 ENSG00000103202 16 Lassosum 0.0668131422829352 0.0850573657510611 NA NA NA NA -0.403259598672735 NA NA NA NA NA 453546 0.849000000000004
ABCC1 ENSG00000103222 16 Lassosum 0.0652349457107069 0.697248059589555 NA NA NA NA -0.0142659335030475 NA NA NA NA NA 16140182 1.048
NOMO3 ENSG00000103226 16 Lassosum 0.128220509464288 0.771016706912149 NA NA NA NA 0.397275542949363 NA NA NA NA NA 16357510 1.00999999999999
LMF1 ENSG00000103227 16 Lassosum 0.019506807165699 0.350570096614773 NA NA NA NA 0.113520901233155 NA NA NA NA NA 967476 1.27500000000001
NARFL ENSG00000103245 16 Lassosum 0.141560415738743 0.756725949040826 NA NA NA NA 0.0432411243940264 NA NA NA NA NA 785541 1.03700000000001
MTHFSD ENSG00000103248 16 Lassosum -0.0023491949915988 0.173444276029376 NA NA NA NA -0.355783783471639 NA NA NA NA NA 86576311 1.664
CLCN7 ENSG00000103249 16 Lassosum 0.219495415204626 0.949207628637699 NA NA NA NA 0.0439104799759612 NA NA NA NA NA 1510258 1.139
HAGHL ENSG00000103253 16 Lassosum 0.106212035968483 0.708754108316277 NA NA NA NA 0.492357497766504 NA NA NA NA NA 781230 1.199
FAM173A ENSG00000103254 16 Lassosum 0.00695035616320294 0.0125065753344269 NA NA NA NA 0.554514983086756 NA NA NA NA NA 771591 1.042
SLC7A5 ENSG00000103257 16 Lassosum -0.00194956231917809 0.826384713736533 NA NA NA NA -0.0520991509670568 NA NA NA NA NA 87883361 1.289
METRN ENSG00000103260 16 Lassosum 0.0714040886725639 0.272212274234046 NA NA NA NA 1.30298258984081 NA NA NA NA NA 767385 1.027
FBXO31 ENSG00000103264 16 Lassosum 0.0634013219741633 0.0420854503354179 NA NA NA NA 1.67087247890505 NA NA NA NA NA 87393170 1.64399999999999
STUB1 ENSG00000103266 16 Lassosum 0.0209916310841763 0.0167904632559757 NA NA NA NA 0.0131102758651182 NA NA NA NA NA 731511 0.938000000000002
RHBDL1 ENSG00000103269 16 Lassosum 0.00707884790279356 0.0218951933023037 NA NA NA NA 2.01801282802983 NA NA NA NA NA 726967 1.02499999999999
NUBP1 ENSG00000103274 16 Lassosum 0 NA NA NA NA NA NA NA NA NA NA NA 10850425 1.239
UBE2I ENSG00000103275 16 Lassosum 0.114358333988219 0.783012590585252 NA NA NA NA 0.043526983044349 NA NA NA NA NA 1366283 1.14400000000001
MEFV ENSG00000103313 16 Lassosum 0.175768372833844 0.953981867994513 NA NA NA NA -0.0349500439850359 NA NA NA NA NA 3299327 0.995999999999995
CRYM ENSG00000103316 16 Lassosum 0.00359660265962458 0.758919008522393 NA NA NA NA -0.0445845736491817 NA NA NA NA NA 21282299 0.846000000000004
EEF2K ENSG00000103319 16 Lassosum -0.00190382705258285 0.0399547147287746 NA NA NA NA -0.947012979061201 NA NA NA NA NA 22258078 0.906000000000006
SOLH ENSG00000103326 16 Lassosum 0.0368135226396101 0.0470915691355791 NA NA NA NA 0.122950228103447 NA NA NA NA NA 591176 0.903999999999996
PIEZO1 ENSG00000103335 16 Lassosum 0.016934231023266 6.25743021265048e-05 NA NA NA NA -0.282791215740906 NA NA NA NA NA 88816685 1.07300000000001
GSPT1 ENSG00000103342 16 Lassosum 0.00464096011798298 0.451171627609061 NA NA NA NA -0.368432700734385 NA NA NA NA NA 11985962 1.405
ZNF174 ENSG00000103343 16 Lassosum 0.00164175505288722 0.35656505811554 NA NA NA NA -0.00689319352445098 NA NA NA NA NA 3455302 0.918000000000006
CLUAP1 ENSG00000103351 16 Lassosum 0.0944956170382463 0.00998192888977931 NA NA NA NA 0.388504994169557 NA NA NA NA NA 3569986 1.005
UBFD1 ENSG00000103353 16 Lassosum 0.00227508074861416 0.455521587309929 NA NA NA NA 1.27563338444788 NA NA NA NA NA 23577051 1.43499999999999
PRSS33 ENSG00000103355 16 Lassosum -0.00325562477638242 0.999817522072821 NA NA NA NA 6.21695756224516e-05 NA NA NA NA NA 2835951 0.930000000000007
EARS2 ENSG00000103356 16 Lassosum 0.0136248013615073 0.503260723304821 NA NA NA NA -0.380005032928431 NA NA NA NA NA 23551193 1.15199999999999
TCEB2 ENSG00000103363 16 Lassosum -0.00260466175820318 0.139042488824057 NA NA NA NA 0.18579226038361 NA NA NA NA NA 2824356 1.01900000000001
