# Supplementary material for: SUMMIT: An integrative approach for better transcriptomic data imputation improves causal gene identification
Source: Nat Commun. 2022 Oct 25;13:6336. doi: 10.1038/s41467-022-34016-y (PMC9593997; doi:10.1038/s41467-022-34016-y)
Supplement: Supplementary file 7 — Source Data [file 41467_2022_34016_MOESM7_ESM.zip › Source Data/Figure-3/real-data-new/Lassosum/AST/AST-23]

gene_symbol gene_id chromosome model_best r2_test p_SCAD p_ElNet p_LASSO p_MCP p_MNet z_SCAD z_ElNet z_LASSO z_MCP z_MNet p_ACAT gene_pos runtime
GGA2 ENSG00000103365 16 Lassosum 0.000541657010455832 0.370580289744852 NA NA NA NA -0.0539582512419704 NA NA NA NA NA 23504089 2.877
CPPED1 ENSG00000103381 16 Lassosum 0.0660009761578817 0.380263992806727 NA NA NA NA -0.0783636929496698 NA NA NA NA NA 12827396 2.082
USP31 ENSG00000103404 16 Lassosum 0.023457870479092 0.594919873565374 NA NA NA NA -0.26988695729825 NA NA NA NA NA 23116659 1.501
HMOX2 ENSG00000103415 16 Lassosum 0.00577290543867304 0.274132101669778 NA NA NA NA -0.0117920211269618 NA NA NA NA NA 4542519 1.425
DNAJA3 ENSG00000103423 16 Lassosum 0.0110983265129706 0.218996585355468 NA NA NA NA -0.113298841648285 NA NA NA NA NA 4491291 1.329
BFAR ENSG00000103429 16 Lassosum 0.010346350382002 0.288501587596566 NA NA NA NA 0.0729360040580312 NA NA NA NA NA 14744882 1.318
RRN3P2 ENSG00000103472 16 Lassosum 0.0973347901645105 0.192033070840021 NA NA NA NA -0.518074936320398 NA NA NA NA NA 29107101 1.275
RBL2 ENSG00000103479 16 Lassosum 0.0730156946329933 0.25005052931952 NA NA NA NA -0.560152539564486 NA NA NA NA NA 53496725 1.638
QPRT ENSG00000103485 16 Lassosum 0.00178763127178638 0.755196448834898 NA NA NA NA 0.0462387997842537 NA NA NA NA NA 29700174 1.269
XYLT1 ENSG00000103489 16 Lassosum -0.00325460685108059 0.125272757032584 NA NA NA NA -0.559064172564639 NA NA NA NA NA 17380182 1.147
PYCARD ENSG00000103490 16 Lassosum -0.0022991812188391 0.540985617023765 NA NA NA NA 0.00576991702620589 NA NA NA NA NA 31213788 1.225
RPGRIP1L ENSG00000103494 16 Lassosum -0.00325533009237167 0.873662991168202 NA NA NA NA -0.00467654877465212 NA NA NA NA NA 53684722 1.69
MAZ ENSG00000103495 16 Lassosum -0.00311569741126672 0.0717104274303642 NA NA NA NA -0.0197013720676004 NA NA NA NA NA 29820538 0.918000000000003
STX4 ENSG00000103496 16 Lassosum -0.0022925370467346 0.00168929982182199 NA NA NA NA -0.925651211794777 NA NA NA NA NA 31049253 1.174
CDIPT ENSG00000103502 16 Lassosum 0.0270443208199966 0.349546267425585 NA NA NA NA -0.0329828047246372 NA NA NA NA NA 29872367 0.981000000000002
BCKDK ENSG00000103507 16 Lassosum 0.0979830437903157 0.135455564996073 NA NA NA NA 1.06250208278078 NA NA NA NA NA 31120769 1.128
KAT8 ENSG00000103510 16 Lassosum 0.0216796804195527 0.02988066960436 NA NA NA NA -0.165022720186086 NA NA NA NA NA 31134894 1.159
NOMO1 ENSG00000103512 16 Lassosum -0.00286128630691507 0.0328861948349273 NA NA NA NA 0.411132986229637 NA NA NA NA NA 14958777 1.103
IL21R ENSG00000103522 16 Lassosum -0.00320192636715211 0.00011969549534584 NA NA NA NA -1.41442055929996 NA NA NA NA NA 27437799 1.554
SYT17 ENSG00000103528 16 Lassosum 0.000766917395232714 0.687848719355271 NA NA NA NA -0.031146047778862 NA NA NA NA NA 19229472 1.053
TMC5 ENSG00000103534 16 Lassosum 0.0299034788513137 0.808369423964147 NA NA NA NA -0.0110495887981747 NA NA NA NA NA 19466126 1.132
CCP110 ENSG00000103540 16 Lassosum -0.000197587049580727 0.658798656257856 NA NA NA NA -0.078528977294448 NA NA NA NA NA 19549931 1.367
C16orf62 ENSG00000103544 16 Lassosum 0.0121170130254947 0.830369928105315 NA NA NA NA 0.00404220575905703 NA NA NA NA NA 19642338 1.246
RNF40 ENSG00000103549 16 Lassosum 0.0731396451227813 0.00305596310950965 NA NA NA NA -0.358252943903992 NA NA NA NA NA 30780347 1.241
C16orf88 ENSG00000103550 16 Lassosum 0.135098425357266 0.291981798347936 NA NA NA NA -1.18832727833948 NA NA NA NA NA 19722229 1.202
AQP9 ENSG00000103569 15 Lassosum 0.0464038363395752 0.322857397306632 NA NA NA NA -0.0149943949006679 NA NA NA NA NA 58454239 3.042
AAGAB ENSG00000103591 15 Lassosum 0.0117410199464136 0.500578360878712 NA NA NA NA -0.995763604763403 NA NA NA NA NA 67520452 1.941
LACTB ENSG00000103642 15 Lassosum 0.062118481879644 0.714091401276778 NA NA NA NA -0.0150700796896124 NA NA NA NA NA 63424129 1.363
CORO2B ENSG00000103647 15 Lassosum -0.00203881897911962 0.197913200193832 NA NA NA NA -0.851332506614219 NA NA NA NA NA 68945726 1.483
CSK ENSG00000103653 15 Lassosum 0.00456206439958406 0.467593625931355 NA NA NA NA 0.106995190242703 NA NA NA NA NA 75084968 1.152
HERC1 ENSG00000103657 15 Lassosum 0.0966689736104357 0.723233515190308 NA NA NA NA -0.166549261509493 NA NA NA NA NA 64013479 1.23999999999999
TRIP4 ENSG00000103671 15 Lassosum 0.0404351794881873 0.89713138637212 NA NA NA NA 2.05588732902513 NA NA NA NA NA 64713724 1.318
MTFMT ENSG00000103707 15 Lassosum 0.0233017789513346 0.756231874446847 NA NA NA NA -0.0325503980464027 NA NA NA NA NA 65308411 1.132
AP3B2 ENSG00000103723 15 Lassosum 0.236404847300645 0.122635963055209 NA NA NA NA -0.318924596451805 NA NA NA NA NA 83353349 1.128
ACSBG1 ENSG00000103740 15 Lassosum 0 NA NA NA NA NA NA NA NA NA NA NA 78498920 1.417
RAB11A ENSG00000103769 15 Lassosum 0.0108029174429948 0.409975406086095 NA NA NA NA -0.410218251637597 NA NA NA NA NA 66101360 1.263
CTSH ENSG00000103811 15 Lassosum 0.0516492536930956 0.252426997627359 NA NA NA NA 0.423827024554266 NA NA NA NA NA 79227658 1.675
TTC23 ENSG00000103852 15 Lassosum 0.0701453330730069 0.246368292242745 NA NA NA NA -0.357440772211438 NA NA NA NA NA 99733978 1.455
CD276 ENSG00000103855 15 Lassosum -0.000534387178585449 0.335699364553558 NA NA NA NA -0.0730745240331684 NA NA NA NA NA 73991583 1.212
FAH ENSG00000103876 15 Lassosum 0.0219472576542091 0.71261317882845 NA NA NA NA -0.043199071379581 NA NA NA NA NA 80462060 1.806
KIAA1199 ENSG00000103888 15 Lassosum -0.00243317109021568 0.0856766064063366 NA NA NA NA 0.134652642933976 NA NA NA NA NA 81157900 1.321
RPAP1 ENSG00000103932 15 Lassosum 0.0458699541027984 0.00220103598711816 NA NA NA NA 26.0187623254468 NA NA NA NA NA 41822920 1.212
HOMER2 ENSG00000103942 15 Lassosum -0.00255314922461514 0.127075980908257 NA NA NA NA -0.219554443788 NA NA NA NA NA 83582249 1.194
EHD4 ENSG00000103966 15 Lassosum 0.0466933887071768 0.338705600952433 NA NA NA NA -0.155272403022432 NA NA NA NA NA 42227863 1.357
TMEM87A ENSG00000103978 15 Lassosum -0.0017857800932104 0.324856157870852 NA NA NA NA 0.141806186346719 NA NA NA NA NA 42534295 1.361
ZNF106 ENSG00000103994 15 Lassosum 0 NA NA NA NA NA NA NA NA NA NA NA 42744171 1.212
CEP152 ENSG00000103995 15 Lassosum 0.0628663926341032 0.13195334228208 NA NA NA NA -0.32593356734644 NA NA NA NA NA 49054234 1.37599999999999
ATP8B4 ENSG00000104043 15 Lassosum 0.0106946618375564 0.919177220803503 NA NA NA NA 0.224576959681131 NA NA NA NA NA 50312724 1.215
DTWD1 ENSG00000104047 15 Lassosum 0.00870773106835521 0.00703989892886953 NA NA NA NA -0.107183245182913 NA NA NA NA NA 49925255 1.56099999999999
GABPB1 ENSG00000104064 15 Lassosum 0.00662353563551621 0.111751776783952 NA NA NA NA -0.141886784735172 NA NA NA NA NA 50608497 1.264
BMF ENSG00000104081 15 Lassosum -0.00218043023194947 0.061304290869658 NA NA NA NA -0.86472966246694 NA NA NA NA NA 40390592 1.369
DMXL2 ENSG00000104093 15 Lassosum 0.0409430612405985 0.0209174615691475 NA NA NA NA -0.303633294790758 NA NA NA NA NA 51827469 1.53099999999999
DNAJC17 ENSG00000104129 15 Lassosum -0.00295837153730449 0.00111702523533083 NA NA NA NA -0.411014226573461 NA NA NA NA NA 41079871 1.129
EIF3J ENSG00000104131 15 Lassosum 0 NA NA NA NA NA NA NA NA NA NA NA 44842241 1.015
SPG11 ENSG00000104133 15 Lassosum -0.00325728353313326 0.987596123815442 NA NA NA NA 0.00723052303480218 NA NA NA NA NA 44905385 1.27500000000001
VPS18 ENSG00000104142 15 Lassosum 0.0274639884328578 0.00354946044089343 NA NA NA NA -0.152398773745155 NA NA NA NA NA 41191400 1.099
OIP5 ENSG00000104147 15 Lassosum -0.000848975883544822 2.29811004031313e-08 NA NA NA NA -4.10574192778291 NA NA NA NA NA 41613142 1.12599999999999
SLC30A4 ENSG00000104154 15 Lassosum -0.00179921881034306 0.208339024274392 NA NA NA NA -0.0369907973291904 NA NA NA NA NA 45793407 1.184
BLOC1S6 ENSG00000104164 15 Lassosum 0.00200049404835578 0.432259519966348 NA NA NA NA 0.0906862397166161 NA NA NA NA NA 45893759 1.209
MYEF2 ENSG00000104177 15 Lassosum 0.338366792313704 0.533687340946137 NA NA NA NA -0.0634282875052015 NA NA NA NA NA 48451169 1.289
SGK3 ENSG00000104205 8 Lassosum -0.00294154068233343 0.0834001672522481 NA NA NA NA -0.243550468789516 NA NA NA NA NA 67699455 3.339
CSPP1 ENSG00000104218 8 Lassosum -0.00325170533016217 0.886899300044705 NA NA NA NA 0.0320690698059817 NA NA NA NA NA 68041579 2.78800000000001
ZDHHC2 ENSG00000104219 8 Lassosum 0.0846315464886711 0.658341367911709 NA NA NA NA 0.0544033946072205 NA NA NA NA NA 17047923 2.961
BRF2 ENSG00000104221 8 Lassosum 0.0174277631271547 0.320185540052813 NA NA NA NA -0.114400494029061 NA NA NA NA NA 37704104 2.307
TRIM35 ENSG00000104228 8 Lassosum 0.121170855201969 0.268590873767151 NA NA NA NA 1.18408338558398 NA NA NA NA NA 27155620 3.188
ZFAND1 ENSG00000104231 8 Lassosum -0.00222211160606189 0.186008071566808 NA NA NA NA 0.102182010206235 NA NA NA NA NA 82629353 2.24299999999999
CA2 ENSG00000104267 8 Lassosum 0.00360172277418924 0.869967730484833 NA NA NA NA 0.0347761774183352 NA NA NA NA NA 86384901 2.544
FZD3 ENSG00000104290 8 Lassosum 0.0965543759051555 0.88165110825251 NA NA NA NA 0.0293063607312166 NA NA NA NA NA 28391752 2.70399999999999
INTS9 ENSG00000104299 8 Lassosum 0.00338356863319467 0.658515339871734 NA NA NA NA 0.358896053507813 NA NA NA NA NA 28686468 2.67100000000001
RIPK2 ENSG00000104312 8 Lassosum 0.033882348668444 0.333243852644244 NA NA NA NA 0.270703689270674 NA NA NA NA NA 90786633 2.261
NBN ENSG00000104320 8 Lassosum 0.0212539588087541 0.339668996207234 NA NA NA NA 1.3283075520088 NA NA NA NA NA 90980510 2.35499999999999
CPQ ENSG00000104324 8 Lassosum 0.0570293398812771 0.425808460241453 NA NA NA NA 0.269643520819088 NA NA NA NA NA 97909668 2.72500000000001
DECR1 ENSG00000104325 8 Lassosum 0.24948591614267 0.539537292002667 NA NA NA NA 0.178000280387776 NA NA NA NA NA 91038976 2.07700000000001
CALB1 ENSG00000104327 8 Lassosum -0.00297883516810171 0.14070141571806 NA NA NA NA -0.0256080490856233 NA NA NA NA NA 91089269 2.19199999999999
IMPAD1 ENSG00000104331 8 Lassosum 0.0024621557209682 0.184549973108883 NA NA NA NA 0.142066556792889 NA NA NA NA NA 57888447 2.47399999999999
SFRP1 ENSG00000104332 8 Lassosum 0.00929851926075831 0.0922599432649796 NA NA NA NA -0.0164450489704618 NA NA NA NA NA 41143248 2.68300000000001
LAPTM4B ENSG00000104341 8 Lassosum 0.0492317237546743 0.130084806471645 NA NA NA NA 0.245775150817436 NA NA NA NA NA 98826263 2.32900000000001
UBE2W ENSG00000104343 8 Lassosum 0.00504389244057823 0.123385962232511 NA NA NA NA 0.173291004508961 NA NA NA NA NA 74741738 2.91499999999999
POP1 ENSG00000104356 8 Lassosum -0.00204228907895621 0.311695136037127 NA NA NA NA 0.0305171656614658 NA NA NA NA NA 99150793 2.173
NIPAL2 ENSG00000104361 8 Lassosum 0.397749538776361 0.342148895303592 NA NA NA NA -0.222228661233734 NA NA NA NA NA 99254341 2.30200000000002
IKBKB ENSG00000104365 8 Lassosum -0.00324521444837589 0.88932985277045 NA NA NA NA -0.102979625968588 NA NA NA NA NA 42159396 2.321
PLAT ENSG00000104368 8 Lassosum 6.79496354296649e-05 0.717550613567579 NA NA NA NA 0.16237075593959 NA NA NA NA NA 42048739 2.68300000000002
STK3 ENSG00000104375 8 Lassosum -0.00325732789335231 0.386449833254719 NA NA NA NA -0.0621546587145088 NA NA NA NA NA 99684343 2.137
GDAP1 ENSG00000104381 8 Lassosum -0.00174994591744193 0.613644229189819 NA NA NA NA 0.487375432059126 NA NA NA NA NA 75317236 2.55099999999999
RAB2A ENSG00000104388 8 Lassosum 0.122922986863586 0.429333216071114 NA NA NA NA -0.212483566550781 NA NA NA NA NA 61482801 2.44499999999999
EIF3E ENSG00000104408 8 Lassosum 0.0110111014435438 0.847683416201227 NA NA NA NA -0.0250407097438733 NA NA NA NA NA 109330503 2.67699999999999
EMC2 ENSG00000104412 8 Lassosum 0.00105464557143797 0.104731387517124 NA NA NA NA -0.985104020717288 NA NA NA NA NA 109477487 2.12100000000001
NDRG1 ENSG00000104419 8 Lassosum 0.00203682480662315 0.41444974503231 NA NA NA NA 0.211572922653076 NA NA NA NA NA 134281839 2.869
ZC2HC1A ENSG00000104427 8 Lassosum 0.0215142269976123 0.554939703172037 NA NA NA NA -0.197606919676727 NA NA NA NA NA 79604108 2.46299999999999
IL7 ENSG00000104432 8 Lassosum -0.0016204515055267 0.0752909122102384 NA NA NA NA -0.0583031107874136 NA NA NA NA NA 79652868 2.417
ARMC1 ENSG00000104442 8 Lassosum 0.0227471104819829 0.654382754205395 NA NA NA NA -0.0128870822973173 NA NA NA NA NA 66530568 2.39699999999999
TRPS1 ENSG00000104447 8 Lassosum 0.00215654770857732 0.685583556082529 NA NA NA NA -0.0461201898301448 NA NA NA NA NA 116621311 2.065
SPAG1 ENSG00000104450 8 Lassosum 0.266855843976731 0.455570587756677 NA NA NA NA 0.209593635687721 NA NA NA NA NA 101220820 2.166
CHRAC1 ENSG00000104472 8 Lassosum 0.0245787089905348 0.452442047948521 NA NA NA NA 0.136540530901706 NA NA NA NA NA 141524316 2.446
NCALD ENSG00000104490 8 Lassosum 0.0213382981809715 0.222533743364802 NA NA NA NA -4.5817483009746 NA NA NA NA NA 102917953 2.59799999999998
SNX16 ENSG00000104497 8 Lassosum 0.241722391714031 0.872850155542615 NA NA NA NA 0.130263142312195 NA NA NA NA NA 82733458 2.12200000000001
UBR5 ENSG00000104517 8 Lassosum 0.0472956834674375 0.130092555271733 NA NA NA NA 0.070449260873581 NA NA NA NA NA 103345154 2.74799999999999
GSDMD ENSG00000104518 8 Lassosum 0.224503080205533 6.49321592702436e-05 NA NA NA NA -0.748636793232683 NA NA NA NA NA 144640304 2.05199999999999
TSTA3 ENSG00000104522 8 Lassosum -0.00318234899849723 0.775905990809964 NA NA NA NA -0.0164193874769881 NA NA NA NA NA 144697503 2.19499999999999
PYCRL ENSG00000104524 8 Lassosum 0 NA NA NA NA NA NA NA NA NA NA NA 144689013 2.33099999999999
