# Supplementary material for: SUMMIT: An integrative approach for better transcriptomic data imputation improves causal gene identification
Source: Nat Commun. 2022 Oct 25;13:6336. doi: 10.1038/s41467-022-34016-y (PMC9593997; doi:10.1038/s41467-022-34016-y)
Supplement: Supplementary file 7 — Source Data [file 41467_2022_34016_MOESM7_ESM.zip › Source Data/Figure-3/real-data-new/Lassosum/AST/AST-24]

gene_symbol gene_id chromosome model_best r2_test p_SCAD p_ElNet p_LASSO p_MCP p_MNet z_SCAD z_ElNet z_LASSO z_MCP z_MNet p_ACAT gene_pos runtime
EEF1D ENSG00000104529 8 Lassosum 0.00299977372175286 0.0384663370609002 NA NA NA NA 0.980196134984312 NA NA NA NA NA 144671789 6.046
SQLE ENSG00000104549 8 Lassosum -0.000977553544287524 0.396420512953312 NA NA NA NA -0.109920812267288 NA NA NA NA NA 126022632 4.006
SH2D4A ENSG00000104611 8 Lassosum -0.00270187721057003 0.00848472170189731 NA NA NA NA 0.352057320066479 NA NA NA NA NA 19212428 3.472
INTS10 ENSG00000104613 8 Lassosum 0.0400958387928289 0.103665793876332 NA NA NA NA 3.02807937862878 NA NA NA NA NA 19692122 3.277
ERI1 ENSG00000104626 8 Lassosum 0.0209406942792962 0.137594958894566 NA NA NA NA -0.170226334188331 NA NA NA NA NA 8916956 2.748
SLC39A14 ENSG00000104635 8 Lassosum -0.00112608323168217 0.356037605673993 NA NA NA NA -0.374823324481084 NA NA NA NA NA 22258202 3.396
MTMR9 ENSG00000104643 8 Lassosum -0.00284588855573276 0.000167853076346503 NA NA NA NA -14.5470026895893 NA NA NA NA NA 11163785 2.764
LEPROTL1 ENSG00000104660 8 Lassosum 0.114442231967893 0.359361471781737 NA NA NA NA 0.103359304395038 NA NA NA NA NA 29993819 2.966
DCTN6 ENSG00000104671 8 Lassosum 0.0053124709609762 0.835759803801068 NA NA NA NA 0.00300830977847528 NA NA NA NA NA 30027484 2.701
R3HCC1 ENSG00000104679 8 Lassosum 0.0161013534775994 0.614565466493061 NA NA NA NA 0.341798312387022 NA NA NA NA NA 23140712 3.136
GSR ENSG00000104687 8 Lassosum -2.46849573302121e-05 0.923202527552286 NA NA NA NA 0.0170373286208401 NA NA NA NA NA 30560513 2.66
TNFRSF10A ENSG00000104689 8 Lassosum 0.0705802756918074 0.110658019383375 NA NA NA NA 0.0821006648233289 NA NA NA NA NA 23065302 2.894
UBXN8 ENSG00000104691 8 Lassosum 0 NA NA NA NA NA NA NA NA NA NA NA 30607143 2.515
PPP2CB ENSG00000104695 8 Lassosum 0.288811912390991 0.909256988214137 NA NA NA NA 0.0335468812266124 NA NA NA NA NA 30651901 2.796
ERICH1 ENSG00000104714 8 Lassosum 0.119173305491395 0.0537619025496653 NA NA NA NA 0.441670818221025 NA NA NA NA NA 626426 2.953
NEFM ENSG00000104722 8 Lassosum 9.76691635115046e-05 0.156013522660197 NA NA NA NA 0.363397758849408 NA NA NA NA NA 24773566 3.004
NEFL ENSG00000104725 8 Lassosum 0.0339464361699978 0.386851065506241 NA NA NA NA 0.786617083964473 NA NA NA NA NA 24811546 2.337
ARHGEF10 ENSG00000104728 8 Lassosum 0.0422657466557291 0.783849091270992 NA NA NA NA -0.0471552178974872 NA NA NA NA NA 1839474 2.784
KLHDC4 ENSG00000104731 16 Lassosum 0.0567321117300981 0.773624086052084 NA NA NA NA 0.11148046865952 NA NA NA NA NA 87764844 1.928
MCM4 ENSG00000104738 8 Lassosum 0.0322819175784215 0.178057073001383 NA NA NA NA -0.00408908128940923 NA NA NA NA NA 48881732 2.896
KCTD9 ENSG00000104756 8 Lassosum -0.00161544371525979 0.0983171754665544 NA NA NA NA -0.107494467039835 NA NA NA NA NA 25300679 2.98899999999999
ASAH1 ENSG00000104763 8 Lassosum 0.236029310484618 0.9661448854571 NA NA NA NA -0.0201159821707907 NA NA NA NA NA 17928214 3.527
BNIP3L ENSG00000104765 8 Lassosum -0.00311200942470835 0.165319051657443 NA NA NA NA 0.084558814086978 NA NA NA NA NA 26301783 2.72800000000001
MAN2B1 ENSG00000104774 19 Lassosum 0.171638029761711 0.39521987137753 NA NA NA NA -0.345561047771232 NA NA NA NA NA 12767440 1.372
KCNN4 ENSG00000104783 19 Lassosum 0.103878850683563 0.0220756684960637 NA NA NA NA 10.914563873423 NA NA NA NA NA 44278047 0.888999999999996
NUCB1 ENSG00000104805 19 Lassosum 0.146457357688429 0.740135436831344 NA NA NA NA -0.0854923305977973 NA NA NA NA NA 49414968 1.12
DHDH ENSG00000104808 19 Lassosum -0.000970827376215233 0.407225579006019 NA NA NA NA -0.0221505072170488 NA NA NA NA NA 49442582 1.122
GYS1 ENSG00000104812 19 Lassosum 0.0914028386313577 0.10278405387655 NA NA NA NA 0.0352433968261117 NA NA NA NA NA 49483974 1.31100000000001
MAP4K1 ENSG00000104814 19 Lassosum -8.86808379627624e-05 0.0204055982082612 NA NA NA NA 0.239893315669579 NA NA NA NA NA 39093901 0.757000000000005
ECH1 ENSG00000104823 19 Lassosum 0.11223216695775 0.705713565155851 NA NA NA NA -0.0856306979806827 NA NA NA NA NA 39314353 0.852999999999994
HNRNPL ENSG00000104824 19 Lassosum -0.00239735128920526 0.506249382736972 NA NA NA NA 0.00463156184259742 NA NA NA NA NA 39335007 0.774000000000001
NFKBIB ENSG00000104825 19 Lassosum -0.00119762969309067 0.924485095903286 NA NA NA NA 0.000969694640557023 NA NA NA NA NA 39394936 0.87700000000001
TUBB4A ENSG00000104833 19 Lassosum 0.0147294952726944 0.283375745998042 NA NA NA NA 0.0260779247069296 NA NA NA NA NA 6498594 0.766999999999996
SARS2 ENSG00000104835 19 Lassosum 0.141490512917414 0.0147668729835077 NA NA NA NA 4.47585082430518 NA NA NA NA NA 39423200 0.879000000000005
SNRNP70 ENSG00000104852 19 Lassosum 0.00527172850340707 0.229464734476556 NA NA NA NA 0.204364850148754 NA NA NA NA NA 49600269 0.869
CLPTM1 ENSG00000104853 19 Lassosum 0 NA NA NA NA NA NA NA NA NA NA NA 45477220 1.066
RELB ENSG00000104856 19 Lassosum -0.00307000759243481 0.67932823800612 NA NA NA NA 0.0401115341041658 NA NA NA NA NA 45523070 0.765999999999991
CLASRP ENSG00000104859 19 Lassosum -0.00225870220725688 0.703257621844447 NA NA NA NA -0.0157264140524187 NA NA NA NA NA 45558256 0.832999999999998
LIN7B ENSG00000104863 19 Lassosum 0.0185627366326856 0.905971537838004 NA NA NA NA -0.0612619816001072 NA NA NA NA NA 49619649 0.789999999999992
PPP1R37 ENSG00000104866 19 Lassosum 0.0341803765353957 0.0214280499088094 NA NA NA NA 0.48076891911583 NA NA NA NA NA 45622994 0.840999999999994
FCGRT ENSG00000104870 19 Lassosum 0.0974316401788238 0.831217814797149 NA NA NA NA -0.0306764257715558 NA NA NA NA NA 50019831 0.834000000000003
PIH1D1 ENSG00000104872 19 Lassosum -0.00220420514312236 0.163877140101172 NA NA NA NA 2.37739680082984 NA NA NA NA NA 49953154 0.739999999999995
CKM ENSG00000104879 19 Lassosum -0.00183414448526631 0.263317466406111 NA NA NA NA -0.49000520084283 NA NA NA NA NA 45817953 0.939999999999998
ARHGEF18 ENSG00000104880 19 Lassosum 0.0242283929408422 0.0453180078291678 NA NA NA NA -1.73475676135564 NA NA NA NA NA 7498681 0.890000000000001
PPP1R13L ENSG00000104881 19 Lassosum -0.00321640679950708 0.192701751120016 NA NA NA NA -0.166311465982594 NA NA NA NA NA 45896249 0.864999999999995
PEX11G ENSG00000104883 19 Lassosum 0.270286833277244 0.556308746019776 NA NA NA NA -0.115394002460297 NA NA NA NA NA 7552048 0.872
ERCC2 ENSG00000104884 19 Lassosum 0.0198703977840877 0.194833782668197 NA NA NA NA 0.147493041435439 NA NA NA NA NA 45863635 0.919000000000011
DOT1L ENSG00000104885 19 Lassosum 0.00545129478214912 0.463201883458906 NA NA NA NA 0.147248541311046 NA NA NA NA NA 2198362 0.775000000000006
PLEKHJ1 ENSG00000104886 19 Lassosum 0.0358133476313595 0.562587391491381 NA NA NA NA 0.0140976350734271 NA NA NA NA NA 2233898 0.856999999999999
RNASEH2A ENSG00000104889 19 Lassosum 0.0231520478034557 0.0707268429929536 NA NA NA NA -0.259085544500467 NA NA NA NA NA 12920923 0.799999999999997
KLC3 ENSG00000104892 19 Lassosum 0.0179238328325299 0.745187882057 NA NA NA NA 0.142512972308446 NA NA NA NA NA 45845735 0.859999999999999
CD37 ENSG00000104894 19 Lassosum 0.0567077235490437 0.221044641193307 NA NA NA NA -0.185181144694777 NA NA NA NA NA 49842510 0.814999999999998
SF3A2 ENSG00000104897 19 Lassosum 0.00100719257342008 0.0968289597303893 NA NA NA NA 0.184101351162673 NA NA NA NA NA 2242616 0.930999999999997
AMH ENSG00000104899 19 Lassosum 0.135295003124085 0.207806432504172 NA NA NA NA -0.114301954993188 NA NA NA NA NA 2250369 0.844999999999999
LYL1 ENSG00000104903 19 Lassosum 0 NA NA NA NA NA NA NA NA NA NA NA 13211911 0.879999999999995
OAZ1 ENSG00000104904 19 Lassosum -0.0025587811067318 0.810812674098924 NA NA NA NA 0.0279275765007741 NA NA NA NA NA 2271503 0.843999999999994
TRMT1 ENSG00000104907 19 Lassosum -0.00215905251480186 0.970366763308094 NA NA NA NA 0.00157489298893011 NA NA NA NA NA 13222048 0.746000000000009
STX10 ENSG00000104915 19 Lassosum 0.00167749868676814 0.379738842872423 NA NA NA NA 0.052722804830257 NA NA NA NA NA 13258034 0.739000000000004
RETN ENSG00000104918 19 Lassosum 0.0141099406760433 0.252252041946757 NA NA NA NA -0.0858809133335043 NA NA NA NA NA 7734632 0.847999999999999
FCER2 ENSG00000104921 19 Lassosum 0.0102362773275947 0.957436699141348 NA NA NA NA -0.00280503737511722 NA NA NA NA NA 7760338 0.934000000000012
DMPK ENSG00000104936 19 Lassosum 0.0367189994584559 0.0253187348126427 NA NA NA NA -2.7892745900225 NA NA NA NA NA 46279392 0.831000000000003
TBC1D17 ENSG00000104946 19 Lassosum 0.0426008745344455 0.0709615467501905 NA NA NA NA -0.0894626403694786 NA NA NA NA NA 50386343 0.903999999999996
IL4I1 ENSG00000104951 19 Lassosum -0.00087716831918061 0.85796326948285 NA NA NA NA -0.0212143576229928 NA NA NA NA NA 50412853 0.831999999999994
TLE6 ENSG00000104953 19 Lassosum 0.00315921834921362 0.932760665603419 NA NA NA NA 0.000397134940659163 NA NA NA NA NA 2986310 1.071
CCDC130 ENSG00000104957 19 Lassosum 0.0191107695051439 0.674503794736506 NA NA NA NA 0.0382212078315886 NA NA NA NA NA 13858342 0.719999999999999
PTOV1 ENSG00000104960 19 Lassosum 0.0261749928159831 0.617558377737198 NA NA NA NA -0.394723907980998 NA NA NA NA NA 50358996 0.842999999999989
AES ENSG00000104964 19 Lassosum -0.00317998532330099 0.224489716970088 NA NA NA NA -0.0245654856162484 NA NA NA NA NA 3058006 0.915000000000006
SGTA ENSG00000104969 19 Lassosum 0.0861084301785596 0.556938037394521 NA NA NA NA 0.0176714560768519 NA NA NA NA NA 2769040 0.87299999999999
KIR3DX1 ENSG00000104970 19 Lassosum 0.105727654008434 0.637123894115269 NA NA NA NA 0.0306038232862858 NA NA NA NA NA 55050481 1.11200000000001
LILRB1 ENSG00000104972 19 Lassosum 0.00483491752420784 0.860706339160684 NA NA NA NA -0.0746103584732841 NA NA NA NA NA 55117162 0.816000000000003
MED25 ENSG00000104973 19 Lassosum 0.0203497715753864 0.907049815166529 NA NA NA NA 0.00180958449966741 NA NA NA NA NA 50331806 0.915999999999997
LILRA1 ENSG00000104974 19 Lassosum 0.173259206621694 0.0290738189481283 NA NA NA NA -11.3036888204238 NA NA NA NA NA 55109301 0.881
SNAPC2 ENSG00000104976 19 Lassosum 0.0039268390256022 0.169853841728142 NA NA NA NA -0.752042718928888 NA NA NA NA NA 7986668 0.876999999999995
C19orf53 ENSG00000104979 19 Lassosum 0.00892731371283573 0.411299891055345 NA NA NA NA 0.252665128757854 NA NA NA NA NA 13887129 0.792000000000002
TIMM44 ENSG00000104980 19 Lassosum 0.086220156024862 0.471563659808591 NA NA NA NA -0.0326970666512808 NA NA NA NA NA 8000204 0.799999999999997
CCDC61 ENSG00000104983 19 Lassosum -0.00197738336910658 0.687071223206221 NA NA NA NA 0.0352775690918292 NA NA NA NA NA 46511457 0.900999999999996
IL27RA ENSG00000104998 19 Lassosum 0.112248145779576 0.227205508732184 NA NA NA NA 0.0789190173184755 NA NA NA NA NA 14153151 1.063
ASF1B ENSG00000105011 19 Lassosum 0.0254767906831823 0.404011550506746 NA NA NA NA -0.0667594510084912 NA NA NA NA NA 14239044 0.761999999999986
TNNT1 ENSG00000105048 19 Lassosum 0.144785554570583 0.0912649521210901 NA NA NA NA 0.599827339029785 NA NA NA NA NA 55652442 1.004
VRK3 ENSG00000105053 19 Lassosum 0.0193042898370829 0.748424997139935 NA NA NA NA 0.121595839212532 NA NA NA NA NA 50504463 0.864999999999995
FAM32A ENSG00000105058 19 Lassosum 0.00650346657012346 0.676120939647334 NA NA NA NA -0.00124337967147976 NA NA NA NA NA 16299524 0.911999999999992
PPP6R1 ENSG00000105063 19 Lassosum 0.00777691287743243 0.520577396538543 NA NA NA NA 0.0830799431896138 NA NA NA NA NA 55755755 1.00500000000001
C19orf44 ENSG00000105072 19 Lassosum 0.1121277090617 0.0514599783423378 NA NA NA NA -0.160212461547833 NA NA NA NA NA 16619642 0.954000000000008
MED26 ENSG00000105085 19 Lassosum 0.0302375249655326 0.92319122370281 NA NA NA NA -0.00208114401511976 NA NA NA NA NA 16712795 0.966999999999999
OLFM2 ENSG00000105088 19 Lassosum 0.0038137623151987 0.782005738819029 NA NA NA NA 0.0308745140960769 NA NA NA NA NA 10005811 0.971999999999994
RASAL3 ENSG00000105122 19 Lassosum 0.062310095119268 0.943865673263918 NA NA NA NA -0.00051767216099045 NA NA NA NA NA 15568907 1.01199999999999
AKAP8 ENSG00000105127 19 Lassosum -0.00258394223099434 0.722909449243797 NA NA NA NA -0.0369072004260223 NA NA NA NA NA 15477404 1.017
EPHX3 ENSG00000105131 19 Lassosum -0.00316572161447781 0.406156496733955 NA NA NA NA 0.00321301510744518 NA NA NA NA NA 15340988 0.988
ILVBL ENSG00000105135 19 Lassosum -0.00308777821349926 0.34653748263276 NA NA NA NA 2.03521008572812 NA NA NA NA NA 15231195 0.995000000000005
ZNF419 ENSG00000105136 19 Lassosum -0.000992877907189049 0.017146996589327 NA NA NA NA 0.216382807454477 NA NA NA NA NA 58002563 1.03999999999999
SYDE1 ENSG00000105137 19 Lassosum 0.00488183675250753 0.315872107121399 NA NA NA NA 0.12461748452713 NA NA NA NA NA 15222006 0.984000000000009
AURKC ENSG00000105146 19 Lassosum 0.0101447118779765 0.574726399962144 NA NA NA NA -0.00188364650538459 NA NA NA NA NA 57744646 0.968999999999994
POP4 ENSG00000105171 19 Lassosum -0.00324366130585285 0.569667160148565 NA NA NA NA -0.1453482736473 NA NA NA NA NA 30101534 1.03799999999998
CCNE1 ENSG00000105173 19 Lassosum 0.0040099904576526 0.581466842846432 NA NA NA NA 0.0445114060544399 NA NA NA NA NA 30309010 1.149
URI1 ENSG00000105176 19 Lassosum -0.00183943917968943 0.127603807154295 NA NA NA NA 0.00468321298911978 NA NA NA NA NA 30460581 0.884000000000015
PDCD5 ENSG00000105185 19 Lassosum 0.0121557310015016 0.0271482538048253 NA NA NA NA -0.905498802982469 NA NA NA NA NA 33075166 0.85499999999999
ANKRD27 ENSG00000105186 19 Lassosum 0.0339561890096785 0.043564693080388 NA NA NA NA 0.612272140584227 NA NA NA NA NA 33127470 0.799000000000007
RPS16 ENSG00000105193 19 Lassosum 0.0950746047170707 0.145082673262767 NA NA NA NA 1.36082121253278 NA NA NA NA NA 39925217 0.852000000000004
TIMM50 ENSG00000105197 19 Lassosum 0.00633802270868056 0.318917068378921 NA NA NA NA 0.191564632012165 NA NA NA NA NA 39977737 0.835000000000008
FBL ENSG00000105202 19 Lassosum 0.0497824988451891 0.847574932592018 NA NA NA NA -0.0727290737510934 NA NA NA NA NA 40331076 0.847000000000008
