# Supplementary material for: SUMMIT: An integrative approach for better transcriptomic data imputation improves causal gene identification
Source: Nat Commun. 2022 Oct 25;13:6336. doi: 10.1038/s41467-022-34016-y (PMC9593997; doi:10.1038/s41467-022-34016-y)
Supplement: Supplementary file 7 — Source Data [file 41467_2022_34016_MOESM7_ESM.zip › Source Data/Figure-3/real-data-new/Lassosum/AST/AST-25]

gene_symbol gene_id chromosome model_best r2_test p_SCAD p_ElNet p_LASSO p_MCP p_MNet z_SCAD z_ElNet z_LASSO z_MCP z_MNet p_ACAT gene_pos runtime
DYRK1B ENSG00000105204 19 Lassosum 0.0119943086352554 0.416719074318934 NA NA NA NA 0.377711359479836 NA NA NA NA NA 40320415 2.056
CLC ENSG00000105205 19 Lassosum 0.00637011655495157 0.651382458896747 NA NA NA NA 0.00420690603079752 NA NA NA NA NA 40225279 1.424
CNTD2 ENSG00000105219 19 Lassosum 0.00313257565367631 0.220168614995951 NA NA NA NA 0.0170935764109637 NA NA NA NA NA 40730356 1.21
GPI ENSG00000105220 19 Lassosum 0.0171056122584602 0.057333510629262 NA NA NA NA -1.14914611279182 NA NA NA NA NA 34871723 1.188
AKT2 ENSG00000105221 19 Lassosum 0.000908336620779715 0.222668361064259 NA NA NA NA 0.0992238617869397 NA NA NA NA NA 40763833 1.227
PLD3 ENSG00000105223 19 Lassosum 0.0414827703743526 0.953756316710472 NA NA NA NA 0.00710598994400525 NA NA NA NA NA 40870354 1.013
PRX ENSG00000105227 19 Lassosum 0.0527377223301989 0.235732849033109 NA NA NA NA 0.254203984855762 NA NA NA NA NA 40909474 1.237
PIAS4 ENSG00000105229 19 Lassosum -0.00325716155858635 0.162473923400945 NA NA NA NA -0.309835203393888 NA NA NA NA NA 4023514 1.134
NUMBL ENSG00000105245 19 Lassosum 0.00137161570793376 0.154207382301431 NA NA NA NA -0.0384825211713482 NA NA NA NA NA 41184736 1.111
EBI3 ENSG00000105246 19 Lassosum -0.0024603282976321 0.182458218636665 NA NA NA NA -0.0388700475792113 NA NA NA NA NA 4233511 0.94
CCDC94 ENSG00000105248 19 Lassosum 0.125449222375853 0.287742373319904 NA NA NA NA -0.129439179954057 NA NA NA NA NA 4258081 1.179
SHD ENSG00000105251 19 Lassosum 0.0113992363424322 0.497982838053742 NA NA NA NA 0.0473257132395256 NA NA NA NA NA 4284659 0.938000000000001
TBCB ENSG00000105254 19 Lassosum 0.0504746866866885 0.673317699830371 NA NA NA NA -0.0338967456262565 NA NA NA NA NA 36611020 1.12
FSD1 ENSG00000105255 19 Lassosum 0.0361643061645736 NA NA NA NA NA NA NA NA NA NA NA 4314218 1.14
POLR2I ENSG00000105258 19 Lassosum 0.0569713407353218 0.0234352827150142 NA NA NA NA -0.236793643933289 NA NA NA NA NA 36605430 1.031
CLIP3 ENSG00000105270 19 Lassosum 0.0103115266592535 0.109496135681992 NA NA NA NA 4.30531168500431 NA NA NA NA NA 36514903 1.085
ZFR2 ENSG00000105278 19 Lassosum 0.041437417807526 0.370126821294549 NA NA NA NA -0.0585683010649409 NA NA NA NA NA 3836526 1.082
SLC1A5 ENSG00000105281 19 Lassosum 0.0288287905787237 0.513268745587411 NA NA NA NA -0.0175265483418259 NA NA NA NA NA 47284995 0.992999999999999
PRKD2 ENSG00000105287 19 Lassosum 0.281239048982894 0.00250866748597906 NA NA NA NA -0.942117523435478 NA NA NA NA NA 47198958 1.099
TJP3 ENSG00000105289 19 Lassosum -0.00199655749864269 0.430488953379193 NA NA NA NA 0.150515003020904 NA NA NA NA NA 3729459 1.001
APLP1 ENSG00000105290 19 Lassosum -0.00189543703055639 0.0471498951494974 NA NA NA NA 0.129600685895504 NA NA NA NA NA 36364747 1.129
CACTIN ENSG00000105298 19 Lassosum 0.0352484369152691 0.869702432476333 NA NA NA NA -0.00427192616517346 NA NA NA NA NA 3618726 1.009
CCDC9 ENSG00000105321 19 Lassosum 0.0956820137439177 0.0183753348603998 NA NA NA NA -0.0423101207351101 NA NA NA NA NA 47767223 1.161
HNRNPUL1 ENSG00000105323 19 Lassosum 0.0231630730388452 0.037893773923139 NA NA NA NA -7.06181536196201 NA NA NA NA NA 41790952 1.066
FZR1 ENSG00000105325 19 Lassosum -0.0023131865224133 0.397624873385024 NA NA NA NA 0.086224156232038 NA NA NA NA NA 3522299 0.988
BBC3 ENSG00000105327 19 Lassosum 0.0031699100247764 0.382349968760364 NA NA NA NA -0.471496788758808 NA NA NA NA NA 47730052 0.997
TGFB1 ENSG00000105329 19 Lassosum 0 NA NA NA NA NA NA NA NA NA NA NA 41833654 1.062
DENND3 ENSG00000105339 8 Lassosum 0.0419854172217615 0.0709988529852338 NA NA NA NA -0.177476918069775 NA NA NA NA NA 142166642 4.974
ATP5SL ENSG00000105341 19 Lassosum 0.0251774711830117 0.398088114120493 NA NA NA NA 0.12642208034576 NA NA NA NA NA 41941922 1.305
CEACAM4 ENSG00000105352 19 Lassosum 0.0654126835943601 0.461678918232773 NA NA NA NA -0.370853561803935 NA NA NA NA NA 42129393 1.17599999999999
PLIN3 ENSG00000105355 19 Lassosum 0.038416427419374 0.545960403079322 NA NA NA NA -0.0362389069714568 NA NA NA NA NA 4853066 0.781999999999996
MRPL4 ENSG00000105364 19 Lassosum 0.0100453748994309 0.264809144411345 NA NA NA NA -0.0687021463713872 NA NA NA NA NA 10366649 0.795000000000002
SIGLEC8 ENSG00000105366 19 Lassosum -0.00325732792954891 0.727492631892597 NA NA NA NA -0.0806092731797573 NA NA NA NA NA 51957905 1.063
CD79A ENSG00000105369 19 Lassosum 0 NA NA NA NA NA NA NA NA NA NA NA 42383314 0.705999999999996
LIM2 ENSG00000105370 19 Lassosum -0.00194920624754236 0.0430494126726533 NA NA NA NA -0.331822559848083 NA NA NA NA NA 51887188 1.129
RPS19 ENSG00000105372 19 Lassosum 0.00442712560211611 0.929566044045046 NA NA NA NA -0.00211889598140043 NA NA NA NA NA 42370491 0.698
GLTSCR2 ENSG00000105373 19 Lassosum 0.0682655355027441 0.224059180017529 NA NA NA NA 0.656607249579 NA NA NA NA NA 48254547 0.875999999999998
NKG7 ENSG00000105374 19 Lassosum -0.00161504022821335 0.0686631416250063 NA NA NA NA -0.34914236652385 NA NA NA NA NA 51875414 1.133
ICAM5 ENSG00000105376 19 Lassosum -0.00292167813819555 0.0750577390435789 NA NA NA NA -1.13412353763136 NA NA NA NA NA 10404055 0.789999999999999
ETFB ENSG00000105379 19 Lassosum 0.00226038586495503 0.00117661827560851 NA NA NA NA 0.339059665539245 NA NA NA NA NA 51859047 1.204
CD33 ENSG00000105383 19 Lassosum 0.0503892660488899 0.1833358224783 NA NA NA NA -1.51054252948997 NA NA NA NA NA 51737717 1.065
BABAM1 ENSG00000105393 19 Lassosum 0.0299865231080663 0.0231910370099912 NA NA NA NA 0.484729809997299 NA NA NA NA NA 17385108 0.874000000000002
TYK2 ENSG00000105397 19 Lassosum 0.0844709666685328 0.45944475881154 NA NA NA NA 0.0472520739612024 NA NA NA NA NA 10476280 0.887999999999998
CDC37 ENSG00000105401 19 Lassosum -0.000988653210135526 0.127085826794157 NA NA NA NA 0.262756547825758 NA NA NA NA NA 10516303 0.809000000000005
NAPA ENSG00000105402 19 Lassosum 0 NA NA NA NA NA NA NA NA NA NA NA 48004695 0.872
RABAC1 ENSG00000105404 19 Lassosum 0.157989500151281 0.592795681436004 NA NA NA NA -3.59121499488364 NA NA NA NA NA 42462187 0.702000000000005
ATP1A3 ENSG00000105409 19 Lassosum -0.00228396698157951 0.256238035057911 NA NA NA NA 0.0781281704260794 NA NA NA NA NA 42486191 0.768000000000001
MEIS3 ENSG00000105419 19 Lassosum -0.000726535382987947 0.78649390909787 NA NA NA NA 0.00291365015408366 NA NA NA NA NA 47914548 0.884999999999998
PTPRS ENSG00000105426 19 Lassosum 0.0884027395424316 0.772684915997279 NA NA NA NA -0.01578067624411 NA NA NA NA NA 5249660 1.019
CNFN ENSG00000105427 19 Lassosum 0.00115864184679948 0.335876065215606 NA NA NA NA 0.0219410038958708 NA NA NA NA NA 42892805 0.647999999999996
MEGF8 ENSG00000105429 19 Lassosum -0.00274870397548166 0.36001622976464 NA NA NA NA 0.0185598407326428 NA NA NA NA NA 42856341 0.666999999999994
KDELR1 ENSG00000105438 19 Lassosum -0.0023566746035053 0.014453351248665 NA NA NA NA 0.26191343671402 NA NA NA NA NA 48890318 0.926000000000002
CYTH2 ENSG00000105443 19 Lassosum 0.24543752263348 0.0310922423627242 NA NA NA NA 0.118011042213664 NA NA NA NA NA 48978930 0.944000000000003
GRWD1 ENSG00000105447 19 Lassosum 0.10180994818561 0.0242284556012124 NA NA NA NA 1.1659742605851 NA NA NA NA NA 48954654 1.031
GRIN2D ENSG00000105464 19 Lassosum 0.0226093226657973 0.933178156223257 NA NA NA NA 0.00176675490830296 NA NA NA NA NA 48923160 0.934000000000005
CLEC11A ENSG00000105472 19 Lassosum 0.0236967843975521 0.365457298752211 NA NA NA NA -0.0876413972278192 NA NA NA NA NA 51227780 1.086
CCDC114 ENSG00000105479 19 Lassosum 0.0880343447703278 0.77230179072131 NA NA NA NA -0.0107980349937089 NA NA NA NA NA 48812422 1.17899999999999
CARD8 ENSG00000105483 19 Lassosum 0.00210704796647354 0.852014294987591 NA NA NA NA 0.0363561491259541 NA NA NA NA NA 48721615 0.939
LIG1 ENSG00000105486 19 Lassosum 0.0374932478073442 0.874007996880806 NA NA NA NA 0.0323381175345778 NA NA NA NA NA 48646281 0.926999999999992
SIGLEC6 ENSG00000105492 19 Lassosum 0 NA NA NA NA NA NA NA NA NA NA NA 52028944 1.146
ZNF175 ENSG00000105497 19 Lassosum 0.0528353220617039 0.972272880402486 NA NA NA NA 0.0118774636308922 NA NA NA NA NA 52083771 1.35000000000001
PLA2G4C ENSG00000105499 19 Lassosum 0.265102317092942 0.31224191818273 NA NA NA NA 3.38909330674013 NA NA NA NA NA 48582587 0.911999999999992
SIGLEC5 ENSG00000105501 19 Lassosum 0.026726363026449 0.0792154545222189 NA NA NA NA 0.670190032599744 NA NA NA NA NA 52132466 1.223
CABP5 ENSG00000105507 19 Lassosum 0.00866427348836607 0.177003649286735 NA NA NA NA 0.236304704337107 NA NA NA NA NA 48540260 0.914999999999992
HAS1 ENSG00000105509 19 Lassosum 0.17473996417193 0.977422099466245 NA NA NA NA -0.00584031771933976 NA NA NA NA NA 52221806 1.36799999999999
RAB3D ENSG00000105514 19 Lassosum 0 NA NA NA NA NA NA NA NA NA NA NA 11444834 0.813999999999993
DBP ENSG00000105516 19 Lassosum 0 NA NA NA NA NA NA NA NA NA NA NA 49136991 1.004
TMEM205 ENSG00000105518 19 Lassosum 0.0246465877182775 0.0016774291441436 NA NA NA NA -8.55475835462829 NA NA NA NA NA 11455323 0.878999999999991
CAPS ENSG00000105519 19 Lassosum 0.148676628337489 0.00613694161771831 NA NA NA NA -12.8178441579962 NA NA NA NA NA 5913802 1.012
DKFZP761J1410 ENSG00000105520 19 Lassosum 0.0958865651457128 0.0022040203189981 NA NA NA NA -0.859655966565782 NA NA NA NA NA 11471218 0.714999999999989
RASIP1 ENSG00000105538 19 Lassosum -3.29530515772447e-05 0.0169709191445422 NA NA NA NA 0.268596909407959 NA NA NA NA NA 49233911 0.938000000000002
BCAT2 ENSG00000105552 19 Lassosum 0.001800308231516 0.213126147019332 NA NA NA NA 1.11123655842093 NA NA NA NA NA 49306321 0.912999999999997
MIER2 ENSG00000105556 19 Lassosum -0.00312396561019779 0.243100101677648 NA NA NA NA 0.19224185447882 NA NA NA NA NA 325186 0.779999999999987
PLEKHA4 ENSG00000105559 19 Lassosum 0.00161470133497121 0.416292436310744 NA NA NA NA 0.150358443868348 NA NA NA NA NA 49356121 0.902000000000001
PPP2R1A ENSG00000105568 19 Lassosum 0.0274894020045472 0.759169607246877 NA NA NA NA 0.0260395171698264 NA NA NA NA NA 52711989 1.05
TNPO2 ENSG00000105576 19 Lassosum 0.0196070041251727 0.615155169195849 NA NA NA NA -0.0107974038545095 NA NA NA NA NA 12822416 0.903000000000006
WDR83OS ENSG00000105583 19 Lassosum 0.00325939435226974 0.193027174888521 NA NA NA NA -0.0049643922772499 NA NA NA NA NA 12780527 0.686000000000007
GCDH ENSG00000105607 19 Lassosum 0.205081390364387 0.179429843248833 NA NA NA NA 1.50670449206119 NA NA NA NA NA 13013430 0.75500000000001
LILRB5 ENSG00000105609 19 Lassosum 0.0224903046695403 0.556625798203905 NA NA NA NA -0.0539153453485434 NA NA NA NA NA 54757715 1.02
KLF1 ENSG00000105610 19 Lassosum -0.00221738504614755 0.472614044748752 NA NA NA NA 0.0741564838245432 NA NA NA NA NA 12996616 0.74199999999999
DNASE2 ENSG00000105612 19 Lassosum 0.14652595114024 0.469980218185506 NA NA NA NA 4.4231894516701 NA NA NA NA NA 12989153 0.746000000000009
MAST1 ENSG00000105613 19 Lassosum -0.00314383128996965 0.580001668741855 NA NA NA NA -0.0943276759459538 NA NA NA NA NA 12965265 1.00699999999999
LENG1 ENSG00000105617 19 Lassosum 0.00296472294670158 0.293058915345693 NA NA NA NA 0.0309170666296609 NA NA NA NA NA 54661259 0.872
PRPF31 ENSG00000105618 19 Lassosum -0.00206055845501463 0.897506764155262 NA NA NA NA 0.0847401837127184 NA NA NA NA NA 54626988 1.02799999999999
TFPT ENSG00000105619 19 Lassosum 0.126314736045663 0.96958080694507 NA NA NA NA -0.00841392052222059 NA NA NA NA NA 54614687 0.953000000000003
JAK3 ENSG00000105639 19 Lassosum 0.000608007022164903 0.694655992403476 NA NA NA NA 0.00658946963065153 NA NA NA NA NA 17947234 0.858000000000004
RPL18A ENSG00000105640 19 Lassosum 0.0224339627088831 0.228636996706017 NA NA NA NA -0.100417899136849 NA NA NA NA NA 17972823 0.965000000000003
SLC5A5 ENSG00000105641 19 Lassosum -0.00317767334109864 0.49567894643888 NA NA NA NA 0.070743019335762 NA NA NA NA NA 17994382 1.03
ARRDC2 ENSG00000105643 19 Lassosum 0.00331749191593744 0.0792733618270546 NA NA NA NA 0.273437227022129 NA NA NA NA NA 18118426 0.789000000000001
RAB3A ENSG00000105649 19 Lassosum -0.00296283510308881 0.390450750926423 NA NA NA NA -0.422779141943064 NA NA NA NA NA 18311239 0.861999999999995
ISYNA1 ENSG00000105655 19 Lassosum -0.000655334598647528 0.527834388122656 NA NA NA NA -0.0488943226984743 NA NA NA NA NA 18547154 0.753
ELL ENSG00000105656 19 Lassosum 0.141321720434466 0.733708770395895 NA NA NA NA -0.0592837952993442 NA NA NA NA NA 18593205 0.825999999999993
CRTC1 ENSG00000105662 19 Lassosum 0.0065111283087117 0.590141975665351 NA NA NA NA -0.0351259210011479 NA NA NA NA NA 18843745 0.826000000000008
WBP7 ENSG00000105663 19 Lassosum 0.00549103965273445 0.0137015611527811 NA NA NA NA 0.333458993387612 NA NA NA NA NA 36219350 1.02500000000001
COPE ENSG00000105669 19 Lassosum 0.00871998472293545 0.414303078299755 NA NA NA NA -0.142287050108386 NA NA NA NA NA 19020264 0.822999999999993
DDX49 ENSG00000105671 19 Lassosum 0.0734095139384002 0.952318957962471 NA NA NA NA 0.00558569399825828 NA NA NA NA NA 19034960 0.728999999999999
ETV2 ENSG00000105672 19 Lassosum 0.00934710505928804 0.118255725041608 NA NA NA NA 0.0318970966749747 NA NA NA NA NA 36134210 0.944999999999993
ARMC6 ENSG00000105676 19 Lassosum -0.00141795962692015 0.0855474472635099 NA NA NA NA 0.127113082015686 NA NA NA NA NA 19157473 0.814999999999998
TMEM147 ENSG00000105677 19 Lassosum 0.0480286356754558 0.221840517117713 NA NA NA NA -0.106624114186177 NA NA NA NA NA 36037462 0.875
MAG ENSG00000105695 19 Lassosum 0.0240473359864681 0.883938226245041 NA NA NA NA 0.00168148999902337 NA NA NA NA NA 35793867 0.821000000000012
