# Supplementary material for: SUMMIT: An integrative approach for better transcriptomic data imputation improves causal gene identification
Source: Nat Commun. 2022 Oct 25;13:6336. doi: 10.1038/s41467-022-34016-y (PMC9593997; doi:10.1038/s41467-022-34016-y)
Supplement: Supplementary file 7 — Source Data [file 41467_2022_34016_MOESM7_ESM.zip › Source Data/Figure-3/real-data-new/Lassosum/AST/AST-26]

gene_symbol gene_id chromosome model_best r2_test p_SCAD p_ElNet p_LASSO p_MCP p_MNet z_SCAD z_ElNet z_LASSO z_MCP z_MNet p_ACAT gene_pos runtime
USF2 ENSG00000105698 19 Lassosum 0.00146994971258141 0.207701488067016 NA NA NA NA 0.217958548219819 NA NA NA NA NA 35765299 2.048
LSR ENSG00000105699 19 Lassosum 0.0362110055167676 0.441517795277201 NA NA NA NA 0.341516912801314 NA NA NA NA NA 35749049 1.483
KXD1 ENSG00000105700 19 Lassosum 0.00832992505875119 0.446507697550257 NA NA NA NA 0.00379430002655423 NA NA NA NA NA 18674384 1.13
FKBP8 ENSG00000105701 19 Lassosum -0.00149526201575911 0.00138372525691618 NA NA NA NA 0.0166854307793409 NA NA NA NA NA 18648715 1.049
SUGP1 ENSG00000105705 19 Lassosum -0.00271362311386714 0.0209530552912191 NA NA NA NA -0.842405448349181 NA NA NA NA NA 19409475 1.134
HPN ENSG00000105707 19 Lassosum 0.0148297742817431 0.0486058689004525 NA NA NA NA -0.239658567900512 NA NA NA NA NA 35544442 0.994
ZNF14 ENSG00000105708 19 Lassosum 0.0245148342942265 0.473295582975079 NA NA NA NA -0.0191136256424008 NA NA NA NA NA 19832593 1.063
SCN1B ENSG00000105711 19 Lassosum 0.00255817332149832 0.134680415899267 NA NA NA NA -0.587966499343377 NA NA NA NA NA 35526470 1.192
PBX4 ENSG00000105717 19 Lassosum -0.00289779700760517 0.848427697475062 NA NA NA NA 0.00236886283909125 NA NA NA NA NA 19701120 0.882999999999999
ERF ENSG00000105722 19 Lassosum 0 NA NA NA NA NA NA NA NA NA NA NA 42755516 0.880000000000001
GSK3A ENSG00000105723 19 Lassosum 0.00245094076205243 0.835856634922015 NA NA NA NA 0.00943412762425407 NA NA NA NA NA 42740557 0.812000000000001
ATP13A1 ENSG00000105726 19 Lassosum -0.000702354468198108 0.0480806883900919 NA NA NA NA 3.30766007331688 NA NA NA NA NA 19765254 0.973000000000001
ZNF574 ENSG00000105732 19 Lassosum 0.0172032004611168 0.804179984912246 NA NA NA NA -0.00320177186762272 NA NA NA NA NA 42579165 0.757
GRIK5 ENSG00000105737 19 Lassosum -0.0013145254214677 0.54325389773142 NA NA NA NA -0.0361206771953419 NA NA NA NA NA 42538061 0.994000000000002
SIPA1L3 ENSG00000105738 19 Lassosum -0.00266734519613321 0.813808731678246 NA NA NA NA 0.00779362895607059 NA NA NA NA NA 38548440 0.945
ZNF85 ENSG00000105750 19 Lassosum -0.00312424774377651 0.403773644537269 NA NA NA NA 0.359576877306803 NA NA NA NA NA 21119765 1.142
ETHE1 ENSG00000105755 19 Lassosum 0.0119753215592038 0.0984883067769737 NA NA NA NA -0.151823183798195 NA NA NA NA NA 44021133 0.824000000000002
CADM4 ENSG00000105767 19 Lassosum 0.0102132349280484 0.0395860575000097 NA NA NA NA 0.0952709365261345 NA NA NA NA NA 44135255 0.996000000000002
SMG9 ENSG00000105771 19 Lassosum 0.0809283309126064 0.393009533971564 NA NA NA NA 0.0457771562095704 NA NA NA NA NA 44247221 1.072
AVL9 ENSG00000105778 7 Lassosum 0.0105100139107251 0.437668628671157 NA NA NA NA 0.172659774419138 NA NA NA NA NA 32806777 5.163
GTPBP10 ENSG00000105793 7 Lassosum 0.1293639312401 0.965493586335089 NA NA NA NA -0.0420216390326555 NA NA NA NA NA 89992653 2.765
RASA4 ENSG00000105808 7 Lassosum 0.0141196391637284 0.989025593748965 NA NA NA NA 0.00156906039485465 NA NA NA NA NA 102251704 2.007
CDK6 ENSG00000105810 7 Lassosum 0.000900048101301065 0.097594545767512 NA NA NA NA 0.00699047490014076 NA NA NA NA NA 92350071 2.363
PMPCB ENSG00000105819 7 Lassosum 0.00476870877643065 0.399857114840867 NA NA NA NA -0.0138491255165748 NA NA NA NA NA 102953913 2.44
DNAJC2 ENSG00000105821 7 Lassosum 8.8841933949424e-05 0.495333828782053 NA NA NA NA -0.560344349510318 NA NA NA NA NA 102969120 1.995
BET1 ENSG00000105829 7 Lassosum -0.00305124886050434 0.819865440541856 NA NA NA NA -0.051192292766459 NA NA NA NA NA 93612884 2.514
NAMPT ENSG00000105835 7 Lassosum 0.00986598568950847 0.0234726329754494 NA NA NA NA -3.05796206700825 NA NA NA NA NA 105907751 2.169
TWISTNB ENSG00000105849 7 Lassosum 0.0578141551278512 0.488356645738284 NA NA NA NA 0.0201614694858211 NA NA NA NA NA 19741897 2.632
PIK3CG ENSG00000105851 7 Lassosum 0.0148564677997297 0.943719993329671 NA NA NA NA 0.0413871424272925 NA NA NA NA NA 106526656 2.531
PON2 ENSG00000105854 7 Lassosum 0.087515186914785 0.382207498150835 NA NA NA NA -0.156028610815195 NA NA NA NA NA 95049342 2.521
HBP1 ENSG00000105856 7 Lassosum 0.00842821864577248 0.0752894369596556 NA NA NA NA -0.255256589536284 NA NA NA NA NA 106826190 2.10899999999999
DUS4L ENSG00000105865 7 Lassosum -8.15435462060421e-05 0.21676403922061 NA NA NA NA 0.104821111738483 NA NA NA NA NA 107211417 2.929
SP4 ENSG00000105866 7 Lassosum 0 NA NA NA NA NA NA NA NA NA NA NA 21511046 2.327
WDR91 ENSG00000105875 7 Lassosum 0.012356844168418 0.665353618758007 NA NA NA NA -0.300829237541872 NA NA NA NA NA 134882453 2.357
CBLL1 ENSG00000105879 7 Lassosum 0.00134182003831373 0.0934808032840369 NA NA NA NA 0.0156694640078672 NA NA NA NA NA 107392136 2.399
MTPN ENSG00000105887 7 Lassosum 0.00808125696923045 0.371332943365691 NA NA NA NA 0.0436499801413626 NA NA NA NA NA 135636805 2.481
STEAP1B ENSG00000105889 7 Lassosum 0.0102348087356757 4.83092681774401e-07 NA NA NA NA 6.87295667434529 NA NA NA NA NA 22565803 2.294
MPP6 ENSG00000105926 7 Lassosum -0.00321461703093862 0.7861564167149 NA NA NA NA -0.0437165676988437 NA NA NA NA NA 24671023 2.639
DFNA5 ENSG00000105928 7 Lassosum 0.220784189511309 0.108492269359542 NA NA NA NA 0.45420419097008 NA NA NA NA NA 24773608 2.411
ZC3HAV1 ENSG00000105939 7 Lassosum 0.0410508199253207 0.977486733158673 NA NA NA NA -0.00349803446935583 NA NA NA NA NA 138761365 2.24499999999999
TTC26 ENSG00000105948 7 Lassosum 0.0683946875256827 0.450055083638267 NA NA NA NA -0.890994569673792 NA NA NA NA NA 138847611 2.19600000000001
OGDH ENSG00000105953 7 Lassosum 0.00825610664933796 0.142695547447948 NA NA NA NA 2.66169280224653 NA NA NA NA NA 44697418 2.02800000000001
ADAP1 ENSG00000105963 7 Lassosum 0.0158323858344196 0.00970716584974697 NA NA NA NA -0.839442957698346 NA NA NA NA NA 966291 2.12799999999999
TFEC ENSG00000105967 7 Lassosum -0.0013945649799143 0.990370275878424 NA NA NA NA 0.00624460501680532 NA NA NA NA NA 115687576 2.08300000000001
H2AFV ENSG00000105968 7 Lassosum -0.00233102655438766 0.407142835926945 NA NA NA NA 0.00803297018628597 NA NA NA NA NA 44877036 1.943
CAV2 ENSG00000105971 7 Lassosum 0.0107181880686682 0.0210190602494413 NA NA NA NA 0.588733909703587 NA NA NA NA NA 116038014 2.099
CAV1 ENSG00000105974 7 Lassosum 0.00977179394975225 0.0770433890687262 NA NA NA NA 0.0135637136445419 NA NA NA NA NA 116183036 1.99299999999999
RNF32 ENSG00000105982 7 Lassosum 0.00285702398401055 0.110243411171822 NA NA NA NA -0.0880609272725534 NA NA NA NA NA 156451399 2.08099999999999
LMBR1 ENSG00000105983 7 Lassosum 0.0127965507583436 0.0450255222026958 NA NA NA NA -0.501498128065967 NA NA NA NA NA 156579747 2.23699999999999
HOXA1 ENSG00000105991 7 Lassosum 0.121401336692285 0.120335588812468 NA NA NA NA 0.167757215893768 NA NA NA NA NA 27134113 2.14200000000001
DNAJB6 ENSG00000105993 7 Lassosum 0.105879987702364 0.298612079827928 NA NA NA NA 0.930642594722124 NA NA NA NA NA 157169104 2.26300000000001
HOXA2 ENSG00000105996 7 Lassosum 0.11272215830393 0.174881392969984 NA NA NA NA 0.32087387271527 NA NA NA NA NA 27141075 2.069
HOXA3 ENSG00000105997 7 Lassosum 0.0569778287599431 0.224311819672685 NA NA NA NA 0.0871585534797618 NA NA NA NA NA 27169001 2.01100000000001
LFNG ENSG00000106003 7 Lassosum 0.0489506294725345 0.848763963209842 NA NA NA NA -0.0230487215823149 NA NA NA NA NA 2560487 2.19799999999999
HOXA5 ENSG00000106004 7 Lassosum 0.052304986291921 0.164635003032464 NA NA NA NA 0.113315540019077 NA NA NA NA NA 27181979 2.01300000000001
BRAT1 ENSG00000106009 7 Lassosum 0.0487691149561029 0.431354929360339 NA NA NA NA -0.048344399791576 NA NA NA NA NA 2586436 2.021
IQCE ENSG00000106012 7 Lassosum -0.00305347037505066 0.625362996792363 NA NA NA NA 0.0440901262727562 NA NA NA NA NA 2626500 2.05500000000001
VIPR2 ENSG00000106018 7 Lassosum 0 NA NA NA NA NA NA NA NA NA NA NA 158879257 1.773
SSBP1 ENSG00000106028 7 Lassosum 0.00869663934347331 0.205260756113818 NA NA NA NA 0.505495630339944 NA NA NA NA NA 141462921 2.285
CPED1 ENSG00000106034 7 Lassosum 0.118618542570549 0.805634827587812 NA NA NA NA -0.121445605635074 NA NA NA NA NA 120783114 1.649
HIBADH ENSG00000106049 7 Lassosum 0.0165928787837044 0.0243656527714779 NA NA NA NA -10.2725346932784 NA NA NA NA NA 27633837 2.01299999999999
TAX1BP1 ENSG00000106052 7 Lassosum 0.0036594338112852 0.614532171094635 NA NA NA NA -0.00569531885546381 NA NA NA NA NA 27829944 2.24300000000001
CPVL ENSG00000106066 7 Lassosum 0.187545120063365 0.849090874997119 NA NA NA NA 0.754153013641186 NA NA NA NA NA 29134957 2.273
CHN2 ENSG00000106069 7 Lassosum 0.072607255290134 0.325299079925711 NA NA NA NA 0.542051639602682 NA NA NA NA NA 29357950 2.40299999999999
GRB10 ENSG00000106070 7 Lassosum 5.80271717032232e-06 0.354516189419648 NA NA NA NA 0.010699897790992 NA NA NA NA NA 50759459 2.012
ABHD11 ENSG00000106077 7 Lassosum 0.165227678594807 0.137342788041678 NA NA NA NA -0.356266491879652 NA NA NA NA NA 73151810 1.71899999999999
FKBP14 ENSG00000106080 7 Lassosum -0.0026804526435269 0.0539033214749251 NA NA NA NA -0.0651184189268547 NA NA NA NA NA 30058251 2.24000000000001
PLEKHA8 ENSG00000106086 7 Lassosum 0.0974356604335767 0.194741659203215 NA NA NA NA 0.0711665317629958 NA NA NA NA NA 30118558 2.381
STX1A ENSG00000106089 7 Lassosum 0.0195362851715896 0.630850772575606 NA NA NA NA -0.0644374357993496 NA NA NA NA NA 73123769 1.768
NOD1 ENSG00000106100 7 Lassosum -0.000695316603348539 0.0391384702129541 NA NA NA NA -0.265211711593927 NA NA NA NA NA 30491271 1.95000000000002
GARS ENSG00000106105 7 Lassosum -0.00260474320390514 0.0868120874377573 NA NA NA NA 0.861522767161423 NA NA NA NA NA 30653973 2.214
EPHB6 ENSG00000106123 7 Lassosum 0.0214856851085189 0.693067468541999 NA NA NA NA -0.0457414689878507 NA NA NA NA NA 142560819 1.80200000000002
NSUN5P2 ENSG00000106133 7 Lassosum 0.0540425266764258 0.16532860861524 NA NA NA NA -0.518751070848016 NA NA NA NA NA 72421724 1.583
CASP2 ENSG00000106144 7 Lassosum 0.00245073782612404 0.695594216220856 NA NA NA NA 0.125288689932959 NA NA NA NA NA 142995048 1.98700000000002
CHCHD2 ENSG00000106153 7 Lassosum 0.313807741150153 0.0647322658579838 NA NA NA NA -3.43809222326073 NA NA NA NA NA 56171765 1.79400000000001
HSPB1 ENSG00000106211 7 Lassosum -0.000606804181655818 0.361242575977626 NA NA NA NA 0.169098441752472 NA NA NA NA NA 75932736 1.61099999999999
NPTX2 ENSG00000106236 7 Lassosum 0.0118600854204222 0.232199908276367 NA NA NA NA 0.065227377755043 NA NA NA NA NA 98252894 1.95099999999999
PDAP1 ENSG00000106244 7 Lassosum 0.0327419885989007 0.088960317276534 NA NA NA NA 0.0129355446385393 NA NA NA NA NA 98998061 1.78800000000001
BUD31 ENSG00000106245 7 Lassosum 0.0107494150549434 0.514709836485505 NA NA NA NA -0.0191683455245655 NA NA NA NA NA 99011751 1.94399999999999
PTCD1 ENSG00000106246 7 Lassosum -0.0027961590926957 0.0228250814794507 NA NA NA NA -0.330884267070933 NA NA NA NA NA 99039091 1.768
CYP3A5 ENSG00000106258 7 Lassosum -0.00148414904000971 0.122645838794038 NA NA NA NA 0.0906412088537853 NA NA NA NA NA 99261719 1.75800000000001
ZKSCAN1 ENSG00000106261 7 Lassosum 0.0012997533052721 0.0152620923313882 NA NA NA NA -1.49592624472664 NA NA NA NA NA 99626258 2.012
EIF3B ENSG00000106263 7 Lassosum -0.00318039559650574 0.152206858341152 NA NA NA NA 0.364411461715951 NA NA NA NA NA 2407050 1.99000000000001
SNX8 ENSG00000106266 7 Lassosum -0.000639633237727422 0.950971374593717 NA NA NA NA -0.000582987354051851 NA NA NA NA NA 2342679 1.97399999999999
NUDT1 ENSG00000106268 7 Lassosum -0.00203574378097993 0.972855602101331 NA NA NA NA 0.0104033635405101 NA NA NA NA NA 2286319 1.965
TAF6 ENSG00000106290 7 Lassosum 0.00878130338169947 0.0302327487387854 NA NA NA NA -0.0093791845602022 NA NA NA NA NA 99711078 1.73499999999999
WASL ENSG00000106299 7 Lassosum 0.0259683434459291 0.374845554122061 NA NA NA NA -0.208422257846621 NA NA NA NA NA 123355555 1.89500000000001
AIMP2 ENSG00000106305 7 Lassosum 0.0319069898690454 0.282008019282244 NA NA NA NA 0.338123198542641 NA NA NA NA NA 6056170 2.04499999999999
TFR2 ENSG00000106327 7 Lassosum -0.00279762134746409 0.617395638417172 NA NA NA NA -0.909019335736873 NA NA NA NA NA 100229220 1.69300000000001
FSCN3 ENSG00000106328 7 Lassosum -0.00157518191952666 0.199595043048805 NA NA NA NA 0.000158994585090883 NA NA NA NA NA 127236830 1.98399999999998
MOSPD3 ENSG00000106330 7 Lassosum 0.569455034787958 0.967544130265 NA NA NA NA -0.00950370787902705 NA NA NA NA NA 100211366 1.821
PCOLCE ENSG00000106333 7 Lassosum -0.00245150771576519 0.525502641587156 NA NA NA NA -0.460747496247977 NA NA NA NA NA 100202799 1.78400000000002
FBXO24 ENSG00000106336 7 Lassosum 0 NA NA NA NA NA NA NA NA NA NA NA 100190172 2.04500000000002
PPP1R17 ENSG00000106341 7 Lassosum 0.219504739003715 0.192618136245695 NA NA NA NA 0.219310542308372 NA NA NA NA NA 31737199 2.05500000000001
RBM28 ENSG00000106344 7 Lassosum 0.0400428307913175 0.856730773093417 NA NA NA NA -0.0088136802742761 NA NA NA NA NA 127967199 1.89999999999998
USP42 ENSG00000106346 7 Lassosum 0.0163098144696683 0.845567326274675 NA NA NA NA 0.10241107440863 NA NA NA NA NA 6172855 1.786
IMPDH1 ENSG00000106348 7 Lassosum 0.0089434559202004 0.0541750589833712 NA NA NA NA -0.128176255873235 NA NA NA NA NA 128041318 1.874
AGFG2 ENSG00000106351 7 Lassosum 0.00232724577781462 0.0884390923502047 NA NA NA NA 0.0551466783640808 NA NA NA NA NA 100151338 1.791
LSM5 ENSG00000106355 7 Lassosum 0 NA NA NA NA NA NA NA NA NA NA NA 32529923 2.053
SERPINE1 ENSG00000106366 7 Lassosum -0.0010114795890559 0.3737888830432 NA NA NA NA 0.0745163342581629 NA NA NA NA NA 100776458 1.82300000000001
