# Supplementary material for: SUMMIT: An integrative approach for better transcriptomic data imputation improves causal gene identification
Source: Nat Commun. 2022 Oct 25;13:6336. doi: 10.1038/s41467-022-34016-y (PMC9593997; doi:10.1038/s41467-022-34016-y)
Supplement: Supplementary file 7 — Source Data [file 41467_2022_34016_MOESM7_ESM.zip › Source Data/Figure-3/real-data-new/Lassosum/AST/AST-27]

gene_symbol gene_id chromosome model_best r2_test p_SCAD p_ElNet p_LASSO p_MCP p_MNet z_SCAD z_ElNet z_LASSO z_MCP z_MNet p_ACAT gene_pos runtime
AP1S1 ENSG00000106367 7 Lassosum 0.0106915403102368 0.527311571259764 NA NA NA NA -0.00799321142947777 NA NA NA NA NA 100801277 5.382
C1GALT1 ENSG00000106392 7 Lassosum 0.226781244147959 0.00185067889142892 NA NA NA NA -27.6145480388825 NA NA NA NA NA 7242408 3.591
PLOD3 ENSG00000106397 7 Lassosum -0.0015855102054716 0.974144992625055 NA NA NA NA 0.00250474138475988 NA NA NA NA NA 100855479 2.908
RPA3 ENSG00000106399 7 Lassosum 0.0073836753474924 0.225432198122494 NA NA NA NA -0.0698744347998205 NA NA NA NA NA 7717193 2.458
ZNHIT1 ENSG00000106400 7 Lassosum 0.0209145227640313 0.263192538033882 NA NA NA NA -0.786296499118179 NA NA NA NA NA 100864210 2.263
CLDN15 ENSG00000106404 7 Lassosum 0.141794861876763 0.149863644247322 NA NA NA NA 2.05119994542462 NA NA NA NA NA 100878737 2.46
GLCCI1 ENSG00000106415 7 Lassosum 0.0867531044828477 0.072354980273227 NA NA NA NA 0.150374248070401 NA NA NA NA NA 8071163 2.942
PHF14 ENSG00000106443 7 Lassosum 0.0282154035805209 0.00170072364166827 NA NA NA NA -3.47829826278166 NA NA NA NA NA 11111374 2.744
NRF1 ENSG00000106459 7 Lassosum 0.00651054338869728 0.10706132487476 NA NA NA NA 0.0289532354496278 NA NA NA NA NA 129324238 2.402
TMEM106B ENSG00000106460 7 Lassosum 0.0870711510829733 0.714165167446022 NA NA NA NA -0.836738253139877 NA NA NA NA NA 12263876 2.355
EZH2 ENSG00000106462 7 Lassosum -0.00318166069177339 0.186566747882931 NA NA NA NA -0.157922658481432 NA NA NA NA NA 148542944 2.429
CEP41 ENSG00000106477 7 Lassosum 0.00703625189837165 0.59380284282738 NA NA NA NA 2.16432570957096 NA NA NA NA NA 130059324 2.172
ZNF862 ENSG00000106479 7 Lassosum 0.00729790132898633 0.48937816888245 NA NA NA NA -0.187679644767306 NA NA NA NA NA 149550012 2.393
MEST ENSG00000106484 7 Lassosum 0.0780827697491464 0.468084378489999 NA NA NA NA -0.0840740596296758 NA NA NA NA NA 130136089 1.986
ANKMY2 ENSG00000106524 7 Lassosum -0.00264964094351261 0.134437960436974 NA NA NA NA -0.36005145093347 NA NA NA NA NA 16662421 2.814
ACTR3C ENSG00000106526 7 Lassosum 0.0264418835264744 0.803497552572397 NA NA NA NA -0.010285317638125 NA NA NA NA NA 149980909 2.03
TSPAN13 ENSG00000106537 7 Lassosum -0.00264936695649221 0.333854886955545 NA NA NA NA -0.0428749934029844 NA NA NA NA NA 16808660 2.954
RARRES2 ENSG00000106538 7 Lassosum 0.00585365941875782 0.496823411002168 NA NA NA NA -0.0635220037632491 NA NA NA NA NA 150037085 2.38500000000001
AHR ENSG00000106546 7 Lassosum 0.147750008131042 0.0167588352603615 NA NA NA NA -0.561530827888562 NA NA NA NA NA 17362011 2.371
CHCHD3 ENSG00000106554 7 Lassosum 0.0241590118572232 0.309738908897088 NA NA NA NA 0.0913265949328734 NA NA NA NA NA 132618238 2.236
GIMAP2 ENSG00000106560 7 Lassosum 0.0471957633649971 0.395203769696927 NA NA NA NA -0.120718581551472 NA NA NA NA NA 150386757 2.218
TMEM176B ENSG00000106565 7 Lassosum 0.20635260350789 0.462191389202822 NA NA NA NA 0.720695678327336 NA NA NA NA NA 150493410 2.458
PSMA2 ENSG00000106588 7 Lassosum 0.101593225358327 0.088704821496627 NA NA NA NA 2.8897430351823 NA NA NA NA NA 42964141 2.255
MRPL32 ENSG00000106591 7 Lassosum -0.00286611273715209 0.146374221080126 NA NA NA NA 1.04539839438874 NA NA NA NA NA 42980178 2.392
COA1 ENSG00000106603 7 Lassosum 0.0965667403387094 0.956668845321851 NA NA NA NA -0.0658783621269875 NA NA NA NA NA 43708685 2.142
BLVRA ENSG00000106605 7 Lassosum 0.0814208661715918 0.3421094481376 NA NA NA NA 5.9387579189827 NA NA NA NA NA 43822609 2.36799999999999
URGCP ENSG00000106608 7 Lassosum -0.00244863854263455 0.173060919810028 NA NA NA NA 0.773399296161776 NA NA NA NA NA 43940751 2.155
TMEM248 ENSG00000106609 7 Lassosum 0.0189569343758236 0.0723867484032961 NA NA NA NA 0.244892700561287 NA NA NA NA NA 66404875 2.014
STAG3L4 ENSG00000106610 7 Lassosum 0.295777734571805 0.479723367717563 NA NA NA NA 0.304630213549906 NA NA NA NA NA 66777060 2.136
RHEB ENSG00000106615 7 Lassosum 0.0068733542638364 0.23444489020706 NA NA NA NA -0.402797866768206 NA NA NA NA NA 151190152 2.124
PRKAG2 ENSG00000106617 7 Lassosum -0.00320792765772149 0.820141888575375 NA NA NA NA -0.473446139634059 NA NA NA NA NA 151413703 2.593
AEBP1 ENSG00000106624 7 Lassosum 0.0231551583663095 0.686390216916894 NA NA NA NA 0.0831991447537131 NA NA NA NA NA 44149060 1.869
POLD2 ENSG00000106628 7 Lassosum 0.00390599272257131 0.84555653117458 NA NA NA NA -0.0966287029944411 NA NA NA NA NA 44159121 2.02800000000001
BCL7B ENSG00000106635 7 Lassosum 0.0354185654549676 0.0339479276486977 NA NA NA NA 0.00102020869874154 NA NA NA NA NA 72961509 2.32899999999999
YKT6 ENSG00000106636 7 Lassosum -0.00282184817835662 0.231652653337192 NA NA NA NA 0.169870242071476 NA NA NA NA NA 44247230 1.881
TBL2 ENSG00000106638 7 Lassosum 0.0500064559699864 0.700485803910213 NA NA NA NA 0.00617835465098267 NA NA NA NA NA 72988555 2.227
CLIP2 ENSG00000106665 7 Lassosum 0.0134551268691444 0.445335203658077 NA NA NA NA -1.01058286504928 NA NA NA NA NA 73762039 1.66600000000001
EIF4H ENSG00000106682 7 Lassosum 0.0578847128989506 0.760340805964429 NA NA NA NA -0.0212207924117072 NA NA NA NA NA 73600003 2.113
LIMK1 ENSG00000106683 7 Lassosum 0.16125556435598 0.472830628725892 NA NA NA NA -0.346859698644589 NA NA NA NA NA 73517059 1.70400000000001
SPATA6L ENSG00000106686 9 Lassosum 0.0204507714660381 0.190946413980183 NA NA NA NA -0.0687808764799747 NA NA NA NA NA 4610030 3.047
FKTN ENSG00000106692 9 Lassosum 0.0036837836559771 0.110264944860812 NA NA NA NA 1.74799841307746 NA NA NA NA NA 108361905 2.06699999999999
FSD1L ENSG00000106701 9 Lassosum 0.0110763411705652 0.0700011845629551 NA NA NA NA 0.791428786688911 NA NA NA NA NA 108262395 1.45699999999999
CNTNAP3 ENSG00000106714 9 Lassosum 0.0152318386217543 0.783498129147654 NA NA NA NA -0.0118830433487953 NA NA NA NA NA 39180538 1.169
SPIN1 ENSG00000106723 9 Lassosum -0.00178164771961509 0.0684057635778396 NA NA NA NA 0.178641910860625 NA NA NA NA NA 91048471 1.84100000000001
NMRK1 ENSG00000106733 9 Lassosum 0.0834068614776036 0.990245856001454 NA NA NA NA 0.00690954966257293 NA NA NA NA NA 77689311 1.52500000000001
TMEM245 ENSG00000106771 9 Lassosum 0.00900816889006295 0.211113436198568 NA NA NA NA -0.517893120581078 NA NA NA NA NA 111829828 1.741
PRUNE2 ENSG00000106772 9 Lassosum 0.315811734489246 0.540035911895639 NA NA NA NA -2.82157615757294 NA NA NA NA NA 79373647 1.72699999999999
MEGF9 ENSG00000106780 9 Lassosum 0.00803121900581905 0.0338335819269465 NA NA NA NA 13.2295992712709 NA NA NA NA NA 123419919 1.384
TRIM14 ENSG00000106785 9 Lassosum 0.277348367169618 0.420260033644487 NA NA NA NA -0.221595139457757 NA NA NA NA NA 100856525 1.86200000000001
CORO2A ENSG00000106789 9 Lassosum 0.182080559875394 0.673250676083938 NA NA NA NA -0.0814799921180667 NA NA NA NA NA 100919089 1.46799999999999
TGFBR1 ENSG00000106799 9 Lassosum 0.112051603785639 0.00366900422057443 NA NA NA NA 0.0408584179918655 NA NA NA NA NA 101891397 1.631
SEC61B ENSG00000106803 9 Lassosum -0.0031923216313865 0.10205550307745 NA NA NA NA -0.0717804929049826 NA NA NA NA NA 101988621 1.797
C5 ENSG00000106804 9 Lassosum 0.0396018246587878 0.166067269011118 NA NA NA NA 0.441939095224462 NA NA NA NA NA 123763585 1.36199999999999
TLE4 ENSG00000106829 9 Lassosum 6.97265881562936e-05 0.133981825607386 NA NA NA NA 1.21128595229468 NA NA NA NA NA 82264173 1.56699999999999
PTGR1 ENSG00000106853 9 Lassosum 0.0574508422188199 0.774383404756237 NA NA NA NA -0.264334107735504 NA NA NA NA NA 114337068 1.855
SUSD1 ENSG00000106868 9 Lassosum 0.256921062078485 0.854989081244686 NA NA NA NA -1.16886470878293 NA NA NA NA NA 114870376 1.413
AKNA ENSG00000106948 9 Lassosum 0.00143465782520413 0.450075816085421 NA NA NA NA -0.116098972682695 NA NA NA NA NA 117126560 1.759
TNFSF8 ENSG00000106952 9 Lassosum 0.0246767907468547 0.417523979435212 NA NA NA NA -0.104879654415325 NA NA NA NA NA 117674350 1.77000000000001
DNM1 ENSG00000106976 9 Lassosum 0.0964989755104386 0.905327171511972 NA NA NA NA -0.00174003819132408 NA NA NA NA NA 130991592 1.26800000000001
ENG ENSG00000106991 9 Lassosum 0.0442016966153214 0.919906728612179 NA NA NA NA -0.0256396108606947 NA NA NA NA NA 130597163 1.29000000000002
AK1 ENSG00000106992 9 Lassosum 0.0056807761470401 0.400648632639132 NA NA NA NA -0.135199985996368 NA NA NA NA NA 130634390 1.48499999999999
CDC37L1 ENSG00000106993 9 Lassosum 0.00803738681053734 0.895363307699411 NA NA NA NA -0.00729653474914948 NA NA NA NA NA 4693978 1.72299999999998
RLN2 ENSG00000107014 9 Lassosum 0.00307324055225211 0.454575937455329 NA NA NA NA 0.0950242162185835 NA NA NA NA NA 5302418 1.55700000000002
PLGRKT ENSG00000107020 9 Lassosum 0.111904576453856 0.009047784739965 NA NA NA NA -0.692899341713327 NA NA NA NA NA 5397925 1.68599999999998
TBC1D13 ENSG00000107021 9 Lassosum -0.00322785048242702 0.00188332286543517 NA NA NA NA 0.19714831841082 NA NA NA NA NA 131561097 1.33000000000001
KIAA1432 ENSG00000107036 9 Lassosum 0.0344543693237988 0.000139607908330795 NA NA NA NA 0.394297306186188 NA NA NA NA NA 5702791 1.50199999999998
KDM4C ENSG00000107077 9 Lassosum 0 NA NA NA NA NA NA NA NA NA NA NA 6948255 2.179
DOCK8 ENSG00000107099 9 Lassosum 0.0902044053816016 0.0104078423274555 NA NA NA NA 0.464998394936759 NA NA NA NA NA 340056 1.411
KANK1 ENSG00000107104 9 Lassosum 0.0618182764766921 0.359441394874251 NA NA NA NA 0.588060225734048 NA NA NA NA NA 608198 1.80000000000001
NCS1 ENSG00000107130 9 Lassosum -0.000330403776241717 0.460592077175363 NA NA NA NA 0.0118219460428461 NA NA NA NA NA 132967220 1.48700000000002
TESK1 ENSG00000107140 9 Lassosum 0.00876806536953745 0.356766893936841 NA NA NA NA -0.0164131807019717 NA NA NA NA NA 35607702 1.34699999999998
KCNT1 ENSG00000107147 9 Lassosum 0.0366686958277036 0.144390202840336 NA NA NA NA 0.0329469320563508 NA NA NA NA NA 138639511 1.77000000000001
FUBP3 ENSG00000107164 9 Lassosum -0.00308932370121018 0.496120202488756 NA NA NA NA 0.338104344830822 NA NA NA NA NA 133484045 1.45999999999998
CREB3 ENSG00000107175 9 Lassosum 0.0484727980860867 0.548359281394974 NA NA NA NA 0.00787194100039368 NA NA NA NA NA 35734666 1.233
RGP1 ENSG00000107185 9 Lassosum 0.133762320364736 0.552109724092835 NA NA NA NA 0.108931274531116 NA NA NA NA NA 35753887 1.363
DDX58 ENSG00000107201 9 Lassosum -0.0018071541718212 0.794430115624546 NA NA NA NA 0.0119257849087011 NA NA NA NA NA 32490811 1.49699999999999
EDF1 ENSG00000107223 9 Lassosum -0.00323684530339197 0.825929712144039 NA NA NA NA -0.00164224077400973 NA NA NA NA NA 139758654 1.34100000000001
PIP5K1B ENSG00000107242 9 Lassosum 0.0179564926632882 0.360214935809188 NA NA NA NA 0.520532168959209 NA NA NA NA NA 71472333 1.374
BAG1 ENSG00000107262 9 Lassosum -0.00325174352328994 0.0295359564632761 NA NA NA NA -2.59030134392481 NA NA NA NA NA 33256289 1.43000000000001
RAPGEF1 ENSG00000107263 9 Lassosum 0.00928972890344937 0.126197839432326 NA NA NA NA -7.05252508918948 NA NA NA NA NA 134533809 1.745
NPDC1 ENSG00000107281 9 Lassosum 0.252945894562178 0.712433461394893 NA NA NA NA 0.08292181687444 NA NA NA NA NA 139937288 1.21099999999998
APBA1 ENSG00000107282 9 Lassosum -0.00296527375166522 0.992787320008726 NA NA NA NA 0.00057918986310529 NA NA NA NA NA 72166213 1.52500000000001
SETX ENSG00000107290 9 Lassosum -0.00120412349988097 0.351419691864784 NA NA NA NA 0.0612324475030047 NA NA NA NA NA 135183557 1.53899999999999
PTGDS ENSG00000107317 9 Lassosum 0.112368546487031 0.829932547885067 NA NA NA NA 0.0320658415936139 NA NA NA NA NA 139875921 1.34
ABCA2 ENSG00000107331 9 Lassosum 0.065572674842685 0.178476729861775 NA NA NA NA 0.157453778674487 NA NA NA NA NA 139912526 1.32599999999999
SHB ENSG00000107338 9 Lassosum 0.0129922010300093 0.000664114339390101 NA NA NA NA -0.342619773925438 NA NA NA NA NA 37994170 1.44900000000001
UBE2R2 ENSG00000107341 9 Lassosum 0.0133953381373704 0.0372012525443213 NA NA NA NA -0.0273797598321765 NA NA NA NA NA 33868983 1.58099999999999
FAM108B1 ENSG00000107362 9 Lassosum 0.00198799436695474 0.183636943514364 NA NA NA NA 0.0450968890469523 NA NA NA NA NA 74501607 1.35599999999999
EXOSC3 ENSG00000107371 9 Lassosum 0.0400428865805159 0.982355853004658 NA NA NA NA -0.0019436326395527 NA NA NA NA NA 37784204 1.63800000000001
ZFAND5 ENSG00000107372 9 Lassosum 0.0188041658380067 0.244387439328132 NA NA NA NA -0.594994773032284 NA NA NA NA NA 74973252 1.33500000000001
DVL1 ENSG00000107404 1 Lassosum 0.000426020950058503 0.641561802904157 NA NA NA NA 0.00767781140840027 NA NA NA NA NA 1277693 4.68600000000001
PDLIM1 ENSG00000107438 10 Lassosum -0.00301664077444963 0.336351763208157 NA NA NA NA -0.164715532372164 NA NA NA NA NA 97024055 2.768
CCNJ ENSG00000107443 10 Lassosum -0.00291289215937818 0.815761762247274 NA NA NA NA 0.0263232421112369 NA NA NA NA NA 97811889 1.85599999999999
DNTT ENSG00000107447 10 Lassosum 0 NA NA NA NA NA NA NA NA NA NA NA 98081203 1.55599999999998
GATA3 ENSG00000107485 10 Lassosum -0.00272909245290154 0.473608101259399 NA NA NA NA -0.0689348678714358 NA NA NA NA NA 8106364 2.58000000000001
HPS1 ENSG00000107521 10 Lassosum 0.0552945185651409 0.0603417558058444 NA NA NA NA 0.282971013298931 NA NA NA NA NA 100191319 1.48299999999998
PHYH ENSG00000107537 10 Lassosum 0.0881047161979411 0.00484588504190246 NA NA NA NA -0.454219195521057 NA NA NA NA NA 13332104 2.19300000000001
RASSF4 ENSG00000107551 10 Lassosum 0.0659609906406071 0.973258454086269 NA NA NA NA 0.00419101045970796 NA NA NA NA NA 45472513 2.50299999999999
DNMBP ENSG00000107554 10 Lassosum 0.0141803211340757 0.758805482048879 NA NA NA NA -0.622628540008755 NA NA NA NA NA 101702505 1.39700000000002
RAB11FIP2 ENSG00000107560 10 Lassosum -0.00325287193662049 0.807826513017354 NA NA NA NA -0.0186168381830255 NA NA NA NA NA 119785270 1.72499999999999
