# Supplementary material for: SUMMIT: An integrative approach for better transcriptomic data imputation improves causal gene identification
Source: Nat Commun. 2022 Oct 25;13:6336. doi: 10.1038/s41467-022-34016-y (PMC9593997; doi:10.1038/s41467-022-34016-y)
Supplement: Supplementary file 7 — Source Data [file 41467_2022_34016_MOESM7_ESM.zip › Source Data/Figure-3/real-data-new/Lassosum/AST/AST-28]

gene_symbol gene_id chromosome model_best r2_test p_SCAD p_ElNet p_LASSO p_MCP p_MNet z_SCAD z_ElNet z_LASSO z_MCP z_MNet p_ACAT gene_pos runtime
ERLIN1 ENSG00000107566 10 Lassosum 0.0123337563451721 0.858135395263744 NA NA NA NA -0.0128490285626376 NA NA NA NA NA 101928971 4.708
EIF3A ENSG00000107581 10 Lassosum 0.00875788743738926 0.751615449766619 NA NA NA NA -0.0105083420744492 NA NA NA NA NA 120817376 2.904
PKD2L1 ENSG00000107593 10 Lassosum 0.171313428303177 0.000939621992522909 NA NA NA NA 1.6556366220783 NA NA NA NA NA 102069073 2.261
CUBN ENSG00000107611 10 Lassosum 0.128666715830555 0.398677507254589 NA NA NA NA 0.255139746234115 NA NA NA NA NA 17018896 2.445
TRDMT1 ENSG00000107614 10 Lassosum 0.0736701931959461 0.923136806271421 NA NA NA NA 0.0205242477885556 NA NA NA NA NA 17214153 2.406
DDX50 ENSG00000107625 10 Lassosum 0.00336824914867406 0.796581580830583 NA NA NA NA 0.0478223201215962 NA NA NA NA NA 70683818 2.463
MAPK8 ENSG00000107643 10 Lassosum 0.0324337575616874 0.774579270916872 NA NA NA NA -0.369827820869179 NA NA NA NA NA 49581050 2.228
SEC23IP ENSG00000107651 10 Lassosum 0.0054681676319619 0.532848072084533 NA NA NA NA 0.0765216333255209 NA NA NA NA NA 121677118 2.913
ATE1 ENSG00000107669 10 Lassosum 0.0449811141588905 0.119124143234338 NA NA NA NA 0.0161264883865897 NA NA NA NA NA 123594127 2.464
NSMCE4A ENSG00000107672 10 Lassosum 0.00325335940065563 0.0814477297332975 NA NA NA NA -4.72206189850129 NA NA NA NA NA 123725667 2.594
PLEKHA1 ENSG00000107679 10 Lassosum 0.0524055432873292 0.00450560775395334 NA NA NA NA 0.46930788309569 NA NA NA NA NA 124163039 2.673
PALD1 ENSG00000107719 10 Lassosum 0.122783084893085 0.310344914682354 NA NA NA NA -0.0585990148038599 NA NA NA NA NA 72283391 2.765
UNC5B ENSG00000107731 10 Lassosum 0.232780794726493 0.431422362267008 NA NA NA NA -0.16114685219638 NA NA NA NA NA 73017474 2.663
CDH23 ENSG00000107736 10 Lassosum 0.019452285632534 0.776324635474774 NA NA NA NA -0.706831970511945 NA NA NA NA NA 73366196 2.24
C10orf54 ENSG00000107738 10 Lassosum 0.00120095272049114 0.154897698992867 NA NA NA NA -0.843118121310739 NA NA NA NA NA 73520285 2.38
SPOCK2 ENSG00000107742 10 Lassosum 0.00620134058451172 0.411648947389525 NA NA NA NA 9.85533557654321 NA NA NA NA NA 73833791 2.214
MICU1 ENSG00000107745 10 Lassosum 0.0350650688930907 0.191957641220273 NA NA NA NA -0.191096804864705 NA NA NA NA NA 74256498 1.97799999999999
PPP3CB ENSG00000107758 10 Lassosum -0.00241730631008163 0.0501990832217085 NA NA NA NA 0.120101440551829 NA NA NA NA NA 75225984 1.744
CCSER2 ENSG00000107771 10 Lassosum 0.0252767136103207 0.533592133387221 NA NA NA NA -0.155683681878973 NA NA NA NA NA 86183307 2.301
BMPR1A ENSG00000107779 10 Lassosum 0.0164485112796423 0.375765757245853 NA NA NA NA -0.166848424128861 NA NA NA NA NA 88600676 1.983
MINPP1 ENSG00000107789 10 Lassosum 0.0165990487292038 0.211392977132553 NA NA NA NA -0.311177676443166 NA NA NA NA NA 89288924 2.167
ACTA2 ENSG00000107796 10 Lassosum 0.0905942119906595 0.949426184901847 NA NA NA NA -0.276006024069044 NA NA NA NA NA 90722989 2.201
LIPA ENSG00000107798 10 Lassosum 0.0237950522381606 0.698844945959188 NA NA NA NA 2.40916297490223 NA NA NA NA NA 91073820 2.38
C10orf2 ENSG00000107815 10 Lassosum 0.00478101075723614 0.0186307250038171 NA NA NA NA -0.135814967854079 NA NA NA NA NA 102750641 1.865
LZTS2 ENSG00000107816 10 Lassosum 0.0160350167035564 0.0202729106633109 NA NA NA NA -3.91116315618604 NA NA NA NA NA 102761984 2.18
SFXN3 ENSG00000107819 10 Lassosum 0.0633176272332741 0.731244241852796 NA NA NA NA 0.0463694620904773 NA NA NA NA NA 102795994 2.282
KAZALD1 ENSG00000107821 10 Lassosum -0.00276965152444508 0.239764494045449 NA NA NA NA 0.14784763408356 NA NA NA NA NA 102824743 1.861
FBXW4 ENSG00000107829 10 Lassosum 0.0335331514952066 0.879195359621368 NA NA NA NA 0.0253118810630527 NA NA NA NA NA 103412737 2.054
NPM3 ENSG00000107833 10 Lassosum 0.0133854187453227 0.250612337060347 NA NA NA NA -6.28730080804799 NA NA NA NA NA 103542126 1.848
TNKS2 ENSG00000107854 10 Lassosum 0.0167306582193473 0.255245274456388 NA NA NA NA -0.318943935393018 NA NA NA NA NA 93591551 2.059
GBF1 ENSG00000107862 10 Lassosum -0.00312994013893797 0.619703292694651 NA NA NA NA 0.0338216319880423 NA NA NA NA NA 104073972 1.65600000000001
ARHGAP21 ENSG00000107863 10 Lassosum -0.00197217272217576 0.893410629375104 NA NA NA NA 0.319259132144191 NA NA NA NA NA 24942567 2.11
CPEB3 ENSG00000107864 10 Lassosum 0.00764598182808818 0.438465083036269 NA NA NA NA -0.075487729846675 NA NA NA NA NA 93929621 2.15000000000001
FBXL15 ENSG00000107872 10 Lassosum 0.00564623198983782 0.038809067947123 NA NA NA NA -0.298509853371179 NA NA NA NA NA 104180919 1.748
CUEDC2 ENSG00000107874 10 Lassosum 0.00954474908773983 0.151454816334301 NA NA NA NA -0.0777649022543708 NA NA NA NA NA 104187710 1.75
SUFU ENSG00000107882 10 Lassosum 0.0306100034131483 0.00305243120600259 NA NA NA NA -0.00805715495616087 NA NA NA NA NA 104328518 2.111
ANKRD26 ENSG00000107890 10 Lassosum 0.00567548316122246 0.0118787668588954 NA NA NA NA 0.424669590450954 NA NA NA NA NA 27335132 1.876
ACBD5 ENSG00000107897 10 Lassosum 0.00410571072320987 0.658712307455297 NA NA NA NA -0.0522391426674164 NA NA NA NA NA 27507602 2.01400000000001
LHPP ENSG00000107902 10 Lassosum 0.0166531319678243 0.279163038237299 NA NA NA NA -0.476302470426707 NA NA NA NA NA 126228430 1.95899999999999
LARP4B ENSG00000107929 10 Lassosum 0.0183376895836297 0.720723229276008 NA NA NA NA 0.0515243886542291 NA NA NA NA NA 916524 2.26000000000001
GTPBP4 ENSG00000107937 10 Lassosum 0.0443349988211469 0.285160647946245 NA NA NA NA -1.49207563943219 NA NA NA NA NA 1050107 2.122
C10orf137 ENSG00000107938 10 Lassosum -0.00307776733533749 0.599130331353877 NA NA NA NA 0.133263312015068 NA NA NA NA NA 127430398 2.45100000000001
BCCIP ENSG00000107949 10 Lassosum -0.00275720147389591 0.520895778675334 NA NA NA NA -0.0978554752922118 NA NA NA NA NA 127527189 2.03399999999999
MTPAP ENSG00000107951 10 Lassosum 0.0251414748078638 0.433455334709929 NA NA NA NA -2.4287016716704 NA NA NA NA NA 30631053 2.065
NEURL ENSG00000107954 10 Lassosum -0.00279040676114728 0.504622183271771 NA NA NA NA 0.000960111799317603 NA NA NA NA NA 105303022 1.971
SH3PXD2A ENSG00000107957 10 Lassosum 0.0118909255434855 0.00216148083096118 NA NA NA NA 0.628809042284334 NA NA NA NA NA 105481793 1.96799999999999
PITRM1 ENSG00000107959 10 Lassosum 0.000897273522288966 0.165365158789397 NA NA NA NA 0.452947199412311 NA NA NA NA NA 3197461 2.443
OBFC1 ENSG00000107960 10 Lassosum 0.0952008872072614 0.00906370190842824 NA NA NA NA 0.665870358293711 NA NA NA NA NA 105660131 2.01000000000001
MAP3K8 ENSG00000107968 10 Lassosum 0.0233675367058561 0.0909175262342139 NA NA NA NA -0.37323048995485 NA NA NA NA NA 30736814 2.009
GLRX3 ENSG00000108010 10 Lassosum -0.00322976926243368 0.35604889632464 NA NA NA NA -0.0801277438299635 NA NA NA NA NA 131958724 2.22499999999999
FAM208B ENSG00000108021 10 Lassosum -0.00226615241555361 0.151576286810712 NA NA NA NA -0.755074715845622 NA NA NA NA NA 5766252 2.38000000000001
XPNPEP1 ENSG00000108039 10 Lassosum 0.0499562426912872 0.836481927670414 NA NA NA NA 0.370735065496465 NA NA NA NA NA 111653917 1.85499999999999
SMC3 ENSG00000108055 10 Lassosum 0.0243445043032794 0.59646799309984 NA NA NA NA -0.11794567505722 NA NA NA NA NA 112345921 2.029
SHOC2 ENSG00000108061 10 Lassosum 0 NA NA NA NA NA NA NA NA NA NA NA 112726363 1.992
TFAM ENSG00000108064 10 Lassosum 0.018560605867544 0.641786878245222 NA NA NA NA 1.01680330441421 NA NA NA NA NA 60151881 1.922
CCDC6 ENSG00000108091 10 Lassosum 0.0548168481754402 0.462553089148177 NA NA NA NA -0.0479065309772879 NA NA NA NA NA 61607467 1.95999999999999
CUL2 ENSG00000108094 10 Lassosum 0.0386209780585594 0.00771189526196512 NA NA NA NA 0.681388393978009 NA NA NA NA NA 35338524 1.92899999999999
CCNY ENSG00000108100 10 Lassosum 0.00407037034162716 0.296597265294539 NA NA NA NA -0.0845993398622917 NA NA NA NA NA 35698402 1.78500000000001
UBE2S ENSG00000108106 19 Lassosum -0.003171679120199 0.564791095153847 NA NA NA NA 0.2086339832364 NA NA NA NA NA 55915898 1.40299999999999
RPL28 ENSG00000108107 19 Lassosum 0.0471563798286334 0.577553823360966 NA NA NA NA 0.132658426590411 NA NA NA NA NA 55905662 1.13799999999998
ZMIZ1 ENSG00000108175 10 Lassosum -0.00300974980153224 0.743236629867901 NA NA NA NA -0.0319230569525574 NA NA NA NA NA 80952534 2.209
PPIF ENSG00000108179 10 Lassosum 0.0615020222369607 0.0550719486180081 NA NA NA NA 0.37634936204839 NA NA NA NA NA 81111159 1.755
PBLD ENSG00000108187 10 Lassosum 0.022279818126974 0.0386714808803863 NA NA NA NA -0.0502087870492707 NA NA NA NA NA 70067550 1.61000000000001
TSPAN14 ENSG00000108219 10 Lassosum 0.129163076904592 0.00290622498438021 NA NA NA NA 0.268280322803762 NA NA NA NA NA 82248154 2.083
TBC1D12 ENSG00000108239 10 Lassosum 0.0193399881035848 0.728530734379049 NA NA NA NA 0.937184019385654 NA NA NA NA NA 96228974 1.59099999999998
KRT23 ENSG00000108244 17 Lassosum 0.181199224469583 0.234223593446907 NA NA NA NA 0.680271108144305 NA NA NA NA NA 39086417 1.376
NUFIP2 ENSG00000108256 17 Lassosum -0.00323886007213714 0.493789122364227 NA NA NA NA -0.0604997146866176 NA NA NA NA NA 27601995 0.811000000000007
GIT1 ENSG00000108262 17 Lassosum 0.13646613640634 0.126826603036234 NA NA NA NA 0.23955870397953 NA NA NA NA NA 27910779 0.957999999999998
TADA2A ENSG00000108264 17 Lassosum 0.120731127175573 0.0130838960644519 NA NA NA NA 0.980491984895298 NA NA NA NA NA 35803400 0.962999999999994
AATF ENSG00000108270 17 Lassosum -0.00119373782011367 0.309896429486886 NA NA NA NA -0.059841187497367 NA NA NA NA NA 35360173 1.124
DHRS11 ENSG00000108272 17 Lassosum 0.0361724585543911 0.0319974516119449 NA NA NA NA 0.313067546354783 NA NA NA NA NA 34952731 0.814999999999998
ZNHIT3 ENSG00000108278 17 Lassosum 0.183097932343252 0.0664335898992234 NA NA NA NA -0.174724514672603 NA NA NA NA NA 34848813 0.956999999999994
MLLT6 ENSG00000108292 17 Lassosum 0.0360821567901313 0.0108265210690631 NA NA NA NA -0.01376919160075 NA NA NA NA NA 36873925 0.786000000000001
PSMB3 ENSG00000108294 17 Lassosum 0.0166447370993345 0.00200113125224971 NA NA NA NA 0.664002910716115 NA NA NA NA NA 36914736 0.943000000000012
CWC25 ENSG00000108296 17 Lassosum -0.000548926553822993 0.00146909584409631 NA NA NA NA 0.813535002469394 NA NA NA NA NA 36969537 1.114
RPL19 ENSG00000108298 17 Lassosum -2.49637975247019e-05 0.000297202265011437 NA NA NA NA 0.415630549908114 NA NA NA NA NA 37358758 0.792000000000002
FBXL20 ENSG00000108306 17 Lassosum -0.00280628222808055 9.55795681697042e-07 NA NA NA NA -0.849223627072026 NA NA NA NA NA 37487080 0.947000000000003
RUNDC3A ENSG00000108309 17 Lassosum 0.020255239798054 0.00608061479644123 NA NA NA NA 0.342254369658242 NA NA NA NA NA 42390910 1.005
UBTF ENSG00000108312 17 Lassosum -0.00104078681624986 0.208187443542214 NA NA NA NA 0.802204622205299 NA NA NA NA NA 42290697 0.855000000000018
PSMD3 ENSG00000108344 17 Lassosum -0.000924771586277462 1.46213245836606e-05 NA NA NA NA -0.969057245226653 NA NA NA NA NA 38145631 0.987000000000023
CASC3 ENSG00000108349 17 Lassosum 0.0280464020574025 4.25111057984793e-10 NA NA NA NA -5.5751969415171 NA NA NA NA NA 38312503 1.36600000000001
RAPGEFL1 ENSG00000108352 17 Lassosum 0.339143926707464 0.223091110452351 NA NA NA NA 0.896963688166844 NA NA NA NA NA 38342585 0.836999999999989
RGS9 ENSG00000108370 17 Lassosum 0.0285720835422562 0.949100736547452 NA NA NA NA -0.00575805131730958 NA NA NA NA NA 63178685 0.887
RNF43 ENSG00000108375 17 Lassosum -0.00320300259537842 0.304847207124244 NA NA NA NA -0.0692795929333272 NA NA NA NA NA 56462408 0.996000000000009
WNT3 ENSG00000108379 17 Lassosum 0.0200918624143119 0.00292066019523176 NA NA NA NA 0.395641797929232 NA NA NA NA NA 44875196 0.792000000000002
RAD51C ENSG00000108384 17 Lassosum 0.0981289018193964 0.577988681273738 NA NA NA NA -6.9262145797076 NA NA NA NA NA 56790818 0.832000000000022
SEPT4 ENSG00000108387 17 Lassosum 0.0189771971617333 0.0983218229554456 NA NA NA NA 0.0172174981226557 NA NA NA NA NA 56607895 0.963000000000022
MTMR4 ENSG00000108389 17 Lassosum 0.0238532282415884 0.121318445535118 NA NA NA NA 0.0858802442667522 NA NA NA NA NA 56581082 0.958000000000027
TRIM37 ENSG00000108395 17 Lassosum 0.404165927214269 0.0650197981659012 NA NA NA NA -26.7159936164216 NA NA NA NA NA 57122140 0.799999999999983
P2RX1 ENSG00000108405 17 Lassosum 0.415167844188464 0.444787149463547 NA NA NA NA -1.32027416741735 NA NA NA NA NA 3809840 1.101
DHX40 ENSG00000108406 17 Lassosum -0.00319563210403873 0.0513527112163832 NA NA NA NA -0.242397779024247 NA NA NA NA NA 57664296 0.832999999999998
TUBD1 ENSG00000108423 17 Lassosum 0.00458680718997118 0.97965344538336 NA NA NA NA 0.0080007167841071 NA NA NA NA NA 57953577 0.794999999999987
KPNB1 ENSG00000108424 17 Lassosum -0.00227261994913142 0.0694549433679285 NA NA NA NA 1.22717955369327 NA NA NA NA NA 45744856 0.872000000000014
GOSR2 ENSG00000108433 17 Lassosum 0.0744264987866242 0.0200157900899816 NA NA NA NA -0.396489352317555 NA NA NA NA NA 45052743 0.823000000000008
PNPO ENSG00000108439 17 Lassosum 0.0107016256936407 0.118361347285893 NA NA NA NA 1.21983363710272 NA NA NA NA NA 46022263 0.961000000000013
RPS6KB1 ENSG00000108443 17 Lassosum 0.017446024029862 0.546612968397815 NA NA NA NA -0.00381693567383929 NA NA NA NA NA 57999186 0.792000000000002
TRIM16L ENSG00000108448 17 Lassosum 0.0190574215016693 0.0742991479579839 NA NA NA NA -0.676524443677127 NA NA NA NA NA 18620371 0.75
CDK5RAP3 ENSG00000108465 17 Lassosum 0.070720869330563 0.355887578811144 NA NA NA NA 0.0477707162186269 NA NA NA NA NA 46052158 0.963999999999999
CBX1 ENSG00000108468 17 Lassosum 0.0406304735923365 0.11901364161163 NA NA NA NA -1.4479040158453 NA NA NA NA NA 46163148 0.961000000000013
RECQL5 ENSG00000108469 17 Lassosum 0.0837491946405774 0.296816524368013 NA NA NA NA 0.0255840948261745 NA NA NA NA NA 73643097 1.108
