# Supplementary material for: SUMMIT: An integrative approach for better transcriptomic data imputation improves causal gene identification
Source: Nat Commun. 2022 Oct 25;13:6336. doi: 10.1038/s41467-022-34016-y (PMC9593997; doi:10.1038/s41467-022-34016-y)
Supplement: Supplementary file 7 — Source Data [file 41467_2022_34016_MOESM7_ESM.zip › Source Data/Figure-3/real-data-new/Lassosum/AST/AST-29]

gene_symbol gene_id chromosome model_best r2_test p_SCAD p_ElNet p_LASSO p_MCP p_MNet z_SCAD z_ElNet z_LASSO z_MCP z_MNet p_ACAT gene_pos runtime
PIGL ENSG00000108474 17 Lassosum 0.0079559891138552 0.0319692874688834 NA NA NA NA 1.01532293852675 NA NA NA NA NA 16186319 2.471
GALK1 ENSG00000108479 17 Lassosum 0.0291808124678721 3.58471804939138e-06 NA NA NA NA 0.9299658363081 NA NA NA NA NA 73754733 1.579
INTS2 ENSG00000108506 17 Lassosum -0.00201231481983255 0.109752861466843 NA NA NA NA -1.4280697565453 NA NA NA NA NA 59974054 1.197
CAMTA2 ENSG00000108509 17 Lassosum 0.291299164320771 0.42872314454519 NA NA NA NA 0.3240012720106 NA NA NA NA NA 4881123 1.505
MED13 ENSG00000108510 17 Lassosum -0.00202617138340866 0.768576395978671 NA NA NA NA -0.0284521244185429 NA NA NA NA NA 60081304 1.188
ENO3 ENSG00000108515 17 Lassosum 0 NA NA NA NA NA NA NA NA NA NA NA 4855906 1.468
PFN1 ENSG00000108518 17 Lassosum 0.00107061355511717 0.732362150279097 NA NA NA NA 0.00155231658377908 NA NA NA NA NA 4850651 1.448
RNF167 ENSG00000108523 17 Lassosum -0.00138946065270251 0.176555193201953 NA NA NA NA -0.569287930407445 NA NA NA NA NA 4845910 1.506
SLC25A11 ENSG00000108528 17 Lassosum 0.0275227702349267 0.339572074914694 NA NA NA NA 0.193859987982668 NA NA NA NA NA 4841985 1.462
RASD1 ENSG00000108551 17 Lassosum 0.00340422879050939 0.257456724747272 NA NA NA NA 0.161627264181407 NA NA NA NA NA 17398730 1.056
CHRNE ENSG00000108556 17 Lassosum 0.172243928436063 0.215628378534416 NA NA NA NA 0.0668867859828653 NA NA NA NA NA 4803719 1.451
RAI1 ENSG00000108557 17 Lassosum 0.0113494175833053 0.0529438716968922 NA NA NA NA -0.10004169087647 NA NA NA NA NA 17649777 1.184
NUP88 ENSG00000108559 17 Lassosum 0.0813561197967576 0.742559424089379 NA NA NA NA -0.49909313291456 NA NA NA NA NA 5293869 1.431
C1QBP ENSG00000108561 17 Lassosum -0.00324496456384793 0.046598185429119 NA NA NA NA -0.0182312356529252 NA NA NA NA NA 5344123 1.51
SLC6A4 ENSG00000108576 17 Lassosum -0.00307579848861805 0.0069484837518495 NA NA NA NA 6.63187869366852 NA NA NA NA NA 28542178 0.93
BLMH ENSG00000108578 17 Lassosum 0.0205948777296597 0.00684807087953635 NA NA NA NA -1.24022599357981 NA NA NA NA NA 28597146 0.977
CPD ENSG00000108582 17 Lassosum 0.00222885748238066 0.00626759068002547 NA NA NA NA -17.6929662694903 NA NA NA NA NA 28751465 1.065
GOSR1 ENSG00000108587 17 Lassosum 0.0136223996582295 0.00101507876500792 NA NA NA NA 9.44024085143908 NA NA NA NA NA 28829495 0.998999999999999
CCDC47 ENSG00000108588 17 Lassosum 0.0410236804419305 0.089229568952781 NA NA NA NA 0.114639319731102 NA NA NA NA NA 61838160 1.054
MED31 ENSG00000108590 17 Lassosum -0.00176312399973333 0.967556046045075 NA NA NA NA -0.0123328538394683 NA NA NA NA NA 6550794 1.43
DRG2 ENSG00000108591 17 Lassosum 0.0227709548307113 0.446120718263395 NA NA NA NA -0.182775132269609 NA NA NA NA NA 18001242 1.163
FTSJ3 ENSG00000108592 17 Lassosum 0.238574254212459 0.0141069185617772 NA NA NA NA 0.62812746428499 NA NA NA NA NA 61902082 0.910999999999998
AKAP10 ENSG00000108599 17 Lassosum 0.0854474663780139 0.0686007533887776 NA NA NA NA -0.684965952208275 NA NA NA NA NA 19844635 1.11
SMARCD2 ENSG00000108604 17 Lassosum 0.0884633926006696 0.00652285522355597 NA NA NA NA 0.378811900375634 NA NA NA NA NA 61914934 0.839000000000002
ICAM2 ENSG00000108622 17 Lassosum 0.000301714555362098 0.511596473132759 NA NA NA NA -0.22378248788509 NA NA NA NA NA 62088974 0.907000000000004
SYNGR2 ENSG00000108639 17 Lassosum 0.157062051501211 0.765092737832125 NA NA NA NA 0.0282679763978083 NA NA NA NA NA 76167123 1.409
B9D1 ENSG00000108641 17 Lassosum 0.00464914654799797 0.614480860103221 NA NA NA NA 0.00175769878317889 NA NA NA NA NA 19261181 0.872
UTP6 ENSG00000108651 17 Lassosum 0.00139456670539184 0.000217050888525969 NA NA NA NA -1.15273900472018 NA NA NA NA NA 30208353 1.19900000000001
DDX5 ENSG00000108654 17 Lassosum 0.246316488138881 1.19333113497751e-05 NA NA NA NA -1.41701806977188 NA NA NA NA NA 62500025 0.948
C17orf75 ENSG00000108666 17 Lassosum 0.0203385952488884 0.0491840037691457 NA NA NA NA -11.5802294613944 NA NA NA NA NA 30664313 1.246
CYTH1 ENSG00000108669 17 Lassosum -0.001173728790967 0.879694660341701 NA NA NA NA 0.024455494013683 NA NA NA NA NA 76724254 1.175
PSMD11 ENSG00000108671 17 Lassosum 0.000321868383913571 0.261204478456189 NA NA NA NA 0.235757586158463 NA NA NA NA NA 30790807 1.111
LGALS3BP ENSG00000108679 17 Lassosum 0.00187255385024032 0.212626777280801 NA NA NA NA 0.508487469630358 NA NA NA NA NA 76971755 1.38399999999999
CCL2 ENSG00000108691 17 Lassosum 0.000175281841766073 0.412723520430654 NA NA NA NA 0.0427815136336857 NA NA NA NA NA 32583229 1.44600000000001
PEX12 ENSG00000108733 17 Lassosum 0.00368116896321258 0.725194618745822 NA NA NA NA -0.00394855487994851 NA NA NA NA NA 33903848 0.988
DHX58 ENSG00000108771 17 Lassosum 0.0787977509143141 0.00934394553471214 NA NA NA NA 9.87729185845216 NA NA NA NA NA 40259086 1.186
KAT2A ENSG00000108773 17 Lassosum -8.16932632996537e-05 0.00158434212340273 NA NA NA NA 0.0797813209260821 NA NA NA NA NA 40269251 0.881999999999998
RAB5C ENSG00000108774 17 Lassosum 0.00939436663892279 0.362959810581738 NA NA NA NA 0.114870961701587 NA NA NA NA NA 40292014 1.04300000000001
NAGLU ENSG00000108784 17 Lassosum 0.0485308090992204 0.00017393694385378 NA NA NA NA -3.57730919329074 NA NA NA NA NA 40692328 1.075
HSD17B1P1 ENSG00000108785 17 Lassosum 0.111063231592556 0.513968664050501 NA NA NA NA -0.142947524718372 NA NA NA NA NA 40699747 0.823
HSD17B1 ENSG00000108786 17 Lassosum 0.0777061235591621 0.34727127475564 NA NA NA NA -0.265367078660769 NA NA NA NA NA 40704231 0.966000000000001
MLX ENSG00000108788 17 Lassosum 0.0116825370987325 0.00332798285411257 NA NA NA NA 9.60978014452196 NA NA NA NA NA 40722171 0.863999999999997
CNTNAP1 ENSG00000108797 17 Lassosum -0.0027533082732738 0.191423052391776 NA NA NA NA 0.148184374960806 NA NA NA NA NA 40843231 0.885000000000005
ABI3 ENSG00000108798 17 Lassosum -0.00299425147454446 0.232691126358942 NA NA NA NA 0.3087893590852 NA NA NA NA NA 47294088 1.22199999999999
EZH1 ENSG00000108799 17 Lassosum 0.0324627304276454 0.535764353650819 NA NA NA NA -0.098308709516044 NA NA NA NA NA 40874682 0.882000000000005
DLX4 ENSG00000108813 17 Lassosum 0.0165498401768325 0.383217773256546 NA NA NA NA 0.0173608817215135 NA NA NA NA NA 48049327 1.075
PPP1R9B ENSG00000108819 17 Lassosum 0.00293009423161916 0.00212519460535617 NA NA NA NA -0.319441105791693 NA NA NA NA NA 48219547 1.077
COL1A1 ENSG00000108821 17 Lassosum -0.00288989623268443 0.855233331974561 NA NA NA NA -0.0174365196964342 NA NA NA NA NA 48269821 1.14700000000001
SGCA ENSG00000108823 17 Lassosum 0.0358642462735368 0.0543406215633392 NA NA NA NA -3.49461490352994 NA NA NA NA NA 48247433 1.043
MRPL27 ENSG00000108826 17 Lassosum 0.0129314848186436 0.569090144843985 NA NA NA NA 0.488466356125156 NA NA NA NA NA 48447896 0.960999999999999
VAT1 ENSG00000108828 17 Lassosum 0.0131385144415996 0.735332616259046 NA NA NA NA -0.0544401056687315 NA NA NA NA NA 41171881 0.890000000000001
LRRC59 ENSG00000108829 17 Lassosum -0.00277770561764701 0.919859472153745 NA NA NA NA -0.00403671692630946 NA NA NA NA NA 48463667 1.10100000000001
RND2 ENSG00000108830 17 Lassosum 0 NA NA NA NA NA NA NA NA NA NA NA 41180657 0.869
ALOX12 ENSG00000108839 17 Lassosum 0.0637441707751505 0.31522559041068 NA NA NA NA 0.0465549876696155 NA NA NA NA NA 6906719 1.188
HDAC5 ENSG00000108840 17 Lassosum -0.00269732531329314 0.00578471311474046 NA NA NA NA 0.257247237971071 NA NA NA NA NA 42177592 1.011
ABCC3 ENSG00000108846 17 Lassosum 0.0559976644326923 0.560575437479493 NA NA NA NA 0.272371108400381 NA NA NA NA NA 48740875 1.218
LUC7L3 ENSG00000108848 17 Lassosum 0.00248509455995294 0.0861049243134711 NA NA NA NA -0.118395882633697 NA NA NA NA NA 48815239 1.111
MPP2 ENSG00000108852 17 Lassosum 0.0253694728940856 0.20485591553239 NA NA NA NA 0.101957765477587 NA NA NA NA NA 41969896 0.87299999999999
SMURF2 ENSG00000108854 17 Lassosum 0.0087923477386419 0.160656461327597 NA NA NA NA -0.0352675535931286 NA NA NA NA NA 62598299 0.908000000000001
DUSP3 ENSG00000108861 17 Lassosum 0.201290339862502 0.742721790459271 NA NA NA NA 0.0513405900169272 NA NA NA NA NA 41849922 0.960999999999999
EFTUD2 ENSG00000108883 17 Lassosum 0.00851307186248984 0.43495073123874 NA NA NA NA -0.113578537279469 NA NA NA NA NA 42952170 0.813999999999993
HLF ENSG00000108924 17 Lassosum -0.00160824361795298 0.0823759130367248 NA NA NA NA 0.0603340543727233 NA NA NA NA NA 53372399 1.10599999999999
SLC16A6 ENSG00000108932 17 Lassosum 0.0684267317664311 0.619675666687635 NA NA NA NA -0.154840776769572 NA NA NA NA NA 66275287 1.08799999999999
PRKAR1A ENSG00000108946 17 Lassosum -0.000997328777196937 0.306818146131688 NA NA NA NA 0.0862471791555467 NA NA NA NA NA 66478612 0.969999999999999
FAM20A ENSG00000108950 17 Lassosum 0.322267633972373 0.899786763684734 NA NA NA NA 0.000967500642142163 NA NA NA NA NA 66564392 1.026
YWHAE ENSG00000108953 17 Lassosum 0.0168233159010185 0.00323895197187481 NA NA NA NA 0.106424847821024 NA NA NA NA NA 1275619 1.125
AC016292.3 ENSG00000108958 17 Lassosum 0.000464816251193545 0.0113256658382956 NA NA NA NA -0.21992882091843 NA NA NA NA NA 1761536 1.032
MMD ENSG00000108960 17 Lassosum 0.00171854718515041 0.117050568417375 NA NA NA NA 0.865934703442482 NA NA NA NA NA 53484663 1.143
RANGRF ENSG00000108961 17 Lassosum 0 NA NA NA NA NA NA NA NA NA NA NA 8192612 1.199
DPH1 ENSG00000108963 17 Lassosum 0.100072728428313 0.69633277018487 NA NA NA NA -0.0122820121749379 NA NA NA NA NA 1940064 1.036
MAP2K6 ENSG00000108984 17 Lassosum 0.0765062514704697 0.178135977223746 NA NA NA NA 0.00614646869296801 NA NA NA NA NA 67475155 1.205
DHRS7B ENSG00000109016 17 Lassosum 0.0199498005010177 0.80112932488623 NA NA NA NA -0.065404777984965 NA NA NA NA NA 21061627 0.802999999999997
WSB1 ENSG00000109046 17 Lassosum 0.0377595136034203 0.00472113783840763 NA NA NA NA -0.555985014663331 NA NA NA NA NA 25630879 0.723000000000013
RCVRN ENSG00000109047 17 Lassosum 0.259689988897722 0.794707769419533 NA NA NA NA -0.0836305904820448 NA NA NA NA NA 9804287 1.416
SLC9A3R1 ENSG00000109062 17 Lassosum 0.0423626812527191 0.0251607365023497 NA NA NA NA -0.156971909977963 NA NA NA NA NA 72755141 1.054
MYH3 ENSG00000109063 17 Lassosum 0.05217594632514 0.745214671422132 NA NA NA NA 1.69449309726925 NA NA NA NA NA 10546234 1.26000000000001
NAT9 ENSG00000109065 17 Lassosum 0.00421920469527004 0.0251647799521845 NA NA NA NA 0.0233838355911867 NA NA NA NA NA 72769596 1.06399999999999
TMEM104 ENSG00000109066 17 Lassosum -0.00324089423035256 0.985950785480253 NA NA NA NA 0.00454479959275943 NA NA NA NA NA 72804270 1.072
SEBOX ENSG00000109072 17 Lassosum 0 NA NA NA NA NA NA NA NA NA NA NA 26695700 0.894000000000005
TNFAIP1 ENSG00000109079 17 Lassosum -0.00322943448571444 0.29941910208675 NA NA NA NA 0.0485057300675581 NA NA NA NA NA 26668331 0.985000000000014
IFT20 ENSG00000109083 17 Lassosum -0.00304571837721568 0.905650005568085 NA NA NA NA -0.00884890616500603 NA NA NA NA NA 26658933 1.054
TMEM97 ENSG00000109084 17 Lassosum 0.0661106109513702 0.552580135654137 NA NA NA NA -0.287692003584017 NA NA NA NA NA 26650914 0.829999999999998
CDR2L ENSG00000109089 17 Lassosum 0.00493793720937918 0.973456752676394 NA NA NA NA 0.000658062063883254 NA NA NA NA NA 72992811 1.057
PMP22 ENSG00000109099 17 Lassosum -0.000641775515786147 0.500518244010042 NA NA NA NA -0.125598116946167 NA NA NA NA NA 15150869 1.17100000000001
UNC119 ENSG00000109103 17 Lassosum -0.0011362505559791 0.475930171741491 NA NA NA NA -0.044435865171367 NA NA NA NA NA 26876705 0.820999999999998
ALDOC ENSG00000109107 17 Lassosum 0.00572674481855207 0.0689060556489203 NA NA NA NA -0.49648303720493 NA NA NA NA NA 26902207 0.906000000000006
SUPT6H ENSG00000109111 17 Lassosum 0.0124110987530109 0.0384352853414575 NA NA NA NA 0.395368408559285 NA NA NA NA NA 27009403 0.900999999999996
RAB34 ENSG00000109113 17 Lassosum 0.0283453331381028 0.646094608304635 NA NA NA NA -0.147093278291553 NA NA NA NA NA 27043373 0.902000000000001
PHF12 ENSG00000109118 17 Lassosum -0.000510503507255899 0.102315771239964 NA NA NA NA 1.1183731419564 NA NA NA NA NA 27255528 0.878
TMEM33 ENSG00000109133 4 Lassosum 0 NA NA NA NA NA NA NA NA NA NA NA 41949863 4.24299999999999
SLAIN2 ENSG00000109171 4 Lassosum -0.00324203617564178 0.408598520896404 NA NA NA NA 2.58145210720455 NA NA NA NA NA 48385784 3.46100000000001
OCIAD1 ENSG00000109180 4 Lassosum 0.0589471132943642 0.568947631068354 NA NA NA NA 0.0611945886118606 NA NA NA NA NA 48835531 3.43000000000001
DCUN1D4 ENSG00000109184 4 Lassosum -0.00161307713456171 0.254304158471949 NA NA NA NA 0.277320255490732 NA NA NA NA NA 52746084 2.471
USP46 ENSG00000109189 4 Lassosum 0.000723938233454624 0.52041086943615 NA NA NA NA -0.0925722788778326 NA NA NA NA NA 53492921 2.773
CHIC2 ENSG00000109220 4 Lassosum -0.00286552354737468 0.448354952933551 NA NA NA NA 0.0526443573028734 NA NA NA NA NA 54903406 3.087
LAMTOR3 ENSG00000109270 4 Lassosum 0.00774273705094586 0.029159605475963 NA NA NA NA -0.295663199661357 NA NA NA NA NA 100807570 3.096
PF4V1 ENSG00000109272 4 Lassosum 0.20659002991307 0.343110522409778 NA NA NA NA 0.383856352138667 NA NA NA NA NA 74719389 2.789
NFKB1 ENSG00000109320 4 Lassosum 0.0326815641255404 0.0179209448657277 NA NA NA NA 0.10533183801824 NA NA NA NA NA 103480472 2.70399999999999
AREG ENSG00000109321 4 Lassosum 0.0107143179273825 0.884237105409382 NA NA NA NA -0.00583781316788344 NA NA NA NA NA 75315788 2.83799999999999
MANBA ENSG00000109323 4 Lassosum 0.00534237654781478 0.00144667534360735 NA NA NA NA 0.715654304177955 NA NA NA NA NA 103617405 2.87200000000001
