# Supplementary material for: SUMMIT: An integrative approach for better transcriptomic data imputation improves causal gene identification
Source: Nat Commun. 2022 Oct 25;13:6336. doi: 10.1038/s41467-022-34016-y (PMC9593997; doi:10.1038/s41467-022-34016-y)
Supplement: Supplementary file 7 — Source Data [file 41467_2022_34016_MOESM7_ESM.zip › Source Data/Figure-3/real-data-new/Lassosum/AST/AST-3]

gene_symbol gene_id chromosome model_best r2_test p_SCAD p_ElNet p_LASSO p_MCP p_MNet z_SCAD z_ElNet z_LASSO z_MCP z_MNet p_ACAT gene_pos runtime
IFFO1 ENSG00000010295 12 Lassosum 0.221688708493143 0.888444109846389 NA NA NA NA 0.0161441224828696 NA NA NA NA NA 6656390 3.923
GIPR ENSG00000010310 19 Lassosum 0.0423542119461434 0.962180537750327 NA NA NA NA 0.000461913611839523 NA NA NA NA NA 46179242 2.035
PHF7 ENSG00000010318 3 Lassosum 0 NA NA NA NA NA NA NA NA NA NA NA 52450583 6.421
SEMA3G ENSG00000010319 3 Lassosum -0.000596731991503896 0.168141395163954 NA NA NA NA 0.117521054353827 NA NA NA NA NA 52473085 2.778
NISCH ENSG00000010322 3 Lassosum 0.0160104396164139 0.424675888842864 NA NA NA NA 0.0970652917320047 NA NA NA NA NA 52508110 2.771
STAB1 ENSG00000010327 3 Lassosum 0.0551257961567893 0.835532660455612 NA NA NA NA 0.0446298558026 NA NA NA NA NA 52543932 2.718
FUZ ENSG00000010361 19 Lassosum 0.00936689584353889 0.532695592119611 NA NA NA NA 0.290729651287391 NA NA NA NA NA 50315379 1.132
SLC6A13 ENSG00000010379 12 Lassosum 0.0233007157960494 0.0431565668798921 NA NA NA NA 0.0127038491691071 NA NA NA NA NA 350914 3.408
PRSS3 ENSG00000010438 9 Lassosum -0.00287061409800415 0.725801390589682 NA NA NA NA 0.00372899689522478 NA NA NA NA NA 33774872 2.903
ZNF200 ENSG00000010539 16 Lassosum 0.170972069467867 0.915623995029039 NA NA NA NA -0.00961773788697491 NA NA NA NA NA 3279273 2.184
CD4 ENSG00000010610 12 Lassosum 0.00383901945505327 0.741088517260655 NA NA NA NA -0.0184431992241299 NA NA NA NA NA 6912999 1.623
LRRC23 ENSG00000010626 12 Lassosum 7.88905696668118e-05 0.290327304799126 NA NA NA NA 0.0748429889896471 NA NA NA NA NA 7003070 1.776
HFE ENSG00000010704 6 Lassosum -0.00322755759430571 1.35256237324094e-05 NA NA NA NA -0.0446206319462182 NA NA NA NA NA 26093040 5.331
SCMH1 ENSG00000010803 1 Lassosum 0.0014831921119357 0.37818931849107 NA NA NA NA -0.139091885876056 NA NA NA NA NA 41600349 4.044
FYN ENSG00000010810 6 Lassosum 9.46705463472641e-05 0.0653371784013589 NA NA NA NA 1.83909249499658 NA NA NA NA NA 112088095 3.584
HIVEP2 ENSG00000010818 6 Lassosum -0.00325271410498273 0.482956221018501 NA NA NA NA 0.00902358915816879 NA NA NA NA NA 143169471 1.937
TCEB3 ENSG00000011007 1 Lassosum 0.0946256749853981 0.181023783238543 NA NA NA NA -0.296747817202421 NA NA NA NA NA 24079097 4.35400000000001
LYPLA2 ENSG00000011009 1 Lassosum 0.0095658939884673 0.504313235632653 NA NA NA NA -0.162165102047848 NA NA NA NA NA 24119744 2.318
CLCN6 ENSG00000011021 1 Lassosum 0.226019409675977 0.109523999475199 NA NA NA NA 0.255359185378905 NA NA NA NA NA 11884704 2.928
MRC2 ENSG00000011028 17 Lassosum 0.00392157748671318 0.00341661766888222 NA NA NA NA -0.157810048705954 NA NA NA NA NA 60737860 0.963999999999999
TSPAN9 ENSG00000011105 12 Lassosum 0.0111427283363535 0.720622798151968 NA NA NA NA -0.0106218411940035 NA NA NA NA NA 3291125 3.088
BTBD7 ENSG00000011114 14 Lassosum 0.0461567036510228 0.387850775128108 NA NA NA NA -0.0713509447136071 NA NA NA NA NA 93751667 1.683
APBA3 ENSG00000011132 19 Lassosum 0.00269609113829961 0.626644242100788 NA NA NA NA 0.0691714474498637 NA NA NA NA NA 3756257 1.137
MKS1 ENSG00000011143 17 Lassosum -0.00297240345602456 0.88504533134415 NA NA NA NA 0.0154562632293267 NA NA NA NA NA 56289884 2.205
ABHD5 ENSG00000011198 3 Lassosum -0.00295845578746956 0.609666790926631 NA NA NA NA 0.129057271795057 NA NA NA NA NA 43753734 5.402
AKAP8L ENSG00000011243 19 Lassosum 0 NA NA NA NA NA NA NA NA NA NA NA 15510406 2.121
MBTD1 ENSG00000011258 17 Lassosum -0.00211001068188477 0.721848708643383 NA NA NA NA -0.0283000234544317 NA NA NA NA NA 49296155 0.942999999999998
UTP18 ENSG00000011260 17 Lassosum 0.0285641680745564 0.460714021824753 NA NA NA NA -0.180311500563095 NA NA NA NA NA 49356593 1.163
RNF216 ENSG00000011275 7 Lassosum 0.000596614586883648 0.0713077436535425 NA NA NA NA -1.72247932514437 NA NA NA NA NA 5740524 2.93299999999999
TTC19 ENSG00000011295 17 Lassosum 0.207955113534987 0.014934450012407 NA NA NA NA -25.4957716665259 NA NA NA NA NA 15925511 1.26599999999999
PTBP1 ENSG00000011304 19 Lassosum 0.00345992490633695 0.162778269339438 NA NA NA NA -0.456929390271987 NA NA NA NA NA 804701 1.167
LARS2 ENSG00000011376 3 Lassosum 0.0335986269975276 0.218355405006913 NA NA NA NA -0.159801017897269 NA NA NA NA NA 45510455 4.256
PIK3C2A ENSG00000011405 11 Lassosum 0.00413440196677228 0.901956244771047 NA NA NA NA -0.0631649601849621 NA NA NA NA NA 17164403 2.072
PLAUR ENSG00000011422 19 Lassosum -0.000622550340906081 0.0174082429232707 NA NA NA NA 0.27581443722202 NA NA NA NA NA 44162473 2.28
ANLN ENSG00000011426 7 Lassosum 0.00325978788748382 0.702535509490773 NA NA NA NA 0.0306977698819699 NA NA NA NA NA 36461407 4.14200000000001
WIZ ENSG00000011451 19 Lassosum -0.0021105738564422 0.677991395134704 NA NA NA NA -0.0966594955866575 NA NA NA NA NA 15545777 1.24900000000001
RABGAP1 ENSG00000011454 9 Lassosum 0.00208341064064987 0.836927247156124 NA NA NA NA -0.00279384181951487 NA NA NA NA NA 125785128 1.86399999999999
QPCTL ENSG00000011478 19 Lassosum -0.00325553773730558 0.00290069728091217 NA NA NA NA -0.297086376366332 NA NA NA NA NA 46201494 1.509
PPP5C ENSG00000011485 19 Lassosum 0.370686966841916 0.0645218286476444 NA NA NA NA -0.253969733892794 NA NA NA NA NA 46873244 0.780000000000001
CEP68 ENSG00000011523 2 Lassosum 0.216683677996861 0.907562587862613 NA NA NA NA 0.0351241728302637 NA NA NA NA NA 65298819 6.05499999999999
MAP4K3 ENSG00000011566 2 Lassosum 0 NA NA NA NA NA NA NA NA NA NA NA 39570430 3.139
ZBTB32 ENSG00000011590 19 Lassosum -0.000167644324416294 0.0295817837262359 NA NA NA NA 5.46347518239865 NA NA NA NA NA 36201684 0.828000000000003
TYROBP ENSG00000011600 19 Lassosum 0.008651345037896 0.895752310593833 NA NA NA NA -0.0105086955652157 NA NA NA NA NA 36397257 1.02499999999999
TMEM159 ENSG00000011638 16 Lassosum 0.0489587031420887 0.257538867178775 NA NA NA NA 0.510252105684737 NA NA NA NA NA 21180817 1.851
BRCA1 ENSG00000012048 17 Lassosum 0.0002926453569424 0.536626833668368 NA NA NA NA -0.134753115974917 NA NA NA NA NA 41259301 0.777999999999992
ERCC1 ENSG00000012061 19 Lassosum 0.00453987226801666 0.105783725128288 NA NA NA NA 0.422440094460484 NA NA NA NA NA 45946338 1.139
CD22 ENSG00000012124 19 Lassosum 0.0017506118970736 0.676363396469853 NA NA NA NA 0.345371815785987 NA NA NA NA NA 35824211 0.825000000000003
SEMA3B ENSG00000012171 3 Lassosum -0.00220708813023829 0.00512447849811172 NA NA NA NA -0.00468822462423331 NA NA NA NA NA 50309983 3.654
LTF ENSG00000012223 3 Lassosum 0.00294545483504949 0.201284526202485 NA NA NA NA 0.0773181361808772 NA NA NA NA NA 46501930 2.05900000000001
EXTL3 ENSG00000012232 8 Lassosum 0.00183911629968481 0.16238261877589 NA NA NA NA 0.00695878301408632 NA NA NA NA NA 28535551 5.53399999999999
ELOVL5 ENSG00000012660 6 Lassosum 0.00734230600590347 0.722449183766853 NA NA NA NA -0.0628482802976865 NA NA NA NA NA 53173071 4.03200000000001
ALOX5 ENSG00000012779 10 Lassosum 0.00202643459544516 0.616462090034162 NA NA NA NA -0.0862190184765439 NA NA NA NA NA 45905611 3.87699999999998
CALCOCO1 ENSG00000012822 12 Lassosum -0.0013791871756379 0.980754097431602 NA NA NA NA -0.00183397007821954 NA NA NA NA NA 54113216 2.09900000000002
UBR7 ENSG00000012963 14 Lassosum 0.00798108853423896 0.121302863133558 NA NA NA NA -0.645544263196526 NA NA NA NA NA 93684481 1.95000000000002
MAP4K5 ENSG00000012983 14 Lassosum -0.000193018984300686 0.453894958038649 NA NA NA NA 0.053013283794206 NA NA NA NA NA 50956531 2.16299999999998
EHD3 ENSG00000013016 2 Lassosum 0.020318052613483 0.342732491994814 NA NA NA NA 0.0615275374823184 NA NA NA NA NA 31474596 3.50200000000001
PSMC4 ENSG00000013275 19 Lassosum -0.00304787228267278 0.337928788689926 NA NA NA NA -0.0662695301193161 NA NA NA NA NA 40482130 2.006
MAN2B2 ENSG00000013288 4 Lassosum 0.188847103681003 0.228382409136983 NA NA NA NA 0.343467490293358 NA NA NA NA NA 6600995 4.30199999999999
SLC25A39 ENSG00000013306 17 Lassosum 0.0400327240563099 0.0069042696797974 NA NA NA NA -0.315111354567559 NA NA NA NA NA 42399615 1.27700000000002
MVP ENSG00000013364 16 Lassosum 0.0653555069658237 0.695350704783075 NA NA NA NA -0.101495108266113 NA NA NA NA NA 29845535 2.767
NUB1 ENSG00000013374 7 Lassosum 0.00950122501389716 0.0819038351613651 NA NA NA NA -0.202862262550607 NA NA NA NA NA 151057160 1.66800000000001
PGM3 ENSG00000013375 6 Lassosum 0.0176505724656612 0.202261969247791 NA NA NA NA 0.178520450255283 NA NA NA NA NA 83887262 5.06800000000001
RWDD2A ENSG00000013392 6 Lassosum 0.0211745265046639 0.289476260146845 NA NA NA NA 0.0847776325751093 NA NA NA NA NA 83904740 2.274
CLK1 ENSG00000013441 2 Lassosum 0 NA NA NA NA NA NA NA NA NA NA NA 201723577 4.90799999999999
POLR3B ENSG00000013503 12 Lassosum 0.00611673800333168 0.314173451894912 NA NA NA NA 0.0796037747878576 NA NA NA NA NA 106827706 3.845
ANGEL1 ENSG00000013523 14 Lassosum 0.0067799040133999 0.503602645694452 NA NA NA NA -0.126319480501765 NA NA NA NA NA 77273088 1.34199999999998
RNF14 ENSG00000013561 5 Lassosum 0.0581131615779344 0.832368370188811 NA NA NA NA -0.0497450218240411 NA NA NA NA NA 141353874 4.18700000000001
DDX11 ENSG00000013573 12 Lassosum 0.448773618367993 0.619474381189991 NA NA NA NA -2.09180812642176 NA NA NA NA NA 31242252 2.22399999999999
HEBP1 ENSG00000013583 12 Lassosum 0.0883114257475865 0.136820209137877 NA NA NA NA 0.241460512240228 NA NA NA NA NA 13140502 1.512
CD6 ENSG00000013725 11 Lassosum 0.0229758131537868 0.0219760919923419 NA NA NA NA -0.0681098775007232 NA NA NA NA NA 60763482 2.78800000000001
TACC3 ENSG00000013810 4 Lassosum 0.000851710915570902 0.0644428228337531 NA NA NA NA 6.45425960349659 NA NA NA NA NA 1735062 3.101
UFL1 ENSG00000014123 6 Lassosum 0.00340118871656803 0.00793873445079696 NA NA NA NA 0.0591452504264754 NA NA NA NA NA 96986311 4.322
POLA2 ENSG00000014138 11 Lassosum 0.0674828563616906 0.134237262517207 NA NA NA NA -3.15384672179032 NA NA NA NA NA 65051146 3.965
ZC3H3 ENSG00000014164 8 Lassosum 0.480548661523875 0.000397608331983264 NA NA NA NA -0.773711806449093 NA NA NA NA NA 144571724 4.57499999999999
CAPN1 ENSG00000014216 11 Lassosum 0.244714204738897 0.180453599462623 NA NA NA NA 0.723192665316029 NA NA NA NA NA 64963757 1.381
ACPP ENSG00000014257 3 Lassosum 0.0383796321367823 0.398548910946927 NA NA NA NA 0.484252202813359 NA NA NA NA NA 132061676 4.56200000000001
MDH1 ENSG00000014641 2 Lassosum 0.0083418499367377 0.000287189331479973 NA NA NA NA -1.08417412902043 NA NA NA NA NA 63825037 4.30699999999999
SLC30A9 ENSG00000014824 4 Lassosum -0.00179527993580875 0.356872902197339 NA NA NA NA 0.130468788860038 NA NA NA NA NA 42041020 4.5
MTMR11 ENSG00000014914 1 Lassosum 0.00638340785885627 0.659111561397977 NA NA NA NA -0.00946389026812654 NA NA NA NA NA 149904667 3.59
COX15 ENSG00000014919 10 Lassosum 0.00623897246202232 0.889925840421423 NA NA NA NA -0.000592094988279508 NA NA NA NA NA 101481729 1.53299999999999
CCDC88C ENSG00000015133 14 Lassosum 0.00144140949997662 0.708037595740913 NA NA NA NA 0.0904011807876588 NA NA NA NA NA 91810927 4.55600000000001
YAF2 ENSG00000015153 12 Lassosum -0.00109357556721901 0.611360170940235 NA NA NA NA -0.260643342785166 NA NA NA NA NA 42591528 1.46299999999999
ZMYND11 ENSG00000015171 10 Lassosum 0.00168590108491884 0.0540856366541109 NA NA NA NA 2.01523525217887 NA NA NA NA NA 240491 1.86699999999999
BID ENSG00000015475 22 Lassosum 0.00190778868547403 0.328364474805837 NA NA NA NA -0.0181893922111066 NA NA NA NA NA 18237221 0.679000000000002
MATR3 ENSG00000015479 5 Lassosum 0.00604847460415336 0.00338163468764326 NA NA NA NA 3.79481499446751 NA NA NA NA NA 138638400 1.71799999999999
XYLT2 ENSG00000015532 17 Lassosum 0.000973757448055501 0.129320659217568 NA NA NA NA 0.137156658661379 NA NA NA NA NA 48431976 4.845
NUDCD3 ENSG00000015676 7 Lassosum 0.189373524213234 0.29547899147116 NA NA NA NA -0.236305761568109 NA NA NA NA NA 44476224 1.59400000000002
CHDH ENSG00000016391 3 Lassosum 0.000751641822030358 0.240805051859609 NA NA NA NA -0.0564027925760471 NA NA NA NA NA 53865402 6.10399999999998
GLT8D1 ENSG00000016864 3 Lassosum -0.0024013805982579 0.286354066086002 NA NA NA NA -0.0767921474191494 NA NA NA NA NA 52734276 2.12
ATP2C1 ENSG00000017260 3 Lassosum -0.00129840608797505 0.405279852934148 NA NA NA NA -0.18356968049463 NA NA NA NA NA 130652497 1.77699999999999
IGF1 ENSG00000017427 12 Lassosum -0.00279306984413097 0.938310308840432 NA NA NA NA -0.00954620698618878 NA NA NA NA NA 102832034 1.845
RALBP1 ENSG00000017797 18 Lassosum 0.277152875401307 0.200846501263721 NA NA NA NA -4.3910510968726 NA NA NA NA NA 9506560 4.541
RUFY3 ENSG00000018189 4 Lassosum 0.00628181910044423 0.758902857772165 NA NA NA NA 0.00913184082673391 NA NA NA NA NA 71621476 3.01500000000001
SLC11A1 ENSG00000018280 2 Lassosum 0.163814095833677 0.0279330837716423 NA NA NA NA -0.553576627738497 NA NA NA NA NA 219254184 6.37299999999999
WWTR1 ENSG00000018408 3 Lassosum -0.00324893783438385 0.553643075596796 NA NA NA NA -0.0393711365520458 NA NA NA NA NA 149344761 4.59499999999997
AGPS ENSG00000018510 2 Lassosum 0.0383246263474779 0.665786512072652 NA NA NA NA -0.030400125927517 NA NA NA NA NA 178332968 2.916
TTC27 ENSG00000018699 2 Lassosum 0.0204416709010309 0.831840177229147 NA NA NA NA 0.0238902609886462 NA NA NA NA NA 32949608 3.88200000000001
ZNF582 ENSG00000018869 19 Lassosum 0.00253206914262594 0.517902623164486 NA NA NA NA -0.0129925863351417 NA NA NA NA NA 56896163 0.939000000000021
VSIG2 ENSG00000019102 11 Lassosum 0.00725053738443393 0.288596895057856 NA NA NA NA 0.274937426554069 NA NA NA NA NA 124619751 2.36799999999999
PHLDB1 ENSG00000019144 11 Lassosum 0.0019580000813364 0.00835618721943099 NA NA NA NA -0.288826194220966 NA NA NA NA NA 118502948 1.39100000000002
