# Supplementary material for: SUMMIT: An integrative approach for better transcriptomic data imputation improves causal gene identification
Source: Nat Commun. 2022 Oct 25;13:6336. doi: 10.1038/s41467-022-34016-y (PMC9593997; doi:10.1038/s41467-022-34016-y)
Supplement: Supplementary file 7 — Source Data [file 41467_2022_34016_MOESM7_ESM.zip › Source Data/Figure-3/real-data-new/Lassosum/AST/AST-30]

gene_symbol gene_id chromosome model_best r2_test p_SCAD p_ElNet p_LASSO p_MCP p_MNet z_SCAD z_ElNet z_LASSO z_MCP z_MNet p_ACAT gene_pos runtime
UBE2D3 ENSG00000109332 4 Lassosum 0.00203656897815196 0.00478691125259634 NA NA NA NA -3.11514943290216 NA NA NA NA NA 103752796 7.158
ELF2 ENSG00000109381 4 Lassosum 0.0176908090784764 0.515705989732512 NA NA NA NA -0.0754911042599301 NA NA NA NA NA 140023819 4.752
NDUFC1 ENSG00000109390 4 Lassosum 0.00309332099350568 0.325117157083723 NA NA NA NA -0.126194566968996 NA NA NA NA NA 140205869 3.697
TBC1D9 ENSG00000109436 4 Lassosum 0.00695786895934591 0.127377742555655 NA NA NA NA -0.213052755171942 NA NA NA NA NA 141609596 3.456
ZNF330 ENSG00000109445 4 Lassosum 0.0425119566575651 0.148934897631793 NA NA NA NA -5.14309829099136 NA NA NA NA NA 142148946 3.312
INPP4B ENSG00000109452 4 Lassosum 0.0207127633513895 0.990562213401108 NA NA NA NA -0.00165360407071962 NA NA NA NA NA 143356449 3.496
GAB1 ENSG00000109458 4 Lassosum -0.00288356828989644 0.120334541112118 NA NA NA NA -0.0676589849196056 NA NA NA NA NA 144326818 3.794
KLHL2 ENSG00000109466 4 Lassosum 0.00877006912833467 0.137185692484824 NA NA NA NA -0.0106451662134593 NA NA NA NA NA 166186539 3.094
RPL34 ENSG00000109475 4 Lassosum 0.0201410929470472 0.13285354527691 NA NA NA NA 0.323066553952334 NA NA NA NA NA 109546645 3.323
WFS1 ENSG00000109501 4 Lassosum -0.00307406655325448 0.0710435398117914 NA NA NA NA -0.382795926835845 NA NA NA NA NA 6288284 3.534
GRPEL1 ENSG00000109519 4 Lassosum 0.0213174934838152 0.980144038277922 NA NA NA NA -0.00294780069828062 NA NA NA NA NA 7065278 3.886
GAR1 ENSG00000109534 4 Lassosum -0.00167487162515512 0.503470878176716 NA NA NA NA -0.0581357435353441 NA NA NA NA NA 110741279 3.398
FRG1 ENSG00000109536 4 Lassosum 0.0354182273242298 0.57364759237865 NA NA NA NA -0.0461512646190821 NA NA NA NA NA 190873151 3.121
CLCN3 ENSG00000109572 4 Lassosum 0.000213567765017908 0.246712594599692 NA NA NA NA 0.722099295850851 NA NA NA NA NA 170589304 3.384
GALNT7 ENSG00000109586 4 Lassosum -0.0028953171965509 0.101555540551376 NA NA NA NA -0.187065981961319 NA NA NA NA NA 174167511 3.014
DHX15 ENSG00000109606 4 Lassosum 0.00204812458503578 0.27140586347978 NA NA NA NA -0.125710822771814 NA NA NA NA NA 24552618 3.486
SEPSECS ENSG00000109618 4 Lassosum -0.000326871134721962 0.17994771874035 NA NA NA NA -0.183207479204385 NA NA NA NA NA 25141915 3.541
TRIM2 ENSG00000109654 4 Lassosum 0 NA NA NA NA NA NA NA NA NA NA NA 154166983 3.21299999999999
SLC2A9 ENSG00000109667 4 Lassosum 0.0878414775577397 0.180672606827617 NA NA NA NA -1.83705151162281 NA NA NA NA NA 9914668 3.05799999999999
FBXW7 ENSG00000109670 4 Lassosum 0.0230371277995576 0.216132810662551 NA NA NA NA 0.0488623750692009 NA NA NA NA NA 153349291 3.46000000000001
NEIL3 ENSG00000109674 4 Lassosum 0.00572353871882425 0.916389406403336 NA NA NA NA 0.00362845209009458 NA NA NA NA NA 178257543 2.745
TBC1D19 ENSG00000109680 4 Lassosum 0.00125198985923247 0.650462967189417 NA NA NA NA -0.0475563948719422 NA NA NA NA NA 26667516 3.08399999999999
WHSC1 ENSG00000109685 4 Lassosum 0.00453374912927085 0.294208018288059 NA NA NA NA -0.0964384415446965 NA NA NA NA NA 1928542 2.751
SH3D19 ENSG00000109686 4 Lassosum 0.000765159771147217 0.850252681668654 NA NA NA NA 0.000678147386675131 NA NA NA NA NA 152095306 3.121
STIM2 ENSG00000109689 4 Lassosum 0.120649572564095 0.562033497418399 NA NA NA NA 0.121609719723547 NA NA NA NA NA 26943151 2.89
MFSD10 ENSG00000109736 4 Lassosum 0.0167021559269036 0.00232115446565667 NA NA NA NA -0.13646417097393 NA NA NA NA NA 2934437 3.44199999999999
BST1 ENSG00000109743 4 Lassosum 0.0184243772886329 0.449822527565595 NA NA NA NA -4.16423669085914 NA NA NA NA NA 15722254 2.869
RAPGEF2 ENSG00000109756 4 Lassosum 0.0567758608918563 0.942083578839603 NA NA NA NA 0.0136949010069053 NA NA NA NA NA 160153325 2.928
SNX25 ENSG00000109762 4 Lassosum 0.0548746760615708 0.379605244400964 NA NA NA NA -5.67624532654815 NA NA NA NA NA 186208365 3.67400000000001
LRP2BP ENSG00000109771 4 Lassosum -0.00308846199242718 0.386299118684733 NA NA NA NA -0.0241923236308935 NA NA NA NA NA 186301042 2.89700000000001
UFSP2 ENSG00000109775 4 Lassosum 0.000225568841610735 0.0174710703485581 NA NA NA NA -0.196857745876051 NA NA NA NA NA 186333916 3.22
KLF3 ENSG00000109787 4 Lassosum 0.00118227692121442 0.178055463984661 NA NA NA NA 0.0590135405117804 NA NA NA NA NA 38684240 3.613
KLHL5 ENSG00000109790 4 Lassosum 0.0598052315025411 0.000139599306819902 NA NA NA NA 1.21334308338289 NA NA NA NA NA 39087568 2.815
FAM149A ENSG00000109794 4 Lassosum 0.0385624656659721 0.617213198139498 NA NA NA NA -0.0770765488500677 NA NA NA NA NA 187059697 3.233
NCAPG ENSG00000109805 4 Lassosum 0.00372303422553821 0.310848240148303 NA NA NA NA -0.0246999928784007 NA NA NA NA NA 17829505 3.34800000000001
UGDH ENSG00000109814 4 Lassosum 0.0273847867243066 0.903656332453277 NA NA NA NA 0.0459591115316689 NA NA NA NA NA 39515153 2.95700000000001
HTATIP2 ENSG00000109854 11 Lassosum 0.0316336399095574 0.0461223481270274 NA NA NA NA -0.725337895890564 NA NA NA NA NA 20395280 4.50900000000001
CTSC ENSG00000109861 11 Lassosum 0.16054602860396 0.956915122906622 NA NA NA NA -0.017824735204254 NA NA NA NA NA 88048857 2.25
CCDC34 ENSG00000109881 11 Lassosum -0.000792276764032263 0.594782949376715 NA NA NA NA -5.50556239254597e-05 NA NA NA NA NA 27368894 1.89600000000002
ZBTB16 ENSG00000109906 11 Lassosum -0.00233294022515063 0.213710971938771 NA NA NA NA 0.134891358246975 NA NA NA NA NA 114025856 2.28100000000001
ELP4 ENSG00000109911 11 Lassosum -0.00152106593679502 0.343736094722276 NA NA NA NA 0.836705468654947 NA NA NA NA NA 31668421 2.018
ZNF259 ENSG00000109917 11 Lassosum 0.0342129785194333 0.625978890442845 NA NA NA NA 0.0553519278347625 NA NA NA NA NA 116653601 2.405
MTCH2 ENSG00000109919 11 Lassosum -0.00321085141207411 0.645747254548711 NA NA NA NA -0.0781995282227011 NA NA NA NA NA 47651521 1.346
FNBP4 ENSG00000109920 11 Lassosum 0.033848414428745 0.990293390704818 NA NA NA NA 0.000205316168977538 NA NA NA NA NA 47763533 1.22499999999999
TECTA ENSG00000109927 11 Lassosum 0.00327083588972876 0.400564944117364 NA NA NA NA -0.00378205775186181 NA NA NA NA NA 121017042 1.82900000000001
SC5DL ENSG00000109929 11 Lassosum 0.000760202352206307 0.322875631278463 NA NA NA NA -0.67955760366445 NA NA NA NA NA 121171282 1.964
CRTAM ENSG00000109943 11 Lassosum 0.00102061192755565 0.809977853364906 NA NA NA NA -0.11966926132946 NA NA NA NA NA 122726277 1.83499999999998
C11orf63 ENSG00000109944 11 Lassosum 0.177893956834361 0.262765185188334 NA NA NA NA -0.270270066552733 NA NA NA NA NA 122791948 1.80800000000002
B3GAT1 ENSG00000109956 11 Lassosum 0.0881408195948482 0.0532439616707909 NA NA NA NA 0.654953813691933 NA NA NA NA NA 134265105 1.66300000000001
HSPA8 ENSG00000109971 11 Lassosum -0.00296367067860159 0.0192383968463551 NA NA NA NA -0.263498223387486 NA NA NA NA NA 122931067 1.82499999999999
VWA5A ENSG00000110002 11 Lassosum 0.0487012702385967 0.0442806202056978 NA NA NA NA 0.592915698117934 NA NA NA NA NA 124002248 1.85400000000001
DNAJC4 ENSG00000110011 11 Lassosum 0.0343432837673751 0.0501837480610992 NA NA NA NA -0.0831693929257041 NA NA NA NA NA 63999754 1.65599999999998
SIAE ENSG00000110013 11 Lassosum 0 NA NA NA NA NA NA NA NA NA NA NA 124534306 1.85000000000002
SNX15 ENSG00000110025 11 Lassosum 0.129241086589279 0.599934356377324 NA NA NA NA -0.00734361623083388 NA NA NA NA NA 64794849 1.46200000000002
LPXN ENSG00000110031 11 Lassosum -0.00237540651450896 0.0963569218566208 NA NA NA NA -10.1000408706312 NA NA NA NA NA 58320018 1.72499999999999
DTX4 ENSG00000110042 11 Lassosum 0.0024917673888849 0.11362549099729 NA NA NA NA 0.229440192333675 NA NA NA NA NA 58957481 1.625
ATG2A ENSG00000110046 11 Lassosum 0.00673784055949833 0.4493580861238 NA NA NA NA 0.0048651403945638 NA NA NA NA NA 64673364 1.44899999999998
EHD1 ENSG00000110047 11 Lassosum 0.00380934153617785 0.283575795802597 NA NA NA NA 0.687343904327612 NA NA NA NA NA 64637441 1.59300000000002
OSBP ENSG00000110048 11 Lassosum -0.00320165793017524 0.0611113734922538 NA NA NA NA -0.130094971593459 NA NA NA NA NA 59362744 1.85300000000001
UNC93B1 ENSG00000110057 11 Lassosum 0.00249634308844382 0.045610113211942 NA NA NA NA -0.0175849147300802 NA NA NA NA NA 67765513 1.36799999999999
PUS3 ENSG00000110060 11 Lassosum 0.0155998448447734 0.273712075635503 NA NA NA NA -0.135332432731243 NA NA NA NA NA 125768248 1.959
DCPS ENSG00000110063 11 Lassosum 0.0678996759140861 0.297492360109113 NA NA NA NA -0.77473985552617 NA NA NA NA NA 126194645 2.21700000000001
SUV420H1 ENSG00000110066 11 Lassosum 0.0012686978369556 0.860906627600136 NA NA NA NA -0.00851630469943212 NA NA NA NA NA 67951812 1.24900000000002
FOXRED1 ENSG00000110074 11 Lassosum 0.404981252812649 0.189769258049932 NA NA NA NA -5.68551085286012 NA NA NA NA NA 126143488 1.84299999999999
PPP6R3 ENSG00000110075 11 Lassosum 0.0522984240516308 0.237546745850689 NA NA NA NA -1.151275794589 NA NA NA NA NA 68305494 1.84899999999999
NRXN2 ENSG00000110076 11 Lassosum 0.00407037485871453 0.826051236375919 NA NA NA NA 0.00676458306038619 NA NA NA NA NA 64432153 1.261
MS4A6A ENSG00000110077 11 Lassosum 0.0530592663781223 0.118355782706715 NA NA NA NA 1.51212623241402 NA NA NA NA NA 59945610 1.51300000000001
MS4A4A ENSG00000110079 11 Lassosum 0.0472181961340231 0.175534101813491 NA NA NA NA 1.39709340173773 NA NA NA NA NA 60062229 1.67099999999999
ST3GAL4 ENSG00000110080 11 Lassosum 0.0851124853623382 0.0705347875969556 NA NA NA NA -2.90627772293197 NA NA NA NA NA 126267887 1.80799999999999
CPT1A ENSG00000110090 11 Lassosum 0.0128554559483989 0.727360557669421 NA NA NA NA 3.32755922666692 NA NA NA NA NA 68566983 1.62899999999999
CCND1 ENSG00000110092 11 Lassosum 0.0174366932102568 0.908596920355564 NA NA NA NA -0.39927789428456 NA NA NA NA NA 69462548 1.60000000000002
CCDC86 ENSG00000110104 11 Lassosum -9.52297176886052e-05 0.0814102261019872 NA NA NA NA 0.356547606675346 NA NA NA NA NA 60614049 1.88200000000001
PRPF19 ENSG00000110107 11 Lassosum 0.0342333219071749 0.73261900554124 NA NA NA NA -0.0181254768437456 NA NA NA NA NA 60666131 1.53100000000001
TMEM109 ENSG00000110108 11 Lassosum 0.0369741922062032 0.798052091580642 NA NA NA NA -0.0598699238044952 NA NA NA NA NA 60686130 1.511
HPX ENSG00000110169 11 Lassosum -0.00234068754913408 0.515982947743484 NA NA NA NA -0.0554785374141468 NA NA NA NA NA 6458063 1.958
TRIM3 ENSG00000110171 11 Lassosum 0.0500228988705347 0.983837579096508 NA NA NA NA -0.00109884188066043 NA NA NA NA NA 6482766 2.11199999999999
CHORDC1 ENSG00000110172 11 Lassosum -0.00323936196533814 0.764535345035263 NA NA NA NA 0.0238169933352407 NA NA NA NA NA 89945430 1.768
ANAPC15 ENSG00000110200 11 Lassosum -0.00194695521153165 0.90725207414587 NA NA NA NA 0.0550478671229052 NA NA NA NA NA 71820625 1.28200000000001
FOLR3 ENSG00000110203 11 Lassosum 0.121773866901594 0.657813899848175 NA NA NA NA 0.18204782573479 NA NA NA NA NA 71838425 1.42400000000001
PANX1 ENSG00000110218 11 Lassosum 0.0771162686107878 0.00510045180648887 NA NA NA NA 6.12795244957529 NA NA NA NA NA 93888616 1.572
ARHGEF17 ENSG00000110237 11 Lassosum 0.154166138403553 0.839267068583448 NA NA NA NA -0.35292577366828 NA NA NA NA NA 73049735 1.28100000000001
CEP164 ENSG00000110274 11 Lassosum 0.138483573677512 0.186689426419031 NA NA NA NA 0.0234099219274674 NA NA NA NA NA 117234628 1.983
RNF141 ENSG00000110315 11 Lassosum 0.0114140933077644 0.36651682014486 NA NA NA NA -0.449167649281133 NA NA NA NA NA 10548001 1.852
KIAA1377 ENSG00000110318 11 Lassosum 0.0012105153695684 0.36725076531985 NA NA NA NA -0.0214066831958286 NA NA NA NA NA 101828767 1.666
EIF4G2 ENSG00000110321 11 Lassosum 0.0250414101340235 0.0323561522744234 NA NA NA NA 2.9096184647217 NA NA NA NA NA 10824627 1.94300000000001
IL10RA ENSG00000110324 11 Lassosum -0.00295732185598818 0.712862443861544 NA NA NA NA 0.0679740242824537 NA NA NA NA NA 117864629 1.69300000000001
BIRC2 ENSG00000110330 11 Lassosum 0.00175222039693135 0.0144142153118826 NA NA NA NA 0.182860707906859 NA NA NA NA NA 102233671 1.779
UBE4A ENSG00000110344 11 Lassosum 0.0513060511178229 0.531102459082692 NA NA NA NA 0.136286944947228 NA NA NA NA NA 118250113 1.542
DDX6 ENSG00000110367 11 Lassosum 0.00564453960249933 0.808460101363071 NA NA NA NA 0.00128147846475581 NA NA NA NA NA 118640946 1.73999999999998
UPK2 ENSG00000110375 11 Lassosum -0.00271852209055234 0.0795131761461407 NA NA NA NA 0.0294364252598251 NA NA NA NA NA 118812571 1.578
CBL ENSG00000110395 11 Lassosum 0.00956790282117548 0.00182004833576373 NA NA NA NA -12.1756632347558 NA NA NA NA NA 119127201 1.94300000000001
PVRL1 ENSG00000110400 11 Lassosum -0.00308605056392408 0.855974860332166 NA NA NA NA 0.0180144628134234 NA NA NA NA NA 119546957 1.43000000000001
HIPK3 ENSG00000110422 11 Lassosum -0.00321293860620364 0.960627379976364 NA NA NA NA -0.0239891332060709 NA NA NA NA NA 33328393 1.80600000000001
FBXO3 ENSG00000110429 11 Lassosum -0.00096039886600785 0.751489855875488 NA NA NA NA -0.0936077733050052 NA NA NA NA NA 33779287 1.49799999999999
PDHX ENSG00000110435 11 Lassosum -0.00290698939471423 0.281333113025403 NA NA NA NA -0.171089868984579 NA NA NA NA NA 34989757 1.82499999999999
COMMD9 ENSG00000110442 11 Lassosum -0.00269564213361617 0.114407620855786 NA NA NA NA 0.104357184874111 NA NA NA NA NA 36303025 1.732
SLC15A3 ENSG00000110446 11 Lassosum 0.0300214558404382 0.630311388255027 NA NA NA NA 0.108430562849913 NA NA NA NA NA 60712279 1.52200000000002
CD5 ENSG00000110448 11 Lassosum -0.000996722537527805 0.379609145481856 NA NA NA NA -2.32837809127982 NA NA NA NA NA 60882595 1.51500000000001
ACCS ENSG00000110455 11 Lassosum 0.0853172016238294 0.544526859192775 NA NA NA NA -0.410732536167347 NA NA NA NA NA 44096623 1.578
MDK ENSG00000110492 11 Lassosum 0.000243639754078706 0.328427614664727 NA NA NA NA 0.00214000816950735 NA NA NA NA NA 46403840 1.40299999999999
