# Supplementary material for: SUMMIT: An integrative approach for better transcriptomic data imputation improves causal gene identification
Source: Nat Commun. 2022 Oct 25;13:6336. doi: 10.1038/s41467-022-34016-y (PMC9593997; doi:10.1038/s41467-022-34016-y)
Supplement: Supplementary file 7 — Source Data [file 41467_2022_34016_MOESM7_ESM.zip › Source Data/Figure-3/real-data-new/Lassosum/AST/AST-31]

gene_symbol gene_id chromosome model_best r2_test p_SCAD p_ElNet p_LASSO p_MCP p_MNet z_SCAD z_ElNet z_LASSO z_MCP z_MNet p_ACAT gene_pos runtime
AMBRA1 ENSG00000110497 11 Lassosum 0.00372586055891033 0.663968731156756 NA NA NA NA 0.00643019501313507 NA NA NA NA NA 46516819 4.348
MADD ENSG00000110514 11 Lassosum 0.0521802345417791 0.534451962408943 NA NA NA NA -0.443879953602929 NA NA NA NA NA 47321147 2.707
PTPMT1 ENSG00000110536 11 Lassosum -0.00267022510196302 0.0189427739288395 NA NA NA NA -0.22921594374298 NA NA NA NA NA 47590997 1.825
NAA40 ENSG00000110583 11 Lassosum 0.067127461879135 0.996244841266416 NA NA NA NA 0.000126101796692644 NA NA NA NA NA 63715615 2.015
CARS ENSG00000110619 11 Lassosum 0.0104080479037061 0.0612071661670754 NA NA NA NA -0.0759791773456556 NA NA NA NA NA 3050497 2.431
SLC22A18 ENSG00000110628 11 Lassosum 0.477378623730958 0.075850978177186 NA NA NA NA -0.312298423920247 NA NA NA NA NA 2933713 1.957
CD81 ENSG00000110651 11 Lassosum 0.0220724621222353 0.692567654960698 NA NA NA NA -0.243986496703728 NA NA NA NA NA 2408028 2.514
SLC35F2 ENSG00000110660 11 Lassosum 0.0281434933884245 0.756830831573558 NA NA NA NA -0.022664498575221 NA NA NA NA NA 107730368 2.223
C11orf21 ENSG00000110665 11 Lassosum 0.245832555743331 0.223195277461328 NA NA NA NA -1.44364856957604 NA NA NA NA NA 2320577 1.973
SOX6 ENSG00000110693 11 Lassosum -0.00325643356026939 0.0014011002738348 NA NA NA NA 4.10258304247536 NA NA NA NA NA 16374566 2.207
C11orf58 ENSG00000110696 11 Lassosum 0.00539056415518291 0.0595296682801038 NA NA NA NA -0.016669485083623 NA NA NA NA NA 16706553 2.037
PITPNM1 ENSG00000110697 11 Lassosum -0.00149981259183751 0.443431793454896 NA NA NA NA -0.0632474411993759 NA NA NA NA NA 67266486 1.942
RPS13 ENSG00000110700 11 Lassosum 0.0381809344894076 0.41484098001192 NA NA NA NA 0.0178742657866077 NA NA NA NA NA 17097635 2.142
AIP ENSG00000110711 11 Lassosum 0.0232415462372686 0.316895418563385 NA NA NA NA -0.143411648370469 NA NA NA NA NA 67254543 2.041
NUP98 ENSG00000110713 11 Lassosum -0.00102461338463034 0.0323778948453374 NA NA NA NA -0.249340273514015 NA NA NA NA NA 3755667 2.208
NDUFS8 ENSG00000110717 11 Lassosum 0.0679090639755745 0.593183889678456 NA NA NA NA 2.1487312716937 NA NA NA NA NA 67801097 2.188
TCIRG1 ENSG00000110719 11 Lassosum 0.091378820219303 0.626094396426279 NA NA NA NA 1.04488266288606 NA NA NA NA NA 67812422 2.109
CHKA ENSG00000110721 11 Lassosum 0.00239979450283279 0.14393007528954 NA NA NA NA 0.506164189615699 NA NA NA NA NA 67854618 1.634
HPS5 ENSG00000110756 11 Lassosum 0.059518749328787 0.0570087239901509 NA NA NA NA -0.32691092969704 NA NA NA NA NA 18321984 2.251
GTF2H1 ENSG00000110768 11 Lassosum 0.113358471981664 0.981284538790154 NA NA NA NA -0.00486802736836713 NA NA NA NA NA 18366216 2.291
POU2AF1 ENSG00000110777 11 Lassosum 0.00101720698334606 0.00368614220526409 NA NA NA NA -0.129223454095494 NA NA NA NA NA 111274666 2.041
VWF ENSG00000110799 12 Lassosum 0.0330816888182236 0.910524368890902 NA NA NA NA 0.0149955180588451 NA NA NA NA NA 6145988 3.238
PSMD9 ENSG00000110801 12 Lassosum 0.0422585853161477 0.207292973721934 NA NA NA NA -1.08763119736851 NA NA NA NA NA 122341420 1.851
LEPREL2 ENSG00000110811 12 Lassosum -0.0028419458002884 0.288632756734487 NA NA NA NA -0.061876005913256 NA NA NA NA NA 6943291 1.535
PPFIBP1 ENSG00000110841 12 Lassosum -0.00177282819225222 0.906079537587183 NA NA NA NA -0.0141385199849214 NA NA NA NA NA 27762430 2.026
PRPF40B ENSG00000110844 12 Lassosum 0 NA NA NA NA NA NA NA NA NA NA NA 50000225 1.709
CD69 ENSG00000110848 12 Lassosum -0.00285509326403943 0.317706689633701 NA NA NA NA -0.0688670056357801 NA NA NA NA NA 9909289 2.004
PRDM4 ENSG00000110851 12 Lassosum 0.119354723438992 0.524694147907354 NA NA NA NA -0.188887268491213 NA NA NA NA NA 108140846 1.684
CLEC2B ENSG00000110852 12 Lassosum 0.00173523523813013 0.167995181435204 NA NA NA NA 2.14429710491013 NA NA NA NA NA 10014159 1.418
COQ5 ENSG00000110871 12 Lassosum 0.0614689471011397 0.79033619388344 NA NA NA NA -1.08766798716013 NA NA NA NA NA 120956657 1.58200000000001
SELPLG ENSG00000110876 12 Lassosum -0.0013612192424417 0.422150418228321 NA NA NA NA -0.194167804973367 NA NA NA NA NA 109021710 1.821
CORO1C ENSG00000110880 12 Lassosum 0.216577245543172 0.432050849186322 NA NA NA NA -0.724721549073796 NA NA NA NA NA 109082128 1.66000000000001
ASIC1 ENSG00000110881 12 Lassosum 0.00929573621641688 0.828611115385425 NA NA NA NA 0.023828964200073 NA NA NA NA NA 50464362 1.59299999999999
CAPRIN2 ENSG00000110888 12 Lassosum -0.000491007983670411 0.343885196301793 NA NA NA NA -1.59658127195771 NA NA NA NA NA 30885185 1.87700000000001
KCTD10 ENSG00000110906 12 Lassosum 0.000614828346302221 0.62874774342183 NA NA NA NA 0.260589607335472 NA NA NA NA NA 109900905 1.97800000000001
SLC11A2 ENSG00000110911 12 Lassosum 0.00728447233849017 0.0151281872759074 NA NA NA NA -0.523858400882828 NA NA NA NA NA 51397766 1.395
MLEC ENSG00000110917 12 Lassosum 0.0229543924492923 0.454658683665178 NA NA NA NA -0.124107688130117 NA NA NA NA NA 121132169 1.68299999999999
MVK ENSG00000110921 12 Lassosum 0.0802106597660543 0.314455802374817 NA NA NA NA 0.193803162729 NA NA NA NA NA 110023063 1.745
CSRNP2 ENSG00000110925 12 Lassosum 0.00373616617324868 0.951575530207972 NA NA NA NA -0.147443378223353 NA NA NA NA NA 51466218 1.755
CAMKK2 ENSG00000110931 12 Lassosum 0.000540502314595348 0.40475359578014 NA NA NA NA -0.517966271496432 NA NA NA NA NA 121705804 1.67099999999999
BIN2 ENSG00000110934 12 Lassosum 0.0162158291753436 0.0314040485118051 NA NA NA NA 0.55037691415993 NA NA NA NA NA 51696637 1.762
IL23A ENSG00000110944 12 Lassosum -0.00109415564852933 6.04588802411415e-06 NA NA NA NA 0.357617618012708 NA NA NA NA NA 56733428 1.483
ATP5B ENSG00000110955 12 Lassosum 0.0238773009688736 2.53292093625623e-05 NA NA NA NA 0.28661217422194 NA NA NA NA NA 57035878 1.56100000000001
PTGES3 ENSG00000110958 12 Lassosum 0.0112238014748924 0.924815377256625 NA NA NA NA 0.000202609892595269 NA NA NA NA NA 57069643 1.455
BCL7A ENSG00000110987 12 Lassosum 0.0674593000255542 0.218702807522317 NA NA NA NA -0.0448889452831392 NA NA NA NA NA 122478638 1.48999999999999
RSRC2 ENSG00000111011 12 Lassosum 0.00254379814807448 0.431819585589874 NA NA NA NA 0.0412680285674324 NA NA NA NA NA 123000368 1.44800000000001
CYP27B1 ENSG00000111012 12 Lassosum 0.00535177483234905 0.517856150949485 NA NA NA NA 0.0339106166418873 NA NA NA NA NA 58158575 1.68000000000001
LIN7A ENSG00000111052 12 Lassosum 0.00516874702194248 0.32818917163343 NA NA NA NA 0.30203497201863 NA NA NA NA NA 81259001 1.872
KRT18 ENSG00000111057 12 Lassosum -0.00151121993512993 0.461566091175604 NA NA NA NA -0.00775416626145365 NA NA NA NA NA 53344670 1.887
ACSS3 ENSG00000111058 12 Lassosum 0.00986722523591332 0.347958640294304 NA NA NA NA 0.0921787657508324 NA NA NA NA NA 81491063 1.569
TENC1 ENSG00000111077 12 Lassosum 0.0236878522491365 0.798307598158878 NA NA NA NA -0.00448893887273158 NA NA NA NA NA 53449454 1.89
GLI1 ENSG00000111087 12 Lassosum 0.0108956556718495 0.535473753848813 NA NA NA NA -0.334087308946487 NA NA NA NA NA 57859981 1.64200000000001
PPM1H ENSG00000111110 12 Lassosum 0.0423254127342079 0.325445446899084 NA NA NA NA 0.190588345487893 NA NA NA NA NA 63183289 1.77900000000001
METAP2 ENSG00000111142 12 Lassosum 0.00461844269172429 0.301186681444109 NA NA NA NA 0.934531824793426 NA NA NA NA NA 95888455 1.971
LTA4H ENSG00000111144 12 Lassosum 0.132130636466861 0.708084330319454 NA NA NA NA 0.0829765895272148 NA NA NA NA NA 96415952 1.98399999999999
ELK3 ENSG00000111145 12 Lassosum 0.00925924951569213 0.152532527819287 NA NA NA NA 0.313363561926318 NA NA NA NA NA 96625886 1.82600000000001
SLC6A12 ENSG00000111181 12 Lassosum 0.00123211489682495 0.0237896643728072 NA NA NA NA 1.61842128673397 NA NA NA NA NA 311489 1.40000000000001
WNT5B ENSG00000111186 12 Lassosum -0.00325456347277342 0.975642445044847 NA NA NA NA -0.0201441338144159 NA NA NA NA NA 1697733 1.663
MAGOHB ENSG00000111196 12 Lassosum -0.00212047134882143 0.735222651219598 NA NA NA NA 0.00370443538176571 NA NA NA NA NA 10762417 1.563
TRPV4 ENSG00000111199 12 Lassosum 0.0314131504610742 0.285551007631632 NA NA NA NA 0.25194744262211 NA NA NA NA NA 110246051 1.688
ITFG2 ENSG00000111203 12 Lassosum -0.00310968365436182 0.19203834948623 NA NA NA NA -0.186737838966122 NA NA NA NA NA 2945372 1.87899999999999
FOXM1 ENSG00000111206 12 Lassosum -0.00220959139656252 0.152531856303176 NA NA NA NA 0.169181211159946 NA NA NA NA NA 2976526 1.854
PRR4 ENSG00000111215 12 Lassosum 0.126972471651172 0.722391049854363 NA NA NA NA 0.135938212554117 NA NA NA NA NA 11150885 1.651
PARP11 ENSG00000111224 12 Lassosum 0.0393000932582239 0.283771008204858 NA NA NA NA 0.179058829957124 NA NA NA NA NA 3941410 2.06700000000001
ARPC3 ENSG00000111229 12 Lassosum 0.0616447014255422 0.0752770193604547 NA NA NA NA 0.539210777198644 NA NA NA NA NA 110880428 1.417
GPN3 ENSG00000111231 12 Lassosum 0.331605921608012 0.073391471027196 NA NA NA NA 1.25528692714095 NA NA NA NA NA 110898654 1.56100000000001
VPS29 ENSG00000111237 12 Lassosum 0.0766108199770799 0.0118618638638178 NA NA NA NA -2.03095439396225 NA NA NA NA NA 110934412 1.77099999999999
RAD51AP1 ENSG00000111247 12 Lassosum 0 NA NA NA NA NA NA NA NA NA NA NA 4658582 2.07500000000002
SH2B3 ENSG00000111252 12 Lassosum -0.002940602328944 0.697393691114292 NA NA NA NA -0.05268867181034 NA NA NA NA NA 111866589 1.381
AKAP3 ENSG00000111254 12 Lassosum 0.135320684344777 0.651647878056496 NA NA NA NA 0.0943694116242973 NA NA NA NA NA 4741443 2.05000000000001
MANSC1 ENSG00000111261 12 Lassosum 0.0145778820137726 0.0223541391312172 NA NA NA NA -0.0206752769368871 NA NA NA NA NA 12492836 2.07299999999998
DUSP16 ENSG00000111266 12 Lassosum 0.0309177298338136 0.246496978287667 NA NA NA NA 1.69768765802605 NA NA NA NA NA 12672073 1.71000000000001
CREBL2 ENSG00000111269 12 Lassosum -0.00156412609193346 0.907642196802034 NA NA NA NA 0.0174595103302243 NA NA NA NA NA 12781401 1.90100000000001
ACAD10 ENSG00000111271 12 Lassosum -0.00164685647091178 0.406449414715167 NA NA NA NA 1.25204535020994 NA NA NA NA NA 112159380 1.41199999999998
ALDH2 ENSG00000111275 12 Lassosum 0.0516251118376464 0.684938052048837 NA NA NA NA -0.0485122639401939 NA NA NA NA NA 112226236 1.297
CDKN1B ENSG00000111276 12 Lassosum -0.00321332504565008 0.0100068142773463 NA NA NA NA -0.705290004613126 NA NA NA NA NA 12871648 2.018
GPRC5D ENSG00000111291 12 Lassosum -0.00267353446119456 0.0950671662962248 NA NA NA NA -0.154093998807766 NA NA NA NA NA 13099395 1.78100000000001
NAA25 ENSG00000111300 12 Lassosum 0.0406873120380682 0.943459317525778 NA NA NA NA 0.0102087392722538 NA NA NA NA NA 112505663 1.43899999999999
SCNN1A ENSG00000111319 12 Lassosum 0.00863621022981653 0.707931696358655 NA NA NA NA 0.012272525454973 NA NA NA NA NA 6471452 1.721
LTBR ENSG00000111321 12 Lassosum 0.0517481376845251 0.0415467167679524 NA NA NA NA -0.242882144604121 NA NA NA NA NA 6492472 1.42699999999999
OGFOD2 ENSG00000111325 12 Lassosum 0.00328351687704542 0.000203329291258447 NA NA NA NA 0.120382481974767 NA NA NA NA NA 123461858 1.46600000000001
CDK2AP1 ENSG00000111328 12 Lassosum 0.283456283523456 0.310347087229211 NA NA NA NA -0.304152498167708 NA NA NA NA NA 123751204 1.63800000000001
OAS3 ENSG00000111331 12 Lassosum 0.0475530406469079 0.206573881807444 NA NA NA NA -0.26337087743017 NA NA NA NA NA 113393605 1.57899999999998
OAS2 ENSG00000111335 12 Lassosum -0.0018974988534366 0.0491581491430746 NA NA NA NA -0.230418368566512 NA NA NA NA NA 113432864 1.57600000000002
MGP ENSG00000111341 12 Lassosum -0.0025510250297105 0.794923916414497 NA NA NA NA -0.286736297486845 NA NA NA NA NA 15036487 1.49699999999999
RASAL1 ENSG00000111344 12 Lassosum 0.0317185261072574 0.331733597072113 NA NA NA NA 0.525396806158676 NA NA NA NA NA 113555334 1.977
ARHGDIB ENSG00000111348 12 Lassosum -0.00218668903290586 0.138111694852385 NA NA NA NA 0.343472563765204 NA NA NA NA NA 15104806 1.34399999999999
GTF2H3 ENSG00000111358 12 Lassosum 0 NA NA NA NA NA NA NA NA NA NA NA 124132764 1.56999999999999
EIF2B1 ENSG00000111361 12 Lassosum 0.0590665122357493 0.227301860280031 NA NA NA NA -1.40156829629553 NA NA NA NA NA 124111633 1.76900000000001
DDX55 ENSG00000111364 12 Lassosum 0.117027885417058 0.125595074889329 NA NA NA NA -0.298963598888826 NA NA NA NA NA 124096056 1.43099999999998
SLC38A1 ENSG00000111371 12 Lassosum -0.00104007995231803 0.892944880278701 NA NA NA NA 0.516919297750495 NA NA NA NA NA 46620323 1.56800000000001
ENDOU ENSG00000111405 12 Lassosum 0.0121091253027447 0.547552530667269 NA NA NA NA -0.0364794348378946 NA NA NA NA NA 48111433 1.59799999999998
C12orf49 ENSG00000111412 12 Lassosum 0.0151104092113022 0.926043921234122 NA NA NA NA -0.0395196318279607 NA NA NA NA NA 117164734 1.785
VDR ENSG00000111424 12 Lassosum 0.0172801957653389 0.716041969832425 NA NA NA NA 0.0854844902164835 NA NA NA NA NA 48286075 1.59200000000001
RFC5 ENSG00000111445 12 Lassosum 0.00216750098468088 0.503919586144179 NA NA NA NA 0.183694177448648 NA NA NA NA NA 118461164 1.81100000000001
STX2 ENSG00000111450 12 Lassosum 0.174781237652211 0.485689465916351 NA NA NA NA -0.254475979854342 NA NA NA NA NA 131298978 2.102
GPR133 ENSG00000111452 12 Lassosum -0.000278691560286148 0.158998924982767 NA NA NA NA -0.600040656707822 NA NA NA NA NA 131532233 1.77600000000001
COPZ1 ENSG00000111481 12 Lassosum 0 NA NA NA NA NA NA NA NA NA NA NA 54720309 1.583
TBC1D30 ENSG00000111490 12 Lassosum 0.106483962779106 0.2573316778463 NA NA NA NA -0.403191676660444 NA NA NA NA NA 65224700 1.482
CAND1 ENSG00000111530 12 Lassosum -0.00325711088413838 0.161687863918224 NA NA NA NA -0.421351543935138 NA NA NA NA NA 67688396 1.80399999999997
