# Supplementary material for: SUMMIT: An integrative approach for better transcriptomic data imputation improves causal gene identification
Source: Nat Commun. 2022 Oct 25;13:6336. doi: 10.1038/s41467-022-34016-y (PMC9593997; doi:10.1038/s41467-022-34016-y)
Supplement: Supplementary file 7 — Source Data [file 41467_2022_34016_MOESM7_ESM.zip › Source Data/Figure-3/real-data-new/Lassosum/AST/AST-32]

gene_symbol gene_id chromosome model_best r2_test p_SCAD p_ElNet p_LASSO p_MCP p_MNet z_SCAD z_ElNet z_LASSO z_MCP z_MNet p_ACAT gene_pos runtime
IFNG ENSG00000111537 12 Lassosum 0.0132340707240967 0.000266254805984962 NA NA NA NA -0.108802912213527 NA NA NA NA NA 68551037 4.857
RAB5B ENSG00000111540 12 Lassosum -0.00270032701732537 1.14810333534364e-18 NA NA NA NA -0.153047145222985 NA NA NA NA NA 56378093 2.703
MDM1 ENSG00000111554 12 Lassosum 0.0670539881088887 0.737343012869502 NA NA NA NA -0.370158848307366 NA NA NA NA NA 68696192 2.614
NUP107 ENSG00000111581 12 Lassosum 0.072670920619247 0.174261468433012 NA NA NA NA 2.15427726721035 NA NA NA NA NA 69108649 2.162
CNOT2 ENSG00000111596 12 Lassosum -0.00054852720319909 0.64411672086723 NA NA NA NA 0.0432260709845934 NA NA NA NA NA 70692773 2.518
TIMELESS ENSG00000111602 12 Lassosum -0.00157627396385984 0.187830377176888 NA NA NA NA 0.0311954991536631 NA NA NA NA NA 56827045 1.933
CPSF6 ENSG00000111605 12 Lassosum 0.00112758135229352 0.148379542476113 NA NA NA NA -0.003499354507844 NA NA NA NA NA 69650727 2.196
KRR1 ENSG00000111615 12 Lassosum 0.018013914740942 0.00708518563173855 NA NA NA NA -0.0199028941903588 NA NA NA NA NA 75898050 2.188
MRPL51 ENSG00000111639 12 Lassosum 0.00363873822592875 0.941341883106595 NA NA NA NA -0.00437586200721803 NA NA NA NA NA 6602078 1.962
GAPDH ENSG00000111640 12 Lassosum -0.00317096480499601 0.807278623460785 NA NA NA NA 0.110335110313118 NA NA NA NA NA 6645315 1.736
NOP2 ENSG00000111641 12 Lassosum -0.00119435164727588 0.712537082970268 NA NA NA NA -0.0304277295803684 NA NA NA NA NA 6671943 1.81
CHD4 ENSG00000111642 12 Lassosum 0.0363157188281732 0.143581004136154 NA NA NA NA -0.0677579392004408 NA NA NA NA NA 6697945 1.898
ACRBP ENSG00000111644 12 Lassosum -0.00308036528436584 0.921327632853297 NA NA NA NA -0.00748991268491428 NA NA NA NA NA 6751933 1.793
UHRF1BP1L ENSG00000111647 12 Lassosum 0.0802984289255654 0.166757539718205 NA NA NA NA 3.47066415461104 NA NA NA NA NA 100479429 2.139
COPS7A ENSG00000111652 12 Lassosum 0.014425310430236 0.41872073315749 NA NA NA NA 0.0115741644444078 NA NA NA NA NA 6836974 1.673
ING4 ENSG00000111653 12 Lassosum -0.00312742105841179 0.128419445794299 NA NA NA NA -0.0866405108445699 NA NA NA NA NA 6765880 1.914
GNB3 ENSG00000111664 12 Lassosum -0.00321034740072257 0.307511965934014 NA NA NA NA -0.202110223856455 NA NA NA NA NA 6952837 1.743
CDCA3 ENSG00000111665 12 Lassosum -0.00230417331612309 0.967144762609627 NA NA NA NA 0.000364844338707324 NA NA NA NA NA 6959598 1.966
CHPT1 ENSG00000111666 12 Lassosum 0.058042049185493 0.885679685955426 NA NA NA NA -0.0512558813190396 NA NA NA NA NA 102114321 2.152
USP5 ENSG00000111667 12 Lassosum -0.0030334363562754 0.708230599349445 NA NA NA NA -0.0234062764989703 NA NA NA NA NA 6968544 1.97
TPI1 ENSG00000111669 12 Lassosum 0 NA NA NA NA NA NA NA NA NA NA NA 6978197 1.963
GNPTAB ENSG00000111670 12 Lassosum 0.00236769588213182 0.820662866243075 NA NA NA NA -0.525760908806626 NA NA NA NA NA 102181995 1.861
SPSB2 ENSG00000111671 12 Lassosum 0.0233340699113332 0.211513227236791 NA NA NA NA 0.0646373304550937 NA NA NA NA NA 6989310 1.829
ENO2 ENSG00000111674 12 Lassosum -0.00322161834061263 0.504278915169634 NA NA NA NA 0.0398585763233356 NA NA NA NA NA 7027885 1.632
ATN1 ENSG00000111676 12 Lassosum -0.00267616416079552 0.496066550044734 NA NA NA NA 0.00966581091174936 NA NA NA NA NA 7042555 2.03299999999999
C12orf57 ENSG00000111678 12 Lassosum -0.00273822143600122 0.0925954172382328 NA NA NA NA 0.537295823591196 NA NA NA NA NA 7053653 1.601
PTPN6 ENSG00000111679 12 Lassosum -0.00242976679038276 0.115175029720228 NA NA NA NA -0.39595663526247 NA NA NA NA NA 7063055 1.6
LPCAT3 ENSG00000111684 12 Lassosum 0 NA NA NA NA NA NA NA NA NA NA NA 7105581 1.89100000000001
NT5DC3 ENSG00000111696 12 Lassosum 0.3340075854793 0.731315863938258 NA NA NA NA 1.90726529923937 NA NA NA NA NA 104199603 2.536
SUDS3 ENSG00000111707 12 Lassosum -0.000775148986461804 0.920124256577711 NA NA NA NA 0.00132998511514608 NA NA NA NA NA 118835012 1.993
GOLT1B ENSG00000111711 12 Lassosum 0.0585066223278682 0.91367677651365 NA NA NA NA 0.0254672050209223 NA NA NA NA NA 21663028 2.22199999999999
LDHB ENSG00000111716 12 Lassosum -0.00112656782853526 0.819604737484945 NA NA NA NA 0.0283895019317273 NA NA NA NA NA 21849533 1.937
PRKAB1 ENSG00000111725 12 Lassosum -0.00315147943189786 0.066034292482671 NA NA NA NA -0.713813043830254 NA NA NA NA NA 120112496 2.139
CMAS ENSG00000111726 12 Lassosum -0.00232915543185297 0.214618081343965 NA NA NA NA 0.0556543071303119 NA NA NA NA NA 22208858 1.953
HCFC2 ENSG00000111727 12 Lassosum -0.00297440994727616 0.944484653419112 NA NA NA NA -0.00139368515873429 NA NA NA NA NA 104478437 2.578
ST8SIA1 ENSG00000111728 12 Lassosum 0.196450085664276 0.123419956521002 NA NA NA NA -0.0331935194399614 NA NA NA NA NA 22403341 1.87899999999999
C2CD5 ENSG00000111731 12 Lassosum 0.0361320819978661 0.794092717794874 NA NA NA NA -0.0492458757454918 NA NA NA NA NA 22649498 2.003
RAB35 ENSG00000111737 12 Lassosum 0.00674206166560876 0.864276132999661 NA NA NA NA 0.00444945762024711 NA NA NA NA NA 120544102 1.78100000000001
PHC1 ENSG00000111752 12 Lassosum 0 NA NA NA NA NA NA NA NA NA NA NA 9080277 1.732
COX6A1 ENSG00000111775 12 Lassosum -0.00165956853997784 0.770715353251751 NA NA NA NA 0.133358597418087 NA NA NA NA NA 120877219 1.721
RIC8B ENSG00000111785 12 Lassosum 0.00768697721293965 0.987364051146322 NA NA NA NA 0.00160777373723244 NA NA NA NA NA 107225731 1.84
SRSF9 ENSG00000111786 12 Lassosum 0 NA NA NA NA NA NA NA NA NA NA NA 120903533 1.839
RP11-22B23.1 ENSG00000111788 12 Lassosum -0.00325377847118524 0.648121775980241 NA NA NA NA 0.0296677156907664 NA NA NA NA NA 9448257 1.794
FGFR1OP2 ENSG00000111790 12 Lassosum 0.0043737622129788 0.5719393812925 NA NA NA NA 0.0245883439805668 NA NA NA NA NA 27105449 1.899
KLRB1 ENSG00000111796 12 Lassosum 0.000567626552055889 0.168271250998033 NA NA NA NA -0.0655974254371623 NA NA NA NA NA 9753814 1.608
BTN3A3 ENSG00000111801 6 Lassosum 0.00718147259753443 7.31822472255485e-09 NA NA NA NA -4.45378410883082 NA NA NA NA NA 26447171 5.05600000000001
TDP2 ENSG00000111802 6 Lassosum -0.00097324133448029 0.419917969006111 NA NA NA NA 0.203246394719468 NA NA NA NA NA 24658733 3.51000000000001
DSE ENSG00000111817 6 Lassosum 0.229309885772338 0.91339877969843 NA NA NA NA -0.0754479746599188 NA NA NA NA NA 116667389 2.645
RWDD1 ENSG00000111832 6 Lassosum 0.0304378967746224 0.102578057316994 NA NA NA NA 0.0513332577536004 NA NA NA NA NA 116905684 2.03399999999999
RSPH4A ENSG00000111834 6 Lassosum 0.00349501539393982 0.10248544014542 NA NA NA NA -0.0738965145540966 NA NA NA NA NA 116945895 2.73100000000001
MAK ENSG00000111837 6 Lassosum 0.0175701995573381 0.443339248157307 NA NA NA NA 0.187616744796468 NA NA NA NA NA 10800860 2.23099999999999
TMEM14C ENSG00000111843 6 Lassosum 0.0785444240260158 0.122840336042305 NA NA NA NA 0.292076590995149 NA NA NA NA NA 10727255 2.711
PAK1IP1 ENSG00000111845 6 Lassosum -0.00204610519908144 0.00360657779044728 NA NA NA NA -0.219696599095536 NA NA NA NA NA 10702471 2.196
GCNT2 ENSG00000111846 6 Lassosum 0.00542268376398525 0.92732184623131 NA NA NA NA 0.308654114313174 NA NA NA NA NA 10561028 2.42399999999999
SMIM8 ENSG00000111850 6 Lassosum 0.0216122340457577 0.00292862443394047 NA NA NA NA -0.564369155124616 NA NA NA NA NA 88042174 2.60899999999999
NEDD9 ENSG00000111859 6 Lassosum 0.00419711198317685 0.230017547840321 NA NA NA NA 0.103361677778658 NA NA NA NA NA 11283056 2.193
CEP85L ENSG00000111860 6 Lassosum 0.0606753354403569 0.0432466484865309 NA NA NA NA -0.85672570633707 NA NA NA NA NA 118906586 2.13500000000001
ADTRP ENSG00000111863 6 Lassosum 0.0106124149233662 0.189251166799745 NA NA NA NA 4.46201548491515 NA NA NA NA NA 11759783 2.27699999999999
ASF1A ENSG00000111875 6 Lassosum 0.00522227849287482 0.961341731460794 NA NA NA NA 0.00331816959637711 NA NA NA NA NA 119222858 2.48999999999999
MCM9 ENSG00000111877 6 Lassosum 0.120725051982648 0.685871979548222 NA NA NA NA 0.0440312598665137 NA NA NA NA NA 119195466 1.97300000000001
FAM184A ENSG00000111879 6 Lassosum 0 NA NA NA NA NA NA NA NA NA NA NA 119375740 2.21099999999998
RNGTT ENSG00000111880 6 Lassosum 0.0366191411820632 0.241903947556522 NA NA NA NA 0.377880831597017 NA NA NA NA NA 89496666 2.76400000000001
MAN1A1 ENSG00000111885 6 Lassosum 0.102167578489428 0.83512789046693 NA NA NA NA 0.139782135661381 NA NA NA NA NA 119584650 1.79399999999998
GABRR2 ENSG00000111886 6 Lassosum 0.0355211399627564 0.991474612764667 NA NA NA NA -0.00111640815591178 NA NA NA NA NA 89995972 2.09399999999999
SERINC1 ENSG00000111897 6 Lassosum 0.0988366317774947 0.441201521269758 NA NA NA NA 0.46428831825441 NA NA NA NA NA 122835881 1.982
HDDC2 ENSG00000111906 6 Lassosum 0.294245583703778 0.369359659175353 NA NA NA NA -4.89664713022131 NA NA NA NA NA 125609889 2.255
TPD52L1 ENSG00000111907 6 Lassosum -0.00219007530664506 0.164409723338832 NA NA NA NA -0.109913842237422 NA NA NA NA NA 125512874 2.048
HINT3 ENSG00000111911 6 Lassosum -0.00246498232022407 0.419179867640053 NA NA NA NA 0.0355399949707268 NA NA NA NA NA 126289657 1.869
NCOA7 ENSG00000111912 6 Lassosum -0.00290526193485707 0.0834916767145967 NA NA NA NA 0.404427437692499 NA NA NA NA NA 126177286 2.03999999999999
FAM65B ENSG00000111913 6 Lassosum 0.00529435072612094 0.227645735012973 NA NA NA NA 0.915597183651271 NA NA NA NA NA 24919919 2.73099999999999
SASH1 ENSG00000111961 6 Lassosum 0.0113923257309271 0.137516153241869 NA NA NA NA 2.84992787004018 NA NA NA NA NA 148733313 2.37300000000002
UST ENSG00000111962 6 Lassosum 0.0642454987040305 0.220184029046159 NA NA NA NA 0.362939084170724 NA NA NA NA NA 149233295 2.233
FBXO5 ENSG00000112029 6 Lassosum 0.00354632473335403 0.0432567024027295 NA NA NA NA -0.037133599432748 NA NA NA NA NA 153298189 2.21700000000001
MTRF1L ENSG00000112031 6 Lassosum 0.240111895363596 0.050283300633307 NA NA NA NA -0.782328799871596 NA NA NA NA NA 153316158 2.22499999999999
PPARD ENSG00000112033 6 Lassosum -0.00297578057934023 0.26657450963178 NA NA NA NA 0.16059952602755 NA NA NA NA NA 35353151 2.01400000000001
FANCE ENSG00000112039 6 Lassosum -0.0001771168235285 0.312080204586694 NA NA NA NA -2.51742929514952 NA NA NA NA NA 35427509 2.011
SLC26A8 ENSG00000112053 6 Lassosum 0.120897691254953 0.0326129490443851 NA NA NA NA -0.268908619552398 NA NA NA NA NA 35951968 2.12800000000001
MAPK14 ENSG00000112062 6 Lassosum -0.00311469654476082 0.547716319162577 NA NA NA NA 0.114012940379936 NA NA NA NA NA 36037250 1.96000000000001
RHAG ENSG00000112077 6 Lassosum -0.00311861442661243 0.543358139033396 NA NA NA NA 0.00777544070318385 NA NA NA NA NA 49588711 1.90000000000001
KCTD20 ENSG00000112078 6 Lassosum -0.00318237154011292 0.485257052261012 NA NA NA NA 2.66546376891717 NA NA NA NA NA 36434732 2.33100000000002
STK38 ENSG00000112079 6 Lassosum 0.0043145348725635 0.489846519024519 NA NA NA NA 1.38713609367978 NA NA NA NA NA 36488458 2.11999999999998
SRSF3 ENSG00000112081 6 Lassosum -0.00219915137797133 0.503183831306965 NA NA NA NA -0.605588646836681 NA NA NA NA NA 36566677 1.96700000000001
SOD2 ENSG00000112096 6 Lassosum 0.00696046926987759 0.579859950626262 NA NA NA NA 0.0693251204922191 NA NA NA NA NA 160141828 2.39099999999999
MRPL18 ENSG00000112110 6 Lassosum 0.0463951265061665 0.370615290342174 NA NA NA NA 0.272439363310559 NA NA NA NA NA 160215156 2.21000000000001
MCM3 ENSG00000112118 6 Lassosum 0.010326582588573 0.589811542054968 NA NA NA NA -0.0952660997919603 NA NA NA NA NA 52139243 2.19299999999998
RNF8 ENSG00000112130 6 Lassosum -0.000557291929164538 0.580743537734855 NA NA NA NA -0.111723488275967 NA NA NA NA NA 37342131 2.46899999999999
PHACTR1 ENSG00000112137 6 Lassosum 0.0760087460481105 0.00608084306051205 NA NA NA NA -2.0012137539568 NA NA NA NA NA 13003269 2.185
MDGA1 ENSG00000112139 6 Lassosum 0.0411117903707522 0.878675893267981 NA NA NA NA -0.382481655526407 NA NA NA NA NA 37632768 2.41399999999999
ICK ENSG00000112144 6 Lassosum -0.00220306478946797 0.303147016680655 NA NA NA NA 0.274951136526273 NA NA NA NA NA 52896338 2.23100000000002
FBXO9 ENSG00000112146 6 Lassosum 0.000599357802798517 0.826138253272698 NA NA NA NA -0.00739897558773428 NA NA NA NA NA 52941230 2.24000000000001
CD83 ENSG00000112149 6 Lassosum 0.034443830218541 8.84939674333787e-05 NA NA NA NA -1.01180172353549 NA NA NA NA NA 14127510 2.553
MDN1 ENSG00000112159 6 Lassosum 0.0198877449078044 0.415133641411415 NA NA NA NA 0.0367655917485136 NA NA NA NA NA 90440830 1.98599999999999
SAYSD1 ENSG00000112167 6 Lassosum 0.0735784145228632 0.0365473651241675 NA NA NA NA 1.10116396817225 NA NA NA NA NA 39077402 2.21799999999999
BACH2 ENSG00000112182 6 Lassosum -0.000661696816473878 3.15614402307695e-17 NA NA NA NA -25.3083733203243 NA NA NA NA NA 90821437 2.20099999999999
TREML2 ENSG00000112195 6 Lassosum 0.0267789597751449 0.113444648500463 NA NA NA NA 2.96736845521153 NA NA NA NA NA 41163473 2.29900000000001
ZNF451 ENSG00000112200 6 Lassosum -0.00310003292263339 0.961636393922055 NA NA NA NA -0.00178877470762959 NA NA NA NA NA 56993373 1.84299999999999
BAG2 ENSG00000112208 6 Lassosum 0.00546838383065584 0.447944771154867 NA NA NA NA 0.116251220450186 NA NA NA NA NA 57043429 1.82900000000001
RAB23 ENSG00000112210 6 Lassosum 0.0225617574943183 0.78553999946992 NA NA NA NA -0.351364395656081 NA NA NA NA NA 57070329 1.821
TSPO2 ENSG00000112212 6 Lassosum 0.0169752256542968 0.350598698628756 NA NA NA NA 0.000973779499960695 NA NA NA NA NA 41011184 2.024
KHDRBS2 ENSG00000112232 6 Lassosum -0.0031952459596154 0.00391876135974053 NA NA NA NA -0.166647447280303 NA NA NA NA NA 62693135 1.82499999999999
