# Supplementary material for: SUMMIT: An integrative approach for better transcriptomic data imputation improves causal gene identification
Source: Nat Commun. 2022 Oct 25;13:6336. doi: 10.1038/s41467-022-34016-y (PMC9593997; doi:10.1038/s41467-022-34016-y)
Supplement: Supplementary file 7 — Source Data [file 41467_2022_34016_MOESM7_ESM.zip › Source Data/Figure-3/real-data-new/Lassosum/AST/AST-33]

gene_symbol gene_id chromosome model_best r2_test p_SCAD p_ElNet p_LASSO p_MCP p_MNet z_SCAD z_ElNet z_LASSO z_MCP z_MNet p_ACAT gene_pos runtime
FBXL4 ENSG00000112234 6 Lassosum 0.031590587279936 0.54069860261313 NA NA NA NA -0.0135829856714025 NA NA NA NA NA 99358591 5.914
CCNC ENSG00000112237 6 Lassosum 0.00894176552053649 0.22496244789229 NA NA NA NA -0.0657270546799004 NA NA NA NA NA 100003552 3.832
E2F3 ENSG00000112242 6 Lassosum 0.00941496591687885 0.984231752990478 NA NA NA NA 0.000161029899966241 NA NA NA NA NA 20448169 2.935
PTP4A1 ENSG00000112245 6 Lassosum -0.000646748933452734 0.000100510162309976 NA NA NA NA 2.23210123071431 NA NA NA NA NA 64262579 2.751
ASCC3 ENSG00000112249 6 Lassosum 0.021687175098097 0.0551490263190717 NA NA NA NA 1.62330091797513 NA NA NA NA NA 101142659 2.899
MED23 ENSG00000112282 6 Lassosum 0.0857741234672275 0.327502409930527 NA NA NA NA -0.283344703842508 NA NA NA NA NA 131922237 3.337
WASF1 ENSG00000112290 6 Lassosum 0.0265701158408729 0.378151248495789 NA NA NA NA 0.0302533405758592 NA NA NA NA NA 110461114 2.435
GPLD1 ENSG00000112293 6 Lassosum -0.00187849095863535 0.00018797608641838 NA NA NA NA -0.625291063154943 NA NA NA NA NA 24460113 3.305
ALDH5A1 ENSG00000112294 6 Lassosum 0.0532557146308712 0.846484930380244 NA NA NA NA -0.124376850169134 NA NA NA NA NA 24516257 3.068
AIM1 ENSG00000112297 6 Lassosum 0.024560861769944 0.373088482901692 NA NA NA NA -0.208894035746667 NA NA NA NA NA 106989028 2.937
VNN1 ENSG00000112299 6 Lassosum 0.322162678517459 0.487781888165592 NA NA NA NA -3.75821721509809 NA NA NA NA NA 133018958 2.319
VNN2 ENSG00000112303 6 Lassosum 0.233103216557016 0.0021750154701197 NA NA NA NA 9.86301024879734 NA NA NA NA NA 133074803 2.847
ACOT13 ENSG00000112304 6 Lassosum 0.0011702210321296 0.498742165250022 NA NA NA NA 0.199040167411093 NA NA NA NA NA 24686278 2.468
SMAP1 ENSG00000112305 6 Lassosum 0.158053520967761 0.677046116559439 NA NA NA NA 3.06731829398937 NA NA NA NA NA 71474598 2.421
RPS12 ENSG00000112306 6 Lassosum 0.0103745260540544 0.0948956880443216 NA NA NA NA -0.418188548258013 NA NA NA NA NA 133137141 2.859
C6orf62 ENSG00000112308 6 Lassosum 0.0632096681649148 0.672528978714073 NA NA NA NA 0.189477366084354 NA NA NA NA NA 24713076 2.605
B3GAT2 ENSG00000112309 6 Lassosum -0.00156951862604648 0.713325744568715 NA NA NA NA -0.0284089870635526 NA NA NA NA NA 71616561 2.565
GMNN ENSG00000112312 6 Lassosum 0.0318970541216549 0.00133964329739648 NA NA NA NA 0.0571693168541855 NA NA NA NA NA 24780743 3.013
SOBP ENSG00000112320 6 Lassosum -0.00282258603453012 0.778223595212755 NA NA NA NA -0.0138244316100806 NA NA NA NA NA 107896259 2.384
SNX3 ENSG00000112335 6 Lassosum -0.00305887929010562 0.394191438394634 NA NA NA NA -0.00162783314725637 NA NA NA NA NA 108557445 2.513
HBS1L ENSG00000112339 6 Lassosum 0.0377190158399742 0.0142819625599282 NA NA NA NA 2.91057616294938 NA NA NA NA NA 135352855 2.882
TRIM38 ENSG00000112343 6 Lassosum 0.0478118821067608 0.00674688965771669 NA NA NA NA -1.63361291490484 NA NA NA NA NA 25974189 2.484
PEX7 ENSG00000112357 6 Lassosum 0.0155601875956513 0.0142503107114957 NA NA NA NA -0.797696438591037 NA NA NA NA NA 137189396 2.599
ZBTB24 ENSG00000112365 6 Lassosum -0.00252235501074605 0.0212592340940171 NA NA NA NA 1.23295645073939 NA NA NA NA NA 109794118 2.52000000000001
FIG4 ENSG00000112367 6 Lassosum -0.00311956600157548 0.21637075303228 NA NA NA NA 0.141289004675566 NA NA NA NA NA 110079565 2.742
PERP ENSG00000112378 6 Lassosum -0.000855573745605298 0.0189804165525835 NA NA NA NA -0.466328544501064 NA NA NA NA NA 138420285 2.30999999999999
SLC16A10 ENSG00000112394 6 Lassosum -0.00252536333819275 0.27277399805144 NA NA NA NA 0.0182981734419946 NA NA NA NA NA 111476502 2.33799999999999
HECA ENSG00000112406 6 Lassosum -0.00309203379212342 0.926657143839727 NA NA NA NA 0.00327630651566472 NA NA NA NA NA 139479094 2.754
PHACTR2 ENSG00000112419 6 Lassosum 0 NA NA NA NA NA NA NA NA NA NA NA 144005152 2.518
EPM2A ENSG00000112425 6 Lassosum 0.0455722008387693 0.994259559837764 NA NA NA NA 0.0072700596653632 NA NA NA NA NA 145939939 2.47500000000001
SLC39A7 ENSG00000112473 6 Lassosum -0.00268144643053225 5.38127846092929e-19 NA NA NA NA -0.954987015686532 NA NA NA NA NA 33170219 2.309
CCR6 ENSG00000112486 6 Lassosum 0.0388992558009222 0.386441741109092 NA NA NA NA -0.0471166786430872 NA NA NA NA NA 167539239 2.651
PHF1 ENSG00000112511 6 Lassosum -0.00325661790612797 0.0384346065963587 NA NA NA NA 0.0325594310276258 NA NA NA NA NA 33381203 2.515
CUTA ENSG00000112514 6 Lassosum 0.0149755315219339 0.003397000113603 NA NA NA NA 0.210201743618696 NA NA NA NA NA 33385156 2.319
QKI ENSG00000112531 6 Lassosum 0.0660268558640573 0.202077575573253 NA NA NA NA -0.259762275788456 NA NA NA NA NA 163917330 2.64400000000001
TFEB ENSG00000112561 6 Lassosum -0.00267952313497544 0.996146176889808 NA NA NA NA -0.00020107103833698 NA NA NA NA NA 41677856 2.32899999999999
CCND3 ENSG00000112576 6 Lassosum 0.00918442486928217 0.454592729812184 NA NA NA NA -0.513253760495375 NA NA NA NA NA 41960383 2.654
BYSL ENSG00000112578 6 Lassosum 0.0310909733246192 0.243001913357537 NA NA NA NA -0.599337689473995 NA NA NA NA NA 41894855 2.227
FAM120B ENSG00000112584 6 Lassosum 0.0092255318835196 0.510911774390912 NA NA NA NA 0.188473769899746 NA NA NA NA NA 170657972 1.83799999999999
TBP ENSG00000112592 6 Lassosum 0.0521524794075168 0.221877695597785 NA NA NA NA 0.107400127947144 NA NA NA NA NA 170872674 2.16
GUCA1B ENSG00000112599 6 Lassosum 0.0413956445225765 0.1689273487088 NA NA NA NA 0.278563676219484 NA NA NA NA NA 42157396 2.229
PRPH2 ENSG00000112619 6 Lassosum 0.0544155224804846 0.540853924826785 NA NA NA NA 0.288680644806598 NA NA NA NA NA 42677326 2.276
GLTSCR1L ENSG00000112624 6 Lassosum 0.0520724270140397 0.0470837876161045 NA NA NA NA 0.504445306889939 NA NA NA NA NA 42793031 2.262
PPP2R5D ENSG00000112640 6 Lassosum 0.0417484287621104 0.255659761238492 NA NA NA NA 0.700507652811414 NA NA NA NA NA 42966158 2.29300000000001
MRPL2 ENSG00000112651 6 Lassosum -0.00145553638664775 0.627506679374089 NA NA NA NA 0.0167681594284673 NA NA NA NA NA 43024655 2.401
PTK7 ENSG00000112655 6 Lassosum 0.0295093379906689 0.100254361412845 NA NA NA NA 0.0357709404075934 NA NA NA NA NA 43086731 2.30399999999999
SRF ENSG00000112658 6 Lassosum 0 NA NA NA NA NA NA NA NA NA NA NA 43144140 2.11799999999999
CUL9 ENSG00000112659 6 Lassosum 0.0533978608328468 0.03178628777388 NA NA NA NA 0.0316356242073841 NA NA NA NA NA 43171119 2.45
DNPH1 ENSG00000112667 6 Lassosum 0.0964421274681377 0.0154866347920155 NA NA NA NA 0.378463881771601 NA NA NA NA NA 43195294 2.31999999999999
DUSP22 ENSG00000112679 6 Lassosum 0 NA NA NA NA NA NA NA NA NA NA NA 321726 2.26599999999999
EXOC2 ENSG00000112685 6 Lassosum 0.209565632047855 0.766993544725495 NA NA NA NA -0.263854135661556 NA NA NA NA NA 589125 2.41900000000001
COX7A2 ENSG00000112695 6 Lassosum 0.00810652974489412 0.487506100287806 NA NA NA NA -0.0442579206823796 NA NA NA NA NA 75953715 2.322
TMEM30A ENSG00000112697 6 Lassosum 0.0226726071261013 0.367899415354537 NA NA NA NA 0.0710579726135886 NA NA NA NA NA 75978662 2.04500000000002
GMDS ENSG00000112699 6 Lassosum 0.011783368069373 0.0327726782210757 NA NA NA NA -0.663378241055429 NA NA NA NA NA 1934983 2.65900000000002
SENP6 ENSG00000112701 6 Lassosum 0.206489041171017 0.110973778798175 NA NA NA NA -2.29112199677361 NA NA NA NA NA 76369611 1.85399999999998
VEGFA ENSG00000112715 6 Lassosum 0.00844058532082659 0.110850675161601 NA NA NA NA -0.100367954623168 NA NA NA NA NA 43746072 2.41900000000001
PRPF4B ENSG00000112739 6 Lassosum -0.00153415842624538 0.588744660960656 NA NA NA NA 0.000508719621977912 NA NA NA NA NA 4043359 2.435
TTK ENSG00000112742 6 Lassosum -0.0032563013180249 0.378741988667871 NA NA NA NA 0.0791619499659228 NA NA NA NA NA 80732924 2.542
SLC29A1 ENSG00000112759 6 Lassosum -0.00138827978273404 0.565217737511679 NA NA NA NA -0.0510706742697883 NA NA NA NA NA 44194565 2.28800000000001
BTN2A1 ENSG00000112763 6 Lassosum 0.167613061558376 0.269989616406162 NA NA NA NA 0.26294895714848 NA NA NA NA NA 26467499 2.15199999999999
FAM46A ENSG00000112773 6 Lassosum -0.00205256500639339 0.0806223566146932 NA NA NA NA -0.00259802183834983 NA NA NA NA NA 82331823 2.15899999999999
CLIC5 ENSG00000112782 6 Lassosum -0.00212261678453274 0.0818903925533856 NA NA NA NA 0.0884514304922152 NA NA NA NA NA 45958088 2.23500000000001
FBRSL1 ENSG00000112787 12 Lassosum 0.0594012593158693 0.421314698645353 NA NA NA NA 0.194810013674647 NA NA NA NA NA 133113955 2.65899999999999
ENPP5 ENSG00000112796 6 Lassosum -0.00312148664204637 0.689856692312238 NA NA NA NA -0.0760232720962145 NA NA NA NA NA 46132816 2.64100000000002
LY86 ENSG00000112799 6 Lassosum 0.0492022035277703 0.441142397813047 NA NA NA NA -0.217353868618112 NA NA NA NA NA 6621778 2.25899999999999
PRSS16 ENSG00000112812 6 Lassosum 0.0291708188908321 2.77397962799778e-07 NA NA NA NA -2.76824293957029 NA NA NA NA NA 27219941 2.66900000000001
ERBB2IP ENSG00000112851 5 Lassosum -0.00324288709693632 0.895527994634601 NA NA NA NA -0.140046314169034 NA NA NA NA NA 65300340 4.39100000000002
HARS2 ENSG00000112855 5 Lassosum -0.000240077783064674 0.0126866518262145 NA NA NA NA 0.311428843749945 NA NA NA NA NA 140074950 2.107
NUDT12 ENSG00000112874 5 Lassosum 0.151214773730318 0.285075558532254 NA NA NA NA 0.350806283736703 NA NA NA NA NA 102891525 2.005
CEP72 ENSG00000112877 5 Lassosum -0.00245814771249431 0.882751845483167 NA NA NA NA 0.0207741744632757 NA NA NA NA NA 639835 1.958
MAN2A1 ENSG00000112893 5 Lassosum 0.0422140514181111 0.345925826141338 NA NA NA NA 0.159796479458861 NA NA NA NA NA 109115196 2.12099999999998
PAPD7 ENSG00000112941 5 Lassosum 0.00188240060669909 0.289767924074173 NA NA NA NA -0.0595876932075889 NA NA NA NA NA 6735939 2.81399999999999
HMGCS1 ENSG00000112972 5 Lassosum -0.00284791751840308 0.404128631334937 NA NA NA NA 0.0103825344161634 NA NA NA NA NA 43301555 1.82300000000001
DAP ENSG00000112977 5 Lassosum 0.20881214453147 0.0113442837556391 NA NA NA NA 0.830255081769456 NA NA NA NA NA 10720363 2.31199999999998
BRD8 ENSG00000112983 5 Lassosum -0.00311167457169703 0.245356118749041 NA NA NA NA 0.561593031514964 NA NA NA NA NA 137495065 1.91800000000001
KIF20A ENSG00000112984 5 Lassosum -0.00303283570993007 0.0722705056918903 NA NA NA NA 0.0528628908996715 NA NA NA NA NA 137518906 1.92099999999999
NNT ENSG00000112992 5 Lassosum 0.00506353232126955 0.557705282049268 NA NA NA NA -0.264481086520706 NA NA NA NA NA 43655150 1.81800000000001
MRPS30 ENSG00000112996 5 Lassosum -0.00181098172729399 0.313099915395719 NA NA NA NA -0.047726952357574 NA NA NA NA NA 44814778 2.11799999999999
HSPA9 ENSG00000113013 5 Lassosum -0.00322080420587723 0.339730240563122 NA NA NA NA -0.0434077419890648 NA NA NA NA NA 137900852 1.84100000000001
MRPS27 ENSG00000113048 5 Lassosum -0.00279776911165253 0.501570384868836 NA NA NA NA 0.0253942069603625 NA NA NA NA NA 71565854 1.92400000000001
PFDN1 ENSG00000113068 5 Lassosum 0.00334072245678319 0.465386675122155 NA NA NA NA 0.0615965356450571 NA NA NA NA NA 139653665 1.858
HBEGF ENSG00000113070 5 Lassosum 0.000289010285541624 0.382782757937692 NA NA NA NA 0.0570015754436146 NA NA NA NA NA 139719322 2.05600000000001
LOX ENSG00000113083 5 Lassosum 0.00517000232164699 0.453401098495972 NA NA NA NA 0.06957591889968 NA NA NA NA NA 121406435 2.279
GZMK ENSG00000113088 5 Lassosum -0.00169328831704529 0.183271498116339 NA NA NA NA 0.170723182877893 NA NA NA NA NA 54325239 1.90799999999999
APBB3 ENSG00000113108 5 Lassosum 0.0210481783372154 0.069173679642431 NA NA NA NA -0.108771996399023 NA NA NA NA NA 139955595 1.92599999999999
TMCO6 ENSG00000113119 5 Lassosum 0.0392032445406669 0.0185160995969868 NA NA NA NA 0.302450767183369 NA NA NA NA NA 140022002 1.73099999999999
SPARC ENSG00000113140 5 Lassosum 0.0122180407800507 0.00293352527673273 NA NA NA NA 0.218590103037062 NA NA NA NA NA 151053691 2.16300000000001
IK ENSG00000113141 5 Lassosum 0.0856651180937068 0.00468498359390685 NA NA NA NA 0.462707716929536 NA NA NA NA NA 140034353 2.12899999999999
HMGCR ENSG00000113161 5 Lassosum 0.00155755829257564 0.197666731705955 NA NA NA NA 0.155585055179209 NA NA NA NA NA 74645041 1.85300000000001
COL4A3BP ENSG00000113163 5 Lassosum 0.00166960848391617 0.471563174237286 NA NA NA NA -0.0122519337950008 NA NA NA NA NA 74736137 2.01999999999998
FAF2 ENSG00000113194 5 Lassosum 0.0184048399787368 0.260269481930061 NA NA NA NA -0.358971524365369 NA NA NA NA NA 175905852 1.917
PDE8B ENSG00000113231 5 Lassosum 0.0805679229941052 0.0738880668085814 NA NA NA NA 2.66379897008891 NA NA NA NA NA 76615953 2.18000000000001
CLK4 ENSG00000113240 5 Lassosum 0.188725809116024 0.693705837360692 NA NA NA NA -0.29717250846867 NA NA NA NA NA 178043640 1.89099999999999
HAVCR1 ENSG00000113249 5 Lassosum 0.0617836307477111 0.687318249549292 NA NA NA NA 0.165099662109113 NA NA NA NA NA 156471277 2.07299999999998
ITK ENSG00000113263 5 Lassosum 0.0286092527551217 0.817228414676142 NA NA NA NA -0.0130885222193325 NA NA NA NA NA 156626072 2.11600000000001
RNF130 ENSG00000113269 5 Lassosum 0.176297180615135 0.160671359944678 NA NA NA NA 0.0837694591404184 NA NA NA NA NA 179422514 2.55799999999999
THG1L ENSG00000113272 5 Lassosum -0.00290376510724921 0.614876021305798 NA NA NA NA -0.154331063452572 NA NA NA NA NA 157163330 1.90899999999999
ARSB ENSG00000113273 5 Lassosum -0.00246752490628066 0.923725421181434 NA NA NA NA 0.0303451076916877 NA NA NA NA NA 78177471 2.035
CLINT1 ENSG00000113282 5 Lassosum 0.0449712525167941 0.16163562354147 NA NA NA NA -0.0307376794649811 NA NA NA NA NA 157249467 2.101
THBS4 ENSG00000113296 5 Lassosum -0.000874468632160896 0.142384020509779 NA NA NA NA 1.3560823064967 NA NA NA NA NA 79333122 2.03800000000001
