# Supplementary material for: SUMMIT: An integrative approach for better transcriptomic data imputation improves causal gene identification
Source: Nat Commun. 2022 Oct 25;13:6336. doi: 10.1038/s41467-022-34016-y (PMC9593997; doi:10.1038/s41467-022-34016-y)
Supplement: Supplementary file 7 — Source Data [file 41467_2022_34016_MOESM7_ESM.zip › Source Data/Figure-3/real-data-new/Lassosum/AST/AST-34]

gene_symbol gene_id chromosome model_best r2_test p_SCAD p_ElNet p_LASSO p_MCP p_MNet z_SCAD z_ElNet z_LASSO z_MCP z_MNet p_ACAT gene_pos runtime
CNOT6 ENSG00000113300 5 Lassosum 0.0271228527529969 0.19670552157782 NA NA NA NA -0.53274198854745 NA NA NA NA NA 179963408 5.823
BTNL8 ENSG00000113303 5 Lassosum 0.402326623753038 0.82277547188325 NA NA NA NA 0.893627375559545 NA NA NA NA NA 180351991 3.835
TTC1 ENSG00000113312 5 Lassosum 0.0166015760089226 0.917495830702612 NA NA NA NA -0.000950949956049037 NA NA NA NA NA 159464335 2.839
MSH3 ENSG00000113318 5 Lassosum 0.276401837421815 0.305617785297736 NA NA NA NA -7.71956554118769 NA NA NA NA NA 80061373 2.714
RASGRF2 ENSG00000113319 5 Lassosum 0.00187584831986987 0.874260698139134 NA NA NA NA -0.0151225270940244 NA NA NA NA NA 80391233 2.632
CCNG1 ENSG00000113328 5 Lassosum 0.0107604672339484 0.0194999611879333 NA NA NA NA 0.231904020865443 NA NA NA NA NA 162868866 2.839
POLR3G ENSG00000113356 5 Lassosum 0.130874967211567 0.241571923361767 NA NA NA NA -0.00447508628539003 NA NA NA NA NA 89788967 2.633
DROSHA ENSG00000113360 5 Lassosum 0.0239731036767457 0.769249288517217 NA NA NA NA -0.00808863227706678 NA NA NA NA NA 31466453 2.446
LMNB1 ENSG00000113368 5 Lassosum 0.0644858255426307 0.789325629445082 NA NA NA NA 0.0669118866335186 NA NA NA NA NA 126142513 2.756
ARRDC3 ENSG00000113369 5 Lassosum -0.00262126579044608 0.555805217854931 NA NA NA NA -0.0281686064132296 NA NA NA NA NA 90671858 2.596
GOLPH3 ENSG00000113384 5 Lassosum -0.00114012330833413 0.959586283090177 NA NA NA NA -0.00397764352813492 NA NA NA NA NA 32149633 2.297
SUB1 ENSG00000113387 5 Lassosum -0.00302117683233583 0.844299013528371 NA NA NA NA 0.0231166518115194 NA NA NA NA NA 32567962 2.864
NPR3 ENSG00000113389 5 Lassosum -0.00253049096424385 0.748415698379067 NA NA NA NA -0.0315902558240942 NA NA NA NA NA 32740497 2.699
FAM172A ENSG00000113391 5 Lassosum -0.0032038315110452 0.576117152877354 NA NA NA NA 0.0973974483914263 NA NA NA NA NA 93200589 2.149
TARS ENSG00000113407 5 Lassosum -0.000916735962755766 0.00956416333035667 NA NA NA NA 0.542296080170774 NA NA NA NA NA 33455223 2.785
LNPEP ENSG00000113441 5 Lassosum 0.105245211381861 0.587302523929516 NA NA NA NA 0.0725603612171935 NA NA NA NA NA 96322158 2.093
PDE4D ENSG00000113448 5 Lassosum 0.0204439476788857 0.351590095401998 NA NA NA NA -0.176214746435185 NA NA NA NA NA 59041406 2.479
RAD1 ENSG00000113456 5 Lassosum -0.00148915755541457 0.0086108988891196 NA NA NA NA -0.266188106462492 NA NA NA NA NA 34912231 2.863
BRIX1 ENSG00000113460 5 Lassosum 0.0115275538980176 0.103640410086973 NA NA NA NA -0.168772072588112 NA NA NA NA NA 34920791 2.29499999999999
SLC12A7 ENSG00000113504 5 Lassosum 0.49419142141164 0.15799877039005 NA NA NA NA -1.44284773204948 NA NA NA NA NA 1081324 2.602
IL4 ENSG00000113520 5 Lassosum 0.00176894127577842 2.58292126635196e-07 NA NA NA NA 0.622588912630103 NA NA NA NA NA 132014023 2.466
RAD50 ENSG00000113522 5 Lassosum 0.00803539983183876 1.17373374327253e-13 NA NA NA NA -3.5368832188545 NA NA NA NA NA 131936012 2.69
ST8SIA4 ENSG00000113532 5 Lassosum 0.00825681221796559 0.532307762881856 NA NA NA NA 0.407021796725697 NA NA NA NA NA 100192163 2.759
GNPDA1 ENSG00000113552 5 Lassosum -0.00290188349483222 0.770758091109381 NA NA NA NA 0.0402104555583853 NA NA NA NA NA 141381960 2.44200000000001
PCDH12 ENSG00000113555 5 Lassosum 0.0225249795949193 0.520205150171273 NA NA NA NA 0.0578929916455957 NA NA NA NA NA 141336227 2.756
SKP1 ENSG00000113558 5 Lassosum 0.067644357383056 0.00311150288507621 NA NA NA NA -0.71370445577826 NA NA NA NA NA 133526922 2.538
NUP155 ENSG00000113569 5 Lassosum 0.0113563353373435 0.288862105522372 NA NA NA NA 0.870926856491009 NA NA NA NA NA 37329761 2.539
PPP2CA ENSG00000113575 5 Lassosum 0.0259816293845535 0.00978140098038482 NA NA NA NA -0.927198227813168 NA NA NA NA NA 133545929 2.36200000000001
NR3C1 ENSG00000113580 5 Lassosum 0.00306703929838925 0.929701911792968 NA NA NA NA -0.000651562362980576 NA NA NA NA NA 142736286 2.468
C5orf15 ENSG00000113583 5 Lassosum -0.00174013225986802 0.561875873876248 NA NA NA NA 0.00883933280228284 NA NA NA NA NA 133297839 2.69199999999999
PPWD1 ENSG00000113593 5 Lassosum -0.000989214955943174 0.874286844002069 NA NA NA NA 0.236280286131891 NA NA NA NA NA 64871219 2.459
TRIM23 ENSG00000113595 5 Lassosum 0.0132038823119025 0.416577164362659 NA NA NA NA 0.112087877762523 NA NA NA NA NA 64903654 2.691
TRAPPC13 ENSG00000113597 5 Lassosum 0.00113607821199002 0.775372331825833 NA NA NA NA 0.0447963572969068 NA NA NA NA NA 64941301 2.306
SEC24A ENSG00000113615 5 Lassosum -0.00275597054346011 0.003761576327329 NA NA NA NA 0.271468596867871 NA NA NA NA NA 134023996 2.43599999999999
TXNDC15 ENSG00000113621 5 Lassosum 0.0420138747859197 0.734636790422716 NA NA NA NA 0.0928742004196185 NA NA NA NA NA 134223354 2.746
TTC33 ENSG00000113638 5 Lassosum 0.00751058692776729 0.338643942015026 NA NA NA NA 0.0520404355435958 NA NA NA NA NA 40735327 2.205
RARS ENSG00000113643 5 Lassosum 0.00305816152649929 0.0765949469948254 NA NA NA NA 1.5198968035079 NA NA NA NA NA 167929877 2.514
WWC1 ENSG00000113645 5 Lassosum 0.0277202597643652 0.407913045804787 NA NA NA NA 0.0219927937995427 NA NA NA NA NA 167808982 2.498
H2AFY ENSG00000113648 5 Lassosum 0.00227802668655797 0.650100734372156 NA NA NA NA 0.00186715070500443 NA NA NA NA NA 134702597 2.434
TCERG1 ENSG00000113649 5 Lassosum 0.0316398330713814 0.322827229486314 NA NA NA NA -0.0706230180316197 NA NA NA NA NA 145859199 2.203
DPYSL3 ENSG00000113657 5 Lassosum -0.00234243424922087 0.543585095004959 NA NA NA NA -0.00579615831623465 NA NA NA NA NA 146829996 2.351
SMAD5 ENSG00000113658 5 Lassosum 0.134052733279089 0.425699563858703 NA NA NA NA -4.93788776470793 NA NA NA NA NA 135496484 2.24300000000001
CSNK1A1 ENSG00000113712 5 Lassosum -0.00117274029403047 0.845865944062749 NA NA NA NA 0.0701789841909812 NA NA NA NA NA 148901383 2.476
HMGXB3 ENSG00000113716 5 Lassosum 0.0395508889371966 0.453022817612886 NA NA NA NA 0.794538855283474 NA NA NA NA NA 149406135 2.315
ERGIC1 ENSG00000113719 5 Lassosum -0.00310229343764035 0.894012681954465 NA NA NA NA 0.146608642282033 NA NA NA NA NA 172320483 2.50099999999999
PDGFRB ENSG00000113721 5 Lassosum -0.00206977246305651 0.372792644024516 NA NA NA NA 0.0354515680897811 NA NA NA NA NA 149514411 2.782
ATP6V0E1 ENSG00000113732 5 Lassosum -0.00140782045364296 0.513147325855083 NA NA NA NA 0.0392248156627587 NA NA NA NA NA 172436604 2.38800000000001
BNIP1 ENSG00000113734 5 Lassosum 0.0920563598779152 0.416061376655742 NA NA NA NA 0.10900631849569 NA NA NA NA NA 172581417 2.35600000000001
CPEB4 ENSG00000113742 5 Lassosum 0.0213285095718395 0.959268154922849 NA NA NA NA -0.389440709885481 NA NA NA NA NA 173352131 2.52199999999999
HRH2 ENSG00000113749 5 Lassosum 0.00298161605598724 0.576326756983055 NA NA NA NA -0.0341335083328376 NA NA NA NA NA 175099139 2.66399999999999
DBN1 ENSG00000113758 5 Lassosum 0.0602130243806692 0.570094986784353 NA NA NA NA -0.169246377805943 NA NA NA NA NA 176892505 2.08600000000001
ZNF346 ENSG00000113761 5 Lassosum -0.00198456211332321 0.126407120026579 NA NA NA NA -0.0748634159773289 NA NA NA NA NA 176478943 2.14599999999999
UNC5A ENSG00000113763 5 Lassosum 0.0145203910905934 0.0608934414440789 NA NA NA NA -0.166955991268393 NA NA NA NA NA 176272687 2.13400000000001
EHHADH ENSG00000113790 3 Lassosum 0.0234260058874626 0.239529491918157 NA NA NA NA 0.112893061698343 NA NA NA NA NA 184954095 4.27099999999999
SMC4 ENSG00000113810 3 Lassosum 0.0324130798486276 0.0526950005885856 NA NA NA NA 1.33099191613237 NA NA NA NA NA 160134906 3.38200000000001
SELK ENSG00000113811 3 Lassosum 0.0240400428714588 0.518821550271497 NA NA NA NA 0.0109989413682006 NA NA NA NA NA 53922226 2.11499999999998
ACTR8 ENSG00000113812 3 Lassosum 0.00547899977512367 0.523265274400726 NA NA NA NA 0.0057168371706529 NA NA NA NA NA 53908661 2.50900000000001
TBCCD1 ENSG00000113838 3 Lassosum -0.00118425236162611 0.900798512113332 NA NA NA NA -0.000548188618401912 NA NA NA NA NA 186276097 2.36699999999999
TIMMDC1 ENSG00000113845 3 Lassosum 0.034939344074271 0.403510537786102 NA NA NA NA 0.071133107020619 NA NA NA NA NA 119230658 2.28100000000001
CRBN ENSG00000113851 3 Lassosum -0.00291800458797176 0.783435979463404 NA NA NA NA 0.0381169909146522 NA NA NA NA NA 3206035 2.96299999999999
BCL6 ENSG00000113916 3 Lassosum -0.00174564395734333 0.000594846996204567 NA NA NA NA -0.0362239907573757 NA NA NA NA NA 187451340 2.57499999999999
HGD ENSG00000113924 3 Lassosum 0.00893018620362984 0.339428680910815 NA NA NA NA 0.116134530092646 NA NA NA NA NA 120374219 2.126
ARL6 ENSG00000113966 3 Lassosum -0.00207929713740018 0.941899638050327 NA NA NA NA 0.00399880280342324 NA NA NA NA NA 97501659 2.55199999999999
NPHP3 ENSG00000113971 3 Lassosum 0.374630111439228 0.10365359917227 NA NA NA NA -4.46407133791342 NA NA NA NA NA 132359144 2.202
CD86 ENSG00000114013 3 Lassosum 0.0139777372749335 0.0702631269291993 NA NA NA NA -1.63891530691594 NA NA NA NA NA 121807098 2.285
NIT2 ENSG00000114021 3 Lassosum -9.69138272264303e-05 0.457897561612652 NA NA NA NA 0.286741207021143 NA NA NA NA NA 100063997 2.24600000000001
FAM162A ENSG00000114023 3 Lassosum 0.0145788379802084 0.229281851094247 NA NA NA NA -0.00238277119526718 NA NA NA NA NA 122117102 2.304
OGG1 ENSG00000114026 3 Lassosum -0.00215098434106875 0.225925844791149 NA NA NA NA 0.625116914823433 NA NA NA NA NA 9810765 2.995
KPNA1 ENSG00000114030 3 Lassosum 0.0110358872054916 0.751277694996725 NA NA NA NA -0.0031222010782975 NA NA NA NA NA 122187294 2.10000000000002
PCCB ENSG00000114054 3 Lassosum 0.0489476974224438 0.248398694922779 NA NA NA NA -0.360866403149219 NA NA NA NA NA 136012943 2.11200000000002
UBE3A ENSG00000114062 15 Lassosum -0.00268901308676028 0.436257701674003 NA NA NA NA 0.0220136550686393 NA NA NA NA NA 25633254 1.857
ARMC8 ENSG00000114098 3 Lassosum -0.00294048719502493 0.0370216608267568 NA NA NA NA -1.68186104147555 NA NA NA NA NA 137961670 2.50800000000001
CEP70 ENSG00000114107 3 Lassosum -0.00309353766569065 0.350536596454181 NA NA NA NA 2.65252384880839 NA NA NA NA NA 138263283 2.55199999999999
SLC25A36 ENSG00000114120 3 Lassosum 0.000966037856586444 0.722312215686412 NA NA NA NA 0.124397884649613 NA NA NA NA NA 140679723 2.50900000000001
RNF7 ENSG00000114125 3 Lassosum 0.0286765629418144 0.394289919397901 NA NA NA NA -0.106293378399272 NA NA NA NA NA 141461724 2.32899999999998
TFDP2 ENSG00000114126 3 Lassosum 0.0267309548765983 0.918624459834579 NA NA NA NA 0.00663838830213837 NA NA NA NA NA 141765831 2.71899999999999
XRN1 ENSG00000114127 3 Lassosum 0 NA NA NA NA NA NA NA NA NA NA NA 142096176 2.23099999999999
KAT2B ENSG00000114166 3 Lassosum 0.0952558356362641 0.279233775363355 NA NA NA NA 0.246464847470224 NA NA NA NA NA 20138705 2.172
PDCD10 ENSG00000114209 3 Lassosum 0.027011330888043 0.281918747057749 NA NA NA NA -0.0419018036840355 NA NA NA NA NA 167426906 2.124
PFKFB4 ENSG00000114268 3 Lassosum 0.0181420608674805 0.709805184040485 NA NA NA NA -2.03248677098773 NA NA NA NA NA 48577282 2.364
COL7A1 ENSG00000114270 3 Lassosum 0.00124705356358645 0.677151627731834 NA NA NA NA -0.0686547700758217 NA NA NA NA NA 48617103 1.92700000000002
PRKAR2A ENSG00000114302 3 Lassosum 0.00212531870917398 0.109524408710093 NA NA NA NA -0.00901017972848426 NA NA NA NA NA 48833654 2.04300000000001
HES1 ENSG00000114315 3 Lassosum 0.00178766284172449 0.403900625553929 NA NA NA NA -0.0131181388979962 NA NA NA NA NA 193855227 2.393
USP4 ENSG00000114316 3 Lassosum -0.00174040026825883 0.908897140850115 NA NA NA NA 0.0148132238233737 NA NA NA NA NA 49346704 2.04400000000001
ACAP2 ENSG00000114331 3 Lassosum -0.00323282173418149 0.36868123754163 NA NA NA NA -0.0404041202403861 NA NA NA NA NA 195079636 2.01300000000001
ECT2 ENSG00000114346 3 Lassosum -0.00171371898316885 0.40434393184414 NA NA NA NA 0.0391216127604028 NA NA NA NA NA 172503868 2.268
GNAI2 ENSG00000114353 3 Lassosum 0.040758915982085 0.0253125075891842 NA NA NA NA 0.139304533173195 NA NA NA NA NA 50280255 2.596
TFG ENSG00000114354 3 Lassosum 0.160333801488783 0.28727573211931 NA NA NA NA 0.472281022666157 NA NA NA NA NA 100448007 1.96699999999998
HYAL1 ENSG00000114378 3 Lassosum 0.00505670147384252 0.242108387775783 NA NA NA NA 0.0197473037623569 NA NA NA NA NA 50343566 2.04700000000003
TUSC2 ENSG00000114383 3 Lassosum 0.0052334121876163 0.156527725543181 NA NA NA NA -0.207953585799321 NA NA NA NA NA 50361570 1.86399999999998
NPRL2 ENSG00000114388 3 Lassosum -0.00220892537083817 0.0223642983001823 NA NA NA NA 0.232220189734576 NA NA NA NA NA 50386641 2.066
RPL24 ENSG00000114391 3 Lassosum -0.00285701972110353 0.423720104618859 NA NA NA NA -0.0131655038936779 NA NA NA NA NA 101402780 2.375
C3orf14 ENSG00000114405 3 Lassosum 0.116182443458397 0.301877536859993 NA NA NA NA -0.663992351880531 NA NA NA NA NA 62313268 2.40600000000001
FXR1 ENSG00000114416 3 Lassosum -0.00324200553905163 0.987773211546867 NA NA NA NA -6.09331091469185e-05 NA NA NA NA NA 180640439 2.01400000000001
CBLB ENSG00000114423 3 Lassosum -0.0028510165548119 0.256186278254763 NA NA NA NA 0.448664973289465 NA NA NA NA NA 105481350 2.19999999999999
BBX ENSG00000114439 3 Lassosum 0.0356290169957882 0.846821771715895 NA NA NA NA 0.00386894016268077 NA NA NA NA NA 107385977 2.136
IFT57 ENSG00000114446 3 Lassosum 0.0273943795739012 0.633710341200019 NA NA NA NA 0.0643092654681598 NA NA NA NA NA 107910538 2.22399999999999
GNB4 ENSG00000114450 3 Lassosum 0.00852521707376208 0.370706327148889 NA NA NA NA -0.734780566840952 NA NA NA NA NA 179143184 1.98099999999999
HHLA2 ENSG00000114455 3 Lassosum 0.0118977595871802 0.116983405266804 NA NA NA NA 0.0539560988173766 NA NA NA NA NA 108056254 2.45500000000001
IQCG ENSG00000114473 3 Lassosum 0.0375299864763968 0.955335891507942 NA NA NA NA -0.101821778474854 NA NA NA NA NA 197651479 2.029
