# Supplementary material for: SUMMIT: An integrative approach for better transcriptomic data imputation improves causal gene identification
Source: Nat Commun. 2022 Oct 25;13:6336. doi: 10.1038/s41467-022-34016-y (PMC9593997; doi:10.1038/s41467-022-34016-y)
Supplement: Supplementary file 7 — Source Data [file 41467_2022_34016_MOESM7_ESM.zip › Source Data/Figure-3/real-data-new/Lassosum/AST/AST-35]

gene_symbol gene_id chromosome model_best r2_test p_SCAD p_ElNet p_LASSO p_MCP p_MNet z_SCAD z_ElNet z_LASSO z_MCP z_MNet p_ACAT gene_pos runtime
GBE1 ENSG00000114480 3 Lassosum -0.00237047240601207 0.681429560217262 NA NA NA NA -0.0550030578274132 NA NA NA NA NA 81675081 5.974
UMPS ENSG00000114491 3 Lassosum 0.0943539757158213 0.00819915402396557 NA NA NA NA 0.188659272006499 NA NA NA NA NA 124456626 3.457
NCBP2 ENSG00000114503 3 Lassosum 0.00120680916701132 0.793919393470307 NA NA NA NA -0.00564207776608264 NA NA NA NA NA 196665870 2.706
SNX4 ENSG00000114520 3 Lassosum 0.00879805099217756 0.564735937090875 NA NA NA NA -0.253683873230498 NA NA NA NA NA 125202268 3.011
C3orf52 ENSG00000114529 3 Lassosum -0.00293683259684507 0.97484428491436 NA NA NA NA 0.0144728895158344 NA NA NA NA NA 111827516 3.029
FRMD4B ENSG00000114541 3 Lassosum -0.00165626450360246 0.584385252406542 NA NA NA NA 2.24128974641651 NA NA NA NA NA 69405437 2.881
SLC41A3 ENSG00000114544 3 Lassosum 0.200131643247036 0.651778412083787 NA NA NA NA 0.27536739497044 NA NA NA NA NA 125772801 3.52
PLXNA1 ENSG00000114554 3 Lassosum -0.00315622111310465 0.526326832823899 NA NA NA NA -0.285714398483186 NA NA NA NA NA 126731836 2.574
ATP6V1A ENSG00000114573 3 Lassosum 0.000518226529389265 0.786915459843717 NA NA NA NA -0.00737417653700403 NA NA NA NA NA 113498384 2.893
ABTB1 ENSG00000114626 3 Lassosum 0.0303175375199354 9.46583977003609e-11 NA NA NA NA 2.40272577884439 NA NA NA NA NA 127395773 2.619
PODXL2 ENSG00000114631 3 Lassosum 0.110260377392221 5.15042927330193e-05 NA NA NA NA 0.478388831527685 NA NA NA NA NA 127369838 2.498
KLHL18 ENSG00000114648 3 Lassosum 0.000108067254230404 0.543290941801778 NA NA NA NA -0.0633787802189358 NA NA NA NA NA 47356356 2.586
SCAP ENSG00000114650 3 Lassosum 0.111589480445155 0.388283347230886 NA NA NA NA 0.154913849452995 NA NA NA NA NA 47486909 1.946
EFCC1 ENSG00000114654 3 Lassosum -0.00310826585293555 0.0868964817395788 NA NA NA NA -2.01035080790283 NA NA NA NA NA 128740028 2.156
KIAA1257 ENSG00000114656 3 Lassosum -0.00232463811360284 0.0618997759719001 NA NA NA NA -0.0396429159063104 NA NA NA NA NA 128675121 2.15
NEK11 ENSG00000114670 3 Lassosum 0.0807791969355705 0.0491427942918582 NA NA NA NA -0.238990289387369 NA NA NA NA NA 130907501 2.631
MRPL3 ENSG00000114686 3 Lassosum 0.0380118389104764 0.216238343855013 NA NA NA NA -0.000514204447446705 NA NA NA NA NA 131201441 2.835
HEMK1 ENSG00000114735 3 Lassosum 0.0309988542682172 0.000379709678626753 NA NA NA NA 2.85273620445621 NA NA NA NA NA 50614474 1.831
CISH ENSG00000114737 3 Lassosum 0.00597142435120557 0.373475579964915 NA NA NA NA -0.0187414438731187 NA NA NA NA NA 50646591 2.193
MAPKAPK3 ENSG00000114738 3 Lassosum 0.0297932655290809 0.000130271636109242 NA NA NA NA 4.92526462197492 NA NA NA NA NA 50667835 2.178
ACVR2B ENSG00000114739 3 Lassosum 0.0556811832827958 0.790937297512244 NA NA NA NA -0.0686471411996841 NA NA NA NA NA 38510145 2.668
WDR48 ENSG00000114742 3 Lassosum -0.000645343066371984 0.187701207364082 NA NA NA NA -0.912041515351915 NA NA NA NA NA 39115822 2.169
COMMD2 ENSG00000114744 3 Lassosum -0.00155380583777975 0.854002261102043 NA NA NA NA -0.0735020992618195 NA NA NA NA NA 149463271 2.541
GORASP1 ENSG00000114745 3 Lassosum -0.00324069168044572 0.639726663925365 NA NA NA NA 0.00273714887941301 NA NA NA NA NA 39144002 2.342
RRP9 ENSG00000114767 3 Lassosum 0.00295904156941862 0.79201198761555 NA NA NA NA 0.0106346656823236 NA NA NA NA NA 51971701 2.244
ABCC5 ENSG00000114770 3 Lassosum 0.00493330790148716 0.0909409431769265 NA NA NA NA -1.0066960444109 NA NA NA NA NA 183686762 2.221
ABHD14B ENSG00000114779 3 Lassosum 0.00199588088546954 0.0171799362250705 NA NA NA NA 0.210014105975922 NA NA NA NA NA 52009975 2.161
EIF1B ENSG00000114784 3 Lassosum -0.000705009033375781 0.021361023129405 NA NA NA NA 0.320595759746238 NA NA NA NA NA 40352545 2.081
ARHGEF26 ENSG00000114790 3 Lassosum 0 NA NA NA NA NA NA NA NA NA NA NA 153907204 2.532
KLHL24 ENSG00000114796 3 Lassosum 0.0186719943329645 0.00439809690264379 NA NA NA NA 2.81930735523175 NA NA NA NA NA 183376044 2.17699999999999
VIPR1 ENSG00000114812 3 Lassosum 0.00135249791080005 0.499335094341227 NA NA NA NA -0.362288160613873 NA NA NA NA NA 42554925 2.078
DNAH1 ENSG00000114841 3 Lassosum -0.00184883505936662 0.0349983370196386 NA NA NA NA -1.50285641852805 NA NA NA NA NA 52392421 2.169
SSR3 ENSG00000114850 3 Lassosum 0.0225300339621263 0.474609178244575 NA NA NA NA 0.07641218176842 NA NA NA NA NA 156265451 2.259
ZBTB47 ENSG00000114853 3 Lassosum 0.0904516682283987 0.803232566976605 NA NA NA NA 0.848964468900886 NA NA NA NA NA 42702124 2.229
TNNC1 ENSG00000114854 3 Lassosum 0.00302389251193502 0.665299502100499 NA NA NA NA 0.045058406993105 NA NA NA NA NA 52486602 2.417
NKTR ENSG00000114857 3 Lassosum 0.0859723570673679 0.850486922747191 NA NA NA NA 0.0510746207229935 NA NA NA NA NA 42666166 2.07300000000001
CLCN2 ENSG00000114859 3 Lassosum 0.0134784743411978 0.822477179855952 NA NA NA NA -0.031266449724313 NA NA NA NA NA 184071706 2.19
FOXP1 ENSG00000114861 3 Lassosum -0.00323094480019348 0.067183373120008 NA NA NA NA 0.112179783516611 NA NA NA NA NA 71318492 2.38800000000001
EIF4G1 ENSG00000114867 3 Lassosum -0.0029267357446412 0.402896781484653 NA NA NA NA 0.00319268240364068 NA NA NA NA NA 184042714 2.621
SPCS1 ENSG00000114902 3 Lassosum 0.0054397598053697 0.245258926550612 NA NA NA NA 0.049674632024959 NA NA NA NA NA 52740576 2.03999999999999
NEK4 ENSG00000114904 3 Lassosum 0.0103047753064957 0.966703659215553 NA NA NA NA -0.000340444190672711 NA NA NA NA NA 52774882 2.66200000000001
SLC4A3 ENSG00000114923 2 Lassosum -0.000975414947506081 0.151119563995394 NA NA NA NA 0.0153390000508595 NA NA NA NA NA 220499375 5.352
INO80D ENSG00000114933 2 Lassosum 0 NA NA NA NA NA NA NA NA NA NA NA 206904736 3.29100000000001
EEF1B2 ENSG00000114942 2 Lassosum -0.00165866019990157 0.635027291214252 NA NA NA NA 0.104661680440707 NA NA NA NA NA 207025980 3.29799999999999
ADAM23 ENSG00000114948 2 Lassosum -0.00292258893788322 0.46853354480343 NA NA NA NA -0.409871522400955 NA NA NA NA NA 207397057 2.449
DGUOK ENSG00000114956 2 Lassosum 0.000817847219449108 0.617524533818563 NA NA NA NA 0.0226246920176857 NA NA NA NA NA 74170020 2.5
MOB1A ENSG00000114978 2 Lassosum -0.00251601844519311 0.0407520942362257 NA NA NA NA 0.311173321583193 NA NA NA NA NA 74394095 2.81699999999999
KANSL3 ENSG00000114982 2 Lassosum 0.000586473833432022 0.0948085566654133 NA NA NA NA -0.190174158217645 NA NA NA NA NA 97283715 2.125
LMAN2L ENSG00000114988 2 Lassosum 0.00903397991395172 0.0501082552981189 NA NA NA NA -0.285059219255411 NA NA NA NA NA 97388733 2.307
RTKN ENSG00000114993 2 Lassosum 0.00903973487987997 0.987330176528441 NA NA NA NA -0.0046154468771002 NA NA NA NA NA 74661256 2.678
TTL ENSG00000114999 2 Lassosum -0.00272579633231063 0.165987460533827 NA NA NA NA 0.179759362328638 NA NA NA NA NA 113264979 2.619
PIKFYVE ENSG00000115020 2 Lassosum 0.000642193644530664 0.267325779731858 NA NA NA NA -0.117105877450151 NA NA NA NA NA 209177233 2.25199999999998
FAHD2A ENSG00000115042 2 Lassosum -0.00316654255708504 0.0413200073174762 NA NA NA NA -0.098319641859816 NA NA NA NA NA 96075416 2.107
NCL ENSG00000115053 2 Lassosum 0.0116295890988538 0.720117899289521 NA NA NA NA 0.121074853926942 NA NA NA NA NA 232333297 2.54500000000002
ACTR1B ENSG00000115073 2 Lassosum 0.138030557618784 0.502712575921607 NA NA NA NA 0.102887958498248 NA NA NA NA NA 98276500 2.73599999999999
SLC35F5 ENSG00000115084 2 Lassosum 0.0859040796132955 0.912262938453762 NA NA NA NA 0.0195675117181268 NA NA NA NA NA 114488494 2.33500000000001
ZAP70 ENSG00000115085 2 Lassosum 0.0173940668849272 0.110043697903708 NA NA NA NA -0.251540307226828 NA NA NA NA NA 98343174 2.36800000000002
ACTR3 ENSG00000115091 2 Lassosum 0.0123942446094149 0.955345929161506 NA NA NA NA -0.00157445578696666 NA NA NA NA NA 114683855 2.33000000000001
STEAP3 ENSG00000115107 2 Lassosum 0.0483290950165571 0.54283099940858 NA NA NA NA -0.218689746326851 NA NA NA NA NA 120002306 2.691
EPB41L5 ENSG00000115109 2 Lassosum 0.0349081478073607 0.0881694400121954 NA NA NA NA -0.0351181075652845 NA NA NA NA NA 120853638 2.37899999999999
TFCP2L1 ENSG00000115112 2 Lassosum 0.17518303147228 0.689058981329701 NA NA NA NA -0.113424928651847 NA NA NA NA NA 122008473 2.297
SF3B14 ENSG00000115128 2 Lassosum -0.0028587846431869 0.16435102713905 NA NA NA NA -0.162020811221724 NA NA NA NA NA 24294883 2.32900000000001
TP53I3 ENSG00000115129 2 Lassosum 0.220529848439734 0.215720713761178 NA NA NA NA 1.38133713158906 NA NA NA NA NA 24304517 2.13499999999999
DNAJC27 ENSG00000115137 2 Lassosum 0.120964904445021 0.397817272256997 NA NA NA NA 3.83730587821795 NA NA NA NA NA 25180734 2.21800000000002
POMC ENSG00000115138 2 Lassosum 0.0396203459578265 0.274137452181315 NA NA NA NA -0.156509550931156 NA NA NA NA NA 25387747 2.46100000000001
STAM2 ENSG00000115145 2 Lassosum 0.0265564818400323 0.763104522201037 NA NA NA NA -0.042581239189471 NA NA NA NA NA 153002910 2.31999999999999
OTOF ENSG00000115155 2 Lassosum 0.0612007697279286 0.510805169365795 NA NA NA NA -0.0794339764945758 NA NA NA NA NA 26730818 2.41400000000002
GPD2 ENSG00000115159 2 Lassosum 0.032247283970038 0.136976713580198 NA NA NA NA 0.478368682437785 NA NA NA NA NA 157381024 2.01299999999998
CENPA ENSG00000115163 2 Lassosum -0.00319175776907477 0.0873800959844962 NA NA NA NA -0.098821372106509 NA NA NA NA NA 27005546 2.44300000000001
CYTIP ENSG00000115165 2 Lassosum -0.00296984906336362 0.917714815697309 NA NA NA NA 0.0709212157869599 NA NA NA NA NA 158308302 2.23099999999999
ACVR1 ENSG00000115170 2 Lassosum 0.0133476336247736 0.652985635418196 NA NA NA NA 0.0296180414767987 NA NA NA NA NA 158662666 2.839
TANC1 ENSG00000115183 2 Lassosum -0.000863029103492119 0.841469787359368 NA NA NA NA -0.0147931201369929 NA NA NA NA NA 159957158 2.464
MPV17 ENSG00000115204 2 Lassosum -0.00292644731173675 0.111390223943527 NA NA NA NA -0.371030090322593 NA NA NA NA NA 27540453 2.23499999999999
GTF3C2 ENSG00000115207 2 Lassosum -0.00325595339361584 0.0219199386286271 NA NA NA NA 0.0906427626922994 NA NA NA NA NA 27564292 2.565
EIF2B4 ENSG00000115211 2 Lassosum -0.000696401289898674 0.493783963117044 NA NA NA NA -0.847284825108258 NA NA NA NA NA 27590286 2.04400000000001
NRBP1 ENSG00000115216 2 Lassosum 0.0683576034005468 0.447579921938943 NA NA NA NA 0.0812402074232479 NA NA NA NA NA 27657891 2.29999999999998
ITGA4 ENSG00000115232 2 Lassosum 0.168891768945196 0.893953167054761 NA NA NA NA -0.0738782895643014 NA NA NA NA NA 182361421 2.13499999999999
PSMD14 ENSG00000115233 2 Lassosum 0.00593493814441093 0.00273032944541484 NA NA NA NA 0.0254979491713446 NA NA NA NA NA 162216388 2.28
SNX17 ENSG00000115234 2 Lassosum 0.0438618503931524 0.561839573007032 NA NA NA NA 0.0921752690389178 NA NA NA NA NA 27596692 2.49699999999999
GPR75-ASB3 ENSG00000115239 2 Lassosum 0.00847237941889667 0.092334142479231 NA NA NA NA -0.211074267037489 NA NA NA NA NA 53923553 2.31300000000002
PPM1G ENSG00000115241 2 Lassosum 0.0186429384535685 0.426279038023291 NA NA NA NA 0.0199435161548467 NA NA NA NA NA 27618307 2.28699999999998
REEP6 ENSG00000115255 19 Lassosum 0.0112723471638028 0.537005363217537 NA NA NA NA -0.00814141880659844 NA NA NA NA NA 1494545 1.20600000000002
PCSK4 ENSG00000115257 19 Lassosum 0.13742325925694 0.573901156891688 NA NA NA NA 0.0626894091860719 NA NA NA NA NA 1486089 0.70999999999998
APC2 ENSG00000115266 19 Lassosum -0.00230966837756896 0.887307199714879 NA NA NA NA 0.00886509961116049 NA NA NA NA NA 1459771 0.712999999999994
IFIH1 ENSG00000115267 2 Lassosum -0.00100072855251709 0.17228614395269 NA NA NA NA -0.00938319684277324 NA NA NA NA NA 163149401 2.34100000000001
RPS15 ENSG00000115268 19 Lassosum 0 NA NA NA NA NA NA NA NA NA NA NA 1439712 0.710000000000008
GCA ENSG00000115271 2 Lassosum 0.012957017544848 0.348924717668294 NA NA NA NA -0.030365443458915 NA NA NA NA NA 163201727 2.328
INO80B ENSG00000115274 2 Lassosum 0.0207122782083906 0.0011950832214125 NA NA NA NA 0.706297448992859 NA NA NA NA NA 74685080 2.66400000000002
MOGS ENSG00000115275 2 Lassosum 0.0116054121940803 0.507755849113968 NA NA NA NA -0.0445457444089405 NA NA NA NA NA 74690360 2.756
TTC31 ENSG00000115282 2 Lassosum -0.00195074696471198 0.0672076132769593 NA NA NA NA -0.301378953008408 NA NA NA NA NA 74716106 2.91200000000001
NDUFS7 ENSG00000115286 19 Lassosum 0.00144257167845929 0.345116094929791 NA NA NA NA 0.00204152529128593 NA NA NA NA NA 1389554 0.816000000000003
PCGF1 ENSG00000115289 2 Lassosum 0.00726170803252491 0.621840932229761 NA NA NA NA -0.0352774797330357 NA NA NA NA NA 74733938 2.62800000000001
GRB14 ENSG00000115290 2 Lassosum 0.0198750082392483 0.910615646455629 NA NA NA NA -0.0131490252639913 NA NA NA NA NA 165413840 2.42200000000003
CLIP4 ENSG00000115295 2 Lassosum 0.0169497993014962 0.0527990038819907 NA NA NA NA -0.266581426031634 NA NA NA NA NA 29366540 2.83800000000002
SPTBN1 ENSG00000115306 2 Lassosum 0.0708314126175649 0.352319883940002 NA NA NA NA -0.786618491421484 NA NA NA NA NA 54790117 2.607
AUP1 ENSG00000115307 2 Lassosum -0.00278833117120536 0.295732877370942 NA NA NA NA -1.8448264729773 NA NA NA NA NA 74755419 2.93700000000001
RTN4 ENSG00000115310 2 Lassosum 0.0281336514929605 0.474238778282675 NA NA NA NA 0.203141600532627 NA NA NA NA NA 55269541 2.28700000000001
HTRA2 ENSG00000115317 2 Lassosum 0.0399768956750768 0.552869843044123 NA NA NA NA 0.0056679275617694 NA NA NA NA NA 74758488 2.45500000000001
LOXL3 ENSG00000115318 2 Lassosum 0.0104996965624269 0.454351457592939 NA NA NA NA 0.0900240060066295 NA NA NA NA NA 74771179 2.18100000000001
DOK1 ENSG00000115325 2 Lassosum 0.0449297073965117 0.180367962067736 NA NA NA NA 0.0529723299262508 NA NA NA NA NA 74780417 2.38
