# Supplementary material for: SUMMIT: An integrative approach for better transcriptomic data imputation improves causal gene identification
Source: Nat Commun. 2022 Oct 25;13:6336. doi: 10.1038/s41467-022-34016-y (PMC9593997; doi:10.1038/s41467-022-34016-y)
Supplement: Supplementary file 7 — Source Data [file 41467_2022_34016_MOESM7_ESM.zip › Source Data/Figure-3/real-data-new/Lassosum/AST/AST-36]

gene_symbol gene_id chromosome model_best r2_test p_SCAD p_ElNet p_LASSO p_MCP p_MNet z_SCAD z_ElNet z_LASSO z_MCP z_MNet p_ACAT gene_pos runtime
GALNT3 ENSG00000115339 2 Lassosum -0.00177669918709422 0.621402112088567 NA NA NA NA 0.0348134008849278 NA NA NA NA NA 166627646 8.732
POLE4 ENSG00000115350 2 Lassosum 0.0217779073856093 0.807244529005542 NA NA NA NA 0.00191865895544751 NA NA NA NA NA 75191437 6.031
CCDC88A ENSG00000115355 2 Lassosum 0.00390873468257513 0.0682315121320599 NA NA NA NA -0.35535713711693 NA NA NA NA NA 55581017 4.581
MRPL19 ENSG00000115364 2 Lassosum 0.0325358598428245 0.0609996925562535 NA NA NA NA -0.700820681256157 NA NA NA NA NA 75895943 4.517
LANCL1 ENSG00000115365 2 Lassosum 0.0319386275359633 0.00200850356627882 NA NA NA NA -0.16759962584296 NA NA NA NA NA 211319174 4.12
WDR75 ENSG00000115368 2 Lassosum 0.0342320949978113 0.341578729380834 NA NA NA NA -0.0290704188197914 NA NA NA NA NA 190323225 4.287
FANCL ENSG00000115392 2 Lassosum 0 NA NA NA NA NA NA NA NA NA NA NA 58427442 4.901
FN1 ENSG00000115414 2 Lassosum 0.00411538781314924 0.994962615295532 NA NA NA NA -0.00423043115807409 NA NA NA NA NA 216263029 3.829
STAT1 ENSG00000115415 2 Lassosum 0.0119303455244986 0.9596702604247 NA NA NA NA 0.0656994902597902 NA NA NA NA NA 191857385 4.10700000000001
GLS ENSG00000115419 2 Lassosum 0.0475110689676804 0.0691654989722719 NA NA NA NA 3.02940672404891 NA NA NA NA NA 191787915 3.737
PAPOLG ENSG00000115421 2 Lassosum 0.00535117548562003 0.467261798940559 NA NA NA NA -0.0523942938408012 NA NA NA NA NA 61006292 3.771
PECR ENSG00000115425 2 Lassosum 0.00524696667147095 0.0778122162223146 NA NA NA NA -0.251352070069975 NA NA NA NA NA 216904365 4.45
UNC50 ENSG00000115446 2 Lassosum 0.00296289910472858 0.151011803817119 NA NA NA NA -4.8377074245619 NA NA NA NA NA 99230010 2.972
IGFBP2 ENSG00000115457 2 Lassosum 0.29183568392615 0.398076913544697 NA NA NA NA 0.132831844405919 NA NA NA NA NA 217513355 4.177
ELMOD3 ENSG00000115459 2 Lassosum 0.0267062424901438 0.00520766027169349 NA NA NA NA -1.64345535741708 NA NA NA NA NA 85600196 3.655
USP34 ENSG00000115464 2 Lassosum 0.000564374856766192 0.0703252625200688 NA NA NA NA 5.05832376719098 NA NA NA NA NA 61556251 3.88200000000001
EFHD1 ENSG00000115468 2 Lassosum -0.00323356760111659 0.00890568270563074 NA NA NA NA 0.22463670843633 NA NA NA NA NA 233509129 3.194
CCT4 ENSG00000115484 2 Lassosum 0.0379652848555124 0.986463057140665 NA NA NA NA 0.0324046201571413 NA NA NA NA NA 62105581 3.43199999999999
GGCX ENSG00000115486 2 Lassosum 0.165261883464545 0.766848436208757 NA NA NA NA -0.0424041382544217 NA NA NA NA NA 85781706 3.93900000000001
EHBP1 ENSG00000115504 2 Lassosum -0.00115481362785852 0.484666507173816 NA NA NA NA 0.0572546334007563 NA NA NA NA NA 63087304 3.506
OTX1 ENSG00000115507 2 Lassosum 0.0835936931249427 0.000206345308771645 NA NA NA NA 0.830423132255037 NA NA NA NA NA 63281081 3.61799999999999
TXNDC9 ENSG00000115514 2 Lassosum -0.000492055332055097 0.638307533509458 NA NA NA NA -0.00670376958558346 NA NA NA NA NA 99946305 4.087
COQ10B ENSG00000115520 2 Lassosum -0.0032405953957948 0.723297981928652 NA NA NA NA -1.29317836594373 NA NA NA NA NA 198329089 3.29600000000001
GNLY ENSG00000115523 2 Lassosum 0.236705052038774 0.683600045020845 NA NA NA NA -0.360864920155749 NA NA NA NA NA 85919137 3.89699999999999
SF3B1 ENSG00000115524 2 Lassosum -0.00290173574014863 0.00249491954425984 NA NA NA NA -0.628335205196546 NA NA NA NA NA 198278256 3.244
ST3GAL5 ENSG00000115525 2 Lassosum 0.11132257834964 0.651205976127588 NA NA NA NA -0.0645953067869044 NA NA NA NA NA 86091202 4.226
CHST10 ENSG00000115526 2 Lassosum 0 NA NA NA NA NA NA NA NA NA NA NA 101021222 3.249
PDCL3 ENSG00000115539 2 Lassosum 0.0192430582211232 0.0923222556676516 NA NA NA NA -0.0416008694902692 NA NA NA NA NA 101186174 3.36
MOB4 ENSG00000115540 2 Lassosum 0.00926772889676519 0.507988638631227 NA NA NA NA -0.185799290730639 NA NA NA NA NA 198399359 4.084
HSPE1 ENSG00000115541 2 Lassosum -0.00246786119827402 0.0661312955466289 NA NA NA NA -0.203140839750619 NA NA NA NA NA 198366449 3.376
KDM3A ENSG00000115548 2 Lassosum 0.00108147087543153 0.330111802913364 NA NA NA NA -0.529831511447134 NA NA NA NA NA 86693804 3.577
PLCD4 ENSG00000115556 2 Lassosum -0.00116860746990155 0.182352272456157 NA NA NA NA 0.0198118764759835 NA NA NA NA NA 219487197 3.581
CHMP3 ENSG00000115561 2 Lassosum 0.0248843090182901 0.566771683307567 NA NA NA NA 0.0304576362771716 NA NA NA NA NA 86839399 3.203
ZNF142 ENSG00000115568 2 Lassosum 0.0383958370809035 0.226754729959598 NA NA NA NA -0.576352421601287 NA NA NA NA NA 219513508 3.40900000000002
IL1R2 ENSG00000115590 2 Lassosum 0.0190144286082227 0.000242886476718402 NA NA NA NA -1.11429704541943 NA NA NA NA NA 102626656 3.97999999999999
IL1R1 ENSG00000115594 2 Lassosum -0.00262502417126687 2.5116816951419e-09 NA NA NA NA -23.4648332740116 NA NA NA NA NA 102738669 3.24699999999999
WNT6 ENSG00000115596 2 Lassosum 0.00664447326114381 0.213667034873609 NA NA NA NA -1.9443946903049 NA NA NA NA NA 219731749 3.46000000000001
IL1RL1 ENSG00000115602 2 Lassosum 0.0291204330731838 0.0712886882404598 NA NA NA NA 0.504223558601102 NA NA NA NA NA 102948229 3.392
IL18R1 ENSG00000115604 2 Lassosum 0.0417031784530147 0.812761067790524 NA NA NA NA -2.71210300794605 NA NA NA NA NA 102971603 3.983
IL18RAP ENSG00000115607 2 Lassosum 0.0752743359967832 6.61255109986777e-08 NA NA NA NA -3.73096251553233 NA NA NA NA NA 103052087 3.69799999999998
FHL2 ENSG00000115641 2 Lassosum 0.0346962969649941 0.579846678530135 NA NA NA NA -0.959116183784997 NA NA NA NA NA 106014564 3.67500000000001
CNPPD1 ENSG00000115649 2 Lassosum 0.00357211917562417 0.0857644817024778 NA NA NA NA 0.367975393700146 NA NA NA NA NA 220039723 3.22299999999998
UXS1 ENSG00000115652 2 Lassosum 0.0352975027822481 0.972855802538098 NA NA NA NA -9.63384409756246e-05 NA NA NA NA NA 106760277 3.71899999999999
ABCB6 ENSG00000115657 2 Lassosum -0.00320793759937987 0.545756048109934 NA NA NA NA 0.0547119595857004 NA NA NA NA NA 220079101 3.40900000000002
STK16 ENSG00000115661 2 Lassosum -0.000216273203664796 0.874019556990124 NA NA NA NA -0.161456971344452 NA NA NA NA NA 220112618 3.80800000000002
HDLBP ENSG00000115677 2 Lassosum 0.0237515822951818 0.015986607343421 NA NA NA NA 0.244459038656963 NA NA NA NA NA 242211577 2.92499999999998
PPP1R7 ENSG00000115685 2 Lassosum 0 NA NA NA NA NA NA NA NA NA NA NA 242106029 3.35499999999999
PASK ENSG00000115687 2 Lassosum 0.32664759938407 0.406960499817389 NA NA NA NA 1.4816361935792 NA NA NA NA NA 242067596 2.90800000000002
STK25 ENSG00000115694 2 Lassosum -0.00207322491308726 0.00434894868385651 NA NA NA NA 0.251701418551883 NA NA NA NA NA 242440617 3.57499999999999
TPO ENSG00000115705 2 Lassosum 0.00487024346204967 0.106175538675303 NA NA NA NA -0.263415526792815 NA NA NA NA NA 1462739 3.41999999999999
PROC ENSG00000115718 2 Lassosum 0.0093149275253257 0.984651136427873 NA NA NA NA 0.000520320019808373 NA NA NA NA NA 128181412 3.83500000000001
ID2 ENSG00000115738 2 Lassosum 0.0243576766940696 5.96516661216857e-10 NA NA NA NA -1.29042337096647 NA NA NA NA NA 8821779 3.279
TAF1B ENSG00000115750 2 Lassosum 0.0864772982249091 0.0987155191109043 NA NA NA NA -0.679528031134074 NA NA NA NA NA 10029014 3.69899999999998
HPCAL1 ENSG00000115756 2 Lassosum 0.0939901203311784 0.519013673919615 NA NA NA NA -0.0882549614184528 NA NA NA NA NA 10505379 4.02000000000001
ODC1 ENSG00000115758 2 Lassosum -0.00297392868184665 0.680223239743895 NA NA NA NA -0.446166097861165 NA NA NA NA NA 10584362 3.21099999999998
BIRC6 ENSG00000115760 2 Lassosum 0.0196958666627879 0.96330216763196 NA NA NA NA -0.000224319479440584 NA NA NA NA NA 32713031 3.19300000000001
NOL10 ENSG00000115761 2 Lassosum -0.00257731833607222 0.0198408781552611 NA NA NA NA -3.69875285384301 NA NA NA NA NA 10770496 3.68499999999997
PLEKHB2 ENSG00000115762 2 Lassosum -0.0022960174365827 0.246835223959627 NA NA NA NA -4.6480864143121 NA NA NA NA NA 131986851 2.87100000000001
GORASP2 ENSG00000115806 2 Lassosum 0.0120574516705672 0.814731724254543 NA NA NA NA -0.00885388672320307 NA NA NA NA NA 171804306 3.29900000000001
STRN ENSG00000115808 2 Lassosum 0.0862781206395945 0.0499017587618985 NA NA NA NA -0.0441884855638522 NA NA NA NA NA 37132199 3.714
CEBPZ ENSG00000115816 2 Lassosum 0.0288564432527889 0.600122012965525 NA NA NA NA 0.086006013500864 NA NA NA NA NA 37443805 3.60500000000002
PRKD3 ENSG00000115825 2 Lassosum 0.0763475709317423 0.00060169055301034 NA NA NA NA 1.2678649319794 NA NA NA NA NA 37514798 3.935
DCAF17 ENSG00000115827 2 Lassosum -0.00120359031670714 0.81596080847799 NA NA NA NA 0.121511003540015 NA NA NA NA NA 172316144 3.85499999999999
QPCT ENSG00000115828 2 Lassosum 0.0459592703000271 0.130873399183273 NA NA NA NA 0.0140464693464947 NA NA NA NA NA 37586091 3.54400000000001
RAB3GAP1 ENSG00000115839 2 Lassosum -0.00241168259844748 0.0122748863235733 NA NA NA NA 0.170048695820928 NA NA NA NA NA 135871899 3.05599999999998
SLC25A12 ENSG00000115840 2 Lassosum 0.0200352442745759 0.854682622170794 NA NA NA NA 0.0831591183895462 NA NA NA NA NA 172752823 3.93199999999999
RMDN2 ENSG00000115841 2 Lassosum 0.00174651817014249 0.000167272305703219 NA NA NA NA 1.33669619770106 NA NA NA NA NA 38222307 3.12
DARS ENSG00000115866 2 Lassosum 0.0721536314281083 0.0216502863570805 NA NA NA NA -6.07233198816427 NA NA NA NA NA 136703958 3.08599999999998
SRSF7 ENSG00000115875 2 Lassosum 0.00861910647151709 0.649196993039242 NA NA NA NA -0.00616388488268711 NA NA NA NA NA 38974688 2.97500000000002
SDC1 ENSG00000115884 2 Lassosum -0.000726092245667997 0.062984039178471 NA NA NA NA 0.100854605276232 NA NA NA NA NA 20412876 3.41699999999997
PLCL1 ENSG00000115896 2 Lassosum 0.199665130257469 7.86488420286372e-05 NA NA NA NA -53.313867839805 NA NA NA NA NA 199053365 3.30199999999996
SLC1A4 ENSG00000115902 2 Lassosum 0.0252041285325627 0.689659693805802 NA NA NA NA 0.903810063482765 NA NA NA NA NA 65233305 3.09499999999997
SOS1 ENSG00000115904 2 Lassosum -0.00297669966006753 0.0354951940219901 NA NA NA NA -3.26574813398888 NA NA NA NA NA 39280011 3.22800000000001
KYNU ENSG00000115919 2 Lassosum 0.111525783311213 0.00119097669164543 NA NA NA NA 1.13217256506538 NA NA NA NA NA 143717478 3.42200000000003
WIPF1 ENSG00000115935 2 Lassosum -0.00221266282812516 0.14051181746363 NA NA NA NA -0.185549102627 NA NA NA NA NA 175485972 3.07400000000001
ORC2 ENSG00000115942 2 Lassosum -0.00299569925488941 0.575787222503197 NA NA NA NA 0.00521558745102865 NA NA NA NA NA 201801049 3.315
COX7A2L ENSG00000115944 2 Lassosum -0.00319291312191572 0.410786706107262 NA NA NA NA -0.304539200413558 NA NA NA NA NA 42578418 3.36899999999997
PNO1 ENSG00000115946 2 Lassosum 0.00577522311160572 0.23981136777543 NA NA NA NA -0.0332023201808284 NA NA NA NA NA 68394173 3.97499999999997
ORC4 ENSG00000115947 2 Lassosum -0.000801154589642028 0.583092735190147 NA NA NA NA -0.0620803803238225 NA NA NA NA NA 148735439 2.74599999999998
PLEK ENSG00000115956 2 Lassosum 0.0439056448405836 0.773979063420938 NA NA NA NA -0.0933363104285037 NA NA NA NA NA 68608445 3.49700000000001
ATF2 ENSG00000115966 2 Lassosum -0.0022425723415922 0.512032062353986 NA NA NA NA 0.182595933742573 NA NA NA NA NA 175985044 3.25
THADA ENSG00000115970 2 Lassosum 0.0203471438013615 0.0377599570079054 NA NA NA NA 0.271069528451169 NA NA NA NA NA 43608492 3.23500000000001
AAK1 ENSG00000115977 2 Lassosum -0.00219639183751874 0.00013946922613019 NA NA NA NA -0.0187709836794733 NA NA NA NA NA 69795006 3.35200000000003
TRAK2 ENSG00000115993 2 Lassosum -0.0016807419797682 0.75179241539476 NA NA NA NA -0.101420329251513 NA NA NA NA NA 202279116 2.91300000000001
C2orf42 ENSG00000115998 2 Lassosum 0.0203230371615147 0.107935786740344 NA NA NA NA 0.630997616914714 NA NA NA NA NA 70426379 3.30200000000002
TIA1 ENSG00000116001 2 Lassosum -0.003199911549429 0.330716605654074 NA NA NA NA -2.82274806628956 NA NA NA NA NA 70456184 3.28800000000001
PCYOX1 ENSG00000116005 2 Lassosum 0.0026538939612214 0.920602886932314 NA NA NA NA 0.0102063571458148 NA NA NA NA NA 70496420 3.65300000000002
KISS1R ENSG00000116014 19 Lassosum 0.084437221786936 0.133322471971543 NA NA NA NA -0.225917751454138 NA NA NA NA NA 919151 1.83299999999997
EPAS1 ENSG00000116016 2 Lassosum 0.0354146981393656 0.846006841357347 NA NA NA NA -0.0521196062454997 NA NA NA NA NA 46567321 3.61099999999999
ARID3A ENSG00000116017 19 Lassosum 0.00251559549469405 0.0463970137655966 NA NA NA NA -0.0964234529060614 NA NA NA NA NA 950860 1.01900000000001
SUMO1 ENSG00000116030 2 Lassosum 0.0209105893982825 0.42644414861017 NA NA NA NA -0.0316861701743283 NA NA NA NA NA 203087117 3.01399999999995
CD207 ENSG00000116031 2 Lassosum 0.0169809497794641 0.117703155032291 NA NA NA NA 0.0658008704437616 NA NA NA NA NA 71060149 2.95299999999997
GRIN3B ENSG00000116032 19 Lassosum 0.0771877108780764 0.263437557188002 NA NA NA NA -0.109651690964672 NA NA NA NA NA 1005074 1.334
NFE2L2 ENSG00000116044 2 Lassosum -0.000569391735500302 0.622057651948439 NA NA NA NA 0.0628246296244476 NA NA NA NA NA 178174874 3.43199999999996
MSH6 ENSG00000116062 2 Lassosum 0.166466181456485 0.0582389486588086 NA NA NA NA 0.6911183193883 NA NA NA NA NA 48022156 2.81099999999998
PLEKHA3 ENSG00000116095 2 Lassosum 0.0255753109627377 0.713863315359374 NA NA NA NA 0.0658624366232852 NA NA NA NA NA 179357644 3.18599999999998
SPR ENSG00000116096 2 Lassosum -0.00263770637397776 0.487494754466848 NA NA NA NA -0.028103216829598 NA NA NA NA NA 73116888 3.19200000000001
EPHA4 ENSG00000116106 2 Lassosum 0.0440524328830612 0.685681444137748 NA NA NA NA -0.342164150666018 NA NA NA NA NA 222360834 2.83799999999997
FARSB ENSG00000116120 2 Lassosum 0.00882133066173652 0.311797397031895 NA NA NA NA -0.259857552949282 NA NA NA NA NA 223478155 3.05799999999999
ALMS1 ENSG00000116127 2 Lassosum 0.0731638058303657 0.199867519583547 NA NA NA NA 0.312561255867295 NA NA NA NA NA 73725403 2.94100000000003
