# Supplementary material for: SUMMIT: An integrative approach for better transcriptomic data imputation improves causal gene identification
Source: Nat Commun. 2022 Oct 25;13:6336. doi: 10.1038/s41467-022-34016-y (PMC9593997; doi:10.1038/s41467-022-34016-y)
Supplement: Supplementary file 7 — Source Data [file 41467_2022_34016_MOESM7_ESM.zip › Source Data/Figure-3/real-data-new/Lassosum/AST/AST-37]

gene_symbol gene_id chromosome model_best r2_test p_SCAD p_ElNet p_LASSO p_MCP p_MNet z_SCAD z_ElNet z_LASSO z_MCP z_MNet p_ACAT gene_pos runtime
BCL9 ENSG00000116128 1 Lassosum 0.000801658390165216 0.926955073948216 NA NA NA NA -0.0116548611378294 NA NA NA NA NA 147055599 6.089
DHCR24 ENSG00000116133 1 Lassosum 0.0120452615052219 0.321889850545861 NA NA NA NA 0.742298107337308 NA NA NA NA NA 55334098 4.297
DNAJC16 ENSG00000116138 1 Lassosum 0.00222194129442632 0.258820378961162 NA NA NA NA -0.480763264349133 NA NA NA NA NA 15886091 3.857
MORN1 ENSG00000116151 1 Lassosum 0.120048760711809 0.872184859308453 NA NA NA NA 0.00300482935929829 NA NA NA NA NA 2287919 2.848
GPX7 ENSG00000116157 1 Lassosum 0.0976442831197265 0.757291398143143 NA NA NA NA 0.104633459322338 NA NA NA NA NA 53071383 2.999
CACYBP ENSG00000116161 1 Lassosum 0.0490888561450143 1.0290470716433e-05 NA NA NA NA -0.113741187510967 NA NA NA NA NA 174974575 3.236
SCP2 ENSG00000116171 1 Lassosum 0.0376134224385209 0.0123712934225425 NA NA NA NA -5.38635669102895 NA NA NA NA NA 53455138 3.679
RALGPS2 ENSG00000116191 1 Lassosum -0.00323403298734104 0.348855541094031 NA NA NA NA 0.448476988121501 NA NA NA NA NA 178791769 2.736
CEP104 ENSG00000116198 1 Lassosum 0.278544779217904 0.0746065851524841 NA NA NA NA -0.625469668579915 NA NA NA NA NA 3751211 3.29200000000001
FAM20B ENSG00000116199 1 Lassosum 0.0221858697353577 0.00290170159959713 NA NA NA NA -0.298762916828576 NA NA NA NA NA 179020318 2.857
TCEANC2 ENSG00000116205 1 Lassosum 0.0385502296639795 0.666237933387317 NA NA NA NA -0.908123199903329 NA NA NA NA NA 54548726 2.865
TMEM59 ENSG00000116209 1 Lassosum 0 NA NA NA NA NA NA NA NA NA NA NA 54508262 3.142
LRRC42 ENSG00000116212 1 Lassosum -8.85813475108854e-05 0.193767697916043 NA NA NA NA 0.278762090724327 NA NA NA NA NA 54422795 2.496
WRAP73 ENSG00000116213 1 Lassosum 0.0763555759472273 0.27207518949209 NA NA NA NA 1.71026266248222 NA NA NA NA NA 3558328 2.767
MRPL37 ENSG00000116221 1 Lassosum -0.00325279845126802 0.866373231314217 NA NA NA NA -0.376189670500164 NA NA NA NA NA 54668158 3.134
ICMT ENSG00000116237 1 Lassosum 0.105311884411793 0.567107543405069 NA NA NA NA -0.0690390175158076 NA NA NA NA NA 6288642 2.501
RPL22 ENSG00000116251 1 Lassosum -0.00185013057741745 0.399145095701321 NA NA NA NA 0.00387081341708287 NA NA NA NA NA 6255389 2.814
QSOX1 ENSG00000116260 1 Lassosum 0.164204640500766 0.830595030378886 NA NA NA NA -0.791890873627105 NA NA NA NA NA 180148567 2.872
STXBP3 ENSG00000116266 1 Lassosum 0.028264091270163 0.814565627754426 NA NA NA NA 0.00420867102950184 NA NA NA NA NA 109320722 2.456
PHF13 ENSG00000116273 1 Lassosum 0.129338253003185 0.997499635649709 NA NA NA NA -8.07550151407722e-05 NA NA NA NA NA 6678919 2.82
ERRFI1 ENSG00000116285 1 Lassosum -0.00318671161740602 0.00507941893829156 NA NA NA NA -0.0177557961401479 NA NA NA NA NA 8075416 2.84099999999999
PARK7 ENSG00000116288 1 Lassosum 0.080980381802318 0.00258381647966385 NA NA NA NA 0.417088435695235 NA NA NA NA NA 8029958 2.741
KIAA1324 ENSG00000116299 1 Lassosum 0.0962002917682566 0.835532628915582 NA NA NA NA -0.0567359320019671 NA NA NA NA NA 109702851 2.94500000000001
AMPD2 ENSG00000116337 1 Lassosum 0.000996133799414878 0.000613227902036712 NA NA NA NA 0.242442298324139 NA NA NA NA NA 110166699 2.42899999999999
SRSF4 ENSG00000116350 1 Lassosum 0.0109936490676996 0.410910934740541 NA NA NA NA 0.635488312937568 NA NA NA NA NA 29491377 2.47200000000001
MECR ENSG00000116353 1 Lassosum 0.00631943200158225 0.28471914576507 NA NA NA NA 0.117661967092618 NA NA NA NA NA 29538419 2.791
KCNC4 ENSG00000116396 1 Lassosum 0.0302459149724285 0.292074354432575 NA NA NA NA -0.0518979629031144 NA NA NA NA NA 110789843 2.60700000000001
EDEM3 ENSG00000116406 1 Lassosum 0.0274614543351489 0.664700199281539 NA NA NA NA -0.0305853243869116 NA NA NA NA NA 184691706 2.556
WDR77 ENSG00000116455 1 Lassosum -0.000372705973483045 0.696032726266355 NA NA NA NA 0.0949861514330671 NA NA NA NA NA 111987255 3.10599999999999
ATP5F1 ENSG00000116459 1 Lassosum -0.000605982428958818 0.898753781573274 NA NA NA NA -0.110295121842396 NA NA NA NA NA 111998440 2.956
RAP1A ENSG00000116473 1 Lassosum 0.0911480157025867 0.487847544740091 NA NA NA NA -0.0624154573151915 NA NA NA NA NA 112172076 3.15899999999999
HDAC1 ENSG00000116478 1 Lassosum -0.000424564313718845 0.0642169559512815 NA NA NA NA -0.355487827246081 NA NA NA NA NA 32778461 2.476
CAPZA1 ENSG00000116489 1 Lassosum 0.00288095313421688 0.443424691636446 NA NA NA NA 0.0474276477815829 NA NA NA NA NA 113188018 2.595
S100PBP ENSG00000116497 1 Lassosum 0.251177688072936 0.037653170709256 NA NA NA NA -3.09321052996968 NA NA NA NA NA 33303422 2.703
RNF19B ENSG00000116514 1 Lassosum 0.00823588391978325 0.0254844240857857 NA NA NA NA -0.0109204079332519 NA NA NA NA NA 33416166 2.23400000000001
SCAMP3 ENSG00000116521 1 Lassosum -0.00277511096138383 0.763648449085911 NA NA NA NA -0.00759321873830542 NA NA NA NA NA 155228995 2.40000000000001
TRIM62 ENSG00000116525 1 Lassosum -0.00272066127769777 0.049163312296057 NA NA NA NA 0.0593687266852011 NA NA NA NA NA 33629331 2.476
ASH1L ENSG00000116539 1 Lassosum -0.00208611131951053 0.0388118183815939 NA NA NA NA 0.0177923624489387 NA NA NA NA NA 155418828 2.53400000000001
DLGAP3 ENSG00000116544 1 Lassosum 0.00636890253956046 0.286671432573102 NA NA NA NA -0.0119475900033915 NA NA NA NA NA 35363111 2.30799999999999
SFPQ ENSG00000116560 1 Lassosum 0.00842610605754079 0.407324809074659 NA NA NA NA -0.0722655283779622 NA NA NA NA NA 35650364 2.375
RHOU ENSG00000116574 1 Lassosum 0.0370768729649855 0.880650780298044 NA NA NA NA 0.0423818257607783 NA NA NA NA NA 228876620 2.34699999999999
GON4L ENSG00000116580 1 Lassosum 0.00657951602667373 0.000757823548874385 NA NA NA NA 0.216246555037117 NA NA NA NA NA 155774349 2.40000000000001
ARHGEF2 ENSG00000116584 1 Lassosum -0.00325424994019219 0.79410079645197 NA NA NA NA 0.00268406029410679 NA NA NA NA NA 155941387 2.22199999999999
LAMTOR2 ENSG00000116586 1 Lassosum 0.00181554753735025 0.192842520902467 NA NA NA NA -0.714313792913246 NA NA NA NA NA 156026422 2.39700000000001
MEF2D ENSG00000116604 1 Lassosum 0.00498637028484517 0.807394639591902 NA NA NA NA 0.00972631864449184 NA NA NA NA NA 156452069 2.288
DOCK7 ENSG00000116641 1 Lassosum 0.109321641877729 0.979821747679583 NA NA NA NA -0.00204675133068768 NA NA NA NA NA 63037184 2.791
SRM ENSG00000116649 1 Lassosum -0.00284361069006334 0.689949998754205 NA NA NA NA 0.0281848266678297 NA NA NA NA NA 11117361 2.56100000000001
FBXO2 ENSG00000116661 1 Lassosum 0.228026870369357 0.107802754493916 NA NA NA NA -0.268611978278702 NA NA NA NA NA 11712133 2.495
FBXO6 ENSG00000116663 1 Lassosum 0.0697056880067104 0.194322339877779 NA NA NA NA 0.0543476291461153 NA NA NA NA NA 11729296 2.321
C1orf21 ENSG00000116667 1 Lassosum 0.00673551712995579 0.0487465714667755 NA NA NA NA 0.0170321090412413 NA NA NA NA NA 184477173 2.90699999999998
SWT1 ENSG00000116668 1 Lassosum 0.000164708807471436 0.345091290153989 NA NA NA NA 0.271003923554336 NA NA NA NA NA 185193554 2.339
MAD2L2 ENSG00000116670 1 Lassosum 0.0021001482148042 0.864068502801863 NA NA NA NA -0.0856283331172584 NA NA NA NA NA 11743122 2.15199999999999
DNAJC6 ENSG00000116675 1 Lassosum 0.0137616530058756 0.330202467553495 NA NA NA NA -0.0308115328188416 NA NA NA NA NA 65797727 2.43100000000001
LEPR ENSG00000116678 1 Lassosum 0.0769616864751392 0.921304155863355 NA NA NA NA 0.103521673647031 NA NA NA NA NA 65996745 2.67099999999999
IVNS1ABP ENSG00000116679 1 Lassosum 0.0127021190839501 0.457855390885003 NA NA NA NA -4.80760834838938 NA NA NA NA NA 185275990 2.30500000000001
KIAA2013 ENSG00000116685 1 Lassosum 0.0131799789779964 0.557514953595447 NA NA NA NA 0.491112084023231 NA NA NA NA NA 11983066 2.285
MFN2 ENSG00000116688 1 Lassosum 0.485466270032947 0.672800066726948 NA NA NA NA -2.22628789982402 NA NA NA NA NA 12056904 2.57299999999998
PRG4 ENSG00000116690 1 Lassosum -0.00303675189307295 0.213867339288287 NA NA NA NA 0.25688146431835 NA NA NA NA NA 186274549 2.28800000000001
MIIP ENSG00000116691 1 Lassosum 0.245984391209425 0.685759160614427 NA NA NA NA -0.612156649969121 NA NA NA NA NA 12085812 2.25299999999999
SMG7 ENSG00000116698 1 Lassosum 0.0615639378124105 0.0790173472634293 NA NA NA NA 2.11946803854475 NA NA NA NA NA 183504366 2.428
NCF2 ENSG00000116701 1 Lassosum 0.014540542061294 0.0320315522831439 NA NA NA NA -0.44198557683249 NA NA NA NA NA 183542354 2.417
SLC35D1 ENSG00000116704 1 Lassosum 0.126037241252013 0.408466124781583 NA NA NA NA 0.126379434928046 NA NA NA NA NA 67492398 2.68100000000001
PLA2G4A ENSG00000116711 1 Lassosum 0.0128948258398385 0.081806802096501 NA NA NA NA -0.294860008126301 NA NA NA NA NA 186878099 2.34
GADD45A ENSG00000116717 1 Lassosum -0.0030563922480551 0.00781319396387675 NA NA NA NA -0.0883596873993255 NA NA NA NA NA 68152382 2.809
WLS ENSG00000116729 1 Lassosum -0.00102838287420792 0.69870281733328 NA NA NA NA -0.197774225061685 NA NA NA NA NA 68631472 2.45000000000002
PRDM2 ENSG00000116731 1 Lassosum 0.00205959866660532 0.718356036861527 NA NA NA NA -0.0169377701552904 NA NA NA NA NA 14089133 2.15100000000001
RGS2 ENSG00000116741 1 Lassosum 0.126397372855082 0.36224317910644 NA NA NA NA -0.0219181359192096 NA NA NA NA NA 192779786 2.28900000000002
TROVE2 ENSG00000116747 1 Lassosum 0 NA NA NA NA NA NA NA NA NA NA NA 193044729 2.31800000000001
UCHL5 ENSG00000116750 1 Lassosum 0 NA NA NA NA NA NA NA NA NA NA NA 193007063 2.30099999999999
BCAS2 ENSG00000116752 1 Lassosum 0.00408435222407666 0.435841233631442 NA NA NA NA 0.0151548898804794 NA NA NA NA NA 115117219 2.41900000000001
SRSF11 ENSG00000116754 1 Lassosum -0.00145206929858754 0.462974064626404 NA NA NA NA -0.01112939915196 NA NA NA NA NA 70695050 2.35399999999998
CTH ENSG00000116761 1 Lassosum 0.0414302350247114 0.604866857121324 NA NA NA NA -0.780376898124562 NA NA NA NA NA 70891217 2.82600000000002
AGMAT ENSG00000116771 1 Lassosum -0.0030812308918875 0.672711517104848 NA NA NA NA 0.00303216825591417 NA NA NA NA NA 15905226 2.25799999999998
OLFML3 ENSG00000116774 1 Lassosum -0.00325409620244432 0.0963283311301907 NA NA NA NA 0.35138816127132 NA NA NA NA NA 114523469 2.35900000000001
PLEKHM2 ENSG00000116786 1 Lassosum 0.106292751448294 0.270028962005433 NA NA NA NA 0.0548062134559734 NA NA NA NA NA 16036045 2.58399999999997
CRYZ ENSG00000116791 1 Lassosum 0.366747235426168 0.403851742941953 NA NA NA NA 0.433313795197332 NA NA NA NA NA 75185131 2.09300000000002
PHTF1 ENSG00000116793 1 Lassosum -0.000748983515701074 0.557747539893972 NA NA NA NA 1.51634111177949 NA NA NA NA NA 114270782 2.506
ZBTB17 ENSG00000116809 1 Lassosum 0.00591534188331522 0.0986385550780844 NA NA NA NA -1.60468537741625 NA NA NA NA NA 16285495 2.28900000000002
CD58 ENSG00000116815 1 Lassosum -0.00250542911021667 0.06165346975733 NA NA NA NA 0.115756823764453 NA NA NA NA NA 117085409 2.369
TFAP2E ENSG00000116819 1 Lassosum -0.00319083356336614 0.154809041588925 NA NA NA NA -0.025978661373398 NA NA NA NA NA 36049950 2.14699999999999
CD2 ENSG00000116824 1 Lassosum 0.00307403734046074 0.0845816709021603 NA NA NA NA -0.0620109979680512 NA NA NA NA NA 117304428 2.86699999999999
TTF2 ENSG00000116830 1 Lassosum 0.213069989994853 0.859790738674179 NA NA NA NA 0.176895142025896 NA NA NA NA NA 117624208 2.16399999999999
KIF21B ENSG00000116852 1 Lassosum -0.00294874498601905 0.0489899647328603 NA NA NA NA -0.219986532605643 NA NA NA NA NA 200965674 2.44900000000001
TMEM9 ENSG00000116857 1 Lassosum 0.0988473595966758 0.279629984819714 NA NA NA NA 0.770232156889213 NA NA NA NA NA 201122301 2.53399999999999
ADPRHL2 ENSG00000116863 1 Lassosum -0.00218930097310466 0.379849846224871 NA NA NA NA 0.0591283665659608 NA NA NA NA NA 36557004 2.20699999999999
MAP7D1 ENSG00000116871 1 Lassosum 0.394764383690317 0.131654529744003 NA NA NA NA 0.272021717635209 NA NA NA NA NA 36633815 2.01900000000001
WARS2 ENSG00000116874 1 Lassosum 0.0252311705675485 0.634003309728236 NA NA NA NA 0.936731429528847 NA NA NA NA NA 119628566 2.33799999999999
AL591845.1 ENSG00000116883 1 Lassosum 0.162257211863966 0.352250951149852 NA NA NA NA -0.258431755583847 NA NA NA NA NA 36792076 2.23599999999999
OSCP1 ENSG00000116885 1 Lassosum -0.00230996509076631 0.540115869325671 NA NA NA NA -0.655137506538587 NA NA NA NA NA 36898757 2.56800000000001
MRPS15 ENSG00000116898 1 Lassosum 0.0425469877062092 0.0787957516632077 NA NA NA NA -0.000389700547970389 NA NA NA NA NA 36925678 2.08199999999999
EXOC8 ENSG00000116903 1 Lassosum 0.0386985079475693 0.813347195094789 NA NA NA NA 0.0140633742275103 NA NA NA NA NA 231471039 2.54900000000001
GNPAT ENSG00000116906 1 Lassosum -0.0015462752313502 0.553732211677587 NA NA NA NA 0.510884136353438 NA NA NA NA NA 231395336 2.405
TSNAX ENSG00000116918 1 Lassosum -0.000470275010331811 0.913570821848948 NA NA NA NA 0.00993120908858689 NA NA NA NA NA 231683334 2.61200000000002
C1orf109 ENSG00000116922 1 Lassosum 0.185018622947779 0.487813292807884 NA NA NA NA -0.171752506780491 NA NA NA NA NA 38152578 2.60300000000001
RRAGC ENSG00000116954 1 Lassosum -0.0032427036545819 0.434547854091383 NA NA NA NA 0.0818603130918794 NA NA NA NA NA 39314682 2.17400000000001
TBCE ENSG00000116957 1 Lassosum 0.0959572550525671 0.0100971814706311 NA NA NA NA 0.270918328698677 NA NA NA NA NA 235571479 2.42099999999999
NID1 ENSG00000116962 1 Lassosum 0.0144352763907235 0.688880192656794 NA NA NA NA -0.0311191683417156 NA NA NA NA NA 236183796 2.46899999999999
LGALS8 ENSG00000116977 1 Lassosum 0.0872056891439013 0.328113486568435 NA NA NA NA -0.1720980134937 NA NA NA NA NA 236698790 2.56399999999999
HPCAL4 ENSG00000116983 1 Lassosum 0.141220178457079 0.238963398574943 NA NA NA NA -0.537076805979494 NA NA NA NA NA 40150840 2.33699999999999
MTR ENSG00000116984 1 Lassosum 0.00275933939291106 0.631540973222854 NA NA NA NA 0.986103892339131 NA NA NA NA NA 237012945 2.96000000000004
