# Supplementary material for: SUMMIT: An integrative approach for better transcriptomic data imputation improves causal gene identification
Source: Nat Commun. 2022 Oct 25;13:6336. doi: 10.1038/s41467-022-34016-y (PMC9593997; doi:10.1038/s41467-022-34016-y)
Supplement: Supplementary file 7 — Source Data [file 41467_2022_34016_MOESM7_ESM.zip › Source Data/Figure-3/real-data-new/Lassosum/AST/AST-38]

gene_symbol gene_id chromosome model_best r2_test p_SCAD p_ElNet p_LASSO p_MCP p_MNet z_SCAD z_ElNet z_LASSO z_MCP z_MNet p_ACAT gene_pos runtime
BMP8B ENSG00000116985 1 Lassosum 0.00463100373407854 0.13644779017792 NA NA NA NA -0.0152200181321539 NA NA NA NA NA 40238693 6.209
MYCL1 ENSG00000116990 1 Lassosum 0.0275695597695883 0.0509333852886637 NA NA NA NA -0.00689369835086749 NA NA NA NA NA 40364513 4.269
SIPA1L2 ENSG00000116991 1 Lassosum 9.84446184348897e-05 0.99792153421832 NA NA NA NA 0.00680414473532803 NA NA NA NA NA 232615507 4.045
RLF ENSG00000117000 1 Lassosum 0.00119989914156959 0.618018161887678 NA NA NA NA 0.0010805050692245 NA NA NA NA NA 40666819 3.209
KMO ENSG00000117009 1 Lassosum 0.0122679680401375 0.0699019984621159 NA NA NA NA -0.491320619238722 NA NA NA NA NA 241727189 3.579
ZNF684 ENSG00000117010 1 Lassosum -0.00264601178386603 0.595826378426351 NA NA NA NA 0.0434730027799208 NA NA NA NA NA 41005537 3.27
KCNQ4 ENSG00000117013 1 Lassosum 0.0140823262052938 0.549903804659561 NA NA NA NA 0.00409884628522585 NA NA NA NA NA 41277904 4.089
RIMS3 ENSG00000117016 1 Lassosum 0.0232013149878695 0.323465005869232 NA NA NA NA 0.247204957930398 NA NA NA NA NA 41108840 2.989
AKT3 ENSG00000117020 1 Lassosum 0.00577617428667621 0.00408569241276793 NA NA NA NA 0.383443824237781 NA NA NA NA NA 243832958 2.961
ETV3 ENSG00000117036 1 Lassosum -0.00169444096454741 0.0431000492366896 NA NA NA NA -0.183215376614013 NA NA NA NA NA 157099624 3.291
ACADM ENSG00000117054 1 Lassosum 0.0780388347390536 0.411995485862945 NA NA NA NA -8.374418153734 NA NA NA NA NA 76221648 3.198
SLAMF1 ENSG00000117090 1 Lassosum 0.00829084152997239 0.196515565493301 NA NA NA NA 0.0102558707868395 NA NA NA NA NA 160597487 2.855
CD48 ENSG00000117091 1 Lassosum -0.00314061905783336 0.53112246291642 NA NA NA NA -0.166771027682249 NA NA NA NA NA 160665088 3.117
PADI2 ENSG00000117115 1 Lassosum 0.0775571406675538 0.148628388562711 NA NA NA NA 0.654071649011587 NA NA NA NA NA 17419602 2.834
SDHB ENSG00000117118 1 Lassosum 0.0045383519786184 0.751670679531947 NA NA NA NA 0.0419306621201515 NA NA NA NA NA 17362941 2.953
RPF1 ENSG00000117133 1 Lassosum 0.0453642191235076 0.402463236478501 NA NA NA NA 0.0804964942588292 NA NA NA NA NA 84954207 3.266
KDM5B ENSG00000117139 1 Lassosum -0.00298457787479456 0.0113483725200342 NA NA NA NA 0.530308948853859 NA NA NA NA NA 202737562 2.804
UAP1 ENSG00000117143 1 Lassosum -0.00286702902697145 0.646413627055048 NA NA NA NA -0.102873252824992 NA NA NA NA NA 162550474 3.335
CTBS ENSG00000117151 1 Lassosum 0.0365126013144361 0.343708977650069 NA NA NA NA -0.126976246348478 NA NA NA NA NA 85029483 2.721
KLHL12 ENSG00000117153 1 Lassosum 0 NA NA NA NA NA NA NA NA NA NA NA 202878996 3.003
SSX2IP ENSG00000117155 1 Lassosum 0.0126462258736877 0.90722388648848 NA NA NA NA 0.0262906559577362 NA NA NA NA NA 85132938 3.428
ZNHIT6 ENSG00000117174 1 Lassosum 0.0787518092693854 0.255736827166363 NA NA NA NA 0.745629049598029 NA NA NA NA NA 86144611 3.059
PLA2G2D ENSG00000117215 1 Lassosum 0.0212440701906887 0.698809330740629 NA NA NA NA 0.00559320321945475 NA NA NA NA NA 20442241 3.20099999999999
RBBP5 ENSG00000117222 1 Lassosum 0.00749753302605671 0.316700090314505 NA NA NA NA -0.501085134309437 NA NA NA NA NA 205073206 2.60499999999999
GBP3 ENSG00000117226 1 Lassosum 0.346010671387472 0.801211055996899 NA NA NA NA 0.0792736398277009 NA NA NA NA NA 89480463 2.557
GBP1 ENSG00000117228 1 Lassosum 0.000912950562787285 0.575580252013715 NA NA NA NA -0.0201493323721504 NA NA NA NA NA 89524522 3.027
PINK1-AS ENSG00000117242 1 Lassosum -0.00250969361165554 0.420064798502397 NA NA NA NA 0.575186726948682 NA NA NA NA NA 20973918 2.568
KIF17 ENSG00000117245 1 Lassosum -0.00219663788537061 0.586626189450566 NA NA NA NA 0.00872991245971865 NA NA NA NA NA 21017508 3.217
GPR89A ENSG00000117262 1 Lassosum -0.00301532626353995 0.0049446837520789 NA NA NA NA 0.0490846749551152 NA NA NA NA NA 145795757 2.16799999999999
CDK18 ENSG00000117266 1 Lassosum 0.00687111811244212 0.397024678241359 NA NA NA NA -0.000825293583375083 NA NA NA NA NA 205487822 2.94
RAB7L1 ENSG00000117280 1 Lassosum 0.0744910564591343 0.396182673211116 NA NA NA NA 4.22015335208037 NA NA NA NA NA 205740851 2.77600000000001
CD160 ENSG00000117281 1 Lassosum 0.00421227744092723 0.445018348812418 NA NA NA NA -0.0172806114460961 NA NA NA NA NA 145705706 2.18599999999999
ECE1 ENSG00000117298 1 Lassosum 0.0386518461691653 0.296569234556042 NA NA NA NA -0.111313455654255 NA NA NA NA NA 21607868 2.69
HMGCL ENSG00000117305 1 Lassosum 0.0436870499404974 0.37578473446842 NA NA NA NA 1.59572080867003 NA NA NA NA NA 24146742 2.90900000000001
GALE ENSG00000117308 1 Lassosum 0.010902159579832 0.316876409443128 NA NA NA NA -0.241416454027 NA NA NA NA NA 24124680 2.40100000000001
ID3 ENSG00000117318 1 Lassosum 0.00826274756799061 0.318386598433672 NA NA NA NA 0.0951685796700829 NA NA NA NA NA 23885347 2.629
CR2 ENSG00000117322 1 Lassosum 0.00499291645080024 0.848430918275094 NA NA NA NA 0.00454780734278017 NA NA NA NA NA 207645407 3.21599999999999
CD46 ENSG00000117335 1 Lassosum 0 NA NA NA NA NA NA NA NA NA NA NA 207947130 2.54700000000001
PRPF3 ENSG00000117360 1 Lassosum -0.00176683497358376 0.306891437503928 NA NA NA NA -0.0806336418461572 NA NA NA NA NA 150309798 2.432
APH1A ENSG00000117362 1 Lassosum -0.00275695754657668 0.369049289641638 NA NA NA NA -0.0359406926932785 NA NA NA NA NA 150239892 2.87100000000001
LEPRE1 ENSG00000117385 1 Lassosum 0.0452815586585991 0.795976050578987 NA NA NA NA -0.0447374188916677 NA NA NA NA NA 43222380 2.27
SLC2A1 ENSG00000117394 1 Lassosum -0.000608401870435982 0.497836913906463 NA NA NA NA 0.00731539827149691 NA NA NA NA NA 43407791 2.62500000000001
EBNA1BP2 ENSG00000117395 1 Lassosum 0.0177322012455639 0.603929921377431 NA NA NA NA -1.12073947863158 NA NA NA NA NA 43678717 2.738
CDC20 ENSG00000117399 1 Lassosum -0.00157788492626953 0.426685210357788 NA NA NA NA 0.0994068348984818 NA NA NA NA NA 43826750 2.44899999999998
MPL ENSG00000117400 1 Lassosum -0.00302894330010139 0.20966259087521 NA NA NA NA 0.243834399184694 NA NA NA NA NA 43810960 2.65600000000001
IPO13 ENSG00000117408 1 Lassosum 0.0280740246229099 0.111825951059005 NA NA NA NA -0.0534577193243726 NA NA NA NA NA 44423152 2.458
ATP6V0B ENSG00000117410 1 Lassosum 0.0704700423227045 0.265328417994824 NA NA NA NA -0.0663211752339378 NA NA NA NA NA 44442063 2.976
B4GALT2 ENSG00000117411 1 Lassosum -0.000965406754590337 0.977806887893878 NA NA NA NA -1.31007920052787e-05 NA NA NA NA NA 44450727 2.44199999999998
ERI3 ENSG00000117419 1 Lassosum 0.00220708263678815 0.0439798066687713 NA NA NA NA -0.0524141345352465 NA NA NA NA NA 44753837 2.554
PTCH2 ENSG00000117425 1 Lassosum -0.00279494370023881 0.128012089651765 NA NA NA NA -2.08510031143857 NA NA NA NA NA 45297125 2.55200000000002
AKR1A1 ENSG00000117448 1 Lassosum 0.0247651452974778 0.0834315447695155 NA NA NA NA 0.0947216171806154 NA NA NA NA NA 46025968 2.62800000000001
PRDX1 ENSG00000117450 1 Lassosum 0.0101402017539773 0.0516982250565273 NA NA NA NA 1.03428199270462 NA NA NA NA NA 45982713 2.40899999999999
PIK3R3 ENSG00000117461 1 Lassosum 0.0478967320308453 6.83372444294308e-05 NA NA NA NA -1.04089404010194 NA NA NA NA NA 46573986 2.34
BLZF1 ENSG00000117475 1 Lassosum 0.0108854841233129 0.237551069648832 NA NA NA NA 0.00614172619424531 NA NA NA NA NA 169351493 2.595
SLC19A2 ENSG00000117479 1 Lassosum -0.00250688668885757 0.913586078913022 NA NA NA NA 0.155858260070461 NA NA NA NA NA 169444194 3.155
FAAH ENSG00000117480 1 Lassosum 0.189664355161209 0.319739156206931 NA NA NA NA 0.225612701850734 NA NA NA NA NA 46869728 2.16899999999998
NSUN4 ENSG00000117481 1 Lassosum 0.430126810406541 0.568209568409537 NA NA NA NA 5.41334025363174 NA NA NA NA NA 46818336 2.316
TMED5 ENSG00000117500 1 Lassosum 0.0218521674934354 0.040866293143237 NA NA NA NA -18.9090547258399 NA NA NA NA NA 93630792 2.56200000000001
DR1 ENSG00000117505 1 Lassosum 0.047404479620981 0.190226198120801 NA NA NA NA 0.844603309641457 NA NA NA NA NA 93819797 2.369
CNN3 ENSG00000117519 1 Lassosum -0.00224956059975123 0.0352465675532229 NA NA NA NA -0.191828374776924 NA NA NA NA NA 95377670 3.149
PRRC2C ENSG00000117523 1 Lassosum -0.00161939428721114 0.223690573839253 NA NA NA NA -2.39107783835747 NA NA NA NA NA 171508650 2.41400000000002
ABCD3 ENSG00000117528 1 Lassosum 0.066110333149096 0.0316970771916601 NA NA NA NA -0.806553216963275 NA NA NA NA NA 94934077 2.79299999999998
VAMP4 ENSG00000117533 1 Lassosum 0.198930281528642 0.496028275917368 NA NA NA NA 0.0395133042003726 NA NA NA NA NA 171690343 3.12100000000001
DPH5 ENSG00000117543 1 Lassosum -0.00112610767910581 0.0131249362656946 NA NA NA NA -0.555618915012161 NA NA NA NA NA 101473411 2.32399999999998
FASLG ENSG00000117560 1 Lassosum -0.00302164649264336 0.190625768371518 NA NA NA NA 0.174790209567936 NA NA NA NA NA 172632084 2.535
PTBP2 ENSG00000117569 1 Lassosum -0.0015513512487666 0.408926437686276 NA NA NA NA -0.237175511478883 NA NA NA NA NA 97233785 2.334
TNFSF4 ENSG00000117586 1 Lassosum 0.0761697386474949 0.0909137855080151 NA NA NA NA 0.700390040921704 NA NA NA NA NA 173164662 2.333
PRDX6 ENSG00000117592 1 Lassosum 0.188173871110034 0.532929973369902 NA NA NA NA 0.167384193083863 NA NA NA NA NA 173452175 2.5
DARS2 ENSG00000117593 1 Lassosum 0.0134468741041717 0.0142644040081614 NA NA NA NA -1.91092381086456 NA NA NA NA NA 173810662 2.124
HSD11B1 ENSG00000117594 1 Lassosum -0.00323953126880472 0.578759613207648 NA NA NA NA 0.00689719387555643 NA NA NA NA NA 209883902 2.607
IRF6 ENSG00000117595 1 Lassosum 0.305039772221558 0.0482387861295519 NA NA NA NA -0.523257229331344 NA NA NA NA NA 209969250 3.15000000000001
DIEXF ENSG00000117597 1 Lassosum 0.0288919008975416 0.368508045598063 NA NA NA NA 0.28770087048798 NA NA NA NA NA 210016131 2.40199999999999
SERPINC1 ENSG00000117601 1 Lassosum 0.0484193593913312 6.16979786860883e-07 NA NA NA NA 1.96046411994241 NA NA NA NA NA 173879731 2.31700000000001
RCAN3 ENSG00000117602 1 Lassosum -0.00300721386229164 0.0878402142431872 NA NA NA NA -0.212771687198632 NA NA NA NA NA 24846446 2.59800000000001
SYF2 ENSG00000117614 1 Lassosum -0.000360000372139346 0.00632314181401341 NA NA NA NA 2.03551200727731 NA NA NA NA NA 25554081 2.381
C1orf63 ENSG00000117616 1 Lassosum 0.0150261789923809 0.0341611534882868 NA NA NA NA 0.250507283469327 NA NA NA NA NA 25616716 2.42000000000002
SLC35A3 ENSG00000117620 1 Lassosum 0.000917537412931435 0.0749347227011927 NA NA NA NA -0.116849858364861 NA NA NA NA NA 100463940 2.499
RCOR3 ENSG00000117625 1 Lassosum -0.00309332803621087 0.327368384040549 NA NA NA NA -0.0178266416795036 NA NA NA NA NA 211460723 2.774
STMN1 ENSG00000117632 1 Lassosum -0.00262256875792777 0.00179522716671466 NA NA NA NA 0.449160219746327 NA NA NA NA NA 26222077 2.714
MTFR1L ENSG00000117640 1 Lassosum -0.00325732873532902 0.185527035980239 NA NA NA NA 0.00199888368517209 NA NA NA NA NA 26152281 2.19799999999998
MAN1C1 ENSG00000117643 1 Lassosum 0.00697734573705822 0.915679684996397 NA NA NA NA 0.00925087061179576 NA NA NA NA NA 26028328 2.41800000000001
NEK2 ENSG00000117650 1 Lassosum -0.00313121573710773 0.338693883712752 NA NA NA NA 0.608178254909751 NA NA NA NA NA 211842537 2.35499999999999
RPS6KA1 ENSG00000117676 1 Lassosum -0.00325497116276141 0.0157100120418664 NA NA NA NA 0.327813120931812 NA NA NA NA NA 26878886 2.34100000000001
DHDDS ENSG00000117682 1 Lassosum 0.0953531059623596 0.0596538638962282 NA NA NA NA -0.0983132796906811 NA NA NA NA NA 26778279 2.148
NENF ENSG00000117691 1 Lassosum 0.0366188552653188 0.595913008766606 NA NA NA NA 0.0437801691571215 NA NA NA NA NA 212612971 2.45099999999999
NSL1 ENSG00000117697 1 Lassosum 0.00701283441056866 0.5313728142523 NA NA NA NA 0.156420145388774 NA NA NA NA NA 212932309 2.68000000000001
ARID1A ENSG00000117713 1 Lassosum 0.0159024292701586 0.778969471570565 NA NA NA NA 0.529425833135696 NA NA NA NA NA 27065559 2.15000000000001
CENPF ENSG00000117724 1 Lassosum -0.00308568684486676 0.710590178435114 NA NA NA NA -0.0408367333808753 NA NA NA NA NA 214807234 2.50999999999999
RPA2 ENSG00000117748 1 Lassosum 0.077866134697024 0.793460955734378 NA NA NA NA -0.066225275757489 NA NA NA NA NA 28229646 2.315
PPP1R8 ENSG00000117751 1 Lassosum -0.00324860145222838 0.812300858285686 NA NA NA NA 0.0385148371847113 NA NA NA NA NA 28167738 2.27000000000001
STX12 ENSG00000117758 1 Lassosum 0.000563542963552099 0.208987502001501 NA NA NA NA -0.0978236997027757 NA NA NA NA NA 28125328 2.09999999999999
MARC2 ENSG00000117791 1 Lassosum 0.096678060279304 0.555039259279799 NA NA NA NA 0.0587640696877762 NA NA NA NA NA 220939858 2.791
SLC5A9 ENSG00000117834 1 Lassosum -0.00298439642575765 0.889510603800935 NA NA NA NA -0.0397348044261923 NA NA NA NA NA 48701336 2.33500000000001
OSBPL9 ENSG00000117859 1 Lassosum 0.0182495029002517 0.182362808831314 NA NA NA NA 0.0152401578283979 NA NA NA NA NA 52148870 2.29499999999996
TXNDC12 ENSG00000117862 1 Lassosum 0.194181614574816 0.457137285925768 NA NA NA NA 0.100725733717731 NA NA NA NA NA 52503823 2.06700000000001
ESYT2 ENSG00000117868 7 Lassosum 0.143650146112589 0.375828145166949 NA NA NA NA 0.254272695748546 NA NA NA NA NA 158573315 2.76999999999998
CD3EAP ENSG00000117877 19 Lassosum 0.0216083446866724 0.104686557382771 NA NA NA NA 0.179979888314726 NA NA NA NA NA 45911745 1.37900000000002
MESDC2 ENSG00000117899 15 Lassosum 0.019440972118289 0.141787786739427 NA NA NA NA 0.443221467827334 NA NA NA NA NA 81260943 2.25500000000005
RCN2 ENSG00000117906 15 Lassosum -0.00323987353915056 0.528407847626398 NA NA NA NA -0.0458091115244089 NA NA NA NA NA 77233280 0.920000000000016
CTSD ENSG00000117984 11 Lassosum 0.0157227304847702 0.842427591288932 NA NA NA NA -0.0386200700388527 NA NA NA NA NA 1779602 2.62900000000002
