# Supplementary material for: SUMMIT: An integrative approach for better transcriptomic data imputation improves causal gene identification
Source: Nat Commun. 2022 Oct 25;13:6336. doi: 10.1038/s41467-022-34016-y (PMC9593997; doi:10.1038/s41467-022-34016-y)
Supplement: Supplementary file 7 — Source Data [file 41467_2022_34016_MOESM7_ESM.zip › Source Data/Figure-3/real-data-new/Lassosum/AST/AST-39]

gene_symbol gene_id chromosome model_best r2_test p_SCAD p_ElNet p_LASSO p_MCP p_MNet z_SCAD z_ElNet z_LASSO z_MCP z_MNet p_ACAT gene_pos runtime
STAG1 ENSG00000118007 3 Lassosum -0.000694143606553732 0.0252933759843544 NA NA NA NA 0.489986114233872 NA NA NA NA NA 136263148 6.429
STK11 ENSG00000118046 19 Lassosum 0.110552051071022 0.294993937234469 NA NA NA NA 0.0861229875698765 NA NA NA NA NA 1208917 1.487
MLL ENSG00000118058 11 Lassosum -0.00319784058684425 0.0291885611359869 NA NA NA NA 0.0521453501229608 NA NA NA NA NA 118352372 3.718
IFT46 ENSG00000118096 11 Lassosum 0.00789044240552972 0.0462198476641058 NA NA NA NA 0.464036412361955 NA NA NA NA NA 118429464 2.082
MMP8 ENSG00000118113 11 Lassosum 0.0309810526261516 0.973453377932303 NA NA NA NA 0.000867253252668491 NA NA NA NA NA 102590153 2.62
APOA1 ENSG00000118137 11 Lassosum 0.00541510406723755 0.856559283764739 NA NA NA NA -0.00790371342242165 NA NA NA NA NA 116707566 2.551
ZNF541 ENSG00000118156 19 Lassosum 0.00201993192966465 0.734567897336343 NA NA NA NA -0.0648857806830517 NA NA NA NA NA 48041527 1.405
KPTN ENSG00000118162 19 Lassosum 0.0303305664223615 0.218713800627058 NA NA NA NA -0.0111412286080427 NA NA NA NA NA 47982963 1.233
RPS25 ENSG00000118181 11 Lassosum 0.0754645194833977 0.72390963811528 NA NA NA NA -0.0361231676125492 NA NA NA NA NA 118887911 3.349
KIF14 ENSG00000118193 1 Lassosum -0.000766711280698607 0.149584911054594 NA NA NA NA 0.0524491883732763 NA NA NA NA NA 200555245 6.618
DDX59 ENSG00000118197 1 Lassosum 0.0348083531567154 0.515247084060831 NA NA NA NA -2.35118990664501 NA NA NA NA NA 200616060 3.113
CAMSAP2 ENSG00000118200 1 Lassosum 0.00318235454095206 0.265581585798578 NA NA NA NA 0.280585955697978 NA NA NA NA NA 200769259 3.105
ATF6 ENSG00000118217 1 Lassosum 0.0386698237541403 0.192597794452508 NA NA NA NA 4.23367211157978 NA NA NA NA NA 161834972 3.189
MREG ENSG00000118242 2 Lassosum -0.00325521450903143 0.187280073686698 NA NA NA NA 0.0122243285244138 NA NA NA NA NA 216854016 5.817
FASTKD2 ENSG00000118246 2 Lassosum 0.00318567637873168 0.411882892649325 NA NA NA NA -0.0292499387533493 NA NA NA NA NA 207643657 3.615
NRP2 ENSG00000118257 2 Lassosum 0.00168378140347214 0.731154688330961 NA NA NA NA -0.0240569249357473 NA NA NA NA NA 206604785 2.842
CREB1 ENSG00000118260 2 Lassosum 0.00946244687650288 0.64411548357931 NA NA NA NA 1.06139272337106 NA NA NA NA NA 208431308 3.334
KLF7 ENSG00000118263 2 Lassosum -0.00285107079139069 0.0808728582385083 NA NA NA NA 0.262201020146594 NA NA NA NA NA 207985426 2.538
B4GALT6 ENSG00000118276 18 Lassosum 0.0076791754956389 0.976487523271814 NA NA NA NA -0.0157977834965073 NA NA NA NA NA 29234004 1.546
C1orf54 ENSG00000118292 1 Lassosum -0.00212327890658148 0.628621065802089 NA NA NA NA -0.0455009252907961 NA NA NA NA NA 150246963 5.11
CA14 ENSG00000118298 1 Lassosum -0.00146019622318239 0.045853624179721 NA NA NA NA -2.79110984519157 NA NA NA NA NA 150233823 2.09
CASC1 ENSG00000118307 12 Lassosum 0.0417742846055605 0.0736761734182979 NA NA NA NA 0.339663767581367 NA NA NA NA NA 25304725 2.699
LRMP ENSG00000118308 12 Lassosum 0.00532023192727826 0.799607144040339 NA NA NA NA -0.0755233619629149 NA NA NA NA NA 25217602 2.125
SPCS2 ENSG00000118363 11 Lassosum 0.0243241320263891 0.0380923612669069 NA NA NA NA 1.67676386700516 NA NA NA NA NA 74675184 2.71000000000001
USP35 ENSG00000118369 11 Lassosum 0.0116191228842285 0.00887459542572693 NA NA NA NA -0.694068241202331 NA NA NA NA NA 77912807 2.07299999999999
ELOVL4 ENSG00000118402 6 Lassosum 0.0348632917527621 0.835911372585401 NA NA NA NA 0.0161905959737299 NA NA NA NA NA 80640913 6.38800000000001
CASP8AP2 ENSG00000118412 6 Lassosum -0.00299729180434016 0.341819777964471 NA NA NA NA 0.0348612350015187 NA NA NA NA NA 90561884 2.49799999999999
HMGN3 ENSG00000118418 6 Lassosum -0.00324835720161776 0.555949285496836 NA NA NA NA 1.23747961996728 NA NA NA NA NA 79927684 2.544
UBE3D ENSG00000118420 6 Lassosum -0.000748288608308778 0.128746265946335 NA NA NA NA -1.40199461409701 NA NA NA NA NA 83688838 2.056
CNR1 ENSG00000118432 6 Lassosum 0.498131568391046 0.899085056408634 NA NA NA NA -0.0145823389202582 NA NA NA NA NA 88862830 2.16499999999999
ANKRD13C ENSG00000118454 1 Lassosum -0.00321305463884425 0.651784379655273 NA NA NA NA -0.0677414886245535 NA NA NA NA NA 70773344 3.97800000000001
SGIP1 ENSG00000118473 1 Lassosum 0.151870548627275 0.382027607026265 NA NA NA NA -0.043160998549509 NA NA NA NA NA 67106524 2.661
PHF3 ENSG00000118482 6 Lassosum -0.00187401459615133 1.99830690507608e-05 NA NA NA NA -14.520891734411 NA NA NA NA NA 64417477 3.34999999999999
PLAGL1 ENSG00000118495 6 Lassosum 0.0215167822979335 0.836739324480674 NA NA NA NA -0.773223883619387 NA NA NA NA NA 144323586 2.795
FBXO30 ENSG00000118496 6 Lassosum -0.00281259323381144 0.468138357230398 NA NA NA NA 0.0787975795087136 NA NA NA NA NA 146127580 2.14999999999999
TNFAIP3 ENSG00000118503 6 Lassosum 0.00411291480400922 0.0130112745595563 NA NA NA NA 0.050928962416552 NA NA NA NA NA 138196400 2.68000000000001
AKAP7 ENSG00000118507 6 Lassosum 0.0540162091798752 0.430031366801033 NA NA NA NA -0.100240917405717 NA NA NA NA NA 131530740 2.229
RAB32 ENSG00000118508 6 Lassosum 0.00462690663788679 0.268677796094604 NA NA NA NA -0.135762828524513 NA NA NA NA NA 146870465 2.05000000000001
MYB ENSG00000118513 6 Lassosum -0.00159795484639003 0.816021127945131 NA NA NA NA 0.0309657348629899 NA NA NA NA NA 135521382 2.264
ALDH8A1 ENSG00000118514 6 Lassosum 0.168661401777862 0.0830085248065059 NA NA NA NA 3.12903182396998 NA NA NA NA NA 135254894 1.96499999999999
SGK1 ENSG00000118515 6 Lassosum 0.00800682806779829 0.209352019563775 NA NA NA NA 1.12839512699112 NA NA NA NA NA 134564817 2.273
RNF146 ENSG00000118518 6 Lassosum 0.0055380275400797 0.38231220701921 NA NA NA NA 0.0667711723104281 NA NA NA NA NA 127598733 1.754
ARG1 ENSG00000118520 6 Lassosum 0.14861866411401 0.323217236896503 NA NA NA NA -0.330203772102711 NA NA NA NA NA 131899878 1.995
CTGF ENSG00000118523 6 Lassosum -0.000528813092387725 0.0769923413594178 NA NA NA NA -0.0998852229674778 NA NA NA NA NA 132270914 2.29800000000002
PMFBP1 ENSG00000118557 16 Lassosum 0.00996155587862668 0.676340886355736 NA NA NA NA -0.00124224011458315 NA NA NA NA NA 72178416 1.417
FBXL5 ENSG00000118564 4 Lassosum 0.000364923982154375 0.838896686975417 NA NA NA NA 0.00757397544073115 NA NA NA NA NA 15644732 4.91799999999998
MED28 ENSG00000118579 4 Lassosum 0.0314231524101377 0.797352662990298 NA NA NA NA -0.0208132288413234 NA NA NA NA NA 17621865 2.452
SLC16A7 ENSG00000118596 12 Lassosum -0.00318057334090138 0.221614776896057 NA NA NA NA 0.16020608432125 NA NA NA NA NA 60083121 1.87300000000002
TMEM5 ENSG00000118600 12 Lassosum 0 NA NA NA NA NA NA NA NA NA NA NA 64188460 1.86199999999999
ZNF430 ENSG00000118620 19 Lassosum 0.0442661739119302 0.912792958393042 NA NA NA NA 0.0130310237294417 NA NA NA NA NA 21223141 0.665999999999997
VAMP8 ENSG00000118640 2 Lassosum 0.0144177468344289 0.370765244576858 NA NA NA NA -6.10273255459231 NA NA NA NA NA 85798919 6.41699999999997
DCLRE1B ENSG00000118655 1 Lassosum -0.00221058786477091 0.0852086968312933 NA NA NA NA 0.463870642294559 NA NA NA NA NA 114452235 5.81400000000002
MYL12B ENSG00000118680 18 Lassosum 0.0823523818558637 0.496707930900474 NA NA NA NA -0.00824516190889838 NA NA NA NA NA 3270094 1.06700000000001
FOXO3 ENSG00000118689 6 Lassosum 0.0101043709342431 0.688575665104511 NA NA NA NA -0.00622888911505129 NA NA NA NA NA 108943507 3.548
ARMC2 ENSG00000118690 6 Lassosum 0.144137586135197 0.29901090880563 NA NA NA NA -0.00462845118823733 NA NA NA NA NA 109232402 2.809
RPN2 ENSG00000118705 20 Lassosum 0.00152916029147965 0.482080808636357 NA NA NA NA 0.0357674273084055 NA NA NA NA NA 35838417 0.744
TGIF2 ENSG00000118707 20 Lassosum -0.00183717511779502 0.542969479832479 NA NA NA NA 0.0114097407624942 NA NA NA NA NA 35212225 0.911000000000001
PKD2 ENSG00000118762 4 Lassosum 0.016850255968328 0.0665766415134628 NA NA NA NA 0.683103911521041 NA NA NA NA NA 88963874 3.20599999999999
ABCG2 ENSG00000118777 4 Lassosum 0.0511353504645782 0.982817194901683 NA NA NA NA -0.00357127725715286 NA NA NA NA NA 89081945 3.232
SPP1 ENSG00000118785 4 Lassosum 0.0627969429067592 0.805442951023378 NA NA NA NA 0.0950089740775984 NA NA NA NA NA 88900690 2.99600000000001
STBD1 ENSG00000118804 4 Lassosum 0.00998871807875701 0.0356950578666798 NA NA NA NA 0.124395332328127 NA NA NA NA NA 77202819 3.95699999999999
CCNI ENSG00000118816 4 Lassosum 0.000327898209770416 0.339576707583793 NA NA NA NA 0.00223533009284416 NA NA NA NA NA 77982734 2.57599999999999
MFSD1 ENSG00000118855 3 Lassosum 0.0228864277722428 0.312782296084495 NA NA NA NA -0.837365527361007 NA NA NA NA NA 158498747 2.65599999999998
RAB3GAP2 ENSG00000118873 1 Lassosum 0.0101007696053496 0.743439664968427 NA NA NA NA 0.0633254227688751 NA NA NA NA NA 220383715 4.71300000000002
FAM86A ENSG00000118894 16 Lassosum -0.00325375974343078 0.49018137963181 NA NA NA NA 0.0051564525918028 NA NA NA NA NA 5141057 1.19799999999998
PPL ENSG00000118898 16 Lassosum 0.00266021947789674 0.598837172175213 NA NA NA NA -0.0961950521260659 NA NA NA NA NA 4971625 1.50900000000001
UBN1 ENSG00000118900 16 Lassosum 0.0101994712391482 0.501498642259047 NA NA NA NA -0.275827440382122 NA NA NA NA NA 4914513 1.36199999999999
KLF12 ENSG00000118922 13 Lassosum 0.00144812982261511 0.805810137481239 NA NA NA NA -0.0707754211955248 NA NA NA NA NA 74484310 1.44999999999999
UCHL3 ENSG00000118939 13 Lassosum -0.00320272065229488 0.791841864821361 NA NA NA NA -0.0212959282178313 NA NA NA NA NA 76151852 2.56100000000001
HS1BP3 ENSG00000118960 2 Lassosum 0.00116860430834809 0.103284017172495 NA NA NA NA -0.0275247230339105 NA NA NA NA NA 20805528 5.976
C2orf43 ENSG00000118961 2 Lassosum 0.111887960355846 0.905777013294205 NA NA NA NA -0.0445394834834108 NA NA NA NA NA 20953335 3.10499999999999
WDR35 ENSG00000118965 2 Lassosum 0.0207699223180918 0.901957733207204 NA NA NA NA -0.00896439876603126 NA NA NA NA NA 20149956 3.226
CCND2 ENSG00000118971 12 Lassosum 0.00314999481595379 0.272730785640394 NA NA NA NA 0.0231725426148013 NA NA NA NA NA 4398727 2.399
ELL2 ENSG00000118985 5 Lassosum -0.00309159696979022 0.432165750718945 NA NA NA NA 0.100735850235333 NA NA NA NA NA 95259288 3.00299999999999
CYP20A1 ENSG00000119004 2 Lassosum -0.00138892483002517 0.351990764239937 NA NA NA NA -0.0354073250318502 NA NA NA NA NA 204133336 3.495
NDUFB3 ENSG00000119013 2 Lassosum -0.000512760055110695 0.992736694415242 NA NA NA NA -0.00212384073136667 NA NA NA NA NA 201943314 3.739
GTF3C3 ENSG00000119041 2 Lassosum 0.00104826598341412 0.734909528609408 NA NA NA NA 0.0497660729263725 NA NA NA NA NA 197646102 2.35300000000001
SATB2 ENSG00000119042 2 Lassosum 0.0189574361488799 0.379519208848684 NA NA NA NA -0.000830987130651112 NA NA NA NA NA 200235106 1.96799999999999
UBE2B ENSG00000119048 5 Lassosum -0.00319816424444008 0.00443728505578083 NA NA NA NA 0.224821639611882 NA NA NA NA NA 133717276 3.017
TRPM6 ENSG00000119121 9 Lassosum 0.17790871175269 0.459751056084091 NA NA NA NA 0.119014067769665 NA NA NA NA NA 77420210 1.57300000000001
KLF9 ENSG00000119138 9 Lassosum 0.00376427721388783 0.630287230492655 NA NA NA NA -0.151660147472316 NA NA NA NA NA 73014521 1.905
TJP2 ENSG00000119139 9 Lassosum 0.282506985365798 0.442069731060694 NA NA NA NA 8.54017076787608 NA NA NA NA NA 71803174 1.22299999999998
C2orf40 ENSG00000119147 2 Lassosum -0.00260530281364679 0.750248394872471 NA NA NA NA 0.0380168395679006 NA NA NA NA NA 106687158 3.84800000000001
ITGB1BP1 ENSG00000119185 2 Lassosum -4.22180445986964e-05 0.163832955136174 NA NA NA NA -0.684387270193181 NA NA NA NA NA 9553640 3.88300000000001
CPSF3 ENSG00000119203 2 Lassosum 0.0118341050246192 0.942224396191828 NA NA NA NA -0.0036947098390278 NA NA NA NA NA 9588463 2.529
PIGZ ENSG00000119227 3 Lassosum 0.187186988742937 0.358523964900112 NA NA NA NA 0.577672945190258 NA NA NA NA NA 196684572 4.298
SENP5 ENSG00000119231 3 Lassosum 0.0422310848998095 0.939942532955449 NA NA NA NA -0.0069634153976086 NA NA NA NA NA 196628156 1.78199999999998
CCDC92 ENSG00000119242 12 Lassosum 0.0406152883110641 0.47885862720045 NA NA NA NA 0.476204223421105 NA NA NA NA NA 124430292 2.02300000000002
C1orf198 ENSG00000119280 1 Lassosum -0.00243903153285441 0.0720286464810823 NA NA NA NA 0.214819085692823 NA NA NA NA NA 230989100 4.90499999999997
HEATR1 ENSG00000119285 1 Lassosum 0.0161680456899901 0.00816349059207116 NA NA NA NA -0.561773072306988 NA NA NA NA NA 236740054 2.63499999999999
PTBP3 ENSG00000119314 9 Lassosum -0.00277171519133512 0.879659183217168 NA NA NA NA 0.00970950824413477 NA NA NA NA NA 115038331 1.45499999999998
RAD23B ENSG00000119318 9 Lassosum 0.0556883103408911 0.0506182845754784 NA NA NA NA -0.265805927072449 NA NA NA NA NA 110069946 1.40199999999999
FKBP15 ENSG00000119321 9 Lassosum 0.0988893160236108 0.507204243450771 NA NA NA NA -0.0678719693793624 NA NA NA NA NA 115953463 1.95500000000004
CTNNAL1 ENSG00000119326 9 Lassosum 0.104558309636987 0.0244676655095283 NA NA NA NA -0.530898513386022 NA NA NA NA NA 111740330 2.39999999999998
FAM206A ENSG00000119328 9 Lassosum 0.0817938110362515 0.131207235196817 NA NA NA NA 0.415418760164255 NA NA NA NA NA 111704742 1.529
WDR34 ENSG00000119333 9 Lassosum -0.0021272268637571 0.222164329405033 NA NA NA NA 0.330629455028907 NA NA NA NA NA 131407503 1.10899999999998
SET ENSG00000119335 9 Lassosum -0.00319490902866981 0.584581212207899 NA NA NA NA -0.026913705244321 NA NA NA NA NA 131452191 2.14799999999997
PPP2R4 ENSG00000119383 9 Lassosum 0.140928814287662 0.00280911663673691 NA NA NA NA -1.05896418748168 NA NA NA NA NA 131892227 1.11400000000003
GLE1 ENSG00000119392 9 Lassosum 0.00253764992053862 0.366260554534436 NA NA NA NA -0.0536736322833859 NA NA NA NA NA 131285773 1.06099999999998
RAB14 ENSG00000119396 9 Lassosum -0.00211624379189068 0.11318833425185 NA NA NA NA -0.375170953395512 NA NA NA NA NA 123962853 1.36500000000001
