# Supplementary material for: SUMMIT: An integrative approach for better transcriptomic data imputation improves causal gene identification
Source: Nat Commun. 2022 Oct 25;13:6336. doi: 10.1038/s41467-022-34016-y (PMC9593997; doi:10.1038/s41467-022-34016-y)
Supplement: Supplementary file 7 — Source Data [file 41467_2022_34016_MOESM7_ESM.zip › Source Data/Figure-3/real-data-new/Lassosum/AST/AST-4]

gene_symbol gene_id chromosome model_best r2_test p_SCAD p_ElNet p_LASSO p_MCP p_MNet z_SCAD z_ElNet z_LASSO z_MCP z_MNet p_ACAT gene_pos runtime
MARCO ENSG00000019169 2 Lassosum 0.0933364719457276 0.00200569531965602 NA NA NA NA 8.67859400213442 NA NA NA NA NA 119725989 6.903
PRDM11 ENSG00000019485 11 Lassosum 0.01763004032023 0.821205801565229 NA NA NA NA 0.00694621736877139 NA NA NA NA NA 45181649 4.962
CD74 ENSG00000019582 5 Lassosum 0.00532494312411635 0.0749872145351237 NA NA NA NA 0.17543963911197 NA NA NA NA NA 149786846 4.871
HGF ENSG00000019991 7 Lassosum 0.00417889743397226 0.335417566708716 NA NA NA NA 0.132235029642181 NA NA NA NA NA 81364038 4.069
ZRANB1 ENSG00000019995 10 Lassosum -0.00135624311194471 0.49853781856957 NA NA NA NA 3.25352446180676 NA NA NA NA NA 126653725 4.504
NCDN ENSG00000020129 1 Lassosum -0.00322157670269507 0.484722895314099 NA NA NA NA -0.00546214172228934 NA NA NA NA NA 36027974 5.661
GPR124 ENSG00000020181 8 Lassosum 0.00695559842110238 0.650708768139238 NA NA NA NA 0.410159558172269 NA NA NA NA NA 37672061 3.908
ZFP64 ENSG00000020256 20 Lassosum 0.00122567804029161 0.346355803145175 NA NA NA NA -0.107915878054295 NA NA NA NA NA 50744524 2.139
MNAT1 ENSG00000020426 14 Lassosum -0.00308142616085405 0.650373570206511 NA NA NA NA -0.117772887368842 NA NA NA NA NA 61319065 1.274
SAMD4A ENSG00000020577 14 Lassosum 0.0120516511092704 0.0122853208834589 NA NA NA NA -3.24613432840023 NA NA NA NA NA 55146924 1.609
RUNX3 ENSG00000020633 1 Lassosum 0.00102837862715155 4.62845176790152e-06 NA NA NA NA -0.0134534567964564 NA NA NA NA NA 25258807 4.519
MRE11A ENSG00000020922 11 Lassosum 0.17900450679691 0.213948104328436 NA NA NA NA 1.07222293408747 NA NA NA NA NA 94189984 5.94600000000001
PLEKHB1 ENSG00000021300 11 Lassosum 0.0402160904801871 0.0927711079612065 NA NA NA NA -0.492407565618105 NA NA NA NA NA 73365543 1.516
SERPINB1 ENSG00000021355 6 Lassosum 0.00728783059079574 0.993197609398708 NA NA NA NA 0.00204028679211556 NA NA NA NA NA 2837403 2.823
SLC7A9 ENSG00000021488 19 Lassosum 0.088937447990085 0.715844106909337 NA NA NA NA 0.402979376606554 NA NA NA NA NA 33341043 1.231
SPAST ENSG00000021574 2 Lassosum -0.00287426491308329 0.0121147063585135 NA NA NA NA -0.224795998007056 NA NA NA NA NA 32335693 6.674
OSBPL5 ENSG00000021762 11 Lassosum 0.122611045630062 0.909085344890673 NA NA NA NA 0.0205746110135916 NA NA NA NA NA 3148157 2.97199999999999
AQR ENSG00000021776 15 Lassosum 0.00409530512682554 0.834181759083408 NA NA NA NA -0.0277870831896237 NA NA NA NA NA 35204886 1.50700000000001
CPS1 ENSG00000021826 2 Lassosum 0.000693565377889227 0.0530294980181167 NA NA NA NA 0.16455076902381 NA NA NA NA NA 211443118 5.51299999999999
RTFDC1 ENSG00000022277 20 Lassosum -0.00197382102564636 0.573792681009835 NA NA NA NA 0.494140022971381 NA NA NA NA NA 55068795 1.43100000000001
NLRP2 ENSG00000022556 19 Lassosum 0.112980903989311 0.564591086580374 NA NA NA NA -0.233190835900998 NA NA NA NA NA 55488504 1.28399999999999
SLC45A4 ENSG00000022567 8 Lassosum 0.092257990738863 0.895375781020012 NA NA NA NA 0.240148487407085 NA NA NA NA NA 142267834 5.133
RNF10 ENSG00000022840 12 Lassosum 0.0107508606087953 0.994211295606772 NA NA NA NA -0.0283225496895895 NA NA NA NA NA 120993340 2.88499999999999
ZNF839 ENSG00000022976 14 Lassosum 0.00402906674648273 0.178955624509546 NA NA NA NA -1.32380063651935 NA NA NA NA NA 102796379 1.45400000000001
ZDHHC6 ENSG00000023041 10 Lassosum 0.110733071497264 0.833098781458469 NA NA NA NA 0.0231002013737437 NA NA NA NA NA 114198365 2.94399999999999
GRAMD1B ENSG00000023171 11 Lassosum 0.0322977952362168 0.237885231263389 NA NA NA NA 0.354362166918805 NA NA NA NA NA 123447413 5.169
RNH1 ENSG00000023191 11 Lassosum 0.133511058087219 0.537867091294761 NA NA NA NA 0.0294840618000103 NA NA NA NA NA 500906 1.959
NDUFS1 ENSG00000023228 2 Lassosum -0.00325732233405862 0.0533358515710458 NA NA NA NA -0.0538079218553624 NA NA NA NA NA 207005238 5.33800000000001
RB1CC1 ENSG00000023287 8 Lassosum -0.00317978807332375 0.673229973917282 NA NA NA NA -0.00593005830290407 NA NA NA NA NA 53596709 2.499
ERP44 ENSG00000023318 9 Lassosum 0.000777532382064683 0.505275031662746 NA NA NA NA 0.00748823260258779 NA NA NA NA NA 102801391 3.681
ALAS1 ENSG00000023330 3 Lassosum 0.00811602018101154 0.346412051958289 NA NA NA NA 2.85830244603524 NA NA NA NA NA 52240222 4.741
BIRC3 ENSG00000023445 11 Lassosum -0.000134955383578106 0.606609466534666 NA NA NA NA -0.0847625286803762 NA NA NA NA NA 102199174 2.05
AKAP11 ENSG00000023516 13 Lassosum 0.00591387586311409 0.199985921150981 NA NA NA NA 0.240474907254022 NA NA NA NA NA 42871842 1.922
GLRX2 ENSG00000023572 1 Lassosum 0.00929122309251607 0.772551989536148 NA NA NA NA 0.00138608534588795 NA NA NA NA NA 193070421 4.976
SNAPC1 ENSG00000023608 14 Lassosum 0.124509637814026 0.605146356348763 NA NA NA NA -0.0467572995577184 NA NA NA NA NA 62246110 2.768
DERA ENSG00000023697 12 Lassosum 0.0139578009550406 0.730528853213397 NA NA NA NA -0.0270597570363664 NA NA NA NA NA 16127163 1.777
STRAP ENSG00000023734 12 Lassosum -0.00108328130745683 0.174008129452376 NA NA NA NA 0.0637839877407385 NA NA NA NA NA 16045868 2.33899999999998
ABCC2 ENSG00000023839 10 Lassosum 0.0357906369805059 0.798478835672676 NA NA NA NA 0.413425755554184 NA NA NA NA NA 101577219 1.94300000000001
DEF6 ENSG00000023892 6 Lassosum 0.251300543579255 8.58085537700662e-07 NA NA NA NA 2.62831288960353 NA NA NA NA NA 35277571 3.608
PLEKHO1 ENSG00000023902 1 Lassosum 0.00910560324655785 0.494521908700677 NA NA NA NA -0.0590190472797706 NA NA NA NA NA 150126816 5.33199999999999
GCLM ENSG00000023909 1 Lassosum -0.00324809178096053 0.609993049463497 NA NA NA NA 0.0236436905713809 NA NA NA NA NA 94362863 2.172
UBR2 ENSG00000024048 6 Lassosum 0.0426948378495027 0.292227567558134 NA NA NA NA -0.0405109298357184 NA NA NA NA NA 42596521 3.18299999999999
EHD2 ENSG00000024422 19 Lassosum 0 NA NA NA NA NA NA NA NA NA NA NA 48231495 1.78900000000002
DEPDC1 ENSG00000024526 1 Lassosum 0 NA NA NA NA NA NA NA NA NA NA NA 68951369 2.70999999999998
CCDC28A ENSG00000024862 6 Lassosum 0.0203378941985276 0.823867038453917 NA NA NA NA -0.129071975816827 NA NA NA NA NA 139104556 4.85000000000002
RRAGD ENSG00000025039 6 Lassosum 0.014248128629763 0.592877743997333 NA NA NA NA -0.137496089213952 NA NA NA NA NA 90098172 2.505
HSF2 ENSG00000025156 6 Lassosum 0.236684917335893 0.82220433784032 NA NA NA NA 0.166571907840092 NA NA NA NA NA 122737477 2.411
PHF20 ENSG00000025293 20 Lassosum 0.00252737552330562 0.000312895392142249 NA NA NA NA 7.75835459933882 NA NA NA NA NA 34449099 0.572999999999979
HSD17B6 ENSG00000025423 12 Lassosum -0.00323660934419334 0.296328818680458 NA NA NA NA 0.0463130820415108 NA NA NA NA NA 57163759 1.87200000000001
NR1H3 ENSG00000025434 11 Lassosum 0.0404150023923375 0.671486470810641 NA NA NA NA -1.28545014794365 NA NA NA NA NA 47280123 3.39599999999999
TYMP ENSG00000025708 22 Lassosum 0.052461396164894 0.0376277482211847 NA NA NA NA 0.698602276715622 NA NA NA NA NA 50966333 0.445999999999998
NCAPH2 ENSG00000025770 22 Lassosum -0.00174963501720216 0.000349395833119913 NA NA NA NA -0.812647483646632 NA NA NA NA NA 50954273 0.373999999999995
TOMM34 ENSG00000025772 20 Lassosum 0.0645564386004847 0.00830259002096013 NA NA NA NA -1.22112897910523 NA NA NA NA NA 43579949 1.30799999999999
SEC63 ENSG00000025796 6 Lassosum -0.00325354287510282 0.0138058312969322 NA NA NA NA 0.0512908003434903 NA NA NA NA NA 108234176 1.80000000000001
KPNA6 ENSG00000025800 1 Lassosum -0.00250122554480847 0.0823819505891011 NA NA NA NA -1.20659552056103 NA NA NA NA NA 32607904 5.63899999999998
VIM ENSG00000026025 10 Lassosum 0.00842144811328827 0.244578411445241 NA NA NA NA 0.524678635428399 NA NA NA NA NA 17274925 4.268
FAS ENSG00000026103 10 Lassosum 0.0338405408183684 0.493371428584455 NA NA NA NA -2.32344539040206 NA NA NA NA NA 90762978 1.83500000000001
RNASET2 ENSG00000026297 6 Lassosum 0.23094844636535 0.958928287807993 NA NA NA NA -0.411095479317808 NA NA NA NA NA 167356835 4.56799999999998
CD44 ENSG00000026508 11 Lassosum 0.0303148523518749 0.911798294692615 NA NA NA NA 0.229409647502583 NA NA NA NA NA 35207183 3.02700000000002
KCNG1 ENSG00000026559 20 Lassosum 0.00176516891451217 0.0257221249556581 NA NA NA NA -0.207125105975021 NA NA NA NA NA 49629929 2.215
AGPAT4 ENSG00000026652 6 Lassosum 0.0461738806321034 0.093261688561674 NA NA NA NA 0.102041076564293 NA NA NA NA NA 161623052 2.73499999999999
SLAMF7 ENSG00000026751 1 Lassosum 0.0109058949544322 0.533988297034717 NA NA NA NA -0.112835404567336 NA NA NA NA NA 160716824 5.779
BTN3A1 ENSG00000026950 6 Lassosum 0.0600833654715993 0.296259951469789 NA NA NA NA 1.13312260787204 NA NA NA NA NA 26408954 2.417
MIPEP ENSG00000027001 13 Lassosum 0.00069629563255813 0.217880434161169 NA NA NA NA -0.116992818623902 NA NA NA NA NA 24383943 2.59899999999999
PRKCH ENSG00000027075 14 Lassosum 0.000854112411608487 0.00709789824861672 NA NA NA NA 0.0316105428800495 NA NA NA NA NA 61835985 1.10400000000001
IFNGR1 ENSG00000027697 6 Lassosum 0.0240633938759407 0.0225539630841341 NA NA NA NA 0.0757925936054112 NA NA NA NA NA 137529603 2.61599999999999
B4GALT7 ENSG00000027847 5 Lassosum 0.112752492979402 0.0176163254165795 NA NA NA NA -3.58756282226487 NA NA NA NA NA 177032224 5.45099999999999
SH2D2A ENSG00000027869 1 Lassosum -0.00194755843632777 0.750086517559678 NA NA NA NA -0.0132087407990709 NA NA NA NA NA 156781344 3.09999999999999
VRK2 ENSG00000028116 2 Lassosum 0.0329164651390779 0.954810593247094 NA NA NA NA -0.196919661598912 NA NA NA NA NA 58260920 5.13300000000001
TNFRSF1B ENSG00000028137 1 Lassosum -0.00312784151909673 0.107463219008724 NA NA NA NA -0.0627169604421961 NA NA NA NA NA 12248172 3.261
VEZT ENSG00000028203 12 Lassosum 0.031039279191998 0.760464158037685 NA NA NA NA -0.000999719543788424 NA NA NA NA NA 95654044 2.40000000000001
POU2F2 ENSG00000028277 19 Lassosum -0.00105822059297345 0.532968467556778 NA NA NA NA -0.0399592685048469 NA NA NA NA NA 42645499 1.86000000000001
BRD9 ENSG00000028310 5 Lassosum 0.00143735823591817 0.125970562526612 NA NA NA NA -0.0482024073806751 NA NA NA NA NA 871672 1.69800000000001
SNX1 ENSG00000028528 15 Lassosum 0.0493079457760144 0.115003681916706 NA NA NA NA -0.155470077556117 NA NA NA NA NA 64412305 1.70700000000002
TBPL1 ENSG00000028839 6 Lassosum 0.0151907048504782 0.360837961101184 NA NA NA NA 0.053451893239903 NA NA NA NA NA 134290972 4.42700000000002
ARNTL2 ENSG00000029153 12 Lassosum -0.00285471202969068 0.0121389166645581 NA NA NA NA 0.199990883656028 NA NA NA NA NA 27531014 3.21799999999999
BCLAF1 ENSG00000029363 6 Lassosum 0.0191631587210971 0.888079613162716 NA NA NA NA -0.000932991239774656 NA NA NA NA NA 136594495 1.91899999999998
SLC39A9 ENSG00000029364 14 Lassosum 0.20164038505038 0.216075246912672 NA NA NA NA -0.271519777976241 NA NA NA NA NA 69896918 2.61700000000002
ANK1 ENSG00000029534 8 Lassosum 0.00666041747216206 0.815031620379002 NA NA NA NA 0.0155377646973104 NA NA NA NA NA 41632509 2.47399999999999
TFB1M ENSG00000029639 6 Lassosum 0.0106899082404677 0.277722728320259 NA NA NA NA 3.53269556706116 NA NA NA NA NA 155607135 3.142
RABEP1 ENSG00000029725 17 Lassosum 0.149658251701623 0.316151566213877 NA NA NA NA -0.294515418266952 NA NA NA NA NA 5237343 1.14000000000001
NUP160 ENSG00000030066 11 Lassosum 0.00332564977960359 0.105278981958574 NA NA NA NA -9.59634129011808 NA NA NA NA NA 47834873 3.119
BAK1 ENSG00000030110 6 Lassosum 0.175616361211153 0.725744185666893 NA NA NA NA -0.222289505302904 NA NA NA NA NA 33544174 3.53300000000002
IKZF2 ENSG00000030419 2 Lassosum 0.0062679198130271 0.748783564990374 NA NA NA NA -0.00170043942402358 NA NA NA NA NA 213940790 3.32799999999997
GRN ENSG00000030582 17 Lassosum 0.0089744778163966 5.68257743605898e-05 NA NA NA NA 0.646180717500289 NA NA NA NA NA 42426542 3.79699999999997
FAM13B ENSG00000031003 5 Lassosum 0.00849872825224807 0.0646440604185127 NA NA NA NA 0.240557716891813 NA NA NA NA NA 137330649 1.80799999999999
ARHGAP31 ENSG00000031081 3 Lassosum 0.00494056228090489 0.454814095266383 NA NA NA NA -0.0592748872509186 NA NA NA NA NA 119076390 5.99799999999999
CENPQ ENSG00000031691 6 Lassosum 0.148877812897981 0.896402247558753 NA NA NA NA -0.0173103836817979 NA NA NA NA NA 49445958 2.65699999999998
SARS ENSG00000031698 1 Lassosum 0.00507010024555077 0.0632161459354837 NA NA NA NA -0.185188359391593 NA NA NA NA NA 109768665 4.72500000000002
RANBP3 ENSG00000031823 19 Lassosum 0 NA NA NA NA NA NA NA NA NA NA NA 5947151 0.802000000000021
ARID4A ENSG00000032219 14 Lassosum 0.00536696132310865 0.0472097104788789 NA NA NA NA -0.00905564518181777 NA NA NA NA NA 58802854 1.92899999999997
TSSC1 ENSG00000032389 2 Lassosum 0.00444263753066299 0.0504513876987093 NA NA NA NA 0.292355656484585 NA NA NA NA NA 3287174 4.61399999999998
PNPLA6 ENSG00000032444 19 Lassosum 0.0139241289448101 0.843510941480782 NA NA NA NA -0.0256006132522758 NA NA NA NA NA 7612770 0.822000000000003
IFT88 ENSG00000032742 13 Lassosum 0.0609862173987978 0.404535393106766 NA NA NA NA 0.225514352027066 NA NA NA NA NA 21203044 1.69599999999997
ALG1 ENSG00000033011 16 Lassosum 0.00570475806861381 0.686368476257211 NA NA NA NA -0.00734365076877306 NA NA NA NA NA 5110541 1.21500000000003
ZCCHC8 ENSG00000033030 12 Lassosum -0.000603472504414171 0.797338743774871 NA NA NA NA -0.0266208942991575 NA NA NA NA NA 122971467 4.91199999999998
ABCF2 ENSG00000033050 7 Lassosum -0.00139137328280392 0.335591052455633 NA NA NA NA -0.282897367172392 NA NA NA NA NA 150914619 1.77800000000002
CHPF2 ENSG00000033100 7 Lassosum 0.0224801295946927 0.818581989585125 NA NA NA NA -0.0518845458443272 NA NA NA NA NA 150932741 2.28199999999998
FUT8 ENSG00000033170 14 Lassosum 0.0173229357767023 0.880044897758265 NA NA NA NA 0.116426875495778 NA NA NA NA NA 66044074 1.78800000000001
UBA6 ENSG00000033178 4 Lassosum 0.171759164802435 0.47488785812589 NA NA NA NA 0.0435028877939681 NA NA NA NA NA 68524188 5.76400000000001
