# Supplementary material for: SUMMIT: An integrative approach for better transcriptomic data imputation improves causal gene identification
Source: Nat Commun. 2022 Oct 25;13:6336. doi: 10.1038/s41467-022-34016-y (PMC9593997; doi:10.1038/s41467-022-34016-y)
Supplement: Supplementary file 7 — Source Data [file 41467_2022_34016_MOESM7_ESM.zip › Source Data/Figure-3/real-data-new/Lassosum/AST/AST-40]

gene_symbol gene_id chromosome model_best r2_test p_SCAD p_ElNet p_LASSO p_MCP p_MNet z_SCAD z_ElNet z_LASSO z_MCP z_MNet p_ACAT gene_pos runtime
CNTRL ENSG00000119397 9 Lassosum 0.0378609436090327 0.617518124845576 NA NA NA NA 0.168857425231404 NA NA NA NA NA 123888514 3.423
TRIM32 ENSG00000119401 9 Lassosum -0.00238852190414263 0.624067597294409 NA NA NA NA 0.109152159089754 NA NA NA NA NA 119456580 2.636
FBXW2 ENSG00000119402 9 Lassosum 0.00596240844410656 0.0348303637585121 NA NA NA NA 0.65508828052964 NA NA NA NA NA 123534973 1.879
PHF19 ENSG00000119403 9 Lassosum -0.00219769491258504 0.0255084034617405 NA NA NA NA 0.396718632996518 NA NA NA NA NA 123628791 1.695
NEK6 ENSG00000119408 9 Lassosum 0.0745037564593815 0.363503127722333 NA NA NA NA 1.44157552083863 NA NA NA NA NA 127067735 1.837
BSPRY ENSG00000119411 9 Lassosum 0.169333061156806 0.0358109302755169 NA NA NA NA -0.567667457920193 NA NA NA NA NA 116122667 2.062
PPP6C ENSG00000119414 9 Lassosum 0.053029347730929 0.389533211841522 NA NA NA NA 0.72962381731559 NA NA NA NA NA 127930535 2.112
NDUFA8 ENSG00000119421 9 Lassosum -0.00240486617966562 0.0386284504796066 NA NA NA NA 0.388917630609071 NA NA NA NA NA 124908421 1.567
HDHD3 ENSG00000119431 9 Lassosum 0.0403309056193766 0.439518658980972 NA NA NA NA 0.299479193497449 NA NA NA NA NA 116137489 2.018
RBM18 ENSG00000119446 9 Lassosum 0.0371469957539116 0.191939053676737 NA NA NA NA -0.211630454627895 NA NA NA NA NA 125013510 1.704
SLC46A2 ENSG00000119457 9 Lassosum 0.112317658512344 0.135818180144494 NA NA NA NA 0.837531923245445 NA NA NA NA NA 115647196 1.752
HSDL2 ENSG00000119471 9 Lassosum 0.0126850024784831 0.232231097968705 NA NA NA NA 0.46536028329803 NA NA NA NA NA 115188453 1.919
MAPKAP1 ENSG00000119487 9 Lassosum 0.036468235875157 0.27062689663682 NA NA NA NA -0.0464066273810525 NA NA NA NA NA 128334592 1.332
NR4A3 ENSG00000119508 9 Lassosum -0.0023427216596954 0.746348297064129 NA NA NA NA 0.0160942453993519 NA NA NA NA NA 102606655 1.425
INVS ENSG00000119509 9 Lassosum 0.18568099956465 0.935825355652493 NA NA NA NA -0.0147440606776094 NA NA NA NA NA 102962410 1.416
GALNT12 ENSG00000119514 9 Lassosum -0.0003491841615757 0.3995070841971 NA NA NA NA 0.0840034653993746 NA NA NA NA NA 101591172 1.78
DENND1A ENSG00000119522 9 Lassosum 0.0170458424119393 0.0176381656125155 NA NA NA NA 0.791507425022304 NA NA NA NA NA 126417182 1.688
ALG2 ENSG00000119523 9 Lassosum 0.00350833219509494 0.00307279765710707 NA NA NA NA 0.127353194935753 NA NA NA NA NA 101981473 1.448
CSF3R ENSG00000119535 1 Lassosum -0.00147125448454632 0.223289225203522 NA NA NA NA -0.849076141240085 NA NA NA NA NA 36940261 5.781
KDSR ENSG00000119537 18 Lassosum -0.00155128183240461 0.619563945856279 NA NA NA NA -1.1017462180036 NA NA NA NA NA 61014851 1.55399999999999
VPS4B ENSG00000119541 18 Lassosum 5.90358709519068e-05 0.355110516635444 NA NA NA NA 1.01242884300987 NA NA NA NA NA 61073069 1.15600000000001
C19orf25 ENSG00000119559 19 Lassosum -0.00285515808768855 0.352660086006492 NA NA NA NA 0.647126428277127 NA NA NA NA NA 1470348 1.23399999999999
ZBTB45 ENSG00000119574 19 Lassosum -0.00243469710171307 0.309948374222236 NA NA NA NA -0.0197872692263814 NA NA NA NA NA 59037587 1.134
YLPM1 ENSG00000119596 14 Lassosum -0.00277488631862188 0.0448883021206683 NA NA NA NA 0.149812882124454 NA NA NA NA NA 75267040 2.364
DCAF4 ENSG00000119599 14 Lassosum 0.0944530400579533 0.0119010168276546 NA NA NA NA -0.608194771510311 NA NA NA NA NA 73409725 1.85899999999999
PROX2 ENSG00000119608 14 Lassosum 0.0179258260112006 0.446644398549868 NA NA NA NA 0.207476753246165 NA NA NA NA NA 75325136 1.98800000000001
FCF1 ENSG00000119616 14 Lassosum 0.00667993972269509 0.658387882190272 NA NA NA NA 0.0318826749192679 NA NA NA NA NA 75191620 1.309
PGF ENSG00000119630 14 Lassosum 0.0144319428287248 0.434089806689778 NA NA NA NA 0.0299882973451862 NA NA NA NA NA 75415512 1.246
IFI27L2 ENSG00000119632 14 Lassosum 0.0224507851750199 0.885728488366044 NA NA NA NA 0.0384827585129452 NA NA NA NA NA 94595353 1.724
CCDC176 ENSG00000119636 14 Lassosum 0.000193228631862996 0.0462054730138047 NA NA NA NA -8.47787111950073 NA NA NA NA NA 74517811 1.47300000000001
NEK9 ENSG00000119638 14 Lassosum 0.0733192594308537 0.246356287231201 NA NA NA NA -0.0626687015395207 NA NA NA NA NA 75571434 1.262
ACYP1 ENSG00000119640 14 Lassosum -0.0021562213823747 0.586534865815792 NA NA NA NA 0.0377893804559395 NA NA NA NA NA 75528055 1.234
IFT43 ENSG00000119650 14 Lassosum -0.00302482250181657 0.270869839760437 NA NA NA NA 0.324410217876886 NA NA NA NA NA 76459703 1.484
NPC2 ENSG00000119655 14 Lassosum 0.0628261622717377 0.761057883190244 NA NA NA NA -0.0311351779495869 NA NA NA NA NA 74951887 1.256
DNAL1 ENSG00000119661 14 Lassosum -0.00325665604674596 0.186399595494714 NA NA NA NA -0.0915807650162254 NA NA NA NA NA 74138591 1.251
IRF2BPL ENSG00000119669 14 Lassosum 0.0539870917598225 0.651641515461573 NA NA NA NA 0.11247139778007 NA NA NA NA NA 77492961 1.587
ACOT2 ENSG00000119673 14 Lassosum 0.0144069193036269 0.399938350025032 NA NA NA NA -0.828444747645555 NA NA NA NA NA 74038340 1.163
LTBP2 ENSG00000119681 14 Lassosum 0.059841175557521 0.00736496862107262 NA NA NA NA 0.443311826820746 NA NA NA NA NA 75022089 1.38799999999999
KIAA0317 ENSG00000119682 14 Lassosum 0.00282274878367439 0.79182166235049 NA NA NA NA 0.000314669681871294 NA NA NA NA NA 75149849 1.27000000000001
MLH3 ENSG00000119684 14 Lassosum 0.0439738937974996 0.717845511175774 NA NA NA NA -0.151150730303024 NA NA NA NA NA 75499351 1.36200000000001
TTLL5 ENSG00000119685 14 Lassosum 0.0757519924465427 0.188035567914517 NA NA NA NA 0.899412049948985 NA NA NA NA NA 76260694 1.34400000000001
FLVCR2 ENSG00000119686 14 Lassosum 0.0448162929604758 0.597769271886818 NA NA NA NA 0.113317833533655 NA NA NA NA NA 76087258 1.42699999999999
ABCD4 ENSG00000119688 14 Lassosum 0.0077121979946525 0.795858954514068 NA NA NA NA 0.0188912156338984 NA NA NA NA NA 74760942 1.32299999999999
DLST ENSG00000119689 14 Lassosum -0.0032435302337841 0.999932591396815 NA NA NA NA -8.77780971859721e-05 NA NA NA NA NA 75359521 1.495
TGFB3 ENSG00000119699 14 Lassosum 0.0382784064629036 0.909776824961325 NA NA NA NA 0.00574043571349712 NA NA NA NA NA 76436888 1.354
ZC2HC1C ENSG00000119703 14 Lassosum -0.00100122440932693 0.00722292079055436 NA NA NA NA -0.445617362906572 NA NA NA NA NA 75537999 1.236
SLIRP ENSG00000119705 14 Lassosum 0.00122957881953489 0.355566879138166 NA NA NA NA -0.961579609238319 NA NA NA NA NA 78200930 1.518
RBM25 ENSG00000119707 14 Lassosum -0.00131502654371074 0.064849951504215 NA NA NA NA -0.337450019672898 NA NA NA NA NA 73556633 1.477
ALDH6A1 ENSG00000119711 14 Lassosum -0.00246671825012035 0.964967335546378 NA NA NA NA 0.0025657529373299 NA NA NA NA NA 74537374 1.19600000000001
GPR68 ENSG00000119714 14 Lassosum 0.00876518344938626 0.493924840945512 NA NA NA NA 0.112317458490469 NA NA NA NA NA 91709572 1.38800000000001
EIF2B2 ENSG00000119718 14 Lassosum 0.0250698911861296 0.576371562170952 NA NA NA NA -0.272757687224163 NA NA NA NA NA 75472953 1.249
NRDE2 ENSG00000119720 14 Lassosum 0.00661428060819158 0.698255597353673 NA NA NA NA -0.0658425612816877 NA NA NA NA NA 90770530 1.279
COQ6 ENSG00000119723 14 Lassosum 0.00606157589139245 0.260484510154282 NA NA NA NA -0.144636081951014 NA NA NA NA NA 74423501 1.208
ZNF410 ENSG00000119725 14 Lassosum 0.00139362138633237 0.367639343470507 NA NA NA NA 0.115236085440501 NA NA NA NA NA 74376267 1.348
RHOQ ENSG00000119729 2 Lassosum -0.00227777750915381 0.888851188613519 NA NA NA NA -0.00751839837109579 NA NA NA NA NA 46789602 5.218
GPR75 ENSG00000119737 2 Lassosum 0.0199716164143375 0.339150572732855 NA NA NA NA 0.0382862924379095 NA NA NA NA NA 54083588 3.52800000000001
SUPT7L ENSG00000119760 2 Lassosum -0.000785585602111727 0.117068944124091 NA NA NA NA 0.153363164402104 NA NA NA NA NA 27880177 2.319
KLHL29 ENSG00000119771 2 Lassosum -0.0030585570594317 0.418489867682887 NA NA NA NA 0.0601023201444074 NA NA NA NA NA 23769784 3.35499999999999
DNMT3A ENSG00000119772 2 Lassosum -0.00187029505548142 0.0158221656273119 NA NA NA NA -0.170158796657682 NA NA NA NA NA 25510652 2.21900000000001
TMEM214 ENSG00000119777 2 Lassosum 0.000654451503700471 0.866726237757017 NA NA NA NA -0.053168686227002 NA NA NA NA NA 27260170 2.449
ATAD2B ENSG00000119778 2 Lassosum 0.0294379873925861 0.0196655931418854 NA NA NA NA 0.0152261134057664 NA NA NA NA NA 24060759 2.59699999999999
FKBP1B ENSG00000119782 2 Lassosum 0.0307546119180825 0.000820973553254027 NA NA NA NA -3.40615066491029 NA NA NA NA NA 24279561 2.92400000000001
ATL2 ENSG00000119787 2 Lassosum 0.0194594509051702 0.483537200348398 NA NA NA NA 0.0168562967444796 NA NA NA NA NA 38563224 3.07000000000001
YPEL5 ENSG00000119801 2 Lassosum 0 NA NA NA NA NA NA NA NA NA NA NA 30376603 3.062
FAM98A ENSG00000119812 2 Lassosum -0.000350559460983169 0.800582035133927 NA NA NA NA 0.00965049899591013 NA NA NA NA NA 33816587 3.16
YIPF4 ENSG00000119820 2 Lassosum -0.00260608155347031 0.961826666016449 NA NA NA NA 0.000656236462394674 NA NA NA NA NA 32519990 2.752
AFTPH ENSG00000119844 2 Lassosum -0.00267690728026349 0.690604297608559 NA NA NA NA -0.0356705687887549 NA NA NA NA NA 64785802 2.73599999999999
LGALSL ENSG00000119862 2 Lassosum 0.207192411740675 0.0691200848333712 NA NA NA NA 0.288468069337776 NA NA NA NA NA 64684809 2.80799999999999
CNRIP1 ENSG00000119865 2 Lassosum 0.0126695354984728 0.335269556386566 NA NA NA NA -0.0320069203856094 NA NA NA NA NA 68529243 2.774
BCL11A ENSG00000119866 2 Lassosum -0.00272277837782609 0.000366393366824221 NA NA NA NA 0.126787808768384 NA NA NA NA NA 60729502 2.815
CRIPT ENSG00000119878 2 Lassosum 0.15408997474117 0.105402427089804 NA NA NA NA 0.633837608290221 NA NA NA NA NA 46848218 2.74700000000001
SLC17A5 ENSG00000119899 6 Lassosum 0.0695749297990248 NA NA NA NA NA NA NA NA NA NA NA 74333490 2.89699999999999
OGFRL1 ENSG00000119900 6 Lassosum 0.134378494848 0.622303623783947 NA NA NA NA -0.0787812137727675 NA NA NA NA NA 72005239 2.714
FAM178A ENSG00000119906 10 Lassosum 0.00557679332204908 0.00967122049514466 NA NA NA NA 5.88121289053883 NA NA NA NA NA 102698806 1.71899999999999
IDE ENSG00000119912 10 Lassosum -0.00315258560176623 0.00216435387209713 NA NA NA NA 0.125756934385352 NA NA NA NA NA 94272637 1.36800000000002
ELOVL3 ENSG00000119915 10 Lassosum -0.0030395206138969 0.528191422638814 NA NA NA NA -0.0407751867345666 NA NA NA NA NA 103987715 1.709
IFIT3 ENSG00000119917 10 Lassosum 0.00237625271792352 0.811782036872829 NA NA NA NA 0.0373037314550262 NA NA NA NA NA 91094189 1.76400000000001
IFIT2 ENSG00000119922 10 Lassosum -0.0027802013844338 0.948856137470389 NA NA NA NA 2.61286729048427e-05 NA NA NA NA NA 91065372 1.50699999999998
GPAM ENSG00000119927 10 Lassosum -0.00323666189691085 0.536217065866729 NA NA NA NA 0.066417725470468 NA NA NA NA NA 113942379 1.92500000000001
CUTC ENSG00000119929 10 Lassosum -0.00171538075881772 0.270474405222468 NA NA NA NA -0.114561890620473 NA NA NA NA NA 101489103 1.92699999999999
PYROXD2 ENSG00000119943 10 Lassosum 0.036212969918803 0.686818226315535 NA NA NA NA 0.0389147642115196 NA NA NA NA NA 100159131 1.42599999999999
MXI1 ENSG00000119950 10 Lassosum -0.00240450037864015 0.683055208083576 NA NA NA NA -0.0982124378597511 NA NA NA NA NA 112007243 2.15700000000001
SMNDC1 ENSG00000119953 10 Lassosum -0.00273091693351013 0.683530183609125 NA NA NA NA 0.130536656047722 NA NA NA NA NA 112058753 1.31099999999998
C10orf88 ENSG00000119965 10 Lassosum 0.0419035565560033 0.076913604763129 NA NA NA NA -1.32202910046752 NA NA NA NA NA 124702169 1.84300000000002
HELLS ENSG00000119969 10 Lassosum 0.0178850614252968 0.142953718533707 NA NA NA NA -1.21500944422915 NA NA NA NA NA 96339604 1.57899999999998
TCTN3 ENSG00000119977 10 Lassosum 0.00404510963696103 0.441180280693667 NA NA NA NA -0.163451446100588 NA NA NA NA NA 97438526 1.80100000000002
FAM45A ENSG00000119979 10 Lassosum 0.000792288003168107 0.38541010320409 NA NA NA NA -0.763413163738309 NA NA NA NA NA 120880547 1.45999999999998
AVPI1 ENSG00000119986 10 Lassosum -0.00233190899208702 0.024156313406928 NA NA NA NA -0.69700262881539 NA NA NA NA NA 99442130 1.614
WDR11 ENSG00000120008 10 Lassosum 0.0158515900990043 0.946251716816682 NA NA NA NA 0.0396432221829732 NA NA NA NA NA 122639865 1.71000000000001
C10orf76 ENSG00000120029 10 Lassosum 0.152386405537692 0.0443801220210055 NA NA NA NA -0.00230025581705825 NA NA NA NA NA 103710653 1.38899999999998
KCNIP2 ENSG00000120049 10 Lassosum -0.00309869586694189 0.0330082159241011 NA NA NA NA 0.933691971463463 NA NA NA NA NA 103594704 1.41400000000002
CCDC147 ENSG00000120051 10 Lassosum -0.00325671415645634 0.0445941461120078 NA NA NA NA 8.86754804227441 NA NA NA NA NA 106164185 1.58799999999999
GOT1 ENSG00000120053 10 Lassosum 0.00475499210657149 0.389580927670408 NA NA NA NA -0.11930670893069 NA NA NA NA NA 101173504 1.553
SFRP5 ENSG00000120057 10 Lassosum -0.00260877846593877 0.0271722620611622 NA NA NA NA -0.440383061253956 NA NA NA NA NA 99529108 1.773
GNA13 ENSG00000120063 17 Lassosum 0.00266909307155117 0.187293304132292 NA NA NA NA 0.728516670670545 NA NA NA NA NA 63029895 1.38299999999998
KANSL1 ENSG00000120071 17 Lassosum 0.150362364273815 0.0250995661276427 NA NA NA NA 0.44668620775152 NA NA NA NA NA 44205007 0.608000000000004
HOXB3 ENSG00000120093 17 Lassosum 0.119113204327834 1.64554308373241e-06 NA NA NA NA -0.608598492652659 NA NA NA NA NA 46654253 0.842999999999989
DUSP1 ENSG00000120129 5 Lassosum 0.0029027098207719 0.550475877797437 NA NA NA NA -0.161001736039018 NA NA NA NA NA 172196645 2.49100000000001
PANK3 ENSG00000120137 5 Lassosum -0.00198185899226178 0.19797458810048 NA NA NA NA 2.64447416792216 NA NA NA NA NA 167991052 2.13899999999998
TEK ENSG00000120156 9 Lassosum 0.111094092216312 0.00200832737462297 NA NA NA NA -5.57421010238974 NA NA NA NA NA 27169656 2.33100000000002
