# Supplementary material for: SUMMIT: An integrative approach for better transcriptomic data imputation improves causal gene identification
Source: Nat Commun. 2022 Oct 25;13:6336. doi: 10.1038/s41467-022-34016-y (PMC9593997; doi:10.1038/s41467-022-34016-y)
Supplement: Supplementary file 7 — Source Data [file 41467_2022_34016_MOESM7_ESM.zip › Source Data/Figure-3/real-data-new/Lassosum/AST/AST-41]

gene_symbol gene_id chromosome model_best r2_test p_SCAD p_ElNet p_LASSO p_MCP p_MNet z_SCAD z_ElNet z_LASSO z_MCP z_MNet p_ACAT gene_pos runtime
RCL1 ENSG00000120158 9 Lassosum -0.00108526550257548 0.536733636252502 NA NA NA NA 0.127117756522762 NA NA NA NA NA 4826966 3.912
CAAP1 ENSG00000120159 9 Lassosum 0 NA NA NA NA NA NA NA NA NA NA NA 26866742 2.736
MOB3B ENSG00000120162 9 Lassosum -0.00242922177312543 0.0424359407974841 NA NA NA NA 0.0407179782055522 NA NA NA NA NA 27427493 2.127
MLANA ENSG00000120215 9 Lassosum 0.00835818778304076 7.80711470451268e-06 NA NA NA NA -0.116239416509801 NA NA NA NA NA 5900704 2.056
CD274 ENSG00000120217 9 Lassosum 0.0914740213475993 0.54458092060102 NA NA NA NA 0.0123034788273099 NA NA NA NA NA 5460534 2.052
NUP43 ENSG00000120253 6 Lassosum 0.284727569484153 0.0267571291674273 NA NA NA NA 28.6973010968292 NA NA NA NA NA 150058126 6.988
MTHFD1L ENSG00000120254 6 Lassosum 0.00186033537969987 0.0260587939719644 NA NA NA NA -0.723687630326404 NA NA NA NA NA 151304854 3.043
LRP11 ENSG00000120256 6 Lassosum -0.0001011460580711 0.755021653749214 NA NA NA NA -0.0163983318129794 NA NA NA NA NA 150163066 3.592
CCDC170 ENSG00000120262 6 Lassosum 0.129775439104276 0.409414536769138 NA NA NA NA -0.221903999392015 NA NA NA NA NA 151878746 2.365
PCMT1 ENSG00000120265 6 Lassosum 0.000634134918072182 0.0232640079067671 NA NA NA NA -0.463429361615779 NA NA NA NA NA 150101567 2.903
PLEKHG1 ENSG00000120278 6 Lassosum -0.00301171598163164 0.877671559209494 NA NA NA NA 0.0142803366587574 NA NA NA NA NA 151042899 2.944
MYCT1 ENSG00000120279 6 Lassosum 0.0213098951727391 0.145763940931862 NA NA NA NA 1.7438119390443 NA NA NA NA NA 153032366 2.455
CYSTM1 ENSG00000120306 5 Lassosum -0.00216936142516877 0.551012450277271 NA NA NA NA -0.460908678242038 NA NA NA NA NA 139607932 3.738
WDR55 ENSG00000120314 5 Lassosum 0.091687982106779 0.000287255738698459 NA NA NA NA 1.14995291754851 NA NA NA NA NA 140048985 3.042
ARAP3 ENSG00000120318 5 Lassosum 0.105450022339924 0.195205661850929 NA NA NA NA -0.212292442192985 NA NA NA NA NA 141047378 2.42
MRPS14 ENSG00000120333 1 Lassosum -0.000935184520260535 0.0193743475286041 NA NA NA NA 0.230513873369573 NA NA NA NA NA 174986243 5.113
CENPL ENSG00000120334 1 Lassosum 0.0162971774294415 0.0328162184780092 NA NA NA NA -0.0863920695570716 NA NA NA NA NA 173781273 3.065
GORAB ENSG00000120370 1 Lassosum 0.0362809165326445 0.482296963893008 NA NA NA NA 1.21931412443977 NA NA NA NA NA 170511928 3.204
ACAT2 ENSG00000120437 6 Lassosum -0.00259004133059682 0.991031599210441 NA NA NA NA 0.0446455250865483 NA NA NA NA NA 160190752 2.858
TCP1 ENSG00000120438 6 Lassosum 0.0171228118790865 0.733843463648742 NA NA NA NA 0.0966027291396169 NA NA NA NA NA 160205155 3
SNX19 ENSG00000120451 11 Lassosum 0.408497949261378 0.815477269755183 NA NA NA NA -0.098684336652474 NA NA NA NA NA 130765867 2.758
MSANTD2 ENSG00000120458 11 Lassosum -0.00251472368926287 0.408268328050264 NA NA NA NA -0.0711489173915713 NA NA NA NA NA 124653481 2.56699999999999
SLC10A7 ENSG00000120519 4 Lassosum 0.00805219050984296 0.755341607717967 NA NA NA NA -0.0832149018736592 NA NA NA NA NA 147309125 4.53100000000001
NUDCD1 ENSG00000120526 8 Lassosum -0.00214674189541508 0.91750376346088 NA NA NA NA 0.011031925184094 NA NA NA NA NA 110299881 4.057
ENY2 ENSG00000120533 8 Lassosum 0.00688218364535931 0.591489816261771 NA NA NA NA 4.50534640003604 NA NA NA NA NA 110352367 2.005
MASTL ENSG00000120539 10 Lassosum 0.183024055355625 0.793518776272834 NA NA NA NA -0.0912164043521115 NA NA NA NA NA 27459800 4.044
PLXDC2 ENSG00000120594 10 Lassosum 0.0214860292662498 0.323920144482669 NA NA NA NA -0.047077733349217 NA NA NA NA NA 20337227 3.24900000000001
EPC1 ENSG00000120616 10 Lassosum -0.0032538373779436 0.000105394847105097 NA NA NA NA 0.310345240414959 NA NA NA NA NA 32612202 1.95099999999999
IQSEC3 ENSG00000120645 12 Lassosum 0.0736859960270476 0.725491954811315 NA NA NA NA -0.130083225924642 NA NA NA NA NA 231778 1.723
CCDC77 ENSG00000120647 12 Lassosum 0.110321253238396 0.00718655821655712 NA NA NA NA 0.581405952095138 NA NA NA NA NA 525125 2.33200000000001
TAF12 ENSG00000120656 1 Lassosum 0 NA NA NA NA NA NA NA NA NA NA NA 28942716 2.68599999999999
MTRF1 ENSG00000120662 13 Lassosum 0.0303453257678054 0.802303941567627 NA NA NA NA -0.0948943222821016 NA NA NA NA NA 41814123 2.571
DNAJC15 ENSG00000120675 13 Lassosum 0.298467568716791 0.434221198850166 NA NA NA NA -0.308111027832347 NA NA NA NA NA 43640192 2.968
PROSER1 ENSG00000120685 13 Lassosum 0.00707231497550531 0.954973529290185 NA NA NA NA -0.00529356436597552 NA NA NA NA NA 39598127 1.12299999999999
UFM1 ENSG00000120686 13 Lassosum 0.0111420103364834 0.110796128297956 NA NA NA NA 0.0179599864376936 NA NA NA NA NA 38930563 1.331
WBP4 ENSG00000120688 13 Lassosum 0.0217083395251414 0.751923255059548 NA NA NA NA 0.0127643746302139 NA NA NA NA NA 41646773 1.181
ELF1 ENSG00000120690 13 Lassosum 0.00741204172093113 0.555404297392415 NA NA NA NA -0.0598918689236889 NA NA NA NA NA 41570816 1.173
SMAD9 ENSG00000120693 13 Lassosum -0.00252066340729229 0.274711454038491 NA NA NA NA 0.103314780205965 NA NA NA NA NA 37456935 1.351
HSPH1 ENSG00000120694 13 Lassosum -0.000520414513409451 0.939016906955884 NA NA NA NA 0.00306553151380637 NA NA NA NA NA 31723643 1.355
KBTBD7 ENSG00000120696 13 Lassosum 0.0810820595109515 0.425795187261521 NA NA NA NA -0.159284018058896 NA NA NA NA NA 41766335 1.17400000000001
ALG5 ENSG00000120697 13 Lassosum 0.00547721103247611 0.00444683934331056 NA NA NA NA 0.0388682105546716 NA NA NA NA NA 37549155 1.35199999999999
EXOSC8 ENSG00000120699 13 Lassosum 0.0143319706046771 0.0560944295577492 NA NA NA NA 8.82562405072128 NA NA NA NA NA 37578351 1.53100000000001
ETF1 ENSG00000120705 5 Lassosum 0.0257267499811873 0.0232852579040329 NA NA NA NA 0.904721490174251 NA NA NA NA NA 137860386 3.11499999999999
TGFBI ENSG00000120708 5 Lassosum 0.100959110056871 0.00600283971387626 NA NA NA NA -0.702368005994607 NA NA NA NA NA 135382045 1.958
FAM53C ENSG00000120709 5 Lassosum 0.0124821754710456 0.335899716250327 NA NA NA NA 0.0883003184146234 NA NA NA NA NA 137676520 2
SIL1 ENSG00000120725 5 Lassosum -0.00318007118130881 0.108653249143149 NA NA NA NA -0.217275186973885 NA NA NA NA NA 138455827 1.72800000000001
PAIP2 ENSG00000120727 5 Lassosum -0.00127846325959768 0.195925744925347 NA NA NA NA 0.335418916872997 NA NA NA NA NA 138691341 2.34
MYOT ENSG00000120729 5 Lassosum -0.00325683953945521 0.836307949761457 NA NA NA NA 0.100745071033602 NA NA NA NA NA 137213510 1.81100000000001
KDM3B ENSG00000120733 5 Lassosum -0.00262092199692265 0.00529086758703885 NA NA NA NA -1.08417670346387 NA NA NA NA NA 137730501 1.961
EGR1 ENSG00000120738 5 Lassosum -0.00132211082578726 0.0108222586691965 NA NA NA NA -0.0138922123669491 NA NA NA NA NA 137803091 1.71000000000001
SERP1 ENSG00000120742 3 Lassosum -0.0020613637495619 0.072274235226049 NA NA NA NA -0.0183166454487648 NA NA NA NA NA 150290398 3.721
PLS1 ENSG00000120756 3 Lassosum -0.00249316924492349 0.854124182945735 NA NA NA NA -0.0344038475403575 NA NA NA NA NA 142373867 2.672
ZFP30 ENSG00000120784 19 Lassosum 0.0547563033087791 0.367559758881318 NA NA NA NA -0.132761885696321 NA NA NA NA NA 38143944 0.754999999999995
NR2C1 ENSG00000120798 12 Lassosum 0.00431951872629976 0.50348345771865 NA NA NA NA 0.12324106111437 NA NA NA NA NA 95441574 3.57900000000001
UTP20 ENSG00000120800 12 Lassosum -0.00298458576925742 0.123039830803112 NA NA NA NA 0.201263933613201 NA NA NA NA NA 101727140 1.60900000000001
TMPO ENSG00000120802 12 Lassosum 0.00891864367154949 0.608554314123936 NA NA NA NA 0.0107673010230717 NA NA NA NA NA 98926723 1.291
ARL1 ENSG00000120805 12 Lassosum 0.0128495778772602 0.506107600943777 NA NA NA NA -0.0805882115669567 NA NA NA NA NA 101794248 1.584
GLT8D2 ENSG00000120820 12 Lassosum -0.00270679371037463 0.438066144845833 NA NA NA NA 0.000307661195783557 NA NA NA NA NA 104420361 1.89400000000001
MTERFD3 ENSG00000120832 12 Lassosum 0.0291608511164302 0.415205657986914 NA NA NA NA -0.0148100304756493 NA NA NA NA NA 107376006 1.63999999999999
SOCS2 ENSG00000120833 12 Lassosum 0.00510720757596861 0.91770376730182 NA NA NA NA -0.13640465986628 NA NA NA NA NA 93970426 1.64099999999999
NFYB ENSG00000120837 12 Lassosum -0.00323178115640355 0.838460722196231 NA NA NA NA -0.00813152646093644 NA NA NA NA NA 104521461 1.95100000000002
CCDC53 ENSG00000120860 12 Lassosum 0.126387904474366 0.811874712841827 NA NA NA NA -0.144842147642879 NA NA NA NA NA 102431316 1.815
APAF1 ENSG00000120868 12 Lassosum 0.000816408602244856 0.637945340554813 NA NA NA NA 0.994002541170737 NA NA NA NA NA 99084061 1.53199999999998
DUSP4 ENSG00000120875 8 Lassosum 0.000588551287102002 0.917605125359939 NA NA NA NA 0.0211274812609682 NA NA NA NA NA 29199383 3.99299999999999
CLU ENSG00000120885 8 Lassosum -0.0029186070576932 0.848902864215597 NA NA NA NA 0.0235160420084292 NA NA NA NA NA 27463491 2.042
TNFRSF10B ENSG00000120889 8 Lassosum 0.211460201441509 0.419976679664118 NA NA NA NA -0.374089841341477 NA NA NA NA NA 22902169 2.386
SORBS3 ENSG00000120896 8 Lassosum 0.0201726656298772 0.590835792309341 NA NA NA NA 0.00873665618286087 NA NA NA NA NA 22417900 2.47
PTK2B ENSG00000120899 8 Lassosum 0.103209554089422 0.455163244050823 NA NA NA NA -0.244092528195706 NA NA NA NA NA 27242951 2.37300000000002
CHRNA2 ENSG00000120903 8 Lassosum 0.0103545291364716 0.182304457010873 NA NA NA NA -0.0251788436735256 NA NA NA NA NA 27327339 2.125
PPP3CC ENSG00000120910 8 Lassosum 0.0100191471346506 0.0155230862280222 NA NA NA NA -0.0102870292373842 NA NA NA NA NA 22348492 2.36399999999998
PDLIM2 ENSG00000120913 8 Lassosum 4.27857367470974e-05 0.115538671644058 NA NA NA NA -0.697779712258079 NA NA NA NA NA 22445665 2.18800000000002
EPHX2 ENSG00000120915 8 Lassosum 0.0985086048821916 0.986017877879252 NA NA NA NA 0.0338620878359984 NA NA NA NA NA 27375688 2.316
RNF170 ENSG00000120925 8 Lassosum 0.0058829699043248 0.398894528701782 NA NA NA NA -0.493447545939345 NA NA NA NA NA 42728606 1.55099999999999
UBIAD1 ENSG00000120942 1 Lassosum -0.00294536475649498 0.0663691552805736 NA NA NA NA -0.0285103165009078 NA NA NA NA NA 11344684 3.96299999999999
TARDBP ENSG00000120948 1 Lassosum 0.0364762592679853 0.266515444834337 NA NA NA NA 0.0662849185713438 NA NA NA NA NA 11079105 1.91200000000001
TNFRSF8 ENSG00000120949 1 Lassosum 0 NA NA NA NA NA NA NA NA NA NA NA 12163849 2.53899999999999
ZNF706 ENSG00000120963 8 Lassosum -0.00177990952083618 0.0735289628364416 NA NA NA NA 0.0192295658484663 NA NA NA NA NA 102204263 3.304
LYPLA1 ENSG00000120992 8 Lassosum 0.00631829362363356 0.0266303112118666 NA NA NA NA -0.021028515355121 NA NA NA NA NA 54986757 1.714
COPS5 ENSG00000121022 8 Lassosum -0.00298298246780671 0.867084951789979 NA NA NA NA -0.00679445592305475 NA NA NA NA NA 67975666 1.85499999999999
RDH10 ENSG00000121039 8 Lassosum -0.00234404377770114 0.556309037321585 NA NA NA NA -0.052943994984521 NA NA NA NA NA 74222181 2.10300000000001
EPX ENSG00000121053 17 Lassosum -0.00222797877283942 0.597745412483099 NA NA NA NA -0.0334771869394954 NA NA NA NA NA 56276316 0.923000000000002
AKAP1 ENSG00000121057 17 Lassosum 0.00715022145345601 0.382444379984423 NA NA NA NA -0.363482257217039 NA NA NA NA NA 55180581 1.32599999999999
COIL ENSG00000121058 17 Lassosum -0.00325208973262736 0.0312255179479763 NA NA NA NA -0.331995488826358 NA NA NA NA NA 55026981 0.978000000000009
TRIM25 ENSG00000121060 17 Lassosum 0.0133060888106017 0.511356327119325 NA NA NA NA -0.00712492877628142 NA NA NA NA NA 54978334 1.25300000000001
SCPEP1 ENSG00000121064 17 Lassosum 0.0411292513221767 0.839955226917362 NA NA NA NA -0.204558961611356 NA NA NA NA NA 55069797 1.42499999999998
SPOP ENSG00000121067 17 Lassosum 0.00131549164603406 1.82715195769355e-05 NA NA NA NA -0.262389866601398 NA NA NA NA NA 47715921 0.847000000000008
SLC35B1 ENSG00000121073 17 Lassosum 0.000764307752070481 0.450877287363934 NA NA NA NA 0.062152878556629 NA NA NA NA NA 47782340 0.835999999999984
NACA3P ENSG00000121089 4 Lassosum 0.00159132427921915 0.344175881787979 NA NA NA NA 1.14336793932938 NA NA NA NA NA 165864765 3.98400000000001
TEX14 ENSG00000121101 17 Lassosum 0.00990643095627963 0.0639500798121926 NA NA NA NA -0.68183603405247 NA NA NA NA NA 56701727 0.867999999999995
FAM117A ENSG00000121104 17 Lassosum 0 NA NA NA NA NA NA NA NA NA NA NA 47827118 2.05199999999999
NCAPH ENSG00000121152 2 Lassosum -0.000633007310533173 0.815139216818828 NA NA NA NA 0.00503277471915562 NA NA NA NA NA 97020554 2.03100000000001
KIAA0922 ENSG00000121210 4 Lassosum 0.00612052205214697 0.381066126700093 NA NA NA NA 0.0584519896860762 NA NA NA NA NA 154472680 4.87800000000001
MND1 ENSG00000121211 4 Lassosum -0.000744066683875833 0.297030026547426 NA NA NA NA -0.000585757412580893 NA NA NA NA NA 154301035 2.69499999999999
TRIM6 ENSG00000121236 11 Lassosum 0.077503892454623 0.58318934342262 NA NA NA NA 0.0229481984479962 NA NA NA NA NA 5625763 3.94499999999999
PAPD5 ENSG00000121274 16 Lassosum 0.0137114902940005 0.0152084725382691 NA NA NA NA 0.533050196870786 NA NA NA NA NA 50228025 1.15600000000001
ADCY7 ENSG00000121281 16 Lassosum 0.136617442415917 0.181728081412868 NA NA NA NA 0.215491836745947 NA NA NA NA NA 50316047 1.46600000000001
CEP89 ENSG00000121289 19 Lassosum -0.00322931164507079 0.828884101198847 NA NA NA NA 0.0573220142759301 NA NA NA NA NA 33416402 0.871999999999986
TSHZ3 ENSG00000121297 19 Lassosum 0.0276558341432547 0.351699186086083 NA NA NA NA 0.262103394460037 NA NA NA NA NA 31803152 0.725999999999999
ECHDC2 ENSG00000121310 1 Lassosum 0.150840852125077 0.00308610629291799 NA NA NA NA -0.982096152384302 NA NA NA NA NA 53377270 3.96199999999999
PLBD1 ENSG00000121316 12 Lassosum -0.00206727177885813 0.135500467107004 NA NA NA NA 0.266807905977804 NA NA NA NA NA 14688939 3.45100000000002
