# Supplementary material for: SUMMIT: An integrative approach for better transcriptomic data imputation improves causal gene identification
Source: Nat Commun. 2022 Oct 25;13:6336. doi: 10.1038/s41467-022-34016-y (PMC9593997; doi:10.1038/s41467-022-34016-y)
Supplement: Supplementary file 7 — Source Data [file 41467_2022_34016_MOESM7_ESM.zip › Source Data/Figure-3/real-data-new/Lassosum/AST/AST-42]

gene_symbol gene_id chromosome model_best r2_test p_SCAD p_ElNet p_LASSO p_MCP p_MNet z_SCAD z_ElNet z_LASSO z_MCP z_MNet p_ACAT gene_pos runtime
PYROXD1 ENSG00000121350 12 Lassosum 0.00552103103311441 0.363841833705172 NA NA NA NA 1.22948136293291 NA NA NA NA NA 21606924 4.275
PSPC1 ENSG00000121390 13 Lassosum -0.00311068900238087 0.0598022184405776 NA NA NA NA 0.0164844498096864 NA NA NA NA NA 20303019 3.593
ZNF549 ENSG00000121406 19 Lassosum -0.000379191113655031 0.551383423099038 NA NA NA NA 0.0437124522964287 NA NA NA NA NA 58053801 1.732
A1BG ENSG00000121410 19 Lassosum 0.00274222331608276 0.841557926546671 NA NA NA NA 0.000218182047944773 NA NA NA NA NA 58860704 0.791
ZSCAN18 ENSG00000121413 19 Lassosum -0.000302445394045447 0.883441554522857 NA NA NA NA 0.020284616979913 NA NA NA NA NA 58612499 0.933
ZNF211 ENSG00000121417 19 Lassosum 0.046798895485997 0.446109672893385 NA NA NA NA 0.163803488284319 NA NA NA NA NA 58147954 1.268
LHX4 ENSG00000121454 1 Lassosum 0.00986747367482921 0.413514573358541 NA NA NA NA 0.0780050681308849 NA NA NA NA NA 180224400 6.52
RNF2 ENSG00000121481 1 Lassosum 0.00745000331829493 0.671438772025332 NA NA NA NA -0.0910616857900676 NA NA NA NA NA 185043118 3.738
TRMT1L ENSG00000121486 1 Lassosum 0.044971335577122 0.66056901881597 NA NA NA NA -0.000452870975226479 NA NA NA NA NA 185106712 3.199
SEC22A ENSG00000121542 3 Lassosum -0.00295282867636804 0.313455038450793 NA NA NA NA -0.752524145417823 NA NA NA NA NA 122956875 6.687
CSTA ENSG00000121552 3 Lassosum 0.0217861140115644 0.265127440141595 NA NA NA NA 1.81256088594301 NA NA NA NA NA 122052455 2.328
DPPA4 ENSG00000121570 3 Lassosum 0.0864272154858858 0.884385434331884 NA NA NA NA 0.0149248363979166 NA NA NA NA NA 109050703 2.759
POPDC2 ENSG00000121577 3 Lassosum 0.0533570849292843 0.371178710607717 NA NA NA NA 0.214865960431556 NA NA NA NA NA 119369737 2.918
B4GALT4 ENSG00000121578 3 Lassosum 0.127082660253032 0.771388433102327 NA NA NA NA 0.107385372461939 NA NA NA NA NA 118945264 2.871
NAA50 ENSG00000121579 3 Lassosum 0.0114514615230761 0.599645365579991 NA NA NA NA 0.0639356011979958 NA NA NA NA NA 113451494 2.803
CD80 ENSG00000121594 3 Lassosum -0.00243533694664699 0.273633069101652 NA NA NA NA -0.0086622532535282 NA NA NA NA NA 119260794 2.837
KIF18A ENSG00000121621 11 Lassosum -0.000466766872692093 0.0784138504840253 NA NA NA NA -0.00850602691879166 NA NA NA NA NA 28086011 2.651
DESI2 ENSG00000121644 1 Lassosum -0.000513340885425428 0.272693277925843 NA NA NA NA 0.100444977572519 NA NA NA NA NA 244844286 5.838
MAPK8IP1 ENSG00000121653 11 Lassosum 0.226983763851015 0.367211473172868 NA NA NA NA -1.19577049319136 NA NA NA NA NA 45917609 2.32700000000001
CRY2 ENSG00000121671 11 Lassosum 0.0467884686273616 0.128290193866778 NA NA NA NA -0.862970558205599 NA NA NA NA NA 45886733 2.88200000000001
PEX16 ENSG00000121680 11 Lassosum 0.0136300974172153 0.0412509314962281 NA NA NA NA 0.158093155145105 NA NA NA NA NA 45935791 1.485
DEPDC7 ENSG00000121690 11 Lassosum 0.0856480807266634 0.654769837982978 NA NA NA NA 0.27766306129456 NA NA NA NA NA 33046269 1.71499999999999
CAT ENSG00000121691 11 Lassosum 0.23601771096214 0.271905810033982 NA NA NA NA 0.381934410330806 NA NA NA NA NA 34477040 1.98200000000001
PILRB ENSG00000121716 7 Lassosum 0.433174398982913 0.302848845062127 NA NA NA NA 6.98673969757788 NA NA NA NA NA 99949578 3.77800000000001
ZMYM2 ENSG00000121741 13 Lassosum -0.00014493864006826 0.263750916330209 NA NA NA NA 0.0108664370195344 NA NA NA NA NA 20599389 1.533
GJB6 ENSG00000121742 13 Lassosum -0.00142731320167333 0.0152072431173296 NA NA NA NA -0.597953500940148 NA NA NA NA NA 20801322 1.208
TBC1D15 ENSG00000121749 12 Lassosum 0.0101049690726311 0.401199488619156 NA NA NA NA 0.105424426374608 NA NA NA NA NA 72277058 3.41000000000001
BAI2 ENSG00000121753 1 Lassosum 0.0045871440742522 0.180793499710679 NA NA NA NA -0.0905709982815094 NA NA NA NA NA 32211606 4.599
ZCCHC17 ENSG00000121766 1 Lassosum 0.00549834746169042 0.21491159275786 NA NA NA NA 1.49426207739843 NA NA NA NA NA 31803812 2.49299999999999
FABP3 ENSG00000121769 1 Lassosum 0.0102124021159911 0.240570607770036 NA NA NA NA 2.77703770988687 NA NA NA NA NA 31844084 2.431
KHDRBS1 ENSG00000121774 1 Lassosum -0.00240915096306038 0.0491891539347074 NA NA NA NA -0.0750163859303656 NA NA NA NA NA 32502940 3.021
TMEM39B ENSG00000121775 1 Lassosum 0.00897932793107314 0.150541501089333 NA NA NA NA 0.295795710801772 NA NA NA NA NA 32553049 2.521
CCRL2 ENSG00000121797 3 Lassosum 0.0316147201515398 0.538970296566369 NA NA NA NA -0.0646100277219369 NA NA NA NA NA 46449834 3.336
CCR2 ENSG00000121807 3 Lassosum 0.0581904452267149 0.215284537147407 NA NA NA NA 0.099343077398265 NA NA NA NA NA 46398822 2.688
RNF115 ENSG00000121848 1 Lassosum 0.00894893738704394 0.180800012281421 NA NA NA NA 0.0329783170772187 NA NA NA NA NA 145650848 3.91800000000001
TNFSF10 ENSG00000121858 3 Lassosum 0.00454968416235302 0.565398339574692 NA NA NA NA 0.0157206094507181 NA NA NA NA NA 172232297 3.357
ZNF639 ENSG00000121864 3 Lassosum 0 NA NA NA NA NA NA NA NA NA NA NA 179047051 2.504
PIK3CA ENSG00000121879 3 Lassosum 0.00572233671926525 0.942223557074713 NA NA NA NA -0.000809919577410992 NA NA NA NA NA 178911891 2.35599999999999
PDS5A ENSG00000121892 4 Lassosum 0.0364219810523705 0.447755183300209 NA NA NA NA 0.0432813807323609 NA NA NA NA NA 39902029 3.54300000000001
TMEM156 ENSG00000121895 4 Lassosum 0.0105522771186036 0.535670441509521 NA NA NA NA -1.06424801577462 NA NA NA NA NA 39001453 3.59099999999999
LIAS ENSG00000121897 4 Lassosum 0.00829768018299004 0.364955886709346 NA NA NA NA -0.146321735799799 NA NA NA NA NA 39469946 3.42
ZSCAN20 ENSG00000121903 1 Lassosum 0.00938843033427195 0.997408719163372 NA NA NA NA 0.000141684497447391 NA NA NA NA NA 33950176 3.98699999999999
LRIF1 ENSG00000121931 1 Lassosum -0.00136540798430773 0.0540344090817937 NA NA NA NA -0.27986977567233 NA NA NA NA NA 111498254 3.49299999999999
ADORA3 ENSG00000121933 1 Lassosum 0.255285248703182 6.01828718691349e-06 NA NA NA NA 0.587767694711075 NA NA NA NA NA 112066277 2.52699999999999
CLCC1 ENSG00000121940 1 Lassosum 0.000804227929311785 0.963447427481901 NA NA NA NA 0.0471720218073348 NA NA NA NA NA 109489120 2.48400000000001
GPSM2 ENSG00000121957 1 Lassosum 0.00152467606678552 0.222535162462356 NA NA NA NA 0.205818123441205 NA NA NA NA NA 109445508 2.40600000000001
GTDC1 ENSG00000121964 2 Lassosum -0.00282592131909443 0.326356990751746 NA NA NA NA -0.15382943394798 NA NA NA NA NA 144896728 3.87699999999998
CXCR4 ENSG00000121966 2 Lassosum 0 NA NA NA NA NA NA NA NA NA NA NA 136873827 2.655
ZRANB3 ENSG00000121988 2 Lassosum 0.0492052736458467 0.320953420328113 NA NA NA NA 0.181844537172647 NA NA NA NA NA 136091646 2.958
ACVR2A ENSG00000121989 2 Lassosum 0.0281070441846876 0.62919267972206 NA NA NA NA 0.622385258302615 NA NA NA NA NA 148645239 2.41499999999999
POLK ENSG00000122008 5 Lassosum 0 NA NA NA NA NA NA NA NA NA NA NA 74852275 4.578
FLT3 ENSG00000122025 13 Lassosum 0.0119228827722696 0.53805407008455 NA NA NA NA 0.0266606657364476 NA NA NA NA NA 28626070 2.90899999999999
RPL21 ENSG00000122026 13 Lassosum 0.0245245535976008 NA NA NA NA NA NA NA NA NA NA NA 27828137 1.179
MTIF3 ENSG00000122033 13 Lassosum 0.0265521022813923 0.362241270330987 NA NA NA NA 0.0568403278537913 NA NA NA NA NA 28017257 1.517
GTF3A ENSG00000122034 13 Lassosum 0.082536653249315 0.273073838231173 NA NA NA NA -0.284949674487628 NA NA NA NA NA 28004319 1.21600000000001
RASL11A ENSG00000122035 13 Lassosum 0.0489034488590606 0.322267284049281 NA NA NA NA 0.0930469392918988 NA NA NA NA NA 27846145 1.44499999999999
UBL3 ENSG00000122042 13 Lassosum 0.00147246493224862 0.0368923318736924 NA NA NA NA -0.0216661147648083 NA NA NA NA NA 30381664 1.46299999999999
LINC00544 ENSG00000122043 13 Lassosum 0.00686264299243677 0.898713875460492 NA NA NA NA 0.00118247957172664 NA NA NA NA NA 30517333 1.21000000000001
FYTTD1 ENSG00000122068 3 Lassosum 0.00549160984175856 0.103752034792864 NA NA NA NA -0.00987192973083385 NA NA NA NA NA 197487683 2.28800000000001
MTERFD2 ENSG00000122085 2 Lassosum 0.105907421561744 0.605516253733114 NA NA NA NA 0.0886088928663575 NA NA NA NA NA 242028108 6.60400000000001
MRPS2 ENSG00000122140 9 Lassosum 0.00658980965516009 0.323459485906075 NA NA NA NA -0.00755112509252121 NA NA NA NA NA 138394174 1.601
FMOD ENSG00000122176 1 Lassosum 0 NA NA NA NA NA NA NA NA NA NA NA 203315185 5.929
LAX1 ENSG00000122188 1 Lassosum 0.0419225488823395 0.821100128019846 NA NA NA NA -0.727550950187798 NA NA NA NA NA 203739832 2.5
KIAA1191 ENSG00000122203 5 Lassosum 0.0377204656587633 0.415887126930402 NA NA NA NA 0.812177828821787 NA NA NA NA NA 175781017 1.88200000000001
COPA ENSG00000122218 1 Lassosum 0.374171546249965 0.00123693188953822 NA NA NA NA 2.16032107232063 NA NA NA NA NA 160286126 3.41999999999999
CD244 ENSG00000122223 1 Lassosum 0.0935000906704121 0.415111511228066 NA NA NA NA -0.125516967968793 NA NA NA NA NA 160816321 3.61699999999999
LY9 ENSG00000122224 1 Lassosum -0.00106950008702333 0.909275217594264 NA NA NA NA -0.00583555147025697 NA NA NA NA NA 160781970 1.96600000000001
RBBP6 ENSG00000122257 16 Lassosum 0.0331959731952373 0.983345456626651 NA NA NA NA -0.000134842414719703 NA NA NA NA NA 24566599 1.274
ZC3H7A ENSG00000122299 16 Lassosum -0.00288996581972034 0.165172121739622 NA NA NA NA -0.140295385200367 NA NA NA NA NA 11867782 1.10900000000001
SERAC1 ENSG00000122335 6 Lassosum 0.177443775294603 0.935135681941077 NA NA NA NA 0.0231274374995622 NA NA NA NA NA 158559924 2.66400000000002
ANXA11 ENSG00000122359 10 Lassosum 0.0350691391265238 0.000903172899194608 NA NA NA NA 6.09365022657742 NA NA NA NA NA 81937986 2.71899999999999
LDB3 ENSG00000122367 10 Lassosum -0.0031320298770825 0.237350154843484 NA NA NA NA 0.500389022941761 NA NA NA NA NA 88462015 2.048
FAM35A ENSG00000122376 10 Lassosum 0.00576183091598692 0.562014932602302 NA NA NA NA -0.126272120135014 NA NA NA NA NA 88903089 2.11799999999999
FAM213A ENSG00000122378 10 Lassosum 0.0889958981291539 0.000291858513820838 NA NA NA NA 0.65001933905678 NA NA NA NA NA 82180169 1.35599999999999
ZNF205 ENSG00000122386 16 Lassosum 0.377949946274795 0.940285904552066 NA NA NA NA -0.0121880391297981 NA NA NA NA NA 3166539 2.375
NAA60 ENSG00000122390 16 Lassosum 0.172603617620196 0.679525900663639 NA NA NA NA 0.0914753525948084 NA NA NA NA NA 3515287 0.858000000000004
RPL5 ENSG00000122406 1 Lassosum -0.00320684332646137 0.388550586958502 NA NA NA NA 0.641838524359679 NA NA NA NA NA 93302531 1.91299999999998
ODF2L ENSG00000122417 1 Lassosum 0.0394487223003034 0.311571426737518 NA NA NA NA -7.65342266608374 NA NA NA NA NA 86837266 2.756
PTGFR ENSG00000122420 1 Lassosum 0.0633549889827306 0.18281050677134 NA NA NA NA 1.15349938754827 NA NA NA NA NA 78887501 3.13999999999999
SPATA1 ENSG00000122432 1 Lassosum 0.0256053481316538 0.971512317096528 NA NA NA NA -0.0154572685978658 NA NA NA NA NA 85001925 2.39000000000001
TRMT13 ENSG00000122435 1 Lassosum -0.00263545441440183 0.0144903249920722 NA NA NA NA -0.0220891959877313 NA NA NA NA NA 100607379 2.31
LRRC39 ENSG00000122477 1 Lassosum 0.0176281372619662 0.0551949089977981 NA NA NA NA 0.300221852808173 NA NA NA NA NA 100629090 3.495
RWDD3 ENSG00000122481 1 Lassosum 0.0445660341350973 0.805601985032683 NA NA NA NA 0.0835115878093467 NA NA NA NA NA 95706246 2.03
ZNF644 ENSG00000122482 1 Lassosum 0.00921765754411408 0.604977337718843 NA NA NA NA -0.00101625138497975 NA NA NA NA NA 91434344 2.577
CCDC18 ENSG00000122483 1 Lassosum 0.0279318151324509 0.945258315870497 NA NA NA NA -0.0022175863518153 NA NA NA NA NA 93694881 2.78799999999998
RPAP2 ENSG00000122484 1 Lassosum 0.0172853040863669 0.953174329264414 NA NA NA NA 0.285337781690953 NA NA NA NA NA 92809126 1.86300000000003
PQLC1 ENSG00000122490 18 Lassosum 0.0941872878435219 0.522584885053053 NA NA NA NA 1.39898815668911 NA NA NA NA NA 77687042 0.76600000000002
BBS9 ENSG00000122507 7 Lassosum 0.0558920590746138 0.977139585695876 NA NA NA NA -0.00355166376076112 NA NA NA NA NA 33407268 2.524
PMS2 ENSG00000122512 7 Lassosum 0.0367475683902418 0.314778173312162 NA NA NA NA 1.27365721331079 NA NA NA NA NA 6030813 1.38900000000001
ZMIZ2 ENSG00000122515 7 Lassosum 0.0127501903754476 0.980938091376172 NA NA NA NA 0.0799351648994773 NA NA NA NA NA 44798828 2.71099999999998
OCM ENSG00000122543 7 Lassosum -0.00262178673124769 0.348125834318591 NA NA NA NA 3.50563399292477 NA NA NA NA NA 5922725 1.40700000000001
SEPT7 ENSG00000122545 7 Lassosum -0.00321308736279224 0.0956801642893541 NA NA NA NA -0.235242835093561 NA NA NA NA NA 35892729 1.91499999999999
EEPD1 ENSG00000122547 7 Lassosum 0.0487640762940823 0.969287609752845 NA NA NA NA 0.0095906709919519 NA NA NA NA NA 36266955 1.73099999999999
KLHL7 ENSG00000122550 7 Lassosum 0.0188809788200097 0.508166440361447 NA NA NA NA 0.0705009139455439 NA NA NA NA NA 23180196 1.886
HERPUD2 ENSG00000122557 7 Lassosum 0.0971037232503663 0.204159903220279 NA NA NA NA -0.295676611036383 NA NA NA NA NA 35703507 1.649
CBX3 ENSG00000122565 7 Lassosum -0.000537641804293942 0.753442266641437 NA NA NA NA 0.131531144512532 NA NA NA NA NA 26246879 1.89599999999999
HNRNPA2B1 ENSG00000122566 7 Lassosum -0.00302434985809974 0.415580872665184 NA NA NA NA 0.00912659769122894 NA NA NA NA NA 26235348 1.91800000000003
FAM126A ENSG00000122591 7 Lassosum 0.0247728970365726 0.156710298424568 NA NA NA NA 0.255683074631575 NA NA NA NA NA 23017313 1.94200000000001
INHBA ENSG00000122641 7 Lassosum -0.002863824061905 0.84577835795271 NA NA NA NA -0.00453203045583123 NA NA NA NA NA 41733709 1.61200000000002
FKBP9 ENSG00000122642 7 Lassosum 0.135874651666566 0.204566864658441 NA NA NA NA -0.11310978668233 NA NA NA NA NA 33021780 1.86099999999999
