# Supplementary material for: SUMMIT: An integrative approach for better transcriptomic data imputation improves causal gene identification
Source: Nat Commun. 2022 Oct 25;13:6336. doi: 10.1038/s41467-022-34016-y (PMC9593997; doi:10.1038/s41467-022-34016-y)
Supplement: Supplementary file 7 — Source Data [file 41467_2022_34016_MOESM7_ESM.zip › Source Data/Figure-3/real-data-new/Lassosum/AST/AST-43]

gene_symbol gene_id chromosome model_best r2_test p_SCAD p_ElNet p_LASSO p_MCP p_MNet z_SCAD z_ElNet z_LASSO z_MCP z_MNet p_ACAT gene_pos runtime
NT5C3 ENSG00000122643 7 Lassosum 0.000571546044542903 0.491564430465676 NA NA NA NA -0.155389483046033 NA NA NA NA NA 33078075 4.949
ARL4A ENSG00000122644 7 Lassosum -0.00312211756146485 0.742576462278697 NA NA NA NA 0.0450031620760269 NA NA NA NA NA 12728520 3.376
CCZ1 ENSG00000122674 7 Lassosum 0.181329928139431 0.00035986955767589 NA NA NA NA -3.12744397979468 NA NA NA NA NA 5951980 2.709
POLM ENSG00000122678 7 Lassosum 0.250223273572164 0.521947385112452 NA NA NA NA 0.243446589803654 NA NA NA NA NA 44116992 2.207
RAMP3 ENSG00000122679 7 Lassosum 0.0503844382502768 0.939253048741584 NA NA NA NA -0.00203567621514505 NA NA NA NA NA 45211645 1.997
FTSJ2 ENSG00000122687 7 Lassosum 0.0406098854679181 0.747433076766695 NA NA NA NA -0.221259807450915 NA NA NA NA NA 2277853 2.532
SMU1 ENSG00000122692 9 Lassosum 0.14513986451194 0.532290651800696 NA NA NA NA 0.161275310381496 NA NA NA NA NA 33059213 2.402
GLIPR2 ENSG00000122694 9 Lassosum -0.00182169855021508 0.376484354948807 NA NA NA NA -1.31350022099611 NA NA NA NA NA 36150321 2.267
SLC25A51 ENSG00000122696 9 Lassosum 0.0319552617593379 0.965199081596572 NA NA NA NA 0.0260937526715216 NA NA NA NA NA 37891875 1.413
CLTA ENSG00000122705 9 Lassosum 0.00443025950919795 0.340993377449196 NA NA NA NA -0.00507916219264956 NA NA NA NA NA 36247815 1.535
RECK ENSG00000122707 9 Lassosum -0.00273431913813371 0.806305292289318 NA NA NA NA 0.262304428321089 NA NA NA NA NA 36080439 1.638
ACO1 ENSG00000122729 9 Lassosum 0.00240440605378467 0.999582722653657 NA NA NA NA 7.20695263148607e-05 NA NA NA NA NA 32417726 1.471
KIAA1045 ENSG00000122733 9 Lassosum -0.00319058800153305 0.856890772784149 NA NA NA NA 0.0120924984253924 NA NA NA NA NA 34970012 1.337
DCAF10 ENSG00000122741 9 Lassosum -0.00122977233323485 0.324427691365913 NA NA NA NA 0.0757464657451613 NA NA NA NA NA 37834081 1.931
TRIM24 ENSG00000122779 7 Lassosum 0.0426707161266747 0.147089272173064 NA NA NA NA -0.477108245962956 NA NA NA NA NA 138209908 3.513
C7orf49 ENSG00000122783 7 Lassosum 0.110116107872991 0.967150769597181 NA NA NA NA 0.0857748228952764 NA NA NA NA NA 134816331 2.445
CALD1 ENSG00000122786 7 Lassosum 0.000253473180439223 0.105389211160925 NA NA NA NA -1.00418947066792 NA NA NA NA NA 134542241 2.07899999999999
PLAU ENSG00000122861 10 Lassosum 0.00147835716713496 0.0111457019803086 NA NA NA NA 6.74599442088438 NA NA NA NA NA 75673095 3.543
SRGN ENSG00000122862 10 Lassosum 0.0094443281589095 0.344749028483615 NA NA NA NA -0.526906045563511 NA NA NA NA NA 70856214 2.489
CISD1 ENSG00000122873 10 Lassosum 0.444947138688611 0.711827229547605 NA NA NA NA 2.30926079692125 NA NA NA NA NA 60039082 2.35
EGR2 ENSG00000122877 10 Lassosum -0.00301862063954328 0.084619079296734 NA NA NA NA 0.0587584990038703 NA NA NA NA NA 64625708 1.475
ECD ENSG00000122882 10 Lassosum -0.00129131174874142 0.00262327660659378 NA NA NA NA 0.903765863226739 NA NA NA NA NA 74908883 1.595
P4HA1 ENSG00000122884 10 Lassosum -0.00266312260252666 0.00434092440799549 NA NA NA NA -0.152333177328834 NA NA NA NA NA 74811853 1.32
SLC25A16 ENSG00000122912 10 Lassosum 0.0430994504767449 0.0660781382102042 NA NA NA NA -0.510558315637055 NA NA NA NA NA 70264876 1.867
ZWINT ENSG00000122952 10 Lassosum -0.00321377943604162 0.989953769848597 NA NA NA NA -0.00593169652947036 NA NA NA NA NA 58119012 1.593
VPS26A ENSG00000122958 10 Lassosum 0.0427836167080715 0.432530413509313 NA NA NA NA 0.119267495757648 NA NA NA NA NA 70907942 2.264
RBM19 ENSG00000122965 12 Lassosum 0.00471998615379987 0.950860057579074 NA NA NA NA 0.00955417397123596 NA NA NA NA NA 114329359 2.373
CIT ENSG00000122966 12 Lassosum -0.00279357434095573 0.608502505083741 NA NA NA NA 0.0302564492496517 NA NA NA NA NA 120219345 2.019
IFT81 ENSG00000122970 12 Lassosum -0.00178424772534735 0.895639967004628 NA NA NA NA -0.000245307072505463 NA NA NA NA NA 110609371 2.23500000000001
ACADS ENSG00000122971 12 Lassosum 0.0109356179723666 0.00460668611540224 NA NA NA NA 0.0153076639500361 NA NA NA NA NA 121170674 1.357
HVCN1 ENSG00000122986 12 Lassosum 0.00641760378430301 0.0856963826345947 NA NA NA NA 0.105687828220161 NA NA NA NA NA 111104200 1.37700000000001
DDX54 ENSG00000123064 12 Lassosum -0.00314865548388377 0.516164149874267 NA NA NA NA 0.00345440714139758 NA NA NA NA NA 113609131 1.712
MED13L ENSG00000123066 12 Lassosum -0.0029935285124747 0.88353639173861 NA NA NA NA -0.0400930101828829 NA NA NA NA NA 116555427 1.94800000000001
CDKN2C ENSG00000123080 1 Lassosum -0.0032294326485196 0.813474790671504 NA NA NA NA -0.035665252640047 NA NA NA NA NA 51433361 3.194
RNF11 ENSG00000123091 1 Lassosum 0 NA NA NA NA NA NA NA NA NA NA NA 51720535 2.70899999999999
BHLHE41 ENSG00000123095 12 Lassosum 0.00062599382153139 0.000217764153265621 NA NA NA NA 0.389112393225547 NA NA NA NA NA 26275509 2.91300000000001
SSPN ENSG00000123096 12 Lassosum 0.000650222386541333 0.981940068189748 NA NA NA NA -0.00475167807740396 NA NA NA NA NA 26363573 1.667
ITPR2 ENSG00000123104 12 Lassosum 0.0978936931134248 0.52860569414213 NA NA NA NA -0.0778770518618899 NA NA NA NA NA 26738236 1.92099999999999
CCDC91 ENSG00000123106 12 Lassosum -0.000606545785906132 0.753655380663746 NA NA NA NA 0.0499531135637386 NA NA NA NA NA 28509532 1.89099999999999
NECAB1 ENSG00000123119 8 Lassosum 0.00642619719911908 0.746391437287858 NA NA NA NA -0.0207704891803259 NA NA NA NA NA 91887707 2.64100000000001
WWP1 ENSG00000123124 8 Lassosum -0.00309916291263268 0.898016930085683 NA NA NA NA -0.494927273674986 NA NA NA NA NA 87422808 2.489
DDX39A ENSG00000123136 19 Lassosum -0.0029798204396414 0.272465074349164 NA NA NA NA -0.199653307805968 NA NA NA NA NA 14524911 1.14700000000001
PKN1 ENSG00000123143 19 Lassosum 0.0222078419435825 0.382855313426128 NA NA NA NA -0.117754248671778 NA NA NA NA NA 14563272 0.905000000000001
C19orf43 ENSG00000123144 19 Lassosum -0.00182240645430798 0.822263461683423 NA NA NA NA -0.0177084156159307 NA NA NA NA NA 12843521 0.608000000000004
CD97 ENSG00000123146 19 Lassosum 0.0159340068816175 0.669446338482824 NA NA NA NA 0.12583234066932 NA NA NA NA NA 14505425 1.08199999999999
WDR83 ENSG00000123154 19 Lassosum -7.12904249724478e-05 0.031669894095487 NA NA NA NA 0.114499769835889 NA NA NA NA NA 12782130 0.850999999999999
GIPC1 ENSG00000123159 19 Lassosum -0.000458175992058996 0.881052640773458 NA NA NA NA 0.127382068056693 NA NA NA NA NA 14597758 0.671999999999997
SPRYD7 ENSG00000123178 13 Lassosum -0.00299143714033812 0.147428387056271 NA NA NA NA -2.02699714938791 NA NA NA NA NA 50498734 2.553
EBPL ENSG00000123179 13 Lassosum 0.287718367513414 0.558587917063373 NA NA NA NA 0.290427313699453 NA NA NA NA NA 50250241 0.99799999999999
ATP7B ENSG00000123191 13 Lassosum 0.0376134686876138 0.539591845224909 NA NA NA NA 0.0773410583137088 NA NA NA NA NA 52546219 1.143
ZC3H13 ENSG00000123200 13 Lassosum 0.033415815090776 0.0426383374956051 NA NA NA NA 0.491630548068715 NA NA NA NA NA 46577747 1.254
NLN ENSG00000123213 5 Lassosum 0.0623207176321072 0.810085411977965 NA NA NA NA 0.0555558751704568 NA NA NA NA NA 65092788 2.56099999999999
CENPK ENSG00000123219 5 Lassosum 0.274962598648629 0.391683690905779 NA NA NA NA 0.364127039144542 NA NA NA NA NA 64836295 2.10899999999999
OPTN ENSG00000123240 10 Lassosum 0.004823644500771 0.0202917445178458 NA NA NA NA -0.666158321591464 NA NA NA NA NA 13160878 3.896
ATF1 ENSG00000123268 12 Lassosum 0.144417825697874 0.397146942994543 NA NA NA NA -0.114787297359305 NA NA NA NA NA 51186199 2.012
TSFM ENSG00000123297 12 Lassosum 0.00811485721256822 0.960742402596333 NA NA NA NA -0.0087508140501238 NA NA NA NA NA 58189113 1.881
ARHGAP9 ENSG00000123329 12 Lassosum 0.035466267524172 0.00844996674808493 NA NA NA NA -2.54751780030999 NA NA NA NA NA 57874317 2.10199999999999
NCKAP1L ENSG00000123338 12 Lassosum 0.069152212848869 0.533042858738904 NA NA NA NA -0.00380295719296285 NA NA NA NA NA 54914610 1.423
MMP19 ENSG00000123342 12 Lassosum -0.00204045473276082 0.601458855800195 NA NA NA NA 0.00332044247873985 NA NA NA NA NA 56232983 1.143
PFDN5 ENSG00000123349 12 Lassosum 0 NA NA NA NA NA NA NA NA NA NA NA 53691154 1.622
SPATS2 ENSG00000123352 12 Lassosum -0.00270814888954418 0.876679314197113 NA NA NA NA 0.00407966680984485 NA NA NA NA NA 49840786 1.69
ORMDL2 ENSG00000123353 12 Lassosum -0.00166924460530282 0.229185719973914 NA NA NA NA -0.0161612856711602 NA NA NA NA NA 56213683 1.146
NR4A1 ENSG00000123358 12 Lassosum 0 NA NA NA NA NA NA NA NA NA NA NA 52434953 1.70599999999999
PDE1B ENSG00000123360 12 Lassosum 0.0643054891354484 0.760236000338913 NA NA NA NA -0.106835391012674 NA NA NA NA NA 54958078 1.565
CDK2 ENSG00000123374 12 Lassosum -0.00321454600001458 0.273299865296031 NA NA NA NA 0.0756715945783955 NA NA NA NA NA 56363560 1.14300000000001
LRP1 ENSG00000123384 12 Lassosum 0.00108675879004483 5.88135730121827e-05 NA NA NA NA 0.0224258651091485 NA NA NA NA NA 57564705 1.44600000000003
C12orf44 ENSG00000123395 12 Lassosum -0.00299989540496881 0.656006226176695 NA NA NA NA 0.00343956196107811 NA NA NA NA NA 52467154 1.67899999999997
NFE2 ENSG00000123405 12 Lassosum -0.00158512378707409 0.0884708806451213 NA NA NA NA -0.0274130244341243 NA NA NA NA NA 54690400 1.54300000000001
IKZF4 ENSG00000123411 12 Lassosum -0.00314750975569766 0.0300720878991551 NA NA NA NA 0.19014800875818 NA NA NA NA NA 56416831 1.27600000000001
SMUG1 ENSG00000123415 12 Lassosum -0.00126998306504911 0.0784509096273236 NA NA NA NA 0.213988727781917 NA NA NA NA NA 54570653 1.845
TUBA1B ENSG00000123416 12 Lassosum -0.00121650370186499 0.0794858212742075 NA NA NA NA 0.992817395431148 NA NA NA NA NA 49523372 1.33799999999999
METTL21B ENSG00000123427 12 Lassosum 0.282766594451848 0.721467076998647 NA NA NA NA -5.05835760736151 NA NA NA NA NA 58170799 1.38200000000001
KBTBD4 ENSG00000123444 11 Lassosum -0.0023374946938739 0.954584885691639 NA NA NA NA 0.00283664789341545 NA NA NA NA NA 47597158 1.74699999999999
SARDH ENSG00000123453 9 Lassosum 0.12464346120777 0.603592073590547 NA NA NA NA 0.0165228768222451 NA NA NA NA NA 136566879 2.94499999999999
DBH ENSG00000123454 9 Lassosum 0.0106447936997937 0.592145153189545 NA NA NA NA 0.200868181509783 NA NA NA NA NA 136512974 1.29400000000001
ATPAF1 ENSG00000123472 1 Lassosum 0.0189089083221144 0.389316792859358 NA NA NA NA 0.0139333697824573 NA NA NA NA NA 47118974 4.01300000000001
STIL ENSG00000123473 1 Lassosum -0.0032203500166359 0.0378322590162275 NA NA NA NA -0.314014577090833 NA NA NA NA NA 47747815 2.18400000000003
HJURP ENSG00000123485 2 Lassosum -0.00242702959604202 0.62505219109252 NA NA NA NA -0.237454619468059 NA NA NA NA NA 234752637 4.52800000000002
COL10A1 ENSG00000123500 6 Lassosum 0.0109038244234101 0.959203634947078 NA NA NA NA -0.00472787320397422 NA NA NA NA NA 116459998 3.28099999999998
AMD1 ENSG00000123505 6 Lassosum -0.00275394534097573 0.337305459877949 NA NA NA NA 0.082496080074268 NA NA NA NA NA 111206444 2.24900000000002
NDUFAF4 ENSG00000123545 6 Lassosum -0.00272977328393309 0.560868653839563 NA NA NA NA 0.0459638583060273 NA NA NA NA NA 97341473 2.18199999999999
USP45 ENSG00000123552 6 Lassosum 0.0121013230886489 0.995326810292755 NA NA NA NA 0.000197360413780238 NA NA NA NA NA 99924897 1.70699999999999
METTL8 ENSG00000123600 2 Lassosum 0.0920876960485603 0.157867485322042 NA NA NA NA 0.20843373286921 NA NA NA NA NA 172235536 3.47399999999999
TTC21B ENSG00000123607 2 Lassosum -0.00109350982034662 0.156057603155817 NA NA NA NA 0.244000276302392 NA NA NA NA NA 166762169 3.13500000000002
NMI ENSG00000123609 2 Lassosum 0.0139555185716197 0.778804574883687 NA NA NA NA 0.178985264042713 NA NA NA NA NA 152136775 2.74099999999999
TNFAIP6 ENSG00000123610 2 Lassosum 0.425876668721314 0.166945075328503 NA NA NA NA -0.185956417287866 NA NA NA NA NA 152225333 2.755
ACVR1C ENSG00000123612 2 Lassosum 0.00554224170884254 0.856506204281834 NA NA NA NA -0.0199686967036495 NA NA NA NA NA 158437202 2.95400000000001
BAZ2B ENSG00000123636 2 Lassosum 0.165619846316141 0.502961203232697 NA NA NA NA -0.239452322808556 NA NA NA NA NA 160324346 2.99799999999999
SLC36A1 ENSG00000123643 5 Lassosum 0.320430463363209 0.20357796769213 NA NA NA NA -0.441837844886953 NA NA NA NA NA 150844274 3.423
LPGAT1 ENSG00000123684 1 Lassosum 0.187849826274008 0.103457684307726 NA NA NA NA -0.119409185311902 NA NA NA NA NA 211960456 4.17599999999999
BATF3 ENSG00000123685 1 Lassosum 0.104154140853081 0.577802144637409 NA NA NA NA 0.0729578882305905 NA NA NA NA NA 212866543 3.291
G0S2 ENSG00000123689 1 Lassosum 0.00400832995237055 0.526319746452384 NA NA NA NA -1.17108077681367 NA NA NA NA NA 209849249 2.34300000000002
KCNJ2 ENSG00000123700 17 Lassosum 0.0144594671644847 0.679990792897277 NA NA NA NA 0.0574706137991262 NA NA NA NA NA 68170501 0.917000000000002
EXOSC9 ENSG00000123737 4 Lassosum 0.092184850117256 0.135309580860246 NA NA NA NA -0.306800055906949 NA NA NA NA NA 122730324 3.215
PLA2G12A ENSG00000123739 4 Lassosum 0.0491982648879327 0.137898345254211 NA NA NA NA 0.20402057311023 NA NA NA NA NA 110641189 2.506
B9D2 ENSG00000123810 19 Lassosum 0.0169667174143114 0.237358721571473 NA NA NA NA 0.280067392158231 NA NA NA NA NA 41865202 1.83700000000002
ADCK4 ENSG00000123815 19 Lassosum 0.0037444019998002 0.0217873413642944 NA NA NA NA 0.214586243331707 NA NA NA NA NA 41210773 0.697999999999979
PFKFB2 ENSG00000123836 1 Lassosum -0.00275958236022045 0.0325335667060775 NA NA NA NA -0.246880673616262 NA NA NA NA NA 207238585 2.084
C4BPA ENSG00000123838 1 Lassosum 0.291618726891884 0.0480845612011882 NA NA NA NA -0.547112187045076 NA NA NA NA NA 207297962 2.465
C4BPB ENSG00000123843 1 Lassosum -0.00324439528633946 0.941242345775206 NA NA NA NA -0.0157176284740227 NA NA NA NA NA 207267762 3.024
