# Supplementary material for: SUMMIT: An integrative approach for better transcriptomic data imputation improves causal gene identification
Source: Nat Commun. 2022 Oct 25;13:6336. doi: 10.1038/s41467-022-34016-y (PMC9593997; doi:10.1038/s41467-022-34016-y)
Supplement: Supplementary file 7 — Source Data [file 41467_2022_34016_MOESM7_ESM.zip › Source Data/Figure-3/real-data-new/Lassosum/AST/AST-44]

gene_symbol gene_id chromosome model_best r2_test p_SCAD p_ElNet p_LASSO p_MCP p_MNet z_SCAD z_ElNet z_LASSO z_MCP z_MNet p_ACAT gene_pos runtime
ZNF137P ENSG00000123870 19 Lassosum 0.015535811563432 0.494049222967867 NA NA NA NA -0.0807533439290185 NA NA NA NA NA 53096209 2.173
RAB38 ENSG00000123892 11 Lassosum 0.026840208988674 0.0346804476028829 NA NA NA NA -7.10182821235555 NA NA NA NA NA 87877522 5.236
GPR83 ENSG00000123901 11 Lassosum 0.0570192033976005 0.475394309842044 NA NA NA NA 0.790169117328381 NA NA NA NA NA 94122531 2.222
EIF2C2 ENSG00000123908 8 Lassosum 0.00271736267414113 0.224997467064594 NA NA NA NA -0.241587380799826 NA NA NA NA NA 141593491 5.956
MXD4 ENSG00000123933 4 Lassosum -0.000946213527108775 0.734652141460979 NA NA NA NA -0.0955129376821479 NA NA NA NA NA 2256590 6.264
PMS2P5 ENSG00000123965 7 Lassosum 0.04916830061334 0.88584771322966 NA NA NA NA 0.0227184916882926 NA NA NA NA NA 74336604 3.128
CKS2 ENSG00000123975 9 Lassosum 0.00209549373660645 0.688028597776842 NA NA NA NA -0.0195463619617704 NA NA NA NA NA 91928865 4.25
ACSL3 ENSG00000123983 2 Lassosum -0.00227579970447045 0.88417884458393 NA NA NA NA 0.000683693046420928 NA NA NA NA NA 223767504 6.451
CHPF ENSG00000123989 2 Lassosum 0.00142530330359181 0.341811945009055 NA NA NA NA -0.136288332108097 NA NA NA NA NA 220406089 3.372
DNPEP ENSG00000123992 2 Lassosum 0.0912125747034274 0.0463325553523996 NA NA NA NA 0.926359563333632 NA NA NA NA NA 220251506 3.24
OBSL1 ENSG00000124006 2 Lassosum -0.00303089028880343 0.169623365338803 NA NA NA NA 0.0824447546807994 NA NA NA NA NA 220426016 3.494
FAM124B ENSG00000124019 2 Lassosum 0.0131023982771332 0.428169424721478 NA NA NA NA -0.0190798945081422 NA NA NA NA NA 225255108 3.488
SLC12A4 ENSG00000124067 16 Lassosum 0.093129908132865 0.000218260510996387 NA NA NA NA 1.16418443911526 NA NA NA NA NA 67990440 1.91699999999999
ENKD1 ENSG00000124074 16 Lassosum 0 NA NA NA NA NA NA NA NA NA NA NA 67699008 0.982999999999997
GCNT7 ENSG00000124091 20 Lassosum -0.00290963222803065 0.941521068766635 NA NA NA NA 0.0090297604011506 NA NA NA NA NA 55083764 1.633
FAM210B ENSG00000124098 20 Lassosum 0.0106569273413817 0.556066473118987 NA NA NA NA -0.075297495775325 NA NA NA NA NA 54938845 1.651
PI3 ENSG00000124102 20 Lassosum 0.0309742298834768 0.111331718759568 NA NA NA NA -0.40587416029905 NA NA NA NA NA 43804351 0.817999999999998
FAM209A ENSG00000124103 20 Lassosum 0.0139283228274828 0.347045836151855 NA NA NA NA -0.185560016915283 NA NA NA NA NA 55096720 1.546
SNX21 ENSG00000124104 20 Lassosum 0.0564704449642021 0.77092137319742 NA NA NA NA -0.0147761751314205 NA NA NA NA NA 44467181 1.105
SLPI ENSG00000124107 20 Lassosum 0.0211618934197093 0.0834797790697859 NA NA NA NA -0.0749404330848748 NA NA NA NA NA 43882042 1.064
WFDC3 ENSG00000124116 20 Lassosum 0.103841184340811 0.748265058047448 NA NA NA NA -0.0579483019673915 NA NA NA NA NA 44398577 1.772
TTPAL ENSG00000124120 20 Lassosum 0.00571090620053105 0.0662989391337992 NA NA NA NA -0.233027458342278 NA NA NA NA NA 43113885 0.811
PREX1 ENSG00000124126 20 Lassosum 0.0313628028395255 0.827762594059497 NA NA NA NA -0.209776410065507 NA NA NA NA NA 47342605 0.887999999999998
KCNS1 ENSG00000124134 20 Lassosum -0.000930313026774376 0.113538568749391 NA NA NA NA 0.212102027494587 NA NA NA NA NA 43725352 0.903000000000006
SDC4 ENSG00000124145 20 Lassosum -0.00324799576234103 0.0403408969490858 NA NA NA NA -0.12417212422015 NA NA NA NA NA 43965496 0.937999999999988
NCOA3 ENSG00000124151 20 Lassosum 0.21792545928183 0.0892585933650221 NA NA NA NA 0.37048407864878 NA NA NA NA NA 46208111 0.894999999999996
PIGT ENSG00000124155 20 Lassosum 0.0336103606640654 0.54549302729213 NA NA NA NA 0.044528684846606 NA NA NA NA NA 44049795 0.896000000000001
NCOA5 ENSG00000124160 20 Lassosum -0.00198201032187506 0.322590490508967 NA NA NA NA 0.00299513459564904 NA NA NA NA NA 44704107 1.00999999999999
VAPB ENSG00000124164 20 Lassosum -0.00302441796117736 0.83410500963016 NA NA NA NA -0.0292637953376974 NA NA NA NA NA 56995167 1.208
PARD6B ENSG00000124171 20 Lassosum -0.00291769712530687 0.00080927612155671 NA NA NA NA -0.412461589097644 NA NA NA NA NA 49360706 0.849999999999994
ATP5E ENSG00000124172 20 Lassosum -0.00129388797518737 0.000130682785331432 NA NA NA NA 0.621977566545523 NA NA NA NA NA 57603979 1.008
CHD6 ENSG00000124177 20 Lassosum 0.0149411935825771 0.342444094802809 NA NA NA NA -0.0768807885776555 NA NA NA NA NA 40138937 0.974000000000004
PLCG1 ENSG00000124181 20 Lassosum -0.000295056637679147 0.609597071565262 NA NA NA NA -0.0561334822880671 NA NA NA NA NA 39795513 0.781999999999996
TOX2 ENSG00000124191 20 Lassosum 0.00578504806038727 0.663916209099397 NA NA NA NA -0.0355938570300327 NA NA NA NA NA 42620874 0.912999999999997
SRSF6 ENSG00000124193 20 Lassosum -0.00127671465161083 0.0659274548378337 NA NA NA NA 0.166612140054833 NA NA NA NA NA 42089406 1.114
GTSF1L ENSG00000124196 20 Lassosum -0.00280906699904104 0.976805603313562 NA NA NA NA 0.000316924307427356 NA NA NA NA NA 42355221 0.846999999999994
ARFGEF2 ENSG00000124198 20 Lassosum 0.00520777055401334 0.554682720477818 NA NA NA NA 2.26346172811234 NA NA NA NA NA 47595828 0.983999999999995
ZNFX1 ENSG00000124201 20 Lassosum 0.115823056424821 0.0827773644896215 NA NA NA NA 0.821802775473266 NA NA NA NA NA 47874723 0.894000000000005
ZNF831 ENSG00000124203 20 Lassosum 0.0143858629625627 0.368778020717706 NA NA NA NA -0.274861232652118 NA NA NA NA NA 57800121 1.125
EDN3 ENSG00000124205 20 Lassosum 0.127373151934326 0.0439686217903904 NA NA NA NA 0.137002351006637 NA NA NA NA NA 57888264 1.07600000000001
CSE1L ENSG00000124207 20 Lassosum 0.0535332360725228 0.253652353973534 NA NA NA NA 0.172037787605648 NA NA NA NA NA 47688169 0.881
RAB22A ENSG00000124209 20 Lassosum 0.0134845000328707 0.308190752584884 NA NA NA NA 0.131688555403755 NA NA NA NA NA 56913657 1.098
STAU1 ENSG00000124214 20 Lassosum 0.0141289190106552 0.0562030513153918 NA NA NA NA -0.701852634659531 NA NA NA NA NA 47767391 1.08500000000001
CDH26 ENSG00000124215 20 Lassosum -0.00162258167466955 0.629132292013977 NA NA NA NA -0.0497206427553573 NA NA NA NA NA 58571268 0.994
SNAI1 ENSG00000124216 20 Lassosum 0 NA NA NA NA NA NA NA NA NA NA NA 48602479 0.834999999999994
MOCS3 ENSG00000124217 20 Lassosum 0.00206165976238903 0.673208824458702 NA NA NA NA -0.0189406660688021 NA NA NA NA NA 49576591 1.211
STX16 ENSG00000124222 20 Lassosum 0.0773794374270639 0.546720491434851 NA NA NA NA 0.094672433972452 NA NA NA NA NA 57240455 1.006
PPP4R1L ENSG00000124224 20 Lassosum -0.0027868031013274 0.0440197253906526 NA NA NA NA 0.216598728503745 NA NA NA NA NA 56845341 1.10499999999999
PMEPA1 ENSG00000124225 20 Lassosum 0 NA NA NA NA NA NA NA NA NA NA NA 56255020 1.256
RNF114 ENSG00000124226 20 Lassosum 0.0197569023638848 0.533548111243588 NA NA NA NA 0.139687173537487 NA NA NA NA NA 48561688 0.927999999999997
DDX27 ENSG00000124228 20 Lassosum -0.00319521492395025 0.115715448510828 NA NA NA NA -0.166421256210469 NA NA NA NA NA 47848249 0.798000000000002
SEMG1 ENSG00000124233 20 Lassosum 0.014780210627467 0.268046821688016 NA NA NA NA -0.24355434386115 NA NA NA NA NA 43837025 0.917000000000002
BCAS4 ENSG00000124243 20 Lassosum 0.00299510820520632 0.948204668978604 NA NA NA NA -0.0332303511518264 NA NA NA NA NA 49452572 1.03899999999999
TP53TG5 ENSG00000124251 20 Lassosum 0.0122004086868478 0.601847523130382 NA NA NA NA 0.000236808830909131 NA NA NA NA NA 44019527 0.799000000000007
ZBP1 ENSG00000124256 20 Lassosum 0.0350850327172287 0.234053180388821 NA NA NA NA -0.0259012532215312 NA NA NA NA NA 56187267 1.345
NEURL2 ENSG00000124257 20 Lassosum 0 NA NA NA NA NA NA NA NA NA NA NA 44518595 0.953000000000003
MTRR ENSG00000124275 5 Lassosum 0.0475222023267735 0.479023815458712 NA NA NA NA -0.327290233799904 NA NA NA NA NA 7878718 4.51100000000001
FASTKD3 ENSG00000124279 5 Lassosum 0.00157490080574707 0.810703576395328 NA NA NA NA -0.00957058396117436 NA NA NA NA NA 7864211 2.20099999999999
PEPD ENSG00000124299 19 Lassosum 0.0103723651328719 0.473881331133115 NA NA NA NA -0.265640616968453 NA NA NA NA NA 33945278 1.15300000000001
CHST8 ENSG00000124302 19 Lassosum 0.0786608976577168 0.278891323072739 NA NA NA NA -0.00132960314417096 NA NA NA NA NA 34188637 0.927999999999997
STAMBP ENSG00000124356 2 Lassosum 0.0477369861474508 0.0933225394953086 NA NA NA NA -0.00848056545753881 NA NA NA NA NA 74078436 4.623
NAGK ENSG00000124357 2 Lassosum 0.442455058444462 0.107369249294453 NA NA NA NA -2.39057542142891 NA NA NA NA NA 71299204 3.286
MCEE ENSG00000124370 2 Lassosum 0.00762434873526374 0.811143134472934 NA NA NA NA -0.0925553864452191 NA NA NA NA NA 71347091 3.854
PAIP2B ENSG00000124374 2 Lassosum 0.0131196553085782 0.086479061501376 NA NA NA NA -0.0988057092744368 NA NA NA NA NA 71432041 3.239
SNRNP27 ENSG00000124380 2 Lassosum 0.00424865710119804 0.884316603128238 NA NA NA NA 0.0548321081102794 NA NA NA NA NA 70126699 2.634
MPHOSPH10 ENSG00000124383 2 Lassosum 0.000195161039358016 0.487117891969636 NA NA NA NA 0.0906509757732649 NA NA NA NA NA 71367337 3.187
IL17C ENSG00000124391 16 Lassosum -0.00274185145872963 0.588435355589707 NA NA NA NA -0.364004918339979 NA NA NA NA NA 88705940 1.238
ATP8A1 ENSG00000124406 4 Lassosum 0.0244740479608064 0.671192553916198 NA NA NA NA 0.0776576688173901 NA NA NA NA NA 42534756 5.81399999999999
USP22 ENSG00000124422 17 Lassosum 0.136516783918026 0.953342727991843 NA NA NA NA 0.0514467311460967 NA NA NA NA NA 20924991 1.40800000000002
ZNF576 ENSG00000124444 19 Lassosum -0.00314376509905356 0.900571022796168 NA NA NA NA 0.00113346257327762 NA NA NA NA NA 44102926 0.70999999999998
ZNF45 ENSG00000124459 19 Lassosum -0.00314299648389715 0.0133353065091104 NA NA NA NA 0.256692196206797 NA NA NA NA NA 44428105 0.706000000000017
LYPD3 ENSG00000124466 19 Lassosum 0.0157429772925857 0.590847488790894 NA NA NA NA -0.0461832392206034 NA NA NA NA NA 43967375 0.849999999999994
CEACAM8 ENSG00000124469 19 Lassosum -0.000815691168332355 0.126592664905037 NA NA NA NA 1.08674419966757 NA NA NA NA NA 43091800 0.528999999999996
CRISP2 ENSG00000124490 6 Lassosum 0.0551551301525871 0.512707416308348 NA NA NA NA 0.0592098464983539 NA NA NA NA NA 49670673 3.35299999999998
F13A1 ENSG00000124491 6 Lassosum 0.165460520748275 0.175875535175736 NA NA NA NA -1.43145085135467 NA NA NA NA NA 6232782 2.33600000000001
TRERF1 ENSG00000124496 6 Lassosum 0.0276612050494278 0.550910761122837 NA NA NA NA 0.0437111116698903 NA NA NA NA NA 42306229 2.631
PACSIN1 ENSG00000124507 6 Lassosum 0.000418626550745205 0.255115823471171 NA NA NA NA -1.96534103605528 NA NA NA NA NA 34468461 2.02099999999999
BTN2A2 ENSG00000124508 6 Lassosum 0.0176077614209764 0.129944576203882 NA NA NA NA -2.1673778198554 NA NA NA NA NA 26389213 2.06
SIRT5 ENSG00000124523 6 Lassosum -0.00107038740204768 0.760237966094574 NA NA NA NA 0.312163351345394 NA NA NA NA NA 13593675 2.21099999999998
MRS2 ENSG00000124532 6 Lassosum 0.0799465319339547 0.241813530194706 NA NA NA NA -0.999041916981156 NA NA NA NA NA 24414481 2.37200000000001
WRNIP1 ENSG00000124535 6 Lassosum 0.1091106334367 0.398032627262238 NA NA NA NA -0.0144559252999407 NA NA NA NA NA 2776417 2.38499999999999
RRP36 ENSG00000124541 6 Lassosum -0.00317596321358415 0.25006557707009 NA NA NA NA 0.00565245612170978 NA NA NA NA NA 42993359 1.87799999999999
BTN2A3P ENSG00000124549 6 Lassosum 0.0137323946176159 5.80193702773371e-05 NA NA NA NA -0.251091783645662 NA NA NA NA NA 26427115 2.286
BTN1A1 ENSG00000124557 6 Lassosum -0.00325604903445131 2.22828338148263e-10 NA NA NA NA -0.486602819088054 NA NA NA NA NA 26506049 2.22999999999999
SNRPC ENSG00000124562 6 Lassosum 0.0482235231256632 0.633831050696306 NA NA NA NA -0.0867894245103661 NA NA NA NA NA 34733377 2.221
SERPINB6 ENSG00000124570 6 Lassosum 0.295420476228271 0.121131543820795 NA NA NA NA -1.32744868126784 NA NA NA NA NA 2960241 2.613
XPO5 ENSG00000124571 6 Lassosum -0.00138873784314519 0.922208730745023 NA NA NA NA -0.00805514100626779 NA NA NA NA NA 43516942 1.77099999999999
ABCC10 ENSG00000124574 6 Lassosum 0.0144224419320735 0.768330189267055 NA NA NA NA 0.0265171564496594 NA NA NA NA NA 43406636 1.94000000000003
PEX6 ENSG00000124587 6 Lassosum 0.237455422454182 0.0254029488978032 NA NA NA NA 1.57476135704575 NA NA NA NA NA 42939283 2.09800000000001
NQO2 ENSG00000124588 6 Lassosum 0.220173896809052 0.888581878600543 NA NA NA NA -0.0790072311584931 NA NA NA NA NA 3004108 2.13499999999999
PRICKLE4 ENSG00000124593 6 Lassosum 0.00174274174773958 0.000428386111786222 NA NA NA NA 0.177558362064828 NA NA NA NA NA 41752983 1.97300000000001
OARD1 ENSG00000124596 6 Lassosum 0.00491614921168704 0.319672624719002 NA NA NA NA -0.00423407475389732 NA NA NA NA NA 41033446 2.11799999999999
UNC5CL ENSG00000124602 6 Lassosum 0.0378149369754429 0.92620259031087 NA NA NA NA 0.0402255064915142 NA NA NA NA NA 41000850 2.29599999999999
AARS2 ENSG00000124608 6 Lassosum 0.00341399677218157 0.461815276892128 NA NA NA NA -0.0713353203929073 NA NA NA NA NA 44274227 2.12200000000001
ZNF391 ENSG00000124613 6 Lassosum 0.217087986438584 0.0751959950676561 NA NA NA NA -0.243402436520195 NA NA NA NA NA 27357038 2.244
RPS10 ENSG00000124614 6 Lassosum -0.00268102433405493 0.0954058800800732 NA NA NA NA -0.615764723145064 NA NA NA NA NA 34389566 1.98699999999999
MOCS1 ENSG00000124615 6 Lassosum 0.134494455767295 0.0477168764342682 NA NA NA NA -0.153265087257532 NA NA NA NA NA 39884822 2.21000000000001
HIST1H2BJ ENSG00000124635 6 Lassosum 0.000388251677698626 0.0392275298031285 NA NA NA NA -4.54998108910755 NA NA NA NA NA 27097299 2.26300000000001
MED20 ENSG00000124641 6 Lassosum 0.00627110422061106 0.226725443213341 NA NA NA NA 0.00521369295471856 NA NA NA NA NA 41880984 2.012
OR2B6 ENSG00000124657 6 Lassosum 0.0144512606015225 0.000157686480532777 NA NA NA NA -0.0872596367034847 NA NA NA NA NA 27925489 1.67499999999998
