# Supplementary material for: SUMMIT: An integrative approach for better transcriptomic data imputation improves causal gene identification
Source: Nat Commun. 2022 Oct 25;13:6336. doi: 10.1038/s41467-022-34016-y (PMC9593997; doi:10.1038/s41467-022-34016-y)
Supplement: Supplementary file 7 — Source Data [file 41467_2022_34016_MOESM7_ESM.zip › Source Data/Figure-3/real-data-new/Lassosum/AST/AST-45]

gene_symbol gene_id chromosome model_best r2_test p_SCAD p_ElNet p_LASSO p_MCP p_MNet z_SCAD z_ElNet z_LASSO z_MCP z_MNet p_ACAT gene_pos runtime
TBCC ENSG00000124659 6 Lassosum 0.000448391483722332 0.0633523547982134 NA NA NA NA 0.0341006816949844 NA NA NA NA NA 42713388 5.722
MAD2L1BP ENSG00000124688 6 Lassosum 0.00176273191662357 0.00411112830542936 NA NA NA NA 1.94645235685333 NA NA NA NA NA 43602983 3.765
HIST1H3B ENSG00000124693 6 Lassosum 0.00278428703408373 5.89702664959925e-06 NA NA NA NA -3.09287919162565 NA NA NA NA NA 26032052 2.843
APOBEC2 ENSG00000124701 6 Lassosum 0.047300052253062 0.122698890702244 NA NA NA NA -0.120904283373669 NA NA NA NA NA 41026646 3.014
KLHDC3 ENSG00000124702 6 Lassosum 0 NA NA NA NA NA NA NA NA NA NA NA 42985493 3.174
GNMT ENSG00000124713 6 Lassosum 0.152962784621697 0.634583314844523 NA NA NA NA 0.107676318601701 NA NA NA NA NA 42930057 2.287
TREM1 ENSG00000124731 6 Lassosum 0.0297543522710966 0.5761932733785 NA NA NA NA 0.108333581205258 NA NA NA NA NA 41245060 2.96
MEA1 ENSG00000124733 6 Lassosum -0.00310122841230553 0.945062281985241 NA NA NA NA -0.00324748498690438 NA NA NA NA NA 42980769 2.64
CDKN1A ENSG00000124762 6 Lassosum -0.00114731687824632 0.0478018747587812 NA NA NA NA 0.215280389930163 NA NA NA NA NA 36649710 2.979
SOX4 ENSG00000124766 6 Lassosum -0.00319057052881488 0.968376624734943 NA NA NA NA 0.00178807411305907 NA NA NA NA NA 21596409 2.218
GLO1 ENSG00000124767 6 Lassosum 0.0627401486669595 0.312990677813056 NA NA NA NA -0.149023946249308 NA NA NA NA NA 38657309 2.271
CPNE5 ENSG00000124772 6 Lassosum -0.00289818080696591 0.123331106216204 NA NA NA NA 0.299289721592394 NA NA NA NA NA 36758165 2.68
KCNK17 ENSG00000124780 6 Lassosum 0.0955718501050014 0.718941490054129 NA NA NA NA -1.90696299211269 NA NA NA NA NA 39274553 2.54
RREB1 ENSG00000124782 6 Lassosum 0.000850909409631728 0.0112822850854374 NA NA NA NA -0.360929722877383 NA NA NA NA NA 7180021 2.998
SSR1 ENSG00000124783 6 Lassosum 0.0226509843510954 0.0164540333456683 NA NA NA NA 0.184145004633843 NA NA NA NA NA 7308109 2.499
RIOK1 ENSG00000124784 6 Lassosum 0.12300626025163 0.312724436972907 NA NA NA NA -0.081287922968321 NA NA NA NA NA 7403999 2.895
NRN1 ENSG00000124785 6 Lassosum 0.180517335603481 0.785088620370547 NA NA NA NA 0.573376777887284 NA NA NA NA NA 6002716 2.799
SLC35B3 ENSG00000124786 6 Lassosum 0.0817918636262203 0.919071345531543 NA NA NA NA 0.0104672697970968 NA NA NA NA NA 8424547 2.654
RPP40 ENSG00000124787 6 Lassosum -0.00239492220671944 0.0246271791428162 NA NA NA NA -3.58031046639 NA NA NA NA NA 4999631 3.034
ATXN1 ENSG00000124788 6 Lassosum 0.15806031000302 0.0288836788024003 NA NA NA NA -0.382075052820349 NA NA NA NA NA 16530532 2.181
NUP153 ENSG00000124789 6 Lassosum -0.00290402356255348 0.0695575265198111 NA NA NA NA 0.78025667072508 NA NA NA NA NA 17660962 2.251
DEK ENSG00000124795 6 Lassosum 0 NA NA NA NA NA NA NA NA NA NA NA 18244576 2.227
EEF1E1 ENSG00000124802 6 Lassosum 0.00440059663984216 0.269763686060357 NA NA NA NA -0.00818563413705271 NA NA NA NA NA 8088202 2.589
RUNX2 ENSG00000124813 6 Lassosum -0.000913008820698558 0.160070230734644 NA NA NA NA 0.853848408185002 NA NA NA NA NA 45463990 2.328
LRRFIP1 ENSG00000124831 2 Lassosum 0.0375269165758941 0.0181351939514529 NA NA NA NA -0.455059376712934 NA NA NA NA NA 238629272 5.82600000000001
CXCL6 ENSG00000124875 4 Lassosum 0.0012300140150564 0.462649358859059 NA NA NA NA -0.317733798397579 NA NA NA NA NA 74708497 5.967
EREG ENSG00000124882 4 Lassosum 0.0304857923503725 0.534676136846061 NA NA NA NA 0.56193335851581 NA NA NA NA NA 75242664 3.316
MYRF ENSG00000124920 11 Lassosum 0.0905706277508629 0.00223833292881948 NA NA NA NA 0.183990758726695 NA NA NA NA NA 61538052 2.66200000000001
AHNAK ENSG00000124942 11 Lassosum 0.0108818129099038 0.389730674045526 NA NA NA NA 0.0401354223189432 NA NA NA NA NA 62262361 2.09999999999999
EMC3 ENSG00000125037 3 Lassosum -0.00265413400802705 0.004536205047246 NA NA NA NA -0.0291280547282885 NA NA NA NA NA 10028510 5.15899999999999
WNT1 ENSG00000125084 12 Lassosum 0 NA NA NA NA NA NA NA NA NA NA NA 49373928 1.995
SH3TC1 ENSG00000125089 4 Lassosum 0.0479283663375015 0.866334196002873 NA NA NA NA -0.0166490220987392 NA NA NA NA NA 8213314 6.52300000000001
CNOT1 ENSG00000125107 16 Lassosum -0.00243392316659796 0.837571481385827 NA NA NA NA -0.0233183039520554 NA NA NA NA NA 58608822 1.096
LRRC29 ENSG00000125122 16 Lassosum 0.0318152592242305 NA NA NA NA NA NA NA NA NA NA NA 67250996 0.783000000000001
BBS2 ENSG00000125124 16 Lassosum 0.178575764927377 0.928375194652438 NA NA NA NA -0.416918825653476 NA NA NA NA NA 56527471 1.434
MT2A ENSG00000125148 16 Lassosum 0.0468261656814483 0.955143638149838 NA NA NA NA -0.221711974078051 NA NA NA NA NA 56642760 1.05200000000001
C16orf70 ENSG00000125149 16 Lassosum 0.0151727679164432 0.111061724789886 NA NA NA NA -0.126907572971927 NA NA NA NA NA 67163151 1.059
GOT2 ENSG00000125166 16 Lassosum 0.0628030133499649 0.965520698255908 NA NA NA NA 0.0157039285554332 NA NA NA NA NA 58754648 0.972999999999999
DOK4 ENSG00000125170 16 Lassosum 0.0425037054478494 0.488484307786101 NA NA NA NA 0.0237012257227776 NA NA NA NA NA 57513551 1.354
GPR18 ENSG00000125245 13 Lassosum 0.00607533430365004 0.0636875514048808 NA NA NA NA 0.284534120939596 NA NA NA NA NA 99910483 1.849
CLYBL ENSG00000125246 13 Lassosum 0.0498642975626755 0.18600928937143 NA NA NA NA -0.20272324036075 NA NA NA NA NA 100404153 1.411
TMTC4 ENSG00000125247 13 Lassosum 0.344654969621537 0.329002678905706 NA NA NA NA 0.233360016760943 NA NA NA NA NA 101291764 2.246
RAP2A ENSG00000125249 13 Lassosum 0.0370863673928861 0.768481991771821 NA NA NA NA 0.231645705294891 NA NA NA NA NA 98103929 1.084
ABCC4 ENSG00000125257 13 Lassosum 0.100688137260413 0.839085136521764 NA NA NA NA 0.236796237276885 NA NA NA NA NA 95812885 1.411
EFNB2 ENSG00000125266 13 Lassosum 0 NA NA NA NA NA NA NA NA NA NA NA 107164770 1.22
TM9SF2 ENSG00000125304 13 Lassosum 0.00798152178340228 0.216864858362909 NA NA NA NA -0.141066345434579 NA NA NA NA NA 100184965 1.29600000000001
C17orf53 ENSG00000125319 17 Lassosum -0.00324902914379388 0.406268910316845 NA NA NA NA 0.100174969916102 NA NA NA NA NA 42229559 0.916999999999987
IRF1 ENSG00000125347 5 Lassosum -0.00168793556664992 3.83279564726612e-23 NA NA NA NA 4.22622815794822 NA NA NA NA NA 131821895 2.87700000000001
ATP5S ENSG00000125375 14 Lassosum 0.0043200574498804 0.369744243256591 NA NA NA NA 0.218015815280808 NA NA NA NA NA 50790660 2.55200000000001
BMP4 ENSG00000125378 14 Lassosum -0.00306350433659208 0.00577686901573432 NA NA NA NA -1.27890073918813 NA NA NA NA NA 54420966 1.54300000000001
PTGER2 ENSG00000125384 14 Lassosum 0.0454206470332308 0.454969849552498 NA NA NA NA 0.0723191791558923 NA NA NA NA NA 52788173 2.16500000000002
FAM193A ENSG00000125386 4 Lassosum 0.0111222319935436 0.333595344729002 NA NA NA NA -0.48559016579116 NA NA NA NA NA 2680640 5.98699999999999
GRK4 ENSG00000125388 4 Lassosum 0.165998326416479 0.00687381657668536 NA NA NA NA -0.394739404000345 NA NA NA NA NA 3003904 2.381
HS3ST3B1 ENSG00000125430 17 Lassosum 0.00171324542118101 0.559068839112671 NA NA NA NA 0.0507868073299121 NA NA NA NA NA 14228560 1.62099999999998
SLC25A35 ENSG00000125434 17 Lassosum 0.00387468600778695 0.313235427142498 NA NA NA NA -0.119468323550497 NA NA NA NA NA 8194871 0.924000000000007
MRPS7 ENSG00000125445 17 Lassosum 0.0827065810399198 0.0251561370656858 NA NA NA NA -18.9760577262198 NA NA NA NA NA 73260104 1.56799999999998
GGA3 ENSG00000125447 17 Lassosum 0.0144218036224777 0.944851459091005 NA NA NA NA 0.00343350418177281 NA NA NA NA NA 73245569 0.846000000000004
ARMC7 ENSG00000125449 17 Lassosum -0.00251515407993597 0.515278083756226 NA NA NA NA -0.119902335705744 NA NA NA NA NA 73116203 1.10400000000001
NUP85 ENSG00000125450 17 Lassosum 0.429458614475729 0.0675264579368007 NA NA NA NA 11.5108618491144 NA NA NA NA NA 73216803 0.814000000000021
SLC25A19 ENSG00000125454 17 Lassosum 0 NA NA NA NA NA NA NA NA NA NA NA 73277332 1.09199999999998
MIF4GD ENSG00000125457 17 Lassosum 0.0446886176170362 0.0496597605778993 NA NA NA NA -0.492574817874645 NA NA NA NA NA 73264808 1.089
NT5C ENSG00000125458 17 Lassosum -0.00213501162599039 0.0404356785474689 NA NA NA NA 11.1105416830673 NA NA NA NA NA 73127105 1.19800000000001
MSTO1 ENSG00000125459 1 Lassosum -0.00324679264804595 0.956152119084381 NA NA NA NA -0.00988544399092822 NA NA NA NA NA 155649066 4.14499999999998
C1orf61 ENSG00000125462 1 Lassosum 0 NA NA NA NA NA NA NA NA NA NA NA 156387268 2.149
TTF1 ENSG00000125482 9 Lassosum 0.0254512599507896 0.428318013408066 NA NA NA NA -0.0891378277436062 NA NA NA NA NA 135266608 1.40800000000002
GTF3C4 ENSG00000125484 9 Lassosum 0.0013450244550075 0.637386166701838 NA NA NA NA -0.150634172143289 NA NA NA NA NA 135557882 1.851
DDX31 ENSG00000125485 9 Lassosum 0.104991042574588 0.842081135206569 NA NA NA NA -0.0237935839033061 NA NA NA NA NA 135507086 1.91
KIR2DL1 ENSG00000125498 19 Lassosum 0.0456171521406809 0.0226436311029229 NA NA NA NA 1.79719514857966 NA NA NA NA NA 55288518 1.285
PPP1R12C ENSG00000125503 19 Lassosum -0.00136349196207375 0.870652773273834 NA NA NA NA 0.0138108074853538 NA NA NA NA NA 55615604 0.85299999999998
MBOAT7 ENSG00000125505 19 Lassosum 0.0133729278842568 0.00352782491900304 NA NA NA NA -0.219364813358773 NA NA NA NA NA 54685420 1.12
OPRL1 ENSG00000125510 20 Lassosum 0.213295418385476 0.870248888361717 NA NA NA NA -0.127824982610031 NA NA NA NA NA 62721761 0.662999999999982
SLC2A4RG ENSG00000125520 20 Lassosum 0.000407659489182643 0.0217175137053342 NA NA NA NA 1.74152890464534 NA NA NA NA NA 62372240 1.09300000000002
C20orf195 ENSG00000125531 20 Lassosum -0.00210090569168497 0.233102203030944 NA NA NA NA -0.158240738403468 NA NA NA NA NA 62186217 1.36099999999999
PPDPF ENSG00000125534 20 Lassosum 0.0750300224902016 0.158297862193523 NA NA NA NA -0.0559674825151958 NA NA NA NA NA 62152818 0.716999999999985
IL1B ENSG00000125538 2 Lassosum -0.000658466479597886 0.118076896287077 NA NA NA NA -0.561881363049042 NA NA NA NA NA 113590904 5.55500000000001
CHCHD5 ENSG00000125611 2 Lassosum 0.0471625632888119 0.144037722892387 NA NA NA NA 0.0878862919655537 NA NA NA NA NA 113344334 2.934
PAX8 ENSG00000125618 2 Lassosum 0.341666032892924 0.297133657392646 NA NA NA NA -0.452195497469765 NA NA NA NA NA 114005050 2.75300000000001
INSIG2 ENSG00000125629 2 Lassosum 0.243363389933399 0.222812038122343 NA NA NA NA -0.0258536465674449 NA NA NA NA NA 118857300 3.33200000000002
POLR1B ENSG00000125630 2 Lassosum 0.0818874597075018 0.0735405900048411 NA NA NA NA -0.517218054004485 NA NA NA NA NA 113317063 2.39399999999998
CCDC93 ENSG00000125633 2 Lassosum -0.00234173958507422 0.208491161971341 NA NA NA NA 0.0099771411106206 NA NA NA NA NA 118722381 3.18800000000002
PSD4 ENSG00000125637 2 Lassosum 0.0525936405774734 0.476607655352686 NA NA NA NA -0.290853146338479 NA NA NA NA NA 113937858 2.37899999999999
SLC25A23 ENSG00000125648 19 Lassosum 0.021789824748662 0.651599285139286 NA NA NA NA 0.284826589963417 NA NA NA NA NA 6450652 0.801999999999992
PSPN ENSG00000125650 19 Lassosum 0 NA NA NA NA NA NA NA NA NA NA NA 6377114 0.729000000000013
GTF2F1 ENSG00000125651 19 Lassosum 0.0797431607466098 0.173505902345981 NA NA NA NA -0.143633180997188 NA NA NA NA NA 6386786 0.725999999999999
ALKBH7 ENSG00000125652 19 Lassosum -0.00324758981013251 0.17748225201646 NA NA NA NA 0.692521460968248 NA NA NA NA NA 6373743 1.101
CLPP ENSG00000125656 19 Lassosum 0.00960884362295933 0.20886193562871 NA NA NA NA 0.0699058084837597 NA NA NA NA NA 6365191 0.733000000000004
TNFSF9 ENSG00000125657 19 Lassosum 0.0020730110435293 0.743357393495342 NA NA NA NA -0.00951564549748267 NA NA NA NA NA 6533470 1.005
MED1 ENSG00000125686 17 Lassosum -0.00293572657495522 2.10659605096963e-10 NA NA NA NA -4.28517775084127 NA NA NA NA NA 37584038 0.848000000000013
RPL23 ENSG00000125691 17 Lassosum 0.00219955156363405 0.65662991644532 NA NA NA NA 0.00451828956041079 NA NA NA NA NA 37007107 1.17000000000002
ATG4C ENSG00000125703 1 Lassosum 0.0250280854616344 0.563007701842942 NA NA NA NA 0.517615672319899 NA NA NA NA NA 63290495 3.81
CD70 ENSG00000125726 19 Lassosum 0.0192778241374395 2.71375366084779e-05 NA NA NA NA 0.0657302327875423 NA NA NA NA NA 6593654 0.869
C3 ENSG00000125730 19 Lassosum 0.0107302296921429 0.0143040530502398 NA NA NA NA 0.0579270974904184 NA NA NA NA NA 6704144 2.29599999999999
SH2D3A ENSG00000125731 19 Lassosum 0.00628546072167246 0.83609974084357 NA NA NA NA 0.0441459609417441 NA NA NA NA NA 6759885 0.780999999999977
TRIP10 ENSG00000125733 19 Lassosum 0.0181109738153422 0.703457132078457 NA NA NA NA -0.102891279960457 NA NA NA NA NA 6744736 0.76600000000002
GPR108 ENSG00000125734 19 Lassosum 0.00765926505856462 0.538378291166673 NA NA NA NA -0.00523303664369164 NA NA NA NA NA 6733769 0.769000000000005
TNFSF14 ENSG00000125735 19 Lassosum 0.0282600102501968 0.00579295274816047 NA NA NA NA 0.180300544063675 NA NA NA NA NA 6666873 0.937000000000012
FOSB ENSG00000125740 19 Lassosum -0.000890945983741398 0.411517490416382 NA NA NA NA 0.00883914615672539 NA NA NA NA NA 45974845 0.800999999999988
OPA3 ENSG00000125741 19 Lassosum -0.00238433623323342 0.279092750986208 NA NA NA NA 0.00194800805675667 NA NA NA NA NA 46068077 0.769000000000005
SNRPD2 ENSG00000125743 19 Lassosum 0.0687251075080386 0.538030594145989 NA NA NA NA -0.0582323386052077 NA NA NA NA NA 46193269 0.782000000000011
RTN2 ENSG00000125744 19 Lassosum -0.0016828349666953 0.00565703073428821 NA NA NA NA 0.438258570251871 NA NA NA NA NA 45994433 0.959000000000003
