# Supplementary material for: SUMMIT: An integrative approach for better transcriptomic data imputation improves causal gene identification
Source: Nat Commun. 2022 Oct 25;13:6336. doi: 10.1038/s41467-022-34016-y (PMC9593997; doi:10.1038/s41467-022-34016-y)
Supplement: Supplementary file 7 — Source Data [file 41467_2022_34016_MOESM7_ESM.zip › Source Data/Figure-3/real-data-new/Lassosum/AST/AST-46]

gene_symbol gene_id chromosome model_best r2_test p_SCAD p_ElNet p_LASSO p_MCP p_MNet z_SCAD z_ElNet z_LASSO z_MCP z_MNet p_ACAT gene_pos runtime
EML2 ENSG00000125746 19 Lassosum -0.00273856468749578 0.396631420233736 NA NA NA NA 0.508680723331633 NA NA NA NA NA 46129569 1.986
VASP ENSG00000125753 19 Lassosum 0.00173622555677666 0.755806062718249 NA NA NA NA -0.146244370714798 NA NA NA NA NA 46020039 1.361
SYMPK ENSG00000125755 19 Lassosum 0.013716044844192 0.871021974648031 NA NA NA NA -0.0141497295069945 NA NA NA NA NA 46342608 1.153
GPCPD1 ENSG00000125772 20 Lassosum 0.0162469813599201 0.0529679914133453 NA NA NA NA -0.0823981635229054 NA NA NA NA NA 5558378 2.147
SDCBP2 ENSG00000125775 20 Lassosum 0.0396907389291882 0.729068507594154 NA NA NA NA 0.0426530306205763 NA NA NA NA NA 1300251 1.887
PANK2 ENSG00000125779 20 Lassosum 0.00864852402747962 0.30774317491479 NA NA NA NA 0.451552625227661 NA NA NA NA NA 3888545 1.227
TGM3 ENSG00000125780 20 Lassosum 0.0161960773648395 0.369712162397231 NA NA NA NA -0.22486150314445 NA NA NA NA NA 2299185 1.369
CD93 ENSG00000125810 20 Lassosum 0.231613636039134 0.630685701713422 NA NA NA NA -0.443761007011834 NA NA NA NA NA 23063481 1.264
GZF1 ENSG00000125812 20 Lassosum 0.00594732190397096 0.360571467070694 NA NA NA NA 0.11508342705666 NA NA NA NA NA 23348243 1.285
NAPB ENSG00000125814 20 Lassosum 0.00415689952231024 0.569576635212792 NA NA NA NA 0.100249768243983 NA NA NA NA NA 23378642 1.187
CENPB ENSG00000125817 20 Lassosum 0.0251145245474574 0.780389765307777 NA NA NA NA 0.273659404802037 NA NA NA NA NA 3765917 1.352
PSMF1 ENSG00000125818 20 Lassosum 0.00318110804554173 0.937576949121863 NA NA NA NA -0.112710229447752 NA NA NA NA NA 1121464 1.541
DTD1 ENSG00000125821 20 Lassosum 0.0614197824666907 0.263247231358643 NA NA NA NA -0.054800183562051 NA NA NA NA NA 18656549 1.212
RBCK1 ENSG00000125826 20 Lassosum 0.0186495387108983 0.00665838897122253 NA NA NA NA 0.359487523505192 NA NA NA NA NA 399876 1.137
TMX4 ENSG00000125827 20 Lassosum 0.0113627430968304 0.0783063597476317 NA NA NA NA -0.78322697842114 NA NA NA NA NA 7979235 1.142
STK35 ENSG00000125834 20 Lassosum 0.00118272165669397 0.745340599557497 NA NA NA NA 0.0244428306227527 NA NA NA NA NA 2119970 1.409
SNRPB ENSG00000125835 20 Lassosum 0.00773235400410477 0.667291172011619 NA NA NA NA 0.0273256403722174 NA NA NA NA NA 2446889 1.208
NRSN2 ENSG00000125841 20 Lassosum -0.00139386088762428 0.60023189973987 NA NA NA NA -0.0481719770059601 NA NA NA NA NA 331519 1.118
AP5S1 ENSG00000125843 20 Lassosum -0.00174361705383208 0.0913012430463033 NA NA NA NA -0.0238690983899593 NA NA NA NA NA 3803563 1.191
RRBP1 ENSG00000125844 20 Lassosum 0.0125760341705883 0.482848561899889 NA NA NA NA -0.25357117874949 NA NA NA NA NA 17628631 1.372
BMP2 ENSG00000125845 20 Lassosum 0.0256354921423509 0.151549568841242 NA NA NA NA -0.643647869138876 NA NA NA NA NA 6754619 1.258
ZNF133 ENSG00000125846 20 Lassosum -0.00317346466674295 0.00953434619830309 NA NA NA NA -0.327917426803896 NA NA NA NA NA 18283380 1.352
MKKS ENSG00000125863 20 Lassosum 0.0433507752881472 0.217516170422139 NA NA NA NA 2.94125003224228 NA NA NA NA NA 10400351 1.293
BFSP1 ENSG00000125864 20 Lassosum -0.00160145974181858 0.346769479290685 NA NA NA NA -0.319135327468414 NA NA NA NA NA 17512207 1.373
DSTN ENSG00000125868 20 Lassosum 0.0647999597945677 0.459965577115167 NA NA NA NA -1.36029480276344 NA NA NA NA NA 17569697 1.396
LAMP5 ENSG00000125869 20 Lassosum 0.0158006475033678 0.114534054166193 NA NA NA NA 9.08038873681623 NA NA NA NA NA 9503089 1.384
SNRPB2 ENSG00000125870 20 Lassosum 0.0446906449807856 0.371251259871982 NA NA NA NA 3.69341708137543 NA NA NA NA NA 16716513 1.643
MGME1 ENSG00000125871 20 Lassosum 0.390560862723491 0.833869498805741 NA NA NA NA -0.0655724372997211 NA NA NA NA NA 17960660 1.14
TBC1D20 ENSG00000125875 20 Lassosum -0.00258881949162815 0.30406261761996 NA NA NA NA 0.0636872724027997 NA NA NA NA NA 429660 0.971000000000004
ITPA ENSG00000125877 20 Lassosum 0.189841232030805 0.237064520958911 NA NA NA NA 0.470740088582639 NA NA NA NA NA 3197015 1.155
MCM8 ENSG00000125885 20 Lassosum 0.0711136258688786 0.548417757144206 NA NA NA NA 0.887212906428374 NA NA NA NA NA 5953575 1.258
TMEM74B ENSG00000125895 20 Lassosum 0 NA NA NA NA NA NA NA NA NA NA NA 1163632 1.405
FAM110A ENSG00000125898 20 Lassosum 0.106526370604909 0.582866233779556 NA NA NA NA -0.0925738444785134 NA NA NA NA NA 820640 1.145
SIRPD ENSG00000125900 20 Lassosum 0.0472580147180803 0.81210980892643 NA NA NA NA -0.0294545538033201 NA NA NA NA NA 1527193 1.559
MRPS26 ENSG00000125901 20 Lassosum 0.0109588763458851 0.000256571334155606 NA NA NA NA -0.568684665351227 NA NA NA NA NA 3027745 1.232
S1PR4 ENSG00000125910 19 Lassosum -0.0028376909395551 0.195038625198858 NA NA NA NA 0.139405532368803 NA NA NA NA NA 3176336 1.404
NCLN ENSG00000125912 19 Lassosum 0.0944162600210429 0.128295710654391 NA NA NA NA 1.22804334251232 NA NA NA NA NA 3197567 1.294
HNRNPR ENSG00000125944 1 Lassosum 0 NA NA NA NA NA NA NA NA NA NA NA 23650546 6.591
ZNF436 ENSG00000125945 1 Lassosum 0.00329180984065958 0.0067653842398994 NA NA NA NA -0.227037364529181 NA NA NA NA NA 23690938 3.042
MAX ENSG00000125952 14 Lassosum -0.00235274858960421 0.00333854346623347 NA NA NA NA 15.1251731030329 NA NA NA NA NA 65521152 2.72
MMP24 ENSG00000125966 20 Lassosum 0.0190285405098543 0.84047532388247 NA NA NA NA 0.0298392594728178 NA NA NA NA NA 33839629 1.684
NECAB3 ENSG00000125967 20 Lassosum -0.000392330633758986 0.218120442698175 NA NA NA NA 0.710067719011634 NA NA NA NA NA 32253581 0.662999999999997
RALY ENSG00000125970 20 Lassosum -0.000425746861244525 0.205571375021645 NA NA NA NA 0.12149899239441 NA NA NA NA NA 32638783 0.796000000000006
DYNLRB1 ENSG00000125971 20 Lassosum 0.000362811702113275 0.481646272548571 NA NA NA NA -0.0410783330457124 NA NA NA NA NA 33116488 0.756999999999991
EIF2S2 ENSG00000125977 20 Lassosum -0.00308931984384997 0.0155401278918923 NA NA NA NA -0.838090788447513 NA NA NA NA NA 32688121 0.788000000000011
ERGIC3 ENSG00000125991 20 Lassosum 0.00221822900215785 0.00166764314312169 NA NA NA NA 0.200144803194788 NA NA NA NA NA 34137587 0.625
ROMO1 ENSG00000125995 20 Lassosum -0.00309331214952313 0.0119473141067628 NA NA NA NA -0.122502716643963 NA NA NA NA NA 34288050 0.760000000000005
CEP250 ENSG00000126001 20 Lassosum -0.00180837365073594 0.00224859895720983 NA NA NA NA 27.7313147643597 NA NA NA NA NA 34071394 0.617999999999995
PLAGL2 ENSG00000126003 20 Lassosum 0.00428088328134724 0.486584963250887 NA NA NA NA 0.0224872276005154 NA NA NA NA NA 30787950 0.823999999999998
MMP24-AS1 ENSG00000126005 20 Lassosum 0.112424051284953 0.85218174424067 NA NA NA NA 0.0776224399798996 NA NA NA NA NA 33835284 0.928000000000011
TMEM115 ENSG00000126062 3 Lassosum -0.00295915498076815 0.00592266704378542 NA NA NA NA -0.153526968765495 NA NA NA NA NA 50394610 4.788
PSMB2 ENSG00000126067 1 Lassosum 0.00573478800378813 0.773078586612141 NA NA NA NA -0.0187578304429776 NA NA NA NA NA 36087315 4.956
EIF2C3 ENSG00000126070 1 Lassosum 0 NA NA NA NA NA NA NA NA NA NA NA 36459191 2.345
UROD ENSG00000126088 1 Lassosum 0.0257994557024234 0.659677151926779 NA NA NA NA -0.104493980482253 NA NA NA NA NA 45479533 3.044
ST3GAL3 ENSG00000126091 1 Lassosum 0.00823366533719549 0.973277894848404 NA NA NA NA 1.85822810005889e-05 NA NA NA NA NA 44284163 3.117
TMEM53 ENSG00000126106 1 Lassosum 0.0222891390606743 0.423257669809134 NA NA NA NA 0.00571917374634762 NA NA NA NA NA 45120568 3.18599999999999
HECTD3 ENSG00000126107 1 Lassosum 0.00220119657290685 0.00324893562845891 NA NA NA NA -0.456920269110931 NA NA NA NA NA 45472606 2.43900000000001
KLC1 ENSG00000126214 14 Lassosum 0.0898510374620253 0.0914950664475707 NA NA NA NA -0.302352283213423 NA NA NA NA NA 104098060 2.09099999999999
XRCC3 ENSG00000126215 14 Lassosum 0.203372369599368 0.162734429048448 NA NA NA NA -0.19584604682332 NA NA NA NA NA 104172893 1.35300000000001
TUBGCP3 ENSG00000126216 13 Lassosum 0.126492835160507 0.868215199620948 NA NA NA NA -0.115264721014714 NA NA NA NA NA 113190903 1.95399999999999
MCF2L ENSG00000126217 13 Lassosum 0.0584174631363337 0.894119826252191 NA NA NA NA -0.000973920455251332 NA NA NA NA NA 113651372 1.607
F10 ENSG00000126218 13 Lassosum 0.0105168278951939 0.00795293907535053 NA NA NA NA -0.15861734165806 NA NA NA NA NA 113790485 1.837
PCID2 ENSG00000126226 13 Lassosum -0.00271486473912597 0.351488559813479 NA NA NA NA -0.320091446696176 NA NA NA NA NA 113847460 0.989999999999995
PROZ ENSG00000126231 13 Lassosum 0.0652275974837044 0.00825273568246635 NA NA NA NA -2.05768076503433 NA NA NA NA NA 113819831 1.139
LRFN3 ENSG00000126243 19 Lassosum 0.00647369215928173 0.846743995718872 NA NA NA NA -0.0245147027404685 NA NA NA NA NA 36431464 0.810000000000002
IGFLR1 ENSG00000126246 19 Lassosum 0.0618947912665513 0.545590548289808 NA NA NA NA -0.19818245317317 NA NA NA NA NA 36231706 1.03700000000001
CAPNS1 ENSG00000126247 19 Lassosum 0.049795312448735 0.0540382576304647 NA NA NA NA 0.0665249265664857 NA NA NA NA NA 36635866 0.73299999999999
PDCD2L ENSG00000126249 19 Lassosum 0.0141985095826619 0.702746223585219 NA NA NA NA -0.0210120576740477 NA NA NA NA NA 34906288 0.971999999999994
GPR42 ENSG00000126251 19 Lassosum 0.00220580339574172 0.662439176812108 NA NA NA NA -0.366581055512419 NA NA NA NA NA 35862843 0.762
RBM42 ENSG00000126254 19 Lassosum -0.00214803420123943 0.134972850005141 NA NA NA NA 0.108239189157176 NA NA NA NA NA 36124260 0.915999999999997
KIRREL2 ENSG00000126259 19 Lassosum 0.00222081469064139 0.981882807935897 NA NA NA NA -0.000268716654403934 NA NA NA NA NA 36352405 0.887
UBA2 ENSG00000126261 19 Lassosum 0.00724601491502397 0.800151554812583 NA NA NA NA 0.0174323424881898 NA NA NA NA NA 34940058 1.14100000000001
FFAR2 ENSG00000126262 19 Lassosum 0.0265223787794695 0.368175872776178 NA NA NA NA -0.0937881072774295 NA NA NA NA NA 35938738 0.780999999999992
HCST ENSG00000126264 19 Lassosum -0.00277278630676436 0.780733409776532 NA NA NA NA -0.0805792184258056 NA NA NA NA NA 36394330 0.885000000000005
COX6B1 ENSG00000126267 19 Lassosum 0.00387947383011156 0.0196105901702478 NA NA NA NA -0.340729683020415 NA NA NA NA NA 36144444 0.747
THRA ENSG00000126351 17 Lassosum 0.0216596285797845 0.00139520421434623 NA NA NA NA -0.937344622668955 NA NA NA NA NA 38232331 1.233
CCR7 ENSG00000126353 17 Lassosum -0.000927622501689207 0.000255015424571117 NA NA NA NA -0.36982245243879 NA NA NA NA NA 38715872 0.86099999999999
NR1D1 ENSG00000126368 17 Lassosum 0.0140211583643909 0.00458917598720862 NA NA NA NA -0.493079247384505 NA NA NA NA NA 38253009 1.01300000000001
FRMD8 ENSG00000126391 11 Lassosum -0.00104035504980904 0.85595351499191 NA NA NA NA 0.0245155223480184 NA NA NA NA NA 65167533 3.205
PRDX5 ENSG00000126432 11 Lassosum 0.10258213187151 0.0273153052542791 NA NA NA NA 1.53937537365448 NA NA NA NA NA 64087421 1.44500000000001
BCL2L12 ENSG00000126453 19 Lassosum 0.00128654839612885 0.106661838765025 NA NA NA NA 0.231644444502978 NA NA NA NA NA 50172998 0.783000000000001
IRF3 ENSG00000126456 19 Lassosum 0.0027806871639825 0.873883159551123 NA NA NA NA -0.169742729493531 NA NA NA NA NA 50165979 0.995000000000005
PRMT1 ENSG00000126457 19 Lassosum 3.24672373708257e-06 0.0461734540388122 NA NA NA NA 0.0834084871025903 NA NA NA NA NA 50185664 0.881
RRAS ENSG00000126458 19 Lassosum -0.000126878817118703 0.342716157077077 NA NA NA NA -0.233349054094643 NA NA NA NA NA 50141003 1.03699999999999
PRRG2 ENSG00000126460 19 Lassosum -0.00285676659380529 0.827660378468442 NA NA NA NA -0.0199071831538025 NA NA NA NA NA 50089087 0.707000000000008
SCAF1 ENSG00000126461 19 Lassosum -0.000848358194374565 0.156447467466212 NA NA NA NA -0.0889781775694788 NA NA NA NA NA 50153640 0.895999999999987
PRR12 ENSG00000126464 19 Lassosum 0.0158032329442809 0.511472824210745 NA NA NA NA -0.0297899586286791 NA NA NA NA NA 50112298 0.884999999999991
TSKS ENSG00000126467 19 Lassosum 0.0102676589775049 0.765762119356642 NA NA NA NA 0.898697881506015 NA NA NA NA NA 50254798 0.879000000000019
FLRT1 ENSG00000126500 11 Lassosum 0.000239253036377285 0.375240306855119 NA NA NA NA -0.186029990146777 NA NA NA NA NA 63878652 1.53
ASL ENSG00000126522 7 Lassosum 0.0290167984094489 0.427579903338513 NA NA NA NA -1.53725804030228 NA NA NA NA NA 65549665 2.792
SBDS ENSG00000126524 7 Lassosum -0.00172686366058539 0.967313690679625 NA NA NA NA 0.00189010413711106 NA NA NA NA NA 66456626 1.71599999999998
STAT5A ENSG00000126561 17 Lassosum -0.00249274629300533 0.00011031267650855 NA NA NA NA -0.677479768997724 NA NA NA NA NA 40451763 0.871000000000009
BECN1 ENSG00000126581 17 Lassosum 0.0591055385824996 0.198786812255598 NA NA NA NA 0.132990714889628 NA NA NA NA NA 40973759 1.072
PRKCG ENSG00000126583 19 Lassosum 0.00136998713720005 0.488827701427291 NA NA NA NA 0.0145122133192182 NA NA NA NA NA 54396675 0.949999999999989
TRAP1 ENSG00000126602 16 Lassosum 0.237165110974033 0.0920306326512292 NA NA NA NA 0.371141802840004 NA NA NA NA NA 3734619 2.57400000000001
GLIS2 ENSG00000126603 16 Lassosum -0.000938046213022847 0.228263053530643 NA NA NA NA 0.0488406615947875 NA NA NA NA NA 4377180 1.767
NSRP1 ENSG00000126653 17 Lassosum -0.00125606130528033 0.0012089046012064 NA NA NA NA 1.56704148499298 NA NA NA NA NA 28478016 0.771999999999991
DNAJC8 ENSG00000126698 1 Lassosum 0.178002627928042 0.269811207206064 NA NA NA NA -0.0915309101134687 NA NA NA NA NA 28543302 3.05000000000001
AHDC1 ENSG00000126705 1 Lassosum -0.00304876605332161 0.0390984496296959 NA NA NA NA 0.0538847518632779 NA NA NA NA NA 27895744 4.08499999999998
IFI6 ENSG00000126709 1 Lassosum -0.00216926342972745 0.125146870972327 NA NA NA NA 0.0991040679034922 NA NA NA NA NA 27995650 2.15700000000001
