# Supplementary material for: SUMMIT: An integrative approach for better transcriptomic data imputation improves causal gene identification
Source: Nat Commun. 2022 Oct 25;13:6336. doi: 10.1038/s41467-022-34016-y (PMC9593997; doi:10.1038/s41467-022-34016-y)
Supplement: Supplementary file 7 — Source Data [file 41467_2022_34016_MOESM7_ESM.zip › Source Data/Figure-3/real-data-new/Lassosum/AST/AST-47]

gene_symbol gene_id chromosome model_best r2_test p_SCAD p_ElNet p_LASSO p_MCP p_MNet z_SCAD z_ElNet z_LASSO z_MCP z_MNet p_ACAT gene_pos runtime
ZNF384 ENSG00000126746 12 Lassosum -0.000348291136424317 0.0782017086469764 NA NA NA NA -0.0201544462277962 NA NA NA NA NA 6787190 4.176
EMG1 ENSG00000126749 12 Lassosum 0 NA NA NA NA NA NA NA NA NA NA NA 7087932 2.371
PCNXL4 ENSG00000126773 14 Lassosum 0.241400055513895 0.792700022561473 NA NA NA NA 0.0286264106834344 NA NA NA NA NA 60597240 2.748
ATG14 ENSG00000126775 14 Lassosum 0.0162569483808568 0.644285890506293 NA NA NA NA -0.795025186139499 NA NA NA NA NA 55855843 1.615
KTN1 ENSG00000126777 14 Lassosum 0.0187333332903846 0.334986744717574 NA NA NA NA 3.9244652354092 NA NA NA NA NA 56097017 2.007
DLGAP5 ENSG00000126787 14 Lassosum -0.00158750986099876 0.654738701943133 NA NA NA NA -0.809055884562739 NA NA NA NA NA 55636613 1.735
L3HYPDH ENSG00000126790 14 Lassosum 0.163582669392286 0.223532876718411 NA NA NA NA 0.144634260922254 NA NA NA NA NA 59939114 1.894
HSPA2 ENSG00000126803 14 Lassosum -0.00271678724721758 0.000712799711655799 NA NA NA NA -0.0058236920291172 NA NA NA NA NA 65006289 1.635
ZBTB1 ENSG00000126804 14 Lassosum 0.00331380845386375 0.07980596146253 NA NA NA NA 0.581414485889428 NA NA NA NA NA 64985419 1.458
TRMT5 ENSG00000126814 14 Lassosum -0.00289681962314625 0.261837692838758 NA NA NA NA -0.0298864970579688 NA NA NA NA NA 61443122 1.595
SGPP1 ENSG00000126821 14 Lassosum -0.00303812871547593 0.653332969255836 NA NA NA NA -0.0357615177091107 NA NA NA NA NA 64172844 1.597
PLEKHG3 ENSG00000126822 14 Lassosum 0.280381392757667 0.55735616219893 NA NA NA NA 0.113261252842654 NA NA NA NA NA 65192215 1.633
PZP ENSG00000126838 12 Lassosum -0.00208996657807359 0.76013006041511 NA NA NA NA 0.0480824321604801 NA NA NA NA NA 9331201 2.591
RHOT1 ENSG00000126858 17 Lassosum 0.0811164759770634 0.000143196753503012 NA NA NA NA -3.21988308552606 NA NA NA NA NA 30524933 1.976
EVI2A ENSG00000126860 17 Lassosum 0.145572683561977 0.845082060252958 NA NA NA NA -0.201520679455138 NA NA NA NA NA 29646740 1.296
OMG ENSG00000126861 17 Lassosum 0.0188914167315628 0.829385701858108 NA NA NA NA -0.0108679903637429 NA NA NA NA NA 29611794 1.061
WDR60 ENSG00000126870 7 Lassosum 0.0512219420474374 0.699982122732916 NA NA NA NA 0.126202402419404 NA NA NA NA NA 158699353 4.16
AIF1L ENSG00000126878 9 Lassosum 0.0145451224054699 0.968851134975256 NA NA NA NA 0.00284423360016515 NA NA NA NA NA 133985201 3.679
FAM78A ENSG00000126882 9 Lassosum -0.00214391072958886 0.280699542678026 NA NA NA NA 0.0303089148389172 NA NA NA NA NA 134142698 1.619
NUP214 ENSG00000126883 9 Lassosum 0.0809847587234614 0.279046158625369 NA NA NA NA 0.0760961827830793 NA NA NA NA NA 134055502 2.07
MAP2K2 ENSG00000126934 19 Lassosum 0.0288519160116791 0.683142806662244 NA NA NA NA 0.0618514273022002 NA NA NA NA NA 4107222 1.618
CANX ENSG00000127022 5 Lassosum -0.00249655594119336 0.0470743082328582 NA NA NA NA -2.90344476974176 NA NA NA NA NA 179131777 4.448
CPSF3L ENSG00000127054 1 Lassosum 0.0236233118748209 0.340332204033138 NA NA NA NA -0.56917254996215 NA NA NA NA NA 1253518 6.735
IPPK ENSG00000127080 9 Lassosum -0.00317748741463486 0.0606801975286166 NA NA NA NA 0.977965757119598 NA NA NA NA NA 95404006 2.477
ZNF484 ENSG00000127081 9 Lassosum 0.00522609103269434 0.981377311947939 NA NA NA NA -0.00283749655710486 NA NA NA NA NA 95624089 2.877
FGD3 ENSG00000127084 9 Lassosum 0.258235789503913 0.160752615426436 NA NA NA NA -0.200147360723505 NA NA NA NA NA 95754125 1.486
HIVEP3 ENSG00000127124 1 Lassosum 0.0918730010639119 0.851544706353643 NA NA NA NA 0.0509063033254798 NA NA NA NA NA 42236816 4.012
PPCS ENSG00000127125 1 Lassosum -0.00241534638910257 0.12532753749618 NA NA NA NA -0.407109175883173 NA NA NA NA NA 42935099 3.874
BCL11B ENSG00000127152 14 Lassosum 0.00514384843134941 0.655822554466694 NA NA NA NA -0.0397894890150542 NA NA NA NA NA 99686742 2.038
COX7C ENSG00000127184 5 Lassosum -0.00323391495874104 0.0269314294468063 NA NA NA NA 0.161251058020254 NA NA NA NA NA 85915250 5.276
TRAF2 ENSG00000127191 9 Lassosum 0.0309947692958138 0.470927044078738 NA NA NA NA -0.0239253799739442 NA NA NA NA NA 139798711 2.46000000000001
ABHD8 ENSG00000127220 19 Lassosum 0.00089100599060532 0.223195663239324 NA NA NA NA -0.168315270324129 NA NA NA NA NA 17411992 1.358
ATP13A4 ENSG00000127249 3 Lassosum 0.140619256605483 0.00747979870825561 NA NA NA NA 0.504277594252241 NA NA NA NA NA 193215383 3.495
HRASLS ENSG00000127252 3 Lassosum 0.00995070033291923 0.518038326391168 NA NA NA NA 0.0668259428972213 NA NA NA NA NA 192977220 4.17399999999999
HELB ENSG00000127311 12 Lassosum 0.212339400043438 0.997019896479632 NA NA NA NA 9.14006947003929e-05 NA NA NA NA NA 66716874 2.949
RAP1B ENSG00000127314 12 Lassosum -0.00242512996828737 0.928947645138823 NA NA NA NA -0.0161355161269166 NA NA NA NA NA 69029495 2.456
RAB3IP ENSG00000127328 12 Lassosum 0.00954134935309114 0.799335449288878 NA NA NA NA 0.0999425558418925 NA NA NA NA NA 70174722 1.967
PTPRB ENSG00000127329 12 Lassosum -0.00310300198829139 0.150154228938396 NA NA NA NA 5.5806965721638 NA NA NA NA NA 70970925 1.93700000000001
DYRK2 ENSG00000127334 12 Lassosum 0.000477954536103109 0.0010942134709819 NA NA NA NA 3.97788015498527 NA NA NA NA NA 68050652 1.904
YEATS4 ENSG00000127337 12 Lassosum 0.184548700064201 0.0997738695351628 NA NA NA NA 8.6328604022481 NA NA NA NA NA 69769029 1.892
TAS2R4 ENSG00000127364 7 Lassosum 0.160952727938437 0.114069871939129 NA NA NA NA 1.61641086769609 NA NA NA NA NA 141478738 2.83600000000001
TAS2R5 ENSG00000127366 7 Lassosum 0.00470046065741236 0.161947467764452 NA NA NA NA -0.383718776549907 NA NA NA NA NA 141490591 2.56699999999999
LRRC61 ENSG00000127399 7 Lassosum 0.27205397758227 0.157377878650701 NA NA NA NA -0.25154224596505 NA NA NA NA NA 150027483 1.88
TRPV5 ENSG00000127412 7 Lassosum -0.00110428307937371 0.942015534204151 NA NA NA NA -0.108859053085596 NA NA NA NA NA 142618086 1.89700000000001
IDUA ENSG00000127415 4 Lassosum 0.132347973359215 0.788466901581476 NA NA NA NA 0.0844745761263804 NA NA NA NA NA 989550 4.61199999999999
FGFRL1 ENSG00000127418 4 Lassosum 0.0219283329870914 0.31496097889328 NA NA NA NA 0.0926680568230316 NA NA NA NA NA 1012204 2.79599999999999
TMEM175 ENSG00000127419 4 Lassosum 5.59228069316742e-05 0.0100096135983754 NA NA NA NA 1.42214461718162 NA NA NA NA NA 939309 3.05500000000001
AUNIP ENSG00000127423 1 Lassosum -0.00189132864535413 0.257390801372202 NA NA NA NA -0.015504560385963 NA NA NA NA NA 26172158 5.44499999999999
PIN1 ENSG00000127445 19 Lassosum 0.00548106677227533 0.134283043160155 NA NA NA NA 0.157284271202359 NA NA NA NA NA 9953145 1.512
FBXL12 ENSG00000127452 19 Lassosum 0.0227349356204237 0.0174644425265216 NA NA NA NA 0.207279750112635 NA NA NA NA NA 9929717 0.789000000000016
EMC1 ENSG00000127463 1 Lassosum 0.0605983617217541 0.151590850365122 NA NA NA NA -10.8195963725097 NA NA NA NA NA 19560102 4.16999999999999
UBR4 ENSG00000127481 1 Lassosum 0.000702543127949928 0.0864681431871204 NA NA NA NA -0.728157243805353 NA NA NA NA NA 19468885 2.64400000000001
HP1BP3 ENSG00000127483 1 Lassosum 0.240495664646915 0.503216332728568 NA NA NA NA 0.701991655450469 NA NA NA NA NA 21091485 2.52900000000002
EMR2 ENSG00000127507 19 Lassosum 0.179514681775061 0.0734842549196056 NA NA NA NA -4.71838025815903 NA NA NA NA NA 14866279 1.31999999999999
SIN3B ENSG00000127511 19 Lassosum 0.025664920795081 0.440062591752537 NA NA NA NA -0.124921485333164 NA NA NA NA NA 16965687 1.44999999999999
SLC35E1 ENSG00000127526 19 Lassosum -0.000160444648156899 1.96042801687673e-05 NA NA NA NA 2.08462566684676 NA NA NA NA NA 16671917 0.918000000000006
EPS15L1 ENSG00000127527 19 Lassosum 0.0451065703462322 0.000113488068225444 NA NA NA NA 0.0284863976542736 NA NA NA NA NA 16524473 0.906999999999982
KLF2 ENSG00000127528 19 Lassosum 0.00740756327712233 4.08379229162063e-05 NA NA NA NA 0.24329960379812 NA NA NA NA NA 16437156 0.90300000000002
F2RL3 ENSG00000127533 19 Lassosum 0.0207850075520002 0.859986808482048 NA NA NA NA -0.000669721919200975 NA NA NA NA NA 17001544 0.924000000000007
UQCR11 ENSG00000127540 19 Lassosum -0.00147960777173672 0.605409430868668 NA NA NA NA 0.00925622123909607 NA NA NA NA NA 1601324 0.820999999999998
GFER ENSG00000127554 16 Lassosum 0.0080432625465785 0.417557199597551 NA NA NA NA -0.144402740130614 NA NA NA NA NA 2035979 1.02100000000002
SYNGR3 ENSG00000127561 16 Lassosum 0.0972063742509164 0.737023746893788 NA NA NA NA -0.284137586476689 NA NA NA NA NA 2041968 1.28
PKMYT1 ENSG00000127564 16 Lassosum 0 NA NA NA NA NA NA NA NA NA NA NA 3024282 0.881
WFIKKN1 ENSG00000127578 16 Lassosum 0.0330902122067285 0.0600313329189147 NA NA NA NA 15.9500119049527 NA NA NA NA NA 681677 1.08000000000001
WDR24 ENSG00000127580 16 Lassosum 0.182236643891225 0.0892288470153482 NA NA NA NA 0.685447284379593 NA NA NA NA NA 737533 0.936000000000007
FBXL16 ENSG00000127585 16 Lassosum 0.00106876494981201 0.00297202012934699 NA NA NA NA -0.471259693645655 NA NA NA NA NA 749164 1.10700000000003
CHTF18 ENSG00000127586 16 Lassosum 0.00635412352424958 0.688398186116222 NA NA NA NA 0.0181913954796502 NA NA NA NA NA 844391 0.965000000000003
TUBBP1 ENSG00000127589 8 Lassosum -0.00276787998021621 0.725382671444188 NA NA NA NA 0.0299862686061683 NA NA NA NA NA 30210211 3.489
MACF1 ENSG00000127603 1 Lassosum 0.0204478789064509 0.144411745076787 NA NA NA NA -0.689933607185988 NA NA NA NA NA 39749918 3.54900000000001
SMARCA4 ENSG00000127616 19 Lassosum 0.0364417331521163 0.000229169344578797 NA NA NA NA 0.227127116434738 NA NA NA NA NA 11123834 2.06100000000001
KDM4B ENSG00000127663 19 Lassosum 0.00322801325018329 0.286178340447051 NA NA NA NA 0.164607138249997 NA NA NA NA NA 5061365 1.05600000000001
TICAM1 ENSG00000127666 19 Lassosum 0.0273607127639542 0.98194714249603 NA NA NA NA -0.00128620156735688 NA NA NA NA NA 4823830 1.99299999999999
METTL25 ENSG00000127720 12 Lassosum 0.0159883684981792 0.00774124583399432 NA NA NA NA 0.360519385973532 NA NA NA NA NA 82812645 1.43899999999999
EMC6 ENSG00000127774 17 Lassosum -0.000315645799196851 0.841335064281865 NA NA NA NA 0.0253657494902687 NA NA NA NA NA 3572535 1.74099999999999
METTL16 ENSG00000127804 17 Lassosum 0.033816679535987 0.118497354260705 NA NA NA NA 0.0686053558659516 NA NA NA NA NA 2367264 1.197
TUBA4A ENSG00000127824 2 Lassosum -0.0031944581643446 0.283019236004944 NA NA NA NA -1.38893117235614 NA NA NA NA NA 220128662 6.18299999999999
VIL1 ENSG00000127831 2 Lassosum 0.0805834635318895 0.275516971929546 NA NA NA NA 0.81796541927381 NA NA NA NA NA 219300916 3.89600000000002
AAMP ENSG00000127837 2 Lassosum 0.0148017435317289 0.00151310275621457 NA NA NA NA 6.12043935993871 NA NA NA NA NA 219131915 2.78899999999999
PNKD ENSG00000127838 2 Lassosum 0.050948103801391 0.00345213474044209 NA NA NA NA 0.960294982032484 NA NA NA NA NA 219173315 2.99099999999999
TNFRSF19 ENSG00000127863 13 Lassosum 0.00218621942159314 0.0416652752371674 NA NA NA NA -0.00636256434382756 NA NA NA NA NA 24197370 1.77700000000002
RNF6 ENSG00000127870 13 Lassosum -0.00221149642090657 0.657076481978854 NA NA NA NA 0.00144201032798356 NA NA NA NA NA 26751522 1.762
ECHS1 ENSG00000127884 10 Lassosum 0.0342991174088825 0.48042607434606 NA NA NA NA 0.0100718964109736 NA NA NA NA NA 135181588 3.44399999999999
ZNF835 ENSG00000127903 19 Lassosum 0.0865109117049101 0.207011615553731 NA NA NA NA 0.154740484845553 NA NA NA NA NA 57178585 1.07399999999998
AKAP9 ENSG00000127914 7 Lassosum 0.0301752448083247 0.399596423567979 NA NA NA NA -0.00377233761795243 NA NA NA NA NA 91655084 2.643
GNG11 ENSG00000127920 7 Lassosum 0.015312628050863 0.190383126408588 NA NA NA NA -0.0121484784662354 NA NA NA NA NA 93553421 1.92000000000002
SHFM1 ENSG00000127922 7 Lassosum -0.00312850927226394 0.824573985683474 NA NA NA NA 0.0156062205080385 NA NA NA NA NA 96225070 1.99299999999999
HIP1 ENSG00000127946 7 Lassosum 0.129498155975387 0.745416596180463 NA NA NA NA 1.03704409212585 NA NA NA NA NA 75265450 2.31999999999999
PTPN12 ENSG00000127947 7 Lassosum 0.0256417600493842 0.00572732768226414 NA NA NA NA 4.76439913998432 NA NA NA NA NA 77217990 3.09699999999998
POR ENSG00000127948 7 Lassosum 0.052305157219615 0.407217011520217 NA NA NA NA 1.16098706598966 NA NA NA NA NA 75572345 1.47800000000001
FGL2 ENSG00000127951 7 Lassosum 0.00470707910679202 0.655629486113272 NA NA NA NA -0.0227763795689299 NA NA NA NA NA 76825915 1.761
STYXL1 ENSG00000127952 7 Lassosum 0.270149119947182 0.906385967272412 NA NA NA NA -0.0968173947380826 NA NA NA NA NA 75651489 1.66299999999998
STEAP4 ENSG00000127954 7 Lassosum 0.00374783745107576 0.146134025503475 NA NA NA NA -0.686284109661857 NA NA NA NA NA 87920975 1.93100000000001
GNAI1 ENSG00000127955 7 Lassosum -0.00276508373677276 0.391753980580534 NA NA NA NA -0.0155401491177931 NA NA NA NA NA 79805994 1.88200000000001
PMS2P3 ENSG00000127957 7 Lassosum 0.0302357743381402 0.223909845890484 NA NA NA NA 0.599885571019771 NA NA NA NA NA 75144866 1.637
PEX1 ENSG00000127980 7 Lassosum -0.00309958528694976 0.261136453021645 NA NA NA NA 0.161249518612003 NA NA NA NA NA 92137089 1.79500000000002
MTERF ENSG00000127989 7 Lassosum 0.000809409296250507 0.220905957029467 NA NA NA NA -0.0464022797238717 NA NA NA NA NA 91505138 2.096
SGCE ENSG00000127990 7 Lassosum 0.00734304752791237 0.0295246518896956 NA NA NA NA 0.560450025061042 NA NA NA NA NA 94250031 2.078
RBM48 ENSG00000127993 7 Lassosum 0.00346144889673428 0.407503543812147 NA NA NA NA 0.0938370524498691 NA NA NA NA NA 92162703 1.76400000000001
CASD1 ENSG00000127995 7 Lassosum 0 NA NA NA NA NA NA NA NA NA NA NA 94162431 2.13299999999998
ZNF780B ENSG00000128000 19 Lassosum -0.00315493707303061 0.384261559413717 NA NA NA NA -0.0377110040094772 NA NA NA NA NA 40548141 0.867999999999995
