# Supplementary material for: SUMMIT: An integrative approach for better transcriptomic data imputation improves causal gene identification
Source: Nat Commun. 2022 Oct 25;13:6336. doi: 10.1038/s41467-022-34016-y (PMC9593997; doi:10.1038/s41467-022-34016-y)
Supplement: Supplementary file 7 — Source Data [file 41467_2022_34016_MOESM7_ESM.zip › Source Data/Figure-3/real-data-new/Lassosum/AST/AST-48]

gene_symbol gene_id chromosome model_best r2_test p_SCAD p_ElNet p_LASSO p_MCP p_MNet z_SCAD z_ElNet z_LASSO z_MCP z_MNet p_ACAT gene_pos runtime
LRFN1 ENSG00000128011 19 Lassosum 0.0160205514693829 0.460762313924285 NA NA NA NA -0.128870699095591 NA NA NA NA NA 39801592 2.054
ZFP36 ENSG00000128016 19 Lassosum 0.00145165918239964 0.185572490278378 NA NA NA NA 0.0992067676526828 NA NA NA NA NA 39898752 1.422
SRD5A3 ENSG00000128039 4 Lassosum 0.138277550352 0.397548790116859 NA NA NA NA -3.06181427700617 NA NA NA NA NA 56225769 7.322
SPINK2 ENSG00000128040 4 Lassosum 0.00918253530783641 0.184718721657858 NA NA NA NA 0.153585328169032 NA NA NA NA NA 57681967 3.945
PAICS ENSG00000128050 4 Lassosum -0.00268953018181994 0.658038893667901 NA NA NA NA 0.0128646669458391 NA NA NA NA NA 57314720 4.579
PPAT ENSG00000128059 4 Lassosum -3.76610491148455e-05 0.663591401940069 NA NA NA NA -0.32704312848526 NA NA NA NA NA 57280654 3.819
TUBGCP6 ENSG00000128159 22 Lassosum 0.0456115244427568 0.254952381957994 NA NA NA NA -0.354683179232849 NA NA NA NA NA 50669769 1.081
ADM2 ENSG00000128165 22 Lassosum -0.00167409428711296 0.839622932945714 NA NA NA NA 0.0162827409756488 NA NA NA NA NA 50922427 0.611000000000001
DGCR6L ENSG00000128185 22 Lassosum 0.175140155242304 0.106375059101412 NA NA NA NA 0.342055862632188 NA NA NA NA NA 20304701 0.904
DGCR8 ENSG00000128191 22 Lassosum 0.049642830707509 0.126019797154798 NA NA NA NA -0.782106545289965 NA NA NA NA NA 20083577 0.846999999999998
ASPHD2 ENSG00000128203 22 Lassosum 0.0562287092266055 0.26954628610955 NA NA NA NA 0.0708372117962018 NA NA NA NA NA 26833110 1.508
VPREB3 ENSG00000128218 22 Lassosum 0.0273664148833712 0.510120555218099 NA NA NA NA 0.0181007407544871 NA NA NA NA NA 24095792 0.879999999999999
SDF2L1 ENSG00000128228 22 Lassosum 0 NA NA NA NA NA NA NA NA NA NA NA 21997568 0.699000000000002
GAL3ST1 ENSG00000128242 22 Lassosum -0.00230193585594574 0.417621570629894 NA NA NA NA -0.00306288738229881 NA NA NA NA NA 30960598 0.742999999999999
YWHAH ENSG00000128245 22 Lassosum 0.22532472257605 0.801615609204741 NA NA NA NA -0.0738857001691755 NA NA NA NA NA 32347018 1.196
RFPL2 ENSG00000128253 22 Lassosum 0.0438235258900888 0.791157571891002 NA NA NA NA 0.038486142751411 NA NA NA NA NA 32593570 0.776000000000003
GNAZ ENSG00000128266 22 Lassosum 0.0898200724859511 0.688436273826356 NA NA NA NA -0.0330189650690657 NA NA NA NA NA 23439882 0.598999999999997
MGAT3 ENSG00000128268 22 Lassosum 0.0460144764971266 0.983670384662785 NA NA NA NA 0.0164515715963943 NA NA NA NA NA 39870774 0.510000000000005
ADORA2A ENSG00000128271 22 Lassosum 0.0692360523051004 0.00361691697915184 NA NA NA NA 0.0677995881601831 NA NA NA NA NA 24826087 0.613
ATF4 ENSG00000128272 22 Lassosum 0.0756020700544521 0.118828675944255 NA NA NA NA 0.386813638318662 NA NA NA NA NA 39917195 0.567
A4GALT ENSG00000128274 22 Lassosum 0.296658838544219 0.355742202189572 NA NA NA NA -0.192012429821629 NA NA NA NA NA 43102715 0.719999999999999
CDC42EP1 ENSG00000128283 22 Lassosum 0.324211129901705 0.837886725646823 NA NA NA NA 0.113198721041754 NA NA NA NA NA 37960933 0.750999999999998
APOL3 ENSG00000128284 22 Lassosum -0.00297397791152809 0.349493706752463 NA NA NA NA 0.04762392325668 NA NA NA NA NA 36549298 0.852000000000004
MCHR1 ENSG00000128285 22 Lassosum 0.0363042801620752 0.551643377324401 NA NA NA NA 3.69926934525304 NA NA NA NA NA 41076786 0.436999999999998
TPST2 ENSG00000128294 22 Lassosum 0.00138431247003701 0.923776946834439 NA NA NA NA -0.02161810115673 NA NA NA NA NA 26957069 1.47499999999999
BAIAP2L2 ENSG00000128298 22 Lassosum 0.0512304341388609 0.444235930349479 NA NA NA NA -0.0383435613743079 NA NA NA NA NA 38493786 0.686999999999998
MPST ENSG00000128309 22 Lassosum 0.000984278089265156 0.00579197709033416 NA NA NA NA 0.71642623307898 NA NA NA NA NA 37420769 0.905999999999999
TST ENSG00000128311 22 Lassosum 0.00336700806412438 0.859142992948117 NA NA NA NA 0.00953729280410514 NA NA NA NA NA 37411290 0.969000000000001
IGLL1 ENSG00000128322 22 Lassosum -0.00208379520980606 0.27407186227046 NA NA NA NA 0.0836266883978447 NA NA NA NA NA 23918903 0.546999999999997
APOL2 ENSG00000128335 22 Lassosum 0.00048342984182026 0.639823117085133 NA NA NA NA 0.0544019011690169 NA NA NA NA NA 36629128 0.887
RAC2 ENSG00000128340 22 Lassosum 0.0485944173497443 0.00930177847203473 NA NA NA NA -2.66280557727366 NA NA NA NA NA 37630894 0.784999999999997
LIF ENSG00000128342 22 Lassosum 0.0234946631750833 0.0199772615000931 NA NA NA NA 0.0188708110834271 NA NA NA NA NA 30639638 0.635000000000005
C22orf23 ENSG00000128346 22 Lassosum 0 NA NA NA NA NA NA NA NA NA NA NA 38344602 0.725000000000001
APOBEC3A ENSG00000128383 22 Lassosum 0.0598413904496774 0.427006968787817 NA NA NA NA -0.144735055279117 NA NA NA NA NA 39353967 0.613999999999997
APOBEC3F ENSG00000128394 22 Lassosum 0.000468987950333344 0.00433140081868599 NA NA NA NA 0.0908410157264251 NA NA NA NA NA 39443262 0.684999999999995
RIBC2 ENSG00000128408 22 Lassosum 0.0548141703900071 0.0604078122624025 NA NA NA NA -0.100983068077173 NA NA NA NA NA 45818974 0.832000000000001
TBC1D27 ENSG00000128438 17 Lassosum 0.00173862960504945 0.875696827372593 NA NA NA NA 0.00536971764221628 NA NA NA NA NA 16832191 1.307
EMC4 ENSG00000128463 15 Lassosum 0.0325918282572546 0.189053199265151 NA NA NA NA 0.033553981897842 NA NA NA NA NA 34519778 2.66
RNF112 ENSG00000128482 17 Lassosum 0.148274096304789 0.874964471849723 NA NA NA NA -0.0217100129406187 NA NA NA NA NA 19317513 1.527
SPECC1 ENSG00000128487 17 Lassosum 0.0318121901999466 0.405862129090105 NA NA NA NA -0.156587601224816 NA NA NA NA NA 20067498 0.863
DOCK4 ENSG00000128512 7 Lassosum 0.00487109243641082 0.246720470244472 NA NA NA NA -0.122400500865324 NA NA NA NA NA 111606316 4.27
POT1 ENSG00000128513 7 Lassosum -0.00324254555282355 0.104290820845914 NA NA NA NA 0.0437325407790527 NA NA NA NA NA 124516238 2.57
ATP6V1F ENSG00000128524 7 Lassosum 0.00259988489204421 0.791432486518134 NA NA NA NA -0.0415991633564931 NA NA NA NA NA 128504389 2.276
NAA38 ENSG00000128534 7 Lassosum 0.0422568397160291 0.550103716359244 NA NA NA NA -0.103856925506636 NA NA NA NA NA 117828482 2.58
CDHR3 ENSG00000128536 7 Lassosum -0.0013029203750039 0.205847724098461 NA NA NA NA -0.0568901183387828 NA NA NA NA NA 105597059 2.48099999999999
PRKRIP1 ENSG00000128563 7 Lassosum -0.0032494990843337 0.673196482003062 NA NA NA NA -0.119638718614607 NA NA NA NA NA 102035721 1.78100000000001
PODXL ENSG00000128567 7 Lassosum -0.00307577461540909 0.459406846192571 NA NA NA NA 0.678873193243471 NA NA NA NA NA 131213998 2.494
STRIP2 ENSG00000128578 7 Lassosum 0 NA NA NA NA NA NA NA NA NA NA NA 129101257 2.44500000000001
RABL5 ENSG00000128581 7 Lassosum -0.00325625121099038 0.298503843405755 NA NA NA NA 0.0446333532642977 NA NA NA NA NA 100961039 2.143
MKLN1 ENSG00000128585 7 Lassosum 0.00274578474721332 0.619684994069538 NA NA NA NA -0.0227135751010013 NA NA NA NA NA 130988125 2.59700000000001
DNAJB9 ENSG00000128590 7 Lassosum -0.00178743432966444 0.90534902373852 NA NA NA NA 0.00419803429160807 NA NA NA NA NA 108212653 2.25399999999999
LRRC4 ENSG00000128594 7 Lassosum 0.00725037612629176 0.115640032969802 NA NA NA NA -0.0530740610578474 NA NA NA NA NA 127669642 2.499
CALU ENSG00000128595 7 Lassosum 0.0408917318289248 0.447563784015098 NA NA NA NA 0.0801415714167214 NA NA NA NA NA 128395603 2.441
CCDC136 ENSG00000128596 7 Lassosum 0.0226469975404527 0.545091008728801 NA NA NA NA -0.106748194735591 NA NA NA NA NA 128446498 2.42399999999999
SMO ENSG00000128602 7 Lassosum 0.0183722601253293 0.0367967640231027 NA NA NA NA 0.0690849991794576 NA NA NA NA NA 128841049 1.85000000000001
IRF5 ENSG00000128604 7 Lassosum 0.182799074030268 0.0131909500724797 NA NA NA NA -5.70086322462429 NA NA NA NA NA 128583877 2.02999999999999
LRRC17 ENSG00000128606 7 Lassosum -0.00325645179236944 0.937995537256356 NA NA NA NA -0.00820208102737847 NA NA NA NA NA 102569417 1.96400000000001
KLHDC10 ENSG00000128607 7 Lassosum 0.00291678790020167 0.283550532432278 NA NA NA NA -1.08778028302637 NA NA NA NA NA 129741973 2.19800000000001
NDUFA5 ENSG00000128609 7 Lassosum -0.002066138164732 0.947068976989577 NA NA NA NA -0.00811522462264162 NA NA NA NA NA 123187680 2.12899999999999
OPN1SW ENSG00000128617 7 Lassosum 0.0131362308282935 0.466755696489264 NA NA NA NA 0.034947794015488 NA NA NA NA NA 128414194 1.884
MRPS12 ENSG00000128626 19 Lassosum 0.00369300726798516 0.46445861958754 NA NA NA NA 0.012687537712994 NA NA NA NA NA 39422495 1.26900000000001
MYO1B ENSG00000128641 2 Lassosum -0.00148069613397861 0.714787945929136 NA NA NA NA 0.0203118536149167 NA NA NA NA NA 192200013 5.556
MTX2 ENSG00000128654 2 Lassosum 0.0143458003591115 0.496073406071709 NA NA NA NA 1.36359610208465 NA NA NA NA NA 177168438 3.718
CHN1 ENSG00000128656 2 Lassosum 0.0068524894737001 0.028429471604125 NA NA NA NA -0.721911584572808 NA NA NA NA NA 175767094 3.708
GAD1 ENSG00000128683 2 Lassosum 0.178994593449133 0.412011009031462 NA NA NA NA -0.0457123139212962 NA NA NA NA NA 171693692 2.663
EIF2S2P4 ENSG00000128692 2 Lassosum 0.00109800419790618 0.414475796382639 NA NA NA NA -0.0726184432697748 NA NA NA NA NA 171608891 2.93000000000001
OSGEPL1 ENSG00000128694 2 Lassosum -0.00165821369953645 0.865162669005412 NA NA NA NA -0.00598632190563173 NA NA NA NA NA 190619669 2.747
ORMDL1 ENSG00000128699 2 Lassosum 0.0285298296608327 0.740569625908926 NA NA NA NA -0.368380677029998 NA NA NA NA NA 190642073 3.14200000000001
HAT1 ENSG00000128708 2 Lassosum 0.0784585273807028 0.808230870759522 NA NA NA NA 0.0180208350800745 NA NA NA NA NA 172813778 3.28800000000001
HERC2 ENSG00000128731 15 Lassosum 0.178771127123771 0.723185305061691 NA NA NA NA -0.933805186829709 NA NA NA NA NA 28461742 1.52199999999999
SNRPN ENSG00000128739 15 Lassosum 0.0694625551425677 0.663959525476934 NA NA NA NA 0.006095528800857 NA NA NA NA NA 25146332 1.155
PSMG2 ENSG00000128789 18 Lassosum 0.00107801161593324 0.584664525426377 NA NA NA NA 0.109324597625639 NA NA NA NA NA 12714082 1.79700000000003
TWSG1 ENSG00000128791 18 Lassosum -0.000313870664803817 0.0025584139849272 NA NA NA NA -9.14460717676194 NA NA NA NA NA 9368591 1.30200000000002
ARHGAP22 ENSG00000128805 10 Lassosum 0.198641511146756 0.814794201124228 NA NA NA NA 0.253003079850024 NA NA NA NA NA 49759193 2.11499999999998
WDFY4 ENSG00000128815 10 Lassosum 0.156455727619339 0.0345354514180345 NA NA NA NA 0.39866028826974 NA NA NA NA NA 50041961 2.864
EIF2AK4 ENSG00000128829 15 Lassosum 0.0772919630363084 0.586030256094604 NA NA NA NA -0.0343199776381546 NA NA NA NA NA 40277072 1.303
MYO5C ENSG00000128833 15 Lassosum 0.00217510046199432 0.44556621022107 NA NA NA NA 2.94928163448924 NA NA NA NA NA 52536257 1.82499999999999
TMOD2 ENSG00000128872 15 Lassosum 0.170434858973689 0.429175386866415 NA NA NA NA 10.2730285355359 NA NA NA NA NA 52076161 1.09700000000001
TTBK2 ENSG00000128881 15 Lassosum 0.00731196969996784 0.21480637920384 NA NA NA NA 0.667195161144142 NA NA NA NA NA 43121969 1.136
C15orf57 ENSG00000128891 15 Lassosum 0.182941818212889 0.295506386072454 NA NA NA NA -0.275838561605185 NA NA NA NA NA 40839069 1.17599999999999
INO80 ENSG00000128908 15 Lassosum -0.00311140177147973 0.000481442656769286 NA NA NA NA 0.147658442371641 NA NA NA NA NA 41339815 1.01300000000001
NARG2 ENSG00000128915 15 Lassosum -0.00197589405115317 0.00234325983742527 NA NA NA NA -13.6660916657798 NA NA NA NA NA 60741583 1.58700000000002
ALDH1A2 ENSG00000128918 15 Lassosum 0.00297022564724458 3.66248529390712e-05 NA NA NA NA 1.96375074699058 NA NA NA NA NA 58517843 1.56200000000001
FAM63B ENSG00000128923 15 Lassosum 0.0342835657750025 0.0620445914198711 NA NA NA NA -0.121228878152086 NA NA NA NA NA 59108745 1.28200000000001
IVD ENSG00000128928 15 Lassosum 0.179708886020208 0.559193883615603 NA NA NA NA -0.978455385407317 NA NA NA NA NA 40712916 1.15799999999999
KNSTRN ENSG00000128944 15 Lassosum 0.216214778057102 0.262542710731948 NA NA NA NA 0.849760734554114 NA NA NA NA NA 40680684 1.15600000000001
DUT ENSG00000128951 15 Lassosum 0.388877201103869 0.501646820314871 NA NA NA NA -0.0489949266569809 NA NA NA NA NA 48629389 1.19299999999998
CHAC1 ENSG00000128965 15 Lassosum -0.00278305093563347 0.87747023053144 NA NA NA NA 0.000356995018846418 NA NA NA NA NA 41246935 1.143
CLN6 ENSG00000128973 15 Lassosum 0.19507934010001 0.0722893314904928 NA NA NA NA -10.8613963792127 NA NA NA NA NA 68524439 1.089
ARPP19 ENSG00000128989 15 Lassosum 0.105929215411777 0.131266756880756 NA NA NA NA 0.340564415051778 NA NA NA NA NA 52850661 1.31299999999999
VPS13C ENSG00000129003 15 Lassosum 0.142087857061074 0.561513783309978 NA NA NA NA -0.0623394506787496 NA NA NA NA NA 62248630 1.36199999999999
CALML4 ENSG00000129007 15 Lassosum 0.112346194984339 0.000956474648630734 NA NA NA NA -0.860785556553973 NA NA NA NA NA 68490730 1.203
THAP10 ENSG00000129028 15 Lassosum 0.00280037561979984 0.172168764180818 NA NA NA NA -0.0505316511739553 NA NA NA NA NA 71179402 1.36000000000001
LOXL1 ENSG00000129038 15 Lassosum 0.000468290784046976 0.547302163874173 NA NA NA NA 0.0226740287222921 NA NA NA NA NA 74231404 1.13
ANAPC13 ENSG00000129055 3 Lassosum 0.278507409396671 0.753711140434592 NA NA NA NA -1.85372738962352 NA NA NA NA NA 134201053 3.143
MBD4 ENSG00000129071 3 Lassosum 0.0139251645453671 0.599541292843662 NA NA NA NA 0.00208435247609789 NA NA NA NA NA 129154332 2.82399999999998
COPB1 ENSG00000129083 11 Lassosum 0.178664865144171 0.819769313733536 NA NA NA NA 0.0668470624933739 NA NA NA NA NA 14493279 2.22399999999999
PSMA1 ENSG00000129084 11 Lassosum -0.00324824275170266 0.614889700081421 NA NA NA NA -0.00373358690952058 NA NA NA NA NA 14590255 2.10300000000001
SUMF2 ENSG00000129103 7 Lassosum 0.179051660885265 0.652322448888774 NA NA NA NA 0.0511272431850119 NA NA NA NA NA 56140029 2.93199999999999
PALLD ENSG00000129116 4 Lassosum 0.00522406062065583 0.959116914127103 NA NA NA NA 0.00403999107370412 NA NA NA NA NA 169633912 5.73699999999999
