# Supplementary material for: SUMMIT: An integrative approach for better transcriptomic data imputation improves causal gene identification
Source: Nat Commun. 2022 Oct 25;13:6336. doi: 10.1038/s41467-022-34016-y (PMC9593997; doi:10.1038/s41467-022-34016-y)
Supplement: Supplementary file 7 — Source Data [file 41467_2022_34016_MOESM7_ESM.zip › Source Data/Figure-3/real-data-new/Lassosum/AST/AST-49]

gene_symbol gene_id chromosome model_best r2_test p_SCAD p_ElNet p_LASSO p_MCP p_MNet z_SCAD z_ElNet z_LASSO z_MCP z_MNet p_ACAT gene_pos runtime
SPCS3 ENSG00000129128 4 Lassosum 0.0139243488577033 0.781887865637656 NA NA NA NA 0.0529912429084091 NA NA NA NA NA 177247255 8.859
SERGEF ENSG00000129158 11 Lassosum -0.00316100999812674 0.462243645112829 NA NA NA NA -0.00806896965580796 NA NA NA NA NA 17922152 6.529
TPH1 ENSG00000129167 11 Lassosum 0.00521737985882254 0.342472419891901 NA NA NA NA 0.226028400476845 NA NA NA NA NA 18051542 2.614
E2F8 ENSG00000129173 11 Lassosum 0.0130643100570799 0.197837247535511 NA NA NA NA 0.0981580983207069 NA NA NA NA NA 19254388 2.754
DCTD ENSG00000129187 4 Lassosum 0.0669600911061884 0.928779324451673 NA NA NA NA -0.0656649125986336 NA NA NA NA NA 183825151 7.322
SOX15 ENSG00000129194 17 Lassosum -0.000499981040774644 6.55673231069922e-06 NA NA NA NA 0.275815572209893 NA NA NA NA NA 7492492 2.468
FAM64A ENSG00000129195 17 Lassosum 0.0519771392208978 0.46056675530005 NA NA NA NA -0.0228377897794681 NA NA NA NA NA 6351262 1.522
RPAIN ENSG00000129197 17 Lassosum -0.00280674646056278 0.840176667914144 NA NA NA NA -0.0207612620276236 NA NA NA NA NA 5329578 1.225
USP6 ENSG00000129204 17 Lassosum 0.131766053598247 0.433625798452516 NA NA NA NA -0.0847745088437507 NA NA NA NA NA 5049031 1.386
PLD2 ENSG00000129219 17 Lassosum 0.308738165363527 0.529608012990479 NA NA NA NA 0.0499131701431065 NA NA NA NA NA 4718560 1.323
CD68 ENSG00000129226 17 Lassosum -0.00311306035171821 0.162864651647755 NA NA NA NA -0.0946869184921338 NA NA NA NA NA 7484107 1.633
TXNDC17 ENSG00000129235 17 Lassosum 0.0354740905394183 0.360297312855023 NA NA NA NA 0.174665223461814 NA NA NA NA NA 6545969 1.292
ATP1B2 ENSG00000129244 17 Lassosum 0.0203799122221845 0.215290897839141 NA NA NA NA -0.155161654832861 NA NA NA NA NA 7555515 1.273
FXR2 ENSG00000129245 17 Lassosum 0.0184676108832792 0.00136383981023824 NA NA NA NA -0.0819749191756208 NA NA NA NA NA 7506368 1.652
KIF1C ENSG00000129250 17 Lassosum 0.0599356839872179 0.0855441537509468 NA NA NA NA 0.196499119430982 NA NA NA NA NA 4916469 1.395
MPDU1 ENSG00000129255 17 Lassosum 0.00251568469128272 1.6199218458416e-05 NA NA NA NA -0.191792207958428 NA NA NA NA NA 7491477 1.206
MMP28 ENSG00000129270 17 Lassosum 0 NA NA NA NA NA NA NA NA NA NA NA 34102989 1.311
CCL4 ENSG00000129277 17 Lassosum 0.0313562736390013 0.484145972963817 NA NA NA NA -0.108708179957499 NA NA NA NA NA 34431998 1.061
MRM1 ENSG00000129282 17 Lassosum -0.0030503776061841 0.130903616365617 NA NA NA NA 0.0105628015005423 NA NA NA NA NA 34961704 0.898000000000003
PHF20L1 ENSG00000129292 8 Lassosum 0.00759154577256804 0.43275158201688 NA NA NA NA -0.861233192248522 NA NA NA NA NA 133824335 4.799
LRRC6 ENSG00000129295 8 Lassosum 0.151100091171565 0.530828748547315 NA NA NA NA 1.18849335677057 NA NA NA NA NA 133636079 4.158
CCNT1 ENSG00000129315 12 Lassosum 0.0911741000099648 0.374044635237654 NA NA NA NA 0.0645040379887061 NA NA NA NA NA 49096464 3.491
PUS7L ENSG00000129317 12 Lassosum 0.00876368429573349 0.577975410429232 NA NA NA NA 2.30730824546143 NA NA NA NA NA 44137515 3.07300000000001
KRI1 ENSG00000129347 19 Lassosum 0.0164958646274523 0.0330962372457518 NA NA NA NA 0.38087864767644 NA NA NA NA NA 10670237 1.232
ILF3 ENSG00000129351 19 Lassosum 0.00044141015180732 0.52067796110163 NA NA NA NA -0.0638465476677534 NA NA NA NA NA 10784015 1.00999999999999
SLC44A2 ENSG00000129353 19 Lassosum 0.0937265451035598 0.0290211527105435 NA NA NA NA 5.41023581647424 NA NA NA NA NA 10734184 1.02
AP1M2 ENSG00000129354 19 Lassosum 0.170978473663559 0.277953434766043 NA NA NA NA -0.35923505678463 NA NA NA NA NA 10690669 1.402
CDKN2D ENSG00000129355 19 Lassosum 0.0221742838572966 0.0703971616963499 NA NA NA NA -4.7737063578214 NA NA NA NA NA 10678436 0.926999999999992
MTUS1 ENSG00000129422 8 Lassosum 0.095754771616785 0.0757048414711208 NA NA NA NA 0.955260689475054 NA NA NA NA NA 17579865 4.76400000000001
KLK14 ENSG00000129437 19 Lassosum 0.0655560380259081 0.894285731088865 NA NA NA NA -0.0153674341747215 NA NA NA NA NA 51584127 1.77500000000001
SIGLEC9 ENSG00000129450 19 Lassosum 0.0116231613271924 0.981880513771614 NA NA NA NA -0.00214523965376006 NA NA NA NA NA 51634036 1.70299999999999
NGDN ENSG00000129460 14 Lassosum -0.00203539168102806 0.137797497771102 NA NA NA NA -0.147891591412228 NA NA NA NA NA 23958984 2.729
RIPK3 ENSG00000129465 14 Lassosum 0.005522488301824 0.0295219254729737 NA NA NA NA 0.314275427225042 NA NA NA NA NA 24807239 2.235
ADCY4 ENSG00000129467 14 Lassosum 1.92785926096395e-05 0.292204526230675 NA NA NA NA 0.00669105726519867 NA NA NA NA NA 24795927 1.93400000000001
RAB2B ENSG00000129472 14 Lassosum 0.0736114247766456 0.0408982148725829 NA NA NA NA 0.379320941770087 NA NA NA NA NA 21936155 2.491
BCL2L2 ENSG00000129473 14 Lassosum -0.000767264559029979 0.388507754574562 NA NA NA NA 0.071541088617487 NA NA NA NA NA 23774483 1.699
AJUBA ENSG00000129474 14 Lassosum 0.0158739907279538 0.643499090343782 NA NA NA NA 0.00443300035178366 NA NA NA NA NA 23446117 1.93599999999999
DTD2 ENSG00000129480 14 Lassosum 0 NA NA NA NA NA NA NA NA NA NA NA 31920979 1.68000000000001
PARP2 ENSG00000129484 14 Lassosum 0.0986275619096437 0.87946599228391 NA NA NA NA -0.0226248569252799 NA NA NA NA NA 20818902 1.97499999999999
HEATR5A ENSG00000129493 14 Lassosum 0.00963115149285787 0.276046430630632 NA NA NA NA 0.480470615217001 NA NA NA NA NA 31825391 1.476
SNX6 ENSG00000129515 14 Lassosum 0.123716742034784 0.315696857269797 NA NA NA NA 5.90220790209498 NA NA NA NA NA 35064844 1.866
EAPP ENSG00000129518 14 Lassosum 0.00950266386537146 0.155910262459759 NA NA NA NA -0.169829901256287 NA NA NA NA NA 34997025 1.718
EGLN3 ENSG00000129521 14 Lassosum 0.00244869405280435 0.222430884283064 NA NA NA NA -0.188800467970806 NA NA NA NA NA 34662708 1.982
MIS18BP1 ENSG00000129534 14 Lassosum -0.00271031904060082 0.353757356319072 NA NA NA NA 0.29540750602751 NA NA NA NA NA 45697568 1.357
NRL ENSG00000129535 14 Lassosum 0.00841531185866007 0.620925462338632 NA NA NA NA 0.0112619967657285 NA NA NA NA NA 24566769 2.06
RNASE1 ENSG00000129538 14 Lassosum 0.0133026768018383 0.889827955060511 NA NA NA NA -0.0016028888867673 NA NA NA NA NA 21270412 1.70599999999999
NEDD8 ENSG00000129559 14 Lassosum 0.00733264400960831 0.76639154811687 NA NA NA NA -0.00531222104342593 NA NA NA NA NA 24693859 1.71300000000001
DAD1 ENSG00000129562 14 Lassosum 0.0516697376124038 0.533733422073763 NA NA NA NA 0.138029927346774 NA NA NA NA NA 23045990 1.92599999999999
TEP1 ENSG00000129566 14 Lassosum 0.182856223707744 0.342940712138319 NA NA NA NA 0.0910653613784151 NA NA NA NA NA 20857707 1.71600000000001
EPB41L4A ENSG00000129595 5 Lassosum 0.0313607351172257 0.194920184763977 NA NA NA NA 0.0383105948015734 NA NA NA NA NA 111616575 5.163
CDO1 ENSG00000129596 5 Lassosum 0.106383916987349 0.019435437166178 NA NA NA NA 0.344300357678418 NA NA NA NA NA 115146540 3.511
REEP5 ENSG00000129625 5 Lassosum 0.0102339230405761 0.0369394275468868 NA NA NA NA -0.209951545252569 NA NA NA NA NA 112235160 3.18900000000001
ITFG1 ENSG00000129636 16 Lassosum -0.00325651354622924 0.455689772865463 NA NA NA NA 0.0816653665814648 NA NA NA NA NA 47343179 0.980999999999995
QRICH2 ENSG00000129646 17 Lassosum 0.0570284928260718 0.151594170749428 NA NA NA NA 0.740945729155055 NA NA NA NA NA 74286945 3.79799999999999
FOXJ1 ENSG00000129654 17 Lassosum 0.0261233197987792 0.701242986192245 NA NA NA NA -0.302983039590635 NA NA NA NA NA 74134897 1.244
SEC14L1 ENSG00000129657 17 Lassosum 0.039480862545165 0.72997003473462 NA NA NA NA 0.0408467222420581 NA NA NA NA NA 75147988 1.21299999999999
RHBDF2 ENSG00000129667 17 Lassosum 0.0148423151025993 0.929523915459614 NA NA NA NA 0.00500277435219759 NA NA NA NA NA 74482422 1.232
AANAT ENSG00000129673 17 Lassosum 0.142160235840008 0.186941355932175 NA NA NA NA 0.180239486164586 NA NA NA NA NA 74457816 1.31399999999999
ASH2L ENSG00000129691 8 Lassosum 0.00621225365967604 0.908424660206204 NA NA NA NA 0.0636366641989089 NA NA NA NA NA 37982177 3.92100000000002
TTI2 ENSG00000129696 8 Lassosum 0.0388662316991244 0.619686489712808 NA NA NA NA -0.0163271514080905 NA NA NA NA NA 33351011 2.98699999999999
CHRNA10 ENSG00000129749 11 Lassosum 0.015828976389695 0.725691115179013 NA NA NA NA 0.00650384477578712 NA NA NA NA NA 3689715 4.74499999999998
CDKN1C ENSG00000129757 11 Lassosum 0.0148980727650548 0.348532783728362 NA NA NA NA 0.0104682067342266 NA NA NA NA NA 2905777 1.89500000000001
SGOL1 ENSG00000129810 3 Lassosum -0.00232967471029522 0.395254596571942 NA NA NA NA -0.00460233967598718 NA NA NA NA NA 20214934 5.607
KLF16 ENSG00000129911 19 Lassosum 0 NA NA NA NA NA NA NA NA NA NA NA 1857983 0.99199999999999
TMEM8A ENSG00000129925 16 Lassosum -0.00265250056888511 0.562754695546055 NA NA NA NA 1.53981261111308 NA NA NA NA NA 428943 1.80599999999998
DOHH ENSG00000129932 19 Lassosum -0.000575126194166442 0.128513256276458 NA NA NA NA 0.103483672013997 NA NA NA NA NA 3495878 1.00800000000001
MAU2 ENSG00000129933 19 Lassosum 0.061866175556171 0.435136581184475 NA NA NA NA -6.21439332620645 NA NA NA NA NA 19450527 1.631
SHC2 ENSG00000129946 19 Lassosum -0.000500704383214368 0.559450199457861 NA NA NA NA -0.0991116275215167 NA NA NA NA NA 438789 0.764999999999986
LPPR3 ENSG00000129951 19 Lassosum 0.00934524759328093 0.947502154765923 NA NA NA NA -0.000645354040409397 NA NA NA NA NA 817248 1.619
FAM108A1 ENSG00000129968 19 Lassosum -0.00159071862931648 0.0211820465850508 NA NA NA NA 1.64089839166525 NA NA NA NA NA 1881177 0.90100000000001
CBFA2T3 ENSG00000129993 16 Lassosum 0.0594788799110392 0.0405063778559085 NA NA NA NA 0.157208549910256 NA NA NA NA NA 88992439 1.53100000000001
GAMT ENSG00000130005 19 Lassosum 0.0217932856447147 0.327679652865982 NA NA NA NA 0.0488853555491654 NA NA NA NA NA 1399330 0.946999999999974
C6orf70 ENSG00000130023 6 Lassosum 0.0367503420653504 0.0777732331430785 NA NA NA NA -0.297170548835317 NA NA NA NA NA 170166699 4.55700000000002
PHF10 ENSG00000130024 6 Lassosum 0.113672832158575 0.889338847054346 NA NA NA NA -1.04266493809532 NA NA NA NA NA 170114076 2.732
EFCAB4B ENSG00000130038 12 Lassosum 0.00663680133209354 0.140440248547507 NA NA NA NA -0.126532829056782 NA NA NA NA NA 3794892 4.81699999999998
SH3BP4 ENSG00000130147 2 Lassosum -0.000975742401058577 0.307274006924105 NA NA NA NA 0.118550433885432 NA NA NA NA NA 235912487 6.34900000000002
DOCK6 ENSG00000130158 19 Lassosum 0.0399143231307244 0.0155460995829117 NA NA NA NA -0.250989860080915 NA NA NA NA NA 11341564 2.90699999999998
ECSIT ENSG00000130159 19 Lassosum -0.0030551667547678 0.74930029325376 NA NA NA NA -0.0337734367589687 NA NA NA NA NA 11628360 0.795999999999992
LDLR ENSG00000130164 19 Lassosum 0 NA NA NA NA NA NA NA NA NA NA NA 11222265 1.12
ELOF1 ENSG00000130165 19 Lassosum -0.00133088551755578 0.645258555194133 NA NA NA NA -0.23261616749204 NA NA NA NA NA 11666006 0.760999999999996
TSPAN16 ENSG00000130167 19 Lassosum 0.0657954279881766 0.0314373274489707 NA NA NA NA 0.280865314960345 NA NA NA NA NA 11422248 0.790999999999997
PRKCSH ENSG00000130175 19 Lassosum 0.0440768714796401 0.913939180712158 NA NA NA NA -0.00997093802153962 NA NA NA NA NA 11553946 1.15299999999999
CNN1 ENSG00000130176 19 Lassosum 0.000205857797666464 0.361597292277607 NA NA NA NA -0.494553347211755 NA NA NA NA NA 11655335 0.836000000000013
CDC16 ENSG00000130177 13 Lassosum 0.358596340661997 0.097449251810025 NA NA NA NA 0.688484625533821 NA NA NA NA NA 115019280 1.70099999999999
THEM6 ENSG00000130193 8 Lassosum 0.0859990841884702 0.840276002650215 NA NA NA NA -0.0157030747790658 NA NA NA NA NA 143813483 6.52599999999998
EXOC3L2 ENSG00000130201 19 Lassosum 0.00317061968530385 0.1884438172768 NA NA NA NA 0.0725579112005698 NA NA NA NA NA 45726674 0.948000000000008
PVRL2 ENSG00000130202 19 Lassosum 0.426966883704781 0.79284321957716 NA NA NA NA 0.346625477278903 NA NA NA NA NA 45370958 0.87299999999999
APOE ENSG00000130203 19 Lassosum -0.00309710650609274 0.663802968002233 NA NA NA NA 0.159106240133645 NA NA NA NA NA 45410830 1.26500000000001
TOMM40 ENSG00000130204 19 Lassosum -0.00161204208714705 0.916659958018175 NA NA NA NA -0.000244732778575723 NA NA NA NA NA 45400386 0.905000000000001
GADD45G ENSG00000130222 9 Lassosum 0.0272688052600218 0.355558071284198 NA NA NA NA -0.102643318264582 NA NA NA NA NA 92220699 2.28400000000002
XPO7 ENSG00000130227 8 Lassosum 0.00128063171420589 0.175855665853091 NA NA NA NA -0.234698240201724 NA NA NA NA NA 21820638 3.023
FAM98C ENSG00000130244 19 Lassosum 0.0722726095913837 0.0784551956286879 NA NA NA NA 0.192424029645826 NA NA NA NA NA 38896751 1.239
SAFB2 ENSG00000130254 19 Lassosum -0.00221682127118683 0.275398573993005 NA NA NA NA -0.0348939060998186 NA NA NA NA NA 5605533 1.779
RPL36 ENSG00000130255 19 Lassosum 0.0162225709517374 0.430590021178932 NA NA NA NA 0.371798213226668 NA NA NA NA NA 5683422 0.956000000000017
ATP8B3 ENSG00000130270 19 Lassosum 0.0620144669912575 0.87461814955619 NA NA NA NA 0.265579366443694 NA NA NA NA NA 1797174 1.27099999999999
GTPBP3 ENSG00000130299 19 Lassosum 0.0199580116575436 0.00623846562222212 NA NA NA NA 0.0068295223128355 NA NA NA NA NA 17449636 0.959000000000003
PLVAP ENSG00000130300 19 Lassosum 0.0259858418888413 0.998024747386823 NA NA NA NA -0.000108534530708592 NA NA NA NA NA 17475208 1.285
BST2 ENSG00000130303 19 Lassosum 0 NA NA NA NA NA NA NA NA NA NA NA 17515102 0.959000000000003
SLC27A1 ENSG00000130304 19 Lassosum 0.0497654698470729 0.288370373034227 NA NA NA NA -0.136851087834349 NA NA NA NA NA 17598277 1.28299999999999
NSUN5 ENSG00000130305 7 Lassosum -0.00292889759796133 0.0513001378494082 NA NA NA NA 0.18323588502436 NA NA NA NA NA 72719689 4.42500000000001
