# Supplementary material for: SUMMIT: An integrative approach for better transcriptomic data imputation improves causal gene identification
Source: Nat Commun. 2022 Oct 25;13:6336. doi: 10.1038/s41467-022-34016-y (PMC9593997; doi:10.1038/s41467-022-34016-y)
Supplement: Supplementary file 7 — Source Data [file 41467_2022_34016_MOESM7_ESM.zip › Source Data/Figure-3/real-data-new/Lassosum/AST/AST-5]

gene_symbol gene_id chromosome model_best r2_test p_SCAD p_ElNet p_LASSO p_MCP p_MNet z_SCAD z_ElNet z_LASSO z_MCP z_MNet p_ACAT gene_pos runtime
GAB2 ENSG00000033327 11 Lassosum 0.00476269608490054 0.0111821629882648 NA NA NA NA -0.049103758048143 NA NA NA NA NA 78027868 4.184
ATP6V0A1 ENSG00000033627 17 Lassosum 0.0132283322903883 0.646434774366867 NA NA NA NA 0.126445188549217 NA NA NA NA NA 40642745 2.11
PIAS1 ENSG00000033800 15 Lassosum 0.0671582903607025 0.0747332036829015 NA NA NA NA -14.9257529580092 NA NA NA NA NA 68414806 2.031
SLC4A7 ENSG00000033867 3 Lassosum 0.0358112594939635 0.27815755824396 NA NA NA NA -0.18239951176303 NA NA NA NA NA 27470062 5.837
APBA2 ENSG00000034053 15 Lassosum 0.00904678133450454 0.419817823506299 NA NA NA NA 0.0972446358470792 NA NA NA NA NA 29270073 1.607
UHRF1 ENSG00000034063 19 Lassosum -0.00285398794395797 0.765486711352527 NA NA NA NA -0.536669050270904 NA NA NA NA NA 4932628 2.868
MAP2K3 ENSG00000034152 17 Lassosum 0 NA NA NA NA NA NA NA NA NA NA NA 21203268 0.965
TMSB10 ENSG00000034510 2 Lassosum -0.00323713219206945 0.14487817513221 NA NA NA NA -0.15236445022057 NA NA NA NA NA 85133272 6.202
ASTE1 ENSG00000034533 3 Lassosum -0.000558351299324134 0.120364855523302 NA NA NA NA 0.210878504592738 NA NA NA NA NA 130739606 5.084
RNF19A ENSG00000034677 8 Lassosum 0.00749722624518778 0.00422678229200198 NA NA NA NA 0.294443455137845 NA NA NA NA NA 101308867 3.646
PEX3 ENSG00000034693 6 Lassosum -0.00302650383942527 0.438462038161272 NA NA NA NA 0.0272684263565406 NA NA NA NA NA 143791545 4.505
GABARAPL2 ENSG00000034713 16 Lassosum 0.0208704272039482 0.8717560219508 NA NA NA NA -0.00730668127317983 NA NA NA NA NA 75606014 1.688
SH3YL1 ENSG00000035115 2 Lassosum 0.43448412362593 0.73261001185852 NA NA NA NA 1.3737390842564 NA NA NA NA NA 242064 7.115
FAM136A ENSG00000035141 2 Lassosum 0.0255699206692074 0.839484681037488 NA NA NA NA 0.00615123561700083 NA NA NA NA NA 70526164 3.171
VCL ENSG00000035403 10 Lassosum -0.00292348670344023 0.771145098246913 NA NA NA NA -0.0690775356112316 NA NA NA NA NA 75818895 2.367
DEPDC1B ENSG00000035499 5 Lassosum 0.000364112754775547 0.877652867996157 NA NA NA NA 0.00160368785463541 NA NA NA NA NA 59944378 3.469
DAPK2 ENSG00000035664 15 Lassosum 0.0957842810851184 0.761801061173938 NA NA NA NA 0.0333055044497938 NA NA NA NA NA 64281733 2.131
NSMAF ENSG00000035681 8 Lassosum 0.0431987810033826 0.283270526976653 NA NA NA NA -4.00861870402703 NA NA NA NA NA 59534233 4.131
ADSS ENSG00000035687 1 Lassosum 0.0380462462888218 0.0251984592480061 NA NA NA NA 7.67757990792221 NA NA NA NA NA 244593616 5.25399999999999
STAP1 ENSG00000035720 4 Lassosum -0.000392210505826052 0.563802172706558 NA NA NA NA -0.11550428704647 NA NA NA NA NA 68448750 5.70999999999999
TIMP2 ENSG00000035862 17 Lassosum 0.0254453912445529 6.25288326262149e-05 NA NA NA NA 11.0561825080763 NA NA NA NA NA 76885264 1.52
RFC1 ENSG00000035928 4 Lassosum 0.0212922051958171 0.431605053415172 NA NA NA NA 0.0155875021525559 NA NA NA NA NA 39328535 3.386
TBC1D23 ENSG00000036054 3 Lassosum 0.0135803541119802 0.541786157851489 NA NA NA NA 0.00346837103149243 NA NA NA NA NA 100011969 5.18400000000001
CUL3 ENSG00000036257 2 Lassosum 0.00125141201984003 0.250840217718602 NA NA NA NA 0.0227013118263769 NA NA NA NA NA 225392488 4.44800000000001
MYOM2 ENSG00000036448 8 Lassosum 0.368116766739654 0.34245174158107 NA NA NA NA 3.38709896587128 NA NA NA NA NA 2053315 4.485
ZZZ3 ENSG00000036549 1 Lassosum -0.00208153481205842 0.381063947538321 NA NA NA NA -0.192092429655082 NA NA NA NA NA 78088602 4.175
TUBG2 ENSG00000037042 17 Lassosum 0.0461617061724809 0.433892089223215 NA NA NA NA -0.13409400794475 NA NA NA NA NA 40815173 1.696
RPL26L1 ENSG00000037241 5 Lassosum 0.00262966652315788 0.0332317908328171 NA NA NA NA 1.11238435645329 NA NA NA NA NA 172391253 3.605
FLT4 ENSG00000037280 5 Lassosum 0.154682662829219 0.4719466429982 NA NA NA NA -0.0472611879062258 NA NA NA NA NA 180052565 2.38200000000001
NSUN2 ENSG00000037474 5 Lassosum 0.140080256735108 0.537018451723589 NA NA NA NA 2.29810354534823 NA NA NA NA NA 6616378 3.21599999999999
FBXO42 ENSG00000037637 1 Lassosum 0.0135126174740868 0.824187959276166 NA NA NA NA -0.018742591856097 NA NA NA NA NA 16626141 3.97499999999999
MFAP3 ENSG00000037749 5 Lassosum 0.00796176199608156 0.502728150750336 NA NA NA NA 0.124309046760748 NA NA NA NA NA 153509252 3.616
MRI1 ENSG00000037757 19 Lassosum 0.0285611395728432 0.85141307684431 NA NA NA NA -0.0602541539360003 NA NA NA NA NA 13880221 1.02000000000001
METTL1 ENSG00000037897 12 Lassosum 0 NA NA NA NA NA NA NA NA NA NA NA 58164415 2.66799999999999
AGA ENSG00000038002 4 Lassosum 0.331218694584722 0.228807216425674 NA NA NA NA -0.546969143687285 NA NA NA NA NA 178357790 5.971
PI4K2B ENSG00000038210 4 Lassosum -0.00171822657348097 0.984589101965343 NA NA NA NA 0.00704028757276151 NA NA NA NA NA 25221488 3.77999999999999
BOD1L1 ENSG00000038219 4 Lassosum 0.13680551250789 0.395406136422629 NA NA NA NA -0.0035257155365045 NA NA NA NA NA 13599854 3.43100000000001
MAT2B ENSG00000038274 5 Lassosum -0.00325732846568205 0.0127884370625072 NA NA NA NA -0.776999470222444 NA NA NA NA NA 162938231 2.584
EDC4 ENSG00000038358 16 Lassosum 0.0419298070453067 0.47927642331764 NA NA NA NA -0.0577204555616278 NA NA NA NA NA 67912666 1.41800000000001
TRIO ENSG00000038382 5 Lassosum 0.00130827899282815 0.143855746478269 NA NA NA NA 0.128660450200069 NA NA NA NA NA 14338023 5.18700000000001
VCAN ENSG00000038427 5 Lassosum -0.00319715178459723 0.274255020439687 NA NA NA NA 0.00663020456036392 NA NA NA NA NA 82822703 2.02699999999999
CLEC16A ENSG00000038532 16 Lassosum 0.00751376204971965 0.838716944396788 NA NA NA NA 0.00337349018043882 NA NA NA NA NA 11157195 1.517
MSR1 ENSG00000038945 8 Lassosum 0.211817948792178 0.3485066293654 NA NA NA NA -0.141112720497135 NA NA NA NA NA 16195193 4.14000000000001
CDH1 ENSG00000039068 16 Lassosum 0.00775384112904443 0.00774673537988971 NA NA NA NA -1.07157850663993 NA NA NA NA NA 68820286 0.865999999999985
SKIV2L2 ENSG00000039123 5 Lassosum 0.0355827165932084 0.0738043664930047 NA NA NA NA -0.0160142705210005 NA NA NA NA NA 54662498 4.054
ZFYVE16 ENSG00000039319 5 Lassosum -0.00231404192359497 0.152997537771448 NA NA NA NA 0.172065958318467 NA NA NA NA NA 79739500 3.33099999999999
FAM65A ENSG00000039523 16 Lassosum 0.0249922392961033 0.0294752083359679 NA NA NA NA -0.582160015445002 NA NA NA NA NA 67566506 0.834000000000003
RAI14 ENSG00000039560 5 Lassosum -0.00301089493218809 0.887884025526783 NA NA NA NA -0.022080974245702 NA NA NA NA NA 34744537 2.655
PNKP ENSG00000039650 19 Lassosum 0.192326464251724 0.0844087023162977 NA NA NA NA -2.96307611232421 NA NA NA NA NA 50367813 1.12700000000001
PHLPP2 ENSG00000040199 16 Lassosum 0.00582085571392643 0.219447141981244 NA NA NA NA -2.12307420240302 NA NA NA NA NA 71715171 2.02099999999999
SPDL1 ENSG00000040275 5 Lassosum 0.0150295478278986 0.264904173437469 NA NA NA NA 0.824445502951918 NA NA NA NA NA 169021210 2.75399999999999
STAU2 ENSG00000040341 8 Lassosum 0.00034254440445336 0.15107455113592 NA NA NA NA -0.510040509939613 NA NA NA NA NA 74496273 3.99300000000002
PQLC2 ENSG00000040487 1 Lassosum 0.230792812106055 0.51753313636944 NA NA NA NA -0.01095441177029 NA NA NA NA NA 19647307 5.303
CTNS ENSG00000040531 17 Lassosum 0.086165697399412 0.147194479927574 NA NA NA NA -0.255319584891545 NA NA NA NA NA 3552299 1.88200000000001
RTN4R ENSG00000040608 22 Lassosum -0.0031565181500175 0.092089655497053 NA NA NA NA 0.0943029944179497 NA NA NA NA NA 20249853 0.591000000000008
PHF23 ENSG00000040633 17 Lassosum 0.055007127829058 0.00165300695033483 NA NA NA NA 0.53305069147578 NA NA NA NA NA 7140694 0.998999999999995
INPP4A ENSG00000040933 2 Lassosum 0.0324110800004928 0.0466269010854601 NA NA NA NA -2.43760427310955 NA NA NA NA NA 99134406 3.26499999999999
RAB27B ENSG00000041353 18 Lassosum 0.0158001114244305 0.0272886958801115 NA NA NA NA -0.0437986955627419 NA NA NA NA NA 52473919 3.40900000000002
PSMA4 ENSG00000041357 15 Lassosum 0.0717566044352042 0.522677261889274 NA NA NA NA 0.0514897765706574 NA NA NA NA NA 78837175 1.63400000000001
LSG1 ENSG00000041802 3 Lassosum 0.156318717542945 0.765326762144028 NA NA NA NA -0.153272527085025 NA NA NA NA NA 194377361 4.126
PARP3 ENSG00000041880 3 Lassosum 0.00404744737711948 0.702563090602454 NA NA NA NA -0.00557563983125206 NA NA NA NA NA 51979622 2.661
TNC ENSG00000041982 9 Lassosum 0 NA NA NA NA NA NA NA NA NA NA NA 117831671 2.99599999999998
THAP3 ENSG00000041988 1 Lassosum 0.0500726436861895 0.300111641500084 NA NA NA NA 0.0112237284536247 NA NA NA NA NA 6690286 3.012
FAM65C ENSG00000042062 20 Lassosum -0.0032182615170735 0.955567861997517 NA NA NA NA -0.00400110799936432 NA NA NA NA NA 49255355 1.28200000000001
TDP1 ENSG00000042088 14 Lassosum 0.0147333012797566 0.949132596622375 NA NA NA NA 0.000641662487561518 NA NA NA NA NA 90466194 2.28199999999998
AIFM2 ENSG00000042286 10 Lassosum 0.0229529663501198 0.975102970239654 NA NA NA NA -0.00172426842382307 NA NA NA NA NA 71875334 4.74000000000001
SPATA7 ENSG00000042317 14 Lassosum -0.00281727840923351 0.639425836048323 NA NA NA NA 0.0774692478016048 NA NA NA NA NA 88893981 1.95599999999999
MED17 ENSG00000042429 11 Lassosum 0.066366540744605 0.0415138230867129 NA NA NA NA 0.0400025727905623 NA NA NA NA NA 93532627 2.15600000000001
RETSAT ENSG00000042445 2 Lassosum 0.214654510164452 0.00429755135954273 NA NA NA NA -27.315024019382 NA NA NA NA NA 85575477 4.91800000000001
CAPG ENSG00000042493 2 Lassosum 0.133466457494838 0.243741841468147 NA NA NA NA 0.426583457653686 NA NA NA NA NA 85633713 3.14599999999999
AP2S1 ENSG00000042753 19 Lassosum 0.00855603442788788 0.108971641540922 NA NA NA NA -0.0389927614810032 NA NA NA NA NA 47347821 1.584
TG ENSG00000042832 8 Lassosum 0.00316920600740089 0.808481326754135 NA NA NA NA -0.045529335393289 NA NA NA NA NA 134013175 2.25999999999999
ADAM28 ENSG00000042980 8 Lassosum 0.112856984021666 0.405542614428998 NA NA NA NA -0.197213001747352 NA NA NA NA NA 24184042 2.286
DCUN1D1 ENSG00000043093 3 Lassosum 0.00449872265720763 0.259631425934664 NA NA NA NA -0.355837376111945 NA NA NA NA NA 182679801 3.76899999999998
PHF15 ENSG00000043143 5 Lassosum -0.00106804414663553 0.802359480384114 NA NA NA NA 0.0170039956061039 NA NA NA NA NA 133889460 4.43300000000002
LCP2 ENSG00000043462 5 Lassosum 0.0355289298577339 0.0475059499408726 NA NA NA NA -0.152131861206413 NA NA NA NA NA 169699236 2.25300000000001
TRIT1 ENSG00000043514 1 Lassosum 0.116917303958602 0.0593775665863225 NA NA NA NA -0.66679808739296 NA NA NA NA NA 40327945 6.93000000000001
ADRB1 ENSG00000043591 10 Lassosum 0.0544890767954621 0.649360929607095 NA NA NA NA 0.0248281681677964 NA NA NA NA NA 115805236 1.60299999999998
CUL7 ENSG00000044090 6 Lassosum 0.258600514563674 0.191860920932798 NA NA NA NA 0.93052954909839 NA NA NA NA NA 43013519 2.505
CTNNA1 ENSG00000044115 5 Lassosum 0.242368093779155 0.101359863924741 NA NA NA NA 2.94756132539264 NA NA NA NA NA 138108689 5.63400000000001
CNTLN ENSG00000044459 9 Lassosum 0.055530702654891 0.0335220091339737 NA NA NA NA -0.130932725389082 NA NA NA NA NA 17319450 2.26799999999997
HSPA5 ENSG00000044574 9 Lassosum -0.00325294147777599 0.328332304698272 NA NA NA NA 0.0395126476274313 NA NA NA NA NA 128000370 1.06399999999996
WDR37 ENSG00000047056 10 Lassosum 0.0482766149303016 0.356388357957972 NA NA NA NA -0.0373156395661101 NA NA NA NA NA 1136857 4.49799999999999
YTHDC2 ENSG00000047188 5 Lassosum 0.226789166210927 0.194135046987178 NA NA NA NA -0.140927945150528 NA NA NA NA NA 112890181 2.697
ATP6V1H ENSG00000047249 8 Lassosum 0.000834496019880837 0.775565544261265 NA NA NA NA 0.00636848960847654 NA NA NA NA NA 54692117 4.35399999999998
POLR2B ENSG00000047315 4 Lassosum -0.00323205911578617 0.139048242918813 NA NA NA NA 0.27145567024776 NA NA NA NA NA 57870611 3.202
FAM214A ENSG00000047346 15 Lassosum -0.00304433037367713 0.411752971029539 NA NA NA NA 0.00655653995310755 NA NA NA NA NA 52937764 1.19399999999996
ARAP2 ENSG00000047365 4 Lassosum 0.0282502034789109 0.082304031795807 NA NA NA NA 0.203958640327736 NA NA NA NA NA 36156875 3.97500000000002
TPR ENSG00000047410 1 Lassosum 0.000874976024533014 0.830283847829853 NA NA NA NA 0.0491567073339409 NA NA NA NA NA 186313889 4.03800000000001
CP ENSG00000047457 3 Lassosum -0.00323828455584407 0.285815907017876 NA NA NA NA 0.725854311304371 NA NA NA NA NA 148910019 5.94999999999999
KIAA0556 ENSG00000047578 16 Lassosum -0.00183843574039333 0.0148972135510735 NA NA NA NA 0.741715089581103 NA NA NA NA NA 27676572 1.08499999999998
DTNBP1 ENSG00000047579 6 Lassosum 0.154875700335011 0.389064699408832 NA NA NA NA -0.171105828524114 NA NA NA NA NA 15593160 5.09599999999995
C12orf4 ENSG00000047621 12 Lassosum -0.00325661438099178 0.0755326120695223 NA NA NA NA -0.292814511106676 NA NA NA NA NA 4622284 1.77100000000002
FAM184B ENSG00000047662 4 Lassosum -0.00290756268892944 0.718385963818411 NA NA NA NA 0.056265428791162 NA NA NA NA NA 17707032 4.99399999999997
MAP4 ENSG00000047849 3 Lassosum 0.0918120077990915 0.000118499975868085 NA NA NA NA 0.120671235486833 NA NA NA NA NA 48011475 3.59899999999999
GOPC ENSG00000047932 6 Lassosum 0.00560005185211399 0.904441694277392 NA NA NA NA -0.00707460438485048 NA NA NA NA NA 117781532 2.82999999999998
USP28 ENSG00000048028 11 Lassosum 0 NA NA NA NA NA NA NA NA NA NA NA 113707444 4.71200000000005
HDAC9 ENSG00000048052 7 Lassosum -0.000738677846124469 0.323008778436573 NA NA NA NA -0.00917435665018787 NA NA NA NA NA 18581782 1.88299999999998
TSPAN17 ENSG00000048140 5 Lassosum 0.00628109276567468 0.647690134384795 NA NA NA NA 0.023567827595494 NA NA NA NA NA 176080223 4.67400000000004
NOP16 ENSG00000048162 5 Lassosum 0.0169778423652575 0.120337434557044 NA NA NA NA -0.414267413461328 NA NA NA NA NA 175813462 1.584
