# Supplementary material for: SUMMIT: An integrative approach for better transcriptomic data imputation improves causal gene identification
Source: Nat Commun. 2022 Oct 25;13:6336. doi: 10.1038/s41467-022-34016-y (PMC9593997; doi:10.1038/s41467-022-34016-y)
Supplement: Supplementary file 7 — Source Data [file 41467_2022_34016_MOESM7_ESM.zip › Source Data/Figure-3/real-data-new/Lassosum/AST/AST-50]

gene_symbol gene_id chromosome model_best r2_test p_SCAD p_ElNet p_LASSO p_MCP p_MNet z_SCAD z_ElNet z_LASSO z_MCP z_MNet p_ACAT gene_pos runtime
USHBP1 ENSG00000130307 19 Lassosum -0.00265680631680398 0.109429156742647 NA NA NA NA 0.0608480899464024 NA NA NA NA NA 17376790 2.465
GLT25D1 ENSG00000130309 19 Lassosum 0.0255392052038846 0.127086925522255 NA NA NA NA -1.00416213421369 NA NA NA NA NA 17680187 1.668
DDA1 ENSG00000130311 19 Lassosum -0.00311642092661968 0.0779105072209528 NA NA NA NA 1.21974191510209 NA NA NA NA NA 17427218 1.451
MRPL34 ENSG00000130312 19 Lassosum 0.280932414438469 0.0574312031233651 NA NA NA NA 0.326920525285924 NA NA NA NA NA 17410535 1.294
PGLS ENSG00000130313 19 Lassosum 0.0145086441456364 0.0493841265418798 NA NA NA NA 0.0253023150416712 NA NA NA NA NA 17627267 1.393
LSM7 ENSG00000130332 19 Lassosum 0.147580407897557 0.318583569149896 NA NA NA NA 0.375752914801875 NA NA NA NA NA 2325067 1.464
TULP4 ENSG00000130338 6 Lassosum 0.0791509393694836 0.767837166046411 NA NA NA NA 0.00885725474518495 NA NA NA NA NA 158833276 7.726
SNX9 ENSG00000130340 6 Lassosum 0.00194678577325069 0.715908923559349 NA NA NA NA 0.0209946552097078 NA NA NA NA NA 158305202 3.571
RTN4IP1 ENSG00000130347 6 Lassosum 0.0245277173776554 0.292760688263138 NA NA NA NA 0.132684464649447 NA NA NA NA NA 107048138 3.76
QRSL1 ENSG00000130348 6 Lassosum 0.0319972255775426 0.0719180149015401 NA NA NA NA -2.19355167931816 NA NA NA NA NA 107096872 3.406
C6orf203 ENSG00000130349 6 Lassosum -0.000652613261570067 0.990200405871608 NA NA NA NA -0.00445947774113253 NA NA NA NA NA 107360976 3.471
RSPH3 ENSG00000130363 6 Lassosum 0.191666694185956 0.144072014940249 NA NA NA NA 0.416936586321181 NA NA NA NA NA 159409265 3.386
MLLT1 ENSG00000130382 19 Lassosum -0.00261228127094726 0.000193182804444185 NA NA NA NA 0.119407271767876 NA NA NA NA NA 6246462 1.398
MLLT4 ENSG00000130396 6 Lassosum 0.126004777905312 0.0719591976760283 NA NA NA NA 0.199878974066311 NA NA NA NA NA 168300152 3.878
ACTN4 ENSG00000130402 19 Lassosum 0.018767733640743 0.00189505262995389 NA NA NA NA 3.30246410423531 NA NA NA NA NA 39180256 0.982000000000006
STK33 ENSG00000130413 11 Lassosum 0.0366967359038097 0.681798785097301 NA NA NA NA -0.0169029069759804 NA NA NA NA NA 8514627 5.538
NDUFA10 ENSG00000130414 2 Lassosum 0.344419231547413 0.643961489675273 NA NA NA NA -0.476860626061762 NA NA NA NA NA 240898343 6.274
ARPC1B ENSG00000130429 7 Lassosum 0.0385471416107156 0.0916629610059093 NA NA NA NA -0.29930491662573 NA NA NA NA NA 98982148 4.915
CACNG6 ENSG00000130433 19 Lassosum -0.00314662098621254 0.685773623335135 NA NA NA NA -0.0144311708760945 NA NA NA NA NA 54505732 3.743
ZSWIM6 ENSG00000130449 5 Lassosum -0.00256554253693353 0.235417313816698 NA NA NA NA 0.0300870067401389 NA NA NA NA NA 60735048 4.82100000000001
FCHO1 ENSG00000130475 19 Lassosum 0.0772401081658539 0.000270024058682517 NA NA NA NA -2.08876808829014 NA NA NA NA NA 17878952 2.045
MAP1S ENSG00000130479 19 Lassosum 0.0061635229397925 0.0660478713187707 NA NA NA NA -0.283347156393905 NA NA NA NA NA 17837688 0.887999999999991
KLHDC7B ENSG00000130487 22 Lassosum 0.0429894874812072 0.307230539057133 NA NA NA NA 0.0611024005071996 NA NA NA NA NA 50987956 0.545999999999992
SCO2 ENSG00000130489 22 Lassosum 0.071262853631034 0.255617927444431 NA NA NA NA -0.399009885582411 NA NA NA NA NA 50963432 0.461000000000013
PXDN ENSG00000130508 2 Lassosum 0.138121465376236 0.272894799918394 NA NA NA NA -1.15313852928158 NA NA NA NA NA 1692141 5.858
SSBP4 ENSG00000130511 19 Lassosum 0.0272870456650895 0.245963649191399 NA NA NA NA 0.153816506591725 NA NA NA NA NA 18537523 0.960999999999999
GDF15 ENSG00000130513 19 Lassosum 0.0972968526253523 0.322218963324295 NA NA NA NA 0.0307854787061876 NA NA NA NA NA 18492764 1.27300000000001
PGPEP1 ENSG00000130517 19 Lassosum 0.0389982711213831 0.393365171657414 NA NA NA NA 0.191824139787935 NA NA NA NA NA 18466078 1.164
KIAA1683 ENSG00000130518 19 Lassosum 0.0213014062466149 0.147810923594197 NA NA NA NA 0.69788633629244 NA NA NA NA NA 18376612 1.645
LSM4 ENSG00000130520 19 Lassosum 0.0574051157345841 0.89659665770425 NA NA NA NA -0.0180649556031966 NA NA NA NA NA 18425562 1.13000000000001
JUND ENSG00000130522 19 Lassosum -0.00315539789780428 0.528198093031033 NA NA NA NA 0.0355283596903049 NA NA NA NA NA 18391497 1.04899999999999
TRPM4 ENSG00000130529 19 Lassosum 0.0943820705246287 0.464012206181949 NA NA NA NA 0.0642740520251407 NA NA NA NA NA 49688045 1.10600000000001
ZNF557 ENSG00000130544 19 Lassosum 0 NA NA NA NA NA NA NA NA NA NA NA 7078717 1.18900000000001
CRB3 ENSG00000130545 19 Lassosum 0.00719273218096939 0.998013299900384 NA NA NA NA 4.9476868819104e-05 NA NA NA NA NA 6465510 1.14999999999999
OLFM1 ENSG00000130558 9 Lassosum 0.00676065385003188 0.532443440045729 NA NA NA NA 0.222222823457673 NA NA NA NA NA 137990146 4.57599999999999
CAMSAP1 ENSG00000130559 9 Lassosum 0.0332816923000941 0.614431402395682 NA NA NA NA 0.112528487189599 NA NA NA NA NA 138749703 1.825
UBAC1 ENSG00000130560 9 Lassosum -0.00268172776248088 0.198331805508932 NA NA NA NA 0.737950110198011 NA NA NA NA NA 138839020 1.75200000000001
SAG ENSG00000130561 2 Lassosum -0.00128309946478788 0.967894981650295 NA NA NA NA 0.0048111077870968 NA NA NA NA NA 234236081 6.35900000000001
ZBTB46 ENSG00000130584 20 Lassosum 0.0095509960075022 0.023895374474927 NA NA NA NA 0.0254828767997847 NA NA NA NA NA 62418808 1.968
HELZ2 ENSG00000130589 20 Lassosum 0.00320941147660991 0.0113430402478436 NA NA NA NA -0.288509268657593 NA NA NA NA NA 62197515 1.297
SAMD10 ENSG00000130590 20 Lassosum -0.00216958962615688 0.0876034489803484 NA NA NA NA 5.77260508397627 NA NA NA NA NA 62608413 0.687000000000012
LSP1 ENSG00000130592 11 Lassosum -0.00289820945307206 0.923748536945944 NA NA NA NA -0.0127992781494571 NA NA NA NA NA 1893848 3.923
TNNT3 ENSG00000130595 11 Lassosum 0.0831783478032805 0.0904713780359947 NA NA NA NA -4.29440138252177 NA NA NA NA NA 1950364 3.337
TNNI2 ENSG00000130598 11 Lassosum 0.0278123375299854 0.523553073783048 NA NA NA NA 0.0769231516231564 NA NA NA NA NA 1861564 1.887
H19 ENSG00000130600 11 Lassosum -0.00147691215447487 0.496414226800778 NA NA NA NA -0.0111743993906364 NA NA NA NA NA 2019553 1.794
COL5A1 ENSG00000130635 9 Lassosum -0.00322194694412437 0.67778040736322 NA NA NA NA 0.0265967970680429 NA NA NA NA NA 137635153 3.375
ATXN10 ENSG00000130638 22 Lassosum 0.176107371326494 0.527710654337015 NA NA NA NA 0.119763531103343 NA NA NA NA NA 46154432 1.328
TUBGCP2 ENSG00000130640 10 Lassosum 0.0676319127768999 0.847037613730303 NA NA NA NA 0.0208611421398605 NA NA NA NA NA 135109488 3.96899999999999
CALY ENSG00000130643 10 Lassosum -0.000634080237454482 0.254156337458744 NA NA NA NA -0.109639443197346 NA NA NA NA NA 135144701 2.967
CYP2E1 ENSG00000130649 10 Lassosum 0.017564507972574 0.996791309836453 NA NA NA NA -0.00071624189115501 NA NA NA NA NA 135354317 1.85399999999998
PNPLA7 ENSG00000130653 9 Lassosum 0.204331780947328 0.34514963711914 NA NA NA NA -0.231217185303663 NA NA NA NA NA 140399695 2.08000000000001
HBZ ENSG00000130656 16 Lassosum 0.126178798613664 0.101309436312871 NA NA NA NA 0.9325806623841 NA NA NA NA NA 203594 1.88899999999998
PAK4 ENSG00000130669 19 Lassosum 0.104850914206507 0.410577732598132 NA NA NA NA 0.500914450821304 NA NA NA NA NA 39644933 1.64699999999999
ZNF337 ENSG00000130684 20 Lassosum 0.0214070326477975 0.734731399604173 NA NA NA NA 0.583464751622853 NA NA NA NA NA 25666164 0.905000000000001
CEP85 ENSG00000130695 1 Lassosum 0.0721215573290794 0.67805273151861 NA NA NA NA -0.0495158587051773 NA NA NA NA NA 26582995 7.09100000000001
TAF4 ENSG00000130699 20 Lassosum 0.00620266884782283 0.949868152293277 NA NA NA NA -0.00038213094845275 NA NA NA NA NA 60584695 1.80799999999999
LAMA5 ENSG00000130702 20 Lassosum 0.0940379211206829 0.00331076941865496 NA NA NA NA 0.289341154262705 NA NA NA NA NA 60912689 1.27799999999999
OSBPL2 ENSG00000130703 20 Lassosum 0.0556847072444427 0.061853636432559 NA NA NA NA 0.367918499001863 NA NA NA NA NA 60842424 1.52000000000001
ADRM1 ENSG00000130706 20 Lassosum -0.00228368995184502 0.121171285625017 NA NA NA NA 0.0975455390893264 NA NA NA NA NA 60880533 1.45400000000001
EXOSC2 ENSG00000130713 9 Lassosum 0.00469039676788796 0.494079172629032 NA NA NA NA 0.0744058787580513 NA NA NA NA NA 133574678 2.81200000000001
POMT1 ENSG00000130714 9 Lassosum 0.033012047678492 0.216410032470642 NA NA NA NA -0.314503571990113 NA NA NA NA NA 134388741 1.93100000000001
UCK1 ENSG00000130717 9 Lassosum -0.00313399066240727 0.212636204023126 NA NA NA NA -0.0246843669799926 NA NA NA NA NA 134402921 2.756
PRRC2B ENSG00000130723 9 Lassosum 0.0388374497753358 0.301855509247915 NA NA NA NA -0.0363988416531213 NA NA NA NA NA 134322532 1.95099999999999
CHMP2A ENSG00000130724 19 Lassosum -0.00235336220422555 0.0486974818625612 NA NA NA NA 0.0715131421784965 NA NA NA NA NA 59064712 2.399
UBE2M ENSG00000130725 19 Lassosum 0.0211688005666548 0.0218373476090274 NA NA NA NA 0.0405655237112495 NA NA NA NA NA 59068703 0.72799999999998
TRIM28 ENSG00000130726 19 Lassosum 0.00534454762319814 0.0492289199899715 NA NA NA NA 0.286088255043429 NA NA NA NA NA 59058773 0.967000000000013
C16orf13 ENSG00000130731 16 Lassosum 0.133092295343765 0.0361040292717125 NA NA NA NA 0.549954746394359 NA NA NA NA NA 685393 1.23999999999998
YIPF2 ENSG00000130733 19 Lassosum -0.00325629783974812 0.242462811166127 NA NA NA NA 0.105667186824696 NA NA NA NA NA 11036400 1.36199999999999
ATG4D ENSG00000130734 19 Lassosum 0.0707369528073524 0.0716819193816111 NA NA NA NA -0.026747392097552 NA NA NA NA NA 10659332 1.22500000000002
TMEM160 ENSG00000130748 19 Lassosum 0.00184765072142445 0.552194256658879 NA NA NA NA -0.00677611314271701 NA NA NA NA NA 47550526 1.57300000000001
ZC3H4 ENSG00000130749 19 Lassosum 0.00607914156303746 1.56987050555187e-05 NA NA NA NA 0.504426853169982 NA NA NA NA NA 47592226 0.882000000000005
NPAS1 ENSG00000130751 19 Lassosum -0.000250834473149997 0.0476407593034088 NA NA NA NA 0.087193512799431 NA NA NA NA NA 47536055 1.18899999999999
GMFG ENSG00000130755 19 Lassosum 0.01685861502854 0.458677113027929 NA NA NA NA 0.0468959091342588 NA NA NA NA NA 39826002 0.882000000000005
MAP3K10 ENSG00000130758 19 Lassosum 0.104725549484016 0.592034660798313 NA NA NA NA -0.00952400783895523 NA NA NA NA NA 40709566 1.19199999999998
LRRC47 ENSG00000130764 1 Lassosum 0.0134595966006317 0.936923511575672 NA NA NA NA -0.0421771332495791 NA NA NA NA NA 3704926 5.61600000000001
SESN2 ENSG00000130766 1 Lassosum 0.123261057342735 0.800726415864437 NA NA NA NA -0.0691187891156735 NA NA NA NA NA 28597520 3.09199999999998
SMPDL3B ENSG00000130768 1 Lassosum 0.112185875438418 0.98813138670204 NA NA NA NA -0.000159947240849927 NA NA NA NA NA 28273586 3.61500000000001
ATPIF1 ENSG00000130770 1 Lassosum 0.0934306225027366 0.50742092945812 NA NA NA NA -0.0681164773671801 NA NA NA NA NA 28568018 2.59099999999998
MED18 ENSG00000130772 1 Lassosum 0.00391151126951317 0.00163973931660986 NA NA NA NA 1.84636595391388 NA NA NA NA NA 28658994 2.839
THEMIS2 ENSG00000130775 1 Lassosum 0.0226260644833514 0.975972228707397 NA NA NA NA 0.00539139912429385 NA NA NA NA NA 28206125 2.893
CLIP1 ENSG00000130779 12 Lassosum -0.00247871632755259 0.26620043034831 NA NA NA NA -1.51016631773993 NA NA NA NA NA 122831579 2.899
CCDC62 ENSG00000130783 12 Lassosum 0.0188566990880871 0.771632976064291 NA NA NA NA 0.159353772401284 NA NA NA NA NA 123285474 1.48499999999999
HIP1R ENSG00000130787 12 Lassosum 0.0225875389835025 0.828442461153832 NA NA NA NA 0.000836624137444629 NA NA NA NA NA 123333253 1.898
ZNF317 ENSG00000130803 19 Lassosum 0.059981394648931 0.798650048249525 NA NA NA NA 0.0274290193130716 NA NA NA NA NA 9262578 1.03800000000001
PPAN ENSG00000130810 19 Lassosum 0.00845016800176368 0.660368649575496 NA NA NA NA -0.037091643351063 NA NA NA NA NA 10221189 1.39599999999999
EIF3G ENSG00000130811 19 Lassosum 0.119532089994832 0.800420429501079 NA NA NA NA -0.0521435594495034 NA NA NA NA NA 10228144 0.766999999999996
ANGPTL6 ENSG00000130812 19 Lassosum 0.0881493996477013 0.775395415435458 NA NA NA NA -0.0355252230005931 NA NA NA NA NA 10208243 1.465
C19orf66 ENSG00000130813 19 Lassosum 0.142185039216059 0.723160118208925 NA NA NA NA 0.0582192933416812 NA NA NA NA NA 10200363 0.788000000000011
DNMT1 ENSG00000130816 19 Lassosum 0.00484832674967739 0.562533178069335 NA NA NA NA 0.0446096810608786 NA NA NA NA NA 10292991 0.792000000000002
ZNF426 ENSG00000130818 19 Lassosum -0.00325437160538233 0.0894694185349718 NA NA NA NA 0.121845267151077 NA NA NA NA NA 9643985 1.17000000000002
ZNF331 ENSG00000130844 19 Lassosum 0.0418923362739236 0.351896834635182 NA NA NA NA 0.288883917231501 NA NA NA NA NA 54053879 0.984000000000009
ZNF236 ENSG00000130856 18 Lassosum 0.00837880051033957 0.964955266504963 NA NA NA NA -0.00150035895368153 NA NA NA NA NA 74608623 2.46600000000001
SLC7A10 ENSG00000130876 19 Lassosum 0.00336707127493241 0.356157561643868 NA NA NA NA -0.0364693522004112 NA NA NA NA NA 33708163 0.947000000000003
LRP3 ENSG00000130881 19 Lassosum 0.113085187968451 0.663775611473514 NA NA NA NA 0.0576508496507596 NA NA NA NA NA 33683601 2.43599999999998
C12orf65 ENSG00000130921 12 Lassosum 0.120728060558284 0.626813397035308 NA NA NA NA -0.00469127567298826 NA NA NA NA NA 123729984 1.64100000000002
NOL11 ENSG00000130935 17 Lassosum -0.00151701322221975 0.347756201020541 NA NA NA NA 0.0720317289738704 NA NA NA NA NA 65727298 1.14699999999999
UBE4B ENSG00000130939 1 Lassosum 0.000789929268771195 0.534022167530377 NA NA NA NA -0.644806173142001 NA NA NA NA NA 10167093 6.12799999999999
CASZ1 ENSG00000130940 1 Lassosum -0.00299918441218239 0.295717320620099 NA NA NA NA 0.00811048105519343 NA NA NA NA NA 10776684 4.245
HSD17B3 ENSG00000130948 9 Lassosum 0 NA NA NA NA NA NA NA NA NA NA NA 99031011 2.27699999999999
HABP4 ENSG00000130956 9 Lassosum 0.0428163846965984 0.034675013426923 NA NA NA NA 0.417920051213485 NA NA NA NA NA 99233050 1.447
