# Supplementary material for: SUMMIT: An integrative approach for better transcriptomic data imputation improves causal gene identification
Source: Nat Commun. 2022 Oct 25;13:6336. doi: 10.1038/s41467-022-34016-y (PMC9593997; doi:10.1038/s41467-022-34016-y)
Supplement: Supplementary file 7 — Source Data [file 41467_2022_34016_MOESM7_ESM.zip › Source Data/Figure-3/real-data-new/Lassosum/AST/AST-51]

gene_symbol gene_id chromosome model_best r2_test p_SCAD p_ElNet p_LASSO p_MCP p_MNet z_SCAD z_ElNet z_LASSO z_MCP z_MNet p_ACAT gene_pos runtime
SLC35D2 ENSG00000130958 9 Lassosum -0.00312292229598055 0.0221803462012994 NA NA NA NA 0.550780573182801 NA NA NA NA NA 99114490 4.447
POLN ENSG00000130997 4 Lassosum -0.00271691942708752 0.989459226686602 NA NA NA NA 1.72969399743267e-05 NA NA NA NA NA 2158746 10.246
PPIL4 ENSG00000131013 6 Lassosum 0.0195097344084366 0.276226598425308 NA NA NA NA 0.229704192511204 NA NA NA NA NA 149846521 6.041
ULBP2 ENSG00000131015 6 Lassosum 0 NA NA NA NA NA NA NA NA NA NA NA 150266753 3.343
AKAP12 ENSG00000131016 6 Lassosum 0.00125903929221349 0.0299788321165971 NA NA NA NA 0.205368125364993 NA NA NA NA NA 151620413 4.036
SYNE1 ENSG00000131018 6 Lassosum 0.0262368944285307 0.95270386982202 NA NA NA NA -0.0175284764180489 NA NA NA NA NA 152700877 3.772
LATS1 ENSG00000131023 6 Lassosum 0.00140087333248973 6.20872771473543e-08 NA NA NA NA -5.32114012004714 NA NA NA NA NA 150009340 4.521
EPS8L1 ENSG00000131037 19 Lassosum 0.132645784301432 0.783783305218989 NA NA NA NA -0.0286270080100334 NA NA NA NA NA 55591339 1.588
LILRB2 ENSG00000131042 19 Lassosum 0.130050509272048 0.0932417493612948 NA NA NA NA -0.137858024160368 NA NA NA NA NA 54781357 1.169
AAR2 ENSG00000131043 20 Lassosum 0.0276686545715061 0.221647448253961 NA NA NA NA 0.200266424856573 NA NA NA NA NA 34841610 1.993
RBM39 ENSG00000131051 20 Lassosum 0.00690789846209516 0.047137552377922 NA NA NA NA -0.144066836844551 NA NA NA NA NA 34310882 0.942
ZNF341 ENSG00000131061 20 Lassosum 0.0172378402526226 0.524270528761082 NA NA NA NA 0.000906041130126131 NA NA NA NA NA 32349769 1.369
GGT7 ENSG00000131067 20 Lassosum 0.026434647257731 0.391069025618264 NA NA NA NA 0.16013770636083 NA NA NA NA NA 33446593 1.009
ACSS2 ENSG00000131069 20 Lassosum -0.000597209543764965 0.579129709222751 NA NA NA NA 0.0121123228640478 NA NA NA NA NA 33487859 1.605
GFAP ENSG00000131095 17 Lassosum -0.000208105941884362 0.0969495063355806 NA NA NA NA 0.261422251225471 NA NA NA NA NA 42988340 1.206
ATP6V1E1 ENSG00000131100 22 Lassosum 0.139436231348759 0.956424674214042 NA NA NA NA 0.0115995733415812 NA NA NA NA NA 18093243 0.772000000000006
ZNF227 ENSG00000131115 19 Lassosum 0.00945576336929344 0.0695876865284035 NA NA NA NA 0.249245623095836 NA NA NA NA NA 44726560 2.122
ZNF428 ENSG00000131116 19 Lassosum -0.00118748482308151 0.215160064374775 NA NA NA NA 0.121252569377714 NA NA NA NA NA 44117698 0.766999999999996
ZNF141 ENSG00000131127 4 Lassosum -0.00312530480883 0.660487643152421 NA NA NA NA -0.00314753600327427 NA NA NA NA NA 355128 6.843
COX4I1 ENSG00000131143 16 Lassosum 0.0431867673415474 0.439282461861363 NA NA NA NA 0.0230081051910134 NA NA NA NA NA 85836444 3.772
EMC8 ENSG00000131148 16 Lassosum 0.0255631076196453 0.142795657873131 NA NA NA NA 0.489742738723686 NA NA NA NA NA 85819289 3.26500000000001
GSE1 ENSG00000131149 16 Lassosum 0.000939463655280526 0.14327237448696 NA NA NA NA 1.15254339378394 NA NA NA NA NA 85677412 2.00399999999999
GINS2 ENSG00000131153 16 Lassosum 0.00641481783767539 0.773602044387915 NA NA NA NA 1.01893325535523 NA NA NA NA NA 85716741 2.274
CHMP1A ENSG00000131165 16 Lassosum -0.00295705986752326 0.851451427192468 NA NA NA NA -0.0108779458057533 NA NA NA NA NA 89717546 1.60600000000001
SLC34A1 ENSG00000131183 5 Lassosum -6.18633521833889e-05 0.991776854547465 NA NA NA NA -0.000165758996622916 NA NA NA NA NA 176816042 5.002
F12 ENSG00000131187 5 Lassosum -0.00135510935785366 0.0506437050094357 NA NA NA NA -0.20188900334191 NA NA NA NA NA 176832859 2.46599999999999
PRR7 ENSG00000131188 5 Lassosum -0.00313806982260934 0.0482919951474014 NA NA NA NA 0.15355667281529 NA NA NA NA NA 176878364 3.21299999999999
NFATC1 ENSG00000131196 18 Lassosum 0.0393575210010367 0.18820599869386 NA NA NA NA 0.203555384238634 NA NA NA NA NA 77222590 1.62
IDO1 ENSG00000131203 8 Lassosum 0.0151329279099048 0.736126626199566 NA NA NA NA -0.683019234994276 NA NA NA NA NA 39772878 5.97199999999999
CAP1 ENSG00000131236 1 Lassosum -0.00195227679405297 0.898445468225019 NA NA NA NA -0.0204299659691902 NA NA NA NA NA 40522113 7.023
PPT1 ENSG00000131238 1 Lassosum 0.0639359234133577 0.0399607588192353 NA NA NA NA 1.28275606416855 NA NA NA NA NA 40550877 4.645
RAB11FIP4 ENSG00000131242 17 Lassosum 0.13642922239167 0.149115533228981 NA NA NA NA -0.275683155331864 NA NA NA NA NA 29791939 1.453
TRAF3 ENSG00000131323 14 Lassosum 0.0115131539514086 0.0010556793375708 NA NA NA NA 0.488153108932849 NA NA NA NA NA 103310825 2.401
HAUS8 ENSG00000131351 19 Lassosum 0.090917746093824 0.379484215669396 NA NA NA NA 0.17493514185462 NA NA NA NA NA 17173487 1.67399999999999
EMR3 ENSG00000131355 19 Lassosum 0.0266536896650464 0.0432229314183645 NA NA NA NA -0.184182762263772 NA NA NA NA NA 14765384 1.68300000000001
MRPS25 ENSG00000131368 3 Lassosum 0.0112330589577883 0.735931431993519 NA NA NA NA -0.0798894009952281 NA NA NA NA NA 15095404 4.331
SH3BP5 ENSG00000131370 3 Lassosum 0.0260906249554675 0.678663247423448 NA NA NA NA 0.0880510098574132 NA NA NA NA NA 15339617 5.23999999999999
HACL1 ENSG00000131373 3 Lassosum -0.00323713393336034 0.272688681559877 NA NA NA NA 0.0465863221937053 NA NA NA NA NA 15622774 3.928
TBC1D5 ENSG00000131374 3 Lassosum 0.0172543069593164 0.671616947444069 NA NA NA NA 0.0149878633192705 NA NA NA NA NA 17843104 2.40799999999999
CAPN7 ENSG00000131375 3 Lassosum 0.00719404009699265 0.354934323265998 NA NA NA NA -0.089575470624471 NA NA NA NA NA 15271042 3.04700000000001
RFTN1 ENSG00000131378 3 Lassosum -0.00323529806240441 0.0622360402063665 NA NA NA NA -1.9343832112071 NA NA NA NA NA 16456442 3.517
C3orf20 ENSG00000131379 3 Lassosum 0.0570368536861714 0.0937898581898391 NA NA NA NA 0.216448448565329 NA NA NA NA NA 14765573 3.232
ZFYVE20 ENSG00000131381 3 Lassosum 0.00900213288539253 0.250306280509786 NA NA NA NA -0.0576974844200546 NA NA NA NA NA 15126125 3.69799999999998
SLC6A6 ENSG00000131389 3 Lassosum 0.0716684850517186 0.330759154708141 NA NA NA NA -0.500504282293559 NA NA NA NA NA 14487466 2.88400000000001
KCNC3 ENSG00000131398 19 Lassosum 0.016824818213416 0.159717699315363 NA NA NA NA -0.109250303120497 NA NA NA NA NA 50825983 1.37599999999998
NAPSA ENSG00000131400 19 Lassosum 0.0368390262364624 0.771342069407702 NA NA NA NA -0.0803141516678221 NA NA NA NA NA 50865410 1.36600000000001
NAPSB ENSG00000131401 19 Lassosum 0.308008129359599 0.301589795965333 NA NA NA NA 2.38710182174731 NA NA NA NA NA 50842538 1.43699999999998
NR1H2 ENSG00000131408 19 Lassosum 0.00045848159498374 0.257975049366765 NA NA NA NA -0.0505782521043588 NA NA NA NA NA 50859574 1.21000000000001
LRRC4B ENSG00000131409 19 Lassosum 0.0255406179742933 0.286019722199457 NA NA NA NA 0.0150463952773547 NA NA NA NA NA 51045725 1.24299999999999
KIF3A ENSG00000131437 5 Lassosum 0.00168319905564096 1.85301261605924e-16 NA NA NA NA 1.1567142040241 NA NA NA NA NA 132050825 3.84299999999999
MGAT1 ENSG00000131446 5 Lassosum -0.00123810333419128 0.444056210247512 NA NA NA NA 0.0973574444922812 NA NA NA NA NA 180230096 2.91000000000003
GFPT2 ENSG00000131459 5 Lassosum 0.0142751630732944 0.599549353561234 NA NA NA NA 0.117262229588219 NA NA NA NA NA 179754038 2.61100000000002
TUBG1 ENSG00000131462 17 Lassosum 0 NA NA NA NA NA NA NA NA NA NA NA 40764473 1.39499999999998
PSME3 ENSG00000131467 17 Lassosum 0.00559629112693238 0.91914253050004 NA NA NA NA -0.00579705965843615 NA NA NA NA NA 40986088 0.841000000000008
RPL27 ENSG00000131469 17 Lassosum -0.00127527975498953 0.888403925190648 NA NA NA NA -0.00285823370184577 NA NA NA NA NA 41152633 1.43700000000001
PSMC3IP ENSG00000131470 17 Lassosum 0.0038733456989416 0.000127406023205145 NA NA NA NA 0.14623170357336 NA NA NA NA NA 40727091 0.868000000000023
AOC3 ENSG00000131471 17 Lassosum -0.000412907381719396 0.00527416662866411 NA NA NA NA -0.135821487500738 NA NA NA NA NA 41006674 1.66300000000001
ACLY ENSG00000131473 17 Lassosum 0.0136415155710329 0.121835098745579 NA NA NA NA 0.000361844853321049 NA NA NA NA NA 40054978 0.931000000000012
VPS25 ENSG00000131475 17 Lassosum 0.000522660107014294 0.438594670813041 NA NA NA NA 0.00128282016559215 NA NA NA NA NA 40928535 1.04599999999999
AOC2 ENSG00000131480 17 Lassosum -0.00294219189784717 1.20133219367571e-09 NA NA NA NA -0.0272689402065706 NA NA NA NA NA 40999670 0.853999999999985
NDUFA2 ENSG00000131495 5 Lassosum 0.065087120591238 0.00146331020978222 NA NA NA NA -0.880716593792697 NA NA NA NA NA 140022847 3.92099999999999
ANKHD1 ENSG00000131503 5 Lassosum -0.000110807089769072 0.000644396318484697 NA NA NA NA -0.180283494261852 NA NA NA NA NA 139855281 2.24000000000001
DIAPH1 ENSG00000131504 5 Lassosum 0 NA NA NA NA NA NA NA NA NA NA NA 140946602 2.70599999999999
NDFIP1 ENSG00000131507 5 Lassosum 0.0169472936840755 2.17739047631698e-14 NA NA NA NA 0.609030857969568 NA NA NA NA NA 141511039 2.73699999999999
UBE2D2 ENSG00000131508 5 Lassosum -0.00101619544829146 0.610845107974926 NA NA NA NA 0.0100405721083061 NA NA NA NA NA 138957017 2.53300000000002
EXOC4 ENSG00000131558 7 Lassosum 0.0554438030702755 0.00227008724262334 NA NA NA NA -0.257384350543458 NA NA NA NA NA 133344585 4.148
ACAP3 ENSG00000131584 1 Lassosum -0.00294822352004709 0.44293226798751 NA NA NA NA 0.0376423877855277 NA NA NA NA NA 1236372 5.72200000000001
C1orf159 ENSG00000131591 1 Lassosum 0.0337863978211924 0.351152834237995 NA NA NA NA 0.12677307836096 NA NA NA NA NA 1034469 3.42099999999999
PPFIA1 ENSG00000131626 11 Lassosum 0.100741150414174 0.873791001326674 NA NA NA NA -0.527736662236809 NA NA NA NA NA 70173657 3.66300000000001
TMEM204 ENSG00000131634 16 Lassosum 0.284620534783175 0.434997210741928 NA NA NA NA -0.397895121939774 NA NA NA NA NA 1592135 2.97900000000001
KREMEN2 ENSG00000131650 16 Lassosum -0.00196721601581507 0.0339503054645167 NA NA NA NA -0.109386071857395 NA NA NA NA NA 3016164 1.03100000000001
THOC6 ENSG00000131652 16 Lassosum -0.00141135392310887 0.789062957398886 NA NA NA NA -0.0347106073540304 NA NA NA NA NA 3075892 2.059
TRAF7 ENSG00000131653 16 Lassosum -0.00143415535160485 0.481304496482821 NA NA NA NA 0.020401647754876 NA NA NA NA NA 2216914 1.11000000000001
NINJ1 ENSG00000131669 9 Lassosum 0.0849377199347833 0.391049688752998 NA NA NA NA 1.33798333754262 NA NA NA NA NA 95890170 2.16
CA6 ENSG00000131686 1 Lassosum 0.226281128398563 0.0928212479995926 NA NA NA NA -0.296004291905304 NA NA NA NA NA 9020536 6.05600000000001
NPHP4 ENSG00000131697 1 Lassosum 0.088603102709659 0.797960389409466 NA NA NA NA 0.0792910526263521 NA NA NA NA NA 5987702 3.07899999999998
MAP1B ENSG00000131711 5 Lassosum 0.00508171651304856 0.0103894943498423 NA NA NA NA 1.31483631753215 NA NA NA NA NA 71454228 4.661
CKMT2 ENSG00000131730 5 Lassosum -0.00308942444164573 0.523800619708041 NA NA NA NA 0.0042073679957843 NA NA NA NA NA 80545660 2.60400000000001
ZCCHC9 ENSG00000131732 5 Lassosum 0.00437839094713721 0.453058658516505 NA NA NA NA -0.0782406157636221 NA NA NA NA NA 80603262 2.49099999999999
TNS4 ENSG00000131746 17 Lassosum 0.0281169138034018 0.202704734533984 NA NA NA NA 0.129728769447878 NA NA NA NA NA 38644964 2.453
TOP2A ENSG00000131747 17 Lassosum 0.00184277893675833 2.0932156845912e-17 NA NA NA NA -0.155196503822253 NA NA NA NA NA 38559485 0.935000000000002
STARD3 ENSG00000131748 17 Lassosum 0.249385159851786 0.00679101772678897 NA NA NA NA -0.0216894249733204 NA NA NA NA NA 37806527 0.86699999999999
RARA ENSG00000131759 17 Lassosum 0.00378093877378094 1.16196021533514e-05 NA NA NA NA 0.608510353073168 NA NA NA NA NA 38489269 1.137
PPP1R1B ENSG00000131771 17 Lassosum 0.00351842221095799 8.78328954852067e-28 NA NA NA NA -1.34709232369589 NA NA NA NA NA 37787936 0.855999999999995
KHDRBS3 ENSG00000131773 8 Lassosum -0.00304223212264154 0.132704217746155 NA NA NA NA 0.200235191471973 NA NA NA NA NA 136569332 3.291
CHD1L ENSG00000131778 1 Lassosum 0.242358829330575 0.181330174552087 NA NA NA NA -0.0992400504336836 NA NA NA NA NA 146740867 3.88399999999999
PEX11B ENSG00000131779 1 Lassosum 0 NA NA NA NA NA NA NA NA NA NA NA 145519991 3.851
FMO5 ENSG00000131781 1 Lassosum 0.0168694891212672 0.0155291374597506 NA NA NA NA 0.327856548961294 NA NA NA NA NA 146680815 2.654
PIAS3 ENSG00000131788 1 Lassosum -0.00267721646464381 0.0365944531252329 NA NA NA NA -0.0577855915067002 NA NA NA NA NA 145580889 2.929
PRKAB2 ENSG00000131791 1 Lassosum 0.109049698534328 0.094158840277004 NA NA NA NA -0.395238088392412 NA NA NA NA NA 146635407 4.27199999999999
RBM8A ENSG00000131795 1 Lassosum -0.00289266242461084 0.51194928392692 NA NA NA NA 0.00427884439181827 NA NA NA NA NA 145509521 2.42400000000001
CLUHP3 ENSG00000131797 16 Lassosum 0.110043302601501 0.317355042999457 NA NA NA NA -5.80684005416024 NA NA NA NA NA 31716504 1.02399999999997
MCCC2 ENSG00000131844 5 Lassosum 0.0115515637009284 0.0768869780068337 NA NA NA NA -0.257426930199869 NA NA NA NA NA 70918823 4.67099999999999
ZNF304 ENSG00000131845 19 Lassosum 0.0665193284613439 0.596274262001494 NA NA NA NA 0.0963145750613028 NA NA NA NA NA 57866970 2.73400000000004
ZSCAN5A ENSG00000131848 19 Lassosum -0.00141598504608909 0.120528138617054 NA NA NA NA 0.489464376893463 NA NA NA NA NA 56806216 1.08099999999996
ZNF132 ENSG00000131849 19 Lassosum 0.257244692047318 0.0495229354407223 NA NA NA NA -7.68019470605058 NA NA NA NA NA 58947885 0.757000000000005
VIMP ENSG00000131871 15 Lassosum 0 NA NA NA NA NA NA NA NA NA NA NA 101814363 1.87
CHSY1 ENSG00000131873 15 Lassosum 0.22910781049283 0.551557648395103 NA NA NA NA -0.296823229318653 NA NA NA NA NA 101754032 1.35700000000003
SNRPA1 ENSG00000131876 15 Lassosum 0.000367402603995592 0.281688058979821 NA NA NA NA 0.364285844101601 NA NA NA NA NA 101828601 1.822
LLGL1 ENSG00000131899 17 Lassosum -0.00306410671751634 0.0235269692571757 NA NA NA NA -0.0250837379365087 NA NA NA NA NA 18138545 0.963000000000022
