# Supplementary material for: SUMMIT: An integrative approach for better transcriptomic data imputation improves causal gene identification
Source: Nat Commun. 2022 Oct 25;13:6336. doi: 10.1038/s41467-022-34016-y (PMC9593997; doi:10.1038/s41467-022-34016-y)
Supplement: Supplementary file 7 — Source Data [file 41467_2022_34016_MOESM7_ESM.zip › Source Data/Figure-3/real-data-new/Lassosum/AST/AST-52]

gene_symbol gene_id chromosome model_best r2_test p_SCAD p_ElNet p_LASSO p_MCP p_MNet z_SCAD z_ElNet z_LASSO z_MCP z_MNet p_ACAT gene_pos runtime
THAP1 ENSG00000131931 8 Lassosum 0 NA NA NA NA NA NA NA NA NA NA NA 42695142 7.041
RHPN2 ENSG00000131941 19 Lassosum -0.000450983850885267 0.6217107468325 NA NA NA NA -0.00559219263380238 NA NA NA NA NA 33512646 2.395
C19orf12 ENSG00000131943 19 Lassosum 0.0123058602764828 0.130144575410689 NA NA NA NA 0.542003755125735 NA NA NA NA NA 30199042 1.279
C19orf40 ENSG00000131944 19 Lassosum 0.131563874516227 0.600054816070924 NA NA NA NA -0.234679309644384 NA NA NA NA NA 33466121 1.431
ACTR10 ENSG00000131966 14 Lassosum 0.0717717316781965 NA NA NA NA NA NA NA NA NA NA NA 58684274 3.591
ABHD12B ENSG00000131969 14 Lassosum 0.0303181794382708 0.644779787067391 NA NA NA NA -0.953272581619732 NA NA NA NA NA 51355283 2.394
GCH1 ENSG00000131979 14 Lassosum 0.147841381060776 0.110286075449324 NA NA NA NA -2.45959961829128 NA NA NA NA NA 55339148 2.134
LGALS3 ENSG00000131981 14 Lassosum 0.00459551194114105 0.599272321729295 NA NA NA NA 0.894725351558134 NA NA NA NA NA 55601477 2.229
PODNL1 ENSG00000132000 19 Lassosum 0 NA NA NA NA NA NA NA NA NA NA NA 14053102 1.748
DNAJB1 ENSG00000132002 19 Lassosum 0.019182404732804 0.0227356883737435 NA NA NA NA 0.537409194681358 NA NA NA NA NA 14633082 0.935000000000002
ZSWIM4 ENSG00000132003 19 Lassosum 0.00468940478727575 0.271483099143865 NA NA NA NA -1.26439978571076 NA NA NA NA NA 13924659 0.971999999999998
FBXW9 ENSG00000132004 19 Lassosum 0.0108685874401167 0.0222924144374166 NA NA NA NA 0.0392203989967933 NA NA NA NA NA 12803162 1.043
RFX1 ENSG00000132005 19 Lassosum -0.00235954878238354 0.430081462772376 NA NA NA NA -0.00487774012322076 NA NA NA NA NA 14095100 1.091
ZNF20 ENSG00000132010 19 Lassosum -0.00195309566089841 0.704669640783789 NA NA NA NA 0.0587533398709097 NA NA NA NA NA 12227440 1.223
C19orf57 ENSG00000132016 19 Lassosum 0.0141693916220879 0.319493283442639 NA NA NA NA 0.0639311041822523 NA NA NA NA NA 14005213 0.918000000000003
DCAF15 ENSG00000132017 19 Lassosum -0.000388238032831278 0.323507545618034 NA NA NA NA 0.239496669490329 NA NA NA NA NA 14067779 1.137
CC2D1A ENSG00000132024 19 Lassosum 0.0143699085134055 0.489353453009631 NA NA NA NA 0.0306793455803585 NA NA NA NA NA 14029353 1.193
TRIM21 ENSG00000132109 11 Lassosum -0.00325731415675179 0.609480005498907 NA NA NA NA -0.0893795463169665 NA NA NA NA NA 4410526 5.189
SPATA6 ENSG00000132122 1 Lassosum 0.000959828286513864 0.776185589077192 NA NA NA NA 0.00934351984774694 NA NA NA NA NA 48849444 9.14
LRRC41 ENSG00000132128 1 Lassosum -0.00239539804834643 0.455780421885994 NA NA NA NA 1.34433021523862 NA NA NA NA NA 46748074 3.689
CCT6B ENSG00000132141 17 Lassosum 0.0284645504705321 0.124582626301052 NA NA NA NA -7.20341276480895 NA NA NA NA NA 33281487 1.816
ACACA ENSG00000132142 17 Lassosum 0.00873806914337161 0.91716247185201 NA NA NA NA 0.0250504167445469 NA NA NA NA NA 35604416 1.113
DHX30 ENSG00000132153 3 Lassosum 0.000796095452439638 0.014440471281551 NA NA NA NA 0.165910207117992 NA NA NA NA NA 47868042 6.379
RAF1 ENSG00000132155 3 Lassosum 0.0135923910095496 0.15137041338019 NA NA NA NA 0.383832354789466 NA NA NA NA NA 12665412 3.56
PPARG ENSG00000132170 3 Lassosum 0.0108842290527426 0.369280890962812 NA NA NA NA -0.242808892472866 NA NA NA NA NA 12402361 4.13800000000001
NUP210 ENSG00000132182 3 Lassosum 0.01658037520559 0.379841282116951 NA NA NA NA 1.16498358988666 NA NA NA NA NA 13409773 2.977
FCRLA ENSG00000132185 1 Lassosum 0.0271161472816518 0.332742935941981 NA NA NA NA 0.139348123499036 NA NA NA NA NA 161680452 5.02
HSD17B7 ENSG00000132196 1 Lassosum 0.0709950264033012 0.382530393549293 NA NA NA NA 0.139826603770245 NA NA NA NA NA 162771549 4.459
ENOSF1 ENSG00000132199 18 Lassosum 0.0357127923968845 0.974168902304333 NA NA NA NA -0.0138090939132537 NA NA NA NA NA 692609 2.089
EMILIN2 ENSG00000132205 18 Lassosum 0.021511176100505 0.678740777662832 NA NA NA NA -0.0108315563024371 NA NA NA NA NA 2881509 3.17700000000001
ARFIP2 ENSG00000132254 11 Lassosum 0.00696739409169755 0.860237551092742 NA NA NA NA -0.0237454157555817 NA NA NA NA NA 6499788 2.312
TRIM5 ENSG00000132256 11 Lassosum 0.00764713141667728 0.873111992954069 NA NA NA NA -0.0277500414210827 NA NA NA NA NA 5822137 3.155
CNGA4 ENSG00000132259 11 Lassosum 0.00575312602587175 0.0460990609214602 NA NA NA NA -1.24156166767668 NA NA NA NA NA 6260827 3.44600000000001
TRIM22 ENSG00000132274 11 Lassosum 0.0203889744937529 0.680967785389629 NA NA NA NA 0.0540127021698123 NA NA NA NA NA 5734619 2.72
RRP8 ENSG00000132275 11 Lassosum 0.0832406110638704 0.536033464204008 NA NA NA NA -0.128746233552317 NA NA NA NA NA 6620577 2.604
TIMM10B ENSG00000132286 11 Lassosum 0.152705957807617 0.376969109683805 NA NA NA NA -0.374385403246888 NA NA NA NA NA 6504293 2.782
EFR3A ENSG00000132294 8 Lassosum 0.0148379616527597 0.239294275510337 NA NA NA NA -0.00380233380185636 NA NA NA NA NA 132971112 4.69699999999999
PTCD3 ENSG00000132300 2 Lassosum 0.00726058391864404 0.69596007359049 NA NA NA NA -0.0174054398440711 NA NA NA NA NA 86351292 5.69000000000001
IMMT ENSG00000132305 2 Lassosum 0.210009275013805 0.63215857565652 NA NA NA NA -0.168061555403218 NA NA NA NA NA 86396974 4.68900000000001
MRPL35 ENSG00000132313 2 Lassosum 0.039598654755603 0.0565032986955827 NA NA NA NA -0.745229298428686 NA NA NA NA NA 86433748 4.18400000000001
ILKAP ENSG00000132323 2 Lassosum 0.030454361249435 0.301653781253782 NA NA NA NA 0.0410363858028024 NA NA NA NA NA 239095706 4.13499999999999
PER2 ENSG00000132326 2 Lassosum 0.00085655771332549 0.286400301989007 NA NA NA NA 0.0270935350943043 NA NA NA NA NA 239175711 3.187
RAMP1 ENSG00000132329 2 Lassosum 0.183744021985302 0.281421263623763 NA NA NA NA 0.0745713112591378 NA NA NA NA NA 238794146 3.46100000000001
SCLY ENSG00000132330 2 Lassosum -0.00317964994520992 0.785288370180137 NA NA NA NA -0.00739050769178852 NA NA NA NA NA 238988792 3.66499999999999
PTPRE ENSG00000132334 10 Lassosum 0.0209981969557658 0.944112533253738 NA NA NA NA -0.0365426658079452 NA NA NA NA NA 129794722 3.97
RAN ENSG00000132341 12 Lassosum -0.000803739170372131 0.309160442618781 NA NA NA NA 0.0493805430542755 NA NA NA NA NA 131359323 3.483
PRKAA1 ENSG00000132356 5 Lassosum 0.00258297985634404 0.921276574156607 NA NA NA NA 0.0166708171640708 NA NA NA NA NA 40778978 4.39100000000002
CARD6 ENSG00000132357 5 Lassosum -0.00212782377346454 0.912272863242475 NA NA NA NA -0.0171426403854122 NA NA NA NA NA 40850780 3.405
RAP1GAP2 ENSG00000132359 17 Lassosum -0.00178927430451736 0.905911529979721 NA NA NA NA -0.0151108048307624 NA NA NA NA NA 2810691 1.83000000000001
CLUH ENSG00000132361 17 Lassosum 0 NA NA NA NA NA NA NA NA NA NA NA 2604318 1.71799999999999
INPP5K ENSG00000132376 17 Lassosum 0.0339724806352413 0.727344634967474 NA NA NA NA -0.0955279866868139 NA NA NA NA NA 1409023 2.255
MYBBP1A ENSG00000132382 17 Lassosum 0.0495458381054164 0.308242144288292 NA NA NA NA 0.0106509451736953 NA NA NA NA NA 4450559 1.06100000000001
RPA1 ENSG00000132383 17 Lassosum -0.000792293776015418 0.216915095010713 NA NA NA NA 1.94785159070998 NA NA NA NA NA 1768186 1.10599999999999
SERPINF1 ENSG00000132386 17 Lassosum 0.0654511071217558 0.155338887528862 NA NA NA NA -0.0634770313726916 NA NA NA NA NA 1673060 1.02600000000001
UBE2G1 ENSG00000132388 17 Lassosum 0.00183512650635864 0.620869696053078 NA NA NA NA -0.0459635333168625 NA NA NA NA NA 4221238 1.292
EEFSEC ENSG00000132394 3 Lassosum 0.0777683826392206 1.93393811137609e-08 NA NA NA NA -0.250611791064926 NA NA NA NA NA 127999891 3.95000000000002
TBC1D14 ENSG00000132405 4 Lassosum 0.0731823504224546 0.0306214937038562 NA NA NA NA -0.551529349082638 NA NA NA NA NA 6972907 7.54499999999999
TMEM128 ENSG00000132406 4 Lassosum 0.0336325361629342 0.172681006153253 NA NA NA NA -0.0548198538088814 NA NA NA NA NA 4243609 3.91499999999999
COQ3 ENSG00000132423 6 Lassosum 0.00232263900829455 0.218305166162685 NA NA NA NA 0.595265239472895 NA NA NA NA NA 99829678 3.749
PNISR ENSG00000132424 6 Lassosum 0.00080364500009833 0.140801024609669 NA NA NA NA 0.344743083258474 NA NA NA NA NA 99859567 2.93100000000001
SEC61G ENSG00000132432 7 Lassosum -0.0030877548365571 0.217217760576469 NA NA NA NA -0.123193249141201 NA NA NA NA NA 54823805 3.41499999999999
LANCL2 ENSG00000132434 7 Lassosum 0.0119903302990051 0.894729104633744 NA NA NA NA -0.0112024600980995 NA NA NA NA NA 55467288 4.636
FIGNL1 ENSG00000132436 7 Lassosum 0.0722120437326293 0.202126808627868 NA NA NA NA -0.757334501216443 NA NA NA NA NA 50514959 2.22
GRSF1 ENSG00000132463 4 Lassosum -0.0029518888186697 0.700652350763851 NA NA NA NA -0.00634217194464567 NA NA NA NA NA 71693580 3.995
IGJ ENSG00000132465 4 Lassosum -0.00252682492814937 0.098956446040512 NA NA NA NA 0.00241773592997418 NA NA NA NA NA 71534396 4.34899999999999
ANKRD17 ENSG00000132466 4 Lassosum 0 NA NA NA NA NA NA NA NA NA NA NA 74031804 3.834
UTP3 ENSG00000132467 4 Lassosum 0.0219812542317253 0.741049571137667 NA NA NA NA -0.0045697707695187 NA NA NA NA NA 71555231 3.06299999999999
ITGB4 ENSG00000132470 17 Lassosum 0.0155072565329998 0.555686419972593 NA NA NA NA -0.0133751732110909 NA NA NA NA NA 73735653 1.35300000000001
WBP2 ENSG00000132471 17 Lassosum 0.0363830901214052 0.1111179033616 NA NA NA NA 0.133476065609218 NA NA NA NA NA 73847184 1.73399999999998
H3F3B ENSG00000132475 17 Lassosum 0 NA NA NA NA NA NA NA NA NA NA NA 73777244 0.949000000000012
UNK ENSG00000132478 17 Lassosum 0.00301924086754446 0.00509701160673932 NA NA NA NA -0.42673121435546 NA NA NA NA NA 73801283 0.936999999999983
TRIM47 ENSG00000132481 17 Lassosum 0.0161669568322075 0.0660206499258542 NA NA NA NA 0.319122930647823 NA NA NA NA NA 73872449 1.041
ZRANB2 ENSG00000132485 1 Lassosum -0.00300224870989441 0.857276814945564 NA NA NA NA 0.301962551418194 NA NA NA NA NA 71537977 2.762
EIF5A ENSG00000132507 17 Lassosum 0.0737684721727545 0.0146473097356187 NA NA NA NA -0.392419616056831 NA NA NA NA NA 7213046 2.13299999999998
KDM6B ENSG00000132510 17 Lassosum 0.0383715828445457 0.00432316421022617 NA NA NA NA -0.098564535156443 NA NA NA NA NA 7750668 1.18900000000002
CLEC10A ENSG00000132514 17 Lassosum 0.0201830888996506 0.609180290082553 NA NA NA NA -0.0589957610668693 NA NA NA NA NA 6980741 1.65599999999998
GUCY2D ENSG00000132518 17 Lassosum 0 NA NA NA NA NA NA NA NA NA NA NA 7914784 1.24299999999999
GPS2 ENSG00000132522 17 Lassosum 0.0301989673560269 0.147568135994288 NA NA NA NA 0.0159160366749544 NA NA NA NA NA 7216763 1.36000000000001
XAF1 ENSG00000132530 17 Lassosum 0.0386334176823838 0.684312593504767 NA NA NA NA 0.0119556615668027 NA NA NA NA NA 6668866 2.24199999999999
DLG4 ENSG00000132535 17 Lassosum -0.00223999992562107 0.0323676512911305 NA NA NA NA 0.523430999152738 NA NA NA NA NA 7108115 1.374
HRSP12 ENSG00000132541 8 Lassosum 0.0420343116023626 0.746868829785507 NA NA NA NA 0.0588190134025682 NA NA NA NA NA 99122020 3.20600000000002
VPS13B ENSG00000132549 8 Lassosum -0.00282671235656995 0.758789159610462 NA NA NA NA 0.0189381230106061 NA NA NA NA NA 100457651 3.01400000000001
MATN2 ENSG00000132561 8 Lassosum 0.141128567879427 0.0159310228214097 NA NA NA NA 0.542589336470632 NA NA NA NA NA 98965006 3.65100000000001
REEP2 ENSG00000132563 5 Lassosum -0.00315615743600595 0.263643600908574 NA NA NA NA 0.0706550002968769 NA NA NA NA NA 137778682 3.06699999999998
PCBD2 ENSG00000132570 5 Lassosum 0.0129830918407382 0.850875167499944 NA NA NA NA -0.0528699982623535 NA NA NA NA NA 134292122 2.38
SDF2 ENSG00000132581 17 Lassosum 0 NA NA NA NA NA NA NA NA NA NA NA 26982290 2.05000000000001
FLOT2 ENSG00000132589 17 Lassosum -0.00244182455729391 0.110894168740043 NA NA NA NA 2.35626128448096 NA NA NA NA NA 27215525 0.859999999999985
ERAL1 ENSG00000132591 17 Lassosum 0.0514962681295812 0.00164245112484346 NA NA NA NA 12.4724627485974 NA NA NA NA NA 27185020 1.429
PRMT7 ENSG00000132600 16 Lassosum 0.0881518246750246 0.00207863177910066 NA NA NA NA 1.4374727328114 NA NA NA NA NA 68368671 3.524
NIP7 ENSG00000132603 16 Lassosum 0.012695815625317 0.735146769074618 NA NA NA NA -0.0412144760599176 NA NA NA NA NA 69375173 0.913999999999987
TERF2 ENSG00000132604 16 Lassosum 0.00037963376050687 0.565090258971569 NA NA NA NA -0.0902953002199546 NA NA NA NA NA 69415969 0.873999999999995
VPS4A ENSG00000132612 16 Lassosum -0.00183220474383194 0.920254218078574 NA NA NA NA 0.00701217843919861 NA NA NA NA NA 69346255 1.24400000000003
MTSS1L ENSG00000132613 16 Lassosum 0.00417344875428993 0.729377223440259 NA NA NA NA 0.0151937424927564 NA NA NA NA NA 70707538 0.899999999999977
HSPA12B ENSG00000132622 20 Lassosum 0.0439729078253749 0.616196757295861 NA NA NA NA -0.00243631261886742 NA NA NA NA NA 3723536 1.59499999999997
ANKEF1 ENSG00000132623 20 Lassosum 0.0920705923213213 0.442092634982137 NA NA NA NA 0.684793600662193 NA NA NA NA NA 10026549 1.18000000000001
PCED1A ENSG00000132635 20 Lassosum 0.0208634422053833 0.0108498772072463 NA NA NA NA 9.02154517581886 NA NA NA NA NA 2818898 1.38800000000003
BTBD3 ENSG00000132640 20 Lassosum 0.0202370729681033 0.47434249933686 NA NA NA NA 0.0920105820140688 NA NA NA NA NA 11889314 1.19799999999998
PCNA ENSG00000132646 20 Lassosum 0.0107932183528692 0.608635174806871 NA NA NA NA 0.00843644780317607 NA NA NA NA NA 5101435 1.63900000000001
NXT1 ENSG00000132661 20 Lassosum 0.0287586632318779 0.506073143119026 NA NA NA NA 0.231397819730838 NA NA NA NA NA 23333393 1.27699999999999
POLR3F ENSG00000132664 20 Lassosum -0.00323819319560981 0.927592185821567 NA NA NA NA 0.00817876386918422 NA NA NA NA NA 18456529 1.06900000000002
