# Supplementary material for: SUMMIT: An integrative approach for better transcriptomic data imputation improves causal gene identification
Source: Nat Commun. 2022 Oct 25;13:6336. doi: 10.1038/s41467-022-34016-y (PMC9593997; doi:10.1038/s41467-022-34016-y)
Supplement: Supplementary file 7 — Source Data [file 41467_2022_34016_MOESM7_ESM.zip › Source Data/Figure-3/real-data-new/Lassosum/AST/AST-53]

gene_symbol gene_id chromosome model_best r2_test p_SCAD p_ElNet p_LASSO p_MCP p_MNet z_SCAD z_ElNet z_LASSO z_MCP z_MNet p_ACAT gene_pos runtime
RIN2 ENSG00000132669 20 Lassosum 0.00280714517337244 0.973664362254187 NA NA NA NA 0.0444175216013239 NA NA NA NA NA 19925133 2.665
PTPRA ENSG00000132670 20 Lassosum 0.030778300681243 0.0252095590391782 NA NA NA NA -0.317522668321175 NA NA NA NA NA 2932276 1.733
DAP3 ENSG00000132676 1 Lassosum 0.00468125220220261 0.0730205923779484 NA NA NA NA 0.283433480923687 NA NA NA NA NA 155683277 6.557
KIAA0907 ENSG00000132680 1 Lassosum 0.000923629230383693 0.778159261962153 NA NA NA NA -0.0101317209168245 NA NA NA NA NA 155893512 4.317
ATP1A4 ENSG00000132681 1 Lassosum 0.437217654876426 0.673047268886943 NA NA NA NA -0.0515732843727499 NA NA NA NA NA 160139063 3.039
ARHGEF11 ENSG00000132694 1 Lassosum 0.0083203939274169 0.368688830236999 NA NA NA NA 0.0528494269477982 NA NA NA NA NA 156959897 3.831
RAB25 ENSG00000132698 1 Lassosum -0.000785571010817332 0.50699148979291 NA NA NA NA -0.0462803037368889 NA NA NA NA NA 156035623 3.594
FCRL2 ENSG00000132704 1 Lassosum 0.00625045906187383 0.118146056950306 NA NA NA NA -0.152507534198587 NA NA NA NA NA 157731222 4.287
DCAF8 ENSG00000132716 1 Lassosum 0.00980715754010875 0.000974498780497504 NA NA NA NA 1.08245377234943 NA NA NA NA NA 160220212 3.069
SYT11 ENSG00000132718 1 Lassosum 0.054483060419698 0.198992140699497 NA NA NA NA 0.0253775759766227 NA NA NA NA NA 155842145 3.614
IGHMBP2 ENSG00000132740 11 Lassosum 0.252464452185249 0.307488345974059 NA NA NA NA 4.85350502931728 NA NA NA NA NA 68689690 5.00700000000001
ACY3 ENSG00000132744 11 Lassosum 0.00883460830566218 0.242767690943045 NA NA NA NA 0.636312471526473 NA NA NA NA NA 67414078 1.33
ALDH3B2 ENSG00000132746 11 Lassosum -0.00212059993382718 0.999008864013847 NA NA NA NA -6.54723730617838e-05 NA NA NA NA NA 67439152 1.522
MTL5 ENSG00000132749 11 Lassosum 0.0686435440154294 0.968860449999956 NA NA NA NA 0.398833608382152 NA NA NA NA NA 68496970 1.972
MMACHC ENSG00000132763 1 Lassosum -3.20945686886898e-05 0.206883957681329 NA NA NA NA -4.07332497692761 NA NA NA NA NA 45971232 4.35599999999999
DPH2 ENSG00000132768 1 Lassosum -0.00321172652942492 0.675213187907359 NA NA NA NA 0.0208356720266633 NA NA NA NA NA 44437356 2.769
TOE1 ENSG00000132773 1 Lassosum 0.0101222427803956 0.869574296359376 NA NA NA NA 0.0371293071759104 NA NA NA NA NA 45807494 3.203
NASP ENSG00000132780 1 Lassosum 0.00348999545604478 0.00971150746588301 NA NA NA NA -0.150083280719803 NA NA NA NA NA 46067042 3.188
MUTYH ENSG00000132781 1 Lassosum 0.0243289678665938 0.491167797532917 NA NA NA NA -0.144110761795987 NA NA NA NA NA 45800488 2.77
CTNNBL1 ENSG00000132792 20 Lassosum 0.00683213965578888 0.256908050178746 NA NA NA NA -0.127307444516046 NA NA NA NA NA 36411469 1.511
LPIN3 ENSG00000132793 20 Lassosum -0.000704314566475572 0.0846775263569509 NA NA NA NA -0.15848578122356 NA NA NA NA NA 39979391 1.53100000000001
ZSWIM3 ENSG00000132801 20 Lassosum -0.00242935618609041 0.629049352451969 NA NA NA NA -0.0437929609968609 NA NA NA NA NA 44497008 0.945999999999998
RBM38 ENSG00000132819 20 Lassosum 0.00221153888576642 0.779709737519233 NA NA NA NA 0.00309630182412135 NA NA NA NA NA 55975426 1.31299999999999
VSTM2L ENSG00000132821 20 Lassosum 0.00117901782439755 0.986799612445287 NA NA NA NA -0.00164303815542461 NA NA NA NA NA 36552625 0.913000000000011
C20orf111 ENSG00000132823 20 Lassosum 0.286613258747331 0.234033779340827 NA NA NA NA 0.331572486148235 NA NA NA NA NA 42832283 0.879000000000005
SERINC3 ENSG00000132824 20 Lassosum 0.0704202622136902 0.446391953565423 NA NA NA NA 0.147643030401059 NA NA NA NA NA 43137806 1.039
PPP1R3D ENSG00000132825 20 Lassosum -0.000515282840368059 0.255563366085278 NA NA NA NA -1.69855742958144 NA NA NA NA NA 58513623 1.19199999999999
AP3B1 ENSG00000132842 5 Lassosum 0.122400318265821 0.583459258727393 NA NA NA NA 0.238696659096031 NA NA NA NA NA 77443464 3.682
ZBED3 ENSG00000132846 5 Lassosum 0.00656276932092248 0.466532105609197 NA NA NA NA 0.145761682759567 NA NA NA NA NA 76375522 3.49300000000001
INADL ENSG00000132849 1 Lassosum 0.0627876726728971 0.808215950919655 NA NA NA NA -0.0150328130768098 NA NA NA NA NA 62418870 4.60600000000001
FBXO44 ENSG00000132879 1 Lassosum 0.0152373517289129 0.140297210119964 NA NA NA NA -0.255116294519561 NA NA NA NA NA 11718908 2.69
RSG1 ENSG00000132881 1 Lassosum 0.0443954907413928 0.467022930262228 NA NA NA NA 0.122008382039035 NA NA NA NA NA 16560820 3.07100000000001
CASP9 ENSG00000132906 1 Lassosum 0.0276482179591453 0.179445100008333 NA NA NA NA -0.286409324022269 NA NA NA NA NA 15835178 3.667
DCTN4 ENSG00000132912 5 Lassosum -0.00284190700987064 0.042680385546901 NA NA NA NA 0.219911607715902 NA NA NA NA NA 150113336 4.05500000000001
ZMYM5 ENSG00000132950 13 Lassosum -0.00181119090211102 0.226480123651948 NA NA NA NA 0.202346940668494 NA NA NA NA NA 20417699 2.797
USPL1 ENSG00000132952 13 Lassosum -0.00262538573593329 0.701830626527347 NA NA NA NA -0.0860074551619454 NA NA NA NA NA 31212758 1.81099999999999
XPO4 ENSG00000132953 13 Lassosum -0.00128222077056073 0.744412455477391 NA NA NA NA -0.267559313394295 NA NA NA NA NA 21414328 1.21199999999999
POMP ENSG00000132963 13 Lassosum -0.000223568976709609 0.481596726915947 NA NA NA NA -0.0124585053175932 NA NA NA NA NA 29243151 1.572
CDK8 ENSG00000132964 13 Lassosum -0.00216487968877721 0.345780166498013 NA NA NA NA -1.15852715907197 NA NA NA NA NA 26903825 1.84399999999999
ALOX5AP ENSG00000132965 13 Lassosum 0.240010925421331 0.0997324372199455 NA NA NA NA 0.567704974881891 NA NA NA NA NA 31324100 1.342
HMGB1P5 ENSG00000132967 3 Lassosum 0 NA NA NA NA NA NA NA NA NA NA NA 22423865 5.71600000000001
WASF3 ENSG00000132970 13 Lassosum 0.0287941146753551 0.676113737741483 NA NA NA NA -0.0349840185664857 NA NA NA NA NA 27197462 2.127
MYH10 ENSG00000133026 17 Lassosum -0.00309369534887005 0.237472436232587 NA NA NA NA -0.106887420041121 NA NA NA NA NA 8455801 1.98
PEMT ENSG00000133027 17 Lassosum 0.00421378472729328 0.779798825679013 NA NA NA NA 0.0238067472615968 NA NA NA NA NA 17451949 0.852000000000004
SCO1 ENSG00000133028 17 Lassosum 0.0221878778188257 0.813600556156867 NA NA NA NA -0.0851273491547646 NA NA NA NA NA 10592673 1.30000000000001
MPRIP ENSG00000133030 17 Lassosum 0.0657566166448158 0.0587426839073785 NA NA NA NA 0.277647862238134 NA NA NA NA NA 17033426 0.875999999999991
CHI3L1 ENSG00000133048 1 Lassosum 0.127778270575847 0.264839921783396 NA NA NA NA -0.299459597226332 NA NA NA NA NA 203151968 4.051
MYBPH ENSG00000133055 1 Lassosum 0.0764523582928023 0.110007225995415 NA NA NA NA -0.364392148095662 NA NA NA NA NA 203140940 3.384
PIK3C2B ENSG00000133056 1 Lassosum 0.00100701092542965 0.0103847088064227 NA NA NA NA 0.209606541373179 NA NA NA NA NA 204427804 2.661
DSTYK ENSG00000133059 1 Lassosum 0.0695574460307571 0.129153968849728 NA NA NA NA -0.522469208745876 NA NA NA NA NA 205146179 2.714
CHIT1 ENSG00000133063 1 Lassosum 0.125251650088654 0.427731112397669 NA NA NA NA -0.0348405927325708 NA NA NA NA NA 203212362 2.84299999999999
SLC41A1 ENSG00000133065 1 Lassosum 0.0950899487978637 0.879360621940638 NA NA NA NA -0.0168775591249351 NA NA NA NA NA 205770548 3.15000000000001
LGR6 ENSG00000133067 1 Lassosum 0.0533760506482462 0.654087353849461 NA NA NA NA -0.0779106200200862 NA NA NA NA NA 202225969 2.66200000000001
TMCC2 ENSG00000133069 1 Lassosum 0.00952461142482397 0.0269779667686811 NA NA NA NA -0.102652561097185 NA NA NA NA NA 205219887 2.827
CCNA1 ENSG00000133101 13 Lassosum 0.0918177912140573 0.865675315284697 NA NA NA NA 0.33107129321839 NA NA NA NA NA 37011493 2.035
COG6 ENSG00000133103 13 Lassosum -0.00150260022468918 0.0175592541685815 NA NA NA NA 0.349115340753163 NA NA NA NA NA 40297783 1.905
SPG20 ENSG00000133104 13 Lassosum 0.187042126025707 0.0607910958939175 NA NA NA NA -0.440440591825089 NA NA NA NA NA 36910046 1.60499999999999
RXFP2 ENSG00000133105 13 Lassosum 0.106732152058757 0.641184148248341 NA NA NA NA 0.0710320428203079 NA NA NA NA NA 32345341 2.036
EPSTI1 ENSG00000133106 13 Lassosum 0.0818658471197246 0.0483927192086557 NA NA NA NA 1.372518409376 NA NA NA NA NA 43513465 1.35900000000001
RFXAP ENSG00000133111 13 Lassosum 0.00569717744766562 0.278729910023086 NA NA NA NA -0.171134279236304 NA NA NA NA NA 37398301 1.53700000000001
TPT1 ENSG00000133112 13 Lassosum 0.000599950452737641 0.720165724145182 NA NA NA NA -0.115628394664637 NA NA NA NA NA 45913256 1.321
KIAA1704 ENSG00000133114 13 Lassosum -0.0007080544491469 0.000601604818178017 NA NA NA NA 0.115604467410181 NA NA NA NA NA 45585716 1.315
KL ENSG00000133116 13 Lassosum -0.00324613285144904 0.129989823101354 NA NA NA NA -6.90483367968578 NA NA NA NA NA 33615244 1.45400000000001
RFC3 ENSG00000133119 13 Lassosum 0 NA NA NA NA NA NA NA NA NA NA NA 34466440 1.28699999999998
STARD13 ENSG00000133121 13 Lassosum 0.00114460316780618 0.187953384667497 NA NA NA NA -0.0305291187148924 NA NA NA NA NA 33801019 1.41400000000002
FAM104A ENSG00000133193 17 Lassosum 0.0300331286808554 0.708539798810335 NA NA NA NA -0.104480157096484 NA NA NA NA NA 71218192 1.631
SLC39A11 ENSG00000133195 17 Lassosum 0.16365614568443 0.563378771285731 NA NA NA NA 0.0804610082328782 NA NA NA NA NA 70865469 1.62299999999999
EPHB2 ENSG00000133216 1 Lassosum 0.167156281271921 0.0112229961204076 NA NA NA NA -0.221829720148736 NA NA NA NA NA 23139575 3.42399999999998
SRRM1 ENSG00000133226 1 Lassosum 0.0114957363093217 0.0315852088871972 NA NA NA NA -0.0683479872468117 NA NA NA NA NA 24978982 3.48400000000001
BTBD2 ENSG00000133243 19 Lassosum 0.00394515543343887 0.24469617808559 NA NA NA NA 0.0778937160839855 NA NA NA NA NA 2010163 1.30099999999999
PRAM1 ENSG00000133246 19 Lassosum 0.0327728690593417 0.529662249364129 NA NA NA NA 0.324239857258539 NA NA NA NA NA 8561468 0.842000000000013
SUV420H2 ENSG00000133247 19 Lassosum -0.00301017335686193 0.864796539847918 NA NA NA NA 0.00416722286986318 NA NA NA NA NA 55855354 0.957999999999998
ZNF414 ENSG00000133250 19 Lassosum -0.00242583882022318 0.921926539296135 NA NA NA NA 0.000433310483684411 NA NA NA NA NA 8577255 1.04999999999998
PDE6B ENSG00000133256 4 Lassosum 0.0270346368782212 0.894231330791502 NA NA NA NA 0.00758354899609941 NA NA NA NA NA 641972 5.48500000000001
HSPBP1 ENSG00000133265 19 Lassosum 0.00240254766668113 0.710030818562341 NA NA NA NA 0.0328937948563658 NA NA NA NA NA 55782674 1.387
CSNK1G2 ENSG00000133275 19 Lassosum 0.051381620963184 0.257574665756859 NA NA NA NA -0.431054625196634 NA NA NA NA NA 1961262 0.973000000000013
ANKRD32 ENSG00000133302 5 Lassosum -1.73616324756765e-05 0.0313789907813341 NA NA NA NA 0.207338691672257 NA NA NA NA NA 94014596 5.02000000000001
CNDP2 ENSG00000133313 18 Lassosum 0.145709298770736 0.801211265081895 NA NA NA NA -0.208478348968236 NA NA NA NA NA 72175708 1.381
MACROD1 ENSG00000133315 11 Lassosum -0.00288739076289124 0.88030121125472 NA NA NA NA 0.232795558045926 NA NA NA NA NA 63849804 4.79500000000002
WDR74 ENSG00000133316 11 Lassosum 0.0600892051349323 0.73521991694573 NA NA NA NA 0.00243517465261209 NA NA NA NA NA 62604547 1.434
LGALS12 ENSG00000133317 11 Lassosum 0.157746820757813 0.966056191963662 NA NA NA NA -0.0106879970655308 NA NA NA NA NA 63278901 1.654
RTN3 ENSG00000133318 11 Lassosum 0.0331976638646733 0.991688829717201 NA NA NA NA 0.0166591149360936 NA NA NA NA NA 63488140 1.63200000000001
RARRES3 ENSG00000133321 11 Lassosum 0.00487546353032242 0.399284859143066 NA NA NA NA -0.147335803726158 NA NA NA NA NA 63309107 1.60199999999998
HRASLS2 ENSG00000133328 11 Lassosum -0.00325473895861617 0.474921774233207 NA NA NA NA -0.00229409491888724 NA NA NA NA NA 63325548 1.99300000000002
MYH11 ENSG00000133392 16 Lassosum -0.00208176013361827 0.00982660021212528 NA NA NA NA 0.77568650406978 NA NA NA NA NA 15873941 0.99199999999999
FOPNL ENSG00000133393 16 Lassosum 0.011072800281716 0.492149153873886 NA NA NA NA 0.226760364698754 NA NA NA NA NA 15971029 1.19
MED10 ENSG00000133398 5 Lassosum 0.00972105956642 0.220449654376343 NA NA NA NA -4.9461729326563 NA NA NA NA NA 6375350 3.32299999999998
PDZD2 ENSG00000133401 5 Lassosum -0.00121435099690403 0.82822241924501 NA NA NA NA 0.201478421045656 NA NA NA NA NA 31875277 3.20800000000003
MORC2 ENSG00000133422 22 Lassosum 0.0259294232375546 0.835797533544214 NA NA NA NA -0.0519408808944764 NA NA NA NA NA 31343440 0.790999999999997
LARGE ENSG00000133424 22 Lassosum 0.0267607883259106 0.791704420728633 NA NA NA NA 0.0610904251130742 NA NA NA NA NA 33993838 2.07399999999998
MYO18B ENSG00000133454 22 Lassosum 0.0157001713062027 0.728905681574392 NA NA NA NA -0.00215387252045367 NA NA NA NA NA 26282559 1.029
SLC2A11 ENSG00000133460 22 Lassosum 0.0369135283569635 0.420055982825381 NA NA NA NA 0.0839132324233197 NA NA NA NA NA 24213315 0.676000000000016
C1QTNF6 ENSG00000133466 22 Lassosum 0.182831772007536 0.111032332827087 NA NA NA NA -0.812073135934069 NA NA NA NA NA 37585816 0.892000000000024
FAM83F ENSG00000133477 22 Lassosum -0.00304946258807726 0.0670183723315204 NA NA NA NA 0.0265023018980083 NA NA NA NA NA 40408498 0.676999999999992
SEC14L4 ENSG00000133488 22 Lassosum 0.000141630806707815 0.50398986813154 NA NA NA NA 0.0127946177805356 NA NA NA NA NA 30893299 0.651999999999987
GIMAP6 ENSG00000133561 7 Lassosum 0.0114152231250195 0.573120836805431 NA NA NA NA -0.113190316688828 NA NA NA NA NA 150325968 2.386
GIMAP4 ENSG00000133574 7 Lassosum 0.0983458576807246 0.878115769800396 NA NA NA NA -0.0355700587637436 NA NA NA NA NA 150267703 1.93600000000001
ADCK2 ENSG00000133597 7 Lassosum 0.14498379015458 0.0085872398226019 NA NA NA NA -13.0705799685044 NA NA NA NA NA 140384507 2.45099999999999
MKRN1 ENSG00000133606 7 Lassosum 0.00590606506211577 0.687941578444905 NA NA NA NA -0.114604446212401 NA NA NA NA NA 140166104 1.98599999999999
AGAP3 ENSG00000133612 7 Lassosum 0.127661964270038 0.0433630425896033 NA NA NA NA 0.401701591931493 NA NA NA NA NA 150812220 2.08800000000002
