# Supplementary material for: SUMMIT: An integrative approach for better transcriptomic data imputation improves causal gene identification
Source: Nat Commun. 2022 Oct 25;13:6336. doi: 10.1038/s41467-022-34016-y (PMC9593997; doi:10.1038/s41467-022-34016-y)
Supplement: Supplementary file 7 — Source Data [file 41467_2022_34016_MOESM7_ESM.zip › Source Data/Figure-3/real-data-new/Lassosum/AST/AST-54]

gene_symbol gene_id chromosome model_best r2_test p_SCAD p_ElNet p_LASSO p_MCP p_MNet z_SCAD z_ElNet z_LASSO z_MCP z_MNet p_ACAT gene_pos runtime
KRBA1 ENSG00000133619 7 Lassosum 0.0219875278814595 0.319516507819775 NA NA NA NA -0.16916479435768 NA NA NA NA NA 149421768 5.625
ZNF767 ENSG00000133624 7 Lassosum 0.126559291039708 0.457457108721602 NA NA NA NA -0.946836606811073 NA NA NA NA NA 149283044 3.54
ACTR3B ENSG00000133627 7 Lassosum 0.0308417562989167 0.920511644569511 NA NA NA NA 0.00313903932535487 NA NA NA NA NA 152504648 3.269
BTG1 ENSG00000133639 12 Lassosum 0.0144060683375716 0.145109042224849 NA NA NA NA -0.207907648396751 NA NA NA NA NA 92537979 3.71
C12orf29 ENSG00000133641 12 Lassosum 0.00549273352789248 0.000800557178571208 NA NA NA NA 0.165367669127745 NA NA NA NA NA 88435780 1.462
ATP13A3 ENSG00000133657 3 Lassosum 0.207843070587015 0.358746846245245 NA NA NA NA 0.00348206341099073 NA NA NA NA NA 194171247 6.185
SFTPD ENSG00000133661 10 Lassosum 0.0150011694474685 0.807247834086998 NA NA NA NA -0.34630162425834 NA NA NA NA NA 81719933 4.01
TMEM254 ENSG00000133678 10 Lassosum 0.114634591873698 0.457400672487923 NA NA NA NA 0.13442758843093 NA NA NA NA NA 81845357 2.434
TMTC1 ENSG00000133687 12 Lassosum 0.285206368181617 0.531728883975928 NA NA NA NA 2.00347173031502 NA NA NA NA NA 29795732 4.361
KRAS ENSG00000133703 12 Lassosum 0.000354205046656286 0.219595623288202 NA NA NA NA 0.0250652926731915 NA NA NA NA NA 25380796 2.913
IPO8 ENSG00000133704 12 Lassosum 0.0643258629250482 0.292943579684565 NA NA NA NA -1.26874384723229 NA NA NA NA NA 30815421 1.826
LARS ENSG00000133706 5 Lassosum 0.0260677270120589 0.650504288567477 NA NA NA NA 0.0774242224562976 NA NA NA NA NA 145527412 4.937
IMPA1 ENSG00000133731 8 Lassosum 0.0867854389974434 0.85372742026461 NA NA NA NA -1.81435950039356 NA NA NA NA NA 82584562 3.108
LRRCC1 ENSG00000133739 8 Lassosum -0.00288599225904207 0.120335197922404 NA NA NA NA -0.324092712818424 NA NA NA NA NA 86038846 3.843
E2F5 ENSG00000133740 8 Lassosum 0.0114083220453606 0.477259773469269 NA NA NA NA 0.311938929753963 NA NA NA NA NA 86109423 2.806
CA1 ENSG00000133742 8 Lassosum 0.000818401642512789 0.937443831329897 NA NA NA NA -0.00399999243001904 NA NA NA NA NA 86265540 2.78899999999999
CCDC59 ENSG00000133773 12 Lassosum -0.00205312039911609 0.00396841085786035 NA NA NA NA 0.0234932898214093 NA NA NA NA NA 82685022 2.692
SWAP70 ENSG00000133789 11 Lassosum 0.0025752975248019 0.972787744652359 NA NA NA NA 0.0109013699968674 NA NA NA NA NA 9730081 3.619
ARNTL ENSG00000133794 11 Lassosum 0.0847765734423129 0.328544597560536 NA NA NA NA -4.34863290343521 NA NA NA NA NA 13353506 2.633
LYVE1 ENSG00000133800 11 Lassosum -0.00128145818018854 0.722910695883277 NA NA NA NA 0.0618259249862303 NA NA NA NA NA 10605874 2.188
AMPD3 ENSG00000133805 11 Lassosum 0.00898210005290456 0.558796116857987 NA NA NA NA 0.0437348204245285 NA NA NA NA NA 10429493 2.42400000000001
MICALCL ENSG00000133808 11 Lassosum 0.00185003815411133 0.649832763215713 NA NA NA NA 0.610042237076692 NA NA NA NA NA 12339159 2.70099999999999
SBF2 ENSG00000133812 11 Lassosum 0.048500992111933 0.822264465472492 NA NA NA NA 0.0153060360805149 NA NA NA NA NA 10057984 1.88900000000001
MICAL2 ENSG00000133816 11 Lassosum 0.00728789942261454 0.0731938861602917 NA NA NA NA -3.34567432701287 NA NA NA NA NA 12200438 2.985
RRAS2 ENSG00000133818 11 Lassosum 0.0467254075648662 0.485006961811898 NA NA NA NA 0.113475646329606 NA NA NA NA NA 14342762 1.70399999999999
HSD17B4 ENSG00000133835 5 Lassosum 0.0747074025719539 0.0234053962630039 NA NA NA NA -0.170022857467797 NA NA NA NA NA 118880516 4.44600000000001
ZFC3H1 ENSG00000133858 12 Lassosum -0.00150245120880776 0.458063938754734 NA NA NA NA 0.0653295357160588 NA NA NA NA NA 72032378 3.44500000000001
TMEM66 ENSG00000133872 8 Lassosum 0.0753832235993598 0.902687279656504 NA NA NA NA -0.0270496435945393 NA NA NA NA NA 29930625 3.77900000000001
RNF122 ENSG00000133874 8 Lassosum 0.0175185342191875 0.863690186639299 NA NA NA NA -0.0259634226036902 NA NA NA NA NA 33414958 3.26599999999999
DPF2 ENSG00000133884 11 Lassosum 0.00989300641694657 0.821536030444611 NA NA NA NA -0.0173095055044301 NA NA NA NA NA 65110972 2.351
MEN1 ENSG00000133895 11 Lassosum 0.0552792697267858 0.260888402335892 NA NA NA NA 0.0848288628439283 NA NA NA NA NA 64574874 3.018
C14orf1 ENSG00000133935 14 Lassosum 0.0109513822787655 0.225410370678322 NA NA NA NA 0.220643754799057 NA NA NA NA NA 76121833 2.435
GSC ENSG00000133937 14 Lassosum 0.016761528823475 0.925726637978471 NA NA NA NA 0.00599112484031617 NA NA NA NA NA 95235557 2.48699999999999
C14orf159 ENSG00000133943 14 Lassosum 0.0146488904639609 0.0965239693114676 NA NA NA NA -0.35850856781613 NA NA NA NA NA 91609326 2.179
NUMB ENSG00000133961 14 Lassosum 0.00352300032087349 0.0954808707076304 NA NA NA NA -0.321037106094601 NA NA NA NA NA 73836081 1.429
CATSPERB ENSG00000133962 14 Lassosum 0.0669471810267791 0.967058505000719 NA NA NA NA -0.0110593306235548 NA NA NA NA NA 92147045 1.477
COX16 ENSG00000133983 14 Lassosum 0.0126902471381984 0.540483779427242 NA NA NA NA -0.0508279278229632 NA NA NA NA NA 70809123 1.60499999999999
TTC9 ENSG00000133985 14 Lassosum 0.121612328222531 0.0242615334471564 NA NA NA NA -1.4796057499566 NA NA NA NA NA 71125290 1.54600000000001
MED6 ENSG00000133997 14 Lassosum 0.0126405710013114 0.0396958910748533 NA NA NA NA -0.252352077940122 NA NA NA NA NA 71057679 1.565
EIF2S1 ENSG00000134001 14 Lassosum -0.00210222640276636 0.656476056918001 NA NA NA NA -1.59611203130285 NA NA NA NA NA 67839973 1.68300000000001
LOXL2 ENSG00000134013 8 Lassosum 0.0778958045666902 0.10925032408085 NA NA NA NA -0.746164537273916 NA NA NA NA NA 23218771 3.74600000000001
ELP3 ENSG00000134014 8 Lassosum 0.434533691492471 0.0457609607308095 NA NA NA NA -1.78346448357314 NA NA NA NA NA 27997931 3.587
PEBP4 ENSG00000134020 8 Lassosum -0.000772115168192089 0.78839464088701 NA NA NA NA -0.0012131297085548 NA NA NA NA NA 22714141 2.642
ADAMDEC1 ENSG00000134028 8 Lassosum 0.116071280317422 0.804494150995102 NA NA NA NA 0.178123084656901 NA NA NA NA NA 24252662 2.801
CTIF ENSG00000134030 18 Lassosum 0.0190871621863912 0.61204800762882 NA NA NA NA -0.0275236150375599 NA NA NA NA NA 46227502 1.614
MBD2 ENSG00000134046 18 Lassosum 0.0152588326483845 0.000863618745733989 NA NA NA NA 10.8055797547781 NA NA NA NA NA 51715118 1.108
IER3IP1 ENSG00000134049 18 Lassosum 0.047208456123557 0.594421681188532 NA NA NA NA -6.54525793340451e-05 NA NA NA NA NA 44692079 1.68599999999998
MRPS36 ENSG00000134056 5 Lassosum 0 NA NA NA NA NA NA NA NA NA NA NA 68519771 5.04100000000003
CCNB1 ENSG00000134057 5 Lassosum 0 NA NA NA NA NA NA NA NA NA NA NA 68468454 2.74799999999999
CDK7 ENSG00000134058 5 Lassosum 0.00645032514177846 0.348994643100734 NA NA NA NA 0.0839782082190943 NA NA NA NA NA 68551959 2.31699999999998
CD180 ENSG00000134061 5 Lassosum 0.118671742211143 0.355873856709892 NA NA NA NA -0.316736876642189 NA NA NA NA NA 66485365 2.63500000000002
IRAK2 ENSG00000134070 3 Lassosum 0.0190744880689124 0.226959672815358 NA NA NA NA 0.226605647617582 NA NA NA NA NA 10245988 5.59900000000002
CAMK1 ENSG00000134072 3 Lassosum -0.00237561663535679 0.909427601556601 NA NA NA NA -0.0202135217664206 NA NA NA NA NA 9805351 2.56399999999999
THUMPD3 ENSG00000134077 3 Lassosum 0.0692572558820433 0.00356920154215963 NA NA NA NA 4.06884977542172 NA NA NA NA NA 9416500 3.02500000000001
VHL ENSG00000134086 3 Lassosum -0.0014035072365155 0.27532602006659 NA NA NA NA 0.180476995267104 NA NA NA NA NA 10188298 3.267
BHLHE40 ENSG00000134107 3 Lassosum -0.00192142304994736 0.0573016496992916 NA NA NA NA -0.040480425984872 NA NA NA NA NA 5023904 2.83000000000001
ARL8B ENSG00000134108 3 Lassosum 0.0190935520903409 0.181264937839097 NA NA NA NA 0.565537715560949 NA NA NA NA NA 5193250 2.97899999999998
EDEM1 ENSG00000134109 3 Lassosum 0.00167194836781903 0.835005332763999 NA NA NA NA -0.149940016548383 NA NA NA NA NA 5245486 2.68700000000001
ATPBD4 ENSG00000134146 15 Lassosum 0.0104362146051535 0.00791273384913161 NA NA NA NA 0.0760387346745506 NA NA NA NA NA 35673970 1.50299999999999
KATNBL1 ENSG00000134152 15 Lassosum 0.0624356117717378 0.4474046378177 NA NA NA NA -0.00865618444203444 NA NA NA NA NA 34467586 2.084
EMC7 ENSG00000134153 15 Lassosum -0.0023325684427915 0.658809322690342 NA NA NA NA -0.00533109130535639 NA NA NA NA NA 34385183 1.38300000000001
GSTM1 ENSG00000134184 1 Lassosum 0.0164200471918849 0.898310640331295 NA NA NA NA -0.372010037200563 NA NA NA NA NA 110240871 5.21099999999998
PRPF38B ENSG00000134186 1 Lassosum 0.0162919967665666 0.803457897422292 NA NA NA NA -0.0157964801647817 NA NA NA NA NA 109239685 3.375
REG4 ENSG00000134193 1 Lassosum 0.00326958137283107 0.271191085713665 NA NA NA NA -0.00268623416160862 NA NA NA NA NA 120345462 3.13200000000001
TSPAN2 ENSG00000134198 1 Lassosum 0.0132334941122499 0.156586801290814 NA NA NA NA 0.554298216083322 NA NA NA NA NA 115611376 2.68299999999999
GSTM5 ENSG00000134201 1 Lassosum 0.309311331308811 0.556868960131194 NA NA NA NA 0.0497046537856824 NA NA NA NA NA 110257882 2.839
GSTM3 ENSG00000134202 1 Lassosum 0.143202693194983 0.067397051592634 NA NA NA NA -3.09517209853355 NA NA NA NA NA 110280469 3.44299999999998
VAV3 ENSG00000134215 1 Lassosum 0.0118056377080207 0.739801335309854 NA NA NA NA -2.78568894579566 NA NA NA NA NA 108310774 2.53200000000001
PSRC1 ENSG00000134222 1 Lassosum 0.0912550023741271 0.492854081513609 NA NA NA NA -0.399108837003575 NA NA NA NA NA 109823993 3.34299999999999
PTPN22 ENSG00000134242 1 Lassosum -0.00325712838261683 0.952107764494624 NA NA NA NA 0.00270172550189055 NA NA NA NA NA 114385407 2.273
SORT1 ENSG00000134243 1 Lassosum 0 NA NA NA NA NA NA NA NA NA NA NA 109896382 2.77000000000001
WNT2B ENSG00000134245 1 Lassosum -0.000476802053500647 0.388327879787053 NA NA NA NA -0.0112727115126438 NA NA NA NA NA 113037225 2.61200000000002
PTGFRN ENSG00000134247 1 Lassosum 0.0268693190972165 0.450324226880147 NA NA NA NA 0.035319482230152 NA NA NA NA NA 117492829 3.114
LAMTOR5 ENSG00000134248 1 Lassosum 0.0312407661315642 0.698942005948368 NA NA NA NA -2.05273282995077 NA NA NA NA NA 110947217 2.666
NOTCH2 ENSG00000134250 1 Lassosum -0.00224655561939335 0.741560323288808 NA NA NA NA -0.0148037364789603 NA NA NA NA NA 120533208 2.30500000000001
TRIM45 ENSG00000134253 1 Lassosum -0.000469828353442114 0.44438344706984 NA NA NA NA -0.0444375593895262 NA NA NA NA NA 117659445 2.81200000000001
CEPT1 ENSG00000134255 1 Lassosum 0.0240547561032309 0.628979054161895 NA NA NA NA -0.75376423932018 NA NA NA NA NA 111704986 3.48100000000002
CD101 ENSG00000134256 1 Lassosum 0.0739289990057503 0.447343802643256 NA NA NA NA -0.267323914372626 NA NA NA NA NA 117561774 2.52599999999998
AP4B1 ENSG00000134262 1 Lassosum 0.0791113108966628 0.406636116903535 NA NA NA NA -0.145497263526089 NA NA NA NA NA 114442596 2.77000000000001
SPIRE1 ENSG00000134278 18 Lassosum 0.00787603174614748 0.648679184870177 NA NA NA NA -0.613678253247854 NA NA NA NA NA 12552322 1.571
PPHLN1 ENSG00000134283 12 Lassosum 0.02955056054843 0.0884713487390953 NA NA NA NA -0.371490456231413 NA NA NA NA NA 42742883 3.81400000000002
FKBP11 ENSG00000134285 12 Lassosum 0.00163754128309657 0.0470219247302118 NA NA NA NA 0.820146387827513 NA NA NA NA NA 49317779 1.62299999999999
ARF3 ENSG00000134287 12 Lassosum 0.140994240313139 0.687076440702967 NA NA NA NA 0.212319146854621 NA NA NA NA NA 49324310 1.60900000000001
TMEM106C ENSG00000134291 12 Lassosum 0.0446905053205543 0.270799744198436 NA NA NA NA 0.141493852028463 NA NA NA NA NA 48360006 1.84900000000002
SLC38A2 ENSG00000134294 12 Lassosum 0 NA NA NA NA NA NA NA NA NA NA NA 46759311 1.60199999999998
PLEKHA8P1 ENSG00000134297 12 Lassosum 0.00673513298578876 0.69730707080328 NA NA NA NA -0.0255581416906921 NA NA NA NA NA 45588335 1.93000000000001
YWHAQ ENSG00000134308 2 Lassosum 0.0126379739815571 0.995960397553351 NA NA NA NA 0.00105725760517761 NA NA NA NA NA 9747622 2.90900000000002
KIDINS220 ENSG00000134313 2 Lassosum 0.0315182506360573 0.161131836424033 NA NA NA NA -0.0220929005316764 NA NA NA NA NA 8921584 3.39500000000001
GRHL1 ENSG00000134317 2 Lassosum -0.00248525232290198 0.0471952961276181 NA NA NA NA 0.553024964353021 NA NA NA NA NA 10113876 4.946
ROCK2 ENSG00000134318 2 Lassosum 0.103437012876731 0.244381041798754 NA NA NA NA -0.125951648458057 NA NA NA NA NA 11404171 2.71300000000002
RSAD2 ENSG00000134321 2 Lassosum 0.00383631609765944 0.437198120947435 NA NA NA NA -0.0730046594720166 NA NA NA NA NA 7022153 3.23399999999998
LPIN1 ENSG00000134324 2 Lassosum 0.115575390230239 0.873585782852567 NA NA NA NA -0.0328240658764806 NA NA NA NA NA 11892628 3.24099999999999
CMPK2 ENSG00000134326 2 Lassosum 0.0124168635751049 0.858019855369684 NA NA NA NA -0.017578251965365 NA NA NA NA NA 6993733 3.721
IAH1 ENSG00000134330 2 Lassosum 0.00222006687923493 0.251951927922087 NA NA NA NA 1.81671317964214 NA NA NA NA NA 9625229 2.59399999999999
LDHA ENSG00000134333 11 Lassosum 0.0932435011223729 0.677255653920631 NA NA NA NA -0.0122037492272362 NA NA NA NA NA 18422953 2.60700000000003
IL6ST ENSG00000134352 5 Lassosum 0.00553940505313266 0.00852413119167377 NA NA NA NA -0.0559650386645163 NA NA NA NA NA 55260872 4.15999999999997
NAV1 ENSG00000134369 1 Lassosum 0.375470064426363 0.064187541055802 NA NA NA NA 0.319432202313906 NA NA NA NA NA 201694256 5.34399999999999
CDC73 ENSG00000134371 1 Lassosum -0.00289211934231837 0.0587286270497185 NA NA NA NA 0.152497401663428 NA NA NA NA NA 193157089 2.74799999999999
TIMM17A ENSG00000134375 1 Lassosum -0.00209395212450003 0.960928274217071 NA NA NA NA 0.00260944810183048 NA NA NA NA NA 201932204 3.44
RPS15A ENSG00000134419 16 Lassosum -0.00150098211922178 0.254346036711489 NA NA NA NA 3.24379114941608 NA NA NA NA NA 18797161 1.04699999999997
