# Supplementary material for: SUMMIT: An integrative approach for better transcriptomic data imputation improves causal gene identification
Source: Nat Commun. 2022 Oct 25;13:6336. doi: 10.1038/s41467-022-34016-y (PMC9593997; doi:10.1038/s41467-022-34016-y)
Supplement: Supplementary file 7 — Source Data [file 41467_2022_34016_MOESM7_ESM.zip › Source Data/Figure-3/real-data-new/Lassosum/AST/AST-55]

gene_symbol gene_id chromosome model_best r2_test p_SCAD p_ElNet p_LASSO p_MCP p_MNet z_SCAD z_ElNet z_LASSO z_MCP z_MNet p_ACAT gene_pos runtime
NARS ENSG00000134440 18 Lassosum 0.0119802174810608 0.670969054280354 NA NA NA NA -0.0955113528208868 NA NA NA NA NA 55278666 3.085
KIAA1468 ENSG00000134444 18 Lassosum 0.012324145915828 0.499160823582538 NA NA NA NA 0.625012185627766 NA NA NA NA NA 59914423 1.993
FBXO18 ENSG00000134452 10 Lassosum -0.00234107725439148 0.0256343078132965 NA NA NA NA 4.00458082460016 NA NA NA NA NA 5955545 5.44
RBM17 ENSG00000134453 10 Lassosum 0.00138277293754085 0.0109399107406833 NA NA NA NA 0.0684796247509869 NA NA NA NA NA 6145185 3.582
IL2RA ENSG00000134460 10 Lassosum 0.0116046482152365 4.62907769732673e-13 NA NA NA NA -0.984578041197905 NA NA NA NA NA 6078470 2.656
ANKRD16 ENSG00000134461 10 Lassosum 0.000564087702915272 0.0760093612950426 NA NA NA NA -0.080211720141822 NA NA NA NA NA 5917779 2.946
ECHDC3 ENSG00000134463 10 Lassosum -0.00149258012614983 0.430186887807361 NA NA NA NA -0.270818811775729 NA NA NA NA NA 11795217 2.589
IL15RA ENSG00000134470 10 Lassosum 0.165880832409444 0.121579712897429 NA NA NA NA -0.66706388898718 NA NA NA NA NA 6005594 2.588
CCNH ENSG00000134480 5 Lassosum 0.000514868317720407 0.373739263163214 NA NA NA NA 1.18804310165237 NA NA NA NA NA 86698073 5.087
HRH4 ENSG00000134489 18 Lassosum 0.356796548476655 0.640209609295473 NA NA NA NA 0.0160891022771304 NA NA NA NA NA 22050257 2.6
TMEM241 ENSG00000134490 18 Lassosum 0.0286804808122801 0.707576545573134 NA NA NA NA -0.139300584495019 NA NA NA NA NA 20897516 0.878
KCTD1 ENSG00000134504 18 Lassosum 0 NA NA NA NA NA NA NA NA NA NA NA 24136119 1.267
CABLES1 ENSG00000134508 18 Lassosum -0.00324463080495807 0.403679243721942 NA NA NA NA -0.00614556918896959 NA NA NA NA NA 20777479 0.985000000000007
DOCK2 ENSG00000134516 5 Lassosum 0.00676832195407162 0.965616913010426 NA NA NA NA -0.0489883307687732 NA NA NA NA NA 169287318 4.105
EMP1 ENSG00000134531 12 Lassosum 0.0176725717810063 0.0338018503265592 NA NA NA NA 0.288919307634148 NA NA NA NA NA 13359679 3.427
KLRD1 ENSG00000134539 12 Lassosum 0.0301963599412359 0.0734182386341286 NA NA NA NA 0.323302398385415 NA NA NA NA NA 10424253 2.65
KLRC1 ENSG00000134545 12 Lassosum 0.0768127045603781 0.398093987832307 NA NA NA NA -2.3282770599495 NA NA NA NA NA 10601073 1.537
C12orf39 ENSG00000134548 12 Lassosum 0.0932138427988689 0.595017356956809 NA NA NA NA 0.0971213605550435 NA NA NA NA NA 21684776 2.162
MYBPC3 ENSG00000134571 11 Lassosum 0.149141639416006 0.866518086279221 NA NA NA NA -0.208513371025513 NA NA NA NA NA 47363605 3.526
DDB2 ENSG00000134574 11 Lassosum 0.0114706299894173 0.025361559914912 NA NA NA NA -0.503974280542869 NA NA NA NA NA 47248630 1.556
ACP2 ENSG00000134575 11 Lassosum 0.208323433168398 0.0296287370703857 NA NA NA NA -58.9468211129377 NA NA NA NA NA 47265655 1.887
PIWIL4 ENSG00000134627 11 Lassosum 0.0180232091802012 0.0642282707918809 NA NA NA NA -4.39286310882634 NA NA NA NA NA 94315796 2.27
PUM1 ENSG00000134644 1 Lassosum 0.00795542473264965 0.15562696937574 NA NA NA NA 0.296659027302725 NA NA NA NA NA 31471595 7.10099999999999
SPOCD1 ENSG00000134668 1 Lassosum 0.00473926405805414 0.498918448164124 NA NA NA NA -0.0358777542405022 NA NA NA NA NA 32268837 2.617
YARS ENSG00000134684 1 Lassosum 0.00755877839786301 0.0646729511779032 NA NA NA NA -0.0505457494684791 NA NA NA NA NA 33262297 3.858
PHC2 ENSG00000134686 1 Lassosum -0.000262940087217389 0.0722379092411718 NA NA NA NA 0.0161275155678268 NA NA NA NA NA 33842938 3.458
CDCA8 ENSG00000134690 1 Lassosum 8.07205995390081e-05 0.273816416383672 NA NA NA NA 0.103953545726199 NA NA NA NA NA 38166740 3.45999999999999
GNL2 ENSG00000134697 1 Lassosum 0.0298510803748543 0.136013485810268 NA NA NA NA 0.225761152067641 NA NA NA NA NA 38046976 2.80300000000001
EIF2C4 ENSG00000134698 1 Lassosum -0.00324486872618146 0.558270706499714 NA NA NA NA -0.0203155511830798 NA NA NA NA NA 36298632 3.03
HOOK1 ENSG00000134709 1 Lassosum 0.0497952273479884 0.725656704322135 NA NA NA NA 0.0131102802737381 NA NA NA NA NA 60311254 3.26299999999999
CYP2J2 ENSG00000134716 1 Lassosum 0.0060679007072012 0.726204762565237 NA NA NA NA 0.0415789093780805 NA NA NA NA NA 60375721 3.634
BTF3L4 ENSG00000134717 1 Lassosum 0.00104323327870959 0.988127379334504 NA NA NA NA 0.000670207223392206 NA NA NA NA NA 52539092 2.62299999999999
ZCCHC11 ENSG00000134744 1 Lassosum 0.0359727274037644 0.0316333616706534 NA NA NA NA 0.530627462944806 NA NA NA NA NA 52946556 2.967
PRPF38A ENSG00000134748 1 Lassosum 0.0645599842886692 0.157871765601591 NA NA NA NA 0.0525174527825555 NA NA NA NA NA 52877114 2.563
DSC2 ENSG00000134755 18 Lassosum -0.00100538896933977 0.533689032585543 NA NA NA NA 0.281759383415513 NA NA NA NA NA 28664159 1.66500000000001
RNF138 ENSG00000134758 18 Lassosum 0.0446223119273643 0.599488623780627 NA NA NA NA -0.0574615160863319 NA NA NA NA NA 29691671 1.24900000000001
ELP2 ENSG00000134759 18 Lassosum 0.304483877070927 0.000320660995684701 NA NA NA NA 42.2939832369451 NA NA NA NA NA 33733658 1.455
DSC1 ENSG00000134765 18 Lassosum -0.00319026456405203 0.570959026522653 NA NA NA NA 2.63622352392096 NA NA NA NA NA 28726009 1.86500000000001
DTNA ENSG00000134769 18 Lassosum -0.00204878679806186 0.549957710964572 NA NA NA NA 0.0592627027914719 NA NA NA NA NA 32272531 0.885000000000005
TPGS2 ENSG00000134779 18 Lassosum 0.0660485642690298 0.642354009045281 NA NA NA NA 0.271819963723124 NA NA NA NA NA 34384572 1.15299999999999
DAGLA ENSG00000134780 11 Lassosum 0.0439573397389202 0.0145707983256449 NA NA NA NA -0.194939482779629 NA NA NA NA NA 61481189 2.09399999999999
SLC43A3 ENSG00000134802 11 Lassosum -0.0026240127929944 0.284817237668146 NA NA NA NA 0.0012351352977718 NA NA NA NA NA 57184740 2.554
TIMM10 ENSG00000134809 11 Lassosum 0.0951835926026247 0.597516629482931 NA NA NA NA -0.197079931343721 NA NA NA NA NA 57297106 1.71300000000001
GIF ENSG00000134812 11 Lassosum 0.0756011954555295 0.202270132298321 NA NA NA NA 0.136245228257735 NA NA NA NA NA 59604857 1.634
DHX34 ENSG00000134815 19 Lassosum 0.00743844767323132 0.26540727085999 NA NA NA NA 0.121150098607675 NA NA NA NA NA 47869249 0.967999999999989
FADS2 ENSG00000134824 11 Lassosum 0.229019540833728 1.72494018124576e-11 NA NA NA NA 56.9540486869452 NA NA NA NA NA 61597639 2.24600000000001
TMEM258 ENSG00000134825 11 Lassosum 0.0312476292877074 1.44343333230364e-10 NA NA NA NA 1.1586085814301 NA NA NA NA NA 61558354 1.751
TCN1 ENSG00000134827 11 Lassosum 0.0101965678564628 0.135548588388192 NA NA NA NA 0.123212317002438 NA NA NA NA NA 59627160 1.96499999999999
C5AR2 ENSG00000134830 19 Lassosum -0.00256179464736306 0.0724895824357035 NA NA NA NA 0.0852582569720416 NA NA NA NA NA 47841005 1.03700000000001
TMEM165 ENSG00000134851 4 Lassosum 0.0113720204066681 0.010275419725098 NA NA NA NA 6.3871600532889 NA NA NA NA NA 56277231 6.08000000000001
CLOCK ENSG00000134852 4 Lassosum 0.0429795609723441 0.769731228984945 NA NA NA NA -0.0203509175356033 NA NA NA NA NA 56353687 2.90199999999999
PDGFRA ENSG00000134853 4 Lassosum 0.00062345241596895 0.0241377524267629 NA NA NA NA -0.103963678551518 NA NA NA NA NA 55129839 3.33799999999999
GGACT ENSG00000134864 13 Lassosum 0.157279341174998 0.429719648039231 NA NA NA NA -0.1433077296953 NA NA NA NA NA 101212791 1.54600000000002
COL4A2 ENSG00000134871 13 Lassosum 0.00519419709091884 0.225545532246255 NA NA NA NA -0.0492109633514881 NA NA NA NA NA 111061766 1.97400000000002
CLDN10 ENSG00000134873 13 Lassosum 0.075267697206492 0.73316130973278 NA NA NA NA -0.172002199460536 NA NA NA NA NA 96158935 2.364
UBAC2 ENSG00000134882 13 Lassosum 0.0684430032329815 1.09549621647396e-16 NA NA NA NA 1.36841253402835 NA NA NA NA NA 99945858 1.34799999999998
ARGLU1 ENSG00000134884 13 Lassosum 0.145306413733877 0.00207444981025725 NA NA NA NA -0.0399417951332104 NA NA NA NA NA 107207266 1.50299999999999
BIVM ENSG00000134897 13 Lassosum 0.0169018813646235 0.736770326264767 NA NA NA NA 0.153910756580526 NA NA NA NA NA 103472642 1.5
ERCC5 ENSG00000134899 13 Lassosum 0.00885399252143138 0.717884462311507 NA NA NA NA 0.0295945559302392 NA NA NA NA NA 103512769 1.68800000000002
TPP2 ENSG00000134900 13 Lassosum 0.0398726716930151 0.832798724836782 NA NA NA NA 0.193035600564752 NA NA NA NA NA 103290437 1.66500000000002
KDELC1 ENSG00000134901 13 Lassosum -0.00202035337822171 0.35004762207643 NA NA NA NA -0.304310348632256 NA NA NA NA NA 103443994 1.69300000000001
CARS2 ENSG00000134905 13 Lassosum 0.0237841878887465 0.493468097764865 NA NA NA NA 0.5890206681919 NA NA NA NA NA 111329854 1.679
ARHGAP32 ENSG00000134909 11 Lassosum -0.00130352304753956 0.958279449696721 NA NA NA NA -0.00736654572487337 NA NA NA NA NA 128992087 2.32599999999999
STT3A ENSG00000134910 11 Lassosum -0.00286661462692428 0.169631897336066 NA NA NA NA 0.570131344561205 NA NA NA NA NA 125478358 2.50800000000001
ETS1 ENSG00000134954 11 Lassosum -0.00321361593801517 8.17173683794782e-05 NA NA NA NA -1.76978836852998 NA NA NA NA NA 128393046 1.89499999999998
SLC37A2 ENSG00000134955 11 Lassosum 0.113163071002979 0.80692446080133 NA NA NA NA -0.0262662835883324 NA NA NA NA NA 124946047 2.53299999999999
TMED7 ENSG00000134970 5 Lassosum -0.00229149546729213 0.110724263714169 NA NA NA NA 0.0445748050935324 NA NA NA NA NA 114958947 3.81400000000002
APC ENSG00000134982 5 Lassosum 0.0306789543483122 0.021601701905482 NA NA NA NA -0.75241047150304 NA NA NA NA NA 112112565 3.09200000000001
NREP ENSG00000134986 5 Lassosum 0.0126617634249983 0.505263361355848 NA NA NA NA 0.0333971369800896 NA NA NA NA NA 111165739 2.172
WDR36 ENSG00000134987 5 Lassosum 0.0322186602473793 2.09270208846272e-08 NA NA NA NA 0.017625277134165 NA NA NA NA NA 110446807 2.07899999999998
OSTF1 ENSG00000134996 9 Lassosum 0.0132497740227737 0.909908396744304 NA NA NA NA -0.00519550448890077 NA NA NA NA NA 77732820 1.904
RFK ENSG00000135002 9 Lassosum -0.00138709715063912 0.22027919623063 NA NA NA NA -0.398324072233257 NA NA NA NA NA 79004933 2.17100000000002
UBQLN1 ENSG00000135018 9 Lassosum -0.00317910347076311 0.8312791551347 NA NA NA NA -0.00961091613147822 NA NA NA NA NA 86298998 2.41199999999998
NAA35 ENSG00000135040 9 Lassosum 0.010062815665147 0.77940395460035 NA NA NA NA -0.764671045152468 NA NA NA NA NA 88596637 1.39500000000001
C9orf40 ENSG00000135045 9 Lassosum 0.0408550752509348 0.995924273729222 NA NA NA NA -0.000390579247657272 NA NA NA NA NA 77564649 1.56800000000001
ANXA1 ENSG00000135046 9 Lassosum 0.0423048321316405 0.119049390488871 NA NA NA NA 4.4109246746164 NA NA NA NA NA 75775991 1.31399999999999
CTSL1 ENSG00000135047 9 Lassosum -0.00141854015137266 0.770247880187578 NA NA NA NA 0.139748274473215 NA NA NA NA NA 90343371 1.63800000000001
TMEM2 ENSG00000135048 9 Lassosum -0.00298750818450499 0.207108901654318 NA NA NA NA -0.484128762324615 NA NA NA NA NA 74364944 1.64599999999999
AGTPBP1 ENSG00000135049 9 Lassosum 0.00887465285258127 0.2152345822951 NA NA NA NA 0.302765071707038 NA NA NA NA NA 88259199 1.53799999999998
GOLM1 ENSG00000135052 9 Lassosum 0.265302613510653 0.434687342977944 NA NA NA NA 0.445467988584824 NA NA NA NA NA 88678074 1.55800000000002
PSAT1 ENSG00000135069 9 Lassosum 0.00144494451116461 0.00394047592230991 NA NA NA NA -1.27142109874796 NA NA NA NA NA 80928534 1.39999999999998
ISCA1 ENSG00000135070 9 Lassosum -0.000690065378596172 0.00591346847207776 NA NA NA NA 1.98682376703108 NA NA NA NA NA 88888568 1.55000000000001
ADAM19 ENSG00000135074 5 Lassosum 0.0942487615800196 2.22214792388103e-08 NA NA NA NA -0.932565521189991 NA NA NA NA NA 156912662 3.47200000000001
HAVCR2 ENSG00000135077 5 Lassosum 0.0244836024848544 0.846508325422155 NA NA NA NA -0.0278950638773875 NA NA NA NA NA 156541361 3.04400000000001
CCNJL ENSG00000135083 5 Lassosum 0.00644272320751738 0.461413903681268 NA NA NA NA 0.0519156929826771 NA NA NA NA NA 159725531 2.22999999999999
TAOK3 ENSG00000135090 12 Lassosum -0.00209695992210279 0.535670117600884 NA NA NA NA -0.033047823138505 NA NA NA NA NA 118699178 3.03800000000001
USP30 ENSG00000135093 12 Lassosum 0.0947228652828349 0.971262527451111 NA NA NA NA 0.00259812457293383 NA NA NA NA NA 109493362 2.39800000000002
SDS ENSG00000135094 12 Lassosum 0.0037071250879982 0.301805718713321 NA NA NA NA -0.150064517958138 NA NA NA NA NA 113847178 1.61199999999999
FBXO21 ENSG00000135108 12 Lassosum 0.00810901086751026 0.163473159121944 NA NA NA NA 0.0354080458531926 NA NA NA NA NA 117604741 1.77799999999999
OASL ENSG00000135114 12 Lassosum 0.0584358751870183 0.000321817565510493 NA NA NA NA 23.6790347618169 NA NA NA NA NA 121467570 1.595
HRK ENSG00000135116 12 Lassosum 0.118873747672094 0.485552406831822 NA NA NA NA 0.495741234497464 NA NA NA NA NA 117306597 2.245
RNFT2 ENSG00000135119 12 Lassosum 0.0054088435262365 0.952345223363935 NA NA NA NA 0.00405568134656602 NA NA NA NA NA 117233766 1.64700000000002
P2RX4 ENSG00000135124 12 Lassosum 0.164955103875288 0.758100590746619 NA NA NA NA 0.536076243088905 NA NA NA NA NA 121659784 1.38499999999999
CCDC64 ENSG00000135127 12 Lassosum 0.0230575181041976 0.781139990193797 NA NA NA NA -0.0157421297289452 NA NA NA NA NA 120479985 1.69
DTX1 ENSG00000135144 12 Lassosum 0.00797293568533386 0.677896604915002 NA NA NA NA 0.0180117893063159 NA NA NA NA NA 113515173 1.483
TRAFD1 ENSG00000135148 12 Lassosum 0.0230526367374639 0.0003798765759928 NA NA NA NA 0.57442943389735 NA NA NA NA NA 112577356 1.45399999999998
DMTF1 ENSG00000135164 7 Lassosum 0.0031384921226919 0.603273683823386 NA NA NA NA 0.00877750936346441 NA NA NA NA NA 86803665 3.40100000000001
TMEM243 ENSG00000135185 7 Lassosum 0.00335859057639309 0.896776428485582 NA NA NA NA 0.237801471915776 NA NA NA NA NA 86837690 1.703
CCDC146 ENSG00000135205 7 Lassosum 0.163014635281657 0.307412969293789 NA NA NA NA -0.49352666021162 NA NA NA NA NA 76855300 1.88000000000002
TMEM60 ENSG00000135211 7 Lassosum 0.037951461004604 0.152842232965648 NA NA NA NA 10.2025983337072 NA NA NA NA NA 77425471 2.16200000000001
