# Supplementary material for: SUMMIT: An integrative approach for better transcriptomic data imputation improves causal gene identification
Source: Nat Commun. 2022 Oct 25;13:6336. doi: 10.1038/s41467-022-34016-y (PMC9593997; doi:10.1038/s41467-022-34016-y)
Supplement: Supplementary file 7 — Source Data [file 41467_2022_34016_MOESM7_ESM.zip › Source Data/Figure-3/real-data-new/Lassosum/AST/AST-56]

gene_symbol gene_id chromosome model_best r2_test p_SCAD p_ElNet p_LASSO p_MCP p_MNet z_SCAD z_ElNet z_LASSO z_MCP z_MNet p_ACAT gene_pos runtime
POM121C ENSG00000135213 7 Lassosum 0.0173212558589044 0.254877344210529 NA NA NA NA 0.430054989213634 NA NA NA NA NA 75080807 5.616
CD36 ENSG00000135218 7 Lassosum 0.063003905445347 0.97426098349546 NA NA NA NA 0.0790648750722606 NA NA NA NA NA 80153742 3.522
PNPLA8 ENSG00000135241 7 Lassosum -0.00303548484330118 0.988176967264223 NA NA NA NA -0.00245448594547896 NA NA NA NA NA 108160488 3.445
HILPDA ENSG00000135245 7 Lassosum 0.00426344476824647 0.191128652477984 NA NA NA NA -0.014942267817849 NA NA NA NA NA 128097187 2.488
RINT1 ENSG00000135249 7 Lassosum -0.000847961220205695 0.125763281688548 NA NA NA NA 0.357477276425918 NA NA NA NA NA 105190328 2.87
SRPK2 ENSG00000135250 7 Lassosum 0.136008502003205 0.643441689079678 NA NA NA NA 0.0381431378894446 NA NA NA NA NA 104895453 2.884
KCP ENSG00000135253 7 Lassosum -0.00138343243819272 0.863308494418102 NA NA NA NA -0.0125780264978902 NA NA NA NA NA 128526639 2.684
TES ENSG00000135269 7 Lassosum 0.0595524548767359 0.932281915867754 NA NA NA NA 0.0344155265949178 NA NA NA NA NA 115874692 2.637
MDFIC ENSG00000135272 7 Lassosum 0.0128881448267859 0.816976531325174 NA NA NA NA 0.00281568884855803 NA NA NA NA NA 114610732 2.561
MTO1 ENSG00000135297 6 Lassosum 0.0639363866086751 0.75301942011997 NA NA NA NA 0.0937846884392423 NA NA NA NA NA 74195130 6.44
ANKRD6 ENSG00000135299 6 Lassosum -0.00205312367069754 0.37761510403269 NA NA NA NA -0.00703072067168936 NA NA NA NA NA 90243221 3.545
KHDC1 ENSG00000135314 6 Lassosum -0.00194860054176593 0.236556920858783 NA NA NA NA 0.0434474969971512 NA NA NA NA NA 73985562 2.844
KIAA1009 ENSG00000135315 6 Lassosum 0.016001341569846 0.757564662926044 NA NA NA NA -0.0126939594179269 NA NA NA NA NA 84885656 3.35299999999999
SYNCRIP ENSG00000135316 6 Lassosum -0.0030954827236811 0.394564659800853 NA NA NA NA -0.216888615292862 NA NA NA NA NA 86310603 2.24299999999999
SNX14 ENSG00000135317 6 Lassosum 0.00268724643312701 0.262943932807091 NA NA NA NA 0.0478885316562414 NA NA NA NA NA 86259544 3.045
NT5E ENSG00000135318 6 Lassosum 0.249004465752454 0.344325919176185 NA NA NA NA -0.924884037256719 NA NA NA NA NA 86182654 2.86
AKIRIN2 ENSG00000135334 6 Lassosum 0.0147794659559631 0.0014474971683588 NA NA NA NA -0.0826723911988287 NA NA NA NA NA 88398358 2.38
ORC3 ENSG00000135336 6 Lassosum 0.133410478210613 0.104137637511463 NA NA NA NA -0.0934242579772596 NA NA NA NA NA 88338504 3.093
MAP3K7 ENSG00000135341 6 Lassosum 0.0707640916240585 0.70210658301059 NA NA NA NA -0.0042820455123782 NA NA NA NA NA 91260028 2.413
PRR5L ENSG00000135362 11 Lassosum 0.00331420484150335 0.00232989436437126 NA NA NA NA 1.20008519031084 NA NA NA NA NA 36402296 4.05500000000001
LMO2 ENSG00000135363 11 Lassosum -0.00320029111678677 0.830490255176421 NA NA NA NA -0.0334999342583892 NA NA NA NA NA 33896979 1.86399999999999
PHF21A ENSG00000135365 11 Lassosum -0.00299636490271293 0.127433932828706 NA NA NA NA 0.200351016112473 NA NA NA NA NA 46046928 2.425
NAT10 ENSG00000135372 11 Lassosum 0.0217560811025107 0.491961153841927 NA NA NA NA -0.0939969529663301 NA NA NA NA NA 34148183 1.88500000000001
PRRG4 ENSG00000135378 11 Lassosum 0.0362466831070001 0.784440268705881 NA NA NA NA 0.134991604601822 NA NA NA NA NA 32865579 2.065
CAPRIN1 ENSG00000135387 11 Lassosum 0.0406415164997695 0.396464824053744 NA NA NA NA -0.72531633456307 NA NA NA NA NA 34097966 2.501
ATP5G2 ENSG00000135390 12 Lassosum 0.0369747232715876 0.906394878706159 NA NA NA NA 0.00978772006131993 NA NA NA NA NA 54048851 2.818
DNAJC14 ENSG00000135392 12 Lassosum -0.00168948798537838 0.972643732224053 NA NA NA NA -0.0030523541152136 NA NA NA NA NA 56219676 2.214
CD63 ENSG00000135404 12 Lassosum 0.0836170745586762 0.132979055168036 NA NA NA NA -0.0183472267166042 NA NA NA NA NA 56121299 1.46900000000001
AVIL ENSG00000135407 12 Lassosum -0.00304779942594369 0.572020840758589 NA NA NA NA -0.149766254528238 NA NA NA NA NA 58201823 1.63500000000001
GDF11 ENSG00000135414 12 Lassosum -0.00120071639386499 7.76665310268056e-11 NA NA NA NA 2.19163478335136 NA NA NA NA NA 56143987 1.453
GLS2 ENSG00000135423 12 Lassosum -0.00322993422252882 0.0612714090785632 NA NA NA NA 0.490034808332024 NA NA NA NA NA 56873467 1.627
ITGA7 ENSG00000135424 12 Lassosum -0.00316079415133164 0.768841203145248 NA NA NA NA -0.0309322203596346 NA NA NA NA NA 56094089 1.477
TESPA1 ENSG00000135426 12 Lassosum 0.0746562721189344 0.365729022943074 NA NA NA NA 0.285542909196223 NA NA NA NA NA 55360166 2.006
RDH5 ENSG00000135437 12 Lassosum 0.0976260568694082 0.212241761764177 NA NA NA NA -0.2206933600698 NA NA NA NA NA 56116320 1.45400000000001
AGAP2 ENSG00000135439 12 Lassosum 0.00131685776324098 0.76417447707796 NA NA NA NA -0.0181451540343276 NA NA NA NA NA 58127460 1.542
BLOC1S1 ENSG00000135441 12 Lassosum 0.0177746072829551 0.766606057898369 NA NA NA NA -0.0166516529641189 NA NA NA NA NA 56111845 1.67400000000001
CDK4 ENSG00000135446 12 Lassosum -0.000513561010832664 0.120019395179758 NA NA NA NA 0.120073062835408 NA NA NA NA NA 58145653 2.027
TROAP ENSG00000135451 12 Lassosum -0.000846504716185859 0.0266317675026217 NA NA NA NA 0.211845758883724 NA NA NA NA NA 49721266 1.514
TSPAN31 ENSG00000135452 12 Lassosum 0.0187557330064155 0.693635954262093 NA NA NA NA -0.10977318843547 NA NA NA NA NA 58137895 1.718
TFCP2 ENSG00000135457 12 Lassosum 0.00627425327983711 0.0103396728837786 NA NA NA NA 0.353993005349061 NA NA NA NA NA 51527186 1.709
COQ10A ENSG00000135469 12 Lassosum -0.00237664381050506 0.0290918912127255 NA NA NA NA 0.0271306476121589 NA NA NA NA NA 56662696 1.72500000000001
FAIM2 ENSG00000135472 12 Lassosum 0.0108680978517729 0.523733484581382 NA NA NA NA -0.0450244243061623 NA NA NA NA NA 50279339 1.48599999999999
PAN2 ENSG00000135473 12 Lassosum -0.00169374526116162 0.00320321902974275 NA NA NA NA -0.397345549210296 NA NA NA NA NA 56718922 1.41200000000001
ESPL1 ENSG00000135476 12 Lassosum 0.0123561942486959 0.643762295702152 NA NA NA NA -0.00543392678129617 NA NA NA NA NA 53674755 1.833
KRT7 ENSG00000135480 12 Lassosum 0.00122026428915578 0.180363727440445 NA NA NA NA 0.0449136268247361 NA NA NA NA NA 52636137 2.354
ZC3H10 ENSG00000135482 12 Lassosum -0.000948813143035077 0.0888358790558279 NA NA NA NA 0.18693569103025 NA NA NA NA NA 56514110 1.49299999999999
HNRNPA1 ENSG00000135486 12 Lassosum -0.00185775404093969 0.997024861001916 NA NA NA NA 0.000186920349063892 NA NA NA NA NA 54677424 1.54299999999999
ACVR1B ENSG00000135503 12 Lassosum -0.00163699702904263 0.0859483467335826 NA NA NA NA -0.0121011484664563 NA NA NA NA NA 52368156 2.06400000000001
OS9 ENSG00000135506 12 Lassosum 0.00727442747270401 0.114946928703907 NA NA NA NA -0.0142277460873245 NA NA NA NA NA 58101539 1.57599999999999
KCNH3 ENSG00000135519 12 Lassosum -0.00223138721292893 0.488171465965164 NA NA NA NA -0.133860242359121 NA NA NA NA NA 49942515 1.97699999999999
LTV1 ENSG00000135521 6 Lassosum -0.000803319851837125 0.155330292558037 NA NA NA NA -0.144608662643692 NA NA NA NA NA 144174715 3.62700000000001
MAP7 ENSG00000135525 6 Lassosum 0.00764302049143417 0.337256785068159 NA NA NA NA 0.0129391946378069 NA NA NA NA NA 136767760 2.88200000000001
CD164 ENSG00000135535 6 Lassosum 0.166907241812594 0.671683397093619 NA NA NA NA -0.0958519401355174 NA NA NA NA NA 109695739 2.13600000000001
LACE1 ENSG00000135537 6 Lassosum -0.00278701794794856 0.257990036256233 NA NA NA NA -0.0907600291630493 NA NA NA NA NA 108732048 2.29400000000001
NHSL1 ENSG00000135540 6 Lassosum 0.0241502634364612 0.664752240699896 NA NA NA NA -0.461805278005422 NA NA NA NA NA 138878444 2.26300000000001
AHI1 ENSG00000135541 6 Lassosum 0.165301366703636 1.06473634209553e-06 NA NA NA NA 2.63111777325025 NA NA NA NA NA 135711792 2.54700000000003
HEY2 ENSG00000135547 6 Lassosum -0.00295643194367678 0.335832280159277 NA NA NA NA 0.0414640529907818 NA NA NA NA NA 126075612 1.97800000000001
PKIB ENSG00000135549 6 Lassosum 0.000554985494510496 0.0548993935897188 NA NA NA NA -0.364178201463439 NA NA NA NA NA 122920290 2.08799999999999
SMPD2 ENSG00000135587 6 Lassosum 0.281341881638878 0.0104519456809947 NA NA NA NA -2.56242926066013 NA NA NA NA NA 109763544 2.643
MICAL1 ENSG00000135596 6 Lassosum 0.0619290312574827 0.338527456324298 NA NA NA NA 0.180431134169252 NA NA NA NA NA 109776218 2.13400000000001
REPS1 ENSG00000135597 6 Lassosum 0.0754696464743224 0.497752950999585 NA NA NA NA 0.545602305539294 NA NA NA NA NA 139267014 2.38200000000001
STX11 ENSG00000135604 6 Lassosum -0.00325194758542469 0.244828033997235 NA NA NA NA 0.160217952601057 NA NA NA NA NA 144490585 2.351
TEC ENSG00000135605 4 Lassosum 0.0518874284304717 0.851862644252779 NA NA NA NA 0.148867482990783 NA NA NA NA NA 48204840 3.57400000000001
PRADC1 ENSG00000135617 2 Lassosum 0.00776289721001233 0.721310273439951 NA NA NA NA 1.02512757934519 NA NA NA NA NA 73457750 6.21199999999999
SEMA4F ENSG00000135622 2 Lassosum -0.00324448690977963 0.753676411399581 NA NA NA NA 0.0316468724934917 NA NA NA NA NA 74895270 3.57899999999998
CCT7 ENSG00000135624 2 Lassosum 0.0138594140203947 0.465672921416339 NA NA NA NA -0.0576816531370285 NA NA NA NA NA 73470348 3.262
RAB11FIP5 ENSG00000135631 2 Lassosum 0.0465836828150011 0.499337931848596 NA NA NA NA 0.136906540272914 NA NA NA NA NA 73342179 3.22300000000001
SMYD5 ENSG00000135632 2 Lassosum -0.00255793600056697 0.12766361634001 NA NA NA NA 0.149618683576927 NA NA NA NA NA 73447857 2.51999999999998
DYSF ENSG00000135636 2 Lassosum -0.00223288623975826 0.510998936469198 NA NA NA NA -0.737361996503972 NA NA NA NA NA 71797375 3.06700000000001
CCDC142 ENSG00000135637 2 Lassosum 0.0187661460725801 0.0853616420738307 NA NA NA NA 0.0232627699011084 NA NA NA NA NA 74704824 2.95699999999999
KCNMB4 ENSG00000135643 12 Lassosum 0.123805817229564 0.00920396879949668 NA NA NA NA 0.378565384029959 NA NA NA NA NA 70794064 2.51600000000002
USP15 ENSG00000135655 12 Lassosum 0.130426957024757 0.24530318211105 NA NA NA NA -0.271424538107787 NA NA NA NA NA 62732665 1.55099999999999
GNS ENSG00000135677 12 Lassosum 0.131610690712098 0.389144927117953 NA NA NA NA -0.249081876951915 NA NA NA NA NA 65130226 1.93100000000001
CPM ENSG00000135678 12 Lassosum 0.00139489259249703 0.0667564045298782 NA NA NA NA 0.216568645796238 NA NA NA NA NA 69300663 1.94300000000001
MDM2 ENSG00000135679 12 Lassosum 0.112921911792912 0.334031654099251 NA NA NA NA 0.120300110545125 NA NA NA NA NA 69220585 1.904
KLHL36 ENSG00000135686 16 Lassosum 0.135169530197555 0.548120055758012 NA NA NA NA -0.127815065174004 NA NA NA NA NA 84691711 3.00799999999998
MPHOSPH6 ENSG00000135698 16 Lassosum 0.0768930794362742 0.278703923383984 NA NA NA NA -2.30646512233731 NA NA NA NA NA 82192617 1.84100000000001
KIAA0513 ENSG00000135709 16 Lassosum 0.15420458312566 0.133930708512851 NA NA NA NA 0.272113778368219 NA NA NA NA NA 85094605 1.917
DYNC1LI2 ENSG00000135720 16 Lassosum 0.0163222259456801 0.0887371632276787 NA NA NA NA -0.231860742332128 NA NA NA NA NA 66770248 0.972999999999985
FBXL8 ENSG00000135722 16 Lassosum -0.00308141151820607 0.0103752833727929 NA NA NA NA 0.0181393400864132 NA NA NA NA NA 67196776 0.844000000000023
FHOD1 ENSG00000135723 16 Lassosum 0.101270937558113 0.679132884749006 NA NA NA NA -0.0481968384744516 NA NA NA NA NA 67272425 1.17400000000001
CCDC102A ENSG00000135736 16 Lassosum 0.0102103076030778 0.00463071615491218 NA NA NA NA -0.717544485875021 NA NA NA NA NA 57558300 1.185
SLC9A5 ENSG00000135740 16 Lassosum 0.0052160036141391 0.025840244279301 NA NA NA NA -0.528370982692105 NA NA NA NA NA 67288839 1.167
ZNF670 ENSG00000135747 1 Lassosum 0.0103483444208828 0.98597553727662 NA NA NA NA -4.0768867302956e-06 NA NA NA NA NA 247175481 5.279
PCNXL2 ENSG00000135749 1 Lassosum 0.0091079865279502 0.754912116642277 NA NA NA NA 0.0090564858826473 NA NA NA NA NA 233275670 3.05499999999998
URB2 ENSG00000135763 1 Lassosum -0.00325667998693024 0.461798823356692 NA NA NA NA 0.0654290750377702 NA NA NA NA NA 229778963 2.822
EGLN1 ENSG00000135766 1 Lassosum 0.0130058777223612 0.977501122294527 NA NA NA NA -0.00499534473544719 NA NA NA NA NA 231530143 4.01500000000001
COG2 ENSG00000135775 1 Lassosum 0.0168784903144722 0.671218870465194 NA NA NA NA 0.00587179609384094 NA NA NA NA NA 230803981 2.57900000000001
ABCB10 ENSG00000135776 1 Lassosum 0 NA NA NA NA NA NA NA NA NA NA NA 229673385 3.02799999999999
NTPCR ENSG00000135778 1 Lassosum 0.494842985071416 0.826470695318834 NA NA NA NA -0.923274140935715 NA NA NA NA NA 233100449 2.911
TAF5L ENSG00000135801 1 Lassosum 0.00320292861599369 0.226738406512185 NA NA NA NA -0.315662715062179 NA NA NA NA NA 229745326 3.06399999999999
GLUL ENSG00000135821 1 Lassosum -0.00325660450373833 0.421968143842114 NA NA NA NA 0.0583448143538096 NA NA NA NA NA 182356090 2.99700000000001
STX6 ENSG00000135823 1 Lassosum -0.00224885104398931 0.519733392377311 NA NA NA NA -0.0451530690931447 NA NA NA NA NA 180966954 3.32499999999999
RNASEL ENSG00000135828 1 Lassosum 0.0108822612096576 0.779673832107119 NA NA NA NA 0.0245261900624789 NA NA NA NA NA 182550580 2.46699999999998
DHX9 ENSG00000135829 1 Lassosum -0.00325352013631286 0.61795992873732 NA NA NA NA 0.457028494545225 NA NA NA NA NA 182832695 2.77100000000002
KIAA1614 ENSG00000135835 1 Lassosum -0.00270793607459319 0.0335524028494201 NA NA NA NA -0.494520518266549 NA NA NA NA NA 180901520 3.048
CEP350 ENSG00000135837 1 Lassosum -0.00242168114864261 0.84705799531603 NA NA NA NA -0.165851461570523 NA NA NA NA NA 180003944 2.44099999999997
NPL ENSG00000135838 1 Lassosum 0.00225976022015884 0.459510700802649 NA NA NA NA 0.0996819155703932 NA NA NA NA NA 182778973 2.78700000000001
FAM129A ENSG00000135842 1 Lassosum 0.0033338332860875 0.282015573756932 NA NA NA NA 0.164790209847254 NA NA NA NA NA 184851770 2.64500000000001
PIGC ENSG00000135845 1 Lassosum 0.166097650386689 0.788180846792976 NA NA NA NA -0.0650600868807513 NA NA NA NA NA 172376279 3.559
