# Supplementary material for: SUMMIT: An integrative approach for better transcriptomic data imputation improves causal gene identification
Source: Nat Commun. 2022 Oct 25;13:6336. doi: 10.1038/s41467-022-34016-y (PMC9593997; doi:10.1038/s41467-022-34016-y)
Supplement: Supplementary file 7 — Source Data [file 41467_2022_34016_MOESM7_ESM.zip › Source Data/Figure-3/real-data-new/Lassosum/AST/AST-57]

gene_symbol gene_id chromosome model_best r2_test p_SCAD p_ElNet p_LASSO p_MCP p_MNet z_SCAD z_ElNet z_LASSO z_MCP z_MNet p_ACAT gene_pos runtime
ACBD6 ENSG00000135847 1 Lassosum 0.00259908302669587 0.256386449160069 NA NA NA NA -0.456479576707524 NA NA NA NA NA 180358302 7.374
LAMC1 ENSG00000135862 1 Lassosum 0.122399467303313 0.128723159997418 NA NA NA NA -23.2252414447348 NA NA NA NA NA 183053661 4.82
RC3H1 ENSG00000135870 1 Lassosum 0.00318862129570219 0.392551106212422 NA NA NA NA -0.250168655693496 NA NA NA NA NA 173945893 4.067
GPR55 ENSG00000135898 2 Lassosum 0.0200953938900212 0.941810345819123 NA NA NA NA 0.0743364445435503 NA NA NA NA NA 231798907 8.292
SP110 ENSG00000135899 2 Lassosum -0.000410688206745391 0.508275445352137 NA NA NA NA 0.392976792791982 NA NA NA NA NA 231061226 3.78
MRPL44 ENSG00000135900 2 Lassosum 0.0117588319606523 0.00435946230529725 NA NA NA NA 0.0326192609198901 NA NA NA NA NA 224827276 3.591
DOCK10 ENSG00000135905 2 Lassosum 0.140925024016069 0.235018775970365 NA NA NA NA -0.307606266793659 NA NA NA NA NA 225768484 3.851
TTLL4 ENSG00000135912 2 Lassosum 0.0298915594698477 0.098954297392734 NA NA NA NA -0.785093244560598 NA NA NA NA NA 219597853 3.739
USP37 ENSG00000135913 2 Lassosum 0.0508941261006809 0.347017607886546 NA NA NA NA -0.105445257983851 NA NA NA NA NA 219374029 3.709
ITM2C ENSG00000135916 2 Lassosum 0.028921996935348 0.103074069397131 NA NA NA NA 0.302959233263002 NA NA NA NA NA 231736658 3.34999999999999
SERPINE2 ENSG00000135919 2 Lassosum 0.0734593082589616 0.753425349475469 NA NA NA NA -0.880148875147654 NA NA NA NA NA 224871932 3.545
DNAJB2 ENSG00000135924 2 Lassosum 0 NA NA NA NA NA NA NA NA NA NA NA 220147805 3.453
WNT10A ENSG00000135925 2 Lassosum -0.00134092935879959 0.625100030161234 NA NA NA NA 0.00981498392357509 NA NA NA NA NA 219754694 3.222
TMBIM1 ENSG00000135926 2 Lassosum -0.00293321879784347 0.00178078806655828 NA NA NA NA 16.8927343298375 NA NA NA NA NA 219148112 3.554
CYP27A1 ENSG00000135929 2 Lassosum 0.145858118387562 0.189688669739875 NA NA NA NA -16.0751726059943 NA NA NA NA NA 219663244 2.751
EIF4E2 ENSG00000135930 2 Lassosum -0.00323697069072448 0.0818174779819214 NA NA NA NA 0.199013375032586 NA NA NA NA NA 233431558 2.92400000000001
CAB39 ENSG00000135932 2 Lassosum 0.0137437902332627 0.936449914231815 NA NA NA NA 0.00624793225861261 NA NA NA NA NA 231631675 2.872
COX5B ENSG00000135940 2 Lassosum -0.000857275023819604 0.351837198671972 NA NA NA NA -0.0785592870685474 NA NA NA NA NA 98263674 3.19799999999999
REV1 ENSG00000135945 2 Lassosum 0.0615494927211536 0.715291882035192 NA NA NA NA -0.0661705662699159 NA NA NA NA NA 100061717 2.8
TSGA10 ENSG00000135951 2 Lassosum 0.19980772827358 0.654542448091224 NA NA NA NA -0.237373087208321 NA NA NA NA NA 99692575 3.169
MFSD9 ENSG00000135953 2 Lassosum 0.549723537376303 0.0961241085653668 NA NA NA NA 13.030853015735 NA NA NA NA NA 103342823 3.116
TMEM127 ENSG00000135956 2 Lassosum 0.0551198691980245 0.31569629062686 NA NA NA NA 0.0853829502101153 NA NA NA NA NA 96924022 3.212
EDAR ENSG00000135960 2 Lassosum -0.00149929980341645 0.0783656295056874 NA NA NA NA -0.0416011249761986 NA NA NA NA NA 109558377 2.58500000000001
TGFBRAP1 ENSG00000135966 2 Lassosum -0.00322359746283118 0.592964551715962 NA NA NA NA -0.0982749235295387 NA NA NA NA NA 105913681 3.268
GCC2 ENSG00000135968 2 Lassosum 0.280723383446987 0.188276964418329 NA NA NA NA 16.8083749642721 NA NA NA NA NA 109095444 3.241
MRPS9 ENSG00000135972 2 Lassosum 0.108772381501171 0.76251390350453 NA NA NA NA -0.138611079682875 NA NA NA NA NA 105685429 3.342
C2orf49 ENSG00000135974 2 Lassosum -0.00139559928326416 0.726052272847622 NA NA NA NA -0.0589442118316312 NA NA NA NA NA 105959742 3.52500000000001
ANKRD36 ENSG00000135976 2 Lassosum 0.027984761089774 0.394044709383529 NA NA NA NA -0.159962430716222 NA NA NA NA NA 97854745 2.419
EPC2 ENSG00000135999 2 Lassosum 0.0117859854130877 0.618914345190045 NA NA NA NA -0.0267617751861768 NA NA NA NA NA 149473569 3.22999999999999
ARHGEF4 ENSG00000136002 2 Lassosum 0.00139317226365787 0.226363813456331 NA NA NA NA -0.0428522190872175 NA NA NA NA NA 131699662 2.404
ISCU ENSG00000136003 12 Lassosum 0.0133997464948495 0.514070343848883 NA NA NA NA 0.412235915883498 NA NA NA NA NA 108959759 2.345
ALDH1L2 ENSG00000136010 12 Lassosum 0.0118834541424269 0.829028754081328 NA NA NA NA 0.0827406138256767 NA NA NA NA NA 105445961 2.55500000000001
STAB2 ENSG00000136011 12 Lassosum 0.00147723021537394 0.909440292016453 NA NA NA NA 0.00504492738511219 NA NA NA NA NA 104070778 2.08000000000001
USP44 ENSG00000136014 12 Lassosum 0.0140984720462181 0.412953264518835 NA NA NA NA 0.662813982250909 NA NA NA NA NA 95927801 2.345
SCYL2 ENSG00000136021 12 Lassosum -0.00087835507088152 0.266075802284269 NA NA NA NA 0.181952653168412 NA NA NA NA NA 100698210 1.774
CKAP4 ENSG00000136026 12 Lassosum -0.000874525665115033 0.3735744676042 NA NA NA NA -0.523112998802604 NA NA NA NA NA 106664856 2.654
PLXNC1 ENSG00000136040 12 Lassosum -0.00322771168586322 0.0167571824610449 NA NA NA NA 0.118799997577661 NA NA NA NA NA 94621975 1.855
APPL2 ENSG00000136044 12 Lassosum 0.116980388718777 0.125089494934312 NA NA NA NA 10.2235013700371 NA NA NA NA NA 105598545 2.10899999999999
PWP1 ENSG00000136045 12 Lassosum 0.196837359863923 0.240959361010997 NA NA NA NA -0.24324275058297 NA NA NA NA NA 108093226 1.88499999999999
DRAM1 ENSG00000136048 12 Lassosum 0.105190163352781 0.297105103451761 NA NA NA NA -0.280939024105351 NA NA NA NA NA 102338518 1.70100000000002
KIAA1033 ENSG00000136051 12 Lassosum 0.0315222075857965 0.655936629119979 NA NA NA NA 0.010304660803959 NA NA NA NA NA 105532007 2.09299999999999
SLC41A2 ENSG00000136052 12 Lassosum 0.0138628332950306 0.404008932238343 NA NA NA NA 0.140529769879604 NA NA NA NA NA 105274426 2.309
VILL ENSG00000136059 3 Lassosum 0.0195466117980787 0.237642580900145 NA NA NA NA -0.26653979795769 NA NA NA NA NA 38039114 3.05799999999999
FLNB ENSG00000136068 3 Lassosum 0.0124268556063425 0.0251666796876114 NA NA NA NA 1.22206254602963 NA NA NA NA NA 58076054 2.36199999999999
NEK3 ENSG00000136098 13 Lassosum 0.0248510635202119 0.462242281702861 NA NA NA NA -0.117789799559529 NA NA NA NA NA 52720385 2.21199999999999
VPS36 ENSG00000136100 13 Lassosum 0.03758852234496 0.957641526598163 NA NA NA NA -0.00646015024033323 NA NA NA NA NA 53005750 1.536
RNASEH2B ENSG00000136104 13 Lassosum 0.208992415872387 0.328638158950044 NA NA NA NA -0.322210962234116 NA NA NA NA NA 51514203 1.14800000000002
CKAP2 ENSG00000136108 13 Lassosum 0.144097223365685 0.228663244638242 NA NA NA NA 0.635611015385571 NA NA NA NA NA 53040163 1.637
TBC1D4 ENSG00000136111 13 Lassosum 0.0385424576910498 0.583982782367133 NA NA NA NA 0.306505611725652 NA NA NA NA NA 75957529 2.45400000000001
THSD1 ENSG00000136114 13 Lassosum 0.0781961603916389 0.81343700906711 NA NA NA NA -0.0212129685219601 NA NA NA NA NA 52965967 1.072
BORA ENSG00000136122 13 Lassosum 0.0332453462174948 0.0374904220106584 NA NA NA NA -0.571853124402265 NA NA NA NA NA 73316198 1.46199999999999
LRCH1 ENSG00000136141 13 Lassosum 0.0652308616300527 0.869386521062344 NA NA NA NA 0.0932886465604625 NA NA NA NA NA 47227239 1.28400000000002
SUCLA2 ENSG00000136143 13 Lassosum -0.00279834886692609 0.372745371630164 NA NA NA NA 0.538119400026896 NA NA NA NA NA 48561373 1.10799999999998
RCBTB1 ENSG00000136144 13 Lassosum 0.10198272236072 0.817078799078196 NA NA NA NA 0.103143124699999 NA NA NA NA NA 50132900 1.24100000000001
MED4 ENSG00000136146 13 Lassosum -0.00212564425158601 0.114842709253039 NA NA NA NA -0.269658708603067 NA NA NA NA NA 48648363 1.22499999999999
PHF11 ENSG00000136147 13 Lassosum 0.125504092185351 0.4421927839787 NA NA NA NA -0.218870516423319 NA NA NA NA NA 50086434 1.10799999999998
RPL13AP25 ENSG00000136149 13 Lassosum -0.000364911119034916 0.457534425022188 NA NA NA NA 0.430507751241553 NA NA NA NA NA 55015144 1.21800000000002
COG3 ENSG00000136152 13 Lassosum 0.00688804483199035 0.262296547453847 NA NA NA NA -0.113303187885544 NA NA NA NA NA 46074912 1.24799999999999
LMO7 ENSG00000136153 13 Lassosum 0.0105204759898386 0.477503701868398 NA NA NA NA 1.42359084672733 NA NA NA NA NA 76314287 1.24199999999999
ITM2B ENSG00000136156 13 Lassosum 0.00407880197270316 0.926654297736211 NA NA NA NA 0.0189439120322977 NA NA NA NA NA 48822178 1.20000000000002
SPRY2 ENSG00000136158 13 Lassosum -0.00269047940068989 0.348987669184103 NA NA NA NA 0.178465723495801 NA NA NA NA NA 80912598 1.10400000000001
NUDT15 ENSG00000136159 13 Lassosum -0.00325284266955728 0.146866353164502 NA NA NA NA -0.796997292994213 NA NA NA NA NA 48616530 1.255
RCBTB2 ENSG00000136161 13 Lassosum 0.00334308357807511 0.0408723659651458 NA NA NA NA -0.0778407463727309 NA NA NA NA NA 49085232 1.16499999999999
LCP1 ENSG00000136167 13 Lassosum 0.0301155485801763 0.793055235536943 NA NA NA NA -0.0372844003483869 NA NA NA NA NA 46743030 1.393
SETDB2 ENSG00000136169 13 Lassosum 0.0116489591863989 0.494996428844685 NA NA NA NA 0.110714882712498 NA NA NA NA NA 50043783 1.20500000000001
SCRN1 ENSG00000136193 7 Lassosum 0.0683418169807509 0.189741158435965 NA NA NA NA -0.614525883458274 NA NA NA NA NA 29994812 2.59199999999998
C7orf25 ENSG00000136197 7 Lassosum 0.298708198762067 0.0674675411531821 NA NA NA NA 0.717281638471614 NA NA NA NA NA 42950114 1.77799999999999
TNS3 ENSG00000136205 7 Lassosum -0.00308930846501942 0.396293559716319 NA NA NA NA -0.011451037398054 NA NA NA NA NA 47468454 2.91900000000001
SPDYE1 ENSG00000136206 7 Lassosum 0.00631749582623886 0.94294798021831 NA NA NA NA -0.0592918714509595 NA NA NA NA NA 44045104 1.84899999999999
CHST12 ENSG00000136213 7 Lassosum 0.00637305450174808 0.116225482432168 NA NA NA NA 0.331676092786232 NA NA NA NA NA 2458732 1.959
IGF2BP3 ENSG00000136231 7 Lassosum -0.00285343320690612 NA NA NA NA NA NA NA NA NA NA NA 23429957 2.04300000000001
GPNMB ENSG00000136235 7 Lassosum 0.0341698139908928 0.801025629194189 NA NA NA NA -0.0640435526377343 NA NA NA NA NA 23295156 2.185
RAPGEF5 ENSG00000136237 7 Lassosum -0.00278996226225936 0.468660175949956 NA NA NA NA 0.0225532992048618 NA NA NA NA NA 22277309 2.47900000000001
RAC1 ENSG00000136238 7 Lassosum 0.193042824341956 0.205925931881483 NA NA NA NA -2.53340611979589 NA NA NA NA NA 6428881 1.63999999999999
KDELR2 ENSG00000136240 7 Lassosum 0.0127829753874359 0.611757910846818 NA NA NA NA -0.276638915494763 NA NA NA NA NA 6504728 1.83099999999999
NUPL2 ENSG00000136243 7 Lassosum 0.0645016230638823 0.772567709668197 NA NA NA NA -0.0614410233317811 NA NA NA NA NA 23231038 2.00400000000002
IL6 ENSG00000136244 7 Lassosum 0.00370399170995839 0.0011111994488949 NA NA NA NA -0.673450825081029 NA NA NA NA NA 22768562 2.11399999999998
ZDHHC4 ENSG00000136247 7 Lassosum 0.0811747410688983 0.012871689441585 NA NA NA NA 0.434681197631432 NA NA NA NA NA 6623035 1.80600000000001
AOAH ENSG00000136250 7 Lassosum 0.0179051302322235 0.0675750571772678 NA NA NA NA -3.1873714909696 NA NA NA NA NA 36658305 2.03299999999999
BZW2 ENSG00000136261 7 Lassosum 0.00187649948307989 0.672729253477434 NA NA NA NA -0.0359167263185944 NA NA NA NA NA 16715952 2.113
TBRG4 ENSG00000136270 7 Lassosum 0.114174469319318 0.466413144194016 NA NA NA NA 0.325576191711802 NA NA NA NA NA 45145672 1.858
DDX56 ENSG00000136271 7 Lassosum 0.0234132371162004 0.0500014940121845 NA NA NA NA -0.209126033559985 NA NA NA NA NA 44609833 1.83799999999999
HUS1 ENSG00000136273 7 Lassosum 0.0709519561725166 0.150392677170315 NA NA NA NA -0.126828664055836 NA NA NA NA NA 47877253 2.041
NACAD ENSG00000136274 7 Lassosum 0.0164804348249499 0.0406330733641943 NA NA NA NA 13.7339003138299 NA NA NA NA NA 45124275 1.87799999999999
DBNL ENSG00000136279 7 Lassosum 0.0131157506597629 0.107069911927575 NA NA NA NA -6.45694008266538 NA NA NA NA NA 44096647 2.184
CCM2 ENSG00000136280 7 Lassosum 0.292604830790108 0.0227467569679074 NA NA NA NA -9.03847090458386 NA NA NA NA NA 45077571 1.68600000000001
MYO1G ENSG00000136286 7 Lassosum 0.0877040299704136 0.0904801513955116 NA NA NA NA 0.638557482139844 NA NA NA NA NA 45010479 1.834
TTYH3 ENSG00000136295 7 Lassosum 0.010979483131408 0.561284631391663 NA NA NA NA -0.0334010705493136 NA NA NA NA NA 2688010 2.18899999999999
RP11-84C10.2 ENSG00000136315 14 Lassosum 0.248842426503198 0.584368812500851 NA NA NA NA -1.75199467744136 NA NA NA NA NA 21387979 1.57400000000001
TTC5 ENSG00000136319 14 Lassosum -0.00325331019026009 0.802964033798386 NA NA NA NA -0.498294387161755 NA NA NA NA NA 20749435 1.57299999999998
MTHFS ENSG00000136371 15 Lassosum 0.135187902004814 0.435379621428106 NA NA NA NA -0.188878559627458 NA NA NA NA NA 80157824 2.108
FAM108C1 ENSG00000136379 15 Lassosum 0.146675316063544 0.00711247201439042 NA NA NA NA -0.55802020083238 NA NA NA NA NA 81009993 2.01599999999999
IREB2 ENSG00000136381 15 Lassosum 0.197422715627843 0.346887289597741 NA NA NA NA 0.275321265330324 NA NA NA NA NA 78761785 1.124
ALPK3 ENSG00000136383 15 Lassosum 0.0257146396745827 0.0805883320920198 NA NA NA NA 0.717285996475855 NA NA NA NA NA 85388312 1.21299999999999
TM6SF1 ENSG00000136404 15 Lassosum 0.0143062354334015 0.375420974551892 NA NA NA NA -5.87712636768562 NA NA NA NA NA 83794882 0.917000000000002
CIB2 ENSG00000136425 15 Lassosum 0.0437675517780328 0.970487051123148 NA NA NA NA 0.00212956832939919 NA NA NA NA NA 78410417 1.04300000000001
CALCOCO2 ENSG00000136436 17 Lassosum 0.0615321416590074 0.285484661485839 NA NA NA NA -0.0477341646458604 NA NA NA NA NA 46926117 1.196
RSAD1 ENSG00000136444 17 Lassosum 0.0045852844398474 0.264862452450606 NA NA NA NA 0.399613906180999 NA NA NA NA NA 48559748 0.924999999999983
NMT1 ENSG00000136448 17 Lassosum 0.00747113334090954 3.14279499857889e-06 NA NA NA NA -1.22740790426487 NA NA NA NA NA 43157681 0.90100000000001
MYCBPAP ENSG00000136449 17 Lassosum 0.195612268021421 0.255177217103751 NA NA NA NA 0.575402879020454 NA NA NA NA NA 48597303 1.25699999999998
