# Supplementary material for: SUMMIT: An integrative approach for better transcriptomic data imputation improves causal gene identification
Source: Nat Commun. 2022 Oct 25;13:6336. doi: 10.1038/s41467-022-34016-y (PMC9593997; doi:10.1038/s41467-022-34016-y)
Supplement: Supplementary file 7 — Source Data [file 41467_2022_34016_MOESM7_ESM.zip › Source Data/Figure-3/real-data-new/Lassosum/AST/AST-58]

gene_symbol gene_id chromosome model_best r2_test p_SCAD p_ElNet p_LASSO p_MCP p_MNet z_SCAD z_ElNet z_LASSO z_MCP z_MNet p_ACAT gene_pos runtime
SRSF1 ENSG00000136450 17 Lassosum -0.00254464137331611 0.335720709902631 NA NA NA NA 0.0751563739180073 NA NA NA NA NA 56082780 3.004
VEZF1 ENSG00000136451 17 Lassosum -0.00132865006641714 0.273428759671951 NA NA NA NA 0.00477187005854472 NA NA NA NA NA 56057265 1.837
CHAD ENSG00000136457 17 Lassosum -0.00220254713311863 0.323046383127903 NA NA NA NA 0.754518943827508 NA NA NA NA NA 48544092 1.372
TACO1 ENSG00000136463 17 Lassosum -0.00289884766919046 0.0132246276138106 NA NA NA NA 0.695461145255989 NA NA NA NA NA 61681978 1.322
TEX2 ENSG00000136478 17 Lassosum 0 NA NA NA NA NA NA NA NA NA NA NA 62282624 1.219
DCAF7 ENSG00000136485 17 Lassosum 0.0286229641447411 0.327257654205697 NA NA NA NA 0.0723520919909546 NA NA NA NA NA 61649730 1.655
LIMD2 ENSG00000136490 17 Lassosum 0.0206698679201798 0.0521498557211267 NA NA NA NA -0.0664706441462256 NA NA NA NA NA 61775897 0.997999999999999
BRIP1 ENSG00000136492 17 Lassosum 0.000103239977911396 0.32432360641028 NA NA NA NA -0.310372274816767 NA NA NA NA NA 59849754 1.3
KAT7 ENSG00000136504 17 Lassosum 0.00520543832914233 0.0230384364170072 NA NA NA NA -0.139088527908101 NA NA NA NA NA 47886187 1.448
RTP4 ENSG00000136514 3 Lassosum 0.0193783854226852 0.656790069402762 NA NA NA NA 0.798595296444134 NA NA NA NA NA 187087992 6.781
ACTL6A ENSG00000136518 3 Lassosum -0.000817698445514603 0.762563856692642 NA NA NA NA -0.00277064183836687 NA NA NA NA NA 179293432 3.276
NDUFB5 ENSG00000136521 3 Lassosum 0.00238503103301124 0.407714277033072 NA NA NA NA 0.0128879023082335 NA NA NA NA NA 179333956 3.054
MRPL47 ENSG00000136522 3 Lassosum -0.00180037021212809 0.452231103302509 NA NA NA NA 0.247036495325211 NA NA NA NA NA 179314257 2.831
TRA2B ENSG00000136527 3 Lassosum 0 NA NA NA NA NA NA NA NA NA NA NA 185644809 2.953
MARCH7 ENSG00000136536 2 Lassosum 0.00842617424023961 0.0457046242497699 NA NA NA NA -0.0285390939954123 NA NA NA NA NA 160597179 6.628
ERMN ENSG00000136541 2 Lassosum 0.021517230549648 0.990868711420554 NA NA NA NA 5.15808347151229e-05 NA NA NA NA NA 158179681 3.024
GALNT5 ENSG00000136542 2 Lassosum 0.00580918060757374 0.747712799663235 NA NA NA NA -0.110225080345959 NA NA NA NA NA 158142416 3.63699999999999
TANK ENSG00000136560 2 Lassosum -0.00321926828603503 0.585314779645575 NA NA NA NA -0.236243555771639 NA NA NA NA NA 162043075 3.532
BLK ENSG00000136573 8 Lassosum 0.128021089294311 0.00710496810876659 NA NA NA NA 3.16238149062332 NA NA NA NA NA 11386811 3.214
SKIL ENSG00000136603 3 Lassosum 0.00191281977954916 0.0957631263401001 NA NA NA NA 0.0143749311309045 NA NA NA NA NA 170095044 6.994
EPRS ENSG00000136628 1 Lassosum 0.114406816029181 0.22317449497523 NA NA NA NA -1.3322836240051 NA NA NA NA NA 220180971 6.803
HLX ENSG00000136630 1 Lassosum -0.0028446822331849 0.4837090973357 NA NA NA NA -0.0666877015623317 NA NA NA NA NA 221055411 3.58
VPS45 ENSG00000136631 1 Lassosum 0.00280271506273566 0.0581469705268573 NA NA NA NA -0.0122950891844004 NA NA NA NA NA 150078437 2.429
IL10 ENSG00000136634 1 Lassosum 0.0721940420485889 0.00341975707952933 NA NA NA NA 0.0969458556123705 NA NA NA NA NA 206943393 2.658
KCTD3 ENSG00000136636 1 Lassosum 0 NA NA NA NA NA NA NA NA NA NA NA 215767942 3.039
RPS6KC1 ENSG00000136643 1 Lassosum 0.00897887844524492 0.577031195675221 NA NA NA NA 0.0297645343422853 NA NA NA NA NA 213336352 2.51600000000001
RASSF5 ENSG00000136653 1 Lassosum 0.00134292812991677 0.508069241405852 NA NA NA NA 0.065640361358327 NA NA NA NA NA 206721747 3.139
CBWD2 ENSG00000136682 2 Lassosum 0.0233213772824934 0.00639387160834334 NA NA NA NA -0.538401339825714 NA NA NA NA NA 114224517 3.70999999999999
IL1RN ENSG00000136689 2 Lassosum 0.0190832128773167 0.186230592901438 NA NA NA NA -0.177420812668645 NA NA NA NA NA 113878192 5.07299999999999
SMPD4 ENSG00000136699 2 Lassosum 0.269017051181756 0.654921281051703 NA NA NA NA 0.0157587882729314 NA NA NA NA NA 130924652 2.455
WDR33 ENSG00000136709 2 Lassosum 0.0211561281699781 0.0843496061152756 NA NA NA NA 0.192149742499682 NA NA NA NA NA 128513678 3.539
CCDC115 ENSG00000136710 2 Lassosum 0.0511711836234668 0.0902036257919275 NA NA NA NA -1.950668605341 NA NA NA NA NA 131097868 2.485
SAP130 ENSG00000136715 2 Lassosum -0.00203458611927165 0.330376463079805 NA NA NA NA -0.205574375639429 NA NA NA NA NA 128742242 3.339
BIN1 ENSG00000136717 2 Lassosum 0.0793032416308082 0.846304605883031 NA NA NA NA -0.29209419853367 NA NA NA NA NA 127835267 3.113
IMP4 ENSG00000136718 2 Lassosum 0.0654178654018087 0.0710808839055757 NA NA NA NA -0.258426955592748 NA NA NA NA NA 131102590 2.90100000000001
HS6ST1 ENSG00000136720 2 Lassosum 0.0288335654768286 0.387465063581793 NA NA NA NA -0.82327601253334 NA NA NA NA NA 129035220 2.996
UGGT1 ENSG00000136731 2 Lassosum 0.00766853405214085 0.292989924278964 NA NA NA NA -0.00324346430771634 NA NA NA NA NA 128901012 2.934
GYPC ENSG00000136732 2 Lassosum 0.063038380283004 0.0101852085438123 NA NA NA NA 0.375906565441126 NA NA NA NA NA 127433877 2.872
STAM ENSG00000136738 10 Lassosum -0.00270430866471472 0.0596062668866706 NA NA NA NA 0.132116414990671 NA NA NA NA NA 17722018 2.73699999999999
ABI1 ENSG00000136754 10 Lassosum -0.00219074054996815 0.954421968725922 NA NA NA NA 0.0114977698165466 NA NA NA NA NA 27092769 2.756
YME1L1 ENSG00000136758 10 Lassosum 0.0137277587314251 0.25099544826113 NA NA NA NA -0.142704277139433 NA NA NA NA NA 27421789 1.87999999999998
DNAJC1 ENSG00000136770 10 Lassosum -0.00187097207568421 0.00190213948616053 NA NA NA NA 1.2404693962325 NA NA NA NA NA 22169082 2.37800000000001
NIPSNAP3A ENSG00000136783 9 Lassosum 0.0569584830883109 0.884177080632863 NA NA NA NA 1.50390220629617 NA NA NA NA NA 107516186 1.69499999999999
LRRC8A ENSG00000136802 9 Lassosum 0.0153193198593417 0.326428448114866 NA NA NA NA -0.297279373790454 NA NA NA NA NA 131662354 1.78200000000001
CDK9 ENSG00000136807 9 Lassosum -0.00317770472154466 0.974241376311637 NA NA NA NA 0.00853574691468765 NA NA NA NA NA 130550512 1.429
TXN ENSG00000136810 9 Lassosum 0.0647279477011612 0.353325396897892 NA NA NA NA -0.224912789149048 NA NA NA NA NA 113012505 2.49700000000001
ODF2 ENSG00000136811 9 Lassosum 0.0538865627191226 0.321329062938015 NA NA NA NA -0.57101180584792 NA NA NA NA NA 131240352 1.43899999999999
KIAA0368 ENSG00000136813 9 Lassosum -0.00093861635589465 0.950534768818519 NA NA NA NA 0.0995982226899672 NA NA NA NA NA 114184998 1.768
TOR1B ENSG00000136816 9 Lassosum 0.0822530192566305 0.437153834437017 NA NA NA NA -0.150862665775284 NA NA NA NA NA 132569496 1.572
C9orf78 ENSG00000136819 9 Lassosum 0.180981952526819 0.789437463554874 NA NA NA NA -1.10942925554324 NA NA NA NA NA 132593855 1.63999999999999
SMC2 ENSG00000136824 9 Lassosum -0.0027437072541221 0.137194486213471 NA NA NA NA -0.288427144303415 NA NA NA NA NA 106880119 2.54300000000001
KLF4 ENSG00000136826 9 Lassosum 0.0220107167050063 0.369724211953295 NA NA NA NA -0.214890808516171 NA NA NA NA NA 110249948 1.53900000000002
TOR1A ENSG00000136827 9 Lassosum 0.196553633053061 0.973648824200923 NA NA NA NA 0.00420223656565422 NA NA NA NA NA 132580818 1.47
RALGPS1 ENSG00000136828 9 Lassosum 0.0233629272645378 0.435386037488281 NA NA NA NA -1.91424133657074 NA NA NA NA NA 129831249 1.47499999999999
FAM129B ENSG00000136830 9 Lassosum 0.00277541180736884 0.703203706316678 NA NA NA NA 0.00358455384918931 NA NA NA NA NA 130304443 1.358
ST6GALNAC4 ENSG00000136840 9 Lassosum 0.0311531301097795 0.783553046889615 NA NA NA NA -0.219217942026669 NA NA NA NA NA 130674741 1.31699999999998
TMOD1 ENSG00000136842 9 Lassosum 0.00907227090550533 0.841403970937955 NA NA NA NA 0.0427006176422981 NA NA NA NA NA 100313742 1.852
DAB2IP ENSG00000136848 9 Lassosum -0.00306421679105262 0.128178863881295 NA NA NA NA 0.0166172320859263 NA NA NA NA NA 124438572 1.36799999999999
STXBP1 ENSG00000136854 9 Lassosum 0.0118930725958732 0.453369846863387 NA NA NA NA 0.129641454195731 NA NA NA NA NA 130416002 1.34
SLC2A8 ENSG00000136856 9 Lassosum 0.0277658137533472 0.0250384160358245 NA NA NA NA -21.0699370178653 NA NA NA NA NA 130165062 1.54499999999999
CDK5RAP2 ENSG00000136861 9 Lassosum -0.003209383729327 0.0968508115131869 NA NA NA NA -0.771317547453366 NA NA NA NA NA 123246797 1.43800000000002
ZFP37 ENSG00000136866 9 Lassosum 0.00766904248747713 0.395710794629303 NA NA NA NA 0.256008601239813 NA NA NA NA NA 115809849 1.613
SLC31A2 ENSG00000136867 9 Lassosum 0.0017522399182538 0.551342569666625 NA NA NA NA -0.181483961989917 NA NA NA NA NA 115919819 1.58100000000002
SLC31A1 ENSG00000136868 9 Lassosum 0.0832692853931929 0.793780000266287 NA NA NA NA -0.0810612078599853 NA NA NA NA NA 116006241 1.78700000000001
TLR4 ENSG00000136869 9 Lassosum 0.110927181969489 0.530610423927335 NA NA NA NA 0.599880354926109 NA NA NA NA NA 120472879 2.20600000000002
ZNF189 ENSG00000136870 9 Lassosum 0.0429190381678679 0.277276807142455 NA NA NA NA -0.141749836133419 NA NA NA NA NA 104167048 1.44199999999998
ALDOB ENSG00000136872 9 Lassosum 0.0082778922957728 0.216464532707738 NA NA NA NA -0.196248571203318 NA NA NA NA NA 104190482 1.61199999999999
STX17 ENSG00000136874 9 Lassosum 0.0620635601654994 0.502208209630814 NA NA NA NA -0.7470108952728 NA NA NA NA NA 102700766 1.202
PRPF4 ENSG00000136875 9 Lassosum 0.124846641596948 0.974174996175264 NA NA NA NA 0.00614048532890063 NA NA NA NA NA 116046404 1.65800000000002
FPGS ENSG00000136877 9 Lassosum 0.0123512509365952 0.119087389962025 NA NA NA NA 0.0429482712834329 NA NA NA NA NA 130566741 1.48499999999999
USP20 ENSG00000136878 9 Lassosum 0.00519510024727998 0.864868351727316 NA NA NA NA -0.000265648681518461 NA NA NA NA NA 132620542 1.30700000000002
ATP6V1G1 ENSG00000136888 9 Lassosum 0.00396880282554091 0.251509900809545 NA NA NA NA 0.0511513812876122 NA NA NA NA NA 117355339 1.803
TEX10 ENSG00000136891 9 Lassosum 0.00526732001905117 0.323033797832235 NA NA NA NA -0.124136552157526 NA NA NA NA NA 103089790 1.39100000000002
GARNL3 ENSG00000136895 9 Lassosum -0.00320168647425167 0.946156717308736 NA NA NA NA -0.00757412218248573 NA NA NA NA NA 130071241 1.64500000000001
MRPL50 ENSG00000136897 9 Lassosum 0.00653485546124366 0.800418811909935 NA NA NA NA -0.0359139688361822 NA NA NA NA NA 104155405 1.44899999999998
DPM2 ENSG00000136908 9 Lassosum 0.00762707329398793 0.686458039944882 NA NA NA NA 0.275030420075746 NA NA NA NA NA 130699070 1.30700000000002
TSTD2 ENSG00000136925 9 Lassosum -0.00267349078098622 0.622570642898994 NA NA NA NA 0.00173471449288525 NA NA NA NA NA 100379162 1.47
HEMGN ENSG00000136929 9 Lassosum -0.00314775509928356 0.116791379215334 NA NA NA NA 0.0330110754385725 NA NA NA NA NA 100698105 1.536
PSMB7 ENSG00000136930 9 Lassosum 0.00598039677522111 0.775729349638746 NA NA NA NA 0.122405042678719 NA NA NA NA NA 127146734 1.381
NR5A1 ENSG00000136931 9 Lassosum 0.00406310738944959 0.221405711957053 NA NA NA NA 0.0843132129934145 NA NA NA NA NA 127256612 1.35300000000001
C9orf156 ENSG00000136932 9 Lassosum 0.05971220279719 0.560798486746659 NA NA NA NA -0.207817215896977 NA NA NA NA NA 100675811 1.54599999999999
RABEPK ENSG00000136933 9 Lassosum 0.152176832238106 0.247038313206695 NA NA NA NA 1.30398845496393 NA NA NA NA NA 127979629 1.32300000000001
GOLGA1 ENSG00000136935 9 Lassosum 0.00524523648644293 0.345198983331356 NA NA NA NA 0.892042962886598 NA NA NA NA NA 127675469 1.15400000000002
XPA ENSG00000136936 9 Lassosum 0.0038075678024192 0.752945001369013 NA NA NA NA -0.0014316553878304 NA NA NA NA NA 100448415 1.64399999999998
NCBP1 ENSG00000136937 9 Lassosum 0.000151252985064798 0.217250211062309 NA NA NA NA 0.0786007885436676 NA NA NA NA NA 100415969 1.49700000000001
ANP32B ENSG00000136938 9 Lassosum 0.0136190567496129 0.854145914487629 NA NA NA NA 0.0280196294374426 NA NA NA NA NA 100761934 1.57399999999998
PDCL ENSG00000136940 9 Lassosum -0.00323115049484501 0.932630095023965 NA NA NA NA 0.00879675817156428 NA NA NA NA NA 125575789 1.447
RPL35 ENSG00000136942 9 Lassosum 0.00216332099565164 0.0495982201276851 NA NA NA NA 0.509726794124846 NA NA NA NA NA 127622209 1.589
ARPC5L ENSG00000136950 9 Lassosum -0.00146470962919021 0.19592954497518 NA NA NA NA 0.00871543743928904 NA NA NA NA NA 127632206 1.161
ENPP2 ENSG00000136960 8 Lassosum 0.0120196271406267 0.887108833795849 NA NA NA NA 0.156101438558643 NA NA NA NA NA 120627509 2.71199999999999
DSCC1 ENSG00000136982 8 Lassosum 0.0291695727765379 0.661417011904833 NA NA NA NA -0.017706697001093 NA NA NA NA NA 120857233 2.273
DERL1 ENSG00000136986 8 Lassosum 0.0541584311921959 0.8412411895811 NA NA NA NA -0.104080618763228 NA NA NA NA NA 124040033 2.67500000000001
MYC ENSG00000136997 8 Lassosum 0.00107066697684777 0.198037180218477 NA NA NA NA 0.105501200348264 NA NA NA NA NA 128750677 2.67200000000003
NOV ENSG00000136999 8 Lassosum -1.73243967498404e-05 0.2087838461176 NA NA NA NA -0.0920824986632343 NA NA NA NA NA 120432569 2.23700000000002
C9orf123 ENSG00000137038 9 Lassosum 0.000290264806897422 0.510583694483796 NA NA NA NA 0.144322086082014 NA NA NA NA NA 7842435 2.505
RANBP6 ENSG00000137040 9 Lassosum 0.0155350285417115 0.917552507477137 NA NA NA NA 0.0240327787796771 NA NA NA NA NA 6013330 1.566
POLR1E ENSG00000137054 9 Lassosum 0.0269292648295432 0.992475027283083 NA NA NA NA 0.0164580486702807 NA NA NA NA NA 37494813 2.06100000000001
PLAA ENSG00000137055 9 Lassosum 0.0193706168443796 0.0679864979176523 NA NA NA NA -0.117840795962562 NA NA NA NA NA 26925771 1.708
IL11RA ENSG00000137070 9 Lassosum 0.0861758517713341 0.000474329803584045 NA NA NA NA 1.06620723347461 NA NA NA NA NA 34656294 1.59800000000001
UBAP2 ENSG00000137073 9 Lassosum -0.00247226858407235 0.0379180539930739 NA NA NA NA 0.645649061378613 NA NA NA NA NA 33985319 1.99599999999998
