# Supplementary material for: SUMMIT: An integrative approach for better transcriptomic data imputation improves causal gene identification
Source: Nat Commun. 2022 Oct 25;13:6336. doi: 10.1038/s41467-022-34016-y (PMC9593997; doi:10.1038/s41467-022-34016-y)
Supplement: Supplementary file 7 — Source Data [file 41467_2022_34016_MOESM7_ESM.zip › Source Data/Figure-3/real-data-new/Lassosum/AST/AST-59]

gene_symbol gene_id chromosome model_best r2_test p_SCAD p_ElNet p_LASSO p_MCP p_MNet z_SCAD z_ElNet z_LASSO z_MCP z_MNet p_ACAT gene_pos runtime
APTX ENSG00000137074 9 Lassosum 0.00160401911487085 0.315768962995735 NA NA NA NA 2.92252784083197 NA NA NA NA NA 32998885 4.18
RNF38 ENSG00000137075 9 Lassosum -0.00274157669180775 0.110930469581941 NA NA NA NA -0.249300726074701 NA NA NA NA NA 36411969 2.66
TLN1 ENSG00000137076 9 Lassosum -0.0028716223647145 0.0020514644240498 NA NA NA NA 2.27740223068257 NA NA NA NA NA 35714668 2.421
SIT1 ENSG00000137078 9 Lassosum 0.000298244567651818 0.00455609264538523 NA NA NA NA 0.872690606682371 NA NA NA NA NA 35650114 2.093
DNAJB5 ENSG00000137094 9 Lassosum 0.0964281363646614 0.210112600595314 NA NA NA NA -0.970425793979407 NA NA NA NA NA 34994267 2.081
SPAG8 ENSG00000137098 9 Lassosum 0.0168537726385217 0.051621789165154 NA NA NA NA 0.304556467410115 NA NA NA NA NA 35810155 2.132
DCTN3 ENSG00000137100 9 Lassosum -0.00135492597011755 0.00910256994083215 NA NA NA NA -0.620177224214645 NA NA NA NA NA 34617031 2.075
CD72 ENSG00000137101 9 Lassosum -0.000514887811031484 0.278557952813435 NA NA NA NA 0.776214151007377 NA NA NA NA NA 35628168 2.545
TMEM8B ENSG00000137103 9 Lassosum 0.0119571228372074 0.13402150613506 NA NA NA NA 0.086335408832557 NA NA NA NA NA 35834646 1.954
GRHPR ENSG00000137106 9 Lassosum 0.268447574228644 0.169808498464855 NA NA NA NA -2.66008136706722 NA NA NA NA NA 37429825 2.087
ALDH1B1 ENSG00000137124 9 Lassosum -0.00310076778067003 0.0295947271386659 NA NA NA NA 0.160379283896291 NA NA NA NA NA 38395659 2.085
HINT2 ENSG00000137133 9 Lassosum -0.00106592798059757 0.492682354811656 NA NA NA NA 0.00358139809908468 NA NA NA NA NA 35814154 1.993
ARHGEF39 ENSG00000137135 9 Lassosum 0.0293103525573177 0.77834514445678 NA NA NA NA 0.0144859953426856 NA NA NA NA NA 35667367 1.785
DENND4C ENSG00000137145 9 Lassosum 0.00127938598088106 0.00550317157555415 NA NA NA NA -0.636248715880535 NA NA NA NA NA 19302286 2.416
RPS6 ENSG00000137154 9 Lassosum 0.0302882806128777 0.431657141160124 NA NA NA NA 0.0114567983748609 NA NA NA NA NA 19377982 2.304
CNPY3 ENSG00000137161 6 Lassosum -0.000179480275807276 0.718280094285228 NA NA NA NA 0.0381760582996316 NA NA NA NA NA 42901981 6.347
FOXP4 ENSG00000137166 6 Lassosum -0.00215521214020553 0.972348099343101 NA NA NA NA -0.0410980110548623 NA NA NA NA NA 41542143 3.128
PPIL1 ENSG00000137168 6 Lassosum 0.0182713225539909 0.140390502847313 NA NA NA NA -0.00712687912891169 NA NA NA NA NA 36832701 2.997
KLC4 ENSG00000137171 6 Lassosum 0.000233078705044187 0.550164500695445 NA NA NA NA -0.0931517917433947 NA NA NA NA NA 43025676 2.919
KIF13A ENSG00000137177 6 Lassosum 0.0336430075549256 0.156831830545273 NA NA NA NA -0.210145994072089 NA NA NA NA NA 17873634 2.818
ZSCAN9 ENSG00000137185 6 Lassosum 0.0270159151682349 0.00288750020061361 NA NA NA NA 1.1445383347324 NA NA NA NA NA 28196962 2.816
PIM1 ENSG00000137193 6 Lassosum -0.000997842775893876 0.153308158395255 NA NA NA NA 2.20661573533619 NA NA NA NA NA 37140590 2.447
GMPR ENSG00000137198 6 Lassosum 0.000403459810354834 0.904974401891461 NA NA NA NA 0.022182710063922 NA NA NA NA NA 16267295 3.194
FTSJD2 ENSG00000137200 6 Lassosum -0.00143394305600575 0.756374887743119 NA NA NA NA -0.383187868626738 NA NA NA NA NA 37425799 2.385
YIPF3 ENSG00000137207 6 Lassosum 0.0182966219415187 0.434508881392436 NA NA NA NA -0.148364200793544 NA NA NA NA NA 43482146 2.908
TMEM14B ENSG00000137210 6 Lassosum 0.000400075725730975 0.0583491031428089 NA NA NA NA -0.246040710586377 NA NA NA NA NA 10839324 2.499
TMEM63B ENSG00000137216 6 Lassosum 0.139402412063636 0.865998479198401 NA NA NA NA -0.0267676531297103 NA NA NA NA NA 44108953 2.896
FRS3 ENSG00000137218 6 Lassosum 0.0382747328823592 0.22778416508271 NA NA NA NA 0.702761936072676 NA NA NA NA NA 41746097 2.379
TJAP1 ENSG00000137221 6 Lassosum 0.0360840172397845 0.915218468610413 NA NA NA NA 0.00363709716586599 NA NA NA NA NA 43459777 2.34399999999999
CAPN11 ENSG00000137225 6 Lassosum 0.106100138442608 0.111804638505356 NA NA NA NA -0.169206785607109 NA NA NA NA NA 44139343 2.833
KIAA0319 ENSG00000137261 6 Lassosum 0.0358384939124751 0.609026519332855 NA NA NA NA 0.18287544686248 NA NA NA NA NA 24595357 2.395
IRF4 ENSG00000137265 6 Lassosum 0.0631531126286399 0.331073749152541 NA NA NA NA -0.033263243414868 NA NA NA NA NA 401593 2.96600000000001
SLC22A23 ENSG00000137266 6 Lassosum 0.0305803714136588 0.35649447282263 NA NA NA NA 0.194183793257312 NA NA NA NA NA 3363226 2.60499999999999
TUBB2A ENSG00000137267 6 Lassosum 0.0772336794215215 0.979558449737736 NA NA NA NA 0.028292948455427 NA NA NA NA NA 3155831 3.114
LRRC1 ENSG00000137269 6 Lassosum 0.00981181745652249 0.39461695084986 NA NA NA NA 0.126030847847525 NA NA NA NA NA 53724107 2.429
GCM1 ENSG00000137270 6 Lassosum 0.123571260101818 0.275591574741921 NA NA NA NA 0.0877627058835281 NA NA NA NA NA 53002694 2.80800000000001
BPHL ENSG00000137274 6 Lassosum 0.00934358493319987 0.650590336469012 NA NA NA NA 0.0514794996692874 NA NA NA NA NA 3136210 2.598
RIPK1 ENSG00000137275 6 Lassosum 0.0216527573403126 0.611277570106127 NA NA NA NA -0.042491458838115 NA NA NA NA NA 3089823 2.56
TUBB2B ENSG00000137285 6 Lassosum 0.0627496498352023 0.971717155990737 NA NA NA NA 0.0345572590811997 NA NA NA NA NA 3228229 2.905
MNF1 ENSG00000137288 6 Lassosum 0.024138756648265 0.151249754663851 NA NA NA NA 0.15952798094779 NA NA NA NA NA 33672424 2.708
HMGA1 ENSG00000137309 6 Lassosum 0 NA NA NA NA NA NA NA NA NA NA NA 34209329 2.14399999999999
TCF19 ENSG00000137310 6 Lassosum 0.0883819120844122 1.12318239812088e-12 NA NA NA NA 1.88160868481374 NA NA NA NA NA 31130627 2.33799999999999
FLOT1 ENSG00000137312 6 Lassosum 0.0234611682159386 9.11098240451943e-22 NA NA NA NA -3.2283084213721 NA NA NA NA NA 30702998 1.79300000000001
IER3 ENSG00000137331 6 Lassosum 0.017987063223912 2.20344930689913e-25 NA NA NA NA -11.9964226583287 NA NA NA NA NA 30711653 2.018
MDC1 ENSG00000137337 6 Lassosum 0.00779380734389057 4.56322166917879e-05 NA NA NA NA 0.793155879233356 NA NA NA NA NA 30676625 2.526
PGBD1 ENSG00000137338 6 Lassosum 0.00104391513503699 8.9036287718733e-07 NA NA NA NA -1.54028255959465 NA NA NA NA NA 28259820 1.943
ATAT1 ENSG00000137343 6 Lassosum 0.00271054230431789 0.0290800549951203 NA NA NA NA -0.23062300637604 NA NA NA NA NA 30604609 2.58699999999999
TPMT ENSG00000137364 6 Lassosum 0.215006472400538 0.497433497992722 NA NA NA NA -0.168619889616373 NA NA NA NA NA 18141923 1.99900000000001
RNF144B ENSG00000137393 6 Lassosum -0.00297982094451488 0.267048154024764 NA NA NA NA 0.473173693182511 NA NA NA NA NA 18418942 2.51300000000002
NRM ENSG00000137404 6 Lassosum 0.000561020957411063 2.96561310336062e-14 NA NA NA NA 0.0766790118097622 NA NA NA NA NA 30657510 2.38899999999998
MTCH1 ENSG00000137409 6 Lassosum -0.00279790726862994 0.972693309277244 NA NA NA NA 0.00679253624184423 NA NA NA NA NA 36944995 2.108
VARS2 ENSG00000137411 6 Lassosum 0.0262496595718986 0.0325260082724102 NA NA NA NA 6.31292967866363 NA NA NA NA NA 30885127 2.12199999999999
TAF8 ENSG00000137413 6 Lassosum -0.00158653703253542 0.137839209315911 NA NA NA NA 0.0556693328605635 NA NA NA NA NA 42036725 2.73500000000001
FAM8A1 ENSG00000137414 6 Lassosum 0.133521358684681 0.0123229007595406 NA NA NA NA -0.021208524292668 NA NA NA NA NA 17606268 2.23299999999998
C6orf52 ENSG00000137434 6 Lassosum 0.000709940953960708 0.708390531845831 NA NA NA NA -0.190039225268187 NA NA NA NA NA 10683340 2.822
FGFBP2 ENSG00000137441 4 Lassosum 0.019483399591205 0.889240579619732 NA NA NA NA -0.0404529356872193 NA NA NA NA NA 15966399 4.709
CPEB2 ENSG00000137449 4 Lassosum 0.0793320223510804 0.0049980984590226 NA NA NA NA 2.79712809691391 NA NA NA NA NA 15038037 3.77799999999999
FHDC1 ENSG00000137460 4 Lassosum -0.00214041372592466 0.0646113693373456 NA NA NA NA 0.27490713064065 NA NA NA NA NA 153879176 3.00800000000001
TLR2 ENSG00000137462 4 Lassosum 0.00443867781515328 0.253981475663847 NA NA NA NA 0.154216486058235 NA NA NA NA NA 154624751 3.02699999999999
MYO7A ENSG00000137474 11 Lassosum 0.0431862182039697 0.927242755651802 NA NA NA NA -0.0119884563878916 NA NA NA NA NA 76882796 2.27799999999999
FCHSD2 ENSG00000137478 11 Lassosum -0.00043026002113522 0.163962362601228 NA NA NA NA 0.0236835411773665 NA NA NA NA NA 72700548 1.65800000000002
ARRB1 ENSG00000137486 11 Lassosum 0.0538945884686297 0.234976253492823 NA NA NA NA -0.151509013054132 NA NA NA NA NA 75019049 2.208
PRKRIR ENSG00000137492 11 Lassosum -0.00181814517421763 0.0206558750186504 NA NA NA NA 0.539697563443957 NA NA NA NA NA 76076507 1.81799999999998
ANKRD42 ENSG00000137494 11 Lassosum 0.00911115318361999 0.424740600236726 NA NA NA NA -0.560660100957422 NA NA NA NA NA 82938258 1.81399999999999
IL18BP ENSG00000137496 11 Lassosum 0.0202357623948618 0.264518436543949 NA NA NA NA -0.186382329791717 NA NA NA NA NA 71713174 2.66400000000002
NUMA1 ENSG00000137497 11 Lassosum 0.0484674106838882 0.333511118106545 NA NA NA NA 0.0399291242110544 NA NA NA NA NA 71752824 1.36699999999999
CCDC90B ENSG00000137500 11 Lassosum 0.00131889215327496 0.121770928577852 NA NA NA NA -0.712932899774751 NA NA NA NA NA 82983794 1.70099999999999
SYTL2 ENSG00000137501 11 Lassosum 0.0482768145042581 0.165035245078064 NA NA NA NA 1.5947425091197 NA NA NA NA NA 85463725 1.52799999999999
RAB30 ENSG00000137502 11 Lassosum -0.00315324895265023 0.261757093681017 NA NA NA NA 0.119839661413066 NA NA NA NA NA 82733570 1.71800000000002
CREBZF ENSG00000137504 11 Lassosum -0.000121637929594742 0.68226970794543 NA NA NA NA 0.0302217553532485 NA NA NA NA NA 85382351 1.672
LRRC32 ENSG00000137507 11 Lassosum 0.0329574032043116 0.0309238866420569 NA NA NA NA 0.178971579198723 NA NA NA NA NA 76375179 1.68199999999999
PRCP ENSG00000137509 11 Lassosum 0.0019949580459242 0.874514437010284 NA NA NA NA -0.84761061411579 NA NA NA NA NA 82608085 1.71000000000001
NARS2 ENSG00000137513 11 Lassosum 0.10426801199867 0.00303793781440246 NA NA NA NA 2.49469434671228 NA NA NA NA NA 78216463 1.773
RNF121 ENSG00000137522 11 Lassosum 0 NA NA NA NA NA NA NA NA NA NA NA 71674195 1.75
MRPL15 ENSG00000137547 8 Lassosum 0.0227142248327714 0.705486661947597 NA NA NA NA -0.00975948066731108 NA NA NA NA NA 55054115 3.29499999999999
GGH ENSG00000137563 8 Lassosum 0.0885862440623553 0.331146844867895 NA NA NA NA 0.349789960993808 NA NA NA NA NA 63939684 2.79900000000001
TGS1 ENSG00000137574 8 Lassosum 0.0460034589869152 0.179422140143419 NA NA NA NA -0.274405346261182 NA NA NA NA NA 56711854 1.98099999999999
SDCBP ENSG00000137575 8 Lassosum -0.00324633216929948 0.000100650708266753 NA NA NA NA -1.28027060686826 NA NA NA NA NA 59480451 2.19999999999999
NEK1 ENSG00000137601 4 Lassosum 0.0100969543241666 0.810539178210928 NA NA NA NA 0.0900960037436336 NA NA NA NA NA 170424103 4.46199999999999
DDX60 ENSG00000137628 4 Lassosum -0.00168917926286594 0.929720745616695 NA NA NA NA 0.00293676184015433 NA NA NA NA NA 169188701 2.52900000000002
SORL1 ENSG00000137642 11 Lassosum -0.00167769708967147 0.333993521388535 NA NA NA NA -0.0584768909699017 NA NA NA NA NA 121413657 2.03300000000002
BUD13 ENSG00000137656 11 Lassosum 0.0580353423429041 0.119126593778757 NA NA NA NA -1.01474467853231 NA NA NA NA NA 116631295 2.24099999999999
TRPC6 ENSG00000137672 11 Lassosum 0.00134056152193185 0.786087955061392 NA NA NA NA 0.578637182946693 NA NA NA NA NA 101532794 1.887
DCUN1D5 ENSG00000137692 11 Lassosum -0.00241745142337013 0.130657165767187 NA NA NA NA 0.0993417190181115 NA NA NA NA NA 102947874 2.31200000000001
SLC37A4 ENSG00000137700 11 Lassosum -0.000816991052750904 0.312692308127825 NA NA NA NA 0.149905865163251 NA NA NA NA NA 118898220 1.548
RDX ENSG00000137710 11 Lassosum -0.000556092687270304 0.647542797779195 NA NA NA NA 0.108143952184434 NA NA NA NA NA 110106526 1.73400000000001
PPP2R1B ENSG00000137713 11 Lassosum 0.0322895142003653 0.601416887728372 NA NA NA NA 0.291821596448533 NA NA NA NA NA 111617391 1.82400000000001
FDX1 ENSG00000137714 11 Lassosum 0.0707580064059308 0.0018748997972245 NA NA NA NA 0.649933529436749 NA NA NA NA NA 110318106 1.75800000000001
C11orf1 ENSG00000137720 11 Lassosum 0 NA NA NA NA NA NA NA NA NA NA NA 111753179 1.505
FXYD6 ENSG00000137726 11 Lassosum 0.0293934566770303 0.171416877916976 NA NA NA NA 0.471671147608884 NA NA NA NA NA 117727947 1.91
FXYD2 ENSG00000137731 11 Lassosum -0.000991012730102936 0.0724316906516293 NA NA NA NA -0.371292533117373 NA NA NA NA NA 117685929 1.916
TMPRSS13 ENSG00000137747 11 Lassosum 0.0173794681135292 0.587747106435126 NA NA NA NA 0.0426762859398824 NA NA NA NA NA 117785766 1.904
CASP1 ENSG00000137752 11 Lassosum 0.0148525510439419 0.520673750611902 NA NA NA NA 0.125681742519987 NA NA NA NA NA 104934164 1.68200000000002
CASP5 ENSG00000137757 11 Lassosum 0.0393069145808823 0.398169338730455 NA NA NA NA 0.348792881064624 NA NA NA NA NA 104879428 1.41799999999998
ALKBH8 ENSG00000137760 11 Lassosum -0.00324723680609829 0.580194408547682 NA NA NA NA -0.060171912855461 NA NA NA NA NA 107404962 2.036
MAP2K5 ENSG00000137764 15 Lassosum 0.1118975511747 3.17654041981492e-07 NA NA NA NA -42.3467935168462 NA NA NA NA NA 67967254 1.447
SQRDL ENSG00000137767 15 Lassosum 0.0547679460318695 0.538082775797884 NA NA NA NA -0.137890411895668 NA NA NA NA NA 45953419 1.517
CTDSPL2 ENSG00000137770 15 Lassosum 0 NA NA NA NA NA NA NA NA NA NA NA 44770334 0.936000000000007
SLTM ENSG00000137776 15 Lassosum 0 NA NA NA NA NA NA NA NA NA NA NA 59198548 1.79900000000001
THBS1 ENSG00000137801 15 Lassosum 0.112358042538415 0.525659667050905 NA NA NA NA 0.12509695387134 NA NA NA NA NA 39882473 1.31700000000001
