# Supplementary material for: SUMMIT: An integrative approach for better transcriptomic data imputation improves causal gene identification
Source: Nat Commun. 2022 Oct 25;13:6336. doi: 10.1038/s41467-022-34016-y (PMC9593997; doi:10.1038/s41467-022-34016-y)
Supplement: Supplementary file 7 — Source Data [file 41467_2022_34016_MOESM7_ESM.zip › Source Data/Figure-3/real-data-new/Lassosum/AST/AST-6]

gene_symbol gene_id chromosome model_best r2_test p_SCAD p_ElNet p_LASSO p_MCP p_MNet z_SCAD z_ElNet z_LASSO z_MCP z_MNet p_ACAT gene_pos runtime
CC2D2A ENSG00000048342 4 Lassosum 0.0418715691841965 0.155568914699551 NA NA NA NA 0.0650350879747206 NA NA NA NA NA 15537334 6.948
RRM2B ENSG00000048392 8 Lassosum 0.0319947451535533 0.177237549206461 NA NA NA NA 0.0272178754295539 NA NA NA NA NA 103234038 6.492
ZNF800 ENSG00000048405 7 Lassosum -0.00197116696488386 0.159248147463159 NA NA NA NA 0.196243344521847 NA NA NA NA NA 127029411 3.581
TNFRSF17 ENSG00000048462 16 Lassosum 0 NA NA NA NA NA NA NA NA NA NA NA 12060444 1.662
SNX29 ENSG00000048471 16 Lassosum 0.0482878863557838 0.39043123136737 NA NA NA NA -2.27439210990883 NA NA NA NA NA 12369370 1.995
MRPS10 ENSG00000048544 6 Lassosum 0.278802570063842 0.179192358432363 NA NA NA NA 0.762751078204044 NA NA NA NA NA 42180071 4.978
RSF1 ENSG00000048649 11 Lassosum 0.0162303582786503 0.0480570917393121 NA NA NA NA 1.33600380888768 NA NA NA NA NA 77451552 3.673
VPS13D ENSG00000048707 1 Lassosum 0.0116376418331937 0.254643335857469 NA NA NA NA -0.0152082838210466 NA NA NA NA NA 12431111 4.273
CELF2 ENSG00000048740 10 Lassosum 6.89493354092408e-05 0.0834900614038843 NA NA NA NA 0.23540537733898 NA NA NA NA NA 11212962 4.984
FAM120A ENSG00000048828 9 Lassosum -0.00324558086110271 0.0589343312537302 NA NA NA NA -0.140067031382121 NA NA NA NA NA 96271285 3.054
R3HDM1 ENSG00000048991 2 Lassosum 0.00210832150852347 0.038626830466974 NA NA NA NA 0.217167143603072 NA NA NA NA NA 136385932 3.34
COL9A2 ENSG00000049089 1 Lassosum 0.0305856989709146 0.867836668556547 NA NA NA NA 0.0880949815421224 NA NA NA NA NA 40774823 6.872
ERCC8 ENSG00000049167 5 Lassosum 0.102473171036001 0.250367993603042 NA NA NA NA 0.233063234411437 NA NA NA NA NA 60205279 5.843
ADAMTS6 ENSG00000049192 5 Lassosum 0.0142226151209355 0.651462388919116 NA NA NA NA 0.665143108890835 NA NA NA NA NA 64611155 3.016
H6PD ENSG00000049239 1 Lassosum 0.134206836620017 0.00985834622535932 NA NA NA NA -1.45077288152579 NA NA NA NA NA 9313115 5.105
VAMP3 ENSG00000049245 1 Lassosum 0.157280683638813 0.0204343314008604 NA NA NA NA -0.277271721239755 NA NA NA NA NA 7836410 2.739
PER3 ENSG00000049246 1 Lassosum 0.0264891109341577 0.466621511763205 NA NA NA NA -0.0859553121994132 NA NA NA NA NA 7874808 2.836
UTS2 ENSG00000049247 1 Lassosum 0.272284949322085 0.917143529773197 NA NA NA NA -0.0165266797956001 NA NA NA NA NA 7908357 2.712
TNFRSF9 ENSG00000049249 1 Lassosum -0.00102194180611415 0.126572814461441 NA NA NA NA -0.779613114447689 NA NA NA NA NA 7990416 3.09299999999999
LTBP1 ENSG00000049323 2 Lassosum 0.0119009548499762 0.211107273152894 NA NA NA NA 0.0095965761355641 NA NA NA NA NA 33398307 6.28100000000001
RCN1 ENSG00000049449 11 Lassosum 0.0651846696764231 0.934937421866513 NA NA NA NA -0.00093779091249847 NA NA NA NA NA 31980620 4.191
RFC2 ENSG00000049541 7 Lassosum 0.0946575296274379 0.763868610419381 NA NA NA NA -0.0252988905666761 NA NA NA NA NA 73657301 2.172
ARID1B ENSG00000049618 6 Lassosum -0.00284678177297426 0.122443138183751 NA NA NA NA 0.038615951510717 NA NA NA NA NA 157314732 5.233
CLPTM1L ENSG00000049656 5 Lassosum -0.00262689922846393 0.0185300768561922 NA NA NA NA -0.222401963578002 NA NA NA NA NA 1331536 5.21899999999999
NEDD4L ENSG00000049759 18 Lassosum -0.00322134140788743 0.645109718324155 NA NA NA NA -0.109227585434915 NA NA NA NA NA 55890185 1.545
HEXB ENSG00000049860 5 Lassosum 0.00690523386304998 0.374562257438881 NA NA NA NA 5.20052192175369 NA NA NA NA NA 73977160 3.408
PTCD2 ENSG00000049883 5 Lassosum -0.00209695641931562 0.0114367567096676 NA NA NA NA -3.08875496022819 NA NA NA NA NA 71636123 1.848
JKAMP ENSG00000050130 14 Lassosum 0.0211970127196545 0.391827359247193 NA NA NA NA -0.341076006224423 NA NA NA NA NA 59961644 1.65899999999999
DKK3 ENSG00000050165 11 Lassosum -0.00325413887078252 0.0725830521198038 NA NA NA NA -0.436614946348808 NA NA NA NA NA 12007984 2.822
ARHGEF5 ENSG00000050327 7 Lassosum 0.00640521733605148 0.491359034277637 NA NA NA NA 0.0299771293845403 NA NA NA NA NA 144065053 4.72
NFE2L3 ENSG00000050344 7 Lassosum 0.0722121731019766 0.0168656909172293 NA NA NA NA 0.467538159915985 NA NA NA NA NA 26209302 3.22200000000001
CCDC90A ENSG00000050393 6 Lassosum 0.0331180833895216 0.596745156709338 NA NA NA NA 0.0106576686642647 NA NA NA NA NA 13802910 2.614
LIMA1 ENSG00000050405 12 Lassosum 0.0284543604181641 0.746308081182033 NA NA NA NA -6.44832988996564 NA NA NA NA NA 50623450 4.593
LETMD1 ENSG00000050426 12 Lassosum 0.00756048418778155 0.241374293978298 NA NA NA NA 3.63989221541139 NA NA NA NA NA 51447976 1.52499999999999
SLC4A8 ENSG00000050438 12 Lassosum -0.00313970523375606 0.136482197351665 NA NA NA NA -0.874389634465044 NA NA NA NA NA 51844040 1.64500000000001
LAMC3 ENSG00000050555 9 Lassosum 0.169445724487891 0.130022579442313 NA NA NA NA 0.382234617775806 NA NA NA NA NA 133927164 1.94899999999998
TNIP3 ENSG00000050730 4 Lassosum 0.0328842347623923 2.84900803628216e-06 NA NA NA NA 7.45270532106448 NA NA NA NA NA 122100592 4.74000000000001
MAPK9 ENSG00000050748 5 Lassosum 0.132273768187732 0.779256401669655 NA NA NA NA 0.106052031238428 NA NA NA NA NA 179689621 4.12699999999998
COL23A1 ENSG00000050767 5 Lassosum 0.00617091191096841 0.626752101102901 NA NA NA NA 0.733489168991146 NA NA NA NA NA 177841087 2.99200000000002
BCAR1 ENSG00000050820 16 Lassosum 0.0471506436833445 0.101521202703037 NA NA NA NA -0.205396601954922 NA NA NA NA NA 75282439 0.954000000000008
FAM160A2 ENSG00000051009 11 Lassosum 0.0680140607446528 0.0330437542112742 NA NA NA NA -0.489828500416296 NA NA NA NA NA 6244253 3.01300000000001
HERPUD1 ENSG00000051108 16 Lassosum 0.00503428943686357 0.257770272716459 NA NA NA NA -1.31901023966819 NA NA NA NA NA 56971879 2.012
HOMER3 ENSG00000051128 19 Lassosum -0.00122465534708027 0.35374498215142 NA NA NA NA -0.0365816537046548 NA NA NA NA NA 19046040 0.818999999999988
RAD51 ENSG00000051180 15 Lassosum -0.00314880960871533 0.00828979072858203 NA NA NA NA -0.74475047714592 NA NA NA NA NA 41005663 1.744
POLQ ENSG00000051341 3 Lassosum -0.0011216159034646 0.262163617853298 NA NA NA NA -0.0454762360027215 NA NA NA NA NA 121207565 4.494
PIK3CB ENSG00000051382 3 Lassosum 0.00323042513957938 0.76966998685344 NA NA NA NA -0.0551929074300542 NA NA NA NA NA 138463320 2.69800000000001
CYBA ENSG00000051523 16 Lassosum -0.00314543616644358 0.375430938816033 NA NA NA NA -0.112277374622941 NA NA NA NA NA 88713625 1.46700000000001
THOC3 ENSG00000051596 5 Lassosum 0.0352875524058766 0.0448776437308753 NA NA NA NA 0.132303282125283 NA NA NA NA NA 175403279 4.44200000000001
HEBP2 ENSG00000051620 6 Lassosum 0.166967498823497 0.939540739729573 NA NA NA NA -0.0134980828261619 NA NA NA NA NA 138729489 4.12899999999999
MPHOSPH9 ENSG00000051825 12 Lassosum 0.00673864394373436 1.30615893225799e-05 NA NA NA NA 5.59576132968198 NA NA NA NA NA 123682714 3.05199999999999
PLEKHA5 ENSG00000052126 12 Lassosum -0.0028373509551205 0.377243272679338 NA NA NA NA 0.101972522278043 NA NA NA NA NA 19405991 1.71600000000001
PRSS8 ENSG00000052344 16 Lassosum -0.00175243220825361 0.965203224165312 NA NA NA NA 0.000515512681110216 NA NA NA NA NA 31144919 0.820999999999998
SIKE1 ENSG00000052723 1 Lassosum -0.000558159968421901 0.288461906431193 NA NA NA NA -0.131575904801893 NA NA NA NA NA 115317703 6.23599999999999
RRP12 ENSG00000052749 10 Lassosum 0.299431587738932 0.804354861518167 NA NA NA NA -1.59816486875751 NA NA NA NA NA 99138621 2.215
FNIP2 ENSG00000052795 4 Lassosum 0.0382438572778899 0.0380264280425145 NA NA NA NA 2.4722814765356 NA NA NA NA NA 159759745 3.21600000000001
MSMO1 ENSG00000052802 4 Lassosum 0.00742990040614588 0.754887387491944 NA NA NA NA -0.0345018441361847 NA NA NA NA NA 166256543 5.39400000000001
TTC17 ENSG00000052841 11 Lassosum 0.00627441134231788 0.450262846758264 NA NA NA NA -0.074492377534771 NA NA NA NA NA 43448482 2.19999999999999
FSTL4 ENSG00000053108 5 Lassosum 0.0183314490526713 0.188659526153334 NA NA NA NA 0.110171105160837 NA NA NA NA NA 132740201 3.18000000000001
FOXN3 ENSG00000053254 14 Lassosum 0.0273894970218713 0.0194584797561614 NA NA NA NA 0.0265124614773889 NA NA NA NA NA 89838354 3.05199999999999
AKR7A2 ENSG00000053371 1 Lassosum 0.0461822676947039 0.494922656046116 NA NA NA NA -0.0387652517164833 NA NA NA NA NA 19634549 2.96699999999998
MRTO4 ENSG00000053372 1 Lassosum 0.0532440596290967 0.150260835988509 NA NA NA NA -0.0654620121518951 NA NA NA NA NA 19582327 2.39100000000002
NNAT ENSG00000053438 20 Lassosum 0.00478948924364331 0.895542996156657 NA NA NA NA -0.0020772831781305 NA NA NA NA NA 36150854 1.69800000000001
USE1 ENSG00000053501 19 Lassosum 0.0412489892913743 0.0102643866252468 NA NA NA NA 1.06179305748811 NA NA NA NA NA 17328396 0.844999999999999
MCF2L2 ENSG00000053524 3 Lassosum 0.0406656471690134 0.905797855949789 NA NA NA NA -0.000669366249775668 NA NA NA NA NA 183021198 5.21899999999999
NRIP2 ENSG00000053702 12 Lassosum -0.000709052317024117 0.566055234540485 NA NA NA NA 0.0288442355071743 NA NA NA NA NA 2939612 3.53300000000002
AP5M1 ENSG00000053770 14 Lassosum 0.00043745950246854 0.85944837325053 NA NA NA NA -0.00296414776599721 NA NA NA NA NA 57746212 1.28
ANAPC4 ENSG00000053900 4 Lassosum 0.0909468574311885 0.206844848522036 NA NA NA NA 6.91234284053074 NA NA NA NA NA 25399477 4.48099999999999
KCNQ1 ENSG00000053918 11 Lassosum -0.00279996527058968 0.650730254895867 NA NA NA NA -0.0458221144724945 NA NA NA NA NA 2668126 3.245
TRAPPC3 ENSG00000054116 1 Lassosum 0 NA NA NA NA NA NA NA NA NA NA NA 36608635 5.05800000000002
THRAP3 ENSG00000054118 1 Lassosum 0.0120106865903105 0.701842197181993 NA NA NA NA -0.0183922864939555 NA NA NA NA NA 36730487 2.26299999999998
PHPT1 ENSG00000054148 9 Lassosum 0.0628690440100089 0.400695122461475 NA NA NA NA -0.121434943057325 NA NA NA NA NA 139744332 3.91200000000001
ENTPD2 ENSG00000054179 9 Lassosum 0.103682105887074 0.225981064615105 NA NA NA NA -0.404187562373206 NA NA NA NA NA 139945523 1.05000000000001
LY75 ENSG00000054219 2 Lassosum 0.217490807233169 0.0146858102292616 NA NA NA NA 0.667006634138923 NA NA NA NA NA 160694811 6.417
ARID4B ENSG00000054267 1 Lassosum 0.00963761342113256 0.0884334539299952 NA NA NA NA 1.37373152541025 NA NA NA NA NA 235393241 3.209
OPN3 ENSG00000054277 1 Lassosum 0.110216817795179 0.417044202337862 NA NA NA NA -0.16430555840672 NA NA NA NA NA 241797041 4.61100000000002
SDCCAG8 ENSG00000054282 1 Lassosum 0.285226593013959 0.641064877818034 NA NA NA NA 0.196588503680004 NA NA NA NA NA 243541357 2.26999999999998
PTPRN ENSG00000054356 2 Lassosum 0.361903747704622 0.117837189816893 NA NA NA NA 0.287096838261806 NA NA NA NA NA 220164357 3.29499999999996
HHAT ENSG00000054392 1 Lassosum 0.0135961721979232 0.65294637226612 NA NA NA NA 0.00544877586373611 NA NA NA NA NA 210675617 3.68799999999999
KIF1B ENSG00000054523 1 Lassosum 0.00764760637894568 0.00595174724877983 NA NA NA NA -5.15277249442355 NA NA NA NA NA 10356262 2.74100000000004
TBC1D22A ENSG00000054611 22 Lassosum -0.00303823602300612 0.149506366784379 NA NA NA NA -5.49167492343571 NA NA NA NA NA 47364927 0.829999999999984
SYNE2 ENSG00000054654 14 Lassosum 0.0075120836018292 0.126902543035415 NA NA NA NA 0.350688635375484 NA NA NA NA NA 64506424 2.48700000000002
PLEKHH1 ENSG00000054690 14 Lassosum -0.00325179788587393 0.108038742279683 NA NA NA NA -0.170036191799128 NA NA NA NA NA 68028173 1.06900000000002
ATP9A ENSG00000054793 20 Lassosum 0.135170422912793 0.305851045788976 NA NA NA NA -2.00117771415907 NA NA NA NA NA 50299113 2.56799999999998
FAM168A ENSG00000054965 11 Lassosum 0.0166239749883191 0.228538584133127 NA NA NA NA 0.926081813633333 NA NA NA NA NA 73210383 1.31700000000001
RELT ENSG00000054967 11 Lassosum 0.0133315696752221 0.223338591466263 NA NA NA NA 0.462007975179703 NA NA NA NA NA 73097914 1.22399999999999
GALC ENSG00000054983 14 Lassosum 0.00520896165097839 0.568784480163005 NA NA NA NA 0.0717625736903456 NA NA NA NA NA 88382086 1.84499999999997
NOP58 ENSG00000055044 2 Lassosum 0.00822794948680261 0.143760547618101 NA NA NA NA -0.266699091825497 NA NA NA NA NA 203149414 5.98699999999997
SZRD1 ENSG00000055070 1 Lassosum 0.00312276171707493 0.0373167469165546 NA NA NA NA 0.0373769224879422 NA NA NA NA NA 16701855 6.21199999999999
KCNH2 ENSG00000055118 7 Lassosum 0.00730663924084318 0.171727996031885 NA NA NA NA 0.0344797208449286 NA NA NA NA NA 150658726 1.79599999999999
CUL1 ENSG00000055130 7 Lassosum 0.00796203595734479 0.519503260647555 NA NA NA NA -0.0218228563972095 NA NA NA NA NA 148446567 2.43299999999999
FAM114A2 ENSG00000055147 5 Lassosum 0.0783086735524459 0.333136903878823 NA NA NA NA 0.0783437590217391 NA NA NA NA NA 153394092 6.12700000000001
CYFIP2 ENSG00000055163 5 Lassosum 0.0371479947441871 0.295504984633279 NA NA NA NA -0.335607185639913 NA NA NA NA NA 156757847 2.25099999999998
TAB2 ENSG00000055208 6 Lassosum -0.00197540379558481 0.000578761290756093 NA NA NA NA 1.68372948809255 NA NA NA NA NA 149636263 3.084
GINM1 ENSG00000055211 6 Lassosum 0.196854222394002 0.0539717513774622 NA NA NA NA 0.480822738364934 NA NA NA NA NA 149900157 1.92500000000001
EIF2AK2 ENSG00000055332 2 Lassosum 0.107869679923914 0.945203672856565 NA NA NA NA 0.00521148066299189 NA NA NA NA NA 37355280 4.142
USP36 ENSG00000055483 17 Lassosum -0.00290001532685724 0.914942769032537 NA NA NA NA -1.15485925510408 NA NA NA NA NA 76810493 2.12800000000004
MLL3 ENSG00000055609 7 Lassosum 0.00220169086865452 0.213557649795033 NA NA NA NA -0.0170109614683049 NA NA NA NA NA 151982550 3.42000000000002
MCOLN3 ENSG00000055732 1 Lassosum -0.000286520387652089 0.0254737374114058 NA NA NA NA 0.352260688202966 NA NA NA NA NA 85498973 5.74799999999999
PUM2 ENSG00000055917 2 Lassosum 0.00775072133672361 0.880090279316659 NA NA NA NA -0.133299865172364 NA NA NA NA NA 20500223 6.23500000000001
MRPL43 ENSG00000055950 10 Lassosum 0.140338006543279 0.00844751247084613 NA NA NA NA -12.8515004755119 NA NA NA NA NA 102738243 1.45800000000003
