# Supplementary material for: SUMMIT: An integrative approach for better transcriptomic data imputation improves causal gene identification
Source: Nat Commun. 2022 Oct 25;13:6336. doi: 10.1038/s41467-022-34016-y (PMC9593997; doi:10.1038/s41467-022-34016-y)
Supplement: Supplementary file 7 — Source Data [file 41467_2022_34016_MOESM7_ESM.zip › Source Data/Figure-3/real-data-new/Lassosum/AST/AST-60]

gene_symbol gene_id chromosome model_best r2_test p_SCAD p_ElNet p_LASSO p_MCP p_MNet z_SCAD z_ElNet z_LASSO z_MCP z_MNet p_ACAT gene_pos runtime
MAPKBP1 ENSG00000137802 15 Lassosum -0.00312251852741507 0.222394593149596 NA NA NA NA -0.781582939595761 NA NA NA NA NA 42093342 3.205
NUSAP1 ENSG00000137804 15 Lassosum -0.00309449990562682 0.000264029399302706 NA NA NA NA -0.367353819295404 NA NA NA NA NA 41649070 1.881
NDUFAF1 ENSG00000137806 15 Lassosum 0.0594800197987286 0.00343064166459382 NA NA NA NA 3.37800563513744 NA NA NA NA NA 41687134 1.883
KIF23 ENSG00000137807 15 Lassosum -0.00198017862040878 0.828603245062562 NA NA NA NA 0.011478317697384 NA NA NA NA NA 69723674 1.623
CASC5 ENSG00000137812 15 Lassosum -0.00269889772818077 0.0633511322239128 NA NA NA NA 0.0173676970682284 NA NA NA NA NA 40921379 1.556
HAUS2 ENSG00000137814 15 Lassosum 0 NA NA NA NA NA NA NA NA NA NA NA 42851600 1.578
RTF1 ENSG00000137815 15 Lassosum 0.0389199907141728 1.97674471653238e-09 NA NA NA NA -35.7815116364889 NA NA NA NA NA 41738183 1.522
PARP6 ENSG00000137817 15 Lassosum -0.00322095321177729 0.219705483157809 NA NA NA NA -0.144475999055481 NA NA NA NA NA 72549431 1.449
RPLP1 ENSG00000137818 15 Lassosum 0.00202232918302392 0.990605349082716 NA NA NA NA 0.000641833684332714 NA NA NA NA NA 69746689 1.692
PAQR5 ENSG00000137819 15 Lassosum 0.0939516510107338 0.863814184472557 NA NA NA NA -0.00813212401013368 NA NA NA NA NA 69645702 1.749
TUBGCP4 ENSG00000137822 15 Lassosum 0.0248015622819898 0.333243948431649 NA NA NA NA -3.1028189475266 NA NA NA NA NA 43680356 1.208
RMDN3 ENSG00000137824 15 Lassosum 0.0170087480851978 0.00628466236090262 NA NA NA NA -0.618338581882406 NA NA NA NA NA 41038065 1.78
ITPKA ENSG00000137825 15 Lassosum 0.0188783903204585 9.22435668196096e-08 NA NA NA NA -0.571726362722204 NA NA NA NA NA 41790669 1.3
UACA ENSG00000137831 15 Lassosum 0.028456686682959 0.747438531814863 NA NA NA NA 0.0448473880798344 NA NA NA NA NA 71001412 1.544
SMAD6 ENSG00000137834 15 Lassosum 0.00028692709199396 0.0144276949036238 NA NA NA NA -0.271067916785672 NA NA NA NA NA 67034452 1.864
PLCB2 ENSG00000137841 15 Lassosum 0.14029230205829 0.207904305023137 NA NA NA NA 0.220693260400191 NA NA NA NA NA 40585256 1.257
TMEM62 ENSG00000137842 15 Lassosum 0.000684269855814046 0.759755844404751 NA NA NA NA 1.4962864191793 NA NA NA NA NA 43446410 1.248
PAK6 ENSG00000137843 15 Lassosum -0.000521981482944911 0.775965654306888 NA NA NA NA 0.0675849608576393 NA NA NA NA NA 40539658 1.582
ADAM10 ENSG00000137845 15 Lassosum 0.0927473616657238 0.932513797302016 NA NA NA NA 0.0248625244164234 NA NA NA NA NA 58964790 1.772
DUOX1 ENSG00000137857 15 Lassosum 0.00543655483326955 0.18211299576409 NA NA NA NA 0.182619784060677 NA NA NA NA NA 45439952 1.288
ZNF280D ENSG00000137871 15 Lassosum 0.00646247174948067 0.095322512306975 NA NA NA NA 0.0958989092542114 NA NA NA NA NA 57066574 1.683
RSL24D1 ENSG00000137876 15 Lassosum 0.0323842834505542 0.341243258929538 NA NA NA NA 0.165457324436283 NA NA NA NA NA 55481134 1.455
SPTBN5 ENSG00000137877 15 Lassosum 0.321560973292553 0.998812212434208 NA NA NA NA -0.000316715740538974 NA NA NA NA NA 42163310 1.555
GCHFR ENSG00000137880 15 Lassosum -0.00214442966617412 0.000495332476292764 NA NA NA NA -0.668191379613194 NA NA NA NA NA 41058062 1.318
BCAR3 ENSG00000137936 1 Lassosum 0.00301365112973306 0.0994868410496996 NA NA NA NA -5.2720056789041 NA NA NA NA NA 94170026 6.05
TTLL7 ENSG00000137941 1 Lassosum 0.00244717797114569 0.0390868048022244 NA NA NA NA -0.736391392788888 NA NA NA NA NA 84397772 4.697
FNBP1L ENSG00000137942 1 Lassosum 0.0890660126600791 0.969904457776505 NA NA NA NA -0.00710304750899594 NA NA NA NA NA 93966938 2.957
CCBL2 ENSG00000137944 1 Lassosum 0.134815866846451 0.141292653209105 NA NA NA NA -0.368122592706213 NA NA NA NA NA 89430046 3.597
GTF2B ENSG00000137947 1 Lassosum -0.00231524020420482 0.949420438959755 NA NA NA NA 0.010431649834372 NA NA NA NA NA 89338121 3.441
RABGGTB ENSG00000137955 1 Lassosum 0 NA NA NA NA NA NA NA NA NA NA NA 76256321 3.65899999999999
IFI44L ENSG00000137959 1 Lassosum 0.00102526647065915 0.302847770662739 NA NA NA NA 0.0795656415047579 NA NA NA NA NA 79097045 2.575
ARHGAP29 ENSG00000137962 1 Lassosum -0.00283295985555143 0.0544552510891598 NA NA NA NA 0.0187089719240955 NA NA NA NA NA 94677584 3.18899999999999
IFI44 ENSG00000137965 1 Lassosum 0.0385496657766795 0.702463343037299 NA NA NA NA -0.238561628803057 NA NA NA NA NA 79122622 2.81099999999999
RP11-122C9.1 ENSG00000137970 1 Lassosum 0 NA NA NA NA NA NA NA NA NA NA NA 97144803 3.45399999999999
DBT ENSG00000137992 1 Lassosum -0.00302566993427567 0.0650610331291851 NA NA NA NA -0.207297601611646 NA NA NA NA NA 100687563 3.45100000000001
RTCA ENSG00000137996 1 Lassosum 0.0227259899083452 0.630722519013449 NA NA NA NA 0.54050467575445 NA NA NA NA NA 100745044 2.89400000000001
IFT172 ENSG00000138002 2 Lassosum -0.00296636568682973 0.96280676911316 NA NA NA NA 0.00696336143859852 NA NA NA NA NA 27689947 6.55799999999999
EPT1 ENSG00000138018 2 Lassosum 0.00699987334638275 0.319068417754956 NA NA NA NA -0.036434538491296 NA NA NA NA NA 26575087 4.191
CGREF1 ENSG00000138028 2 Lassosum -0.0030053661741356 0.387478276257409 NA NA NA NA 0.361811035305182 NA NA NA NA NA 27331876 2.764
HADHB ENSG00000138029 2 Lassosum 0.0233250847410391 0.280241351748337 NA NA NA NA 0.127174129101175 NA NA NA NA NA 26489687 3.34700000000001
KHK ENSG00000138030 2 Lassosum 0.146820667609815 0.672084474875118 NA NA NA NA 4.06173834259952 NA NA NA NA NA 27316627 3.196
ADCY3 ENSG00000138031 2 Lassosum 0.288556951630523 0.661541452415702 NA NA NA NA 0.0767322002307298 NA NA NA NA NA 25092373 2.79700000000001
PPM1B ENSG00000138032 2 Lassosum -0.00231990521177172 0.673591396304471 NA NA NA NA -0.0459981620944973 NA NA NA NA NA 44433315 3.675
PNPT1 ENSG00000138035 2 Lassosum 0.00188711620900572 0.0683745315824371 NA NA NA NA 0.0485070652546923 NA NA NA NA NA 55891222 3.512
DYNC2LI1 ENSG00000138036 2 Lassosum 0.0174244692146193 0.918716234899731 NA NA NA NA -0.00563235290583125 NA NA NA NA NA 44019163 3.79900000000001
THUMPD2 ENSG00000138050 2 Lassosum 0.0453896941675466 0.0864916303779325 NA NA NA NA 0.333420613330777 NA NA NA NA NA 39984803 3.306
CYP1B1 ENSG00000138061 2 Lassosum 0.041466146300056 0.138972621660667 NA NA NA NA -0.26249165964585 NA NA NA NA NA 38315580 3.56099999999999
RAB1A ENSG00000138069 2 Lassosum 0.0305060596980526 0.491748129485587 NA NA NA NA 0.0239959856542626 NA NA NA NA NA 65327537 3.577
ACTR2 ENSG00000138071 2 Lassosum 0.00860779272598089 0.097507074382014 NA NA NA NA -1.48660153004612 NA NA NA NA NA 65476637 2.836
PREB ENSG00000138073 2 Lassosum 0.100963448984445 0.130946338972416 NA NA NA NA 0.0209457453063986 NA NA NA NA NA 27355583 3.06
SLC5A6 ENSG00000138074 2 Lassosum 0.0737199821988687 0.232308905438634 NA NA NA NA 0.413031469843808 NA NA NA NA NA 27429140 3.21299999999999
PREPL ENSG00000138078 2 Lassosum 0.0151388111413505 0.493493160969242 NA NA NA NA -2.94852363938987 NA NA NA NA NA 44566210 3.45899999999997
SLC3A1 ENSG00000138079 2 Lassosum 0.00111189530279443 0.70639163841387 NA NA NA NA 1.15365349380375 NA NA NA NA NA 44525616 3.018
EMILIN1 ENSG00000138080 2 Lassosum 0.0288157958917794 0.675057319810821 NA NA NA NA -0.703996092892685 NA NA NA NA NA 27305353 3.39400000000001
FBXO11 ENSG00000138081 2 Lassosum -0.0026274295101989 0.62639644931466 NA NA NA NA -0.313683087833731 NA NA NA NA NA 48074693 2.845
ATRAID ENSG00000138085 2 Lassosum 0.113595743251837 0.354190263643605 NA NA NA NA -0.228968154533076 NA NA NA NA NA 27437470 2.96000000000001
CENPO ENSG00000138092 2 Lassosum 0.04427852544028 0.371792379796398 NA NA NA NA 0.140364771178186 NA NA NA NA NA 25030625 2.828
LRPPRC ENSG00000138095 2 Lassosum 0.133898266996488 0.260032815477559 NA NA NA NA 1.2623122933541 NA NA NA NA NA 44168395 2.72499999999999
DTNB ENSG00000138101 2 Lassosum 0.100620565972306 0.0711516294191832 NA NA NA NA 0.160692772129414 NA NA NA NA NA 25748285 2.82900000000001
ACTR1A ENSG00000138107 10 Lassosum 0.0167993573926932 0.0258972234639765 NA NA NA NA 0.0353069555233128 NA NA NA NA NA 104250734 2.85400000000001
TMEM180 ENSG00000138111 10 Lassosum 0.0105466533245827 0.00151355602166987 NA NA NA NA -7.83300093416665 NA NA NA NA NA 104228975 1.31300000000002
CYP2C8 ENSG00000138115 10 Lassosum 0.00157796073969796 0.0358724028237233 NA NA NA NA 0.00170741732926893 NA NA NA NA NA 96812892 1.702
MYOF ENSG00000138119 10 Lassosum 0.0718687205832645 0.486278090468662 NA NA NA NA -0.348845116740994 NA NA NA NA NA 95154130 1.559
LOXL4 ENSG00000138131 10 Lassosum 0.00692179816313099 0.225399121338176 NA NA NA NA -0.233132318968221 NA NA NA NA NA 100017727 1.75399999999999
STAMBPL1 ENSG00000138134 10 Lassosum 0.0667774513490754 0.0589160276224823 NA NA NA NA -0.405567970187988 NA NA NA NA NA 90687200 2.101
ATAD1 ENSG00000138138 10 Lassosum 0.00647292577483283 0.0105983872161011 NA NA NA NA 0.28393466517998 NA NA NA NA NA 89556184 1.417
KIF11 ENSG00000138160 10 Lassosum 0 NA NA NA NA NA NA NA NA NA NA NA 94384096 1.71499999999997
CUZD1 ENSG00000138161 10 Lassosum 0 NA NA NA NA NA NA NA NA NA NA NA 124615405 2.23500000000001
DUSP5 ENSG00000138166 10 Lassosum 0.0276160352244006 0.0435022995273738 NA NA NA NA 0.0933594894805892 NA NA NA NA NA 112264449 1.673
CALHM2 ENSG00000138172 10 Lassosum 0.150127711330072 0.72929866441317 NA NA NA NA -0.0457356524368397 NA NA NA NA NA 105209601 1.61200000000002
ARL3 ENSG00000138175 10 Lassosum 0.0230646329555525 0.00158856473914472 NA NA NA NA 0.094145187792522 NA NA NA NA NA 104455239 1.77199999999999
CEP55 ENSG00000138180 10 Lassosum 0 NA NA NA NA NA NA NA NA NA NA NA 95272619 1.56
KIF20B ENSG00000138182 10 Lassosum 0.00227252506233178 0.717524590396453 NA NA NA NA 0.1129497382715 NA NA NA NA NA 91498033 1.88199999999998
ENTPD1 ENSG00000138185 10 Lassosum 0.00129412149955255 0.886466515317935 NA NA NA NA 0.078000974424455 NA NA NA NA NA 97554279 2.01500000000001
EXOC6 ENSG00000138190 10 Lassosum 0.00353036076825997 2.61802368101686e-07 NA NA NA NA 0.299848951360222 NA NA NA NA NA 94705092 1.71699999999998
PLCE1 ENSG00000138193 10 Lassosum 0.0216948987381698 0.242326456524821 NA NA NA NA -0.114628635332313 NA NA NA NA NA 95920947 1.709
DBR1 ENSG00000138231 3 Lassosum -0.00320807994914873 0.670966898663271 NA NA NA NA 0.0110905526917994 NA NA NA NA NA 137886822 3.59299999999999
DNAJC13 ENSG00000138246 3 Lassosum -0.00309654921480806 0.022662833991985 NA NA NA NA 0.0596126288958097 NA NA NA NA NA 132197123 3.27600000000001
ANXA7 ENSG00000138279 10 Lassosum 0.000169248207006922 4.44610456086695e-05 NA NA NA NA 0.245469359740722 NA NA NA NA NA 75154518 1.56300000000002
FAM149B1 ENSG00000138286 10 Lassosum 0.00548132125408896 0.00193944728228437 NA NA NA NA -0.237572796841396 NA NA NA NA NA 74966093 1.97400000000002
NCOA4 ENSG00000138293 10 Lassosum 0.000973705913042244 0.160146161886147 NA NA NA NA -0.00413907207088675 NA NA NA NA NA 51577921 1.583
TIMM23 ENSG00000138297 10 Lassosum 0.00558728442996159 0.321346239583535 NA NA NA NA 0.0483980098227306 NA NA NA NA NA 51607722 1.554
ASCC1 ENSG00000138303 10 Lassosum 0.138474150450466 0.63408635902944 NA NA NA NA 0.154837325182642 NA NA NA NA NA 73916585 2.15000000000001
ZNF365 ENSG00000138311 10 Lassosum 0.0108452621033218 0.643976201233945 NA NA NA NA -0.0772418962788078 NA NA NA NA NA 64282861 1.52199999999999
OIT3 ENSG00000138315 10 Lassosum 0.00144084653365761 0.602253781958807 NA NA NA NA 0.0323119729743379 NA NA NA NA NA 74673065 1.61600000000001
ADAMTS14 ENSG00000138316 10 Lassosum 0.00192058409517715 0.0745699233309554 NA NA NA NA -0.240608965278287 NA NA NA NA NA 72477378 2.92800000000003
RPS24 ENSG00000138326 10 Lassosum 0.00422915587978079 0.151484389020177 NA NA NA NA -0.309009938667802 NA NA NA NA NA 79805044 1.90699999999998
TET1 ENSG00000138336 10 Lassosum -0.00245379679194269 0.980791044300232 NA NA NA NA 0.0238588173914654 NA NA NA NA NA 70387326 1.69200000000001
DNA2 ENSG00000138346 10 Lassosum 0.0787895615936537 0.0220596960858212 NA NA NA NA 0.191904602985167 NA NA NA NA NA 70202850 1.631
ATIC ENSG00000138363 2 Lassosum 0.0354669106131439 0.607769807693701 NA NA NA NA 0.0527851752529747 NA NA NA NA NA 216195513 3.66
SMARCAL1 ENSG00000138375 2 Lassosum 0.0246308782096195 0.209595590782336 NA NA NA NA -0.202008606665575 NA NA NA NA NA 217312456 4.93899999999999
BARD1 ENSG00000138376 2 Lassosum 0.130176093430248 0.214742127117638 NA NA NA NA 0.59139556908396 NA NA NA NA NA 215632399 2.54399999999998
STAT4 ENSG00000138378 2 Lassosum -0.00325577415479095 0.250303506376431 NA NA NA NA 0.280312383507282 NA NA NA NA NA 191955312 2.72
ALS2CR8 ENSG00000138380 2 Lassosum 0.00243154392141098 0.591643225516565 NA NA NA NA -0.00930500820867798 NA NA NA NA NA 203813998 2.87800000000001
ASNSD1 ENSG00000138381 2 Lassosum 0.262659107784282 0.110099407572764 NA NA NA NA -0.909096939070862 NA NA NA NA NA 190530851 2.34199999999998
METTL5 ENSG00000138382 2 Lassosum -0.00201817029037743 0.836954356460073 NA NA NA NA -0.57484698436749 NA NA NA NA NA 170674016 3.24000000000001
SSB ENSG00000138385 2 Lassosum -0.00279617699748447 0.741739857006622 NA NA NA NA -1.20381269131384 NA NA NA NA NA 170658508 3.59299999999999
NAB1 ENSG00000138386 2 Lassosum -0.000678063202189438 0.9195908216311 NA NA NA NA -0.00155470647935835 NA NA NA NA NA 191534482 2.34700000000001
PPIG ENSG00000138398 2 Lassosum 0.0953811345639547 0.636001100514779 NA NA NA NA 0.0871070049293961 NA NA NA NA NA 170469383 2.88199999999998
FASTKD1 ENSG00000138399 2 Lassosum 0.089676664590053 0.896330952436977 NA NA NA NA -0.0539178330958433 NA NA NA NA NA 170408322 3.01000000000002
