# Supplementary material for: SUMMIT: An integrative approach for better transcriptomic data imputation improves causal gene identification
Source: Nat Commun. 2022 Oct 25;13:6336. doi: 10.1038/s41467-022-34016-y (PMC9593997; doi:10.1038/s41467-022-34016-y)
Supplement: Supplementary file 7 — Source Data [file 41467_2022_34016_MOESM7_ESM.zip › Source Data/Figure-3/real-data-new/Lassosum/AST/AST-61]

gene_symbol gene_id chromosome model_best r2_test p_SCAD p_ElNet p_LASSO p_MCP p_MNet z_SCAD z_ElNet z_LASSO z_MCP z_MNet p_ACAT gene_pos runtime
HECW2 ENSG00000138411 2 Lassosum 0.0328863545464264 0.0304104199821127 NA NA NA NA 0.354024961165351 NA NA NA NA NA 197261196 7.25
IDH1 ENSG00000138413 2 Lassosum -0.000489989028741977 0.740600175765696 NA NA NA NA -0.362420106325796 NA NA NA NA NA 209115874 4.741
OLA1 ENSG00000138430 2 Lassosum 0.0212359642302076 0.389203260216841 NA NA NA NA -0.0174223393446294 NA NA NA NA NA 175025300 3.57
CIR1 ENSG00000138433 2 Lassosum 0.0250150663006062 0.811208184628974 NA NA NA NA 0.0245796167156528 NA NA NA NA NA 175236596 3.504
SSFA2 ENSG00000138434 2 Lassosum 0.00227766200581458 0.0104183422556527 NA NA NA NA 4.48016305905421 NA NA NA NA NA 182776012 3.52
FAM117B ENSG00000138439 2 Lassosum 0.057456691775161 3.90062000525635e-05 NA NA NA NA -14.0995252477998 NA NA NA NA NA 203567190 3.527
WDR12 ENSG00000138442 2 Lassosum -0.00171390174909991 0.115623053346257 NA NA NA NA -0.12606950000067 NA NA NA NA NA 203812422 3.868
ABI2 ENSG00000138443 2 Lassosum -0.00271990538124056 0.28418119933045 NA NA NA NA 0.225634305726087 NA NA NA NA NA 204247274 2.991
ITGAV ENSG00000138448 2 Lassosum 0.0204376867391909 0.223471514969928 NA NA NA NA -0.204902773970545 NA NA NA NA NA 187500210 3.368
SLC40A1 ENSG00000138449 2 Lassosum -0.00312885970377463 0.015233366841785 NA NA NA NA -1.02019625468528 NA NA NA NA NA 190436894 3.10599999999999
SLC35A5 ENSG00000138459 3 Lassosum 0.0496390585582304 0.247697162682097 NA NA NA NA -0.170188090418601 NA NA NA NA NA 112292490 5.628
DIRC2 ENSG00000138463 3 Lassosum 0.0436176857609342 0.222165705433509 NA NA NA NA -0.333740977631344 NA NA NA NA NA 122556814 2.14
SENP7 ENSG00000138468 3 Lassosum 0.153775148585568 0.298248832236298 NA NA NA NA 0.424166735701659 NA NA NA NA NA 101137567 2.03899999999999
COX17 ENSG00000138495 3 Lassosum 0.000282620445308135 0.289954572338839 NA NA NA NA -0.784279634965685 NA NA NA NA NA 119384830 2.364
PARP9 ENSG00000138496 3 Lassosum 0.0494095565040708 0.89653336493131 NA NA NA NA -0.0157142852868222 NA NA NA NA NA 122265097 2.478
USP8 ENSG00000138592 15 Lassosum 0.0989174244773078 0.277565806215754 NA NA NA NA -0.250549759165104 NA NA NA NA NA 50754928 1.718
SECISBP2L ENSG00000138593 15 Lassosum 0.00173142604281085 0.836138052114237 NA NA NA NA -0.686114181095645 NA NA NA NA NA 49309716 1.357
TMOD3 ENSG00000138594 15 Lassosum 0.0803690238931482 0.368023675913656 NA NA NA NA -0.000723532329747672 NA NA NA NA NA 52180658 1.068
SPPL2A ENSG00000138600 15 Lassosum 0.0265438550451197 0.853670154432145 NA NA NA NA 1.45981076215193 NA NA NA NA NA 51028755 1.281
GLCE ENSG00000138604 15 Lassosum 0.00298040915080511 0.99862670529928 NA NA NA NA -0.000419601813046283 NA NA NA NA NA 69508739 1.541
SHF ENSG00000138606 15 Lassosum 0.0546943469491948 0.130265684906608 NA NA NA NA 0.0697007085866567 NA NA NA NA NA 45476392 0.901999999999994
APH1B ENSG00000138613 15 Lassosum 0.00645608966786393 0.0746880121360818 NA NA NA NA 9.65032408158115 NA NA NA NA NA 63584771 1.294
VWA9 ENSG00000138614 15 Lassosum 0.0504360775181607 0.490909147872343 NA NA NA NA 0.0975585574208232 NA NA NA NA NA 65887359 1.167
CILP ENSG00000138615 15 Lassosum 0.00966854244352333 0.488704315764228 NA NA NA NA 0.0654098518174565 NA NA NA NA NA 65496081 1.125
PARP16 ENSG00000138617 15 Lassosum 0.202643323008201 0.729577615372435 NA NA NA NA -0.0710508586752249 NA NA NA NA NA 65559877 1.14400000000001
PPCDC ENSG00000138621 15 Lassosum 0.00676269639456695 0.035494623173246 NA NA NA NA 0.0135908865088095 NA NA NA NA NA 75362849 1.07299999999999
SEMA7A ENSG00000138623 15 Lassosum 0.00593228524203315 0.841565718571801 NA NA NA NA -0.00209994780852054 NA NA NA NA NA 74714219 1.125
UBL7 ENSG00000138629 15 Lassosum -0.00317610265889501 0.714632635962238 NA NA NA NA -0.0270313001750708 NA NA NA NA NA 74745920 1.131
ARHGAP24 ENSG00000138639 4 Lassosum -0.000859130479339942 0.11334306617439 NA NA NA NA 2.99325447083923 NA NA NA NA NA 86660045 5.32600000000001
FAM13A ENSG00000138640 4 Lassosum -0.00110568010338463 0.767733242297282 NA NA NA NA 2.61572124259168 NA NA NA NA NA 89839827 3.15299999999999
HERC3 ENSG00000138641 4 Lassosum 0.0373924010421031 0.73160869893805 NA NA NA NA 0.0208073138061823 NA NA NA NA NA 89535946 3.247
HERC6 ENSG00000138642 4 Lassosum 0.0295496642618852 0.289080225958292 NA NA NA NA -0.106142091858123 NA NA NA NA NA 89332077 3.33
HERC5 ENSG00000138646 4 Lassosum -0.00167325187223755 0.357166735371989 NA NA NA NA -0.24159101352212 NA NA NA NA NA 89402791 2.78399999999999
C4orf21 ENSG00000138658 4 Lassosum 0.112922256943728 0.274974523426528 NA NA NA NA 0.476853990805367 NA NA NA NA NA 113509321 3.252
AP1AR ENSG00000138660 4 Lassosum 0.0338628560342986 0.897106246290118 NA NA NA NA -0.00631596240316782 NA NA NA NA NA 113172048 2.703
COPS4 ENSG00000138663 4 Lassosum 0.000372996532591485 0.59413364008403 NA NA NA NA 0.0942476284107252 NA NA NA NA NA 83976285 3.208
HNRNPD ENSG00000138668 4 Lassosum 0.0150610449597478 0.668408950155046 NA NA NA NA 0.201230072290821 NA NA NA NA NA 83284653 2.581
RASGEF1B ENSG00000138670 4 Lassosum 0.00346935110022795 0.279760839650522 NA NA NA NA 0.0279681824914102 NA NA NA NA NA 82370314 2.79199999999999
SEC31A ENSG00000138674 4 Lassosum -0.000327531296074879 0.726972242440363 NA NA NA NA 0.320873398776655 NA NA NA NA NA 83781066 3.179
AGPAT9 ENSG00000138678 4 Lassosum 0.0278072540204274 0.156535662273271 NA NA NA NA 3.84408093440127 NA NA NA NA NA 84492047 2.90300000000001
BBS7 ENSG00000138686 4 Lassosum 0.00881584834233506 NA NA NA NA NA NA NA NA NA NA NA 122768623 3.169
KIAA1109 ENSG00000138688 4 Lassosum 0.0327356763506762 8.73384426014735e-10 NA NA NA NA 0.940076777963243 NA NA NA NA NA 123178700 2.61199999999999
RAP1GDS1 ENSG00000138698 4 Lassosum -0.0030601750557897 0.207053692007092 NA NA NA NA -5.93470648475682 NA NA NA NA NA 99273773 3.245
LARP1B ENSG00000138709 4 Lassosum -0.00313750252439404 0.14280259514639 NA NA NA NA -0.277917053122601 NA NA NA NA NA 129063254 2.47499999999999
MMRN1 ENSG00000138722 4 Lassosum 0.0307271845599676 0.551427627637718 NA NA NA NA 0.0509333666185634 NA NA NA NA NA 90838231 3.14400000000001
PDE5A ENSG00000138735 4 Lassosum 0 NA NA NA NA NA NA NA NA NA NA NA 120482848 2.63099999999999
PRDM5 ENSG00000138738 4 Lassosum 0.234900383591956 0.134105751539263 NA NA NA NA -0.262667354215539 NA NA NA NA NA 121725049 2.733
NAAA ENSG00000138744 4 Lassosum 0.376930587609069 0.644821669983026 NA NA NA NA 0.294997926172277 NA NA NA NA NA 76847006 2.94300000000001
NUP54 ENSG00000138750 4 Lassosum 0.0196996987907609 0.205640765121636 NA NA NA NA 0.0915186402339222 NA NA NA NA NA 77052740 3.03799999999998
CXCL9 ENSG00000138755 4 Lassosum -0.0031934858552789 0.933084653757984 NA NA NA NA 0.000956112255582034 NA NA NA NA NA 76925534 2.601
BMP2K ENSG00000138756 4 Lassosum 0.00583234862260407 0.42041615423693 NA NA NA NA -0.00468192410861666 NA NA NA NA NA 79767511 2.82499999999999
G3BP2 ENSG00000138757 4 Lassosum 0.00653552137409508 0.194351191364428 NA NA NA NA -2.1309915374967 NA NA NA NA NA 76608837 2.733
SEPT11 ENSG00000138758 4 Lassosum 0.0573878157079252 0.260511885027593 NA NA NA NA -0.219116370844329 NA NA NA NA NA 77916196 3.12799999999999
SCARB2 ENSG00000138760 4 Lassosum 0.0193614419840984 0.639157551065796 NA NA NA NA 0.149391415844326 NA NA NA NA NA 77107468 2.619
CCNG2 ENSG00000138764 4 Lassosum 0.0132538465178703 0.608653582646386 NA NA NA NA -0.108107472780392 NA NA NA NA NA 78216423 3.11500000000001
CNOT6L ENSG00000138767 4 Lassosum 0.0191087505359604 0.753081629772334 NA NA NA NA 0.92493859379349 NA NA NA NA NA 78687655 2.64599999999999
USO1 ENSG00000138768 4 Lassosum 0.0841673286040988 0.132561714357564 NA NA NA NA 7.9658164797597 NA NA NA NA NA 76692572 2.54900000000001
ANXA3 ENSG00000138772 4 Lassosum -0.000212157272806657 0.768188620269393 NA NA NA NA -0.0580105841112508 NA NA NA NA NA 79502135 2.661
PPA2 ENSG00000138777 4 Lassosum 0.101126400384698 0.566753451889917 NA NA NA NA -0.0516811699047527 NA NA NA NA NA 106342736 2.42999999999998
CENPE ENSG00000138778 4 Lassosum -0.00322643911378573 0.171876974013443 NA NA NA NA 0.00687523637105422 NA NA NA NA NA 104073264 2.58500000000001
GSTCD ENSG00000138780 4 Lassosum 0.0279783074591807 0.0464057790640618 NA NA NA NA 0.287872522349203 NA NA NA NA NA 106699410 2.404
INTS12 ENSG00000138785 4 Lassosum 0.0131229788058824 5.71544822799571e-05 NA NA NA NA -0.15865483923149 NA NA NA NA NA 106710463 2.59100000000001
CASP6 ENSG00000138794 4 Lassosum -0.00279767318267687 0.984339468411312 NA NA NA NA -0.00146215070073681 NA NA NA NA NA 110617262 2.49800000000002
LEF1 ENSG00000138795 4 Lassosum -0.00286909894960985 0.894840141886229 NA NA NA NA 0.00723523118912409 NA NA NA NA NA 109029406 2.637
HADH ENSG00000138796 4 Lassosum 0.0126528139678886 0.303807490520628 NA NA NA NA 0.0271837241685627 NA NA NA NA NA 108933600 2.44
EGF ENSG00000138798 4 Lassosum 0.036199621545271 0.504433214398471 NA NA NA NA 0.0940541312048044 NA NA NA NA NA 110883731 2.67999999999998
PAPSS1 ENSG00000138801 4 Lassosum 0.34484404192433 0.587734880231337 NA NA NA NA 2.29765414255658 NA NA NA NA NA 108576520 2.60400000000001
SEC24B ENSG00000138802 4 Lassosum -0.00314267530264756 0.954888164714838 NA NA NA NA 0.000435788512847716 NA NA NA NA NA 110408490 2.80099999999999
PPP3CA ENSG00000138814 4 Lassosum -0.00325709334458879 0.0640046575012945 NA NA NA NA 0.239524084647452 NA NA NA NA NA 102107000 2.68600000000001
SLC39A8 ENSG00000138821 4 Lassosum 0.0576440051034061 0.0753164194368226 NA NA NA NA -0.426909915794088 NA NA NA NA NA 103262306 2.62100000000001
FBN2 ENSG00000138829 5 Lassosum 0.18552027884153 0.432287821471618 NA NA NA NA 0.963091711222548 NA NA NA NA NA 127794239 3.66899999999998
MAPK8IP3 ENSG00000138834 16 Lassosum 0 NA NA NA NA NA NA NA NA NA NA NA 1788251 0.99799999999999
RGS3 ENSG00000138835 9 Lassosum 0.206688851350595 0.233810439310965 NA NA NA NA 0.820723145111877 NA NA NA NA NA 116283514 2.744
GUCD1 ENSG00000138867 22 Lassosum 0.00518846243914461 0.0663449711998089 NA NA NA NA -0.038957517480072 NA NA NA NA NA 24944154 0.640000000000015
RNF185 ENSG00000138942 22 Lassosum 0.107236415512736 0.804243594626277 NA NA NA NA 0.118494802940425 NA NA NA NA NA 31579583 1.30099999999999
PARVG ENSG00000138964 22 Lassosum 0.0696040222104768 0.249815373362478 NA NA NA NA -0.171899017764029 NA NA NA NA NA 44592124 1.05199999999999
B4GALNT3 ENSG00000139044 12 Lassosum 0.531763264957219 0.862632734722525 NA NA NA NA 0.0967896339759595 NA NA NA NA NA 621102 2.81300000000002
PDE6H ENSG00000139053 12 Lassosum 0.0600764255407374 0.612051897347002 NA NA NA NA 0.0545828320106413 NA NA NA NA NA 15130377 1.42699999999999
ERP27 ENSG00000139055 12 Lassosum 0.074645022588817 0.718154182618189 NA NA NA NA 2.51653382833965 NA NA NA NA NA 15079492 1.233
ETV6 ENSG00000139083 12 Lassosum -0.00313148578736722 0.863461184068606 NA NA NA NA -0.0339369494342631 NA NA NA NA NA 11923673 1.596
GABARAPL1 ENSG00000139112 12 Lassosum 0.0346253769500026 0.965553035674379 NA NA NA NA 0.011681708604928 NA NA NA NA NA 10370392 1.41199999999998
KIF21A ENSG00000139116 12 Lassosum 0.021007841854578 0.998674508849499 NA NA NA NA -0.00160997385845452 NA NA NA NA NA 39762111 1.58799999999999
CPNE8 ENSG00000139117 12 Lassosum 0.00987400742434752 0.0177865797105865 NA NA NA NA -0.248270888358206 NA NA NA NA NA 39170928 1.38400000000001
YARS2 ENSG00000139131 12 Lassosum 0.000164897975055589 0.832491990052242 NA NA NA NA 0.00175439752085427 NA NA NA NA NA 32894630 1.64099999999999
FGD4 ENSG00000139132 12 Lassosum 0.0160496595951328 0.518065503260159 NA NA NA NA -0.100781338409507 NA NA NA NA NA 32675723 2.125
ALG10 ENSG00000139133 12 Lassosum -0.00300265964208402 0.585542905790087 NA NA NA NA -0.142162559959298 NA NA NA NA NA 34178922 1.15299999999999
FAM60A ENSG00000139146 12 Lassosum 0.0088705054147189 0.731590951926752 NA NA NA NA 0.0546870619217169 NA NA NA NA NA 31456755 1.68799999999999
AEBP2 ENSG00000139154 12 Lassosum 0.0215669889862239 0.770855689916619 NA NA NA NA -0.0123620062693717 NA NA NA NA NA 19715357 1.602
METTL20 ENSG00000139160 12 Lassosum 0.0357690389957014 0.227307120071753 NA NA NA NA -0.3002616346445 NA NA NA NA NA 31813071 1.50800000000001
ETNK1 ENSG00000139163 12 Lassosum 0.00196837974337594 0.820931944504297 NA NA NA NA 0.0262796480801367 NA NA NA NA NA 22808327 1.47800000000001
ZCRB1 ENSG00000139168 12 Lassosum 0.000749032088394497 0.714853817935574 NA NA NA NA 0.0666305598441388 NA NA NA NA NA 42712900 1.62800000000001
TMEM117 ENSG00000139173 12 Lassosum -0.00313935565324597 0.667559706585438 NA NA NA NA 0.107472205400378 NA NA NA NA NA 44506657 1.43199999999999
PRICKLE1 ENSG00000139174 12 Lassosum 0.0697430939981064 0.298665703979282 NA NA NA NA 0.0114624626708055 NA NA NA NA NA 42918148 1.46000000000001
C1RL ENSG00000139178 12 Lassosum -0.00216831228183967 0.0453221184342769 NA NA NA NA -0.0560740478027128 NA NA NA NA NA 7252026 1.25999999999999
NDUFA9 ENSG00000139180 12 Lassosum 0.002333906398029 0.336925937891389 NA NA NA NA -0.150610538261503 NA NA NA NA NA 4756282 1.96799999999999
CLSTN3 ENSG00000139182 12 Lassosum -0.00196413231050507 0.00726108629006695 NA NA NA NA -0.103876501890913 NA NA NA NA NA 7296917 1.24600000000001
KLRG1 ENSG00000139187 12 Lassosum -0.00323271139479453 0.444306082263902 NA NA NA NA 0.0899671489815463 NA NA NA NA NA 9132998 1.21899999999999
VAMP1 ENSG00000139190 12 Lassosum 0.320436827065399 0.279786748043125 NA NA NA NA 2.12623344061989 NA NA NA NA NA 6575778 1.28700000000001
TAPBPL ENSG00000139192 12 Lassosum 0.387973185578102 0.173795880514174 NA NA NA NA -8.82355412405326 NA NA NA NA NA 6568269 1.44
CD27 ENSG00000139193 12 Lassosum 0.0423484996467525 0.0208822289967856 NA NA NA NA -0.253259583913359 NA NA NA NA NA 6557458 1.44699999999997
