# Supplementary material for: SUMMIT: An integrative approach for better transcriptomic data imputation improves causal gene identification
Source: Nat Commun. 2022 Oct 25;13:6336. doi: 10.1038/s41467-022-34016-y (PMC9593997; doi:10.1038/s41467-022-34016-y)
Supplement: Supplementary file 7 — Source Data [file 41467_2022_34016_MOESM7_ESM.zip › Source Data/Figure-3/real-data-new/Lassosum/AST/AST-62]

gene_symbol gene_id chromosome model_best r2_test p_SCAD p_ElNet p_LASSO p_MCP p_MNet z_SCAD z_ElNet z_LASSO z_MCP z_MNet p_ACAT gene_pos runtime
RBP5 ENSG00000139194 12 Lassosum 0 NA NA NA NA NA NA NA NA NA NA NA 7278909 3.791
PEX5 ENSG00000139197 12 Lassosum 0.00138519771204304 0.998444692344122 NA NA NA NA -1.32000135120192e-05 NA NA NA NA NA 7356225 2.276
PIANP ENSG00000139200 12 Lassosum 0.00387720454150842 0.397828024197122 NA NA NA NA 0.034319296354315 NA NA NA NA NA 6806462 2.006
AMIGO2 ENSG00000139211 12 Lassosum 0.0332130325012631 0.18129769628301 NA NA NA NA -0.961699215012281 NA NA NA NA NA 47471612 2.267
SCAF11 ENSG00000139218 12 Lassosum 0.0140690464170273 0.207702226049178 NA NA NA NA 0.280418381379636 NA NA NA NA NA 46349408 2.169
LLPH ENSG00000139233 12 Lassosum -0.00310833998136961 0.605147410914862 NA NA NA NA 0.0392764881549721 NA NA NA NA NA 66520695 2.679
RPL14P1 ENSG00000139239 12 Lassosum 0.0070446125624497 0.364609647966841 NA NA NA NA 0.0909051588753213 NA NA NA NA NA 63359429 2.045
MARCH9 ENSG00000139266 12 Lassosum -0.00257046424469531 0.0545595161471646 NA NA NA NA 0.240925562707142 NA NA NA NA NA 58151535 2.358
INHBE ENSG00000139269 12 Lassosum 0.00520731229934668 0.000508934748925038 NA NA NA NA -0.303668684458021 NA NA NA NA NA 57849584 2.017
GLIPR1 ENSG00000139278 12 Lassosum 0.147557472205507 0.00693091573202243 NA NA NA NA -7.03385396612874 NA NA NA NA NA 75886046 2.306
PHLDA1 ENSG00000139289 12 Lassosum -0.0024110431817268 0.441694937939035 NA NA NA NA -0.0822269732454571 NA NA NA NA NA 76423469 2.259
TMEM19 ENSG00000139291 12 Lassosum 0.0341571480538831 0.134462971334165 NA NA NA NA -0.384278028787699 NA NA NA NA NA 72088851 2.15
DUSP6 ENSG00000139318 12 Lassosum -0.00130147288708793 0.0768110497295738 NA NA NA NA 5.30298891729962 NA NA NA NA NA 89744028 2.075
POC1B ENSG00000139323 12 Lassosum 0.0668492274093488 0.949366306535455 NA NA NA NA 0.00596058847584435 NA NA NA NA NA 89866648 1.972
TMTC3 ENSG00000139324 12 Lassosum 0.00794767957855291 0.752467122439969 NA NA NA NA -0.0174013369645632 NA NA NA NA NA 88564868 1.752
SNRPF ENSG00000139343 12 Lassosum 0.0458053656838777 0.190150046577123 NA NA NA NA -0.00907560277816011 NA NA NA NA NA 96275156 2.088
AMDHD1 ENSG00000139344 12 Lassosum 0.20455989076381 0.368124409247548 NA NA NA NA 3.56833191644634 NA NA NA NA NA 96349720 2.28
NEDD1 ENSG00000139350 12 Lassosum 0.256114268571979 0.0896358258018925 NA NA NA NA -7.51832321737584 NA NA NA NA NA 97324065 2.105
SYCP3 ENSG00000139351 12 Lassosum -0.00302566540131655 0.773804615303141 NA NA NA NA -0.0655361813146245 NA NA NA NA NA 102127838 2.338
GAS2L3 ENSG00000139354 12 Lassosum 0.0111316600814786 0.479024288337571 NA NA NA NA -0.000312597531238812 NA NA NA NA NA 100994762 2.154
SLC15A4 ENSG00000139370 12 Lassosum -0.0030133336891196 0.0182563555547461 NA NA NA NA 0.55894078515598 NA NA NA NA NA 129293133 2.228
TDG ENSG00000139372 12 Lassosum 0.00415322218506031 0.201740696771585 NA NA NA NA 7.25310732724853 NA NA NA NA NA 104371117 2.393
C12orf52 ENSG00000139405 12 Lassosum 0.0620485824759791 0.64221071809557 NA NA NA NA -2.52056551090691 NA NA NA NA NA 113626752 1.865
SDSL ENSG00000139410 12 Lassosum 0.0886788124239705 0.0768886484657677 NA NA NA NA 2.43879162595394 NA NA NA NA NA 113868061 2.348
MMAB ENSG00000139428 12 Lassosum 0.00795353384717101 0.628021315153379 NA NA NA NA 4.13091342840829 NA NA NA NA NA 110002467 1.693
GLTP ENSG00000139433 12 Lassosum 0.0170363735100871 0.120740299252739 NA NA NA NA 0.658914317473397 NA NA NA NA NA 110303520 1.666
GIT2 ENSG00000139436 12 Lassosum 0.00920145500324132 0.00388328316300117 NA NA NA NA 0.479344911739375 NA NA NA NA NA 110400900 2.001
TCHP ENSG00000139437 12 Lassosum -0.00217254113748866 0.303672590115264 NA NA NA NA 0.0322652038652764 NA NA NA NA NA 110379857 1.674
FAM222A ENSG00000139438 12 Lassosum 0 NA NA NA NA NA NA NA NA NA NA NA 110180172 1.925
NUPL1 ENSG00000139496 13 Lassosum 0.0264518869961289 0.113107294988014 NA NA NA NA -0.0664068268311445 NA NA NA NA NA 25899800 2.05699999999999
MTMR6 ENSG00000139505 13 Lassosum 0.121337933372173 0.316756831125685 NA NA NA NA 0.172144514708425 NA NA NA NA NA 25832227 1.806
SLC46A3 ENSG00000139508 13 Lassosum -0.00309159693949645 0.43393244857266 NA NA NA NA -0.283142506927115 NA NA NA NA NA 29283654 1.511
SLC7A1 ENSG00000139514 13 Lassosum 0.0307631384353482 0.342053713749867 NA NA NA NA 0.282184293219098 NA NA NA NA NA 30126686 1.39699999999999
LNX2 ENSG00000139517 13 Lassosum 0.063139027862158 0.358317859019315 NA NA NA NA 0.436996172290332 NA NA NA NA NA 28157295 1.515
SUOX ENSG00000139531 12 Lassosum 0.0950862289270363 9.93712238683824e-15 NA NA NA NA 38.787880029975 NA NA NA NA NA 56395694 2.417
CCDC65 ENSG00000139537 12 Lassosum -0.000251762916619436 0.377529663172455 NA NA NA NA -0.173039435299832 NA NA NA NA NA 49311758 2.08199999999999
SLC39A5 ENSG00000139540 12 Lassosum 0 NA NA NA NA NA NA NA NA NA NA NA 56627731 1.577
TARBP2 ENSG00000139546 12 Lassosum 0.0310047177927829 0.578346247799684 NA NA NA NA 0.0383839772571496 NA NA NA NA NA 53897460 1.66199999999999
RDH16 ENSG00000139547 12 Lassosum -0.000283694940383938 1.16091164761558e-05 NA NA NA NA -5.51143390150132 NA NA NA NA NA 57349188 1.74299999999999
ACVRL1 ENSG00000139567 12 Lassosum -0.00159201797561681 0.701319827235166 NA NA NA NA -0.0896471590898141 NA NA NA NA NA 52308918 1.69800000000001
GPR84 ENSG00000139572 12 Lassosum -0.00306850036638062 0.177812626632323 NA NA NA NA -0.0918408788605471 NA NA NA NA NA 54757250 1.64800000000001
NPFF ENSG00000139574 12 Lassosum 0.000437677401057046 0.397584611065349 NA NA NA NA 0.034152480959995 NA NA NA NA NA 53901238 1.777
NABP2 ENSG00000139579 12 Lassosum 0.00458805884672298 0.0874977102686871 NA NA NA NA 0.119433759491894 NA NA NA NA NA 56619718 1.744
N4BP2L1 ENSG00000139597 13 Lassosum 0.00997376107940839 0.177849299168384 NA NA NA NA 0.00485837844084478 NA NA NA NA NA 32988588 1.767
CELA1 ENSG00000139610 12 Lassosum 0.174883527406738 0.736626505785257 NA NA NA NA -0.105084885517814 NA NA NA NA NA 51731345 2.017
SMARCC2 ENSG00000139613 12 Lassosum 0.0412075565075085 3.96338080450658e-06 NA NA NA NA -0.97171280345961 NA NA NA NA NA 56570059 1.723
BRCA2 ENSG00000139618 13 Lassosum -0.000102835792324951 0.623013104947895 NA NA NA NA 0.0112627904530095 NA NA NA NA NA 32931708 1.842
KANSL2 ENSG00000139620 12 Lassosum 0.126796186252537 0.455207064868426 NA NA NA NA 0.135462380576 NA NA NA NA NA 49061602 2.149
CERS5 ENSG00000139624 12 Lassosum 0.0170711112443249 0.438904500032665 NA NA NA NA -0.251738743336844 NA NA NA NA NA 50542431 1.512
MAP3K12 ENSG00000139625 12 Lassosum 0.0645263985853484 0.347672392720012 NA NA NA NA -1.19579348801424 NA NA NA NA NA 53884060 1.755
ITGB7 ENSG00000139626 12 Lassosum 0.00385139410414359 0.30759108734884 NA NA NA NA -0.298138773085074 NA NA NA NA NA 53593096 1.86800000000001
GALNT6 ENSG00000139629 12 Lassosum 0.0819473516734768 0.327136072232438 NA NA NA NA -3.1978794221679 NA NA NA NA NA 51765441 1.78999999999999
CSAD ENSG00000139631 12 Lassosum 0.00170546134182548 0.736855763296563 NA NA NA NA -0.265193922819662 NA NA NA NA NA 53563291 1.806
LMBR1L ENSG00000139636 12 Lassosum 0.0193449228753088 0.40497209165985 NA NA NA NA -0.000791188196656943 NA NA NA NA NA 49497801 1.56999999999999
C12orf10 ENSG00000139637 12 Lassosum 0.000634809138304604 0.965836721840124 NA NA NA NA -0.0297721353673365 NA NA NA NA NA 53697215 1.738
ESYT1 ENSG00000139641 12 Lassosum -0.00173559006846546 0.117606725926534 NA NA NA NA -0.0324393980482003 NA NA NA NA NA 56525244 1.48999999999999
TMBIM6 ENSG00000139644 12 Lassosum 0.00051414916910586 0.523065246828412 NA NA NA NA 0.112803645270376 NA NA NA NA NA 50130112 1.384
ANKRD52 ENSG00000139645 12 Lassosum -0.00235475165432919 1.81207030847823e-09 NA NA NA NA -0.440376915732246 NA NA NA NA NA 56641883 1.387
ZNF740 ENSG00000139651 12 Lassosum 0.0645703777272739 0.150027695535923 NA NA NA NA 0.0194352810996731 NA NA NA NA NA 53578846 2.13000000000001
WDFY2 ENSG00000139668 13 Lassosum -0.00159667894850402 0.77449904510015 NA NA NA NA 0.940551033972243 NA NA NA NA NA 52247407 1.605
HNRNPA1L2 ENSG00000139675 13 Lassosum 0.00477224566997547 0.872053960245605 NA NA NA NA -0.00346643968288516 NA NA NA NA NA 53204762 1.518
LPAR6 ENSG00000139679 13 Lassosum 0 NA NA NA NA NA NA NA NA NA NA NA 48991273 1.628
ESD ENSG00000139684 13 Lassosum 0.00246226243438474 0.404676033790543 NA NA NA NA 0.241140304929252 NA NA NA NA NA 47358379 1.28800000000001
RB1 ENSG00000139687 13 Lassosum 0.00535104770588135 0.0227521848474395 NA NA NA NA -0.253304467000288 NA NA NA NA NA 48967004 1.185
SBNO1 ENSG00000139697 12 Lassosum 0.0133761602059855 2.30161928000148e-05 NA NA NA NA -0.792417419178135 NA NA NA NA NA 123811523 1.89399999999999
MORN3 ENSG00000139714 12 Lassosum 0.172101058168262 0.762935657515519 NA NA NA NA 0.474544982949176 NA NA NA NA NA 122099780 1.82000000000001
SETD1B ENSG00000139718 12 Lassosum -0.00101910282525863 0.862407641853641 NA NA NA NA 0.00565661615409379 NA NA NA NA NA 122256324 1.38499999999999
VPS33A ENSG00000139719 12 Lassosum 0.0117459273294853 0.890734217860546 NA NA NA NA 0.0514905791609463 NA NA NA NA NA 122732589 1.816
VPS37B ENSG00000139722 12 Lassosum 0.0255751599403311 0.762846334314212 NA NA NA NA -0.0300828308067665 NA NA NA NA NA 123365436 2.018
RHOF ENSG00000139725 12 Lassosum -0.00319431731676922 0.616797293266462 NA NA NA NA -0.082180945942827 NA NA NA NA NA 122223962 1.37899999999999
DENR ENSG00000139726 12 Lassosum -0.00149357072318801 0.580545451835551 NA NA NA NA -0.00390467013749272 NA NA NA NA NA 123246466 1.44900000000001
DIAPH3 ENSG00000139734 13 Lassosum -0.00196894065654574 0.961167702567353 NA NA NA NA -0.0038322309127024 NA NA NA NA NA 60488919 2.21200000000002
SLAIN1 ENSG00000139737 13 Lassosum 0.00590346126343633 0.0447547616522361 NA NA NA NA -0.207510215944636 NA NA NA NA NA 78305200 1.226
RBM26 ENSG00000139746 13 Lassosum 0.00491319817224301 5.22658804480357e-05 NA NA NA NA -3.63644302955369 NA NA NA NA NA 79933287 1.73499999999999
MBNL2 ENSG00000139793 13 Lassosum 0 NA NA NA NA NA NA NA NA NA NA NA 97960031 1.23400000000001
ABHD13 ENSG00000139826 13 Lassosum -0.00267017474736386 6.6625646576906e-06 NA NA NA NA 1.20364483841196 NA NA NA NA NA 108878665 1.39299999999997
RAB20 ENSG00000139832 13 Lassosum 0.193085670851367 0.267340560894081 NA NA NA NA 0.453808076818842 NA NA NA NA NA 111194748 1.65900000000002
GRTP1 ENSG00000139835 13 Lassosum 0.0024190832687021 0.811012276352838 NA NA NA NA 0.0479032725795744 NA NA NA NA NA 113998475 1.047
CUL4A ENSG00000139842 13 Lassosum 0.00635004794723704 0.024760482259194 NA NA NA NA 0.0267076500792625 NA NA NA NA NA 113890975 1.136
CDH24 ENSG00000139880 14 Lassosum -0.00309053636124856 0.48796361668479 NA NA NA NA 0.0327474074087275 NA NA NA NA NA 23521509 1.79499999999999
REM2 ENSG00000139890 14 Lassosum 0.0560261877581607 0.339473801338897 NA NA NA NA 0.064713059278776 NA NA NA NA NA 23354634 1.76300000000001
CBLN3 ENSG00000139899 14 Lassosum 0.351396215889476 0.599978905242469 NA NA NA NA 0.683506202779186 NA NA NA NA NA 24897949 1.62099999999998
TSSK4 ENSG00000139908 14 Lassosum 0.00125443054362273 0.000407598575429717 NA NA NA NA 1.11045296759949 NA NA NA NA NA 24676235 1.45800000000003
FITM1 ENSG00000139914 14 Lassosum 0 NA NA NA NA NA NA NA NA NA NA NA 24601271 1.82300000000001
TMX1 ENSG00000139921 14 Lassosum 0.150984509103307 0.882451251079956 NA NA NA NA 0.0221191436686862 NA NA NA NA NA 51714819 1.46000000000001
FRMD6 ENSG00000139926 14 Lassosum -0.00106328512407083 0.608062580256539 NA NA NA NA 0.00269722694570571 NA NA NA NA NA 52076631 1.58799999999999
PELI2 ENSG00000139946 14 Lassosum 0.0217431207836378 0.334553380327337 NA NA NA NA 0.0658474968125626 NA NA NA NA NA 56676388 1.63200000000001
RTN1 ENSG00000139970 14 Lassosum 0.0396764883538555 0.0383297021998122 NA NA NA NA -0.416673599760593 NA NA NA NA NA 60200189 1.23699999999999
SLC38A6 ENSG00000139974 14 Lassosum 0.00686831307884828 0.879707827305078 NA NA NA NA 0.00513403384486 NA NA NA NA NA 61499141 1.221
NAA30 ENSG00000139977 14 Lassosum 0.124487709726898 0.778158745537502 NA NA NA NA -0.0924416121361315 NA NA NA NA NA 57869948 1.47300000000001
DCAF5 ENSG00000139990 14 Lassosum -0.00304038714716715 0.606774216601224 NA NA NA NA 0.0205240790364901 NA NA NA NA NA 69568732 1.39400000000001
RAB15 ENSG00000139998 14 Lassosum 0.124586369778043 0.35462286090471 NA NA NA NA -0.20226741841426 NA NA NA NA NA 65426013 1.404
WDR89 ENSG00000140006 14 Lassosum -0.00163799707439227 0.141157084082638 NA NA NA NA -0.179546220735174 NA NA NA NA NA 64086168 1.28299999999999
ESR2 ENSG00000140009 14 Lassosum 0.0304299443919528 0.159421293407911 NA NA NA NA 0.235818342548446 NA NA NA NA NA 64677890 1.328
STON2 ENSG00000140022 14 Lassosum 0.0363800289701286 0.202141978735555 NA NA NA NA 0.183787207087253 NA NA NA NA NA 81814904 1.28199999999998
EFCAB11 ENSG00000140025 14 Lassosum 0.016135363356499 0.300312377443936 NA NA NA NA -0.0180318757461316 NA NA NA NA NA 90341067 1.577
GPR65 ENSG00000140030 14 Lassosum 0.0295312512256218 0.637606688973593 NA NA NA NA -0.071805641709109 NA NA NA NA NA 88474943 1.23400000000001
PTGR2 ENSG00000140043 14 Lassosum 0.119153329562254 0.955035877934901 NA NA NA NA -0.00578602919531877 NA NA NA NA NA 74336038 1.27699999999999
JDP2 ENSG00000140044 14 Lassosum -0.00295644786681182 0.713636314237495 NA NA NA NA -0.0184171206117906 NA NA NA NA NA 75917616 1.25300000000001
SLC24A4 ENSG00000140090 14 Lassosum 0.102272068450092 0.141325547723527 NA NA NA NA -0.446707331916265 NA NA NA NA NA 92875760 1.398
