# Supplementary material for: SUMMIT: An integrative approach for better transcriptomic data imputation improves causal gene identification
Source: Nat Commun. 2022 Oct 25;13:6336. doi: 10.1038/s41467-022-34016-y (PMC9593997; doi:10.1038/s41467-022-34016-y)
Supplement: Supplementary file 7 — Source Data [file 41467_2022_34016_MOESM7_ESM.zip › Source Data/Figure-3/real-data-new/Lassosum/AST/AST-63]

gene_symbol gene_id chromosome model_best r2_test p_SCAD p_ElNet p_LASSO p_MCP p_MNet z_SCAD z_ElNet z_LASSO z_MCP z_MNet p_ACAT gene_pos runtime
FBLN5 ENSG00000140092 14 Lassosum 0.114220077718866 0.253696983264986 NA NA NA NA 0.574811871316607 NA NA NA NA NA 92375043 3.494
C14orf79 ENSG00000140104 14 Lassosum 0.0226493114998363 0.302046811289553 NA NA NA NA -2.07646106922595 NA NA NA NA NA 105464465 1.968
WARS ENSG00000140105 14 Lassosum 0.18382679384806 0.866360086374519 NA NA NA NA -0.0388063036465082 NA NA NA NA NA 100821633 1.835
WDR20 ENSG00000140153 14 Lassosum -0.00267752245245556 0.680250070250041 NA NA NA NA 0.291886202296965 NA NA NA NA NA 102648512 1.652
NIPA2 ENSG00000140157 15 Lassosum -0.00254917036569946 NA NA NA NA NA NA NA NA NA NA NA 23019555 2.638
HERC2P2 ENSG00000140181 15 Lassosum -0.00311324707832017 0.871711914250041 NA NA NA NA -0.10572224933246 NA NA NA NA NA 23330254 1.208
SLC12A6 ENSG00000140199 15 Lassosum -0.000827207659135576 0.127014616104829 NA NA NA NA 9.65157125005378 NA NA NA NA NA 34577860 1.905
MFAP1 ENSG00000140259 15 Lassosum 0 NA NA NA NA NA NA NA NA NA NA NA 44106845 1.382
TCF12 ENSG00000140262 15 Lassosum -0.00248417918447297 0.15057490092135 NA NA NA NA 0.209284366807778 NA NA NA NA NA 57401150 1.432
SORD ENSG00000140263 15 Lassosum 0.0560247525014076 0.71716806175951 NA NA NA NA 0.0353823548154211 NA NA NA NA NA 45342342 1.394
SERF2 ENSG00000140264 15 Lassosum 0.012316476855622 0.110147454861113 NA NA NA NA -0.0922024222300224 NA NA NA NA NA 44082036 1.276
ZSCAN29 ENSG00000140265 15 Lassosum 0.069888139900537 0.431338430148648 NA NA NA NA -2.03731602506235 NA NA NA NA NA 43656796 1.38
LYSMD2 ENSG00000140280 15 Lassosum -0.00121093867464617 0.812407454644004 NA NA NA NA 0.35134763792117 NA NA NA NA NA 52029495 1.393
SLC27A2 ENSG00000140284 15 Lassosum 0 NA NA NA NA NA NA NA NA NA NA NA 50501492 1.554
HDC ENSG00000140287 15 Lassosum -0.00322027067012298 0.950868956982754 NA NA NA NA 0.000507177483423099 NA NA NA NA NA 50546201 1.592
BNIP2 ENSG00000140299 15 Lassosum 0.0470775935938493 0.596412077197848 NA NA NA NA 0.0383626129117874 NA NA NA NA NA 59966539 1.432
GTF2A2 ENSG00000140307 15 Lassosum 0.166646387801454 0.764221966220549 NA NA NA NA -0.115243436464177 NA NA NA NA NA 59940000 1.676
SRP14 ENSG00000140319 15 Lassosum -0.00300586661066804 0.5807296446075 NA NA NA NA -2.13648437330532 NA NA NA NA NA 40329664 1.59
BAHD1 ENSG00000140320 15 Lassosum 0.0307482920328046 0.983586785460259 NA NA NA NA 4.73226956663801e-05 NA NA NA NA NA 40746180 1.485
CDAN1 ENSG00000140326 15 Lassosum -0.00166249303868193 0.942265830958221 NA NA NA NA 0.0086849213213105 NA NA NA NA NA 43022540 1.12200000000001
TLE3 ENSG00000140332 15 Lassosum 0.00261859501555939 0.000542977203034283 NA NA NA NA 0.643486141488364 NA NA NA NA NA 70365322 1.499
ANP32A ENSG00000140350 15 Lassosum 0.0100158829451276 0.693212175184888 NA NA NA NA -0.0361278217154367 NA NA NA NA NA 69092055 1.366
COMMD4 ENSG00000140365 15 Lassosum -0.0017151879526407 0.217946390402558 NA NA NA NA -0.194656636138102 NA NA NA NA NA 75631250 1.46
UBE2Q2 ENSG00000140367 15 Lassosum 0.0126981808914193 0.0671404542258938 NA NA NA NA 7.24607667731275 NA NA NA NA NA 76164520 1.386
PSTPIP1 ENSG00000140368 15 Lassosum 0.00906411970021048 0.00854958011387066 NA NA NA NA 1.37402430349288 NA NA NA NA NA 77307686 1.41
ETFA ENSG00000140374 15 Lassosum 0.129011294466059 0.079980708677474 NA NA NA NA -0.459213114211527 NA NA NA NA NA 76555754 1.115
BCL2A1 ENSG00000140379 15 Lassosum -0.00315302858428024 0.20260443684828 NA NA NA NA 0.38877514483706 NA NA NA NA NA 80258509 1.587
HMG20A ENSG00000140382 15 Lassosum 0.0120047790136549 0.995171980872956 NA NA NA NA 0.00166596063982734 NA NA NA NA NA 77745351 1.35400000000001
SCAPER ENSG00000140386 15 Lassosum 0.250662542412675 0.00128449710716118 NA NA NA NA -59.1761299537042 NA NA NA NA NA 76919155 1.377
TSPAN3 ENSG00000140391 15 Lassosum 0.019423245974261 0.0651280820163992 NA NA NA NA 0.891408252204202 NA NA NA NA NA 77356342 1.488
WDR61 ENSG00000140395 15 Lassosum 0.0597847534540901 0.289094085498577 NA NA NA NA 1.36950470903558 NA NA NA NA NA 78581156 1.364
NCOA2 ENSG00000140396 8 Lassosum 0.0184806909849472 0.00119039117119595 NA NA NA NA 1.63483783282068 NA NA NA NA NA 71169018 4.54
NEIL1 ENSG00000140398 15 Lassosum -0.003215926555451 0.344026217334727 NA NA NA NA -1.51888908208378 NA NA NA NA NA 75643444 1.87
MAN2C1 ENSG00000140400 15 Lassosum 0.27538270638509 0.60548846141505 NA NA NA NA 3.75782227092241 NA NA NA NA NA 75654552 1.521
DNAJA4 ENSG00000140403 15 Lassosum 0.0118605737916785 0.394300776177232 NA NA NA NA 2.33928964963288 NA NA NA NA NA 78565483 1.815
MESDC1 ENSG00000140406 15 Lassosum 0.000426158531329435 0.710312076897449 NA NA NA NA 0.375668844122106 NA NA NA NA NA 81294818 2.126
TPM1 ENSG00000140416 15 Lassosum -0.000962999574474654 0.802587270712361 NA NA NA NA -0.422917250694585 NA NA NA NA NA 63349472 1.352
IGF1R ENSG00000140443 15 Lassosum 0.00294053951098494 0.517791550944113 NA NA NA NA 0.0172265802243243 NA NA NA NA NA 99349979 1.396
ARRDC4 ENSG00000140450 15 Lassosum 0.385617708495328 0.288803082085384 NA NA NA NA -0.366770776354058 NA NA NA NA NA 98489926 1.744
PIF1 ENSG00000140451 15 Lassosum 0.0347768326385084 0.0191100473679687 NA NA NA NA 0.0484650170891339 NA NA NA NA NA 65112849 1.071
USP3 ENSG00000140455 15 Lassosum 0.126849890351192 0.531564345690645 NA NA NA NA 0.375125085702699 NA NA NA NA NA 63841816 1.215
CYP11A1 ENSG00000140459 15 Lassosum 0 NA NA NA NA NA NA NA NA NA NA NA 74645090 1.26700000000001
BBS4 ENSG00000140463 15 Lassosum 0.15282477532955 0.0434016687010566 NA NA NA NA 0.205736448358404 NA NA NA NA NA 73004672 1.05500000000001
PML ENSG00000140464 15 Lassosum 0.00524729337058871 0.545224022797378 NA NA NA NA -0.124656032357055 NA NA NA NA NA 74313583 1.297
ADAMTS17 ENSG00000140470 15 Lassosum -0.00324890731433736 0.746007567238796 NA NA NA NA 0.0103919762884594 NA NA NA NA NA 100697002 1.449
LINS ENSG00000140471 15 Lassosum 0.0792237448993198 0.591747640348157 NA NA NA NA 0.300041024580067 NA NA NA NA NA 101121504 1.81999999999999
ULK3 ENSG00000140474 15 Lassosum 0.159674036835725 0.300493402256281 NA NA NA NA 1.17968379977475 NA NA NA NA NA 75132072 1.07299999999999
PCSK6 ENSG00000140479 15 Lassosum -0.003170277844742 0.590776652780021 NA NA NA NA -0.0652919401045468 NA NA NA NA NA 101953111 1.41300000000001
SCAMP2 ENSG00000140497 15 Lassosum 0.119028668976037 0.498343439299983 NA NA NA NA -0.082758529341063 NA NA NA NA NA 75150888 1.053
HAPLN3 ENSG00000140511 15 Lassosum -0.0031812324931848 0.665702983935175 NA NA NA NA 0.0374178205152861 NA NA NA NA NA 89429688 1.575
POLG ENSG00000140521 15 Lassosum -0.0019841527477602 0.3580221631412 NA NA NA NA 0.0940304076016037 NA NA NA NA NA 89868813 1.212
FANCI ENSG00000140525 15 Lassosum 0.00864910021154208 0.551149857371489 NA NA NA NA -0.0422345390511058 NA NA NA NA NA 89823836 1.29900000000001
ABHD2 ENSG00000140526 15 Lassosum 0.0121578549135337 0.0507596975972299 NA NA NA NA -0.524590995482691 NA NA NA NA NA 89688140 1.23
TICRR ENSG00000140534 15 Lassosum 5.02352663745986e-05 0.66750503179895 NA NA NA NA 9.28572434028461e-06 NA NA NA NA NA 90146500 1.401
DET1 ENSG00000140543 15 Lassosum 0.0209236494203042 0.165231898734122 NA NA NA NA 0.507796858728212 NA NA NA NA NA 89072348 1.34399999999999
MFGE8 ENSG00000140545 15 Lassosum 0.0947792989819707 0.0278491757814366 NA NA NA NA 0.831390124398062 NA NA NA NA NA 89449279 1.65100000000001
ZNF710 ENSG00000140548 15 Lassosum 0.0252459058606088 0.296172395883721 NA NA NA NA 0.0163628645891635 NA NA NA NA NA 90585031 1.20899999999999
UNC45A ENSG00000140553 15 Lassosum -0.000878987782520824 0.00134154462839485 NA NA NA NA -0.100994604697877 NA NA NA NA NA 91484525 1.34699999999999
MCTP2 ENSG00000140563 15 Lassosum 0.0583694329222515 0.728177122144888 NA NA NA NA -0.0781650712244379 NA NA NA NA NA 94899199 1.883
FURIN ENSG00000140564 15 Lassosum 0.0277495279427323 0.347703305981106 NA NA NA NA 0.113782702716761 NA NA NA NA NA 91419255 1.258
IQGAP1 ENSG00000140575 15 Lassosum 0.156123809823675 0.295166013295965 NA NA NA NA 0.639394357915355 NA NA NA NA NA 90988462 1.408
CRTC3 ENSG00000140577 15 Lassosum 0.00479889501620268 0.4373598241083 NA NA NA NA -0.669047312764685 NA NA NA NA NA 91130867 1.345
EFTUD1 ENSG00000140598 15 Lassosum 0.00346726104757733 0.64587639119503 NA NA NA NA -0.0955573828905829 NA NA NA NA NA 82488837 1.29300000000001
SEC11A ENSG00000140612 15 Lassosum 0.0381500758651572 0.366855261337062 NA NA NA NA 0.131472620311418 NA NA NA NA NA 85236361 1.26600000000001
GLYR1 ENSG00000140632 16 Lassosum 0.00011499591549724 0.707114421608879 NA NA NA NA 0.00677219239246535 NA NA NA NA NA 4875273 2.32199999999999
PMM2 ENSG00000140650 16 Lassosum 0.0882407488382292 0.898591577862321 NA NA NA NA 0.0200539212901042 NA NA NA NA NA 8912934 1.52000000000001
SLC5A2 ENSG00000140675 16 Lassosum 0.0109941068310229 0.572970906350144 NA NA NA NA 0.0268941748337232 NA NA NA NA NA 31498252 1.17
ITGAX ENSG00000140678 16 Lassosum 0.206146350041769 0.368075277450754 NA NA NA NA 0.787712554561791 NA NA NA NA NA 31380386 0.909999999999997
TGFB1I1 ENSG00000140682 16 Lassosum 0 NA NA NA NA NA NA NA NA NA NA NA 31486093 0.962000000000003
C16orf58 ENSG00000140688 16 Lassosum -0.0029488188032134 0.501892408255742 NA NA NA NA 0.0386240645118072 NA NA NA NA NA 31510711 1.145
ARMC5 ENSG00000140691 16 Lassosum 0.00938699050835368 0.372482964066503 NA NA NA NA 0.0761712242700748 NA NA NA NA NA 31473944 0.876000000000005
PARN ENSG00000140694 16 Lassosum 0.0241369831323764 0.144853411498718 NA NA NA NA -0.252170445457731 NA NA NA NA NA 14628071 1.03400000000001
FTO ENSG00000140718 16 Lassosum 0.0281660809447895 0.0424536042801977 NA NA NA NA -0.296150043737519 NA NA NA NA NA 53946864 1.496
UQCRC2 ENSG00000140740 16 Lassosum 0.00304522244484484 0.738936652650708 NA NA NA NA -0.00643063970196539 NA NA NA NA NA 21979481 1.193
CDR2 ENSG00000140743 16 Lassosum 0.0536809172293337 0.132362263871255 NA NA NA NA 1.03881506031966 NA NA NA NA NA 22402871 0.954999999999998
IGSF6 ENSG00000140749 16 Lassosum 0.017318097275133 0.011868835720012 NA NA NA NA 0.253060036078295 NA NA NA NA NA 21658295 0.98599999999999
ARHGAP17 ENSG00000140750 16 Lassosum 0.0111580228797696 0.0113323359164553 NA NA NA NA -0.0212358867635922 NA NA NA NA NA 24978846 1.29300000000001
NKD1 ENSG00000140807 16 Lassosum 0.035258654288622 0.0215293147735393 NA NA NA NA 0.154347861668843 NA NA NA NA NA 50626444 1.39800000000001
DHX38 ENSG00000140829 16 Lassosum 0.0078669972893447 0.591061226363873 NA NA NA NA -0.028181327169664 NA NA NA NA NA 72137136 1.026
TXNL4B ENSG00000140830 16 Lassosum 0.0108994979624352 0.620127808992478 NA NA NA NA 0.297154887110412 NA NA NA NA NA 72103259 1.11
ZFHX3 ENSG00000140836 16 Lassosum 0.0289278412118594 0.698995324583791 NA NA NA NA 0.00381624974350225 NA NA NA NA NA 72955190 1.27199999999999
CLEC18B ENSG00000140839 16 Lassosum -0.000540269579328401 0.193898390433829 NA NA NA NA -0.580720900222419 NA NA NA NA NA 74448948 1.521
CPNE2 ENSG00000140848 16 Lassosum 0.231511913592077 0.97109722039321 NA NA NA NA -0.00497143802545455 NA NA NA NA NA 57154163 1.248
NLRC5 ENSG00000140853 16 Lassosum 0.198348255977985 0.0902811533085425 NA NA NA NA 0.371946013422981 NA NA NA NA NA 57070420 1.27900000000001
KATNB1 ENSG00000140854 16 Lassosum 0.021252964449105 0.00318806391697533 NA NA NA NA 0.3144377506551 NA NA NA NA NA 57780402 1.373
KIFC3 ENSG00000140859 16 Lassosum -0.00287730720686397 0.596543798573234 NA NA NA NA -0.00779108110203001 NA NA NA NA NA 57844543 1.27
NUDT7 ENSG00000140876 16 Lassosum 0.241176598794357 0.738770106090652 NA NA NA NA 0.987786414479058 NA NA NA NA NA 77766284 2.22199999999999
CMTM3 ENSG00000140931 16 Lassosum 0.137426323410704 0.0426206799944851 NA NA NA NA -0.218482675396499 NA NA NA NA NA 66642786 1.107
CMTM2 ENSG00000140932 16 Lassosum 0 NA NA NA NA NA NA NA NA NA NA NA 66617764 1.18699999999998
NOL3 ENSG00000140939 16 Lassosum 0 NA NA NA NA NA NA NA NA NA NA NA 67206850 0.935000000000002
MAP1LC3B ENSG00000140941 16 Lassosum 0.0623327502967174 0.0852164354373552 NA NA NA NA 3.74888022214969 NA NA NA NA NA 87427993 1.64400000000001
MBTPS1 ENSG00000140943 16 Lassosum 0.115002464286479 0.354724896430612 NA NA NA NA 0.320772389970343 NA NA NA NA NA 84118939 2.26399999999998
CDH13 ENSG00000140945 16 Lassosum 0.00591896151692239 0.372308162436272 NA NA NA NA 0.0285947883406566 NA NA NA NA NA 83245306 2.40900000000002
ZCCHC14 ENSG00000140948 16 Lassosum 0.0699936226495298 0.022592963016481 NA NA NA NA 2.96135028024576 NA NA NA NA NA 87482751 1.58600000000001
KIAA1609 ENSG00000140950 16 Lassosum 0.108610542688644 0.215472764358533 NA NA NA NA -0.254391307415997 NA NA NA NA NA 84549660 1.90000000000001
OSGIN1 ENSG00000140961 16 Lassosum 0.134631348909366 0.982631721126868 NA NA NA NA 0.00234967645117129 NA NA NA NA NA 83990912 2.29100000000003
IRF8 ENSG00000140968 16 Lassosum -0.0022777388880113 0.14474158159713 NA NA NA NA 0.036956093079535 NA NA NA NA NA 85944312 1.79399999999998
RHOT2 ENSG00000140983 16 Lassosum 0.0226743209913071 0.920050380243899 NA NA NA NA 0.000281228279888082 NA NA NA NA NA 721130 1.22800000000001
RPL3L ENSG00000140986 16 Lassosum 5.52871545884681e-05 0.673574326672223 NA NA NA NA -0.0578452547981069 NA NA NA NA NA 2000791 1.01299999999998
ZSCAN32 ENSG00000140987 16 Lassosum 0 NA NA NA NA NA NA NA NA NA NA NA 3441575 1.03800000000001
