# Supplementary material for: SUMMIT: An integrative approach for better transcriptomic data imputation improves causal gene identification
Source: Nat Commun. 2022 Oct 25;13:6336. doi: 10.1038/s41467-022-34016-y (PMC9593997; doi:10.1038/s41467-022-34016-y)
Supplement: Supplementary file 7 — Source Data [file 41467_2022_34016_MOESM7_ESM.zip › Source Data/Figure-3/real-data-new/Lassosum/AST/AST-64]

gene_symbol gene_id chromosome model_best r2_test p_SCAD p_ElNet p_LASSO p_MCP p_MNet z_SCAD z_ElNet z_LASSO z_MCP z_MNet p_ACAT gene_pos runtime
RPS2 ENSG00000140988 16 Lassosum 0.0492995969965179 0.414541539867981 NA NA NA NA 0.0274737461048173 NA NA NA NA NA 2013457 2.774
NDUFB10 ENSG00000140990 16 Lassosum 0.0735219417158205 0.469774203019661 NA NA NA NA -0.0955670491373889 NA NA NA NA NA 2010742 1.74
PDPK1 ENSG00000140992 16 Lassosum -0.00324400736855912 0.742313283212648 NA NA NA NA 0.00904726669889244 NA NA NA NA NA 2620577 1.392
TIGD7 ENSG00000140993 16 Lassosum -0.00119339296576015 0.0737300798346416 NA NA NA NA -1.02540688593558 NA NA NA NA NA 3352280 1.223
DEF8 ENSG00000140995 16 Lassosum 0.00515965007986774 0.00964078168542018 NA NA NA NA -0.0793895389543119 NA NA NA NA NA 90024400 1.201
TCF25 ENSG00000141002 16 Lassosum 0.00292212261439595 0.908804821100551 NA NA NA NA -0.123859877087974 NA NA NA NA NA 89958896 1.297
GALNS ENSG00000141012 16 Lassosum 0.142337896934875 0.000890566176783732 NA NA NA NA -0.846207429813477 NA NA NA NA NA 88901760 1.244
GAS8 ENSG00000141013 16 Lassosum 0.023019052164405 0.670161524012783 NA NA NA NA -0.0239123885893658 NA NA NA NA NA 90098710 1.31
MED9 ENSG00000141026 17 Lassosum -0.00306311213168819 0.678992777508225 NA NA NA NA 0.00132008197184274 NA NA NA NA NA 17388420 2.454
NCOR1 ENSG00000141027 17 Lassosum 0.140557488393002 0.0180546723855618 NA NA NA NA 0.342712861939071 NA NA NA NA NA 16028108 1.056
CDRT15P1 ENSG00000141028 17 Lassosum 0.151725145764899 0.019413999994976 NA NA NA NA 1.37128187107487 NA NA NA NA NA 13928396 1.766
COPS3 ENSG00000141030 17 Lassosum 0.210871511509887 0.304801245828216 NA NA NA NA -4.71554292934908 NA NA NA NA NA 17167374 1.259
GID4 ENSG00000141034 17 Lassosum 0.00327368682855911 0.139638829963722 NA NA NA NA 0.213494410627486 NA NA NA NA NA 17957162 1.224
ZNF287 ENSG00000141040 17 Lassosum 0 NA NA NA NA NA NA NA NA NA NA NA 16463610 0.963000000000001
KSR1 ENSG00000141068 17 Lassosum 0.328683060810569 0.0865534942459038 NA NA NA NA -2.82333680546869 NA NA NA NA NA 25868565 0.963000000000001
CIRH1A ENSG00000141076 16 Lassosum 0.0459664863225701 0.141954179320179 NA NA NA NA -1.42885811422704 NA NA NA NA NA 69184067 2.16
RANBP10 ENSG00000141084 16 Lassosum 0.00232439395086359 0.0654679322386863 NA NA NA NA -3.00583564827561 NA NA NA NA NA 67798780 1.494
DPEP3 ENSG00000141096 16 Lassosum 0.0891549244729827 0.000181487659488964 NA NA NA NA -1.79184207964666 NA NA NA NA NA 68012149 0.917999999999999
GFOD2 ENSG00000141098 16 Lassosum 0.000985405445987908 0.0173240356294377 NA NA NA NA 0.0742272286360504 NA NA NA NA NA 67730879 1.268
NOB1 ENSG00000141101 16 Lassosum -0.00305378222175756 0.000148961038292242 NA NA NA NA 0.455563442280249 NA NA NA NA NA 69782306 0.934999999999999
PRPSAP2 ENSG00000141127 17 Lassosum 0.030845606362999 0.87584364151014 NA NA NA NA 0.0257559162910484 NA NA NA NA NA 18788989 1.367
MYO19 ENSG00000141140 17 Lassosum 0.0942140938538316 0.13915403663805 NA NA NA NA 0.167641463620618 NA NA NA NA NA 34875380 1.344
DDX52 ENSG00000141141 17 Lassosum 0.0440728159678627 0.797784542445123 NA NA NA NA 0.0397109706657733 NA NA NA NA NA 35986640 1.412
RASL10B ENSG00000141150 17 Lassosum -0.00324304748297366 0.757823635918845 NA NA NA NA 0.0246877285545822 NA NA NA NA NA 34064604 0.963999999999999
UNC45B ENSG00000141161 17 Lassosum 0.0804150146284216 0.219871851635198 NA NA NA NA -0.146868947192306 NA NA NA NA NA 33495600 1.29
PCTP ENSG00000141179 17 Lassosum 0.0166398524351673 0.364805973906385 NA NA NA NA -0.691787632351967 NA NA NA NA NA 53874265 1.48
C17orf80 ENSG00000141219 17 Lassosum 0.151163032221058 0.656320595369619 NA NA NA NA -0.0886642151120039 NA NA NA NA NA 71236731 1.289
TOB1 ENSG00000141232 17 Lassosum 0.0595502399214013 0.509059983192409 NA NA NA NA -0.375795071552769 NA NA NA NA NA 48942461 1.421
VPS53 ENSG00000141252 17 Lassosum 0.121065217658709 0.232317634667579 NA NA NA NA -0.230086781448636 NA NA NA NA NA 518432 0.857999999999997
SGSM2 ENSG00000141258 17 Lassosum 0.0420622158152777 0.00787373249442129 NA NA NA NA -0.375282975946472 NA NA NA NA NA 2262572 1.129
NPEPPS ENSG00000141279 17 Lassosum 0.049027494352344 0.87195572682359 NA NA NA NA -0.0424771543397797 NA NA NA NA NA 45650474 1.032
SKAP1 ENSG00000141293 17 Lassosum 0.0178946740445269 0.0132169018665646 NA NA NA NA -0.328246242338992 NA NA NA NA NA 46359219 1.324
LRRC46 ENSG00000141294 17 Lassosum 0.162030943599944 0.599412964838583 NA NA NA NA -0.0952548572328142 NA NA NA NA NA 45912036 0.975000000000001
SCRN2 ENSG00000141295 17 Lassosum 0.2561876839855 0.00152838236778411 NA NA NA NA 1.23070111347829 NA NA NA NA NA 45916878 1.066
SSH2 ENSG00000141298 17 Lassosum 0.0513046306585492 0.00514802849536607 NA NA NA NA -111.104078728227 NA NA NA NA NA 28105125 1.043
ARSG ENSG00000141337 17 Lassosum -0.00296722451955245 0.058946469586451 NA NA NA NA 0.25647292510636 NA NA NA NA NA 66337097 1.22000000000001
G6PC3 ENSG00000141349 17 Lassosum 0.0382133718617411 0.674332257145324 NA NA NA NA 0.0857542235302977 NA NA NA NA NA 42150906 1.108
CLTC ENSG00000141367 17 Lassosum 0.00738747420825547 0.735676565325961 NA NA NA NA 0.0104088968918958 NA NA NA NA NA 57735445 0.935000000000002
BCAS3 ENSG00000141376 17 Lassosum 0.0215803061838074 0.733398187905734 NA NA NA NA -0.00327640704850318 NA NA NA NA NA 59112506 0.807000000000002
PTRH2 ENSG00000141378 17 Lassosum -0.00163284055013069 0.404343515166997 NA NA NA NA -0.00528920917358835 NA NA NA NA NA 57768492 0.844000000000001
SS18 ENSG00000141380 18 Lassosum 0.0142687338631606 0.415448426418469 NA NA NA NA 0.0231130942817647 NA NA NA NA NA 23633879 1.852
TAF4B ENSG00000141384 18 Lassosum -0.00311629945855474 0.058965840329608 NA NA NA NA 0.286611255145834 NA NA NA NA NA 23888774 1.61
AFG3L2 ENSG00000141385 18 Lassosum 0.000657896504838273 0.505560462250061 NA NA NA NA -0.220274446741661 NA NA NA NA NA 12353128 1.108
SLMO1 ENSG00000141391 18 Lassosum -0.00252436400564959 0.630408259309367 NA NA NA NA -0.0671804023197233 NA NA NA NA NA 12420066 1.096
IMPA2 ENSG00000141401 18 Lassosum 0.0493752236508663 0.47274329290765 NA NA NA NA -0.116172981741704 NA NA NA NA NA 12005950 1.23099999999999
GNAL ENSG00000141404 18 Lassosum -0.00308105143738291 0.72854313300501 NA NA NA NA 0.00505680024340612 NA NA NA NA NA 11787319 1.111
SLC39A6 ENSG00000141424 18 Lassosum 0.0248423037014547 0.000789854507468848 NA NA NA NA 1.35390217918437 NA NA NA NA NA 33698921 1.294
RPRD1A ENSG00000141425 18 Lassosum -0.00233791238550807 0.0647497794226405 NA NA NA NA -1.02577482870071 NA NA NA NA NA 33605944 0.976999999999997
C18orf21 ENSG00000141428 18 Lassosum 0.00808608783067599 0.326568634919919 NA NA NA NA 0.0356985703723824 NA NA NA NA NA 33555643 1.072
GALNT1 ENSG00000141429 18 Lassosum 0.0170088937429921 0.0389881327093206 NA NA NA NA 9.2368274811088 NA NA NA NA NA 33226439 1.137
ESCO1 ENSG00000141446 18 Lassosum -0.00323213512555398 0.220077441445575 NA NA NA NA -0.0192703205539207 NA NA NA NA NA 19145043 0.822999999999993
OSBPL1A ENSG00000141447 18 Lassosum -0.000777028315644746 0.87973574335545 NA NA NA NA -0.0508032422830574 NA NA NA NA NA 21859926 1.116
GATA6 ENSG00000141448 18 Lassosum -0.00273590495742471 0.979133970923245 NA NA NA NA 0.000152510268712289 NA NA NA NA NA 19765947 0.858999999999995
C18orf8 ENSG00000141452 18 Lassosum 0.0769331558894224 0.0759760110912353 NA NA NA NA -0.30375328606301 NA NA NA NA NA 21097609 1.05000000000001
PELP1 ENSG00000141456 17 Lassosum 0.00913051051551439 0.0155989251652839 NA NA NA NA 0.827907049083142 NA NA NA NA NA 4591155 1.35499999999999
NPC1 ENSG00000141458 18 Lassosum 0.00943154962825787 0.242300152172302 NA NA NA NA 0.434682258602196 NA NA NA NA NA 21126584 1.70400000000001
SLC14A1 ENSG00000141469 18 Lassosum 0.0751170331551503 0.508957737395418 NA NA NA NA -0.107897925464604 NA NA NA NA NA 43318288 1.215
ARRB2 ENSG00000141480 17 Lassosum 0.0254121291370428 0.0201386353131592 NA NA NA NA -0.863363195836785 NA NA NA NA NA 4619289 1.661
ZMYND15 ENSG00000141497 17 Lassosum 0.139514392672087 0.645079600240478 NA NA NA NA -0.0990993339678441 NA NA NA NA NA 4646365 1.093
WRAP53 ENSG00000141499 17 Lassosum 0.0178111812001772 0.465011791894382 NA NA NA NA 0.117445027291688 NA NA NA NA NA 7598104 1.42100000000001
MINK1 ENSG00000141503 17 Lassosum -0.0011374997074558 0.321010584834915 NA NA NA NA -5.60407646828095 NA NA NA NA NA 4769019 1.226
SAT2 ENSG00000141504 17 Lassosum 0.067441623281486 0.916892196408941 NA NA NA NA -0.031127425431932 NA NA NA NA NA 7530373 1.14
ASGR1 ENSG00000141505 17 Lassosum 0 NA NA NA NA NA NA NA NA NA NA NA 7079816 1.253
PIK3R5 ENSG00000141506 17 Lassosum 0.0651387846420007 0.82023265055689 NA NA NA NA 0.00460986463567264 NA NA NA NA NA 8825631 1.291
TP53 ENSG00000141510 17 Lassosum 0 NA NA NA NA NA NA NA NA NA NA NA 7577976 1.07899999999999
CCDC40 ENSG00000141519 17 Lassosum 0.155561205379039 0.657576528381785 NA NA NA NA 0.0249332504413624 NA NA NA NA NA 78042423 1.16800000000001
ARHGDIA ENSG00000141522 17 Lassosum 0.00601950601593315 0.166524638820331 NA NA NA NA 0.20522880798062 NA NA NA NA NA 79827439 0.932000000000002
TMC6 ENSG00000141524 17 Lassosum 0.0548992761345309 0.676407722609042 NA NA NA NA 0.0338473378339139 NA NA NA NA NA 76117513 1.28399999999999
SLC16A3 ENSG00000141526 17 Lassosum 0.0582919646619237 0.441703013592892 NA NA NA NA 0.166437144738002 NA NA NA NA NA 80202639 0.897000000000006
CARD14 ENSG00000141527 17 Lassosum 0.119612593919199 0.434610026044381 NA NA NA NA 0.0418526828689488 NA NA NA NA NA 78163460 1.291
TTYH2 ENSG00000141540 17 Lassosum 0.0324436647973287 0.718319974290202 NA NA NA NA 0.213350717888107 NA NA NA NA NA 72233904 1.16500000000001
RAB40B ENSG00000141542 17 Lassosum 0.000291049928835663 0.201971638063109 NA NA NA NA -0.12300024279227 NA NA NA NA NA 80634726 0.831000000000003
EIF4A3 ENSG00000141543 17 Lassosum -0.00324231472505376 0.132368587030685 NA NA NA NA 1.04181399877109 NA NA NA NA NA 78114997 1.15900000000001
CSNK1D ENSG00000141551 17 Lassosum 0.10236958923572 0.00845274554610852 NA NA NA NA 0.682915295374738 NA NA NA NA NA 80214253 0.925000000000011
ANAPC11 ENSG00000141552 17 Lassosum 0.0127851856305259 0.359887022014243 NA NA NA NA -0.573255870407915 NA NA NA NA NA 79853766 1.02000000000001
TBCD ENSG00000141556 17 Lassosum 0.14947530948749 0.35577530615531 NA NA NA NA 0.347174144618496 NA NA NA NA NA 80805332 0.833999999999989
FN3KRP ENSG00000141560 17 Lassosum 0.142998333045708 0.210797617275535 NA NA NA NA 7.52751362313089 NA NA NA NA NA 80681381 1.069
NARF ENSG00000141562 17 Lassosum 0.00339579475891394 0.745761107456275 NA NA NA NA -0.0075733220922518 NA NA NA NA NA 80431099 0.766999999999996
RPTOR ENSG00000141564 17 Lassosum 0.103269425981545 0.0647823293371051 NA NA NA NA 4.26544058898586 NA NA NA NA NA 78729395 1.07599999999999
FOXK2 ENSG00000141568 17 Lassosum 0.0142708671443248 0.389890576119646 NA NA NA NA 0.0322117485255751 NA NA NA NA NA 80540063 0.759
TRIM65 ENSG00000141569 17 Lassosum 0.083231510159984 0.715736262402389 NA NA NA NA -0.169556844816376 NA NA NA NA NA 73884750 0.954999999999998
CBX8 ENSG00000141570 17 Lassosum 0 NA NA NA NA NA NA NA NA NA NA NA 77770706 1.059
SECTM1 ENSG00000141574 17 Lassosum 0.0439760104073207 0.0265516184245062 NA NA NA NA 0.408723329549993 NA NA NA NA NA 80285425 0.887999999999991
RNF157 ENSG00000141576 17 Lassosum 0.0488764923953289 0.00816040894248913 NA NA NA NA -3.93603801926072 NA NA NA NA NA 74187494 1.021
AZI1 ENSG00000141577 17 Lassosum -0.00117557464389484 0.709033412095574 NA NA NA NA -0.0694711280853708 NA NA NA NA NA 79180096 1.005
WDR45B ENSG00000141580 17 Lassosum 0.144039859147956 0.0866019840159966 NA NA NA NA -0.278955713387474 NA NA NA NA NA 80589433 0.844000000000008
CBX4 ENSG00000141582 17 Lassosum 0.0158923864411883 0.774184855222526 NA NA NA NA -0.0256876221246503 NA NA NA NA NA 77810091 1.05699999999999
RNF165 ENSG00000141622 18 Lassosum -0.00116069878521285 0.468894561923603 NA NA NA NA 0.00712182170050043 NA NA NA NA NA 43974937 1.39800000000001
DYM ENSG00000141627 18 Lassosum 0.0748779709259257 0.020118606966492 NA NA NA NA 19.089299658659 NA NA NA NA NA 46778878 1.718
ELAC1 ENSG00000141642 18 Lassosum 0.00517305611127317 0.19863292295312 NA NA NA NA -0.13985552091238 NA NA NA NA NA 48504426 1.03400000000001
MBD1 ENSG00000141644 18 Lassosum 0 NA NA NA NA NA NA NA NA NA NA NA 47800698 1.16199999999999
SMAD4 ENSG00000141646 18 Lassosum -0.00302221653285417 0.000356899863091425 NA NA NA NA -16.3222532753962 NA NA NA NA NA 48552912 1.232
TNFRSF11A ENSG00000141655 18 Lassosum 0.0474190721986864 0.245981399473815 NA NA NA NA 0.0559983325905565 NA NA NA NA NA 60025518 1.14100000000001
ZCCHC2 ENSG00000141664 18 Lassosum 0.0195806218684771 0.00686743448698268 NA NA NA NA 6.85956416801486 NA NA NA NA NA 60222591 1.149
PMAIP1 ENSG00000141682 18 Lassosum 0.0173414940896256 0.434730088523006 NA NA NA NA -0.58916752616217 NA NA NA NA NA 57569359 1.203
LEPREL4 ENSG00000141696 17 Lassosum 0 NA NA NA NA NA NA NA NA NA NA NA 39963527 1.673
NT5C3B ENSG00000141698 17 Lassosum 0.386423368584138 0.0280266429141353 NA NA NA NA -1.71897182661097 NA NA NA NA NA 39986929 0.86699999999999
FAM134C ENSG00000141699 17 Lassosum 0.0105363239908195 0.00108674144414045 NA NA NA NA -0.0327146992545258 NA NA NA NA NA 40747086 0.779000000000011
PIP4K2B ENSG00000141720 17 Lassosum 0.0249320028429224 0.0242186167809622 NA NA NA NA -0.104967217291715 NA NA NA NA NA 36939160 0.911999999999992
ERBB2 ENSG00000141736 17 Lassosum -0.00319684253321584 1.80668679239714e-41 NA NA NA NA -21.6446555893917 NA NA NA NA NA 37865423 0.819000000000003
