# Supplementary material for: SUMMIT: An integrative approach for better transcriptomic data imputation improves causal gene identification
Source: Nat Commun. 2022 Oct 25;13:6336. doi: 10.1038/s41467-022-34016-y (PMC9593997; doi:10.1038/s41467-022-34016-y)
Supplement: Supplementary file 7 — Source Data [file 41467_2022_34016_MOESM7_ESM.zip › Source Data/Figure-3/real-data-new/Lassosum/AST/AST-65]

gene_symbol gene_id chromosome model_best r2_test p_SCAD p_ElNet p_LASSO p_MCP p_MNet z_SCAD z_ElNet z_LASSO z_MCP z_MNet p_ACAT gene_pos runtime
MIEN1 ENSG00000141741 17 Lassosum -0.00288322405990327 6.39702114889812e-09 NA NA NA NA 0.601842271941376 NA NA NA NA NA 37885894 2.402
PNMT ENSG00000141744 17 Lassosum 0.0153567962192247 2.3826890632749e-31 NA NA NA NA -0.571801019836457 NA NA NA NA NA 37825481 1.506
IGFBP4 ENSG00000141753 17 Lassosum 0.00188437809084785 3.75427405006835e-05 NA NA NA NA -7.62255356953361 NA NA NA NA NA 38606842 1.337
FKBP10 ENSG00000141756 17 Lassosum -0.00100103845204225 0.956684159621841 NA NA NA NA 0.00429721217815549 NA NA NA NA NA 39974198 1.228
TXNL4A ENSG00000141759 18 Lassosum 0.00116226986562584 0.439196330262551 NA NA NA NA 0.106831291555363 NA NA NA NA NA 77763408 2.955
CACNA1A ENSG00000141837 19 Lassosum 0.0524329589024566 0.0624511713845843 NA NA NA NA 0.0260864963557818 NA NA NA NA NA 13526030 1.431
CTB-55O6.8 ENSG00000141854 19 Lassosum 0.0176614163597282 0.317729468708614 NA NA NA NA -0.73709413984384 NA NA NA NA NA 14184611 0.880000000000001
SAMD1 ENSG00000141858 19 Lassosum -0.00159324687306639 0.728882965127339 NA NA NA NA 0.0365489395824904 NA NA NA NA NA 14200250 1.041
BRD4 ENSG00000141867 19 Lassosum 0.0342647703651595 0.470432753367071 NA NA NA NA -0.00131029123508882 NA NA NA NA NA 15395501 1.273
SLC39A3 ENSG00000141873 19 Lassosum 0.159443597375954 0.0172560162425253 NA NA NA NA 0.699885070218506 NA NA NA NA NA 2736176 1.146
NFIC ENSG00000141905 19 Lassosum 0.0472005580594295 0.0387624618716178 NA NA NA NA -0.354235497707629 NA NA NA NA NA 3414388 1.038
TPGS1 ENSG00000141933 19 Lassosum 0.0149277114181833 0.528823095115038 NA NA NA NA 0.464479929289114 NA NA NA NA NA 513476 0.994
PPAP2C ENSG00000141934 19 Lassosum -0.00142238820428187 0.00115332287784055 NA NA NA NA 0.692876431196833 NA NA NA NA NA 286218 0.916999999999998
PRDM15 ENSG00000141956 21 Lassosum 0.0709055851471795 0.385381734729762 NA NA NA NA 0.751112430135482 NA NA NA NA NA 43258988 1.853
PFKL ENSG00000141959 21 Lassosum 0.0125398131517549 0.161613478145985 NA NA NA NA -2.23607330567283 NA NA NA NA NA 45733596 0.971999999999998
VAV1 ENSG00000141968 19 Lassosum -0.000839406592590963 0.117522033366985 NA NA NA NA -0.437982326329043 NA NA NA NA NA 6815051 1.101
MVB12A ENSG00000141971 19 Lassosum 0.056552745178667 0.0768506128994449 NA NA NA NA -0.390648726072182 NA NA NA NA NA 17530532 1.502
SH3GL1 ENSG00000141985 19 Lassosum -0.00286600761644173 0.00607979085837286 NA NA NA NA 0.18358312514516 NA NA NA NA NA 4380455 0.959000000000003
DUS3L ENSG00000141994 19 Lassosum 0.261818280832755 0.754136491664223 NA NA NA NA 0.0863308703895297 NA NA NA NA NA 5788039 1.125
DPP9 ENSG00000142002 19 Lassosum 0.19155142008456 0.974013745559064 NA NA NA NA -0.00247690607539917 NA NA NA NA NA 4699960 1.129
DMRTC2 ENSG00000142025 19 Lassosum 0.209027849011587 0.158098359702748 NA NA NA NA 0.034580462698533 NA NA NA NA NA 42352603 0.751999999999999
CCDC97 ENSG00000142039 19 Lassosum 0.000431318241773226 0.633185043899456 NA NA NA NA 0.469156990209102 NA NA NA NA NA 41823441 0.965000000000003
TMEM91 ENSG00000142046 19 Lassosum 0.0790226979917935 0.511785488288336 NA NA NA NA 0.0994020966493823 NA NA NA NA NA 41873402 0.817
ZFP14 ENSG00000142065 19 Lassosum 0.00241495771542177 0.766814194728631 NA NA NA NA -0.0266144908374458 NA NA NA NA NA 36848631 0.896000000000001
SIRT3 ENSG00000142082 11 Lassosum 0.0278511523444517 0.895394125216072 NA NA NA NA -0.00443022901128886 NA NA NA NA NA 226194 2.582
IFITM3 ENSG00000142089 11 Lassosum 0.208642998063209 0.671191133415474 NA NA NA NA 0.110055169245503 NA NA NA NA NA 323603 2.072
ATHL1 ENSG00000142102 11 Lassosum 0.0877273300948462 0.021105306922044 NA NA NA NA 1.09449442039674 NA NA NA NA NA 292621 2.037
COL6A1 ENSG00000142156 21 Lassosum 0.0206565815748065 0.377102498239088 NA NA NA NA -1.19505985243634 NA NA NA NA NA 47413307 0.856000000000002
IFNAR1 ENSG00000142166 21 Lassosum 0.0234811161924544 0.883636037143332 NA NA NA NA -0.0234335265107229 NA NA NA NA NA 34714451 0.756
SOD1 ENSG00000142168 21 Lassosum 0.0014806811585818 0.363392490791805 NA NA NA NA 0.237647725035792 NA NA NA NA NA 33036589 0.781999999999996
COL6A2 ENSG00000142173 21 Lassosum 0.0905619944423295 0.997009996658398 NA NA NA NA -0.000240411504173617 NA NA NA NA NA 47535387 0.909999999999997
SIK1 ENSG00000142178 21 Lassosum 0.0125066529028828 0.627020027468063 NA NA NA NA -0.00550676076393946 NA NA NA NA NA 44840701 0.538000000000004
TRPM2 ENSG00000142185 21 Lassosum 0.243770968255374 0.557802918011787 NA NA NA NA -0.0527793295396469 NA NA NA NA NA 45816505 0.633000000000003
SCYL1 ENSG00000142186 11 Lassosum 0.0126647708130125 0.00278063571084947 NA NA NA NA 0.0554072815146604 NA NA NA NA NA 65299361 2.427
TMEM50B ENSG00000142188 21 Lassosum 0.134575698455001 0.387484314146579 NA NA NA NA -0.0282123320632451 NA NA NA NA NA 34828555 0.895000000000003
APP ENSG00000142192 21 Lassosum 0.0455761827600459 0.227293533443458 NA NA NA NA 0.225442392138537 NA NA NA NA NA 27398153 0.856000000000002
DOPEY2 ENSG00000142197 21 Lassosum -0.00113670696149892 0.442864709624398 NA NA NA NA 0.104567246418424 NA NA NA NA NA 37597826 0.923000000000002
URB1 ENSG00000142207 21 Lassosum 0.160816976115828 0.778216557536477 NA NA NA NA -0.443966493535782 NA NA NA NA NA 33724332 0.945
AKT1 ENSG00000142208 14 Lassosum 0.0358669552806223 0.523027342914909 NA NA NA NA -0.0530935323719938 NA NA NA NA NA 105248887 2.897
EMP3 ENSG00000142227 19 Lassosum 0 NA NA NA NA NA NA NA NA NA NA NA 48829288 1.299
SAE1 ENSG00000142230 19 Lassosum 0.0169614741592359 0.0842741157231792 NA NA NA NA 0.234027066445802 NA NA NA NA NA 47665208 1.194
NTN5 ENSG00000142233 19 Lassosum 0.0317728473965967 0.127002204938249 NA NA NA NA 1.55922313361825 NA NA NA NA NA 49170501 1.383
LMTK3 ENSG00000142235 19 Lassosum -0.00325660038483178 0.497975732794894 NA NA NA NA 0.743706892151159 NA NA NA NA NA 49002487 0.829000000000001
GEMIN7 ENSG00000142252 19 Lassosum 0.049185783320749 0.0027663262055839 NA NA NA NA 0.14286056370973 NA NA NA NA NA 45588617 0.933999999999997
ADAMTS10 ENSG00000142303 19 Lassosum 0.00469917827074684 0.580893705881435 NA NA NA NA -0.031078409135808 NA NA NA NA NA 8660373 0.838999999999999
RNPEPL1 ENSG00000142327 2 Lassosum 0.0137912195259877 0.650304449251139 NA NA NA NA 0.0401475030012152 NA NA NA NA NA 241511685 7.119
CAPN10 ENSG00000142330 2 Lassosum 0.0299321777994678 0.748957087910278 NA NA NA NA -0.033501169483886 NA NA NA NA NA 241541627 3.84
MYO1F ENSG00000142347 19 Lassosum 0.0644718054032779 0.904047041555948 NA NA NA NA -0.0118440303477519 NA NA NA NA NA 8614067 1.443
ERVK3-1 ENSG00000142396 19 Lassosum 0.0203184315308592 0.669250515604722 NA NA NA NA 1.76012029892679 NA NA NA NA NA 58821869 0.63900000000001
NLRP12 ENSG00000142405 19 Lassosum 0.00140312027822975 0.12223125428299 NA NA NA NA 1.29544966531014 NA NA NA NA NA 54312252 0.843000000000004
CACNG8 ENSG00000142408 19 Lassosum 0 NA NA NA NA NA NA NA NA NA NA NA 54479881 0.950000000000003
ZNF787 ENSG00000142409 19 Lassosum -0.00305928160554614 0.902167042471517 NA NA NA NA 0.0101683683929321 NA NA NA NA NA 56615690 0.919999999999987
C19orf52 ENSG00000142444 19 Lassosum -0.00260594980413553 0.000158634720308212 NA NA NA NA 4.27280981896341 NA NA NA NA NA 11041810 0.825000000000003
CARM1 ENSG00000142453 19 Lassosum -0.00245123018012894 0.0474120381868307 NA NA NA NA -0.585492888080385 NA NA NA NA NA 11007821 0.724000000000004
EVI5L ENSG00000142459 19 Lassosum 0.0658413803644968 0.949677641140769 NA NA NA NA 0.00997987439002723 NA NA NA NA NA 7912490 0.814000000000007
SLC47A1 ENSG00000142494 17 Lassosum 0.00317361819767059 0.857365087648922 NA NA NA NA -0.0223524224938964 NA NA NA NA NA 19440522 0.724000000000004
PSMB6 ENSG00000142507 17 Lassosum -0.00155418566547216 0.419104463385286 NA NA NA NA 0.118481057954818 NA NA NA NA NA 4700614 1.235
SIGLEC10 ENSG00000142512 19 Lassosum 0.0164671938798392 0.66052683424783 NA NA NA NA -0.169531672838101 NA NA NA NA NA 51917166 1.194
ZNF473 ENSG00000142528 19 Lassosum 0.0462007551008787 0.579036811629263 NA NA NA NA -0.0660109974835144 NA NA NA NA NA 50542821 1.15400000000001
RPS11 ENSG00000142534 19 Lassosum 0.00584722033594476 0.332614527742491 NA NA NA NA 0.140079819195823 NA NA NA NA NA 50001284 0.765000000000001
RPL13A ENSG00000142541 19 Lassosum 0.00584565457305997 0.701897605521104 NA NA NA NA -0.37436027871971 NA NA NA NA NA 49993188 0.914999999999992
CTU1 ENSG00000142544 19 Lassosum 0.00548782991990171 0.0581683486580413 NA NA NA NA -0.112272122465091 NA NA NA NA NA 51606245 0.990000000000009
NOSIP ENSG00000142546 19 Lassosum -0.0015438474548557 0.290412399149093 NA NA NA NA -0.174674616716255 NA NA NA NA NA 50076243 0.908999999999992
RCN3 ENSG00000142552 19 Lassosum 0.213023888998236 0.544554915340605 NA NA NA NA -0.0990522032950634 NA NA NA NA NA 50040547 0.774000000000001
ZNF614 ENSG00000142556 19 Lassosum -0.00271327007542288 0.202660047623874 NA NA NA NA 0.213421326898702 NA NA NA NA NA 52524755 1.116
SLC2A5 ENSG00000142583 1 Lassosum 0.0900274858706863 0.00610587475803417 NA NA NA NA -0.62109927765191 NA NA NA NA NA 9121851 3.83200000000001
RERE ENSG00000142599 1 Lassosum 0.259144204764966 1.40795492378411e-10 NA NA NA NA -1.96512592989805 NA NA NA NA NA 8645079 2.98500000000001
MMEL1 ENSG00000142606 1 Lassosum 0.0764411324414171 0.00268850449305924 NA NA NA NA -5.26323043828076 NA NA NA NA NA 2543279 3.19099999999999
FHAD1 ENSG00000142621 1 Lassosum 0.0339136367521192 0.0425786295762572 NA NA NA NA -0.331556040816175 NA NA NA NA NA 15650313 2.51300000000001
EPHA2 ENSG00000142627 1 Lassosum -0.00214625794309176 0.0707613852649946 NA NA NA NA 0.215219903979809 NA NA NA NA NA 16466707 2.47799999999999
ARHGEF19 ENSG00000142632 1 Lassosum 0.214521003077256 0.0506640133179558 NA NA NA NA 0.673380043320159 NA NA NA NA NA 16531744 3.172
EFHD2 ENSG00000142634 1 Lassosum 0.00180856029241128 0.0981564828019684 NA NA NA NA -0.101004751939442 NA NA NA NA NA 15746615 2.486
PEX14 ENSG00000142655 1 Lassosum 0.0446993603697736 0.0158391261601306 NA NA NA NA -1.02492929331684 NA NA NA NA NA 10611580 2.97200000000001
PGD ENSG00000142657 1 Lassosum -0.00196460682927624 0.858896441583082 NA NA NA NA 0.005408829746308 NA NA NA NA NA 10469425 2.81
SH3BGRL3 ENSG00000142669 1 Lassosum 0.0700874978849599 0.0690589761372954 NA NA NA NA -0.248808157635662 NA NA NA NA NA 26606837 2.432
CNKSR1 ENSG00000142675 1 Lassosum 0.0292969320993497 1.92894757421366e-05 NA NA NA NA 0.442462350168497 NA NA NA NA NA 26510135 2.595
RPL11 ENSG00000142676 1 Lassosum 0.00858336984030994 0.1382245582243 NA NA NA NA 0.0684378820655904 NA NA NA NA NA 24020592 2.566
C1orf216 ENSG00000142686 1 Lassosum 0.0581025365837321 0.273190523429102 NA NA NA NA -0.000274267058163964 NA NA NA NA NA 36182274 2.40700000000001
KIAA0319L ENSG00000142687 1 Lassosum -0.00322645816024369 0.251676771722387 NA NA NA NA -0.02531583074383 NA NA NA NA NA 35961321 2.39399999999999
EVA1B ENSG00000142694 1 Lassosum 0.00474825214698982 0.747802798458486 NA NA NA NA -0.00700777197734083 NA NA NA NA NA 36788693 2.608
PLK4 ENSG00000142731 4 Lassosum 0.0189268579255973 0.356863298346269 NA NA NA NA 1.58611917788059 NA NA NA NA NA 128811183 4.09699999999999
MAP3K6 ENSG00000142733 1 Lassosum 0.0187545279136982 0.516455261760476 NA NA NA NA -0.0755003931995992 NA NA NA NA NA 27687529 2.423
GPN2 ENSG00000142751 1 Lassosum 0.0258461540274416 0.0781538195151745 NA NA NA NA 0.0656964089865854 NA NA NA NA NA 27211280 2.97200000000001
SYTL1 ENSG00000142765 1 Lassosum -0.00199986923719164 0.474845755165557 NA NA NA NA 0.309587003142202 NA NA NA NA NA 27674467 2.23099999999999
WDTC1 ENSG00000142784 1 Lassosum 0.0598353091255849 0.87819161533885 NA NA NA NA 0.0279439513758237 NA NA NA NA NA 27598058 2.58500000000001
NBPF3 ENSG00000142794 1 Lassosum 0.113337833592224 0.981508943926805 NA NA NA NA -0.00898964834234971 NA NA NA NA NA 21789059 2.66999999999999
HSPG2 ENSG00000142798 1 Lassosum -0.00286003655545208 0.000218046934561785 NA NA NA NA 1.64090635773615 NA NA NA NA NA 22206264 2.40299999999999
ITGB3BP ENSG00000142856 1 Lassosum -0.00325453571690515 0.937938771563915 NA NA NA NA 0.406210052316125 NA NA NA NA NA 63982916 2.679
SERBP1 ENSG00000142864 1 Lassosum -0.00265888238627321 0.215077598491118 NA NA NA NA -0.0867770889053946 NA NA NA NA NA 67884795 2.74000000000001
BCL10 ENSG00000142867 1 Lassosum 0.0928624992242122 0.00882791003764638 NA NA NA NA -0.622537554247115 NA NA NA NA NA 85737352 2.86499999999998
PRKACB ENSG00000142875 1 Lassosum 0 NA NA NA NA NA NA NA NA NA NA NA 84623963 2.71100000000001
PIGK ENSG00000142892 1 Lassosum -0.00236826658578382 0.272618466111232 NA NA NA NA 0.366120151437897 NA NA NA NA NA 77619895 2.64000000000001
ADC ENSG00000142920 1 Lassosum 0.00764164974485837 0.65074761530273 NA NA NA NA 0.0599809308746467 NA NA NA NA NA 33566418 2.84299999999999
RPS8 ENSG00000142937 1 Lassosum 0.063787429831039 0.70069047331515 NA NA NA NA -4.17469616321425 NA NA NA NA NA 45242687 2.24700000000001
KIF2C ENSG00000142945 1 Lassosum -0.00318169213148911 0.490853135099037 NA NA NA NA -0.0457096380332778 NA NA NA NA NA 45219464 2.49299999999999
PTPRF ENSG00000142949 1 Lassosum 0.0129182003954833 0.673865458318 NA NA NA NA 0.156648936610857 NA NA NA NA NA 44040100 2.61600000000001
BEST4 ENSG00000142959 1 Lassosum -0.00110891436601634 0.0808398541735935 NA NA NA NA -0.173519265646295 NA NA NA NA NA 45251317 2.60600000000002
MOB3C ENSG00000142961 1 Lassosum 0.179816446508218 0.704549956359204 NA NA NA NA 0.095800220449591 NA NA NA NA NA 47077975 2.34200000000001
CYP4B1 ENSG00000142973 1 Lassosum 0.00151000316604655 0.238415969827071 NA NA NA NA -0.0645985286617741 NA NA NA NA NA 47254297 2.50700000000001
LMO4 ENSG00000143013 1 Lassosum -0.00277060369819093 0.442943516659659 NA NA NA NA 0.00523814451966658 NA NA NA NA NA 87803469 2.404
