# Supplementary material for: SUMMIT: An integrative approach for better transcriptomic data imputation improves causal gene identification
Source: Nat Commun. 2022 Oct 25;13:6336. doi: 10.1038/s41467-022-34016-y (PMC9593997; doi:10.1038/s41467-022-34016-y)
Supplement: Supplementary file 7 — Source Data [file 41467_2022_34016_MOESM7_ESM.zip › Source Data/Figure-3/real-data-new/Lassosum/AST/AST-66]

gene_symbol gene_id chromosome model_best r2_test p_SCAD p_ElNet p_LASSO p_MCP p_MNet z_SCAD z_ElNet z_LASSO z_MCP z_MNet p_ACAT gene_pos runtime
MTF2 ENSG00000143033 1 Lassosum -0.00321463862941584 0.0572791856997075 NA NA NA NA 0.17172423220352 NA NA NA NA NA 93574715 7.05
SLC44A3 ENSG00000143036 1 Lassosum 0.041255298736506 0.0091586381787432 NA NA NA NA -0.0250779189526872 NA NA NA NA NA 95323350 4.588
ZNF697 ENSG00000143067 1 Lassosum -0.00200702696817778 0.516733907296909 NA NA NA NA 0.0433033957100169 NA NA NA NA NA 120176220 3.779
CTTNBP2NL ENSG00000143079 1 Lassosum 0.00452420700333411 0.748685806182671 NA NA NA NA -0.0795588213317545 NA NA NA NA NA 112971294 3.486
STRIP1 ENSG00000143093 1 Lassosum 0.0254990146012598 0.955119978116144 NA NA NA NA 0.0267464190429812 NA NA NA NA NA 110585731 3.547
PSMA5 ENSG00000143106 1 Lassosum -0.0032250821684956 0.261640487171444 NA NA NA NA 0.00343513052352373 NA NA NA NA NA 109955357 3.389
C1orf162 ENSG00000143110 1 Lassosum 0.015635065125484 0.35775593457284 NA NA NA NA 0.437293432182931 NA NA NA NA NA 112018774 3.369
CD53 ENSG00000143119 1 Lassosum -0.00285768847821699 0.0647673121811559 NA NA NA NA 0.0893143278765198 NA NA NA NA NA 111429161 3.653
CELSR2 ENSG00000143126 1 Lassosum 0.0364436093907162 0.261058079614754 NA NA NA NA -0.0488678537022437 NA NA NA NA NA 109805506 3.257
ITGA10 ENSG00000143127 1 Lassosum 0 NA NA NA NA NA NA NA NA NA NA NA 145534379 2.666
ALDH9A1 ENSG00000143149 1 Lassosum 0.0544384576532102 0.311639299994465 NA NA NA NA 0.240792975390747 NA NA NA NA NA 165649776 3.379
ATP1B1 ENSG00000143153 1 Lassosum 0.0698658958591775 0.86411214701705 NA NA NA NA -0.50810788684037 NA NA NA NA NA 169088447 3.277
TIPRL ENSG00000143155 1 Lassosum 0.0224162594501043 0.25444022592795 NA NA NA NA -0.205343891359924 NA NA NA NA NA 168159060 2.764
NME7 ENSG00000143156 1 Lassosum 0.0275496640553401 0.910203915312372 NA NA NA NA -0.136083241741338 NA NA NA NA NA 169219487 3.162
POGK ENSG00000143157 1 Lassosum -0.0032487908231944 0.42707252581943 NA NA NA NA 0.130615864699499 NA NA NA NA NA 166817131 3.317
MPC2 ENSG00000143158 1 Lassosum 0 NA NA NA NA NA NA NA NA NA NA NA 167896122 3.551
CREG1 ENSG00000143162 1 Lassosum 0.0382255919027117 0.658701688290484 NA NA NA NA -0.0610064108929513 NA NA NA NA NA 167510959 3.17299999999999
DCAF6 ENSG00000143164 1 Lassosum 0.0127976020168095 0.866308565503375 NA NA NA NA -0.0128928106401986 NA NA NA NA NA 167975051 3.464
GPA33 ENSG00000143167 1 Lassosum -0.00280368997703406 0.367517228573158 NA NA NA NA 0.464216770851106 NA NA NA NA NA 167040970 2.94499999999999
TBX19 ENSG00000143178 1 Lassosum 0.0474884019653022 0.527763470930136 NA NA NA NA 0.0462296436138571 NA NA NA NA NA 168266971 3.491
UCK2 ENSG00000143179 1 Lassosum -0.00324922639481917 0.0400616509153715 NA NA NA NA 0.234812967835462 NA NA NA NA NA 165838811 3.747
TMCO1 ENSG00000143183 1 Lassosum 0.00465543853756945 0.0823080786071585 NA NA NA NA 0.248482519023011 NA NA NA NA NA 165746512 3.542
XCL1 ENSG00000143184 1 Lassosum 0.0302299553365744 0.712881597753048 NA NA NA NA 1.05880000116348 NA NA NA NA NA 168548513 2.72999999999999
XCL2 ENSG00000143185 1 Lassosum 0.236100033407228 0.773887068793512 NA NA NA NA 0.555693003943771 NA NA NA NA NA 168511619 3.01600000000001
POU2F1 ENSG00000143190 1 Lassosum -0.00324129835615516 8.2385347694652e-08 NA NA NA NA -0.784899560321957 NA NA NA NA NA 167293324 3.599
MGST3 ENSG00000143198 1 Lassosum 0.21181787040879 0.0171668498392886 NA NA NA NA 1.03707378279827 NA NA NA NA NA 165615565 2.85499999999999
ADCY10 ENSG00000143199 1 Lassosum 0.0125446237135343 0.219829752104892 NA NA NA NA 0.0724451233775027 NA NA NA NA NA 167831039 3.31
RFWD2 ENSG00000143207 1 Lassosum 0.00460214451611762 0.703928043039262 NA NA NA NA -0.0230235541388403 NA NA NA NA NA 176045298 2.97199999999999
UFC1 ENSG00000143222 1 Lassosum 0.00435651496792711 0.0536962290787469 NA NA NA NA -0.0775630485368461 NA NA NA NA NA 161125606 3.146
PPOX ENSG00000143224 1 Lassosum 0.00906963763546542 0.00168514601747052 NA NA NA NA -0.632676568485682 NA NA NA NA NA 161142001 2.673
FCGR2A ENSG00000143226 1 Lassosum 0.00169198778239721 0.0385835491982625 NA NA NA NA -0.222865440853896 NA NA NA NA NA 161484511 2.91699999999999
NUF2 ENSG00000143228 1 Lassosum 5.11263936140427e-05 0.863434951982044 NA NA NA NA 0.00138298919531636 NA NA NA NA NA 163280960 2.96600000000001
SDHC ENSG00000143252 1 Lassosum 0.254710806118832 0.846083175687739 NA NA NA NA 1.12543837812353 NA NA NA NA NA 161308515 3.366
PFDN2 ENSG00000143256 1 Lassosum 0.00411374573169632 0.800813293537273 NA NA NA NA -0.00614425694775195 NA NA NA NA NA 161079123 2.658
NR1I3 ENSG00000143257 1 Lassosum -0.0025364013615008 0.14656661188735 NA NA NA NA 0.0083333986832544 NA NA NA NA NA 161203774 3.182
USP21 ENSG00000143258 1 Lassosum -0.00310040117031174 0.000946331042693913 NA NA NA NA -0.0493911294411683 NA NA NA NA NA 161132376 2.676
PRCC ENSG00000143294 1 Lassosum 0.00417960914553517 0.924230917607429 NA NA NA NA 0.00192922262153746 NA NA NA NA NA 156745504 2.78599999999999
FCRL5 ENSG00000143297 1 Lassosum 0.327823944450522 0.0597336491395161 NA NA NA NA -0.71032195920173 NA NA NA NA NA 157502738 3.37100000000001
RRNAD1 ENSG00000143303 1 Lassosum 0.0175837903898587 0.472907473501782 NA NA NA NA -0.0595152181371509 NA NA NA NA NA 156702493 2.61599999999999
MRPL24 ENSG00000143314 1 Lassosum 0.0210399600584396 0.639878746459748 NA NA NA NA -0.136704152467031 NA NA NA NA NA 156709238 3.31999999999999
PIGM ENSG00000143315 1 Lassosum 0.195318320494552 0.371113134596023 NA NA NA NA -0.167834655670559 NA NA NA NA NA 159999622 2.50200000000001
CASQ1 ENSG00000143318 1 Lassosum 0.086989658120676 0.755189476635184 NA NA NA NA 0.099475523149626 NA NA NA NA NA 160165980 2.928
ISG20L2 ENSG00000143319 1 Lassosum 0.0136567469535148 0.832702435665 NA NA NA NA 0.00591207775751988 NA NA NA NA NA 156695137 2.65700000000001
CRABP2 ENSG00000143320 1 Lassosum 0.101234649146422 0.502831269063107 NA NA NA NA 0.0144981508514191 NA NA NA NA NA 156672503 2.852
HDGF ENSG00000143321 1 Lassosum 0.00784405712626834 0.1633511437828 NA NA NA NA -1.06619469893878 NA NA NA NA NA 156724308 3.16200000000001
ABL2 ENSG00000143322 1 Lassosum 0.0482161714392551 0.860157635414249 NA NA NA NA -0.4991724838677 NA NA NA NA NA 179133640 2.422
XPR1 ENSG00000143324 1 Lassosum -0.00255847304082701 0.126287859268569 NA NA NA NA 0.157872240577444 NA NA NA NA NA 180730263 2.90200000000002
RGS16 ENSG00000143333 1 Lassosum -0.00257292779426299 0.135096326342693 NA NA NA NA 0.157662535570422 NA NA NA NA NA 182570650 2.876
TOR1AIP1 ENSG00000143337 1 Lassosum -0.00233325462290002 0.589057374590362 NA NA NA NA -0.0134105835810036 NA NA NA NA NA 179869794 3.15800000000002
RGL1 ENSG00000143344 1 Lassosum 0.0003999392733115 0.663919871831869 NA NA NA NA 1.94427632568727 NA NA NA NA NA 183751437 2.75300000000001
LYPLAL1 ENSG00000143353 1 Lassosum 0.0180739791949226 0.733767192464979 NA NA NA NA -0.136421822759022 NA NA NA NA NA 219366696 2.46799999999999
PRUNE ENSG00000143363 1 Lassosum -0.00234347726195372 0.336321162005263 NA NA NA NA 2.14901001360971 NA NA NA NA NA 150994542 2.67000000000002
RORC ENSG00000143365 1 Lassosum -0.0027256770877786 1.28469369047515e-13 NA NA NA NA 0.355254356932657 NA NA NA NA NA 151791447 2.321
TUFT1 ENSG00000143367 1 Lassosum 0.0211091259373287 0.629019819484096 NA NA NA NA 0.00633176257737248 NA NA NA NA NA 151534420 2.67399999999998
SF3B4 ENSG00000143368 1 Lassosum 0.00246452210973158 0.022223314034073 NA NA NA NA 0.141815271751619 NA NA NA NA NA 149897722 2.34200000000001
ECM1 ENSG00000143369 1 Lassosum 0.0592507013868476 0.381240864740399 NA NA NA NA 0.0690705187661244 NA NA NA NA NA 150483401 2.62100000000001
ZNF687 ENSG00000143373 1 Lassosum -0.000800773947461364 0.00102245019757623 NA NA NA NA -0.137259168023685 NA NA NA NA NA 151259375 2.44199999999998
TARS2 ENSG00000143374 1 Lassosum 0.0333196559371403 2.82001757140688e-05 NA NA NA NA -0.00558058485725534 NA NA NA NA NA 150469982 2.74000000000001
CGN ENSG00000143375 1 Lassosum 0.00417424571956382 0.25000210162964 NA NA NA NA -0.0742695010649448 NA NA NA NA NA 151497077 2.72899999999998
SNX27 ENSG00000143376 1 Lassosum 0.0635094346549774 0.0523105216322102 NA NA NA NA 0.19941980047376 NA NA NA NA NA 151628054 2.46700000000001
SETDB1 ENSG00000143379 1 Lassosum 0.0170375175083542 0.824660265786897 NA NA NA NA -0.00222489964617916 NA NA NA NA NA 150917976 2.42399999999998
ADAMTSL4 ENSG00000143382 1 Lassosum 0.199111143980851 5.514567662668e-05 NA NA NA NA 0.504742437342335 NA NA NA NA NA 150527648 2.76600000000002
MCL1 ENSG00000143384 1 Lassosum 0.0438565917861446 0.024547882502292 NA NA NA NA 0.32449955644441 NA NA NA NA NA 150549549 2.31399999999999
CTSK ENSG00000143387 1 Lassosum 0.281533378635466 0.614847325336628 NA NA NA NA -0.674410740775767 NA NA NA NA NA 150774741 2.40299999999999
RFX5 ENSG00000143390 1 Lassosum 0.0413773251938105 0.0386698188670321 NA NA NA NA 0.181982606354585 NA NA NA NA NA 151316474 2.70399999999998
PI4KB ENSG00000143393 1 Lassosum 0.0106468957197302 0.748783024678964 NA NA NA NA -0.0450102958957164 NA NA NA NA NA 151282232 2.27200000000002
PIP5K1A ENSG00000143398 1 Lassosum -0.00292272302372609 0.0369077790667718 NA NA NA NA 3.67444426849261 NA NA NA NA NA 151196218 2.46899999999999
ANP32E ENSG00000143401 1 Lassosum 0.000986517165738388 0.0147172908536266 NA NA NA NA -13.315693356791 NA NA NA NA NA 150199610 2.55699999999999
FAM63A ENSG00000143409 1 Lassosum -0.00286587995391452 0.242911691297255 NA NA NA NA -0.149156498813515 NA NA NA NA NA 150974938 2.255
ANXA9 ENSG00000143412 1 Lassosum 0.0080354015703793 0.842337594714009 NA NA NA NA -0.00229084733623178 NA NA NA NA NA 150961301 2.65600000000001
SELENBP1 ENSG00000143416 1 Lassosum -0.000198861187128196 0.032569227547142 NA NA NA NA 0.123208366998235 NA NA NA NA NA 151340993 2.435
CERS2 ENSG00000143418 1 Lassosum 0.00292650893064883 0.831595908997141 NA NA NA NA 0.0551856720265852 NA NA NA NA NA 150940269 2.73999999999998
ENSA ENSG00000143420 1 Lassosum -0.000206223274444861 0.0433524679988791 NA NA NA NA 0.810820727957909 NA NA NA NA NA 150587707 2.24800000000002
SEMA6C ENSG00000143434 1 Lassosum 0.0443346663035007 0.444143074309594 NA NA NA NA 0.0568538710444148 NA NA NA NA NA 151111632 2.45000000000002
MRPL9 ENSG00000143436 1 Lassosum -0.003080750184981 0.0517471766119565 NA NA NA NA 0.613661471924193 NA NA NA NA NA 151734079 2.71299999999999
ARNT ENSG00000143437 1 Lassosum 0.0907176370839433 0.586973198575819 NA NA NA NA -0.43506102244041 NA NA NA NA NA 150815712 2.22399999999999
POGZ ENSG00000143442 1 Lassosum 0.104440760769891 0.0106697234919704 NA NA NA NA 0.416505385136976 NA NA NA NA NA 151403570 2.66900000000001
C1orf56 ENSG00000143443 1 Lassosum -0.00200027502877842 0.299293896232839 NA NA NA NA 0.0814098166713825 NA NA NA NA NA 151022339 2.43099999999998
OAZ3 ENSG00000143450 1 Lassosum -0.00188946845829774 1.22030917657787e-05 NA NA NA NA 0.488906347886514 NA NA NA NA NA 151739626 2.50400000000002
HORMAD1 ENSG00000143452 1 Lassosum 0.0538380878804927 0.979620727041309 NA NA NA NA -0.187253323765075 NA NA NA NA NA 150681950 2.76399999999998
GOLPH3L ENSG00000143457 1 Lassosum 0.0818237186207565 0.218502604383292 NA NA NA NA 0.526780585925918 NA NA NA NA NA 150644165 2.24700000000001
GABPB2 ENSG00000143458 1 Lassosum 0.0863251561107136 0.0588907231819601 NA NA NA NA 0.213073034474462 NA NA NA NA NA 151070536 2.50999999999999
IKBKE ENSG00000143466 1 Lassosum 0.0157392098387178 0.698348266454975 NA NA NA NA -0.692461829131977 NA NA NA NA NA 206657007 2.41499999999999
DTL ENSG00000143476 1 Lassosum -0.00325187958655793 0.131587872819901 NA NA NA NA -0.145706531983323 NA NA NA NA NA 212244830 2.655
DYRK3 ENSG00000143479 1 Lassosum -0.000618488788537874 0.0124487029547021 NA NA NA NA 0.621542585968162 NA NA NA NA NA 206833322 2.44
EIF2D ENSG00000143486 1 Lassosum 0.0198545940086859 0.0100787356486478 NA NA NA NA 2.37895805186601 NA NA NA NA NA 206765262 2.429
INTS7 ENSG00000143493 1 Lassosum 0 NA NA NA NA NA NA NA NA NA NA NA 212161312 2.65000000000001
TAF1A ENSG00000143498 1 Lassosum 0.0731918055000932 0.722538908549913 NA NA NA NA -0.0524466775697878 NA NA NA NA NA 222747259 2.41099999999997
SMYD2 ENSG00000143499 1 Lassosum -0.0027925563282416 0.188423267050447 NA NA NA NA -4.90232417223435 NA NA NA NA NA 214482459 3.09100000000001
SUSD4 ENSG00000143502 1 Lassosum 0.0492582061649272 0.826592160095989 NA NA NA NA -0.0824005781779247 NA NA NA NA NA 223465852 2.53100000000001
DUSP10 ENSG00000143507 1 Lassosum -0.00323388808456371 0.985552038640047 NA NA NA NA -0.000730504872296473 NA NA NA NA NA 221895142 2.43800000000005
TP53BP2 ENSG00000143514 1 Lassosum -0.00313208760166428 0.0847325053445953 NA NA NA NA 0.311092533554459 NA NA NA NA NA 224000637 2.56099999999998
ATP8B2 ENSG00000143515 1 Lassosum 0.059343124399634 0.00439815140063504 NA NA NA NA 0.680917641805342 NA NA NA NA NA 154310906 2.55400000000003
ADAM15 ENSG00000143537 1 Lassosum 0.192480334851347 0.0707910404575009 NA NA NA NA 0.559120062127372 NA NA NA NA NA 155029147 2.48699999999997
JTB ENSG00000143543 1 Lassosum -0.00103782336144986 3.77028376261866e-05 NA NA NA NA -0.0426501497265205 NA NA NA NA NA 153948454 2.59500000000003
RAB13 ENSG00000143545 1 Lassosum -0.0016024902116305 0.000801565369345859 NA NA NA NA 0.247179724269286 NA NA NA NA NA 153956480 2.61600000000004
S100A8 ENSG00000143546 1 Lassosum 0.0375090637940456 0.36593072832695 NA NA NA NA 0.794514441100305 NA NA NA NA NA 153363086 2.58600000000001
TPM3 ENSG00000143549 1 Lassosum 0.116513204672816 0.000197763163840189 NA NA NA NA -0.249896625697449 NA NA NA NA NA 154147454 2.39600000000002
SNAPIN ENSG00000143553 1 Lassosum 0.0177903479228032 0.0138182256960247 NA NA NA NA -12.0096020506821 NA NA NA NA NA 153632718 2.79000000000002
SLC27A3 ENSG00000143554 1 Lassosum 0.126209903055933 0.794935771318095 NA NA NA NA 0.0510874145782434 NA NA NA NA NA 153749731 2.38800000000003
